# Supplementary material for: Nuclear genome of Bulinus truncatus, an intermediate host of the carcinogenic human blood fluke Schistosoma haematobium
Source: Nat Commun. 2022 Feb 21;13:977. doi: 10.1038/s41467-022-28634-9 (PMC8861042; doi:10.1038/s41467-022-28634-9)
Supplement: Supplementary file 4 — Supplementary Data 1 [file 41467_2022_28634_MOESM4_ESM.xlsx]

## Sheet: STable5
Supplementary Table 5 | Evidence of transcription, and functional annotation of proteins inferred from genes in the genome (Btru.v1) of Bulinus truncatus – based on sequence similarity.
#GeneID	Short RNAseq TPM	Long RNAseq TPM	Scaffold name	Start	Stop	Strand	Gene name	Description	Pfam ID	InterPro ID	InterpPro GO.Terms	MEROPS protease	EggNOG match	E-value	Score	EggNOG name	EggNOG GO terms	EggNOG Enzyme	Number of transmembrane domains	Signal peptide?	Predicted to be secreted/excreted	Closest protein homologue in the UniProt/TrEMBL database	E-value	Score	KEGG orthologue term	KEGG description
Btru_000001	0	0	HiC_scaffold_1	8301	10890	-		hypothetical protein	PF00001	IPR000276;IPR002131;IPR002172;IPR017452;IPR036055	GO:0016021;GO:0016500;GO:0004930;GO:0005515;GO:0007186		6500.XP_005092879.1	3.1e-84	319.7				7	0		tr|A0A2C9KM22|A0A2C9KM22_BIOGL G_PROTEIN_RECEP_F1_2 domain-containing protein OS=Biomphalaria glabrata OX=6526 GN=106071558 PE=4 SV=1	7.9e-98	367.9	K04307	relaxin family peptide receptor 2
Btru_000002	4	5	HiC_scaffold_1	33665	50288	+	CRYL1_1	Crystallin, lambda 1	PF00725;PF01210;PF02737;PF03446	IPR006108;IPR006176;IPR008927;IPR013328;IPR036291	GO:0016491;GO:0003857;GO:0006631;GO:0055114		6500.XP_005112621.1	2.4e-135	489.2	CRYL1	GO:0000166,GO:0003674,GO:0003824,GO:0005488,GO:0005515,GO:0005575,GO:0005622,GO:0005623,GO:0005737,GO:0005829,GO:0005975,GO:0005996,GO:0006063,GO:0006064,GO:0006082,GO:0006793,GO:0006796,GO:0008150,GO:0008152,GO:0009056,GO:0009058,GO:0009987,GO:0016052,GO:0016054,GO:0016491,GO:0016614,GO:0016616,GO:0019585,GO:0019637,GO:0019640,GO:0019752,GO:0030431,GO:0032501,GO:0032787,GO:0036094,GO:0042802,GO:…	1.1.1.45	0	0		tr|A0A2C9JR70|A0A2C9JR70_BIOGL Uncharacterized protein OS=Biomphalaria glabrata OX=6526 GN=106064558 PE=3 SV=1	4.7e-149	537.7	K13247	L-gulonate 3-dehydrogenase
Btru_000007	4.8	8.6	HiC_scaffold_1	105303	115256	+		hypothetical protein	PF13300	IPR025066			6500.XP_005096858.1	5.5e-39	169.5	CCDC174	GO:0005575,GO:0005622,GO:0005623,GO:0005634,GO:0005654,GO:0031974,GO:0031981,GO:0043226,GO:0043227,GO:0043229,GO:0043231,GO:0043233,GO:0044422,GO:0044424,GO:0044428,GO:0044446,GO:0044464,GO:0070013		0	0		tr|A0A2C9LBZ6|A0A2C9LBZ6_BIOGL Uncharacterized protein OS=Biomphalaria glabrata OX=6526 GN=106064561 PE=4 SV=1	1.2e-107	400.6
Btru_000011	31.9	148.7	HiC_scaffold_1	198966	204605	+	DYNLT1	Dynein light chain Tctex-type	PF03645	IPR005334;IPR038586			6500.XP_005096619.1	1.8e-59	235	DYNLT1	GO:0000132,GO:0000226,GO:0000278,GO:0000902,GO:0001775,GO:0001917,GO:0001932,GO:0001933,GO:0002252,GO:0002263,GO:0002274,GO:0002275,GO:0002283,GO:0002366,GO:0002376,GO:0002443,GO:0002444,GO:0002446,GO:0003674,GO:0005488,GO:0005515,GO:0005575,GO:0005576,GO:0005622,GO:0005623,GO:0005737,GO:0005794,GO:0005856,GO:0005868,GO:0005874,GO:0005875,GO:0005881,GO:0006810,GO:0006839,GO:0006886,GO:0006887,GO:…		0	0		tr|A0A433UAB0|A0A433UAB0_ELYCH Uncharacterized protein OS=Elysia chlorotica OX=188477 GN=EGW08_001459 PE=3 SV=1	9.7e-60	238.8	K10420	dynein light chain Tctex-type 1
Btru_000012	7.3	6.9	HiC_scaffold_1	205639	216523	-		hypothetical protein	PF13300	IPR025066			6500.XP_005096858.1	5.8e-39	169.5	CCDC174	GO:0005575,GO:0005622,GO:0005623,GO:0005634,GO:0005654,GO:0031974,GO:0031981,GO:0043226,GO:0043227,GO:0043229,GO:0043231,GO:0043233,GO:0044422,GO:0044424,GO:0044428,GO:0044446,GO:0044464,GO:0070013		0	0		tr|A0A2C9LBZ6|A0A2C9LBZ6_BIOGL Uncharacterized protein OS=Biomphalaria glabrata OX=6526 GN=106064561 PE=4 SV=1	1.8e-106	396.7
Btru_000013	1	2.1	HiC_scaffold_1	223728	231127	-		hypothetical protein	PF06026	IPR004788;IPR037171	GO:0004751;GO:0009052		6500.XP_005107137.1	1.5e-100	372.9	RPIA	GO:0000302,GO:0001306,GO:0001315,GO:0003674,GO:0003824,GO:0004751,GO:0005488,GO:0005515,GO:0005575,GO:0005622,GO:0005623,GO:0005737,GO:0005829,GO:0005975,GO:0005996,GO:0006014,GO:0006081,GO:0006098,GO:0006139,GO:0006725,GO:0006732,GO:0006733,GO:0006739,GO:0006753,GO:0006793,GO:0006796,GO:0006807,GO:0006950,GO:0006979,GO:0007568,GO:0007571,GO:0008150,GO:0008152,GO:0009052,GO:0009117,GO:0009987,GO:…	5.3.1.6	0	0		tr|A0A2C9JR74|A0A2C9JR74_BIOGL Ribose-5-phosphate isomerase OS=Biomphalaria glabrata OX=6526 GN=106064560 PE=3 SV=1	8.2e-117	429.9	K01807	ribose 5-phosphate isomerase A
Btru_000014	0.1	1.7	HiC_scaffold_1	242836	245346	-		hypothetical protein		IPR000859;IPR035914			NA	NA	NA	NA	NA	NA	1	Y		tr|A0A2C9KV51|A0A2C9KV51_BIOGL CUB domain-containing protein OS=Biomphalaria glabrata OX=6526 GN=106064559 PE=4 SV=1	2.3e-184	654.4
Btru_000016	1.4	1.1	HiC_scaffold_1	304977	316399	-	GCNT1_1	Beta-1,3-galactosyl-O-glycosyl-glycoprotein beta-1,6-N-acetylglucosaminyltransferase	PF02485	IPR003406	GO:0016020		6500.XP_005091697.1	6.7e-43	182.2			2.4.1.150	2	0		tr|A0A2C9LMU6|A0A2C9LMU6_BIOGL Uncharacterized protein OS=Biomphalaria glabrata OX=6526 GN=106066663 PE=4 SV=1	5.8e-89	338.2	K00727	beta-1,3-galactosyl-O-glycosyl-glycoprotein beta-1,6-N-acetylglucosaminyltransferase
Btru_000017	22.8	23.9	HiC_scaffold_1	318432	324489	+	PEX7	peroxisomal targeting signal 2 receptor	PF00400;PF08662	IPR001680;IPR015943;IPR017986;IPR019775;IPR020472;IPR036322	GO:0005515		6500.XP_005090618.1	9.9e-76	290.4	PEX7	GO:0000268,GO:0001501,GO:0001503,GO:0001764,GO:0001958,GO:0003674,GO:0005048,GO:0005053,GO:0005488,GO:0005515,GO:0005575,GO:0005622,GO:0005623,GO:0005737,GO:0005777,GO:0005778,GO:0005782,GO:0005829,GO:0006082,GO:0006605,GO:0006625,GO:0006629,GO:0006631,GO:0006635,GO:0006662,GO:0006810,GO:0006886,GO:0006928,GO:0006996,GO:0007031,GO:0007275,GO:0007399,GO:0008104,GO:0008150,GO:0008152,GO:0008610,GO:…		0	0		tr|A0A2C9KTH8|A0A2C9KTH8_BIOGL WD_REPEATS_REGION domain-containing protein OS=Biomphalaria glabrata OX=6526 GN=106066661 PE=4 SV=1	3.3e-89	338.2	K13341	peroxin-7
Btru_000018	2376.9	2997.5	HiC_scaffold_1	326359	332090	-	RPL44	40s ribosomal protein L44e	PF00935	IPR000552;IPR011332	GO:0005840;GO:0003735;GO:0006412		6500.XP_005099511.1	4.5e-49	200.3	RpL36A	GO:0002181,GO:0003674,GO:0003735,GO:0005198,GO:0005575,GO:0005622,GO:0005623,GO:0005737,GO:0005829,GO:0005840,GO:0006412,GO:0006518,GO:0006807,GO:0008150,GO:0008152,GO:0009058,GO:0009059,GO:0009987,GO:0010467,GO:0015934,GO:0019538,GO:0022625,GO:0022626,GO:0032991,GO:0034641,GO:0034645,GO:0043043,GO:0043170,GO:0043226,GO:0043228,GO:0043229,GO:0043232,GO:0043603,GO:0043604,GO:0044237,GO:0044238,GO:…		0	0		tr|A0A2C9JST4|A0A2C9JST4_BIOGL Uncharacterized protein OS=Biomphalaria glabrata OX=6526 GN=106066662 PE=3 SV=1	1.3e-50	208.4	K02929	large subunit ribosomal protein L44e
Btru_000019	10.2	47.2	HiC_scaffold_1	332825	335406	+		hypothetical protein	PF15477	IPR026714;IPR028124			6500.XP_005090055.1	2.7e-26	125.6	C11orf58			0	0		tr|A0A2C9KUB1|A0A2C9KUB1_BIOGL Small acidic protein OS=Biomphalaria glabrata OX=6526 GN=106064562 PE=3 SV=1	1.3e-35	159.5
Btru_000021	14.7	8	HiC_scaffold_1	337322	358515	-	STK33_1	Serine/threonine-protein kinase 33	PF00069;PF07714	IPR000719;IPR008271;IPR011009;IPR017441	GO:0005524;GO:0004672;GO:0006468		7739.XP_002607871.1	6.3e-68	265	STK33	GO:0003674,GO:0003824,GO:0004672,GO:0004674,GO:0005575,GO:0005622,GO:0005623,GO:0006464,GO:0006468,GO:0006793,GO:0006796,GO:0006807,GO:0007154,GO:0007165,GO:0008150,GO:0008152,GO:0009987,GO:0016301,GO:0016310,GO:0016740,GO:0016772,GO:0016773,GO:0018105,GO:0018107,GO:0018193,GO:0018209,GO:0018210,GO:0019538,GO:0023052,GO:0035556,GO:0036211,GO:0043170,GO:0043412,GO:0044237,GO:0044238,GO:0044260,GO:…	2.7.11.1	0	0		tr|A0A2C9KUA8|A0A2C9KUA8_BIOGL Protein kinase domain-containing protein OS=Biomphalaria glabrata OX=6526 GN=106064563 PE=3 SV=1	2.8e-158	568.2	K08813	serine/threonine kinase 33
Btru_000022	7.2	16.9	HiC_scaffold_1	368567	392836	-	SH3KBP1	SH3-domain kinase binding protein 1	PF00018;PF07653;PF14604	IPR001452;IPR028445;IPR036028	GO:0005515		6500.XP_005109196.1	2.2e-138	499.6	CD2AP	GO:0001726,GO:0001817,GO:0001818,GO:0003674,GO:0005102,GO:0005126,GO:0005172,GO:0005198,GO:0005200,GO:0005488,GO:0005515,GO:0005575,GO:0005622,GO:0005623,GO:0005737,GO:0005829,GO:0005856,GO:0005884,GO:0005886,GO:0005911,GO:0005938,GO:0006508,GO:0006511,GO:0006807,GO:0006928,GO:0006929,GO:0006930,GO:0006996,GO:0007010,GO:0007015,GO:0007154,GO:0007155,GO:0007165,GO:0008013,GO:0008022,GO:0008150,GO:…		0	0		tr|A0A2C9JR79|A0A2C9JR79_BIOGL Uncharacterized protein OS=Biomphalaria glabrata OX=6526 GN=106064565 PE=4 SV=1	4.2e-240	840.5	K13738	CD2-associated protein
Btru_000023	1.2	8.2	HiC_scaffold_1	394285	406958	+		hypothetical protein					NA	NA	NA	NA	NA	NA	0	0		NA	NA	NA
Btru_000026	3.2	0	HiC_scaffold_1	435741	439375	+	STK33_2	Serine/threonine-protein kinase 33		IPR000719;IPR001245;IPR008271;IPR011009	GO:0004672;GO:0005524;GO:0006468		10116.ENSRNOP00000019597	4e-28	131	STK33	GO:0003674,GO:0003824,GO:0004672,GO:0004674,GO:0005575,GO:0005622,GO:0005623,GO:0006464,GO:0006468,GO:0006793,GO:0006796,GO:0006807,GO:0007154,GO:0007165,GO:0008150,GO:0008152,GO:0009987,GO:0016301,GO:0016310,GO:0016740,GO:0016772,GO:0016773,GO:0018105,GO:0018107,GO:0018193,GO:0018209,GO:0018210,GO:0019538,GO:0023052,GO:0035556,GO:0036211,GO:0043170,GO:0043412,GO:0044237,GO:0044238,GO:0044260,GO:…	2.7.11.1	0	0		tr|A0A2C9KUA8|A0A2C9KUA8_BIOGL Protein kinase domain-containing protein OS=Biomphalaria glabrata OX=6526 GN=106064563 PE=3 SV=1	1.4e-56	228.4	K08813	serine/threonine kinase 33
Btru_000038	6.7	3.4	HiC_scaffold_1	604549	621586	+	NMDAR1	Glutamate [NMDA] receptor subunit 1	PF00060;PF00497;PF01094;PF10562;PF10613	IPR001320;IPR001508;IPR001828;IPR018882;IPR019594;IPR028082	GO:0016020;GO:0038023;GO:0005216;GO:0015276;GO:0004970;GO:0006811		6500.NP_001191411.1	0	1539.6	GRIN1	GO:0000003,GO:0000165,GO:0001101,GO:0001661,GO:0001964,GO:0001967,GO:0001975,GO:0003008,GO:0003674,GO:0004888,GO:0004970,GO:0004972,GO:0005085,GO:0005088,GO:0005102,GO:0005215,GO:0005216,GO:0005230,GO:0005244,GO:0005261,GO:0005262,GO:0005488,GO:0005509,GO:0005515,GO:0005516,GO:0005575,GO:0005576,GO:0005622,GO:0005623,GO:0005737,GO:0005783,GO:0005886,GO:0005887,GO:0006355,GO:0006357,GO:0006464,GO:…		4	Y		tr|A0A2C9JR77|A0A2C9JR77_BIOGL Uncharacterized protein OS=Biomphalaria glabrata OX=6526 GN=106064568 PE=4 SV=1	0	1723	K05208	glutamate receptor ionotropic, NMDA 1
Btru_000039	5.7	6	HiC_scaffold_1	630003	647162	-		hypothetical protein	PF04209	IPR005708;IPR011051;IPR014710	GO:0004411;GO:0006559;GO:0006570;GO:0055114		6500.XP_005091193.1	4.1e-181	640.6	HGD	GO:0003674,GO:0003824,GO:0004411,GO:0005488,GO:0005515,GO:0005575,GO:0005622,GO:0005623,GO:0005737,GO:0005829,GO:0006082,GO:0006520,GO:0006558,GO:0006559,GO:0006570,GO:0006572,GO:0006725,GO:0006807,GO:0008150,GO:0008152,GO:0009056,GO:0009063,GO:0009072,GO:0009074,GO:0009987,GO:0016054,GO:0016491,GO:0016701,GO:0016702,GO:0017144,GO:0019439,GO:0019752,GO:0042737,GO:0042802,GO:0043436,GO:0044237,GO:…	1.13.11.5	0	0		tr|A0A2C9JR82|A0A2C9JR82_BIOGL Homogentisate 1,2-dioxygenase OS=Biomphalaria glabrata OX=6526 GN=106064570 PE=3 SV=1	9.4e-188	665.6	K00451	homogentisate 1,2-dioxygenase
Btru_000042	2.5	1.9	HiC_scaffold_1	666828	688090	-	AK9_1	Adenylate kinase 9	PF00406;PF13207	IPR000850;IPR025762;IPR027417	GO:0005524;GO:0019205;GO:0006139		6500.XP_005091229.1	0	1255	AK9	GO:0003674,GO:0003824,GO:0004550,GO:0005575,GO:0005622,GO:0005623,GO:0005634,GO:0005635,GO:0005654,GO:0005737,GO:0005829,GO:0006091,GO:0006139,GO:0006163,GO:0006164,GO:0006165,GO:0006174,GO:0006186,GO:0006725,GO:0006753,GO:0006754,GO:0006756,GO:0006757,GO:0006793,GO:0006796,GO:0006807,GO:0008150,GO:0008152,GO:0009058,GO:0009117,GO:0009123,GO:0009124,GO:0009126,GO:0009127,GO:0009132,GO:0009135,GO:…	2.7.4.3,2.7.4.6	0	0		tr|A0A3S1BT91|A0A3S1BT91_ELYCH Uncharacterized protein (Fragment) OS=Elysia chlorotica OX=188477 GN=EGW08_001475 PE=4 SV=1	0	1154.8	K18533	adenylate/nucleoside-diphosphate kinase
Btru_000043	0.3	7.4	HiC_scaffold_1	702673	729464	+	AK9_2	Adenylate kinase 9	PF00406;PF13207	IPR000850;IPR027417	GO:0005524;GO:0019205;GO:0006139		6500.XP_005091229.1	3.3e-230	805.4	AK9	GO:0003674,GO:0003824,GO:0004550,GO:0005575,GO:0005622,GO:0005623,GO:0005634,GO:0005635,GO:0005654,GO:0005737,GO:0005829,GO:0006091,GO:0006139,GO:0006163,GO:0006164,GO:0006165,GO:0006174,GO:0006186,GO:0006725,GO:0006753,GO:0006754,GO:0006756,GO:0006757,GO:0006793,GO:0006796,GO:0006807,GO:0008150,GO:0008152,GO:0009058,GO:0009117,GO:0009123,GO:0009124,GO:0009126,GO:0009127,GO:0009132,GO:0009135,GO:…	2.7.4.3,2.7.4.6	0	0		tr|A0A2C9K8J9|A0A2C9K8J9_BIOGL Uncharacterized protein OS=Biomphalaria glabrata OX=6526 GN=106064580 PE=4 SV=1	0	1253.8	K18533	adenylate/nucleoside-diphosphate kinase
Btru_000044	0	0	HiC_scaffold_1	744964	748302	-	ENPP5_1	Ectonucleotide pyrophosphatase/phosphodiesterase member 5	PF01663	IPR002591;IPR017850	GO:0003824		6500.XP_005103204.1	9e-139	500.4				1	0		tr|A0A2C9JT74|A0A2C9JT74_BIOGL Uncharacterized protein OS=Biomphalaria glabrata OX=6526 GN=106067240 PE=4 SV=1	6.6e-184	653.3	K18398	ectonucleotide pyrophosphatase/phosphodiesterase family member 5
Btru_000046	1	0.2	HiC_scaffold_1	754591	766745	-	ABCB7_1	ATP-binding cassette sub- B member 7, mitochondrial	PF00005;PF00664	IPR003439;IPR003593;IPR011527;IPR017871;IPR027417;IPR036640;IPR039421	GO:0016021;GO:0005524;GO:0042626;GO:0016887;GO:0055085		6500.XP_005092440.1	4.7e-301	1040	ABCB7	GO:0000166,GO:0003674,GO:0003824,GO:0005215,GO:0005488,GO:0005524,GO:0005575,GO:0005622,GO:0005623,GO:0005737,GO:0005739,GO:0005740,GO:0005743,GO:0006790,GO:0006810,GO:0006873,GO:0006875,GO:0006879,GO:0008144,GO:0008150,GO:0008152,GO:0009987,GO:0015232,GO:0015399,GO:0015405,GO:0015886,GO:0016020,GO:0016043,GO:0016226,GO:0016462,GO:0016787,GO:0016817,GO:0016818,GO:0016887,GO:0017076,GO:0017111,GO:…		6	0		tr|A0A2T7P429|A0A2T7P429_POMCA Uncharacterized protein OS=Pomacea canaliculata OX=400727 GN=C0Q70_10751 PE=4 SV=1	8.3e-260	906	K05662	ATP-binding cassette, subfamily B (MDR/TAP), member 7
Btru_000047	4	7.9	HiC_scaffold_1	768306	774995	+	WARS2	Tryptophan--tRNA ligase, mitochondrial	PF00579	IPR001412;IPR002305;IPR002306;IPR014729;IPR024109	GO:0005524;GO:0004830;GO:0000166;GO:0004812;GO:0006436;GO:0006418		6500.XP_005106040.1	1.3e-135	489.6	WARS2	GO:0001568,GO:0001570,GO:0001944,GO:0003674,GO:0003824,GO:0004812,GO:0004830,GO:0005575,GO:0005622,GO:0005623,GO:0005737,GO:0005739,GO:0005759,GO:0005886,GO:0006082,GO:0006139,GO:0006399,GO:0006412,GO:0006418,GO:0006436,GO:0006518,GO:0006520,GO:0006725,GO:0006807,GO:0007275,GO:0008150,GO:0008152,GO:0009058,GO:0009059,GO:0009653,GO:0009987,GO:0010467,GO:0016020,GO:0016070,GO:0016874,GO:0016875,GO:…	6.1.1.2	0	0		tr|A0A2C9JR86|A0A2C9JR86_BIOGL Tryptophanyl-tRNA synthetase OS=Biomphalaria glabrata OX=6526 GN=106064572 PE=3 SV=1	2.8e-169	604.4	K01867	tryptophanyl-tRNA synthetase
Btru_000048	25.2	24.7	HiC_scaffold_1	785108	792878	-	PSMA1	Proteasome subunit alpha 1	PF00227;PF10584	IPR000426;IPR001353;IPR023332;IPR029055;IPR035144	GO:0019773;GO:0005839;GO:0004175;GO:0004298;GO:0006511;GO:0051603	T01A	6500.XP_005099513.1	2.2e-135	488.4	PSMA1	GO:0000003,GO:0000502,GO:0001530,GO:0001673,GO:0001703,GO:0002682,GO:0002683,GO:0002861,GO:0002862,GO:0003006,GO:0003674,GO:0003676,GO:0003723,GO:0005488,GO:0005515,GO:0005575,GO:0005622,GO:0005623,GO:0005634,GO:0005654,GO:0005737,GO:0005813,GO:0005815,GO:0005829,GO:0005839,GO:0005844,GO:0005856,GO:0006464,GO:0006508,GO:0006511,GO:0006807,GO:0006996,GO:0006997,GO:0007275,GO:0007276,GO:0007281,GO:…	3.4.25.1	0	0		tr|A0A2C9JR98|A0A2C9JR98_BIOGL Proteasome subunit alpha type OS=Biomphalaria glabrata OX=6526 GN=106064573 PE=3 SV=1	6.6e-150	539.7	K02725	20S proteasome subunit alpha 6
Btru_000050	0	0	HiC_scaffold_1	802925	805334	+	ENPP5_2	Ectonucleotide pyrophosphatase/phosphodiesterase member 5	PF01663	IPR002591;IPR017850	GO:0003824		6500.XP_005103204.1	1.4e-119	436.4				0	0		tr|A0A2C9JT74|A0A2C9JT74_BIOGL Uncharacterized protein OS=Biomphalaria glabrata OX=6526 GN=106067240 PE=4 SV=1	2.4e-161	578.2	K18398	ectonucleotide pyrophosphatase/phosphodiesterase family member 5
Btru_000053	0.4	0.9	HiC_scaffold_1	827590	843784	-	ABCB7_2	ATP-binding cassette sub- B member 7, mitochondrial	PF00005;PF00664	IPR003439;IPR003593;IPR011527;IPR017871;IPR027417;IPR036640;IPR039421	GO:0016021;GO:0005524;GO:0042626;GO:0016887;GO:0055085		6500.XP_005092440.1	1.5e-300	1038.5	ABCB7	GO:0000166,GO:0003674,GO:0003824,GO:0005215,GO:0005488,GO:0005524,GO:0005575,GO:0005622,GO:0005623,GO:0005737,GO:0005739,GO:0005740,GO:0005743,GO:0006790,GO:0006810,GO:0006873,GO:0006875,GO:0006879,GO:0008144,GO:0008150,GO:0008152,GO:0009987,GO:0015232,GO:0015399,GO:0015405,GO:0015886,GO:0016020,GO:0016043,GO:0016226,GO:0016462,GO:0016787,GO:0016817,GO:0016818,GO:0016887,GO:0017076,GO:0017111,GO:…		6	0		tr|A0A2T7P429|A0A2T7P429_POMCA Uncharacterized protein OS=Pomacea canaliculata OX=400727 GN=C0Q70_10751 PE=4 SV=1	3.8e-258	900.6	K05662	ATP-binding cassette, subfamily B (MDR/TAP), member 7
Btru_000056	0	0	HiC_scaffold_1	874128	902136	-		hypothetical protein					NA	NA	NA	NA	NA	NA	0	0		tr|A0A2C9LY32|A0A2C9LY32_BIOGL Uncharacterized protein OS=Biomphalaria glabrata OX=6526 GN=106064574 PE=4 SV=1	4.3e-13	85.9
Btru_000065	0.3	0	HiC_scaffold_1	982968	985446	-	FZD4	Frizzled-4	PF01392;PF01534	IPR000539;IPR015526;IPR017981;IPR020067;IPR026549;IPR036790	GO:0016020;GO:0016021;GO:0005515;GO:0042813;GO:0004888;GO:0007166;GO:0016055	I93	6500.XP_005112462.1	1.1e-222	779.6	GPRFZ4	GO:0007275,GO:0007399,GO:0008150,GO:0009987,GO:0010720,GO:0010769,GO:0010770,GO:0010975,GO:0010976,GO:0022008,GO:0022603,GO:0022604,GO:0030154,GO:0030334,GO:0030335,GO:0031344,GO:0031346,GO:0032101,GO:0032103,GO:0032501,GO:0032502,GO:0032879,GO:0040012,GO:0040017,GO:0045595,GO:0045597,GO:0045664,GO:0045666,GO:0048518,GO:0048522,GO:0048583,GO:0048584,GO:0048699,GO:0048731,GO:0048856,GO:0048869,GO:…		7	0		tr|A0A2C9JR87|A0A2C9JR87_BIOGL Uncharacterized protein OS=Biomphalaria glabrata OX=6526 GN=106064577 PE=3 SV=1	8.7e-267	929.1	K02354	frizzled 4
Btru_000069	0	1	HiC_scaffold_1	1025449	1031128	-		hypothetical protein					NA	NA	NA	NA	NA	NA	0	0		tr|A0A2C9KXZ1|A0A2C9KXZ1_BIOGL TPR_REGION domain-containing protein OS=Biomphalaria glabrata OX=6526 GN=106064576 PE=4 SV=1	7.5e-09	69.3
Btru_000073	6.9	0.9	HiC_scaffold_1	1058747	1068163	-		hypothetical protein		IPR026749			42254.XP_004619096.1	1.7e-57	229.9	TMEM135	GO:0005575,GO:0005622,GO:0005623,GO:0005737,GO:0005739,GO:0005777,GO:0005811,GO:0006950,GO:0006996,GO:0007031,GO:0007275,GO:0007568,GO:0008150,GO:0008340,GO:0009266,GO:0009409,GO:0009605,GO:0009628,GO:0009893,GO:0009987,GO:0009991,GO:0010259,GO:0010468,GO:0010604,GO:0010628,GO:0010821,GO:0010883,GO:0010884,GO:0010918,GO:0016043,GO:0019222,GO:0022603,GO:0031667,GO:0032094,GO:0032501,GO:0032502,GO:…		4	0		tr|A0A2C9M824|A0A2C9M824_BIOGL Uncharacterized protein OS=Biomphalaria glabrata OX=6526 GN=106070672 PE=4 SV=1	1e-125	459.5
Btru_000078	5.2	4.8	HiC_scaffold_1	1120008	1171579	+		hypothetical protein	PF15982	IPR026749;IPR031926			215358.XP_010738049.1	1.9e-102	379.8	TMEM135	GO:0005575,GO:0005622,GO:0005623,GO:0005737,GO:0005739,GO:0005777,GO:0005811,GO:0006950,GO:0006996,GO:0007031,GO:0007275,GO:0007568,GO:0008150,GO:0008340,GO:0009266,GO:0009409,GO:0009605,GO:0009628,GO:0009893,GO:0009987,GO:0009991,GO:0010259,GO:0010468,GO:0010604,GO:0010628,GO:0010821,GO:0010883,GO:0010884,GO:0010918,GO:0016043,GO:0019222,GO:0022603,GO:0031667,GO:0032094,GO:0032501,GO:0032502,GO:…		9	0		tr|A0A0B7AS81|A0A0B7AS81_9EUPU TMEM135_C_rich domain-containing protein (Fragment) OS=Arion vulgaris OX=1028688 GN=ORF133512 PE=3 SV=1	9.7e-165	589.7
Btru_000079	3.8	1.6	HiC_scaffold_1	1173801	1209454	-	MDN1_1	AAA ATPase midasin		IPR002035;IPR003410;IPR036465			6500.XP_005099547.1	0	1401.7	mdn1			0	0		tr|A0A2C9K8M5|A0A2C9K8M5_BIOGL Midasin OS=Biomphalaria glabrata OX=6526 GN=106070670 PE=3 SV=1	0	2342.4	K14572	midasin
Btru_000083	0	0	HiC_scaffold_1	1229845	1247837	-	MDN1_2	AAA ATPase midasin	PF07728	IPR011704;IPR027417	GO:0005524;GO:0016887		6500.XP_005104048.1	4.9e-54	219.2				0	0		tr|A0A2C9K8T7|A0A2C9K8T7_BIOGL Midasin OS=Biomphalaria glabrata OX=6526 GN=106070670 PE=3 SV=1	1.5e-137	499.6	K14572	midasin
Btru_000084	0	0.2	HiC_scaffold_1	1247877	1250550	+		hypothetical protein	PF00001;PF10320	IPR017452	GO:0016021		6412.HelroP185325	1.4e-40	174.1				7	0		tr|A0A2C9KU62|A0A2C9KU62_BIOGL G_PROTEIN_RECEP_F1_2 domain-containing protein OS=Biomphalaria glabrata OX=6526 GN=106070671 PE=4 SV=1	4.7e-208	733.4	K08380	prokineticin receptor 2
Btru_000085	0	0	HiC_scaffold_1	1267893	1269751	-	MDN1_3	AAA ATPase midasin		IPR027417			6500.XP_005104047.1	1.6e-33	149.1	mdn1			0	0		tr|A0A2C9K8T7|A0A2C9K8T7_BIOGL Midasin OS=Biomphalaria glabrata OX=6526 GN=106070670 PE=3 SV=1	1.9e-47	198.4	K14572	midasin
Btru_000086	0.9	0.4	HiC_scaffold_1	1285930	1306589	-		hypothetical protein	PF07690	IPR011701;IPR036259	GO:0022857;GO:0055085		6500.XP_005104045.1	9.8e-229	800				12	0		tr|A0A2C9KPM7|A0A2C9KPM7_BIOGL Uncharacterized protein OS=Biomphalaria glabrata OX=6526 GN=106070674 PE=4 SV=1	0	1213.4
Btru_000088	0.2	0	HiC_scaffold_1	1332472	1349049	-		hypothetical protein					6500.XP_005099547.1	9.3e-128	464.9	mdn1			0	0		tr|A0A2C9K8T7|A0A2C9K8T7_BIOGL Midasin OS=Biomphalaria glabrata OX=6526 GN=106070670 PE=3 SV=1	3.6e-299	1037.3	K14572	midasin
Btru_000092	9.1	13.1	HiC_scaffold_1	1403043	1408665	-	PDSS2_1	Decaprenyl-diphosphate synthase subunit 2	PF00348	IPR000092;IPR008949	GO:0008299		6500.XP_005110593.1	3.5e-120	438.3	PDSS2	GO:0003674,GO:0005488,GO:0005515,GO:0005575,GO:0005622,GO:0005623,GO:0005737,GO:0005739,GO:0005759,GO:0005829,GO:0006629,GO:0006720,GO:0006732,GO:0006733,GO:0006743,GO:0006744,GO:0008150,GO:0008152,GO:0008299,GO:0008610,GO:0009058,GO:0009108,GO:0009987,GO:0016043,GO:0022607,GO:0031974,GO:0032991,GO:0042180,GO:0042181,GO:0043226,GO:0043227,GO:0043229,GO:0043231,GO:0043233,GO:0043933,GO:0044085,GO:…	2.5.1.91	0	0		tr|A0A2C9JWE1|A0A2C9JWE1_BIOGL Uncharacterized protein OS=Biomphalaria glabrata OX=6526 GN=106070678 PE=3 SV=1	3.1e-155	557.8	K12505	decaprenyl-diphosphate synthase subunit 2
Btru_000094	0.2	0.7	HiC_scaffold_1	1414917	1416753	-	HLH6	Helix-loop-helix protein 6	PF00010	IPR011598;IPR015660;IPR036638	GO:0046983;GO:0003677;GO:0006357		6500.XP_005093339.1	1.3e-13	83.6	ASCL4	GO:0000976,GO:0000977,GO:0000981,GO:0001012,GO:0001067,GO:0003674,GO:0003676,GO:0003677,GO:0003690,GO:0003700,GO:0005488,GO:0005575,GO:0005622,GO:0005623,GO:0005634,GO:0005667,GO:0006355,GO:0006357,GO:0007275,GO:0008150,GO:0009889,GO:0010468,GO:0010556,GO:0019219,GO:0019222,GO:0031323,GO:0031326,GO:0032501,GO:0032502,GO:0032991,GO:0043226,GO:0043227,GO:0043229,GO:0043231,GO:0043565,GO:0043588,GO:…		0	0		tr|A0A2C9LJI0|A0A2C9LJI0_BIOGL BHLH domain-containing protein OS=Biomphalaria glabrata OX=6526 GN=106070679 PE=4 SV=1	1.4e-14	89.7	K09067	achaete-scute complex protein
Btru_000097	9.3	3	HiC_scaffold_1	1444615	1456043	+	PDSS2_2	Decaprenyl-diphosphate synthase subunit 2	PF00348	IPR000092;IPR008949	GO:0008299		6500.XP_005110593.1	2.9e-91	342	PDSS2	GO:0003674,GO:0005488,GO:0005515,GO:0005575,GO:0005622,GO:0005623,GO:0005737,GO:0005739,GO:0005759,GO:0005829,GO:0006629,GO:0006720,GO:0006732,GO:0006733,GO:0006743,GO:0006744,GO:0008150,GO:0008152,GO:0008299,GO:0008610,GO:0009058,GO:0009108,GO:0009987,GO:0016043,GO:0022607,GO:0031974,GO:0032991,GO:0042180,GO:0042181,GO:0043226,GO:0043227,GO:0043229,GO:0043231,GO:0043233,GO:0043933,GO:0044085,GO:…	2.5.1.91	0	Y		tr|A0A2C9JWE1|A0A2C9JWE1_BIOGL Uncharacterized protein OS=Biomphalaria glabrata OX=6526 GN=106070678 PE=3 SV=1	1.9e-116	428.7	K12505	decaprenyl-diphosphate synthase subunit 2
Btru_000098	0	0	HiC_scaffold_1	1459843	1469452	-		hypothetical protein					6500.XP_005092418.1	8.3e-34	151			2.3.2.27	0	0		tr|A0A2C9JWE2|A0A2C9JWE2_BIOGL Uncharacterized protein OS=Biomphalaria glabrata OX=6526 GN=106070676 PE=4 SV=1	2.5e-56	228.8
Btru_000105	0	0	HiC_scaffold_1	1510032	1510842	+		hypothetical protein					NA	NA	NA	NA	NA	NA	0	0		NA	NA	NA
Btru_000106	0	0.1	HiC_scaffold_1	1519181	1532548	+		hypothetical protein					NA	NA	NA	NA	NA	NA	0	0		tr|A0A2C9M3W5|A0A2C9M3W5_BIOGL Uncharacterized protein OS=Biomphalaria glabrata OX=6526 GN=106057871 PE=4 SV=1	3.3e-48	203.4
Btru_000111	1.9	0.9	HiC_scaffold_1	1632063	1647716	-		hypothetical protein	PF07690	IPR011701;IPR030762;IPR036259	GO:0005887;GO:0022857;GO:0015349;GO:0015173;GO:0055085		6500.XP_005109489.1	9.5e-128	463.8	SLC16A2	GO:0003333,GO:0003674,GO:0005215,GO:0005342,GO:0005575,GO:0005623,GO:0005886,GO:0005887,GO:0006725,GO:0006726,GO:0006727,GO:0006810,GO:0006811,GO:0006820,GO:0006865,GO:0008028,GO:0008055,GO:0008150,GO:0008152,GO:0008509,GO:0008514,GO:0009058,GO:0009914,GO:0009987,GO:0010817,GO:0015075,GO:0015171,GO:0015291,GO:0015318,GO:0015349,GO:0015711,GO:0015718,GO:0015801,GO:0015849,GO:0016020,GO:0016021,GO:…		10	0		tr|A0A2C9JTB4|A0A2C9JTB4_BIOGL Uncharacterized protein OS=Biomphalaria glabrata OX=6526 GN=106067369 PE=4 SV=1	6.6e-216	759.6	K08187	MFS transporter, MCT family, solute carrier family 16 (monocarboxylic acid transporters), member 10
Btru_000114	16	17.9	HiC_scaffold_1	1687244	1689636	+	POLR2F	DNA-directed RNA polymerases I, II, and III subunit RPABC2	PF01192	IPR006110;IPR006111;IPR012293;IPR020708;IPR028363;IPR036161	GO:0005665;GO:0005634;GO:0003677;GO:0003899;GO:0006351		6500.XP_005103120.1	8.6e-55	219.5	POLR2F	GO:0000375,GO:0000377,GO:0000398,GO:0000428,GO:0001650,GO:0003674,GO:0003824,GO:0003899,GO:0005575,GO:0005622,GO:0005623,GO:0005634,GO:0005654,GO:0005665,GO:0005666,GO:0005730,GO:0005736,GO:0005737,GO:0005829,GO:0006139,GO:0006259,GO:0006281,GO:0006283,GO:0006289,GO:0006351,GO:0006352,GO:0006353,GO:0006354,GO:0006360,GO:0006361,GO:0006363,GO:0006366,GO:0006367,GO:0006368,GO:0006370,GO:0006383,GO:…		0	0		tr|A0A2C9LLH1|A0A2C9LLH1_BIOGL RPB6 homolog OS=Biomphalaria glabrata OX=6526 GN=106059912 PE=3 SV=1	8.3e-60	239.2	K03014	DNA-directed RNA polymerases I, II, and III subunit RPABC2
Btru_000117	0.2	0.4	HiC_scaffold_1	1745714	1753929	+		hypothetical protein	PF00620	IPR000198;IPR008936	GO:0007165		6500.XP_005102329.1	4.1e-125	456.4		GO:0003674,GO:0005488,GO:0005515		0	Y		tr|A0A2C9M297|A0A2C9M297_BIOGL Rho-GAP domain-containing protein OS=Biomphalaria glabrata OX=6526 GN=106059903 PE=4 SV=1	1.1e-257	899.8	K20641	Rho GTPase-activating protein 20
Btru_000118	8.2	5.5	HiC_scaffold_1	1756347	1759100	-	UFSP1	putative Ufm1-specific protease 1	PF07910	IPR012462		C78A	6500.XP_005102328.1	3.8e-58	231.5	UFSP1	GO:0003674,GO:0003824,GO:0006508,GO:0006807,GO:0008150,GO:0008152,GO:0008233,GO:0008234,GO:0016787,GO:0016788,GO:0016790,GO:0019538,GO:0019783,GO:0043170,GO:0044238,GO:0070011,GO:0071567,GO:0071704,GO:0140096,GO:1901564		0	0		tr|A0A2C9KP34|A0A2C9KP34_BIOGL Uncharacterized protein OS=Biomphalaria glabrata OX=6526 GN=106059905 PE=4 SV=1	3.2e-83	317.8	K24154	Ufm1-specific protease 1
Btru_000120	13.1	12	HiC_scaffold_1	1765331	1773988	-		hypothetical protein	PF00676	IPR001017;IPR017597;IPR029061	GO:0043231;GO:0004739;GO:0016624;GO:0006086		6500.XP_005102325.1	8e-174	616.7	PDHA1	GO:0003674,GO:0003824,GO:0004738,GO:0004739,GO:0005575,GO:0005622,GO:0005623,GO:0005634,GO:0005730,GO:0005737,GO:0005739,GO:0005759,GO:0005967,GO:0006082,GO:0006084,GO:0006085,GO:0006086,GO:0006090,GO:0006091,GO:0006099,GO:0006101,GO:0006139,GO:0006163,GO:0006164,GO:0006637,GO:0006725,GO:0006732,GO:0006733,GO:0006753,GO:0006790,GO:0006793,GO:0006796,GO:0006807,GO:0008150,GO:0008152,GO:0009058,GO:…	1.2.4.1	0	0		tr|A0A2C9JMA4|A0A2C9JMA4_BIOGL Pyruvate dehydrogenase E1 component subunit alpha OS=Biomphalaria glabrata OX=6526 GN=106059908 PE=4 SV=1	7.2e-185	656.4	K00161	pyruvate dehydrogenase E1 component alpha subunit
Btru_000122	15.2	33.3	HiC_scaffold_1	1796659	1803024	-	VBP1	Prefoldin subunit 3	PF02996	IPR004127;IPR009053;IPR016655	GO:0016272;GO:0006457		6500.XP_005102320.1	3e-72	278.1	VBP1	GO:0000003,GO:0000212,GO:0000226,GO:0000278,GO:0000280,GO:0003674,GO:0005488,GO:0005515,GO:0005575,GO:0005622,GO:0005623,GO:0005634,GO:0005737,GO:0005829,GO:0005844,GO:0006996,GO:0007010,GO:0007017,GO:0007021,GO:0007049,GO:0007051,GO:0007052,GO:0007098,GO:0007163,GO:0007275,GO:0007399,GO:0007405,GO:0008092,GO:0008150,GO:0008283,GO:0008356,GO:0009987,GO:0015631,GO:0016043,GO:0016272,GO:0017145,GO:…		0	0		tr|A0A2C9JM90|A0A2C9JM90_BIOGL Prefoldin subunit 3 OS=Biomphalaria glabrata OX=6526 GN=106059909 PE=3 SV=1	2.5e-92	347.8
Btru_000125	0.1	0.5	HiC_scaffold_1	1871924	1897152	+	ARHGAP20	Rho GTPase-activating protein 20	PF00620	IPR000198;IPR001849;IPR008936;IPR011993	GO:0007165		6500.XP_005102329.1	3.6e-126	460.3		GO:0003674,GO:0005488,GO:0005515		0	0		tr|A0A2C9M2D0|A0A2C9M2D0_BIOGL Rho-GAP domain-containing protein OS=Biomphalaria glabrata OX=6526 GN=106059903 PE=4 SV=1	2.3e-252	882.5	K20641	Rho GTPase-activating protein 20
Btru_000127	6.1	6.8	HiC_scaffold_1	1914518	1918489	+		hypothetical protein	PF09811	IPR019191			6500.XP_005102326.1	3.5e-12	78.2	ORAOV1	GO:0000003,GO:0000075,GO:0000076,GO:0000077,GO:0000228,GO:0000278,GO:0000724,GO:0000725,GO:0000793,GO:0000794,GO:0005575,GO:0005622,GO:0005623,GO:0005634,GO:0005694,GO:0006139,GO:0006259,GO:0006281,GO:0006289,GO:0006302,GO:0006310,GO:0006725,GO:0006807,GO:0006950,GO:0006974,GO:0007049,GO:0007093,GO:0007346,GO:0008150,GO:0008152,GO:0009987,GO:0010389,GO:0010564,GO:0010948,GO:0010972,GO:0022402,GO:…		0	0		tr|A0A2C9LVJ6|A0A2C9LVJ6_BIOGL Uncharacterized protein OS=Biomphalaria glabrata OX=6526 GN=106059906 PE=4 SV=1	4.3e-12	80.9
Btru_000129	49	211.7	HiC_scaffold_1	1936962	1942104	+		hypothetical protein		IPR026060	GO:0003713;GO:0006355		6500.XP_005102323.1	2.4e-34	151.4	MYCBP			0	0		tr|A0A2C9M4A1|A0A2C9M4A1_BIOGL Uncharacterized protein OS=Biomphalaria glabrata OX=6526 GN=106059910 PE=3 SV=1	3.2e-41	177.2
Btru_000131	1.7	2	HiC_scaffold_1	1950923	1966355	+	CUL5	Cullin-5	PF00888;PF10557	IPR001373;IPR016157;IPR016158;IPR016159;IPR019559;IPR036317;IPR036388;IPR036390	GO:0031461;GO:0031625;GO:0006511		6500.XP_005103119.1	0	1405.2	CUL5	GO:0000003,GO:0000082,GO:0000151,GO:0000209,GO:0000278,GO:0001653,GO:0001709,GO:0003002,GO:0003006,GO:0003674,GO:0003824,GO:0004842,GO:0004888,GO:0004930,GO:0005000,GO:0005215,GO:0005216,GO:0005261,GO:0005262,GO:0005488,GO:0005515,GO:0005575,GO:0005622,GO:0005623,GO:0005634,GO:0005737,GO:0005829,GO:0005886,GO:0006464,GO:0006807,GO:0006810,GO:0006811,GO:0006812,GO:0006816,GO:0006873,GO:0006874,GO:…		0	0		tr|A0A2C9JM96|A0A2C9JM96_BIOGL CULLIN_2 domain-containing protein OS=Biomphalaria glabrata OX=6526 GN=106059911 PE=3 SV=1	0	1472.2	K10612	cullin 5
Btru_000133	6.3	5.3	HiC_scaffold_1	1974069	1984277	-		hypothetical protein		IPR006709	GO:0032040;GO:0006364		6500.XP_005108218.1	1.2e-110	407.5	UTP14A	GO:0000003,GO:0003674,GO:0005488,GO:0005515,GO:0005575,GO:0005622,GO:0005623,GO:0005634,GO:0005654,GO:0005730,GO:0005737,GO:0005829,GO:0006139,GO:0006364,GO:0006396,GO:0006725,GO:0006807,GO:0007275,GO:0007276,GO:0007283,GO:0007399,GO:0007417,GO:0007420,GO:0008150,GO:0008152,GO:0009987,GO:0010467,GO:0016070,GO:0016072,GO:0016319,GO:0019953,GO:0022414,GO:0022613,GO:0030490,GO:0030684,GO:0031974,GO:…		0	0		tr|A0A2C9MAH6|A0A2C9MAH6_BIOGL Uncharacterized protein OS=Biomphalaria glabrata OX=6526 GN=106059913 PE=3 SV=1	2.8e-186	661.8	K14567	U3 small nucleolar RNA-associated protein 14
Btru_000134	0.1	0.8	HiC_scaffold_1	1991732	2007619	-		hypothetical protein	PF00853	IPR000040;IPR008967;IPR012346;IPR013524	GO:0005634;GO:0005524;GO:0003677;GO:0003700;GO:0006355		6500.XP_005104037.1	1.3e-85	324.7	run	GO:0000003,GO:0000902,GO:0000904,GO:0001654,GO:0001703,GO:0001709,GO:0003002,GO:0003006,GO:0003674,GO:0003676,GO:0003677,GO:0003700,GO:0005488,GO:0005515,GO:0005575,GO:0005622,GO:0005623,GO:0005634,GO:0006355,GO:0006357,GO:0006928,GO:0006935,GO:0007275,GO:0007350,GO:0007365,GO:0007366,GO:0007369,GO:0007377,GO:0007389,GO:0007399,GO:0007400,GO:0007409,GO:0007411,GO:0007417,GO:0007419,GO:0007423,GO:…		0	0		tr|A0A2C9K7J2|A0A2C9K7J2_BIOGL Runt domain-containing protein OS=Biomphalaria glabrata OX=6526 GN=106059914 PE=4 SV=1	4.9e-273	950.3	K20214	RUNX transcription factor Lozenge
Btru_000136	0	2.8	HiC_scaffold_1	2029925	2036951	-		hypothetical protein		IPR040210			6500.XP_005104232.1	2.3e-112	413.3	CEP85	GO:0000242,GO:0000922,GO:0001932,GO:0001933,GO:0005575,GO:0005622,GO:0005623,GO:0005634,GO:0005730,GO:0005737,GO:0005739,GO:0005794,GO:0005813,GO:0005815,GO:0005819,GO:0005829,GO:0005856,GO:0006469,GO:0007088,GO:0007346,GO:0008150,GO:0009892,GO:0010563,GO:0010564,GO:0010605,GO:0012505,GO:0015630,GO:0019220,GO:0019222,GO:0031323,GO:0031324,GO:0031399,GO:0031400,GO:0031974,GO:0031981,GO:0032268,GO:…		0	0		tr|A0A433SW82|A0A433SW82_ELYCH Uncharacterized protein OS=Elysia chlorotica OX=188477 GN=EGW08_018679 PE=4 SV=1	9.2e-92	347.8	K16766	centrosomal protein CEP85
Btru_000137	4.4	2.6	HiC_scaffold_1	2042166	2054610	+		hypothetical protein	PF00675;PF05193;PF16187	IPR001431;IPR007863;IPR011249;IPR011765;IPR032632	GO:0004222;GO:0046872;GO:0003824;GO:0006508	M16A	6500.XP_005112535.1	0	1480.3	IDE	GO:0000166,GO:0000502,GO:0001540,GO:0002021,GO:0003674,GO:0003824,GO:0004175,GO:0004222,GO:0005102,GO:0005488,GO:0005515,GO:0005524,GO:0005575,GO:0005576,GO:0005615,GO:0005622,GO:0005623,GO:0005634,GO:0005737,GO:0005739,GO:0005777,GO:0005782,GO:0005829,GO:0005886,GO:0006109,GO:0006508,GO:0006518,GO:0006605,GO:0006625,GO:0006807,GO:0006810,GO:0006886,GO:0006996,GO:0007031,GO:0007154,GO:0007165,GO:…	3.4.24.56	0	0		tr|A0A2C9KBN6|A0A2C9KBN6_BIOGL Uncharacterized protein OS=Biomphalaria glabrata OX=6526 GN=106059917 PE=3 SV=1	0	1729.1	K01408	insulysin
Btru_000139	14.1	10.7	HiC_scaffold_1	2058749	2066651	-		hypothetical protein	PF00400	IPR001680;IPR015943;IPR017986;IPR019775;IPR036322;IPR037352	GO:0035098;GO:0005515;GO:0016571		13249.RPRC008838-PA	4.1e-138	498	esc	GO:0000228,GO:0000785,GO:0000790,GO:0003674,GO:0005488,GO:0005515,GO:0005575,GO:0005622,GO:0005623,GO:0005634,GO:0005654,GO:0005694,GO:0005700,GO:0006325,GO:0006338,GO:0006342,GO:0006355,GO:0006464,GO:0006479,GO:0006807,GO:0006996,GO:0008047,GO:0008150,GO:0008152,GO:0008213,GO:0009889,GO:0009890,GO:0009891,GO:0009892,GO:0009893,GO:0009987,GO:0010468,GO:0010556,GO:0010557,GO:0010558,GO:0010604,GO:…		0	0		tr|A0A2C9JMB9|A0A2C9JMB9_BIOGL Uncharacterized protein OS=Biomphalaria glabrata OX=6526 GN=106059918 PE=3 SV=1	3.6e-221	776.9	K11462	polycomb protein EED
Btru_000143	5.4	3.3	HiC_scaffold_1	2107839	2135129	-		hypothetical protein		IPR019167;IPR039900	GO:0000290		6500.XP_005110212.1	5.5e-113	415.6	PATL1	GO:0000288,GO:0000290,GO:0000291,GO:0000932,GO:0000956,GO:0002151,GO:0003674,GO:0003676,GO:0003723,GO:0003727,GO:0005488,GO:0005575,GO:0005622,GO:0005623,GO:0005634,GO:0005654,GO:0005737,GO:0005829,GO:0006139,GO:0006401,GO:0006402,GO:0006417,GO:0006725,GO:0006807,GO:0006996,GO:0007275,GO:0007568,GO:0008150,GO:0008152,GO:0008187,GO:0008266,GO:0008340,GO:0008582,GO:0009056,GO:0009057,GO:0009889,GO:…		0	0		tr|A0A2C9KHQ0|A0A2C9KHQ0_BIOGL PAT1 domain-containing protein OS=Biomphalaria glabrata OX=6526 GN=106070717 PE=3 SV=1	0	1443.7	K12617	DNA topoisomerase 2-associated protein PAT1
Btru_000144	4.5	2.5	HiC_scaffold_1	2135532	2143694	+	DEAF1	Deformed epidermal autoregulatory factor 1	PF01342	IPR000770;IPR010919;IPR024119	GO:0003677		6500.XP_005092025.1	1.1e-177	629.8	DEAF1	GO:0000003,GO:0000122,GO:0000976,GO:0000977,GO:0000981,GO:0001012,GO:0001067,GO:0001227,GO:0001501,GO:0001650,GO:0001662,GO:0001838,GO:0001841,GO:0001843,GO:0002009,GO:0002209,GO:0002682,GO:0003006,GO:0003008,GO:0003674,GO:0003676,GO:0003677,GO:0003690,GO:0003700,GO:0005488,GO:0005575,GO:0005576,GO:0005622,GO:0005623,GO:0005634,GO:0005667,GO:0005694,GO:0005700,GO:0005730,GO:0005737,GO:0006139,GO:…		0	0		tr|A0A2C9JWG4|A0A2C9JWG4_BIOGL SAND domain-containing protein OS=Biomphalaria glabrata OX=6526 GN=106070719 PE=4 SV=1	3.6e-247	863.6	K23041	deformed epidermal autoregulatory factor 1
Btru_000152	0.1	0	HiC_scaffold_1	2276159	2276951	+	ASCL1	Achaete-scute 1	PF00010	IPR011598;IPR015660;IPR036638	GO:0046983;GO:0003677;GO:0006357		6500.XP_005110606.1	1.8e-25	123.2	ASCL2	GO:0000003,GO:0000122,GO:0000976,GO:0000977,GO:0000978,GO:0000981,GO:0000982,GO:0000987,GO:0001012,GO:0001067,GO:0001078,GO:0001227,GO:0001666,GO:0001701,GO:0001890,GO:0001892,GO:0003006,GO:0003674,GO:0003676,GO:0003677,GO:0003690,GO:0003700,GO:0005488,GO:0005575,GO:0005622,GO:0005623,GO:0005634,GO:0005667,GO:0005737,GO:0006139,GO:0006351,GO:0006355,GO:0006357,GO:0006725,GO:0006807,GO:0006950,GO:…		0	0		tr|A0A182ZIY7|A0A182ZIY7_BIOGL BHLH domain-containing protein OS=Biomphalaria glabrata OX=6526 GN=106070716 PE=4 SV=1	6.3e-70	273.9	K09067	achaete-scute complex protein
Btru_000156	0	0	HiC_scaffold_1	2309651	2323942	+		hypothetical protein	PF00010	IPR011598;IPR015660;IPR036638	GO:0046983;GO:0003677;GO:0006357		6500.XP_005108805.1	3.8e-58	233	ASCL1	GO:0000003,GO:0000122,GO:0000976,GO:0000977,GO:0000978,GO:0000981,GO:0000982,GO:0000987,GO:0000988,GO:0000989,GO:0001012,GO:0001067,GO:0001078,GO:0001101,GO:0001227,GO:0001558,GO:0001655,GO:0001701,GO:0001708,GO:0001709,GO:0001764,GO:0001890,GO:0001892,GO:0002009,GO:0002064,GO:0002065,GO:0002067,GO:0002070,GO:0002119,GO:0002164,GO:0002682,GO:0002697,GO:0002700,GO:0002759,GO:0002784,GO:0002805,GO:…		0	0		tr|A0A2C9JMB2|A0A2C9JMB2_BIOGL BHLH domain-containing protein OS=Biomphalaria glabrata OX=6526 GN=106059922 PE=4 SV=1	6.7e-134	487.6	K09067	achaete-scute complex protein
Btru_000164	0	0	HiC_scaffold_1	2382153	2390314	+		hypothetical protein					NA	NA	NA	NA	NA	NA	0	0		NA	NA	NA
Btru_000165	0.1	0.1	HiC_scaffold_1	2397686	2427645	-		hypothetical protein	PF01167	IPR000007;IPR018066;IPR025659			6500.XP_005101271.1	1.6e-135	489.6		GO:0003008,GO:0003674,GO:0005488,GO:0005543,GO:0005575,GO:0005622,GO:0005623,GO:0005634,GO:0005737,GO:0005929,GO:0006810,GO:0006897,GO:0007600,GO:0007605,GO:0008104,GO:0008150,GO:0008277,GO:0008289,GO:0009743,GO:0009744,GO:0009966,GO:0010033,GO:0010646,GO:0016028,GO:0016059,GO:0016192,GO:0022400,GO:0023051,GO:0032101,GO:0032501,GO:0033036,GO:0033365,GO:0033500,GO:0034285,GO:0034613,GO:0035091,GO:…		0	0		tr|A0A2C9JMA0|A0A2C9JMA0_BIOGL Tub domain-containing protein OS=Biomphalaria glabrata OX=6526 GN=106059923 PE=3 SV=1	2.9e-147	531.6	K19600	tubby-related protein 1
Btru_000166	0.6	3.5	HiC_scaffold_1	2446820	2464762	-		hypothetical protein	PF01167;PF16322	IPR000007;IPR005398;IPR018066;IPR025659			6500.XP_005101271.1	1.5e-177	629.4		GO:0003008,GO:0003674,GO:0005488,GO:0005543,GO:0005575,GO:0005622,GO:0005623,GO:0005634,GO:0005737,GO:0005929,GO:0006810,GO:0006897,GO:0007600,GO:0007605,GO:0008104,GO:0008150,GO:0008277,GO:0008289,GO:0009743,GO:0009744,GO:0009966,GO:0010033,GO:0010646,GO:0016028,GO:0016059,GO:0016192,GO:0022400,GO:0023051,GO:0032101,GO:0032501,GO:0033036,GO:0033365,GO:0033500,GO:0034285,GO:0034613,GO:0035091,GO:…		0	0		tr|A0A2C9JMA0|A0A2C9JMA0_BIOGL Tub domain-containing protein OS=Biomphalaria glabrata OX=6526 GN=106059923 PE=3 SV=1	1.3e-239	838.6	K19600	tubby-related protein 1
Btru_000168	0	0.1	HiC_scaffold_1	2531887	2550394	-	PDE3A_1	cGMP-inhibited 3',5'-cyclic phosphodiesterase A	PF00233	IPR002073;IPR003607;IPR023174;IPR036971	GO:0004114;GO:0008081;GO:0007165		126957.SMAR014358-PA	4.3e-135	489.2			3.1.4.17	0	0		tr|A0A2C9JSH9|A0A2C9JSH9_BIOGL Phosphodiesterase OS=Biomphalaria glabrata OX=6526 GN=106066324 PE=3 SV=1	0	1255	K19021	cGMP-inhibited 3',5'-cyclic phosphodiesterase A
Btru_000170	0	0	HiC_scaffold_1	2560320	2560876	-		hypothetical protein					NA	NA	NA	NA	NA	NA	0	0		NA	NA	NA
Btru_000172	2.2	2.8	HiC_scaffold_1	2564597	2576480	-	TTLL12	Tubulin--tyrosine ligase-like protein 12	PF03133	IPR004344;IPR013815;IPR027749	GO:0005524;GO:0006464		6500.XP_005101996.1	9.5e-227	793.1	TTLL12	GO:0000003,GO:0003674,GO:0003824,GO:0006464,GO:0006807,GO:0007610,GO:0008150,GO:0008152,GO:0009987,GO:0016874,GO:0016879,GO:0016881,GO:0018094,GO:0018193,GO:0018200,GO:0018991,GO:0019098,GO:0019538,GO:0022414,GO:0032501,GO:0032504,GO:0036211,GO:0043170,GO:0043412,GO:0044237,GO:0044238,GO:0044260,GO:0044267,GO:0048609,GO:0070735,GO:0071704,GO:0140096,GO:1901564		0	0		tr|A0A2C9K0L9|A0A2C9K0L9_BIOGL Uncharacterized protein OS=Biomphalaria glabrata OX=6526 GN=106075349 PE=4 SV=1	2.7e-292	1013.8	K16609	tubulin--tyrosine ligase-like protein 12
Btru_000173	0.8	0.4	HiC_scaffold_1	2578108	2619432	-		hypothetical protein	PF00136;PF14260	IPR006133;IPR006134;IPR006172;IPR012337;IPR017964;IPR023211;IPR025687;IPR030559;IPR036397;IPR042087;IPR043502	GO:0016035;GO:0003676;GO:0000166;GO:0003887;GO:0003677;GO:0006281;GO:0019985		6500.XP_005101273.1	0	1559.7	REV3L	GO:0000724,GO:0000725,GO:0000731,GO:0003674,GO:0003824,GO:0003887,GO:0005575,GO:0005622,GO:0005623,GO:0005634,GO:0006139,GO:0006259,GO:0006281,GO:0006301,GO:0006302,GO:0006310,GO:0006725,GO:0006807,GO:0006950,GO:0006974,GO:0008150,GO:0008152,GO:0009058,GO:0009059,GO:0009987,GO:0016035,GO:0016740,GO:0016772,GO:0016779,GO:0018130,GO:0019438,GO:0019985,GO:0032991,GO:0033554,GO:0034061,GO:0034641,GO:…	2.7.7.7	0	0		tr|A0A2C9JKG1|A0A2C9JKG1_BIOGL DNA polymerase zeta catalytic subunit OS=Biomphalaria glabrata OX=6526 GN=106057776 PE=3 SV=1	0	3505.3	K02350	DNA polymerase zeta
Btru_000174	1.5	1.1	HiC_scaffold_1	2623287	2641207	+	POLR3B_1	DNA-directed RNA polymerase III subunit RPC2	PF00562;PF04560;PF04561;PF04563;PF04565;PF04566;PF04567	IPR007120;IPR007121;IPR007641;IPR007642;IPR007644;IPR007645;IPR007646;IPR007647;IPR014724;IPR015712;IPR037033;IPR037034	GO:0003899;GO:0003677;GO:0032549;GO:0006351		6500.XP_005110595.1	0	2007.6	POLR3B	GO:0000428,GO:0001817,GO:0001819,GO:0002682,GO:0002684,GO:0005575,GO:0005622,GO:0005623,GO:0005634,GO:0005654,GO:0005666,GO:0005737,GO:0005829,GO:0008150,GO:0030880,GO:0031347,GO:0031349,GO:0031974,GO:0031981,GO:0032479,GO:0032481,GO:0032648,GO:0032728,GO:0032991,GO:0043226,GO:0043227,GO:0043229,GO:0043231,GO:0043233,GO:0044422,GO:0044424,GO:0044428,GO:0044444,GO:0044446,GO:0044451,GO:0044464,GO:…	2.7.7.6	0	0		tr|A0A2C9KE00|A0A2C9KE00_BIOGL DNA-directed RNA polymerase subunit beta OS=Biomphalaria glabrata OX=6526 GN=106066323 PE=3 SV=1	0	2169.4	K03021	DNA-directed RNA polymerase III subunit RPC2
Btru_000175	0.3	0.4	HiC_scaffold_1	2649679	2663182	+	ANKRD37	Ankyrin repeat domain-containing protein 37	PF00023;PF12796;PF13606;PF13637;PF13857	IPR002110;IPR020683;IPR036770	GO:0005515		7029.ACYPI37245-PA	5.5e-10	71.6		GO:0001654,GO:0001736,GO:0001737,GO:0001738,GO:0001745,GO:0002009,GO:0002165,GO:0005575,GO:0005622,GO:0005623,GO:0005737,GO:0007163,GO:0007164,GO:0007275,GO:0007399,GO:0007423,GO:0007444,GO:0007472,GO:0007476,GO:0007552,GO:0007560,GO:0008150,GO:0008544,GO:0009653,GO:0009791,GO:0009886,GO:0009887,GO:0009888,GO:0009913,GO:0009987,GO:0016043,GO:0022008,GO:0030030,GO:0030154,GO:0030182,GO:0030855,GO:…		0	0		tr|A0A2C9LLR0|A0A2C9LLR0_BIOGL ANK_REP_REGION domain-containing protein OS=Biomphalaria glabrata OX=6526 GN=106066321 PE=4 SV=1	1.4e-23	119.8	K21435	ankyrin repeat domain-containing protein 6
Btru_000176	0.4	0.2	HiC_scaffold_1	2665369	2691581	-		hypothetical protein	PF00023;PF12796;PF13637;PF13857	IPR002110;IPR020683;IPR036770	GO:0005515		6500.XP_005110821.1	9.3e-100	372.5	ANKRD6	GO:0001654,GO:0001736,GO:0001737,GO:0001738,GO:0001745,GO:0001932,GO:0001934,GO:0002009,GO:0002165,GO:0005575,GO:0005622,GO:0005623,GO:0005634,GO:0005737,GO:0007163,GO:0007164,GO:0007275,GO:0007399,GO:0007423,GO:0007444,GO:0007472,GO:0007476,GO:0007552,GO:0007560,GO:0008150,GO:0008544,GO:0009653,GO:0009791,GO:0009886,GO:0009887,GO:0009888,GO:0009893,GO:0009913,GO:0009966,GO:0009967,GO:0009968,GO:…		0	0		tr|A0A2C9LLR0|A0A2C9LLR0_BIOGL ANK_REP_REGION domain-containing protein OS=Biomphalaria glabrata OX=6526 GN=106066321 PE=4 SV=1	4.4e-245	858.2	K21435	ankyrin repeat domain-containing protein 6
Btru_000177	2.6	0.4	HiC_scaffold_1	2700556	2715034	-	POLR3B_2	DNA-directed RNA polymerase III subunit RPC2	PF00562;PF04560;PF04561;PF04565;PF04566;PF04567	IPR007120;IPR007121;IPR007641;IPR007642;IPR007645;IPR007646;IPR007647;IPR014724;IPR015712;IPR037033	GO:0003677;GO:0003899;GO:0032549;GO:0006351		6500.XP_005110595.1	0	1580.5	POLR3B	GO:0000428,GO:0001817,GO:0001819,GO:0002682,GO:0002684,GO:0005575,GO:0005622,GO:0005623,GO:0005634,GO:0005654,GO:0005666,GO:0005737,GO:0005829,GO:0008150,GO:0030880,GO:0031347,GO:0031349,GO:0031974,GO:0031981,GO:0032479,GO:0032481,GO:0032648,GO:0032728,GO:0032991,GO:0043226,GO:0043227,GO:0043229,GO:0043231,GO:0043233,GO:0044422,GO:0044424,GO:0044428,GO:0044444,GO:0044446,GO:0044451,GO:0044464,GO:…	2.7.7.6	0	0		tr|A0A2C9KE00|A0A2C9KE00_BIOGL DNA-directed RNA polymerase subunit beta OS=Biomphalaria glabrata OX=6526 GN=106066323 PE=3 SV=1	0	1686.8	K03021	DNA-directed RNA polymerase III subunit RPC2
Btru_000185	0	0	HiC_scaffold_1	2792905	2795072	-		hypothetical protein					NA	NA	NA	NA	NA	NA	0	0		NA	NA	NA
Btru_000189	2.3	0.8	HiC_scaffold_1	2823077	2829165	-		hypothetical protein	PF00250	IPR001766;IPR030456;IPR036388;IPR036390	GO:0043565;GO:0003700;GO:0006355		6500.XP_005112460.1	1.3e-156	560.1		GO:0000122,GO:0000976,GO:0000977,GO:0001012,GO:0001067,GO:0002020,GO:0002119,GO:0002164,GO:0002376,GO:0002682,GO:0002684,GO:0002819,GO:0002821,GO:0002831,GO:0002833,GO:0003008,GO:0003674,GO:0003676,GO:0003677,GO:0003690,GO:0003700,GO:0005488,GO:0005515,GO:0005575,GO:0005622,GO:0005623,GO:0005634,GO:0005737,GO:0005829,GO:0006355,GO:0006357,GO:0006950,GO:0006952,GO:0006955,GO:0006974,GO:0006979,GO:…		1	0		tr|A0A2C9K2G8|A0A2C9K2G8_BIOGL Fork-head domain-containing protein OS=Biomphalaria glabrata OX=6526 GN=106078790 PE=4 SV=1	5e-195	690.6	K09408	forkhead box protein O3
Btru_000191	0	0.3	HiC_scaffold_1	2840208	2847398	-		hypothetical protein	PF12130	IPR022735;IPR029941	GO:0017137;GO:0016709;GO:0006887		6500.XP_005099535.1	5.5e-60	240			1.14.13.225	0	0		tr|A0A2C9LES1|A0A2C9LES1_BIOGL BMERB domain-containing protein OS=Biomphalaria glabrata OX=6526 GN=106078792 PE=4 SV=1	1e-137	501.1	K19947	F-actin monooxygenase
Btru_000192	0.2	0.4	HiC_scaffold_1	2847804	2859079	-	MICAL3A	Protein-methionine sulfoxide oxidase mical3a	PF00307;PF00412;PF11971	IPR001715;IPR001781;IPR003953;IPR029941;IPR036188;IPR036872	GO:0005515;GO:0017137;GO:0016709;GO:0006887		6500.XP_005099535.1	0	1143.3			1.14.13.225	4	0		tr|A0A2C9K2H2|A0A2C9K2H2_BIOGL F-actin monooxygenase OS=Biomphalaria glabrata OX=6526 GN=106078791 PE=3 SV=1	0	1367.8	K19947	F-actin monooxygenase
Btru_000193	2	12.8	HiC_scaffold_1	2862632	2869200	+	MPC2_1	Mitochondrial pyruvate carrier 2	PF03650	IPR005336	GO:0005743;GO:0006850		6500.XP_005110817.1	2.5e-48	198	MPC2	GO:0002791,GO:0002793,GO:0003674,GO:0005215,GO:0005342,GO:0005575,GO:0005622,GO:0005623,GO:0005737,GO:0005739,GO:0005740,GO:0005743,GO:0006082,GO:0006084,GO:0006085,GO:0006086,GO:0006090,GO:0006139,GO:0006163,GO:0006164,GO:0006637,GO:0006725,GO:0006732,GO:0006733,GO:0006753,GO:0006790,GO:0006793,GO:0006796,GO:0006807,GO:0006810,GO:0006811,GO:0006820,GO:0006839,GO:0006848,GO:0006850,GO:0008028,GO:…		3	0		tr|A0A2C9L678|A0A2C9L678_BIOGL Mitochondrial pyruvate carrier OS=Biomphalaria glabrata OX=6526 GN=106065151 PE=3 SV=1	1.7e-51	211.5	K22139	mitochondrial pyruvate carrier 2
Btru_000195	6	8.6	HiC_scaffold_1	2876413	2883657	-	MFSD9	Major facilitator super domain-containing protein 9	PF07690	IPR001958;IPR011701;IPR020846;IPR036259	GO:0022857;GO:0055085		6500.XP_005102128.1	8.4e-123	447.2	MFSD9	GO:0003674,GO:0005215,GO:0006810,GO:0008150,GO:0051179,GO:0051234,GO:0055085		10	0		tr|A0A2C9LYI6|A0A2C9LYI6_BIOGL MFS domain-containing protein OS=Biomphalaria glabrata OX=6526 GN=106067378 PE=4 SV=1	1.5e-158	568.9
Btru_000196	31.9	39	HiC_scaffold_1	2913770	2922859	-		hypothetical protein	PF00076;PF18360	IPR000504;IPR006535;IPR012677;IPR035979;IPR041337	GO:0003676		6500.XP_005098506.1	3.9e-218	764.2	HNRNPR	GO:0000375,GO:0000377,GO:0000398,GO:0002376,GO:0003674,GO:0003676,GO:0003723,GO:0003727,GO:0003729,GO:0003730,GO:0005488,GO:0005575,GO:0005622,GO:0005623,GO:0005634,GO:0005654,GO:0005681,GO:0005737,GO:0006139,GO:0006396,GO:0006397,GO:0006417,GO:0006725,GO:0006807,GO:0006950,GO:0006952,GO:0006955,GO:0007623,GO:0008143,GO:0008150,GO:0008152,GO:0008380,GO:0009889,GO:0009890,GO:0009891,GO:0009892,GO:…		0	0		tr|A0A2C9JTB9|A0A2C9JTB9_BIOGL Uncharacterized protein OS=Biomphalaria glabrata OX=6526 GN=106067379 PE=4 SV=1	1.1e-278	968.4	K13161	heterogeneous nuclear ribonucleoprotein R
Btru_000197	15.1	31.7	HiC_scaffold_1	2922965	2942593	+	SEC63	secretory subunit	PF00226;PF02889	IPR001623;IPR004179;IPR014756;IPR027137;IPR035892;IPR036869	GO:0031204		6500.XP_005098508.1	1.2e-235	823.2	SEC63	GO:0001655,GO:0001889,GO:0003674,GO:0005575,GO:0005622,GO:0005623,GO:0005737,GO:0005783,GO:0005789,GO:0005829,GO:0006605,GO:0006612,GO:0006613,GO:0006614,GO:0006620,GO:0006807,GO:0006810,GO:0006886,GO:0007154,GO:0007165,GO:0007275,GO:0007568,GO:0008104,GO:0008150,GO:0008152,GO:0009987,GO:0010259,GO:0012505,GO:0015031,GO:0015833,GO:0016020,GO:0023052,GO:0031984,GO:0032501,GO:0032502,GO:0033036,GO:…		3	0		tr|A0A2C9LMC1|A0A2C9LMC1_BIOGL J domain-containing protein OS=Biomphalaria glabrata OX=6526 GN=106078798 PE=4 SV=1	7.9e-298	1032.7	K09540	translocation protein SEC63
Btru_000213	34.3	3.8	HiC_scaffold_1	3042650	3046090	+	EIF1AX_1	Eukaryotic translation initiation factor 1A, X-chromosomal	PF01176	IPR001253;IPR006196;IPR012340;IPR018104	GO:0003743;GO:0003723;GO:0006413		6500.XP_005102118.1	1.6e-49	202.6	eIF-1A	GO:0003674,GO:0003676,GO:0003723,GO:0003743,GO:0005488,GO:0005575,GO:0005622,GO:0005623,GO:0005737,GO:0005829,GO:0006412,GO:0006413,GO:0006518,GO:0006807,GO:0007154,GO:0007165,GO:0007166,GO:0007224,GO:0008135,GO:0008150,GO:0008152,GO:0009058,GO:0009059,GO:0009987,GO:0010467,GO:0016282,GO:0019538,GO:0023052,GO:0032991,GO:0034641,GO:0034645,GO:0043043,GO:0043170,GO:0043603,GO:0043604,GO:0044237,GO:…		0	0		tr|A0A0B7B3S1|A0A0B7B3S1_9EUPU Eukaryotic translation initiation factor 4C (Fragment) OS=Arion vulgaris OX=1028688 GN=ORF162351 PE=3 SV=1	5.3e-55	223.8	K03236	translation initiation factor 1A
Btru_000214	86.7	262.7	HiC_scaffold_1	3048778	3052207	-	EIF1AX_2	Eukaryotic translation initiation factor 1A, X-chromosomal	PF01176	IPR001253;IPR006196;IPR012340;IPR018104	GO:0003743;GO:0003723;GO:0006413		6500.XP_005102118.1	1.3e-49	202.6	eIF-1A	GO:0003674,GO:0003676,GO:0003723,GO:0003743,GO:0005488,GO:0005575,GO:0005622,GO:0005623,GO:0005737,GO:0005829,GO:0006412,GO:0006413,GO:0006518,GO:0006807,GO:0007154,GO:0007165,GO:0007166,GO:0007224,GO:0008135,GO:0008150,GO:0008152,GO:0009058,GO:0009059,GO:0009987,GO:0010467,GO:0016282,GO:0019538,GO:0023052,GO:0032991,GO:0034641,GO:0034645,GO:0043043,GO:0043170,GO:0043603,GO:0043604,GO:0044237,GO:…		0	0		tr|A0A0B7B3S1|A0A0B7B3S1_9EUPU Eukaryotic translation initiation factor 4C (Fragment) OS=Arion vulgaris OX=1028688 GN=ORF162351 PE=3 SV=1	4.1e-55	223.8	K03236	translation initiation factor 1A
Btru_000216	0	0	HiC_scaffold_1	3070148	3075542	+		hypothetical protein					NA	NA	NA	NA	NA	NA	0	0		NA	NA	NA
Btru_000217	0.1	0.2	HiC_scaffold_1	3078597	3087717	-	SMCR8A	Guanine nucleotide exchange protein smcr8a		IPR037520;IPR037521			6500.XP_005102116.1	2e-164	585.5	SMCR8	GO:0000785,GO:0001932,GO:0001933,GO:0003674,GO:0004857,GO:0004860,GO:0005488,GO:0005515,GO:0005575,GO:0005622,GO:0005623,GO:0005634,GO:0005654,GO:0005694,GO:0005737,GO:0006469,GO:0008150,GO:0009892,GO:0009893,GO:0009894,GO:0009895,GO:0009896,GO:0009966,GO:0009967,GO:0010468,GO:0010506,GO:0010507,GO:0010508,GO:0010563,GO:0010605,GO:0010629,GO:0010638,GO:0010639,GO:0010646,GO:0010647,GO:0016239,GO:…		0	0		tr|A0A2C9LXQ7|A0A2C9LXQ7_BIOGL UDENN FLCN/SMCR8-type domain-containing protein OS=Biomphalaria glabrata OX=6526 GN=106078793 PE=4 SV=1	7e-188	666.4	K23611	guanine nucleotide exchange protein SMCR8
Btru_000218	7.1	3.4	HiC_scaffold_1	3089793	3098922	+		hypothetical protein		IPR000192;IPR015421;IPR015424	GO:0003824		7739.XP_002604134.1	1.2e-125	456.8				0	0		tr|A0A0B6ZZS0|A0A0B6ZZS0_9EUPU Aminotran_5 domain-containing protein OS=Arion vulgaris OX=1028688 GN=ORF88443 PE=4 SV=1	2.6e-172	614.8	K22207	L-cysteine desulfhydrase
Btru_000219	0.1	0.1	HiC_scaffold_1	3104675	3124089	-	ARMC2	Armadillo repeat-containing protein 2		IPR000225;IPR011989;IPR016024;IPR038905	GO:0005515		6500.XP_005102120.1	2.1e-264	919.1	ARMC2			0	0		tr|A0A2C9M1P1|A0A2C9M1P1_BIOGL Uncharacterized protein OS=Biomphalaria glabrata OX=6526 GN=106078801 PE=4 SV=1	4.7e-306	1060.4	K24123	armadillo repeat-containing protein 2
Btru_000220	18.6	29.7	HiC_scaffold_1	3126395	3133469	+	NSUN4	5-methylcytosine rRNA methyltransferase nsun4	PF01189	IPR001678;IPR023267;IPR029063	GO:0008168		6500.XP_005102122.1	2.5e-115	422.5	NSUN4	GO:0000154,GO:0000313,GO:0000315,GO:0001510,GO:0003674,GO:0003824,GO:0005575,GO:0005622,GO:0005623,GO:0005737,GO:0005739,GO:0005759,GO:0005761,GO:0005762,GO:0005840,GO:0006139,GO:0006364,GO:0006396,GO:0006725,GO:0006807,GO:0008150,GO:0008152,GO:0008168,GO:0008169,GO:0008173,GO:0008649,GO:0008757,GO:0009383,GO:0009451,GO:0009987,GO:0010467,GO:0015934,GO:0016070,GO:0016072,GO:0016434,GO:0016740,GO:…		0	0		tr|A0A2C9M441|A0A2C9M441_BIOGL SAM_MT_RSMB_NOP domain-containing protein OS=Biomphalaria glabrata OX=6526 GN=106078799 PE=3 SV=1	9.9e-175	622.9	K21970	5-methylcytosine rRNA methyltransferase NSUN4
Btru_000222	0	0	HiC_scaffold_1	3150849	3210247	+	DNAH1_1	Dynein heavy chain 1, axonemal	PF03028;PF07728;PF08393;PF12774;PF12775;PF12777;PF12780;PF12781;PF17852;PF17857;PF18198	IPR004273;IPR013602;IPR024317;IPR024743;IPR026975;IPR026983;IPR027417;IPR035699;IPR035706;IPR041228;IPR041466;IPR041589;IPR041658;IPR042219;IPR042222;IPR042228;IPR043157	GO:0030286;GO:0005858;GO:0003777;GO:0005524;GO:0016887;GO:0007018;GO:0003341		6500.XP_005102124.1	0	5633.1				2	0		tr|A0A3S0ZN14|A0A3S0ZN14_ELYCH Uncharacterized protein OS=Elysia chlorotica OX=188477 GN=EGW08_013475 PE=3 SV=1	0	4908.2	K10408	dynein heavy chain, axonemal
Btru_000224	0.1	0	HiC_scaffold_1	3225999	3248928	+	DNAH1_2	Dynein heavy chain 1, axonemal	PF07728;PF12775;PF12777;PF12780;PF12781;PF17852;PF17857	IPR004273;IPR024317;IPR024743;IPR026975;IPR026983;IPR027417;IPR035706;IPR041466;IPR041589	GO:0030286;GO:0005858;GO:0003777;GO:0016887;GO:0007018;GO:0003341		6500.XP_005102124.1	0	2398.6				0	0		tr|A0A3S0ZN14|A0A3S0ZN14_ELYCH Uncharacterized protein OS=Elysia chlorotica OX=188477 GN=EGW08_013475 PE=3 SV=1	0	2188.7	K10408	dynein heavy chain, axonemal
Btru_000225	0.7	0.2	HiC_scaffold_1	3274129	3283135	+		hypothetical protein	PF13087	IPR027417;IPR041679			6500.XP_005097674.1	1.4e-55	223	SETX	GO:0000165,GO:0000228,GO:0000245,GO:0000302,GO:0000375,GO:0000377,GO:0000398,GO:0000976,GO:0001067,GO:0001101,GO:0001147,GO:0001160,GO:0003674,GO:0003676,GO:0003677,GO:0003678,GO:0003690,GO:0003824,GO:0004386,GO:0005488,GO:0005515,GO:0005575,GO:0005576,GO:0005622,GO:0005623,GO:0005634,GO:0005654,GO:0005694,GO:0005737,GO:0006139,GO:0006259,GO:0006281,GO:0006302,GO:0006351,GO:0006353,GO:0006355,GO:…		0	0		tr|A0A2C9KI26|A0A2C9KI26_BIOGL AAA domain-containing protein OS=Biomphalaria glabrata OX=6526 GN=106078025 PE=4 SV=1	7.5e-83	316.6	K10706	senataxin
Btru_000229	2.4	0.3	HiC_scaffold_1	3325696	3337989	+		hypothetical protein	PF02872	IPR006179;IPR008334;IPR029052;IPR036907	GO:0016787;GO:0009166		10224.XP_002741916.1	8.7e-43	182.2			3.1.3.5	0	0		tr|A0A2C9K6T0|A0A2C9K6T0_BIOGL Uncharacterized protein OS=Biomphalaria glabrata OX=6526 GN=106053533 PE=3 SV=1	3.6e-67	266.2	K19970	5'-nucleotidase
Btru_000232	1.5	11.8	HiC_scaffold_1	3350090	3372317	-	CREB3L1_1	Cyclic AMP-responsive element-binding protein 3-like protein 1	PF00170;PF03131;PF07716	IPR004827	GO:0003700;GO:0006355		10224.XP_006822794.1	1.4e-48	201.1	CREB3L1	GO:0000122,GO:0000139,GO:0000228,GO:0000785,GO:0000790,GO:0000976,GO:0000977,GO:0000978,GO:0000981,GO:0000982,GO:0000987,GO:0001012,GO:0001067,GO:0001077,GO:0001227,GO:0001228,GO:0001503,GO:0001649,GO:0003674,GO:0003676,GO:0003677,GO:0003682,GO:0003690,GO:0003700,GO:0005488,GO:0005515,GO:0005575,GO:0005622,GO:0005623,GO:0005634,GO:0005654,GO:0005694,GO:0005737,GO:0005783,GO:0005789,GO:0005794,GO:…		1	0		tr|A0A2C9LKT3|A0A2C9LKT3_BIOGL BZIP domain-containing protein OS=Biomphalaria glabrata OX=6526 GN=106065751 PE=4 SV=1	3.9e-223	783.9	K09048	cyclic AMP-responsive element-binding protein 3
Btru_000234	1.5	11.1	HiC_scaffold_1	3394894	3419342	+	CREB3L1_2	Cyclic AMP-responsive element-binding protein 3-like protein 1	PF00170;PF03131;PF07716	IPR004827	GO:0003700;GO:0006355		10224.XP_006822794.1	5.3e-48	199.1	CREB3L1	GO:0000122,GO:0000139,GO:0000228,GO:0000785,GO:0000790,GO:0000976,GO:0000977,GO:0000978,GO:0000981,GO:0000982,GO:0000987,GO:0001012,GO:0001067,GO:0001077,GO:0001227,GO:0001228,GO:0001503,GO:0001649,GO:0003674,GO:0003676,GO:0003677,GO:0003682,GO:0003690,GO:0003700,GO:0005488,GO:0005515,GO:0005575,GO:0005622,GO:0005623,GO:0005634,GO:0005654,GO:0005694,GO:0005737,GO:0005783,GO:0005789,GO:0005794,GO:…		1	0		tr|A0A2C9LKT3|A0A2C9LKT3_BIOGL BZIP domain-containing protein OS=Biomphalaria glabrata OX=6526 GN=106065751 PE=4 SV=1	1.8e-223	785	K09048	cyclic AMP-responsive element-binding protein 3
Btru_000238	0.3	0.3	HiC_scaffold_1	3460911	3465669	-	NT5E_1	5'-nucleotidase	PF02872	IPR006179;IPR008334;IPR036907	GO:0016787;GO:0009166		6500.XP_005088983.1	8.4e-38	165.2				0	0		tr|A0A2C9JMG5|A0A2C9JMG5_BIOGL 5_nucleotid_C domain-containing protein OS=Biomphalaria glabrata OX=6526 GN=106060041 PE=4 SV=1	2.1e-59	240	K19970	5'-nucleotidase
Btru_000239	1.9	3.8	HiC_scaffold_1	3475645	3489311	-	NT5E_2	5'-nucleotidase	PF00149	IPR004843;IPR006146;IPR006179;IPR029052	GO:0016787;GO:0000166;GO:0046872;GO:0016788;GO:0009166		7739.XP_002602440.1	1e-91	343.6			3.1.3.5	0	0		tr|A0A0B6ZWT7|A0A0B6ZWT7_9EUPU Uncharacterized protein OS=Arion vulgaris OX=1028688 GN=ORF84975 PE=3 SV=1	6.4e-104	387.1	K19970	5'-nucleotidase
Btru_000241	0	0	HiC_scaffold_1	3532239	3554016	-		hypothetical protein	PF05649;PF13087	IPR000718;IPR008753;IPR018497;IPR024079;IPR027417;IPR029734;IPR041679;IPR042089	GO:0004222;GO:0008237;GO:0006508	M13	6500.XP_005098170.1	1e-69	271.6	Nep3	GO:0003674,GO:0003824,GO:0005575,GO:0006508,GO:0006518,GO:0006807,GO:0008150,GO:0008152,GO:0008233,GO:0008237,GO:0009987,GO:0010467,GO:0010817,GO:0016020,GO:0016021,GO:0016485,GO:0016486,GO:0016787,GO:0019538,GO:0031224,GO:0034641,GO:0042445,GO:0043170,GO:0043603,GO:0044237,GO:0044238,GO:0044425,GO:0051604,GO:0065007,GO:0065008,GO:0070011,GO:0071704,GO:0140096,GO:1901564	3.4.24.71	0	0		tr|A0A2C9LW01|A0A2C9LW01_BIOGL Uncharacterized protein OS=Biomphalaria glabrata OX=6526 GN=106071422 PE=4 SV=1	5e-87	332	K08635	neprilysin
Btru_000253	0.9	1.4	HiC_scaffold_1	3677525	3692218	+	USP5_1	Ubiquitin carboxyl-terminal hydrolase 5	PF00443;PF00627;PF02148;PF13423;PF17807	IPR001394;IPR001607;IPR009060;IPR013083;IPR015940;IPR016652;IPR018200;IPR028889;IPR038765;IPR041432	GO:0008270;GO:0036459;GO:0004843;GO:0005515;GO:0016579;GO:0006511	C19	6500.XP_005109132.1	2.5e-285	988	USP5	GO:0000323,GO:0001654,GO:0001745,GO:0001751,GO:0001754,GO:0001932,GO:0001933,GO:0003674,GO:0003824,GO:0004175,GO:0004197,GO:0004843,GO:0005488,GO:0005515,GO:0005575,GO:0005622,GO:0005623,GO:0005634,GO:0005654,GO:0005737,GO:0005764,GO:0005773,GO:0005829,GO:0006355,GO:0006464,GO:0006508,GO:0006511,GO:0006807,GO:0006950,GO:0007275,GO:0007399,GO:0007423,GO:0008150,GO:0008152,GO:0008233,GO:0008234,GO:…	3.4.19.12	0	0		tr|A0A0B6ZNU7|A0A0B6ZNU7_9EUPU Ubiquitin carboxyl-terminal hydrolase (Fragment) OS=Arion vulgaris OX=1028688 GN=ORF70073 PE=3 SV=1	0	1187.9	K11836	ubiquitin carboxyl-terminal hydrolase 5/13
Btru_000255	0.1	0.3	HiC_scaffold_1	3704221	3705446	+	B3GALT6	UDP-Gal betaGal beta 1,3-galactosyltransferase, polypeptide 6	PF01762	IPR002659	GO:0016020;GO:0006486		6500.XP_005109120.1	5.3e-110	404.4	B3GALT6	GO:0000003,GO:0000139,GO:0002009,GO:0002119,GO:0002164,GO:0003674,GO:0003824,GO:0005575,GO:0005622,GO:0005623,GO:0005737,GO:0005794,GO:0005795,GO:0005797,GO:0006022,GO:0006023,GO:0006024,GO:0006807,GO:0007275,GO:0007610,GO:0008150,GO:0008152,GO:0008194,GO:0008378,GO:0008499,GO:0009058,GO:0009059,GO:0009653,GO:0009790,GO:0009791,GO:0009792,GO:0009888,GO:0012505,GO:0016020,GO:0016740,GO:0016757,GO:…	2.4.1.134	2	0		tr|A0A2C9M391|A0A2C9M391_BIOGL Hexosyltransferase OS=Biomphalaria glabrata OX=6526 GN=106065403 PE=3 SV=1	3.3e-122	448	K00734	galactosylxylosylprotein 3-beta-galactosyltransferase
Btru_000259	0	0	HiC_scaffold_1	3727892	3730416	-		hypothetical protein					NA	NA	NA	NA	NA	NA	0	0		NA	NA	NA
Btru_000261	0	0	HiC_scaffold_1	3771448	3781544	+	NEP3_1	Peptidase M13		IPR000718;IPR008753;IPR024079;IPR029734;IPR042089	GO:0008237;GO:0004222;GO:0006508	M13	136037.KDR21598	6e-46	191.4	Nep3	GO:0003674,GO:0003824,GO:0005575,GO:0006508,GO:0006518,GO:0006807,GO:0008150,GO:0008152,GO:0008233,GO:0008237,GO:0009987,GO:0010467,GO:0010817,GO:0016020,GO:0016021,GO:0016485,GO:0016486,GO:0016787,GO:0019538,GO:0031224,GO:0034641,GO:0042445,GO:0043170,GO:0043603,GO:0044237,GO:0044238,GO:0044425,GO:0051604,GO:0065007,GO:0065008,GO:0070011,GO:0071704,GO:0140096,GO:1901564	3.4.24.71	1	0		tr|A0A433TQD4|A0A433TQD4_ELYCH Uncharacterized protein (Fragment) OS=Elysia chlorotica OX=188477 GN=EGW08_008492 PE=3 SV=1	2.2e-95	358.6	K08635	neprilysin
Btru_000263	0.2	0	HiC_scaffold_1	3784462	3797663	+		hypothetical protein	PF05649	IPR000718;IPR008753;IPR024079;IPR042089	GO:0008237;GO:0004222;GO:0006508	M13	6500.XP_005098170.1	2e-77	296.2	Nep3	GO:0003674,GO:0003824,GO:0005575,GO:0006508,GO:0006518,GO:0006807,GO:0008150,GO:0008152,GO:0008233,GO:0008237,GO:0009987,GO:0010467,GO:0010817,GO:0016020,GO:0016021,GO:0016485,GO:0016486,GO:0016787,GO:0019538,GO:0031224,GO:0034641,GO:0042445,GO:0043170,GO:0043603,GO:0044237,GO:0044238,GO:0044425,GO:0051604,GO:0065007,GO:0065008,GO:0070011,GO:0071704,GO:0140096,GO:1901564	3.4.24.71	0	0		tr|A0A433TQD4|A0A433TQD4_ELYCH Uncharacterized protein (Fragment) OS=Elysia chlorotica OX=188477 GN=EGW08_008492 PE=3 SV=1	5.9e-103	384	K08635	neprilysin
Btru_000267	2.3	2.3	HiC_scaffold_1	3961218	3973049	+	USP5_2	Ubiquitin carboxyl-terminal hydrolase 5	PF00443;PF00627;PF02148;PF13423;PF17807	IPR001394;IPR001607;IPR009060;IPR013083;IPR015940;IPR016652;IPR018200;IPR028889;IPR038765;IPR041432	GO:0008270;GO:0036459;GO:0004843;GO:0005515;GO:0016579;GO:0006511	C19	6500.XP_005109132.1	1.3e-286	992.3	USP5	GO:0000323,GO:0001654,GO:0001745,GO:0001751,GO:0001754,GO:0001932,GO:0001933,GO:0003674,GO:0003824,GO:0004175,GO:0004197,GO:0004843,GO:0005488,GO:0005515,GO:0005575,GO:0005622,GO:0005623,GO:0005634,GO:0005654,GO:0005737,GO:0005764,GO:0005773,GO:0005829,GO:0006355,GO:0006464,GO:0006508,GO:0006511,GO:0006807,GO:0006950,GO:0007275,GO:0007399,GO:0007423,GO:0008150,GO:0008152,GO:0008233,GO:0008234,GO:…	3.4.19.12	0	0		tr|A0A0B6ZNU7|A0A0B6ZNU7_9EUPU Ubiquitin carboxyl-terminal hydrolase (Fragment) OS=Arion vulgaris OX=1028688 GN=ORF70073 PE=3 SV=1	0	1203.3	K11836	ubiquitin carboxyl-terminal hydrolase 5/13
Btru_000268	0.1	0.9	HiC_scaffold_1	3973912	3975151	-		hypothetical protein					NA	NA	NA	NA	NA	NA	1	0		tr|A0A2C9LAB1|A0A2C9LAB1_BIOGL Uncharacterized protein OS=Biomphalaria glabrata OX=6526 GN=106065405 PE=4 SV=1	1e-67	266.9
Btru_000269	18.3	21.8	HiC_scaffold_1	3991864	4026745	-		hypothetical protein	PF00957	IPR001388;IPR016444;IPR042855	GO:0016021;GO:0016192		6500.NP_001191557.1	2.4e-30	138.7				1	0		tr|A0A0B6YAZ0|A0A0B6YAZ0_9EUPU V-SNARE coiled-coil homology domain-containing protein OS=Arion vulgaris OX=1028688 GN=ORF20410 PE=4 SV=1	2.1e-36	161.8	K13505	vesicle-associated membrane protein 3
Btru_000270	7.8	6.3	HiC_scaffold_1	4047806	4051412	-	TTI1	TEL2-interacting protein 1		IPR016024			6500.XP_005110362.1	9.9e-48	196.8	TTI1	GO:0005575,GO:0005622,GO:0005623,GO:0005737,GO:0007154,GO:0007267,GO:0008150,GO:0009966,GO:0009987,GO:0010646,GO:0023051,GO:0023052,GO:0030154,GO:0031931,GO:0031932,GO:0032006,GO:0032502,GO:0032991,GO:0038201,GO:0044424,GO:0044464,GO:0045165,GO:0045168,GO:0046331,GO:0048583,GO:0048869,GO:0050789,GO:0050794,GO:0065007,GO:1902531		0	0		tr|A0A433TAN8|A0A433TAN8_ELYCH Uncharacterized protein OS=Elysia chlorotica OX=188477 GN=EGW08_013584 PE=4 SV=1	6.6e-54	220.3	K20403	TELO2-interacting protein 1
Btru_000279	0	0	HiC_scaffold_1	4194444	4198392	-		hypothetical protein	PF00001	IPR000276;IPR017452	GO:0016021;GO:0004930;GO:0007186		6500.XP_005111105.1	2.9e-41	176.4		GO:0001588,GO:0003674,GO:0004888,GO:0004930,GO:0004952,GO:0005575,GO:0005623,GO:0005886,GO:0005887,GO:0007154,GO:0007165,GO:0007186,GO:0007212,GO:0007213,GO:0008150,GO:0008227,GO:0009719,GO:0009725,GO:0009987,GO:0010033,GO:0015464,GO:0016020,GO:0016021,GO:0016907,GO:0023052,GO:0030594,GO:0031224,GO:0031226,GO:0032870,GO:0035690,GO:0038023,GO:0042221,GO:0042493,GO:0044425,GO:0044459,GO:0044464,GO:…		7	0		tr|A0A2C9KZ95|A0A2C9KZ95_BIOGL G_PROTEIN_RECEP_F1_2 domain-containing protein OS=Biomphalaria glabrata OX=6526 GN=106059079 PE=3 SV=1	9.8e-36	161	K04134	muscarinic acetylcholine receptor
Btru_000280	1	0.2	HiC_scaffold_1	4231933	4240583	+		hypothetical protein					NA	NA	NA	NA	NA	NA	0	0		tr|A0A2C9K4H7|A0A2C9K4H7_BIOGL Phosphoglycerate kinase OS=Biomphalaria glabrata OX=6526 GN=106050938 PE=3 SV=1	4.8e-10	73.9
Btru_000281	0	0	HiC_scaffold_1	4250519	4261781	+		hypothetical protein					NA	NA	NA	NA	NA	NA	0	0		tr|A0A2C9KJ02|A0A2C9KJ02_BIOGL C-type lectin domain-containing protein OS=Biomphalaria glabrata OX=6526 GN=106050924 PE=4 SV=1	8.4e-22	113.2
Btru_000283	0.2	0.6	HiC_scaffold_1	4268946	4280095	+		hypothetical protein	PF00023;PF00385;PF12796;PF13606;PF13637	IPR000953;IPR002110;IPR016197;IPR020683;IPR023780;IPR036770	GO:0005515		6500.XP_005098229.1	5.9e-184	651.7	MPHOSPH8	GO:0000151,GO:0000228,GO:0000785,GO:0000786,GO:0000788,GO:0000790,GO:0000792,GO:0003674,GO:0003824,GO:0004842,GO:0005488,GO:0005515,GO:0005575,GO:0005622,GO:0005623,GO:0005634,GO:0005694,GO:0005720,GO:0005730,GO:0005737,GO:0005829,GO:0005886,GO:0006355,GO:0006464,GO:0006807,GO:0008150,GO:0008152,GO:0009889,GO:0009890,GO:0009892,GO:0009987,GO:0010468,GO:0010556,GO:0010558,GO:0010605,GO:0010629,GO:…		0	0		tr|A0A2C9M0Z7|A0A2C9M0Z7_BIOGL Uncharacterized protein OS=Biomphalaria glabrata OX=6526 GN=106050921 PE=4 SV=1	0	1307	K21871	M-phase phosphoprotein 8
Btru_000284	19.2	14.9	HiC_scaffold_1	4286443	4299434	-	SF3A3	Splicing factor 3A subunit 3	PF11931;PF12108;PF13297;PF16837	IPR021966;IPR024598;IPR031774;IPR031776	GO:0005681;GO:0003723;GO:0000398		6500.XP_005098228.1	1e-244	852.4	SF3A3	GO:0000003,GO:0000245,GO:0000375,GO:0000377,GO:0000389,GO:0000398,GO:0003674,GO:0003676,GO:0003723,GO:0005488,GO:0005515,GO:0005575,GO:0005622,GO:0005623,GO:0005634,GO:0005654,GO:0005681,GO:0005686,GO:0006139,GO:0006376,GO:0006396,GO:0006397,GO:0006725,GO:0006807,GO:0008150,GO:0008152,GO:0008380,GO:0009566,GO:0009987,GO:0010467,GO:0016043,GO:0016070,GO:0016071,GO:0016604,GO:0016607,GO:0019953,GO:…		0	0		tr|A0A2C9K4I1|A0A2C9K4I1_BIOGL Uncharacterized protein OS=Biomphalaria glabrata OX=6526 GN=106050930 PE=4 SV=1	2.8e-268	933.7	K12827	splicing factor 3A subunit 3
Btru_000287	10.2	23.3	HiC_scaffold_1	4309319	4322175	+	RSPH3_1	Radial spoke head protein 3	PF06098	IPR009290			10224.XP_002740588.1	1.1e-119	436.8	RSPH3	GO:0003674,GO:0005488,GO:0005515,GO:0005575,GO:0005622,GO:0005623,GO:0005856,GO:0005875,GO:0005929,GO:0007017,GO:0008017,GO:0008092,GO:0008150,GO:0009987,GO:0015630,GO:0015631,GO:0032991,GO:0042995,GO:0043226,GO:0043228,GO:0043229,GO:0043232,GO:0044422,GO:0044424,GO:0044430,GO:0044446,GO:0044464,GO:0120025		0	0		tr|A0A2C9K4H9|A0A2C9K4H9_BIOGL Uncharacterized protein OS=Biomphalaria glabrata OX=6526 GN=106050943 PE=3 SV=1	6.6e-156	560.1	K23965	radial spoke head protein 3
Btru_000291	6.1	6.6	HiC_scaffold_1	4350755	4353510	-	FDX2_1	Ferredoxin-2, mitochondrial	PF00111	IPR001041;IPR001055;IPR012675;IPR018298;IPR036010	GO:0009055;GO:0051537;GO:0051536		6500.XP_005098227.1	4.7e-53	214.2	fdx1	GO:0003674,GO:0003824,GO:0005575,GO:0005622,GO:0005623,GO:0005737,GO:0005739,GO:0005759,GO:0006091,GO:0007553,GO:0007554,GO:0008150,GO:0008152,GO:0009055,GO:0009889,GO:0009891,GO:0009893,GO:0009987,GO:0010565,GO:0010566,GO:0010817,GO:0010893,GO:0016491,GO:0019216,GO:0019218,GO:0019222,GO:0022900,GO:0031323,GO:0031325,GO:0031326,GO:0031328,GO:0031974,GO:0032350,GO:0032352,GO:0043226,GO:0043227,GO:…		0	Y		tr|A0A2C9K4H5|A0A2C9K4H5_BIOGL 2Fe-2S ferredoxin-type domain-containing protein OS=Biomphalaria glabrata OX=6526 GN=106050944 PE=4 SV=1	3e-70	274.2	K22070	ferredoxin-1, mitochondrial
Btru_000292	1.4	1.3	HiC_scaffold_1	4356701	4366829	+	RSPH3_2	Radial spoke head protein 3	PF06098	IPR009290			10224.XP_002740588.1	2.1e-121	442.6	RSPH3	GO:0003674,GO:0005488,GO:0005515,GO:0005575,GO:0005622,GO:0005623,GO:0005856,GO:0005875,GO:0005929,GO:0007017,GO:0008017,GO:0008092,GO:0008150,GO:0009987,GO:0015630,GO:0015631,GO:0032991,GO:0042995,GO:0043226,GO:0043228,GO:0043229,GO:0043232,GO:0044422,GO:0044424,GO:0044430,GO:0044446,GO:0044464,GO:0120025		0	0		tr|A0A2C9K4H9|A0A2C9K4H9_BIOGL Uncharacterized protein OS=Biomphalaria glabrata OX=6526 GN=106050943 PE=3 SV=1	7e-156	560.1	K23965	radial spoke head protein 3
Btru_000295	0	0	HiC_scaffold_1	4398337	4402361	-		hypothetical protein	PF00096	IPR013087;IPR036236			6500.XP_005098240.1	2.9e-87	329.3	PRDM13	GO:0000122,GO:0000981,GO:0003674,GO:0003682,GO:0003700,GO:0003824,GO:0005488,GO:0005575,GO:0005622,GO:0005623,GO:0005634,GO:0006325,GO:0006355,GO:0006357,GO:0006464,GO:0006479,GO:0006807,GO:0006996,GO:0007275,GO:0007399,GO:0008150,GO:0008152,GO:0008168,GO:0008213,GO:0008276,GO:0009889,GO:0009890,GO:0009892,GO:0009987,GO:0010468,GO:0010556,GO:0010558,GO:0010605,GO:0010629,GO:0016043,GO:0016569,GO:…		0	0		tr|A0A2C9K4I6|A0A2C9K4I6_BIOGL Uncharacterized protein OS=Biomphalaria glabrata OX=6526 GN=106050923 PE=4 SV=1	9.5e-181	642.9
Btru_000299	0.7	0.5	HiC_scaffold_1	4450496	4451524	-		hypothetical protein					7739.XP_002599963.1	1.1e-07	64.3				0	0		tr|A0A2C9K4I0|A0A2C9K4I0_BIOGL Uncharacterized protein OS=Biomphalaria glabrata OX=6526 GN=106050950 PE=4 SV=1	1.5e-54	223
Btru_000300	23	34.5	HiC_scaffold_1	4471492	4475457	-	WASHC3	WASH complex subunit 3	PF10152	IPR019309	GO:0071203		6500.XP_005108263.1	6.1e-43	181	CCDC53	GO:0003674,GO:0005488,GO:0005515,GO:0005575,GO:0005622,GO:0005623,GO:0005737,GO:0007275,GO:0007568,GO:0008104,GO:0008150,GO:0008340,GO:0010259,GO:0030155,GO:0032501,GO:0032502,GO:0032991,GO:0033036,GO:0044424,GO:0044444,GO:0044464,GO:0045185,GO:0045785,GO:0048518,GO:0048856,GO:0050789,GO:0051098,GO:0051101,GO:0051179,GO:0051220,GO:0051235,GO:0065007,GO:0065008,GO:0065009,GO:0071203,GO:2000677		0	Y	Excreted/Secreted	tr|A0A2C9M2W9|A0A2C9M2W9_BIOGL Uncharacterized protein OS=Biomphalaria glabrata OX=6526 GN=106050929 PE=3 SV=1	5.1e-60	240.7	K18463	WASH complex subunit CCDC53
Btru_000301	0.5	0.9	HiC_scaffold_1	4475519	4493055	+	DENND5B_1	DENN domain-containing protein 5B	PF01477;PF02141;PF02759;PF03455;PF03456	IPR001024;IPR001194;IPR004012;IPR005112;IPR005113;IPR036392;IPR037213;IPR037516;IPR043153	GO:0005515		6500.XP_005108264.1	0	1782.3	DENND5A	GO:0003674,GO:0005085,GO:0005088,GO:0005215,GO:0005216,GO:0005261,GO:0005262,GO:0005488,GO:0005515,GO:0005575,GO:0005622,GO:0005623,GO:0005737,GO:0005794,GO:0005802,GO:0005829,GO:0006810,GO:0006811,GO:0006812,GO:0006816,GO:0007275,GO:0007399,GO:0007591,GO:0007593,GO:0008150,GO:0008324,GO:0009581,GO:0009582,GO:0009605,GO:0009612,GO:0009628,GO:0009966,GO:0009987,GO:0010646,GO:0010721,GO:0010975,GO:…		0	0		tr|A0A2C9K4J2|A0A2C9K4J2_BIOGL Uncharacterized protein OS=Biomphalaria glabrata OX=6526 GN=106050927 PE=3 SV=1	0	2087.8	K20164	DENN domain-containing protein 5
Btru_000308	3	2.1	HiC_scaffold_1	4545985	4567475	-	CPT1A_1	Carnitine O-palmitoyltransferase 1, liver isoform	PF00755;PF16484	IPR000542;IPR032476;IPR039551;IPR042231;IPR042232	GO:0016746		6500.XP_005089422.1	0	1187.6	CPT1A	GO:0001101,GO:0001676,GO:0002791,GO:0003674,GO:0003824,GO:0004095,GO:0005488,GO:0005515,GO:0005575,GO:0005622,GO:0005623,GO:0005737,GO:0005739,GO:0005740,GO:0005741,GO:0005975,GO:0005996,GO:0006006,GO:0006082,GO:0006575,GO:0006577,GO:0006629,GO:0006631,GO:0006635,GO:0006638,GO:0006639,GO:0006641,GO:0006807,GO:0006810,GO:0006811,GO:0006820,GO:0006839,GO:0006853,GO:0006869,GO:0006950,GO:0006979,GO:…	2.3.1.21	2	0		tr|A0A2C9MA50|A0A2C9MA50_BIOGL Carnitine O-palmitoyltransferase OS=Biomphalaria glabrata OX=6526 GN=106050925 PE=3 SV=1	0	1398.3	K08765	carnitine O-palmitoyltransferase 1, liver isoform
Btru_000309	3.9	1.5	HiC_scaffold_1	4569082	4580629	+		hypothetical protein	PF04810	IPR002035;IPR006895;IPR036174;IPR036465	GO:0030127;GO:0008270;GO:0006888;GO:0006886		400682.PAC_15727870	7.3e-112	411.8				0	0		tr|A0A2C9LT80|A0A2C9LT80_BIOGL VWFA domain-containing protein OS=Biomphalaria glabrata OX=6526 GN=106050942 PE=4 SV=1	8.5e-264	919.5
Btru_000310	3.6	2.4	HiC_scaffold_1	4586673	4589022	+	DENND5B_2	DENN domain-containing protein 5B	PF02759	IPR004012;IPR037213			6500.XP_005108264.1	7.4e-110	403.3	DENND5A	GO:0003674,GO:0005085,GO:0005088,GO:0005215,GO:0005216,GO:0005261,GO:0005262,GO:0005488,GO:0005515,GO:0005575,GO:0005622,GO:0005623,GO:0005737,GO:0005794,GO:0005802,GO:0005829,GO:0006810,GO:0006811,GO:0006812,GO:0006816,GO:0007275,GO:0007399,GO:0007591,GO:0007593,GO:0008150,GO:0008324,GO:0009581,GO:0009582,GO:0009605,GO:0009612,GO:0009628,GO:0009966,GO:0009987,GO:0010646,GO:0010721,GO:0010975,GO:…		0	0		tr|A0A2C9K4I4|A0A2C9K4I4_BIOGL Uncharacterized protein OS=Biomphalaria glabrata OX=6526 GN=106050927 PE=3 SV=1	6.1e-114	419.9	K20164	DENN domain-containing protein 5
Btru_000312	10.8	15.5	HiC_scaffold_1	4593753	4616984	-		hypothetical protein	PF00591;PF02885;PF07831	IPR000053;IPR000312;IPR013102;IPR017459;IPR017872;IPR018090;IPR035902;IPR036320;IPR036566	GO:0016763;GO:0016154;GO:0016757;GO:0004645;GO:0006213;GO:0006206		6500.XP_005108277.1	1.1e-112	414.1	TYMP	GO:0000002,GO:0003674,GO:0003824,GO:0004645,GO:0005488,GO:0005515,GO:0005575,GO:0005622,GO:0005623,GO:0005737,GO:0005829,GO:0006139,GO:0006213,GO:0006725,GO:0006807,GO:0006935,GO:0006996,GO:0007005,GO:0007275,GO:0008150,GO:0008152,GO:0008655,GO:0009032,GO:0009056,GO:0009058,GO:0009116,GO:0009163,GO:0009164,GO:0009605,GO:0009653,GO:0009887,GO:0009987,GO:0010646,GO:0016043,GO:0016740,GO:0016757,GO:…	2.4.2.4	0	0		tr|A0A2C9K4J6|A0A2C9K4J6_BIOGL Thymidine phosphorylase OS=Biomphalaria glabrata OX=6526 GN=106050934 PE=3 SV=1	4e-170	607.8	K00758	thymidine phosphorylase
Btru_000313	0.3	0.1	HiC_scaffold_1	4618142	4627044	-		hypothetical protein					NA	NA	NA	NA	NA	NA	0	0		tr|A0A2C9LU05|A0A2C9LU05_BIOGL Uncharacterized protein OS=Biomphalaria glabrata OX=6526 GN=106050926 PE=4 SV=1	6.4e-47	196.8
Btru_000319	0	0	HiC_scaffold_1	4673334	4687244	-		hypothetical protein	PF00560;PF01582;PF12799;PF13306;PF13676;PF13855	IPR000157;IPR001611;IPR003591;IPR017241;IPR026906;IPR032675;IPR035897	GO:0016021;GO:0005515;GO:0004888;GO:0007165;GO:0002224;GO:0006955		6500.XP_005101868.1	5.8e-197	695.3	Toll-6	GO:0000902,GO:0000904,GO:0002009,GO:0002227,GO:0002251,GO:0002376,GO:0002385,GO:0003401,GO:0003674,GO:0005030,GO:0006928,GO:0006935,GO:0006950,GO:0006952,GO:0006955,GO:0007154,GO:0007165,GO:0007166,GO:0007275,GO:0007399,GO:0007422,GO:0008150,GO:0009605,GO:0009607,GO:0009617,GO:0009653,GO:0009790,GO:0009792,GO:0009888,GO:0009889,GO:0009987,GO:0010033,GO:0010556,GO:0010559,GO:0016043,GO:0016358,GO:…		1	0		tr|T1WG08|T1WG08_BIOGL Toll-like receptor OS=Biomphalaria glabrata OX=6526 PE=2 SV=2	0	1166
Btru_000324	0.6	0.8	HiC_scaffold_1	4731389	4744199	+		hypothetical protein	PF00612	IPR000048;IPR003961;IPR013783;IPR036116	GO:0005515		6500.XP_005088987.1	4.7e-154	552.7				0	0		tr|A0A2C9LL35|A0A2C9LL35_BIOGL Fibronectin type-III domain-containing protein OS=Biomphalaria glabrata OX=6526 GN=106067773 PE=4 SV=1	0	1131.3	K16717	centrosomal protein CEP97
Btru_000327	16.1	31	HiC_scaffold_1	4764437	4769791	-		hypothetical protein	PF01791	IPR002915;IPR011343;IPR013785	GO:0005737;GO:0016829;GO:0004139;GO:0003824;GO:0009264		6500.XP_005103099.1	1.1e-133	483	DERA	GO:0001775,GO:0002252,GO:0002263,GO:0002274,GO:0002275,GO:0002283,GO:0002366,GO:0002376,GO:0002443,GO:0002444,GO:0002446,GO:0003674,GO:0003824,GO:0004139,GO:0005575,GO:0005576,GO:0005622,GO:0005623,GO:0005634,GO:0005737,GO:0005829,GO:0005975,GO:0006081,GO:0006098,GO:0006139,GO:0006725,GO:0006732,GO:0006733,GO:0006739,GO:0006753,GO:0006793,GO:0006796,GO:0006807,GO:0006810,GO:0006887,GO:0006955,GO:…	4.1.2.4	0	0		tr|A0A2C9K4K2|A0A2C9K4K2_BIOGL 2-deoxy-D-ribose 5-phosphate aldolase OS=Biomphalaria glabrata OX=6526 GN=106050946 PE=4 SV=1	8e-160	572.8	K01619	deoxyribose-phosphate aldolase
Btru_000330	0.7	1	HiC_scaffold_1	4819517	4825456	+	PAE5	Pectin acetylesterase 5	PF03283	IPR004963;IPR029058	GO:0016787		6500.XP_005111140.1	2e-138	499.2			3.1.1.98	1	0		tr|A0A2C9LBW4|A0A2C9LBW4_BIOGL Uncharacterized protein OS=Biomphalaria glabrata OX=6526 GN=106050933 PE=3 SV=1	9e-186	659.4	K19882	O-palmitoleoyl-L-serine hydrolase
Btru_000331	1.2	1.8	HiC_scaffold_1	4829989	4836648	-	CCDC81	Coiled-coil domain-containing protein 81	PF14908;PF18289	IPR026295;IPR028034;IPR040673			6500.XP_005103098.1	6.1e-220	770.8	CCDC81	GO:0005575,GO:0005622,GO:0005623,GO:0005813,GO:0005815,GO:0005856,GO:0015630,GO:0043226,GO:0043228,GO:0043229,GO:0043232,GO:0044422,GO:0044424,GO:0044430,GO:0044446,GO:0044464		0	0		tr|A0A2C9K4J4|A0A2C9K4J4_BIOGL Uncharacterized protein OS=Biomphalaria glabrata OX=6526 GN=106050932 PE=4 SV=1	0	1080.1
Btru_000333	56.1	42.5	HiC_scaffold_1	4842995	4845662	+		hypothetical protein	PF02221	IPR003172;IPR028996;IPR036846	GO:0008047;GO:0006689		28377.ENSACAP00000009910	4.1e-17	95.1	GM2A	GO:0000323,GO:0001573,GO:0001775,GO:0002252,GO:0002263,GO:0002274,GO:0002275,GO:0002283,GO:0002366,GO:0002376,GO:0002443,GO:0002444,GO:0002446,GO:0003008,GO:0003674,GO:0003824,GO:0004553,GO:0004563,GO:0005575,GO:0005576,GO:0005622,GO:0005623,GO:0005737,GO:0005764,GO:0005766,GO:0005773,GO:0005775,GO:0005975,GO:0006629,GO:0006643,GO:0006664,GO:0006665,GO:0006672,GO:0006687,GO:0006689,GO:0006807,GO:…		0	Y	Excreted/Secreted	tr|A0A2C9KNP7|A0A2C9KNP7_BIOGL ML domain-containing protein OS=Biomphalaria glabrata OX=6526 GN=106050947 PE=4 SV=1	3.5e-79	304.3	K12383	ganglioside GM2 activator
Btru_000334	20	26.2	HiC_scaffold_1	4851800	4857269	+		hypothetical protein	PF01791	IPR002915;IPR011343;IPR013785	GO:0005737;GO:0016829;GO:0004139;GO:0003824;GO:0009264		6500.XP_005103099.1	1.1e-133	483	DERA	GO:0001775,GO:0002252,GO:0002263,GO:0002274,GO:0002275,GO:0002283,GO:0002366,GO:0002376,GO:0002443,GO:0002444,GO:0002446,GO:0003674,GO:0003824,GO:0004139,GO:0005575,GO:0005576,GO:0005622,GO:0005623,GO:0005634,GO:0005737,GO:0005829,GO:0005975,GO:0006081,GO:0006098,GO:0006139,GO:0006725,GO:0006732,GO:0006733,GO:0006739,GO:0006753,GO:0006793,GO:0006796,GO:0006807,GO:0006810,GO:0006887,GO:0006955,GO:…	4.1.2.4	0	0		tr|A0A2C9K4K2|A0A2C9K4K2_BIOGL 2-deoxy-D-ribose 5-phosphate aldolase OS=Biomphalaria glabrata OX=6526 GN=106050946 PE=4 SV=1	2.8e-160	574.3	K01619	deoxyribose-phosphate aldolase
Btru_000335	4.6	9.9	HiC_scaffold_1	4859564	4864188	-	SNX12	Sorting nexin-12	PF00787	IPR001683;IPR036871	GO:0035091		6500.XP_005088897.1	5e-88	330.5		GO:0002791,GO:0002793,GO:0003674,GO:0005488,GO:0005543,GO:0005575,GO:0005622,GO:0005623,GO:0005737,GO:0005768,GO:0005769,GO:0006810,GO:0006996,GO:0007275,GO:0007444,GO:0008150,GO:0008289,GO:0009888,GO:0009987,GO:0010646,GO:0010647,GO:0012505,GO:0016020,GO:0016043,GO:0016050,GO:0016192,GO:0016197,GO:0019898,GO:0023051,GO:0023056,GO:0030904,GO:0031410,GO:0031647,GO:0031982,GO:0032266,GO:0032456,GO:…		0	0		tr|A0A2C9K4J5|A0A2C9K4J5_BIOGL PX domain-containing protein OS=Biomphalaria glabrata OX=6526 GN=106050935 PE=4 SV=1	8.8e-87	329.3	K17918	sorting nexin-3/12
Btru_000336	4.4	4	HiC_scaffold_1	4865668	4872633	+	CCDC28B	Coiled-coil domain-containing protein 28B	PF13270	IPR025271			6500.XP_005088898.1	1.5e-37	162.5	CCDC28A	GO:0005575,GO:0005622,GO:0005623,GO:0005813,GO:0005815,GO:0005856,GO:0006996,GO:0008150,GO:0009987,GO:0015630,GO:0016043,GO:0022607,GO:0030030,GO:0030031,GO:0043226,GO:0043228,GO:0043229,GO:0043232,GO:0044085,GO:0044422,GO:0044424,GO:0044430,GO:0044446,GO:0044464,GO:0044782,GO:0060271,GO:0070925,GO:0071840,GO:0120031,GO:0120036		0	0		tr|A0A0B6YZ09|A0A0B6YZ09_9EUPU Uncharacterized protein OS=Arion vulgaris OX=1028688 GN=ORF42255 PE=4 SV=1	6.7e-48	199.9
Btru_000337	1	1	HiC_scaffold_1	4874704	4887623	-		hypothetical protein	PF00612	IPR000048;IPR003961;IPR013783;IPR036116	GO:0005515		6500.XP_005088987.1	4.9e-143	516.2				0	0		tr|A0A2C9LL35|A0A2C9LL35_BIOGL Fibronectin type-III domain-containing protein OS=Biomphalaria glabrata OX=6526 GN=106067773 PE=4 SV=1	0	1100.1	K16717	centrosomal protein CEP97
Btru_000339	592.4	631.6	HiC_scaffold_1	4922769	4935938	+	RPL24_1	60S ribosomal protein L24	PF01246	IPR000988;IPR011017;IPR038630			6500.XP_005088903.1	2.9e-46	192.2	RPL24	GO:0000027,GO:0000075,GO:0000184,GO:0000278,GO:0000280,GO:0000902,GO:0000904,GO:0000956,GO:0001654,GO:0002181,GO:0003674,GO:0003676,GO:0003723,GO:0003735,GO:0005198,GO:0005488,GO:0005575,GO:0005622,GO:0005623,GO:0005737,GO:0005783,GO:0005829,GO:0005840,GO:0005844,GO:0006139,GO:0006401,GO:0006402,GO:0006412,GO:0006413,GO:0006518,GO:0006605,GO:0006612,GO:0006613,GO:0006614,GO:0006725,GO:0006807,GO:…		0	0		tr|A0A2C9JXJ7|A0A2C9JXJ7_BIOGL TRASH domain-containing protein OS=Biomphalaria glabrata OX=6526 GN=106072039 PE=3 SV=1	9.6e-52	213.4	K02896	large subunit ribosomal protein L24e
Btru_000341	0	1.1	HiC_scaffold_1	4958329	4976699	-	MORC3_1	MORC CW-type zinc finger protein 3	PF07496;PF13589;PF17942	IPR011124;IPR036890;IPR041006	GO:0008270		6500.XP_005107760.1	2.9e-184	652.9	MORC4	GO:0005575,GO:0005622,GO:0005623,GO:0005634,GO:0005654,GO:0031974,GO:0031981,GO:0043226,GO:0043227,GO:0043229,GO:0043231,GO:0043233,GO:0044422,GO:0044424,GO:0044428,GO:0044446,GO:0044464,GO:0070013		0	0		tr|A0A2C9LYP1|A0A2C9LYP1_BIOGL CW-type domain-containing protein OS=Biomphalaria glabrata OX=6526 GN=106050821 PE=4 SV=1	7.6e-256	893.6	K24135	MORC family CW-type zinc finger protein
Btru_000342	0.2	0.2	HiC_scaffold_1	4979194	4985944	+		hypothetical protein					6500.XP_005107760.1	8.6e-07	62.8	MORC4	GO:0005575,GO:0005622,GO:0005623,GO:0005634,GO:0005654,GO:0031974,GO:0031981,GO:0043226,GO:0043227,GO:0043229,GO:0043231,GO:0043233,GO:0044422,GO:0044424,GO:0044428,GO:0044446,GO:0044464,GO:0070013		0	0		tr|A0A2C9LYP1|A0A2C9LYP1_BIOGL CW-type domain-containing protein OS=Biomphalaria glabrata OX=6526 GN=106050821 PE=4 SV=1	1.6e-47	201.1
Btru_000343	0.5	0.4	HiC_scaffold_1	4990666	5004748	+		hypothetical protein	PF00622	IPR001870;IPR003877;IPR013320;IPR043136	GO:0005515		6500.XP_005088904.1	7.3e-307	1059.7				0	0		tr|A0A433THL8|A0A433THL8_ELYCH SPRY domain-containing protein OS=Elysia chlorotica OX=188477 GN=EGW08_011211 PE=4 SV=1	1.8e-299	1038.1
Btru_000345	43.6	61.7	HiC_scaffold_1	5019361	5022057	-		hypothetical protein	PF01423	IPR001163;IPR010920;IPR027078	GO:0005681;GO:0000398		6500.XP_005088889.1	2e-33	147.9	SNRPE	GO:0000245,GO:0000375,GO:0000377,GO:0000387,GO:0000398,GO:0003674,GO:0005488,GO:0005575,GO:0005622,GO:0005623,GO:0005634,GO:0005654,GO:0005681,GO:0005682,GO:0005683,GO:0005684,GO:0005685,GO:0005686,GO:0005687,GO:0005689,GO:0005697,GO:0005737,GO:0005829,GO:0006139,GO:0006351,GO:0006353,GO:0006366,GO:0006369,GO:0006396,GO:0006397,GO:0006725,GO:0006807,GO:0006810,GO:0006913,GO:0008150,GO:0008152,GO:…		0	0		tr|A0A0B7BL15|A0A0B7BL15_9EUPU Small nuclear ribonucleoprotein E (Fragment) OS=Arion vulgaris OX=1028688 GN=ORF198365 PE=3 SV=1	2.8e-32	147.1	K11097	small nuclear ribonucleoprotein E
Btru_000346	0.9	0.5	HiC_scaffold_1	5022140	5032147	+	CAPS2	Calcium-dependent secretion activator 2		IPR011992			6500.XP_005098660.1	9.1e-209	733.4	CAPS2	GO:0003674,GO:0005215,GO:0005432,GO:0005488,GO:0005509,GO:0006810,GO:0006811,GO:0006812,GO:0006814,GO:0006816,GO:0008150,GO:0008324,GO:0015075,GO:0015077,GO:0015081,GO:0015085,GO:0015291,GO:0015297,GO:0015298,GO:0015318,GO:0015368,GO:0015491,GO:0015672,GO:0022804,GO:0022857,GO:0022890,GO:0030001,GO:0034220,GO:0035725,GO:0042592,GO:0043167,GO:0043169,GO:0046872,GO:0046873,GO:0048878,GO:0050801,GO:…		0	0		tr|A0A2C9LU90|A0A2C9LU90_BIOGL Uncharacterized protein OS=Biomphalaria glabrata OX=6526 GN=106050823 PE=4 SV=1	1.5e-269	938.3
Btru_000348	2	2	HiC_scaffold_1	5043951	5054095	+		hypothetical protein					NA	NA	NA	NA	NA	NA	0	0		tr|A0A2C9KRG8|A0A2C9KRG8_BIOGL Uncharacterized protein OS=Biomphalaria glabrata OX=6526 GN=106050819 PE=4 SV=1	2.9e-69	272.7
Btru_000349	0.8	1.6	HiC_scaffold_1	5055711	5071885	-		hypothetical protein					6500.XP_005098661.1	8.5e-46	192.6				0	0		tr|A0A2C9KE42|A0A2C9KE42_BIOGL Uncharacterized protein OS=Biomphalaria glabrata OX=6526 GN=106050817 PE=4 SV=1	2.5e-185	659.1
Btru_000350	218.2	533.9	HiC_scaffold_1	5072080	5081516	+		hypothetical protein	PF05251	IPR007915	GO:0034998;GO:0006487		6500.XP_005098662.1	2e-33	148.7	TMEM258	GO:0005575,GO:0005622,GO:0005623,GO:0005634,GO:0005635,GO:0005640,GO:0005737,GO:0005783,GO:0005789,GO:0006464,GO:0006486,GO:0006487,GO:0006807,GO:0008150,GO:0008152,GO:0008250,GO:0009058,GO:0009059,GO:0009100,GO:0009101,GO:0009987,GO:0012505,GO:0016020,GO:0016021,GO:0019538,GO:0019867,GO:0031090,GO:0031224,GO:0031300,GO:0031301,GO:0031308,GO:0031309,GO:0031965,GO:0031967,GO:0031968,GO:0031975,GO:…		3	0		tr|A0A433U3N8|A0A433U3N8_ELYCH Transmembrane protein 258 OS=Elysia chlorotica OX=188477 GN=EGW08_003844 PE=3 SV=1	7.9e-32	146.4
Btru_000352	75.6	30.1	HiC_scaffold_1	5088266	5108165	-	CELF2	CUGBP Elav-like member 2	PF00076	IPR000504;IPR012677;IPR035979	GO:0003676		6500.XP_005098665.1	2.9e-68	265.8				0	0		tr|A0A0B7BUP5|A0A0B7BUP5_9EUPU Uncharacterized protein (Fragment) OS=Arion vulgaris OX=1028688 GN=ORF209249 PE=3 SV=1	1.7e-67	266.2	K13207	CUG-BP- and ETR3-like factor
Btru_000353	1	0.3	HiC_scaffold_1	5114823	5125829	+		hypothetical protein		IPR006594	GO:0005515		6500.XP_005090087.1	4.3e-19	104.8		GO:0002376,GO:0002520,GO:0005575,GO:0005622,GO:0005623,GO:0005634,GO:0005654,GO:0007275,GO:0008150,GO:0008283,GO:0009987,GO:0016604,GO:0030097,GO:0030154,GO:0031974,GO:0031981,GO:0032501,GO:0032502,GO:0035172,GO:0035363,GO:0042386,GO:0043226,GO:0043227,GO:0043229,GO:0043231,GO:0043233,GO:0044422,GO:0044424,GO:0044428,GO:0044446,GO:0044451,GO:0044464,GO:0048513,GO:0048534,GO:0048731,GO:0048856,GO:…		0	0		tr|A0A2C9LC13|A0A2C9LC13_BIOGL Uncharacterized protein OS=Biomphalaria glabrata OX=6526 GN=106066327 PE=4 SV=1	1.4e-85	328.6
Btru_000354	6.1	6.4	HiC_scaffold_1	5127302	5134651	-	NUP37	Nucleoporin Nup37	PF00400	IPR001680;IPR015943;IPR017986;IPR036322;IPR037626	GO:0031080;GO:0005515		6500.XP_005109199.1	1.8e-136	492.3	NUP37	GO:0000775,GO:0000776,GO:0000777,GO:0000779,GO:0000793,GO:0005575,GO:0005622,GO:0005623,GO:0005634,GO:0005635,GO:0005643,GO:0005654,GO:0005694,GO:0005737,GO:0005829,GO:0006403,GO:0006405,GO:0006406,GO:0006611,GO:0006810,GO:0006886,GO:0006913,GO:0008104,GO:0008150,GO:0008152,GO:0010467,GO:0012505,GO:0015031,GO:0015833,GO:0015931,GO:0016032,GO:0031080,GO:0031503,GO:0031967,GO:0031974,GO:0031975,GO:…		0	0		tr|A0A2C9JSI3|A0A2C9JSI3_BIOGL WD_REPEATS_REGION domain-containing protein OS=Biomphalaria glabrata OX=6526 GN=106066328 PE=4 SV=1	2.5e-161	577.8	K14302	nuclear pore complex protein Nup37
Btru_000355	8.9	39	HiC_scaffold_1	5135172	5139447	+	PPIL6	putative inactive peptidyl-prolyl cis-trans isomerase-like 6	PF00160	IPR002130;IPR029000	GO:0003755;GO:0000413		6500.XP_005109200.1	6.7e-144	516.9	PPIL6	GO:0000413,GO:0003674,GO:0003755,GO:0003824,GO:0006464,GO:0006807,GO:0008150,GO:0008152,GO:0009987,GO:0016853,GO:0016859,GO:0018193,GO:0018208,GO:0019538,GO:0036211,GO:0043170,GO:0043412,GO:0044237,GO:0044238,GO:0044260,GO:0044267,GO:0071704,GO:0140096,GO:1901564	5.2.1.8	0	0		tr|A0A2C9JSI4|A0A2C9JSI4_BIOGL Peptidyl-prolyl cis-trans isomerase OS=Biomphalaria glabrata OX=6526 GN=106066329 PE=3 SV=1	8.6e-170	605.9	K12739	peptidyl-prolyl cis-trans isomerase-like 6
Btru_000356	2.8	2.6	HiC_scaffold_1	5143228	5156975	+		hypothetical protein	PF08585;PF16099	IPR013894;IPR032199;IPR033472;IPR042470	GO:0000166		6500.XP_005097196.1	5e-82	312.4	RMI1	GO:0002021,GO:0002023,GO:0005575,GO:0005622,GO:0005623,GO:0005634,GO:0005654,GO:0006139,GO:0006259,GO:0006260,GO:0006725,GO:0006807,GO:0007610,GO:0007631,GO:0008150,GO:0008152,GO:0009058,GO:0009059,GO:0009605,GO:0009743,GO:0009746,GO:0009749,GO:0009987,GO:0009991,GO:0010033,GO:0016604,GO:0031667,GO:0031974,GO:0031981,GO:0032501,GO:0032502,GO:0033500,GO:0034284,GO:0034641,GO:0034645,GO:0035264,GO:…	2.3.2.27	0	0		tr|A0A2C9L7I6|A0A2C9L7I6_BIOGL RecQ-mediated genome instability protein 1 OS=Biomphalaria glabrata OX=6526 GN=106066330 PE=3 SV=1	4.3e-152	548.1	K10990	RecQ-mediated genome instability protein 1
Btru_000357	8.3	21.8	HiC_scaffold_1	5160785	5168211	+	CHMP1B	Charged multivesicular body protein 1b	PF03357	IPR005024;IPR042277	GO:0007034		6500.XP_005090889.1	5.8e-51	207.6	CHMP1B	GO:0000070,GO:0000278,GO:0000280,GO:0000815,GO:0000819,GO:0000920,GO:0003674,GO:0005488,GO:0005515,GO:0005575,GO:0005622,GO:0005623,GO:0005634,GO:0005737,GO:0005768,GO:0005770,GO:0006810,GO:0006996,GO:0006997,GO:0007032,GO:0007049,GO:0007059,GO:0007080,GO:0007088,GO:0007346,GO:0008104,GO:0008150,GO:0009966,GO:0009968,GO:0009987,GO:0010008,GO:0010256,GO:0010564,GO:0010646,GO:0010648,GO:0010824,GO:…		0	0		tr|A0A2C9JSI2|A0A2C9JSI2_BIOGL Uncharacterized protein OS=Biomphalaria glabrata OX=6526 GN=106066331 PE=3 SV=1	2.9e-52	214.9	K12197	charged multivesicular body protein 1
Btru_000358	2.3	0.2	HiC_scaffold_1	5170458	5215763	-	UNC80	Protein unc-80	PF15778	IPR031542			6500.XP_005090925.1	0	4385.5	UNC80	GO:0003674,GO:0005215,GO:0005216,GO:0005261,GO:0005575,GO:0005623,GO:0005886,GO:0006810,GO:0006811,GO:0006812,GO:0008150,GO:0008324,GO:0015075,GO:0015267,GO:0015318,GO:0016020,GO:0016021,GO:0022803,GO:0022838,GO:0022857,GO:0022890,GO:0030424,GO:0031224,GO:0032991,GO:0034220,GO:0034702,GO:0034703,GO:0040012,GO:0040017,GO:0042221,GO:0042493,GO:0042592,GO:0042995,GO:0043005,GO:0044425,GO:0044464,GO:…		4	0		tr|A0A2C9JSH5|A0A2C9JSH5_BIOGL UNC80 domain-containing protein OS=Biomphalaria glabrata OX=6526 GN=106066332 PE=4 SV=1	0	5923.6	K24015	protein unc-80
Btru_000359	1.1	0.4	HiC_scaffold_1	5230651	5244919	+	STK40	Serine/threonine-protein kinase 40	PF00069;PF07714	IPR000719;IPR008271;IPR011009;IPR024104	GO:0005524;GO:0004672;GO:0006468		6500.XP_005100057.1	1.3e-130	474.2	STK40	GO:0001932,GO:0003008,GO:0003016,GO:0005575,GO:0005622,GO:0005623,GO:0005634,GO:0005654,GO:0005737,GO:0005829,GO:0005975,GO:0005976,GO:0005977,GO:0006073,GO:0006091,GO:0006112,GO:0007275,GO:0007585,GO:0008150,GO:0008152,GO:0009653,GO:0009887,GO:0009966,GO:0009987,GO:0010468,GO:0010646,GO:0010941,GO:0015980,GO:0019220,GO:0019222,GO:0023051,GO:0030323,GO:0030324,GO:0031323,GO:0031399,GO:0031974,GO:…	2.7.11.1	1	0		tr|A0A3S0Z8P0|A0A3S0Z8P0_ELYCH Serine/threonine-protein kinase 40 OS=Elysia chlorotica OX=188477 GN=EGW08_022876 PE=4 SV=1	3.4e-128	469.2	K16312	serine/threonine-protein kinase 40
Btru_000360	14.8	65.6	HiC_scaffold_1	5245833	5251179	-	SYF2	pre-mRNA-splicing factor syf2	PF08231	IPR013260			6500.XP_005110190.1	1.2e-88	333.2	SYF2	GO:0000075,GO:0000077,GO:0000278,GO:0000375,GO:0000377,GO:0000398,GO:0000974,GO:0001701,GO:0003674,GO:0003676,GO:0003723,GO:0005488,GO:0005575,GO:0005622,GO:0005623,GO:0005634,GO:0005654,GO:0005681,GO:0005684,GO:0006139,GO:0006396,GO:0006397,GO:0006725,GO:0006807,GO:0006950,GO:0006974,GO:0007049,GO:0007093,GO:0007095,GO:0007275,GO:0007346,GO:0007369,GO:0008150,GO:0008152,GO:0008284,GO:0008380,GO:…		0	0		tr|A0A2C9K300|A0A2C9K300_BIOGL Uncharacterized protein OS=Biomphalaria glabrata OX=6526 GN=106079285 PE=3 SV=1	8.8e-94	353.2	K12868	pre-mRNA-splicing factor SYF2
Btru_000363	9.7	16.3	HiC_scaffold_1	5303589	5319891	+		hypothetical protein	PF04811	IPR002035;IPR006896;IPR036465	GO:0030127;GO:0006886;GO:0006888		6500.XP_005107346.1	7.6e-51	208.8				0	0		tr|A0A2C9LM38|A0A2C9LM38_BIOGL VWFA domain-containing protein OS=Biomphalaria glabrata OX=6526 GN=106067529 PE=4 SV=1	2.2e-68	270
Btru_000367	0.7	1.7	HiC_scaffold_1	5340207	5354806	+		hypothetical protein					NA	NA	NA	NA	NA	NA	0	0		tr|A0A3S1AH02|A0A3S1AH02_ELYCH Uncharacterized protein OS=Elysia chlorotica OX=188477 GN=EGW08_000415 PE=4 SV=1	2.9e-115	425.2
Btru_000368	2.7	1.2	HiC_scaffold_1	5360378	5376080	-	NADSYN1	Glutamine-dependent NAD(+) synthetase	PF00795;PF02540	IPR003010;IPR003694;IPR014445;IPR014729;IPR022310;IPR036526	GO:0005737;GO:0004359;GO:0003952;GO:0005524;GO:0009435;GO:0006807		6500.XP_005110823.1	3.40000000000022e-311	1073.9	NADSYN1	GO:0003674,GO:0003824,GO:0003952,GO:0004359,GO:0005575,GO:0005622,GO:0005623,GO:0005737,GO:0005829,GO:0006139,GO:0006725,GO:0006732,GO:0006733,GO:0006753,GO:0006793,GO:0006796,GO:0006807,GO:0007275,GO:0007568,GO:0008150,GO:0008152,GO:0008340,GO:0008795,GO:0009058,GO:0009108,GO:0009117,GO:0009165,GO:0009435,GO:0009987,GO:0010259,GO:0016787,GO:0016810,GO:0016811,GO:0016874,GO:0016879,GO:0016880,GO:…	6.3.5.1	0	0		tr|A0A2C9KB57|A0A2C9KB57_BIOGL Glutamine-dependent NAD(+) synthetase OS=Biomphalaria glabrata OX=6526 GN=106059902 PE=3 SV=1	0	1364	K01950	NAD+ synthase (glutamine-hydrolysing)
Btru_000369	1.1	0.2	HiC_scaffold_1	5377878	5409909	+		hypothetical protein	PF00069;PF07714;PF13281	IPR000719;IPR008271;IPR011009;IPR017441;IPR025136	GO:0005524;GO:0004672;GO:0006468		6500.XP_005102431.1	0	1604.7	MAP3K15	GO:0000003,GO:0000165,GO:0000166,GO:0000186,GO:0000187,GO:0000287,GO:0000302,GO:0001932,GO:0001934,GO:0002225,GO:0002376,GO:0002682,GO:0002684,GO:0002697,GO:0002699,GO:0002700,GO:0002702,GO:0002759,GO:0002760,GO:0002784,GO:0002831,GO:0002833,GO:0002920,GO:0002922,GO:0003674,GO:0003824,GO:0004672,GO:0004674,GO:0004709,GO:0005488,GO:0005515,GO:0005524,GO:0005575,GO:0005622,GO:0005623,GO:0005737,GO:…	2.7.11.25	0	0		tr|A0A2C9JMX9|A0A2C9JMX9_BIOGL Mitogen-activated protein kinase kinase kinase OS=Biomphalaria glabrata OX=6526 GN=106060548 PE=4 SV=1	0	1804.6	K04426	mitogen-activated protein kinase kinase kinase 5
Btru_000371	2	4.9	HiC_scaffold_1	5418687	5424859	-		hypothetical protein	PF00168;PF02845	IPR000008;IPR003892;IPR009060;IPR035892;IPR037301;IPR041799	GO:0005515		6500.XP_005096647.1	1.1e-98	366.7	TOLLIP	GO:0000323,GO:0001775,GO:0002252,GO:0002263,GO:0002274,GO:0002275,GO:0002283,GO:0002366,GO:0002376,GO:0002443,GO:0002444,GO:0002446,GO:0003674,GO:0005102,GO:0005126,GO:0005149,GO:0005150,GO:0005488,GO:0005515,GO:0005575,GO:0005576,GO:0005615,GO:0005622,GO:0005623,GO:0005634,GO:0005654,GO:0005737,GO:0005764,GO:0005766,GO:0005773,GO:0005775,GO:0005829,GO:0005886,GO:0005887,GO:0006508,GO:0006511,GO:…		0	0		tr|A0A2C9JMY9|A0A2C9JMY9_BIOGL Uncharacterized protein OS=Biomphalaria glabrata OX=6526 GN=106060549 PE=3 SV=1	1.3e-106	396	K05402	toll-interacting protein
Btru_000372	6.2	8.8	HiC_scaffold_1	5430420	5443761	-	TRAPPC3	Trafficking protein particle complex subunit 3	PF00781;PF04051	IPR001206;IPR007194;IPR016064;IPR016721;IPR017438;IPR024096	GO:0030008;GO:0016301;GO:0003951;GO:0048193		6500.XP_005094792.1	9.9e-86	324.3	TRAPPC3	GO:0000139,GO:0002790,GO:0003674,GO:0005488,GO:0005515,GO:0005575,GO:0005622,GO:0005623,GO:0005737,GO:0005794,GO:0005829,GO:0006403,GO:0006810,GO:0006888,GO:0006891,GO:0007275,GO:0008104,GO:0008150,GO:0009306,GO:0009987,GO:0012505,GO:0015031,GO:0015833,GO:0015931,GO:0016020,GO:0016192,GO:0018996,GO:0030008,GO:0031090,GO:0031984,GO:0032501,GO:0032502,GO:0032940,GO:0032991,GO:0033036,GO:0033227,GO:…		0	0		tr|A0A2C9JMY1|A0A2C9JMY1_BIOGL Trafficking protein particle complex subunit OS=Biomphalaria glabrata OX=6526 GN=106060552 PE=3 SV=1	5.4e-86	328.2	K20302	trafficking protein particle complex subunit 3
Btru_000373	0	0.4	HiC_scaffold_1	5473243	5494878	+	PARP4_1	Protein mono-ADP-ribosyltransferase parp4	PF00092;PF00240;PF00533;PF00644;PF08487;PF13519;PF13757;PF13768;PF16589	IPR000626;IPR001357;IPR002035;IPR012317;IPR013694;IPR029071;IPR036420;IPR036465;IPR036616;IPR038738	GO:0005515;GO:0003950;GO:0006471		6500.XP_005096648.1	0	1388.2	PARP4	GO:0003674,GO:0003676,GO:0003677,GO:0003824,GO:0003950,GO:0005488,GO:0005515,GO:0005575,GO:0005622,GO:0005623,GO:0005634,GO:0005737,GO:0005819,GO:0005829,GO:0005856,GO:0005874,GO:0005876,GO:0006139,GO:0006259,GO:0006281,GO:0006464,GO:0006471,GO:0006725,GO:0006807,GO:0006950,GO:0006952,GO:0006954,GO:0006974,GO:0008150,GO:0008152,GO:0008219,GO:0009889,GO:0009987,GO:0010556,GO:0015630,GO:0016740,GO:…	2.4.2.30	0	0		tr|A0A2C9KRG9|A0A2C9KRG9_BIOGL Poly [ADP-ribose] polymerase OS=Biomphalaria glabrata OX=6526 GN=106060547 PE=4 SV=1	0	2101.6	K10798	poly [ADP-ribose] polymerase 2/3/4
Btru_000383	1.6	5.2	HiC_scaffold_1	5652579	5662061	-		hypothetical protein					NA	NA	NA	NA	NA	NA	0	0		tr|A0A2C9M2H9|A0A2C9M2H9_BIOGL Uncharacterized protein OS=Biomphalaria glabrata OX=6526 GN=106060546 PE=4 SV=1	6e-56	228
Btru_000393	0.6	0	HiC_scaffold_1	5723800	5728243	-		hypothetical protein	PF00025;PF00071;PF08477	IPR001806;IPR005225;IPR020849;IPR027417	GO:0016020;GO:0005525;GO:0003924;GO:0007165		6500.XP_005096634.1	9.1e-79	300.1				0	0		tr|A0A2C9JMZ1|A0A2C9JMZ1_BIOGL Uncharacterized protein OS=Biomphalaria glabrata OX=6526 GN=106060541 PE=4 SV=1	1.1e-91	345.9	K07855	Ras-related and estrogen-regulated growth inhibitor
Btru_000394	0	0.1	HiC_scaffold_1	5728302	5737564	+	PARP4_2	Protein mono-ADP-ribosyltransferase parp4	PF00240	IPR000626;IPR029071;IPR038738	GO:0005515		7739.XP_002608764.1	2.2e-54	219.9	PARP4	GO:0003674,GO:0003676,GO:0003677,GO:0003824,GO:0003950,GO:0005488,GO:0005515,GO:0005575,GO:0005622,GO:0005623,GO:0005634,GO:0005737,GO:0005819,GO:0005829,GO:0005856,GO:0005874,GO:0005876,GO:0006139,GO:0006259,GO:0006281,GO:0006464,GO:0006471,GO:0006725,GO:0006807,GO:0006950,GO:0006952,GO:0006954,GO:0006974,GO:0008150,GO:0008152,GO:0008219,GO:0009889,GO:0009987,GO:0010556,GO:0015630,GO:0016740,GO:…	2.4.2.30	0	0		tr|A0A2C9KRG9|A0A2C9KRG9_BIOGL Poly [ADP-ribose] polymerase OS=Biomphalaria glabrata OX=6526 GN=106060547 PE=4 SV=1	1.8e-130	475.7	K10798	poly [ADP-ribose] polymerase 2/3/4
Btru_000398	0.8	0.2	HiC_scaffold_1	5790585	5813204	+		hypothetical protein					NA	NA	NA	NA	NA	NA	0	0		NA	NA	NA
Btru_000401	0	0.1	HiC_scaffold_1	5864823	5867044	-		hypothetical protein					NA	NA	NA	NA	NA	NA	0	0		NA	NA	NA
Btru_000404	1.1	23.3	HiC_scaffold_1	5877194	5878711	-		hypothetical protein					NA	NA	NA	NA	NA	NA	0	Y	Excreted/Secreted	NA	NA	NA
Btru_000409	0	7.8	HiC_scaffold_1	5893137	5893987	-		hypothetical protein					NA	NA	NA	NA	NA	NA	0	Y	Excreted/Secreted	NA	NA	NA
Btru_000410	0	3.8	HiC_scaffold_1	5896365	5897112	-		hypothetical protein					NA	NA	NA	NA	NA	NA	0	0		NA	NA	NA
Btru_000411	0	33.1	HiC_scaffold_1	5897178	5898402	-		hypothetical protein					NA	NA	NA	NA	NA	NA	0	Y	Excreted/Secreted	NA	NA	NA
Btru_000412	0.9	0.4	HiC_scaffold_1	5903880	5911762	-		hypothetical protein	PF00025;PF00071;PF08477	IPR001806;IPR005225;IPR020849;IPR027417	GO:0016020;GO:0005525;GO:0003924;GO:0007165		6500.XP_005096634.1	2e-75	290				0	0		tr|A0A2C9JMZ1|A0A2C9JMZ1_BIOGL Uncharacterized protein OS=Biomphalaria glabrata OX=6526 GN=106060541 PE=4 SV=1	2.4e-86	329.3	K07855	Ras-related and estrogen-regulated growth inhibitor
Btru_000419	1.7	0.9	HiC_scaffold_1	5943025	5952132	-	RBM28	RNA-binding protein 28	PF00076	IPR000504;IPR012677;IPR035979	GO:0003676		6500.XP_005102441.1	2.1e-86	327	RBM28	GO:0003674,GO:0003676,GO:0003723,GO:0003729,GO:0005488,GO:0005575,GO:0005622,GO:0005623,GO:0005634,GO:0005730,GO:0031974,GO:0031981,GO:0043226,GO:0043227,GO:0043228,GO:0043229,GO:0043231,GO:0043232,GO:0043233,GO:0044422,GO:0044424,GO:0044428,GO:0044446,GO:0044464,GO:0070013,GO:0097159,GO:1901363		0	0		tr|A0A2C9LQV4|A0A2C9LQV4_BIOGL Uncharacterized protein OS=Biomphalaria glabrata OX=6526 GN=106060538 PE=4 SV=1	3.6e-125	458.8	K14573	nucleolar protein 4
Btru_000423	1.1	10.9	HiC_scaffold_1	5957482	5958569	+		hypothetical protein					NA	NA	NA	NA	NA	NA	0	Y	Excreted/Secreted	NA	NA	NA
Btru_000424	2.8	1.6	HiC_scaffold_1	5996712	6003634	+		hypothetical protein	PF16953	IPR031595;IPR033495	GO:0005739;GO:0008033		6500.XP_005093421.1	2.5e-111	409.5	KIAA0391	GO:0000959,GO:0000963,GO:0000964,GO:0000966,GO:0001682,GO:0003674,GO:0003824,GO:0004518,GO:0004519,GO:0004521,GO:0004526,GO:0004540,GO:0004549,GO:0005575,GO:0005622,GO:0005623,GO:0005634,GO:0005737,GO:0005739,GO:0005759,GO:0006139,GO:0006396,GO:0006399,GO:0006725,GO:0006807,GO:0008033,GO:0008150,GO:0008152,GO:0009295,GO:0009987,GO:0010467,GO:0016070,GO:0016787,GO:0016788,GO:0016891,GO:0016893,GO:…		0	0		tr|A0A2C9M8C7|A0A2C9M8C7_BIOGL PRORP domain-containing protein OS=Biomphalaria glabrata OX=6526 GN=106060539 PE=3 SV=1	1.6e-165	592.4	K17655	mitochondrial ribonuclease P protein 3
Btru_000425	1.5	3.8	HiC_scaffold_1	6004581	6018539	-		hypothetical protein	PF00076	IPR000504;IPR012677;IPR035979	GO:0003676		6500.XP_005102441.1	4.4e-94	352.4	RBM28	GO:0003674,GO:0003676,GO:0003723,GO:0003729,GO:0005488,GO:0005575,GO:0005622,GO:0005623,GO:0005634,GO:0005730,GO:0031974,GO:0031981,GO:0043226,GO:0043227,GO:0043228,GO:0043229,GO:0043231,GO:0043232,GO:0043233,GO:0044422,GO:0044424,GO:0044428,GO:0044446,GO:0044464,GO:0070013,GO:0097159,GO:1901363		0	0		tr|A0A2C9LQV4|A0A2C9LQV4_BIOGL Uncharacterized protein OS=Biomphalaria glabrata OX=6526 GN=106060538 PE=4 SV=1	3.5e-130	475.3	K14573	nucleolar protein 4
Btru_000426	1	0	HiC_scaffold_1	6030874	6042082	-	ADGRD1_1	Adhesion G-protein coupled receptor D1		IPR000832;IPR017981	GO:0016021;GO:0004930;GO:0004888;GO:0007186;GO:0007166		6500.XP_005103662.1	1.1e-28	133.3				4	0		tr|A0A2C9L896|A0A2C9L896_BIOGL Uncharacterized protein OS=Biomphalaria glabrata OX=6526 GN=106060537 PE=4 SV=1	2.5e-43	184.9	K06825	fibrillin 1
Btru_000427	1.3	0	HiC_scaffold_1	6043681	6049542	+	ADGRD1_2	Adhesion G-protein coupled receptor D1	PF00002	IPR000832;IPR017981	GO:0016021;GO:0004930;GO:0004888;GO:0007186;GO:0007166		6500.XP_005103662.1	8.8e-49	200.3				5	Y		tr|A0A2C9L896|A0A2C9L896_BIOGL Uncharacterized protein OS=Biomphalaria glabrata OX=6526 GN=106060537 PE=4 SV=1	1.1e-74	289.3	K06825	fibrillin 1
Btru_000428	0	0.2	HiC_scaffold_1	6063113	6065337	-	LAT2	Latrophilin-like protein LAT-2		IPR000832;IPR017981	GO:0016021;GO:0004930;GO:0004888;GO:0007186;GO:0007166		6500.XP_005103662.1	4.8e-22	110.5				2	Y		tr|A0A2C9L896|A0A2C9L896_BIOGL Uncharacterized protein OS=Biomphalaria glabrata OX=6526 GN=106060537 PE=4 SV=1	4.1e-36	160.2	K06825	fibrillin 1
Btru_000429	0.5	0.1	HiC_scaffold_1	6065374	6082174	-		hypothetical protein	PF01825;PF16489	IPR000203;IPR032471		P02A	51337.XP_004653009.1	1.2e-15	90.9	GPR110	GO:0003008,GO:0003674,GO:0004888,GO:0004930,GO:0005575,GO:0005623,GO:0005886,GO:0006355,GO:0007154,GO:0007165,GO:0007186,GO:0007187,GO:0007188,GO:0007189,GO:0007275,GO:0007399,GO:0007416,GO:0007610,GO:0007611,GO:0007613,GO:0008150,GO:0009889,GO:0009987,GO:0010468,GO:0010556,GO:0016020,GO:0016021,GO:0016043,GO:0019219,GO:0019222,GO:0019932,GO:0019933,GO:0019935,GO:0022008,GO:0022607,GO:0023052,GO:…		1	0		tr|A0A2C9L896|A0A2C9L896_BIOGL Uncharacterized protein OS=Biomphalaria glabrata OX=6526 GN=106060537 PE=4 SV=1	1.9e-79	305.8	K06825	fibrillin 1
Btru_000430	0.1	0	HiC_scaffold_1	6083698	6097271	-		hypothetical protein	PF00028	IPR002126;IPR015919;IPR039808	GO:0016020;GO:0005509;GO:0007156;GO:0098609		10224.XP_006822896.1	3.2e-07	64.3				0	0		tr|A0A2C9L896|A0A2C9L896_BIOGL Uncharacterized protein OS=Biomphalaria glabrata OX=6526 GN=106060537 PE=4 SV=1	3.4e-136	495.7	K16669	protocadherin Fat 4
Btru_000437	0	0	HiC_scaffold_1	6182109	6197921	+	GCNT1_2	Beta-1,3-galactosyl-O-glycosyl-glycoprotein beta-1,6-N-acetylglucosaminyltransferase		IPR003406	GO:0016020		6500.XP_005091697.1	2.2e-63	250			2.4.1.150	0	Y		tr|A0A2C9JXE3|A0A2C9JXE3_BIOGL Uncharacterized protein OS=Biomphalaria glabrata OX=6526 GN=106071886 PE=4 SV=1	3.2e-77	298.9	K00727	beta-1,3-galactosyl-O-glycosyl-glycoprotein beta-1,6-N-acetylglucosaminyltransferase
Btru_000445	0	0	HiC_scaffold_1	6272444	6276181	+		hypothetical protein					NA	NA	NA	NA	NA	NA	0	0		NA	NA	NA
Btru_000472	0.2	0	HiC_scaffold_1	6592995	6593430	+		hypothetical protein					NA	NA	NA	NA	NA	NA	0	0		NA	NA	NA
Btru_000476	0	0	HiC_scaffold_1	6640154	6660108	-		hypothetical protein		IPR002126;IPR015919;IPR039808	GO:0016020;GO:0005509;GO:0007156;GO:0098609		176946.XP_007429131.1	1.7e-06	62.4	FAT4	GO:0001501,GO:0001503,GO:0001655,GO:0001657,GO:0001658,GO:0001736,GO:0001738,GO:0001763,GO:0001822,GO:0001823,GO:0002009,GO:0003007,GO:0005575,GO:0005623,GO:0007009,GO:0007154,GO:0007155,GO:0007157,GO:0007164,GO:0007165,GO:0007166,GO:0007167,GO:0007169,GO:0007219,GO:0007275,GO:0007399,GO:0007417,GO:0007420,GO:0007423,GO:0007507,GO:0008150,GO:0008283,GO:0008543,GO:0009653,GO:0009719,GO:0009887,GO:…		1	0		tr|A0A2C9L896|A0A2C9L896_BIOGL Uncharacterized protein OS=Biomphalaria glabrata OX=6526 GN=106060537 PE=4 SV=1	2.8e-168	602.8	K16669	protocadherin Fat 4
Btru_000478	0	0	HiC_scaffold_1	6667524	6689018	-		hypothetical protein	PF00008	IPR000152;IPR000742;IPR001881;IPR013032;IPR015919	GO:0016020;GO:0005509		NA	NA	NA	NA	NA	NA	0	Y		tr|A0A2C9L896|A0A2C9L896_BIOGL Uncharacterized protein OS=Biomphalaria glabrata OX=6526 GN=106060537 PE=4 SV=1	2.3e-40	176.8
Btru_000483	2.1	2.9	HiC_scaffold_1	6789216	6815269	+	ADGRD1_3	Adhesion G-protein coupled receptor D1	PF00002;PF01825	IPR000203;IPR000832;IPR008077;IPR017981;IPR017983	GO:0016021;GO:0016020;GO:0004930;GO:0004888;GO:0007186;GO:0016525;GO:0007166	P02A	6500.XP_005103662.1	1.1e-77	298.1				7	0		tr|A0A2C9KPL8|A0A2C9KPL8_BIOGL Uncharacterized protein OS=Biomphalaria glabrata OX=6526 GN=106060536 PE=4 SV=1	5.6e-148	534.6	K06825	fibrillin 1
Btru_000487	3.5	5.1	HiC_scaffold_1	6856298	6877588	+		hypothetical protein	PF00732;PF05199	IPR000172;IPR007867;IPR012132;IPR036188	GO:0050660;GO:0016614;GO:0055114		6500.XP_005111763.1	7.1e-155	554.3			1.1.3.49	0	Y		tr|A0A2C9JCI9|A0A2C9JCI9_BIOGL GMC_OxRdtase_N domain-containing protein OS=Biomphalaria glabrata OX=6526 GN=106077470 PE=3 SV=1	2.5e-247	864.4
Btru_000494	0	0	HiC_scaffold_1	6904290	6907431	-		hypothetical protein					NA	NA	NA	NA	NA	NA	0	0		NA	NA	NA
Btru_000503	0.4	15.7	HiC_scaffold_1	7008314	7012353	+		hypothetical protein	PF00059	IPR001304;IPR016186;IPR016187			6500.XP_005106994.1	1.8e-25	123.6				0	Y	Excreted/Secreted	tr|A0A2C9L4E2|A0A2C9L4E2_BIOGL C-type lectin domain-containing protein OS=Biomphalaria glabrata OX=6526 GN=106077492 PE=4 SV=1	6.3e-97	364
Btru_000505	9.5	7.5	HiC_scaffold_1	7021388	7045681	+		hypothetical protein	PF00732;PF05199	IPR000172;IPR007867;IPR012132;IPR036188	GO:0050660;GO:0016614;GO:0055114		6500.XP_005111763.1	2.4e-149	535.8			1.1.3.49	0	0		tr|A0A2C9JCI9|A0A2C9JCI9_BIOGL GMC_OxRdtase_N domain-containing protein OS=Biomphalaria glabrata OX=6526 GN=106077470 PE=3 SV=1	1.2e-246	862.1
Btru_000509	0	0	HiC_scaffold_1	7085075	7093005	-		hypothetical protein		IPR011031;IPR036280			NA	NA	NA	NA	NA	NA	0	0		NA	NA	NA
Btru_000512	1.2	0.9	HiC_scaffold_1	7102214	7116469	-	PGK1	phosphoglycerate kinase	PF00162	IPR001576;IPR015824;IPR036043	GO:0004618;GO:0006096		6238.CBG11974	1.5e-133	484.2	pgk-1	GO:0000166,GO:0003674,GO:0003824,GO:0004618,GO:0005488,GO:0005524,GO:0006793,GO:0006796,GO:0008144,GO:0008150,GO:0008152,GO:0009987,GO:0016301,GO:0016310,GO:0016740,GO:0016772,GO:0016774,GO:0017076,GO:0030554,GO:0032553,GO:0032555,GO:0032559,GO:0035639,GO:0036094,GO:0043167,GO:0043168,GO:0044237,GO:0097159,GO:0097367,GO:1901265,GO:1901363	2.7.2.3	0	0		tr|A0A2C9K4H7|A0A2C9K4H7_BIOGL Phosphoglycerate kinase OS=Biomphalaria glabrata OX=6526 GN=106050938 PE=3 SV=1	0	1141.3	K00927	phosphoglycerate kinase
Btru_000513	2.5	2.6	HiC_scaffold_1	7118198	7126497	-		hypothetical protein		IPR005828;IPR011701;IPR036259	GO:0016021;GO:0022857;GO:0055085		6500.XP_005098247.1	5.1e-86	324.7		GO:0003674,GO:0005215,GO:0005575,GO:0005623,GO:0005886,GO:0005887,GO:0006810,GO:0006811,GO:0006820,GO:0008150,GO:0008509,GO:0008514,GO:0015075,GO:0015711,GO:0016020,GO:0016021,GO:0022857,GO:0031224,GO:0031226,GO:0034220,GO:0044425,GO:0044459,GO:0044464,GO:0051179,GO:0051234,GO:0055085,GO:0071702,GO:0071944,GO:0098656		7	0		tr|A0A2C9K4H2|A0A2C9K4H2_BIOGL MFS domain-containing protein OS=Biomphalaria glabrata OX=6526 GN=106050939 PE=4 SV=1	9.2e-90	340.1	K08202	MFS transporter, OCT family, solute carrier family 22 (organic cation transporter), member 4/5
Btru_000514	4.8	0.8	HiC_scaffold_1	7132043	7138518	+		hypothetical protein	PF00083;PF07690	IPR005828;IPR020846;IPR036259	GO:0016021;GO:0022857;GO:0055085		6500.XP_005098247.1	9.9e-77	293.5		GO:0003674,GO:0005215,GO:0005575,GO:0005623,GO:0005886,GO:0005887,GO:0006810,GO:0006811,GO:0006820,GO:0008150,GO:0008509,GO:0008514,GO:0015075,GO:0015711,GO:0016020,GO:0016021,GO:0022857,GO:0031224,GO:0031226,GO:0034220,GO:0044425,GO:0044459,GO:0044464,GO:0051179,GO:0051234,GO:0055085,GO:0071702,GO:0071944,GO:0098656		6	0		tr|A0A0B7BP68|A0A0B7BP68_9EUPU MFS domain-containing protein OS=Arion vulgaris OX=1028688 GN=ORF205384 PE=4 SV=1	7.1e-85	323.6	K08202	MFS transporter, OCT family, solute carrier family 22 (organic cation transporter), member 4/5
Btru_000515	1	0.8	HiC_scaffold_1	7141509	7181691	+		hypothetical protein	PF00162;PF07690	IPR001576;IPR005828;IPR015824;IPR020846;IPR036043;IPR036259	GO:0016021;GO:0004618;GO:0022857;GO:0006096;GO:0055085		6239.T03F1.3	9.9e-133	482.3	pgk-1	GO:0000166,GO:0003674,GO:0003824,GO:0004618,GO:0005488,GO:0005524,GO:0006793,GO:0006796,GO:0008144,GO:0008150,GO:0008152,GO:0009987,GO:0016301,GO:0016310,GO:0016740,GO:0016772,GO:0016774,GO:0017076,GO:0030554,GO:0032553,GO:0032555,GO:0032559,GO:0035639,GO:0036094,GO:0043167,GO:0043168,GO:0044237,GO:0097159,GO:0097367,GO:1901265,GO:1901363	2.7.2.3	10	0		tr|A0A2C9K4H7|A0A2C9K4H7_BIOGL Phosphoglycerate kinase OS=Biomphalaria glabrata OX=6526 GN=106050938 PE=3 SV=1	0	1144.8	K00927	phosphoglycerate kinase
Btru_000518	0.6	0	HiC_scaffold_1	7197947	7207846	+		hypothetical protein	PF00083	IPR005828;IPR036259	GO:0016021;GO:0022857;GO:0055085		6500.XP_005098247.1	1.2e-113	417.2		GO:0003674,GO:0005215,GO:0005575,GO:0005623,GO:0005886,GO:0005887,GO:0006810,GO:0006811,GO:0006820,GO:0008150,GO:0008509,GO:0008514,GO:0015075,GO:0015711,GO:0016020,GO:0016021,GO:0022857,GO:0031224,GO:0031226,GO:0034220,GO:0044425,GO:0044459,GO:0044464,GO:0051179,GO:0051234,GO:0055085,GO:0071702,GO:0071944,GO:0098656		10	0		tr|A0A2C9K4H2|A0A2C9K4H2_BIOGL MFS domain-containing protein OS=Biomphalaria glabrata OX=6526 GN=106050939 PE=4 SV=1	8.8e-183	649.8	K08202	MFS transporter, OCT family, solute carrier family 22 (organic cation transporter), member 4/5
Btru_000519	0.4	0	HiC_scaffold_1	7208767	7233745	+		hypothetical protein		IPR005828;IPR011701;IPR020846;IPR036259	GO:0016021;GO:0022857;GO:0055085		6500.XP_005098247.1	5.4e-134	485		GO:0003674,GO:0005215,GO:0005575,GO:0005623,GO:0005886,GO:0005887,GO:0006810,GO:0006811,GO:0006820,GO:0008150,GO:0008509,GO:0008514,GO:0015075,GO:0015711,GO:0016020,GO:0016021,GO:0022857,GO:0031224,GO:0031226,GO:0034220,GO:0044425,GO:0044459,GO:0044464,GO:0051179,GO:0051234,GO:0055085,GO:0071702,GO:0071944,GO:0098656		11	0		tr|A0A2C9K4H2|A0A2C9K4H2_BIOGL MFS domain-containing protein OS=Biomphalaria glabrata OX=6526 GN=106050939 PE=4 SV=1	8.2e-193	683.3	K08202	MFS transporter, OCT family, solute carrier family 22 (organic cation transporter), member 4/5
Btru_000520	0.2	0	HiC_scaffold_1	7239398	7283796	-		hypothetical protein	PF00083;PF07690	IPR005828;IPR005829;IPR020846;IPR036259	GO:0016021;GO:0022857;GO:0055085		6500.XP_005098247.1	1.5e-152	547.4		GO:0003674,GO:0005215,GO:0005575,GO:0005623,GO:0005886,GO:0005887,GO:0006810,GO:0006811,GO:0006820,GO:0008150,GO:0008509,GO:0008514,GO:0015075,GO:0015711,GO:0016020,GO:0016021,GO:0022857,GO:0031224,GO:0031226,GO:0034220,GO:0044425,GO:0044459,GO:0044464,GO:0051179,GO:0051234,GO:0055085,GO:0071702,GO:0071944,GO:0098656		14	0		tr|A0A2C9K4H0|A0A2C9K4H0_BIOGL MFS domain-containing protein OS=Biomphalaria glabrata OX=6526 GN=106050922 PE=4 SV=1	7.9e-185	657.5	K08202	MFS transporter, OCT family, solute carrier family 22 (organic cation transporter), member 4/5
Btru_000522	0.5	0.4	HiC_scaffold_1	7293746	7310392	+		hypothetical protein	PF00083;PF07690	IPR005828;IPR020846;IPR036259	GO:0016021;GO:0022857;GO:0055085		6500.XP_005098247.1	1.3e-161	577		GO:0003674,GO:0005215,GO:0005575,GO:0005623,GO:0005886,GO:0005887,GO:0006810,GO:0006811,GO:0006820,GO:0008150,GO:0008509,GO:0008514,GO:0015075,GO:0015711,GO:0016020,GO:0016021,GO:0022857,GO:0031224,GO:0031226,GO:0034220,GO:0044425,GO:0044459,GO:0044464,GO:0051179,GO:0051234,GO:0055085,GO:0071702,GO:0071944,GO:0098656		12	0		tr|A0A2C9K4H2|A0A2C9K4H2_BIOGL MFS domain-containing protein OS=Biomphalaria glabrata OX=6526 GN=106050939 PE=4 SV=1	2e-246	861.7	K08202	MFS transporter, OCT family, solute carrier family 22 (organic cation transporter), member 4/5
Btru_000523	1.4	0.5	HiC_scaffold_1	7310937	7321460	-		hypothetical protein	PF07496	IPR011124	GO:0008270		6500.XP_005107760.1	2.7e-12	80.1	MORC4	GO:0005575,GO:0005622,GO:0005623,GO:0005634,GO:0005654,GO:0031974,GO:0031981,GO:0043226,GO:0043227,GO:0043229,GO:0043231,GO:0043233,GO:0044422,GO:0044424,GO:0044428,GO:0044446,GO:0044464,GO:0070013		0	0		tr|A0A2C9LIR1|A0A2C9LIR1_BIOGL CW-type domain-containing protein OS=Biomphalaria glabrata OX=6526 GN=106077673 PE=4 SV=1	4e-18	102.4	K24135	MORC family CW-type zinc finger protein
Btru_000524	0.3	0.6	HiC_scaffold_1	7321721	7327962	-		hypothetical protein					6500.XP_005098248.1	6.3e-45	187.2		GO:0003674,GO:0005215,GO:0005575,GO:0005623,GO:0005886,GO:0005887,GO:0006810,GO:0006811,GO:0006820,GO:0008150,GO:0008509,GO:0008514,GO:0015075,GO:0015711,GO:0016020,GO:0016021,GO:0022857,GO:0031224,GO:0031226,GO:0034220,GO:0044425,GO:0044459,GO:0044464,GO:0051179,GO:0051234,GO:0055085,GO:0071702,GO:0071944,GO:0098656		2	0		tr|A0A2C9K4H2|A0A2C9K4H2_BIOGL MFS domain-containing protein OS=Biomphalaria glabrata OX=6526 GN=106050939 PE=4 SV=1	5.3e-62	246.9	K08202	MFS transporter, OCT family, solute carrier family 22 (organic cation transporter), member 4/5
Btru_000526	0	0	HiC_scaffold_1	7337493	7348524	+		hypothetical protein	PF00083	IPR005828;IPR036259	GO:0016021;GO:0022857;GO:0055085		6500.XP_005098247.1	7.1e-116	424.5		GO:0003674,GO:0005215,GO:0005575,GO:0005623,GO:0005886,GO:0005887,GO:0006810,GO:0006811,GO:0006820,GO:0008150,GO:0008509,GO:0008514,GO:0015075,GO:0015711,GO:0016020,GO:0016021,GO:0022857,GO:0031224,GO:0031226,GO:0034220,GO:0044425,GO:0044459,GO:0044464,GO:0051179,GO:0051234,GO:0055085,GO:0071702,GO:0071944,GO:0098656		10	0		tr|A0A2C9K4H2|A0A2C9K4H2_BIOGL MFS domain-containing protein OS=Biomphalaria glabrata OX=6526 GN=106050939 PE=4 SV=1	5e-180	640.6	K08202	MFS transporter, OCT family, solute carrier family 22 (organic cation transporter), member 4/5
Btru_000527	0.1	0	HiC_scaffold_1	7355007	7364228	+		hypothetical protein		IPR011701;IPR036259	GO:0022857;GO:0055085		6500.XP_005098247.1	2.2e-91	342.8		GO:0003674,GO:0005215,GO:0005575,GO:0005623,GO:0005886,GO:0005887,GO:0006810,GO:0006811,GO:0006820,GO:0008150,GO:0008509,GO:0008514,GO:0015075,GO:0015711,GO:0016020,GO:0016021,GO:0022857,GO:0031224,GO:0031226,GO:0034220,GO:0044425,GO:0044459,GO:0044464,GO:0051179,GO:0051234,GO:0055085,GO:0071702,GO:0071944,GO:0098656		7	Y		tr|A0A2C9K4H2|A0A2C9K4H2_BIOGL MFS domain-containing protein OS=Biomphalaria glabrata OX=6526 GN=106050939 PE=4 SV=1	3.1e-148	534.6	K08202	MFS transporter, OCT family, solute carrier family 22 (organic cation transporter), member 4/5
Btru_000528	1.5	0.1	HiC_scaffold_1	7369518	7386795	-		hypothetical protein	PF00083;PF07690	IPR005828;IPR005829;IPR020846;IPR036259	GO:0016021;GO:0022857;GO:0055085		6500.XP_005098247.1	5.1e-131	474.6		GO:0003674,GO:0005215,GO:0005575,GO:0005623,GO:0005886,GO:0005887,GO:0006810,GO:0006811,GO:0006820,GO:0008150,GO:0008509,GO:0008514,GO:0015075,GO:0015711,GO:0016020,GO:0016021,GO:0022857,GO:0031224,GO:0031226,GO:0034220,GO:0044425,GO:0044459,GO:0044464,GO:0051179,GO:0051234,GO:0055085,GO:0071702,GO:0071944,GO:0098656		11	0		tr|A0A2C9K4H0|A0A2C9K4H0_BIOGL MFS domain-containing protein OS=Biomphalaria glabrata OX=6526 GN=106050922 PE=4 SV=1	2.1e-166	595.1	K08202	MFS transporter, OCT family, solute carrier family 22 (organic cation transporter), member 4/5
Btru_000531	0	0	HiC_scaffold_1	7409319	7418426	+		hypothetical protein	PF00083;PF07690	IPR005828;IPR036259	GO:0016021;GO:0022857;GO:0055085		6500.XP_005098247.1	4.4e-145	521.5		GO:0003674,GO:0005215,GO:0005575,GO:0005623,GO:0005886,GO:0005887,GO:0006810,GO:0006811,GO:0006820,GO:0008150,GO:0008509,GO:0008514,GO:0015075,GO:0015711,GO:0016020,GO:0016021,GO:0022857,GO:0031224,GO:0031226,GO:0034220,GO:0044425,GO:0044459,GO:0044464,GO:0051179,GO:0051234,GO:0055085,GO:0071702,GO:0071944,GO:0098656		10	0		tr|A0A2C9K4H2|A0A2C9K4H2_BIOGL MFS domain-containing protein OS=Biomphalaria glabrata OX=6526 GN=106050939 PE=4 SV=1	5.9e-229	803.1	K08202	MFS transporter, OCT family, solute carrier family 22 (organic cation transporter), member 4/5
Btru_000533	0.9	1.1	HiC_scaffold_1	7430021	7448186	-	MORC3_2	MORC CW-type zinc finger protein 3	PF07496;PF13589;PF17942	IPR011124;IPR036890;IPR041006	GO:0008270		6500.XP_005107760.1	3.1e-128	466.1	MORC4	GO:0005575,GO:0005622,GO:0005623,GO:0005634,GO:0005654,GO:0031974,GO:0031981,GO:0043226,GO:0043227,GO:0043229,GO:0043231,GO:0043233,GO:0044422,GO:0044424,GO:0044428,GO:0044446,GO:0044464,GO:0070013		0	0		tr|A0A2C9LCP5|A0A2C9LCP5_BIOGL CW-type domain-containing protein OS=Biomphalaria glabrata OX=6526 GN=106077691 PE=4 SV=1	8.8e-154	553.9	K24135	MORC family CW-type zinc finger protein
Btru_000534	2.8	0.6	HiC_scaffold_1	7454160	7466251	-	MORC3_3	MORC CW-type zinc finger protein 3	PF07496;PF13589;PF17942	IPR011124;IPR036890;IPR041006	GO:0008270		6500.XP_005107760.1	1.2e-129	470.7	MORC4	GO:0005575,GO:0005622,GO:0005623,GO:0005634,GO:0005654,GO:0031974,GO:0031981,GO:0043226,GO:0043227,GO:0043229,GO:0043231,GO:0043233,GO:0044422,GO:0044424,GO:0044428,GO:0044446,GO:0044464,GO:0070013		0	0		tr|A0A2C9LIR1|A0A2C9LIR1_BIOGL CW-type domain-containing protein OS=Biomphalaria glabrata OX=6526 GN=106077673 PE=4 SV=1	3.3e-161	578.6	K24135	MORC family CW-type zinc finger protein
Btru_000535	11	20.4	HiC_scaffold_1	7467746	7476262	-	PIH1D1	PIH1 domain-containing protein 1	PF08190;PF18201	IPR012981;IPR041442			6500.XP_005094795.1	3.4e-121	441.4	PIH1D1	GO:0000491,GO:0000492,GO:0000976,GO:0001013,GO:0001046,GO:0001047,GO:0001067,GO:0001163,GO:0001164,GO:0001188,GO:0001932,GO:0001934,GO:0003674,GO:0003676,GO:0003677,GO:0003690,GO:0005488,GO:0005515,GO:0005575,GO:0005622,GO:0005623,GO:0005634,GO:0005730,GO:0005737,GO:0006139,GO:0006325,GO:0006338,GO:0006351,GO:0006352,GO:0006355,GO:0006356,GO:0006360,GO:0006361,GO:0006364,GO:0006396,GO:0006403,GO:…		0	0		tr|A0A2C9M8X3|A0A2C9M8X3_BIOGL Uncharacterized protein OS=Biomphalaria glabrata OX=6526 GN=106060555 PE=3 SV=1	7e-145	523.1
Btru_000540	23	57.5	HiC_scaffold_1	7595951	7602434	+	RWDD1_1	RWD domain-containing protein 1	PF05773	IPR006575;IPR016135;IPR040213	GO:0005515		6500.XP_005094793.1	1.8e-77	295.8	RWDD1	GO:0002181,GO:0005575,GO:0005622,GO:0005623,GO:0005737,GO:0005844,GO:0006355,GO:0006357,GO:0006412,GO:0006518,GO:0006807,GO:0006950,GO:0006979,GO:0007154,GO:0007165,GO:0007568,GO:0007569,GO:0008150,GO:0008152,GO:0009058,GO:0009059,GO:0009719,GO:0009725,GO:0009755,GO:0009889,GO:0009966,GO:0009967,GO:0009987,GO:0010033,GO:0010467,GO:0010468,GO:0010469,GO:0010556,GO:0010646,GO:0010647,GO:0014070,GO:…		0	0		tr|A0A2C9LI35|A0A2C9LI35_BIOGL RWD domain-containing protein OS=Biomphalaria glabrata OX=6526 GN=106060551 PE=4 SV=1	5.4e-100	373.6
Btru_000541	0.4	0.9	HiC_scaffold_1	7606970	7645064	-		hypothetical protein	PF06974	IPR004255;IPR009721	GO:0004144;GO:0045017		126957.SMAR000056-PA	8.1e-83	315.1				0	0		tr|A0A2C9KJG4|A0A2C9KJG4_BIOGL WS_DGAT_C domain-containing protein OS=Biomphalaria glabrata OX=6526 GN=106060553 PE=4 SV=1	5.5e-251	876.7
Btru_000542	0.4	0.1	HiC_scaffold_1	7651472	7675494	+		hypothetical protein	PF00171;PF05893;PF07368	IPR011408;IPR015590;IPR016161;IPR016162;IPR016163	GO:0016491;GO:0016620;GO:0055114		6500.XP_005094794.1	3.2e-199	701.8	aldh16a1		1.2.1.3	1	0		tr|A0A2C9JMZ0|A0A2C9JMZ0_BIOGL Uncharacterized protein OS=Biomphalaria glabrata OX=6526 GN=106060554 PE=4 SV=1	2.6e-275	957.6	K00128	aldehyde dehydrogenase (NAD+)
Btru_000546	0	0.1	HiC_scaffold_1	7723516	7727966	+		hypothetical protein					NA	NA	NA	NA	NA	NA	1	0		tr|A0A2C9LZE5|A0A2C9LZE5_BIOGL Uncharacterized protein OS=Biomphalaria glabrata OX=6526 GN=106051590 PE=4 SV=1	4.3e-186	661.4
Btru_000550	1.3	0.6	HiC_scaffold_1	7787781	7804567	-		hypothetical protein	PF00653	IPR001370		I32	10042.XP_006983835.1	2.7e-09	70.1	BIRC2	GO:0000003,GO:0000209,GO:0000803,GO:0001666,GO:0001741,GO:0001890,GO:0002682,GO:0003006,GO:0003674,GO:0003712,GO:0003713,GO:0003824,GO:0004842,GO:0004857,GO:0004866,GO:0004869,GO:0005488,GO:0005515,GO:0005575,GO:0005622,GO:0005623,GO:0005634,GO:0005694,GO:0005737,GO:0005886,GO:0005887,GO:0006464,GO:0006508,GO:0006511,GO:0006807,GO:0006915,GO:0006950,GO:0007275,GO:0008150,GO:0008152,GO:0008219,GO:…		0	0		tr|A0A2C9M1C5|A0A2C9M1C5_BIOGL RING-type domain-containing protein OS=Biomphalaria glabrata OX=6526 GN=106074799 PE=3 SV=1	2.1e-08	70.1	K16061	baculoviral IAP repeat-containing protein 7/8
Btru_000556	0.6	0.2	HiC_scaffold_1	7868067	7878202	+		hypothetical protein	PF00653;PF13920	IPR001370;IPR001841;IPR009003;IPR013083		I32	6500.XP_005100052.1	4.9e-51	209.9		GO:0000022,GO:0000070,GO:0000075,GO:0000226,GO:0000228,GO:0000278,GO:0000280,GO:0000775,GO:0000776,GO:0000777,GO:0000778,GO:0000779,GO:0000780,GO:0000793,GO:0000794,GO:0000819,GO:0005575,GO:0005622,GO:0005623,GO:0005634,GO:0005694,GO:0005737,GO:0005739,GO:0005819,GO:0005856,GO:0005874,GO:0005875,GO:0006915,GO:0006996,GO:0007010,GO:0007017,GO:0007049,GO:0007051,GO:0007052,GO:0007059,GO:0007088,GO:…		0	0		tr|A0A2C9KXI5|A0A2C9KXI5_BIOGL RING-type domain-containing protein OS=Biomphalaria glabrata OX=6526 GN=106076982 PE=3 SV=1	1.1e-76	298.1	K16061	baculoviral IAP repeat-containing protein 7/8
Btru_000557	0.6	0.9	HiC_scaffold_1	7883043	7895108	-		hypothetical protein	PF00653	IPR001370		I32	6500.XP_005100052.1	3.4e-12	79.7		GO:0000022,GO:0000070,GO:0000075,GO:0000226,GO:0000228,GO:0000278,GO:0000280,GO:0000775,GO:0000776,GO:0000777,GO:0000778,GO:0000779,GO:0000780,GO:0000793,GO:0000794,GO:0000819,GO:0005575,GO:0005622,GO:0005623,GO:0005634,GO:0005694,GO:0005737,GO:0005739,GO:0005819,GO:0005856,GO:0005874,GO:0005875,GO:0006915,GO:0006996,GO:0007010,GO:0007017,GO:0007049,GO:0007051,GO:0007052,GO:0007059,GO:0007088,GO:…		0	0		tr|A0A2C9M4V5|A0A2C9M4V5_BIOGL RING-type domain-containing protein OS=Biomphalaria glabrata OX=6526 GN=106080348 PE=3 SV=1	2.2e-21	113.2	K16060	baculoviral IAP repeat-containing protein 2/3
Btru_000560	4	1	HiC_scaffold_1	7912829	7921293	+		hypothetical protein	PF00653;PF13920	IPR001370;IPR001841		I32	6500.XP_005100052.1	1.2e-45	191.8		GO:0000022,GO:0000070,GO:0000075,GO:0000226,GO:0000228,GO:0000278,GO:0000280,GO:0000775,GO:0000776,GO:0000777,GO:0000778,GO:0000779,GO:0000780,GO:0000793,GO:0000794,GO:0000819,GO:0005575,GO:0005622,GO:0005623,GO:0005634,GO:0005694,GO:0005737,GO:0005739,GO:0005819,GO:0005856,GO:0005874,GO:0005875,GO:0006915,GO:0006996,GO:0007010,GO:0007017,GO:0007049,GO:0007051,GO:0007052,GO:0007059,GO:0007088,GO:…		0	0		tr|A0A2C9JBU4|A0A2C9JBU4_BIOGL Uncharacterized protein OS=Biomphalaria glabrata OX=6526 GN=106078794 PE=4 SV=1	3.3e-66	263.1	K16061	baculoviral IAP repeat-containing protein 7/8
Btru_000571	0.1	0.5	HiC_scaffold_1	8057819	8078470	-		hypothetical protein		IPR003599;IPR007110;IPR013783;IPR036179			NA	NA	NA	NA	NA	NA	0	Y	Excreted/Secreted	tr|A0A2C9KYF9|A0A2C9KYF9_BIOGL Ig-like domain-containing protein OS=Biomphalaria glabrata OX=6526 GN=106059757 PE=4 SV=1	1.5e-80	311.2
Btru_000576	0	0.1	HiC_scaffold_1	8100834	8121086	-		hypothetical protein		IPR003599;IPR013783;IPR036179			NA	NA	NA	NA	NA	NA	0	0		tr|A0A2C9KYF9|A0A2C9KYF9_BIOGL Ig-like domain-containing protein OS=Biomphalaria glabrata OX=6526 GN=106059757 PE=4 SV=1	4.1e-30	143.3
Btru_000577	0	0	HiC_scaffold_1	8128558	8132036	+		hypothetical protein	PF00001;PF00057	IPR000276;IPR002172;IPR016186;IPR016187;IPR017452;IPR032675;IPR036055	GO:0016021;GO:0005515;GO:0004930;GO:0007186		6500.XP_005112933.1	7.2e-89	335.9				7	0		tr|A0A2C9KX86|A0A2C9KX86_BIOGL G_PROTEIN_RECEP_F1_2 domain-containing protein OS=Biomphalaria glabrata OX=6526 GN=106062306 PE=4 SV=1	2.7e-199	705.7	K04307	relaxin family peptide receptor 2
Btru_000578	0.8	0.4	HiC_scaffold_1	8137418	8140397	-		hypothetical protein					NA	NA	NA	NA	NA	NA	0	0		NA	NA	NA
Btru_000581	10.3	61.7	HiC_scaffold_1	8168516	8173333	-		hypothetical protein		IPR012674			6500.XP_005108275.1	2e-13	82.8				0	Y		tr|A0A1J1HP68|A0A1J1HP68_9DIPT CLUMA_CG003458, isoform A OS=Clunio marinus OX=568069 GN=putative Apolipoprotein D PE=3 SV=1	1.4e-08	69.7	K03098	apolipoprotein D and lipocalin family protein
Btru_000582	7.3	58.7	HiC_scaffold_1	8198965	8203494	-		hypothetical protein		IPR012674			6500.XP_005108275.1	1.8e-14	86.3				0	Y		tr|A0A1J1HP68|A0A1J1HP68_9DIPT CLUMA_CG003458, isoform A OS=Clunio marinus OX=568069 GN=putative Apolipoprotein D PE=3 SV=1	1.4e-08	69.7	K03098	apolipoprotein D and lipocalin family protein
Btru_000587	0	0	HiC_scaffold_1	8253946	8257198	-		hypothetical protein	PF00057	IPR002172;IPR016186;IPR016187;IPR017452;IPR032675;IPR036055	GO:0016021;GO:0005515		6500.XP_005112933.1	1e-65	258.8				5	0		tr|A0A2C9JSF9|A0A2C9JSF9_BIOGL Uncharacterized protein OS=Biomphalaria glabrata OX=6526 GN=106066293 PE=4 SV=1	5e-91	345.9	K04307	relaxin family peptide receptor 2
Btru_000596	0.3	0	HiC_scaffold_1	8349868	8358680	-	GGT1_1	Gamma-glutamyltranspeptidase 1	PF01019	IPR000101;IPR029055;IPR043137;IPR043138	GO:0036374;GO:0006751	T03	6500.XP_005107764.1	1.1e-122	447.2				0	0		tr|A0A0B7ALN9|A0A0B7ALN9_9EUPU Uncharacterized protein OS=Arion vulgaris OX=1028688 GN=ORF126378 PE=4 SV=1	1.4e-186	662.5	K18592	gamma-glutamyltranspeptidase / glutathione hydrolase / leukotriene-C4 hydrolase
Btru_000600	0	0	HiC_scaffold_1	8461565	8465185	-	GGT1_2	Gamma-glutamyltranspeptidase 1		IPR000101;IPR029055	GO:0036374;GO:0006751	T03	6500.XP_005107763.1	1.2e-19	102.8				0	Y		tr|A0A0B7ALN9|A0A0B7ALN9_9EUPU Uncharacterized protein OS=Arion vulgaris OX=1028688 GN=ORF126378 PE=4 SV=1	1.8e-20	108.6	K18592	gamma-glutamyltranspeptidase / glutathione hydrolase / leukotriene-C4 hydrolase
Btru_000601	0.1	0.2	HiC_scaffold_1	8468808	8485768	-		hypothetical protein		IPR000859;IPR035914			NA	NA	NA	NA	NA	NA	1	Y		tr|A0A2C9M768|A0A2C9M768_BIOGL CUB domain-containing protein OS=Biomphalaria glabrata OX=6526 GN=106069421 PE=4 SV=1	1.6e-151	546.2
Btru_000602	0.9	0.4	HiC_scaffold_1	8488133	8494696	+		hypothetical protein	PF00781	IPR001206;IPR016064;IPR017438	GO:0016301;GO:0003951		6500.XP_005099240.1	3.2e-62	246.1			2.7.1.138	0	0		tr|A0A2C9L331|A0A2C9L331_BIOGL DAGKc domain-containing protein OS=Biomphalaria glabrata OX=6526 GN=106058521 PE=4 SV=1	2.3e-115	425.6	K04715	ceramide kinase
Btru_000603	0.8	1.3	HiC_scaffold_1	8499053	8509924	+		hypothetical protein	PF00781	IPR001206;IPR016064;IPR017438	GO:0016301;GO:0003951		6500.XP_005099240.1	4.5e-67	262.3			2.7.1.138	1	0		tr|A0A2C9L331|A0A2C9L331_BIOGL DAGKc domain-containing protein OS=Biomphalaria glabrata OX=6526 GN=106058521 PE=4 SV=1	1.2e-119	439.9	K04715	ceramide kinase
Btru_000604	0	0	HiC_scaffold_1	8512973	8521825	+		hypothetical protein	PF00781	IPR001206;IPR016064;IPR017438	GO:0016301;GO:0003951		6500.XP_005099240.1	5.7e-66	258.5			2.7.1.138	1	0		tr|A0A2C9L331|A0A2C9L331_BIOGL DAGKc domain-containing protein OS=Biomphalaria glabrata OX=6526 GN=106058521 PE=4 SV=1	1.4e-111	412.9	K04715	ceramide kinase
Btru_000605	0.5	0.3	HiC_scaffold_1	8537778	8551622	+		hypothetical protein	PF00781	IPR001206;IPR016064;IPR017438	GO:0016301;GO:0003951		6500.XP_005099240.1	1.9e-70	273.5			2.7.1.138	0	0		tr|A0A2C9L331|A0A2C9L331_BIOGL DAGKc domain-containing protein OS=Biomphalaria glabrata OX=6526 GN=106058521 PE=4 SV=1	1e-118	436.8	K04715	ceramide kinase
Btru_000606	0.5	0.9	HiC_scaffold_1	8557220	8562812	+		hypothetical protein					NA	NA	NA	NA	NA	NA	1	0		tr|A0A2C9KRJ6|A0A2C9KRJ6_BIOGL Uncharacterized protein OS=Biomphalaria glabrata OX=6526 GN=106069416 PE=4 SV=1	4.8e-19	105.1
Btru_000609	2.8	2.3	HiC_scaffold_1	8586900	8595950	+	AMD1_1	AMP deaminase	PF01536	IPR001985;IPR016067;IPR018166	GO:0004014;GO:0008295;GO:0006597		6500.XP_005101998.1	1.9e-136	492.7	AMD1	GO:0001701,GO:0003674,GO:0003824,GO:0004014,GO:0005488,GO:0005575,GO:0005622,GO:0005623,GO:0005737,GO:0005829,GO:0006576,GO:0006595,GO:0006596,GO:0006597,GO:0006732,GO:0006790,GO:0006807,GO:0006950,GO:0006952,GO:0007275,GO:0008150,GO:0008152,GO:0008215,GO:0008216,GO:0008295,GO:0009058,GO:0009308,GO:0009309,GO:0009605,GO:0009607,GO:0009617,GO:0009790,GO:0009792,GO:0009987,GO:0016829,GO:0016830,GO:…	4.1.1.50	3	0		tr|A0A2C9LZK3|A0A2C9LZK3_BIOGL Adenosylmethionine decarboxylase OS=Biomphalaria glabrata OX=6526 GN=106069419 PE=3 SV=1	9e-189	669.5	K01611	S-adenosylmethionine decarboxylase
Btru_000610	0.8	2	HiC_scaffold_1	8606602	8618429	-	IFT88_1	Intraflagellar transport protein 88	PF07719;PF09986;PF13174;PF13176;PF13181;PF13424;PF13432	IPR011990;IPR013026;IPR019734	GO:0005515		6500.XP_005107748.1	4.8e-303	1047	IFT88	GO:0000003,GO:0000226,GO:0000902,GO:0000904,GO:0001578,GO:0001654,GO:0001655,GO:0001669,GO:0001822,GO:0001885,GO:0001886,GO:0001889,GO:0001944,GO:0002064,GO:0002080,GO:0002081,GO:0002119,GO:0002164,GO:0003002,GO:0003006,GO:0003007,GO:0003008,GO:0003158,GO:0003205,GO:0003206,GO:0003279,GO:0003382,GO:0003674,GO:0005488,GO:0005515,GO:0005575,GO:0005622,GO:0005623,GO:0005737,GO:0005794,GO:0005802,GO:…		0	0		tr|A0A2C9KC73|A0A2C9KC73_BIOGL Uncharacterized protein OS=Biomphalaria glabrata OX=6526 GN=106069420 PE=4 SV=1	0	1186.8	K16474	intraflagellar transport protein 88
Btru_000611	1.6	2.2	HiC_scaffold_1	8631439	8645447	+	IFT88_2	Intraflagellar transport protein 88	PF07719;PF09986;PF13174;PF13176;PF13181;PF13424;PF13432	IPR011990;IPR013026;IPR019734	GO:0005515		6500.XP_005107748.1	9.3e-286	989.6	IFT88	GO:0000003,GO:0000226,GO:0000902,GO:0000904,GO:0001578,GO:0001654,GO:0001655,GO:0001669,GO:0001822,GO:0001885,GO:0001886,GO:0001889,GO:0001944,GO:0002064,GO:0002080,GO:0002081,GO:0002119,GO:0002164,GO:0003002,GO:0003006,GO:0003007,GO:0003008,GO:0003158,GO:0003205,GO:0003206,GO:0003279,GO:0003382,GO:0003674,GO:0005488,GO:0005515,GO:0005575,GO:0005622,GO:0005623,GO:0005737,GO:0005794,GO:0005802,GO:…		0	0		tr|A0A2C9KC73|A0A2C9KC73_BIOGL Uncharacterized protein OS=Biomphalaria glabrata OX=6526 GN=106069420 PE=4 SV=1	0	1122.1	K16474	intraflagellar transport protein 88
Btru_000614	1.2	0.9	HiC_scaffold_1	8647612	8654865	-	AMD1_2	AMP deaminase	PF01536	IPR001985;IPR016067;IPR018166	GO:0004014;GO:0008295;GO:0006597		6500.XP_005101998.1	1e-122	447.2	AMD1	GO:0001701,GO:0003674,GO:0003824,GO:0004014,GO:0005488,GO:0005575,GO:0005622,GO:0005623,GO:0005737,GO:0005829,GO:0006576,GO:0006595,GO:0006596,GO:0006597,GO:0006732,GO:0006790,GO:0006807,GO:0006950,GO:0006952,GO:0007275,GO:0008150,GO:0008152,GO:0008215,GO:0008216,GO:0008295,GO:0009058,GO:0009308,GO:0009309,GO:0009605,GO:0009607,GO:0009617,GO:0009790,GO:0009792,GO:0009987,GO:0016829,GO:0016830,GO:…	4.1.1.50	0	0		tr|A0A2C9LZK3|A0A2C9LZK3_BIOGL Adenosylmethionine decarboxylase OS=Biomphalaria glabrata OX=6526 GN=106069419 PE=3 SV=1	1.5e-168	602.4	K01611	S-adenosylmethionine decarboxylase
Btru_000617	4.1	1.4	HiC_scaffold_1	8668330	8669140	+		hypothetical protein	PF00106;PF08659;PF13561	IPR002347;IPR020904;IPR036291	GO:0016491		6500.XP_005108592.1	9.1e-70	270.4				0	0		tr|A0A2C9JN33|A0A2C9JN33_BIOGL Uncharacterized protein OS=Biomphalaria glabrata OX=6526 GN=106060751 PE=4 SV=1	7.9e-92	346.7
Btru_000618	0.9	1.6	HiC_scaffold_1	8671833	8673372	+		hypothetical protein	PF00106;PF08659;PF13561	IPR002347;IPR020904;IPR036291	GO:0016491		6500.XP_005108592.1	4.4e-78	298.1				0	0		tr|A0A2C9JN33|A0A2C9JN33_BIOGL Uncharacterized protein OS=Biomphalaria glabrata OX=6526 GN=106060751 PE=4 SV=1	1.5e-112	415.6
Btru_000633	2.3	37.5	HiC_scaffold_1	8855928	8889360	+		hypothetical protein	PF00076	IPR000504;IPR012677;IPR035979	GO:0003676		6500.XP_005098665.1	1.2e-38	167.2				0	0		tr|A0A0B7BS81|A0A0B7BS81_9EUPU Uncharacterized protein (Fragment) OS=Arion vulgaris OX=1028688 GN=ORF209059 PE=3 SV=1	4.6e-45	191.4	K13207	CUG-BP- and ETR3-like factor
Btru_000641	24.8	45.2	HiC_scaffold_1	8997964	9000053	+		hypothetical protein					6500.XP_005097156.1	3.1e-28	131.3				0	Y	Excreted/Secreted	tr|A0A2C9JWB6|A0A2C9JWB6_BIOGL Uncharacterized protein OS=Biomphalaria glabrata OX=6526 GN=106070592 PE=4 SV=1	6.7e-57	229.6	K00503	dopamine beta-monooxygenase
Btru_000649	0.2	0.2	HiC_scaffold_1	9092878	9132009	+	RXFP1	Relaxin receptor 1	PF00001;PF00057;PF13855	IPR000276;IPR001611;IPR002172;IPR003591;IPR017452;IPR023415;IPR032675;IPR036055	GO:0016021;GO:0004930;GO:0005515;GO:0007186		10224.XP_006815292.1	7.5e-98	365.2	GPRGPH	GO:0001653,GO:0003674,GO:0004888,GO:0004930,GO:0005575,GO:0007154,GO:0007165,GO:0007186,GO:0007218,GO:0008150,GO:0008188,GO:0008528,GO:0009987,GO:0016020,GO:0016021,GO:0016500,GO:0023052,GO:0031224,GO:0038023,GO:0044425,GO:0050789,GO:0050794,GO:0050896,GO:0051716,GO:0060089,GO:0065007		7	0		tr|A0A2C9K2X9|A0A2C9K2X9_BIOGL G_PROTEIN_RECEP_F1_2 domain-containing protein OS=Biomphalaria glabrata OX=6526 GN=106079137 PE=3 SV=1	1.5e-246	862.1	K04307	relaxin family peptide receptor 2
Btru_000652	7.2	40.6	HiC_scaffold_1	9145719	9149656	-		hypothetical protein		IPR007110;IPR013783;IPR036179			NA	NA	NA	NA	NA	NA	1	0		NA	NA	NA
Btru_000655	0.4	0.7	HiC_scaffold_1	9155957	9164989	-		hypothetical protein					NA	NA	NA	NA	NA	NA	0	0		tr|A0A2C9LIL4|A0A2C9LIL4_BIOGL Uncharacterized protein OS=Biomphalaria glabrata OX=6526 GN=106050577 PE=4 SV=1	1.3e-32	151
Btru_000657	0.6	1.7	HiC_scaffold_1	9186547	9230295	+		hypothetical protein					NA	NA	NA	NA	NA	NA	2	0		NA	NA	NA
Btru_000663	0	1.9	HiC_scaffold_1	9291746	9294718	-		hypothetical protein					6500.XP_005097156.1	1.8e-31	142.1				0	Y	Excreted/Secreted	tr|A0A2C9KHQ6|A0A2C9KHQ6_BIOGL Uncharacterized protein OS=Biomphalaria glabrata OX=6526 GN=106051649 PE=4 SV=1	5.4e-43	183.3	K00503	dopamine beta-monooxygenase
Btru_000664	0	7.7	HiC_scaffold_1	9298907	9300010	-		hypothetical protein					6500.XP_005097156.1	6e-32	143.7				0	Y	Excreted/Secreted	tr|A0A2C9KHQ6|A0A2C9KHQ6_BIOGL Uncharacterized protein OS=Biomphalaria glabrata OX=6526 GN=106051649 PE=4 SV=1	2.5e-48	201.1	K00503	dopamine beta-monooxygenase
Btru_000666	2	2.6	HiC_scaffold_1	9311210	9319991	-		hypothetical protein	PF00351	IPR001273;IPR018301;IPR019774;IPR036329;IPR036951	GO:0016714;GO:0004497;GO:0005506;GO:0055114;GO:0009072		9365.XP_007535942.1	1.2e-96	359.8	TH	GO:0000003,GO:0001101,GO:0001654,GO:0001666,GO:0001678,GO:0001754,GO:0001963,GO:0001975,GO:0002237,GO:0003007,GO:0003008,GO:0003674,GO:0003824,GO:0004497,GO:0004511,GO:0005488,GO:0005506,GO:0005515,GO:0005575,GO:0005622,GO:0005623,GO:0005634,GO:0005737,GO:0005739,GO:0005783,GO:0005790,GO:0005829,GO:0005886,GO:0006082,GO:0006520,GO:0006570,GO:0006584,GO:0006585,GO:0006629,GO:0006631,GO:0006643,GO:…	1.14.16.2	0	0		tr|I7HAL1|I7HAL1_LYMST Tyrosine hydroxylase OS=Lymnaea stagnalis OX=6523 GN=th PE=2 SV=1	6.4e-129	469.9	K00501	tyrosine 3-monooxygenase
Btru_000667	0	15.7	HiC_scaffold_1	9320078	9331591	-		hypothetical protein					10228.TriadP38448	2e-22	112.8				3	0		tr|A0A2C9JWA8|A0A2C9JWA8_BIOGL Uncharacterized protein OS=Biomphalaria glabrata OX=6526 GN=106070586 PE=4 SV=1	1e-44	189.9	K00503	dopamine beta-monooxygenase
Btru_000671	0	0.5	HiC_scaffold_1	9385246	9410770	-		hypothetical protein					126957.SMAR003962-PA	1e-06	60.8	Th	GO:0000003,GO:0003674,GO:0003824,GO:0004497,GO:0004511,GO:0006584,GO:0006725,GO:0006807,GO:0006950,GO:0007275,GO:0007444,GO:0007564,GO:0007591,GO:0007593,GO:0007610,GO:0007617,GO:0007618,GO:0007619,GO:0007626,GO:0008049,GO:0008150,GO:0008152,GO:0008344,GO:0009058,GO:0009266,GO:0009605,GO:0009611,GO:0009628,GO:0009712,GO:0009713,GO:0009888,GO:0009987,GO:0010632,GO:0016491,GO:0016705,GO:0016714,GO:…	1.14.16.2	0	0		tr|A0A2C9JWB2|A0A2C9JWB2_BIOGL BH4_AAA_HYDROXYL_2 domain-containing protein OS=Biomphalaria glabrata OX=6526 GN=106070594 PE=3 SV=1	4.4e-76	294.3	K00501	tyrosine 3-monooxygenase
Btru_000675	0.3	0.5	HiC_scaffold_1	9460354	9469759	+	MAPK8IP1	C-Jun-amino-terminal kinase-interacting protein 1	PF00640;PF08416;PF14719	IPR006020;IPR011993	GO:0005515		7739.XP_002593842.1	9.8e-39	166.8	MAPK8IP1	GO:0000165,GO:0001932,GO:0001933,GO:0001934,GO:0002682,GO:0002694,GO:0003674,GO:0004857,GO:0004860,GO:0005078,GO:0005198,GO:0005488,GO:0005515,GO:0005575,GO:0005622,GO:0005623,GO:0005737,GO:0005739,GO:0005740,GO:0005783,GO:0005789,GO:0005829,GO:0005886,GO:0006355,GO:0006464,GO:0006468,GO:0006469,GO:0006793,GO:0006796,GO:0006807,GO:0006810,GO:0006928,GO:0006950,GO:0007017,GO:0007018,GO:0007154,GO:…		0	0		tr|A0A2C9L0P4|A0A2C9L0P4_BIOGL Uncharacterized protein OS=Biomphalaria glabrata OX=6526 GN=106070605 PE=4 SV=1	7.6e-94	352.8	K04434	mitogen-activated protein kinase 8 interacting protein 1
Btru_000676	58.8	153.9	HiC_scaffold_1	9482865	9484935	+	NDUFB2	NADH dehydrogenase [ubiquinone] 1 beta subcomplex subunit 2, mitochondrial	PF14813	IPR026627	GO:0005743;GO:0005747		12957.ACEP10417-PA	6.7e-10	70.1		GO:0005575,GO:0005622,GO:0005623,GO:0005737,GO:0005739,GO:0005740,GO:0005743,GO:0005746,GO:0005747,GO:0016020,GO:0019866,GO:0030964,GO:0031090,GO:0031966,GO:0031967,GO:0031975,GO:0032991,GO:0043226,GO:0043227,GO:0043229,GO:0043231,GO:0044422,GO:0044424,GO:0044425,GO:0044429,GO:0044444,GO:0044446,GO:0044455,GO:0044464,GO:0045271,GO:0070469,GO:0098796,GO:0098798,GO:0098800,GO:0098803,GO:1902494,GO:…		0	0		tr|A0A3S1C8W0|A0A3S1C8W0_ELYCH Uncharacterized protein OS=Elysia chlorotica OX=188477 GN=EGW08_006059 PE=3 SV=1	8.1e-18	99.4	K03958	NADH dehydrogenase (ubiquinone) 1 beta subcomplex subunit 2
Btru_000677	1.8	2	HiC_scaffold_1	9487343	9496727	-	QRSL1_1	Glu-AdT subunit A		IPR000120;IPR004412;IPR023631;IPR036928	GO:0030956;GO:0016787;GO:0050567;GO:0006412		6500.XP_005097708.1	2.7e-195	688.3	QRSL1	GO:0000003,GO:0003006,GO:0003674,GO:0003824,GO:0005575,GO:0005622,GO:0005623,GO:0005737,GO:0005739,GO:0006082,GO:0006139,GO:0006399,GO:0006412,GO:0006518,GO:0006520,GO:0006725,GO:0006807,GO:0006996,GO:0007049,GO:0007276,GO:0007281,GO:0007292,GO:0008150,GO:0008152,GO:0009058,GO:0009059,GO:0009987,GO:0010467,GO:0016043,GO:0016070,GO:0016874,GO:0016879,GO:0016884,GO:0019538,GO:0019752,GO:0019953,GO:…	6.3.5.6,6.3.5.7	0	0		tr|A0A2C9JWC0|A0A2C9JWC0_BIOGL Glutamyl-tRNA(Gln) amidotransferase subunit A, mitochondrial OS=Biomphalaria glabrata OX=6526 GN=106070601 PE=3 SV=1	5.3e-238	833.2	K02433	aspartyl-tRNA(Asn)/glutamyl-tRNA(Gln) amidotransferase subunit A
Btru_000678	9.4	15.4	HiC_scaffold_1	9497187	9502520	+	TALDO1_1	Transaldolase	PF00923	IPR001585;IPR004730;IPR013785;IPR018225	GO:0005737;GO:0004801;GO:0003824;GO:0006098;GO:0005975		6500.XP_005097705.1	1.1e-154	552.7	TALDO1	GO:0003674,GO:0003824,GO:0004801,GO:0005488,GO:0005575,GO:0005622,GO:0005623,GO:0005634,GO:0005654,GO:0005737,GO:0005829,GO:0005975,GO:0005996,GO:0005997,GO:0005999,GO:0006002,GO:0006081,GO:0006098,GO:0006139,GO:0006725,GO:0006732,GO:0006733,GO:0006739,GO:0006753,GO:0006793,GO:0006796,GO:0006807,GO:0007154,GO:0007165,GO:0007166,GO:0008150,GO:0008152,GO:0009052,GO:0009058,GO:0009117,GO:0009987,GO:…	2.2.1.2	0	0		tr|A0A2C9JWB4|A0A2C9JWB4_BIOGL Transaldolase OS=Biomphalaria glabrata OX=6526 GN=106070602 PE=3 SV=1	4.5e-174	620.2	K00616	transaldolase
Btru_000679	0.3	0.6	HiC_scaffold_1	9507080	9520628	+	FUR1_1	Uracil phosphoribosyltransferase, synthesizes UMP from uracil	PF00082;PF16470	IPR000209;IPR015500;IPR022398;IPR023827;IPR023828;IPR032815;IPR034182;IPR036852;IPR038466	GO:0004252;GO:0006508	S08B	6500.XP_005107019.1	6.8e-135	487.6			3.4.21.75	1	Y		tr|A0A2C9JWC6|A0A2C9JWC6_BIOGL P/Homo B domain-containing protein OS=Biomphalaria glabrata OX=6526 GN=106070600 PE=3 SV=1	2.5e-155	558.5	K01349	furin
Btru_000685	1	0.8	HiC_scaffold_1	9590466	9602257	+	FUR1_2	Uracil phosphoribosyltransferase, synthesizes UMP from uracil	PF00082;PF01483	IPR000209;IPR002884;IPR008979;IPR015500;IPR022398;IPR023828;IPR034182;IPR036852	GO:0004252;GO:0006508	S08B	6500.XP_005107019.1	2.3e-147	529.3			3.4.21.75	0	0		tr|A0A2C9JWC6|A0A2C9JWC6_BIOGL P/Homo B domain-containing protein OS=Biomphalaria glabrata OX=6526 GN=106070600 PE=3 SV=1	2.6e-185	658.3	K08654	proprotein convertase subtilisin/kexin type 5
Btru_000686	0.2	0.6	HiC_scaffold_1	9606104	9621160	-		hypothetical protein	PF00561;PF12146;PF12697	IPR000073;IPR000639;IPR029058	GO:0003824	S33	6500.XP_005099365.1	5.5e-108	401	EPHX4	GO:0003674,GO:0003824,GO:0004301,GO:0006629,GO:0008150,GO:0008152,GO:0009987,GO:0016787,GO:0016801,GO:0016803,GO:0044237,GO:0044238,GO:0044255,GO:0071704		2	0		tr|A0A2C9LDE5|A0A2C9LDE5_BIOGL Uncharacterized protein OS=Biomphalaria glabrata OX=6526 GN=106070598 PE=4 SV=1	0	1079.3	K22369	epoxide hydrolase 4
Btru_000688	0.8	0.6	HiC_scaffold_1	9634716	9652497	+	ECT2L	epithelial cell transforming sequence 2 oncoprotein-like	PF00621;PF00646;PF12937;PF14252	IPR000219;IPR001810;IPR001849;IPR011993;IPR025592;IPR035899;IPR036047	GO:0005515;GO:0005085		6500.XP_005089360.1	0	1201.4	ECT2L			0	0		tr|A0A2C9M0L4|A0A2C9M0L4_BIOGL DH domain-containing protein OS=Biomphalaria glabrata OX=6526 GN=106070597 PE=4 SV=1	0	1785.4
Btru_000695	98.4	27.4	HiC_scaffold_1	9737188	9743064	+	SESN3	Sestrin-3	PF04636	IPR006730;IPR029032	GO:0005634;GO:1901031		6500.XP_005089325.1	1.1e-181	642.9	SESN1	GO:0000002,GO:0000422,GO:0001101,GO:0001558,GO:0001650,GO:0001932,GO:0003674,GO:0003824,GO:0005092,GO:0005488,GO:0005575,GO:0005622,GO:0005623,GO:0005634,GO:0005730,GO:0005737,GO:0005829,GO:0006082,GO:0006109,GO:0006111,GO:0006139,GO:0006259,GO:0006355,GO:0006357,GO:0006417,GO:0006629,GO:0006631,GO:0006635,GO:0006725,GO:0006807,GO:0006810,GO:0006914,GO:0006950,GO:0006974,GO:0006979,GO:0006996,GO:…		0	0		tr|A0A2C9JWA9|A0A2C9JWA9_BIOGL Uncharacterized protein OS=Biomphalaria glabrata OX=6526 GN=106070595 PE=3 SV=1	9.7e-217	762.3	K10141	sestrin 1/3
Btru_000704	0	0	HiC_scaffold_1	9818699	9819382	+		hypothetical protein					NA	NA	NA	NA	NA	NA	0	0		NA	NA	NA
Btru_000706	0	0.3	HiC_scaffold_1	9837202	9848023	-		hypothetical protein					NA	NA	NA	NA	NA	NA	1	0		NA	NA	NA
Btru_000728	0.7	0.5	HiC_scaffold_1	10133696	10136455	+		hypothetical protein					NA	NA	NA	NA	NA	NA	0	0		tr|A0A2C9KYR4|A0A2C9KYR4_BIOGL Uncharacterized protein OS=Biomphalaria glabrata OX=6526 GN=106066470 PE=4 SV=1	4.7e-27	130.6
Btru_000739	0.2	0	HiC_scaffold_1	10287885	10299760	-		hypothetical protein					NA	NA	NA	NA	NA	NA	1	0		NA	NA	NA
Btru_000740	0	0	HiC_scaffold_1	10303022	10319367	+		hypothetical protein					NA	NA	NA	NA	NA	NA	0	0		NA	NA	NA
Btru_000747	0.3	0	HiC_scaffold_1	10488974	10491458	+	GAL3ST1_1	Galactosylceramide sulfotransferase	PF03567;PF06990	IPR009729	GO:0016021;GO:0005794;GO:0001733;GO:0009247		6500.XP_005103309.1	7.3e-55	222.2	GAL3ST3	GO:0000166,GO:0003674,GO:0003824,GO:0005488,GO:0005575,GO:0005975,GO:0005976,GO:0005996,GO:0006022,GO:0006029,GO:0006790,GO:0006807,GO:0008146,GO:0008150,GO:0008152,GO:0009058,GO:0009059,GO:0009100,GO:0009101,GO:0009311,GO:0009987,GO:0016020,GO:0016021,GO:0016740,GO:0016782,GO:0017076,GO:0019538,GO:0030166,GO:0030246,GO:0030309,GO:0030554,GO:0031224,GO:0032553,GO:0032555,GO:0032559,GO:0034645,GO:…		0	0		tr|A0A2C9K6A3|A0A2C9K6A3_BIOGL Uncharacterized protein OS=Biomphalaria glabrata OX=6526 GN=106052963 PE=3 SV=1	2.8e-210	741.5	K01019	galactosylceramide sulfotransferase
Btru_000751	0	0	HiC_scaffold_1	10536794	10546063	-		hypothetical protein					NA	NA	NA	NA	NA	NA	0	0		NA	NA	NA
Btru_000757	0	0	HiC_scaffold_1	10620691	10623598	-		hypothetical protein					NA	NA	NA	NA	NA	NA	0	0		NA	NA	NA
Btru_000761	0.3	0.9	HiC_scaffold_1	10682370	10708746	-		hypothetical protein					NA	NA	NA	NA	NA	NA	1	Y		tr|A0A2C9LAW8|A0A2C9LAW8_BIOGL Uncharacterized protein OS=Biomphalaria glabrata OX=6526 GN=106052967 PE=4 SV=1	1.1e-65	260.8
Btru_000767	0	0	HiC_scaffold_1	10870796	10895943	+		hypothetical protein		IPR027197;IPR036259			6500.XP_005104304.1	5.7e-54	218.8	SLC43A3			10	0		tr|A0A2C9KMU3|A0A2C9KMU3_BIOGL Uncharacterized protein OS=Biomphalaria glabrata OX=6526 GN=106052962 PE=4 SV=1	1.7e-172	615.5	K08230	MFS transporter, LAT3 family, solute carrier family 43, member 3
Btru_000769	0.1	0.1	HiC_scaffold_1	10920649	10964125	-	KIF12	Kinesin- protein 12		IPR001752;IPR019821;IPR027417;IPR027640;IPR028763;IPR036961	GO:0003777;GO:0005524;GO:0008017;GO:0007018		7739.XP_002605758.1	2.9e-45	190.3	KIF12	GO:0003674,GO:0003774,GO:0003777,GO:0003824,GO:0005575,GO:0005576,GO:0005615,GO:0005622,GO:0005623,GO:0005815,GO:0005856,GO:0005871,GO:0005875,GO:0006928,GO:0007017,GO:0007018,GO:0008150,GO:0009987,GO:0015630,GO:0016462,GO:0016787,GO:0016817,GO:0016818,GO:0016887,GO:0017111,GO:0031982,GO:0032991,GO:0043226,GO:0043227,GO:0043228,GO:0043229,GO:0043230,GO:0043232,GO:0044421,GO:0044422,GO:0044424,GO:…		0	0		tr|A0A2C9KXJ1|A0A2C9KXJ1_BIOGL Kinesin-like protein OS=Biomphalaria glabrata OX=6526 GN=106060896 PE=3 SV=1	5e-161	577.8	K10399	kinesin family member 12
Btru_000771	0.4	0	HiC_scaffold_1	10982307	10999470	-		hypothetical protein					NA	NA	NA	NA	NA	NA	0	0		tr|A0A2C9M095|A0A2C9M095_BIOGL Uncharacterized protein OS=Biomphalaria glabrata OX=6526 GN=106052961 PE=4 SV=1	3.4e-46	194.9	K10399	kinesin family member 12
Btru_000788	1.9	1.5	HiC_scaffold_1	11286326	11291676	+		hypothetical protein	PF00441;PF02770;PF02771;PF08028	IPR006089;IPR006091;IPR009075;IPR009100;IPR013786;IPR036250;IPR037069	GO:0016627;GO:0050660;GO:0003995;GO:0055114		6500.XP_005106286.1	5e-184	650.6	ACADS	GO:0000062,GO:0000166,GO:0003674,GO:0003824,GO:0003995,GO:0004085,GO:0005488,GO:0005575,GO:0005622,GO:0005623,GO:0005634,GO:0005654,GO:0005737,GO:0005739,GO:0005740,GO:0005759,GO:0006082,GO:0006139,GO:0006351,GO:0006352,GO:0006366,GO:0006367,GO:0006629,GO:0006631,GO:0006635,GO:0006725,GO:0006807,GO:0006950,GO:0008150,GO:0008152,GO:0009056,GO:0009058,GO:0009059,GO:0009062,GO:0009605,GO:0009719,GO:…	1.3.8.1	0	0		tr|A0A2C9JI81|A0A2C9JI81_BIOGL Uncharacterized protein OS=Biomphalaria glabrata OX=6526 GN=106068464 PE=3 SV=1	1.8e-207	731.5	K00248	butyryl-CoA dehydrogenase
Btru_000789	1	3.9	HiC_scaffold_1	11292569	11301768	-		hypothetical protein	PF00085	IPR013766;IPR036249			6500.XP_005106287.1	6.5e-93	347.1	TMX2			2	0		tr|A0A182YTQ4|A0A182YTQ4_BIOGL Thioredoxin domain-containing protein OS=Biomphalaria glabrata OX=6526 GN=106068435 PE=4 SV=1	2.4e-105	391.3
Btru_000790	12.9	3	HiC_scaffold_1	11302377	11304634	+	DNAJC24_1	DnaJ sub C member 24	PF00226	IPR001623;IPR036869;IPR042978	GO:0001671		6500.XP_005106288.1	4.2e-26	124.4	DNAJC24	GO:0001671,GO:0003674,GO:0005488,GO:0005506,GO:0006457,GO:0008047,GO:0008150,GO:0008198,GO:0008270,GO:0009987,GO:0030234,GO:0032781,GO:0043085,GO:0043167,GO:0043169,GO:0043462,GO:0044093,GO:0046872,GO:0046914,GO:0050790,GO:0051336,GO:0051345,GO:0060589,GO:0060590,GO:0061077,GO:0065007,GO:0065009,GO:0098772		0	0		tr|A0A2C9JI84|A0A2C9JI84_BIOGL Uncharacterized protein OS=Biomphalaria glabrata OX=6526 GN=106068455 PE=3 SV=1	2.2e-40	174.9	K17867	diphthamide biosynthesis protein 4
Btru_000791	12.7	3.2	HiC_scaffold_1	11307841	11323081	-		hypothetical protein		IPR000742;IPR009030			NA	NA	NA	NA	NA	NA	1	Y		tr|A0A2C9KVQ0|A0A2C9KVQ0_BIOGL Uncharacterized protein OS=Biomphalaria glabrata OX=6526 GN=106068410 PE=4 SV=1	9.3e-14	87.8
Btru_000795	8.2	4	HiC_scaffold_1	11404323	11419046	+		hypothetical protein		IPR000742;IPR009030;IPR042635	GO:0005044		NA	NA	NA	NA	NA	NA	1	0		tr|A0A2C9KVQ0|A0A2C9KVQ0_BIOGL Uncharacterized protein OS=Biomphalaria glabrata OX=6526 GN=106068410 PE=4 SV=1	1.4e-14	90.5
Btru_000797	0.9	1.1	HiC_scaffold_1	11421332	11423088	-	DNAJC24_2	DnaJ sub C member 24	PF00226	IPR001623;IPR036869;IPR042978	GO:0001671		6500.XP_005106288.1	1.4e-27	129	DNAJC24	GO:0001671,GO:0003674,GO:0005488,GO:0005506,GO:0006457,GO:0008047,GO:0008150,GO:0008198,GO:0008270,GO:0009987,GO:0030234,GO:0032781,GO:0043085,GO:0043167,GO:0043169,GO:0043462,GO:0044093,GO:0046872,GO:0046914,GO:0050790,GO:0051336,GO:0051345,GO:0060589,GO:0060590,GO:0061077,GO:0065007,GO:0065009,GO:0098772		0	0		tr|A0A2C9JI84|A0A2C9JI84_BIOGL Uncharacterized protein OS=Biomphalaria glabrata OX=6526 GN=106068455 PE=3 SV=1	2.9e-40	174.1	K17867	diphthamide biosynthesis protein 4
Btru_000798	3.2	2.4	HiC_scaffold_1	11423898	11430569	+		hypothetical protein	PF00085	IPR013766;IPR036249			6500.XP_005106287.1	6.5e-98	363.6	TMX2			2	0		tr|A0A182YTQ4|A0A182YTQ4_BIOGL Thioredoxin domain-containing protein OS=Biomphalaria glabrata OX=6526 GN=106068435 PE=4 SV=1	1.1e-112	415.6
Btru_000801	0	0.1	HiC_scaffold_1	11453984	11474729	-		hypothetical protein		IPR003280;IPR013099	GO:0016020;GO:0005267;GO:0071805		6500.XP_005111211.1	3.7e-48	198.7				4	0		tr|A0A2C9KA15|A0A2C9KA15_BIOGL Uncharacterized protein OS=Biomphalaria glabrata OX=6526 GN=106068474 PE=3 SV=1	5.4e-102	380.6	K20007	potassium channel subfamily K member 18
Btru_000802	0.1	0	HiC_scaffold_1	11480824	11497070	-		hypothetical protein					6412.HelroP72133	1.5e-24	120.6	KCNK18	GO:0003674,GO:0005215,GO:0005216,GO:0005227,GO:0005244,GO:0005249,GO:0005261,GO:0005267,GO:0005575,GO:0005623,GO:0005886,GO:0005887,GO:0006810,GO:0006811,GO:0006812,GO:0006813,GO:0008150,GO:0008324,GO:0009268,GO:0009628,GO:0009719,GO:0009987,GO:0010033,GO:0010243,GO:0014070,GO:0015075,GO:0015077,GO:0015079,GO:0015267,GO:0015269,GO:0015271,GO:0015318,GO:0015672,GO:0016020,GO:0016021,GO:0022803,GO:…		1	0		tr|A0A2C9KA15|A0A2C9KA15_BIOGL Uncharacterized protein OS=Biomphalaria glabrata OX=6526 GN=106068474 PE=3 SV=1	2.8e-44	189.1	K20007	potassium channel subfamily K member 18
Btru_000804	0	0	HiC_scaffold_1	11550925	11557068	-		hypothetical protein					NA	NA	NA	NA	NA	NA	0	0		NA	NA	NA
Btru_000819	0	0.5	HiC_scaffold_1	11836002	11840780	-	ABHD15	Alpha/beta hydrolase domain-containing protein 15		IPR012020;IPR029058			6500.XP_005093239.1	6e-151	540.8	ABHD15	GO:0003674,GO:0003824,GO:0006629,GO:0008150,GO:0008152,GO:0009987,GO:0016787,GO:0016788,GO:0044237,GO:0044238,GO:0044255,GO:0071704		2	0		tr|A0A2C9K697|A0A2C9K697_BIOGL Uncharacterized protein OS=Biomphalaria glabrata OX=6526 GN=106052971 PE=3 SV=1	1.4e-218	768.5	K13707	abhydrolase domain-containing protein 15
Btru_000826	1.9	3	HiC_scaffold_1	11939445	11945995	-	NUDT9_1	ADP-ribose pyrophosphatase, mitochondrial		IPR000086;IPR015797;IPR039989	GO:0005739;GO:0016787;GO:0047631		6500.XP_005093920.1	1.6e-96	359.4	NUDT9	GO:0003674,GO:0003824,GO:0005575,GO:0005622,GO:0005623,GO:0005737,GO:0005739,GO:0005759,GO:0006139,GO:0006163,GO:0006195,GO:0006725,GO:0006753,GO:0006793,GO:0006796,GO:0006807,GO:0008150,GO:0008152,GO:0009056,GO:0009058,GO:0009117,GO:0009123,GO:0009125,GO:0009126,GO:0009128,GO:0009132,GO:0009134,GO:0009135,GO:0009137,GO:0009150,GO:0009154,GO:0009158,GO:0009161,GO:0009166,GO:0009167,GO:0009169,GO:…	3.6.1.13	0	0		tr|A0A2C9L3P6|A0A2C9L3P6_BIOGL Nudix hydrolase domain-containing protein OS=Biomphalaria glabrata OX=6526 GN=106078323 PE=4 SV=1	2.4e-142	514.6	K13988	ADP-ribose pyrophosphatase
Btru_000829	2	92.1	HiC_scaffold_1	11955661	11976789	+		hypothetical protein		IPR001398;IPR014347			NA	NA	NA	NA	NA	NA	0	0		tr|A0A2C9K1X1|A0A2C9K1X1_BIOGL Uncharacterized protein OS=Biomphalaria glabrata OX=6526 GN=106078321 PE=3 SV=1	4e-07	63.9
Btru_000831	0.1	0.3	HiC_scaffold_1	11993121	12010595	-		hypothetical protein	PF15705;PF15706;PF16070	IPR026307;IPR031435;IPR031436;IPR031437			6500.XP_005093917.1	0	1336.2	TMEM132E	GO:0002064,GO:0002065,GO:0002066,GO:0003008,GO:0005575,GO:0005622,GO:0005623,GO:0005737,GO:0005783,GO:0005788,GO:0005794,GO:0006464,GO:0006807,GO:0007275,GO:0007399,GO:0007417,GO:0007420,GO:0007423,GO:0007600,GO:0007605,GO:0008150,GO:0008152,GO:0008544,GO:0009581,GO:0009582,GO:0009605,GO:0009612,GO:0009628,GO:0009888,GO:0009892,GO:0009913,GO:0009987,GO:0010563,GO:0010921,GO:0010923,GO:0010941,GO:…		1	0		tr|A0A2C9KNM8|A0A2C9KNM8_BIOGL Uncharacterized protein OS=Biomphalaria glabrata OX=6526 GN=106078320 PE=3 SV=1	0	1739.2	K17599	transmembrane protein 132
Btru_000832	1.2	1.8	HiC_scaffold_1	12015007	12022707	+		hypothetical protein		IPR029681			6500.XP_005112671.1	8.9e-92	345.1	CCDC157			0	0		tr|A0A2C9LLM2|A0A2C9LLM2_BIOGL Uncharacterized protein OS=Biomphalaria glabrata OX=6526 GN=106052974 PE=4 SV=1	4.8e-180	641.3
Btru_000838	0	0.2	HiC_scaffold_1	12075342	12086637	+		hypothetical protein					NA	NA	NA	NA	NA	NA	0	0		tr|A0A2C9M7U0|A0A2C9M7U0_BIOGL Uncharacterized protein OS=Biomphalaria glabrata OX=6526 GN=106052973 PE=4 SV=1	1.9e-35	161
Btru_000839	0	0	HiC_scaffold_1	12097730	12100267	-		hypothetical protein	PF16470	IPR032815;IPR038466			6500.XP_005107019.1	1.8e-20	106.7			3.4.21.75	0	Y	Excreted/Secreted	tr|A0A2C9JWC6|A0A2C9JWC6_BIOGL P/Homo B domain-containing protein OS=Biomphalaria glabrata OX=6526 GN=106070600 PE=3 SV=1	1.1e-30	143.7	K01349	furin
Btru_000840	9.5	15.6	HiC_scaffold_1	12108721	12113543	-	TALDO1_2	Transaldolase	PF00923	IPR001585;IPR004730;IPR013785;IPR018225	GO:0005737;GO:0003824;GO:0004801;GO:0005975;GO:0006098		6500.XP_005097705.1	6.6e-155	553.5	TALDO1	GO:0003674,GO:0003824,GO:0004801,GO:0005488,GO:0005575,GO:0005622,GO:0005623,GO:0005634,GO:0005654,GO:0005737,GO:0005829,GO:0005975,GO:0005996,GO:0005997,GO:0005999,GO:0006002,GO:0006081,GO:0006098,GO:0006139,GO:0006725,GO:0006732,GO:0006733,GO:0006739,GO:0006753,GO:0006793,GO:0006796,GO:0006807,GO:0007154,GO:0007165,GO:0007166,GO:0008150,GO:0008152,GO:0009052,GO:0009058,GO:0009117,GO:0009987,GO:…	2.2.1.2	0	0		tr|A0A2C9JWB4|A0A2C9JWB4_BIOGL Transaldolase OS=Biomphalaria glabrata OX=6526 GN=106070602 PE=3 SV=1	2.6e-174	620.9	K00616	transaldolase
Btru_000841	1.5	3.4	HiC_scaffold_1	12113998	12122964	+	QRSL1_2	Glu-AdT subunit A		IPR000120;IPR004412;IPR023631;IPR036928	GO:0030956;GO:0016787;GO:0050567;GO:0006412		6500.XP_005097708.1	2.7e-195	688.3	QRSL1	GO:0000003,GO:0003006,GO:0003674,GO:0003824,GO:0005575,GO:0005622,GO:0005623,GO:0005737,GO:0005739,GO:0006082,GO:0006139,GO:0006399,GO:0006412,GO:0006518,GO:0006520,GO:0006725,GO:0006807,GO:0006996,GO:0007049,GO:0007276,GO:0007281,GO:0007292,GO:0008150,GO:0008152,GO:0009058,GO:0009059,GO:0009987,GO:0010467,GO:0016043,GO:0016070,GO:0016874,GO:0016879,GO:0016884,GO:0019538,GO:0019752,GO:0019953,GO:…	6.3.5.6,6.3.5.7	0	0		tr|A0A2C9JWC0|A0A2C9JWC0_BIOGL Glutamyl-tRNA(Gln) amidotransferase subunit A, mitochondrial OS=Biomphalaria glabrata OX=6526 GN=106070601 PE=3 SV=1	4.1e-238	833.6	K02433	aspartyl-tRNA(Asn)/glutamyl-tRNA(Gln) amidotransferase subunit A
Btru_000845	0.2	0.1	HiC_scaffold_1	12148427	12158912	-		hypothetical protein					NA	NA	NA	NA	NA	NA	0	0		tr|A0A2C9L0P4|A0A2C9L0P4_BIOGL Uncharacterized protein OS=Biomphalaria glabrata OX=6526 GN=106070605 PE=4 SV=1	1.7e-115	426
Btru_000863	36.8	37.8	HiC_scaffold_1	12379620	12387406	-		hypothetical protein					NA	NA	NA	NA	NA	NA	0	Y		tr|A0A2C9L9Z9|A0A2C9L9Z9_BIOGL Uncharacterized protein OS=Biomphalaria glabrata OX=6526 GN=106057639 PE=4 SV=1	2.1e-67	265.8
Btru_000864	0.4	0.4	HiC_scaffold_1	12393939	12410903	-	CYP2J2_1	Cytochrome P450 2J2	PF00067	IPR001128;IPR002401;IPR008069;IPR036396	GO:0020037;GO:0016705;GO:0005506;GO:0016712;GO:0055114		6500.XP_005101694.1	3.6e-187	661.4			1.14.14.1	1	0		tr|A0A2C9JKC8|A0A2C9JKC8_BIOGL Uncharacterized protein OS=Biomphalaria glabrata OX=6526 GN=106057638 PE=3 SV=1	8.8e-228	799.3	K07418	cytochrome P450 family 2 subfamily J
Btru_000865	0.3	0.6	HiC_scaffold_1	12427077	12443178	+	ANO1	Anoctamin-1	PF04547;PF16178	IPR007632;IPR032394	GO:0046983		6500.XP_005104707.1	0	1251.1	ANO1	GO:0002791,GO:0002793,GO:0003008,GO:0003674,GO:0005215,GO:0005216,GO:0005227,GO:0005229,GO:0005244,GO:0005247,GO:0005253,GO:0005254,GO:0005261,GO:0005488,GO:0005515,GO:0005575,GO:0005622,GO:0005623,GO:0005634,GO:0005654,GO:0005886,GO:0005929,GO:0006810,GO:0006811,GO:0006812,GO:0006820,GO:0006821,GO:0006950,GO:0006952,GO:0007154,GO:0007165,GO:0007186,GO:0007200,GO:0007275,GO:0007600,GO:0008150,GO:…		8	0		tr|A0A2C9KA14|A0A2C9KA14_BIOGL Anoctamin OS=Biomphalaria glabrata OX=6526 GN=106068237 PE=3 SV=1	0	1488	K19496	anoctamin-1
Btru_000870	7.5	14.3	HiC_scaffold_1	12513530	12532568	+	PRDX4_1	Peroxiredoxin-4	PF00578;PF08534;PF10417	IPR000866;IPR013766;IPR019479;IPR036249	GO:0051920;GO:0016209;GO:0016491;GO:0055114		6500.XP_005102125.1	2.8e-122	445.3	PRDX4	GO:0000003,GO:0001775,GO:0002252,GO:0002263,GO:0002274,GO:0002275,GO:0002283,GO:0002366,GO:0002376,GO:0002443,GO:0002444,GO:0002446,GO:0003006,GO:0003674,GO:0003824,GO:0004601,GO:0005488,GO:0005515,GO:0005575,GO:0005576,GO:0005615,GO:0005622,GO:0005623,GO:0005737,GO:0005783,GO:0005790,GO:0005829,GO:0006082,GO:0006457,GO:0006464,GO:0006468,GO:0006520,GO:0006575,GO:0006793,GO:0006796,GO:0006807,GO:…	1.11.1.15	3	0		tr|B6DXE2|B6DXE2_BIOGL Peroxiredoxin 4 OS=Biomphalaria glabrata OX=6526 GN=Prx4 PE=2 SV=1	4.5e-130	474.2	K03386	peroxiredoxin 2/4
Btru_000872	0.6	0.1	HiC_scaffold_1	12537380	12559421	-		hypothetical protein		IPR007110;IPR013783;IPR036179			NA	NA	NA	NA	NA	NA	1	Y		tr|A0A2C9LJC0|A0A2C9LJC0_BIOGL Ig-like domain-containing protein OS=Biomphalaria glabrata OX=6526 GN=106066799 PE=4 SV=1	7.1e-82	314.7
Btru_000887	488	211.2	HiC_scaffold_1	12700582	12703480	+		hypothetical protein	PF11218	IPR021381			NA	NA	NA	NA	NA	NA	0	Y	Excreted/Secreted	NA	NA	NA
Btru_000889	0	0.2	HiC_scaffold_1	12712196	12714860	+		hypothetical protein					NA	NA	NA	NA	NA	NA	0	0		NA	NA	NA
Btru_000890	0.2	0.2	HiC_scaffold_1	12719183	12752184	-		hypothetical protein		IPR003599;IPR007110			NA	NA	NA	NA	NA	NA	2	0		tr|A0A2C9KH92|A0A2C9KH92_BIOGL Uncharacterized protein OS=Biomphalaria glabrata OX=6526 GN=106050984 PE=4 SV=1	1.2e-14	92
Btru_000893	0	0	HiC_scaffold_1	12778681	12785663	+		hypothetical protein					NA	NA	NA	NA	NA	NA	1	0		NA	NA	NA
Btru_000898	10.1	24	HiC_scaffold_1	12822406	12828239	-	PRDX4_2	Peroxiredoxin-4	PF00578;PF08534;PF10417	IPR000866;IPR013766;IPR019479;IPR036249	GO:0016209;GO:0016491;GO:0051920;GO:0055114		6500.XP_005102125.1	8.5e-123	446.4	PRDX4	GO:0000003,GO:0001775,GO:0002252,GO:0002263,GO:0002274,GO:0002275,GO:0002283,GO:0002366,GO:0002376,GO:0002443,GO:0002444,GO:0002446,GO:0003006,GO:0003674,GO:0003824,GO:0004601,GO:0005488,GO:0005515,GO:0005575,GO:0005576,GO:0005615,GO:0005622,GO:0005623,GO:0005737,GO:0005783,GO:0005790,GO:0005829,GO:0006082,GO:0006457,GO:0006464,GO:0006468,GO:0006520,GO:0006575,GO:0006793,GO:0006796,GO:0006807,GO:…	1.11.1.15	0	Y		tr|B6DXE2|B6DXE2_BIOGL Peroxiredoxin 4 OS=Biomphalaria glabrata OX=6526 GN=Prx4 PE=2 SV=1	5.1e-130	473.4	K03386	peroxiredoxin 2/4
Btru_000901	0.1	0.4	HiC_scaffold_1	12890607	12968708	+		hypothetical protein		IPR029058			6500.XP_005102133.1	8e-138	497.3	DAGLA	GO:0001505,GO:0001676,GO:0003674,GO:0003824,GO:0004465,GO:0004806,GO:0005575,GO:0005622,GO:0005623,GO:0005737,GO:0005886,GO:0006082,GO:0006629,GO:0006631,GO:0006638,GO:0006639,GO:0006690,GO:0006950,GO:0006979,GO:0007154,GO:0007165,GO:0007166,GO:0007186,GO:0007215,GO:0007216,GO:0007267,GO:0007275,GO:0007399,GO:0007405,GO:0007602,GO:0008150,GO:0008152,GO:0008283,GO:0009056,GO:0009058,GO:0009314,GO:…		3	0		tr|A0A3S1C4W1|A0A3S1C4W1_ELYCH Lipase_3 domain-containing protein (Fragment) OS=Elysia chlorotica OX=188477 GN=EGW08_009249 PE=4 SV=1	2.6e-183	651.4	K13806	sn1-specific diacylglycerol lipase
Btru_000902	12.7	14.8	HiC_scaffold_1	12979050	12996484	-		hypothetical protein		IPR026687			6500.XP_005102132.1	4.1e-24	119.8	CCDC181	GO:0002177,GO:0003674,GO:0005488,GO:0005515,GO:0005575,GO:0005622,GO:0005623,GO:0005856,GO:0005929,GO:0008017,GO:0008092,GO:0015630,GO:0015631,GO:0031514,GO:0036126,GO:0042995,GO:0043226,GO:0043228,GO:0043229,GO:0043232,GO:0044422,GO:0044424,GO:0044430,GO:0044446,GO:0044464,GO:0097223,GO:0097729,GO:0120025		0	0		tr|A0A2C9LEJ7|A0A2C9LEJ7_BIOGL Coiled-coil domain-containing protein 181 OS=Biomphalaria glabrata OX=6526 GN=106065365 PE=3 SV=1	7.4e-76	294.7
Btru_000903	1	1	HiC_scaffold_1	12997645	13010738	+		hypothetical protein	PF00225;PF16796	IPR001752;IPR019821;IPR027417;IPR027640;IPR036961	GO:0003777;GO:0005524;GO:0008017;GO:0007018		6500.XP_005102126.1	1.6e-174	619.8	KIFC1	GO:0000003,GO:0000022,GO:0000070,GO:0000166,GO:0000212,GO:0000226,GO:0000278,GO:0000280,GO:0000819,GO:0000922,GO:0001578,GO:0003674,GO:0003774,GO:0003777,GO:0003824,GO:0005488,GO:0005515,GO:0005524,GO:0005575,GO:0005622,GO:0005623,GO:0005634,GO:0005737,GO:0005813,GO:0005815,GO:0005819,GO:0005856,GO:0005871,GO:0005874,GO:0005875,GO:0005876,GO:0006403,GO:0006810,GO:0006928,GO:0006996,GO:0007010,GO:…		0	0		tr|A0A2C9JX20|A0A2C9JX20_BIOGL Kinesin-like protein OS=Biomphalaria glabrata OX=6526 GN=106071445 PE=3 SV=1	1.7e-247	865.1	K10405	kinesin family member C1
Btru_000904	2.4	8.4	HiC_scaffold_1	13010764	13018014	-		hypothetical protein	PF03022	IPR011042;IPR017996			6500.XP_005106529.1	2.1e-113	416				0	Y	Excreted/Secreted	tr|A0A2C9LZF2|A0A2C9LZF2_BIOGL Uncharacterized protein OS=Biomphalaria glabrata OX=6526 GN=106071443 PE=3 SV=1	1.1e-172	615.9
Btru_000906	17.9	17.5	HiC_scaffold_1	13020875	13023929	+		hypothetical protein	PF01991	IPR002842;IPR038495	GO:0033178;GO:0046961;GO:1902600		6500.XP_005110497.1	2.9e-56	225.3	ATP6V1E1	GO:0000041,GO:0000221,GO:0001763,GO:0002009,GO:0003674,GO:0003824,GO:0005215,GO:0005488,GO:0005515,GO:0005575,GO:0005622,GO:0005623,GO:0005737,GO:0005768,GO:0005773,GO:0005774,GO:0005829,GO:0005886,GO:0005902,GO:0006810,GO:0006811,GO:0006812,GO:0006826,GO:0007154,GO:0007165,GO:0007166,GO:0007167,GO:0007169,GO:0007275,GO:0007424,GO:0007430,GO:0008104,GO:0008150,GO:0008286,GO:0008324,GO:0008553,GO:…		0	0		tr|A0A2C9LU45|A0A2C9LU45_BIOGL Uncharacterized protein OS=Biomphalaria glabrata OX=6526 GN=106071441 PE=3 SV=1	1.3e-103	385.6	K02150	V-type H+-transporting ATPase subunit E
Btru_000907	0.5	0.2	HiC_scaffold_1	13026622	13043895	-		hypothetical protein					NA	NA	NA	NA	NA	NA	0	0		tr|A0A2C9L7M4|A0A2C9L7M4_BIOGL Uncharacterized protein OS=Biomphalaria glabrata OX=6526 GN=106071440 PE=4 SV=1	7.3e-83	318.2
Btru_000909	3	1.1	HiC_scaffold_1	13055335	13061970	+	CHORDC1	Cysteine and histidine-rich domain-containing protein 1	PF04968;PF04969	IPR007051;IPR007052;IPR008978;IPR039790			6500.XP_005089581.1	1.7e-131	475.7	CHORDC1	GO:0000166,GO:0000226,GO:0001932,GO:0001933,GO:0003674,GO:0005488,GO:0005515,GO:0005524,GO:0006457,GO:0006469,GO:0006996,GO:0007010,GO:0007017,GO:0007049,GO:0007098,GO:0007275,GO:0007399,GO:0008144,GO:0008150,GO:0008270,GO:0008361,GO:0009892,GO:0009987,GO:0010563,GO:0010564,GO:0010605,GO:0010824,GO:0010975,GO:0016043,GO:0017076,GO:0019220,GO:0019222,GO:0022008,GO:0022402,GO:0030154,GO:0030554,GO:…		0	0		tr|A0A2C9KUZ9|A0A2C9KUZ9_BIOGL Uncharacterized protein OS=Biomphalaria glabrata OX=6526 GN=106071439 PE=4 SV=1	6.4e-157	563.1	K16729	cysteine and histidine-rich domain-containing protein 1
Btru_000910	6.5	3.1	HiC_scaffold_1	13063064	13081203	-	MAN2C1	Alpha-mannosidase 2C1	PF01074;PF07748;PF09261;PF17677	IPR000602;IPR011013;IPR011330;IPR011682;IPR015341;IPR027291;IPR028995;IPR037094;IPR041147	GO:0004559;GO:0003824;GO:0030246;GO:0006013;GO:0005975		6500.XP_005089580.1	0	1362.4			3.2.1.24	0	0		tr|A0A2C9JX15|A0A2C9JX15_BIOGL Alpha-mannosidase OS=Biomphalaria glabrata OX=6526 GN=106071438 PE=3 SV=1	0	1949.5	K01191	alpha-mannosidase
Btru_000917	3.6	1.4	HiC_scaffold_1	13205525	13229814	+		hypothetical protein	PF00013	IPR004087;IPR004088;IPR036612	GO:0003676;GO:0003723		9365.XP_007529710.1	4e-55	221.9	QKI	GO:0005575,GO:0005622,GO:0005623,GO:0005634,GO:0006139,GO:0006396,GO:0006397,GO:0006725,GO:0006807,GO:0007275,GO:0007399,GO:0007417,GO:0007420,GO:0008150,GO:0008152,GO:0009892,GO:0009893,GO:0009894,GO:0009895,GO:0009987,GO:0010467,GO:0010468,GO:0010604,GO:0010605,GO:0010608,GO:0010628,GO:0010656,GO:0010660,GO:0010662,GO:0010664,GO:0010665,GO:0010667,GO:0010720,GO:0010941,GO:0010975,GO:0010976,GO:…		0	0		tr|A0A2C9KHT1|A0A2C9KHT1_BIOGL KH domain-containing protein OS=Biomphalaria glabrata OX=6526 GN=106074839 PE=4 SV=1	5.1e-145	523.5	K14945	protein quaking
Btru_000933	19	21.8	HiC_scaffold_1	13542055	13545279	-		hypothetical protein	PF01661	IPR002589;IPR043472			7739.XP_002607929.1	2.8e-11	76.3	PARP14	GO:0000166,GO:0001932,GO:0001933,GO:0001934,GO:0001959,GO:0001960,GO:0001961,GO:0002682,GO:0002683,GO:0003674,GO:0003824,GO:0003950,GO:0005488,GO:0005515,GO:0005575,GO:0005622,GO:0005623,GO:0005737,GO:0005829,GO:0006464,GO:0006471,GO:0006807,GO:0008150,GO:0008152,GO:0009892,GO:0009893,GO:0009966,GO:0009967,GO:0009968,GO:0009987,GO:0010468,GO:0010562,GO:0010563,GO:0010604,GO:0010605,GO:0010629,GO:…	2.4.2.30	0	0		tr|A0A2C9L3W3|A0A2C9L3W3_BIOGL Macro domain-containing protein OS=Biomphalaria glabrata OX=6526 GN=106062217 PE=4 SV=1	2.2e-74	288.9
Btru_000935	0.9	4.5	HiC_scaffold_1	13548310	13555299	-		hypothetical protein	PF00047;PF07679;PF13895;PF13927	IPR003598;IPR003599;IPR007110;IPR013098;IPR013783;IPR036179			6500.XP_005112272.1	2.1e-21	110.2	NPTN	GO:0000902,GO:0000904,GO:0001932,GO:0001934,GO:0003008,GO:0003674,GO:0005102,GO:0005104,GO:0005105,GO:0005488,GO:0005515,GO:0005575,GO:0005622,GO:0005623,GO:0005737,GO:0005856,GO:0005886,GO:0005938,GO:0006873,GO:0006874,GO:0006875,GO:0006996,GO:0007010,GO:0007155,GO:0007156,GO:0007204,GO:0007275,GO:0007399,GO:0007610,GO:0007611,GO:0007612,GO:0007632,GO:0008150,GO:0008306,GO:0008542,GO:0008594,GO:…		1	0		tr|A0A2C9LPC7|A0A2C9LPC7_BIOGL Uncharacterized protein OS=Biomphalaria glabrata OX=6526 GN=106050491 PE=4 SV=1	1.1e-45	193.7	K12567	titin
Btru_000937	0.5	1.5	HiC_scaffold_1	13568086	13583244	+		hypothetical protein	PF01661	IPR002589;IPR007110;IPR013783;IPR036179;IPR043472			61622.XP_010369080.1	3.2e-13	83.6	PARP14	GO:0000166,GO:0001932,GO:0001933,GO:0001934,GO:0001959,GO:0001960,GO:0001961,GO:0002682,GO:0002683,GO:0003674,GO:0003824,GO:0003950,GO:0005488,GO:0005515,GO:0005575,GO:0005622,GO:0005623,GO:0005737,GO:0005829,GO:0006464,GO:0006471,GO:0006807,GO:0008150,GO:0008152,GO:0009892,GO:0009893,GO:0009966,GO:0009967,GO:0009968,GO:0009987,GO:0010468,GO:0010562,GO:0010563,GO:0010604,GO:0010605,GO:0010629,GO:…	2.4.2.30	0	0		tr|A0A2C9LH67|A0A2C9LH67_BIOGL Macro domain-containing protein OS=Biomphalaria glabrata OX=6526 GN=106050581 PE=4 SV=1	2.8e-51	213	K15261	poly [ADP-ribose] polymerase 10/14/15
Btru_000938	0.4	0.1	HiC_scaffold_1	13590384	13638438	+		hypothetical protein	PF00102	IPR000242;IPR000387;IPR003595;IPR003961;IPR013783;IPR016130;IPR029021;IPR036116	GO:0004725;GO:0005515;GO:0016791;GO:0006470;GO:0016311		6500.XP_005097496.1	7.8e-69	270.8			3.1.3.48	1	Y		tr|A0A2C9K072|A0A2C9K072_BIOGL Protein-tyrosine-phosphatase OS=Biomphalaria glabrata OX=6526 GN=106074838 PE=4 SV=1	0	1474.9	K05694	receptor-type tyrosine-protein phosphatase beta
Btru_000939	0.4	0	HiC_scaffold_1	13716551	13770279	+		hypothetical protein	PF00102	IPR000242;IPR000387;IPR003595;IPR003961;IPR013783;IPR016130;IPR029021;IPR036116	GO:0004725;GO:0005515;GO:0016791;GO:0006470;GO:0016311		6500.XP_005097496.1	1.4e-71	280			3.1.3.48	1	Y		tr|A0A2C9K072|A0A2C9K072_BIOGL Protein-tyrosine-phosphatase OS=Biomphalaria glabrata OX=6526 GN=106074838 PE=4 SV=1	0	1578.1	K05694	receptor-type tyrosine-protein phosphatase beta
Btru_000951	80.8	41.6	HiC_scaffold_1	14009165	14018812	+	DDX5_1	putative ATP-dependent RNA helicase ddx5	PF00270;PF00271	IPR000629;IPR001650;IPR011545;IPR014001;IPR014014;IPR027417	GO:0005524;GO:0003676		6500.NP_001191665.1	2.4e-243	848.2	DDX17	GO:0000122,GO:0000375,GO:0000377,GO:0000380,GO:0000381,GO:0000398,GO:0000956,GO:0001837,GO:0002376,GO:0002682,GO:0002697,GO:0002831,GO:0003674,GO:0003676,GO:0003682,GO:0003712,GO:0003713,GO:0003723,GO:0003724,GO:0003729,GO:0003730,GO:0003824,GO:0004004,GO:0004386,GO:0005102,GO:0005488,GO:0005515,GO:0005516,GO:0005575,GO:0005622,GO:0005623,GO:0005634,GO:0005654,GO:0005681,GO:0005694,GO:0005700,GO:…	3.6.4.13	0	0		tr|A0A0B7ATU8|A0A0B7ATU8_9EUPU RNA helicase OS=Arion vulgaris OX=1028688 GN=ORF140292 PE=3 SV=1	7.8e-252	879.4	K13178	ATP-dependent RNA helicase DDX17
Btru_000962	0.5	0.4	HiC_scaffold_1	14176515	14180439	-	TOB1	transducer of ERBB2	PF07742	IPR002087;IPR015676;IPR036054			6500.XP_005112560.1	5.6e-63	248.1	TOB1	GO:0003008,GO:0003674,GO:0003712,GO:0003714,GO:0005070,GO:0005102,GO:0005488,GO:0005515,GO:0005575,GO:0005622,GO:0005623,GO:0005634,GO:0005737,GO:0005886,GO:0006355,GO:0006357,GO:0006417,GO:0007154,GO:0007165,GO:0007166,GO:0007167,GO:0007178,GO:0007610,GO:0007611,GO:0007613,GO:0007616,GO:0008150,GO:0008285,GO:0009719,GO:0009889,GO:0009890,GO:0009892,GO:0009893,GO:0009894,GO:0009895,GO:0009896,GO:…		0	0		tr|A0A2C9JVZ3|A0A2C9JVZ3_BIOGL Anti_prolifrtn domain-containing protein OS=Biomphalaria glabrata OX=6526 GN=106070319 PE=3 SV=1	3.7e-69	271.6	K14443	protein Tob/BTG
Btru_000964	0	0	HiC_scaffold_1	14185331	14198885	-		hypothetical protein					NA	NA	NA	NA	NA	NA	10	0		NA	NA	NA
Btru_000966	0.1	0.3	HiC_scaffold_1	14220449	14243526	+		hypothetical protein					NA	NA	NA	NA	NA	NA	0	0		NA	NA	NA
Btru_000976	0.2	0	HiC_scaffold_1	14308113	14313251	-	CAPRIN2_1	Caprin-2	PF00386;PF01391	IPR001073;IPR008160;IPR008983	GO:0005515		6412.HelroP172920	8e-31	141	C1QTNF3	GO:0001817,GO:0001818,GO:0001819,GO:0001932,GO:0001934,GO:0002791,GO:0002792,GO:0002793,GO:0003674,GO:0005488,GO:0005515,GO:0005575,GO:0005576,GO:0005615,GO:0006109,GO:0006111,GO:0008150,GO:0009889,GO:0009890,GO:0009892,GO:0009893,GO:0009966,GO:0009967,GO:0009968,GO:0009987,GO:0010468,GO:0010562,GO:0010604,GO:0010605,GO:0010629,GO:0010646,GO:0010647,GO:0010648,GO:0010675,GO:0010677,GO:0010817,GO:…		0	Y		tr|A0A2C9KIZ6|A0A2C9KIZ6_BIOGL C1q domain-containing protein OS=Biomphalaria glabrata OX=6526 GN=106068527 PE=4 SV=1	3e-72	281.6	K18744	caprin-2
Btru_000977	0.7	0.2	HiC_scaffold_1	14320169	14343564	+	LIG1_1	tRNA ligase	PF01068;PF04675;PF04679	IPR000977;IPR012308;IPR012309;IPR012310;IPR012340;IPR016059;IPR036599	GO:0003677;GO:0003910;GO:0005524;GO:0003909;GO:0006310;GO:0006281;GO:0071897;GO:0051103		6500.XP_005110440.1	0	1068.1	LIG1	GO:0000278,GO:0000302,GO:0000726,GO:0003674,GO:0003676,GO:0003677,GO:0003824,GO:0003909,GO:0003910,GO:0005488,GO:0005575,GO:0005622,GO:0005623,GO:0005634,GO:0005654,GO:0005737,GO:0005739,GO:0006139,GO:0006259,GO:0006260,GO:0006261,GO:0006266,GO:0006271,GO:0006273,GO:0006281,GO:0006283,GO:0006284,GO:0006289,GO:0006297,GO:0006298,GO:0006302,GO:0006303,GO:0006725,GO:0006807,GO:0006950,GO:0006974,GO:…	6.5.1.1,6.5.1.6,6.5.1.7	0	0		tr|A0A433U0S1|A0A433U0S1_ELYCH DNA ligase (Fragment) OS=Elysia chlorotica OX=188477 GN=EGW08_004854 PE=3 SV=1	4.9e-294	1019.6	K10747	DNA ligase 1
Btru_000984	0.2	0	HiC_scaffold_1	14448514	14478514	+	LIG1_2	tRNA ligase	PF01068;PF04675;PF04679	IPR000977;IPR012308;IPR012309;IPR012310;IPR012340;IPR016059;IPR036599	GO:0003677;GO:0003910;GO:0005524;GO:0003909;GO:0006310;GO:0006281;GO:0071897;GO:0051103		6500.XP_005110440.1	0	1161	LIG1	GO:0000278,GO:0000302,GO:0000726,GO:0003674,GO:0003676,GO:0003677,GO:0003824,GO:0003909,GO:0003910,GO:0005488,GO:0005575,GO:0005622,GO:0005623,GO:0005634,GO:0005654,GO:0005737,GO:0005739,GO:0006139,GO:0006259,GO:0006260,GO:0006261,GO:0006266,GO:0006271,GO:0006273,GO:0006281,GO:0006283,GO:0006284,GO:0006289,GO:0006297,GO:0006298,GO:0006302,GO:0006303,GO:0006725,GO:0006807,GO:0006950,GO:0006974,GO:…	6.5.1.1,6.5.1.6,6.5.1.7	0	0		tr|A0A433U0S1|A0A433U0S1_ELYCH DNA ligase (Fragment) OS=Elysia chlorotica OX=188477 GN=EGW08_004854 PE=3 SV=1	0	1113.6	K10747	DNA ligase 1
Btru_000985	0.1	2.4	HiC_scaffold_1	14491247	14491604	-		hypothetical protein					NA	NA	NA	NA	NA	NA	0	0		NA	NA	NA
Btru_000988	0	0	HiC_scaffold_1	14534120	14543377	+		hypothetical protein					NA	NA	NA	NA	NA	NA	3	0		NA	NA	NA
Btru_000996	2.7	1.4	HiC_scaffold_1	14602356	14603641	+		hypothetical protein	PF13920	IPR001841			6500.XP_005113371.1	5.7e-16	90.9	IAP1	GO:0000003,GO:0000209,GO:0001667,GO:0002009,GO:0002020,GO:0002064,GO:0002065,GO:0002066,GO:0002165,GO:0003006,GO:0003674,GO:0003824,GO:0004842,GO:0004857,GO:0004866,GO:0004869,GO:0005488,GO:0005515,GO:0005575,GO:0005622,GO:0005623,GO:0005634,GO:0005737,GO:0006464,GO:0006508,GO:0006511,GO:0006807,GO:0006915,GO:0006928,GO:0006996,GO:0006997,GO:0007275,GO:0007276,GO:0007281,GO:0007283,GO:0007286,GO:…	2.3.2.27	0	0		tr|A0A2C9JC24|A0A2C9JC24_BIOGL RING-type domain-containing protein OS=Biomphalaria glabrata OX=6526 GN=106057522 PE=3 SV=1	2.2e-30	141.7	K16060	baculoviral IAP repeat-containing protein 2/3
Btru_000997	4	4.8	HiC_scaffold_1	14606882	14608909	+	EPI10_1	Extracellular protease inhibitor 10	PF00050;PF07648	IPR002350;IPR036058	GO:0005515	I01	4787.PITG_07096T0	5.9e-15	87.4				0	Y	Excreted/Secreted	tr|A0A0B6ZUW5|A0A0B6ZUW5_9EUPU Uncharacterized protein OS=Arion vulgaris OX=1028688 GN=ORF79165 PE=4 SV=1	4.4e-20	107.5	K06254	agrin
Btru_001002	2.2	0.8	HiC_scaffold_1	14641856	14648329	+	ANO3	Anoctamin-3		IPR007632			6500.XP_005104707.1	2.4e-39	168.7	ANO1	GO:0002791,GO:0002793,GO:0003008,GO:0003674,GO:0005215,GO:0005216,GO:0005227,GO:0005229,GO:0005244,GO:0005247,GO:0005253,GO:0005254,GO:0005261,GO:0005488,GO:0005515,GO:0005575,GO:0005622,GO:0005623,GO:0005634,GO:0005654,GO:0005886,GO:0005929,GO:0006810,GO:0006811,GO:0006812,GO:0006820,GO:0006821,GO:0006950,GO:0006952,GO:0007154,GO:0007165,GO:0007186,GO:0007200,GO:0007275,GO:0007600,GO:0008150,GO:…		1	0		tr|A0A2C9K9V8|A0A2C9K9V8_BIOGL Anoctamin OS=Biomphalaria glabrata OX=6526 GN=106068237 PE=3 SV=1	9.9e-48	199.5	K19496	anoctamin-1
Btru_001003	0.6	2	HiC_scaffold_1	14650475	14657085	-		hypothetical protein	PF17098	IPR029732;IPR033757	GO:0005634;GO:0080009;GO:0000381		6500.XP_005104701.1	5.5e-90	338.6	WTAP	GO:0000003,GO:0000375,GO:0000381,GO:0001510,GO:0001654,GO:0003006,GO:0003674,GO:0005488,GO:0005515,GO:0005575,GO:0005622,GO:0005623,GO:0005634,GO:0005635,GO:0005654,GO:0005737,GO:0006139,GO:0006325,GO:0006342,GO:0006355,GO:0006396,GO:0006725,GO:0006807,GO:0006996,GO:0007275,GO:0007423,GO:0007530,GO:0007538,GO:0007539,GO:0007542,GO:0008150,GO:0008152,GO:0008380,GO:0009451,GO:0009889,GO:0009890,GO:…		0	0		tr|A0A182YTU8|A0A182YTU8_BIOGL Uncharacterized protein OS=Biomphalaria glabrata OX=6526 GN=106068239 PE=3 SV=1	2e-155	558.9	K22824	pre-mRNA-splicing regulator WTAP
Btru_001004	101.5	122.6	HiC_scaffold_1	14665037	14669694	+	SOD2	Superoxide dismutase [Mn], mitochondrial	PF00081;PF02777	IPR001189;IPR019831;IPR019832;IPR019833;IPR036314;IPR036324	GO:0046872;GO:0004784;GO:0006801;GO:0055114		6500.XP_005104703.1	3.6e-101	374.4	SOD2	GO:0000302,GO:0000303,GO:0000305,GO:0001101,GO:0001306,GO:0001315,GO:0001505,GO:0001666,GO:0001836,GO:0001889,GO:0001976,GO:0002237,GO:0002376,GO:0002520,GO:0002682,GO:0003007,GO:0003008,GO:0003013,GO:0003018,GO:0003032,GO:0003044,GO:0003068,GO:0003069,GO:0003070,GO:0003073,GO:0003085,GO:0003674,GO:0003676,GO:0003677,GO:0003824,GO:0004784,GO:0005488,GO:0005515,GO:0005575,GO:0005622,GO:0005623,GO:…	1.15.1.1	0	0		tr|Q4L205|Q4L205_BIOGL Superoxide dismutase OS=Biomphalaria glabrata OX=6526 GN=MnSOD PE=2 SV=1	3.2e-107	397.5	K04564	superoxide dismutase, Fe-Mn family
Btru_001006	0	0	HiC_scaffold_1	14702022	14714020	-		hypothetical protein					NA	NA	NA	NA	NA	NA	1	0		NA	NA	NA
Btru_001009	31.4	24.6	HiC_scaffold_1	14769590	14780648	+	PLCL1_1	Inactive phospholipase C-like protein 1	PF00168	IPR000008;IPR001192;IPR019832;IPR019833;IPR028382;IPR035892;IPR036314	GO:0046872;GO:0004784;GO:0050811;GO:0070679;GO:0006801;GO:0055114;GO:0035556;GO:0032228		6500.NP_001191617.1	9.8e-19	100.1	PLCL2	GO:0001775,GO:0001923,GO:0001932,GO:0002252,GO:0002263,GO:0002285,GO:0002312,GO:0002322,GO:0002335,GO:0002337,GO:0002366,GO:0002376,GO:0002520,GO:0002521,GO:0002682,GO:0002683,GO:0003674,GO:0003824,GO:0004620,GO:0004629,GO:0005102,GO:0005488,GO:0005515,GO:0005575,GO:0005622,GO:0005623,GO:0005737,GO:0005886,GO:0006955,GO:0007154,GO:0007165,GO:0007186,GO:0007214,GO:0007275,GO:0008081,GO:0008150,GO:…		0	0		tr|Q4L205|Q4L205_BIOGL Superoxide dismutase OS=Biomphalaria glabrata OX=6526 GN=MnSOD PE=2 SV=1	8.3e-20	106.7	K15370	inactive phospholipase C-like protein 2
Btru_001010	2.6	4.2	HiC_scaffold_1	14781175	14792320	-		hypothetical protein		IPR016024			NA	NA	NA	NA	NA	NA	0	0		tr|A0A2C9LY13|A0A2C9LY13_BIOGL Uncharacterized protein OS=Biomphalaria glabrata OX=6526 GN=106057593 PE=4 SV=1	2.8e-102	381.7
Btru_001011	4.3	1.1	HiC_scaffold_1	14792356	14800215	-	CYP2E1_1	Cytochrome P450 2E1	PF00067	IPR001128;IPR002401;IPR008069;IPR017972;IPR036396	GO:0016712;GO:0020037;GO:0005506;GO:0016705;GO:0055114		6500.XP_005100937.1	5.9e-99	368.2		GO:0001676,GO:0003674,GO:0003824,GO:0004497,GO:0005575,GO:0005622,GO:0005623,GO:0005634,GO:0006082,GO:0006629,GO:0006631,GO:0008150,GO:0008152,GO:0009410,GO:0009987,GO:0016491,GO:0019752,GO:0032787,GO:0042221,GO:0043051,GO:0043226,GO:0043227,GO:0043229,GO:0043231,GO:0043436,GO:0044237,GO:0044238,GO:0044255,GO:0044281,GO:0044424,GO:0044464,GO:0050789,GO:0050795,GO:0050896,GO:0055114,GO:0060259,GO:…	1.14.14.1,1.14.14.24	2	0		tr|A0A2C9JKB1|A0A2C9JKB1_BIOGL Uncharacterized protein OS=Biomphalaria glabrata OX=6526 GN=106057592 PE=3 SV=1	1.9e-184	655.2	K14985	26-hydroxylase
Btru_001012	1.3	1.2	HiC_scaffold_1	14818429	14825905	-		hypothetical protein	PF00595	IPR001478;IPR036034;IPR038879	GO:0005794;GO:0005515;GO:0043004		6500.XP_005104705.1	2.7e-96	358.6		GO:0003674,GO:0005488,GO:0005515,GO:0042802		0	0		tr|A0A2C9JKB0|A0A2C9JKB0_BIOGL PDZ domain-containing protein OS=Biomphalaria glabrata OX=6526 GN=106057634 PE=4 SV=1	5.4e-107	397.1
Btru_001013	0.4	1	HiC_scaffold_1	14863126	14865273	-		hypothetical protein		IPR038879	GO:0005794;GO:0043004		6500.XP_005104705.1	1.8e-77	295.4		GO:0003674,GO:0005488,GO:0005515,GO:0042802		0	0		tr|A0A2C9JKB0|A0A2C9JKB0_BIOGL PDZ domain-containing protein OS=Biomphalaria glabrata OX=6526 GN=106057634 PE=4 SV=1	1.4e-87	332
Btru_001019	0	0.1	HiC_scaffold_1	14928126	14949025	+		hypothetical protein	PF00041	IPR003961;IPR013783;IPR036116	GO:0005515		6500.XP_005109791.1	1.4e-35	156.4				0	0		tr|A0A2C9KYE5|A0A2C9KYE5_BIOGL Uncharacterized protein OS=Biomphalaria glabrata OX=6526 GN=106057591 PE=4 SV=1	2.2e-70	275
Btru_001020	0.2	0.3	HiC_scaffold_1	14966751	14988774	+		hypothetical protein	PF00041;PF00069;PF07714	IPR000033;IPR000719;IPR001245;IPR002011;IPR003961;IPR008266;IPR011009;IPR011042;IPR013783;IPR017441;IPR020635;IPR036116	GO:0016020;GO:0004672;GO:0005515;GO:0004713;GO:0005524;GO:0004714;GO:0006468;GO:0007169		6500.XP_005109800.1	0	1163.3			2.7.10.1	1	0		tr|A0A2C9JKC2|A0A2C9JKC2_BIOGL Tyrosine-protein kinase receptor OS=Biomphalaria glabrata OX=6526 GN=106057633 PE=3 SV=1	0	2845.5	K05088	proto-oncogene tyrosine-protein kinase ROS
Btru_001022	0.3	0	HiC_scaffold_1	15001195	15038701	-	ROS1	DNA glycosylase/AP lyase ros1	PF00041;PF00069;PF07714	IPR000033;IPR000719;IPR001245;IPR002011;IPR003961;IPR008266;IPR011009;IPR011042;IPR013783;IPR017441;IPR020635;IPR036116	GO:0016020;GO:0004672;GO:0004713;GO:0005515;GO:0005524;GO:0004714;GO:0006468;GO:0007169		6500.XP_005109800.1	0	1165.6			2.7.10.1	1	0		tr|A0A2C9JKC2|A0A2C9JKC2_BIOGL Tyrosine-protein kinase receptor OS=Biomphalaria glabrata OX=6526 GN=106057633 PE=3 SV=1	0	2989.1	K05088	proto-oncogene tyrosine-protein kinase ROS
Btru_001024	1.7	2.3	HiC_scaffold_1	15067589	15081283	+		hypothetical protein	PF17175	IPR033438	GO:0005892		6412.HelroP159093	5.6e-11	75.5				1	0		tr|A0A2C9LB65|A0A2C9LB65_BIOGL Uncharacterized protein OS=Biomphalaria glabrata OX=6526 GN=106057632 PE=4 SV=1	8.4e-86	327
Btru_001025	4.1	1.1	HiC_scaffold_1	15085271	15102849	-	LTN1	listerin E3 ubiquitin protein ligase 1		IPR001841;IPR011016;IPR013083;IPR016024;IPR039795;IPR039804	GO:1990112;GO:0008270;GO:0061630;GO:1990116		6500.XP_005107753.1	0	1357			2.3.2.27	0	0		tr|A0A2C9JKA5|A0A2C9JKA5_BIOGL E3 ubiquitin-protein ligase listerin OS=Biomphalaria glabrata OX=6526 GN=106057631 PE=3 SV=1	0	2206	K22377	E3 ubiquitin-protein ligase listerin
Btru_001026	11.2	8.2	HiC_scaffold_1	15109795	15116294	-		hypothetical protein	PF00107;PF08240;PF13602	IPR011032;IPR013149;IPR013154;IPR014189;IPR020843;IPR036291	GO:0016491;GO:0055114		6500.XP_005096625.1	5.1e-115	421	TP53I3	GO:0000166,GO:0003674,GO:0003824,GO:0003960,GO:0005488,GO:0005515,GO:0005575,GO:0005622,GO:0005623,GO:0005737,GO:0005829,GO:0006139,GO:0006725,GO:0006732,GO:0006733,GO:0006739,GO:0006753,GO:0006793,GO:0006796,GO:0006807,GO:0008150,GO:0008152,GO:0009117,GO:0009987,GO:0010941,GO:0016491,GO:0016651,GO:0016655,GO:0019362,GO:0019637,GO:0034641,GO:0036094,GO:0042802,GO:0042803,GO:0042981,GO:0043067,GO:…		0	0		tr|A0A2C9JKB5|A0A2C9JKB5_BIOGL PKS_ER domain-containing protein OS=Biomphalaria glabrata OX=6526 GN=106057590 PE=4 SV=1	1.7e-133	485.3	K10133	tumor protein p53-inducible protein 3
Btru_001027	10.8	10.7	HiC_scaffold_1	15118272	15126110	+	SETD4	SET domain-containing protein 4	PF00856	IPR001214	GO:0005515		6500.XP_005098378.1	1.3e-87	330.5	SETD4	GO:0003674,GO:0003824,GO:0005575,GO:0005622,GO:0005623,GO:0005634,GO:0005730,GO:0006464,GO:0006479,GO:0006807,GO:0008150,GO:0008152,GO:0008168,GO:0008170,GO:0008213,GO:0008276,GO:0008757,GO:0009987,GO:0016278,GO:0016279,GO:0016740,GO:0016741,GO:0018022,GO:0018023,GO:0018026,GO:0018193,GO:0018205,GO:0019538,GO:0022613,GO:0031974,GO:0031981,GO:0032259,GO:0036211,GO:0042254,GO:0043170,GO:0043226,GO:…		0	Y	Excreted/Secreted	tr|A0A2C9KST7|A0A2C9KST7_BIOGL SET domain-containing protein OS=Biomphalaria glabrata OX=6526 GN=106057628 PE=4 SV=1	3.2e-160	574.7
Btru_001028	1.2	2.5	HiC_scaffold_1	15126367	15130685	-		hypothetical protein	PF03328	IPR005000;IPR011206;IPR015813;IPR040186;IPR040442	GO:0003824		6500.XP_005093332.1	2.3e-120	438.7	CLYBL	GO:0000287,GO:0003674,GO:0003824,GO:0004474,GO:0005488,GO:0008150,GO:0009987,GO:0016043,GO:0016740,GO:0016746,GO:0016829,GO:0016830,GO:0016833,GO:0019222,GO:0022607,GO:0030656,GO:0031323,GO:0043167,GO:0043169,GO:0043933,GO:0044085,GO:0046872,GO:0046912,GO:0047777,GO:0050789,GO:0050794,GO:0051171,GO:0051193,GO:0051259,GO:0051260,GO:0062012,GO:0065003,GO:0065007,GO:0070206,GO:0070207,GO:0071840,GO:…		0	0		tr|A0A2C9LAT1|A0A2C9LAT1_BIOGL HpcH_HpaI domain-containing protein OS=Biomphalaria glabrata OX=6526 GN=106057630 PE=4 SV=1	1.9e-148	535	K11390	citrate lyase subunit beta-like protein
Btru_001029	0.9	1.7	HiC_scaffold_1	15135354	15167910	+		hypothetical protein	PF00092;PF13519;PF13768;PF15057	IPR002035;IPR028041;IPR032770;IPR036465			6500.XP_005093331.1	8.7e-302	1043.9	C11orf16			0	0		tr|A0A2C9JKB2|A0A2C9JKB2_BIOGL VWFA domain-containing protein OS=Biomphalaria glabrata OX=6526 GN=106057627 PE=4 SV=1	0	1235.7
Btru_001030	4.6	15	HiC_scaffold_1	15171961	15181710	-		hypothetical protein	PF15323	IPR024887	GO:0072669;GO:0048598		10224.XP_006815116.1	3.6e-07	62				0	0		tr|A0A2C9KJ17|A0A2C9KJ17_BIOGL Ashwin OS=Biomphalaria glabrata OX=6526 GN=106057625 PE=3 SV=1	7.1e-50	206.8	K15432	ashwin
Btru_001031	0.6	0.8	HiC_scaffold_1	15182956	15213071	+		hypothetical protein		IPR008827	GO:0000795;GO:0007130		6500.XP_005108708.1	3.6e-31	144.1	SYCP1	GO:0000003,GO:0000228,GO:0000280,GO:0000711,GO:0000731,GO:0000793,GO:0000794,GO:0000795,GO:0000800,GO:0000801,GO:0000802,GO:0001673,GO:0003006,GO:0003674,GO:0003676,GO:0003677,GO:0005488,GO:0005575,GO:0005622,GO:0005623,GO:0005634,GO:0005654,GO:0005694,GO:0006139,GO:0006259,GO:0006281,GO:0006310,GO:0006323,GO:0006325,GO:0006725,GO:0006807,GO:0006950,GO:0006974,GO:0006996,GO:0006997,GO:0007049,GO:…		0	0		tr|A0A2C9KY47|A0A2C9KY47_BIOGL Uncharacterized protein OS=Biomphalaria glabrata OX=6526 GN=106057624 PE=4 SV=1	1.2e-145	527.3	K19533	synaptonemal complex protein 1
Btru_001032	2	5.6	HiC_scaffold_1	15213093	15219408	+		hypothetical protein					NA	NA	NA	NA	NA	NA	0	0		tr|A0A2C9KIU6|A0A2C9KIU6_BIOGL Uncharacterized protein OS=Biomphalaria glabrata OX=6526 GN=106057623 PE=4 SV=1	1.4e-69	273.1
Btru_001034	0.9	1	HiC_scaffold_1	15222930	15236649	-	SCAF8	SR- and CTD-associated factor 8	PF00076;PF04818	IPR000504;IPR006569;IPR006903;IPR008942;IPR012677;IPR035979	GO:0003676		6500.XP_005097171.1	6.2e-265	921	nrd-1	GO:0003674,GO:0003676,GO:0003723,GO:0003729,GO:0005488,GO:0097159,GO:1901363		0	0		tr|A0A2C9JKA1|A0A2C9JKA1_BIOGL Uncharacterized protein OS=Biomphalaria glabrata OX=6526 GN=106057622 PE=4 SV=1	0	1575.5	K13191	RNA-binding protein 16
Btru_001038	56.2	128.5	HiC_scaffold_1	15279159	15284414	-	SOD1_1	Superoxide dismutase [Cu-Zn]	PF00080	IPR001424;IPR018152;IPR024134;IPR036423	GO:0046872;GO:0004784;GO:0006801;GO:0055114		6500.NP_001191510.1	4.5e-64	250.8	SOD1	GO:0000003,GO:0000187,GO:0000209,GO:0000302,GO:0000303,GO:0000305,GO:0000323,GO:0000902,GO:0000904,GO:0001306,GO:0001541,GO:0001817,GO:0001819,GO:0001890,GO:0001894,GO:0001895,GO:0001932,GO:0001934,GO:0001975,GO:0002064,GO:0002065,GO:0002066,GO:0002093,GO:0002262,GO:0002376,GO:0002520,GO:0002576,GO:0002682,GO:0002694,GO:0003006,GO:0003008,GO:0003012,GO:0003013,GO:0003015,GO:0003018,GO:0003674,GO:…	1.15.1.1	0	0		tr|A0A2C9JBA9|A0A2C9JBA9_BIOGL Superoxide dismutase [Cu-Zn] OS=Biomphalaria glabrata OX=6526 GN=106057618 PE=3 SV=1	9.3e-80	305.8	K04565	superoxide dismutase, Cu-Zn family
Btru_001039	2.9	4.2	HiC_scaffold_1	15286245	15298827	-		hypothetical protein	PF08264	IPR001412;IPR002300;IPR004493;IPR009008;IPR009080;IPR013155;IPR014729	GO:0005524;GO:0000166;GO:0004823;GO:0004812;GO:0002161;GO:0006429;GO:0006418		6500.XP_005104027.1	0	1850.5	LARS	GO:0000122,GO:0000323,GO:0001101,GO:0001932,GO:0001934,GO:0003674,GO:0003824,GO:0004812,GO:0004819,GO:0004823,GO:0004832,GO:0005096,GO:0005575,GO:0005622,GO:0005623,GO:0005634,GO:0005654,GO:0005737,GO:0005764,GO:0005773,GO:0005783,GO:0005829,GO:0006082,GO:0006139,GO:0006355,GO:0006357,GO:0006399,GO:0006412,GO:0006418,GO:0006425,GO:0006429,GO:0006438,GO:0006518,GO:0006520,GO:0006605,GO:0006622,GO:…	6.1.1.4	1	0		tr|A0A2C9JKA8|A0A2C9JKA8_BIOGL Leucyl-tRNA synthetase OS=Biomphalaria glabrata OX=6526 PE=3 SV=1	0	1958.7	K01869	leucyl-tRNA synthetase
Btru_001041	0.8	0.6	HiC_scaffold_1	15317301	15320017	-	RAB39B	Ras- protein Rab-39B	PF00025;PF00071;PF01926;PF04670;PF08477	IPR001806;IPR005225;IPR027417	GO:0005525;GO:0003924		6500.XP_005103100.1	5.1e-116	423.7	RAB39B	GO:0000139,GO:0000166,GO:0001845,GO:0001882,GO:0001883,GO:0003674,GO:0005488,GO:0005515,GO:0005525,GO:0005575,GO:0005622,GO:0005623,GO:0005737,GO:0005794,GO:0005829,GO:0006810,GO:0006873,GO:0006885,GO:0006897,GO:0006906,GO:0006909,GO:0006996,GO:0007033,GO:0007040,GO:0008092,GO:0008150,GO:0009894,GO:0009987,GO:0010506,GO:0012505,GO:0016020,GO:0016043,GO:0016050,GO:0016192,GO:0017022,GO:0017076,GO:…		0	0		tr|A0A2C9JK90|A0A2C9JK90_BIOGL Uncharacterized protein OS=Biomphalaria glabrata OX=6526 GN=106057612 PE=4 SV=1	9.5e-117	429.1	K07925	Ras-related protein Rab-39B
Btru_001042	11.2	11.2	HiC_scaffold_1	15323624	15328985	+		hypothetical protein	PF00892;PF06027;PF08449	IPR009262	GO:0016021;GO:0022857;GO:0055085		6500.XP_005103102.1	1.2e-109	403.3	SLC35F1			10	0		tr|A0A2C9JKA4|A0A2C9JKA4_BIOGL Uncharacterized protein OS=Biomphalaria glabrata OX=6526 GN=106057611 PE=3 SV=1	2.7e-148	534.6	K15287	solute carrier family 35, member F1/2
Btru_001043	27.2	48.6	HiC_scaffold_1	15332442	15342144	+	MTCH2	Mitochondrial carrier 2	PF00153	IPR018108;IPR023395			6500.XP_005103103.1	5.4e-108	397.5	MTCH2	GO:0000266,GO:0005575,GO:0005622,GO:0005623,GO:0005737,GO:0005739,GO:0005740,GO:0005741,GO:0006082,GO:0006089,GO:0006091,GO:0006109,GO:0006110,GO:0006119,GO:0006139,GO:0006140,GO:0006163,GO:0006725,GO:0006753,GO:0006793,GO:0006796,GO:0006807,GO:0006810,GO:0006839,GO:0006915,GO:0006928,GO:0006996,GO:0007005,GO:0007006,GO:0008104,GO:0008150,GO:0008152,GO:0008219,GO:0008637,GO:0009117,GO:0009123,GO:…		0	0		tr|A0A2C9LLZ9|A0A2C9LLZ9_BIOGL Uncharacterized protein OS=Biomphalaria glabrata OX=6526 GN=106057610 PE=3 SV=1	1.9e-139	505	K17885	mitochondrial carrier
Btru_001045	28.5	66.4	HiC_scaffold_1	15343723	15345417	+	TIMM13	Mitochondrial import inner membrane translocase subunit Tim13	PF02953	IPR004217;IPR035427;IPR039238	GO:0005758;GO:0072321		6500.XP_005103104.1	4.5e-40	170.2	TIMM13	GO:0001650,GO:0003008,GO:0003674,GO:0005215,GO:0005488,GO:0005575,GO:0005622,GO:0005623,GO:0005634,GO:0005730,GO:0005737,GO:0005739,GO:0005740,GO:0005743,GO:0005744,GO:0005758,GO:0006605,GO:0006626,GO:0006810,GO:0006839,GO:0006886,GO:0006996,GO:0007005,GO:0007006,GO:0007007,GO:0007600,GO:0007605,GO:0008104,GO:0008150,GO:0008270,GO:0008320,GO:0008565,GO:0009987,GO:0015031,GO:0015399,GO:0015405,GO:…		0	0		tr|A0A2C9LFN8|A0A2C9LFN8_BIOGL Mitochondrial import inner membrane translocase subunit OS=Biomphalaria glabrata OX=6526 GN=106057609 PE=3 SV=1	9e-43	182.2	K17781	mitochondrial import inner membrane translocase subunit TIM13
Btru_001046	2.2	0.9	HiC_scaffold_1	15346462	15399493	-	ANO4	Anoctamin-4	PF04547;PF16178	IPR007632;IPR032394	GO:0046983		6500.XP_005103105.1	0	1205.3	ANO4	GO:0003674,GO:0005215,GO:0005216,GO:0005229,GO:0005253,GO:0005254,GO:0005319,GO:0005548,GO:0005575,GO:0005622,GO:0005623,GO:0005886,GO:0006810,GO:0006811,GO:0006820,GO:0006821,GO:0006869,GO:0007009,GO:0008150,GO:0008509,GO:0009266,GO:0009581,GO:0009582,GO:0009605,GO:0009612,GO:0009628,GO:0009987,GO:0010256,GO:0010876,GO:0015075,GO:0015103,GO:0015108,GO:0015267,GO:0015318,GO:0015698,GO:0015711,GO:…		7	0		tr|A0A2C9JK88|A0A2C9JK88_BIOGL Anoctamin OS=Biomphalaria glabrata OX=6526 GN=106057607 PE=3 SV=1	0	1523.5	K19499	anoctamin-4
Btru_001048	0	0.1	HiC_scaffold_1	15417532	15440432	-		hypothetical protein					NA	NA	NA	NA	NA	NA	1	0		NA	NA	NA
Btru_001059	0.1	0.2	HiC_scaffold_1	15548543	15562085	+	SHANK3	SH3 and multiple ankyrin repeat domains protein 3	PF00023;PF12796;PF13637;PF16511	IPR002110;IPR020683;IPR032425;IPR036770	GO:0005515		7370.XP_005176422.1	1.7e-112	414.1		GO:0003674,GO:0005198,GO:0005488,GO:0005515,GO:0005575,GO:0005623,GO:0006996,GO:0007275,GO:0007399,GO:0007416,GO:0007528,GO:0008150,GO:0009966,GO:0009987,GO:0010646,GO:0014069,GO:0016043,GO:0022607,GO:0023051,GO:0030111,GO:0030159,GO:0030160,GO:0030424,GO:0031594,GO:0032279,GO:0032501,GO:0032502,GO:0032947,GO:0033267,GO:0040007,GO:0042995,GO:0043005,GO:0043195,GO:0043226,GO:0043679,GO:0044085,GO:…		3	0		tr|A0A2C9M9X5|A0A2C9M9X5_BIOGL Uncharacterized protein OS=Biomphalaria glabrata OX=6526 GN=106057613 PE=4 SV=1	8.7e-276	959.5	K15009	SH3 and multiple ankyrin repeat domains protein
Btru_001061	1.2	14.3	HiC_scaffold_1	15589609	15593503	-	RABL2A_1	Rab-like protein 2A	PF00025;PF00071;PF04670;PF08477	IPR001806;IPR005225;IPR027417	GO:0005525;GO:0003924		6412.HelroP70637	6.8e-82	310.5	RABL2B	GO:0000003,GO:0000166,GO:0000242,GO:0000902,GO:0000904,GO:0001882,GO:0001883,GO:0003674,GO:0003824,GO:0003924,GO:0005488,GO:0005525,GO:0005575,GO:0005622,GO:0005623,GO:0005737,GO:0005813,GO:0005814,GO:0005815,GO:0005856,GO:0005929,GO:0006810,GO:0006928,GO:0006996,GO:0007017,GO:0007018,GO:0007275,GO:0007338,GO:0007399,GO:0008150,GO:0008594,GO:0009566,GO:0009653,GO:0009987,GO:0010970,GO:0015630,GO:…		0	0		tr|A0A2C9LC72|A0A2C9LC72_BIOGL Uncharacterized protein OS=Biomphalaria glabrata OX=6526 GN=106057615 PE=4 SV=1	1.3e-114	422.2	K07931	Rab-like protein 2
Btru_001062	2.6	4.9	HiC_scaffold_1	15594642	15601206	+	TMEM50B_1	Transmembrane protein 50B	PF05255	IPR007919			6500.XP_005090729.1	2e-61	241.9	TMEM50B	GO:0005575,GO:0005622,GO:0005623,GO:0005737,GO:0005783,GO:0012505,GO:0043226,GO:0043227,GO:0043229,GO:0043231,GO:0044424,GO:0044444,GO:0044464		4	0		tr|A0A2C9JK91|A0A2C9JK91_BIOGL Uncharacterized protein OS=Biomphalaria glabrata OX=6526 GN=106057617 PE=3 SV=1	1.4e-85	325.1
Btru_001063	5.7	15.4	HiC_scaffold_1	15603163	15613166	-	MRPS9_1	37S ribosomal protein S9, mitochondrial	PF00380	IPR000754;IPR014721;IPR020568	GO:0005840;GO:0003735;GO:0006412		7159.AAEL011391-PA	1.8e-81	309.7		GO:0000313,GO:0000314,GO:0000462,GO:0003674,GO:0003676,GO:0003723,GO:0003735,GO:0005198,GO:0005488,GO:0005575,GO:0005622,GO:0005623,GO:0005737,GO:0005739,GO:0005759,GO:0005761,GO:0005763,GO:0005840,GO:0006139,GO:0006364,GO:0006396,GO:0006412,GO:0006518,GO:0006725,GO:0006807,GO:0008150,GO:0008152,GO:0009058,GO:0009059,GO:0009987,GO:0010467,GO:0015935,GO:0016070,GO:0016072,GO:0019538,GO:0022613,GO:…		0	0		tr|A0A2C9LX67|A0A2C9LX67_BIOGL Uncharacterized protein OS=Biomphalaria glabrata OX=6526 GN=106057616 PE=4 SV=1	1.3e-158	568.9	K02996	small subunit ribosomal protein S9
Btru_001064	71.4	146.5	HiC_scaffold_1	15613325	15620717	+	NDUFB8_1	NADH dehydrogenase 1 beta subcomplex subunit 8 ndufb8	PF05821	IPR008699	GO:0005739;GO:0008137;GO:0003954		6500.XP_005108677.1	9.7e-64	250	NDUFB8	GO:0003674,GO:0003824,GO:0003954,GO:0005575,GO:0005622,GO:0005623,GO:0005737,GO:0005739,GO:0005740,GO:0005743,GO:0005746,GO:0005747,GO:0005759,GO:0005783,GO:0006091,GO:0006119,GO:0006120,GO:0006139,GO:0006163,GO:0006725,GO:0006753,GO:0006793,GO:0006796,GO:0006807,GO:0006996,GO:0007005,GO:0008137,GO:0008150,GO:0008152,GO:0009117,GO:0009123,GO:0009126,GO:0009141,GO:0009144,GO:0009150,GO:0009161,GO:…		1	0		tr|A0A2C9JZ96|A0A2C9JZ96_BIOGL Uncharacterized protein OS=Biomphalaria glabrata OX=6526 GN=106073871 PE=4 SV=1	2.4e-80	308.1	K03964	NADH dehydrogenase (ubiquinone) 1 beta subcomplex subunit 8
Btru_001065	47.5	80	HiC_scaffold_1	15626677	15631867	-	NDUFB8_2	NADH dehydrogenase 1 beta subcomplex subunit 8 ndufb8	PF05821	IPR008699	GO:0005739;GO:0008137;GO:0003954		6500.XP_005108677.1	2.9e-62	245	NDUFB8	GO:0003674,GO:0003824,GO:0003954,GO:0005575,GO:0005622,GO:0005623,GO:0005737,GO:0005739,GO:0005740,GO:0005743,GO:0005746,GO:0005747,GO:0005759,GO:0005783,GO:0006091,GO:0006119,GO:0006120,GO:0006139,GO:0006163,GO:0006725,GO:0006753,GO:0006793,GO:0006796,GO:0006807,GO:0006996,GO:0007005,GO:0008137,GO:0008150,GO:0008152,GO:0009117,GO:0009123,GO:0009126,GO:0009141,GO:0009144,GO:0009150,GO:0009161,GO:…		1	0		tr|A0A2C9JZ96|A0A2C9JZ96_BIOGL Uncharacterized protein OS=Biomphalaria glabrata OX=6526 GN=106073871 PE=4 SV=1	2.1e-78	301.6	K03964	NADH dehydrogenase (ubiquinone) 1 beta subcomplex subunit 8
Btru_001066	4.6	10	HiC_scaffold_1	15632142	15639823	+	MRPS9_2	37S ribosomal protein S9, mitochondrial	PF00380	IPR000754;IPR014721;IPR020568	GO:0005840;GO:0003735;GO:0006412		7159.AAEL011391-PA	5.9e-81	308.1		GO:0000313,GO:0000314,GO:0000462,GO:0003674,GO:0003676,GO:0003723,GO:0003735,GO:0005198,GO:0005488,GO:0005575,GO:0005622,GO:0005623,GO:0005737,GO:0005739,GO:0005759,GO:0005761,GO:0005763,GO:0005840,GO:0006139,GO:0006364,GO:0006396,GO:0006412,GO:0006518,GO:0006725,GO:0006807,GO:0008150,GO:0008152,GO:0009058,GO:0009059,GO:0009987,GO:0010467,GO:0015935,GO:0016070,GO:0016072,GO:0019538,GO:0022613,GO:…		0	0		tr|A0A2C9LX67|A0A2C9LX67_BIOGL Uncharacterized protein OS=Biomphalaria glabrata OX=6526 GN=106057616 PE=4 SV=1	3.8e-159	570.9	K02996	small subunit ribosomal protein S9
Btru_001067	4.4	6.7	HiC_scaffold_1	15641716	15645982	-	TMEM50B_2	Transmembrane protein 50B	PF05255	IPR007919			6500.XP_005090729.1	5.4e-62	243.8	TMEM50B	GO:0005575,GO:0005622,GO:0005623,GO:0005737,GO:0005783,GO:0012505,GO:0043226,GO:0043227,GO:0043229,GO:0043231,GO:0044424,GO:0044444,GO:0044464		4	0		tr|A0A2C9JK91|A0A2C9JK91_BIOGL Uncharacterized protein OS=Biomphalaria glabrata OX=6526 GN=106057617 PE=3 SV=1	2.9e-86	327.4
Btru_001068	2.9	12.9	HiC_scaffold_1	15651022	15656672	+	RABL2A_2	Rab-like protein 2A	PF00025;PF00071;PF04670;PF08477	IPR001806;IPR005225;IPR027417	GO:0005525;GO:0003924		6412.HelroP70637	8.8e-82	310.1	RABL2B	GO:0000003,GO:0000166,GO:0000242,GO:0000902,GO:0000904,GO:0001882,GO:0001883,GO:0003674,GO:0003824,GO:0003924,GO:0005488,GO:0005525,GO:0005575,GO:0005622,GO:0005623,GO:0005737,GO:0005813,GO:0005814,GO:0005815,GO:0005856,GO:0005929,GO:0006810,GO:0006928,GO:0006996,GO:0007017,GO:0007018,GO:0007275,GO:0007338,GO:0007399,GO:0008150,GO:0008594,GO:0009566,GO:0009653,GO:0009987,GO:0010970,GO:0015630,GO:…		0	0		tr|A0A2C9LC72|A0A2C9LC72_BIOGL Uncharacterized protein OS=Biomphalaria glabrata OX=6526 GN=106057615 PE=4 SV=1	5.6e-115	423.3	K07931	Rab-like protein 2
Btru_001069	0.8	0.4	HiC_scaffold_1	15661136	15671168	-		hypothetical protein	PF00536;PF00595;PF07647;PF17820	IPR001478;IPR001660;IPR013761;IPR036034;IPR041489	GO:0005515		6500.XP_005113252.1	9.1e-120	438.7		GO:0000003,GO:0000165,GO:0000746,GO:0000747,GO:0000749,GO:0000750,GO:0001932,GO:0001934,GO:0003008,GO:0003674,GO:0005488,GO:0005515,GO:0006464,GO:0006468,GO:0006793,GO:0006796,GO:0006807,GO:0007154,GO:0007165,GO:0007186,GO:0007588,GO:0007610,GO:0007622,GO:0008047,GO:0008150,GO:0008152,GO:0009893,GO:0009987,GO:0010033,GO:0010562,GO:0010604,GO:0016310,GO:0019207,GO:0019209,GO:0019220,GO:0019222,GO:…		0	0		tr|A0A2C9M9Y9|A0A2C9M9Y9_BIOGL Uncharacterized protein OS=Biomphalaria glabrata OX=6526 GN=106057613 PE=4 SV=1	0	1389.8	K15009	SH3 and multiple ankyrin repeat domains protein
Btru_001070	0.1	0.1	HiC_scaffold_1	15674423	15703159	-		hypothetical protein	PF00023;PF12796;PF13637;PF16511	IPR002110;IPR020683;IPR032425;IPR036770	GO:0005515		7370.XP_005176422.1	2.8e-112	414.5		GO:0003674,GO:0005198,GO:0005488,GO:0005515,GO:0005575,GO:0005623,GO:0006996,GO:0007275,GO:0007399,GO:0007416,GO:0007528,GO:0008150,GO:0009966,GO:0009987,GO:0010646,GO:0014069,GO:0016043,GO:0022607,GO:0023051,GO:0030111,GO:0030159,GO:0030160,GO:0030424,GO:0031594,GO:0032279,GO:0032501,GO:0032502,GO:0032947,GO:0033267,GO:0040007,GO:0042995,GO:0043005,GO:0043195,GO:0043226,GO:0043679,GO:0044085,GO:…		0	0		tr|A0A2C9M9X5|A0A2C9M9X5_BIOGL Uncharacterized protein OS=Biomphalaria glabrata OX=6526 GN=106057613 PE=4 SV=1	3e-270	942.2	K15009	SH3 and multiple ankyrin repeat domains protein
Btru_001075	0	0	HiC_scaffold_1	15742150	15742661	-		hypothetical protein					NA	NA	NA	NA	NA	NA	0	0		NA	NA	NA
Btru_001076	0	0	HiC_scaffold_1	15743020	15749184	+		hypothetical protein					NA	NA	NA	NA	NA	NA	0	0		NA	NA	NA
Btru_001080	0	0	HiC_scaffold_1	15756301	15761828	-		hypothetical protein	PF00097;PF00643;PF13445	IPR000315;IPR001841;IPR013083;IPR017907;IPR018957	GO:0008270;GO:0046872		6500.XP_005100117.1	1.1e-83	317				0	0		tr|A0A2C9JK84|A0A2C9JK84_BIOGL Uncharacterized protein OS=Biomphalaria glabrata OX=6526 GN=106057585 PE=4 SV=1	1.1e-130	476.1	K12026	tripartite motif-containing protein 56
Btru_001083	0.1	0.8	HiC_scaffold_1	15793925	15800655	+		hypothetical protein	PF00232	IPR001360;IPR017853	GO:0004553;GO:0005975		6500.XP_005100129.1	1e-141	509.6			3.2.1.108,3.2.1.62	0	0		tr|A0A6G7S6U9|A0A6G7S6U9_LYMST Klotho OS=Lymnaea stagnalis OX=6523 PE=2 SV=1	3e-159	570.9	K01229	lactase-phlorizin hydrolase
Btru_001088	0	0	HiC_scaffold_1	15818623	15825694	-		hypothetical protein	PF00097;PF00643;PF13445	IPR000315;IPR001841;IPR013083;IPR017907;IPR027370	GO:0008270		6500.XP_005100117.1	9e-137	495				0	0		tr|A0A2C9JK84|A0A2C9JK84_BIOGL Uncharacterized protein OS=Biomphalaria glabrata OX=6526 GN=106057585 PE=4 SV=1	0	1122.5	K12026	tripartite motif-containing protein 56
Btru_001094	4.7	3.5	HiC_scaffold_1	15862407	15866495	-		hypothetical protein					NA	NA	NA	NA	NA	NA	0	Y		tr|A0A0B6ZFS8|A0A0B6ZFS8_9EUPU Uncharacterized protein OS=Arion vulgaris OX=1028688 GN=ORF62474 PE=4 SV=1	5.8e-18	99.8
Btru_001113	0.2	1.4	HiC_scaffold_1	15973166	15987876	+		hypothetical protein	PF00232	IPR001360;IPR017853	GO:0004553;GO:0005975		6500.XP_005100129.1	4.9e-164	583.9			3.2.1.108,3.2.1.62	0	0		tr|A0A6G7S6U9|A0A6G7S6U9_LYMST Klotho OS=Lymnaea stagnalis OX=6523 PE=2 SV=1	2.5e-186	661	K01229	lactase-phlorizin hydrolase
Btru_001114	0.1	3.7	HiC_scaffold_1	15989391	15991188	-		hypothetical protein					NA	NA	NA	NA	NA	NA	0	0		tr|A0A2C9LCP2|A0A2C9LCP2_BIOGL Uncharacterized protein OS=Biomphalaria glabrata OX=6526 GN=106080011 PE=4 SV=1	4e-42	181
Btru_001115	0.1	0.1	HiC_scaffold_1	16000517	16012228	-		hypothetical protein	PF00097;PF00643;PF13445	IPR000315;IPR001841;IPR013083;IPR017907;IPR027370	GO:0008270		6500.XP_005100117.1	2.5e-198	700.3				0	0		tr|A0A2C9JK84|A0A2C9JK84_BIOGL Uncharacterized protein OS=Biomphalaria glabrata OX=6526 GN=106057585 PE=4 SV=1	0	1757.3	K12026	tripartite motif-containing protein 56
Btru_001116	0	0	HiC_scaffold_1	16014699	16021106	+		hypothetical protein					NA	NA	NA	NA	NA	NA	0	0		NA	NA	NA
Btru_001117	0.3	0.1	HiC_scaffold_1	16041468	16063423	+		hypothetical protein		IPR016024			10224.XP_006824575.1	8.4e-16	92.8				0	0		tr|A0A2C9LG88|A0A2C9LG88_BIOGL Uncharacterized protein OS=Biomphalaria glabrata OX=6526 GN=106057600 PE=4 SV=1	2.7e-170	609
Btru_001121	1.9	0.7	HiC_scaffold_1	16157556	16198411	-	DNAH1_3	Dynein heavy chain 1, axonemal	PF03028;PF08393;PF12774;PF12775;PF12777;PF12780;PF12781;PF17852;PF17857;PF18198;PF18199	IPR003593;IPR004273;IPR013602;IPR024317;IPR024743;IPR026975;IPR026983;IPR027417;IPR035699;IPR035706;IPR041228;IPR041466;IPR041589;IPR041658;IPR042219;IPR042222;IPR042228;IPR043157;IPR043160	GO:0030286;GO:0005858;GO:0005524;GO:0003777;GO:0016887;GO:0007018;GO:0003341		6500.XP_005091225.1	0	6663.2				0	0		tr|A0A2C9JK70|A0A2C9JK70_BIOGL Uncharacterized protein OS=Biomphalaria glabrata OX=6526 GN=106057602 PE=3 SV=1	0	7813.4	K10408	dynein heavy chain, axonemal
Btru_001122	4	3.5	HiC_scaffold_1	16201426	16203085	-		hypothetical protein	PF01612;PF05347	IPR002562;IPR008011;IPR012337;IPR036397	GO:0003676;GO:0008408;GO:0006139		6500.XP_005091191.1	3.9e-67	261.9	WRNexo	GO:0000018,GO:0000019,GO:0000738,GO:0003674,GO:0003824,GO:0004518,GO:0004527,GO:0004529,GO:0004536,GO:0005575,GO:0005622,GO:0005623,GO:0005634,GO:0006139,GO:0006259,GO:0006260,GO:0006261,GO:0006275,GO:0006308,GO:0006725,GO:0006807,GO:0008150,GO:0008152,GO:0008156,GO:0008296,GO:0008297,GO:0008309,GO:0008310,GO:0008311,GO:0008408,GO:0009056,GO:0009057,GO:0009058,GO:0009059,GO:0009889,GO:0009890,GO:…	3.6.4.12	0	0		tr|A0A2C9KGP0|A0A2C9KGP0_BIOGL 3'-5' exonuclease domain-containing protein OS=Biomphalaria glabrata OX=6526 GN=106057603 PE=4 SV=1	5.4e-79	304.3	K10900	werner syndrome ATP-dependent helicase
Btru_001123	0.3	0.2	HiC_scaffold_1	16206141	16225053	+	CYB5R4_1	Cytochrome b5 reductase 4	PF00173;PF00175;PF00970;PF04969	IPR001199;IPR001433;IPR007052;IPR008333;IPR008978;IPR017927;IPR017938;IPR036400;IPR039261	GO:0016491;GO:0055114		10224.XP_006823095.1	1.2e-102	380.6	CYB5R4	GO:0000166,GO:0002790,GO:0003032,GO:0003674,GO:0003824,GO:0003958,GO:0004128,GO:0005488,GO:0005575,GO:0005622,GO:0005623,GO:0005737,GO:0005783,GO:0005789,GO:0006091,GO:0006139,GO:0006725,GO:0006732,GO:0006733,GO:0006739,GO:0006753,GO:0006778,GO:0006793,GO:0006796,GO:0006801,GO:0006807,GO:0006810,GO:0006811,GO:0006820,GO:0007154,GO:0007267,GO:0008104,GO:0008150,GO:0008152,GO:0009117,GO:0009306,GO:…	1.6.2.2	1	0		tr|A0A0B6ZU98|A0A0B6ZU98_9EUPU Cytochrome b5 reductase 4 OS=Arion vulgaris OX=1028688 GN=ORF80326 PE=4 SV=1	1.1e-177	632.9	K00326	cytochrome-b5 reductase
Btru_001124	0	0.2	HiC_scaffold_1	16285785	16291116	+	CYB5R4_2	Cytochrome b5 reductase 4	PF00173	IPR001199;IPR036400			7425.NV15901-PA	3.8e-29	134.4		GO:0003674,GO:0003824,GO:0008150,GO:0008152,GO:0016491,GO:0055114	1.6.2.2	0	0		tr|A0A2C9JK72|A0A2C9JK72_BIOGL Cytochrome b5 heme-binding domain-containing protein OS=Biomphalaria glabrata OX=6526 GN=106057606 PE=4 SV=1	2.5e-43	184.5	K00326	cytochrome-b5 reductase
Btru_001125	0.1	1.2	HiC_scaffold_1	16310421	16325861	-		hypothetical protein					NA	NA	NA	NA	NA	NA	0	0		tr|A0A2C9L3Q8|A0A2C9L3Q8_BIOGL Cytochrome-b5 reductase OS=Biomphalaria glabrata OX=6526 GN=106053384 PE=3 SV=1	1.5e-11	80.1
Btru_001130	0	0.1	HiC_scaffold_1	16398465	16419804	-		hypothetical protein	PF00097;PF13923;PF16207	IPR001841;IPR013083;IPR017907;IPR032443			128390.XP_009467334.1	8.3e-62	246.1	BMI1	GO:0000122,GO:0000151,GO:0000152,GO:0000785,GO:0000792,GO:0000976,GO:0000977,GO:0000978,GO:0000987,GO:0001012,GO:0001067,GO:0001501,GO:0001701,GO:0002376,GO:0002520,GO:0002682,GO:0002684,GO:0002694,GO:0002696,GO:0003002,GO:0003674,GO:0003676,GO:0003677,GO:0003682,GO:0003690,GO:0005488,GO:0005515,GO:0005575,GO:0005622,GO:0005623,GO:0005634,GO:0005654,GO:0005694,GO:0005737,GO:0005829,GO:0006139,GO:…		0	0		tr|A0A2C9M9D4|A0A2C9M9D4_BIOGL RING-type domain-containing protein OS=Biomphalaria glabrata OX=6526 GN=106066602 PE=4 SV=1	2.6e-126	463.4	K11459	polycomb group RING finger protein 4
Btru_001132	0	0.1	HiC_scaffold_1	16459297	16471331	-		hypothetical protein	PF00097;PF13923;PF16207	IPR001841;IPR013083;IPR017907;IPR032443			7739.XP_002599456.1	8.9e-60	239.2	BMI1	GO:0000122,GO:0000151,GO:0000152,GO:0000785,GO:0000792,GO:0000976,GO:0000977,GO:0000978,GO:0000987,GO:0001012,GO:0001067,GO:0001501,GO:0001701,GO:0002376,GO:0002520,GO:0002682,GO:0002684,GO:0002694,GO:0002696,GO:0003002,GO:0003674,GO:0003676,GO:0003677,GO:0003682,GO:0003690,GO:0005488,GO:0005515,GO:0005575,GO:0005622,GO:0005623,GO:0005634,GO:0005654,GO:0005694,GO:0005737,GO:0005829,GO:0006139,GO:…		0	0		tr|A0A2C9JST2|A0A2C9JST2_BIOGL RING-type domain-containing protein OS=Biomphalaria glabrata OX=6526 GN=106066601 PE=4 SV=1	1.2e-143	520.8	K11459	polycomb group RING finger protein 4
Btru_001135	1.9	3.3	HiC_scaffold_1	16507044	16512001	-	PIP4K2B	Phosphatidylinositol 5-phosphate 4-kinase type-2 beta	PF01504	IPR002498;IPR023610;IPR027483;IPR027484	GO:0016307;GO:0046488		109478.XP_005861973.1	2e-101	375.9	PIP4K2B	GO:0003674,GO:0003824,GO:0005488,GO:0005515,GO:0005575,GO:0005622,GO:0005623,GO:0005634,GO:0005654,GO:0005737,GO:0005773,GO:0005776,GO:0005829,GO:0006629,GO:0006644,GO:0006650,GO:0006661,GO:0006793,GO:0006796,GO:0007154,GO:0007165,GO:0007166,GO:0008150,GO:0008152,GO:0008610,GO:0008654,GO:0009058,GO:0009893,GO:0009894,GO:0009896,GO:0009966,GO:0009987,GO:0010506,GO:0010508,GO:0010638,GO:0010646,GO:…	2.7.1.149	0	0		tr|A0A0B7AWQ2|A0A0B7AWQ2_9EUPU PIPK domain-containing protein OS=Arion vulgaris OX=1028688 GN=ORF147171 PE=4 SV=1	3.7e-155	557.4	K00920	1-phosphatidylinositol-5-phosphate 4-kinase
Btru_001137	0	0.1	HiC_scaffold_1	16536226	16550597	+	ITPR1_1	Inositol 1,4,5-trisphosphate receptor type 1	PF02815;PF08709	IPR000493;IPR014821;IPR016093;IPR035910;IPR036300	GO:0005783;GO:0016020;GO:0070679;GO:0005220;GO:0006816		6500.NP_001191618.1	0	1321.6		GO:0000280,GO:0002165,GO:0003008,GO:0003674,GO:0005215,GO:0005216,GO:0005217,GO:0005220,GO:0005261,GO:0005262,GO:0005488,GO:0005509,GO:0005575,GO:0005622,GO:0005623,GO:0005737,GO:0005783,GO:0005790,GO:0005886,GO:0006810,GO:0006811,GO:0006812,GO:0006816,GO:0006873,GO:0006874,GO:0006875,GO:0006950,GO:0006979,GO:0006996,GO:0007154,GO:0007165,GO:0007186,GO:0007200,GO:0007204,GO:0007275,GO:0007399,GO:…		0	0		tr|A0A2C9JGH9|A0A2C9JGH9_BIOGL Uncharacterized protein OS=Biomphalaria glabrata OX=6526 GN=106056031 PE=3 SV=1	0	1432.5	K04958	inositol 1,4,5-triphosphate receptor type 1
Btru_001139	0.2	0.4	HiC_scaffold_1	16595054	16612744	+	GLY9_1	putative N-acetylgalactosaminyltransferase 9	PF00535;PF00652;PF02709	IPR000772;IPR001173;IPR027791;IPR029044;IPR035992			6412.HelroP112090	6.2e-178	630.9		GO:0003674,GO:0003824,GO:0004653,GO:0005575,GO:0005622,GO:0005623,GO:0005737,GO:0005794,GO:0005795,GO:0005975,GO:0008150,GO:0008152,GO:0008194,GO:0008376,GO:0009058,GO:0009311,GO:0009312,GO:0012505,GO:0016051,GO:0016740,GO:0016757,GO:0016758,GO:0031984,GO:0043226,GO:0043227,GO:0043229,GO:0043231,GO:0044238,GO:0044422,GO:0044424,GO:0044431,GO:0044444,GO:0044446,GO:0044464,GO:0071704,GO:0098791,GO:…	2.4.1.41	0	Y		tr|A0A3S0Z9X6|A0A3S0Z9X6_ELYCH Polypeptide N-acetylgalactosaminyltransferase (Fragment) OS=Elysia chlorotica OX=188477 GN=EGW08_019341 PE=3 SV=1	2.1e-276	961.1	K00710	polypeptide N-acetylgalactosaminyltransferase
Btru_001146	0.1	0.1	HiC_scaffold_1	16741143	16755040	-		hypothetical protein	PF00041	IPR003961;IPR013783;IPR033011;IPR036116	GO:0005515;GO:0007275		215358.XP_010744718.1	1.8e-46	194.9	PRTG	GO:0005575,GO:0005623,GO:0007275,GO:0007399,GO:0008150,GO:0008582,GO:0009987,GO:0016322,GO:0021700,GO:0022008,GO:0030154,GO:0030182,GO:0030424,GO:0030425,GO:0032501,GO:0032502,GO:0036477,GO:0040008,GO:0042551,GO:0042995,GO:0043005,GO:0044087,GO:0044463,GO:0044464,GO:0045886,GO:0045926,GO:0048468,GO:0048469,GO:0048519,GO:0048523,GO:0048638,GO:0048640,GO:0048666,GO:0048699,GO:0048731,GO:0048856,GO:…		1	0		tr|A0A2C9K9C8|A0A2C9K9C8_BIOGL Uncharacterized protein OS=Biomphalaria glabrata OX=6526 GN=106066595 PE=4 SV=1	3.5e-241	844.7	K22657	immunoglobulin superfamily DCC subclass member 4
Btru_001148	1.3	1.4	HiC_scaffold_1	16798329	16801900	-		hypothetical protein	PF00642;PF05495;PF18044	IPR000571;IPR008913;IPR036855;IPR037274;IPR041367	GO:0046872;GO:0008270		6500.XP_005112359.1	2.4e-222	778.9				0	0		tr|A0A2C9JSS5|A0A2C9JSS5_BIOGL Uncharacterized protein OS=Biomphalaria glabrata OX=6526 GN=106066597 PE=4 SV=1	9e-301	1042.3
Btru_001150	3	2.8	HiC_scaffold_1	16815249	16826895	+		hypothetical protein					6500.XP_005096940.1	1.4e-28	134				0	0		tr|A0A2C9KBL0|A0A2C9KBL0_BIOGL MT domain-containing protein OS=Biomphalaria glabrata OX=6526 GN=106073803 PE=4 SV=1	1.4e-123	452.6
Btru_001151	0	0	HiC_scaffold_1	16828462	16837520	+		hypothetical protein	PF16038	IPR032006			NA	NA	NA	NA	NA	NA	1	0		tr|A0A2C9KBL1|A0A2C9KBL1_BIOGL Uncharacterized protein OS=Biomphalaria glabrata OX=6526 GN=106073812 PE=4 SV=1	3e-68	268.1	K23907	transmembrane inner ear expressed protein
Btru_001152	2.3	1.5	HiC_scaffold_1	16845511	16865355	-		hypothetical protein		IPR006207;IPR029034;IPR034441	GO:0031395;GO:0005184;GO:0001664		126957.SMAR013675-PA	9.1e-11	73.9	pburs	GO:0001664,GO:0003674,GO:0005102,GO:0005179,GO:0005184,GO:0005488,GO:0005515,GO:0005575,GO:0005576,GO:0005615,GO:0007154,GO:0007165,GO:0007186,GO:0007591,GO:0007593,GO:0008150,GO:0009966,GO:0009987,GO:0010469,GO:0010646,GO:0018990,GO:0021700,GO:0022404,GO:0022603,GO:0023051,GO:0023052,GO:0030545,GO:0031395,GO:0032501,GO:0032502,GO:0032991,GO:0042303,GO:0044421,GO:0046982,GO:0046983,GO:0048018,GO:…		0	0		tr|A0A1X9ZNE0|A0A1X9ZNE0_DERRE Bursicon beta OS=Deroceras reticulatum OX=145610 PE=2 SV=1	7.4e-23	117.1
Btru_001154	0.3	6.3	HiC_scaffold_1	16920953	16943010	-	GLY9_2	putative N-acetylgalactosaminyltransferase 9	PF00535;PF02709	IPR001173;IPR029044			6412.HelroP112090	3e-100	372.1		GO:0003674,GO:0003824,GO:0004653,GO:0005575,GO:0005622,GO:0005623,GO:0005737,GO:0005794,GO:0005795,GO:0005975,GO:0008150,GO:0008152,GO:0008194,GO:0008376,GO:0009058,GO:0009311,GO:0009312,GO:0012505,GO:0016051,GO:0016740,GO:0016757,GO:0016758,GO:0031984,GO:0043226,GO:0043227,GO:0043229,GO:0043231,GO:0044238,GO:0044422,GO:0044424,GO:0044431,GO:0044444,GO:0044446,GO:0044464,GO:0071704,GO:0098791,GO:…	2.4.1.41	1	0		tr|A0A2C9JSS3|A0A2C9JSS3_BIOGL Polypeptide N-acetylgalactosaminyltransferase OS=Biomphalaria glabrata OX=6526 GN=106066598 PE=3 SV=1	5.7e-154	553.5	K00710	polypeptide N-acetylgalactosaminyltransferase
Btru_001155	80.5	114	HiC_scaffold_1	16943199	16953983	-		hypothetical protein	PF00031	IPR000010;IPR001713;IPR018073	GO:0004866;GO:0004869	I25A	10141.ENSCPOP00000000552	7.4e-19	100.1	CSTB	GO:0002020,GO:0003674,GO:0004857,GO:0004866,GO:0004869,GO:0005488,GO:0005515,GO:0005575,GO:0005576,GO:0005615,GO:0005622,GO:0005623,GO:0005634,GO:0005730,GO:0005737,GO:0005829,GO:0007610,GO:0007626,GO:0008150,GO:0008344,GO:0009892,GO:0010466,GO:0010605,GO:0010951,GO:0019222,GO:0019899,GO:0030162,GO:0030234,GO:0030414,GO:0030534,GO:0031323,GO:0031324,GO:0031974,GO:0031981,GO:0032268,GO:0032269,GO:…		0	0		tr|A0A2C9JLE7|A0A2C9JLE7_BIOGL Cystatin domain-containing protein OS=Biomphalaria glabrata OX=6526 GN=106058836 PE=3 SV=1	1.4e-24	122.1	K13907	cystatin-A/B
Btru_001162	89	118.6	HiC_scaffold_1	17064623	17068926	+		hypothetical protein	PF00031	IPR000010;IPR001713;IPR018073	GO:0004866;GO:0004869	I25A	60711.ENSCSAP00000004208	1.9e-20	105.1	CSTB	GO:0001775,GO:0002020,GO:0002252,GO:0002263,GO:0002274,GO:0002275,GO:0002283,GO:0002366,GO:0002376,GO:0002443,GO:0002444,GO:0002446,GO:0003674,GO:0004857,GO:0004866,GO:0004869,GO:0005488,GO:0005515,GO:0005575,GO:0005576,GO:0005615,GO:0005622,GO:0005623,GO:0005634,GO:0005730,GO:0005737,GO:0005829,GO:0006810,GO:0006887,GO:0006955,GO:0008150,GO:0009892,GO:0009987,GO:0010466,GO:0010605,GO:0010951,GO:…		0	0		tr|A0A2C9JLE7|A0A2C9JLE7_BIOGL Cystatin domain-containing protein OS=Biomphalaria glabrata OX=6526 GN=106058836 PE=3 SV=1	1.8e-25	124.8	K13907	cystatin-A/B
Btru_001165	11.5	22.4	HiC_scaffold_1	17074278	17109947	+		hypothetical protein	PF05672	IPR008604	GO:0015630;GO:0000226		6500.XP_005101366.1	2e-97	364.4				0	0		tr|A0A2C9LB08|A0A2C9LB08_BIOGL Uncharacterized protein OS=Biomphalaria glabrata OX=6526 GN=106071844 PE=3 SV=1	1.8e-249	872.5	K16806	MAP7 domain-containing protein 1
Btru_001168	33.3	27.9	HiC_scaffold_1	17126847	17140110	-		hypothetical protein	PF01480	IPR002483;IPR036483	GO:0006397		6500.XP_005101380.1	1.2e-66	261.9	SRRM1	GO:0000003,GO:0000375,GO:0000377,GO:0000381,GO:0000398,GO:0001654,GO:0003006,GO:0005575,GO:0005622,GO:0005623,GO:0005634,GO:0005654,GO:0005681,GO:0005737,GO:0005829,GO:0006139,GO:0006396,GO:0006397,GO:0006403,GO:0006405,GO:0006406,GO:0006611,GO:0006725,GO:0006807,GO:0006810,GO:0006886,GO:0006913,GO:0007275,GO:0007423,GO:0007530,GO:0007548,GO:0008104,GO:0008150,GO:0008152,GO:0008380,GO:0009987,GO:…		0	0		tr|A0A2C9JXC7|A0A2C9JXC7_BIOGL PWI domain-containing protein OS=Biomphalaria glabrata OX=6526 GN=106071849 PE=4 SV=1	1.3e-67	268.1	K13171	serine/arginine repetitive matrix protein 1
Btru_001178	0.2	1.8	HiC_scaffold_1	17289085	17296510	+		hypothetical protein		IPR039784;IPR039805			6500.XP_005111138.1	1.7e-82	313.2	CUEDC2	GO:0001817,GO:0001818,GO:0002682,GO:0002683,GO:0002697,GO:0002698,GO:0002700,GO:0002701,GO:0002718,GO:0002719,GO:0005575,GO:0005622,GO:0005623,GO:0005634,GO:0005635,GO:0005654,GO:0005737,GO:0005829,GO:0008150,GO:0010935,GO:0010936,GO:0012505,GO:0016020,GO:0031090,GO:0031347,GO:0031348,GO:0031965,GO:0031967,GO:0031974,GO:0031975,GO:0031981,GO:0032101,GO:0032102,GO:0043226,GO:0043227,GO:0043229,GO:…		0	0		tr|A0A2C9LGL3|A0A2C9LGL3_BIOGL Uncharacterized protein OS=Biomphalaria glabrata OX=6526 GN=106050945 PE=3 SV=1	4.6e-146	527.3
Btru_001180	0.2	0.1	HiC_scaffold_1	17307904	17315051	+	POU3F1	POU domain, class 3, transcription factor 1	PF00046;PF00157	IPR000327;IPR001356;IPR009057;IPR010982;IPR013847;IPR017970	GO:0003677;GO:0003700;GO:0043565;GO:0006355		6500.XP_005096074.1	2e-176	625.5		GO:0000902,GO:0000904,GO:0000976,GO:0000977,GO:0000980,GO:0000981,GO:0000982,GO:0001012,GO:0001067,GO:0001077,GO:0001158,GO:0001228,GO:0001709,GO:0002225,GO:0002682,GO:0002684,GO:0002697,GO:0002699,GO:0002700,GO:0002702,GO:0002759,GO:0002760,GO:0002784,GO:0002805,GO:0002807,GO:0002831,GO:0002833,GO:0002920,GO:0002922,GO:0003002,GO:0003674,GO:0003676,GO:0003677,GO:0003690,GO:0003700,GO:0005488,GO:…		0	0		tr|A0A2C9JWD0|A0A2C9JWD0_BIOGL POU domain protein OS=Biomphalaria glabrata OX=6526 GN=106070608 PE=3 SV=1	2e-194	688.3	K09365	POU domain transcription factor, class 3
Btru_001188	29.2	14.8	HiC_scaffold_1	17480267	17482774	-		hypothetical protein					6500.XP_005112035.1	1.2e-97	363.2				0	0		tr|A0A2C9JI78|A0A2C9JI78_BIOGL Uncharacterized protein OS=Biomphalaria glabrata OX=6526 GN=106056463 PE=4 SV=1	4.3e-134	487.3
Btru_001189	0.2	2.4	HiC_scaffold_1	17483491	17487385	+		hypothetical protein	PF01602;PF12717	IPR002553;IPR011989;IPR016024;IPR026739	GO:0030117;GO:0016192;GO:0006886		6500.XP_005112036.1	3.2e-146	525.4	AP4B1	GO:0000139,GO:0005575,GO:0005622,GO:0005623,GO:0005737,GO:0005768,GO:0005794,GO:0005802,GO:0005829,GO:0006605,GO:0006810,GO:0006886,GO:0008104,GO:0008150,GO:0012505,GO:0015031,GO:0015833,GO:0016020,GO:0016192,GO:0019898,GO:0030117,GO:0030119,GO:0030124,GO:0031090,GO:0031410,GO:0031904,GO:0031974,GO:0031982,GO:0031984,GO:0032588,GO:0032991,GO:0033036,GO:0034613,GO:0042886,GO:0043226,GO:0043227,GO:…		0	0		tr|A0A2C9LYU3|A0A2C9LYU3_BIOGL Adaptin_N domain-containing protein OS=Biomphalaria glabrata OX=6526 GN=106056464 PE=3 SV=1	2.6e-222	781.2	K12401	AP-4 complex subunit beta-1
Btru_001190	13.5	32	HiC_scaffold_1	17488876	17494511	-	MRPL21	39S ribosomal protein L21, mitochondrial	PF00829	IPR028909;IPR036164	GO:0005840		6500.XP_005112040.1	3.4e-47	195.3	MRPL21	GO:0000313,GO:0000315,GO:0003674,GO:0003735,GO:0005198,GO:0005575,GO:0005622,GO:0005623,GO:0005737,GO:0005739,GO:0005740,GO:0005743,GO:0005759,GO:0005761,GO:0005762,GO:0005840,GO:0006412,GO:0006414,GO:0006415,GO:0006518,GO:0006807,GO:0008150,GO:0008152,GO:0009058,GO:0009059,GO:0009987,GO:0010467,GO:0015934,GO:0016020,GO:0016043,GO:0019538,GO:0019866,GO:0022411,GO:0031090,GO:0031966,GO:0031967,GO:…		0	0		tr|A0A2C9JI66|A0A2C9JI66_BIOGL Uncharacterized protein OS=Biomphalaria glabrata OX=6526 GN=106056466 PE=4 SV=1	1.6e-91	345.5	K02888	large subunit ribosomal protein L21
Btru_001199	6.8	4.8	HiC_scaffold_1	17584824	17592289	+		hypothetical protein	PF05721	IPR008775			45351.EDO44135	1.4e-58	233				0	0		tr|A0A2C9LIC8|A0A2C9LIC8_BIOGL Uncharacterized protein OS=Biomphalaria glabrata OX=6526 GN=106056465 PE=4 SV=1	8e-104	386.3
Btru_001202	27.5	27.5	HiC_scaffold_1	17606704	17610490	-		hypothetical protein	PF15473	IPR029169	GO:0016567		6500.XP_005090619.1	4.6e-33	147.9	PCNP	GO:0005575,GO:0005622,GO:0005623,GO:0005634,GO:0005654,GO:0006464,GO:0006508,GO:0006511,GO:0006807,GO:0008150,GO:0008152,GO:0009056,GO:0009057,GO:0009987,GO:0010498,GO:0016567,GO:0016604,GO:0019538,GO:0019941,GO:0030163,GO:0031974,GO:0031981,GO:0032446,GO:0036211,GO:0043161,GO:0043170,GO:0043226,GO:0043227,GO:0043229,GO:0043231,GO:0043233,GO:0043412,GO:0043632,GO:0044237,GO:0044238,GO:0044248,GO:…		0	0		tr|A0A2C9KH15|A0A2C9KH15_BIOGL PEST proteolytic signal-containing nuclear protein OS=Biomphalaria glabrata OX=6526 GN=106056467 PE=4 SV=1	8.3e-69	269.6
Btru_001203	2.6	4.3	HiC_scaffold_1	17614659	17620904	+	ALKBH3	Alpha-ketoglutarate-dependent dioxygenase alkB 3	PF13532	IPR005123;IPR027450;IPR032854;IPR037151	GO:0051213;GO:0016491;GO:0035552;GO:0006281;GO:0006307;GO:0055114		6500.XP_005090620.1	3.4e-113	414.8	ALKBH3	GO:0003674,GO:0003824,GO:0005488,GO:0005506,GO:0005575,GO:0005622,GO:0005623,GO:0005634,GO:0005654,GO:0005737,GO:0005739,GO:0005829,GO:0006139,GO:0006259,GO:0006281,GO:0006304,GO:0006307,GO:0006725,GO:0006807,GO:0006950,GO:0006974,GO:0008150,GO:0008152,GO:0008198,GO:0008283,GO:0009451,GO:0009987,GO:0016070,GO:0016491,GO:0016705,GO:0016706,GO:0016787,GO:0031974,GO:0031981,GO:0032451,GO:0033554,GO:…	1.14.11.54	0	0		tr|A0A2C9M787|A0A2C9M787_BIOGL Fe2OG dioxygenase domain-containing protein OS=Biomphalaria glabrata OX=6526 GN=106056468 PE=4 SV=1	1.7e-135	491.9	K10860	mRNA N1-methyladenine demethylase
Btru_001204	0.4	2.8	HiC_scaffold_1	17621628	17627773	-		hypothetical protein		IPR002109;IPR036249	GO:0009055;GO:0015035		6412.HelroP167990	4.5e-07	61.6				0	0		tr|A0A2C9LRD5|A0A2C9LRD5_BIOGL Glutaredoxin domain-containing protein OS=Biomphalaria glabrata OX=6526 GN=106056474 PE=4 SV=1	3.4e-25	124.8	K03676	glutaredoxin 3
Btru_001205	1.3	0.5	HiC_scaffold_1	17630020	17639491	+		hypothetical protein	PF00443;PF02148	IPR001394;IPR001607;IPR013083;IPR018200;IPR028889;IPR038765	GO:0036459;GO:0008270;GO:0016579;GO:0006511	C19	6500.XP_005099508.1	6e-293	1013.8		GO:0003674,GO:0003824,GO:0004843,GO:0006464,GO:0006508,GO:0006807,GO:0008150,GO:0008152,GO:0008233,GO:0008234,GO:0009987,GO:0016579,GO:0016787,GO:0019538,GO:0019783,GO:0036211,GO:0036459,GO:0043170,GO:0043412,GO:0044237,GO:0044238,GO:0044260,GO:0044267,GO:0070011,GO:0070646,GO:0070647,GO:0071704,GO:0101005,GO:0140096,GO:1901564	3.4.19.12	0	0		tr|A0A2C9LRS2|A0A2C9LRS2_BIOGL Ubiquitinyl hydrolase 1 OS=Biomphalaria glabrata OX=6526 GN=106056469 PE=4 SV=1	0	1530.4	K11844	ubiquitin carboxyl-terminal hydrolase 16/45
Btru_001206	4.7	3.6	HiC_scaffold_1	17641392	17653300	-	WDR3	Dip2/Utp12 protein	PF00400;PF04003	IPR001680;IPR007148;IPR015943;IPR017986;IPR019775;IPR020472;IPR036322	GO:0005515		6500.XP_005099510.1	6.7e-213	747.7	WDR3	GO:0003674,GO:0003676,GO:0003723,GO:0005488,GO:0005575,GO:0005622,GO:0005623,GO:0005634,GO:0005635,GO:0005654,GO:0005730,GO:0006139,GO:0006364,GO:0006396,GO:0006725,GO:0006807,GO:0008150,GO:0008152,GO:0009987,GO:0010467,GO:0012505,GO:0016020,GO:0016070,GO:0016072,GO:0022613,GO:0030490,GO:0030515,GO:0030684,GO:0030686,GO:0031090,GO:0031965,GO:0031967,GO:0031974,GO:0031975,GO:0031981,GO:0032040,GO:…		0	0		tr|A0A2C9M986|A0A2C9M986_BIOGL WD_REPEATS_REGION domain-containing protein OS=Biomphalaria glabrata OX=6526 GN=106056470 PE=4 SV=1	1.3e-266	929.1	K14556	U3 small nucleolar RNA-associated protein 12
Btru_001212	0.3	2.9	HiC_scaffold_1	17768285	17774633	+		hypothetical protein					NA	NA	NA	NA	NA	NA	0	0		tr|A0A2C9LM30|A0A2C9LM30_BIOGL Uncharacterized protein OS=Biomphalaria glabrata OX=6526 GN=106074743 PE=4 SV=1	6.1e-38	167.2
Btru_001215	7.8	42.1	HiC_scaffold_1	17780083	17785441	-		hypothetical protein					NA	NA	NA	NA	NA	NA	1	Y		tr|A0A2C9L4T8|A0A2C9L4T8_BIOGL Uncharacterized protein OS=Biomphalaria glabrata OX=6526 GN=106074744 PE=3 SV=1	6.1e-07	64.3
Btru_001224	0	0	HiC_scaffold_1	17871797	17881732	-		hypothetical protein	PF00907	IPR001699;IPR002070;IPR008967;IPR036960	GO:0005634;GO:0003700;GO:0006355		7739.XP_002590391.1	1.4e-27	131	T	GO:0000003,GO:0000122,GO:0000228,GO:0000578,GO:0000785,GO:0000790,GO:0000976,GO:0000977,GO:0000978,GO:0000980,GO:0000981,GO:0000987,GO:0000988,GO:0000989,GO:0001012,GO:0001067,GO:0001076,GO:0001085,GO:0001102,GO:0001158,GO:0001191,GO:0001501,GO:0001568,GO:0001570,GO:0001655,GO:0001667,GO:0001702,GO:0001704,GO:0001707,GO:0001709,GO:0001756,GO:0001822,GO:0001838,GO:0001839,GO:0001840,GO:0001841,GO:…		0	0		tr|A0A2C9KFN9|A0A2C9KFN9_BIOGL Uncharacterized protein OS=Biomphalaria glabrata OX=6526 GN=106059939 PE=4 SV=1	1.2e-70	276.9	K10172	brachyury protein
Btru_001225	0	0	HiC_scaffold_1	17885786	17896144	-		hypothetical protein		IPR001699;IPR008967;IPR036960	GO:0005634;GO:0003700;GO:0006355		10228.TriadP25521	8.2e-13	81.6	T	GO:0000003,GO:0000122,GO:0000228,GO:0000578,GO:0000785,GO:0000790,GO:0000976,GO:0000977,GO:0000978,GO:0000980,GO:0000981,GO:0000987,GO:0000988,GO:0000989,GO:0001012,GO:0001067,GO:0001076,GO:0001085,GO:0001102,GO:0001158,GO:0001191,GO:0001501,GO:0001568,GO:0001570,GO:0001655,GO:0001667,GO:0001702,GO:0001704,GO:0001707,GO:0001709,GO:0001756,GO:0001822,GO:0001838,GO:0001839,GO:0001840,GO:0001841,GO:…		1	0		tr|A0A433T533|A0A433T533_ELYCH Uncharacterized protein (Fragment) OS=Elysia chlorotica OX=188477 GN=EGW08_015589 PE=4 SV=1	2.3e-17	99.8	K10172	brachyury protein
Btru_001242	3.6	9.4	HiC_scaffold_1	18174465	18187005	+	TUBB4B_1	Tubulin beta-4B chain	PF00091;PF03953	IPR000217;IPR002453;IPR003008;IPR008280;IPR013838;IPR018316;IPR023123;IPR036525;IPR037103	GO:0005874;GO:0005525;GO:0005200;GO:0003924;GO:0007017		6412.HelroP186143	8.4e-238	829.3		GO:0005575,GO:0005622,GO:0005623,GO:0005856,GO:0043226,GO:0043228,GO:0043229,GO:0043232,GO:0044424,GO:0044464		0	0		tr|A0A2C9K331|A0A2C9K331_BIOGL Uncharacterized protein OS=Biomphalaria glabrata OX=6526 GN=106079348 PE=3 SV=1	4e-250	873.2	K07375	tubulin beta
Btru_001245	0	0	HiC_scaffold_1	18289260	18300316	+		hypothetical protein					NA	NA	NA	NA	NA	NA	0	0		NA	NA	NA
Btru_001248	3.5	7.6	HiC_scaffold_1	18314835	18327629	+	TUBB4B_2	Tubulin beta-4B chain	PF00091;PF03953	IPR000217;IPR002453;IPR003008;IPR008280;IPR013838;IPR018316;IPR023123;IPR036525;IPR037103	GO:0005874;GO:0005525;GO:0005200;GO:0003924;GO:0007017		6412.HelroP186143	8.4e-238	829.3		GO:0005575,GO:0005622,GO:0005623,GO:0005856,GO:0043226,GO:0043228,GO:0043229,GO:0043232,GO:0044424,GO:0044464		0	0		tr|A0A2C9K331|A0A2C9K331_BIOGL Uncharacterized protein OS=Biomphalaria glabrata OX=6526 GN=106079348 PE=3 SV=1	4e-250	873.2	K07375	tubulin beta
Btru_001260	6.4	1.9	HiC_scaffold_1	18475626	18480948	+		hypothetical protein					NA	NA	NA	NA	NA	NA	0	0		NA	NA	NA
Btru_001261	0	0	HiC_scaffold_1	18487554	18503044	-		hypothetical protein		IPR040416	GO:0015643		6500.XP_005098891.1	6.2e-126	457.2	TMEM181	GO:0003674,GO:0005488,GO:0008150,GO:0009405,GO:0015643,GO:0044419,GO:0051704		4	0		tr|A0A2C9JVC4|A0A2C9JVC4_BIOGL Uncharacterized protein OS=Biomphalaria glabrata OX=6526 GN=106069622 PE=4 SV=1	1.3e-125	459.1
Btru_001277	1.2	2.2	HiC_scaffold_1	18660990	18666057	+		hypothetical protein	PF02234	IPR003175	GO:0005634;GO:0004861;GO:0007050		NA	NA	NA	NA	NA	NA	0	0		NA	NA	NA
Btru_001290	0	0.1	HiC_scaffold_1	18824128	18829030	+		hypothetical protein	PF00001	IPR000276;IPR017452	GO:0016021;GO:0004930;GO:0007186		6500.XP_005089615.1	2.5e-87	328.6				3	Y		tr|A0A2C9M482|A0A2C9M482_BIOGL G_PROTEIN_RECEP_F1_2 domain-containing protein OS=Biomphalaria glabrata OX=6526 GN=106071529 PE=4 SV=1	3.4e-102	380.9	K04282	thyrotropin-releasing hormone receptor
Btru_001295	0	0	HiC_scaffold_1	18862121	18871478	+		hypothetical protein					NA	NA	NA	NA	NA	NA	0	0		NA	NA	NA
Btru_001300	6.2	4.9	HiC_scaffold_1	18922903	18933163	-		hypothetical protein	PF00643;PF14634	IPR000315;IPR001841;IPR013083;IPR017907	GO:0008270		6500.XP_005088882.1	1.9e-135	489.2				0	0		tr|A0A2C9KS70|A0A2C9KS70_BIOGL Uncharacterized protein OS=Biomphalaria glabrata OX=6526 GN=106051081 PE=4 SV=1	4.3e-158	567.4	K12028	tripartite motif-containing protein 59
Btru_001301	6	6.3	HiC_scaffold_1	18933919	18938429	-		hypothetical protein	PF00643;PF13445	IPR000315;IPR000718;IPR001841;IPR013083;IPR017907;IPR027370	GO:0008270;GO:0004222;GO:0006508		6500.XP_005088881.1	6.6e-146	524.2				0	0		tr|A0A2C9L8X6|A0A2C9L8X6_BIOGL Uncharacterized protein OS=Biomphalaria glabrata OX=6526 GN=106051082 PE=4 SV=1	2.7e-154	555.1	K12028	tripartite motif-containing protein 59
Btru_001310	2.2	5.5	HiC_scaffold_1	19080012	19087967	+	OSTF1_1	Osteoclast-stimulating factor 1	PF00018;PF00023;PF07653;PF12796;PF13637;PF13857;PF14604	IPR001452;IPR002110;IPR020683;IPR036028;IPR036770	GO:0005515		6500.XP_005098482.1	5.6e-86	323.9	OSTF1	GO:0001503,GO:0001775,GO:0002252,GO:0002263,GO:0002274,GO:0002275,GO:0002283,GO:0002366,GO:0002376,GO:0002443,GO:0002444,GO:0002446,GO:0003674,GO:0005488,GO:0005515,GO:0005575,GO:0005622,GO:0005623,GO:0005737,GO:0006810,GO:0006887,GO:0006955,GO:0007154,GO:0007165,GO:0008150,GO:0009987,GO:0012505,GO:0016192,GO:0017124,GO:0019904,GO:0023052,GO:0030141,GO:0031410,GO:0031974,GO:0031982,GO:0031983,GO:…		0	0		tr|A0A0B7AHD2|A0A0B7AHD2_9EUPU Uncharacterized protein OS=Arion vulgaris OX=1028688 GN=ORF115379 PE=4 SV=1	2.8e-87	331.3
Btru_001311	0.1	0.2	HiC_scaffold_1	19096825	19111518	-	SNX27_1	Sorting nexin-27	PF00595;PF00787;PF00788;PF17820	IPR000159;IPR001478;IPR001683;IPR036034;IPR036871;IPR037827;IPR037831;IPR037833	GO:0035091;GO:0005515;GO:0032266;GO:0007165;GO:0006886		6500.XP_005098481.1	4.2e-262	910.2	SNX27	GO:0001767,GO:0001770,GO:0001772,GO:0001775,GO:0002376,GO:0003674,GO:0005102,GO:0005488,GO:0005515,GO:0005543,GO:0005575,GO:0005622,GO:0005623,GO:0005634,GO:0005654,GO:0005737,GO:0005768,GO:0005769,GO:0005829,GO:0005886,GO:0006810,GO:0006886,GO:0007034,GO:0007041,GO:0007163,GO:0007275,GO:0007399,GO:0008104,GO:0008150,GO:0008289,GO:0008333,GO:0009719,GO:0009987,GO:0010008,GO:0010033,GO:0010959,GO:…		0	0		tr|A0A2C9JX52|A0A2C9JX52_BIOGL Uncharacterized protein OS=Biomphalaria glabrata OX=6526 GN=106071533 PE=4 SV=1	6.3e-284	985.7	K17936	sorting nexin-27
Btru_001313	21.4	30.7	HiC_scaffold_1	19129531	19133363	-		hypothetical protein	PF14975	IPR026776			NA	NA	NA	NA	NA	NA	1	0		tr|A0A433TMX8|A0A433TMX8_ELYCH Uncharacterized protein OS=Elysia chlorotica OX=188477 GN=EGW08_009346 PE=3 SV=1	6.3e-17	96.7
Btru_001316	0.7	0.7	HiC_scaffold_1	19152320	19164237	-	SNX27_2	Sorting nexin-27	PF00595;PF00787;PF00788;PF17820	IPR000159;IPR001478;IPR001683;IPR029071;IPR036034;IPR036871;IPR037827;IPR037831;IPR037833	GO:0035091;GO:0005515;GO:0032266;GO:0007165;GO:0006886		6500.XP_005098481.1	9.4e-262	909.1	SNX27	GO:0001767,GO:0001770,GO:0001772,GO:0001775,GO:0002376,GO:0003674,GO:0005102,GO:0005488,GO:0005515,GO:0005543,GO:0005575,GO:0005622,GO:0005623,GO:0005634,GO:0005654,GO:0005737,GO:0005768,GO:0005769,GO:0005829,GO:0005886,GO:0006810,GO:0006886,GO:0007034,GO:0007041,GO:0007163,GO:0007275,GO:0007399,GO:0008104,GO:0008150,GO:0008289,GO:0008333,GO:0009719,GO:0009987,GO:0010008,GO:0010033,GO:0010959,GO:…		0	0		tr|A0A2C9JX52|A0A2C9JX52_BIOGL Uncharacterized protein OS=Biomphalaria glabrata OX=6526 GN=106071533 PE=4 SV=1	4.8e-284	986.1	K17936	sorting nexin-27
Btru_001317	3.7	5.8	HiC_scaffold_1	19171901	19188460	+	RIOK2	Serine/threonine-protein kinase RIO2	PF01163;PF09202	IPR000687;IPR011009;IPR015285;IPR018935;IPR030484;IPR036388;IPR036390	GO:0005524;GO:0004674;GO:0004672;GO:0006468		6500.XP_005096902.1	1.9e-183	649	RIOK2	GO:0002119,GO:0002164,GO:0003674,GO:0003824,GO:0004672,GO:0005575,GO:0005622,GO:0005623,GO:0005634,GO:0005654,GO:0005737,GO:0005829,GO:0006139,GO:0006364,GO:0006396,GO:0006464,GO:0006468,GO:0006725,GO:0006793,GO:0006796,GO:0006807,GO:0007088,GO:0007275,GO:0007346,GO:0007399,GO:0008150,GO:0008152,GO:0008284,GO:0009791,GO:0009893,GO:0009987,GO:0010467,GO:0010468,GO:0010564,GO:0010604,GO:0010628,GO:…	2.7.11.1	0	0		tr|A0A3S1BS44|A0A3S1BS44_ELYCH Non-specific serine/threonine protein kinase OS=Elysia chlorotica OX=188477 GN=EGW08_002233 PE=3 SV=1	3.8e-178	634.4	K07179	RIO kinase 2
Btru_001318	7.6	17.6	HiC_scaffold_1	19191087	19194415	-		hypothetical protein	PF14975	IPR026776			NA	NA	NA	NA	NA	NA	1	0		tr|A0A433TMX8|A0A433TMX8_ELYCH Uncharacterized protein OS=Elysia chlorotica OX=188477 GN=EGW08_009346 PE=3 SV=1	1.3e-17	99
Btru_001319	2.8	1.5	HiC_scaffold_1	19195800	19198600	+		hypothetical protein	PF00096	IPR013087;IPR036236			121225.PHUM446330-PA	9.3e-09	69.3				0	0		tr|A0A2C9JP99|A0A2C9JP99_BIOGL Uncharacterized protein OS=Biomphalaria glabrata OX=6526 GN=106062017 PE=4 SV=1	1e-251	879.4	K22402	GDNF-inducible zinc finger protein 1
Btru_001322	2.7	2.1	HiC_scaffold_1	19214554	19224531	-	GTPBP3	tRNA modification GTPase gtpbp3, mitochondrial	PF01926;PF02421;PF12631	IPR004520;IPR005225;IPR006073;IPR018948;IPR025867;IPR027266;IPR027417;IPR031168	GO:0005515;GO:0005525;GO:0003924;GO:0006400		6500.XP_005096540.1	5.1e-134	484.6	GTPBP3	GO:0005575,GO:0005622,GO:0005623,GO:0005634,GO:0005737,GO:0005739,GO:0007275,GO:0008150,GO:0009790,GO:0032501,GO:0032502,GO:0043226,GO:0043227,GO:0043229,GO:0043231,GO:0044424,GO:0044444,GO:0044464,GO:0048513,GO:0048568,GO:0048731,GO:0048856		0	0		tr|A0A2C9JX57|A0A2C9JX57_BIOGL Uncharacterized protein OS=Biomphalaria glabrata OX=6526 GN=106071535 PE=3 SV=1	2.6e-172	614.8	K03650	tRNA modification GTPase
Btru_001323	3.3	1	HiC_scaffold_1	19225028	19256389	+	EIF5B_1	Translation Initiation Factor 5B	PF03144;PF11987	IPR004161;IPR009000;IPR015760;IPR023115;IPR036925	GO:0005525		6500.XP_005102500.1	3.3e-162	577.8	EIF5B	GO:0003674,GO:0003676,GO:0003723,GO:0003743,GO:0005488,GO:0005515,GO:0005575,GO:0005622,GO:0005623,GO:0005737,GO:0005829,GO:0006412,GO:0006413,GO:0006417,GO:0006446,GO:0006518,GO:0006807,GO:0008135,GO:0008150,GO:0008152,GO:0009058,GO:0009059,GO:0009889,GO:0009987,GO:0010467,GO:0010468,GO:0010556,GO:0010608,GO:0017151,GO:0019222,GO:0019538,GO:0019899,GO:0031323,GO:0031326,GO:0032268,GO:0034248,GO:…		0	0		tr|A0A2C9M9J4|A0A2C9M9J4_BIOGL Eukaryotic translation initiation factor 5B OS=Biomphalaria glabrata OX=6526 GN=106076285 PE=4 SV=1	1.1e-170	609	K03243	translation initiation factor 5B
Btru_001341	0	0	HiC_scaffold_1	19507401	19510517	-		hypothetical protein					NA	NA	NA	NA	NA	NA	0	0		NA	NA	NA
Btru_001344	0	0	HiC_scaffold_1	19546708	19548168	-	SPRY2	Protein sprouty 2	PF05210	IPR007875	GO:0016020;GO:0007275;GO:0009966		6500.XP_005102498.1	1.3e-75	290	SPRY2	GO:0000003,GO:0000132,GO:0000226,GO:0000278,GO:0000578,GO:0001654,GO:0001726,GO:0001736,GO:0001738,GO:0001745,GO:0001763,GO:0001932,GO:0001933,GO:0001934,GO:0002009,GO:0002064,GO:0002065,GO:0002066,GO:0003002,GO:0003006,GO:0003008,GO:0003401,GO:0003674,GO:0004857,GO:0004860,GO:0005488,GO:0005515,GO:0005575,GO:0005622,GO:0005623,GO:0005634,GO:0005737,GO:0005829,GO:0005856,GO:0005886,GO:0006355,GO:…		0	0		tr|A0A2C9JC54|A0A2C9JC54_BIOGL Uncharacterized protein OS=Biomphalaria glabrata OX=6526 GN=106076296 PE=4 SV=1	3.5e-139	504.2	K17383	protein sprouty homolog 2
Btru_001349	0.9	2.6	HiC_scaffold_1	19601489	19615572	-	EIF5B_2	Translation Initiation Factor 5B	PF03144;PF11987	IPR004161;IPR009000;IPR015760;IPR023115;IPR036925	GO:0005525		6500.XP_005102500.1	5.3e-174	617.1	EIF5B	GO:0003674,GO:0003676,GO:0003723,GO:0003743,GO:0005488,GO:0005515,GO:0005575,GO:0005622,GO:0005623,GO:0005737,GO:0005829,GO:0006412,GO:0006413,GO:0006417,GO:0006446,GO:0006518,GO:0006807,GO:0008135,GO:0008150,GO:0008152,GO:0009058,GO:0009059,GO:0009889,GO:0009987,GO:0010467,GO:0010468,GO:0010556,GO:0010608,GO:0017151,GO:0019222,GO:0019538,GO:0019899,GO:0031323,GO:0031326,GO:0032268,GO:0034248,GO:…		0	0		tr|A0A2C9M9J4|A0A2C9M9J4_BIOGL Eukaryotic translation initiation factor 5B OS=Biomphalaria glabrata OX=6526 GN=106076285 PE=4 SV=1	8.1e-185	656	K03243	translation initiation factor 5B
Btru_001350	15.8	47.2	HiC_scaffold_1	19641782	19654263	-		hypothetical protein	PF00009;PF01926	IPR000795;IPR005225;IPR015760;IPR027417	GO:0005525;GO:0003924		6500.XP_005102500.1	2.2e-123	450.3	EIF5B	GO:0003674,GO:0003676,GO:0003723,GO:0003743,GO:0005488,GO:0005515,GO:0005575,GO:0005622,GO:0005623,GO:0005737,GO:0005829,GO:0006412,GO:0006413,GO:0006417,GO:0006446,GO:0006518,GO:0006807,GO:0008135,GO:0008150,GO:0008152,GO:0009058,GO:0009059,GO:0009889,GO:0009987,GO:0010467,GO:0010468,GO:0010556,GO:0010608,GO:0017151,GO:0019222,GO:0019538,GO:0019899,GO:0031323,GO:0031326,GO:0032268,GO:0034248,GO:…		0	0		tr|A0A2C9M9J4|A0A2C9M9J4_BIOGL Eukaryotic translation initiation factor 5B OS=Biomphalaria glabrata OX=6526 GN=106076285 PE=4 SV=1	2.1e-157	566.2	K03243	translation initiation factor 5B
Btru_001367	0.5	0.2	HiC_scaffold_1	19899500	19900303	+	SUP9	Two pore potassium channel protein sup-9		IPR003092;IPR013099	GO:0016020;GO:0005267;GO:0071805		6500.XP_005107134.1	2.7e-122	444.9	KCNK9	GO:0001666,GO:0003674,GO:0005215,GO:0005216,GO:0005244,GO:0005249,GO:0005252,GO:0005261,GO:0005267,GO:0005488,GO:0005515,GO:0005575,GO:0005622,GO:0005623,GO:0005737,GO:0005886,GO:0005887,GO:0006810,GO:0006811,GO:0006812,GO:0006813,GO:0006873,GO:0006874,GO:0006875,GO:0006937,GO:0006950,GO:0007154,GO:0007267,GO:0007268,GO:0007275,GO:0007399,GO:0007417,GO:0007420,GO:0007423,GO:0008016,GO:0008021,GO:…		4	0		tr|A0A2C9JVU6|A0A2C9JVU6_BIOGL Uncharacterized protein OS=Biomphalaria glabrata OX=6526 GN=106070128 PE=4 SV=1	3.1e-141	510.8	K04919	potassium channel subfamily K member 9
Btru_001373	0.1	0	HiC_scaffold_1	19954355	19979921	+		hypothetical protein					NA	NA	NA	NA	NA	NA	1	0		NA	NA	NA
Btru_001377	13.9	14.6	HiC_scaffold_1	20043280	20058454	+	STT3A_1	Dolichyl-diphosphooligosaccharide--protein glycosyltransferase subunit stt3a	PF02516	IPR003674	GO:0016020;GO:0004576;GO:0006486		6500.XP_005108238.1	0	1357.8	STT3A	GO:0003674,GO:0003824,GO:0004576,GO:0004579,GO:0005575,GO:0005622,GO:0005623,GO:0005737,GO:0005783,GO:0005789,GO:0006464,GO:0006486,GO:0006487,GO:0006807,GO:0008150,GO:0008152,GO:0008250,GO:0009058,GO:0009059,GO:0009100,GO:0009101,GO:0009987,GO:0012505,GO:0016020,GO:0016740,GO:0016757,GO:0016758,GO:0018193,GO:0018196,GO:0018279,GO:0019538,GO:0031984,GO:0032991,GO:0034645,GO:0036211,GO:0042175,GO:…	2.4.99.18	13	0		tr|A0A0B7B791|A0A0B7B791_9EUPU Dolichyl-diphosphooligosaccharide--protein glycotransferase OS=Arion vulgaris OX=1028688 GN=ORF169600 PE=3 SV=1	0	1367.1	K07151	dolichyl-diphosphooligosaccharide---protein glycosyltransferase
Btru_001378	1.1	1.6	HiC_scaffold_1	20063277	20075748	-	SMPD1_1	Sphingomyelin phosphodiesterase	PF00149;PF05184	IPR004843;IPR007856;IPR008139;IPR011001;IPR011160;IPR029052;IPR041805	GO:0016787;GO:0004767;GO:0006685;GO:0006629		126957.SMAR006401-PA	1.7e-166	592.8			3.1.4.12	0	0		tr|A0A2T7PFG4|A0A2T7PFG4_POMCA Sphingomyelin phosphodiesterase OS=Pomacea canaliculata OX=400727 GN=C0Q70_07586 PE=3 SV=1	5.8e-185	657.1	K12350	sphingomyelin phosphodiesterase
Btru_001380	0.1	0.1	HiC_scaffold_1	20082092	20086909	-		hypothetical protein	PF05184	IPR007856;IPR008139;IPR011001	GO:0006629		6500.XP_005101263.1	4.1e-36	158.3	SMPD1	GO:0000323,GO:0001932,GO:0001933,GO:0003674,GO:0003824,GO:0004620,GO:0004767,GO:0005488,GO:0005575,GO:0005576,GO:0005615,GO:0005622,GO:0005623,GO:0005737,GO:0005764,GO:0005765,GO:0005768,GO:0005773,GO:0005774,GO:0005775,GO:0005886,GO:0006469,GO:0006629,GO:0006643,GO:0006644,GO:0006664,GO:0006665,GO:0006672,GO:0006684,GO:0006685,GO:0006687,GO:0006793,GO:0006796,GO:0006807,GO:0007154,GO:0007165,GO:…	3.1.4.12	0	0		tr|A0A2C9JLN6|A0A2C9JLN6_BIOGL Sphingomyelin phosphodiesterase OS=Biomphalaria glabrata OX=6526 GN=106059160 PE=4 SV=1	1.1e-43	186.4	K12350	sphingomyelin phosphodiesterase
Btru_001382	6.4	7.4	HiC_scaffold_1	20095422	20113111	-		hypothetical protein		IPR040687			7739.XP_002589077.1	7.4e-16	92	C8orf34			0	0		tr|A0A3S1BNE9|A0A3S1BNE9_ELYCH Uncharacterized protein OS=Elysia chlorotica OX=188477 GN=EGW08_004503 PE=4 SV=1	2e-84	322.8
Btru_001383	19.3	22.7	HiC_scaffold_1	20119903	20154747	+		hypothetical protein	PF00106;PF08659;PF13561	IPR002347;IPR020904;IPR036291	GO:0016491		8364.ENSXETP00000038871	3.4e-57	228.8	HSD17B11	GO:0003674,GO:0003824,GO:0004303,GO:0005575,GO:0005622,GO:0005623,GO:0005737,GO:0005783,GO:0005811,GO:0005829,GO:0006629,GO:0006694,GO:0006703,GO:0006706,GO:0006710,GO:0008150,GO:0008152,GO:0008202,GO:0008209,GO:0008210,GO:0008610,GO:0009056,GO:0009058,GO:0009889,GO:0009891,GO:0009893,GO:0009987,GO:0010817,GO:0012505,GO:0016042,GO:0016229,GO:0016491,GO:0016614,GO:0016616,GO:0019216,GO:0019222,GO:…		1	0		tr|A0A0B7BGP2|A0A0B7BGP2_9EUPU Uncharacterized protein OS=Arion vulgaris OX=1028688 GN=ORF186159 PE=3 SV=1	7e-97	363.6	K15734	all-trans-retinol dehydrogenase (NAD+)
Btru_001384	0.6	0	HiC_scaffold_1	20171648	20176020	+		hypothetical protein					NA	NA	NA	NA	NA	NA	0	0		tr|A0A2C9LLX6|A0A2C9LLX6_BIOGL Uncharacterized protein OS=Biomphalaria glabrata OX=6526 GN=106072810 PE=4 SV=1	8.3e-76	295.8
Btru_001385	0.8	3.7	HiC_scaffold_1	20181010	20226474	+		hypothetical protein	PF00505;PF09011;PF14912	IPR001576;IPR006623;IPR009071;IPR015824;IPR036043;IPR036910	GO:0004618;GO:0006096		6500.XP_005107420.1	4.8e-26	126.7	SSRP1	GO:0000003,GO:0000981,GO:0001672,GO:0001932,GO:0001933,GO:0002064,GO:0002065,GO:0002066,GO:0003006,GO:0003674,GO:0003676,GO:0003677,GO:0003682,GO:0003700,GO:0005488,GO:0005515,GO:0005575,GO:0005622,GO:0005623,GO:0005634,GO:0005654,GO:0005730,GO:0006139,GO:0006351,GO:0006354,GO:0006355,GO:0006357,GO:0006366,GO:0006368,GO:0006725,GO:0006807,GO:0007276,GO:0007281,GO:0007292,GO:0008023,GO:0008064,GO:…		0	0		tr|A0A2C9LG83|A0A2C9LG83_BIOGL Phosphoglycerate kinase OS=Biomphalaria glabrata OX=6526 GN=106079506 PE=3 SV=1	1.3e-38	171.4	K09272	structure-specific recognition protein 1
Btru_001387	1.4	2.8	HiC_scaffold_1	20232337	20242180	+		hypothetical protein	PF13868	IPR026773			6500.XP_005108740.1	5.8e-86	325.1	TCHP	GO:0001558,GO:0005575,GO:0005622,GO:0005623,GO:0005737,GO:0005739,GO:0005813,GO:0005815,GO:0005829,GO:0005856,GO:0005882,GO:0005886,GO:0005911,GO:0005929,GO:0005938,GO:0006915,GO:0008150,GO:0008219,GO:0009987,GO:0010639,GO:0012501,GO:0015630,GO:0016020,GO:0030054,GO:0030057,GO:0030308,GO:0031344,GO:0031345,GO:0032991,GO:0033043,GO:0040008,GO:0042995,GO:0043226,GO:0043227,GO:0043228,GO:0043229,GO:…		0	0		tr|A0A2C9KAU7|A0A2C9KAU7_BIOGL Trichoplein keratin filament-binding protein OS=Biomphalaria glabrata OX=6526 GN=106056224 PE=3 SV=1	1.5e-112	416.4	K16811	trichoplein keratin filament-binding protein
Btru_001388	2.2	2.2	HiC_scaffold_1	20244070	20250415	+	VPS37B	Vacuolar protein sorting-associated protein 37B	PF07200	IPR009851;IPR029012;IPR037859	GO:0000813;GO:0032509		6500.XP_005110857.1	2.3e-48	199.5	VPS37B	GO:0000813,GO:0003674,GO:0005488,GO:0005515,GO:0005575,GO:0005622,GO:0005623,GO:0005737,GO:0005768,GO:0005829,GO:0005886,GO:0006810,GO:0006914,GO:0006996,GO:0007032,GO:0008150,GO:0008152,GO:0009056,GO:0009057,GO:0009987,GO:0010008,GO:0010256,GO:0012505,GO:0016020,GO:0016032,GO:0016043,GO:0016050,GO:0016192,GO:0016197,GO:0016236,GO:0019058,GO:0019068,GO:0022607,GO:0030496,GO:0031090,GO:0031410,GO:…		0	0		tr|A0A2C9LU20|A0A2C9LU20_BIOGL VPS37 C-terminal domain-containing protein OS=Biomphalaria glabrata OX=6526 GN=106056160 PE=4 SV=1	5.6e-89	337.4	K12185	ESCRT-I complex subunit VPS37
Btru_001390	0	0.4	HiC_scaffold_1	20261824	20264711	-		hypothetical protein					6412.HelroP162246	2.6e-09	68.6				1	0		tr|A0A2C9KVS6|A0A2C9KVS6_BIOGL Uncharacterized protein OS=Biomphalaria glabrata OX=6526 GN=106056159 PE=4 SV=1	1.8e-44	188.3
Btru_001393	24.1	42.8	HiC_scaffold_1	20324048	20327719	+	NDUFS8_1	NADH dehydrogenase Fe-S protein subunit 8 ndufs8	PF00037;PF12800;PF12838;PF13187;PF13237	IPR010226;IPR017896;IPR017900	GO:0016020;GO:0051539;GO:0016651;GO:0055114		6500.XP_005110145.1	3.4e-76	291.6	NDUFS8	GO:0003674,GO:0003824,GO:0003954,GO:0005575,GO:0005622,GO:0005623,GO:0005737,GO:0005739,GO:0005740,GO:0005743,GO:0005746,GO:0005747,GO:0005759,GO:0006091,GO:0006119,GO:0006120,GO:0006139,GO:0006163,GO:0006725,GO:0006753,GO:0006793,GO:0006796,GO:0006807,GO:0006950,GO:0006979,GO:0006996,GO:0007005,GO:0008137,GO:0008150,GO:0008152,GO:0009117,GO:0009123,GO:0009126,GO:0009141,GO:0009144,GO:0009150,GO:…	1.6.5.3,1.6.99.3	1	0		tr|A0A433SYX9|A0A433SYX9_ELYCH Uncharacterized protein OS=Elysia chlorotica OX=188477 GN=EGW08_017733 PE=3 SV=1	1.4e-71	279.3	K03941	NADH dehydrogenase (ubiquinone) Fe-S protein 8
Btru_001394	1.3	0.4	HiC_scaffold_1	20328550	20337740	-	FBXW8_1	F-box/WD repeat-containing protein 8	PF00646;PF12937	IPR001680;IPR001810;IPR015943;IPR017986;IPR036047;IPR036322	GO:0005515		6500.XP_005110146.1	1.4e-204	719.5	FBXW8	GO:0000003,GO:0000151,GO:0000209,GO:0001568,GO:0001701,GO:0001890,GO:0001892,GO:0001944,GO:0003006,GO:0003674,GO:0003824,GO:0004842,GO:0005575,GO:0005622,GO:0005623,GO:0005737,GO:0005794,GO:0005829,GO:0006464,GO:0006508,GO:0006511,GO:0006807,GO:0006996,GO:0007030,GO:0007275,GO:0007399,GO:0008150,GO:0008152,GO:0008283,GO:0009056,GO:0009057,GO:0009790,GO:0009792,GO:0009888,GO:0009893,GO:0009894,GO:…		0	0		tr|A0A0B7AW99|A0A0B7AW99_9EUPU Uncharacterized protein OS=Arion vulgaris OX=1028688 GN=ORF146418 PE=4 SV=1	1.8e-225	792	K10264	F-box and WD-40 domain protein 8
Btru_001395	11.9	13	HiC_scaffold_1	20338068	20339850	+	SIRT4	NAD-dependent protein lipoamidase sirtuin-4	PF02146	IPR003000;IPR026587;IPR026590;IPR026591;IPR029035	GO:0070403		6500.XP_005110147.1	1.8e-115	422.5	SIRT4	GO:0000820,GO:0002791,GO:0002792,GO:0003674,GO:0003824,GO:0003950,GO:0004407,GO:0005575,GO:0005622,GO:0005623,GO:0005737,GO:0005739,GO:0005740,GO:0005743,GO:0005759,GO:0006082,GO:0006325,GO:0006342,GO:0006355,GO:0006464,GO:0006471,GO:0006476,GO:0006520,GO:0006521,GO:0006541,GO:0006807,GO:0006950,GO:0006974,GO:0006996,GO:0007005,GO:0008150,GO:0008152,GO:0009064,GO:0009889,GO:0009890,GO:0009891,GO:…		0	0		tr|A0A2C9JZL2|A0A2C9JZL2_BIOGL NAD-dependent protein deacylase OS=Biomphalaria glabrata OX=6526 GN=106074242 PE=3 SV=1	2.3e-136	495	K11414	NAD+-dependent protein deacetylase sirtuin 4
Btru_001396	2	3.3	HiC_scaffold_1	20341505	20349168	-	LRWD1	Leucine-rich repeats and WD repeat domain-containing protein 1	PF00400	IPR001680;IPR015943;IPR017986;IPR019775;IPR036322	GO:0005515		6500.XP_005110148.1	1.2e-177	629.4			3.6.4.13	0	0		tr|A0A0B7B3J0|A0A0B7B3J0_9EUPU WD_REPEATS_REGION domain-containing protein OS=Arion vulgaris OX=1028688 GN=ORF162054 PE=4 SV=1	1.4e-193	685.3	K13131	ATP-dependent RNA helicase DDX20
Btru_001397	0.1	0	HiC_scaffold_1	20356541	20370724	+	DNA2	Tripartite DNA replication factor	PF08696;PF13245;PF13604	IPR014808;IPR026851;IPR027417;IPR041677;IPR041679	GO:0017116;GO:0017108;GO:0033567		6500.XP_005100445.1	4.7e-281	974.9	DNA2	GO:0000002,GO:0000014,GO:0000075,GO:0000076,GO:0000228,GO:0000278,GO:0000723,GO:0000729,GO:0000781,GO:0000784,GO:0001325,GO:0003674,GO:0003676,GO:0003677,GO:0003678,GO:0003824,GO:0004003,GO:0004386,GO:0004518,GO:0004519,GO:0004520,GO:0004536,GO:0005488,GO:0005575,GO:0005622,GO:0005623,GO:0005634,GO:0005654,GO:0005694,GO:0005737,GO:0005739,GO:0005759,GO:0006139,GO:0006259,GO:0006260,GO:0006261,GO:…	2.10.1.1,2.7.7.75,3.6.4.12	0	0		tr|A0A2C9LYA7|A0A2C9LYA7_BIOGL DNA replication ATP-dependent helicase/nuclease OS=Biomphalaria glabrata OX=6526 GN=106063863 PE=3 SV=1	0	1347.4	K10742	DNA replication ATP-dependent helicase Dna2
Btru_001398	1.2	0.7	HiC_scaffold_1	20373712	20376717	-		hypothetical protein		IPR002745;IPR032675	GO:0003950		6500.XP_005091553.1	8e-79	300.8				0	0		tr|A0A3S1HH68|A0A3S1HH68_ELYCH 2'-phosphotransferase OS=Elysia chlorotica OX=188477 GN=EGW08_012942 PE=4 SV=1	1.5e-84	322.8	K10669	2'-phosphotransferase
Btru_001399	0.6	0	HiC_scaffold_1	20381599	20388186	+	NPRL3	Nitrogen permease regulator-like 3	PF03666	IPR005365	GO:0032007;GO:0034198		6500.XP_005097239.1	1.2e-226	792.7	NPRL3	GO:0000003,GO:0000323,GO:0001568,GO:0001944,GO:0003006,GO:0003205,GO:0003231,GO:0003279,GO:0003281,GO:0003674,GO:0005488,GO:0005515,GO:0005575,GO:0005622,GO:0005623,GO:0005634,GO:0005737,GO:0005764,GO:0005765,GO:0005767,GO:0005773,GO:0005774,GO:0005776,GO:0006950,GO:0007154,GO:0007165,GO:0007275,GO:0007276,GO:0007281,GO:0007292,GO:0007293,GO:0007507,GO:0008150,GO:0008361,GO:0009267,GO:0009605,GO:…		0	0		tr|A0A433U7D9|A0A433U7D9_ELYCH Uncharacterized protein (Fragment) OS=Elysia chlorotica OX=188477 GN=EGW08_002463 PE=3 SV=1	2.9e-214	754.6	K20406	nitrogen permease regulator 3-like protein
Btru_001400	0.2	0.2	HiC_scaffold_1	20395815	20403253	-	ZDHHC8	putative palmitoyltransferase zdhhc8	PF01529	IPR001594	GO:0016409		6500.XP_005097240.1	2e-197	696		GO:0003674,GO:0003824,GO:0005575,GO:0005622,GO:0005623,GO:0005737,GO:0006464,GO:0006497,GO:0006807,GO:0008150,GO:0008152,GO:0009058,GO:0009059,GO:0009987,GO:0016409,GO:0016740,GO:0016746,GO:0016747,GO:0018345,GO:0019538,GO:0034645,GO:0036211,GO:0042157,GO:0042158,GO:0043170,GO:0043412,GO:0043543,GO:0044237,GO:0044238,GO:0044249,GO:0044260,GO:0044267,GO:0044424,GO:0044464,GO:0071704,GO:1901564,GO:…	2.3.1.225	4	0		tr|A0A2C9JGC6|A0A2C9JGC6_BIOGL Palmitoyltransferase OS=Biomphalaria glabrata OX=6526 GN=106055875 PE=3 SV=1	9e-272	946	K20030	palmitoyltransferase ZDHHC5/8
Btru_001401	0.6	0.5	HiC_scaffold_1	20405920	20415444	+		hypothetical protein	PF07534	IPR006571			6500.XP_005097241.1	1e-175	623.2				0	0		tr|A0A2C9L422|A0A2C9L422_BIOGL TLDc domain-containing protein OS=Biomphalaria glabrata OX=6526 GN=106074240 PE=4 SV=1	7.5e-234	819.3
Btru_001402	1.7	3.3	HiC_scaffold_1	20421652	20423812	-	ALKBH4	Alpha-ketoglutarate-dependent dioxygenase alkB 4		IPR005123;IPR032857;IPR037151	GO:0016491;GO:0070988;GO:0055114		6500.XP_005102536.1	2e-68	266.2	ALKBH4	GO:0000910,GO:0002164,GO:0002376,GO:0002520,GO:0003674,GO:0003779,GO:0003824,GO:0005488,GO:0005515,GO:0005575,GO:0005622,GO:0005623,GO:0005634,GO:0005737,GO:0006139,GO:0006259,GO:0006304,GO:0006464,GO:0006482,GO:0006725,GO:0006807,GO:0006996,GO:0007010,GO:0007049,GO:0007275,GO:0008092,GO:0008150,GO:0008152,GO:0008214,GO:0009791,GO:0009987,GO:0010324,GO:0016043,GO:0016491,GO:0016705,GO:0016706,GO:…		0	0		tr|A0A2C9JZM6|A0A2C9JZM6_BIOGL Fe2OG dioxygenase domain-containing protein OS=Biomphalaria glabrata OX=6526 GN=106074243 PE=4 SV=1	8.9e-95	356.7	K10766	DNA N6-methyl adenine demethylase
Btru_001403	0.5	2.3	HiC_scaffold_1	20424720	20428592	+		hypothetical protein	PF14916	IPR039496;IPR040370			6500.XP_005100446.1	1.2e-53	217.2	CCDC92	GO:0005575,GO:0005622,GO:0005623,GO:0005634,GO:0005654,GO:0005737,GO:0005813,GO:0005814,GO:0005815,GO:0005856,GO:0015630,GO:0031974,GO:0031981,GO:0043226,GO:0043227,GO:0043228,GO:0043229,GO:0043231,GO:0043232,GO:0043233,GO:0044422,GO:0044424,GO:0044428,GO:0044430,GO:0044444,GO:0044446,GO:0044450,GO:0044464,GO:0070013		0	0		tr|A0A2C9LE81|A0A2C9LE81_BIOGL CCDC92 domain-containing protein OS=Biomphalaria glabrata OX=6526 GN=106080310 PE=4 SV=1	4e-96	361.3	K16452	coiled-coil domain-containing protein 92
Btru_001405	8.4	2.5	HiC_scaffold_1	20432423	20438771	-	TRZ2	mitochondrial 3'-tRNA processing endonuclease Trz2	PF12706	IPR001279;IPR036866			6500.XP_005100447.1	2.3e-128	465.3			3.1.26.11	0	0		tr|A0A2C9KGS2|A0A2C9KGS2_BIOGL Lactamase_B domain-containing protein OS=Biomphalaria glabrata OX=6526 GN=106063861 PE=4 SV=1	1.4e-143	518.8	K00784	ribonuclease Z
Btru_001408	1	0.9	HiC_scaffold_1	20444796	20452292	-	NDA1	Internal alternative NAD(P)H-ubiquinone oxidoreductase A1, mitochondrial		IPR023753;IPR036188	GO:0016491;GO:0055114		6500.XP_005100464.1	9e-156	556.6			1.6.5.9	0	0		tr|A0A2C9JGD2|A0A2C9JGD2_BIOGL Pyr_redox_2 domain-containing protein OS=Biomphalaria glabrata OX=6526 GN=106055864 PE=4 SV=1	1.3e-177	632.1	K17871	NADH:ubiquinone reductase (non-electrogenic)
Btru_001411	9.3	12.4	HiC_scaffold_1	20457739	20458273	-	ADAT2	tRNA-specific adenosine deaminase 2	PF00383;PF14437	IPR002125;IPR016192;IPR016193	GO:0016787;GO:0008270;GO:0003824		6500.XP_005100448.1	4.3e-60	237.7	ADAT2	GO:0003674,GO:0003824,GO:0004000,GO:0005575,GO:0005622,GO:0005623,GO:0005634,GO:0005654,GO:0006139,GO:0006396,GO:0006399,GO:0006400,GO:0006725,GO:0006807,GO:0008033,GO:0008150,GO:0008152,GO:0008251,GO:0009451,GO:0009987,GO:0010467,GO:0016070,GO:0016787,GO:0016810,GO:0016814,GO:0019239,GO:0031974,GO:0031981,GO:0032991,GO:0034470,GO:0034641,GO:0034660,GO:0043170,GO:0043226,GO:0043227,GO:0043229,GO:…		0	0		tr|A0A2C9JGD1|A0A2C9JGD1_BIOGL CMP/dCMP-type deaminase domain-containing protein OS=Biomphalaria glabrata OX=6526 GN=106055863 PE=4 SV=1	4.1e-81	310.5	K15441	tRNA-specific adenosine deaminase 2
Btru_001412	0.5	0.5	HiC_scaffold_1	20459916	20465233	+		hypothetical protein		IPR013087			6500.XP_005100449.1	3.3e-138	498.8				0	0		tr|A0A2C9KQ25|A0A2C9KQ25_BIOGL C2H2-type domain-containing protein OS=Biomphalaria glabrata OX=6526 GN=106055862 PE=4 SV=1	5.2e-218	766.9
Btru_001413	6.6	11.3	HiC_scaffold_1	20469503	20471775	+		hypothetical protein	PF01172;PF09377	IPR002140;IPR018023;IPR018978;IPR019783;IPR036786;IPR037188;IPR039100	GO:0042254;GO:0042256		6500.XP_005100450.1	6.4e-118	430.3	SBDS	GO:0000226,GO:0000278,GO:0000922,GO:0001501,GO:0001503,GO:0001701,GO:0001824,GO:0001832,GO:0001833,GO:0002376,GO:0002520,GO:0003674,GO:0003676,GO:0003723,GO:0005488,GO:0005515,GO:0005575,GO:0005622,GO:0005623,GO:0005634,GO:0005654,GO:0005730,GO:0005737,GO:0005819,GO:0005829,GO:0005856,GO:0006139,GO:0006364,GO:0006396,GO:0006725,GO:0006807,GO:0006928,GO:0006935,GO:0006996,GO:0007010,GO:0007017,GO:…		0	0		tr|A0A433T7V7|A0A433T7V7_ELYCH Ribosome maturation protein SBDS OS=Elysia chlorotica OX=188477 GN=EGW08_014698 PE=3 SV=1	1.6e-110	408.7	K14574	ribosome maturation protein SDO1
Btru_001414	11.5	4.7	HiC_scaffold_1	20473213	20478374	-		hypothetical protein	PF00288;PF08544	IPR006203;IPR006204;IPR006205;IPR013750;IPR014721;IPR020568;IPR036554	GO:0005737;GO:0005524;GO:0004496;GO:0008299		6500.XP_005111912.1	7.8e-105	387.5	MVK	GO:0000166,GO:0000287,GO:0003674,GO:0003676,GO:0003723,GO:0003729,GO:0003824,GO:0004496,GO:0005488,GO:0005515,GO:0005524,GO:0005575,GO:0005622,GO:0005623,GO:0005737,GO:0005777,GO:0005829,GO:0006066,GO:0006084,GO:0006139,GO:0006163,GO:0006417,GO:0006629,GO:0006637,GO:0006644,GO:0006694,GO:0006695,GO:0006720,GO:0006725,GO:0006732,GO:0006753,GO:0006790,GO:0006793,GO:0006796,GO:0006807,GO:0008144,GO:…	2.7.1.36	0	0		tr|A0A0B6ZXD7|A0A0B6ZXD7_9EUPU Mevalonate kinase OS=Arion vulgaris OX=1028688 GN=ORF84680 PE=3 SV=1	2e-126	462.2	K00869	mevalonate kinase
Btru_001415	3.3	1.8	HiC_scaffold_1	20478647	20485358	+		hypothetical protein	PF01923	IPR016030;IPR029499;IPR036451			6500.XP_005111913.1	3e-85	321.6	MMAB	GO:0003674,GO:0003824,GO:0005488,GO:0005575,GO:0005622,GO:0005623,GO:0005737,GO:0005739,GO:0005759,GO:0006725,GO:0006766,GO:0006767,GO:0006807,GO:0008144,GO:0008150,GO:0008152,GO:0008817,GO:0009235,GO:0009987,GO:0016740,GO:0016765,GO:0017144,GO:0019842,GO:0031419,GO:0031974,GO:0033013,GO:0036094,GO:0043226,GO:0043227,GO:0043229,GO:0043231,GO:0043233,GO:0044237,GO:0044281,GO:0044422,GO:0044424,GO:…	2.5.1.17	0	0		tr|A0A2C9M4H7|A0A2C9M4H7_BIOGL Corrinoid adenosyltransferase OS=Biomphalaria glabrata OX=6526 GN=106055861 PE=3 SV=1	2.4e-108	401.4	K00798	cob(I)alamin adenosyltransferase
Btru_001416	1.2	1.2	HiC_scaffold_1	20487592	20497752	+		hypothetical protein					NA	NA	NA	NA	NA	NA	0	0		tr|A0A2C9KR89|A0A2C9KR89_BIOGL Uncharacterized protein OS=Biomphalaria glabrata OX=6526 GN=106055858 PE=4 SV=1	6.1e-51	212.6
Btru_001419	34	12.2	HiC_scaffold_1	20514771	20521919	+	MATN4	Matrilin-4	PF00092;PF13519	IPR002035;IPR036465			6500.XP_005111068.1	2.2e-42	179.1				0	Y		tr|A0A0B7BHY4|A0A0B7BHY4_9EUPU VWFA domain-containing protein (Fragment) OS=Arion vulgaris OX=1028688 GN=ORF188936 PE=4 SV=1	5.9e-37	164.1	K06238	collagen type VI alpha
Btru_001420	0.3	0.7	HiC_scaffold_1	20533848	20538065	-		hypothetical protein					10228.TriadP59745	1.3e-08	68.2				0	0		tr|A0A2C9LUV8|A0A2C9LUV8_BIOGL Uncharacterized protein OS=Biomphalaria glabrata OX=6526 GN=106055860 PE=4 SV=1	1.7e-55	226.9
Btru_001421	134.9	108	HiC_scaffold_1	20545138	20608806	+		hypothetical protein	PF00092;PF13519;PF13768	IPR002035;IPR036465			6500.XP_005101236.1	6.9e-57	228.8	COL28A1	GO:0005575,GO:0005576,GO:0005604,GO:0005622,GO:0005623,GO:0005737,GO:0005783,GO:0005788,GO:0012505,GO:0031012,GO:0031974,GO:0043226,GO:0043227,GO:0043229,GO:0043231,GO:0043233,GO:0044421,GO:0044422,GO:0044424,GO:0044432,GO:0044444,GO:0044446,GO:0044464,GO:0062023,GO:0070013		0	Y		tr|A0A0B7B8N4|A0A0B7B8N4_9EUPU VWFA domain-containing protein OS=Arion vulgaris OX=1028688 GN=ORF170501 PE=4 SV=1	5.5e-56	228.8	K06238	collagen type VI alpha
Btru_001422	38.5	65.3	HiC_scaffold_1	20609979	20612413	-		hypothetical protein	PF06747	IPR010625			6500.XP_005097064.1	1.6e-17	95.9	CHCHD2	GO:0003674,GO:0003676,GO:0003677,GO:0005488,GO:0005515,GO:0005575,GO:0005622,GO:0005623,GO:0005634,GO:0005737,GO:0005739,GO:0005740,GO:0005758,GO:0006355,GO:0006357,GO:0006996,GO:0007005,GO:0008134,GO:0008150,GO:0009889,GO:0009891,GO:0009893,GO:0009987,GO:0010468,GO:0010556,GO:0010557,GO:0010604,GO:0010628,GO:0016043,GO:0019219,GO:0019222,GO:0031323,GO:0031325,GO:0031326,GO:0031328,GO:0031967,GO:…		0	0		tr|A0A2C9JDD6|A0A2C9JDD6_BIOGL CHCH domain-containing protein OS=Biomphalaria glabrata OX=6526 GN=106054253 PE=4 SV=1	2e-17	98.6	K22758	coiled-coil-helix-coiled-coil-helix domain-containing protein 2
Btru_001425	0.1	0.5	HiC_scaffold_1	20635736	20663928	+	SPPL3	Signal peptide peptidase-like 3	PF04258	IPR006639;IPR007369	GO:0016021;GO:0004190	A22B	6500.XP_005097081.1	1.8e-168	599	SPPL3	GO:0000323,GO:0002253,GO:0002376,GO:0002429,GO:0002682,GO:0002684,GO:0002757,GO:0002764,GO:0002768,GO:0003674,GO:0003824,GO:0004175,GO:0004190,GO:0005488,GO:0005515,GO:0005575,GO:0005622,GO:0005623,GO:0005737,GO:0005764,GO:0005765,GO:0005773,GO:0005774,GO:0005783,GO:0005789,GO:0005791,GO:0005793,GO:0005794,GO:0005798,GO:0005886,GO:0006465,GO:0006508,GO:0006518,GO:0006807,GO:0006873,GO:0006874,GO:…		9	0		tr|A0A2C9JDD5|A0A2C9JDD5_BIOGL Uncharacterized protein OS=Biomphalaria glabrata OX=6526 GN=106054254 PE=3 SV=1	1e-189	672.5	K09598	signal peptide peptidase-like 3
Btru_001427	11.4	10.7	HiC_scaffold_1	20668559	20678606	-	ERAL1	Era Like 12S Mitochondrial RRNA Chaperone 1	PF01926;PF02421	IPR005225;IPR005662;IPR006073;IPR009019;IPR015946;IPR027417;IPR030388	GO:0005525;GO:0003723		6500.XP_005097080.1	1e-119	437.2	ERAL1	GO:0000028,GO:0003674,GO:0003676,GO:0003723,GO:0005488,GO:0005575,GO:0005622,GO:0005623,GO:0005737,GO:0005739,GO:0005740,GO:0005743,GO:0005759,GO:0005829,GO:0006412,GO:0006414,GO:0006415,GO:0006518,GO:0006807,GO:0006996,GO:0008150,GO:0008152,GO:0009058,GO:0009059,GO:0009987,GO:0010467,GO:0016020,GO:0016043,GO:0019538,GO:0019843,GO:0019866,GO:0022411,GO:0022607,GO:0022613,GO:0022618,GO:0031090,GO:…		0	0		tr|A0A2C9LDI9|A0A2C9LDI9_BIOGL G domain-containing protein OS=Biomphalaria glabrata OX=6526 GN=106055973 PE=4 SV=1	5e-161	577.4	K03595	GTPase
Btru_001428	0	0	HiC_scaffold_1	20683149	20695257	+	ECT4	NAD(+) hydrolase sarm1	PF07647;PF13676	IPR000157;IPR000225;IPR001660;IPR011989;IPR013761;IPR016024;IPR035897;IPR039184	GO:0005515;GO:0035591;GO:0007165;GO:0034128;GO:0048678		6500.XP_005097079.1	0	1329.7	SARM1	GO:0002682,GO:0002683,GO:0005575,GO:0005622,GO:0005623,GO:0005737,GO:0005739,GO:0005740,GO:0005741,GO:0005829,GO:0005856,GO:0005874,GO:0006950,GO:0007154,GO:0007165,GO:0007275,GO:0007399,GO:0008150,GO:0009611,GO:0009743,GO:0009746,GO:0009749,GO:0009966,GO:0009968,GO:0009987,GO:0010033,GO:0010646,GO:0010648,GO:0010769,GO:0010941,GO:0010975,GO:0015630,GO:0016020,GO:0019867,GO:0019898,GO:0022008,GO:…		0	0		tr|A0A2C9JGF8|A0A2C9JGF8_BIOGL ADP-ribosyl cyclase/cyclic ADP-ribose hydrolase OS=Biomphalaria glabrata OX=6526 GN=106055972 PE=3 SV=1	0	1603.6
Btru_001432	0	0	HiC_scaffold_1	20731170	20734744	+		hypothetical protein	PF15886	IPR031756;IPR043030	GO:0030246		7739.XP_002608726.1	4.5e-14	85.5				0	Y	Excreted/Secreted	tr|A0A3S1CDI5|A0A3S1CDI5_ELYCH GH16 domain-containing protein (Fragment) OS=Elysia chlorotica OX=188477 GN=EGW08_002457 PE=3 SV=1	2e-24	122.9
Btru_001434	0	0.1	HiC_scaffold_1	20739740	20757945	+	BETA1,3GLUCANBINDING_1	Beta-1,3-glucan-binding protein	PF00722	IPR000757;IPR013320	GO:0004553;GO:0005975		10224.XP_002740984.1	1.3e-117	429.9	GNBPB5			0	0		tr|A1EC60|A1EC60_BIOGL Beta-glucan recognition protein OS=Biomphalaria glabrata OX=6526 PE=2 SV=1	3e-214	753.8
Btru_001441	0.2	0.7	HiC_scaffold_1	20819112	20824523	+		hypothetical protein					NA	NA	NA	NA	NA	NA	1	Y		NA	NA	NA
Btru_001443	0.4	1	HiC_scaffold_1	20845979	20856646	+		hypothetical protein	PF00001	IPR000276;IPR017452	GO:0016021;GO:0004930;GO:0007186		6500.XP_005112536.1	4.2e-43	183				6	0		tr|A0A2C9L6J7|A0A2C9L6J7_BIOGL G_PROTEIN_RECEP_F1_2 domain-containing protein OS=Biomphalaria glabrata OX=6526 GN=106054255 PE=4 SV=1	4e-80	308.9
Btru_001444	0.2	0.7	HiC_scaffold_1	20857647	20882465	-	BETA1,3GLUCANBINDING_2	Beta-1,3-glucan-binding protein	PF00722;PF15886	IPR000757;IPR013320;IPR031756;IPR043030	GO:0004553;GO:0030246;GO:0005975		7719.XP_009858384.1	8.7e-121	441	GNBPB5			0	0		tr|A1EC60|A1EC60_BIOGL Beta-glucan recognition protein OS=Biomphalaria glabrata OX=6526 PE=2 SV=1	6.4e-219	770
Btru_001457	0	0.3	HiC_scaffold_1	21079933	21092357	+	ANKRD13B	Ankyrin repeat domain-containing protein 13B	PF00023;PF11904;PF12796;PF13606;PF13637;PF13857	IPR002110;IPR003903;IPR020683;IPR021832;IPR036770	GO:0005515		6500.XP_005093242.1	1.7e-273	948.3	ANKRD13D	GO:0005575,GO:0005622,GO:0005623,GO:0005737,GO:0005768,GO:0005769,GO:0005770,GO:0005886,GO:0012505,GO:0016020,GO:0031410,GO:0031982,GO:0043226,GO:0043227,GO:0043229,GO:0043231,GO:0044424,GO:0044444,GO:0044464,GO:0071944,GO:0097708		0	0		tr|A0A2C9JDB1|A0A2C9JDB1_BIOGL ANK_REP_REGION domain-containing protein OS=Biomphalaria glabrata OX=6526 GN=106054192 PE=4 SV=1	0	1071.2	K21437	ankyrin repeat domain-containing protein 13
Btru_001458	1.1	1.4	HiC_scaffold_1	21100503	21104435	+		hypothetical protein	PF01729;PF02749	IPR002638;IPR004393;IPR013785;IPR022412;IPR027277;IPR036068;IPR037128	GO:0016763;GO:0004514;GO:0003824;GO:0009435		6500.XP_005102473.1	2.3e-139	501.9	QPRT	GO:0003674,GO:0003824,GO:0004514,GO:0005488,GO:0005515,GO:0005575,GO:0005622,GO:0005623,GO:0005737,GO:0005829,GO:0006082,GO:0006139,GO:0006725,GO:0006732,GO:0006733,GO:0006753,GO:0006793,GO:0006796,GO:0006807,GO:0008150,GO:0008152,GO:0009056,GO:0009058,GO:0009108,GO:0009117,GO:0009165,GO:0009435,GO:0009987,GO:0016043,GO:0016054,GO:0016740,GO:0016757,GO:0016763,GO:0017144,GO:0018130,GO:0019359,GO:…	2.4.2.19	0	0		tr|A0A2C9JDA6|A0A2C9JDA6_BIOGL Nicotinate-nucleotide pyrophosphorylase [carboxylating] OS=Biomphalaria glabrata OX=6526 GN=106054193 PE=3 SV=1	6.8e-154	553.1	K00767	nicotinate-nucleotide pyrophosphorylase (carboxylating)
Btru_001459	4.4	3.2	HiC_scaffold_1	21104598	21111099	-		hypothetical protein	PF00291	IPR000634;IPR001926;IPR036052	GO:0030170;GO:0006520		6500.NP_001233149.1	1.6e-133	482.6			5.1.1.18	0	0		tr|F6KBQ0|F6KBQ0_APLCA L-serine ammonia-lyase OS=Aplysia californica OX=6500 GN=dar1 PE=2 SV=1	1.3e-132	482.6	K12235	serine racemase
Btru_001460	0.2	0.1	HiC_scaffold_1	21111889	21114534	+	TLCD2_1	TLC domain-containing protein 2	PF03798	IPR006634	GO:0016021		6500.XP_005102191.1	1.3e-63	250	TLCD1			7	0		tr|A0A2C9L457|A0A2C9L457_BIOGL TLC domain-containing protein OS=Biomphalaria glabrata OX=6526 GN=106054194 PE=4 SV=1	3.8e-89	337.8
Btru_001465	0.3	0	HiC_scaffold_1	21172442	21175888	+	TLCD2_2	TLC domain-containing protein 2	PF03798	IPR006634	GO:0016021		6500.XP_005102191.1	7.2e-87	327.4	TLCD1			7	0		tr|A0A2C9LHU0|A0A2C9LHU0_BIOGL TLC domain-containing protein OS=Biomphalaria glabrata OX=6526 GN=106054195 PE=4 SV=1	9e-132	479.6
Btru_001466	3.9	5.3	HiC_scaffold_1	21183637	21194653	-		hypothetical protein	PF11362;PF16740	IPR026762;IPR042091	GO:0000940;GO:0005876;GO:0008017;GO:0051301;GO:0007059		6500.XP_005102189.1	4.3e-64	251.5	SKA2	GO:0000278,GO:0000775,GO:0000776,GO:0000777,GO:0000779,GO:0000793,GO:0000940,GO:0003674,GO:0005488,GO:0005515,GO:0005575,GO:0005622,GO:0005623,GO:0005694,GO:0005737,GO:0005819,GO:0005829,GO:0005856,GO:0005874,GO:0005876,GO:0007049,GO:0007059,GO:0008017,GO:0008092,GO:0008150,GO:0009987,GO:0015630,GO:0015631,GO:0031110,GO:0032886,GO:0032991,GO:0033043,GO:0043226,GO:0043228,GO:0043229,GO:0043232,GO:…		0	0		tr|A0A2C9LTK4|A0A2C9LTK4_BIOGL Protein FAM33A OS=Biomphalaria glabrata OX=6526 GN=106054196 PE=3 SV=1	6.6e-91	343.6
Btru_001467	25.9	100.2	HiC_scaffold_1	21194916	21198270	+	ERP29	Endoplasmic reticulum resident protein 29	PF07749;PF07912	IPR011679;IPR012883;IPR016855;IPR036249;IPR036356	GO:0005783;GO:0005788;GO:0009306		6500.XP_005102188.1	1e-83	316.6	ERP29	GO:0000003,GO:0000187,GO:0001932,GO:0001934,GO:0002791,GO:0002792,GO:0003002,GO:0003006,GO:0003674,GO:0005488,GO:0005515,GO:0005575,GO:0005622,GO:0005623,GO:0005737,GO:0005783,GO:0005788,GO:0005790,GO:0006457,GO:0006508,GO:0006807,GO:0006810,GO:0006886,GO:0006888,GO:0006950,GO:0007275,GO:0007276,GO:0007281,GO:0007292,GO:0007308,GO:0007309,GO:0007310,GO:0007313,GO:0007389,GO:0008104,GO:0008150,GO:…		0	Y		tr|A0A2C9JDB0|A0A2C9JDB0_BIOGL Uncharacterized protein OS=Biomphalaria glabrata OX=6526 GN=106054200 PE=4 SV=1	7.6e-110	406.4	K09586	endoplasmic reticulum protein 29
Btru_001468	2.4	3.5	HiC_scaffold_1	21199787	21206453	-	ESS2	Splicing factor ESS-2	PF09751	IPR019148			6500.XP_005102187.1	3.2e-172	611.7	DGCR14	GO:0000375,GO:0000377,GO:0000398,GO:0005575,GO:0005622,GO:0005623,GO:0005634,GO:0005681,GO:0006139,GO:0006396,GO:0006397,GO:0006725,GO:0006807,GO:0007275,GO:0007399,GO:0008150,GO:0008152,GO:0008380,GO:0009987,GO:0010467,GO:0016070,GO:0016071,GO:0032501,GO:0032502,GO:0032991,GO:0034641,GO:0043170,GO:0043226,GO:0043227,GO:0043229,GO:0043231,GO:0044237,GO:0044238,GO:0044422,GO:0044424,GO:0044428,GO:…		0	0		tr|A0A2C9JDB5|A0A2C9JDB5_BIOGL Uncharacterized protein OS=Biomphalaria glabrata OX=6526 GN=106054198 PE=3 SV=1	6.3e-207	729.9	K13118	protein DGCR14
Btru_001469	0	0.4	HiC_scaffold_1	21211421	21220835	+		hypothetical protein		IPR033536	GO:0000711;GO:0007129;GO:0007276		6500.XP_005102185.1	4.2e-33	149.1	SPATA22	GO:0000003,GO:0000280,GO:0000711,GO:0000731,GO:0006139,GO:0006259,GO:0006281,GO:0006725,GO:0006807,GO:0006950,GO:0006974,GO:0006996,GO:0007049,GO:0007059,GO:0007127,GO:0007129,GO:0007275,GO:0007276,GO:0008150,GO:0008152,GO:0009058,GO:0009059,GO:0009566,GO:0009987,GO:0016043,GO:0018130,GO:0019438,GO:0019953,GO:0022402,GO:0022414,GO:0032501,GO:0032502,GO:0032504,GO:0033554,GO:0034641,GO:0034645,GO:…		0	0		tr|A0A2C9L5I6|A0A2C9L5I6_BIOGL Uncharacterized protein OS=Biomphalaria glabrata OX=6526 GN=106054199 PE=4 SV=1	2.9e-60	242.3	K22421	spermatogenesis-associated protein 22
Btru_001470	0.1	0.5	HiC_scaffold_1	21240217	21242690	+	FMO5_1	Cyclopentanone 1,2-monooxygenase (CPMO)		IPR020946;IPR036188	GO:0050661;GO:0050660;GO:0004499;GO:0055114		6500.XP_005109083.1	3.3e-53	215.3				2	0		tr|A0A2C9JDB3|A0A2C9JDB3_BIOGL Flavin-containing monooxygenase OS=Biomphalaria glabrata OX=6526 GN=106054201 PE=3 SV=1	1.1e-87	332.8	K00485	dimethylaniline monooxygenase (N-oxide forming)
Btru_001471	0	0	HiC_scaffold_1	21246801	21252999	-		hypothetical protein	PF00135	IPR002018;IPR019819;IPR019826;IPR029058		S09X	6500.XP_005096994.1	2.1e-72	280.8				1	0		tr|A0A2C9MAG6|A0A2C9MAG6_BIOGL Uncharacterized protein OS=Biomphalaria glabrata OX=6526 GN=106054206 PE=3 SV=1	1.7e-124	456.8	K07378	neuroligin
Btru_001474	0	0	HiC_scaffold_1	21268311	21272296	-		hypothetical protein	PF00135	IPR002018;IPR019819;IPR019826;IPR029058		S09X	6500.XP_005096994.1	4e-58	233				1	0		tr|A0A2C9MAG6|A0A2C9MAG6_BIOGL Uncharacterized protein OS=Biomphalaria glabrata OX=6526 GN=106054206 PE=3 SV=1	6.2e-178	634	K07378	neuroligin
Btru_001475	1.6	3.7	HiC_scaffold_1	21286393	21295247	-		hypothetical protein	PF05647	IPR002018;IPR008519;IPR019819;IPR019826;IPR029058		S09X	6500.XP_005096994.1	5.9e-70	273.1				1	0		tr|A0A2C9MAG6|A0A2C9MAG6_BIOGL Uncharacterized protein OS=Biomphalaria glabrata OX=6526 GN=106054206 PE=3 SV=1	9.1e-158	567.8	K07378	neuroligin
Btru_001478	3.8	4.8	HiC_scaffold_1	21334508	21348078	-		hypothetical protein	PF01266	IPR006076;IPR036188	GO:0016491;GO:0055114		8496.XP_006272808.1	1.9e-93	349.7	PIPOX	GO:0003674,GO:0003824,GO:0005102,GO:0005488,GO:0005515,GO:0005575,GO:0005622,GO:0005623,GO:0005737,GO:0005777,GO:0005782,GO:0005829,GO:0006082,GO:0006084,GO:0006139,GO:0006163,GO:0006520,GO:0006553,GO:0006554,GO:0006605,GO:0006625,GO:0006637,GO:0006725,GO:0006732,GO:0006753,GO:0006790,GO:0006793,GO:0006796,GO:0006807,GO:0006810,GO:0006886,GO:0006996,GO:0007031,GO:0008104,GO:0008115,GO:0008150,GO:…	1.5.3.1,1.5.3.7	0	0		tr|A0A0B7AJK0|A0A0B7AJK0_9EUPU DAO domain-containing protein (Fragment) OS=Arion vulgaris OX=1028688 GN=ORF119143 PE=4 SV=1	1.4e-135	492.7	K00306	sarcosine oxidase / L-pipecolate oxidase
Btru_001479	7.5	6	HiC_scaffold_1	21349659	21356837	-		hypothetical protein	PF01266	IPR006076;IPR036188	GO:0016491;GO:0055114		38654.XP_006032934.1	2.5e-97	362.5	PIPOX	GO:0003674,GO:0003824,GO:0005102,GO:0005488,GO:0005515,GO:0005575,GO:0005622,GO:0005623,GO:0005737,GO:0005777,GO:0005782,GO:0005829,GO:0006082,GO:0006084,GO:0006139,GO:0006163,GO:0006520,GO:0006553,GO:0006554,GO:0006605,GO:0006625,GO:0006637,GO:0006725,GO:0006732,GO:0006753,GO:0006790,GO:0006793,GO:0006796,GO:0006807,GO:0006810,GO:0006886,GO:0006996,GO:0007031,GO:0008104,GO:0008115,GO:0008150,GO:…	1.5.3.1,1.5.3.7	0	0		tr|A0A0B7AJK0|A0A0B7AJK0_9EUPU DAO domain-containing protein (Fragment) OS=Arion vulgaris OX=1028688 GN=ORF119143 PE=4 SV=1	2.9e-140	508.1	K00306	sarcosine oxidase / L-pipecolate oxidase
Btru_001480	1.2	0.5	HiC_scaffold_1	21362152	21373000	-		hypothetical protein	PF01266	IPR006076;IPR036188	GO:0016491;GO:0055114		8364.ENSXETP00000020868	7.7e-91	340.9	PIPOX	GO:0003674,GO:0003824,GO:0005102,GO:0005488,GO:0005515,GO:0005575,GO:0005622,GO:0005623,GO:0005737,GO:0005777,GO:0005782,GO:0005829,GO:0006082,GO:0006084,GO:0006139,GO:0006163,GO:0006520,GO:0006553,GO:0006554,GO:0006605,GO:0006625,GO:0006637,GO:0006725,GO:0006732,GO:0006753,GO:0006790,GO:0006793,GO:0006796,GO:0006807,GO:0006810,GO:0006886,GO:0006996,GO:0007031,GO:0008104,GO:0008115,GO:0008150,GO:…	1.5.3.1,1.5.3.7	0	0		tr|A0A0B7AJK0|A0A0B7AJK0_9EUPU DAO domain-containing protein (Fragment) OS=Arion vulgaris OX=1028688 GN=ORF119143 PE=4 SV=1	4.6e-122	447.6	K00306	sarcosine oxidase / L-pipecolate oxidase
Btru_001482	0.2	0.6	HiC_scaffold_1	21386659	21392994	+		hypothetical protein	PF07851	IPR012926	GO:0016021		6500.XP_005101234.1	1.5e-160	572.4	TMEM120B	GO:0005575,GO:0005622,GO:0005623,GO:0005634,GO:0005635,GO:0005637,GO:0008150,GO:0009987,GO:0012505,GO:0016020,GO:0016043,GO:0019866,GO:0022607,GO:0030154,GO:0031090,GO:0031965,GO:0031967,GO:0031975,GO:0032502,GO:0043226,GO:0043227,GO:0043229,GO:0043231,GO:0043933,GO:0044085,GO:0044422,GO:0044424,GO:0044428,GO:0044446,GO:0044464,GO:0045444,GO:0048869,GO:0051259,GO:0051260,GO:0051291,GO:0065003,GO:…		6	0		tr|A0A2C9LRZ8|A0A2C9LRZ8_BIOGL Uncharacterized protein OS=Biomphalaria glabrata OX=6526 GN=106061762 PE=3 SV=1	5.7e-194	686.4
Btru_001483	0.8	0.8	HiC_scaffold_1	21397614	21402115	-		hypothetical protein	PF00025;PF00071;PF01926;PF08477	IPR001806;IPR005225;IPR027417	GO:0005525;GO:0003924		31234.CRE03486	2.4e-31	142.5				0	0		tr|A0A6A5GKP4|A0A6A5GKP4_CAERE Uncharacterized protein OS=Caenorhabditis remanei OX=31234 GN=GCK72_012341 PE=4 SV=1	1.1e-30	143.3	K07857	Ras homolog gene family, member C
Btru_001485	0	0.1	HiC_scaffold_1	21425496	21435997	-		hypothetical protein	PF00001	IPR000276;IPR017452	GO:0016021;GO:0004930;GO:0007186		7668.SPU_009074-tr	1.6e-12	80.9				7	0		tr|A0A3S0ZW81|A0A3S0ZW81_ELYCH G_PROTEIN_RECEP_F1_2 domain-containing protein OS=Elysia chlorotica OX=188477 GN=EGW08_015454 PE=4 SV=1	3.1e-42	182.6	K05052	neuromedin U receptor 1
Btru_001488	1.7	1.4	HiC_scaffold_1	21450905	21460722	-		hypothetical protein	PF01266	IPR006076;IPR036188	GO:0016491;GO:0055114		38654.XP_006032934.1	1.2e-92	347.1	PIPOX	GO:0003674,GO:0003824,GO:0005102,GO:0005488,GO:0005515,GO:0005575,GO:0005622,GO:0005623,GO:0005737,GO:0005777,GO:0005782,GO:0005829,GO:0006082,GO:0006084,GO:0006139,GO:0006163,GO:0006520,GO:0006553,GO:0006554,GO:0006605,GO:0006625,GO:0006637,GO:0006725,GO:0006732,GO:0006753,GO:0006790,GO:0006793,GO:0006796,GO:0006807,GO:0006810,GO:0006886,GO:0006996,GO:0007031,GO:0008104,GO:0008115,GO:0008150,GO:…	1.5.3.1,1.5.3.7	0	0		tr|A0A0B7AJK0|A0A0B7AJK0_9EUPU DAO domain-containing protein (Fragment) OS=Arion vulgaris OX=1028688 GN=ORF119143 PE=4 SV=1	4.2e-132	481.1	K00306	sarcosine oxidase / L-pipecolate oxidase
Btru_001489	11.2	3.3	HiC_scaffold_1	21462333	21471185	-		hypothetical protein	PF01266	IPR006076;IPR036188	GO:0016491;GO:0055114		38654.XP_006032934.1	4.3e-97	361.7	PIPOX	GO:0003674,GO:0003824,GO:0005102,GO:0005488,GO:0005515,GO:0005575,GO:0005622,GO:0005623,GO:0005737,GO:0005777,GO:0005782,GO:0005829,GO:0006082,GO:0006084,GO:0006139,GO:0006163,GO:0006520,GO:0006553,GO:0006554,GO:0006605,GO:0006625,GO:0006637,GO:0006725,GO:0006732,GO:0006753,GO:0006790,GO:0006793,GO:0006796,GO:0006807,GO:0006810,GO:0006886,GO:0006996,GO:0007031,GO:0008104,GO:0008115,GO:0008150,GO:…	1.5.3.1,1.5.3.7	0	0		tr|A0A0B7AJK0|A0A0B7AJK0_9EUPU DAO domain-containing protein (Fragment) OS=Arion vulgaris OX=1028688 GN=ORF119143 PE=4 SV=1	1.3e-140	509.2	K00306	sarcosine oxidase / L-pipecolate oxidase
Btru_001490	0.3	0.3	HiC_scaffold_1	21478228	21486813	-		hypothetical protein	PF01266	IPR006076;IPR036188	GO:0016491;GO:0055114		8364.ENSXETP00000020868	8e-96	357.5	PIPOX	GO:0003674,GO:0003824,GO:0005102,GO:0005488,GO:0005515,GO:0005575,GO:0005622,GO:0005623,GO:0005737,GO:0005777,GO:0005782,GO:0005829,GO:0006082,GO:0006084,GO:0006139,GO:0006163,GO:0006520,GO:0006553,GO:0006554,GO:0006605,GO:0006625,GO:0006637,GO:0006725,GO:0006732,GO:0006753,GO:0006790,GO:0006793,GO:0006796,GO:0006807,GO:0006810,GO:0006886,GO:0006996,GO:0007031,GO:0008104,GO:0008115,GO:0008150,GO:…	1.5.3.1,1.5.3.7	0	0		tr|A0A0B7AJK0|A0A0B7AJK0_9EUPU DAO domain-containing protein (Fragment) OS=Arion vulgaris OX=1028688 GN=ORF119143 PE=4 SV=1	6.9e-134	486.9	K00306	sarcosine oxidase / L-pipecolate oxidase
Btru_001491	1.6	1.4	HiC_scaffold_1	21495606	21506761	+		hypothetical protein	PF07851	IPR012926	GO:0016021		6500.XP_005101234.1	5.6e-155	553.9	TMEM120B	GO:0005575,GO:0005622,GO:0005623,GO:0005634,GO:0005635,GO:0005637,GO:0008150,GO:0009987,GO:0012505,GO:0016020,GO:0016043,GO:0019866,GO:0022607,GO:0030154,GO:0031090,GO:0031965,GO:0031967,GO:0031975,GO:0032502,GO:0043226,GO:0043227,GO:0043229,GO:0043231,GO:0043933,GO:0044085,GO:0044422,GO:0044424,GO:0044428,GO:0044446,GO:0044464,GO:0045444,GO:0048869,GO:0051259,GO:0051260,GO:0051291,GO:0065003,GO:…		6	0		tr|A0A2C9LRZ8|A0A2C9LRZ8_BIOGL Uncharacterized protein OS=Biomphalaria glabrata OX=6526 GN=106061762 PE=3 SV=1	4.9e-185	656.8
Btru_001492	1.9	0.7	HiC_scaffold_1	21507662	21510597	-		hypothetical protein	PF00025;PF00071;PF01926;PF08477	IPR001806;IPR005225;IPR027417	GO:0005525;GO:0003924		31234.CRE03486	3.5e-32	145.2				0	0		tr|A0A6A5GKP4|A0A6A5GKP4_CAERE Uncharacterized protein OS=Caenorhabditis remanei OX=31234 GN=GCK72_012341 PE=4 SV=1	1.6e-31	146	K07857	Ras homolog gene family, member C
Btru_001493	3.2	1.5	HiC_scaffold_1	21518391	21521319	-		hypothetical protein	PF00071;PF08477	IPR001806;IPR005225;IPR027417	GO:0005525;GO:0003924		318829.MGG_07176T0	1.2e-26	126.7	RHO1	GO:0000003,GO:0000131,GO:0000148,GO:0000166,GO:0000271,GO:0000278,GO:0000281,GO:0000910,GO:0000935,GO:0001411,GO:0001882,GO:0001883,GO:0003674,GO:0003824,GO:0003924,GO:0005488,GO:0005525,GO:0005575,GO:0005622,GO:0005623,GO:0005737,GO:0005739,GO:0005740,GO:0005741,GO:0005777,GO:0005783,GO:0005794,GO:0005886,GO:0005933,GO:0005934,GO:0005935,GO:0005937,GO:0005975,GO:0005976,GO:0006073,GO:0006074,GO:…		0	0		tr|A0A1Y1VQT1|A0A1Y1VQT1_9FUNG GTP-binding protein rhoA OS=Anaeromyces robustus OX=1754192 GN=BCR32DRAFT_239082 PE=4 SV=1	1.9e-26	129	K04513	Ras homolog gene family, member A
Btru_001494	1	0.1	HiC_scaffold_1	21527948	21549508	-		hypothetical protein	PF07773	IPR011677;IPR040354			6500.XP_005091574.1	2.9e-199	702.6	TCTN2	GO:0005575,GO:0005623,GO:0005886,GO:0005929,GO:0006996,GO:0007154,GO:0007165,GO:0007166,GO:0007224,GO:0008150,GO:0009987,GO:0016020,GO:0016043,GO:0022406,GO:0022607,GO:0023052,GO:0030030,GO:0030031,GO:0031090,GO:0031253,GO:0032991,GO:0035869,GO:0036038,GO:0042995,GO:0043226,GO:0043227,GO:0044085,GO:0044422,GO:0044425,GO:0044441,GO:0044459,GO:0044463,GO:0044464,GO:0044782,GO:0050789,GO:0050794,GO:…		1	0		tr|A0A2C9K0I9|A0A2C9K0I9_BIOGL DUF1619 domain-containing protein OS=Biomphalaria glabrata OX=6526 GN=106075235 PE=3 SV=1	7e-232	813.9	K19361	tectonic-2
Btru_001496	3.3	3.3	HiC_scaffold_1	21552653	21566626	+		hypothetical protein	PF01565	IPR006094;IPR010031;IPR016166;IPR016167;IPR016169;IPR036318	GO:0050660;GO:0016491;GO:0016899;GO:0071949;GO:0055114		6500.XP_005091596.1	1.2e-51	211.5			1.1.3.37	0	Y		tr|A0A2T7PHM2|A0A2T7PHM2_POMCA FAD-binding PCMH-type domain-containing protein OS=Pomacea canaliculata OX=400727 GN=C0Q70_08365 PE=4 SV=1	4.6e-191	677.6	K00107	D-arabinono-1,4-lactone oxidase
Btru_001498	4.2	1.1	HiC_scaffold_1	21568643	21570409	-		hypothetical protein		IPR001680;IPR015943;IPR017986;IPR019775;IPR036322;IPR042626	GO:0005515		6500.XP_005106176.1	2e-21	108.6	THOC6	GO:0000346,GO:0000347,GO:0000445,GO:0005575,GO:0005622,GO:0005623,GO:0005634,GO:0005654,GO:0006139,GO:0006396,GO:0006397,GO:0006403,GO:0006405,GO:0006406,GO:0006611,GO:0006725,GO:0006807,GO:0006810,GO:0006886,GO:0006913,GO:0006950,GO:0007275,GO:0007399,GO:0007417,GO:0008104,GO:0008150,GO:0008152,GO:0008283,GO:0009266,GO:0009408,GO:0009628,GO:0009987,GO:0010467,GO:0010941,GO:0015031,GO:0015833,GO:…		0	0		tr|A0A2C9L4G1|A0A2C9L4G1_BIOGL WD_REPEATS_REGION domain-containing protein OS=Biomphalaria glabrata OX=6526 GN=106075247 PE=3 SV=1	4.2e-37	163.7	K13175	THO complex subunit 6
Btru_001500	1.4	0.9	HiC_scaffold_1	21577725	21586604	+		hypothetical protein	PF01565	IPR006094;IPR010031;IPR016166;IPR016167;IPR016169;IPR036318	GO:0050660;GO:0016491;GO:0016899;GO:0071949;GO:0055114		6500.XP_005091596.1	8.4e-52	211.8			1.1.3.37	0	Y		tr|A0A2T7PHM2|A0A2T7PHM2_POMCA FAD-binding PCMH-type domain-containing protein OS=Pomacea canaliculata OX=400727 GN=C0Q70_08365 PE=4 SV=1	1.5e-191	679.1	K00107	D-arabinono-1,4-lactone oxidase
Btru_001501	9.6	13.9	HiC_scaffold_1	21587906	21594544	-	THOC6_1	THO complex subunit 6	PF00400	IPR001680;IPR015943;IPR017986;IPR019775;IPR036322;IPR042626	GO:0005515		6500.XP_005106176.1	1.8e-126	459.1	THOC6	GO:0000346,GO:0000347,GO:0000445,GO:0005575,GO:0005622,GO:0005623,GO:0005634,GO:0005654,GO:0006139,GO:0006396,GO:0006397,GO:0006403,GO:0006405,GO:0006406,GO:0006611,GO:0006725,GO:0006807,GO:0006810,GO:0006886,GO:0006913,GO:0006950,GO:0007275,GO:0007399,GO:0007417,GO:0008104,GO:0008150,GO:0008152,GO:0008283,GO:0009266,GO:0009408,GO:0009628,GO:0009987,GO:0010467,GO:0010941,GO:0015031,GO:0015833,GO:…		0	0		tr|A0A2C9L4G1|A0A2C9L4G1_BIOGL WD_REPEATS_REGION domain-containing protein OS=Biomphalaria glabrata OX=6526 GN=106075247 PE=3 SV=1	1.8e-176	628.2	K13175	THO complex subunit 6
Btru_001503	0.7	0.6	HiC_scaffold_1	21600349	21630321	-		hypothetical protein	PF02518	IPR003594;IPR005467;IPR018955;IPR036784;IPR036890;IPR039028	GO:0004672		6500.XP_005109910.1	2.5e-167	595.5	BCKDK	GO:0000166,GO:0003674,GO:0003824,GO:0004672,GO:0004674,GO:0005488,GO:0005524,GO:0005575,GO:0005622,GO:0005623,GO:0005737,GO:0005739,GO:0005759,GO:0005947,GO:0006082,GO:0006464,GO:0006468,GO:0006520,GO:0006793,GO:0006796,GO:0006807,GO:0008144,GO:0008150,GO:0008152,GO:0009056,GO:0009063,GO:0009081,GO:0009083,GO:0009987,GO:0016054,GO:0016301,GO:0016310,GO:0016740,GO:0016772,GO:0016773,GO:0017076,GO:…	2.7.11.4	0	0		tr|A0A3S0ZKS0|A0A3S0ZKS0_ELYCH Protein-serine/threonine kinase OS=Elysia chlorotica OX=188477 GN=EGW08_022559 PE=3 SV=1	8.4e-181	643.3	K00905	[3-methyl-2-oxobutanoate dehydrogenase (acetyl-transferring)] kinase
Btru_001509	1.7	0.1	HiC_scaffold_1	21675910	21687584	-	THOC6_2	THO complex subunit 6		IPR001680;IPR015943;IPR017986;IPR019775;IPR036322;IPR042626	GO:0005515		6500.XP_005106176.1	1.2e-111	409.8	THOC6	GO:0000346,GO:0000347,GO:0000445,GO:0005575,GO:0005622,GO:0005623,GO:0005634,GO:0005654,GO:0006139,GO:0006396,GO:0006397,GO:0006403,GO:0006405,GO:0006406,GO:0006611,GO:0006725,GO:0006807,GO:0006810,GO:0006886,GO:0006913,GO:0006950,GO:0007275,GO:0007399,GO:0007417,GO:0008104,GO:0008150,GO:0008152,GO:0008283,GO:0009266,GO:0009408,GO:0009628,GO:0009987,GO:0010467,GO:0010941,GO:0015031,GO:0015833,GO:…		0	0		tr|A0A2C9L4G1|A0A2C9L4G1_BIOGL WD_REPEATS_REGION domain-containing protein OS=Biomphalaria glabrata OX=6526 GN=106075247 PE=3 SV=1	6.9e-159	569.7	K13175	THO complex subunit 6
Btru_001510	0.6	0	HiC_scaffold_1	21693813	21709636	+		hypothetical protein	PF01565	IPR006094;IPR010031;IPR016166;IPR016167;IPR016169;IPR036318	GO:0050660;GO:0016491;GO:0016899;GO:0071949;GO:0055114		6500.XP_005091596.1	6.5e-52	211.8			1.1.3.37	0	Y		tr|A0A2C9M1I0|A0A2C9M1I0_BIOGL FAD-binding PCMH-type domain-containing protein OS=Biomphalaria glabrata OX=6526 GN=106075236 PE=4 SV=1	4.4e-127	464.5	K00107	D-arabinono-1,4-lactone oxidase
Btru_001513	0.2	0.6	HiC_scaffold_1	21756440	21788600	-		hypothetical protein		IPR000219;IPR035899;IPR037769	GO:0005085;GO:0005096;GO:0043547		6500.XP_005113216.1	8.5e-23	116.3			2.7.11.1	0	0		tr|A0A0B7A0S5|A0A0B7A0S5_9EUPU Uncharacterized protein (Fragment) OS=Arion vulgaris OX=1028688 GN=ORF91257 PE=4 SV=1	2.5e-37	167.5	K08878	breakpoint cluster region protein
Btru_001515	0.1	0.1	HiC_scaffold_1	21796569	21805236	-		hypothetical protein					NA	NA	NA	NA	NA	NA	0	0		tr|A0A3S1I215|A0A3S1I215_ELYCH Uncharacterized protein OS=Elysia chlorotica OX=188477 GN=EGW08_001583 PE=4 SV=1	3.2e-07	67.4
Btru_001517	0.2	0.7	HiC_scaffold_1	21822944	21839274	-	SMG6	Smg-6, nonsense mediated mRNA decay factor	PF10373;PF10374;PF13638	IPR002716;IPR011990;IPR018834;IPR019458;IPR029060	GO:0005515		6500.XP_005096140.1	0	1541.6	SMG6	GO:0000003,GO:0000184,GO:0000723,GO:0000956,GO:0003006,GO:0003674,GO:0003676,GO:0003677,GO:0003723,GO:0003824,GO:0004518,GO:0004519,GO:0004521,GO:0004540,GO:0005488,GO:0005515,GO:0005575,GO:0005622,GO:0005623,GO:0005634,GO:0005697,GO:0005730,GO:0005737,GO:0005829,GO:0006139,GO:0006259,GO:0006278,GO:0006401,GO:0006402,GO:0006403,GO:0006405,GO:0006406,GO:0006611,GO:0006725,GO:0006807,GO:0006810,GO:…		0	0		tr|A0A433UA65|A0A433UA65_ELYCH PINc domain-containing protein (Fragment) OS=Elysia chlorotica OX=188477 GN=EGW08_001582 PE=4 SV=1	0	1279.2	K11124	protein SMG6
Btru_001519	1.3	0.7	HiC_scaffold_1	21894806	21929869	+	CLIP1	CAP-GLY domain-containing linker protein 1	PF01302	IPR000938;IPR036859			6500.XP_005102477.1	9.5e-121	441.8	CLIP2	GO:0000226,GO:0000278,GO:0000775,GO:0000776,GO:0001578,GO:0003674,GO:0003779,GO:0005488,GO:0005515,GO:0005575,GO:0005622,GO:0005623,GO:0005634,GO:0005635,GO:0005694,GO:0005737,GO:0005768,GO:0005794,GO:0005813,GO:0005815,GO:0005819,GO:0005829,GO:0005856,GO:0005874,GO:0005875,GO:0005876,GO:0005881,GO:0005882,GO:0006810,GO:0006886,GO:0006996,GO:0007010,GO:0007017,GO:0007026,GO:0007049,GO:0007275,GO:…		0	0		tr|A0A3S1BEU6|A0A3S1BEU6_ELYCH Uncharacterized protein OS=Elysia chlorotica OX=188477 GN=EGW08_009858 PE=4 SV=1	5e-148	535.4	K10421	CAP-Gly domain-containing linker protein 1
Btru_001523	0.9	1.9	HiC_scaffold_1	21944550	21949821	-		hypothetical protein	PF16065	IPR032072			6500.XP_005102474.1	1.4e-101	376.7	F58A4.6			0	0		tr|A0A2C9LF65|A0A2C9LF65_BIOGL Uncharacterized protein OS=Biomphalaria glabrata OX=6526 GN=106068255 PE=4 SV=1	2.6e-150	541.6
Btru_001524	1.6	0.6	HiC_scaffold_1	21953949	21956890	-		hypothetical protein	PF00168;PF00620	IPR000008;IPR000198;IPR008936;IPR035892;IPR037769	GO:0005096;GO:0007165;GO:0043547		6500.XP_005113216.1	6.9e-133	480.3			2.7.11.1	0	0		tr|A0A3S1I215|A0A3S1I215_ELYCH Uncharacterized protein OS=Elysia chlorotica OX=188477 GN=EGW08_001583 PE=4 SV=1	5.2e-143	516.9	K08878	breakpoint cluster region protein
Btru_001533	0.2	0.9	HiC_scaffold_1	22030938	22043616	-	CDC45_1	DNA replication initiation factor cdc45		IPR003874	GO:0006270		6500.XP_005102677.1	5.1e-232	810.4	CDC45	GO:0000075,GO:0000076,GO:0000082,GO:0000083,GO:0000228,GO:0000278,GO:0000724,GO:0000725,GO:0000727,GO:0003674,GO:0003676,GO:0003677,GO:0003678,GO:0003682,GO:0003688,GO:0003690,GO:0003697,GO:0003824,GO:0004386,GO:0005488,GO:0005575,GO:0005622,GO:0005623,GO:0005634,GO:0005654,GO:0005656,GO:0005657,GO:0005694,GO:0005737,GO:0005813,GO:0005815,GO:0005856,GO:0006139,GO:0006259,GO:0006260,GO:0006261,GO:…		0	0		tr|A0A3S1C2X4|A0A3S1C2X4_ELYCH Uncharacterized protein OS=Elysia chlorotica OX=188477 GN=EGW08_010819 PE=3 SV=1	2e-230	808.1	K06628	cell division control protein 45
Btru_001534	0.1	1.5	HiC_scaffold_1	22044329	22046997	+	SNAP29	Synaptosomal-associated protein 29		IPR000727			181119.XP_005524453.1	4.3e-28	132.1	SNAP29	GO:0000003,GO:0000139,GO:0000149,GO:0000323,GO:0001505,GO:0001775,GO:0002252,GO:0002263,GO:0002274,GO:0002275,GO:0002283,GO:0002366,GO:0002376,GO:0002443,GO:0002444,GO:0002446,GO:0003674,GO:0005484,GO:0005488,GO:0005515,GO:0005575,GO:0005622,GO:0005623,GO:0005634,GO:0005654,GO:0005737,GO:0005764,GO:0005765,GO:0005766,GO:0005768,GO:0005773,GO:0005774,GO:0005776,GO:0005794,GO:0005813,GO:0005815,GO:…		0	0		tr|A0A0B7AR90|A0A0B7AR90_9EUPU Uncharacterized protein OS=Arion vulgaris OX=1028688 GN=ORF135260 PE=4 SV=1	3.6e-77	298.1	K08509	synaptosomal-associated protein 29
Btru_001542	0.1	0	HiC_scaffold_1	22101056	22103433	-		hypothetical protein	PF07690	IPR011701;IPR036259	GO:0022857;GO:0055085		6500.XP_005093702.1	3.6e-87	329.3				13	0		tr|A0A2C9KWQ4|A0A2C9KWQ4_BIOGL Uncharacterized protein OS=Biomphalaria glabrata OX=6526 GN=106075999 PE=4 SV=1	3.6e-190	674.5	K05349	beta-glucosidase
Btru_001545	0.7	0.2	HiC_scaffold_1	22141102	22152348	+		hypothetical protein		IPR033288	GO:0090498;GO:0007283		6500.XP_005103982.1	1.3e-227	796.6	GOLGA3	GO:0000139,GO:0003674,GO:0005215,GO:0005575,GO:0005622,GO:0005623,GO:0005634,GO:0005654,GO:0005730,GO:0005737,GO:0005793,GO:0005794,GO:0005795,GO:0005829,GO:0006810,GO:0006891,GO:0008150,GO:0012505,GO:0016020,GO:0016192,GO:0017119,GO:0019898,GO:0031090,GO:0031312,GO:0031974,GO:0031981,GO:0031984,GO:0031985,GO:0032580,GO:0032991,GO:0043226,GO:0043227,GO:0043228,GO:0043229,GO:0043231,GO:0043232,GO:…		0	0		tr|A0A433T2T8|A0A433T2T8_ELYCH Uncharacterized protein OS=Elysia chlorotica OX=188477 GN=EGW08_016362 PE=4 SV=1	9.6e-148	534.3	K15276	solute carrier family 35 (adenosine 3'-phospho 5'-phosphosulfate transporter), member B2
Btru_001546	1.3	0.5	HiC_scaffold_1	22156258	22163470	-	ZIFL1	Protein ZINC INDUCED FACILITATOR-LIKE 1		IPR011701;IPR036259	GO:0022857;GO:0055085		6500.XP_005103983.1	2.2e-22	112.8				6	0		tr|A0A2C9M5N6|A0A2C9M5N6_BIOGL Uncharacterized protein OS=Biomphalaria glabrata OX=6526 GN=106076879 PE=4 SV=1	3.4e-73	284.6
Btru_001547	0.5	0.2	HiC_scaffold_1	22163828	22168805	-	ZIF1	Protein ZINC INDUCED FACILITATOR 1		IPR001958;IPR005828;IPR036259	GO:0016021;GO:0022857;GO:0055085		6500.XP_005103983.1	6e-58	231.9				5	0		tr|A0A0L8IDJ9|A0A0L8IDJ9_OCTBM MFS domain-containing protein OS=Octopus bimaculoides OX=37653 GN=OCBIM_22015343mg PE=4 SV=1	3e-51	212.6
Btru_001548	4.1	2.8	HiC_scaffold_1	22173116	22178719	+		hypothetical protein	PF04794	IPR006879;IPR011330	GO:0003824;GO:0005975		6500.XP_005102707.1	3.9e-100	371.7	YDJC	GO:0000287,GO:0003674,GO:0005488,GO:0043167,GO:0043169,GO:0046872		0	0		tr|A0A2C9LIR0|A0A2C9LIR0_BIOGL Carbohydrate deacetylase OS=Biomphalaria glabrata OX=6526 GN=106055868 PE=3 SV=1	1.8e-131	478.8
Btru_001549	1.5	0.5	HiC_scaffold_1	22179217	22195935	-		hypothetical protein					6500.XP_005102717.1	8.9e-33	148.3	TRMT2A	GO:0003674,GO:0003676,GO:0003723,GO:0003729,GO:0005488,GO:0097159,GO:1901363		0	0		tr|A0A433T8C4|A0A433T8C4_ELYCH Uncharacterized protein OS=Elysia chlorotica OX=188477 GN=EGW08_014452 PE=3 SV=1	5.9e-31	145.2	K15332	tRNA (uracil-5-)-methyltransferase
Btru_001550	111.3	271.1	HiC_scaffold_1	22212919	22214327	+	SMIM14	Small integral membrane protein 14	PF11027	IPR020309			6500.XP_005102718.1	7.2e-26	122.9	SMIM14	GO:0005575,GO:0005622,GO:0005623,GO:0005737,GO:0005783,GO:0012505,GO:0043226,GO:0043227,GO:0043229,GO:0043231,GO:0044424,GO:0044444,GO:0044464		1	0		tr|A0A433TP75|A0A433TP75_ELYCH Uncharacterized protein OS=Elysia chlorotica OX=188477 GN=EGW08_008942 PE=4 SV=1	3.7e-24	120.2
Btru_001553	11.2	5.3	HiC_scaffold_1	22217918	22230386	-	ZCCHC8	Zinc finger CCHC domain-containing protein 8	PF00098;PF04046	IPR001878;IPR006568;IPR036875	GO:0003676;GO:0008270		6500.XP_005100681.1	4.2e-146	525.4	ZCCHC8	GO:0000375,GO:0000377,GO:0000398,GO:0005575,GO:0005622,GO:0005623,GO:0005634,GO:0005654,GO:0005681,GO:0006139,GO:0006396,GO:0006397,GO:0006725,GO:0006807,GO:0008150,GO:0008152,GO:0008380,GO:0009987,GO:0010467,GO:0016070,GO:0016071,GO:0016604,GO:0031499,GO:0031974,GO:0031981,GO:0032991,GO:0034641,GO:0043170,GO:0043226,GO:0043227,GO:0043229,GO:0043231,GO:0043233,GO:0044237,GO:0044238,GO:0044422,GO:…		0	0		tr|A0A0B6ZV04|A0A0B6ZV04_9EUPU CCHC-type domain-containing protein (Fragment) OS=Arion vulgaris OX=1028688 GN=ORF79123 PE=3 SV=1	7.9e-200	706.8	K13128	zinc finger CCHC domain-containing protein 8
Btru_001554	9.5	8.4	HiC_scaffold_1	22231325	22242972	+	TYW1	S-adenosyl-L-methionine-dependent tRNA 4-demethylwyosine synthase	PF00258;PF04055;PF08608	IPR001094;IPR007197;IPR008254;IPR013785;IPR013917;IPR029039;IPR034556	GO:0010181;GO:0003824;GO:0051536;GO:0051539;GO:0055114;GO:0008033		6500.XP_005100660.1	5.6e-297	1026.5			4.1.3.44	1	0		tr|A0A0B7A5C3|A0A0B7A5C3_9EUPU Radical S-adenosyl methionine and flavodoxin domain-containing protein 1 OS=Arion vulgaris OX=1028688 GN=ORF94421 PE=3 SV=1	1.8e-265	924.9	K15449	tRNA wybutosine-synthesizing protein 1
Btru_001555	0.8	1.2	HiC_scaffold_1	22246481	22252826	-		hypothetical protein	PF00300	IPR013078;IPR029033			6500.XP_005100662.1	9.8e-107	393.3	UBASH3B	GO:0001775,GO:0001817,GO:0001932,GO:0001933,GO:0002682,GO:0002683,GO:0002761,GO:0002762,GO:0003674,GO:0003824,GO:0004721,GO:0004725,GO:0005488,GO:0005515,GO:0005575,GO:0005622,GO:0005623,GO:0005634,GO:0005654,GO:0005737,GO:0005794,GO:0005829,GO:0006464,GO:0006469,GO:0006470,GO:0006793,GO:0006796,GO:0006807,GO:0006950,GO:0007154,GO:0007155,GO:0007162,GO:0007165,GO:0007166,GO:0007167,GO:0007169,GO:…	3.1.3.48	0	0		tr|A0A2T7PH88|A0A2T7PH88_POMCA Uncharacterized protein OS=Pomacea canaliculata OX=400727 GN=C0Q70_08228 PE=4 SV=1	8.6e-73	283.5	K18993	ubiquitin-associated and SH3 domain-containing protein
Btru_001556	0.3	0.4	HiC_scaffold_1	22269598	22273824	-		hypothetical protein	PF10324	IPR017452;IPR019427	GO:0016021;GO:0008528		6500.XP_005096000.1	2.9e-30	139				3	0		tr|A0A2C9KUL7|A0A2C9KUL7_BIOGL G_PROTEIN_RECEP_F1_2 domain-containing protein OS=Biomphalaria glabrata OX=6526 GN=106069611 PE=4 SV=1	3.8e-80	307.8	K08428	G protein-coupled receptor 139
Btru_001558	6.2	3.3	HiC_scaffold_1	22281814	22305612	-	TRMT2A	tRNA methyltransferase 2	PF13649	IPR010280;IPR029063;IPR030390;IPR034262	GO:0008173;GO:0006396		6500.XP_005102717.1	3.8e-199	702.2	TRMT2A	GO:0003674,GO:0003676,GO:0003723,GO:0003729,GO:0005488,GO:0097159,GO:1901363		0	0		tr|A0A433T8C4|A0A433T8C4_ELYCH Uncharacterized protein OS=Elysia chlorotica OX=188477 GN=EGW08_014452 PE=3 SV=1	3.5e-191	678.7	K15332	tRNA (uracil-5-)-methyltransferase
Btru_001561	0.3	0.7	HiC_scaffold_1	22345769	22358888	+	CDC45_2	DNA replication initiation factor cdc45		IPR003874	GO:0006270		6500.XP_005102677.1	6.9e-224	783.5	CDC45	GO:0000075,GO:0000076,GO:0000082,GO:0000083,GO:0000228,GO:0000278,GO:0000724,GO:0000725,GO:0000727,GO:0003674,GO:0003676,GO:0003677,GO:0003678,GO:0003682,GO:0003688,GO:0003690,GO:0003697,GO:0003824,GO:0004386,GO:0005488,GO:0005575,GO:0005622,GO:0005623,GO:0005634,GO:0005654,GO:0005656,GO:0005657,GO:0005694,GO:0005737,GO:0005813,GO:0005815,GO:0005856,GO:0006139,GO:0006259,GO:0006260,GO:0006261,GO:…		0	0		tr|A0A3S1C2X4|A0A3S1C2X4_ELYCH Uncharacterized protein OS=Elysia chlorotica OX=188477 GN=EGW08_010819 PE=3 SV=1	1.1e-220	775.8	K06628	cell division control protein 45
Btru_001562	10.8	13.6	HiC_scaffold_1	22359812	22376693	-		hypothetical protein	PF01187	IPR001398;IPR014347			6500.XP_005102480.1	5.9e-31	140.6	DDT	GO:0001817,GO:0001819,GO:0001932,GO:0001934,GO:0002020,GO:0002682,GO:0002683,GO:0002685,GO:0002686,GO:0002688,GO:0002689,GO:0003674,GO:0003824,GO:0004167,GO:0005102,GO:0005126,GO:0005488,GO:0005515,GO:0005575,GO:0005576,GO:0005615,GO:0005622,GO:0005623,GO:0005634,GO:0005737,GO:0006950,GO:0006952,GO:0006954,GO:0008150,GO:0009893,GO:0009966,GO:0009967,GO:0010562,GO:0010604,GO:0010646,GO:0010647,GO:…	3.2.1.51,4.1.1.84,5.3.2.1	0	Y	Excreted/Secreted	tr|C5MK35|C5MK35_BIOGL Macrophage migration inhibitory factor 2 OS=Biomphalaria glabrata OX=6526 GN=106058022 PE=2 SV=1	1.5e-41	178.7	K10028	D-dopachrome decarboxylase
Btru_001566	14.1	49.2	HiC_scaffold_1	22442217	22444503	-	C1QBP_1	Complement component 1 Q subcomponent-binding protein, mitochondrial	PF02330	IPR003428;IPR036561	GO:0005759		6500.XP_005093692.1	1.2e-77	296.6	C1QBP	GO:0000003,GO:0000122,GO:0001664,GO:0001817,GO:0001818,GO:0001846,GO:0001848,GO:0001849,GO:0002376,GO:0002673,GO:0002682,GO:0002683,GO:0002684,GO:0002685,GO:0002687,GO:0002688,GO:0002690,GO:0002697,GO:0002698,GO:0002831,GO:0002832,GO:0002920,GO:0003674,GO:0003676,GO:0003712,GO:0003714,GO:0003723,GO:0003729,GO:0005080,GO:0005102,GO:0005488,GO:0005515,GO:0005539,GO:0005540,GO:0005575,GO:0005576,GO:…		0	0		tr|A0A2C9LJ63|A0A2C9LJ63_BIOGL Uncharacterized protein OS=Biomphalaria glabrata OX=6526 GN=106070237 PE=3 SV=1	5.5e-88	334	K15414	complement component 1 Q subcomponent-binding protein, mitochondrial
Btru_001567	1.2	3	HiC_scaffold_1	22449830	22453523	+		hypothetical protein	PF00370	IPR018484;IPR043129	GO:0016773;GO:0005975		6500.XP_005093694.1	2.7e-70	272.3	SHPK	GO:0002237,GO:0002682,GO:0002694,GO:0003674,GO:0003824,GO:0005575,GO:0005622,GO:0005623,GO:0005737,GO:0005829,GO:0005975,GO:0006081,GO:0006098,GO:0006139,GO:0006725,GO:0006732,GO:0006733,GO:0006739,GO:0006753,GO:0006793,GO:0006796,GO:0006807,GO:0008150,GO:0008152,GO:0009052,GO:0009117,GO:0009605,GO:0009607,GO:0009617,GO:0009987,GO:0010033,GO:0016301,GO:0016310,GO:0016740,GO:0016772,GO:0016773,GO:…	2.7.1.14	0	0		tr|A0A2C9JVV7|A0A2C9JVV7_BIOGL FGGY_N domain-containing protein OS=Biomphalaria glabrata OX=6526 GN=106070238 PE=4 SV=1	5.5e-102	380.6	K11214	sedoheptulokinase
Btru_001568	1.1	4.5	HiC_scaffold_1	22453755	22455174	-		hypothetical protein					NA	NA	NA	NA	NA	NA	0	0		tr|A0A2C9LSM6|A0A2C9LSM6_BIOGL Uncharacterized protein OS=Biomphalaria glabrata OX=6526 GN=106070240 PE=4 SV=1	5.5e-35	157.5
Btru_001570	2.1	4.2	HiC_scaffold_1	22459050	22466981	-	DPH1_1	Diphthamide biosynthesis protein 1	PF01866	IPR016435;IPR035435;IPR042263;IPR042264;IPR042265	GO:0017183		6500.XP_005107942.1	1.9e-178	632.1	DPH1	GO:0005575,GO:0005622,GO:0005623,GO:0005634,GO:0005654,GO:0005737,GO:0005829,GO:0006417,GO:0006448,GO:0006464,GO:0006807,GO:0008150,GO:0008152,GO:0008283,GO:0009058,GO:0009889,GO:0009987,GO:0010468,GO:0010556,GO:0010608,GO:0017182,GO:0017183,GO:0018193,GO:0018202,GO:0019222,GO:0019538,GO:0030054,GO:0031323,GO:0031326,GO:0031974,GO:0031981,GO:0032268,GO:0034248,GO:0036211,GO:0043170,GO:0043226,GO:…	2.5.1.108	0	0		tr|A0A3S1A2C0|A0A3S1A2C0_ELYCH 2-(3-amino-3-carboxypropyl)histidine synthase OS=Elysia chlorotica OX=188477 GN=EGW08_011351 PE=4 SV=1	1e-181	646	K07561	2-(3-amino-3-carboxypropyl)histidine synthase
Btru_001578	3.4	4.8	HiC_scaffold_1	22610901	22621590	+	DPH1_2	Diphthamide biosynthesis protein 1	PF01866	IPR016435;IPR035435;IPR042263;IPR042264;IPR042265	GO:0017183		6500.XP_005107942.1	6.8e-176	623.6	DPH1	GO:0005575,GO:0005622,GO:0005623,GO:0005634,GO:0005654,GO:0005737,GO:0005829,GO:0006417,GO:0006448,GO:0006464,GO:0006807,GO:0008150,GO:0008152,GO:0008283,GO:0009058,GO:0009889,GO:0009987,GO:0010468,GO:0010556,GO:0010608,GO:0017182,GO:0017183,GO:0018193,GO:0018202,GO:0019222,GO:0019538,GO:0030054,GO:0031323,GO:0031326,GO:0031974,GO:0031981,GO:0032268,GO:0034248,GO:0036211,GO:0043170,GO:0043226,GO:…	2.5.1.108	0	0		tr|A0A3S1A2C0|A0A3S1A2C0_ELYCH 2-(3-amino-3-carboxypropyl)histidine synthase OS=Elysia chlorotica OX=188477 GN=EGW08_011351 PE=4 SV=1	5.7e-177	630.2	K07561	2-(3-amino-3-carboxypropyl)histidine synthase
Btru_001579	8.6	8.5	HiC_scaffold_1	22622457	22630286	-		hypothetical protein	PF00370	IPR018484;IPR043129	GO:0016773;GO:0005975		6500.XP_005093694.1	2.4e-134	485.7	SHPK	GO:0002237,GO:0002682,GO:0002694,GO:0003674,GO:0003824,GO:0005575,GO:0005622,GO:0005623,GO:0005737,GO:0005829,GO:0005975,GO:0006081,GO:0006098,GO:0006139,GO:0006725,GO:0006732,GO:0006733,GO:0006739,GO:0006753,GO:0006793,GO:0006796,GO:0006807,GO:0008150,GO:0008152,GO:0009052,GO:0009117,GO:0009605,GO:0009607,GO:0009617,GO:0009987,GO:0010033,GO:0016301,GO:0016310,GO:0016740,GO:0016772,GO:0016773,GO:…	2.7.1.14	0	0		tr|A0A2C9JVV7|A0A2C9JVV7_BIOGL FGGY_N domain-containing protein OS=Biomphalaria glabrata OX=6526 GN=106070238 PE=4 SV=1	1.3e-185	659.1	K11214	sedoheptulokinase
Btru_001580	25.6	53.9	HiC_scaffold_1	22632957	22635337	+	C1QBP_2	Complement component 1 Q subcomponent-binding protein, mitochondrial	PF02330	IPR003428;IPR036561	GO:0005759		6500.XP_005093692.1	7.3e-78	297.4	C1QBP	GO:0000003,GO:0000122,GO:0001664,GO:0001817,GO:0001818,GO:0001846,GO:0001848,GO:0001849,GO:0002376,GO:0002673,GO:0002682,GO:0002683,GO:0002684,GO:0002685,GO:0002687,GO:0002688,GO:0002690,GO:0002697,GO:0002698,GO:0002831,GO:0002832,GO:0002920,GO:0003674,GO:0003676,GO:0003712,GO:0003714,GO:0003723,GO:0003729,GO:0005080,GO:0005102,GO:0005488,GO:0005515,GO:0005539,GO:0005540,GO:0005575,GO:0005576,GO:…		0	0		tr|A0A2C9LJ63|A0A2C9LJ63_BIOGL Uncharacterized protein OS=Biomphalaria glabrata OX=6526 GN=106070237 PE=3 SV=1	1.1e-88	336.3	K15414	complement component 1 Q subcomponent-binding protein, mitochondrial
Btru_001582	1.7	0.4	HiC_scaffold_1	22636449	22646993	-		hypothetical protein		IPR000210;IPR011333;IPR011989;IPR016024	GO:0005515		6500.XP_005093703.1	1.6e-193	684.1	ARMC5	GO:0005575,GO:0005622,GO:0005623,GO:0005634,GO:0005654,GO:0005737,GO:0005829,GO:0005912,GO:0005924,GO:0005925,GO:0008150,GO:0030054,GO:0030055,GO:0031974,GO:0031981,GO:0042752,GO:0043226,GO:0043227,GO:0043229,GO:0043231,GO:0043233,GO:0044422,GO:0044424,GO:0044428,GO:0044444,GO:0044446,GO:0044464,GO:0050789,GO:0065007,GO:0070013,GO:0070161		0	0		tr|A0A2C9M5M0|A0A2C9M5M0_BIOGL Uncharacterized protein OS=Biomphalaria glabrata OX=6526 GN=106057291 PE=4 SV=1	4.9e-282	981.1	K22499	armadillo repeat-containing protein 5
Btru_001584	0.3	0	HiC_scaffold_1	22684938	22692778	+		hypothetical protein		IPR017452;IPR019430	GO:0016021		6500.XP_005096000.1	2.5e-22	112.1				3	0		tr|A0A433TXR0|A0A433TXR0_ELYCH G_PROTEIN_RECEP_F1_2 domain-containing protein OS=Elysia chlorotica OX=188477 GN=EGW08_005829 PE=4 SV=1	1.1e-19	106.3
Btru_001590	165.2	79.1	HiC_scaffold_1	22719405	22728499	+		hypothetical protein	PF00112	IPR000668;IPR025661;IPR033157;IPR038765	GO:0008234;GO:0006508	C01A	176946.XP_007431930.1	4.8e-79	300.8	ctsz	GO:0000003,GO:0002119,GO:0002164,GO:0003006,GO:0005575,GO:0005576,GO:0007275,GO:0007548,GO:0008150,GO:0008406,GO:0009653,GO:0009790,GO:0009791,GO:0009792,GO:0009886,GO:0009887,GO:0010171,GO:0018996,GO:0022404,GO:0022414,GO:0031012,GO:0032501,GO:0032502,GO:0035262,GO:0040025,GO:0040032,GO:0042303,GO:0042395,GO:0044421,GO:0045137,GO:0048513,GO:0048569,GO:0048608,GO:0048731,GO:0048856,GO:0060102,GO:…	3.4.18.1	0	0		tr|A0A2C9JLP6|A0A2C9JLP6_BIOGL Cathepsin X OS=Biomphalaria glabrata OX=6526 GN=106059222 PE=3 SV=1	2.7e-92	347.8	K08568	cathepsin X
Btru_001592	0	0.1	HiC_scaffold_1	22737351	22764429	-		hypothetical protein	PF00246;PF13620;PF13715	IPR000834;IPR008969;IPR015567	GO:0008270;GO:0004181;GO:0004185;GO:0006508	M14B	6500.NP_001191551.1	0	1562	CPD	GO:0003674,GO:0003824,GO:0004180,GO:0004181,GO:0004185,GO:0005488,GO:0005515,GO:0005575,GO:0005576,GO:0005615,GO:0005622,GO:0005623,GO:0005634,GO:0005737,GO:0005794,GO:0005802,GO:0006508,GO:0006518,GO:0006807,GO:0008150,GO:0008152,GO:0008233,GO:0008235,GO:0008236,GO:0008237,GO:0008238,GO:0008270,GO:0009987,GO:0010033,GO:0010467,GO:0012505,GO:0016020,GO:0016021,GO:0016485,GO:0016787,GO:0017171,GO:…	3.4.17.22	0	Y		tr|A0A2C9JLP4|A0A2C9JLP4_BIOGL Carboxypeptidase D OS=Biomphalaria glabrata OX=6526 GN=106059226 PE=3 SV=1	0	2063.5	K07752	carboxypeptidase D
Btru_001593	0	0.2	HiC_scaffold_1	22770665	22794653	-	TPCN1_1	Two pore calcium channel protein 1	PF00520	IPR005821;IPR011992;IPR027359;IPR028801	GO:0016020;GO:0005216;GO:0005245;GO:0055085;GO:0006811		6500.XP_005089220.1	0	1111.3	TPCN1	GO:0000323,GO:0001508,GO:0003674,GO:0005215,GO:0005216,GO:0005217,GO:0005261,GO:0005262,GO:0005488,GO:0005515,GO:0005575,GO:0005622,GO:0005623,GO:0005737,GO:0005764,GO:0005765,GO:0005768,GO:0005773,GO:0005774,GO:0005886,GO:0006810,GO:0006811,GO:0006812,GO:0006816,GO:0006873,GO:0006874,GO:0006875,GO:0007154,GO:0007165,GO:0007204,GO:0008150,GO:0008324,GO:0009893,GO:0009894,GO:0009896,GO:0009987,GO:…		11	0		tr|A0A2C9KW31|A0A2C9KW31_BIOGL Uncharacterized protein OS=Biomphalaria glabrata OX=6526 GN=106073131 PE=4 SV=1	5e-306	1059.7	K16896	two pore calcium channel protein 1
Btru_001594	0.4	1.3	HiC_scaffold_1	22795071	22803454	+		hypothetical protein	PF00612	IPR000048;IPR042815	GO:0005515		6500.XP_005089219.1	2.2e-133	483.4	IQCD			0	0		tr|A0A3S1H546|A0A3S1H546_ELYCH Dynein regulatory complex protein 10 (Fragment) OS=Elysia chlorotica OX=188477 GN=EGW08_019853 PE=3 SV=1	2e-120	443.4
Btru_001600	0.6	0.8	HiC_scaffold_1	22835034	22847274	+		hypothetical protein	PF02535	IPR003689	GO:0016020;GO:0046873;GO:0055085;GO:0030001		6500.XP_005102657.1	1.5e-81	310.5		GO:0000041,GO:0003674,GO:0005215,GO:0005385,GO:0005575,GO:0005623,GO:0005886,GO:0006810,GO:0006811,GO:0006812,GO:0006829,GO:0006950,GO:0008150,GO:0008324,GO:0009636,GO:0010035,GO:0010038,GO:0010043,GO:0010312,GO:0015075,GO:0015318,GO:0016020,GO:0016323,GO:0016324,GO:0022857,GO:0022890,GO:0030001,GO:0034220,GO:0042221,GO:0044425,GO:0044459,GO:0044464,GO:0045177,GO:0046873,GO:0046915,GO:0050896,GO:…		8	0		tr|A0A2C9K515|A0A2C9K515_BIOGL Uncharacterized protein OS=Biomphalaria glabrata OX=6526 GN=106051550 PE=4 SV=1	5.5e-89	338.2	K14709	solute carrier family 39 (zinc transporter), member 1/2/3
Btru_001606	0.7	0	HiC_scaffold_1	22867436	22871763	-	TMEM17B_1	Transmembrane protein 17B	PF09799	IPR019184			6500.XP_005102655.1	5e-53	214.2	TMEM17	GO:0005575,GO:0005623,GO:0005886,GO:0005929,GO:0006996,GO:0007154,GO:0007165,GO:0007166,GO:0007224,GO:0008150,GO:0009987,GO:0016020,GO:0016043,GO:0022607,GO:0023052,GO:0030030,GO:0030031,GO:0031090,GO:0031253,GO:0032991,GO:0035869,GO:0036038,GO:0042995,GO:0043226,GO:0043227,GO:0044085,GO:0044422,GO:0044425,GO:0044441,GO:0044459,GO:0044463,GO:0044464,GO:0044782,GO:0050789,GO:0050794,GO:0050896,GO:…		4	0		tr|A0A2C9KE25|A0A2C9KE25_BIOGL Uncharacterized protein OS=Biomphalaria glabrata OX=6526 GN=106064894 PE=4 SV=1	6.3e-66	260	K19384	transmembrane protein 17
Btru_001608	6.5	30.1	HiC_scaffold_1	22875485	22887060	+		hypothetical protein	PF00106;PF08659;PF13561	IPR002347;IPR036291			6500.XP_005093688.1	3.4e-102	379				0	0		tr|A0A0B7B0X8|A0A0B7B0X8_9EUPU Uncharacterized protein (Fragment) OS=Arion vulgaris OX=1028688 GN=ORF150196 PE=4 SV=1	1.9e-102	382.9	K00019	3-hydroxybutyrate dehydrogenase
Btru_001609	8.7	25.6	HiC_scaffold_1	22895911	22900892	+		hypothetical protein	PF11111	IPR020987			51337.XP_004650410.1	7.6e-08	64.3	CENPM	GO:0000775,GO:0000776,GO:0000777,GO:0000779,GO:0000793,GO:0005575,GO:0005622,GO:0005623,GO:0005634,GO:0005654,GO:0005694,GO:0005737,GO:0005829,GO:0006323,GO:0006325,GO:0006333,GO:0006334,GO:0006336,GO:0006338,GO:0006996,GO:0008150,GO:0009987,GO:0016043,GO:0022607,GO:0031055,GO:0031497,GO:0031974,GO:0031981,GO:0032991,GO:0034080,GO:0034508,GO:0034622,GO:0034724,GO:0034728,GO:0043044,GO:0043226,GO:…		0	0		tr|A0A2C9KGT1|A0A2C9KGT1_BIOGL Centromere protein M OS=Biomphalaria glabrata OX=6526 GN=106051532 PE=4 SV=1	4.5e-55	224.2
Btru_001610	1.2	10.7	HiC_scaffold_1	22901182	22905262	-	TMEM17B_2	Transmembrane protein 17B	PF09799	IPR019184			6500.XP_005102655.1	4.3e-69	267.7	TMEM17	GO:0005575,GO:0005623,GO:0005886,GO:0005929,GO:0006996,GO:0007154,GO:0007165,GO:0007166,GO:0007224,GO:0008150,GO:0009987,GO:0016020,GO:0016043,GO:0022607,GO:0023052,GO:0030030,GO:0030031,GO:0031090,GO:0031253,GO:0032991,GO:0035869,GO:0036038,GO:0042995,GO:0043226,GO:0043227,GO:0044085,GO:0044422,GO:0044425,GO:0044441,GO:0044459,GO:0044463,GO:0044464,GO:0044782,GO:0050789,GO:0050794,GO:0050896,GO:…		4	0		tr|A0A2C9KE25|A0A2C9KE25_BIOGL Uncharacterized protein OS=Biomphalaria glabrata OX=6526 GN=106064894 PE=4 SV=1	6.4e-83	316.6	K19384	transmembrane protein 17
Btru_001612	3.5	1.6	HiC_scaffold_1	22914882	22929689	+		hypothetical protein					NA	NA	NA	NA	NA	NA	0	0		tr|A0A2C9KGT1|A0A2C9KGT1_BIOGL Centromere protein M OS=Biomphalaria glabrata OX=6526 GN=106051532 PE=4 SV=1	2.1e-66	264.6
Btru_001613	0.3	0.1	HiC_scaffold_1	22932785	22945088	-		hypothetical protein	PF02535	IPR003689	GO:0016020;GO:0046873;GO:0055085;GO:0030001		6500.XP_005102657.1	1.5e-80	307.4		GO:0000041,GO:0003674,GO:0005215,GO:0005385,GO:0005575,GO:0005623,GO:0005886,GO:0006810,GO:0006811,GO:0006812,GO:0006829,GO:0006950,GO:0008150,GO:0008324,GO:0009636,GO:0010035,GO:0010038,GO:0010043,GO:0010312,GO:0015075,GO:0015318,GO:0016020,GO:0016323,GO:0016324,GO:0022857,GO:0022890,GO:0030001,GO:0034220,GO:0042221,GO:0044425,GO:0044459,GO:0044464,GO:0045177,GO:0046873,GO:0046915,GO:0050896,GO:…		8	Y		tr|A0A2C9K515|A0A2C9K515_BIOGL Uncharacterized protein OS=Biomphalaria glabrata OX=6526 GN=106051550 PE=4 SV=1	3.1e-88	335.9	K14709	solute carrier family 39 (zinc transporter), member 1/2/3
Btru_001615	1.4	0.5	HiC_scaffold_1	22952026	22967137	-		hypothetical protein	PF01773;PF07662	IPR002668;IPR008276;IPR011657	GO:0016020;GO:0005337;GO:1901642		6500.XP_005109972.1	6.9e-128	464.9		GO:0003674,GO:0005215,GO:0005337,GO:0005415,GO:0005575,GO:0005623,GO:0005886,GO:0005887,GO:0006810,GO:0006811,GO:0006812,GO:0006814,GO:0008150,GO:0008324,GO:0015075,GO:0015077,GO:0015081,GO:0015291,GO:0015293,GO:0015294,GO:0015318,GO:0015370,GO:0015672,GO:0015858,GO:0015931,GO:0015932,GO:0016020,GO:0016021,GO:0022804,GO:0022857,GO:0022890,GO:0030001,GO:0031224,GO:0031226,GO:0034220,GO:0035725,GO:…		18	0		tr|A0A433TYX7|A0A433TYX7_ELYCH Uncharacterized protein (Fragment) OS=Elysia chlorotica OX=188477 GN=EGW08_005444 PE=3 SV=1	4.2e-135	491.9	K11536	pyrimidine nucleoside transport protein
Btru_001616	0	0.1	HiC_scaffold_1	22976155	22981481	-		hypothetical protein		IPR000048;IPR042815	GO:0005515		6500.XP_005089219.1	4.4e-58	232.6	IQCD			0	0		tr|A0A2C9M5J5|A0A2C9M5J5_BIOGL Dynein regulatory complex protein 10 OS=Biomphalaria glabrata OX=6526 GN=106073130 PE=3 SV=1	3.3e-92	349
Btru_001618	0.3	3.2	HiC_scaffold_1	22984985	22988603	-		hypothetical protein	PF00612	IPR000048;IPR042815	GO:0005515		6500.XP_005089219.1	2.8e-120	439.1	IQCD			0	0		tr|A0A2C9JCD5|A0A2C9JCD5_BIOGL Dynein regulatory complex protein 10 OS=Biomphalaria glabrata OX=6526 GN=106078393 PE=3 SV=1	1.6e-114	422.9
Btru_001620	0.1	0	HiC_scaffold_1	23002777	23013546	+	TPCN1_2	Two pore calcium channel protein 1		IPR005821;IPR011992;IPR027359;IPR028801	GO:0016020;GO:0005216;GO:0005245;GO:0055085;GO:0006811		6500.XP_005089220.1	1.3e-230	805.8	TPCN1	GO:0000323,GO:0001508,GO:0003674,GO:0005215,GO:0005216,GO:0005217,GO:0005261,GO:0005262,GO:0005488,GO:0005515,GO:0005575,GO:0005622,GO:0005623,GO:0005737,GO:0005764,GO:0005765,GO:0005768,GO:0005773,GO:0005774,GO:0005886,GO:0006810,GO:0006811,GO:0006812,GO:0006816,GO:0006873,GO:0006874,GO:0006875,GO:0007154,GO:0007165,GO:0007204,GO:0008150,GO:0008324,GO:0009893,GO:0009894,GO:0009896,GO:0009987,GO:…		6	0		tr|A0A2C9KW31|A0A2C9KW31_BIOGL Uncharacterized protein OS=Biomphalaria glabrata OX=6526 GN=106073131 PE=4 SV=1	5.1e-216	760.4	K16896	two pore calcium channel protein 1
Btru_001621	0	0	HiC_scaffold_1	23018709	23042593	+		hypothetical protein	PF00246;PF13620;PF13715	IPR000834;IPR008969;IPR015567	GO:0008270;GO:0004181;GO:0004185;GO:0006508	M14B	6500.NP_001191551.1	0	1562	CPD	GO:0003674,GO:0003824,GO:0004180,GO:0004181,GO:0004185,GO:0005488,GO:0005515,GO:0005575,GO:0005576,GO:0005615,GO:0005622,GO:0005623,GO:0005634,GO:0005737,GO:0005794,GO:0005802,GO:0006508,GO:0006518,GO:0006807,GO:0008150,GO:0008152,GO:0008233,GO:0008235,GO:0008236,GO:0008237,GO:0008238,GO:0008270,GO:0009987,GO:0010033,GO:0010467,GO:0012505,GO:0016020,GO:0016021,GO:0016485,GO:0016787,GO:0017171,GO:…	3.4.17.22	1	Y		tr|A0A2C9JLP4|A0A2C9JLP4_BIOGL Carboxypeptidase D OS=Biomphalaria glabrata OX=6526 GN=106059226 PE=3 SV=1	0	2397.9	K07752	carboxypeptidase D
Btru_001623	169.5	307.9	HiC_scaffold_1	23051067	23062273	-		hypothetical protein	PF00112	IPR000668;IPR025661;IPR033157;IPR038765	GO:0008234;GO:0006508	C01A	8932.XP_005499776.1	1.4e-111	409.5	ctsz	GO:0000003,GO:0002119,GO:0002164,GO:0003006,GO:0005575,GO:0005576,GO:0007275,GO:0007548,GO:0008150,GO:0008406,GO:0009653,GO:0009790,GO:0009791,GO:0009792,GO:0009886,GO:0009887,GO:0010171,GO:0018996,GO:0022404,GO:0022414,GO:0031012,GO:0032501,GO:0032502,GO:0035262,GO:0040025,GO:0040032,GO:0042303,GO:0042395,GO:0044421,GO:0045137,GO:0048513,GO:0048569,GO:0048608,GO:0048731,GO:0048856,GO:0060102,GO:…	3.4.18.1	0	Y		tr|A0A2C9JLP6|A0A2C9JLP6_BIOGL Cathepsin X OS=Biomphalaria glabrata OX=6526 GN=106059222 PE=3 SV=1	2.4e-134	488	K08568	cathepsin X
Btru_001632	0	0	HiC_scaffold_1	23133540	23159006	-	NPR1_1	Nitrogen permease reactivator protein	PF00069;PF00211;PF07714	IPR000719;IPR001054;IPR001245;IPR011009;IPR011645;IPR018297;IPR029787	GO:0004383;GO:0004672;GO:0016849;GO:0005524;GO:0009190;GO:0035556;GO:0006182;GO:0006468		10224.XP_006814367.1	2.4e-130	473.4			4.6.1.2	0	0		tr|A0A2C9JIC3|A0A2C9JIC3_BIOGL Guanylate cyclase OS=Biomphalaria glabrata OX=6526 GN=106067796 PE=4 SV=1	1.7e-263	918.7	K12324	atrial natriuretic peptide receptor B
Btru_001639	8.8	22	HiC_scaffold_1	23217194	23220079	-		hypothetical protein					NA	NA	NA	NA	NA	NA	0	0		tr|A0A2C9KGM4|A0A2C9KGM4_BIOGL Uncharacterized protein OS=Biomphalaria glabrata OX=6526 GN=106050129 PE=4 SV=1	5.8e-35	157.5
Btru_001640	4.6	11.1	HiC_scaffold_1	23225319	23231412	-		hypothetical protein					NA	NA	NA	NA	NA	NA	0	Y		NA	NA	NA
Btru_001643	2.1	0.4	HiC_scaffold_1	23247621	23257059	-		hypothetical protein		IPR002656	GO:0016747		6500.XP_005109907.1	1.8e-56	226.9				9	0		tr|A0A2C9KPY5|A0A2C9KPY5_BIOGL Acyl_transf_3 domain-containing protein OS=Biomphalaria glabrata OX=6526 GN=106057005 PE=4 SV=1	1.5e-97	366.3
Btru_001644	0	0.3	HiC_scaffold_1	23257614	23262712	-		hypothetical protein		IPR006621			6500.XP_005109908.1	1.1e-09	70.9		GO:0000003,GO:0003006,GO:0003008,GO:0007275,GO:0007276,GO:0007281,GO:0007292,GO:0007586,GO:0007588,GO:0008150,GO:0009987,GO:0019953,GO:0022412,GO:0022414,GO:0022600,GO:0030154,GO:0030421,GO:0032501,GO:0032502,GO:0032504,GO:0040003,GO:0042335,GO:0044703,GO:0048468,GO:0048477,GO:0048609,GO:0048856,GO:0048869,GO:0051704	3.2.1.14	1	Y		NA	NA	NA
Btru_001645	0	0	HiC_scaffold_1	23263582	23275580	-		hypothetical protein		IPR011004			NA	NA	NA	NA	NA	NA	0	Y	Excreted/Secreted	NA	NA	NA
Btru_001646	0.1	0	HiC_scaffold_1	23276740	23303919	-	NPR1_2	Nitrogen permease reactivator protein	PF00069;PF00211;PF07714	IPR000719;IPR001054;IPR001245;IPR011009;IPR018297;IPR029787	GO:0004672;GO:0016849;GO:0005524;GO:0009190;GO:0035556;GO:0006468		10224.XP_006822860.1	3.8e-153	549.3			4.6.1.2	0	0		tr|A0A2C9JIC3|A0A2C9JIC3_BIOGL Guanylate cyclase OS=Biomphalaria glabrata OX=6526 GN=106067796 PE=4 SV=1	0	1077.8	K12324	atrial natriuretic peptide receptor B
Btru_001647	0	0	HiC_scaffold_1	23311414	23326147	-		hypothetical protein		IPR028082			6500.XP_005112873.1	3.9e-50	206.1				1	0		tr|A0A2C9JIC3|A0A2C9JIC3_BIOGL Guanylate cyclase OS=Biomphalaria glabrata OX=6526 GN=106067796 PE=4 SV=1	7.5e-11	78.6
Btru_001653	1.1	0.1	HiC_scaffold_1	23365481	23369386	-		hypothetical protein					NA	NA	NA	NA	NA	NA	0	0		tr|A0A2C9KRC9|A0A2C9KRC9_BIOGL Uncharacterized protein OS=Biomphalaria glabrata OX=6526 GN=106061372 PE=4 SV=1	1.9e-35	157.9
Btru_001656	0	0.2	HiC_scaffold_1	23386369	23390802	-	KMT5A	N-lysine methyltransferase kmt5a	PF00856	IPR001214;IPR016858	GO:0005515;GO:0018024		6500.XP_005103412.1	5.6e-63	248.4	SETD8	GO:0000075,GO:0000077,GO:0000122,GO:0002039,GO:0003002,GO:0003674,GO:0003712,GO:0003714,GO:0003824,GO:0005488,GO:0005515,GO:0005575,GO:0005622,GO:0005623,GO:0005634,GO:0005654,GO:0005694,GO:0005700,GO:0005737,GO:0005829,GO:0006323,GO:0006325,GO:0006355,GO:0006357,GO:0006464,GO:0006479,GO:0006807,GO:0006950,GO:0006974,GO:0006996,GO:0007275,GO:0007389,GO:0008150,GO:0008152,GO:0008168,GO:0008170,GO:…	2.1.1.43	0	0		tr|A0A2C9JW09|A0A2C9JW09_BIOGL [Histone H4]-lysine(20) N-methyltransferase OS=Biomphalaria glabrata OX=6526 GN=106070335 PE=4 SV=1	2.3e-87	332.4	K11428	[histone H4]-lysine20 N-methyltransferase SETD8
Btru_001659	0.3	0.7	HiC_scaffold_1	23409691	23426459	-	RILPL1_1	RILP-like protein 1	PF09744;PF11461	IPR019143;IPR021563;IPR034743;IPR034744	GO:0046983		6500.XP_005103406.1	1.7e-145	522.7	RILPL1	GO:0000902,GO:0000904,GO:0002064,GO:0003382,GO:0003674,GO:0005488,GO:0005515,GO:0005575,GO:0005622,GO:0005623,GO:0005634,GO:0005654,GO:0005737,GO:0005813,GO:0005815,GO:0005829,GO:0005856,GO:0005886,GO:0005929,GO:0006810,GO:0006886,GO:0006996,GO:0008104,GO:0008150,GO:0009653,GO:0009888,GO:0009987,GO:0010941,GO:0015031,GO:0015630,GO:0015833,GO:0016020,GO:0016043,GO:0019899,GO:0022607,GO:0030030,GO:…		0	0		tr|A0A0B6ZP81|A0A0B6ZP81_9EUPU Uncharacterized protein (Fragment) OS=Arion vulgaris OX=1028688 GN=ORF70442 PE=4 SV=1	7.8e-153	550.1	K20173	RILP-like protein 1
Btru_001661	2.1	0.4	HiC_scaffold_1	23436928	23463024	-	MED24_1	Mediator of RNA polymerase II transcription subunit 24	PF11277	IPR021429;IPR028215	GO:0016592;GO:0031005;GO:0061572;GO:0061181		6500.XP_005108622.1	0	1194.1	MED24	GO:0000151,GO:0001654,GO:0001754,GO:0002065,GO:0002165,GO:0002376,GO:0002520,GO:0003407,GO:0003674,GO:0003712,GO:0003713,GO:0003824,GO:0004402,GO:0005102,GO:0005488,GO:0005515,GO:0005575,GO:0005622,GO:0005623,GO:0005634,GO:0005654,GO:0006139,GO:0006325,GO:0006351,GO:0006352,GO:0006355,GO:0006357,GO:0006366,GO:0006367,GO:0006464,GO:0006473,GO:0006475,GO:0006725,GO:0006807,GO:0006919,GO:0006996,GO:…		0	0		tr|A0A2C9KUN3|A0A2C9KUN3_BIOGL Mediator complex subunit 24 OS=Biomphalaria glabrata OX=6526 GN=106051536 PE=3 SV=1	0	1475.7	K15167	mediator of RNA polymerase II transcription subunit 24
Btru_001663	0.7	0.4	HiC_scaffold_1	23472957	23492094	-		hypothetical protein	PF12352	IPR023601	GO:0016021;GO:0000139;GO:0005801;GO:0006888		6500.XP_005093914.1	3.8e-98	366.7	GOSR1	GO:0000138,GO:0000139,GO:0000149,GO:0003674,GO:0005484,GO:0005488,GO:0005515,GO:0005575,GO:0005622,GO:0005623,GO:0005737,GO:0005794,GO:0005795,GO:0005797,GO:0005801,GO:0006810,GO:0006888,GO:0006891,GO:0006906,GO:0006996,GO:0008150,GO:0009987,GO:0012505,GO:0016020,GO:0016021,GO:0016043,GO:0016050,GO:0016192,GO:0016197,GO:0016482,GO:0030133,GO:0031090,GO:0031201,GO:0031224,GO:0031410,GO:0031982,GO:…		24	0		tr|A0A2C9L913|A0A2C9L913_BIOGL Golgi SNAP receptor complex member 1 OS=Biomphalaria glabrata OX=6526 GN=106076007 PE=3 SV=1	5.4e-107	399.1	K08495	golgi SNAP receptor complex member 1
Btru_001665	0.1	3.4	HiC_scaffold_1	23524624	23527665	-	DCTPP1	dCTP pyrophosphatase 1	PF12643	IPR025984	GO:0047429;GO:0009143		6500.XP_005100470.1	6.4e-50	203.8	DCTPP1		3.6.1.12	0	0		tr|A0A2C9K6E7|A0A2C9K6E7_BIOGL dCTP pyrophosphatase 1 OS=Biomphalaria glabrata OX=6526 GN=106053030 PE=4 SV=1	1e-57	232.6	K16904	dCTP diphosphatase
Btru_001667	0.6	0.7	HiC_scaffold_1	23548878	23565012	+	RILPL1_2	RILP-like protein 1	PF11461	IPR021563;IPR034744	GO:0046983		6500.XP_005103406.1	1.3e-105	390.2	RILPL1	GO:0000902,GO:0000904,GO:0002064,GO:0003382,GO:0003674,GO:0005488,GO:0005515,GO:0005575,GO:0005622,GO:0005623,GO:0005634,GO:0005654,GO:0005737,GO:0005813,GO:0005815,GO:0005829,GO:0005856,GO:0005886,GO:0005929,GO:0006810,GO:0006886,GO:0006996,GO:0008104,GO:0008150,GO:0009653,GO:0009888,GO:0009987,GO:0010941,GO:0015031,GO:0015630,GO:0015833,GO:0016020,GO:0016043,GO:0019899,GO:0022607,GO:0030030,GO:…		0	0		tr|A0A0B6ZP81|A0A0B6ZP81_9EUPU Uncharacterized protein (Fragment) OS=Arion vulgaris OX=1028688 GN=ORF70442 PE=4 SV=1	1.4e-112	416.4	K20173	RILP-like protein 1
Btru_001668	0.5	1.4	HiC_scaffold_1	23580760	23597316	-	SBNO1	Protein strawberry notch 1	PF04851;PF13872	IPR026741;IPR027417;IPR039187	GO:0006355		6500.XP_005103427.1	0	1107	sno	GO:0000003,GO:0001708,GO:0002009,GO:0002119,GO:0002164,GO:0002165,GO:0003002,GO:0003006,GO:0005575,GO:0005622,GO:0005623,GO:0005634,GO:0006355,GO:0006357,GO:0007154,GO:0007165,GO:0007166,GO:0007219,GO:0007275,GO:0007389,GO:0007444,GO:0007447,GO:0007450,GO:0007472,GO:0007476,GO:0007548,GO:0007552,GO:0007560,GO:0008150,GO:0008587,GO:0009653,GO:0009791,GO:0009886,GO:0009887,GO:0009888,GO:0009889,GO:…		0	0		tr|A0A2C9JW07|A0A2C9JW07_BIOGL Uncharacterized protein OS=Biomphalaria glabrata OX=6526 GN=106070333 PE=3 SV=1	0	1088.2
Btru_001670	1.3	0.3	HiC_scaffold_1	23614411	23619752	+	RAB18B	Ras- protein Rab-18-B	PF00025;PF00071;PF08477	IPR001806;IPR005225;IPR027417	GO:0005525;GO:0003924		128390.XP_009460201.1	7.4e-18	97.4				0	0		tr|A0A0B7AAB9|A0A0B7AAB9_9EUPU Uncharacterized protein OS=Arion vulgaris OX=1028688 GN=ORF107350 PE=4 SV=1	1.4e-47	199.1	K07904	Ras-related protein Rab-11A
Btru_001671	2.7	3.7	HiC_scaffold_1	23624066	23645851	-		hypothetical protein	PF15068	IPR028215	GO:0031005;GO:0061572;GO:0061181		NA	NA	NA	NA	NA	NA	0	0		tr|A0A2C9KR90|A0A2C9KR90_BIOGL Uncharacterized protein OS=Biomphalaria glabrata OX=6526 GN=106073135 PE=3 SV=1	6.4e-92	347.1
Btru_001675	1.4	1	HiC_scaffold_1	23708937	23715772	+	GOSR1	Golgi SNAP receptor complex member 1	PF12352	IPR023601	GO:0016021;GO:0000139;GO:0005801;GO:0006888		6500.XP_005093914.1	7e-110	404.1	GOSR1	GO:0000138,GO:0000139,GO:0000149,GO:0003674,GO:0005484,GO:0005488,GO:0005515,GO:0005575,GO:0005622,GO:0005623,GO:0005737,GO:0005794,GO:0005795,GO:0005797,GO:0005801,GO:0006810,GO:0006888,GO:0006891,GO:0006906,GO:0006996,GO:0008150,GO:0009987,GO:0012505,GO:0016020,GO:0016021,GO:0016043,GO:0016050,GO:0016192,GO:0016197,GO:0016482,GO:0030133,GO:0031090,GO:0031201,GO:0031224,GO:0031410,GO:0031982,GO:…		0	0		tr|A0A2C9L913|A0A2C9L913_BIOGL Golgi SNAP receptor complex member 1 OS=Biomphalaria glabrata OX=6526 GN=106076007 PE=3 SV=1	8.2e-113	416.8	K08495	golgi SNAP receptor complex member 1
Btru_001676	15.1	41.9	HiC_scaffold_1	23717601	23721163	-		hypothetical protein	PF04828	IPR006913;IPR011057	GO:0016846		6500.XP_005093916.1	7.4e-49	199.9	CENPV	GO:0000775,GO:0000776,GO:0001667,GO:0005575,GO:0005622,GO:0005623,GO:0005634,GO:0005694,GO:0005819,GO:0005856,GO:0006323,GO:0006325,GO:0006333,GO:0006338,GO:0006928,GO:0006996,GO:0008150,GO:0009987,GO:0010564,GO:0015630,GO:0016043,GO:0016477,GO:0022607,GO:0031055,GO:0031497,GO:0031507,GO:0031508,GO:0032465,GO:0032467,GO:0032991,GO:0033043,GO:0033044,GO:0034508,GO:0034622,GO:0040011,GO:0043226,GO:…		0	0		tr|A0A2C9LS93|A0A2C9LS93_BIOGL GFA domain-containing protein OS=Biomphalaria glabrata OX=6526 GN=106051543 PE=3 SV=1	2.3e-60	241.1
Btru_001677	2	1.4	HiC_scaffold_1	23723709	23763206	+		hypothetical protein	PF00097;PF02148;PF07576;PF11277;PF13639;PF13923	IPR001607;IPR001841;IPR011422;IPR013083;IPR021429;IPR034932	GO:0016592;GO:0008270		6500.XP_005108622.1	0	1172.1	MED24	GO:0000151,GO:0001654,GO:0001754,GO:0002065,GO:0002165,GO:0002376,GO:0002520,GO:0003407,GO:0003674,GO:0003712,GO:0003713,GO:0003824,GO:0004402,GO:0005102,GO:0005488,GO:0005515,GO:0005575,GO:0005622,GO:0005623,GO:0005634,GO:0005654,GO:0006139,GO:0006325,GO:0006351,GO:0006352,GO:0006355,GO:0006357,GO:0006366,GO:0006367,GO:0006464,GO:0006473,GO:0006475,GO:0006725,GO:0006807,GO:0006919,GO:0006996,GO:…		0	0		tr|A0A2C9KUP6|A0A2C9KUP6_BIOGL Mediator complex subunit 24 OS=Biomphalaria glabrata OX=6526 GN=106051536 PE=3 SV=1	0	1488	K10632	BRCA1-associated protein
Btru_001678	0.3	0.5	HiC_scaffold_1	23764434	23794936	-		hypothetical protein	PF00027	IPR000595;IPR014710;IPR018488;IPR018490			10224.XP_006814718.1	3.5e-27	131				0	0		tr|A0A2C9L4Q2|A0A2C9L4Q2_BIOGL Cyclic nucleotide-binding domain-containing protein OS=Biomphalaria glabrata OX=6526 GN=106051527 PE=4 SV=1	8.1e-236	827
Btru_001680	0.3	0.6	HiC_scaffold_1	23799331	23802840	-	GPN1_1	GPN-loop GTPase 1	PF03029	IPR004130;IPR027417;IPR030230	GO:0003924		6500.XP_005099498.1	1.4e-96	359.8	GPN1	GO:0003674,GO:0003824,GO:0003924,GO:0005488,GO:0005515,GO:0005575,GO:0005622,GO:0005623,GO:0005634,GO:0005654,GO:0005737,GO:0005739,GO:0005829,GO:0016462,GO:0016787,GO:0016817,GO:0016818,GO:0017111,GO:0031974,GO:0031981,GO:0043226,GO:0043227,GO:0043229,GO:0043231,GO:0043233,GO:0044422,GO:0044424,GO:0044428,GO:0044444,GO:0044446,GO:0044464,GO:0070013		0	0		tr|A0A2C9LFH9|A0A2C9LFH9_BIOGL GPN-loop GTPase OS=Biomphalaria glabrata OX=6526 GN=106051552 PE=3 SV=1	2.4e-122	448.4	K24104	GPN-loop GTPase
Btru_001681	27.6	6.5	HiC_scaffold_1	23803577	23805987	+	MED24_2	Mediator of RNA polymerase II transcription subunit 24		IPR021429	GO:0016592		6500.XP_005108622.1	6.3e-62	243.8	MED24	GO:0000151,GO:0001654,GO:0001754,GO:0002065,GO:0002165,GO:0002376,GO:0002520,GO:0003407,GO:0003674,GO:0003712,GO:0003713,GO:0003824,GO:0004402,GO:0005102,GO:0005488,GO:0005515,GO:0005575,GO:0005622,GO:0005623,GO:0005634,GO:0005654,GO:0006139,GO:0006325,GO:0006351,GO:0006352,GO:0006355,GO:0006357,GO:0006366,GO:0006367,GO:0006464,GO:0006473,GO:0006475,GO:0006725,GO:0006807,GO:0006919,GO:0006996,GO:…		0	0		tr|A0A2C9KUX5|A0A2C9KUX5_BIOGL Mediator complex subunit 24 OS=Biomphalaria glabrata OX=6526 GN=106051536 PE=3 SV=1	2.9e-69	271.2	K15167	mediator of RNA polymerase II transcription subunit 24
Btru_001682	7.6	10.6	HiC_scaffold_1	23806934	23816502	-		hypothetical protein	PF01505;PF11978;PF17794;PF17795;PF17796	IPR002499;IPR021870;IPR039059;IPR040989;IPR041134;IPR041136;IPR041139;IPR043023;IPR043179			6500.XP_005108623.1	0	1265.4	MVP	GO:0001654,GO:0001775,GO:0001932,GO:0001933,GO:0002252,GO:0002263,GO:0002274,GO:0002275,GO:0002283,GO:0002366,GO:0002376,GO:0002443,GO:0002444,GO:0002446,GO:0003674,GO:0005488,GO:0005515,GO:0005575,GO:0005576,GO:0005622,GO:0005623,GO:0005634,GO:0005737,GO:0005829,GO:0005856,GO:0006469,GO:0006807,GO:0006810,GO:0006887,GO:0006950,GO:0006955,GO:0007154,GO:0007165,GO:0007166,GO:0007167,GO:0007169,GO:…		0	0		tr|A0A2C9K4Y9|A0A2C9K4Y9_BIOGL Major vault protein OS=Biomphalaria glabrata OX=6526 GN=106051537 PE=4 SV=1	0	1385.2	K17266	major vault protein
Btru_001683	0.6	0.3	HiC_scaffold_1	23818979	23843325	+		hypothetical protein	PF00939	IPR001898;IPR031312;IPR036412	GO:0016020;GO:0022857;GO:0055085		6500.XP_005106179.1	2.1e-111	410.2	Indy-2	GO:0003674,GO:0005215,GO:0005310,GO:0005342,GO:0005575,GO:0005623,GO:0005886,GO:0005887,GO:0006810,GO:0006811,GO:0006820,GO:0006835,GO:0006842,GO:0006848,GO:0006855,GO:0007275,GO:0007568,GO:0008028,GO:0008150,GO:0008340,GO:0008509,GO:0008514,GO:0010259,GO:0010883,GO:0010889,GO:0015075,GO:0015137,GO:0015141,GO:0015142,GO:0015238,GO:0015318,GO:0015556,GO:0015711,GO:0015718,GO:0015740,GO:0015744,GO:…		11	0		tr|A0A210QNF7|A0A210QNF7_MIZYE Solute carrier family 13 member 2 OS=Mizuhopecten yessoensis OX=6573 GN=KP79_PYT16108 PE=3 SV=1	2.7e-124	456.1	K14445	solute carrier family 13 (sodium-dependent dicarboxylate transporter), member 2/3/5
Btru_001684	4.9	12.5	HiC_scaffold_1	23844769	23846881	-	LYRM9	LYR motif-containing protein 9	PF05347;PF13233	IPR008011			6500.XP_005100651.1	6.9e-17	92.8	LYRM9			0	0		tr|A0A2C9KEU0|A0A2C9KEU0_BIOGL Uncharacterized protein OS=Biomphalaria glabrata OX=6526 GN=106051528 PE=4 SV=1	3.4e-18	100.1
Btru_001685	28.3	26.7	HiC_scaffold_1	23847251	23849279	+	HGH1	Protein hgh1	PF04063;PF04064	IPR007205;IPR007206;IPR011989;IPR016024;IPR039717			6500.XP_005100636.1	1.6e-144	519.2	HGH1			0	0		tr|A0A2C9K4Z3|A0A2C9K4Z3_BIOGL Protein HGH1 homolog OS=Biomphalaria glabrata OX=6526 GN=106051544 PE=3 SV=1	7.4e-168	599.7
Btru_001686	2.9	16.2	HiC_scaffold_1	23852666	23859093	-	MED19	Mediator of RNA polymerase II transcription subunit 19	PF10278	IPR019403	GO:0016592;GO:0003712;GO:0006357		6500.XP_005096815.1	8.6e-80	303.5	MED19	GO:0003674,GO:0003712,GO:0005488,GO:0005515,GO:0005575,GO:0005622,GO:0005623,GO:0005634,GO:0005654,GO:0006139,GO:0006351,GO:0006355,GO:0006357,GO:0006366,GO:0006725,GO:0006807,GO:0008134,GO:0008150,GO:0008152,GO:0009058,GO:0009059,GO:0009889,GO:0009891,GO:0009893,GO:0009987,GO:0010467,GO:0010468,GO:0010556,GO:0010557,GO:0010604,GO:0010628,GO:0016070,GO:0016592,GO:0016604,GO:0018130,GO:0019219,GO:…		0	0		tr|A0A2C9KER0|A0A2C9KER0_BIOGL Mediator of RNA polymerase II transcription subunit 19 OS=Biomphalaria glabrata OX=6526 GN=MED19 PE=3 SV=1	3.4e-99	370.9	K15137	mediator of RNA polymerase II transcription subunit 19
Btru_001687	8	5.4	HiC_scaffold_1	23863221	23864628	+		hypothetical protein					NA	NA	NA	NA	NA	NA	1	0		tr|A0A2C9LL74|A0A2C9LL74_BIOGL Uncharacterized protein OS=Biomphalaria glabrata OX=6526 GN=106051547 PE=4 SV=1	2.3e-147	531.9
Btru_001688	10.7	14.2	HiC_scaffold_1	23872824	23878853	+		hypothetical protein	PF15874	IPR039471			10224.XP_002736063.1	6.1e-20	104				0	0		tr|A0A2C9LYX1|A0A2C9LYX1_BIOGL Uncharacterized protein OS=Biomphalaria glabrata OX=6526 GN=106051548 PE=4 SV=1	2.5e-60	241.1
Btru_001689	0.6	0.8	HiC_scaffold_1	23881816	23897239	-	GLT1D1_1	Glycosyltransferase 1 domain-containing protein 1	PF00534;PF13524;PF13692	IPR001296			6500.XP_005104148.1	1.1e-68	267.3	GLT1D1	GO:0005575,GO:0005622,GO:0005623,GO:0005737,GO:0005829,GO:0044424,GO:0044444,GO:0044464		0	0		tr|A0A2C9LK59|A0A2C9LK59_BIOGL Glycos_transf_1 domain-containing protein OS=Biomphalaria glabrata OX=6526 GN=106051551 PE=4 SV=1	8.3e-180	639.4
Btru_001690	0.3	2.9	HiC_scaffold_1	23905134	23911328	+	GPN1_2	GPN-loop GTPase 1	PF03029	IPR004130;IPR027417;IPR030230	GO:0003924		6500.XP_005099498.1	9.7e-117	426.8	GPN1	GO:0003674,GO:0003824,GO:0003924,GO:0005488,GO:0005515,GO:0005575,GO:0005622,GO:0005623,GO:0005634,GO:0005654,GO:0005737,GO:0005739,GO:0005829,GO:0016462,GO:0016787,GO:0016817,GO:0016818,GO:0017111,GO:0031974,GO:0031981,GO:0043226,GO:0043227,GO:0043229,GO:0043231,GO:0043233,GO:0044422,GO:0044424,GO:0044428,GO:0044444,GO:0044446,GO:0044464,GO:0070013		0	0		tr|A0A2C9LFH9|A0A2C9LFH9_BIOGL GPN-loop GTPase OS=Biomphalaria glabrata OX=6526 GN=106051552 PE=3 SV=1	2.1e-145	525	K24104	GPN-loop GTPase
Btru_001692	0.5	0.3	HiC_scaffold_1	23915694	23949811	+		hypothetical protein	PF00027	IPR000595;IPR014710;IPR018488;IPR018490			10224.XP_006814718.1	2.5e-27	131.3				1	0		tr|A0A2C9L4Q2|A0A2C9L4Q2_BIOGL Cyclic nucleotide-binding domain-containing protein OS=Biomphalaria glabrata OX=6526 GN=106051527 PE=4 SV=1	1.2e-233	819.7
Btru_001693	0	0	HiC_scaffold_1	23962464	23964904	-		hypothetical protein		IPR011422			6500.XP_005093000.1	2e-32	145.2	BRAP	GO:0000151,GO:0000165,GO:0003674,GO:0003824,GO:0004842,GO:0005048,GO:0005488,GO:0005515,GO:0005575,GO:0005622,GO:0005623,GO:0005634,GO:0005635,GO:0005737,GO:0005829,GO:0006464,GO:0006468,GO:0006793,GO:0006796,GO:0006807,GO:0007154,GO:0007165,GO:0007264,GO:0007265,GO:0008139,GO:0008150,GO:0008152,GO:0008270,GO:0009966,GO:0009968,GO:0009987,GO:0010646,GO:0010648,GO:0012505,GO:0016020,GO:0016310,GO:…	2.3.2.27	0	0		tr|A0A2C9LSF5|A0A2C9LSF5_BIOGL Uncharacterized protein OS=Biomphalaria glabrata OX=6526 GN=106067886 PE=4 SV=1	2.9e-38	167.5	K10632	BRCA1-associated protein
Btru_001694	0.7	0	HiC_scaffold_1	23979394	23982561	+	GLT1D1_2	Glycosyltransferase 1 domain-containing protein 1					6500.XP_005104148.1	1e-21	110.2	GLT1D1	GO:0005575,GO:0005622,GO:0005623,GO:0005737,GO:0005829,GO:0044424,GO:0044444,GO:0044464		0	0		tr|A0A2C9LJV3|A0A2C9LJV3_BIOGL Glycos_transf_1 domain-containing protein OS=Biomphalaria glabrata OX=6526 GN=106051551 PE=4 SV=1	3.2e-54	221.1
Btru_001695	1.2	0.4	HiC_scaffold_1	24008707	24016589	-		hypothetical protein		IPR007527;IPR011011;IPR013083;IPR038765;IPR040854	GO:0008270		6500.XP_005094404.1	0	1103.6	C19orf68	GO:0002244,GO:0002376,GO:0002520,GO:0007275,GO:0008150,GO:0009987,GO:0030097,GO:0030154,GO:0032501,GO:0032502,GO:0048513,GO:0048534,GO:0048731,GO:0048856,GO:0048869		0	0		tr|A0A2C9LJI8|A0A2C9LJI8_BIOGL SWIM-type domain-containing protein OS=Biomphalaria glabrata OX=6526 GN=106050329 PE=4 SV=1	0	1227.2
Btru_001696	0.5	1.3	HiC_scaffold_1	24022332	24023754	-		hypothetical protein	PF00170;PF07716	IPR004827	GO:0003700;GO:0006355		106582.XP_004575961.1	2.8e-09	70.1	crebzf			0	0		tr|A0A2C9LPH4|A0A2C9LPH4_BIOGL BZIP domain-containing protein OS=Biomphalaria glabrata OX=6526 GN=106078821 PE=4 SV=1	3.4e-49	205.7	K21548	ATF/CREB family transcription factor
Btru_001703	4.3	4.7	HiC_scaffold_1	24139169	24146281	+	SNAP25	Synaptosomal-associated protein 25	PF00835	IPR000727;IPR000928			6500.NP_001191612.1	5e-77	293.9	Snap25	GO:0000149,GO:0001505,GO:0003674,GO:0005484,GO:0005488,GO:0005515,GO:0005575,GO:0005622,GO:0005623,GO:0005737,GO:0005886,GO:0006810,GO:0006836,GO:0006887,GO:0006892,GO:0006893,GO:0006904,GO:0006906,GO:0006996,GO:0007154,GO:0007267,GO:0007268,GO:0007269,GO:0007271,GO:0007274,GO:0008150,GO:0009987,GO:0010646,GO:0012505,GO:0012506,GO:0016020,GO:0016043,GO:0016050,GO:0016079,GO:0016081,GO:0016082,GO:…		0	0		tr|Q27SZ9|Q27SZ9_APLCA Synaptosomal-associated protein OS=Aplysia californica OX=6500 PE=2 SV=1	4e-76	293.9	K18211	synaptosomal-associated protein 25
Btru_001721	59.1	130.6	HiC_scaffold_1	24392016	24398322	-	MGST3	Microsomal glutathione S-transferase 3	PF01124	IPR001129;IPR023352			10228.TriadP25309	1.3e-38	166			2.5.1.18	3	0		tr|A0A2C9KQ82|A0A2C9KQ82_BIOGL Uncharacterized protein OS=Biomphalaria glabrata OX=6526 GN=106056449 PE=4 SV=1	5.7e-70	273.1	K00799	glutathione S-transferase
Btru_001722	9.4	6.2	HiC_scaffold_1	24409698	24417649	+	FAAH2_1	Fatty-acid amide hydrolase 2	PF01425	IPR020556;IPR023631;IPR036928			6500.XP_005090021.1	2.5e-185	655.2	FAAH2	GO:0001676,GO:0003674,GO:0003824,GO:0005575,GO:0005622,GO:0005623,GO:0005811,GO:0006082,GO:0006629,GO:0006631,GO:0006690,GO:0008150,GO:0008152,GO:0009987,GO:0016787,GO:0016810,GO:0016811,GO:0017064,GO:0019369,GO:0019752,GO:0032787,GO:0033559,GO:0043226,GO:0043228,GO:0043229,GO:0043232,GO:0043436,GO:0044237,GO:0044238,GO:0044255,GO:0044281,GO:0044424,GO:0044464,GO:0071704,GO:1901568	3.5.1.99	0	0		tr|A0A2C9JI61|A0A2C9JI61_BIOGL Amidase domain-containing protein OS=Biomphalaria glabrata OX=6526 GN=106056448 PE=3 SV=1	1.5e-221	778.5	K19176	fatty acid amide hydrolase 2
Btru_001724	2.7	0.6	HiC_scaffold_1	24420868	24429514	-		hypothetical protein	PF00028	IPR002126;IPR015919;IPR020894	GO:0016020;GO:0005886;GO:0005509;GO:0007156;GO:0007155		6500.XP_005090071.1	1.5e-53	218				1	0		tr|A0A2C9KZW7|A0A2C9KZW7_BIOGL Uncharacterized protein OS=Biomphalaria glabrata OX=6526 GN=106056450 PE=4 SV=1	1.1e-183	653.3	K16507	protocadherin-16/23
Btru_001725	1	0.7	HiC_scaffold_1	24432083	24441379	+		hypothetical protein	PF00028	IPR002126;IPR015919;IPR020894	GO:0016020;GO:0005886;GO:0005509;GO:0007156;GO:0007155		6500.XP_005090071.1	2.2e-77	297.4				1	0		tr|A0A2C9KZW7|A0A2C9KZW7_BIOGL Uncharacterized protein OS=Biomphalaria glabrata OX=6526 GN=106056450 PE=4 SV=1	8.4e-220	773.5	K16507	protocadherin-16/23
Btru_001727	4.2	5.1	HiC_scaffold_1	24454305	24462204	-	FAAH2_2	Fatty-acid amide hydrolase 2	PF01425	IPR020556;IPR023631;IPR036928			6500.XP_005090021.1	1.3e-186	659.4	FAAH2	GO:0001676,GO:0003674,GO:0003824,GO:0005575,GO:0005622,GO:0005623,GO:0005811,GO:0006082,GO:0006629,GO:0006631,GO:0006690,GO:0008150,GO:0008152,GO:0009987,GO:0016787,GO:0016810,GO:0016811,GO:0017064,GO:0019369,GO:0019752,GO:0032787,GO:0033559,GO:0043226,GO:0043228,GO:0043229,GO:0043232,GO:0043436,GO:0044237,GO:0044238,GO:0044255,GO:0044281,GO:0044424,GO:0044464,GO:0071704,GO:1901568	3.5.1.99	0	0		tr|A0A2C9JI61|A0A2C9JI61_BIOGL Amidase domain-containing protein OS=Biomphalaria glabrata OX=6526 GN=106056448 PE=3 SV=1	1.5e-221	778.5	K19176	fatty acid amide hydrolase 2
Btru_001730	0.5	0.7	HiC_scaffold_1	24536522	24544994	+		hypothetical protein					NA	NA	NA	NA	NA	NA	1	0		NA	NA	NA
Btru_001732	1.2	0.5	HiC_scaffold_1	24554336	24561226	-		hypothetical protein					NA	NA	NA	NA	NA	NA	1	0		tr|A0A2C9L849|A0A2C9L849_BIOGL Uncharacterized protein OS=Biomphalaria glabrata OX=6526 GN=106056445 PE=4 SV=1	4e-259	903.7
Btru_001737	0	0.1	HiC_scaffold_1	24624287	24624824	-		hypothetical protein					NA	NA	NA	NA	NA	NA	1	0		NA	NA	NA
Btru_001740	1	2.2	HiC_scaffold_1	24660619	24663494	+		hypothetical protein					NA	NA	NA	NA	NA	NA	0	0		tr|A0A2C9K7Q8|A0A2C9K7Q8_BIOGL Uncharacterized protein OS=Biomphalaria glabrata OX=6526 GN=106074834 PE=4 SV=1	7.3e-62	247.7
Btru_001742	0.6	0.2	HiC_scaffold_1	24691532	24721917	+	PTP10D_1	Tyrosine-protein phosphatase 10D	PF00041;PF00102	IPR000242;IPR000387;IPR003595;IPR003961;IPR013783;IPR029021;IPR036116	GO:0004725;GO:0005515;GO:0016791;GO:0006470;GO:0016311		7070.TC007672-PA	1.2e-165	591.7		GO:0000902,GO:0000904,GO:0003008,GO:0003674,GO:0003824,GO:0004721,GO:0004725,GO:0004888,GO:0005001,GO:0005575,GO:0005623,GO:0005886,GO:0006464,GO:0006470,GO:0006793,GO:0006796,GO:0006807,GO:0006928,GO:0006935,GO:0007154,GO:0007165,GO:0007275,GO:0007399,GO:0007409,GO:0007411,GO:0007417,GO:0007424,GO:0007610,GO:0007611,GO:0007613,GO:0007616,GO:0008045,GO:0008150,GO:0008152,GO:0009605,GO:0009653,GO:…	3.1.3.48	1	0		tr|A0A3S0ZNT0|A0A3S0ZNT0_ELYCH Uncharacterized protein (Fragment) OS=Elysia chlorotica OX=188477 GN=EGW08_020484 PE=4 SV=1	0	1302	K05694	receptor-type tyrosine-protein phosphatase beta
Btru_001744	125.5	134.4	HiC_scaffold_1	24728050	24735061	+	SOD1_2	Superoxide dismutase [Cu-Zn]	PF00080	IPR001424;IPR018152;IPR024134;IPR036423	GO:0046872;GO:0004784;GO:0006801;GO:0055114		9593.ENSGGOP00000015170	1.1e-32	146.7	SOD1	GO:0000003,GO:0000187,GO:0000209,GO:0000302,GO:0000303,GO:0000305,GO:0000323,GO:0000902,GO:0000904,GO:0001541,GO:0001817,GO:0001819,GO:0001890,GO:0001894,GO:0001895,GO:0001932,GO:0001934,GO:0001975,GO:0002064,GO:0002065,GO:0002066,GO:0002093,GO:0002262,GO:0002376,GO:0002520,GO:0002576,GO:0002682,GO:0002694,GO:0003006,GO:0003008,GO:0003012,GO:0003013,GO:0003015,GO:0003018,GO:0003674,GO:0003824,GO:…	1.15.1.1	0	Y		tr|A0A2C9JB89|A0A2C9JB89_BIOGL Superoxide dismutase [Cu-Zn] OS=Biomphalaria glabrata OX=6526 GN=106057531 PE=3 SV=1	3.3e-60	241.1	K04565	superoxide dismutase, Cu-Zn family
Btru_001746	0.1	0.4	HiC_scaffold_1	24737747	24757861	-		hypothetical protein	PF00001	IPR000276;IPR017452	GO:0016021;GO:0004930;GO:0007186		106582.XP_004558518.1	2e-12	80.5	SSTR5	GO:0001653,GO:0002791,GO:0003674,GO:0004888,GO:0004930,GO:0004994,GO:0005488,GO:0005575,GO:0005622,GO:0005623,GO:0005737,GO:0005886,GO:0005887,GO:0007154,GO:0007165,GO:0007186,GO:0007187,GO:0007188,GO:0007193,GO:0007218,GO:0007267,GO:0007268,GO:0008150,GO:0008188,GO:0008285,GO:0008528,GO:0009719,GO:0009725,GO:0009755,GO:0009987,GO:0010033,GO:0010564,GO:0010646,GO:0010817,GO:0014070,GO:0016020,GO:…		7	0		tr|A0A2C9L000|A0A2C9L000_BIOGL G_PROTEIN_RECEP_F1_2 domain-containing protein OS=Biomphalaria glabrata OX=6526 GN=106057485 PE=4 SV=1	1.2e-51	213.8	K04221	somatostatin receptor 5
Btru_001751	0.1	0.1	HiC_scaffold_1	24810560	24843899	-		hypothetical protein	PF00097	IPR001841;IPR013083;IPR017452;IPR017907;IPR018957	GO:0016021;GO:0046872		NA	NA	NA	NA	NA	NA	3	0		tr|A0A2C9JK50|A0A2C9JK50_BIOGL RING-type domain-containing protein OS=Biomphalaria glabrata OX=6526 GN=106057528 PE=4 SV=1	3.2e-152	548.9
Btru_001755	0.3	0.2	HiC_scaffold_1	24898121	24908346	-		hypothetical protein	PF00605;PF10401	IPR001346;IPR008984;IPR017855;IPR019471;IPR036388;IPR036390	GO:0044212;GO:0003700;GO:0005515;GO:0006355		6500.XP_005104410.1	6.4e-13	82.4	IRF5	GO:0000981,GO:0001228,GO:0001817,GO:0001819,GO:0002237,GO:0002252,GO:0002376,GO:0003674,GO:0003676,GO:0003677,GO:0003700,GO:0005488,GO:0005515,GO:0005575,GO:0005622,GO:0005623,GO:0005634,GO:0005737,GO:0005829,GO:0006139,GO:0006351,GO:0006355,GO:0006357,GO:0006366,GO:0006725,GO:0006807,GO:0006950,GO:0006952,GO:0006955,GO:0007154,GO:0007165,GO:0007166,GO:0008150,GO:0008152,GO:0009058,GO:0009059,GO:…		0	0		tr|A0A2C9LMG6|A0A2C9LMG6_BIOGL IRF tryptophan pentad repeat domain-containing protein OS=Biomphalaria glabrata OX=6526 GN=106057527 PE=4 SV=1	1e-126	463.4	K09445	interferon regulatory factor 4
Btru_001759	0	0.2	HiC_scaffold_1	24939262	24959774	+		hypothetical protein					NA	NA	NA	NA	NA	NA	0	0		NA	NA	NA
Btru_001760	0.1	0	HiC_scaffold_1	24992304	24996935	-		hypothetical protein	PF00605;PF10401	IPR001346;IPR008984;IPR017855;IPR019471;IPR036388;IPR036390	GO:0044212;GO:0003700;GO:0005515;GO:0006355		6500.XP_005104410.1	3.1e-12	80.1	IRF5	GO:0000981,GO:0001228,GO:0001817,GO:0001819,GO:0002237,GO:0002252,GO:0002376,GO:0003674,GO:0003676,GO:0003677,GO:0003700,GO:0005488,GO:0005515,GO:0005575,GO:0005622,GO:0005623,GO:0005634,GO:0005737,GO:0005829,GO:0006139,GO:0006351,GO:0006355,GO:0006357,GO:0006366,GO:0006725,GO:0006807,GO:0006950,GO:0006952,GO:0006955,GO:0007154,GO:0007165,GO:0007166,GO:0008150,GO:0008152,GO:0009058,GO:0009059,GO:…		0	0		tr|A0A2C9LMG6|A0A2C9LMG6_BIOGL IRF tryptophan pentad repeat domain-containing protein OS=Biomphalaria glabrata OX=6526 GN=106057527 PE=4 SV=1	8.4e-129	470.3	K09445	interferon regulatory factor 4
Btru_001763	0.1	0.3	HiC_scaffold_1	25014151	25018052	-		hypothetical protein	PF00605;PF10401	IPR001346;IPR008984;IPR017855;IPR019471;IPR036388;IPR036390	GO:0044212;GO:0003700;GO:0005515;GO:0006355		6500.XP_005104410.1	3.2e-12	80.1	IRF5	GO:0000981,GO:0001228,GO:0001817,GO:0001819,GO:0002237,GO:0002252,GO:0002376,GO:0003674,GO:0003676,GO:0003677,GO:0003700,GO:0005488,GO:0005515,GO:0005575,GO:0005622,GO:0005623,GO:0005634,GO:0005737,GO:0005829,GO:0006139,GO:0006351,GO:0006355,GO:0006357,GO:0006366,GO:0006725,GO:0006807,GO:0006950,GO:0006952,GO:0006955,GO:0007154,GO:0007165,GO:0007166,GO:0008150,GO:0008152,GO:0009058,GO:0009059,GO:…		0	0		tr|A0A2C9LMG6|A0A2C9LMG6_BIOGL IRF tryptophan pentad repeat domain-containing protein OS=Biomphalaria glabrata OX=6526 GN=106057527 PE=4 SV=1	1.5e-128	469.5	K09445	interferon regulatory factor 4
Btru_001764	0.8	0.6	HiC_scaffold_1	25019923	25024396	-		hypothetical protein	PF00605;PF10401	IPR001346;IPR008984;IPR017855;IPR019471;IPR036388;IPR036390	GO:0003700;GO:0044212;GO:0005515;GO:0006355		7955.ENSDARP00000073353	9.3e-10	72.4	IRF8	GO:0000122,GO:0000976,GO:0000977,GO:0000978,GO:0000981,GO:0000982,GO:0000987,GO:0001012,GO:0001067,GO:0001078,GO:0001227,GO:0001562,GO:0001817,GO:0001819,GO:0002237,GO:0002376,GO:0002520,GO:0003674,GO:0003676,GO:0003677,GO:0003690,GO:0003700,GO:0003705,GO:0005488,GO:0005575,GO:0005622,GO:0005623,GO:0005634,GO:0005654,GO:0005737,GO:0005829,GO:0006355,GO:0006357,GO:0006810,GO:0006897,GO:0006909,GO:…		0	0		tr|A0A2C9LPB2|A0A2C9LPB2_BIOGL IRF tryptophan pentad repeat domain-containing protein OS=Biomphalaria glabrata OX=6526 GN=106057526 PE=4 SV=1	9.6e-126	460.7
Btru_001765	1.1	0.3	HiC_scaffold_1	25027400	25037657	-		hypothetical protein	PF00605;PF03166;PF10401	IPR001346;IPR008984;IPR017855;IPR019471;IPR036388;IPR036390	GO:0003700;GO:0044212;GO:0005515;GO:0006355		30611.ENSOGAP00000008295	1.2e-09	72	IRF8	GO:0000122,GO:0000976,GO:0000977,GO:0000978,GO:0000981,GO:0000982,GO:0000987,GO:0001012,GO:0001067,GO:0001078,GO:0001227,GO:0001562,GO:0001817,GO:0001819,GO:0002237,GO:0002376,GO:0002520,GO:0003674,GO:0003676,GO:0003677,GO:0003690,GO:0003700,GO:0003705,GO:0005488,GO:0005575,GO:0005622,GO:0005623,GO:0005634,GO:0005654,GO:0005737,GO:0005829,GO:0006355,GO:0006357,GO:0006810,GO:0006897,GO:0006909,GO:…		0	0		tr|A0A2C9KWX1|A0A2C9KWX1_BIOGL IRF-3 domain-containing protein OS=Biomphalaria glabrata OX=6526 GN=106057524 PE=4 SV=1	4.1e-132	481.9
Btru_001766	0.4	0.5	HiC_scaffold_1	25040639	25044652	+		hypothetical protein					6500.XP_005102738.1	1.2e-43	185.3				1	0		tr|A0A2C9LAB4|A0A2C9LAB4_BIOGL Uncharacterized protein OS=Biomphalaria glabrata OX=6526 GN=106057525 PE=4 SV=1	2e-138	503.1
Btru_001767	0.9	0.4	HiC_scaffold_1	25050576	25052605	-		hypothetical protein	PF00605;PF03166;PF10401	IPR001346;IPR008984;IPR017855;IPR019471;IPR036390	GO:0003700;GO:0044212;GO:0005515;GO:0006355		8364.ENSXETP00000007697	2.5e-06	60.8	IRF8	GO:0000122,GO:0000976,GO:0000977,GO:0000978,GO:0000981,GO:0000982,GO:0000987,GO:0001012,GO:0001067,GO:0001078,GO:0001227,GO:0001562,GO:0001817,GO:0001819,GO:0002237,GO:0002376,GO:0002520,GO:0003674,GO:0003676,GO:0003677,GO:0003690,GO:0003700,GO:0003705,GO:0005488,GO:0005575,GO:0005622,GO:0005623,GO:0005634,GO:0005654,GO:0005737,GO:0005829,GO:0006355,GO:0006357,GO:0006810,GO:0006897,GO:0006909,GO:…		0	0		tr|A0A2C9KWX1|A0A2C9KWX1_BIOGL IRF-3 domain-containing protein OS=Biomphalaria glabrata OX=6526 GN=106057524 PE=4 SV=1	4.9e-113	418.3
Btru_001772	3.4	4.8	HiC_scaffold_1	25161988	25172501	+		hypothetical protein	PF01480	IPR002483;IPR036483	GO:0006397		6500.XP_005101380.1	1.6e-44	188	SRRM1	GO:0000003,GO:0000375,GO:0000377,GO:0000381,GO:0000398,GO:0001654,GO:0003006,GO:0005575,GO:0005622,GO:0005623,GO:0005634,GO:0005654,GO:0005681,GO:0005737,GO:0005829,GO:0006139,GO:0006396,GO:0006397,GO:0006403,GO:0006405,GO:0006406,GO:0006611,GO:0006725,GO:0006807,GO:0006810,GO:0006886,GO:0006913,GO:0007275,GO:0007423,GO:0007530,GO:0007548,GO:0008104,GO:0008150,GO:0008152,GO:0008380,GO:0009987,GO:…		0	0		tr|A0A2C9JXC4|A0A2C9JXC4_BIOGL PWI domain-containing protein OS=Biomphalaria glabrata OX=6526 GN=106071849 PE=4 SV=1	2.9e-48	203.4	K13171	serine/arginine repetitive matrix protein 1
Btru_001773	2.2	0.4	HiC_scaffold_1	25175962	25176417	-		hypothetical protein					NA	NA	NA	NA	NA	NA	0	0		NA	NA	NA
Btru_001776	0	3.6	HiC_scaffold_1	25191474	25192192	-		hypothetical protein					NA	NA	NA	NA	NA	NA	0	0		NA	NA	NA
Btru_001778	3.2	0.5	HiC_scaffold_1	25240629	25250527	+		hypothetical protein					NA	NA	NA	NA	NA	NA	0	Y	Excreted/Secreted	tr|A0A0B6Y7X9|A0A0B6Y7X9_9EUPU Uncharacterized protein (Fragment) OS=Arion vulgaris OX=1028688 GN=ORF14840 PE=4 SV=1	1.7e-09	73.6
Btru_001780	1.6	0.8	HiC_scaffold_1	25278999	25281986	+		hypothetical protein					NA	NA	NA	NA	NA	NA	0	0		tr|A0A2C9L535|A0A2C9L535_BIOGL Uncharacterized protein OS=Biomphalaria glabrata OX=6526 GN=106050592 PE=4 SV=1	1.1e-117	434.1
Btru_001781	0.1	0.3	HiC_scaffold_1	25291420	25293921	-		hypothetical protein					NA	NA	NA	NA	NA	NA	0	0		tr|A0A2C9K459|A0A2C9K459_BIOGL Palmitoyltransferase OS=Biomphalaria glabrata OX=6526 GN=106050585 PE=3 SV=1	1.4e-21	111.3
Btru_001782	0.8	1.5	HiC_scaffold_1	25296483	25326790	-	ZDHHC14	Palmitoyltransferase zdhhc14	PF01529	IPR001594	GO:0016409		9544.ENSMMUP00000033286	3.2e-130	471.9	ZDHHC14	GO:0003674,GO:0003824,GO:0005575,GO:0005622,GO:0005623,GO:0005737,GO:0005783,GO:0006464,GO:0006497,GO:0006807,GO:0008150,GO:0008152,GO:0009058,GO:0009059,GO:0009987,GO:0012505,GO:0016409,GO:0016740,GO:0016746,GO:0016747,GO:0018345,GO:0019538,GO:0034645,GO:0036211,GO:0042157,GO:0042158,GO:0043170,GO:0043226,GO:0043227,GO:0043229,GO:0043231,GO:0043412,GO:0043543,GO:0044237,GO:0044238,GO:0044249,GO:…	2.3.1.225	4	0		tr|A0A2C9K486|A0A2C9K486_BIOGL Palmitoyltransferase OS=Biomphalaria glabrata OX=6526 GN=106050585 PE=3 SV=1	2.9e-210	740.7	K16675	palmitoyltransferase ZDHHC9/14/18
Btru_001783	3.4	6.9	HiC_scaffold_1	25327330	25330695	+		hypothetical protein	PF07096	IPR009792			6500.XP_005099543.1	3.4e-53	214.5	TMEM242			1	0		tr|A0A2C9LR29|A0A2C9LR29_BIOGL Transmembrane protein 242 OS=Biomphalaria glabrata OX=6526 GN=106050593 PE=3 SV=1	7.8e-60	239.6
Btru_001785	2.5	4.2	HiC_scaffold_1	25331841	25344500	-		hypothetical protein	PF00415;PF13540	IPR000408;IPR009091			6500.XP_005099558.1	2e-163	583.2	RPGR	GO:0001654,GO:0001750,GO:0001754,GO:0003008,GO:0005575,GO:0005622,GO:0005623,GO:0005737,GO:0005794,GO:0005813,GO:0005815,GO:0005856,GO:0005929,GO:0006810,GO:0006886,GO:0006928,GO:0006996,GO:0007017,GO:0007018,GO:0007275,GO:0007399,GO:0007423,GO:0007600,GO:0007601,GO:0008104,GO:0008150,GO:0009314,GO:0009416,GO:0009628,GO:0009653,GO:0009887,GO:0009987,GO:0010970,GO:0012505,GO:0015031,GO:0015630,GO:…		0	0		tr|A0A2C9K484|A0A2C9K484_BIOGL Uncharacterized protein OS=Biomphalaria glabrata OX=6526 GN=106050578 PE=4 SV=1	3.9e-214	754.6	K19607	X-linked retinitis pigmentosa GTPase regulator
Btru_001786	0.2	0.2	HiC_scaffold_1	25352562	25373075	+		hypothetical protein	PF00025;PF00071;PF08477	IPR001806;IPR020849;IPR027417	GO:0016020;GO:0005525;GO:0003924;GO:0007165		6500.XP_005099559.1	2.1e-37	162.9				0	0		tr|A0A2C9M3Y8|A0A2C9M3Y8_BIOGL Uncharacterized protein OS=Biomphalaria glabrata OX=6526 GN=106050594 PE=4 SV=1	1.6e-95	359	K17198	Ras-related and estrogen-regulated growth inhibitor-like protein
Btru_001787	0.2	0.2	HiC_scaffold_1	25385309	25392091	+		hypothetical protein	PF07690	IPR011701;IPR020846;IPR036259	GO:0022857;GO:0055085		6500.XP_005096052.1	6.3e-60	238.8				12	0		tr|A0A2C9L4Y6|A0A2C9L4Y6_BIOGL Uncharacterized protein OS=Biomphalaria glabrata OX=6526 GN=106050597 PE=4 SV=1	6.2e-195	690.3
Btru_001789	1.4	1.7	HiC_scaffold_1	25429599	25449541	+		hypothetical protein	PF00653;PF13920	IPR001370;IPR001841		I32	6500.XP_005104133.1	2.2e-51	210.3	IAP1	GO:0000003,GO:0000209,GO:0001667,GO:0002009,GO:0002020,GO:0002064,GO:0002065,GO:0002066,GO:0002165,GO:0003006,GO:0003674,GO:0003824,GO:0004842,GO:0004857,GO:0004866,GO:0004869,GO:0005488,GO:0005515,GO:0005575,GO:0005622,GO:0005623,GO:0005634,GO:0005737,GO:0006464,GO:0006508,GO:0006511,GO:0006807,GO:0006915,GO:0006928,GO:0006996,GO:0006997,GO:0007275,GO:0007276,GO:0007281,GO:0007283,GO:0007286,GO:…	2.3.2.27	0	0		tr|A0A2C9JC24|A0A2C9JC24_BIOGL RING-type domain-containing protein OS=Biomphalaria glabrata OX=6526 GN=106057522 PE=3 SV=1	5e-69	271.9	K16060	baculoviral IAP repeat-containing protein 2/3
Btru_001797	0.9	0.3	HiC_scaffold_1	25566607	25567551	-		hypothetical protein	PF00071	IPR001806;IPR020849;IPR027417	GO:0016020;GO:0005525;GO:0003924;GO:0007165		136037.KDR10339	1.7e-15	89.4				0	0		tr|A0A2C9M445|A0A2C9M445_BIOGL Uncharacterized protein OS=Biomphalaria glabrata OX=6526 GN=106050586 PE=4 SV=1	8.4e-33	149.8	K17198	Ras-related and estrogen-regulated growth inhibitor-like protein
Btru_001799	0	3.1	HiC_scaffold_1	25584855	25608258	-		hypothetical protein	PF01490	IPR013057			7739.XP_002599967.1	4.5e-106	391.7				11	0		tr|A0A2C9K488|A0A2C9K488_BIOGL Aa_trans domain-containing protein OS=Biomphalaria glabrata OX=6526 GN=106050587 PE=4 SV=1	2.4e-226	794.3	K15015	solute carrier family 32 (vesicular inhibitory amino acid transporter)
Btru_001800	0.3	0.4	HiC_scaffold_1	25612510	25617434	-		hypothetical protein	PF01490	IPR013057			7739.XP_002599967.1	6.3e-113	414.5				11	0		tr|A0A2C9K492|A0A2C9K492_BIOGL Aa_trans domain-containing protein OS=Biomphalaria glabrata OX=6526 GN=106050588 PE=4 SV=1	1.3e-229	805.1	K15015	solute carrier family 32 (vesicular inhibitory amino acid transporter)
Btru_001802	1.5	2.6	HiC_scaffold_1	25627183	25634994	-	IBA57_1	Iron-sulfur clusters incorporation protein		IPR006222;IPR017703;IPR027266	GO:0005515		6500.XP_005090879.1	4.6e-95	354.8	IBA57	GO:0003674,GO:0003676,GO:0003723,GO:0005488,GO:0005575,GO:0005622,GO:0005623,GO:0005737,GO:0005739,GO:0005759,GO:0006725,GO:0006778,GO:0006779,GO:0006783,GO:0006790,GO:0006807,GO:0008150,GO:0008152,GO:0009058,GO:0009987,GO:0016043,GO:0016226,GO:0018130,GO:0019438,GO:0022607,GO:0031163,GO:0031974,GO:0033013,GO:0033014,GO:0034641,GO:0042168,GO:0042440,GO:0043226,GO:0043227,GO:0043229,GO:0043231,GO:…		0	0		tr|A0A2C9KXE3|A0A2C9KXE3_BIOGL GCV_T domain-containing protein OS=Biomphalaria glabrata OX=6526 GN=106057516 PE=4 SV=1	1.3e-115	426	K22073	transferase CAF17, mitochondrial
Btru_001803	0.7	0.5	HiC_scaffold_1	25636994	25639725	+	BIRC7A_1	Baculoviral IAP repeat-containing protein 7-A	PF00653;PF13920	IPR001370;IPR001841		I32	6500.XP_005104133.1	1.5e-65	257.3	IAP1	GO:0000003,GO:0000209,GO:0001667,GO:0002009,GO:0002020,GO:0002064,GO:0002065,GO:0002066,GO:0002165,GO:0003006,GO:0003674,GO:0003824,GO:0004842,GO:0004857,GO:0004866,GO:0004869,GO:0005488,GO:0005515,GO:0005575,GO:0005622,GO:0005623,GO:0005634,GO:0005737,GO:0006464,GO:0006508,GO:0006511,GO:0006807,GO:0006915,GO:0006928,GO:0006996,GO:0006997,GO:0007275,GO:0007276,GO:0007281,GO:0007283,GO:0007286,GO:…	2.3.2.27	0	0		tr|A0A2C9JK57|A0A2C9JK57_BIOGL RING-type domain-containing protein OS=Biomphalaria glabrata OX=6526 GN=106057518 PE=3 SV=1	3.5e-114	421.8	K16060	baculoviral IAP repeat-containing protein 2/3
Btru_001804	0.8	1	HiC_scaffold_1	25645104	25656251	+	BIRC7B_1	Baculoviral IAP repeat-containing protein 7-B	PF00653;PF13920	IPR001370;IPR001841;IPR013083		I32	6500.XP_005104133.1	4.1e-41	176	IAP1	GO:0000003,GO:0000209,GO:0001667,GO:0002009,GO:0002020,GO:0002064,GO:0002065,GO:0002066,GO:0002165,GO:0003006,GO:0003674,GO:0003824,GO:0004842,GO:0004857,GO:0004866,GO:0004869,GO:0005488,GO:0005515,GO:0005575,GO:0005622,GO:0005623,GO:0005634,GO:0005737,GO:0006464,GO:0006508,GO:0006511,GO:0006807,GO:0006915,GO:0006928,GO:0006996,GO:0006997,GO:0007275,GO:0007276,GO:0007281,GO:0007283,GO:0007286,GO:…	2.3.2.27	0	0		tr|A0A182YU01|A0A182YU01_BIOGL RING-type domain-containing protein OS=Biomphalaria glabrata OX=6526 GN=106057520 PE=3 SV=1	3.2e-80	308.9	K16061	baculoviral IAP repeat-containing protein 7/8
Btru_001806	0.5	0	HiC_scaffold_1	25671918	25677069	+		hypothetical protein	PF00653;PF13920	IPR001370;IPR001841;IPR013083		I32	6500.XP_005104133.1	6.3e-57	228.4	IAP1	GO:0000003,GO:0000209,GO:0001667,GO:0002009,GO:0002020,GO:0002064,GO:0002065,GO:0002066,GO:0002165,GO:0003006,GO:0003674,GO:0003824,GO:0004842,GO:0004857,GO:0004866,GO:0004869,GO:0005488,GO:0005515,GO:0005575,GO:0005622,GO:0005623,GO:0005634,GO:0005737,GO:0006464,GO:0006508,GO:0006511,GO:0006807,GO:0006915,GO:0006928,GO:0006996,GO:0006997,GO:0007275,GO:0007276,GO:0007281,GO:0007283,GO:0007286,GO:…	2.3.2.27	0	0		tr|A0A2C9JK56|A0A2C9JK56_BIOGL RING-type domain-containing protein OS=Biomphalaria glabrata OX=6526 GN=106057521 PE=3 SV=1	1.7e-88	336.3	K16060	baculoviral IAP repeat-containing protein 2/3
Btru_001807	1	0.8	HiC_scaffold_1	25678664	25684671	-		hypothetical protein	PF01490	IPR013057			7739.XP_002599967.1	4.4e-111	408.3				10	Y		tr|A0A2C9K492|A0A2C9K492_BIOGL Aa_trans domain-containing protein OS=Biomphalaria glabrata OX=6526 GN=106050588 PE=4 SV=1	5.6e-217	763.1	K15015	solute carrier family 32 (vesicular inhibitory amino acid transporter)
Btru_001808	1.9	4.4	HiC_scaffold_1	25690939	25694648	-	IBA57_2	Iron-sulfur clusters incorporation protein		IPR006222;IPR017703;IPR027266	GO:0005515		6500.XP_005090879.1	2.5e-96	359	IBA57	GO:0003674,GO:0003676,GO:0003723,GO:0005488,GO:0005575,GO:0005622,GO:0005623,GO:0005737,GO:0005739,GO:0005759,GO:0006725,GO:0006778,GO:0006779,GO:0006783,GO:0006790,GO:0006807,GO:0008150,GO:0008152,GO:0009058,GO:0009987,GO:0016043,GO:0016226,GO:0018130,GO:0019438,GO:0022607,GO:0031163,GO:0031974,GO:0033013,GO:0033014,GO:0034641,GO:0042168,GO:0042440,GO:0043226,GO:0043227,GO:0043229,GO:0043231,GO:…		0	0		tr|A0A2C9KXE3|A0A2C9KXE3_BIOGL GCV_T domain-containing protein OS=Biomphalaria glabrata OX=6526 GN=106057516 PE=4 SV=1	3.1e-117	431.4	K22073	transferase CAF17, mitochondrial
Btru_001809	0.9	1.2	HiC_scaffold_1	25699666	25703180	+		hypothetical protein	PF00653;PF13920	IPR001370;IPR001841		I32	6500.XP_005104133.1	4.4e-67	262.3	IAP1	GO:0000003,GO:0000209,GO:0001667,GO:0002009,GO:0002020,GO:0002064,GO:0002065,GO:0002066,GO:0002165,GO:0003006,GO:0003674,GO:0003824,GO:0004842,GO:0004857,GO:0004866,GO:0004869,GO:0005488,GO:0005515,GO:0005575,GO:0005622,GO:0005623,GO:0005634,GO:0005737,GO:0006464,GO:0006508,GO:0006511,GO:0006807,GO:0006915,GO:0006928,GO:0006996,GO:0006997,GO:0007275,GO:0007276,GO:0007281,GO:0007283,GO:0007286,GO:…	2.3.2.27	0	0		tr|A0A2C9JK57|A0A2C9JK57_BIOGL RING-type domain-containing protein OS=Biomphalaria glabrata OX=6526 GN=106057518 PE=3 SV=1	1.2e-114	423.3	K16060	baculoviral IAP repeat-containing protein 2/3
Btru_001810	2.4	1.1	HiC_scaffold_1	25714306	25727082	+	BIRC7B_2	Baculoviral IAP repeat-containing protein 7-B	PF00653;PF13920	IPR001370;IPR001841;IPR013083		I32	6500.XP_005104133.1	4.2e-42	179.1	IAP1	GO:0000003,GO:0000209,GO:0001667,GO:0002009,GO:0002020,GO:0002064,GO:0002065,GO:0002066,GO:0002165,GO:0003006,GO:0003674,GO:0003824,GO:0004842,GO:0004857,GO:0004866,GO:0004869,GO:0005488,GO:0005515,GO:0005575,GO:0005622,GO:0005623,GO:0005634,GO:0005737,GO:0006464,GO:0006508,GO:0006511,GO:0006807,GO:0006915,GO:0006928,GO:0006996,GO:0006997,GO:0007275,GO:0007276,GO:0007281,GO:0007283,GO:0007286,GO:…	2.3.2.27	0	0		tr|A0A182YU01|A0A182YU01_BIOGL RING-type domain-containing protein OS=Biomphalaria glabrata OX=6526 GN=106057520 PE=3 SV=1	4.3e-81	311.6	K16061	baculoviral IAP repeat-containing protein 7/8
Btru_001812	1.2	0.1	HiC_scaffold_1	25738145	25743032	+		hypothetical protein	PF00653;PF13920	IPR001370;IPR001841;IPR013083		I32	6500.XP_005104133.1	4.9e-57	228.4	IAP1	GO:0000003,GO:0000209,GO:0001667,GO:0002009,GO:0002020,GO:0002064,GO:0002065,GO:0002066,GO:0002165,GO:0003006,GO:0003674,GO:0003824,GO:0004842,GO:0004857,GO:0004866,GO:0004869,GO:0005488,GO:0005515,GO:0005575,GO:0005622,GO:0005623,GO:0005634,GO:0005737,GO:0006464,GO:0006508,GO:0006511,GO:0006807,GO:0006915,GO:0006928,GO:0006996,GO:0006997,GO:0007275,GO:0007276,GO:0007281,GO:0007283,GO:0007286,GO:…	2.3.2.27	0	0		tr|A0A2C9JK56|A0A2C9JK56_BIOGL RING-type domain-containing protein OS=Biomphalaria glabrata OX=6526 GN=106057521 PE=3 SV=1	9.2e-90	340.1	K16061	baculoviral IAP repeat-containing protein 7/8
Btru_001816	0.3	0	HiC_scaffold_1	25765680	25766788	+		hypothetical protein					NA	NA	NA	NA	NA	NA	0	0		tr|A0A2C9KXE3|A0A2C9KXE3_BIOGL GCV_T domain-containing protein OS=Biomphalaria glabrata OX=6526 GN=106057516 PE=4 SV=1	8.1e-10	72.4
Btru_001820	0	0	HiC_scaffold_1	25850420	25869747	-		hypothetical protein		IPR001699;IPR008967;IPR036960	GO:0005634;GO:0003700;GO:0006355		6334.EFV62265	3.8e-27	130.6		GO:0001708,GO:0002119,GO:0002164,GO:0003674,GO:0003700,GO:0005488,GO:0005515,GO:0005575,GO:0005622,GO:0005623,GO:0005634,GO:0005667,GO:0005737,GO:0006355,GO:0006357,GO:0007275,GO:0007517,GO:0007610,GO:0007635,GO:0008150,GO:0009791,GO:0009889,GO:0009987,GO:0010468,GO:0010556,GO:0019219,GO:0019222,GO:0019899,GO:0030154,GO:0031323,GO:0031326,GO:0032501,GO:0032502,GO:0032879,GO:0032880,GO:0032991,GO:…		0	0		tr|A0A2C9K170|A0A2C9K170_BIOGL Uncharacterized protein OS=Biomphalaria glabrata OX=6526 GN=106076960 PE=4 SV=1	2.1e-112	416.8	K10176	T-box protein 2
Btru_001826	0	0	HiC_scaffold_1	25962997	25970993	-		hypothetical protein					6500.XP_005104271.1	4.3e-15	88.6	bi	GO:0000122,GO:0000976,GO:0000977,GO:0000978,GO:0000987,GO:0001012,GO:0001067,GO:0001654,GO:0001708,GO:0001745,GO:0002009,GO:0002119,GO:0002164,GO:0002165,GO:0003002,GO:0003674,GO:0003676,GO:0003677,GO:0003690,GO:0003700,GO:0005488,GO:0005515,GO:0005575,GO:0005622,GO:0005623,GO:0005634,GO:0005667,GO:0005737,GO:0006355,GO:0006357,GO:0007275,GO:0007389,GO:0007423,GO:0007444,GO:0007447,GO:0007448,GO:…		0	0		tr|A0A2C9KBV5|A0A2C9KBV5_BIOGL Uncharacterized protein OS=Biomphalaria glabrata OX=6526 GN=106064170 PE=4 SV=1	8.6e-18	100.5
Btru_001829	0	0	HiC_scaffold_1	26025131	26028429	+		hypothetical protein					NA	NA	NA	NA	NA	NA	1	Y		tr|A0A2C9L743|A0A2C9L743_BIOGL Uncharacterized protein OS=Biomphalaria glabrata OX=6526 GN=106065295 PE=4 SV=1	5.9e-98	367.9
Btru_001849	0	0	HiC_scaffold_1	26272228	26275967	-		hypothetical protein		IPR001699;IPR008967;IPR036960	GO:0005634;GO:0003700;GO:0006355		6500.XP_005112752.1	1.9e-09	69.7				0	0		tr|A0A2C9K4Y0|A0A2C9K4Y0_BIOGL Uncharacterized protein OS=Biomphalaria glabrata OX=6526 GN=106051499 PE=4 SV=1	2e-34	155.6	K10177	T-box protein 3
Btru_001867	3.5	2.2	HiC_scaffold_1	26451690	26462128	-	ACOX3	acyl-Coenzyme A oxidase	PF00441;PF01756;PF02770	IPR002655;IPR006091;IPR009075;IPR009100;IPR012258;IPR034171;IPR036250	GO:0005777;GO:0003997;GO:0071949;GO:0016627;GO:0006631;GO:0006635;GO:0055114		7994.ENSAMXP00000011241	5.6e-252	877.1	ACOX3	GO:0000166,GO:0003674,GO:0003824,GO:0003995,GO:0003997,GO:0005102,GO:0005488,GO:0005504,GO:0005515,GO:0005575,GO:0005622,GO:0005623,GO:0005737,GO:0005777,GO:0005782,GO:0005829,GO:0006082,GO:0006605,GO:0006625,GO:0006629,GO:0006631,GO:0006635,GO:0006810,GO:0006886,GO:0006996,GO:0007031,GO:0008104,GO:0008150,GO:0008152,GO:0008289,GO:0009056,GO:0009062,GO:0009987,GO:0015031,GO:0015833,GO:0016042,GO:…	1.3.3.6	0	0		tr|A0A2C9M9U3|A0A2C9M9U3_BIOGL Acyl-coenzyme A oxidase OS=Biomphalaria glabrata OX=6526 GN=106054747 PE=3 SV=1	0	1308.1	K00232	acyl-CoA oxidase
Btru_001868	1.1	0.8	HiC_scaffold_1	26465600	26467702	-	TCTEX1D1_1	Tctex1 domain-containing protein 1	PF03645	IPR005334;IPR038586			6500.XP_005093241.1	7.5e-63	247.3				0	0		tr|A0A2C9KPF0|A0A2C9KPF0_BIOGL Uncharacterized protein OS=Biomphalaria glabrata OX=6526 GN=106059227 PE=3 SV=1	1.3e-77	299.3	K22866	tctex1 domain-containing protein 2
Btru_001869	0	0.3	HiC_scaffold_1	26483776	26487846	-		hypothetical protein	PF01156	IPR001910;IPR036452			6500.XP_005094986.1	9.8e-225	786.2				0	0		tr|A0A2C9JLM9|A0A2C9JLM9_BIOGL IU_nuc_hydro domain-containing protein OS=Biomphalaria glabrata OX=6526 GN=106059221 PE=4 SV=1	1.4e-220	775.4	K01239	purine nucleosidase
Btru_001870	0.1	0.4	HiC_scaffold_1	26491060	26495638	+	STN1	telomere cap complex subunit Stn1	PF01336	IPR004365;IPR012340;IPR040260	GO:0003676		6500.XP_005094985.1	5.6e-35	154.8	OBFC1	GO:0000228,GO:0000723,GO:0000781,GO:0000782,GO:0000783,GO:0000784,GO:0001650,GO:0001944,GO:0003674,GO:0003676,GO:0003677,GO:0003697,GO:0005488,GO:0005575,GO:0005622,GO:0005623,GO:0005634,GO:0005654,GO:0005694,GO:0005730,GO:0005856,GO:0006139,GO:0006259,GO:0006275,GO:0006725,GO:0006807,GO:0006996,GO:0007275,GO:0008150,GO:0008152,GO:0009889,GO:0009890,GO:0009891,GO:0009892,GO:0009893,GO:0009987,GO:…		0	0		tr|A0A0B6YU88|A0A0B6YU88_9EUPU STN1_2 domain-containing protein OS=Arion vulgaris OX=1028688 GN=ORF34954 PE=4 SV=1	2.5e-29	139	K23312	CST complex subunit STN1
Btru_001871	1	3.5	HiC_scaffold_1	26497152	26506792	-	HSD3B3	3 beta-hydroxysteroid dehydrogenase/Delta 5-->4-isomerase type 3	PF01073;PF01370;PF04321;PF07993;PF13460	IPR002225;IPR036291	GO:0003854;GO:0016616;GO:0006694;GO:0055114		6412.HelroP89375	5.5e-72	279.3		GO:0003674,GO:0003824,GO:0004769,GO:0016853,GO:0016860,GO:0016863	1.1.1.145,5.3.3.1	0	0		tr|A0A6J8DQ71|A0A6J8DQ71_MYTCO Uncharacterized protein OS=Mytilus coruscus OX=42192 GN=MCOR_43117 PE=4 SV=1	5.2e-101	378.6	K12408	cholest-5-ene-3beta,7alpha-diol 3beta-dehydrogenase
Btru_001872	0.7	0.6	HiC_scaffold_1	26508569	26510236	+		hypothetical protein		IPR015253;IPR036388;IPR040260			NA	NA	NA	NA	NA	NA	0	0		tr|A0A2C9L9Z3|A0A2C9L9Z3_BIOGL STN1_2 domain-containing protein OS=Biomphalaria glabrata OX=6526 GN=106073076 PE=4 SV=1	1.4e-27	132.1
Btru_001875	0	0	HiC_scaffold_1	26534022	26539563	-		hypothetical protein					NA	NA	NA	NA	NA	NA	0	0		NA	NA	NA
Btru_001879	0	0	HiC_scaffold_1	26585110	26586944	+		hypothetical protein					NA	NA	NA	NA	NA	NA	0	Y	Excreted/Secreted	tr|A0A2C9LIE3|A0A2C9LIE3_BIOGL Uncharacterized protein OS=Biomphalaria glabrata OX=6526 GN=106078001 PE=4 SV=1	6.8e-09	70.9
Btru_001880	6.5	10.1	HiC_scaffold_1	26590394	26594704	+		hypothetical protein		IPR042979			7739.XP_002597257.1	9.4e-12	76.6				0	Y	Excreted/Secreted	tr|V4C6D2|V4C6D2_LOTGI Uncharacterized protein OS=Lottia gigantea OX=225164 GN=LOTGIDRAFT_174498 PE=4 SV=1	3.4e-08	67.8
Btru_001885	8.8	48.6	HiC_scaffold_1	26601843	26604853	+		hypothetical protein					NA	NA	NA	NA	NA	NA	0	0		NA	NA	NA
Btru_001894	0.3	0.8	HiC_scaffold_1	26718261	26737686	-	BCAS3_1	Breast carcinoma amplified sequence 3	PF12490	IPR015943;IPR022175;IPR036322	GO:0005515		6500.XP_005113122.1	0	1148.7	BCAS3	GO:0000226,GO:0000785,GO:0001952,GO:0001953,GO:0003674,GO:0003682,GO:0005102,GO:0005488,GO:0005515,GO:0005575,GO:0005622,GO:0005623,GO:0005634,GO:0005694,GO:0005730,GO:0005737,GO:0005856,GO:0005874,GO:0005881,GO:0006355,GO:0006357,GO:0006810,GO:0006897,GO:0006907,GO:0006950,GO:0006996,GO:0007010,GO:0007017,GO:0007030,GO:0007162,GO:0007275,GO:0008047,GO:0008092,GO:0008134,GO:0008150,GO:0009605,GO:…		0	0		tr|A0A2T7PH52|A0A2T7PH52_POMCA BCAS3 domain-containing protein OS=Pomacea canaliculata OX=400727 GN=C0Q70_08194 PE=3 SV=1	0	1102.8
Btru_001897	0	0	HiC_scaffold_1	26799139	26805702	+		hypothetical protein					NA	NA	NA	NA	NA	NA	2	0		NA	NA	NA
Btru_001907	0.2	0.1	HiC_scaffold_1	26884419	26902822	-	LHX1A	LIM/homeobox protein Lhx1		IPR001356	GO:0003677		7668.SPU_006991-tr	2.4e-19	102.4	LHX1	GO:0000003,GO:0000578,GO:0000902,GO:0000904,GO:0000981,GO:0001101,GO:0001501,GO:0001654,GO:0001655,GO:0001656,GO:0001657,GO:0001658,GO:0001702,GO:0001704,GO:0001705,GO:0001706,GO:0001708,GO:0001756,GO:0001763,GO:0001764,GO:0001822,GO:0001823,GO:0002009,GO:0002165,GO:0003002,GO:0003006,GO:0003338,GO:0003407,GO:0003674,GO:0003700,GO:0003712,GO:0003714,GO:0005575,GO:0005622,GO:0005623,GO:0005634,GO:…		0	0		tr|A0A2C9KF25|A0A2C9KF25_BIOGL Homeobox domain-containing protein OS=Biomphalaria glabrata OX=6526 GN=106079744 PE=4 SV=1	3.2e-55	224.6	K18493	LIM homeobox protein 5
Btru_001910	0.2	0.1	HiC_scaffold_1	26943398	26989887	-	LHX1	LIM/homeobox protein Lhx1	PF00046;PF00412	IPR001356;IPR001781;IPR009057	GO:0003677		126957.SMAR007885-PA	1.1e-69	271.2		GO:0001654,GO:0002009,GO:0002165,GO:0003002,GO:0006355,GO:0007275,GO:0007389,GO:0007423,GO:0007444,GO:0007447,GO:0007449,GO:0007478,GO:0007479,GO:0007480,GO:0007552,GO:0007560,GO:0008150,GO:0009653,GO:0009791,GO:0009886,GO:0009887,GO:0009888,GO:0009889,GO:0009890,GO:0009891,GO:0009892,GO:0009893,GO:0009954,GO:0010468,GO:0010556,GO:0010557,GO:0010558,GO:0010604,GO:0010605,GO:0010628,GO:0010629,GO:…		0	0		tr|A0A0B6VI79|A0A0B6VI79_LOTGI Lhx1/5 LIM homeobox protein (Fragment) OS=Lottia gigantea OX=225164 GN=5 PE=4 SV=1	2.6e-92	349.4	K09372	LIM homeobox protein 1
Btru_001915	0.6	0.7	HiC_scaffold_1	27111860	27139276	+		hypothetical protein	PF10293;PF10351	IPR019409;IPR019441;IPR019443			6500.XP_005096163.1	0	2250.3	KIAA0100			0	0		tr|A0A2T7PDS9|A0A2T7PDS9_POMCA Fmp27_GFWDK domain-containing protein OS=Pomacea canaliculata OX=400727 GN=C0Q70_06975 PE=4 SV=1	0	1897.1
Btru_001917	16.2	9.9	HiC_scaffold_1	27173482	27177131	-		hypothetical protein					NA	NA	NA	NA	NA	NA	0	0		tr|A0A2C9KU31|A0A2C9KU31_BIOGL Uncharacterized protein OS=Biomphalaria glabrata OX=6526 GN=106060344 PE=4 SV=1	3.9e-24	120.6
Btru_001924	0	0	HiC_scaffold_1	27270064	27289756	-		hypothetical protein	PF10293	IPR019409;IPR019441			6500.XP_005096163.1	0	1732.2	KIAA0100			2	0		tr|A0A2T7PDS9|A0A2T7PDS9_POMCA Fmp27_GFWDK domain-containing protein OS=Pomacea canaliculata OX=400727 GN=C0Q70_06975 PE=4 SV=1	0	1219.9
Btru_001925	0	0	HiC_scaffold_1	27290084	27309069	+	MED13	mediator complex subunit Srb9	PF11597	IPR021643			6500.XP_005096195.1	1.1e-213	749.6				0	0		tr|A0A433TT91|A0A433TT91_ELYCH Mediator of RNA polymerase II transcription subunit 13 OS=Elysia chlorotica OX=188477 GN=EGW08_007417 PE=3 SV=1	1.2e-179	639.4	K15164	mediator of RNA polymerase II transcription subunit 13
Btru_001927	0	0.2	HiC_scaffold_1	27311090	27321094	-		hypothetical protein					6500.XP_005096163.1	6.8e-158	564.3	KIAA0100			1	0		tr|A0A2C9M2M4|A0A2C9M2M4_BIOGL Fmp27_GFWDK domain-containing protein OS=Biomphalaria glabrata OX=6526 GN=106060696 PE=4 SV=1	2.5e-85	326.2
Btru_001932	0	0.2	HiC_scaffold_1	27360374	27377129	-	ANKFY1_1	Ankyrin repeat and FYVE domain-containing protein 1	PF00023;PF00651;PF12796;PF13606;PF13637;PF13857	IPR000210;IPR002110;IPR011333;IPR020683;IPR036770	GO:0005515		6500.XP_005096162.1	0	1465.7		GO:0000902,GO:0000904,GO:0002064,GO:0003382,GO:0003674,GO:0005488,GO:0005543,GO:0005545,GO:0005575,GO:0005622,GO:0005623,GO:0005737,GO:0005773,GO:0006810,GO:0006897,GO:0007275,GO:0008150,GO:0008289,GO:0009653,GO:0009790,GO:0009888,GO:0009987,GO:0016043,GO:0016192,GO:0030154,GO:0030855,GO:0032501,GO:0032502,GO:0032989,GO:0035091,GO:0043167,GO:0043168,GO:0043226,GO:0043227,GO:0043229,GO:0043231,GO:…		0	0		tr|A0A2C9K6A4|A0A2C9K6A4_BIOGL Uncharacterized protein OS=Biomphalaria glabrata OX=6526 GN=106052964 PE=4 SV=1	0	1186.8	K20129	rabankyrin-5
Btru_001934	48.2	91.2	HiC_scaffold_1	27416139	27419852	+	SMD3	small nuclear ribonucleoprotein Sm D3	PF01423	IPR001163;IPR010920;IPR027141;IPR034099	GO:0005681;GO:0006396;GO:0000387		6500.XP_005106556.1	4.7e-45	187.2	SNRPD3	GO:0000003,GO:0000243,GO:0000245,GO:0000375,GO:0000377,GO:0000387,GO:0000398,GO:0000578,GO:0002376,GO:0002520,GO:0003002,GO:0003006,GO:0003674,GO:0003676,GO:0003723,GO:0005488,GO:0005515,GO:0005575,GO:0005622,GO:0005623,GO:0005634,GO:0005654,GO:0005681,GO:0005682,GO:0005683,GO:0005684,GO:0005685,GO:0005686,GO:0005687,GO:0005689,GO:0005697,GO:0005737,GO:0005829,GO:0006139,GO:0006351,GO:0006353,GO:…		0	0		tr|A0A2C9JGB0|A0A2C9JGB0_BIOGL Small nuclear ribonucleoprotein Sm D3 OS=Biomphalaria glabrata OX=6526 GN=106055855 PE=3 SV=1	3.7e-44	187.2	K11088	small nuclear ribonucleoprotein D3
Btru_001935	0.7	0.1	HiC_scaffold_1	27425760	27449395	+	MED13L	Mediator of RNA polymerase II transcription subunit 13-like	PF06333;PF18296	IPR009401;IPR041285	GO:0016592;GO:0003712;GO:0006357		6500.XP_005096193.1	0	1101.3	MED13L	GO:0001667,GO:0001755,GO:0003674,GO:0003712,GO:0003713,GO:0005102,GO:0005488,GO:0005515,GO:0005575,GO:0005622,GO:0005623,GO:0005634,GO:0005654,GO:0006139,GO:0006351,GO:0006352,GO:0006355,GO:0006357,GO:0006366,GO:0006367,GO:0006725,GO:0006807,GO:0006928,GO:0007154,GO:0007165,GO:0007275,GO:0008134,GO:0008150,GO:0008152,GO:0009058,GO:0009059,GO:0009719,GO:0009725,GO:0009755,GO:0009888,GO:0009889,GO:…		0	0		tr|A0A2C9LSN1|A0A2C9LSN1_BIOGL Mediator of RNA polymerase II transcription subunit 13 OS=Biomphalaria glabrata OX=6526 GN=106055852 PE=3 SV=1	0	1987.6	K15164	mediator of RNA polymerase II transcription subunit 13
Btru_001938	0.3	0.2	HiC_scaffold_1	27504110	27517103	+	ANKFY1_2	Ankyrin repeat and FYVE domain-containing protein 1	PF00023;PF01363;PF12796;PF13606;PF13637;PF13857	IPR000306;IPR002110;IPR011011;IPR013083;IPR017455;IPR020683;IPR036770	GO:0005515;GO:0046872		6500.XP_005096162.1	0	1066.2		GO:0000902,GO:0000904,GO:0002064,GO:0003382,GO:0003674,GO:0005488,GO:0005543,GO:0005545,GO:0005575,GO:0005622,GO:0005623,GO:0005737,GO:0005773,GO:0006810,GO:0006897,GO:0007275,GO:0008150,GO:0008289,GO:0009653,GO:0009790,GO:0009888,GO:0009987,GO:0016043,GO:0016192,GO:0030154,GO:0030855,GO:0032501,GO:0032502,GO:0032989,GO:0035091,GO:0043167,GO:0043168,GO:0043226,GO:0043227,GO:0043229,GO:0043231,GO:…		0	0		tr|A0A4W4FZM1|A0A4W4FZM1_ELEEL Uncharacterized protein OS=Electrophorus electricus OX=8005 GN=ankfy1 PE=4 SV=1	1.8e-205	725.7	K20129	rabankyrin-5
Btru_001939	0.3	0.3	HiC_scaffold_1	27521659	27535783	+	SH2B1	SH2B adapter protein 1	PF00017	IPR000980;IPR011993;IPR030523;IPR036860	GO:0035591;GO:0007165		6500.XP_005106565.1	1.6e-118	433.3	SH2B2	GO:0000003,GO:0001558,GO:0001725,GO:0001726,GO:0001776,GO:0001782,GO:0001922,GO:0001932,GO:0001934,GO:0002253,GO:0002260,GO:0002376,GO:0002429,GO:0002682,GO:0002684,GO:0002757,GO:0002764,GO:0002768,GO:0003674,GO:0005068,GO:0005070,GO:0005102,GO:0005488,GO:0005515,GO:0005575,GO:0005622,GO:0005623,GO:0005737,GO:0005829,GO:0005856,GO:0005884,GO:0005886,GO:0005938,GO:0006950,GO:0006996,GO:0007010,GO:…		1	0		tr|A0A2C9K6D7|A0A2C9K6D7_BIOGL Uncharacterized protein OS=Biomphalaria glabrata OX=6526 GN=106052965 PE=3 SV=1	1.4e-140	509.6	K12459	SH2B adaptor protein 1/3
Btru_001940	0	1.5	HiC_scaffold_1	27535802	27549966	+		hypothetical protein	PF00373;PF09379	IPR000299;IPR000798;IPR014352;IPR018979;IPR019747;IPR019748;IPR019749;IPR029071;IPR035963	GO:0005856;GO:0008092		6500.XP_005100626.1	1e-99	369.8	NF2	GO:0000003,GO:0000280,GO:0000578,GO:0000910,GO:0001558,GO:0001654,GO:0001704,GO:0001707,GO:0001726,GO:0001745,GO:0001751,GO:0001754,GO:0001932,GO:0001933,GO:0001934,GO:0001952,GO:0001953,GO:0002088,GO:0003002,GO:0003006,GO:0003674,GO:0005102,GO:0005178,GO:0005488,GO:0005515,GO:0005575,GO:0005622,GO:0005623,GO:0005634,GO:0005730,GO:0005737,GO:0005739,GO:0005768,GO:0005769,GO:0005829,GO:0005856,GO:…		1	0		tr|A0A2C9K0G3|A0A2C9K0G3_BIOGL FERM domain-containing protein OS=Biomphalaria glabrata OX=6526 GN=106075111 PE=4 SV=1	3.5e-105	391	K16684	merlin
Btru_001943	0.1	0.7	HiC_scaffold_1	27569320	27579725	-	P2RX4_1	P2X purinoceptor 4	PF00864	IPR027309			6500.NP_001191558.1	2.7e-61	241.9	P2RX1	GO:0000003,GO:0000166,GO:0001505,GO:0001508,GO:0001614,GO:0001775,GO:0001820,GO:0001882,GO:0001883,GO:0001894,GO:0002028,GO:0002252,GO:0002263,GO:0002274,GO:0002275,GO:0002283,GO:0002351,GO:0002366,GO:0002376,GO:0002442,GO:0002443,GO:0002444,GO:0002446,GO:0002532,GO:0002554,GO:0002576,GO:0002682,GO:0002684,GO:0002685,GO:0002687,GO:0002931,GO:0003008,GO:0003012,GO:0003013,GO:0003018,GO:0003056,GO:…		1	Y		tr|A0A2C9K0E9|A0A2C9K0E9_BIOGL ATP receptor OS=Biomphalaria glabrata OX=6526 GN=106075106 PE=3 SV=1	2e-82	315.1	K05218	P2X purinoceptor 4
Btru_001944	0	0.1	HiC_scaffold_1	27584956	27592211	-		hypothetical protein	PF00373;PF00769;PF09379;PF09380	IPR000299;IPR000798;IPR008954;IPR011174;IPR011259;IPR011993;IPR014352;IPR018979;IPR018980;IPR019747;IPR019748;IPR019749;IPR029071;IPR035963	GO:0005856;GO:0008092;GO:0003779		6500.XP_005100626.1	3.6e-182	644.8	NF2	GO:0000003,GO:0000280,GO:0000578,GO:0000910,GO:0001558,GO:0001654,GO:0001704,GO:0001707,GO:0001726,GO:0001745,GO:0001751,GO:0001754,GO:0001932,GO:0001933,GO:0001934,GO:0001952,GO:0001953,GO:0002088,GO:0003002,GO:0003006,GO:0003674,GO:0005102,GO:0005178,GO:0005488,GO:0005515,GO:0005575,GO:0005622,GO:0005623,GO:0005634,GO:0005730,GO:0005737,GO:0005739,GO:0005768,GO:0005769,GO:0005829,GO:0005856,GO:…		0	0		tr|A0A2C9K0G3|A0A2C9K0G3_BIOGL FERM domain-containing protein OS=Biomphalaria glabrata OX=6526 GN=106075111 PE=4 SV=1	5.2e-207	730.3	K16684	merlin
Btru_001945	0.9	0.8	HiC_scaffold_1	27606815	27617911	+		hypothetical protein	PF00939	IPR001898;IPR031312	GO:0016020;GO:0022857;GO:0055085		6500.XP_005106179.1	2.5e-147	529.3	Indy-2	GO:0003674,GO:0005215,GO:0005310,GO:0005342,GO:0005575,GO:0005623,GO:0005886,GO:0005887,GO:0006810,GO:0006811,GO:0006820,GO:0006835,GO:0006842,GO:0006848,GO:0006855,GO:0007275,GO:0007568,GO:0008028,GO:0008150,GO:0008340,GO:0008509,GO:0008514,GO:0010259,GO:0010883,GO:0010889,GO:0015075,GO:0015137,GO:0015141,GO:0015142,GO:0015238,GO:0015318,GO:0015556,GO:0015711,GO:0015718,GO:0015740,GO:0015744,GO:…		10	0		tr|A0A2T7PDG4|A0A2T7PDG4_POMCA Uncharacterized protein OS=Pomacea canaliculata OX=400727 GN=C0Q70_06863 PE=3 SV=1	1.3e-161	579.7	K14445	solute carrier family 13 (sodium-dependent dicarboxylate transporter), member 2/3/5
Btru_001947	8.7	2.3	HiC_scaffold_1	27625768	27638298	+		hypothetical protein	PF00939	IPR001898;IPR031312	GO:0016020;GO:0022857;GO:0055085		6500.XP_005106179.1	1.1e-136	493.8	Indy-2	GO:0003674,GO:0005215,GO:0005310,GO:0005342,GO:0005575,GO:0005623,GO:0005886,GO:0005887,GO:0006810,GO:0006811,GO:0006820,GO:0006835,GO:0006842,GO:0006848,GO:0006855,GO:0007275,GO:0007568,GO:0008028,GO:0008150,GO:0008340,GO:0008509,GO:0008514,GO:0010259,GO:0010883,GO:0010889,GO:0015075,GO:0015137,GO:0015141,GO:0015142,GO:0015238,GO:0015318,GO:0015556,GO:0015711,GO:0015718,GO:0015740,GO:0015744,GO:…		11	0		tr|A0A2T7PDG4|A0A2T7PDG4_POMCA Uncharacterized protein OS=Pomacea canaliculata OX=400727 GN=C0Q70_06863 PE=3 SV=1	2.4e-157	565.5	K14445	solute carrier family 13 (sodium-dependent dicarboxylate transporter), member 2/3/5
Btru_001948	0.1	0	HiC_scaffold_1	27642223	27645748	-	TWK7_1	TWiK of potassium channels protein 7		IPR003280;IPR013099	GO:0016020;GO:0005267;GO:0071805		6500.XP_005107185.1	1.2e-32	147.5				4	0		tr|A0A2C9K0P5|A0A2C9K0P5_BIOGL Uncharacterized protein OS=Biomphalaria glabrata OX=6526 GN=106075433 PE=3 SV=1	5.5e-96	360.9	K05323	potassium channel subfamily K, invertebrate
Btru_001951	0.7	3.1	HiC_scaffold_1	27663029	27686749	-		hypothetical protein	PF01607;PF07645	IPR000152;IPR000742;IPR001881;IPR002557;IPR013032;IPR018097;IPR036508	GO:0005576;GO:0005509;GO:0008061		6500.XP_005110166.1	3e-10	73.6				0	0		NA	NA	NA
Btru_001952	2.3	1.3	HiC_scaffold_1	27692123	27698896	+		hypothetical protein	PF00939;PF03600	IPR001898;IPR031312	GO:0016020;GO:0022857;GO:0055085		6500.XP_005106179.1	5.5e-89	334.7	Indy-2	GO:0003674,GO:0005215,GO:0005310,GO:0005342,GO:0005575,GO:0005623,GO:0005886,GO:0005887,GO:0006810,GO:0006811,GO:0006820,GO:0006835,GO:0006842,GO:0006848,GO:0006855,GO:0007275,GO:0007568,GO:0008028,GO:0008150,GO:0008340,GO:0008509,GO:0008514,GO:0010259,GO:0010883,GO:0010889,GO:0015075,GO:0015137,GO:0015141,GO:0015142,GO:0015238,GO:0015318,GO:0015556,GO:0015711,GO:0015718,GO:0015740,GO:0015744,GO:…		6	0		tr|A0A2T7PDG4|A0A2T7PDG4_POMCA Uncharacterized protein OS=Pomacea canaliculata OX=400727 GN=C0Q70_06863 PE=3 SV=1	1.4e-107	399.4	K14445	solute carrier family 13 (sodium-dependent dicarboxylate transporter), member 2/3/5
Btru_001953	1.9	1.1	HiC_scaffold_1	27703433	27715619	+		hypothetical protein	PF00939	IPR001898;IPR031312	GO:0016020;GO:0022857;GO:0055085		6500.XP_005106179.1	7.9e-138	497.7	Indy-2	GO:0003674,GO:0005215,GO:0005310,GO:0005342,GO:0005575,GO:0005623,GO:0005886,GO:0005887,GO:0006810,GO:0006811,GO:0006820,GO:0006835,GO:0006842,GO:0006848,GO:0006855,GO:0007275,GO:0007568,GO:0008028,GO:0008150,GO:0008340,GO:0008509,GO:0008514,GO:0010259,GO:0010883,GO:0010889,GO:0015075,GO:0015137,GO:0015141,GO:0015142,GO:0015238,GO:0015318,GO:0015556,GO:0015711,GO:0015718,GO:0015740,GO:0015744,GO:…		11	0		tr|A0A2T7PDG4|A0A2T7PDG4_POMCA Uncharacterized protein OS=Pomacea canaliculata OX=400727 GN=C0Q70_06863 PE=3 SV=1	3.5e-156	561.6	K14445	solute carrier family 13 (sodium-dependent dicarboxylate transporter), member 2/3/5
Btru_001954	0.1	0.2	HiC_scaffold_1	27719705	27729392	-		hypothetical protein	PF07885	IPR003280;IPR013099	GO:0016020;GO:0005267;GO:0071805		6412.HelroP89246	5.5e-49	202.6		GO:0003674,GO:0005215,GO:0005216,GO:0005261,GO:0005267,GO:0005575,GO:0005623,GO:0005886,GO:0005887,GO:0006810,GO:0006811,GO:0006812,GO:0006813,GO:0008150,GO:0008324,GO:0009719,GO:0009987,GO:0010033,GO:0010243,GO:0014070,GO:0015075,GO:0015077,GO:0015079,GO:0015267,GO:0015318,GO:0015672,GO:0016020,GO:0016021,GO:0022803,GO:0022838,GO:0022840,GO:0022841,GO:0022842,GO:0022857,GO:0022890,GO:0030001,GO:…		7	0		tr|A0A2C9K0P5|A0A2C9K0P5_BIOGL Uncharacterized protein OS=Biomphalaria glabrata OX=6526 GN=106075433 PE=3 SV=1	5.4e-115	424.9	K20007	potassium channel subfamily K member 18
Btru_001956	0.8	2.6	HiC_scaffold_1	27749468	27772552	-		hypothetical protein	PF01607;PF07645	IPR000152;IPR000742;IPR001881;IPR002557;IPR013032;IPR018097;IPR036508	GO:0005576;GO:0008061;GO:0005509		6500.XP_005110166.1	2e-06	60.5				0	0		NA	NA	NA
Btru_001960	2.3	3.8	HiC_scaffold_1	27810634	27819791	+	P2RX4_2	P2X purinoceptor 4					6500.NP_001191558.1	1e-23	116.7	P2RX1	GO:0000003,GO:0000166,GO:0001505,GO:0001508,GO:0001614,GO:0001775,GO:0001820,GO:0001882,GO:0001883,GO:0001894,GO:0002028,GO:0002252,GO:0002263,GO:0002274,GO:0002275,GO:0002283,GO:0002351,GO:0002366,GO:0002376,GO:0002442,GO:0002443,GO:0002444,GO:0002446,GO:0002532,GO:0002554,GO:0002576,GO:0002682,GO:0002684,GO:0002685,GO:0002687,GO:0002931,GO:0003008,GO:0003012,GO:0003013,GO:0003018,GO:0003056,GO:…		1	0		tr|A0A2C9K0E9|A0A2C9K0E9_BIOGL ATP receptor OS=Biomphalaria glabrata OX=6526 GN=106075106 PE=3 SV=1	1.2e-39	172.6	K05218	P2X purinoceptor 4
Btru_001962	6.4	6.1	HiC_scaffold_1	27822216	27834369	+	P2RX4_3	P2X purinoceptor 4	PF00864	IPR001429;IPR027309	GO:0005887;GO:0004931;GO:0001614;GO:0033198;GO:0098655		6500.NP_001191558.1	3.9e-131	474.9	P2RX1	GO:0000003,GO:0000166,GO:0001505,GO:0001508,GO:0001614,GO:0001775,GO:0001820,GO:0001882,GO:0001883,GO:0001894,GO:0002028,GO:0002252,GO:0002263,GO:0002274,GO:0002275,GO:0002283,GO:0002351,GO:0002366,GO:0002376,GO:0002442,GO:0002443,GO:0002444,GO:0002446,GO:0002532,GO:0002554,GO:0002576,GO:0002682,GO:0002684,GO:0002685,GO:0002687,GO:0002931,GO:0003008,GO:0003012,GO:0003013,GO:0003018,GO:0003056,GO:…		2	0		tr|A0A2C9M3W4|A0A2C9M3W4_BIOGL ATP receptor OS=Biomphalaria glabrata OX=6526 GN=106075112 PE=3 SV=1	5.7e-209	736.5	K05218	P2X purinoceptor 4
Btru_001963	23.9	46.5	HiC_scaffold_1	27836047	27837857	-	SUPT4H1	Transcription elongation factor SPT4	PF06093	IPR009287;IPR022800;IPR029040;IPR038510	GO:0005634;GO:0008270;GO:0032786;GO:0006355		6500.XP_005093709.1	8.5e-57	226.1	SUPT4H1	GO:0000122,GO:0000993,GO:0001098,GO:0001099,GO:0003674,GO:0003676,GO:0003700,GO:0003723,GO:0003727,GO:0005488,GO:0005515,GO:0005575,GO:0005622,GO:0005623,GO:0005634,GO:0005654,GO:0005694,GO:0005700,GO:0005703,GO:0005705,GO:0006139,GO:0006325,GO:0006338,GO:0006351,GO:0006354,GO:0006355,GO:0006357,GO:0006366,GO:0006368,GO:0006396,GO:0006397,GO:0006725,GO:0006807,GO:0006996,GO:0008023,GO:0008150,GO:…		0	0		tr|A0A2C9L5M4|A0A2C9L5M4_BIOGL Transcription elongation factor SPT4 OS=Biomphalaria glabrata OX=6526 GN=106075110 PE=3 SV=1	4.8e-62	246.5	K15171	transcription elongation factor SPT4
Btru_001964	0.3	0	HiC_scaffold_1	27839755	27867641	+	ABCC8	ATP-binding cassette sub- C member 8	PF00005;PF00664	IPR000388;IPR003439;IPR003593;IPR011527;IPR017871;IPR027417;IPR036640	GO:0016020;GO:0016021;GO:0005524;GO:0008281;GO:0016887;GO:0042626;GO:0006813;GO:0055085		6500.XP_005093708.1	0	2265	Sur	GO:0001666,GO:0003674,GO:0003824,GO:0005215,GO:0005575,GO:0005623,GO:0005886,GO:0005887,GO:0006810,GO:0006950,GO:0007275,GO:0007507,GO:0008150,GO:0009628,GO:0015399,GO:0015405,GO:0016020,GO:0016021,GO:0016462,GO:0016787,GO:0016817,GO:0016818,GO:0016887,GO:0017111,GO:0022804,GO:0022857,GO:0031224,GO:0031226,GO:0032501,GO:0032502,GO:0036293,GO:0042623,GO:0042626,GO:0043492,GO:0044425,GO:0044459,GO:…		15	0		tr|A0A2C9K9D4|A0A2C9K9D4_BIOGL Uncharacterized protein OS=Biomphalaria glabrata OX=6526 GN=106075114 PE=3 SV=1	0	2801.9	K05033	ATP-binding cassette subfamily C (CFTR/MRP) member 9
Btru_001966	13.2	42.8	HiC_scaffold_1	27871056	27873216	-		hypothetical protein					NA	NA	NA	NA	NA	NA	0	0		tr|A0A2C9LXH8|A0A2C9LXH8_BIOGL Uncharacterized protein OS=Biomphalaria glabrata OX=6526 GN=106075115 PE=4 SV=1	4.8e-24	121.3
Btru_001967	0	0.4	HiC_scaffold_1	27875895	27880642	-	SERPINB1_1	Leukocyte elastase inhibitor	PF00079	IPR000215;IPR023795;IPR023796;IPR036186;IPR042178;IPR042185	GO:0005615	I04	6500.XP_005103480.1	1.6e-62	246.9	SRPN2	GO:0002213,GO:0002252,GO:0002376,GO:0002682,GO:0002683,GO:0003002,GO:0003674,GO:0004857,GO:0004866,GO:0004867,GO:0004869,GO:0005488,GO:0005515,GO:0005575,GO:0005576,GO:0005615,GO:0006582,GO:0006725,GO:0006950,GO:0006952,GO:0006955,GO:0007154,GO:0007165,GO:0007166,GO:0007275,GO:0007389,GO:0007610,GO:0008063,GO:0008150,GO:0008152,GO:0009605,GO:0009607,GO:0009611,GO:0009620,GO:0009636,GO:0009798,GO:…		0	Y	Excreted/Secreted	tr|A0A2C9L4P8|A0A2C9L4P8_BIOGL SERPIN domain-containing protein OS=Biomphalaria glabrata OX=6526 GN=106075108 PE=3 SV=1	3.3e-123	451.4	K13963	serpin B
Btru_001968	0.7	38.5	HiC_scaffold_1	27900102	27942167	+	SERPINB4_1	Serpin B4	PF00079	IPR000215;IPR023796;IPR036186;IPR042178;IPR042185	GO:0005615	I04	6500.XP_005103480.1	3.7e-83	315.5	SRPN2	GO:0002213,GO:0002252,GO:0002376,GO:0002682,GO:0002683,GO:0003002,GO:0003674,GO:0004857,GO:0004866,GO:0004867,GO:0004869,GO:0005488,GO:0005515,GO:0005575,GO:0005576,GO:0005615,GO:0006582,GO:0006725,GO:0006950,GO:0006952,GO:0006955,GO:0007154,GO:0007165,GO:0007166,GO:0007275,GO:0007389,GO:0007610,GO:0008063,GO:0008150,GO:0008152,GO:0009605,GO:0009607,GO:0009611,GO:0009620,GO:0009636,GO:0009798,GO:…		0	Y		tr|A0A2C9KW74|A0A2C9KW74_BIOGL SERPIN domain-containing protein OS=Biomphalaria glabrata OX=6526 GN=106066783 PE=3 SV=1	1.1e-182	649	K23425	leukocyte elastase inhibitor
Btru_001970	0	1.7	HiC_scaffold_1	27949524	27958258	+	SERPINB3_1	Serpin B3	PF00079	IPR000215;IPR023795;IPR023796;IPR036186;IPR042178;IPR042185	GO:0005615	I04	6500.XP_005103480.1	6.5e-72	278.1	SRPN2	GO:0002213,GO:0002252,GO:0002376,GO:0002682,GO:0002683,GO:0003002,GO:0003674,GO:0004857,GO:0004866,GO:0004867,GO:0004869,GO:0005488,GO:0005515,GO:0005575,GO:0005576,GO:0005615,GO:0006582,GO:0006725,GO:0006950,GO:0006952,GO:0006955,GO:0007154,GO:0007165,GO:0007166,GO:0007275,GO:0007389,GO:0007610,GO:0008063,GO:0008150,GO:0008152,GO:0009605,GO:0009607,GO:0009611,GO:0009620,GO:0009636,GO:0009798,GO:…		0	Y		tr|A0A2C9KW74|A0A2C9KW74_BIOGL SERPIN domain-containing protein OS=Biomphalaria glabrata OX=6526 GN=106066783 PE=3 SV=1	4.7e-141	510.8	K13963	serpin B
Btru_001971	73.5	101	HiC_scaffold_1	27958383	27965980	+	SERPINB6_1	Serpin B6	PF00079	IPR000215;IPR023795;IPR023796;IPR036186;IPR042178;IPR042185	GO:0005615	I04	6500.XP_005103480.1	3.1e-66	259.2	SRPN2	GO:0002213,GO:0002252,GO:0002376,GO:0002682,GO:0002683,GO:0003002,GO:0003674,GO:0004857,GO:0004866,GO:0004867,GO:0004869,GO:0005488,GO:0005515,GO:0005575,GO:0005576,GO:0005615,GO:0006582,GO:0006725,GO:0006950,GO:0006952,GO:0006955,GO:0007154,GO:0007165,GO:0007166,GO:0007275,GO:0007389,GO:0007610,GO:0008063,GO:0008150,GO:0008152,GO:0009605,GO:0009607,GO:0009611,GO:0009620,GO:0009636,GO:0009798,GO:…		0	Y		tr|A0A2C9KW74|A0A2C9KW74_BIOGL SERPIN domain-containing protein OS=Biomphalaria glabrata OX=6526 GN=106066783 PE=3 SV=1	1.8e-132	482.3	K13963	serpin B
Btru_001975	4.7	2.7	HiC_scaffold_1	28004818	28009044	-	SRSF1A	Serine/arginine-rich splicing factor 1A	PF00076	IPR000504;IPR012677;IPR034520;IPR035979	GO:0003676;GO:0003723		6500.XP_005093923.1	6.7e-98	363.6	SRSF1	GO:0000245,GO:0000375,GO:0000377,GO:0000380,GO:0000381,GO:0000395,GO:0000398,GO:0001178,GO:0001701,GO:0003008,GO:0003012,GO:0003013,GO:0003015,GO:0003674,GO:0003676,GO:0003677,GO:0003723,GO:0003729,GO:0005488,GO:0005515,GO:0005575,GO:0005622,GO:0005623,GO:0005634,GO:0005654,GO:0005681,GO:0005737,GO:0006139,GO:0006355,GO:0006357,GO:0006376,GO:0006396,GO:0006397,GO:0006403,GO:0006405,GO:0006406,GO:…		0	0		tr|A0A2C9JY46|A0A2C9JY46_BIOGL Uncharacterized protein OS=Biomphalaria glabrata OX=6526 GN=106072650 PE=4 SV=1	5.6e-99	370.2	K12890	splicing factor, arginine/serine-rich 1
Btru_001976	0	0	HiC_scaffold_1	28010017	28016652	+		hypothetical protein	PF00096;PF12874	IPR013087;IPR036236			6500.XP_005093925.1	6.6e-74	285.4				0	0		tr|A0A2C9JY52|A0A2C9JY52_BIOGL Uncharacterized protein OS=Biomphalaria glabrata OX=6526 GN=106072644 PE=4 SV=1	9.1e-110	407.5	K09228	KRAB domain-containing zinc finger protein
Btru_001981	0.1	0	HiC_scaffold_1	28077790	28086390	+		hypothetical protein	PF00096	IPR013087;IPR036236			6500.XP_005093925.1	3.8e-80	307.4				0	0		tr|A0A2C9JY52|A0A2C9JY52_BIOGL Uncharacterized protein OS=Biomphalaria glabrata OX=6526 GN=106072644 PE=4 SV=1	3.5e-112	416.8
Btru_001983	13.9	16.2	HiC_scaffold_1	28106701	28114221	+	COF1_1	cofilin	PF00241	IPR002108;IPR017904;IPR029006	GO:0015629;GO:0003779;GO:0030042		6500.XP_005107306.1	6.5e-40	170.6	CFL2	GO:0000003,GO:0000226,GO:0000278,GO:0000281,GO:0000302,GO:0000902,GO:0000904,GO:0000910,GO:0000912,GO:0000915,GO:0001101,GO:0001558,GO:0001654,GO:0001667,GO:0001736,GO:0001737,GO:0001738,GO:0001745,GO:0001751,GO:0001754,GO:0001755,GO:0001838,GO:0001841,GO:0001842,GO:0001894,GO:0001952,GO:0001954,GO:0002009,GO:0002064,GO:0002065,GO:0002066,GO:0002165,GO:0002218,GO:0002253,GO:0002376,GO:0002682,GO:…		1	0		tr|A0A2C9LSS3|A0A2C9LSS3_BIOGL ADF-H domain-containing protein OS=Biomphalaria glabrata OX=6526 GN=106079779 PE=3 SV=1	3.8e-50	207.6	K05765	cofilin
Btru_001984	0	0.1	HiC_scaffold_1	28117593	28121920	+	GRK3_1	Beta-adrenergic receptor kinase 2		IPR016137;IPR036305			6500.XP_005107319.1	8.1e-42	176			2.7.11.15	0	0		tr|A0A2C9KQY8|A0A2C9KQY8_BIOGL RGS domain-containing protein OS=Biomphalaria glabrata OX=6526 GN=106079781 PE=4 SV=1	5.8e-42	179.5	K00910	beta-adrenergic-receptor kinase
Btru_001986	0	0	HiC_scaffold_1	28172310	28214947	+	GRK3_2	Beta-adrenergic receptor kinase 2	PF00069;PF07714	IPR000719;IPR000961;IPR001849;IPR008271;IPR011009;IPR011993;IPR016137;IPR017441;IPR036305	GO:0005524;GO:0004672;GO:0004674;GO:0006468		6412.HelroP75424	3.7e-243	847.8	ADRBK2	GO:0000003,GO:0000166,GO:0000302,GO:0001505,GO:0001541,GO:0001664,GO:0001678,GO:0001817,GO:0001819,GO:0001932,GO:0001933,GO:0001934,GO:0002009,GO:0002026,GO:0002029,GO:0002031,GO:0002165,GO:0003002,GO:0003006,GO:0003008,GO:0003012,GO:0003013,GO:0003015,GO:0003018,GO:0003057,GO:0003108,GO:0003674,GO:0003824,GO:0004672,GO:0004674,GO:0004703,GO:0005102,GO:0005488,GO:0005515,GO:0005524,GO:0005543,GO:…	2.7.11.15	0	Y		tr|A0A3S1B286|A0A3S1B286_ELYCH G protein-coupled receptor kinase OS=Elysia chlorotica OX=188477 GN=EGW08_017933 PE=3 SV=1	6e-304	1052.7	K00910	beta-adrenergic-receptor kinase
Btru_001989	1.2	2.3	HiC_scaffold_1	28231276	28236796	-		hypothetical protein					NA	NA	NA	NA	NA	NA	0	0		tr|A0A3S1B3S1|A0A3S1B3S1_ELYCH Uncharacterized protein OS=Elysia chlorotica OX=188477 GN=EGW08_017931 PE=4 SV=1	1.7e-96	362.8
Btru_001993	0.3	0	HiC_scaffold_1	28285012	28304462	-		hypothetical protein		IPR023209	GO:0071949;GO:0003884;GO:0046416		6500.XP_005098552.1	3.8e-19	102.1			1.4.3.3	0	Y		tr|A0A2C9L9B6|A0A2C9L9B6_BIOGL Uncharacterized protein OS=Biomphalaria glabrata OX=6526 GN=106062019 PE=4 SV=1	1.3e-37	166.4	K00273	D-amino-acid oxidase
Btru_002001	4.5	3	HiC_scaffold_1	28366646	28375651	+	RNF10_1	RING finger protein 10	PF00097	IPR001841;IPR013083;IPR017907;IPR018957;IPR039739	GO:0046872		6500.XP_005112582.1	2.9e-132	479.6	RNF10	GO:0001067,GO:0003674,GO:0003676,GO:0003677,GO:0003824,GO:0004842,GO:0005488,GO:0005575,GO:0005622,GO:0005623,GO:0005634,GO:0005737,GO:0006355,GO:0006357,GO:0006464,GO:0006807,GO:0007275,GO:0007399,GO:0008150,GO:0008152,GO:0008270,GO:0008285,GO:0009889,GO:0009891,GO:0009893,GO:0009987,GO:0010468,GO:0010556,GO:0010557,GO:0010604,GO:0010624,GO:0010626,GO:0010628,GO:0010721,GO:0014013,GO:0014014,GO:…		0	0		tr|A0A2C9M9C6|A0A2C9M9C6_BIOGL RING finger protein 10 OS=Biomphalaria glabrata OX=6526 GN=106075705 PE=3 SV=1	1.3e-288	1001.9
Btru_002002	39.4	107.6	HiC_scaffold_1	28381975	28385506	+	COF1_2	cofilin	PF00241	IPR002108;IPR017904;IPR029006	GO:0015629;GO:0003779;GO:0030042		6500.XP_005107310.1	6.7e-35	153.7				0	0		tr|A0A2C9JQC4|A0A2C9JQC4_BIOGL ADF-H domain-containing protein OS=Biomphalaria glabrata OX=6526 GN=106063607 PE=3 SV=1	2.2e-35	158.3	K05765	cofilin
Btru_002003	0.9	0.4	HiC_scaffold_1	28387779	28408120	-	STK36	Serine/threonine-protein kinase 36	PF00069;PF07714	IPR000719;IPR008271;IPR011009;IPR011989;IPR016024;IPR017441	GO:0005524;GO:0004672;GO:0006468		6500.XP_005107320.1	0	1266.1	STK36	GO:0000003,GO:0000166,GO:0003002,GO:0003006,GO:0003341,GO:0003351,GO:0003674,GO:0003824,GO:0004672,GO:0004674,GO:0005488,GO:0005515,GO:0005524,GO:0005575,GO:0005622,GO:0005623,GO:0005634,GO:0005737,GO:0005829,GO:0006355,GO:0006357,GO:0006464,GO:0006468,GO:0006793,GO:0006796,GO:0006807,GO:0006810,GO:0006928,GO:0006996,GO:0007017,GO:0007018,GO:0007154,GO:0007165,GO:0007166,GO:0007224,GO:0007227,GO:…	2.7.11.1	0	0		tr|A0A2C9JQD1|A0A2C9JQD1_BIOGL Protein kinase domain-containing protein OS=Biomphalaria glabrata OX=6526 GN=106063606 PE=4 SV=1	0	1964.5	K06228	fused
Btru_002004	11	0.2	HiC_scaffold_1	28412353	28412635	-	ADF2	Actin-depolymerizing factor 2	PF00241	IPR002108;IPR017904;IPR029006	GO:0015629;GO:0003779;GO:0030042		6500.XP_005107310.1	3.6e-18	97.4				0	0		tr|A0A2C9JQC4|A0A2C9JQC4_BIOGL ADF-H domain-containing protein OS=Biomphalaria glabrata OX=6526 GN=106063607 PE=3 SV=1	1.2e-18	102.1
Btru_002006	1.9	0.9	HiC_scaffold_1	28426559	28432240	+	RABGEF1	Rab5 GDP/GTP exchange factor	PF01754;PF02204;PF18151	IPR002653;IPR003123;IPR037191;IPR041545	GO:0003677;GO:0008270		6500.XP_005107307.1	2.9e-219	768.1	RABGEF1	GO:0001817,GO:0001818,GO:0001932,GO:0001933,GO:0001959,GO:0001960,GO:0002009,GO:0002165,GO:0002682,GO:0002683,GO:0002684,GO:0002685,GO:0002686,GO:0002694,GO:0002695,GO:0002697,GO:0002698,GO:0002699,GO:0002703,GO:0002704,GO:0002791,GO:0002792,GO:0002886,GO:0002887,GO:0003002,GO:0003674,GO:0003824,GO:0004842,GO:0005085,GO:0005088,GO:0005488,GO:0005515,GO:0005575,GO:0005622,GO:0005623,GO:0005634,GO:…		0	0		tr|A0A0B7ACE7|A0A0B7ACE7_9EUPU Uncharacterized protein OS=Arion vulgaris OX=1028688 GN=ORF106114 PE=4 SV=1	8.1e-232	812.8	K20131	Rab5 GDP/GTP exchange factor
Btru_002007	0.4	0.4	HiC_scaffold_1	28440042	28452882	+	GIT2	glycerophosphoinositol permease	PF00023;PF01412;PF08518;PF12205;PF12796;PF13637;PF13857	IPR001164;IPR002110;IPR013724;IPR020683;IPR022018;IPR036770;IPR037278;IPR038508	GO:0005096;GO:0005515		6500.XP_005107322.1	0	1092	GIT2	GO:0000003,GO:0001771,GO:0001775,GO:0002376,GO:0003006,GO:0003674,GO:0005096,GO:0005198,GO:0005488,GO:0005515,GO:0005575,GO:0005622,GO:0005623,GO:0005634,GO:0005654,GO:0005737,GO:0005768,GO:0005829,GO:0005912,GO:0005924,GO:0005925,GO:0006810,GO:0006928,GO:0006950,GO:0007154,GO:0007165,GO:0007166,GO:0007167,GO:0007169,GO:0007275,GO:0007399,GO:0007417,GO:0007420,GO:0007525,GO:0007548,GO:0007610,GO:…		0	0		tr|A0A2C9L507|A0A2C9L507_BIOGL Uncharacterized protein OS=Biomphalaria glabrata OX=6526 GN=106064043 PE=4 SV=1	0	1248.8	K12487	G protein-coupled receptor kinase interactor 2
Btru_002008	11.5	30.7	HiC_scaffold_1	28455877	28457069	-		hypothetical protein					NA	NA	NA	NA	NA	NA	0	0		tr|A0A2C9LK36|A0A2C9LK36_BIOGL Uncharacterized protein OS=Biomphalaria glabrata OX=6526 GN=106063158 PE=4 SV=1	1.5e-96	361.7
Btru_002009	6.5	31.2	HiC_scaffold_1	28457306	28460035	+		hypothetical protein					NA	NA	NA	NA	NA	NA	0	Y	Excreted/Secreted	tr|A0A2C9LLD5|A0A2C9LLD5_BIOGL Uncharacterized protein OS=Biomphalaria glabrata OX=6526 GN=106064042 PE=4 SV=1	2.5e-87	331.3
Btru_002010	1.8	1.4	HiC_scaffold_1	28465167	28501107	-	SEPTIN2	Septin-2	PF00735;PF01926	IPR008113;IPR016491;IPR027417;IPR030379	GO:0005525;GO:0051301		7739.XP_002606462.1	1.3e-147	529.6	2002-09-01	GO:0000145,GO:0000166,GO:0000278,GO:0000281,GO:0000910,GO:0001505,GO:0001882,GO:0001883,GO:0002036,GO:0003674,GO:0003824,GO:0003924,GO:0005198,GO:0005488,GO:0005515,GO:0005525,GO:0005575,GO:0005622,GO:0005623,GO:0005634,GO:0005737,GO:0005819,GO:0005826,GO:0005856,GO:0005874,GO:0005876,GO:0005886,GO:0005929,GO:0005930,GO:0005938,GO:0005940,GO:0006996,GO:0007049,GO:0007154,GO:0007165,GO:0007166,GO:…		0	0		tr|A0A0B7ATZ0|A0A0B7ATZ0_9EUPU Septin-type G domain-containing protein OS=Arion vulgaris OX=1028688 GN=ORF140630 PE=3 SV=1	1.2e-190	675.6	K16942	septin 2
Btru_002011	0.9	0.3	HiC_scaffold_1	28501312	28505005	+		hypothetical protein					NA	NA	NA	NA	NA	NA	0	0		NA	NA	NA
Btru_002014	3.7	4.2	HiC_scaffold_1	28539874	28555714	+	RNF10_2	RING finger protein 10	PF00097	IPR001841;IPR013083;IPR017907;IPR018957;IPR039739	GO:0046872		6500.XP_005112582.1	9.2e-131	474.6	RNF10	GO:0001067,GO:0003674,GO:0003676,GO:0003677,GO:0003824,GO:0004842,GO:0005488,GO:0005575,GO:0005622,GO:0005623,GO:0005634,GO:0005737,GO:0006355,GO:0006357,GO:0006464,GO:0006807,GO:0007275,GO:0007399,GO:0008150,GO:0008152,GO:0008270,GO:0008285,GO:0009889,GO:0009891,GO:0009893,GO:0009987,GO:0010468,GO:0010556,GO:0010557,GO:0010604,GO:0010624,GO:0010626,GO:0010628,GO:0010721,GO:0014013,GO:0014014,GO:…		0	0		tr|A0A2C9M9C6|A0A2C9M9C6_BIOGL RING finger protein 10 OS=Biomphalaria glabrata OX=6526 GN=106075705 PE=3 SV=1	8.2e-291	1009.2
Btru_002022	0.1	0	HiC_scaffold_1	28622745	28636462	+		hypothetical protein	PF00027	IPR000595;IPR014710;IPR018488;IPR018490			7091.BGIBMGA013258-TA	6e-41	176		GO:0003674,GO:0005215,GO:0005216,GO:0005217,GO:0005221,GO:0005244,GO:0005249,GO:0005261,GO:0005267,GO:0005575,GO:0005623,GO:0005886,GO:0005887,GO:0006810,GO:0006811,GO:0006812,GO:0006813,GO:0007154,GO:0007165,GO:0008150,GO:0008324,GO:0009987,GO:0015075,GO:0015077,GO:0015079,GO:0015267,GO:0015276,GO:0015318,GO:0015672,GO:0016020,GO:0016021,GO:0017071,GO:0019932,GO:0019935,GO:0022803,GO:0022832,GO:…		0	0		tr|A0A2C9L7B2|A0A2C9L7B2_BIOGL Cyclic nucleotide-binding domain-containing protein OS=Biomphalaria glabrata OX=6526 GN=106079234 PE=4 SV=1	2.5e-134	489.2	K04950	cyclic nucleotide gated channel alpha 3
Btru_002025	1.8	9.8	HiC_scaffold_1	28662121	28666659	+		hypothetical protein					NA	NA	NA	NA	NA	NA	0	Y	Excreted/Secreted	tr|A0A2C9M376|A0A2C9M376_BIOGL Uncharacterized protein OS=Biomphalaria glabrata OX=6526 GN=106073248 PE=4 SV=1	1.7e-31	145.2
Btru_002026	1.1	0.2	HiC_scaffold_1	28670347	28684214	-	CA14_1	Carbonic anhydrase 14	PF00194	IPR001148;IPR018338;IPR023561;IPR036398	GO:0008270;GO:0004089		9739.XP_004317816.1	9.6e-37	161.4	CA14	GO:0003674,GO:0003824,GO:0004089,GO:0005575,GO:0005623,GO:0005886,GO:0006810,GO:0006811,GO:0006820,GO:0006885,GO:0008150,GO:0015669,GO:0015670,GO:0015701,GO:0015711,GO:0015893,GO:0016020,GO:0016021,GO:0016829,GO:0016835,GO:0016836,GO:0019755,GO:0031224,GO:0042221,GO:0042493,GO:0042592,GO:0044425,GO:0044464,GO:0048878,GO:0050801,GO:0050896,GO:0051179,GO:0051234,GO:0055067,GO:0055080,GO:0065007,GO:…	4.2.1.1	0	Y	Excreted/Secreted	tr|A0A2C9LSP3|A0A2C9LSP3_BIOGL Carbonic anhydrase OS=Biomphalaria glabrata OX=6526 GN=106073247 PE=3 SV=1	7.7e-89	337.4	K01672	carbonic anhydrase
Btru_002028	0.5	0.6	HiC_scaffold_1	28700460	28711404	-		hypothetical protein					6500.XP_005089431.1	3.7e-17	94.7				0	0		tr|A0A3S1HHM7|A0A3S1HHM7_ELYCH Uncharacterized protein OS=Elysia chlorotica OX=188477 GN=EGW08_012707 PE=3 SV=1	3.5e-14	87.8
Btru_002029	0.2	0.3	HiC_scaffold_1	28711539	28726202	-		hypothetical protein	PF00027	IPR000595;IPR014710;IPR018488;IPR018490			7091.BGIBMGA013258-TA	5.5e-41	176		GO:0003674,GO:0005215,GO:0005216,GO:0005217,GO:0005221,GO:0005244,GO:0005249,GO:0005261,GO:0005267,GO:0005575,GO:0005623,GO:0005886,GO:0005887,GO:0006810,GO:0006811,GO:0006812,GO:0006813,GO:0007154,GO:0007165,GO:0008150,GO:0008324,GO:0009987,GO:0015075,GO:0015077,GO:0015079,GO:0015267,GO:0015276,GO:0015318,GO:0015672,GO:0016020,GO:0016021,GO:0017071,GO:0019932,GO:0019935,GO:0022803,GO:0022832,GO:…		0	0		tr|A0A2C9L7B2|A0A2C9L7B2_BIOGL Cyclic nucleotide-binding domain-containing protein OS=Biomphalaria glabrata OX=6526 GN=106079234 PE=4 SV=1	7.6e-109	404.4	K04950	cyclic nucleotide gated channel alpha 3
Btru_002034	0.2	0.1	HiC_scaffold_1	28800312	28852950	-		hypothetical protein	PF00520;PF07885	IPR005821;IPR018490	GO:0016020;GO:0005216;GO:0055085;GO:0006811		6500.XP_005111653.1	1.6e-129	470.7		GO:0003674,GO:0005215,GO:0005216,GO:0005217,GO:0005221,GO:0005244,GO:0005249,GO:0005261,GO:0005267,GO:0005575,GO:0005623,GO:0005886,GO:0005887,GO:0006810,GO:0006811,GO:0006812,GO:0006813,GO:0007154,GO:0007165,GO:0008150,GO:0008324,GO:0009987,GO:0015075,GO:0015077,GO:0015079,GO:0015267,GO:0015276,GO:0015318,GO:0015672,GO:0016020,GO:0016021,GO:0017071,GO:0019932,GO:0019935,GO:0022803,GO:0022832,GO:…		4	0		tr|A0A2C9K8A9|A0A2C9K8A9_BIOGL Ion_trans domain-containing protein OS=Biomphalaria glabrata OX=6526 GN=106066866 PE=4 SV=1	1.5e-254	889	K04950	cyclic nucleotide gated channel alpha 3
Btru_002044	0.4	0.1	HiC_scaffold_1	29027780	29032035	+		hypothetical protein		IPR000863;IPR027417	GO:0008146		6500.XP_005102442.1	2.1e-49	203	SULT1B1	GO:0000103,GO:0000165,GO:0000166,GO:0000323,GO:0003008,GO:0003013,GO:0003674,GO:0003824,GO:0004027,GO:0004062,GO:0004304,GO:0005488,GO:0005515,GO:0005575,GO:0005622,GO:0005623,GO:0005737,GO:0005764,GO:0005773,GO:0005829,GO:0006066,GO:0006067,GO:0006068,GO:0006082,GO:0006139,GO:0006163,GO:0006464,GO:0006468,GO:0006575,GO:0006576,GO:0006584,GO:0006629,GO:0006725,GO:0006753,GO:0006790,GO:0006793,GO:…	2.8.2.1,2.8.2.4	1	0		tr|A0A2C9M0P0|A0A2C9M0P0_BIOGL Sulfotransfer_1 domain-containing protein OS=Biomphalaria glabrata OX=6526 GN=106068154 PE=4 SV=1	6.1e-99	370.5	K01025	sulfotransferase
Btru_002046	0.4	0.2	HiC_scaffold_1	29050216	29059055	-		hypothetical protein	PF00520;PF02214;PF07885	IPR003131;IPR003968;IPR005821;IPR011333;IPR027359;IPR028325	GO:0008076;GO:0016020;GO:0005249;GO:0005216;GO:0006813;GO:0051260;GO:0055085;GO:0006811		6500.NP_001191593.1	9.3e-46	191.8				7	0		tr|A0A2C9K5L0|A0A2C9K5L0_BIOGL Ion_trans domain-containing protein OS=Biomphalaria glabrata OX=6526 GN=106052238 PE=4 SV=1	4.4e-151	544.7	K04887	potassium voltage-gated channel Shaw-related subfamily C member 1
Btru_002050	0.7	2.6	HiC_scaffold_1	29217341	29222477	+		hypothetical protein	PF00147	IPR002181;IPR020837;IPR036056			6500.XP_005092849.1	2.7e-40	172.6	TNR	GO:0000902,GO:0000904,GO:0001558,GO:0003008,GO:0003674,GO:0005102,GO:0005178,GO:0005488,GO:0005515,GO:0005575,GO:0005576,GO:0005623,GO:0006928,GO:0006935,GO:0007155,GO:0007158,GO:0007162,GO:0007275,GO:0007399,GO:0007409,GO:0007411,GO:0007417,GO:0007420,GO:0007610,GO:0007611,GO:0007612,GO:0007626,GO:0008150,GO:0008289,GO:0008306,GO:0008361,GO:0009605,GO:0009653,GO:0009986,GO:0009987,GO:0010646,GO:…		0	0		tr|A0A2C9JHA2|A0A2C9JHA2_BIOGL Fibrinogen C-terminal domain-containing protein OS=Biomphalaria glabrata OX=6526 GN=106062107 PE=4 SV=1	1.3e-49	206.5	K06252	tenascin
Btru_002051	0.7	1.1	HiC_scaffold_1	29229709	29233987	+	SULT1C4_1	Sulfotransferase 1C4	PF00685;PF13469	IPR000863;IPR027417	GO:0008146		6500.XP_005102442.1	7.2e-68	264.2	SULT1B1	GO:0000103,GO:0000165,GO:0000166,GO:0000323,GO:0003008,GO:0003013,GO:0003674,GO:0003824,GO:0004027,GO:0004062,GO:0004304,GO:0005488,GO:0005515,GO:0005575,GO:0005622,GO:0005623,GO:0005737,GO:0005764,GO:0005773,GO:0005829,GO:0006066,GO:0006067,GO:0006068,GO:0006082,GO:0006139,GO:0006163,GO:0006464,GO:0006468,GO:0006575,GO:0006576,GO:0006584,GO:0006629,GO:0006725,GO:0006753,GO:0006790,GO:0006793,GO:…	2.8.2.1,2.8.2.4	0	0		tr|A0A2C9M0P0|A0A2C9M0P0_BIOGL Sulfotransfer_1 domain-containing protein OS=Biomphalaria glabrata OX=6526 GN=106068154 PE=4 SV=1	1.2e-125	459.1	K01025	sulfotransferase
Btru_002052	0.3	0	HiC_scaffold_1	29236207	29247229	-		hypothetical protein	PF11822	IPR001005;IPR021777			8364.ENSXETP00000004711	1.3e-149	537	KIAA1841			0	0		tr|A0A433U5Y0|A0A433U5Y0_ELYCH DUF3342 domain-containing protein OS=Elysia chlorotica OX=188477 GN=EGW08_002985 PE=4 SV=1	2.4e-262	914.4
Btru_002053	0.1	0.2	HiC_scaffold_1	29251830	29262173	-		hypothetical protein	PF00520;PF02214;PF07885	IPR003131;IPR003968;IPR005821;IPR011333;IPR027359;IPR028325	GO:0008076;GO:0016020;GO:0005249;GO:0005216;GO:0006813;GO:0055085;GO:0006811;GO:0051260		7070.TC006642-PA	1.2e-45	191.4		GO:0003674,GO:0005215,GO:0005216,GO:0005244,GO:0005249,GO:0005261,GO:0005267,GO:0005575,GO:0005623,GO:0005886,GO:0005887,GO:0006810,GO:0006811,GO:0006812,GO:0006813,GO:0008076,GO:0008150,GO:0008324,GO:0009987,GO:0015075,GO:0015077,GO:0015079,GO:0015267,GO:0015318,GO:0015672,GO:0016020,GO:0016021,GO:0022803,GO:0022832,GO:0022836,GO:0022838,GO:0022839,GO:0022843,GO:0022857,GO:0022890,GO:0030001,GO:…		7	0		tr|A0A2C9K5L0|A0A2C9K5L0_BIOGL Ion_trans domain-containing protein OS=Biomphalaria glabrata OX=6526 GN=106052238 PE=4 SV=1	1.2e-148	536.6	K04887	potassium voltage-gated channel Shaw-related subfamily C member 1
Btru_002054	10.2	30	HiC_scaffold_1	29268289	29277086	+	NIPSNAP1	Nipsnap	PF07978	IPR011008;IPR012577			6500.XP_005104299.1	7.4e-126	456.8	NIPSNAP1	GO:0003008,GO:0003674,GO:0005488,GO:0005575,GO:0005622,GO:0005623,GO:0005737,GO:0005739,GO:0005740,GO:0005741,GO:0005886,GO:0006091,GO:0006119,GO:0006139,GO:0006163,GO:0006164,GO:0006725,GO:0006753,GO:0006754,GO:0006793,GO:0006796,GO:0006807,GO:0007600,GO:0008150,GO:0008152,GO:0009058,GO:0009117,GO:0009123,GO:0009124,GO:0009126,GO:0009127,GO:0009141,GO:0009142,GO:0009144,GO:0009145,GO:0009150,GO:…	3.1.3.18,3.1.3.48	0	0		tr|A0A0B7BR00|A0A0B7BR00_9EUPU Uncharacterized protein (Fragment) OS=Arion vulgaris OX=1028688 GN=ORF201713 PE=3 SV=1	1.2e-117	432.6
Btru_002055	7.1	13.4	HiC_scaffold_1	29279033	29287968	-	CCDC65_1	Dynein regulatory complex subunit 2	PF14772;PF14775	IPR029440;IPR039505;IPR039750	GO:0005858;GO:0070286		6500.XP_005090934.1	6.8e-196	690.3	CCDC65	GO:0003352,GO:0006996,GO:0008150,GO:0009987,GO:0016043,GO:0022607,GO:0030030,GO:0030031,GO:0032879,GO:0032886,GO:0044085,GO:0044782,GO:0050789,GO:0050794,GO:0051270,GO:0060271,GO:0060632,GO:0065007,GO:0070925,GO:0071840,GO:0120031,GO:0120036		0	0		tr|A0A2C9JJE0|A0A2C9JJE0_BIOGL Uncharacterized protein OS=Biomphalaria glabrata OX=6526 GN=106071139 PE=3 SV=1	7.7e-202	713
Btru_002056	9.6	3.2	HiC_scaffold_1	29289478	29293645	+		hypothetical protein	PF01113;PF01958;PF03447	IPR002811;IPR005106;IPR036291	GO:0033735;GO:0050661;GO:0016491;GO:0009435;GO:0055114		6500.XP_005090933.1	1.3e-119	436	ASPDH		1.4.1.21	0	0		tr|A0A3S1BE12|A0A3S1BE12_ELYCH Aspartate dehydrogenase domain-containing protein OS=Elysia chlorotica OX=188477 GN=EGW08_013601 PE=3 SV=1	3.3e-122	447.6	K06989	aspartate dehydrogenase
Btru_002058	52.9	83.9	HiC_scaffold_1	29296995	29300255	+	ARPC3A_1	Actin- protein 2/3 complex subunit 3-A	PF04062	IPR007204;IPR036753	GO:0005885;GO:0005856;GO:0034314;GO:0030833		6500.XP_005100283.1	8.4e-93	346.7	ARPC3	GO:0001667,GO:0002009,GO:0002252,GO:0002253,GO:0002376,GO:0002429,GO:0002431,GO:0002433,GO:0002682,GO:0002684,GO:0002757,GO:0002764,GO:0002768,GO:0003674,GO:0003779,GO:0005198,GO:0005200,GO:0005488,GO:0005515,GO:0005575,GO:0005622,GO:0005623,GO:0005737,GO:0005829,GO:0005856,GO:0005884,GO:0005885,GO:0006810,GO:0006897,GO:0006909,GO:0006928,GO:0006996,GO:0007010,GO:0007015,GO:0007154,GO:0007165,GO:…		0	0		tr|A0A2C9JGA8|A0A2C9JGA8_BIOGL Actin-related protein 2/3 complex subunit 3 OS=Biomphalaria glabrata OX=6526 GN=106055854 PE=3 SV=1	3.8e-95	357.5	K05756	actin related protein 2/3 complex, subunit 3
Btru_002060	0.5	0.4	HiC_scaffold_1	29306472	29308434	+	ACTIN1	Actin-1	PF00022	IPR004000;IPR004001;IPR043129			28583.AMAG_07675T0	5.1e-86	324.7	ACT1	GO:0000001,GO:0000003,GO:0000011,GO:0000123,GO:0000132,GO:0000142,GO:0000226,GO:0000228,GO:0000278,GO:0000281,GO:0000785,GO:0000790,GO:0000812,GO:0000910,GO:0000912,GO:0000915,GO:0000916,GO:0001300,GO:0001411,GO:0002790,GO:0003006,GO:0003674,GO:0005198,GO:0005200,GO:0005575,GO:0005622,GO:0005623,GO:0005628,GO:0005634,GO:0005654,GO:0005694,GO:0005737,GO:0005826,GO:0005829,GO:0005856,GO:0005884,GO:…		0	0		tr|A0A2C9JGB6|A0A2C9JGB6_BIOGL Actin, cytoplasmic OS=Biomphalaria glabrata OX=6526 GN=106055853 PE=3 SV=1	6.1e-134	486.9	K10355	actin, other eukaryote
[truncated: 25,569 more rows]
