# Supplementary material for: Nuclear genome of Bulinus truncatus, an intermediate host of the carcinogenic human blood fluke Schistosoma haematobium
Source: Nat Commun. 2022 Feb 21;13:977. doi: 10.1038/s41467-022-28634-9 (PMC8861042; doi:10.1038/s41467-022-28634-9)
Supplement: Supplementary file 5 — Supplementary Data 2 [file 41467_2022_28634_MOESM5_ESM.xlsx]

## Sheet: STable6
Supplementary Table 6 | KEGG protein family and pathway annotations of proteins inferred from genes in the genome (Btru.v1) of Bulinus truncatus – based on sequence similarity.
BRITE ID	KEGG orthologue terms	Genes	Annotation		Pathway ID	KEGG orthologue terms	Genes	Annotation
br:ko04131	761	1799	Membrane trafficking		path:ko04080	93	679	09130 Environmental Information Processing;09133 Signaling molecules and interaction;Neuroactive ligand-receptor interaction
br:ko03036	704	1327	Chromosome and associated proteins		path:ko04510	80	433	09140 Cellular Processes;09144 Cellular community - eukaryotes;Focal adhesion
br:ko04147	340	1220	Exosome		path:ko04151	106	416	09130 Environmental Information Processing;09132 Signal transduction;PI3K-Akt signaling pathway
br:ko01002	311	1166	Peptidases and inhibitors		path:ko04142	82	310	09140 Cellular Processes;09141 Transport and catabolism;Lysosome
br:ko02000	287	1124	Transport system		path:ko04020	76	309	09130 Environmental Information Processing;09132 Signal transduction;Calcium signaling pathway
br:ko04121	440	878	Ubiquitin system		path:ko04024	76	304	09130 Environmental Information Processing;09132 Signal transduction;cAMP signaling pathway
br:ko04030	121	709	G protein-coupled receptors		path:ko04014	77	288	09130 Environmental Information Processing;09132 Signal transduction;Ras signaling pathway
br:ko01001	255	626	Protein kinases		path:ko04974	30	285	09150 Organismal Systems;09154 Digestive system;Protein digestion and absorption
br:ko03000	319	591	Transcription factors		path:ko04120	101	272	09120 Genetic Information Processing;09123 Folding, sorting and degradation;Ubiquitin mediated proteolysis
br:ko01009	221	584	Protein phosphatases and associated proteins		path:ko04714	139	270	09150 Organismal Systems;09159 Environmental adaptation;Thermogenesis
br:ko04812	208	552	Cytoskeleton proteins		path:ko04145	60	269	09140 Cellular Processes;09141 Transport and catabolism;Phagosome
br:ko04040	109	527	Ion channels		path:ko04010	109	267	09130 Environmental Information Processing;09132 Signal transduction;MAPK signaling pathway
br:ko03019	271	470	Messenger RNA biogenesis		path:ko04210	65	265	09140 Cellular Processes;09143 Cell growth and death;Apoptosis
br:ko01003	98	462	Glycosyltransferases		path:ko04972	48	265	09150 Organismal Systems;09154 Digestive system;Pancreatic secretion
br:ko03400	248	440	DNA repair and recombination proteins		path:ko04921	62	253	09150 Organismal Systems;09152 Endocrine system;Oxytocin signaling pathway
br:ko03029	253	410	Mitochondrial biogenesis		path:ko00230	70	251	09100 Metabolism;09104 Nucleotide metabolism;Purine metabolism
br:ko03041	251	406	Spliceosome		path:ko04015	74	251	09130 Environmental Information Processing;09132 Signal transduction;Rap1 signaling pathway
br:ko04090	73	401	CD molecules		path:ko04022	59	243	09130 Environmental Information Processing;09132 Signal transduction;cGMP-PKG signaling pathway
br:ko00536	51	395	Glycosaminoglycan binding proteins		path:ko04512	27	234	09130 Environmental Information Processing;09133 Signaling molecules and interaction;ECM-receptor interaction
br:ko03009	200	323	Ribosome biogenesis		path:ko04144	123	231	09140 Cellular Processes;09141 Transport and catabolism;Endocytosis
br:ko03110	145	312	Chaperones and folding catalysts		path:ko04270	47	223	09150 Organismal Systems;09153 Circulatory system;Vascular smooth muscle contraction
br:ko03021	181	297	Transcription machinery (RNA polymerase)		path:ko00590	19	215	09100 Metabolism;09103 Lipid metabolism;Arachidonic acid metabolism
br:ko04091	39	236	Lectins		path:ko04621	53	210	09150 Organismal Systems;09151 Immune system;NOD-like receptor signaling pathway
br:ko03016	130	219	Transfer RNA biogenesis		path:ko04810	83	208	09140 Cellular Processes;09142 Cell motility;Regulation of actin cytoskeleton
br:ko04515	44	202	Cell adhesion molecules		path:ko04750	38	204	09150 Organismal Systems;09157 Sensory system;Inflammatory mediator regulation of TRP channels
br:ko03011	148	192	Ribosome		path:ko04141	114	199	09120 Genetic Information Processing;09123 Folding, sorting and degradation;Protein processing in endoplasmic reticulum
br:ko00199	27	181	Cytochrome P450		path:ko00520	31	198	09100 Metabolism;09101 Carbohydrate metabolism;Amino sugar and nucleotide sugar metabolism
br:ko04031	87	178	GTP-binding proteins		path:ko03013	122	197	09120 Genetic Information Processing;09122 Translation;RNA transport
br:ko03032	103	175	DNA replication proteins		path:ko04217	51	195	09140 Cellular Processes;09143 Cell growth and death;Necroptosis
br:ko04054	18	164	Pattern recognition receptors		path:ko04140	87	194	09140 Cellular Processes;09141 Transport and catabolism;Autophagy - animal
br:ko03012	72	115	Translation factors		path:ko04360	64	194	09150 Organismal Systems;09158 Development and regeneration;Axon guidance
br:ko01007	39	95	Amino acid related enzymes		path:ko03040	109	182	09120 Genetic Information Processing;09121 Transcription;Spliceosome
br:ko01004	39	87	Lipid biosynthesis proteins		path:ko04910	59	180	09150 Organismal Systems;09152 Endocrine system;Insulin signaling pathway
br:ko00537	19	85	Glycosylphosphatidylinositol (GPI)-anchored proteins		path:ko04150	90	177	09130 Environmental Information Processing;09132 Signal transduction;mTOR signaling pathway
br:ko03051	55	84	Proteasome		path:ko04726	40	175	09150 Organismal Systems;09156 Nervous system;Serotonergic synapse
br:ko03310	22	61	Nuclear receptors		path:ko00564	49	172	09100 Metabolism;09103 Lipid metabolism;Glycerophospholipid metabolism
br:ko00535	15	33	Proteoglycans		path:ko04970	36	172	09150 Organismal Systems;09154 Digestive system;Salivary secretion
br:ko02044	16	32	Secretion system (Protein transport system		path:ko04390	63	170	09130 Environmental Information Processing;09132 Signal transduction;Hippo signaling pathway
br:ko04052	14	32	Cytokines and growth factors		path:ko04728	46	170	09150 Organismal Systems;09156 Nervous system;Dopaminergic synapse
br:ko01006	16	22	Prenyltransferases		path:ko04926	42	169	09150 Organismal Systems;09152 Endocrine system;Relaxin signaling pathway
br:ko04050	5	7	Cytokine receptors		path:ko04919	57	167	09150 Organismal Systems;09152 Endocrine system;Thyroid hormone signaling pathway
br:ko02048	3	6	Prokaryotic defense system		path:ko04361	55	165	09150 Organismal Systems;09158 Development and regeneration;Axon regeneration
br:ko02042	1	1	Bacterial toxins		path:ko04218	72	163	09140 Cellular Processes;09143 Cell growth and death;Cellular senescence
					path:ko04371	53	161	09130 Environmental Information Processing;09132 Signal transduction;Apelin signaling pathway
					path:ko04146	61	160	09140 Cellular Processes;09141 Transport and catabolism;Peroxisome
					path:ko04261	49	160	09150 Organismal Systems;09153 Circulatory system;Adrenergic signaling in cardiomyocytes
					path:ko00513	30	159	09100 Metabolism;09107 Glycan biosynthesis and metabolism;Various types of N-glycan biosynthesis
					path:ko04072	57	158	09130 Environmental Information Processing;09132 Signal transduction;Phospholipase D signaling pathway
					path:ko04924	30	158	09150 Organismal Systems;09152 Endocrine system;Renin secretion
					path:ko04064	35	154	09130 Environmental Information Processing;09132 Signal transduction;NF-kappa B signaling pathway
					path:ko04530	59	154	09140 Cellular Processes;09144 Cellular community - eukaryotes;Tight junction
					path:ko04540	39	153	09140 Cellular Processes;09144 Cellular community - eukaryotes;Gap junction
					path:ko04925	36	153	09150 Organismal Systems;09152 Endocrine system;Aldosterone synthesis and secretion
					path:ko04724	44	152	09150 Organismal Systems;09156 Nervous system;Glutamatergic synapse
					path:ko03010	114	151	09120 Genetic Information Processing;09122 Translation;Ribosome
					path:ko04722	57	150	09150 Organismal Systems;09156 Nervous system;Neurotrophin signaling pathway
					path:ko04915	42	149	09150 Organismal Systems;09152 Endocrine system;Estrogen signaling pathway
					path:ko04114	61	148	09140 Cellular Processes;09143 Cell growth and death;Oocyte meiosis
					path:ko00591	8	146	09100 Metabolism;09103 Lipid metabolism;Linoleic acid metabolism
					path:ko04350	36	146	09130 Environmental Information Processing;09132 Signal transduction;TGF-beta signaling pathway
					path:ko04215	21	145	09140 Cellular Processes;09143 Cell growth and death;Apoptosis - multiple species
					path:ko04916	40	145	09150 Organismal Systems;09152 Endocrine system;Melanogenesis
					path:ko04310	72	141	09130 Environmental Information Processing;09132 Signal transduction;Wnt signaling pathway
					path:ko04520	45	141	09140 Cellular Processes;09144 Cellular community - eukaryotes;Adherens junction
					path:ko04912	41	141	09150 Organismal Systems;09152 Endocrine system;GnRH signaling pathway
					path:ko04713	38	139	09150 Organismal Systems;09159 Environmental adaptation;Circadian entrainment
					path:ko04971	30	138	09150 Organismal Systems;09154 Digestive system;Gastric acid secretion
					path:ko00601	10	136	09100 Metabolism;09107 Glycan biosynthesis and metabolism;Glycosphingolipid biosynthesis - lacto and neolacto series
					path:ko04070	45	136	09130 Environmental Information Processing;09132 Signal transduction;Phosphatidylinositol signaling system
					path:ko04922	39	136	09150 Organismal Systems;09152 Endocrine system;Glucagon signaling pathway
					path:ko04611	48	135	09150 Organismal Systems;09151 Immune system;Platelet activation
					path:ko04911	33	135	09150 Organismal Systems;09152 Endocrine system;Insulin secretion
					path:ko04928	42	134	09150 Organismal Systems;09152 Endocrine system;Parathyroid hormone synthesis, secretion and action
					path:ko04723	70	132	09150 Organismal Systems;09156 Nervous system;Retrograde endocannabinoid signaling
					path:ko02010	23	131	09130 Environmental Information Processing;09131 Membrane transport;ABC transporters
					path:ko04668	37	129	09130 Environmental Information Processing;09132 Signal transduction;TNF signaling pathway
					path:ko04977	11	129	09150 Organismal Systems;09154 Digestive system;Vitamin digestion and absorption
					path:ko04013	62	128	09130 Environmental Information Processing;09132 Signal transduction;MAPK signaling pathway - fly
					path:ko04071	45	127	09130 Environmental Information Processing;09132 Signal transduction;Sphingolipid signaling pathway
					path:ko04625	37	125	09150 Organismal Systems;09151 Immune system;C-type lectin receptor signaling pathway
					path:ko04620	34	125	09150 Organismal Systems;09151 Immune system;Toll-like receptor signaling pathway
					path:ko04725	43	124	09150 Organismal Systems;09156 Nervous system;Cholinergic synapse
					path:ko04624	28	123	09150 Organismal Systems;09151 Immune system;Toll and Imd signaling pathway
					path:ko04923	28	122	09150 Organismal Systems;09152 Endocrine system;Regulation of lipolysis in adipocytes
					path:ko04110	80	121	09140 Cellular Processes;09143 Cell growth and death;Cell cycle
					path:ko04935	49	121	09150 Organismal Systems;09152 Endocrine system;Growth hormone synthesis, secretion and action
					path:ko00330	31	120	09100 Metabolism;09105 Amino acid metabolism;Arginine and proline metabolism
					path:ko04066	42	120	09130 Environmental Information Processing;09132 Signal transduction;HIF-1 signaling pathway
					path:ko04976	32	120	09150 Organismal Systems;09154 Digestive system;Bile secretion
					path:ko04391	39	118	09130 Environmental Information Processing;09132 Signal transduction;Hippo signaling pathway - fly
					path:ko00480	27	117	09100 Metabolism;09106 Metabolism of other amino acids;Glutathione metabolism
					path:ko00190	85	115	09100 Metabolism;09102 Energy metabolism;Oxidative phosphorylation
					path:ko00565	19	114	09100 Metabolism;09103 Lipid metabolism;Ether lipid metabolism
					path:ko00350	18	114	09100 Metabolism;09105 Amino acid metabolism;Tyrosine metabolism
					path:ko04062	52	114	09150 Organismal Systems;09151 Immune system;Chemokine signaling pathway
					path:ko04152	55	113	09130 Environmental Information Processing;09132 Signal transduction;AMPK signaling pathway
					path:ko00514	15	112	09100 Metabolism;09107 Glycan biosynthesis and metabolism;Other types of O-glycan biosynthesis
					path:ko04068	60	112	09130 Environmental Information Processing;09132 Signal transduction;FoxO signaling pathway
					path:ko04913	20	108	09150 Organismal Systems;09152 Endocrine system;Ovarian steroidogenesis
					path:ko04721	38	106	09150 Organismal Systems;09156 Nervous system;Synaptic vesicle cycle
					path:ko04720	26	105	09150 Organismal Systems;09156 Nervous system;Long-term potentiation
					path:ko00510	38	104	09100 Metabolism;09107 Glycan biosynthesis and metabolism;N-Glycan biosynthesis
					path:ko03008	64	104	09120 Genetic Information Processing;09122 Translation;Ribosome biogenesis in eukaryotes
					path:ko04550	58	104	09140 Cellular Processes;09144 Cellular community - eukaryotes;Signaling pathways regulating pluripotency of stem cells
					path:ko04016	11	102	09130 Environmental Information Processing;09132 Signal transduction;MAPK signaling pathway - plant
					path:ko04978	22	101	09150 Organismal Systems;09154 Digestive system;Mineral absorption
					path:ko04626	10	99	09150 Organismal Systems;09159 Environmental adaptation;Plant-pathogen interaction
					path:ko04138	49	97	09140 Cellular Processes;09141 Transport and catabolism;Autophagy - yeast
					path:ko03015	56	96	09120 Genetic Information Processing;09122 Translation;mRNA surveillance pathway
					path:ko04670	32	96	09150 Organismal Systems;09151 Immune system;Leukocyte transendothelial migration
					path:ko04918	29	96	09150 Organismal Systems;09152 Endocrine system;Thyroid hormone synthesis
					path:ko00500	17	95	09100 Metabolism;09101 Carbohydrate metabolism;Starch and sucrose metabolism
					path:ko04514	23	95	09130 Environmental Information Processing;09133 Signaling molecules and interaction;Cell adhesion molecules
					path:ko04111	59	94	09140 Cellular Processes;09143 Cell growth and death;Cell cycle - yeast
					path:ko04211	48	93	09150 Organismal Systems;09149 Aging;Longevity regulating pathway
					path:ko00830	22	92	09100 Metabolism;09108 Metabolism of cofactors and vitamins;Retinol metabolism
					path:ko03018	56	92	09120 Genetic Information Processing;09123 Folding, sorting and degradation;RNA degradation
					path:ko04214	38	92	09140 Cellular Processes;09143 Cell growth and death;Apoptosis - fly
					path:ko00983	24	91	09100 Metabolism;09111 Xenobiotics biodegradation and metabolism;Drug metabolism - other enzymes
					path:ko00592	9	89	09100 Metabolism;09103 Lipid metabolism;alpha-Linolenic acid metabolism
					path:ko04914	49	89	09150 Organismal Systems;09152 Endocrine system;Progesterone-mediated oocyte maturation
					path:ko00380	30	88	09100 Metabolism;09105 Amino acid metabolism;Tryptophan metabolism
					path:ko04727	29	87	09150 Organismal Systems;09156 Nervous system;GABAergic synapse
					path:ko04740	16	87	09150 Organismal Systems;09157 Sensory system;Olfactory transduction
					path:ko04745	12	87	09150 Organismal Systems;09157 Sensory system;Phototransduction - fly
					path:ko00052	18	86	09100 Metabolism;09101 Carbohydrate metabolism;Galactose metabolism
					path:ko00512	5	85	09100 Metabolism;09107 Glycan biosynthesis and metabolism;Mucin type O-glycan biosynthesis
					path:ko04730	27	85	09150 Organismal Systems;09156 Nervous system;Long-term depression
					path:ko00310	39	84	09100 Metabolism;09105 Amino acid metabolism;Lysine degradation
					path:ko04212	41	84	09150 Organismal Systems;09149 Aging;Longevity regulating pathway - worm
					path:ko04666	35	82	09150 Organismal Systems;09151 Immune system;Fc gamma R-mediated phagocytosis
					path:ko04113	48	80	09140 Cellular Processes;09143 Cell growth and death;Meiosis - yeast
					path:ko00260	29	79	09100 Metabolism;09105 Amino acid metabolism;Glycine, serine and threonine metabolism
					path:ko04213	32	79	09150 Organismal Systems;09149 Aging;Longevity regulating pathway - multiple species
					path:ko04260	33	79	09150 Organismal Systems;09153 Circulatory system;Cardiac muscle contraction
					path:ko04380	37	76	09150 Organismal Systems;09158 Development and regeneration;Osteoclast differentiation
					path:ko04961	22	75	09150 Organismal Systems;09155 Excretory system;Endocrine and other factor-regulated calcium reabsorption
					path:ko00562	41	74	09100 Metabolism;09101 Carbohydrate metabolism;Inositol phosphate metabolism
					path:ko04330	25	74	09130 Environmental Information Processing;09132 Signal transduction;Notch signaling pathway
					path:ko00600	23	73	09100 Metabolism;09103 Lipid metabolism;Sphingolipid metabolism
					path:ko00970	29	73	09120 Genetic Information Processing;09122 Translation;Aminoacyl-tRNA biosynthesis
					path:ko04660	33	72	09150 Organismal Systems;09151 Immune system;T cell receptor signaling pathway
					path:ko04975	16	72	09150 Organismal Systems;09154 Digestive system;Fat digestion and absorption
					path:ko00010	28	71	09100 Metabolism;09101 Carbohydrate metabolism;Glycolysis / Gluconeogenesis
					path:ko00561	27	70	09100 Metabolism;09103 Lipid metabolism;Glycerolipid metabolism
					path:ko00982	10	70	09100 Metabolism;09111 Xenobiotics biodegradation and metabolism;Drug metabolism - cytochrome P450
					path:ko02020	11	70	09130 Environmental Information Processing;09132 Signal transduction;Two-component system
					path:ko00980	12	69	09100 Metabolism;09111 Xenobiotics biodegradation and metabolism;Metabolism of xenobiotics by cytochrome P450
					path:ko04012	32	69	09130 Environmental Information Processing;09132 Signal transduction;ErbB signaling pathway
					path:ko04742	17	68	09150 Organismal Systems;09157 Sensory system;Taste transduction
					path:ko00240	31	66	09100 Metabolism;09104 Nucleotide metabolism;Pyrimidine metabolism
					path:ko03460	40	66	09120 Genetic Information Processing;09124 Replication and repair;Fanconi anemia pathway
					path:ko04973	14	66	09150 Organismal Systems;09154 Digestive system;Carbohydrate digestion and absorption
					path:ko00270	34	65	09100 Metabolism;09105 Amino acid metabolism;Cysteine and methionine metabolism
					path:ko03320	31	65	09150 Organismal Systems;09152 Endocrine system;PPAR signaling pathway
					path:ko00280	39	62	09100 Metabolism;09105 Amino acid metabolism;Valine, leucine and isoleucine degradation
					path:ko03420	39	62	09120 Genetic Information Processing;09124 Replication and repair;Nucleotide excision repair
					path:ko00630	25	61	09100 Metabolism;09101 Carbohydrate metabolism;Glyoxylate and dicarboxylate metabolism
					path:ko04392	14	61	09130 Environmental Information Processing;09132 Signal transduction;Hippo signaling pathway - multiple species
					path:ko04657	29	61	09150 Organismal Systems;09151 Immune system;IL-17 signaling pathway
					path:ko04979	21	60	09150 Organismal Systems;09154 Digestive system;Cholesterol metabolism
					path:ko00531	13	59	09100 Metabolism;09107 Glycan biosynthesis and metabolism;Glycosaminoglycan degradation
					path:ko04920	25	59	09150 Organismal Systems;09152 Endocrine system;Adipocytokine signaling pathway
					path:ko00790	17	58	09100 Metabolism;09108 Metabolism of cofactors and vitamins;Folate biosynthesis
					path:ko00250	26	57	09100 Metabolism;09105 Amino acid metabolism;Alanine, aspartate and glutamate metabolism
					path:ko03030	33	57	09120 Genetic Information Processing;09124 Replication and repair;DNA replication
					path:ko04927	24	56	09150 Organismal Systems;09152 Endocrine system;Cortisol synthesis and secretion
					path:ko04929	21	56	09150 Organismal Systems;09152 Endocrine system;GnRH secretion
					path:ko00511	11	55	09100 Metabolism;09107 Glycan biosynthesis and metabolism;Other glycan degradation
					path:ko00950	8	55	09100 Metabolism;09110 Biosynthesis of other secondary metabolites;Isoquinoline alkaloid biosynthesis
					path:ko04612	16	54	09150 Organismal Systems;09151 Immune system;Antigen processing and presentation
					path:ko04960	14	54	09150 Organismal Systems;09155 Excretory system;Aldosterone-regulated sodium reabsorption
					path:ko03440	35	53	09120 Genetic Information Processing;09124 Replication and repair;Homologous recombination
					path:ko04370	22	53	09130 Environmental Information Processing;09132 Signal transduction;VEGF signaling pathway
					path:ko04137	36	53	09140 Cellular Processes;09141 Transport and catabolism;Mitophagy - animal
					path:ko00051	22	52	09100 Metabolism;09101 Carbohydrate metabolism;Fructose and mannose metabolism
					path:ko00140	18	52	09100 Metabolism;09103 Lipid metabolism;Steroid hormone biosynthesis
					path:ko00860	21	52	09100 Metabolism;09108 Metabolism of cofactors and vitamins;Porphyrin and chlorophyll metabolism
					path:ko04664	22	52	09150 Organismal Systems;09151 Immune system;Fc epsilon RI signaling pathway
					path:ko04614	9	52	09150 Organismal Systems;09152 Endocrine system;Renin-angiotensin system
					path:ko04320	18	52	09150 Organismal Systems;09158 Development and regeneration;Dorso-ventral axis formation
					path:ko00515	14	51	09100 Metabolism;09107 Glycan biosynthesis and metabolism;Mannose type O-glycan biosynthesis
					path:ko03022	31	51	09120 Genetic Information Processing;09121 Transcription;Basal transcription factors
					path:ko03050	38	51	09120 Genetic Information Processing;09123 Folding, sorting and degradation;Proteasome
					path:ko04216	18	50	09140 Cellular Processes;09143 Cell growth and death;Ferroptosis
					path:ko04622	23	50	09150 Organismal Systems;09151 Immune system;RIG-I-like receptor signaling pathway
					path:ko04962	25	50	09150 Organismal Systems;09155 Excretory system;Vasopressin-regulated water reabsorption
					path:ko04744	5	50	09150 Organismal Systems;09157 Sensory system;Phototransduction
					path:ko00533	7	49	09100 Metabolism;09107 Glycan biosynthesis and metabolism;Glycosaminoglycan biosynthesis - keratan sulfate
					path:ko03410	28	49	09120 Genetic Information Processing;09124 Replication and repair;Base excision repair
					path:ko04658	19	49	09150 Organismal Systems;09151 Immune system;Th1 and Th2 cell differentiation
					path:ko00620	23	48	09100 Metabolism;09101 Carbohydrate metabolism;Pyruvate metabolism
					path:ko04630	25	48	09130 Environmental Information Processing;09132 Signal transduction;JAK-STAT signaling pathway
					path:ko04650	22	48	09150 Organismal Systems;09151 Immune system;Natural killer cell mediated cytotoxicity
					path:ko00030	21	47	09100 Metabolism;09101 Carbohydrate metabolism;Pentose phosphate pathway
					path:ko00760	21	47	09100 Metabolism;09108 Metabolism of cofactors and vitamins;Nicotinate and nicotinamide metabolism
					path:ko04340	28	47	09130 Environmental Information Processing;09132 Signal transduction;Hedgehog signaling pathway
					path:ko00071	25	46	09100 Metabolism;09103 Lipid metabolism;Fatty acid degradation
					path:ko04115	36	46	09140 Cellular Processes;09143 Cell growth and death;p53 signaling pathway
					path:ko00640	25	45	09100 Metabolism;09101 Carbohydrate metabolism;Propanoate metabolism
					path:ko00220	15	45	09100 Metabolism;09105 Amino acid metabolism;Arginine biosynthesis
					path:ko00603	5	45	09100 Metabolism;09107 Glycan biosynthesis and metabolism;Glycosphingolipid biosynthesis - globo and isoglobo series
					path:ko04662	25	44	09150 Organismal Systems;09151 Immune system;B cell receptor signaling pathway
					path:ko04917	25	44	09150 Organismal Systems;09152 Endocrine system;Prolactin signaling pathway
					path:ko04964	11	44	09150 Organismal Systems;09155 Excretory system;Proximal tubule bicarbonate reclamation
					path:ko00340	12	42	09100 Metabolism;09105 Amino acid metabolism;Histidine metabolism
					path:ko03020	28	42	09120 Genetic Information Processing;09121 Transcription;RNA polymerase
					path:ko04659	23	42	09150 Organismal Systems;09151 Immune system;Th17 cell differentiation
					path:ko00040	14	41	09100 Metabolism;09101 Carbohydrate metabolism;Pentose and glucuronate interconversions
					path:ko00965	2	41	09100 Metabolism;09110 Biosynthesis of other secondary metabolites;Betalain biosynthesis
					path:ko04136	22	41	09140 Cellular Processes;09141 Transport and catabolism;Autophagy - other
					path:ko04623	23	41	09150 Organismal Systems;09151 Immune system;Cytosolic DNA-sensing pathway
					path:ko00020	22	40	09100 Metabolism;09101 Carbohydrate metabolism;Citrate cycle (TCA cycle)
					path:ko00650	16	39	09100 Metabolism;09101 Carbohydrate metabolism;Butanoate metabolism
					path:ko04011	19	39	09130 Environmental Information Processing;09132 Signal transduction;MAPK signaling pathway - yeast
					path:ko00410	20	38	09100 Metabolism;09106 Metabolism of other amino acids;beta-Alanine metabolism
					path:ko00532	10	37	09100 Metabolism;09107 Glycan biosynthesis and metabolism;Glycosaminoglycan biosynthesis - chondroitin sulfate / dermatan sulfate
					path:ko00100	16	35	09100 Metabolism;09103 Lipid metabolism;Steroid biosynthesis
					path:ko00460	5	34	09100 Metabolism;09106 Metabolism of other amino acids;Cyanoamino acid metabolism
					path:ko00710	15	33	09100 Metabolism;09102 Energy metabolism;Carbon fixation in photosynthetic organisms
					path:ko00910	8	33	09100 Metabolism;09102 Energy metabolism;Nitrogen metabolism
					path:ko01040	13	33	09100 Metabolism;09103 Lipid metabolism;Biosynthesis of unsaturated fatty acids
					path:ko00563	24	33	09100 Metabolism;09107 Glycan biosynthesis and metabolism;Glycosylphosphatidylinositol (GPI)-anchor biosynthesis
					path:ko04341	18	33	09130 Environmental Information Processing;09132 Signal transduction;Hedgehog signaling pathway - fly
					path:ko00053	10	32	09100 Metabolism;09101 Carbohydrate metabolism;Ascorbate and aldarate metabolism
					path:ko00680	14	32	09100 Metabolism;09102 Energy metabolism;Methane metabolism
					path:ko00430	6	31	09100 Metabolism;09106 Metabolism of other amino acids;Taurine and hypotaurine metabolism
					path:ko00534	15	31	09100 Metabolism;09107 Glycan biosynthesis and metabolism;Glycosaminoglycan biosynthesis - heparan sulfate / heparin
					path:ko04130	20	31	09120 Genetic Information Processing;09123 Folding, sorting and degradation;SNARE interactions in vesicular transport
					path:ko03430	20	31	09120 Genetic Information Processing;09124 Replication and repair;Mismatch repair
					path:ko00900	21	30	09100 Metabolism;09109 Metabolism of terpenoids and polyketides;Terpenoid backbone biosynthesis
					path:ko04139	17	30	09140 Cellular Processes;09141 Transport and catabolism;Mitophagy - yeast
					path:ko04610	12	30	09150 Organismal Systems;09151 Immune system;Complement and coagulation cascades
					path:ko00062	14	29	09100 Metabolism;09103 Lipid metabolism;Fatty acid elongation
					path:ko04060	18	28	09130 Environmental Information Processing;09133 Signaling molecules and interaction;Cytokine-cytokine receptor interaction
					path:ko00940	4	27	09100 Metabolism;09110 Biosynthesis of other secondary metabolites;Phenylpropanoid biosynthesis
					path:ko04075	3	27	09130 Environmental Information Processing;09132 Signal transduction;Plant hormone signal transduction
					path:ko00730	7	26	09100 Metabolism;09108 Metabolism of cofactors and vitamins;Thiamine metabolism
					path:ko00130	9	26	09100 Metabolism;09108 Metabolism of cofactors and vitamins;Ubiquinone and other terpenoid-quinone biosynthesis
					path:ko03060	20	26	09120 Genetic Information Processing;09123 Folding, sorting and degradation;Protein export
					path:ko04710	14	26	09150 Organismal Systems;09159 Environmental adaptation;Circadian rhythm
					path:ko00670	14	25	09100 Metabolism;09108 Metabolism of cofactors and vitamins;One carbon pool by folate
					path:ko04640	8	25	09150 Organismal Systems;09151 Immune system;Hematopoietic cell lineage
					path:ko00120	8	22	09100 Metabolism;09103 Lipid metabolism;Primary bile acid biosynthesis
					path:ko00604	3	22	09100 Metabolism;09107 Glycan biosynthesis and metabolism;Glycosphingolipid biosynthesis - ganglio series
					path:ko00061	10	20	09100 Metabolism;09103 Lipid metabolism;Fatty acid biosynthesis
					path:ko00360	10	20	09100 Metabolism;09105 Amino acid metabolism;Phenylalanine metabolism
					path:ko00232	1	20	09100 Metabolism;09110 Biosynthesis of other secondary metabolites;Caffeine metabolism
					path:ko00072	5	17	09100 Metabolism;09103 Lipid metabolism;Synthesis and degradation of ketone bodies
					path:ko03450	11	17	09120 Genetic Information Processing;09124 Replication and repair;Non-homologous end-joining
					path:ko00720	10	16	09100 Metabolism;09102 Energy metabolism;Carbon fixation pathways in prokaryotes
					path:ko00450	10	16	09100 Metabolism;09106 Metabolism of other amino acids;Selenocompound metabolism
					path:ko00770	12	16	09100 Metabolism;09108 Metabolism of cofactors and vitamins;Pantothenate and CoA biosynthesis
					path:ko04966	12	16	09150 Organismal Systems;09155 Excretory system;Collecting duct acid secretion
					path:ko04711	8	14	09150 Organismal Systems;09159 Environmental adaptation;Circadian rhythm - fly
					path:ko00920	9	13	09100 Metabolism;09102 Energy metabolism;Sulfur metabolism
					path:ko00521	4	13	09100 Metabolism;09110 Biosynthesis of other secondary metabolites;Streptomycin biosynthesis
					path:ko00471	2	12	09100 Metabolism;09106 Metabolism of other amino acids;D-Glutamine and D-glutamate metabolism
					path:ko00541	6	12	09100 Metabolism;09107 Glycan biosynthesis and metabolism;O-Antigen nucleotide sugar biosynthesis
					path:ko00740	6	12	09100 Metabolism;09108 Metabolism of cofactors and vitamins;Riboflavin metabolism
					path:ko02024	4	12	09140 Cellular Processes;09145 Cellular community - prokaryotes;Quorum sensing
					path:ko00440	7	11	09100 Metabolism;09106 Metabolism of other amino acids;Phosphonate and phosphinate metabolism
					path:ko00930	6	11	09100 Metabolism;09111 Xenobiotics biodegradation and metabolism;Caprolactam degradation
					path:ko04122	6	9	09120 Genetic Information Processing;09123 Folding, sorting and degradation;Sulfur relay system
					path:ko04061	5	9	09130 Environmental Information Processing;09133 Signaling molecules and interaction;Viral protein interaction with cytokine and cytokine receptor
					path:ko00400	6	8	09100 Metabolism;09105 Amino acid metabolism;Phenylalanine, tyrosine and tryptophan biosynthesis
					path:ko00643	4	8	09100 Metabolism;09111 Xenobiotics biodegradation and metabolism;Styrene degradation
					path:ko00981	5	7	09100 Metabolism;09109 Metabolism of terpenoids and polyketides;Insect hormone biosynthesis
					path:ko00627	5	7	09100 Metabolism;09111 Xenobiotics biodegradation and metabolism;Aminobenzoate degradation
					path:ko00300	2	6	09100 Metabolism;09105 Amino acid metabolism;Lysine biosynthesis
					path:ko00290	3	6	09100 Metabolism;09105 Amino acid metabolism;Valine, leucine and isoleucine biosynthesis
					path:ko00524	1	6	09100 Metabolism;09110 Biosynthesis of other secondary metabolites;Neomycin, kanamycin and gentamicin biosynthesis
					path:ko00780	2	5	09100 Metabolism;09108 Metabolism of cofactors and vitamins;Biotin metabolism
					path:ko00750	3	5	09100 Metabolism;09108 Metabolism of cofactors and vitamins;Vitamin B6 metabolism
					path:ko00785	3	4	09100 Metabolism;09108 Metabolism of cofactors and vitamins;Lipoic acid metabolism
					path:ko00281	3	4	09100 Metabolism;09109 Metabolism of terpenoids and polyketides;Geraniol degradation
					path:ko00625	2	4	09100 Metabolism;09111 Xenobiotics biodegradation and metabolism;Chloroalkane and chloroalkene degradation
					path:ko04112	3	4	09140 Cellular Processes;09143 Cell growth and death;Cell cycle - Caulobacter
					path:ko00903	1	3	09100 Metabolism;09109 Metabolism of terpenoids and polyketides;Limonene and pinene degradation
					path:ko00998	2	3	09100 Metabolism;09110 Biosynthesis of other secondary metabolites;Biosynthesis of various secondary metabolites - part 2
					path:ko00901	1	3	09100 Metabolism;09110 Biosynthesis of other secondary metabolites;Indole alkaloid biosynthesis
					path:ko00960	3	3	09100 Metabolism;09110 Biosynthesis of other secondary metabolites;Tropane, piperidine and pyridine alkaloid biosynthesis
					path:ko00362	2	3	09100 Metabolism;09111 Xenobiotics biodegradation and metabolism;Benzoate degradation
					path:ko00361	1	3	09100 Metabolism;09111 Xenobiotics biodegradation and metabolism;Chlorocyclohexane and chlorobenzene degradation
					path:ko00364	1	3	09100 Metabolism;09111 Xenobiotics biodegradation and metabolism;Fluorobenzoate degradation
					path:ko00623	1	3	09100 Metabolism;09111 Xenobiotics biodegradation and metabolism;Toluene degradation
					path:ko03070	2	3	09130 Environmental Information Processing;09131 Membrane transport;Bacterial secretion system
					path:ko04672	2	3	09150 Organismal Systems;09151 Immune system;Intestinal immune network for IgA production
					path:ko04712	3	3	09150 Organismal Systems;09159 Environmental adaptation;Circadian rhythm - plant
					path:ko00660	1	2	09100 Metabolism;09101 Carbohydrate metabolism;C5-Branched dibasic acid metabolism
					path:ko00073	1	2	09100 Metabolism;09103 Lipid metabolism;Cutin, suberine and wax biosynthesis
					path:ko00472	1	2	09100 Metabolism;09106 Metabolism of other amino acids;D-Arginine and D-ornithine metabolism
					path:ko01051	1	2	09100 Metabolism;09109 Metabolism of terpenoids and polyketides;Biosynthesis of ansamycins
					path:ko01051	1	2	09100 Metabolism;09109 Metabolism of terpenoids and polyketides;Biosynthesis of ansamycins
					path:ko01051	1	2	09100 Metabolism;09109 Metabolism of terpenoids and polyketides;Biosynthesis of ansamycins
					path:ko01051	1	2	09100 Metabolism;09109 Metabolism of terpenoids and polyketides;Biosynthesis of ansamycins
					path:ko01051	1	2	09100 Metabolism;09109 Metabolism of terpenoids and polyketides;Biosynthesis of ansamycins
					path:ko01051	1	2	09100 Metabolism;09109 Metabolism of terpenoids and polyketides;Biosynthesis of ansamycins
					path:ko01051	1	2	09100 Metabolism;09109 Metabolism of terpenoids and polyketides;Biosynthesis of ansamycins
					path:ko01051	1	2	09100 Metabolism;09109 Metabolism of terpenoids and polyketides;Biosynthesis of ansamycins
					path:ko01051	1	2	09100 Metabolism;09109 Metabolism of terpenoids and polyketides;Biosynthesis of ansamycins
					path:ko00909	2	2	09100 Metabolism;09109 Metabolism of terpenoids and polyketides;Sesquiterpenoid and triterpenoid biosynthesis
					path:ko00254	1	2	09100 Metabolism;09110 Biosynthesis of other secondary metabolites;Aflatoxin biosynthesis
					path:ko00944	1	2	09100 Metabolism;09110 Biosynthesis of other secondary metabolites;Flavone and flavonol biosynthesis
					path:ko00261	1	2	09100 Metabolism;09110 Biosynthesis of other secondary metabolites;Monobactam biosynthesis
					path:ko00311	1	2	09100 Metabolism;09110 Biosynthesis of other secondary metabolites;Penicillin and cephalosporin biosynthesis
					path:ko00333	1	2	09100 Metabolism;09110 Biosynthesis of other secondary metabolites;Prodigiosin biosynthesis
					path:ko00791	1	2	09100 Metabolism;09111 Xenobiotics biodegradation and metabolism;Atrazine degradation
					path:ko00908	1	1	09100 Metabolism;09109 Metabolism of terpenoids and polyketides;Zeatin biosynthesis
					path:ko00941	1	1	09100 Metabolism;09110 Biosynthesis of other secondary metabolites;Flavonoid biosynthesis
					path:ko00966	1	1	09100 Metabolism;09110 Biosynthesis of other secondary metabolites;Glucosinolate biosynthesis
					path:ko00401	1	1	09100 Metabolism;09110 Biosynthesis of other secondary metabolites;Novobiocin biosynthesis
					path:ko00945	1	1	09100 Metabolism;09110 Biosynthesis of other secondary metabolites;Stilbenoid, diarylheptanoid and gingerol biosynthesis
					path:ko00626	1	1	09100 Metabolism;09111 Xenobiotics biodegradation and metabolism;Naphthalene degradation
					path:ko02026	1	1	09140 Cellular Processes;09145 Cellular community - prokaryotes;Biofilm formation - Escherichia coli
