# Supplementary material for: Nuclear genome of Bulinus truncatus, an intermediate host of the carcinogenic human blood fluke Schistosoma haematobium
Source: Nat Commun. 2022 Feb 21;13:977. doi: 10.1038/s41467-022-28634-9 (PMC8861042; doi:10.1038/s41467-022-28634-9)
Supplement: Supplementary file 6 — Supplementary Data 3 [file 41467_2022_28634_MOESM6_ESM.zip]

Archive with 396 entries (395 files):
- Supplementary_Data_3/
- __MACOSX/._Supplementary_Data_3
- Supplementary_Data_3/bglb000096-pa.mature.pep.pdb
- __MACOSX/Supplementary_Data_3/._bglb000096-pa.mature.pep.pdb
- Supplementary_Data_3/bglb037621-pa.mature.pep.pdb
- __MACOSX/Supplementary_Data_3/._bglb037621-pa.mature.pep.pdb
- Supplementary_Data_3/bglb028385-pa.mature.pep.pdb
- __MACOSX/Supplementary_Data_3/._bglb028385-pa.mature.pep.pdb
- Supplementary_Data_3/btru_011637-t1.mature.pep.pdb
- __MACOSX/Supplementary_Data_3/._btru_011637-t1.mature.pep.pdb
- Supplementary_Data_3/btru_059171-t1.mature.pep.pdb
- __MACOSX/Supplementary_Data_3/._btru_059171-t1.mature.pep.pdb
- Supplementary_Data_3/bglb000116-pb.mature.pep.pdb
- __MACOSX/Supplementary_Data_3/._bglb000116-pb.mature.pep.pdb
- Supplementary_Data_3/bglb030830-pa.mature.pep.pdb
- __MACOSX/Supplementary_Data_3/._bglb030830-pa.mature.pep.pdb
- Supplementary_Data_3/btru_002419-t1.mature.pep.pdb
- __MACOSX/Supplementary_Data_3/._btru_002419-t1.mature.pep.pdb
- Supplementary_Data_3/btru_002563-t1.mature.pep.pdb
- __MACOSX/Supplementary_Data_3/._btru_002563-t1.mature.pep.pdb
- Supplementary_Data_3/bglb025643-pa.mature.pep.pdb
- __MACOSX/Supplementary_Data_3/._bglb025643-pa.mature.pep.pdb
- Supplementary_Data_3/btru_045438-t1.mature.pep.pdb
- __MACOSX/Supplementary_Data_3/._btru_045438-t1.mature.pep.pdb
- Supplementary_Data_3/bglb030478-pa.mature.pep.pdb
- __MACOSX/Supplementary_Data_3/._bglb030478-pa.mature.pep.pdb
- Supplementary_Data_3/btru_060420-t1.mature.pep.pdb
- __MACOSX/Supplementary_Data_3/._btru_060420-t1.mature.pep.pdb
- Supplementary_Data_3/btru_037327-t1.mature.pep.pdb
- __MACOSX/Supplementary_Data_3/._btru_037327-t1.mature.pep.pdb
- Supplementary_Data_3/btru_048079-t1.mature.pep.pdb
- __MACOSX/Supplementary_Data_3/._btru_048079-t1.mature.pep.pdb
- Supplementary_Data_3/bglb012226-pb.mature.pep.pdb
- __MACOSX/Supplementary_Data_3/._bglb012226-pb.mature.pep.pdb
- Supplementary_Data_3/btru_045447-t1.mature.pep.pdb
- __MACOSX/Supplementary_Data_3/._btru_045447-t1.mature.pep.pdb
- Supplementary_Data_3/bglb040339-pb.mature.pep.pdb
- __MACOSX/Supplementary_Data_3/._bglb040339-pb.mature.pep.pdb
- Supplementary_Data_3/btru_059359-t1.mature.pep.pdb
- __MACOSX/Supplementary_Data_3/._btru_059359-t1.mature.pep.pdb
- Supplementary_Data_3/btru_042805-t1.mature.pep.pdb
- __MACOSX/Supplementary_Data_3/._btru_042805-t1.mature.pep.pdb
- Supplementary_Data_3/btru_045443-t1.mature.pep.pdb
- __MACOSX/Supplementary_Data_3/._btru_045443-t1.mature.pep.pdb
- Supplementary_Data_3/btru_063419-t1.mature.pep.pdb
- __MACOSX/Supplementary_Data_3/._btru_063419-t1.mature.pep.pdb
- Supplementary_Data_3/btru_017659-t1.mature.pep.pdb
- __MACOSX/Supplementary_Data_3/._btru_017659-t1.mature.pep.pdb
- Supplementary_Data_3/btru_017645-t1.mature.pep.pdb
- __MACOSX/Supplementary_Data_3/._btru_017645-t1.mature.pep.pdb
- Supplementary_Data_3/btru_002418-t1.mature.pep.pdb
- __MACOSX/Supplementary_Data_3/._btru_002418-t1.mature.pep.pdb
- Supplementary_Data_3/btru_002562-t1.mature.pep.pdb
- __MACOSX/Supplementary_Data_3/._btru_002562-t1.mature.pep.pdb
- Supplementary_Data_3/btru_026655-t1.mature.pep.pdb
- __MACOSX/Supplementary_Data_3/._btru_026655-t1.mature.pep.pdb
- Supplementary_Data_3/btru_067904-t1.mature.pep.pdb
- __MACOSX/Supplementary_Data_3/._btru_067904-t1.mature.pep.pdb
- Supplementary_Data_3/btru_045439-t1.mature.pep.pdb
- __MACOSX/Supplementary_Data_3/._btru_045439-t1.mature.pep.pdb
- Supplementary_Data_3/btru_048454-t1.mature.pep.pdb
- __MACOSX/Supplementary_Data_3/._btru_048454-t1.mature.pep.pdb
- Supplementary_Data_3/bglb010948-pb.mature.pep.pdb
- __MACOSX/Supplementary_Data_3/._bglb010948-pb.mature.pep.pdb
- Supplementary_Data_3/bglb022867-pa.mature.pep.pdb
- __MACOSX/Supplementary_Data_3/._bglb022867-pa.mature.pep.pdb
- Supplementary_Data_3/bglb040226-pa.mature.pep.pdb
- __MACOSX/Supplementary_Data_3/._bglb040226-pa.mature.pep.pdb
- Supplementary_Data_3/btru_033525-t1.mature.pep.pdb
- __MACOSX/Supplementary_Data_3/._btru_033525-t1.mature.pep.pdb
- Supplementary_Data_3/bglb000074-pb.mature.pep.pdb
- __MACOSX/Supplementary_Data_3/._bglb000074-pb.mature.pep.pdb
- Supplementary_Data_3/btru_002567-t1.mature.pep.pdb
- __MACOSX/Supplementary_Data_3/._btru_002567-t1.mature.pep.pdb
- Supplementary_Data_3/btru_059358-t1.mature.pep.pdb
- __MACOSX/Supplementary_Data_3/._btru_059358-t1.mature.pep.pdb
- Supplementary_Data_3/btru_002357-t1.mature.pep.pdb
- __MACOSX/Supplementary_Data_3/._btru_002357-t1.mature.pep.pdb
- Supplementary_Data_3/btru_059388-t1.mature.pep.pdb
- __MACOSX/Supplementary_Data_3/._btru_059388-t1.mature.pep.pdb
- Supplementary_Data_3/btru_048819-t1.mature.pep.pdb
- __MACOSX/Supplementary_Data_3/._btru_048819-t1.mature.pep.pdb
- Supplementary_Data_3/btru_015335-t1.mature.pep.pdb
- __MACOSX/Supplementary_Data_3/._btru_015335-t1.mature.pep.pdb
- Supplementary_Data_3/bglb029167-pa.mature.pep.pdb
- __MACOSX/Supplementary_Data_3/._bglb029167-pa.mature.pep.pdb
- Supplementary_Data_3/bglb020516-pa.mature.pep.pdb
- __MACOSX/Supplementary_Data_3/._bglb020516-pa.mature.pep.pdb
- Supplementary_Data_3/btru_033726-t1.mature.pep.pdb
- __MACOSX/Supplementary_Data_3/._btru_033726-t1.mature.pep.pdb
- Supplementary_Data_3/bglb023857-pa.mature.pep.pdb
- __MACOSX/Supplementary_Data_3/._bglb023857-pa.mature.pep.pdb
- Supplementary_Data_3/bglb017688-pa.mature.pep.pdb
- __MACOSX/Supplementary_Data_3/._bglb017688-pa.mature.pep.pdb
- Supplementary_Data_3/btru_048335-t1.mature.pep.pdb
- __MACOSX/Supplementary_Data_3/._btru_048335-t1.mature.pep.pdb
- Supplementary_Data_3/btru_017646-t1.mature.pep.pdb
- __MACOSX/Supplementary_Data_3/._btru_017646-t1.mature.pep.pdb
- Supplementary_Data_3/btru_063406-t1.mature.pep.pdb
- __MACOSX/Supplementary_Data_3/._btru_063406-t1.mature.pep.pdb
- Supplementary_Data_3/bglb025627-pa.mature.pep.pdb
- __MACOSX/Supplementary_Data_3/._bglb025627-pa.mature.pep.pdb
- Supplementary_Data_3/bglb005196-pb.mature.pep.pdb
- __MACOSX/Supplementary_Data_3/._bglb005196-pb.mature.pep.pdb
- Supplementary_Data_3/bglb031381-pa.mature.pep.pdb
- __MACOSX/Supplementary_Data_3/._bglb031381-pa.mature.pep.pdb
- Supplementary_Data_3/bglb021912-pa.mature.pep.pdb
- __MACOSX/Supplementary_Data_3/._bglb021912-pa.mature.pep.pdb
- Supplementary_Data_3/bglb038723-pa.mature.pep.pdb
- __MACOSX/Supplementary_Data_3/._bglb038723-pa.mature.pep.pdb
- Supplementary_Data_3/bglb002450-pb.mature.pep.pdb
- __MACOSX/Supplementary_Data_3/._bglb002450-pb.mature.pep.pdb
- Supplementary_Data_3/btru_045445-t1.mature.pep.pdb
- __MACOSX/Supplementary_Data_3/._btru_045445-t1.mature.pep.pdb
- Supplementary_Data_3/btru_063385-t1.mature.pep.pdb
- __MACOSX/Supplementary_Data_3/._btru_063385-t1.mature.pep.pdb
- Supplementary_Data_3/bglb000141-pa.mature.pep.pdb
- __MACOSX/Supplementary_Data_3/._bglb000141-pa.mature.pep.pdb
- Supplementary_Data_3/btru_063403-t1.mature.pep.pdb
- __MACOSX/Supplementary_Data_3/._btru_063403-t1.mature.pep.pdb
- Supplementary_Data_3/btru_045459-t1.mature.pep.pdb
- __MACOSX/Supplementary_Data_3/._btru_045459-t1.mature.pep.pdb
- Supplementary_Data_3/bglb000177-pb.mature.pep.pdb
- __MACOSX/Supplementary_Data_3/._bglb000177-pb.mature.pep.pdb
- Supplementary_Data_3/btru_059373-t1.mature.pep.pdb
- __MACOSX/Supplementary_Data_3/._btru_059373-t1.mature.pep.pdb
- Supplementary_Data_3/btru_075352-t1.mature.pep.pdb
- __MACOSX/Supplementary_Data_3/._btru_075352-t1.mature.pep.pdb
- Supplementary_Data_3/btru_020891-t1.mature.pep.pdb
- __MACOSX/Supplementary_Data_3/._btru_020891-t1.mature.pep.pdb
- Supplementary_Data_3/bglb038117-pa.mature.pep.pdb
- __MACOSX/Supplementary_Data_3/._bglb038117-pa.mature.pep.pdb
- Supplementary_Data_3/bglb017041-pa.mature.pep.pdb
- __MACOSX/Supplementary_Data_3/._bglb017041-pa.mature.pep.pdb
- Supplementary_Data_3/bglb006034-pb.mature.pep.pdb
- __MACOSX/Supplementary_Data_3/._bglb006034-pb.mature.pep.pdb
- Supplementary_Data_3/bglb005224-pb.mature.pep.pdb
- __MACOSX/Supplementary_Data_3/._bglb005224-pb.mature.pep.pdb
- Supplementary_Data_3/bglb025144-pa.mature.pep.pdb
- __MACOSX/Supplementary_Data_3/._bglb025144-pa.mature.pep.pdb
- Supplementary_Data_3/bglb000021-pb.mature.pep.pdb
- __MACOSX/Supplementary_Data_3/._bglb000021-pb.mature.pep.pdb
- Supplementary_Data_3/btru_063407-t1.mature.pep.pdb
- __MACOSX/Supplementary_Data_3/._btru_063407-t1.mature.pep.pdb
- Supplementary_Data_3/bglb012039-pb.mature.pep.pdb
- __MACOSX/Supplementary_Data_3/._bglb012039-pb.mature.pep.pdb
- Supplementary_Data_3/btru_046364-t1.mature.pep.pdb
- __MACOSX/Supplementary_Data_3/._btru_046364-t1.mature.pep.pdb
- Supplementary_Data_3/btru_033722-t1.mature.pep.pdb
- __MACOSX/Supplementary_Data_3/._btru_033722-t1.mature.pep.pdb
- Supplementary_Data_3/btru_059143-t1.mature.pep.pdb
- __MACOSX/Supplementary_Data_3/._btru_059143-t1.mature.pep.pdb
- Supplementary_Data_3/btru_007887-t1.mature.pep.pdb
- __MACOSX/Supplementary_Data_3/._btru_007887-t1.mature.pep.pdb
- Supplementary_Data_3/btru_008107-t1.mature.pep.pdb
- __MACOSX/Supplementary_Data_3/._btru_008107-t1.mature.pep.pdb
- Supplementary_Data_3/btru_045444-t1.mature.pep.pdb
- __MACOSX/Supplementary_Data_3/._btru_045444-t1.mature.pep.pdb
- Supplementary_Data_3/btru_002050-t1.mature.pep.pdb
- __MACOSX/Supplementary_Data_3/._btru_002050-t1.mature.pep.pdb
- Supplementary_Data_3/bglb000140-pa.mature.pep.pdb
- __MACOSX/Supplementary_Data_3/._bglb000140-pa.mature.pep.pdb
- Supplementary_Data_3/btru_058726-t1.mature.pep.pdb
- __MACOSX/Supplementary_Data_3/._btru_058726-t1.mature.pep.pdb
- Supplementary_Data_3/btru_002355-t1.mature.pep.pdb
- __MACOSX/Supplementary_Data_3/._btru_002355-t1.mature.pep.pdb
- Supplementary_Data_3/btru_063402-t1.mature.pep.pdb
- __MACOSX/Supplementary_Data_3/._btru_063402-t1.mature.pep.pdb
- Supplementary_Data_3/btru_002565-t1.mature.pep.pdb
- __MACOSX/Supplementary_Data_3/._btru_002565-t1.mature.pep.pdb
- Supplementary_Data_3/btru_014330-t1.mature.pep.pdb
- __MACOSX/Supplementary_Data_3/._btru_014330-t1.mature.pep.pdb
- Supplementary_Data_3/bglb014428-pb.mature.pep.pdb
- __MACOSX/Supplementary_Data_3/._bglb014428-pb.mature.pep.pdb
- Supplementary_Data_3/bglb017893-pa.mature.pep.pdb
- __MACOSX/Supplementary_Data_3/._bglb017893-pa.mature.pep.pdb
- Supplementary_Data_3/btru_063417-t1.mature.pep.pdb
- __MACOSX/Supplementary_Data_3/._btru_063417-t1.mature.pep.pdb
- Supplementary_Data_3/btru_069814-t1.mature.pep.pdb
- __MACOSX/Supplementary_Data_3/._btru_069814-t1.mature.pep.pdb
- Supplementary_Data_3/btru_038382-t1.mature.pep.pdb
- __MACOSX/Supplementary_Data_3/._btru_038382-t1.mature.pep.pdb
- Supplementary_Data_3/bglb032905-pa.mature.pep.pdb
- __MACOSX/Supplementary_Data_3/._bglb032905-pa.mature.pep.pdb
- Supplementary_Data_3/bglb000133-pa.mature.pep.pdb
- __MACOSX/Supplementary_Data_3/._bglb000133-pa.mature.pep.pdb
- Supplementary_Data_3/btru_067844-t1.mature.pep.pdb
- __MACOSX/Supplementary_Data_3/._btru_067844-t1.mature.pep.pdb
- Supplementary_Data_3/btru_048572-t1.mature.pep.pdb
- __MACOSX/Supplementary_Data_3/._btru_048572-t1.mature.pep.pdb
- Supplementary_Data_3/btru_037331-t1.mature.pep.pdb
- __MACOSX/Supplementary_Data_3/._btru_037331-t1.mature.pep.pdb
- Supplementary_Data_3/btru_045437-t1.mature.pep.pdb
- __MACOSX/Supplementary_Data_3/._btru_045437-t1.mature.pep.pdb
- Supplementary_Data_3/bglb002494-pb.mature.pep.pdb
- __MACOSX/Supplementary_Data_3/._bglb002494-pb.mature.pep.pdb
- Supplementary_Data_3/bglb040034-pa.mature.pep.pdb
- __MACOSX/Supplementary_Data_3/._bglb040034-pa.mature.pep.pdb
- Supplementary_Data_3/bglb020351-pa.mature.pep.pdb
- __MACOSX/Supplementary_Data_3/._bglb020351-pa.mature.pep.pdb
- Supplementary_Data_3/btru_059383-t1.mature.pep.pdb
- __MACOSX/Supplementary_Data_3/._btru_059383-t1.mature.pep.pdb
- Supplementary_Data_3/btru_033684-t1.mature.pep.pdb
- __MACOSX/Supplementary_Data_3/._btru_033684-t1.mature.pep.pdb
- Supplementary_Data_3/bglb040228-pa.mature.pep.pdb
- __MACOSX/Supplementary_Data_3/._bglb040228-pa.mature.pep.pdb
- Supplementary_Data_3/bglb000178-pa.mature.pep.pdb
- __MACOSX/Supplementary_Data_3/._bglb000178-pa.mature.pep.pdb
- Supplementary_Data_3/btru_033660-t1.mature.pep.pdb
- __MACOSX/Supplementary_Data_3/._btru_033660-t1.mature.pep.pdb
- Supplementary_Data_3/bglb029288-pa.mature.pep.pdb
- __MACOSX/Supplementary_Data_3/._bglb029288-pa.mature.pep.pdb
- Supplementary_Data_3/bglb000152-pb.mature.pep.pdb
- __MACOSX/Supplementary_Data_3/._bglb000152-pb.mature.pep.pdb
- Supplementary_Data_3/btru_048110-t1.mature.pep.pdb
- __MACOSX/Supplementary_Data_3/._btru_048110-t1.mature.pep.pdb
- Supplementary_Data_3/btru_002569-t1.mature.pep.pdb
- __MACOSX/Supplementary_Data_3/._btru_002569-t1.mature.pep.pdb
- Supplementary_Data_3/btru_002359-t1.mature.pep.pdb
- __MACOSX/Supplementary_Data_3/._btru_002359-t1.mature.pep.pdb
- Supplementary_Data_3/btru_002571-t1.mature.pep.pdb
- __MACOSX/Supplementary_Data_3/._btru_002571-t1.mature.pep.pdb
- Supplementary_Data_3/btru_054126-t1.mature.pep.pdb
- __MACOSX/Supplementary_Data_3/._btru_054126-t1.mature.pep.pdb
- Supplementary_Data_3/btru_033549-t1.mature.pep.pdb
- __MACOSX/Supplementary_Data_3/._btru_033549-t1.mature.pep.pdb
- Supplementary_Data_3/btru_002595-t1.mature.pep.pdb
- __MACOSX/Supplementary_Data_3/._btru_002595-t1.mature.pep.pdb
- Supplementary_Data_3/btru_037330-t1.mature.pep.pdb
- __MACOSX/Supplementary_Data_3/._btru_037330-t1.mature.pep.pdb
- Supplementary_Data_3/btru_020880-t1.mature.pep.pdb
- __MACOSX/Supplementary_Data_3/._btru_020880-t1.mature.pep.pdb
- Supplementary_Data_3/bglb018336-pa.mature.pep.pdb
- __MACOSX/Supplementary_Data_3/._bglb018336-pa.mature.pep.pdb
- Supplementary_Data_3/btru_048597-t1.mature.pep.pdb
- __MACOSX/Supplementary_Data_3/._btru_048597-t1.mature.pep.pdb
- Supplementary_Data_3/btru_054688-t1.mature.pep.pdb
- __MACOSX/Supplementary_Data_3/._btru_054688-t1.mature.pep.pdb
- Supplementary_Data_3/btru_002417-t1.mature.pep.pdb
- __MACOSX/Supplementary_Data_3/._btru_002417-t1.mature.pep.pdb
- Supplementary_Data_3/btru_048813-t1.mature.pep.pdb
- __MACOSX/Supplementary_Data_3/._btru_048813-t1.mature.pep.pdb
- Supplementary_Data_3/btru_046358-t1.mature.pep.pdb
- __MACOSX/Supplementary_Data_3/._btru_046358-t1.mature.pep.pdb
- Supplementary_Data_3/btru_063413-t1.mature.pep.pdb
- __MACOSX/Supplementary_Data_3/._btru_063413-t1.mature.pep.pdb
- Supplementary_Data_3/bglb012382-pb.mature.pep.pdb
- __MACOSX/Supplementary_Data_3/._bglb012382-pb.mature.pep.pdb
- Supplementary_Data_3/btru_005787-t1.mature.pep.pdb
- __MACOSX/Supplementary_Data_3/._btru_005787-t1.mature.pep.pdb
- Supplementary_Data_3/btru_037329-t1.mature.pep.pdb
- __MACOSX/Supplementary_Data_3/._btru_037329-t1.mature.pep.pdb
- Supplementary_Data_3/bglb000179-pa.mature.pep.pdb
- __MACOSX/Supplementary_Data_3/._bglb000179-pa.mature.pep.pdb
- Supplementary_Data_3/btru_042813-t1.mature.pep.pdb
- __MACOSX/Supplementary_Data_3/._btru_042813-t1.mature.pep.pdb
- Supplementary_Data_3/btru_037335-t1.mature.pep.pdb
- __MACOSX/Supplementary_Data_3/._btru_037335-t1.mature.pep.pdb
- Supplementary_Data_3/bglb022646-pa.mature.pep.pdb
- __MACOSX/Supplementary_Data_3/._bglb022646-pa.mature.pep.pdb
- Supplementary_Data_3/btru_059387-t1.mature.pep.pdb
- __MACOSX/Supplementary_Data_3/._btru_059387-t1.mature.pep.pdb
- Supplementary_Data_3/bglb000204-pb.mature.pep.pdb
- __MACOSX/Supplementary_Data_3/._bglb000204-pb.mature.pep.pdb
- Supplementary_Data_3/btru_002568-t1.mature.pep.pdb
- __MACOSX/Supplementary_Data_3/._btru_002568-t1.mature.pep.pdb
- Supplementary_Data_3/btru_036502-t1.mature.pep.pdb
- __MACOSX/Supplementary_Data_3/._btru_036502-t1.mature.pep.pdb
- Supplementary_Data_3/btru_065330-t1.mature.pep.pdb
- __MACOSX/Supplementary_Data_3/._btru_065330-t1.mature.pep.pdb
- Supplementary_Data_3/bglb011626-pb.mature.pep.pdb
- __MACOSX/Supplementary_Data_3/._bglb011626-pb.mature.pep.pdb
- Supplementary_Data_3/bglb040437-pa.mature.pep.pdb
- __MACOSX/Supplementary_Data_3/._bglb040437-pa.mature.pep.pdb
- Supplementary_Data_3/bglb028617-pa.mature.pep.pdb
- __MACOSX/Supplementary_Data_3/._bglb028617-pa.mature.pep.pdb
- Supplementary_Data_3/bglb000131-pa.mature.pep.pdb
- __MACOSX/Supplementary_Data_3/._bglb000131-pa.mature.pep.pdb
- Supplementary_Data_3/bglb004529-pb.mature.pep.pdb
- __MACOSX/Supplementary_Data_3/._bglb004529-pb.mature.pep.pdb
- Supplementary_Data_3/btru_028592-t1.mature.pep.pdb
- __MACOSX/Supplementary_Data_3/._btru_028592-t1.mature.pep.pdb
- Supplementary_Data_3/btru_048570-t1.mature.pep.pdb
- __MACOSX/Supplementary_Data_3/._btru_048570-t1.mature.pep.pdb
- Supplementary_Data_3/btru_056151-t1.mature.pep.pdb
- __MACOSX/Supplementary_Data_3/._btru_056151-t1.mature.pep.pdb
- Supplementary_Data_3/btru_075340-t1.mature.pep.pdb
- __MACOSX/Supplementary_Data_3/._btru_075340-t1.mature.pep.pdb
- Supplementary_Data_3/bglb000019-pa.mature.pep.pdb
- __MACOSX/Supplementary_Data_3/._bglb000019-pa.mature.pep.pdb
- Supplementary_Data_3/btru_050088-t1.mature.pep.pdb
- __MACOSX/Supplementary_Data_3/._btru_050088-t1.mature.pep.pdb
- Supplementary_Data_3/bglb016935-pa.mature.pep.pdb
- __MACOSX/Supplementary_Data_3/._bglb016935-pa.mature.pep.pdb
- Supplementary_Data_3/btru_066610-t1.mature.pep.pdb
- __MACOSX/Supplementary_Data_3/._btru_066610-t1.mature.pep.pdb
- Supplementary_Data_3/btru_067908-t1.mature.pep.pdb
- __MACOSX/Supplementary_Data_3/._btru_067908-t1.mature.pep.pdb
- Supplementary_Data_3/bglb017605-pa.mature.pep.pdb
- __MACOSX/Supplementary_Data_3/._bglb017605-pa.mature.pep.pdb
[truncated: 96 more entries]
