# Supplementary material for: Nuclear genome of Bulinus truncatus, an intermediate host of the carcinogenic human blood fluke Schistosoma haematobium
Source: Nat Commun. 2022 Feb 21;13:977. doi: 10.1038/s41467-022-28634-9 (PMC8861042; doi:10.1038/s41467-022-28634-9)
Supplement: Supplementary file 6 — Supplementary Data 3 [file 41467_2022_28634_MOESM6_ESM.zip › Supplementary_Data_3/bglb000096-pa.mature.pep.pdb]

ATOM      1  N   SER A   1      28.762  20.256  -8.032  1.00 54.24           N  
ATOM      2  H   SER A   1      28.490  20.519  -8.968  1.00 54.24           H  
ATOM      3  H2  SER A   1      27.986  20.414  -7.405  1.00 54.24           H  
ATOM      4  H3  SER A   1      29.557  20.794  -7.717  1.00 54.24           H  
ATOM      5  CA  SER A   1      29.117  18.836  -7.984  1.00 54.24           C  
ATOM      6  HA  SER A   1      29.825  18.609  -8.781  1.00 54.24           H  
ATOM      7  C   SER A   1      27.841  18.071  -8.220  1.00 54.24           C  
ATOM      8  CB  SER A   1      29.777  18.528  -6.653  1.00 54.24           C  
ATOM      9  HB2 SER A   1      29.025  18.431  -5.870  1.00 54.24           H  
ATOM     10  HB3 SER A   1      30.395  17.637  -6.763  1.00 54.24           H  
ATOM     11  O   SER A   1      26.902  18.208  -7.440  1.00 54.24           O  
ATOM     12  OG  SER A   1      30.652  19.573  -6.310  1.00 54.24           O  
ATOM     13  HG  SER A   1      31.248  19.266  -5.622  1.00 54.24           H  
ATOM     14  N   GLU A   2      27.734  17.483  -9.401  1.00 72.96           N  
ATOM     15  H   GLU A   2      28.553  17.349  -9.977  1.00 72.96           H  
ATOM     16  CA  GLU A   2      26.468  17.033  -9.972  1.00 72.96           C  
ATOM     17  HA  GLU A   2      25.661  17.203  -9.260  1.00 72.96           H  
ATOM     18  C   GLU A   2      26.552  15.535 -10.239  1.00 72.96           C  
ATOM     19  CB  GLU A   2      26.160  17.866 -11.227  1.00 72.96           C  
ATOM     20  HB2 GLU A   2      26.870  17.606 -12.013  1.00 72.96           H  
ATOM     21  HB3 GLU A   2      26.302  18.915 -10.968  1.00 72.96           H  
ATOM     22  O   GLU A   2      27.596  15.024 -10.662  1.00 72.96           O  
ATOM     23  CG  GLU A   2      24.724  17.690 -11.750  1.00 72.96           C  
ATOM     24  HG2 GLU A   2      24.034  17.846 -10.921  1.00 72.96           H  
ATOM     25  HG3 GLU A   2      24.606  16.665 -12.102  1.00 72.96           H  
ATOM     26  CD  GLU A   2      24.376  18.665 -12.891  1.00 72.96           C  
ATOM     27  OE1 GLU A   2      23.197  18.658 -13.306  1.00 72.96           O  
ATOM     28  OE2 GLU A   2      25.279  19.421 -13.317  1.00 72.96           O  
ATOM     29  N   LEU A   3      25.461  14.834  -9.946  1.00 86.30           N  
ATOM     30  H   LEU A   3      24.633  15.333  -9.652  1.00 86.30           H  
ATOM     31  CA  LEU A   3      25.288  13.451 -10.349  1.00 86.30           C  
ATOM     32  HA  LEU A   3      26.199  12.892 -10.133  1.00 86.30           H  
ATOM     33  C   LEU A   3      25.031  13.437 -11.856  1.00 86.30           C  
ATOM     34  CB  LEU A   3      24.117  12.868  -9.551  1.00 86.30           C  
ATOM     35  HB2 LEU A   3      23.218  13.440  -9.784  1.00 86.30           H  
ATOM     36  HB3 LEU A   3      24.322  12.983  -8.487  1.00 86.30           H  
ATOM     37  O   LEU A   3      23.986  13.900 -12.307  1.00 86.30           O  
ATOM     38  CG  LEU A   3      23.853  11.387  -9.854  1.00 86.30           C  
ATOM     39  HG  LEU A   3      23.675  11.235 -10.919  1.00 86.30           H  
ATOM     40  CD1 LEU A   3      25.014  10.507  -9.396  1.00 86.30           C  
ATOM     41 HD11 LEU A   3      25.854  10.612 -10.083  1.00 86.30           H  
ATOM     42 HD12 LEU A   3      24.706   9.461  -9.378  1.00 86.30           H  
ATOM     43 HD13 LEU A   3      25.329  10.794  -8.393  1.00 86.30           H  
ATOM     44  CD2 LEU A   3      22.606  10.971  -9.091  1.00 86.30           C  
ATOM     45 HD21 LEU A   3      22.385   9.922  -9.290  1.00 86.30           H  
ATOM     46 HD22 LEU A   3      22.763  11.103  -8.021  1.00 86.30           H  
ATOM     47 HD23 LEU A   3      21.769  11.592  -9.409  1.00 86.30           H  
ATOM     48  N   VAL A   4      25.985  12.923 -12.627  1.00 88.79           N  
ATOM     49  H   VAL A   4      26.800  12.517 -12.192  1.00 88.79           H  
ATOM     50  CA  VAL A   4      25.943  12.952 -14.089  1.00 88.79           C  
ATOM     51  HA  VAL A   4      25.073  13.525 -14.408  1.00 88.79           H  
ATOM     52  C   VAL A   4      25.785  11.539 -14.627  1.00 88.79           C  
ATOM     53  CB  VAL A   4      27.175  13.663 -14.682  1.00 88.79           C  
ATOM     54  HB  VAL A   4      28.081  13.145 -14.365  1.00 88.79           H  
ATOM     55  O   VAL A   4      26.463  10.603 -14.198  1.00 88.79           O  
ATOM     56  CG1 VAL A   4      27.135  13.694 -16.216  1.00 88.79           C  
ATOM     57 HG11 VAL A   4      27.205  12.685 -16.622  1.00 88.79           H  
ATOM     58 HG12 VAL A   4      27.985  14.261 -16.596  1.00 88.79           H  
ATOM     59 HG13 VAL A   4      26.214  14.165 -16.562  1.00 88.79           H  
ATOM     60  CG2 VAL A   4      27.244  15.120 -14.206  1.00 88.79           C  
ATOM     61 HG21 VAL A   4      26.323  15.645 -14.460  1.00 88.79           H  
ATOM     62 HG22 VAL A   4      27.384  15.156 -13.126  1.00 88.79           H  
ATOM     63 HG23 VAL A   4      28.084  15.630 -14.679  1.00 88.79           H  
ATOM     64  N   ILE A   5      24.895  11.407 -15.605  1.00 93.53           N  
ATOM     65  H   ILE A   5      24.401  12.233 -15.913  1.00 93.53           H  
ATOM     66  CA  ILE A   5      24.800  10.231 -16.459  1.00 93.53           C  
ATOM     67  HA  ILE A   5      25.596   9.544 -16.170  1.00 93.53           H  
ATOM     68  C   ILE A   5      25.071  10.646 -17.906  1.00 93.53           C  
ATOM     69  CB  ILE A   5      23.482   9.471 -16.223  1.00 93.53           C  
ATOM     70  HB  ILE A   5      23.498   9.151 -15.181  1.00 93.53           H  
ATOM     71  O   ILE A   5      24.323  11.437 -18.480  1.00 93.53           O  
ATOM     72  CG1 ILE A   5      23.454   8.196 -17.091  1.00 93.53           C  
ATOM     73 HG12 ILE A   5      23.325   8.467 -18.138  1.00 93.53           H  
ATOM     74 HG13 ILE A   5      24.411   7.684 -16.992  1.00 93.53           H  
ATOM     75  CG2 ILE A   5      22.229  10.348 -16.395  1.00 93.53           C  
ATOM     76 HG21 ILE A   5      22.194  10.784 -17.393  1.00 93.53           H  
ATOM     77 HG22 ILE A   5      22.253  11.166 -15.674  1.00 93.53           H  
ATOM     78 HG23 ILE A   5      21.330   9.759 -16.214  1.00 93.53           H  
ATOM     79  CD1 ILE A   5      22.356   7.201 -16.700  1.00 93.53           C  
ATOM     80 HD11 ILE A   5      21.371   7.614 -16.916  1.00 93.53           H  
ATOM     81 HD12 ILE A   5      22.430   6.951 -15.641  1.00 93.53           H  
ATOM     82 HD13 ILE A   5      22.491   6.290 -17.284  1.00 93.53           H  
ATOM     83  N   ASP A   6      26.155  10.124 -18.472  1.00 92.45           N  
ATOM     84  H   ASP A   6      26.699   9.456 -17.944  1.00 92.45           H  
ATOM     85  CA  ASP A   6      26.536  10.329 -19.869  1.00 92.45           C  
ATOM     86  HA  ASP A   6      25.871  11.074 -20.306  1.00 92.45           H  
ATOM     87  C   ASP A   6      26.354   9.034 -20.658  1.00 92.45           C  
ATOM     88  CB  ASP A   6      27.967  10.874 -19.990  1.00 92.45           C  
ATOM     89  HB2 ASP A   6      28.069  11.754 -19.355  1.00 92.45           H  
ATOM     90  HB3 ASP A   6      28.675  10.119 -19.648  1.00 92.45           H  
ATOM     91  O   ASP A   6      26.611   7.943 -20.141  1.00 92.45           O  
ATOM     92  CG  ASP A   6      28.282  11.274 -21.439  1.00 92.45           C  
ATOM     93  OD1 ASP A   6      27.363  11.823 -22.089  1.00 92.45           O  
ATOM     94  OD2 ASP A   6      29.413  11.015 -21.902  1.00 92.45           O  
ATOM     95  N   VAL A   7      25.877   9.153 -21.896  1.00 93.76           N  
ATOM     96  H   VAL A   7      25.872  10.072 -22.314  1.00 93.76           H  
ATOM     97  CA  VAL A   7      25.617   7.999 -22.757  1.00 93.76           C  
ATOM     98  HA  VAL A   7      26.194   7.160 -22.368  1.00 93.76           H  
ATOM     99  C   VAL A   7      26.103   8.277 -24.168  1.00 93.76           C  
ATOM    100  CB  VAL A   7      24.139   7.573 -22.767  1.00 93.76           C  
ATOM    101  HB  VAL A   7      23.525   8.339 -23.240  1.00 93.76           H  
ATOM    102  O   VAL A   7      25.693   9.266 -24.776  1.00 93.76           O  
ATOM    103  CG1 VAL A   7      24.029   6.268 -23.554  1.00 93.76           C  
ATOM    104 HG11 VAL A   7      24.900   5.636 -23.382  1.00 93.76           H  
ATOM    105 HG12 VAL A   7      23.944   6.483 -24.619  1.00 93.76           H  
ATOM    106 HG13 VAL A   7      23.162   5.699 -23.219  1.00 93.76           H  
ATOM    107  CG2 VAL A   7      23.580   7.306 -21.361  1.00 93.76           C  
ATOM    108 HG21 VAL A   7      24.169   6.524 -20.883  1.00 93.76           H  
ATOM    109 HG22 VAL A   7      22.539   6.993 -21.428  1.00 93.76           H  
ATOM    110 HG23 VAL A   7      23.638   8.210 -20.755  1.00 93.76           H  
ATOM    111  N   GLN A   8      26.958   7.393 -24.685  1.00 91.23           N  
ATOM    112  H   GLN A   8      27.238   6.607 -24.115  1.00 91.23           H  
ATOM    113  CA  GLN A   8      27.561   7.530 -26.007  1.00 91.23           C  
ATOM    114  HA  GLN A   8      26.995   8.288 -26.549  1.00 91.23           H  
ATOM    115  C   GLN A   8      27.535   6.210 -26.797  1.00 91.23           C  
ATOM    116  CB  GLN A   8      28.995   8.064 -25.897  1.00 91.23           C  
ATOM    117  HB2 GLN A   8      29.613   7.372 -25.323  1.00 91.23           H  
ATOM    118  HB3 GLN A   8      29.399   8.135 -26.907  1.00 91.23           H  
ATOM    119  O   GLN A   8      28.106   5.219 -26.332  1.00 91.23           O  
ATOM    120  CG  GLN A   8      29.023   9.454 -25.240  1.00 91.23           C  
ATOM    121  HG2 GLN A   8      28.907   9.346 -24.161  1.00 91.23           H  
ATOM    122  HG3 GLN A   8      28.186  10.047 -25.607  1.00 91.23           H  
ATOM    123  CD  GLN A   8      30.288  10.253 -25.518  1.00 91.23           C  
ATOM    124  NE2 GLN A   8      30.420  11.394 -24.886  1.00 91.23           N  
ATOM    125 HE21 GLN A   8      29.831  11.562 -24.083  1.00 91.23           H  
ATOM    126 HE22 GLN A   8      31.283  11.897 -25.033  1.00 91.23           H  
ATOM    127  OE1 GLN A   8      31.160   9.890 -26.294  1.00 91.23           O  
ATOM    128  N   PRO A   9      26.934   6.186 -28.002  1.00 91.28           N  
ATOM    129  CA  PRO A   9      26.079   7.230 -28.583  1.00 91.28           C  
ATOM    130  HA  PRO A   9      26.553   8.210 -28.525  1.00 91.28           H  
ATOM    131  C   PRO A   9      24.702   7.295 -27.888  1.00 91.28           C  
ATOM    132  CB  PRO A   9      25.969   6.859 -30.062  1.00 91.28           C  
ATOM    133  HB2 PRO A   9      26.838   7.240 -30.599  1.00 91.28           H  
ATOM    134  HB3 PRO A   9      25.051   7.229 -30.519  1.00 91.28           H  
ATOM    135  O   PRO A   9      24.284   6.349 -27.225  1.00 91.28           O  
ATOM    136  CG  PRO A   9      26.018   5.334 -30.031  1.00 91.28           C  
ATOM    137  HG2 PRO A   9      26.371   4.919 -30.976  1.00 91.28           H  
ATOM    138  HG3 PRO A   9      25.025   4.954 -29.791  1.00 91.28           H  
ATOM    139  CD  PRO A   9      26.968   5.024 -28.877  1.00 91.28           C  
ATOM    140  HD2 PRO A   9      26.635   4.128 -28.354  1.00 91.28           H  
ATOM    141  HD3 PRO A   9      27.981   4.882 -29.255  1.00 91.28           H  
ATOM    142  N   ASN A  10      23.984   8.412 -28.033  1.00 89.18           N  
ATOM    143  H   ASN A  10      24.344   9.159 -28.610  1.00 89.18           H  
ATOM    144  CA  ASN A  10      22.617   8.581 -27.514  1.00 89.18           C  
ATOM    145  HA  ASN A  10      22.545   8.063 -26.558  1.00 89.18           H  
ATOM    146  C   ASN A  10      21.535   7.962 -28.419  1.00 89.18           C  
ATOM    147  CB  ASN A  10      22.341  10.075 -27.264  1.00 89.18           C  
ATOM    148  HB2 ASN A  10      21.352  10.169 -26.815  1.00 89.18           H  
ATOM    149  HB3 ASN A  10      23.077  10.466 -26.562  1.00 89.18           H  
ATOM    150  O   ASN A  10      20.416   7.749 -27.956  1.00 89.18           O  
ATOM    151  CG  ASN A  10      22.394  10.919 -28.530  1.00 89.18           C  
ATOM    152  ND2 ASN A  10      21.524  11.886 -28.680  1.00 89.18           N  
ATOM    153 HD21 ASN A  10      21.533  12.315 -29.595  1.00 89.18           H  
ATOM    154 HD22 ASN A  10      20.681  11.895 -28.123  1.00 89.18           H  
ATOM    155  OD1 ASN A  10      23.237  10.735 -29.391  1.00 89.18           O  
ATOM    156  N   VAL A  11      21.873   7.661 -29.673  1.00 89.33           N  
ATOM    157  H   VAL A  11      22.808   7.886 -29.980  1.00 89.33           H  
ATOM    158  CA  VAL A  11      21.031   6.942 -30.636  1.00 89.33           C  
ATOM    159  HA  VAL A  11      20.089   6.666 -30.162  1.00 89.33           H  
ATOM    160  C   VAL A  11      21.764   5.671 -31.053  1.00 89.33           C  
ATOM    161  CB  VAL A  11      20.700   7.811 -31.867  1.00 89.33           C  
ATOM    162  HB  VAL A  11      21.620   8.014 -32.415  1.00 89.33           H  
ATOM    163  O   VAL A  11      22.953   5.722 -31.377  1.00 89.33           O  
ATOM    164  CG1 VAL A  11      19.727   7.086 -32.801  1.00 89.33           C  
ATOM    165 HG11 VAL A  11      19.493   7.727 -33.651  1.00 89.33           H  
ATOM    166 HG12 VAL A  11      20.167   6.167 -33.189  1.00 89.33           H  
ATOM    167 HG13 VAL A  11      18.801   6.855 -32.276  1.00 89.33           H  
ATOM    168  CG2 VAL A  11      20.077   9.157 -31.472  1.00 89.33           C  
ATOM    169 HG21 VAL A  11      19.801   9.708 -32.371  1.00 89.33           H  
ATOM    170 HG22 VAL A  11      20.787   9.758 -30.905  1.00 89.33           H  
ATOM    171 HG23 VAL A  11      19.174   9.000 -30.882  1.00 89.33           H  
ATOM    172  N   ILE A  12      21.073   4.533 -31.025  1.00 89.62           N  
ATOM    173  H   ILE A  12      20.099   4.575 -30.761  1.00 89.62           H  
ATOM    174  CA  ILE A  12      21.616   3.234 -31.425  1.00 89.62           C  
ATOM    175  HA  ILE A  12      22.610   3.397 -31.842  1.00 89.62           H  
ATOM    176  C   ILE A  12      20.790   2.603 -32.547  1.00 89.62           C  
ATOM    177  CB  ILE A  12      21.790   2.275 -30.225  1.00 89.62           C  
ATOM    178  HB  ILE A  12      22.266   1.371 -30.606  1.00 89.62           H  
ATOM    179  O   ILE A  12      19.582   2.804 -32.651  1.00 89.62           O  
ATOM    180  CG1 ILE A  12      20.445   1.873 -29.583  1.00 89.62           C  
ATOM    181 HG12 ILE A  12      20.008   2.731 -29.072  1.00 89.62           H  
ATOM    182 HG13 ILE A  12      19.750   1.559 -30.362  1.00 89.62           H  
ATOM    183  CG2 ILE A  12      22.729   2.885 -29.172  1.00 89.62           C  
ATOM    184 HG21 ILE A  12      22.226   3.695 -28.643  1.00 89.62           H  
ATOM    185 HG22 ILE A  12      23.049   2.126 -28.459  1.00 89.62           H  
ATOM    186 HG23 ILE A  12      23.607   3.303 -29.664  1.00 89.62           H  
ATOM    187  CD1 ILE A  12      20.570   0.707 -28.600  1.00 89.62           C  
ATOM    188 HD11 ILE A  12      21.187   0.984 -27.744  1.00 89.62           H  
ATOM    189 HD12 ILE A  12      21.001  -0.150 -29.117  1.00 89.62           H  
ATOM    190 HD13 ILE A  12      19.581   0.424 -28.240  1.00 89.62           H  
ATOM    191  N   SER A  13      21.453   1.779 -33.348  1.00 85.40           N  
ATOM    192  H   SER A  13      22.447   1.678 -33.201  1.00 85.40           H  
ATOM    193  CA  SER A  13      20.862   0.964 -34.405  1.00 85.40           C  
ATOM    194  HA  SER A  13      19.783   0.895 -34.267  1.00 85.40           H  
ATOM    195  C   SER A  13      21.483  -0.424 -34.315  1.00 85.40           C  
ATOM    196  CB  SER A  13      21.137   1.622 -35.756  1.00 85.40           C  
ATOM    197  HB2 SER A  13      22.203   1.844 -35.812  1.00 85.40           H  
ATOM    198  HB3 SER A  13      20.602   2.569 -35.814  1.00 85.40           H  
ATOM    199  O   SER A  13      22.707  -0.556 -34.224  1.00 85.40           O  
ATOM    200  OG  SER A  13      20.802   0.808 -36.864  1.00 85.40           O  
ATOM    201  HG  SER A  13      20.062   0.223 -36.684  1.00 85.40           H  
ATOM    202  N   SER A  14      20.644  -1.461 -34.326  1.00 80.83           N  
ATOM    203  H   SER A  14      19.685  -1.295 -34.593  1.00 80.83           H  
ATOM    204  CA  SER A  14      21.092  -2.852 -34.153  1.00 80.83           C  
ATOM    205  HA  SER A  14      21.633  -2.925 -33.210  1.00 80.83           H  
ATOM    206  C   SER A  14      22.044  -3.326 -35.257  1.00 80.83           C  
ATOM    207  CB  SER A  14      19.872  -3.771 -34.090  1.00 80.83           C  
ATOM    208  HB2 SER A  14      20.205  -4.773 -33.818  1.00 80.83           H  
ATOM    209  HB3 SER A  14      19.196  -3.414 -33.313  1.00 80.83           H  
ATOM    210  O   SER A  14      22.778  -4.296 -35.091  1.00 80.83           O  
ATOM    211  OG  SER A  14      19.166  -3.848 -35.316  1.00 80.83           O  
ATOM    212  HG  SER A  14      19.144  -3.004 -35.773  1.00 80.83           H  
ATOM    213  N   GLU A  15      22.018  -2.621 -36.382  1.00 74.01           N  
ATOM    214  H   GLU A  15      21.299  -1.915 -36.444  1.00 74.01           H  
ATOM    215  CA  GLU A  15      22.704  -2.916 -37.624  1.00 74.01           C  
ATOM    216  HA  GLU A  15      22.738  -3.994 -37.783  1.00 74.01           H  
ATOM    217  C   GLU A  15      24.148  -2.401 -37.667  1.00 74.01           C  
ATOM    218  CB  GLU A  15      21.874  -2.259 -38.739  1.00 74.01           C  
ATOM    219  HB2 GLU A  15      21.775  -1.189 -38.552  1.00 74.01           H  
ATOM    220  HB3 GLU A  15      22.438  -2.353 -39.667  1.00 74.01           H  
ATOM    221  O   GLU A  15      24.979  -2.994 -38.352  1.00 74.01           O  
ATOM    222  CG  GLU A  15      20.478  -2.885 -38.942  1.00 74.01           C  
ATOM    223  HG2 GLU A  15      20.214  -2.750 -39.991  1.00 74.01           H  
ATOM    224  HG3 GLU A  15      20.543  -3.959 -38.768  1.00 74.01           H  
ATOM    225  CD  GLU A  15      19.334  -2.289 -38.086  1.00 74.01           C  
ATOM    226  OE1 GLU A  15      18.165  -2.570 -38.419  1.00 74.01           O  
ATOM    227  OE2 GLU A  15      19.583  -1.594 -37.066  1.00 74.01           O  
ATOM    228  N   ILE A  16      24.451  -1.301 -36.965  1.00 79.31           N  
ATOM    229  H   ILE A  16      23.711  -0.894 -36.411  1.00 79.31           H  
ATOM    230  CA  ILE A  16      25.719  -0.562 -37.131  1.00 79.31           C  
ATOM    231  HA  ILE A  16      26.446  -1.212 -37.618  1.00 79.31           H  
ATOM    232  C   ILE A  16      26.380  -0.124 -35.820  1.00 79.31           C  
ATOM    233  CB  ILE A  16      25.516   0.671 -38.042  1.00 79.31           C  
ATOM    234  HB  ILE A  16      26.463   1.210 -38.080  1.00 79.31           H  
ATOM    235  O   ILE A  16      27.580   0.156 -35.802  1.00 79.31           O  
ATOM    236  CG1 ILE A  16      24.444   1.618 -37.457  1.00 79.31           C  
ATOM    237 HG12 ILE A  16      24.657   1.822 -36.408  1.00 79.31           H  
ATOM    238 HG13 ILE A  16      23.469   1.136 -37.526  1.00 79.31           H  
ATOM    239  CG2 ILE A  16      25.181   0.246 -39.485  1.00 79.31           C  
ATOM    240 HG21 ILE A  16      25.257   1.100 -40.158  1.00 79.31           H  
ATOM    241 HG22 ILE A  16      24.173  -0.164 -39.541  1.00 79.31           H  
ATOM    242 HG23 ILE A  16      25.891  -0.511 -39.821  1.00 79.31           H  
ATOM    243  CD1 ILE A  16      24.358   2.965 -38.165  1.00 79.31           C  
ATOM    244 HD11 ILE A  16      25.330   3.457 -38.161  1.00 79.31           H  
ATOM    245 HD12 ILE A  16      23.627   3.597 -37.661  1.00 79.31           H  
ATOM    246 HD13 ILE A  16      24.028   2.792 -39.190  1.00 79.31           H  
ATOM    247  N   THR A  17      25.646  -0.027 -34.707  1.00 85.49           N  
ATOM    248  H   THR A  17      24.671  -0.290 -34.714  1.00 85.49           H  
ATOM    249  CA  THR A  17      26.235   0.460 -33.456  1.00 85.49           C  
ATOM    250  HA  THR A  17      26.868   1.316 -33.688  1.00 85.49           H  
ATOM    251  C   THR A  17      27.116  -0.625 -32.836  1.00 85.49           C  
ATOM    252  CB  THR A  17      25.167   0.941 -32.467  1.00 85.49           C  
ATOM    253  HB  THR A  17      24.530   0.107 -32.173  1.00 85.49           H  
ATOM    254  O   THR A  17      26.620  -1.625 -32.331  1.00 85.49           O  
ATOM    255  CG2 THR A  17      25.810   1.557 -31.223  1.00 85.49           C  
ATOM    256 HG21 THR A  17      26.393   0.807 -30.689  1.00 85.49           H  
ATOM    257 HG22 THR A  17      26.454   2.393 -31.496  1.00 85.49           H  
ATOM    258 HG23 THR A  17      25.027   1.907 -30.551  1.00 85.49           H  
ATOM    259  OG1 THR A  17      24.371   1.951 -33.048  1.00 85.49           O  
ATOM    260  HG1 THR A  17      24.939   2.671 -33.331  1.00 85.49           H  
ATOM    261  N   ALA A  18      28.435  -0.413 -32.825  1.00 86.60           N  
ATOM    262  H   ALA A  18      28.791   0.338 -33.399  1.00 86.60           H  
ATOM    263  CA  ALA A  18      29.387  -1.383 -32.273  1.00 86.60           C  
ATOM    264  HA  ALA A  18      29.122  -2.377 -32.633  1.00 86.60           H  
ATOM    265  C   ALA A  18      29.382  -1.437 -30.734  1.00 86.60           C  
ATOM    266  CB  ALA A  18      30.782  -1.032 -32.804  1.00 86.60           C  
ATOM    267  HB1 ALA A  18      31.079  -0.040 -32.462  1.00 86.60           H  
ATOM    268  HB2 ALA A  18      31.501  -1.768 -32.446  1.00 86.60           H  
ATOM    269  HB3 ALA A  18      30.775  -1.052 -33.894  1.00 86.60           H  
ATOM    270  O   ALA A  18      29.567  -2.499 -30.136  1.00 86.60           O  
ATOM    271  N   GLN A  19      29.193  -0.293 -30.071  1.00 91.58           N  
ATOM    272  H   GLN A  19      29.006   0.552 -30.592  1.00 91.58           H  
ATOM    273  CA  GLN A  19      29.169  -0.211 -28.611  1.00 91.58           C  
ATOM    274  HA  GLN A  19      28.719  -1.132 -28.243  1.00 91.58           H  
ATOM    275  C   GLN A  19      28.304   0.947 -28.108  1.00 91.58           C  
ATOM    276  CB  GLN A  19      30.602  -0.133 -28.048  1.00 91.58           C  
ATOM    277  HB2 GLN A  19      30.551  -0.182 -26.960  1.00 91.58           H  
ATOM    278  HB3 GLN A  19      31.158  -1.005 -28.393  1.00 91.58           H  
ATOM    279  O   GLN A  19      28.257   2.005 -28.730  1.00 91.58           O  
ATOM    280  CG  GLN A  19      31.368   1.142 -28.450  1.00 91.58           C  
ATOM    281  HG2 GLN A  19      31.377   1.238 -29.535  1.00 91.58           H  
ATOM    282  HG3 GLN A  19      30.863   2.013 -28.034  1.00 91.58           H  
ATOM    283  CD  GLN A  19      32.814   1.155 -27.962  1.00 91.58           C  
ATOM    284  NE2 GLN A  19      33.511   2.258 -28.128  1.00 91.58           N  
ATOM    285 HE21 GLN A  19      33.085   3.076 -28.540  1.00 91.58           H  
ATOM    286 HE22 GLN A  19      34.461   2.243 -27.787  1.00 91.58           H  
ATOM    287  OE1 GLN A  19      33.350   0.192 -27.435  1.00 91.58           O  
ATOM    288  N   LEU A  20      27.670   0.737 -26.956  1.00 91.04           N  
ATOM    289  H   LEU A  20      27.752  -0.183 -26.548  1.00 91.04           H  
ATOM    290  CA  LEU A  20      26.954   1.735 -26.165  1.00 91.04           C  
ATOM    291  HA  LEU A  20      26.990   2.703 -26.665  1.00 91.04           H  
ATOM    292  C   LEU A  20      27.639   1.862 -24.803  1.00 91.04           C  
ATOM    293  CB  LEU A  20      25.485   1.293 -26.041  1.00 91.04           C  
ATOM    294  HB2 LEU A  20      25.031   1.341 -27.031  1.00 91.04           H  
ATOM    295  HB3 LEU A  20      25.461   0.256 -25.706  1.00 91.04           H  
ATOM    296  O   LEU A  20      27.703   0.890 -24.051  1.00 91.04           O  
ATOM    297  CG  LEU A  20      24.623   2.132 -25.086  1.00 91.04           C  
ATOM    298  HG  LEU A  20      25.066   2.143 -24.090  1.00 91.04           H  
ATOM    299  CD1 LEU A  20      24.487   3.562 -25.596  1.00 91.04           C  
ATOM    300 HD11 LEU A  20      24.196   3.570 -26.647  1.00 91.04           H  
ATOM    301 HD12 LEU A  20      25.428   4.101 -25.486  1.00 91.04           H  
ATOM    302 HD13 LEU A  20      23.713   4.081 -25.032  1.00 91.04           H  
ATOM    303  CD2 LEU A  20      23.229   1.514 -24.977  1.00 91.04           C  
ATOM    304 HD21 LEU A  20      22.635   2.061 -24.245  1.00 91.04           H  
ATOM    305 HD22 LEU A  20      23.303   0.474 -24.661  1.00 91.04           H  
ATOM    306 HD23 LEU A  20      22.730   1.553 -25.945  1.00 91.04           H  
ATOM    307  N   VAL A  21      28.149   3.050 -24.486  1.00 94.03           N  
ATOM    308  H   VAL A  21      28.063   3.800 -25.156  1.00 94.03           H  
ATOM    309  CA  VAL A  21      28.849   3.347 -23.231  1.00 94.03           C  
ATOM    310  HA  VAL A  21      29.058   2.418 -22.701  1.00 94.03           H  
ATOM    311  C   VAL A  21      27.953   4.208 -22.350  1.00 94.03           C  
ATOM    312  CB  VAL A  21      30.197   4.045 -23.494  1.00 94.03           C  
ATOM    313  HB  VAL A  21      30.021   5.016 -23.956  1.00 94.03           H  
ATOM    314  O   VAL A  21      27.552   5.295 -22.754  1.00 94.03           O  
ATOM    315  CG1 VAL A  21      30.966   4.253 -22.182  1.00 94.03           C  
ATOM    316 HG11 VAL A  21      31.131   3.295 -21.690  1.00 94.03           H  
ATOM    317 HG12 VAL A  21      31.929   4.720 -22.392  1.00 94.03           H  
ATOM    318 HG13 VAL A  21      30.409   4.914 -21.518  1.00 94.03           H  
ATOM    319  CG2 VAL A  21      31.092   3.220 -24.430  1.00 94.03           C  
ATOM    320 HG21 VAL A  21      32.040   3.736 -24.581  1.00 94.03           H  
ATOM    321 HG22 VAL A  21      30.613   3.100 -25.402  1.00 94.03           H  
ATOM    322 HG23 VAL A  21      31.282   2.240 -23.991  1.00 94.03           H  
ATOM    323  N   ILE A  22      27.654   3.733 -21.142  1.00 94.87           N  
ATOM    324  H   ILE A  22      27.993   2.811 -20.907  1.00 94.87           H  
ATOM    325  CA  ILE A  22      26.830   4.421 -20.143  1.00 94.87           C  
ATOM    326  HA  ILE A  22      26.472   5.370 -20.542  1.00 94.87           H  
ATOM    327  C   ILE A  22      27.703   4.698 -18.923  1.00 94.87           C  
ATOM    328  CB  ILE A  22      25.609   3.557 -19.769  1.00 94.87           C  
ATOM    329  HB  ILE A  22      25.986   2.616 -19.369  1.00 94.87           H  
ATOM    330  O   ILE A  22      28.104   3.768 -18.223  1.00 94.87           O  
ATOM    331  CG1 ILE A  22      24.710   3.239 -20.987  1.00 94.87           C  
ATOM    332 HG12 ILE A  22      23.903   3.969 -21.060  1.00 94.87           H  
ATOM    333 HG13 ILE A  22      25.272   3.283 -21.920  1.00 94.87           H  
ATOM    334  CG2 ILE A  22      24.762   4.235 -18.674  1.00 94.87           C  
ATOM    335 HG21 ILE A  22      25.322   4.282 -17.740  1.00 94.87           H  
ATOM    336 HG22 ILE A  22      24.493   5.247 -18.979  1.00 94.87           H  
ATOM    337 HG23 ILE A  22      23.850   3.662 -18.505  1.00 94.87           H  
ATOM    338  CD1 ILE A  22      24.118   1.832 -20.875  1.00 94.87           C  
ATOM    339 HD11 ILE A  22      23.404   1.674 -21.682  1.00 94.87           H  
ATOM    340 HD12 ILE A  22      24.914   1.093 -20.959  1.00 94.87           H  
ATOM    341 HD13 ILE A  22      23.626   1.714 -19.909  1.00 94.87           H  
ATOM    342  N   ASN A  23      27.986   5.968 -18.655  1.00 94.10           N  
ATOM    343  H   ASN A  23      27.593   6.680 -19.255  1.00 94.10           H  
ATOM    344  CA  ASN A  23      28.813   6.410 -17.539  1.00 94.10           C  
ATOM    345  HA  ASN A  23      29.289   5.553 -17.063  1.00 94.10           H  
ATOM    346  C   ASN A  23      27.955   7.117 -16.483  1.00 94.10           C  
ATOM    347  CB  ASN A  23      29.930   7.308 -18.090  1.00 94.10           C  
ATOM    348  HB2 ASN A  23      30.544   6.742 -18.790  1.00 94.10           H  
ATOM    349  HB3 ASN A  23      29.481   8.147 -18.621  1.00 94.10           H  
ATOM    350  O   ASN A  23      27.366   8.161 -16.746  1.00 94.10           O  
ATOM    351  CG  ASN A  23      30.831   7.839 -16.990  1.00 94.10           C  
ATOM    352  ND2 ASN A  23      31.390   9.011 -17.173  1.00 94.10           N  
ATOM    353 HD21 ASN A  23      31.948   9.371 -16.412  1.00 94.10           H  
ATOM    354 HD22 ASN A  23      31.218   9.528 -18.023  1.00 94.10           H  
ATOM    355  OD1 ASN A  23      31.024   7.238 -15.947  1.00 94.10           O  
ATOM    356  N   CYS A  24      27.898   6.553 -15.282  1.00 94.08           N  
ATOM    357  H   CYS A  24      28.465   5.730 -15.137  1.00 94.08           H  
ATOM    358  CA  CYS A  24      27.246   7.111 -14.101  1.00 94.08           C  
ATOM    359  HA  CYS A  24      26.619   7.960 -14.371  1.00 94.08           H  
ATOM    360  C   CYS A  24      28.340   7.588 -13.147  1.00 94.08           C  
ATOM    361  CB  CYS A  24      26.360   6.004 -13.513  1.00 94.08           C  
ATOM    362  HB2 CYS A  24      25.534   5.850 -14.208  1.00 94.08           H  
ATOM    363  HB3 CYS A  24      26.945   5.085 -13.494  1.00 94.08           H  
ATOM    364  O   CYS A  24      29.101   6.772 -12.633  1.00 94.08           O  
ATOM    365  SG  CYS A  24      25.661   6.208 -11.850  1.00 94.08           S  
ATOM    366  N   SER A  25      28.456   8.898 -12.931  1.00 91.13           N  
ATOM    367  H   SER A  25      27.768   9.525 -13.324  1.00 91.13           H  
ATOM    368  CA  SER A  25      29.570   9.482 -12.178  1.00 91.13           C  
ATOM    369  HA  SER A  25      29.944   8.737 -11.476  1.00 91.13           H  
ATOM    370  C   SER A  25      29.153  10.693 -11.348  1.00 91.13           C  
ATOM    371  CB  SER A  25      30.724   9.835 -13.127  1.00 91.13           C  
ATOM    372  HB2 SER A  25      31.584  10.164 -12.543  1.00 91.13           H  
ATOM    373  HB3 SER A  25      31.008   8.948 -13.691  1.00 91.13           H  
ATOM    374  O   SER A  25      28.163  11.362 -11.641  1.00 91.13           O  
ATOM    375  OG  SER A  25      30.356  10.860 -14.030  1.00 91.13           O  
ATOM    376  HG  SER A  25      29.545  10.595 -14.469  1.00 91.13           H  
ATOM    377  N   ILE A  26      29.921  10.983 -10.299  1.00 84.37           N  
ATOM    378  H   ILE A  26      30.685  10.360 -10.081  1.00 84.37           H  
ATOM    379  CA  ILE A  26      29.769  12.194  -9.488  1.00 84.37           C  
ATOM    380  HA  ILE A  26      28.834  12.693  -9.744  1.00 84.37           H  
ATOM    381  C   ILE A  26      30.904  13.156  -9.832  1.00 84.37           C  
ATOM    382  CB  ILE A  26      29.698  11.833  -7.992  1.00 84.37           C  
ATOM    383  HB  ILE A  26      30.528  11.169  -7.752  1.00 84.37           H  
ATOM    384  O   ILE A  26      32.078  12.871  -9.598  1.00 84.37           O  
ATOM    385  CG1 ILE A  26      28.373  11.082  -7.724  1.00 84.37           C  
ATOM    386 HG12 ILE A  26      27.539  11.775  -7.842  1.00 84.37           H  
ATOM    387 HG13 ILE A  26      28.248  10.284  -8.456  1.00 84.37           H  
ATOM    388  CG2 ILE A  26      29.836  13.098  -7.127  1.00 84.37           C  
ATOM    389 HG21 ILE A  26      30.842  13.509  -7.216  1.00 84.37           H  
ATOM    390 HG22 ILE A  26      29.124  13.857  -7.452  1.00 84.37           H  
ATOM    391 HG23 ILE A  26      29.683  12.862  -6.074  1.00 84.37           H  
ATOM    392  CD1 ILE A  26      28.282  10.428  -6.345  1.00 84.37           C  
ATOM    393 HD11 ILE A  26      29.129   9.758  -6.196  1.00 84.37           H  
ATOM    394 HD12 ILE A  26      28.256  11.193  -5.568  1.00 84.37           H  
ATOM    395 HD13 ILE A  26      27.362   9.848  -6.283  1.00 84.37           H  
ATOM    396  N   THR A  27      30.553  14.315 -10.382  1.00 72.74           N  
ATOM    397  H   THR A  27      29.570  14.504 -10.518  1.00 72.74           H  
ATOM    398  CA  THR A  27      31.530  15.351 -10.738  1.00 72.74           C  
ATOM    399  HA  THR A  27      32.436  14.861 -11.096  1.00 72.74           H  
ATOM    400  C   THR A  27      31.915  16.180  -9.508  1.00 72.74           C  
ATOM    401  CB  THR A  27      31.013  16.238 -11.882  1.00 72.74           C  
ATOM    402  HB  THR A  27      31.746  17.023 -12.071  1.00 72.74           H  
ATOM    403  O   THR A  27      31.058  16.527  -8.699  1.00 72.74           O  
ATOM    404  CG2 THR A  27      30.802  15.444 -13.172  1.00 72.74           C  
ATOM    405 HG21 THR A  27      31.742  14.988 -13.484  1.00 72.74           H  
ATOM    406 HG22 THR A  27      30.059  14.660 -13.030  1.00 72.74           H  
ATOM    407 HG23 THR A  27      30.463  16.118 -13.960  1.00 72.74           H  
ATOM    408  OG1 THR A  27      29.784  16.837 -11.534  1.00 72.74           O  
ATOM    409  HG1 THR A  27      29.093  16.198 -11.722  1.00 72.74           H  
ATOM    410  N   ASN A  28      33.196  16.543  -9.368  1.00 64.94           N  
ATOM    411  H   ASN A  28      33.841  16.253 -10.090  1.00 64.94           H  
ATOM    412  CA  ASN A  28      33.740  17.425  -8.316  1.00 64.94           C  
ATOM    413  HA  ASN A  28      34.809  17.500  -8.516  1.00 64.94           H  
ATOM    414  C   ASN A  28      33.679  16.912  -6.855  1.00 64.94           C  
ATOM    415  CB  ASN A  28      33.174  18.857  -8.474  1.00 64.94           C  
ATOM    416  HB2 ASN A  28      32.090  18.832  -8.357  1.00 64.94           H  
ATOM    417  HB3 ASN A  28      33.581  19.499  -7.692  1.00 64.94           H  
ATOM    418  O   ASN A  28      33.645  17.734  -5.942  1.00 64.94           O  
ATOM    419  CG  ASN A  28      33.494  19.522  -9.794  1.00 64.94           C  
ATOM    420  ND2 ASN A  28      32.848  20.624 -10.094  1.00 64.94           N  
ATOM    421 HD21 ASN A  28      32.247  21.072  -9.417  1.00 64.94           H  
ATOM    422 HD22 ASN A  28      33.095  21.042 -10.979  1.00 64.94           H  
ATOM    423  OD1 ASN A  28      34.325  19.082 -10.564  1.00 64.94           O  
ATOM    424  N   ASN A  29      33.693  15.592  -6.610  1.00 56.59           N  
ATOM    425  H   ASN A  29      33.704  14.968  -7.404  1.00 56.59           H  
ATOM    426  CA  ASN A  29      33.844  14.961  -5.274  1.00 56.59           C  
ATOM    427  HA  ASN A  29      33.576  13.911  -5.396  1.00 56.59           H  
ATOM    428  C   ASN A  29      32.900  15.449  -4.155  1.00 56.59           C  
ATOM    429  CB  ASN A  29      35.322  14.998  -4.829  1.00 56.59           C  
ATOM    430  HB2 ASN A  29      35.720  16.006  -4.950  1.00 56.59           H  
ATOM    431  HB3 ASN A  29      35.396  14.740  -3.772  1.00 56.59           H  
ATOM    432  O   ASN A  29      33.152  15.215  -2.976  1.00 56.59           O  
ATOM    433  CG  ASN A  29      36.208  14.015  -5.559  1.00 56.59           C  
ATOM    434  ND2 ASN A  29      37.467  13.953  -5.201  1.00 56.59           N  
ATOM    435 HD21 ASN A  29      37.815  14.537  -4.454  1.00 56.59           H  
ATOM    436 HD22 ASN A  29      38.040  13.294  -5.709  1.00 56.59           H  
ATOM    437  OD1 ASN A  29      35.803  13.294  -6.452  1.00 56.59           O  
ATOM    438  N   GLN A  30      31.808  16.113  -4.502  1.00 55.38           N  
ATOM    439  H   GLN A  30      31.629  16.232  -5.489  1.00 55.38           H  
ATOM    440  CA  GLN A  30      30.750  16.519  -3.584  1.00 55.38           C  
ATOM    441  HA  GLN A  30      30.763  15.885  -2.698  1.00 55.38           H  
ATOM    442  C   GLN A  30      29.426  16.260  -4.313  1.00 55.38           C  
ATOM    443  CB  GLN A  30      30.966  17.986  -3.137  1.00 55.38           C  
ATOM    444  HB2 GLN A  30      31.027  18.632  -4.013  1.00 55.38           H  
ATOM    445  HB3 GLN A  30      30.111  18.299  -2.536  1.00 55.38           H  
ATOM    446  O   GLN A  30      29.404  16.095  -5.528  1.00 55.38           O  
ATOM    447  CG  GLN A  30      32.247  18.167  -2.294  1.00 55.38           C  
ATOM    448  HG2 GLN A  30      33.119  17.873  -2.879  1.00 55.38           H  
ATOM    449  HG3 GLN A  30      32.185  17.513  -1.424  1.00 55.38           H  
ATOM    450  CD  GLN A  30      32.499  19.596  -1.822  1.00 55.38           C  
ATOM    451  NE2 GLN A  30      33.201  19.773  -0.723  1.00 55.38           N  
ATOM    452 HE21 GLN A  30      33.486  18.979  -0.169  1.00 55.38           H  
ATOM    453 HE22 GLN A  30      33.313  20.729  -0.415  1.00 55.38           H  
ATOM    454  OE1 GLN A  30      32.103  20.574  -2.437  1.00 55.38           O  
ATOM    455  N   VAL A  31      28.297  16.202  -3.633  1.00 58.85           N  
ATOM    456  H   VAL A  31      28.305  16.257  -2.625  1.00 58.85           H  
ATOM    457  CA  VAL A  31      26.989  16.309  -4.293  1.00 58.85           C  
ATOM    458  HA  VAL A  31      27.098  16.768  -5.276  1.00 58.85           H  
ATOM    459  C   VAL A  31      26.197  17.251  -3.412  1.00 58.85           C  
ATOM    460  CB  VAL A  31      26.287  14.947  -4.475  1.00 58.85           C  
ATOM    461  HB  VAL A  31      26.012  14.547  -3.499  1.00 58.85           H  
ATOM    462  O   VAL A  31      26.275  17.127  -2.191  1.00 58.85           O  
ATOM    463  CG1 VAL A  31      25.019  15.099  -5.317  1.00 58.85           C  
ATOM    464 HG11 VAL A  31      24.545  14.127  -5.455  1.00 58.85           H  
ATOM    465 HG12 VAL A  31      24.316  15.758  -4.807  1.00 58.85           H  
ATOM    466 HG13 VAL A  31      25.261  15.519  -6.293  1.00 58.85           H  
ATOM    467  CG2 VAL A  31      27.144  13.903  -5.191  1.00 58.85           C  
ATOM    468 HG21 VAL A  31      28.050  13.713  -4.617  1.00 58.85           H  
ATOM    469 HG22 VAL A  31      27.397  14.273  -6.185  1.00 58.85           H  
ATOM    470 HG23 VAL A  31      26.590  12.969  -5.284  1.00 58.85           H  
ATOM    471  N   GLN A  32      25.490  18.228  -3.986  1.00 58.95           N  
ATOM    472  H   GLN A  32      25.405  18.262  -4.992  1.00 58.95           H  
ATOM    473  CA  GLN A  32      24.616  19.067  -3.162  1.00 58.95           C  
ATOM    474  HA  GLN A  32      25.230  19.653  -2.478  1.00 58.95           H  
ATOM    475  C   GLN A  32      23.723  18.146  -2.316  1.00 58.95           C  
ATOM    476  CB  GLN A  32      23.780  20.023  -4.030  1.00 58.95           C  
ATOM    477  HB2 GLN A  32      22.932  20.371  -3.440  1.00 58.95           H  
ATOM    478  HB3 GLN A  32      23.397  19.488  -4.899  1.00 58.95           H  
ATOM    479  O   GLN A  32      23.156  17.197  -2.850  1.00 58.95           O  
ATOM    480  CG  GLN A  32      24.571  21.265  -4.474  1.00 58.95           C  
ATOM    481  HG2 GLN A  32      25.423  20.956  -5.080  1.00 58.95           H  
ATOM    482  HG3 GLN A  32      24.946  21.780  -3.590  1.00 58.95           H  
ATOM    483  CD  GLN A  32      23.727  22.242  -5.293  1.00 58.95           C  
ATOM    484  NE2 GLN A  32      24.087  23.506  -5.342  1.00 58.95           N  
ATOM    485 HE21 GLN A  32      23.474  24.100  -5.883  1.00 58.95           H  
ATOM    486 HE22 GLN A  32      24.862  23.855  -4.797  1.00 58.95           H  
ATOM    487  OE1 GLN A  32      22.749  21.896  -5.928  1.00 58.95           O  
ATOM    488  N   TYR A  33      23.648  18.402  -1.007  1.00 65.14           N  
ATOM    489  H   TYR A  33      24.202  19.167  -0.650  1.00 65.14           H  
ATOM    490  CA  TYR A  33      22.873  17.637  -0.017  1.00 65.14           C  
ATOM    491  HA  TYR A  33      22.870  18.251   0.884  1.00 65.14           H  
ATOM    492  C   TYR A  33      23.442  16.281   0.450  1.00 65.14           C  
ATOM    493  CB  TYR A  33      21.396  17.518  -0.453  1.00 65.14           C  
ATOM    494  HB2 TYR A  33      21.295  16.693  -1.157  1.00 65.14           H  
ATOM    495  HB3 TYR A  33      20.797  17.259   0.420  1.00 65.14           H  
ATOM    496  O   TYR A  33      22.832  15.667   1.320  1.00 65.14           O  
ATOM    497  CG  TYR A  33      20.817  18.777  -1.076  1.00 65.14           C  
ATOM    498  CD1 TYR A  33      20.508  19.873  -0.252  1.00 65.14           C  
ATOM    499  HD1 TYR A  33      20.649  19.800   0.816  1.00 65.14           H  
ATOM    500  CD2 TYR A  33      20.627  18.870  -2.471  1.00 65.14           C  
ATOM    501  HD2 TYR A  33      20.847  18.025  -3.106  1.00 65.14           H  
ATOM    502  CE1 TYR A  33      20.016  21.065  -0.818  1.00 65.14           C  
ATOM    503  HE1 TYR A  33      19.774  21.902  -0.180  1.00 65.14           H  
ATOM    504  CE2 TYR A  33      20.160  20.068  -3.044  1.00 65.14           C  
ATOM    505  HE2 TYR A  33      20.027  20.155  -4.112  1.00 65.14           H  
ATOM    506  OH  TYR A  33      19.380  22.315  -2.764  1.00 65.14           O  
ATOM    507  HH  TYR A  33      19.186  22.975  -2.095  1.00 65.14           H  
ATOM    508  CZ  TYR A  33      19.849  21.164  -2.216  1.00 65.14           C  
ATOM    509  N   LEU A  34      24.589  15.806  -0.051  1.00 66.49           N  
ATOM    510  H   LEU A  34      25.092  16.349  -0.738  1.00 66.49           H  
ATOM    511  CA  LEU A  34      25.222  14.571   0.439  1.00 66.49           C  
ATOM    512  HA  LEU A  34      24.675  14.184   1.298  1.00 66.49           H  
ATOM    513  C   LEU A  34      26.649  14.835   0.923  1.00 66.49           C  
ATOM    514  CB  LEU A  34      25.214  13.495  -0.660  1.00 66.49           C  
ATOM    515  HB2 LEU A  34      25.663  13.931  -1.552  1.00 66.49           H  
ATOM    516  HB3 LEU A  34      25.862  12.676  -0.346  1.00 66.49           H  
ATOM    517  O   LEU A  34      27.543  15.088   0.116  1.00 66.49           O  
ATOM    518  CG  LEU A  34      23.834  12.920  -1.015  1.00 66.49           C  
ATOM    519  HG  LEU A  34      23.139  13.720  -1.270  1.00 66.49           H  
ATOM    520  CD1 LEU A  34      23.952  11.976  -2.215  1.00 66.49           C  
ATOM    521 HD11 LEU A  34      22.965  11.601  -2.487  1.00 66.49           H  
ATOM    522 HD12 LEU A  34      24.371  12.515  -3.065  1.00 66.49           H  
ATOM    523 HD13 LEU A  34      24.601  11.136  -1.967  1.00 66.49           H  
ATOM    524  CD2 LEU A  34      23.292  12.124   0.167  1.00 66.49           C  
ATOM    525 HD21 LEU A  34      24.089  11.493   0.561  1.00 66.49           H  
ATOM    526 HD22 LEU A  34      22.440  11.518  -0.143  1.00 66.49           H  
ATOM    527 HD23 LEU A  34      22.978  12.813   0.951  1.00 66.49           H  
ATOM    528  N   ASP A  35      26.862  14.694   2.231  1.00 73.45           N  
ATOM    529  H   ASP A  35      26.081  14.464   2.828  1.00 73.45           H  
ATOM    530  CA  ASP A  35      28.181  14.815   2.862  1.00 73.45           C  
ATOM    531  HA  ASP A  35      28.793  15.516   2.295  1.00 73.45           H  
ATOM    532  C   ASP A  35      28.926  13.475   2.883  1.00 73.45           C  
ATOM    533  CB  ASP A  35      28.016  15.374   4.281  1.00 73.45           C  
ATOM    534  HB2 ASP A  35      28.980  15.347   4.789  1.00 73.45           H  
ATOM    535  HB3 ASP A  35      27.319  14.750   4.840  1.00 73.45           H  
ATOM    536  O   ASP A  35      30.148  13.430   2.749  1.00 73.45           O  
ATOM    537  CG  ASP A  35      27.525  16.821   4.243  1.00 73.45           C  
ATOM    538  OD1 ASP A  35      28.193  17.653   3.595  1.00 73.45           O  
ATOM    539  OD2 ASP A  35      26.460  17.085   4.833  1.00 73.45           O  
ATOM    540  N   VAL A  36      28.191  12.362   2.994  1.00 80.48           N  
ATOM    541  H   VAL A  36      27.197  12.479   3.127  1.00 80.48           H  
ATOM    542  CA  VAL A  36      28.741  11.003   2.896  1.00 80.48           C  
ATOM    543  HA  VAL A  36      29.780  11.061   2.572  1.00 80.48           H  
ATOM    544  C   VAL A  36      27.965  10.221   1.850  1.00 80.48           C  
ATOM    545  CB  VAL A  36      28.723  10.271   4.252  1.00 80.48           C  
ATOM    546  HB  VAL A  36      27.693  10.152   4.589  1.00 80.48           H  
ATOM    547  O   VAL A  36      26.797   9.896   2.052  1.00 80.48           O  
ATOM    548  CG1 VAL A  36      29.362   8.878   4.133  1.00 80.48           C  
ATOM    549 HG11 VAL A  36      28.794   8.251   3.445  1.00 80.48           H  
ATOM    550 HG12 VAL A  36      29.371   8.392   5.108  1.00 80.48           H  
ATOM    551 HG13 VAL A  36      30.387   8.967   3.772  1.00 80.48           H  
ATOM    552  CG2 VAL A  36      29.493  11.050   5.325  1.00 80.48           C  
ATOM    553 HG21 VAL A  36      29.514  10.487   6.258  1.00 80.48           H  
ATOM    554 HG22 VAL A  36      29.003  12.004   5.516  1.00 80.48           H  
ATOM    555 HG23 VAL A  36      30.512  11.240   4.990  1.00 80.48           H  
ATOM    556  N   ILE A  37      28.622   9.872   0.747  1.00 82.84           N  
ATOM    557  H   ILE A  37      29.581  10.172   0.649  1.00 82.84           H  
ATOM    558  CA  ILE A  37      28.062   8.983  -0.276  1.00 82.84           C  
ATOM    559  HA  ILE A  37      27.003   9.205  -0.408  1.00 82.84           H  
ATOM    560  C   ILE A  37      28.203   7.548   0.228  1.00 82.84           C  
ATOM    561  CB  ILE A  37      28.772   9.200  -1.629  1.00 82.84           C  
ATOM    562  HB  ILE A  37      29.836   9.014  -1.487  1.00 82.84           H  
ATOM    563  O   ILE A  37      29.304   7.145   0.597  1.00 82.84           O  
ATOM    564  CG1 ILE A  37      28.579  10.658  -2.114  1.00 82.84           C  
ATOM    565 HG12 ILE A  37      27.597  10.764  -2.574  1.00 82.84           H  
ATOM    566 HG13 ILE A  37      28.627  11.359  -1.281  1.00 82.84           H  
ATOM    567  CG2 ILE A  37      28.239   8.213  -2.689  1.00 82.84           C  
ATOM    568 HG21 ILE A  37      27.161   8.324  -2.805  1.00 82.84           H  
ATOM    569 HG22 ILE A  37      28.718   8.393  -3.651  1.00 82.84           H  
ATOM    570 HG23 ILE A  37      28.462   7.185  -2.402  1.00 82.84           H  
ATOM    571  CD1 ILE A  37      29.656  11.089  -3.109  1.00 82.84           C  
ATOM    572 HD11 ILE A  37      29.452  12.103  -3.452  1.00 82.84           H  
ATOM    573 HD12 ILE A  37      29.661  10.410  -3.962  1.00 82.84           H  
ATOM    574 HD13 ILE A  37      30.633  11.070  -2.627  1.00 82.84           H  
ATOM    575  N   LYS A  38      27.106   6.785   0.240  1.00 87.38           N  
ATOM    576  H   LYS A  38      26.256   7.198  -0.118  1.00 87.38           H  
ATOM    577  CA  LYS A  38      27.049   5.373   0.659  1.00 87.38           C  
ATOM    578  HA  LYS A  38      27.939   5.113   1.231  1.00 87.38           H  
ATOM    579  C   LYS A  38      27.025   4.415  -0.528  1.00 87.38           C  
ATOM    580  CB  LYS A  38      25.803   5.134   1.527  1.00 87.38           C  
ATOM    581  HB2 LYS A  38      25.672   4.060   1.657  1.00 87.38           H  
ATOM    582  HB3 LYS A  38      24.924   5.519   1.011  1.00 87.38           H  
ATOM    583  O   LYS A  38      27.641   3.354  -0.479  1.00 87.38           O  
ATOM    584  CG  LYS A  38      25.916   5.775   2.915  1.00 87.38           C  
ATOM    585  HG2 LYS A  38      26.103   6.844   2.819  1.00 87.38           H  
ATOM    586  HG3 LYS A  38      26.751   5.322   3.450  1.00 87.38           H  
ATOM    587  CD  LYS A  38      24.621   5.553   3.708  1.00 87.38           C  
ATOM    588  HD2 LYS A  38      23.791   6.012   3.171  1.00 87.38           H  
ATOM    589  HD3 LYS A  38      24.437   4.484   3.808  1.00 87.38           H  
ATOM    590  CE  LYS A  38      24.752   6.191   5.094  1.00 87.38           C  
ATOM    591  HE2 LYS A  38      25.000   7.245   4.967  1.00 87.38           H  
ATOM    592  HE3 LYS A  38      25.580   5.715   5.620  1.00 87.38           H  
ATOM    593  NZ  LYS A  38      23.500   6.065   5.880  1.00 87.38           N  
ATOM    594  HZ1 LYS A  38      22.742   6.565   5.439  1.00 87.38           H  
ATOM    595  HZ2 LYS A  38      23.605   6.482   6.794  1.00 87.38           H  
ATOM    596  HZ3 LYS A  38      23.222   5.099   5.978  1.00 87.38           H  
ATOM    597  N   SER A  39      26.305   4.766  -1.591  1.00 90.81           N  
ATOM    598  H   SER A  39      25.781   5.629  -1.579  1.00 90.81           H  
ATOM    599  CA  SER A  39      26.249   3.928  -2.787  1.00 90.81           C  
ATOM    600  HA  SER A  39      27.231   3.472  -2.913  1.00 90.81           H  
ATOM    601  C   SER A  39      25.961   4.717  -4.055  1.00 90.81           C  
ATOM    602  CB  SER A  39      25.228   2.793  -2.625  1.00 90.81           C  
ATOM    603  HB2 SER A  39      25.399   2.280  -1.679  1.00 90.81           H  
ATOM    604  HB3 SER A  39      25.373   2.075  -3.432  1.00 90.81           H  
ATOM    605  O   SER A  39      25.344   5.785  -4.024  1.00 90.81           O  
ATOM    606  OG  SER A  39      23.895   3.270  -2.677  1.00 90.81           O  
ATOM    607  HG  SER A  39      23.312   2.508  -2.645  1.00 90.81           H  
ATOM    608  N   LEU A  40      26.391   4.146  -5.177  1.00 91.57           N  
ATOM    609  H   LEU A  40      26.897   3.276  -5.090  1.00 91.57           H  
ATOM    610  CA  LEU A  40      26.077   4.591  -6.526  1.00 91.57           C  
ATOM    611  HA  LEU A  40      25.360   5.410  -6.471  1.00 91.57           H  
ATOM    612  C   LEU A  40      25.440   3.423  -7.281  1.00 91.57           C  
ATOM    613  CB  LEU A  40      27.370   5.090  -7.191  1.00 91.57           C  
ATOM    614  HB2 LEU A  40      27.870   5.785  -6.516  1.00 91.57           H  
ATOM    615  HB3 LEU A  40      28.034   4.239  -7.341  1.00 91.57           H  
ATOM    616  O   LEU A  40      25.983   2.324  -7.289  1.00 91.57           O  
ATOM    617  CG  LEU A  40      27.148   5.794  -8.539  1.00 91.57           C  
ATOM    618  HG  LEU A  40      26.590   5.138  -9.207  1.00 91.57           H  
ATOM    619  CD1 LEU A  40      26.392   7.113  -8.369  1.00 91.57           C  
ATOM    620 HD11 LEU A  40      25.358   6.925  -8.077  1.00 91.57           H  
ATOM    621 HD12 LEU A  40      26.389   7.659  -9.312  1.00 91.57           H  
ATOM    622 HD13 LEU A  40      26.879   7.728  -7.612  1.00 91.57           H  
ATOM    623  CD2 LEU A  40      28.499   6.109  -9.177  1.00 91.57           C  
ATOM    624 HD21 LEU A  40      29.066   5.189  -9.318  1.00 91.57           H  
ATOM    625 HD22 LEU A  40      28.344   6.575 -10.151  1.00 91.57           H  
ATOM    626 HD23 LEU A  40      29.068   6.788  -8.543  1.00 91.57           H  
ATOM    627  N   THR A  41      24.283   3.636  -7.896  1.00 94.15           N  
ATOM    628  H   THR A  41      23.875   4.558  -7.843  1.00 94.15           H  
ATOM    629  CA  THR A  41      23.509   2.574  -8.552  1.00 94.15           C  
ATOM    630  HA  THR A  41      24.115   1.670  -8.613  1.00 94.15           H  
ATOM    631  C   THR A  41      23.142   2.981  -9.970  1.00 94.15           C  
ATOM    632  CB  THR A  41      22.256   2.217  -7.740  1.00 94.15           C  
ATOM    633  HB  THR A  41      21.562   3.057  -7.758  1.00 94.15           H  
ATOM    634  O   THR A  41      22.556   4.043 -10.186  1.00 94.15           O  
ATOM    635  CG2 THR A  41      21.548   0.971  -8.268  1.00 94.15           C  
ATOM    636 HG21 THR A  41      20.722   0.725  -7.601  1.00 94.15           H  
ATOM    637 HG22 THR A  41      22.238   0.128  -8.294  1.00 94.15           H  
ATOM    638 HG23 THR A  41      21.151   1.150  -9.268  1.00 94.15           H  
ATOM    639  OG1 THR A  41      22.617   1.965  -6.401  1.00 94.15           O  
ATOM    640  HG1 THR A  41      23.068   2.746  -6.071  1.00 94.15           H  
ATOM    641  N   LEU A  42      23.462   2.124 -10.937  1.00 95.11           N  
ATOM    642  H   LEU A  42      23.900   1.256 -10.662  1.00 95.11           H  
ATOM    643  CA  LEU A  42      23.021   2.236 -12.322  1.00 95.11           C  
ATOM    644  HA  LEU A  42      22.702   3.263 -12.500  1.00 95.11           H  
ATOM    645  C   LEU A  42      21.826   1.306 -12.539  1.00 95.11           C  
ATOM    646  CB  LEU A  42      24.194   1.925 -13.269  1.00 95.11           C  
ATOM    647  HB2 LEU A  42      24.535   0.908 -13.074  1.00 95.11           H  
ATOM    648  HB3 LEU A  42      25.018   2.604 -13.045  1.00 95.11           H  
ATOM    649  O   LEU A  42      21.895   0.108 -12.268  1.00 95.11           O  
ATOM    650  CG  LEU A  42      23.836   2.048 -14.763  1.00 95.11           C  
ATOM    651  HG  LEU A  42      23.005   1.381 -14.992  1.00 95.11           H  
ATOM    652  CD1 LEU A  42      23.441   3.474 -15.156  1.00 95.11           C  
ATOM    653 HD11 LEU A  42      23.232   3.511 -16.225  1.00 95.11           H  
ATOM    654 HD12 LEU A  42      24.258   4.160 -14.932  1.00 95.11           H  
ATOM    655 HD13 LEU A  42      22.542   3.787 -14.626  1.00 95.11           H  
ATOM    656  CD2 LEU A  42      25.028   1.623 -15.619  1.00 95.11           C  
ATOM    657 HD21 LEU A  42      24.767   1.682 -16.676  1.00 95.11           H  
ATOM    658 HD22 LEU A  42      25.305   0.595 -15.384  1.00 95.11           H  
ATOM    659 HD23 LEU A  42      25.881   2.274 -15.430  1.00 95.11           H  
ATOM    660  N   SER A  43      20.731   1.860 -13.046  1.00 95.79           N  
ATOM    661  H   SER A  43      20.768   2.840 -13.286  1.00 95.79           H  
ATOM    662  CA  SER A  43      19.462   1.159 -13.255  1.00 95.79           C  
ATOM    663  HA  SER A  43      19.643   0.084 -13.222  1.00 95.79           H  
ATOM    664  C   SER A  43      18.881   1.463 -14.636  1.00 95.79           C  
ATOM    665  CB  SER A  43      18.492   1.489 -12.111  1.00 95.79           C  
ATOM    666  HB2 SER A  43      18.897   1.078 -11.186  1.00 95.79           H  
ATOM    667  HB3 SER A  43      17.531   1.008 -12.296  1.00 95.79           H  
ATOM    668  O   SER A  43      19.203   2.495 -15.231  1.00 95.79           O  
ATOM    669  OG  SER A  43      18.328   2.891 -11.939  1.00 95.79           O  
ATOM    670  HG  SER A  43      19.194   3.283 -12.076  1.00 95.79           H  
ATOM    671  N   ARG A  44      18.036   0.575 -15.163  1.00 94.49           N  
ATOM    672  H   ARG A  44      17.796  -0.232 -14.605  1.00 94.49           H  
ATOM    673  CA  ARG A  44      17.393   0.705 -16.482  1.00 94.49           C  
ATOM    674  HA  ARG A  44      17.580   1.701 -16.883  1.00 94.49           H  
ATOM    675  C   ARG A  44      15.887   0.545 -16.350  1.00 94.49           C  
ATOM    676  CB  ARG A  44      18.007  -0.316 -17.450  1.00 94.49           C  
ATOM    677  HB2 ARG A  44      19.070  -0.085 -17.525  1.00 94.49           H  
ATOM    678  HB3 ARG A  44      17.885  -1.321 -17.045  1.00 94.49           H  
ATOM    679  O   ARG A  44      15.420  -0.332 -15.634  1.00 94.49           O  
ATOM    680  CG  ARG A  44      17.411  -0.259 -18.865  1.00 94.49           C  
ATOM    681  HG2 ARG A  44      17.463   0.772 -19.216  1.00 94.49           H  
ATOM    682  HG3 ARG A  44      16.366  -0.570 -18.851  1.00 94.49           H  
ATOM    683  CD  ARG A  44      18.188  -1.137 -19.854  1.00 94.49           C  
ATOM    684  HD2 ARG A  44      17.876  -0.876 -20.866  1.00 94.49           H  
ATOM    685  HD3 ARG A  44      19.251  -0.912 -19.760  1.00 94.49           H  
ATOM    686  NE  ARG A  44      17.986  -2.585 -19.657  1.00 94.49           N  
ATOM    687  HE  ARG A  44      17.366  -2.875 -18.914  1.00 94.49           H  
ATOM    688  NH1 ARG A  44      19.269  -3.222 -21.455  1.00 94.49           N  
ATOM    689 HH11 ARG A  44      19.611  -3.874 -22.146  1.00 94.49           H  
ATOM    690 HH12 ARG A  44      19.400  -2.250 -21.698  1.00 94.49           H  
ATOM    691  NH2 ARG A  44      18.230  -4.780 -20.223  1.00 94.49           N  
ATOM    692 HH21 ARG A  44      18.569  -5.450 -20.898  1.00 94.49           H  
ATOM    693 HH22 ARG A  44      17.586  -5.046 -19.492  1.00 94.49           H  
ATOM    694  CZ  ARG A  44      18.493  -3.523 -20.445  1.00 94.49           C  
ATOM    695  N   TYR A  45      15.130   1.396 -17.033  1.00 95.28           N  
ATOM    696  H   TYR A  45      15.578   2.109 -17.591  1.00 95.28           H  
ATOM    697  CA  TYR A  45      13.673   1.354 -16.994  1.00 95.28           C  
ATOM    698  HA  TYR A  45      13.356   1.387 -15.952  1.00 95.28           H  
ATOM    699  C   TYR A  45      13.134   0.059 -17.611  1.00 95.28           C  
ATOM    700  CB  TYR A  45      13.098   2.585 -17.700  1.00 95.28           C  
ATOM    701  HB2 TYR A  45      13.574   3.476 -17.292  1.00 95.28           H  
ATOM    702  HB3 TYR A  45      13.335   2.537 -18.763  1.00 95.28           H  
ATOM    703  O   TYR A  45      13.508  -0.302 -18.730  1.00 95.28           O  
ATOM    704  CG  TYR A  45      11.602   2.724 -17.511  1.00 95.28           C  
ATOM    705  CD1 TYR A  45      10.712   2.460 -18.571  1.00 95.28           C  
ATOM    706  HD1 TYR A  45      11.085   2.163 -19.540  1.00 95.28           H  
ATOM    707  CD2 TYR A  45      11.102   3.078 -16.244  1.00 95.28           C  
ATOM    708  HD2 TYR A  45      11.783   3.228 -15.419  1.00 95.28           H  
ATOM    709  CE1 TYR A  45       9.323   2.572 -18.366  1.00 95.28           C  
ATOM    710  HE1 TYR A  45       8.631   2.373 -19.171  1.00 95.28           H  
ATOM    711  CE2 TYR A  45       9.715   3.183 -16.032  1.00 95.28           C  
ATOM    712  HE2 TYR A  45       9.333   3.416 -15.050  1.00 95.28           H  
ATOM    713  OH  TYR A  45       7.484   3.028 -16.881  1.00 95.28           O  
ATOM    714  HH  TYR A  45       7.298   3.211 -15.957  1.00 95.28           H  
ATOM    715  CZ  TYR A  45       8.823   2.933 -17.096  1.00 95.28           C  
ATOM    716  N   ASN A  46      12.238  -0.608 -16.888  1.00 90.29           N  
ATOM    717  H   ASN A  46      11.995  -0.262 -15.971  1.00 90.29           H  
ATOM    718  CA  ASN A  46      11.543  -1.808 -17.316  1.00 90.29           C  
ATOM    719  HA  ASN A  46      11.916  -2.113 -18.294  1.00 90.29           H  
ATOM    720  C   ASN A  46      10.044  -1.517 -17.452  1.00 90.29           C  
ATOM    721  CB  ASN A  46      11.871  -2.940 -16.336  1.00 90.29           C  
ATOM    722  HB2 ASN A  46      12.951  -3.082 -16.332  1.00 90.29           H  
ATOM    723  HB3 ASN A  46      11.579  -2.655 -15.325  1.00 90.29           H  
ATOM    724  O   ASN A  46       9.337  -1.224 -16.487  1.00 90.29           O  
ATOM    725  CG  ASN A  46      11.221  -4.272 -16.685  1.00 90.29           C  
ATOM    726  ND2 ASN A  46      11.737  -5.350 -16.163  1.00 90.29           N  
ATOM    727 HD21 ASN A  46      12.546  -5.251 -15.566  1.00 90.29           H  
ATOM    728 HD22 ASN A  46      11.321  -6.251 -16.351  1.00 90.29           H  
ATOM    729  OD1 ASN A  46      10.254  -4.377 -17.429  1.00 90.29           O  
ATOM    730  N   GLU A  47       9.551  -1.636 -18.680  1.00 85.01           N  
ATOM    731  H   GLU A  47      10.182  -1.879 -19.429  1.00 85.01           H  
ATOM    732  CA  GLU A  47       8.161  -1.347 -19.042  1.00 85.01           C  
ATOM    733  HA  GLU A  47       7.899  -0.345 -18.701  1.00 85.01           H  
ATOM    734  C   GLU A  47       7.158  -2.319 -18.401  1.00 85.01           C  
ATOM    735  CB  GLU A  47       8.045  -1.399 -20.573  1.00 85.01           C  
ATOM    736  HB2 GLU A  47       8.404  -2.372 -20.911  1.00 85.01           H  
ATOM    737  HB3 GLU A  47       6.998  -1.297 -20.861  1.00 85.01           H  
ATOM    738  O   GLU A  47       6.011  -1.945 -18.163  1.00 85.01           O  
ATOM    739  CG  GLU A  47       8.852  -0.270 -21.236  1.00 85.01           C  
ATOM    740  HG2 GLU A  47       9.861  -0.244 -20.823  1.00 85.01           H  
ATOM    741  HG3 GLU A  47       8.374   0.680 -20.998  1.00 85.01           H  
ATOM    742  CD  GLU A  47       8.987  -0.425 -22.754  1.00 85.01           C  
ATOM    743  OE1 GLU A  47       9.030   0.619 -23.432  1.00 85.01           O  
ATOM    744  OE2 GLU A  47       9.220  -1.567 -23.217  1.00 85.01           O  
ATOM    745  N   THR A  48       7.589  -3.543 -18.076  1.00 84.50           N  
ATOM    746  H   THR A  48       8.569  -3.748 -18.208  1.00 84.50           H  
ATOM    747  CA  THR A  48       6.729  -4.591 -17.503  1.00 84.50           C  
ATOM    748  HA  THR A  48       5.813  -4.652 -18.091  1.00 84.50           H  
ATOM    749  C   THR A  48       6.338  -4.264 -16.065  1.00 84.50           C  
ATOM    750  CB  THR A  48       7.416  -5.968 -17.534  1.00 84.50           C  
ATOM    751  HB  THR A  48       8.224  -5.988 -16.803  1.00 84.50           H  
ATOM    752  O   THR A  48       5.164  -4.339 -15.713  1.00 84.50           O  
ATOM    753  CG2 THR A  48       6.445  -7.104 -17.221  1.00 84.50           C  
ATOM    754 HG21 THR A  48       6.967  -8.058 -17.298  1.00 84.50           H  
ATOM    755 HG22 THR A  48       5.618  -7.091 -17.932  1.00 84.50           H  
ATOM    756 HG23 THR A  48       6.054  -6.999 -16.209  1.00 84.50           H  
ATOM    757  OG1 THR A  48       7.964  -6.229 -18.805  1.00 84.50           O  
ATOM    758  HG1 THR A  48       8.791  -5.743 -18.857  1.00 84.50           H  
ATOM    759  N   ILE A  49       7.312  -3.870 -15.237  1.00 88.70           N  
ATOM    760  H   ILE A  49       8.255  -3.814 -15.596  1.00 88.70           H  
ATOM    761  CA  ILE A  49       7.080  -3.488 -13.832  1.00 88.70           C  
ATOM    762  HA  ILE A  49       6.190  -4.007 -13.477  1.00 88.70           H  
ATOM    763  C   ILE A  49       6.773  -1.993 -13.667  1.00 88.70           C  
ATOM    764  CB  ILE A  49       8.247  -3.937 -12.927  1.00 88.70           C  
ATOM    765  HB  ILE A  49       8.009  -3.630 -11.908  1.00 88.70           H  
ATOM    766  O   ILE A  49       6.370  -1.566 -12.590  1.00 88.70           O  
ATOM    767  CG1 ILE A  49       9.578  -3.277 -13.336  1.00 88.70           C  
ATOM    768 HG12 ILE A  49       9.932  -3.734 -14.260  1.00 88.70           H  
ATOM    769 HG13 ILE A  49       9.424  -2.214 -13.518  1.00 88.70           H  
ATOM    770  CG2 ILE A  49       8.369  -5.472 -12.940  1.00 88.70           C  
ATOM    771 HG21 ILE A  49       9.091  -5.792 -12.189  1.00 88.70           H  
ATOM    772 HG22 ILE A  49       7.405  -5.921 -12.700  1.00 88.70           H  
ATOM    773 HG23 ILE A  49       8.700  -5.824 -13.916  1.00 88.70           H  
ATOM    774  CD1 ILE A  49      10.669  -3.401 -12.271  1.00 88.70           C  
ATOM    775 HD11 ILE A  49      11.528  -2.799 -12.568  1.00 88.70           H  
ATOM    776 HD12 ILE A  49      10.981  -4.441 -12.169  1.00 88.70           H  
ATOM    777 HD13 ILE A  49      10.301  -3.039 -11.311  1.00 88.70           H  
ATOM    778  N   ARG A  50       6.941  -1.202 -14.739  1.00 89.13           N  
ATOM    779  H   ARG A  50       7.305  -1.645 -15.571  1.00 89.13           H  
ATOM    780  CA  ARG A  50       6.822   0.267 -14.764  1.00 89.13           C  
ATOM    781  HA  ARG A  50       7.174   0.587 -15.745  1.00 89.13           H  
ATOM    782  C   ARG A  50       7.751   0.979 -13.775  1.00 89.13           C  
ATOM    783  CB  ARG A  50       5.357   0.706 -14.623  1.00 89.13           C  
ATOM    784  HB2 ARG A  50       4.977   0.408 -13.645  1.00 89.13           H  
ATOM    785  HB3 ARG A  50       5.313   1.794 -14.686  1.00 89.13           H  
ATOM    786  O   ARG A  50       7.443   2.080 -13.321  1.00 89.13           O  
ATOM    787  CG  ARG A  50       4.458   0.130 -15.719  1.00 89.13           C  
ATOM    788  HG2 ARG A  50       4.857   0.404 -16.696  1.00 89.13           H  
ATOM    789  HG3 ARG A  50       4.413  -0.956 -15.640  1.00 89.13           H  
ATOM    790  CD  ARG A  50       3.054   0.712 -15.556  1.00 89.13           C  
ATOM    791  HD2 ARG A  50       3.131   1.799 -15.565  1.00 89.13           H  
ATOM    792  HD3 ARG A  50       2.650   0.392 -14.595  1.00 89.13           H  
ATOM    793  NE  ARG A  50       2.167   0.265 -16.641  1.00 89.13           N  
ATOM    794  HE  ARG A  50       2.483  -0.540 -17.163  1.00 89.13           H  
ATOM    795  NH1 ARG A  50       0.554   1.878 -16.391  1.00 89.13           N  
ATOM    796 HH11 ARG A  50      -0.316   2.300 -16.684  1.00 89.13           H  
ATOM    797 HH12 ARG A  50       1.072   2.245 -15.606  1.00 89.13           H  
ATOM    798  NH2 ARG A  50       0.351   0.347 -18.006  1.00 89.13           N  
ATOM    799 HH21 ARG A  50      -0.512   0.783 -18.300  1.00 89.13           H  
ATOM    800 HH22 ARG A  50       0.710  -0.451 -18.509  1.00 89.13           H  
ATOM    801  CZ  ARG A  50       1.032   0.830 -17.005  1.00 89.13           C  
ATOM    802  N   ASP A  51       8.904   0.380 -13.505  1.00 92.74           N  
ATOM    803  H   ASP A  51       9.125  -0.460 -14.019  1.00 92.74           H  
ATOM    804  CA  ASP A  51       9.938   0.891 -12.605  1.00 92.74           C  
ATOM    805  HA  ASP A  51       9.844   1.976 -12.555  1.00 92.74           H  
ATOM    806  C   ASP A  51      11.340   0.576 -13.162  1.00 92.74           C  
ATOM    807  CB  ASP A  51       9.718   0.334 -11.182  1.00 92.74           C  
ATOM    808  HB2 ASP A  51       8.647   0.268 -10.991  1.00 92.74           H  
ATOM    809  HB3 ASP A  51      10.132  -0.672 -11.120  1.00 92.74           H  
ATOM    810  O   ASP A  51      11.488  -0.002 -14.238  1.00 92.74           O  
ATOM    811  CG  ASP A  51      10.331   1.212 -10.075  1.00 92.74           C  
ATOM    812  OD1 ASP A  51      11.047   2.198 -10.401  1.00 92.74           O  
ATOM    813  OD2 ASP A  51      10.079   0.908  -8.893  1.00 92.74           O  
ATOM    814  N   PHE A  52      12.385   1.020 -12.475  1.00 93.18           N  
ATOM    815  H   PHE A  52      12.187   1.444 -11.580  1.00 93.18           H  
ATOM    816  CA  PHE A  52      13.780   0.836 -12.854  1.00 93.18           C  
ATOM    817  HA  PHE A  52      13.861   0.719 -13.935  1.00 93.18           H  
ATOM    818  C   PHE A  52      14.379  -0.410 -12.199  1.00 93.18           C  
ATOM    819  CB  PHE A  52      14.556   2.081 -12.431  1.00 93.18           C  
ATOM    820  HB2 PHE A  52      14.198   2.340 -11.434  1.00 93.18           H  
ATOM    821  HB3 PHE A  52      15.616   1.836 -12.360  1.00 93.18           H  
ATOM    822  O   PHE A  52      14.538  -0.449 -10.980  1.00 93.18           O  
ATOM    823  CG  PHE A  52      14.407   3.288 -13.325  1.00 93.18           C  
ATOM    824  CD1 PHE A  52      15.353   3.535 -14.335  1.00 93.18           C  
ATOM    825  HD1 PHE A  52      16.191   2.867 -14.466  1.00 93.18           H  
ATOM    826  CD2 PHE A  52      13.316   4.158 -13.155  1.00 93.18           C  
ATOM    827  HD2 PHE A  52      12.574   3.940 -12.401  1.00 93.18           H  
ATOM    828  CE1 PHE A  52      15.192   4.635 -15.193  1.00 93.18           C  
ATOM    829  HE1 PHE A  52      15.902   4.796 -15.991  1.00 93.18           H  
ATOM    830  CE2 PHE A  52      13.157   5.262 -14.011  1.00 93.18           C  
ATOM    831  HE2 PHE A  52      12.272   5.874 -13.924  1.00 93.18           H  
ATOM    832  CZ  PHE A  52      14.094   5.498 -15.035  1.00 93.18           C  
ATOM    833  HZ  PHE A  52      13.949   6.306 -15.736  1.00 93.18           H  
ATOM    834  N   ASP A  53      14.823  -1.358 -13.021  1.00 92.07           N  
ATOM    835  H   ASP A  53      14.705  -1.238 -14.017  1.00 92.07           H  
ATOM    836  CA  ASP A  53      15.621  -2.495 -12.570  1.00 92.07           C  
ATOM    837  HA  ASP A  53      15.187  -2.899 -11.655  1.00 92.07           H  
ATOM    838  C   ASP A  53      17.053  -2.045 -12.280  1.00 92.07           C  
ATOM    839  CB  ASP A  53      15.642  -3.604 -13.629  1.00 92.07           C  
ATOM    840  HB2 ASP A  53      16.403  -4.333 -13.351  1.00 92.07           H  
ATOM    841  HB3 ASP A  53      15.929  -3.177 -14.590  1.00 92.07           H  
ATOM    842  O   ASP A  53      17.717  -1.432 -13.127  1.00 92.07           O  
ATOM    843  CG  ASP A  53      14.319  -4.351 -13.775  1.00 92.07           C  
ATOM    844  OD1 ASP A  53      13.569  -4.463 -12.787  1.00 92.07           O  
ATOM    845  OD2 ASP A  53      14.078  -4.852 -14.896  1.00 92.07           O  
ATOM    846  N   GLU A  54      17.558  -2.357 -11.090  1.00 92.99           N  
ATOM    847  H   GLU A  54      16.978  -2.854 -10.429  1.00 92.99           H  
ATOM    848  CA  GLU A  54      18.966  -2.151 -10.759  1.00 92.99           C  
ATOM    849  HA  GLU A  54      19.238  -1.126 -11.012  1.00 92.99           H  
ATOM    850  C   GLU A  54      19.838  -3.085 -11.602  1.00 92.99           C  
ATOM    851  CB  GLU A  54      19.221  -2.334  -9.256  1.00 92.99           C  
ATOM    852  HB2 GLU A  54      18.924  -3.337  -8.952  1.00 92.99           H  
ATOM    853  HB3 GLU A  54      20.289  -2.210  -9.078  1.00 92.99           H  
ATOM    854  O   GLU A  54      19.628  -4.294 -11.642  1.00 92.99           O  
ATOM    855  CG  GLU A  54      18.453  -1.288  -8.429  1.00 92.99           C  
ATOM    856  HG2 GLU A  54      18.660  -0.303  -8.847  1.00 92.99           H  
ATOM    857  HG3 GLU A  54      17.383  -1.473  -8.526  1.00 92.99           H  
ATOM    858  CD  GLU A  54      18.825  -1.284  -6.938  1.00 92.99           C  
ATOM    859  OE1 GLU A  54      18.462  -0.282  -6.280  1.00 92.99           O  
ATOM    860  OE2 GLU A  54      19.491  -2.237  -6.473  1.00 92.99           O  
ATOM    861  N   LEU A  55      20.824  -2.522 -12.302  1.00 92.81           N  
ATOM    862  H   LEU A  55      20.960  -1.524 -12.229  1.00 92.81           H  
ATOM    863  CA  LEU A  55      21.776  -3.290 -13.104  1.00 92.81           C  
ATOM    864  HA  LEU A  55      21.346  -4.256 -13.367  1.00 92.81           H  
ATOM    865  C   LEU A  55      23.042  -3.564 -12.297  1.00 92.81           C  
ATOM    866  CB  LEU A  55      22.116  -2.527 -14.399  1.00 92.81           C  
ATOM    867  HB2 LEU A  55      22.624  -1.597 -14.146  1.00 92.81           H  
ATOM    868  HB3 LEU A  55      22.821  -3.140 -14.961  1.00 92.81           H  
ATOM    869  O   LEU A  55      23.528  -4.697 -12.240  1.00 92.81           O  
ATOM    870  CG  LEU A  55      20.925  -2.189 -15.313  1.00 92.81           C  
ATOM    871  HG  LEU A  55      20.259  -1.490 -14.807  1.00 92.81           H  
ATOM    872  CD1 LEU A  55      21.465  -1.494 -16.568  1.00 92.81           C  
ATOM    873 HD11 LEU A  55      22.342  -2.012 -16.955  1.00 92.81           H  
ATOM    874 HD12 LEU A  55      20.704  -1.481 -17.348  1.00 92.81           H  
ATOM    875 HD13 LEU A  55      21.747  -0.470 -16.319  1.00 92.81           H  
ATOM    876  CD2 LEU A  55      20.111  -3.426 -15.698  1.00 92.81           C  
ATOM    877 HD21 LEU A  55      20.752  -4.222 -16.075  1.00 92.81           H  
ATOM    878 HD22 LEU A  55      19.362  -3.166 -16.446  1.00 92.81           H  
ATOM    879 HD23 LEU A  55      19.581  -3.790 -14.817  1.00 92.81           H  
ATOM    880  N   ILE A  56      23.581  -2.501 -11.696  1.00 93.54           N  
ATOM    881  H   ILE A  56      23.083  -1.625 -11.758  1.00 93.54           H  
ATOM    882  CA  ILE A  56      24.857  -2.487 -10.986  1.00 93.54           C  
ATOM    883  HA  ILE A  56      25.077  -3.490 -10.621  1.00 93.54           H  
ATOM    884  C   ILE A  56      24.732  -1.535  -9.796  1.00 93.54           C  
ATOM    885  CB  ILE A  56      26.004  -2.029 -11.922  1.00 93.54           C  
ATOM    886  HB  ILE A  56      25.806  -1.002 -12.228  1.00 93.54           H  
ATOM    887  O   ILE A  56      24.333  -0.386  -9.977  1.00 93.54           O  
ATOM    888  CG1 ILE A  56      26.123  -2.895 -13.201  1.00 93.54           C  
ATOM    889 HG12 ILE A  56      25.152  -2.970 -13.692  1.00 93.54           H  
ATOM    890 HG13 ILE A  56      26.448  -3.901 -12.936  1.00 93.54           H  
ATOM    891  CG2 ILE A  56      27.332  -2.055 -11.148  1.00 93.54           C  
ATOM    892 HG21 ILE A  56      27.304  -1.369 -10.302  1.00 93.54           H  
ATOM    893 HG22 ILE A  56      27.523  -3.064 -10.781  1.00 93.54           H  
ATOM    894 HG23 ILE A  56      28.150  -1.733 -11.792  1.00 93.54           H  
ATOM    895  CD1 ILE A  56      27.064  -2.315 -14.260  1.00 93.54           C  
ATOM    896 HD11 ILE A  56      28.096  -2.319 -13.909  1.00 93.54           H  
ATOM    897 HD12 ILE A  56      26.768  -1.295 -14.504  1.00 93.54           H  
ATOM    898 HD13 ILE A  56      27.001  -2.927 -15.160  1.00 93.54           H  
ATOM    899  N   ALA A  57      25.125  -1.982  -8.608  1.00 92.78           N  
ATOM    900  H   ALA A  57      25.435  -2.941  -8.534  1.00 92.78           H  
ATOM    901  CA  ALA A  57      25.295  -1.133  -7.435  1.00 92.78           C  
ATOM    902  HA  ALA A  57      25.085  -0.096  -7.696  1.00 92.78           H  
ATOM    903  C   ALA A  57      26.741  -1.200  -6.942  1.00 92.78           C  
ATOM    904  CB  ALA A  57      24.302  -1.534  -6.341  1.00 92.78           C  
ATOM    905  HB1 ALA A  57      24.428  -2.585  -6.083  1.00 92.78           H  
ATOM    906  HB2 ALA A  57      23.283  -1.352  -6.682  1.00 92.78           H  
ATOM    907  HB3 ALA A  57      24.473  -0.924  -5.454  1.00 92.78           H  
ATOM    908  O   ALA A  57      27.303  -2.281  -6.777  1.00 92.78           O  
ATOM    909  N   LEU A  58      27.329  -0.039  -6.687  1.00 91.30           N  
ATOM    910  H   LEU A  58      26.798   0.805  -6.852  1.00 91.30           H  
ATOM    911  CA  LEU A  58      28.633   0.128  -6.070  1.00 91.30           C  
ATOM    912  HA  LEU A  58      29.143  -0.834  -6.012  1.00 91.30           H  
ATOM    913  C   LEU A  58      28.441   0.671  -4.657  1.00 91.30           C  
ATOM    914  CB  LEU A  58      29.466   1.082  -6.935  1.00 91.30           C  
ATOM    915  HB2 LEU A  58      29.575   0.659  -7.934  1.00 91.30           H  
ATOM    916  HB3 LEU A  58      28.923   2.024  -7.013  1.00 91.30           H  
ATOM    917  O   LEU A  58      27.852   1.735  -4.468  1.00 91.30           O  
ATOM    918  CG  LEU A  58      30.856   1.383  -6.361  1.00 91.30           C  
ATOM    919  HG  LEU A  58      30.768   1.728  -5.331  1.00 91.30           H  
ATOM    920  CD1 LEU A  58      31.770   0.157  -6.400  1.00 91.30           C  
ATOM    921 HD11 LEU A  58      31.834  -0.236  -7.414  1.00 91.30           H  
ATOM    922 HD12 LEU A  58      32.767   0.434  -6.056  1.00 91.30           H  
ATOM    923 HD13 LEU A  58      31.387  -0.615  -5.732  1.00 91.30           H  
ATOM    924  CD2 LEU A  58      31.494   2.505  -7.168  1.00 91.30           C  
ATOM    925 HD21 LEU A  58      32.432   2.775  -6.682  1.00 91.30           H  
ATOM    926 HD22 LEU A  58      31.686   2.188  -8.193  1.00 91.30           H  
ATOM    927 HD23 LEU A  58      30.848   3.383  -7.171  1.00 91.30           H  
ATOM    928  N   ASP A  59      28.971  -0.045  -3.677  1.00 88.63           N  
ATOM    929  H   ASP A  59      29.432  -0.915  -3.905  1.00 88.63           H  
ATOM    930  CA  ASP A  59      29.102   0.445  -2.310  1.00 88.63           C  
ATOM    931  HA  ASP A  59      28.262   1.096  -2.066  1.00 88.63           H  
ATOM    932  C   ASP A  59      30.399   1.261  -2.198  1.00 88.63           C  
ATOM    933  CB  ASP A  59      29.038  -0.763  -1.377  1.00 88.63           C  
ATOM    934  HB2 ASP A  59      29.848  -1.447  -1.630  1.00 88.63           H  
ATOM    935  HB3 ASP A  59      28.100  -1.289  -1.553  1.00 88.63           H  
ATOM    936  O   ASP A  59      31.492   0.755  -2.466  1.00 88.63           O  
ATOM    937  CG  ASP A  59      29.124  -0.380   0.097  1.00 88.63           C  
ATOM    938  OD1 ASP A  59      30.212   0.091   0.503  1.00 88.63           O  
ATOM    939  OD2 ASP A  59      28.153  -0.655   0.830  1.00 88.63           O  
ATOM    940  N   SER A  60      30.283   2.543  -1.853  1.00 80.56           N  
ATOM    941  H   SER A  60      29.392   2.887  -1.525  1.00 80.56           H  
ATOM    942  CA  SER A  60      31.415   3.482  -1.856  1.00 80.56           C  
ATOM    943  HA  SER A  60      31.950   3.396  -2.802  1.00 80.56           H  
ATOM    944  C   SER A  60      32.419   3.220  -0.729  1.00 80.56           C  
ATOM    945  CB  SER A  60      30.895   4.914  -1.719  1.00 80.56           C  
ATOM    946  HB2 SER A  60      31.733   5.608  -1.659  1.00 80.56           H  
ATOM    947  HB3 SER A  60      30.272   5.166  -2.577  1.00 80.56           H  
ATOM    948  O   SER A  60      33.589   3.575  -0.863  1.00 80.56           O  
ATOM    949  OG  SER A  60      30.129   4.969  -0.536  1.00 80.56           O  
ATOM    950  HG  SER A  60      30.035   5.868  -0.212  1.00 80.56           H  
ATOM    951  N   LEU A  61      31.978   2.606   0.375  1.00 79.24           N  
ATOM    952  H   LEU A  61      31.023   2.278   0.372  1.00 79.24           H  
ATOM    953  CA  LEU A  61      32.790   2.336   1.566  1.00 79.24           C  
ATOM    954  HA  LEU A  61      33.484   3.158   1.738  1.00 79.24           H  
ATOM    955  C   LEU A  61      33.621   1.066   1.392  1.00 79.24           C  
ATOM    956  CB  LEU A  61      31.846   2.190   2.775  1.00 79.24           C  
ATOM    957  HB2 LEU A  61      31.006   1.560   2.484  1.00 79.24           H  
ATOM    958  HB3 LEU A  61      32.366   1.672   3.581  1.00 79.24           H  
ATOM    959  O   LEU A  61      34.799   1.029   1.736  1.00 79.24           O  
ATOM    960  CG  LEU A  61      31.322   3.538   3.298  1.00 79.24           C  
ATOM    961  HG  LEU A  61      31.270   4.262   2.486  1.00 79.24           H  
ATOM    962  CD1 LEU A  61      29.918   3.382   3.882  1.00 79.24           C  
ATOM    963 HD11 LEU A  61      29.244   3.033   3.100  1.00 79.24           H  
ATOM    964 HD12 LEU A  61      29.564   4.346   4.248  1.00 79.24           H  
ATOM    965 HD13 LEU A  61      29.929   2.657   4.696  1.00 79.24           H  
ATOM    966  CD2 LEU A  61      32.244   4.081   4.394  1.00 79.24           C  
ATOM    967 HD21 LEU A  61      31.885   5.057   4.722  1.00 79.24           H  
ATOM    968 HD22 LEU A  61      32.266   3.398   5.243  1.00 79.24           H  
ATOM    969 HD23 LEU A  61      33.252   4.194   3.996  1.00 79.24           H  
ATOM    970  N   THR A  62      32.995   0.019   0.864  1.00 83.53           N  
ATOM    971  H   THR A  62      32.016   0.133   0.642  1.00 83.53           H  
ATOM    972  CA  THR A  62      33.615  -1.298   0.678  1.00 83.53           C  
ATOM    973  HA  THR A  62      34.432  -1.408   1.391  1.00 83.53           H  
ATOM    974  C   THR A  62      34.232  -1.477  -0.706  1.00 83.53           C  
ATOM    975  CB  THR A  62      32.610  -2.425   0.953  1.00 83.53           C  
ATOM    976  HB  THR A  62      33.107  -3.384   0.807  1.00 83.53           H  
ATOM    977  O   THR A  62      34.915  -2.474  -0.929  1.00 83.53           O  
ATOM    978  CG2 THR A  62      32.045  -2.384   2.372  1.00 83.53           C  
ATOM    979 HG21 THR A  62      32.861  -2.418   3.093  1.00 83.53           H  
ATOM    980 HG22 THR A  62      31.395  -3.245   2.526  1.00 83.53           H  
ATOM    981 HG23 THR A  62      31.465  -1.474   2.526  1.00 83.53           H  
ATOM    982  OG1 THR A  62      31.519  -2.340   0.075  1.00 83.53           O  
ATOM    983  HG1 THR A  62      31.051  -1.532   0.296  1.00 83.53           H  
ATOM    984  N   GLN A  63      33.976  -0.545  -1.636  1.00 79.31           N  
ATOM    985  H   GLN A  63      33.363   0.215  -1.377  1.00 79.31           H  
ATOM    986  CA  GLN A  63      34.306  -0.658  -3.064  1.00 79.31           C  
ATOM    987  HA  GLN A  63      33.775   0.145  -3.577  1.00 79.31           H  
ATOM    988  C   GLN A  63      33.784  -1.959  -3.694  1.00 79.31           C  
ATOM    989  CB  GLN A  63      35.805  -0.439  -3.306  1.00 79.31           C  
ATOM    990  HB2 GLN A  63      36.373  -1.184  -2.748  1.00 79.31           H  
ATOM    991  HB3 GLN A  63      36.015  -0.578  -4.367  1.00 79.31           H  
ATOM    992  O   GLN A  63      34.332  -2.463  -4.675  1.00 79.31           O  
ATOM    993  CG  GLN A  63      36.283   0.967  -2.924  1.00 79.31           C  
ATOM    994  HG2 GLN A  63      36.087   1.156  -1.868  1.00 79.31           H  
ATOM    995  HG3 GLN A  63      35.741   1.705  -3.514  1.00 79.31           H  
ATOM    996  CD  GLN A  63      37.779   1.130  -3.170  1.00 79.31           C  
ATOM    997  NE2 GLN A  63      38.303   2.327  -3.153  1.00 79.31           N  
ATOM    998 HE21 GLN A  63      39.284   2.353  -3.392  1.00 79.31           H  
ATOM    999 HE22 GLN A  63      37.713   3.140  -3.258  1.00 79.31           H  
ATOM   1000  OE1 GLN A  63      38.532   0.199  -3.398  1.00 79.31           O  
ATOM   1001  N   ASN A  64      32.721  -2.526  -3.120  1.00 85.43           N  
ATOM   1002  H   ASN A  64      32.290  -2.057  -2.336  1.00 85.43           H  
ATOM   1003  CA  ASN A  64      32.137  -3.765  -3.595  1.00 85.43           C  
ATOM   1004  HA  ASN A  64      32.927  -4.362  -4.052  1.00 85.43           H  
ATOM   1005  C   ASN A  64      31.092  -3.458  -4.669  1.00 85.43           C  
ATOM   1006  CB  ASN A  64      31.594  -4.559  -2.402  1.00 85.43           C  
ATOM   1007  HB2 ASN A  64      32.332  -4.528  -1.601  1.00 85.43           H  
ATOM   1008  HB3 ASN A  64      30.676  -4.100  -2.035  1.00 85.43           H  
ATOM   1009  O   ASN A  64      30.132  -2.720  -4.428  1.00 85.43           O  
ATOM   1010  CG  ASN A  64      31.320  -6.009  -2.754  1.00 85.43           C  
ATOM   1011  ND2 ASN A  64      31.616  -6.922  -1.861  1.00 85.43           N  
ATOM   1012 HD21 ASN A  64      31.505  -7.882  -2.156  1.00 85.43           H  
ATOM   1013 HD22 ASN A  64      32.060  -6.647  -0.997  1.00 85.43           H  
ATOM   1014  OD1 ASN A  64      30.847  -6.358  -3.820  1.00 85.43           O  
ATOM   1015  N   LEU A  65      31.287  -4.036  -5.853  1.00 90.12           N  
ATOM   1016  H   LEU A  65      32.085  -4.646  -5.962  1.00 90.12           H  
ATOM   1017  CA  LEU A  65      30.366  -3.924  -6.971  1.00 90.12           C  
ATOM   1018  HA  LEU A  65      29.733  -3.052  -6.811  1.00 90.12           H  
ATOM   1019  C   LEU A  65      29.463  -5.159  -7.026  1.00 90.12           C  
ATOM   1020  CB  LEU A  65      31.167  -3.665  -8.256  1.00 90.12           C  
ATOM   1021  HB2 LEU A  65      31.812  -4.516  -8.475  1.00 90.12           H  
ATOM   1022  HB3 LEU A  65      31.813  -2.808  -8.066  1.00 90.12           H  
ATOM   1023  O   LEU A  65      29.918  -6.281  -7.250  1.00 90.12           O  
ATOM   1024  CG  LEU A  65      30.265  -3.354  -9.468  1.00 90.12           C  
ATOM   1025  HG  LEU A  65      29.311  -2.956  -9.123  1.00 90.12           H  
ATOM   1026  CD1 LEU A  65      30.921  -2.301 -10.355  1.00 90.12           C  
ATOM   1027 HD11 LEU A  65      31.120  -1.399  -9.778  1.00 90.12           H  
ATOM   1028 HD12 LEU A  65      31.856  -2.700 -10.750  1.00 90.12           H  
ATOM   1029 HD13 LEU A  65      30.271  -2.045 -11.191  1.00 90.12           H  
ATOM   1030  CD2 LEU A  65      30.015  -4.595 -10.334  1.00 90.12           C  
ATOM   1031 HD21 LEU A  65      30.965  -5.014 -10.665  1.00 90.12           H  
ATOM   1032 HD22 LEU A  65      29.476  -5.350  -9.762  1.00 90.12           H  
ATOM   1033 HD23 LEU A  65      29.424  -4.329 -11.210  1.00 90.12           H  
ATOM   1034  N   LYS A  66      28.159  -4.938  -6.868  1.00 89.14           N  
ATOM   1035  H   LYS A  66      27.870  -3.984  -6.705  1.00 89.14           H  
ATOM   1036  CA  LYS A  66      27.116  -5.946  -7.054  1.00 89.14           C  
ATOM   1037  HA  LYS A  66      27.562  -6.939  -7.009  1.00 89.14           H  
ATOM   1038  C   LYS A  66      26.486  -5.775  -8.427  1.00 89.14           C  
ATOM   1039  CB  LYS A  66      26.065  -5.839  -5.945  1.00 89.14           C  
ATOM   1040  HB2 LYS A  66      25.211  -6.464  -6.208  1.00 89.14           H  
ATOM   1041  HB3 LYS A  66      25.724  -4.807  -5.866  1.00 89.14           H  
ATOM   1042  O   LYS A  66      25.881  -4.748  -8.720  1.00 89.14           O  
ATOM   1043  CG  LYS A  66      26.628  -6.310  -4.598  1.00 89.14           C  
ATOM   1044  HG2 LYS A  66      26.960  -7.344  -4.684  1.00 89.14           H  
ATOM   1045  HG3 LYS A  66      27.475  -5.686  -4.315  1.00 89.14           H  
ATOM   1046  CD  LYS A  66      25.546  -6.210  -3.521  1.00 89.14           C  
ATOM   1047  HD2 LYS A  66      25.209  -5.175  -3.460  1.00 89.14           H  
ATOM   1048  HD3 LYS A  66      24.702  -6.845  -3.793  1.00 89.14           H  
ATOM   1049  CE  LYS A  66      26.117  -6.646  -2.171  1.00 89.14           C  
ATOM   1050  HE2 LYS A  66      26.409  -7.694  -2.235  1.00 89.14           H  
ATOM   1051  HE3 LYS A  66      27.015  -6.059  -1.975  1.00 89.14           H  
ATOM   1052  NZ  LYS A  66      25.127  -6.440  -1.086  1.00 89.14           N  
ATOM   1053  HZ1 LYS A  66      24.280  -6.958  -1.271  1.00 89.14           H  
ATOM   1054  HZ2 LYS A  66      25.510  -6.724  -0.196  1.00 89.14           H  
ATOM   1055  HZ3 LYS A  66      24.892  -5.459  -1.025  1.00 89.14           H  
ATOM   1056  N   GLN A  67      26.613  -6.802  -9.256  1.00 90.02           N  
ATOM   1057  H   GLN A  67      27.138  -7.605  -8.942  1.00 90.02           H  
ATOM   1058  CA  GLN A  67      25.946  -6.892 -10.549  1.00 90.02           C  
ATOM   1059  HA  GLN A  67      25.655  -5.897 -10.887  1.00 90.02           H  
ATOM   1060  C   GLN A  67      24.682  -7.746 -10.405  1.00 90.02           C  
ATOM   1061  CB  GLN A  67      26.947  -7.462 -11.561  1.00 90.02           C  
ATOM   1062  HB2 GLN A  67      27.807  -6.794 -11.615  1.00 90.02           H  
ATOM   1063  HB3 GLN A  67      27.290  -8.440 -11.222  1.00 90.02           H  
ATOM   1064  O   GLN A  67      24.767  -8.917 -10.039  1.00 90.02           O  
ATOM   1065  CG  GLN A  67      26.346  -7.605 -12.964  1.00 90.02           C  
ATOM   1066  HG2 GLN A  67      25.969  -6.638 -13.297  1.00 90.02           H  
ATOM   1067  HG3 GLN A  67      25.513  -8.307 -12.927  1.00 90.02           H  
ATOM   1068  CD  GLN A  67      27.350  -8.117 -13.992  1.00 90.02           C  
ATOM   1069  NE2 GLN A  67      26.938  -8.295 -15.224  1.00 90.02           N  
ATOM   1070 HE21 GLN A  67      27.664  -8.464 -15.906  1.00 90.02           H  
ATOM   1071 HE22 GLN A  67      25.980  -8.054 -15.437  1.00 90.02           H  
ATOM   1072  OE1 GLN A  67      28.513  -8.368 -13.736  1.00 90.02           O  
ATOM   1073  N   PHE A  68      23.519  -7.174 -10.711  1.00 87.42           N  
ATOM   1074  H   PHE A  68      23.513  -6.205 -10.994  1.00 87.42           H  
ATOM   1075  CA  PHE A  68      22.223  -7.858 -10.604  1.00 87.42           C  
ATOM   1076  HA  PHE A  68      22.272  -8.623  -9.829  1.00 87.42           H  
ATOM   1077  C   PHE A  68      21.813  -8.554 -11.906  1.00 87.42           C  
ATOM   1078  CB  PHE A  68      21.166  -6.835 -10.196  1.00 87.42           C  
ATOM   1079  HB2 PHE A  68      20.188  -7.315 -10.180  1.00 87.42           H  
ATOM   1080  HB3 PHE A  68      21.142  -6.059 -10.961  1.00 87.42           H  
ATOM   1081  O   PHE A  68      21.067  -9.530 -11.883  1.00 87.42           O  
ATOM   1082  CG  PHE A  68      21.413  -6.196  -8.846  1.00 87.42           C  
ATOM   1083  CD1 PHE A  68      21.015  -6.857  -7.669  1.00 87.42           C  
ATOM   1084  HD1 PHE A  68      20.526  -7.818  -7.731  1.00 87.42           H  
ATOM   1085  CD2 PHE A  68      22.020  -4.931  -8.767  1.00 87.42           C  
ATOM   1086  HD2 PHE A  68      22.297  -4.402  -9.667  1.00 87.42           H  
ATOM   1087  CE1 PHE A  68      21.210  -6.248  -6.417  1.00 87.42           C  
ATOM   1088  HE1 PHE A  68      20.855  -6.731  -5.518  1.00 87.42           H  
ATOM   1089  CE2 PHE A  68      22.209  -4.323  -7.518  1.00 87.42           C  
ATOM   1090  HE2 PHE A  68      22.600  -3.317  -7.470  1.00 87.42           H  
ATOM   1091  CZ  PHE A  68      21.801  -4.974  -6.342  1.00 87.42           C  
ATOM   1092  HZ  PHE A  68      21.883  -4.463  -5.394  1.00 87.42           H  
ATOM   1093  N   VAL A  69      22.328  -8.080 -13.045  1.00 82.68           N  
ATOM   1094  H   VAL A  69      22.917  -7.261 -12.984  1.00 82.68           H  
ATOM   1095  CA  VAL A  69      21.993  -8.594 -14.380  1.00 82.68           C  
ATOM   1096  HA  VAL A  69      21.362  -9.477 -14.274  1.00 82.68           H  
ATOM   1097  C   VAL A  69      23.259  -8.999 -15.120  1.00 82.68           C  
ATOM   1098  CB  VAL A  69      21.194  -7.554 -15.188  1.00 82.68           C  
ATOM   1099  HB  VAL A  69      21.809  -6.668 -15.348  1.00 82.68           H  
ATOM   1100  O   VAL A  69      24.194  -8.210 -15.243  1.00 82.68           O  
ATOM   1101  CG1 VAL A  69      20.785  -8.119 -16.556  1.00 82.68           C  
ATOM   1102 HG11 VAL A  69      21.666  -8.320 -17.167  1.00 82.68           H  
ATOM   1103 HG12 VAL A  69      20.203  -9.032 -16.429  1.00 82.68           H  
ATOM   1104 HG13 VAL A  69      20.178  -7.384 -17.084  1.00 82.68           H  
ATOM   1105  CG2 VAL A  69      19.919  -7.129 -14.450  1.00 82.68           C  
ATOM   1106 HG21 VAL A  69      19.313  -8.001 -14.203  1.00 82.68           H  
ATOM   1107 HG22 VAL A  69      19.332  -6.451 -15.069  1.00 82.68           H  
ATOM   1108 HG23 VAL A  69      20.167  -6.601 -13.529  1.00 82.68           H  
ATOM   1109  N   ARG A  70      23.297 -10.224 -15.655  1.00 75.06           N  
ATOM   1110  H   ARG A  70      22.480 -10.807 -15.549  1.00 75.06           H  
ATOM   1111  CA  ARG A  70      24.434 -10.733 -16.435  1.00 75.06           C  
ATOM   1112  HA  ARG A  70      25.337 -10.232 -16.087  1.00 75.06           H  
ATOM   1113  C   ARG A  70      24.256 -10.400 -17.920  1.00 75.06           C  
ATOM   1114  CB  ARG A  70      24.599 -12.236 -16.160  1.00 75.06           C  
ATOM   1115  HB2 ARG A  70      23.837 -12.800 -16.697  1.00 75.06           H  
ATOM   1116  HB3 ARG A  70      24.458 -12.407 -15.092  1.00 75.06           H  
ATOM   1117  O   ARG A  70      23.391 -10.972 -18.578  1.00 75.06           O  
ATOM   1118  CG  ARG A  70      25.996 -12.746 -16.538  1.00 75.06           C  
ATOM   1119  HG2 ARG A  70      26.154 -12.634 -17.611  1.00 75.06           H  
ATOM   1120  HG3 ARG A  70      26.745 -12.162 -16.003  1.00 75.06           H  
ATOM   1121  CD  ARG A  70      26.132 -14.222 -16.146  1.00 75.06           C  
ATOM   1122  HD2 ARG A  70      25.857 -14.328 -15.096  1.00 75.06           H  
ATOM   1123  HD3 ARG A  70      25.441 -14.809 -16.751  1.00 75.06           H  
ATOM   1124  NE  ARG A  70      27.509 -14.715 -16.335  1.00 75.06           N  
ATOM   1125  HE  ARG A  70      28.184 -14.048 -16.680  1.00 75.06           H  
ATOM   1126  NH1 ARG A  70      27.159 -16.859 -15.585  1.00 75.06           N  
ATOM   1127 HH11 ARG A  70      27.518 -17.771 -15.344  1.00 75.06           H  
ATOM   1128 HH12 ARG A  70      26.189 -16.630 -15.418  1.00 75.06           H  
ATOM   1129  NH2 ARG A  70      29.206 -16.230 -16.214  1.00 75.06           N  
ATOM   1130 HH21 ARG A  70      29.854 -15.530 -16.546  1.00 75.06           H  
ATOM   1131 HH22 ARG A  70      29.548 -17.150 -15.975  1.00 75.06           H  
ATOM   1132  CZ  ARG A  70      27.950 -15.928 -16.046  1.00 75.06           C  
ATOM   1133  N   PHE A  71      25.090  -9.515 -18.458  1.00 78.62           N  
ATOM   1134  H   PHE A  71      25.758  -9.048 -17.862  1.00 78.62           H  
ATOM   1135  CA  PHE A  71      25.105  -9.181 -19.886  1.00 78.62           C  
ATOM   1136  HA  PHE A  71      24.100  -9.298 -20.292  1.00 78.62           H  
ATOM   1137  C   PHE A  71      26.056 -10.124 -20.643  1.00 78.62           C  
ATOM   1138  CB  PHE A  71      25.508  -7.716 -20.061  1.00 78.62           C  
ATOM   1139  HB2 PHE A  71      26.544  -7.648 -19.727  1.00 78.62           H  
ATOM   1140  HB3 PHE A  71      25.472  -7.450 -21.117  1.00 78.62           H  
ATOM   1141  O   PHE A  71      27.133 -10.451 -20.145  1.00 78.62           O  
ATOM   1142  CG  PHE A  71      24.696  -6.715 -19.264  1.00 78.62           C  
ATOM   1143  CD1 PHE A  71      23.459  -6.262 -19.760  1.00 78.62           C  
ATOM   1144  HD1 PHE A  71      23.099  -6.603 -20.719  1.00 78.62           H  
ATOM   1145  CD2 PHE A  71      25.175  -6.238 -18.027  1.00 78.62           C  
ATOM   1146  HD2 PHE A  71      26.139  -6.555 -17.657  1.00 78.62           H  
ATOM   1147  CE1 PHE A  71      22.696  -5.349 -19.013  1.00 78.62           C  
ATOM   1148  HE1 PHE A  71      21.754  -4.990 -19.399  1.00 78.62           H  
ATOM   1149  CE2 PHE A  71      24.406  -5.334 -17.276  1.00 78.62           C  
ATOM   1150  HE2 PHE A  71      24.771  -4.969 -16.327  1.00 78.62           H  
ATOM   1151  CZ  PHE A  71      23.169  -4.894 -17.772  1.00 78.62           C  
ATOM   1152  HZ  PHE A  71      22.588  -4.185 -17.200  1.00 78.62           H  
ATOM   1153  N   LYS A  72      25.667 -10.593 -21.839  1.00 67.62           N  
ATOM   1154  H   LYS A  72      24.773 -10.293 -22.200  1.00 67.62           H  
ATOM   1155  CA  LYS A  72      26.475 -11.547 -22.630  1.00 67.62           C  
ATOM   1156  HA  LYS A  72      26.866 -12.313 -21.960  1.00 67.62           H  
ATOM   1157  C   LYS A  72      27.730 -10.921 -23.254  1.00 67.62           C  
ATOM   1158  CB  LYS A  72      25.616 -12.227 -23.715  1.00 67.62           C  
ATOM   1159  HB2 LYS A  72      26.245 -12.423 -24.583  1.00 67.62           H  
ATOM   1160  HB3 LYS A  72      24.816 -11.558 -24.032  1.00 67.62           H  
ATOM   1161  O   LYS A  72      28.723 -11.624 -23.406  1.00 67.62           O  
ATOM   1162  CG  LYS A  72      25.034 -13.574 -23.256  1.00 67.62           C  
ATOM   1163  HG2 LYS A  72      24.382 -13.418 -22.396  1.00 67.62           H  
ATOM   1164  HG3 LYS A  72      25.851 -14.235 -22.969  1.00 67.62           H  
ATOM   1165  CD  LYS A  72      24.237 -14.222 -24.398  1.00 67.62           C  
ATOM   1166  HD2 LYS A  72      23.380 -13.590 -24.631  1.00 67.62           H  
ATOM   1167  HD3 LYS A  72      24.873 -14.286 -25.281  1.00 67.62           H  
ATOM   1168  CE  LYS A  72      23.756 -15.629 -24.021  1.00 67.62           C  
ATOM   1169  HE2 LYS A  72      24.628 -16.245 -23.803  1.00 67.62           H  
ATOM   1170  HE3 LYS A  72      23.155 -15.560 -23.114  1.00 67.62           H  
ATOM   1171  NZ  LYS A  72      22.960 -16.235 -25.120  1.00 67.62           N  
ATOM   1172  HZ1 LYS A  72      23.508 -16.283 -25.967  1.00 67.62           H  
ATOM   1173  HZ2 LYS A  72      22.658 -17.168 -24.879  1.00 67.62           H  
ATOM   1174  HZ3 LYS A  72      22.142 -15.675 -25.313  1.00 67.62           H  
ATOM   1175  N   TYR A  73      27.689  -9.630 -23.585  1.00 79.89           N  
ATOM   1176  H   TYR A  73      26.827  -9.126 -23.429  1.00 79.89           H  
ATOM   1177  CA  TYR A  73      28.765  -8.912 -24.275  1.00 79.89           C  
ATOM   1178  HA  TYR A  73      29.707  -9.443 -24.131  1.00 79.89           H  
ATOM   1179  C   TYR A  73      28.933  -7.512 -23.685  1.00 79.89           C  
ATOM   1180  CB  TYR A  73      28.477  -8.860 -25.785  1.00 79.89           C  
ATOM   1181  HB2 TYR A  73      29.337  -8.412 -26.284  1.00 79.89           H  
ATOM   1182  HB3 TYR A  73      27.614  -8.221 -25.971  1.00 79.89           H  
ATOM   1183  O   TYR A  73      28.534  -6.518 -24.283  1.00 79.89           O  
ATOM   1184  CG  TYR A  73      28.234 -10.210 -26.417  1.00 79.89           C  
ATOM   1185  CD1 TYR A  73      29.301 -11.116 -26.557  1.00 79.89           C  
ATOM   1186  HD1 TYR A  73      30.290 -10.838 -26.224  1.00 79.89           H  
ATOM   1187  CD2 TYR A  73      26.941 -10.562 -26.850  1.00 79.89           C  
ATOM   1188  HD2 TYR A  73      26.136  -9.846 -26.778  1.00 79.89           H  
ATOM   1189  CE1 TYR A  73      29.078 -12.385 -27.121  1.00 79.89           C  
ATOM   1190  HE1 TYR A  73      29.900 -13.077 -27.227  1.00 79.89           H  
ATOM   1191  CE2 TYR A  73      26.712 -11.833 -27.407  1.00 79.89           C  
ATOM   1192  HE2 TYR A  73      25.732 -12.103 -27.770  1.00 79.89           H  
ATOM   1193  OH  TYR A  73      27.554 -13.974 -28.073  1.00 79.89           O  
ATOM   1194  HH  TYR A  73      28.380 -14.437 -28.229  1.00 79.89           H  
ATOM   1195  CZ  TYR A  73      27.780 -12.744 -27.542  1.00 79.89           C  
ATOM   1196  N   SER A  74      29.482  -7.427 -22.476  1.00 86.96           N  
ATOM   1197  H   SER A  74      29.801  -8.261 -22.004  1.00 86.96           H  
ATOM   1198  CA  SER A  74      29.671  -6.143 -21.802  1.00 86.96           C  
ATOM   1199  HA  SER A  74      29.651  -5.355 -22.555  1.00 86.96           H  
ATOM   1200  C   SER A  74      30.999  -6.046 -21.078  1.00 86.96           C  
ATOM   1201  CB  SER A  74      28.555  -5.885 -20.788  1.00 86.96           C  
ATOM   1202  HB2 SER A  74      27.585  -6.032 -21.263  1.00 86.96           H  
ATOM   1203  HB3 SER A  74      28.621  -4.857 -20.431  1.00 86.96           H  
ATOM   1204  O   SER A  74      31.519  -7.055 -20.599  1.00 86.96           O  
ATOM   1205  OG  SER A  74      28.702  -6.769 -19.688  1.00 86.96           O  
ATOM   1206  HG  SER A  74      29.638  -6.924 -19.543  1.00 86.96           H  
ATOM   1207  N   GLN A  75      31.458  -4.820 -20.877  1.00 89.34           N  
ATOM   1208  H   GLN A  75      30.945  -4.051 -21.283  1.00 89.34           H  
ATOM   1209  CA  GLN A  75      32.542  -4.488 -19.963  1.00 89.34           C  
ATOM   1210  HA  GLN A  75      32.891  -5.390 -19.459  1.00 89.34           H  
ATOM   1211  C   GLN A  75      32.022  -3.531 -18.893  1.00 89.34           C  
ATOM   1212  CB  GLN A  75      33.721  -3.899 -20.741  1.00 89.34           C  
ATOM   1213  HB2 GLN A  75      34.489  -3.579 -20.037  1.00 89.34           H  
ATOM   1214  HB3 GLN A  75      33.385  -3.028 -21.303  1.00 89.34           H  
ATOM   1215  O   GLN A  75      31.231  -2.636 -19.182  1.00 89.34           O  
ATOM   1216  CG  GLN A  75      34.332  -4.926 -21.707  1.00 89.34           C  
ATOM   1217  HG2 GLN A  75      33.565  -5.320 -22.374  1.00 89.34           H  
ATOM   1218  HG3 GLN A  75      34.742  -5.758 -21.133  1.00 89.34           H  
ATOM   1219  CD  GLN A  75      35.437  -4.336 -22.574  1.00 89.34           C  
ATOM   1220  NE2 GLN A  75      36.144  -5.153 -23.321  1.00 89.34           N  
ATOM   1221 HE21 GLN A  75      35.867  -6.119 -23.420  1.00 89.34           H  
ATOM   1222 HE22 GLN A  75      36.820  -4.705 -23.924  1.00 89.34           H  
ATOM   1223  OE1 GLN A  75      35.707  -3.147 -22.590  1.00 89.34           O  
ATOM   1224  N   ILE A  76      32.452  -3.739 -17.651  1.00 89.73           N  
ATOM   1225  H   ILE A  76      33.140  -4.460 -17.484  1.00 89.73           H  
ATOM   1226  CA  ILE A  76      32.129  -2.865 -16.523  1.00 89.73           C  
ATOM   1227  HA  ILE A  76      31.542  -2.017 -16.876  1.00 89.73           H  
ATOM   1228  C   ILE A  76      33.448  -2.337 -15.973  1.00 89.73           C  
ATOM   1229  CB  ILE A  76      31.290  -3.598 -15.450  1.00 89.73           C  
ATOM   1230  HB  ILE A  76      31.860  -4.457 -15.095  1.00 89.73           H  
ATOM   1231  O   ILE A  76      34.337  -3.125 -15.649  1.00 89.73           O  
ATOM   1232  CG1 ILE A  76      29.949  -4.103 -16.037  1.00 89.73           C  
ATOM   1233 HG12 ILE A  76      30.128  -4.620 -16.980  1.00 89.73           H  
ATOM   1234 HG13 ILE A  76      29.308  -3.246 -16.246  1.00 89.73           H  
ATOM   1235  CG2 ILE A  76      31.025  -2.657 -14.257  1.00 89.73           C  
ATOM   1236 HG21 ILE A  76      31.962  -2.356 -13.789  1.00 89.73           H  
ATOM   1237 HG22 ILE A  76      30.435  -3.163 -13.492  1.00 89.73           H  
ATOM   1238 HG23 ILE A  76      30.497  -1.765 -14.592  1.00 89.73           H  
ATOM   1239  CD1 ILE A  76      29.199  -5.092 -15.133  1.00 89.73           C  
ATOM   1240 HD11 ILE A  76      29.831  -5.954 -14.924  1.00 89.73           H  
ATOM   1241 HD12 ILE A  76      28.908  -4.623 -14.192  1.00 89.73           H  
ATOM   1242 HD13 ILE A  76      28.297  -5.430 -15.643  1.00 89.73           H  
ATOM   1243  N   SER A  77      33.570  -1.020 -15.851  1.00 90.33           N  
ATOM   1244  H   SER A  77      32.802  -0.434 -16.145  1.00 90.33           H  
ATOM   1245  CA  SER A  77      34.654  -0.371 -15.113  1.00 90.33           C  
ATOM   1246  HA  SER A  77      35.248  -1.137 -14.616  1.00 90.33           H  
ATOM   1247  C   SER A  77      34.072   0.512 -14.015  1.00 90.33           C  
ATOM   1248  CB  SER A  77      35.606   0.383 -16.047  1.00 90.33           C  
ATOM   1249  HB2 SER A  77      35.978  -0.309 -16.803  1.00 90.33           H  
ATOM   1250  HB3 SER A  77      36.454   0.750 -15.468  1.00 90.33           H  
ATOM   1251  O   SER A  77      32.972   1.045 -14.143  1.00 90.33           O  
ATOM   1252  OG  SER A  77      34.984   1.475 -16.684  1.00 90.33           O  
ATOM   1253  HG  SER A  77      35.572   1.813 -17.364  1.00 90.33           H  
ATOM   1254  N   PHE A  78      34.772   0.620 -12.891  1.00 89.11           N  
ATOM   1255  H   PHE A  78      35.681   0.189 -12.810  1.00 89.11           H  
ATOM   1256  CA  PHE A  78      34.305   1.391 -11.746  1.00 89.11           C  
ATOM   1257  HA  PHE A  78      33.730   2.244 -12.109  1.00 89.11           H  
ATOM   1258  C   PHE A  78      35.485   1.949 -10.957  1.00 89.11           C  
ATOM   1259  CB  PHE A  78      33.382   0.535 -10.861  1.00 89.11           C  
ATOM   1260  HB2 PHE A  78      32.927   1.183 -10.113  1.00 89.11           H  
ATOM   1261  HB3 PHE A  78      32.567   0.147 -11.473  1.00 89.11           H  
ATOM   1262  O   PHE A  78      36.608   1.449 -11.032  1.00 89.11           O  
ATOM   1263  CG  PHE A  78      34.058  -0.626 -10.151  1.00 89.11           C  
ATOM   1264  CD1 PHE A  78      34.290  -1.837 -10.831  1.00 89.11           C  
ATOM   1265  HD1 PHE A  78      33.999  -1.939 -11.866  1.00 89.11           H  
ATOM   1266  CD2 PHE A  78      34.441  -0.502  -8.802  1.00 89.11           C  
ATOM   1267  HD2 PHE A  78      34.269   0.424  -8.273  1.00 89.11           H  
ATOM   1268  CE1 PHE A  78      34.878  -2.925 -10.161  1.00 89.11           C  
ATOM   1269  HE1 PHE A  78      35.045  -3.855 -10.683  1.00 89.11           H  
ATOM   1270  CE2 PHE A  78      35.034  -1.587  -8.133  1.00 89.11           C  
ATOM   1271  HE2 PHE A  78      35.311  -1.496  -7.093  1.00 89.11           H  
ATOM   1272  CZ  PHE A  78      35.250  -2.799  -8.812  1.00 89.11           C  
ATOM   1273  HZ  PHE A  78      35.700  -3.631  -8.290  1.00 89.11           H  
ATOM   1274  N   GLY A  79      35.212   2.986 -10.180  1.00 84.37           N  
ATOM   1275  H   GLY A  79      34.257   3.316 -10.164  1.00 84.37           H  
ATOM   1276  CA  GLY A  79      36.134   3.549  -9.202  1.00 84.37           C  
ATOM   1277  HA2 GLY A  79      36.785   2.769  -8.807  1.00 84.37           H  
ATOM   1278  HA3 GLY A  79      36.747   4.318  -9.671  1.00 84.37           H  
ATOM   1279  C   GLY A  79      35.349   4.156  -8.049  1.00 84.37           C  
ATOM   1280  O   GLY A  79      34.151   3.932  -7.940  1.00 84.37           O  
ATOM   1281  N   ASN A  80      35.991   4.962  -7.204  1.00 75.92           N  
ATOM   1282  H   ASN A  80      36.994   5.042  -7.291  1.00 75.92           H  
ATOM   1283  CA  ASN A  80      35.365   5.473  -5.975  1.00 75.92           C  
ATOM   1284  HA  ASN A  80      35.153   4.631  -5.315  1.00 75.92           H  
ATOM   1285  C   ASN A  80      34.020   6.191  -6.186  1.00 75.92           C  
ATOM   1286  CB  ASN A  80      36.354   6.423  -5.273  1.00 75.92           C  
ATOM   1287  HB2 ASN A  80      35.839   6.916  -4.448  1.00 75.92           H  
ATOM   1288  HB3 ASN A  80      36.696   7.190  -5.968  1.00 75.92           H  
ATOM   1289  O   ASN A  80      33.182   6.170  -5.292  1.00 75.92           O  
ATOM   1290  CG  ASN A  80      37.551   5.707  -4.683  1.00 75.92           C  
ATOM   1291  ND2 ASN A  80      38.515   6.425  -4.160  1.00 75.92           N  
ATOM   1292 HD21 ASN A  80      39.279   5.911  -3.746  1.00 75.92           H  
ATOM   1293 HD22 ASN A  80      38.432   7.430  -4.096  1.00 75.92           H  
ATOM   1294  OD1 ASN A  80      37.648   4.497  -4.690  1.00 75.92           O  
ATOM   1295  N   LEU A  81      33.828   6.850  -7.334  1.00 83.33           N  
ATOM   1296  H   LEU A  81      34.546   6.778  -8.040  1.00 83.33           H  
ATOM   1297  CA  LEU A  81      32.682   7.729  -7.601  1.00 83.33           C  
ATOM   1298  HA  LEU A  81      31.852   7.433  -6.960  1.00 83.33           H  
ATOM   1299  C   LEU A  81      32.143   7.601  -9.035  1.00 83.33           C  
ATOM   1300  CB  LEU A  81      33.085   9.178  -7.261  1.00 83.33           C  
ATOM   1301  HB2 LEU A  81      32.290   9.853  -7.578  1.00 83.33           H  
ATOM   1302  HB3 LEU A  81      33.974   9.434  -7.837  1.00 83.33           H  
ATOM   1303  O   LEU A  81      31.536   8.541  -9.553  1.00 83.33           O  
ATOM   1304  CG  LEU A  81      33.357   9.453  -5.771  1.00 83.33           C  
ATOM   1305  HG  LEU A  81      34.149   8.802  -5.401  1.00 83.33           H  
ATOM   1306  CD1 LEU A  81      33.823  10.895  -5.613  1.00 83.33           C  
ATOM   1307 HD11 LEU A  81      34.741  11.036  -6.183  1.00 83.33           H  
ATOM   1308 HD12 LEU A  81      33.063  11.580  -5.987  1.00 83.33           H  
ATOM   1309 HD13 LEU A  81      34.025  11.111  -4.563  1.00 83.33           H  
ATOM   1310  CD2 LEU A  81      32.108   9.281  -4.911  1.00 83.33           C  
ATOM   1311 HD21 LEU A  81      31.772   8.244  -4.917  1.00 83.33           H  
ATOM   1312 HD22 LEU A  81      32.326   9.560  -3.880  1.00 83.33           H  
ATOM   1313 HD23 LEU A  81      31.318   9.919  -5.307  1.00 83.33           H  
ATOM   1314  N   TYR A  82      32.383   6.463  -9.696  1.00 90.51           N  
ATOM   1315  H   TYR A  82      32.823   5.691  -9.216  1.00 90.51           H  
ATOM   1316  CA  TYR A  82      31.822   6.205 -11.022  1.00 90.51           C  
ATOM   1317  HA  TYR A  82      30.841   6.680 -11.049  1.00 90.51           H  
ATOM   1318  C   TYR A  82      31.603   4.716 -11.306  1.00 90.51           C  
ATOM   1319  CB  TYR A  82      32.683   6.849 -12.123  1.00 90.51           C  
ATOM   1320  HB2 TYR A  82      32.089   6.887 -13.036  1.00 90.51           H  
ATOM   1321  HB3 TYR A  82      32.911   7.880 -11.853  1.00 90.51           H  
ATOM   1322  O   TYR A  82      32.314   3.855 -10.783  1.00 90.51           O  
ATOM   1323  CG  TYR A  82      33.973   6.113 -12.430  1.00 90.51           C  
ATOM   1324  CD1 TYR A  82      35.151   6.410 -11.717  1.00 90.51           C  
ATOM   1325  HD1 TYR A  82      35.138   7.186 -10.966  1.00 90.51           H  
ATOM   1326  CD2 TYR A  82      33.984   5.120 -13.430  1.00 90.51           C  
ATOM   1327  HD2 TYR A  82      33.087   4.903 -13.991  1.00 90.51           H  
ATOM   1328  CE1 TYR A  82      36.340   5.709 -12.000  1.00 90.51           C  
ATOM   1329  HE1 TYR A  82      37.250   5.944 -11.467  1.00 90.51           H  
ATOM   1330  CE2 TYR A  82      35.164   4.407 -13.703  1.00 90.51           C  
ATOM   1331  HE2 TYR A  82      35.173   3.637 -14.460  1.00 90.51           H  
ATOM   1332  OH  TYR A  82      37.477   4.002 -13.259  1.00 90.51           O  
ATOM   1333  HH  TYR A  82      38.197   4.229 -12.666  1.00 90.51           H  
ATOM   1334  CZ  TYR A  82      36.343   4.699 -12.990  1.00 90.51           C  
ATOM   1335  N   ILE A  83      30.636   4.445 -12.180  1.00 93.31           N  
ATOM   1336  H   ILE A  83      30.111   5.232 -12.535  1.00 93.31           H  
ATOM   1337  CA  ILE A  83      30.347   3.151 -12.799  1.00 93.31           C  
ATOM   1338  HA  ILE A  83      31.182   2.468 -12.640  1.00 93.31           H  
ATOM   1339  C   ILE A  83      30.173   3.395 -14.299  1.00 93.31           C  
ATOM   1340  CB  ILE A  83      29.057   2.522 -12.221  1.00 93.31           C  
ATOM   1341  HB  ILE A  83      28.236   3.214 -12.411  1.00 93.31           H  
ATOM   1342  O   ILE A  83      29.303   4.167 -14.700  1.00 93.31           O  
ATOM   1343  CG1 ILE A  83      29.137   2.285 -10.698  1.00 93.31           C  
ATOM   1344 HG12 ILE A  83      29.782   1.432 -10.487  1.00 93.31           H  
ATOM   1345 HG13 ILE A  83      29.567   3.156 -10.203  1.00 93.31           H  
ATOM   1346  CG2 ILE A  83      28.741   1.190 -12.936  1.00 93.31           C  
ATOM   1347 HG21 ILE A  83      29.566   0.491 -12.805  1.00 93.31           H  
ATOM   1348 HG22 ILE A  83      27.827   0.748 -12.539  1.00 93.31           H  
ATOM   1349 HG23 ILE A  83      28.579   1.353 -14.002  1.00 93.31           H  
ATOM   1350  CD1 ILE A  83      27.754   2.054 -10.077  1.00 93.31           C  
ATOM   1351 HD11 ILE A  83      27.322   1.112 -10.416  1.00 93.31           H  
ATOM   1352 HD12 ILE A  83      27.854   2.014  -8.992  1.00 93.31           H  
ATOM   1353 HD13 ILE A  83      27.085   2.875 -10.332  1.00 93.31           H  
ATOM   1354  N   THR A  84      30.936   2.682 -15.118  1.00 93.91           N  
ATOM   1355  H   THR A  84      31.644   2.079 -14.723  1.00 93.91           H  
ATOM   1356  CA  THR A  84      30.798   2.684 -16.575  1.00 93.91           C  
ATOM   1357  HA  THR A  84      30.019   3.390 -16.862  1.00 93.91           H  
ATOM   1358  C   THR A  84      30.404   1.294 -17.052  1.00 93.91           C  
ATOM   1359  CB  THR A  84      32.084   3.145 -17.261  1.00 93.91           C  
ATOM   1360  HB  THR A  84      32.869   2.418 -17.050  1.00 93.91           H  
ATOM   1361  O   THR A  84      31.102   0.315 -16.789  1.00 93.91           O  
ATOM   1362  CG2 THR A  84      31.927   3.287 -18.774  1.00 93.91           C  
ATOM   1363 HG21 THR A  84      31.102   3.963 -18.997  1.00 93.91           H  
ATOM   1364 HG22 THR A  84      32.845   3.683 -19.207  1.00 93.91           H  
ATOM   1365 HG23 THR A  84      31.727   2.314 -19.224  1.00 93.91           H  
ATOM   1366  OG1 THR A  84      32.473   4.405 -16.768  1.00 93.91           O  
ATOM   1367  HG1 THR A  84      33.323   4.628 -17.154  1.00 93.91           H  
ATOM   1368  N   LEU A  85      29.285   1.212 -17.769  1.00 94.18           N  
ATOM   1369  H   LEU A  85      28.786   2.072 -17.950  1.00 94.18           H  
ATOM   1370  CA  LEU A  85      28.804   0.011 -18.442  1.00 94.18           C  
ATOM   1371  HA  LEU A  85      29.404  -0.846 -18.133  1.00 94.18           H  
ATOM   1372  C   LEU A  85      28.961   0.188 -19.954  1.00 94.18           C  
ATOM   1373  CB  LEU A  85      27.342  -0.238 -18.025  1.00 94.18           C  
ATOM   1374  HB2 LEU A  85      26.777   0.677 -18.205  1.00 94.18           H  
ATOM   1375  HB3 LEU A  85      27.314  -0.444 -16.955  1.00 94.18           H  
ATOM   1376  O   LEU A  85      28.314   1.047 -20.547  1.00 94.18           O  
ATOM   1377  CG  LEU A  85      26.644  -1.387 -18.781  1.00 94.18           C  
ATOM   1378  HG  LEU A  85      26.674  -1.192 -19.853  1.00 94.18           H  
ATOM   1379  CD1 LEU A  85      27.293  -2.746 -18.512  1.00 94.18           C  
ATOM   1380 HD11 LEU A  85      26.748  -3.524 -19.047  1.00 94.18           H  
ATOM   1381 HD12 LEU A  85      27.273  -2.966 -17.444  1.00 94.18           H  
ATOM   1382 HD13 LEU A  85      28.324  -2.747 -18.865  1.00 94.18           H  
ATOM   1383  CD2 LEU A  85      25.175  -1.463 -18.358  1.00 94.18           C  
ATOM   1384 HD21 LEU A  85      24.684  -0.517 -18.587  1.00 94.18           H  
ATOM   1385 HD22 LEU A  85      25.104  -1.660 -17.288  1.00 94.18           H  
ATOM   1386 HD23 LEU A  85      24.677  -2.260 -18.909  1.00 94.18           H  
ATOM   1387  N   THR A  86      29.776  -0.657 -20.576  1.00 93.77           N  
ATOM   1388  H   THR A  86      30.313  -1.303 -20.015  1.00 93.77           H  
ATOM   1389  CA  THR A  86      29.931  -0.740 -22.031  1.00 93.77           C  
ATOM   1390  HA  THR A  86      29.499   0.142 -22.503  1.00 93.77           H  
ATOM   1391  C   THR A  86      29.202  -1.978 -22.531  1.00 93.77           C  
ATOM   1392  CB  THR A  86      31.412  -0.796 -22.425  1.00 93.77           C  
ATOM   1393  HB  THR A  86      31.866  -1.683 -21.984  1.00 93.77           H  
ATOM   1394  O   THR A  86      29.586  -3.094 -22.187  1.00 93.77           O  
ATOM   1395  CG2 THR A  86      31.618  -0.835 -23.940  1.00 93.77           C  
ATOM   1396 HG21 THR A  86      31.072  -0.021 -24.416  1.00 93.77           H  
ATOM   1397 HG22 THR A  86      32.678  -0.749 -24.176  1.00 93.77           H  
ATOM   1398 HG23 THR A  86      31.256  -1.783 -24.339  1.00 93.77           H  
ATOM   1399  OG1 THR A  86      32.084   0.342 -21.937  1.00 93.77           O  
ATOM   1400  HG1 THR A  86      32.992   0.289 -22.244  1.00 93.77           H  
ATOM   1401  N   LEU A  87      28.158  -1.800 -23.336  1.00 91.08           N  
ATOM   1402  H   LEU A  87      27.911  -0.852 -23.578  1.00 91.08           H  
ATOM   1403  CA  LEU A  87      27.436  -2.873 -24.021  1.00 91.08           C  
ATOM   1404  HA  LEU A  87      27.628  -3.828 -23.532  1.00 91.08           H  
ATOM   1405  C   LEU A  87      27.949  -2.973 -25.459  1.00 91.08           C  
ATOM   1406  CB  LEU A  87      25.921  -2.588 -23.981  1.00 91.08           C  
ATOM   1407  HB2 LEU A  87      25.739  -1.635 -24.478  1.00 91.08           H  
ATOM   1408  HB3 LEU A  87      25.406  -3.359 -24.555  1.00 91.08           H  
ATOM   1409  O   LEU A  87      27.876  -1.999 -26.203  1.00 91.08           O  
ATOM   1410  CG  LEU A  87      25.306  -2.522 -22.572  1.00 91.08           C  
ATOM   1411  HG  LEU A  87      25.824  -1.768 -21.980  1.00 91.08           H  
ATOM   1412  CD1 LEU A  87      23.832  -2.124 -22.647  1.00 91.08           C  
ATOM   1413 HD11 LEU A  87      23.409  -2.083 -21.644  1.00 91.08           H  
ATOM   1414 HD12 LEU A  87      23.278  -2.847 -23.246  1.00 91.08           H  
ATOM   1415 HD13 LEU A  87      23.747  -1.139 -23.106  1.00 91.08           H  
ATOM   1416  CD2 LEU A  87      25.397  -3.866 -21.845  1.00 91.08           C  
ATOM   1417 HD21 LEU A  87      26.444  -4.102 -21.657  1.00 91.08           H  
ATOM   1418 HD22 LEU A  87      24.941  -4.647 -22.453  1.00 91.08           H  
ATOM   1419 HD23 LEU A  87      24.881  -3.805 -20.887  1.00 91.08           H  
ATOM   1420  N   HIS A  88      28.465  -4.133 -25.855  1.00 90.61           N  
ATOM   1421  H   HIS A  88      28.451  -4.918 -25.220  1.00 90.61           H  
ATOM   1422  CA  HIS A  88      28.888  -4.389 -27.231  1.00 90.61           C  
ATOM   1423  HA  HIS A  88      29.232  -3.458 -27.681  1.00 90.61           H  
ATOM   1424  C   HIS A  88      27.709  -4.910 -28.055  1.00 90.61           C  
ATOM   1425  CB  HIS A  88      30.059  -5.376 -27.252  1.00 90.61           C  
ATOM   1426  HB2 HIS A  88      29.724  -6.328 -26.840  1.00 90.61           H  
ATOM   1427  HB3 HIS A  88      30.356  -5.544 -28.287  1.00 90.61           H  
ATOM   1428  O   HIS A  88      26.974  -5.781 -27.588  1.00 90.61           O  
ATOM   1429  CG  HIS A  88      31.264  -4.904 -26.481  1.00 90.61           C  
ATOM   1430  CD2 HIS A  88      31.751  -5.435 -25.317  1.00 90.61           C  
ATOM   1431  HD2 HIS A  88      31.332  -6.274 -24.782  1.00 90.61           H  
ATOM   1432  ND1 HIS A  88      32.077  -3.846 -26.815  1.00 90.61           N  
ATOM   1433  HD1 HIS A  88      31.961  -3.228 -27.605  1.00 90.61           H  
ATOM   1434  CE1 HIS A  88      33.032  -3.743 -25.876  1.00 90.61           C  
ATOM   1435  HE1 HIS A  88      33.804  -2.988 -25.861  1.00 90.61           H  
ATOM   1436  NE2 HIS A  88      32.879  -4.699 -24.943  1.00 90.61           N  
ATOM   1437  N   ASN A  89      27.568  -4.407 -29.284  1.00 87.07           N  
ATOM   1438  H   ASN A  89      28.260  -3.749 -29.613  1.00 87.07           H  
ATOM   1439  CA  ASN A  89      26.474  -4.718 -30.212  1.00 87.07           C  
ATOM   1440  HA  ASN A  89      26.521  -4.001 -31.031  1.00 87.07           H  
ATOM   1441  C   ASN A  89      25.077  -4.550 -29.570  1.00 87.07           C  
ATOM   1442  CB  ASN A  89      26.707  -6.110 -30.821  1.00 87.07           C  
ATOM   1443  HB2 ASN A  89      26.574  -6.864 -30.045  1.00 87.07           H  
ATOM   1444  HB3 ASN A  89      25.963  -6.287 -31.598  1.00 87.07           H  
ATOM   1445  O   ASN A  89      24.323  -5.526 -29.474  1.00 87.07           O  
ATOM   1446  CG  ASN A  89      28.081  -6.267 -31.441  1.00 87.07           C  
ATOM   1447  ND2 ASN A  89      28.671  -7.434 -31.330  1.00 87.07           N  
ATOM   1448 HD21 ASN A  89      28.195  -8.197 -30.870  1.00 87.07           H  
ATOM   1449 HD22 ASN A  89      29.567  -7.507 -31.791  1.00 87.07           H  
ATOM   1450  OD1 ASN A  89      28.661  -5.366 -32.017  1.00 87.07           O  
ATOM   1451  N   PRO A  90      24.742  -3.347 -29.063  1.00 90.00           N  
ATOM   1452  CA  PRO A  90      23.457  -3.085 -28.429  1.00 90.00           C  
ATOM   1453  HA  PRO A  90      23.330  -3.743 -27.569  1.00 90.00           H  
ATOM   1454  C   PRO A  90      22.290  -3.308 -29.400  1.00 90.00           C  
ATOM   1455  CB  PRO A  90      23.536  -1.634 -27.948  1.00 90.00           C  
ATOM   1456  HB2 PRO A  90      24.017  -1.598 -26.970  1.00 90.00           H  
ATOM   1457  HB3 PRO A  90      22.557  -1.157 -27.902  1.00 90.00           H  
ATOM   1458  O   PRO A  90      22.373  -3.048 -30.599  1.00 90.00           O  
ATOM   1459  CG  PRO A  90      24.450  -0.998 -28.995  1.00 90.00           C  
ATOM   1460  HG2 PRO A  90      23.903  -0.831 -29.923  1.00 90.00           H  
ATOM   1461  HG3 PRO A  90      24.911  -0.072 -28.651  1.00 90.00           H  
ATOM   1462  CD  PRO A  90      25.484  -2.101 -29.184  1.00 90.00           C  
ATOM   1463  HD2 PRO A  90      25.962  -2.005 -30.159  1.00 90.00           H  
ATOM   1464  HD3 PRO A  90      26.233  -2.043 -28.394  1.00 90.00           H  
ATOM   1465  N   THR A  91      21.172  -3.775 -28.857  1.00 88.40           N  
ATOM   1466  H   THR A  91      21.167  -3.903 -27.855  1.00 88.40           H  
ATOM   1467  CA  THR A  91      19.944  -4.065 -29.609  1.00 88.40           C  
ATOM   1468  HA  THR A  91      20.146  -4.003 -30.678  1.00 88.40           H  
ATOM   1469  C   THR A  91      18.850  -3.048 -29.285  1.00 88.40           C  
ATOM   1470  CB  THR A  91      19.456  -5.489 -29.304  1.00 88.40           C  
ATOM   1471  HB  THR A  91      18.585  -5.695 -29.926  1.00 88.40           H  
ATOM   1472  O   THR A  91      18.983  -2.258 -28.351  1.00 88.40           O  
ATOM   1473  CG2 THR A  91      20.503  -6.564 -29.595  1.00 88.40           C  
ATOM   1474 HG21 THR A  91      20.841  -6.475 -30.628  1.00 88.40           H  
ATOM   1475 HG22 THR A  91      21.361  -6.451 -28.933  1.00 88.40           H  
ATOM   1476 HG23 THR A  91      20.062  -7.550 -29.446  1.00 88.40           H  
ATOM   1477  OG1 THR A  91      19.069  -5.593 -27.950  1.00 88.40           O  
ATOM   1478  HG1 THR A  91      19.812  -5.314 -27.411  1.00 88.40           H  
ATOM   1479  N   GLN A  92      17.703  -3.116 -29.970  1.00 88.57           N  
ATOM   1480  H   GLN A  92      17.647  -3.707 -30.787  1.00 88.57           H  
ATOM   1481  CA  GLN A  92      16.517  -2.316 -29.615  1.00 88.57           C  
ATOM   1482  HA  GLN A  92      16.758  -1.264 -29.765  1.00 88.57           H  
ATOM   1483  C   GLN A  92      16.076  -2.465 -28.142  1.00 88.57           C  
ATOM   1484  CB  GLN A  92      15.352  -2.676 -30.554  1.00 88.57           C  
ATOM   1485  HB2 GLN A  92      14.560  -1.942 -30.411  1.00 88.57           H  
ATOM   1486  HB3 GLN A  92      15.688  -2.611 -31.588  1.00 88.57           H  
ATOM   1487  O   GLN A  92      15.404  -1.592 -27.599  1.00 88.57           O  
ATOM   1488  CG  GLN A  92      14.775  -4.082 -30.305  1.00 88.57           C  
ATOM   1489  HG2 GLN A  92      15.541  -4.833 -30.500  1.00 88.57           H  
ATOM   1490  HG3 GLN A  92      14.457  -4.176 -29.267  1.00 88.57           H  
ATOM   1491  CD  GLN A  92      13.560  -4.401 -31.168  1.00 88.57           C  
ATOM   1492  NE2 GLN A  92      12.904  -5.512 -30.913  1.00 88.57           N  
ATOM   1493 HE21 GLN A  92      12.106  -5.678 -31.509  1.00 88.57           H  
ATOM   1494 HE22 GLN A  92      13.190  -6.118 -30.157  1.00 88.57           H  
ATOM   1495  OE1 GLN A  92      13.162  -3.684 -32.064  1.00 88.57           O  
ATOM   1496  N   PHE A  93      16.441  -3.569 -27.476  1.00 88.33           N  
ATOM   1497  H   PHE A  93      17.038  -4.238 -27.942  1.00 88.33           H  
ATOM   1498  CA  PHE A  93      16.135  -3.799 -26.060  1.00 88.33           C  
ATOM   1499  HA  PHE A  93      15.112  -3.479 -25.864  1.00 88.33           H  
ATOM   1500  C   PHE A  93      17.036  -2.993 -25.114  1.00 88.33           C  
ATOM   1501  CB  PHE A  93      16.240  -5.299 -25.757  1.00 88.33           C  
ATOM   1502  HB2 PHE A  93      16.049  -5.451 -24.695  1.00 88.33           H  
ATOM   1503  HB3 PHE A  93      17.260  -5.633 -25.950  1.00 88.33           H  
ATOM   1504  O   PHE A  93      16.694  -2.813 -23.944  1.00 88.33           O  
ATOM   1505  CG  PHE A  93      15.265  -6.160 -26.537  1.00 88.33           C  
ATOM   1506  CD1 PHE A  93      13.901  -6.156 -26.189  1.00 88.33           C  
ATOM   1507  HD1 PHE A  93      13.554  -5.540 -25.372  1.00 88.33           H  
ATOM   1508  CD2 PHE A  93      15.711  -6.963 -27.604  1.00 88.33           C  
ATOM   1509  HD2 PHE A  93      16.757  -6.970 -27.874  1.00 88.33           H  
ATOM   1510  CE1 PHE A  93      12.988  -6.955 -26.899  1.00 88.33           C  
ATOM   1511  HE1 PHE A  93      11.943  -6.951 -26.627  1.00 88.33           H  
ATOM   1512  CE2 PHE A  93      14.797  -7.762 -28.315  1.00 88.33           C  
ATOM   1513  HE2 PHE A  93      15.144  -8.380 -29.130  1.00 88.33           H  
ATOM   1514  CZ  PHE A  93      13.436  -7.761 -27.960  1.00 88.33           C  
ATOM   1515  HZ  PHE A  93      12.735  -8.380 -28.501  1.00 88.33           H  
ATOM   1516  N   ASP A  94      18.171  -2.499 -25.608  1.00 90.33           N  
ATOM   1517  H   ASP A  94      18.397  -2.674 -26.577  1.00 90.33           H  
ATOM   1518  CA  ASP A  94      19.101  -1.654 -24.862  1.00 90.33           C  
ATOM   1519  HA  ASP A  94      19.003  -1.879 -23.800  1.00 90.33           H  
ATOM   1520  C   ASP A  94      18.772  -0.160 -25.012  1.00 90.33           C  
ATOM   1521  CB  ASP A  94      20.540  -2.005 -25.266  1.00 90.33           C  
ATOM   1522  HB2 ASP A  94      21.235  -1.421 -24.662  1.00 90.33           H  
ATOM   1523  HB3 ASP A  94      20.698  -1.748 -26.313  1.00 90.33           H  
ATOM   1524  O   ASP A  94      19.173   0.642 -24.172  1.00 90.33           O  
ATOM   1525  CG  ASP A  94      20.817  -3.497 -25.042  1.00 90.33           C  
ATOM   1526  OD1 ASP A  94      20.658  -3.949 -23.876  1.00 90.33           O  
ATOM   1527  OD2 ASP A  94      21.123  -4.189 -26.043  1.00 90.33           O  
ATOM   1528  N   ALA A  95      17.957   0.213 -26.005  1.00 92.42           N  
ATOM   1529  H   ALA A  95      17.666  -0.488 -26.671  1.00 92.42           H  
ATOM   1530  CA  ALA A  95      17.389   1.552 -26.147  1.00 92.42           C  
ATOM   1531  HA  ALA A  95      18.174   2.291 -25.984  1.00 92.42           H  
ATOM   1532  C   ALA A  95      16.285   1.785 -25.105  1.00 92.42           C  
ATOM   1533  CB  ALA A  95      16.881   1.733 -27.570  1.00 92.42           C  
ATOM   1534  HB1 ALA A  95      16.423   2.717 -27.669  1.00 92.42           H  
ATOM   1535  HB2 ALA A  95      17.709   1.668 -28.276  1.00 92.42           H  
ATOM   1536  HB3 ALA A  95      16.137   0.970 -27.799  1.00 92.42           H  
ATOM   1537  O   ALA A  95      15.098   1.510 -25.316  1.00 92.42           O  
ATOM   1538  N   ARG A  96      16.702   2.206 -23.913  1.00 93.16           N  
ATOM   1539  H   ARG A  96      17.696   2.358 -23.818  1.00 93.16           H  
ATOM   1540  CA  ARG A  96      15.844   2.457 -22.752  1.00 93.16           C  
ATOM   1541  HA  ARG A  96      14.835   2.678 -23.103  1.00 93.16           H  
ATOM   1542  C   ARG A  96      16.312   3.705 -22.008  1.00 93.16           C  
ATOM   1543  CB  ARG A  96      15.835   1.203 -21.847  1.00 93.16           C  
ATOM   1544  HB2 ARG A  96      15.371   1.442 -20.891  1.00 93.16           H  
ATOM   1545  HB3 ARG A  96      16.872   0.928 -21.649  1.00 93.16           H  
ATOM   1546  O   ARG A  96      17.343   4.300 -22.315  1.00 93.16           O  
ATOM   1547  CG  ARG A  96      15.102  -0.027 -22.424  1.00 93.16           C  
ATOM   1548  HG2 ARG A  96      15.545  -0.319 -23.376  1.00 93.16           H  
ATOM   1549  HG3 ARG A  96      15.220  -0.859 -21.729  1.00 93.16           H  
ATOM   1550  CD  ARG A  96      13.601   0.254 -22.604  1.00 93.16           C  
ATOM   1551  HD2 ARG A  96      13.193   0.573 -21.645  1.00 93.16           H  
ATOM   1552  HD3 ARG A  96      13.462   1.075 -23.308  1.00 93.16           H  
ATOM   1553  NE  ARG A  96      12.821  -0.908 -23.071  1.00 93.16           N  
ATOM   1554  HE  ARG A  96      12.225  -1.368 -22.398  1.00 93.16           H  
ATOM   1555  NH1 ARG A  96      13.266  -0.741 -25.324  1.00 93.16           N  
ATOM   1556 HH11 ARG A  96      13.944  -0.009 -25.164  1.00 93.16           H  
ATOM   1557 HH12 ARG A  96      13.127  -1.032 -26.281  1.00 93.16           H  
ATOM   1558  NH2 ARG A  96      11.640  -2.093 -24.598  1.00 93.16           N  
ATOM   1559 HH21 ARG A  96      10.834  -2.062 -23.991  1.00 93.16           H  
ATOM   1560 HH22 ARG A  96      11.416  -2.252 -25.570  1.00 93.16           H  
ATOM   1561  CZ  ARG A  96      12.591  -1.245 -24.328  1.00 93.16           C  
ATOM   1562  N   ILE A  97      15.546   4.098 -20.992  1.00 96.13           N  
ATOM   1563  H   ILE A  97      14.709   3.568 -20.795  1.00 96.13           H  
ATOM   1564  CA  ILE A  97      15.950   5.153 -20.060  1.00 96.13           C  
ATOM   1565  HA  ILE A  97      16.540   5.890 -20.605  1.00 96.13           H  
ATOM   1566  C   ILE A  97      16.843   4.537 -18.988  1.00 96.13           C  
ATOM   1567  CB  ILE A  97      14.736   5.893 -19.460  1.00 96.13           C  
ATOM   1568  HB  ILE A  97      14.152   5.185 -18.871  1.00 96.13           H  
ATOM   1569  O   ILE A  97      16.429   3.625 -18.269  1.00 96.13           O  
ATOM   1570  CG1 ILE A  97      13.834   6.458 -20.582  1.00 96.13           C  
ATOM   1571 HG12 ILE A  97      14.387   7.202 -21.156  1.00 96.13           H  
ATOM   1572 HG13 ILE A  97      13.549   5.656 -21.263  1.00 96.13           H  
ATOM   1573  CG2 ILE A  97      15.223   7.025 -18.529  1.00 96.13           C  
ATOM   1574 HG21 ILE A  97      15.804   7.748 -19.102  1.00 96.13           H  
ATOM   1575 HG22 ILE A  97      14.373   7.530 -18.071  1.00 96.13           H  
ATOM   1576 HG23 ILE A  97      15.846   6.626 -17.729  1.00 96.13           H  
ATOM   1577  CD1 ILE A  97      12.529   7.084 -20.078  1.00 96.13           C  
ATOM   1578 HD11 ILE A  97      11.897   7.328 -20.933  1.00 96.13           H  
ATOM   1579 HD12 ILE A  97      11.999   6.377 -19.439  1.00 96.13           H  
ATOM   1580 HD13 ILE A  97      12.729   8.003 -19.528  1.00 96.13           H  
ATOM   1581  N   TYR A  98      18.049   5.072 -18.848  1.00 96.04           N  
ATOM   1582  H   TYR A  98      18.317   5.821 -19.469  1.00 96.04           H  
ATOM   1583  CA  TYR A  98      18.981   4.718 -17.788  1.00 96.04           C  
ATOM   1584  HA  TYR A  98      18.690   3.758 -17.361  1.00 96.04           H  
ATOM   1585  C   TYR A  98      18.925   5.758 -16.673  1.00 96.04           C  
ATOM   1586  CB  TYR A  98      20.388   4.540 -18.363  1.00 96.04           C  
ATOM   1587  HB2 TYR A  98      21.090   4.433 -17.536  1.00 96.04           H  
ATOM   1588  HB3 TYR A  98      20.668   5.430 -18.927  1.00 96.04           H  
ATOM   1589  O   TYR A  98      18.708   6.948 -16.917  1.00 96.04           O  
ATOM   1590  CG  TYR A  98      20.509   3.319 -19.252  1.00 96.04           C  
ATOM   1591  CD1 TYR A  98      21.006   2.113 -18.719  1.00 96.04           C  
ATOM   1592  HD1 TYR A  98      21.308   2.064 -17.683  1.00 96.04           H  
ATOM   1593  CD2 TYR A  98      20.108   3.379 -20.600  1.00 96.04           C  
ATOM   1594  HD2 TYR A  98      19.723   4.298 -21.017  1.00 96.04           H  
ATOM   1595  CE1 TYR A  98      21.133   0.979 -19.543  1.00 96.04           C  
ATOM   1596  HE1 TYR A  98      21.549   0.066 -19.144  1.00 96.04           H  
ATOM   1597  CE2 TYR A  98      20.209   2.239 -21.418  1.00 96.04           C  
ATOM   1598  HE2 TYR A  98      19.919   2.285 -22.458  1.00 96.04           H  
ATOM   1599  OH  TYR A  98      20.877  -0.057 -21.686  1.00 96.04           O  
ATOM   1600  HH  TYR A  98      21.532  -0.674 -21.351  1.00 96.04           H  
ATOM   1601  CZ  TYR A  98      20.740   1.042 -20.898  1.00 96.04           C  
ATOM   1602  N   ARG A  99      19.103   5.303 -15.434  1.00 96.20           N  
ATOM   1603  H   ARG A  99      19.259   4.311 -15.324  1.00 96.20           H  
ATOM   1604  CA  ARG A  99      19.092   6.130 -14.227  1.00 96.20           C  
ATOM   1605  HA  ARG A  99      19.134   7.179 -14.521  1.00 96.20           H  
ATOM   1606  C   ARG A  99      20.322   5.837 -13.384  1.00 96.20           C  
ATOM   1607  CB  ARG A  99      17.781   5.905 -13.461  1.00 96.20           C  
ATOM   1608  HB2 ARG A  99      17.651   4.836 -13.291  1.00 96.20           H  
ATOM   1609  HB3 ARG A  99      16.958   6.241 -14.092  1.00 96.20           H  
ATOM   1610  O   ARG A  99      20.535   4.699 -12.970  1.00 96.20           O  
ATOM   1611  CG  ARG A  99      17.698   6.659 -12.123  1.00 96.20           C  
ATOM   1612  HG2 ARG A  99      17.733   7.729 -12.327  1.00 96.20           H  
ATOM   1613  HG3 ARG A  99      18.543   6.402 -11.484  1.00 96.20           H  
ATOM   1614  CD  ARG A  99      16.398   6.337 -11.368  1.00 96.20           C  
ATOM   1615  HD2 ARG A  99      15.553   6.457 -12.046  1.00 96.20           H  
ATOM   1616  HD3 ARG A  99      16.297   7.045 -10.546  1.00 96.20           H  
ATOM   1617  NE  ARG A  99      16.397   4.966 -10.819  1.00 96.20           N  
ATOM   1618  HE  ARG A  99      17.185   4.374 -11.041  1.00 96.20           H  
ATOM   1619  NH1 ARG A  99      14.280   4.930  -9.894  1.00 96.20           N  
ATOM   1620 HH11 ARG A  99      13.563   4.385  -9.438  1.00 96.20           H  
ATOM   1621 HH12 ARG A  99      14.095   5.869 -10.218  1.00 96.20           H  
ATOM   1622  NH2 ARG A  99      15.639   3.192  -9.617  1.00 96.20           N  
ATOM   1623 HH21 ARG A  99      14.895   2.693  -9.149  1.00 96.20           H  
ATOM   1624 HH22 ARG A  99      16.495   2.689  -9.798  1.00 96.20           H  
ATOM   1625  CZ  ARG A  99      15.442   4.378 -10.115  1.00 96.20           C  
ATOM   1626  N   CYS A 100      21.069   6.891 -13.097  1.00 94.92           N  
ATOM   1627  H   CYS A 100      20.754   7.787 -13.443  1.00 94.92           H  
ATOM   1628  CA  CYS A 100      22.151   6.922 -12.126  1.00 94.92           C  
ATOM   1629  HA  CYS A 100      22.566   5.924 -11.980  1.00 94.92           H  
ATOM   1630  C   CYS A 100      21.568   7.440 -10.806  1.00 94.92           C  
ATOM   1631  CB  CYS A 100      23.234   7.836 -12.711  1.00 94.92           C  
ATOM   1632  HB2 CYS A 100      23.504   7.453 -13.695  1.00 94.92           H  
ATOM   1633  HB3 CYS A 100      22.809   8.831 -12.844  1.00 94.92           H  
ATOM   1634  O   CYS A 100      20.928   8.490 -10.809  1.00 94.92           O  
ATOM   1635  SG  CYS A 100      24.773   8.025 -11.793  1.00 94.92           S  
ATOM   1636  N   ASN A 101      21.714   6.698  -9.709  1.00 93.64           N  
ATOM   1637  H   ASN A 101      22.215   5.824  -9.790  1.00 93.64           H  
ATOM   1638  CA  ASN A 101      21.198   7.052  -8.385  1.00 93.64           C  
ATOM   1639  HA  ASN A 101      20.788   8.062  -8.411  1.00 93.64           H  
ATOM   1640  C   ASN A 101      22.335   7.032  -7.360  1.00 93.64           C  
ATOM   1641  CB  ASN A 101      20.065   6.082  -7.993  1.00 93.64           C  
ATOM   1642  HB2 ASN A 101      20.474   5.077  -7.895  1.00 93.64           H  
ATOM   1643  HB3 ASN A 101      19.306   6.074  -8.775  1.00 93.64           H  
ATOM   1644  O   ASN A 101      23.025   6.023  -7.237  1.00 93.64           O  
ATOM   1645  CG  ASN A 101      19.380   6.467  -6.687  1.00 93.64           C  
ATOM   1646  ND2 ASN A 101      18.782   5.538  -5.981  1.00 93.64           N  
ATOM   1647 HD21 ASN A 101      18.371   5.850  -5.113  1.00 93.64           H  
ATOM   1648 HD22 ASN A 101      18.844   4.559  -6.222  1.00 93.64           H  
ATOM   1649  OD1 ASN A 101      19.328   7.617  -6.293  1.00 93.64           O  
ATOM   1650  N   ALA A 102      22.510   8.118  -6.617  1.00 90.96           N  
ATOM   1651  H   ALA A 102      21.850   8.875  -6.721  1.00 90.96           H  
ATOM   1652  CA  ALA A 102      23.447   8.209  -5.507  1.00 90.96           C  
ATOM   1653  HA  ALA A 102      24.081   7.323  -5.487  1.00 90.96           H  
ATOM   1654  C   ALA A 102      22.667   8.275  -4.194  1.00 90.96           C  
ATOM   1655  CB  ALA A 102      24.357   9.423  -5.709  1.00 90.96           C  
ATOM   1656  HB1 ALA A 102      24.922   9.302  -6.634  1.00 90.96           H  
ATOM   1657  HB2 ALA A 102      23.760  10.334  -5.761  1.00 90.96           H  
ATOM   1658  HB3 ALA A 102      25.056   9.499  -4.876  1.00 90.96           H  
ATOM   1659  O   ALA A 102      21.782   9.119  -4.036  1.00 90.96           O  
ATOM   1660  N   THR A 103      23.008   7.402  -3.247  1.00 90.22           N  
ATOM   1661  H   THR A 103      23.779   6.775  -3.426  1.00 90.22           H  
ATOM   1662  CA  THR A 103      22.450   7.443  -1.892  1.00 90.22           C  
ATOM   1663  HA  THR A 103      21.719   8.250  -1.839  1.00 90.22           H  
ATOM   1664  C   THR A 103      23.536   7.774  -0.886  1.00 90.22           C  
ATOM   1665  CB  THR A 103      21.700   6.170  -1.480  1.00 90.22           C  
ATOM   1666  HB  THR A 103      21.139   6.409  -0.576  1.00 90.22           H  
ATOM   1667  O   THR A 103      24.698   7.389  -1.042  1.00 90.22           O  
ATOM   1668  CG2 THR A 103      20.698   5.685  -2.523  1.00 90.22           C  
ATOM   1669 HG21 THR A 103      21.214   5.358  -3.426  1.00 90.22           H  
ATOM   1670 HG22 THR A 103      20.124   4.852  -2.117  1.00 90.22           H  
ATOM   1671 HG23 THR A 103      20.016   6.497  -2.774  1.00 90.22           H  
ATOM   1672  OG1 THR A 103      22.574   5.118  -1.157  1.00 90.22           O  
ATOM   1673  HG1 THR A 103      22.986   4.764  -1.949  1.00 90.22           H  
ATOM   1674  N   GLY A 104      23.167   8.492   0.164  1.00 87.65           N  
ATOM   1675  H   GLY A 104      22.219   8.835   0.223  1.00 87.65           H  
ATOM   1676  CA  GLY A 104      24.100   8.873   1.208  1.00 87.65           C  
ATOM   1677  HA2 GLY A 104      24.617   7.991   1.586  1.00 87.65           H  
ATOM   1678  HA3 GLY A 104      24.842   9.541   0.771  1.00 87.65           H  
ATOM   1679  C   GLY A 104      23.408   9.563   2.371  1.00 87.65           C  
ATOM   1680  O   GLY A 104      22.194   9.451   2.517  1.00 87.65           O  
ATOM   1681  N   ALA A 105      24.183  10.249   3.203  1.00 84.50           N  
ATOM   1682  H   ALA A 105      25.162  10.343   2.975  1.00 84.50           H  
ATOM   1683  CA  ALA A 105      23.676  11.040   4.317  1.00 84.50           C  
ATOM   1684  HA  ALA A 105      22.587  11.025   4.289  1.00 84.50           H  
ATOM   1685  C   ALA A 105      24.109  12.507   4.197  1.00 84.50           C  
ATOM   1686  CB  ALA A 105      24.115  10.400   5.638  1.00 84.50           C  
ATOM   1687  HB1 ALA A 105      23.726  10.991   6.467  1.00 84.50           H  
ATOM   1688  HB2 ALA A 105      25.203  10.381   5.699  1.00 84.50           H  
ATOM   1689  HB3 ALA A 105      23.716   9.388   5.708  1.00 84.50           H  
ATOM   1690  O   ALA A 105      25.218  12.792   3.735  1.00 84.50           O  
ATOM   1691  N   ASN A 106      23.233  13.417   4.618  1.00 82.64           N  
ATOM   1692  H   ASN A 106      22.351  13.096   4.991  1.00 82.64           H  
ATOM   1693  CA  ASN A 106      23.587  14.817   4.855  1.00 82.64           C  
ATOM   1694  HA  ASN A 106      24.306  15.139   4.102  1.00 82.64           H  
ATOM   1695  C   ASN A 106      24.269  14.995   6.226  1.00 82.64           C  
ATOM   1696  CB  ASN A 106      22.325  15.688   4.693  1.00 82.64           C  
ATOM   1697  HB2 ASN A 106      22.629  16.734   4.647  1.00 82.64           H  
ATOM   1698  HB3 ASN A 106      21.849  15.445   3.743  1.00 82.64           H  
ATOM   1699  O   ASN A 106      24.435  14.035   6.984  1.00 82.64           O  
ATOM   1700  CG  ASN A 106      21.290  15.552   5.801  1.00 82.64           C  
ATOM   1701  ND2 ASN A 106      20.245  16.342   5.762  1.00 82.64           N  
ATOM   1702 HD21 ASN A 106      19.681  16.381   6.598  1.00 82.64           H  
ATOM   1703 HD22 ASN A 106      20.200  17.079   5.072  1.00 82.64           H  
ATOM   1704  OD1 ASN A 106      21.398  14.764   6.724  1.00 82.64           O  
ATOM   1705  N   SER A 107      24.608  16.238   6.555  1.00 78.82           N  
ATOM   1706  H   SER A 107      24.663  16.914   5.807  1.00 78.82           H  
ATOM   1707  CA  SER A 107      25.266  16.660   7.794  1.00 78.82           C  
ATOM   1708  HA  SER A 107      26.265  16.227   7.826  1.00 78.82           H  
ATOM   1709  C   SER A 107      24.523  16.235   9.057  1.00 78.82           C  
ATOM   1710  CB  SER A 107      25.397  18.190   7.781  1.00 78.82           C  
ATOM   1711  HB2 SER A 107      26.056  18.481   6.963  1.00 78.82           H  
ATOM   1712  HB3 SER A 107      25.844  18.524   8.717  1.00 78.82           H  
ATOM   1713  O   SER A 107      25.148  15.965  10.079  1.00 78.82           O  
ATOM   1714  OG  SER A 107      24.137  18.827   7.602  1.00 78.82           O  
ATOM   1715  HG  SER A 107      23.639  18.804   8.422  1.00 78.82           H  
ATOM   1716  N   ASP A 108      23.198  16.125   8.969  1.00 81.14           N  
ATOM   1717  H   ASP A 108      22.769  16.375   8.090  1.00 81.14           H  
ATOM   1718  CA  ASP A 108      22.318  15.763  10.082  1.00 81.14           C  
ATOM   1719  HA  ASP A 108      22.770  16.116  11.009  1.00 81.14           H  
ATOM   1720  C   ASP A 108      22.142  14.238  10.209  1.00 81.14           C  
ATOM   1721  CB  ASP A 108      20.967  16.479   9.921  1.00 81.14           C  
ATOM   1722  HB2 ASP A 108      20.360  16.288  10.806  1.00 81.14           H  
ATOM   1723  HB3 ASP A 108      20.448  16.054   9.062  1.00 81.14           H  
ATOM   1724  O   ASP A 108      21.370  13.757  11.038  1.00 81.14           O  
ATOM   1725  CG  ASP A 108      21.081  17.999   9.734  1.00 81.14           C  
ATOM   1726  OD1 ASP A 108      22.081  18.597  10.194  1.00 81.14           O  
ATOM   1727  OD2 ASP A 108      20.165  18.545   9.080  1.00 81.14           O  
ATOM   1728  N   GLY A 109      22.820  13.452   9.362  1.00 76.77           N  
ATOM   1729  H   GLY A 109      23.427  13.904   8.693  1.00 76.77           H  
ATOM   1730  CA  GLY A 109      22.703  11.994   9.312  1.00 76.77           C  
ATOM   1731  HA2 GLY A 109      23.568  11.600   8.778  1.00 76.77           H  
ATOM   1732  HA3 GLY A 109      22.712  11.603  10.329  1.00 76.77           H  
ATOM   1733  C   GLY A 109      21.435  11.485   8.616  1.00 76.77           C  
ATOM   1734  O   GLY A 109      21.176  10.279   8.619  1.00 76.77           O  
ATOM   1735  N   THR A 110      20.647  12.368   7.997  1.00 82.72           N  
ATOM   1736  H   THR A 110      20.987  13.316   7.917  1.00 82.72           H  
ATOM   1737  CA  THR A 110      19.435  12.002   7.253  1.00 82.72           C  
ATOM   1738  HA  THR A 110      18.868  11.289   7.851  1.00 82.72           H  
ATOM   1739  C   THR A 110      19.821  11.350   5.931  1.00 82.72           C  
ATOM   1740  CB  THR A 110      18.533  13.218   6.991  1.00 82.72           C  
ATOM   1741  HB  THR A 110      19.031  13.915   6.317  1.00 82.72           H  
ATOM   1742  O   THR A 110      20.619  11.899   5.172  1.00 82.72           O  
ATOM   1743  CG2 THR A 110      17.186  12.823   6.384  1.00 82.72           C  
ATOM   1744 HG21 THR A 110      17.328  12.404   5.388  1.00 82.72           H  
ATOM   1745 HG22 THR A 110      16.685  12.097   7.024  1.00 82.72           H  
ATOM   1746 HG23 THR A 110      16.560  13.711   6.296  1.00 82.72           H  
ATOM   1747  OG1 THR A 110      18.241  13.868   8.204  1.00 82.72           O  
ATOM   1748  HG1 THR A 110      19.065  14.163   8.597  1.00 82.72           H  
ATOM   1749  N   ASN A 111      19.246  10.182   5.633  1.00 84.21           N  
ATOM   1750  H   ASN A 111      18.578   9.793   6.283  1.00 84.21           H  
ATOM   1751  CA  ASN A 111      19.482   9.502   4.361  1.00 84.21           C  
ATOM   1752  HA  ASN A 111      20.557   9.494   4.181  1.00 84.21           H  
ATOM   1753  C   ASN A 111      18.807  10.261   3.210  1.00 84.21           C  
ATOM   1754  CB  ASN A 111      18.986   8.049   4.418  1.00 84.21           C  
ATOM   1755  HB2 ASN A 111      18.989   7.640   3.408  1.00 84.21           H  
ATOM   1756  HB3 ASN A 111      17.957   8.041   4.776  1.00 84.21           H  
ATOM   1757  O   ASN A 111      17.600  10.495   3.245  1.00 84.21           O  
ATOM   1758  CG  ASN A 111      19.838   7.128   5.271  1.00 84.21           C  
ATOM   1759  ND2 ASN A 111      19.222   6.132   5.865  1.00 84.21           N  
ATOM   1760 HD21 ASN A 111      19.755   5.544   6.490  1.00 84.21           H  
ATOM   1761 HD22 ASN A 111      18.222   6.035   5.763  1.00 84.21           H  
ATOM   1762  OD1 ASN A 111      21.053   7.232   5.387  1.00 84.21           O  
ATOM   1763  N   ILE A 112      19.574  10.587   2.172  1.00 85.84           N  
ATOM   1764  H   ILE A 112      20.549  10.324   2.205  1.00 85.84           H  
ATOM   1765  CA  ILE A 112      19.105  11.280   0.969  1.00 85.84           C  
ATOM   1766  HA  ILE A 112      18.017  11.344   1.003  1.00 85.84           H  
ATOM   1767  C   ILE A 112      19.463  10.442  -0.263  1.00 85.84           C  
ATOM   1768  CB  ILE A 112      19.643  12.733   0.929  1.00 85.84           C  
ATOM   1769  HB  ILE A 112      20.731  12.701   0.992  1.00 85.84           H  
ATOM   1770  O   ILE A 112      20.502   9.780  -0.308  1.00 85.84           O  
ATOM   1771  CG1 ILE A 112      19.124  13.513   2.161  1.00 85.84           C  
ATOM   1772 HG12 ILE A 112      19.527  13.055   3.065  1.00 85.84           H  
ATOM   1773 HG13 ILE A 112      18.037  13.443   2.205  1.00 85.84           H  
ATOM   1774  CG2 ILE A 112      19.269  13.449  -0.385  1.00 85.84           C  
ATOM   1775 HG21 ILE A 112      19.699  14.450  -0.405  1.00 85.84           H  
ATOM   1776 HG22 ILE A 112      19.687  12.920  -1.242  1.00 85.84           H  
ATOM   1777 HG23 ILE A 112      18.186  13.522  -0.485  1.00 85.84           H  
ATOM   1778  CD1 ILE A 112      19.514  14.991   2.202  1.00 85.84           C  
ATOM   1779 HD11 ILE A 112      19.308  15.393   3.194  1.00 85.84           H  
ATOM   1780 HD12 ILE A 112      18.936  15.556   1.472  1.00 85.84           H  
ATOM   1781 HD13 ILE A 112      20.576  15.091   1.978  1.00 85.84           H  
ATOM   1782  N   SER A 113      18.579  10.462  -1.261  1.00 87.61           N  
ATOM   1783  H   SER A 113      17.772  11.063  -1.164  1.00 87.61           H  
ATOM   1784  CA  SER A 113      18.761   9.815  -2.562  1.00 87.61           C  
ATOM   1785  HA  SER A 113      19.756   9.374  -2.619  1.00 87.61           H  
ATOM   1786  C   SER A 113      18.609  10.864  -3.658  1.00 87.61           C  
ATOM   1787  CB  SER A 113      17.727   8.701  -2.745  1.00 87.61           C  
ATOM   1788  HB2 SER A 113      16.742   9.143  -2.895  1.00 87.61           H  
ATOM   1789  HB3 SER A 113      17.693   8.100  -1.836  1.00 87.61           H  
ATOM   1790  O   SER A 113      17.627  11.604  -3.673  1.00 87.61           O  
ATOM   1791  OG  SER A 113      18.022   7.835  -3.829  1.00 87.61           O  
ATOM   1792  HG  SER A 113      18.459   8.289  -4.553  1.00 87.61           H  
ATOM   1793  N   LEU A 114      19.563  10.914  -4.582  1.00 88.88           N  
ATOM   1794  H   LEU A 114      20.335  10.266  -4.509  1.00 88.88           H  
ATOM   1795  CA  LEU A 114      19.559  11.814  -5.735  1.00 88.88           C  
ATOM   1796  HA  LEU A 114      18.611  12.348  -5.795  1.00 88.88           H  
ATOM   1797  C   LEU A 114      19.718  10.996  -7.005  1.00 88.88           C  
ATOM   1798  CB  LEU A 114      20.709  12.825  -5.609  1.00 88.88           C  
ATOM   1799  HB2 LEU A 114      21.640  12.270  -5.494  1.00 88.88           H  
ATOM   1800  HB3 LEU A 114      20.778  13.406  -6.529  1.00 88.88           H  
ATOM   1801  O   LEU A 114      20.507  10.057  -7.028  1.00 88.88           O  
ATOM   1802  CG  LEU A 114      20.554  13.791  -4.426  1.00 88.88           C  
ATOM   1803  HG  LEU A 114      20.384  13.230  -3.506  1.00 88.88           H  
ATOM   1804  CD1 LEU A 114      21.838  14.582  -4.257  1.00 88.88           C  
ATOM   1805 HD11 LEU A 114      21.743  15.226  -3.382  1.00 88.88           H  
ATOM   1806 HD12 LEU A 114      22.026  15.195  -5.139  1.00 88.88           H  
ATOM   1807 HD13 LEU A 114      22.670  13.900  -4.085  1.00 88.88           H  
ATOM   1808  CD2 LEU A 114      19.408  14.782  -4.628  1.00 88.88           C  
ATOM   1809 HD21 LEU A 114      19.543  15.333  -5.560  1.00 88.88           H  
ATOM   1810 HD22 LEU A 114      18.455  14.254  -4.646  1.00 88.88           H  
ATOM   1811 HD23 LEU A 114      19.386  15.487  -3.797  1.00 88.88           H  
ATOM   1812  N   PHE A 115      19.013  11.362  -8.074  1.00 92.15           N  
ATOM   1813  H   PHE A 115      18.425  12.182  -8.036  1.00 92.15           H  
ATOM   1814  CA  PHE A 115      19.080  10.623  -9.331  1.00 92.15           C  
ATOM   1815  HA  PHE A 115      19.995  10.032  -9.323  1.00 92.15           H  
ATOM   1816  C   PHE A 115      19.173  11.538 -10.554  1.00 92.15           C  
ATOM   1817  CB  PHE A 115      17.909   9.634  -9.427  1.00 92.15           C  
ATOM   1818  HB2 PHE A 115      17.951   8.961  -8.571  1.00 92.15           H  
ATOM   1819  HB3 PHE A 115      18.048   9.024 -10.319  1.00 92.15           H  
ATOM   1820  O   PHE A 115      18.609  12.628 -10.578  1.00 92.15           O  
ATOM   1821  CG  PHE A 115      16.539  10.284  -9.485  1.00 92.15           C  
ATOM   1822  CD1 PHE A 115      15.793  10.464  -8.305  1.00 92.15           C  
ATOM   1823  HD1 PHE A 115      16.186  10.124  -7.358  1.00 92.15           H  
ATOM   1824  CD2 PHE A 115      16.032  10.756 -10.711  1.00 92.15           C  
ATOM   1825  HD2 PHE A 115      16.631  10.671 -11.606  1.00 92.15           H  
ATOM   1826  CE1 PHE A 115      14.549  11.117  -8.352  1.00 92.15           C  
ATOM   1827  HE1 PHE A 115      13.992  11.275  -7.440  1.00 92.15           H  
ATOM   1828  CE2 PHE A 115      14.791  11.417 -10.756  1.00 92.15           C  
ATOM   1829  HE2 PHE A 115      14.438  11.844 -11.683  1.00 92.15           H  
ATOM   1830  CZ  PHE A 115      14.049  11.596  -9.576  1.00 92.15           C  
ATOM   1831  HZ  PHE A 115      13.114  12.136  -9.597  1.00 92.15           H  
ATOM   1832  N   ALA A 116      19.830  11.038 -11.598  1.00 92.94           N  
ATOM   1833  H   ALA A 116      20.282  10.143 -11.476  1.00 92.94           H  
ATOM   1834  CA  ALA A 116      19.883  11.626 -12.932  1.00 92.94           C  
ATOM   1835  HA  ALA A 116      19.167  12.446 -12.994  1.00 92.94           H  
ATOM   1836  C   ALA A 116      19.492  10.568 -13.974  1.00 92.94           C  
ATOM   1837  CB  ALA A 116      21.280  12.204 -13.167  1.00 92.94           C  
ATOM   1838  HB1 ALA A 116      21.503  12.941 -12.396  1.00 92.94           H  
ATOM   1839  HB2 ALA A 116      22.031  11.414 -13.128  1.00 92.94           H  
ATOM   1840  HB3 ALA A 116      21.324  12.701 -14.136  1.00 92.94           H  
ATOM   1841  O   ALA A 116      19.711   9.370 -13.765  1.00 92.94           O  
ATOM   1842  N   LYS A 117      18.878  10.988 -15.086  1.00 95.79           N  
ATOM   1843  H   LYS A 117      18.818  11.981 -15.256  1.00 95.79           H  
ATOM   1844  CA  LYS A 117      18.356  10.084 -16.124  1.00 95.79           C  
ATOM   1845  HA  LYS A 117      18.749   9.083 -15.950  1.00 95.79           H  
ATOM   1846  C   LYS A 117      18.827  10.500 -17.515  1.00 95.79           C  
ATOM   1847  CB  LYS A 117      16.819  10.021 -16.081  1.00 95.79           C  
ATOM   1848  HB2 LYS A 117      16.422  11.029 -16.208  1.00 95.79           H  
ATOM   1849  HB3 LYS A 117      16.474   9.413 -16.916  1.00 95.79           H  
ATOM   1850  O   LYS A 117      18.904  11.691 -17.802  1.00 95.79           O  
ATOM   1851  CG  LYS A 117      16.268   9.415 -14.781  1.00 95.79           C  
ATOM   1852  HG2 LYS A 117      16.635   8.394 -14.684  1.00 95.79           H  
ATOM   1853  HG3 LYS A 117      16.612   9.999 -13.927  1.00 95.79           H  
ATOM   1854  CD  LYS A 117      14.734   9.410 -14.792  1.00 95.79           C  
ATOM   1855  HD2 LYS A 117      14.382  10.435 -14.907  1.00 95.79           H  
ATOM   1856  HD3 LYS A 117      14.385   8.821 -15.640  1.00 95.79           H  
ATOM   1857  CE  LYS A 117      14.181   8.821 -13.489  1.00 95.79           C  
ATOM   1858  HE2 LYS A 117      14.610   9.369 -12.650  1.00 95.79           H  
ATOM   1859  HE3 LYS A 117      14.504   7.782 -13.416  1.00 95.79           H  
ATOM   1860  NZ  LYS A 117      12.698   8.900 -13.441  1.00 95.79           N  
ATOM   1861  HZ1 LYS A 117      12.342   8.518 -12.576  1.00 95.79           H  
ATOM   1862  HZ2 LYS A 117      12.394   9.862 -13.504  1.00 95.79           H  
ATOM   1863  HZ3 LYS A 117      12.286   8.391 -14.210  1.00 95.79           H  
ATOM   1864  N   LYS A 118      19.066   9.518 -18.385  1.00 95.63           N  
ATOM   1865  H   LYS A 118      18.984   8.566 -18.058  1.00 95.63           H  
ATOM   1866  CA  LYS A 118      19.351   9.726 -19.811  1.00 95.63           C  
ATOM   1867  HA  LYS A 118      18.957  10.699 -20.104  1.00 95.63           H  
ATOM   1868  C   LYS A 118      18.647   8.658 -20.643  1.00 95.63           C  
ATOM   1869  CB  LYS A 118      20.872   9.710 -20.043  1.00 95.63           C  
ATOM   1870  HB2 LYS A 118      21.228   8.682 -19.976  1.00 95.63           H  
ATOM   1871  HB3 LYS A 118      21.364  10.280 -19.256  1.00 95.63           H  
ATOM   1872  O   LYS A 118      18.632   7.490 -20.256  1.00 95.63           O  
ATOM   1873  CG  LYS A 118      21.320  10.307 -21.386  1.00 95.63           C  
ATOM   1874  HG2 LYS A 118      22.368  10.049 -21.533  1.00 95.63           H  
ATOM   1875  HG3 LYS A 118      20.747   9.867 -22.202  1.00 95.63           H  
ATOM   1876  CD  LYS A 118      21.202  11.839 -21.425  1.00 95.63           C  
ATOM   1877  HD2 LYS A 118      21.749  12.257 -20.580  1.00 95.63           H  
ATOM   1878  HD3 LYS A 118      20.156  12.139 -21.365  1.00 95.63           H  
ATOM   1879  CE  LYS A 118      21.817  12.347 -22.734  1.00 95.63           C  
ATOM   1880  HE2 LYS A 118      21.239  11.953 -23.571  1.00 95.63           H  
ATOM   1881  HE3 LYS A 118      22.826  11.944 -22.818  1.00 95.63           H  
ATOM   1882  NZ  LYS A 118      21.868  13.829 -22.790  1.00 95.63           N  
ATOM   1883  HZ1 LYS A 118      20.940  14.226 -22.741  1.00 95.63           H  
ATOM   1884  HZ2 LYS A 118      22.430  14.183 -22.029  1.00 95.63           H  
ATOM   1885  HZ3 LYS A 118      22.301  14.121 -23.654  1.00 95.63           H  
ATOM   1886  N   ALA A 119      18.039   9.068 -21.750  1.00 96.02           N  
ATOM   1887  H   ALA A 119      18.145  10.027 -22.046  1.00 96.02           H  
ATOM   1888  CA  ALA A 119      17.415   8.160 -22.705  1.00 96.02           C  
ATOM   1889  HA  ALA A 119      17.085   7.257 -22.191  1.00 96.02           H  
ATOM   1890  C   ALA A 119      18.421   7.738 -23.782  1.00 96.02           C  
ATOM   1891  CB  ALA A 119      16.173   8.833 -23.301  1.00 96.02           C  
ATOM   1892  HB1 ALA A 119      15.476   9.112 -22.512  1.00 96.02           H  
ATOM   1893  HB2 ALA A 119      15.678   8.143 -23.985  1.00 96.02           H  
ATOM   1894  HB3 ALA A 119      16.462   9.721 -23.864  1.00 96.02           H  
ATOM   1895  O   ALA A 119      19.257   8.545 -24.191  1.00 96.02           O  
ATOM   1896  N   VAL A 120      18.314   6.482 -24.212  1.00 94.64           N  
ATOM   1897  H   VAL A 120      17.639   5.872 -23.773  1.00 94.64           H  
ATOM   1898  CA  VAL A 120      18.950   5.954 -25.420  1.00 94.64           C  
ATOM   1899  HA  VAL A 120      19.615   6.704 -25.848  1.00 94.64           H  
ATOM   1900  C   VAL A 120      17.847   5.655 -26.418  1.00 94.64           C  
ATOM   1901  CB  VAL A 120      19.768   4.688 -25.129  1.00 94.64           C  
ATOM   1902  HB  VAL A 120      19.120   3.908 -24.728  1.00 94.64           H  
ATOM   1903  O   VAL A 120      16.937   4.881 -26.112  1.00 94.64           O  
ATOM   1904  CG1 VAL A 120      20.463   4.169 -26.391  1.00 94.64           C  
ATOM   1905 HG11 VAL A 120      21.127   4.932 -26.796  1.00 94.64           H  
ATOM   1906 HG12 VAL A 120      21.039   3.273 -26.159  1.00 94.64           H  
ATOM   1907 HG13 VAL A 120      19.721   3.913 -27.148  1.00 94.64           H  
ATOM   1908  CG2 VAL A 120      20.842   5.000 -24.094  1.00 94.64           C  
ATOM   1909 HG21 VAL A 120      21.427   5.841 -24.466  1.00 94.64           H  
ATOM   1910 HG22 VAL A 120      20.388   5.266 -23.140  1.00 94.64           H  
ATOM   1911 HG23 VAL A 120      21.481   4.129 -23.947  1.00 94.64           H  
ATOM   1912  N   GLU A 121      17.917   6.286 -27.579  1.00 93.05           N  
ATOM   1913  H   GLU A 121      18.716   6.874 -27.769  1.00 93.05           H  
ATOM   1914  CA  GLU A 121      16.918   6.166 -28.637  1.00 93.05           C  
ATOM   1915  HA  GLU A 121      15.968   5.862 -28.199  1.00 93.05           H  
ATOM   1916  C   GLU A 121      17.320   5.071 -29.630  1.00 93.05           C  
ATOM   1917  CB  GLU A 121      16.696   7.537 -29.295  1.00 93.05           C  
ATOM   1918  HB2 GLU A 121      16.047   7.418 -30.163  1.00 93.05           H  
ATOM   1919  HB3 GLU A 121      17.659   7.932 -29.617  1.00 93.05           H  
ATOM   1920  O   GLU A 121      18.504   4.786 -29.816  1.00 93.05           O  
ATOM   1921  CG  GLU A 121      16.034   8.509 -28.297  1.00 93.05           C  
ATOM   1922  HG2 GLU A 121      15.048   8.121 -28.042  1.00 93.05           H  
ATOM   1923  HG3 GLU A 121      16.619   8.533 -27.377  1.00 93.05           H  
ATOM   1924  CD  GLU A 121      15.892   9.954 -28.797  1.00 93.05           C  
ATOM   1925  OE1 GLU A 121      15.471  10.791 -27.961  1.00 93.05           O  
ATOM   1926  OE2 GLU A 121      16.236  10.230 -29.961  1.00 93.05           O  
ATOM   1927  N   TYR A 122      16.325   4.422 -30.234  1.00 89.49           N  
ATOM   1928  H   TYR A 122      15.384   4.772 -30.125  1.00 89.49           H  
ATOM   1929  CA  TYR A 122      16.529   3.405 -31.262  1.00 89.49           C  
ATOM   1930  HA  TYR A 122      17.588   3.159 -31.335  1.00 89.49           H  
ATOM   1931  C   TYR A 122      16.061   3.942 -32.605  1.00 89.49           C  
ATOM   1932  CB  TYR A 122      15.763   2.123 -30.923  1.00 89.49           C  
ATOM   1933  HB2 TYR A 122      16.076   1.763 -29.943  1.00 89.49           H  
ATOM   1934  HB3 TYR A 122      14.697   2.341 -30.867  1.00 89.49           H  
ATOM   1935  O   TYR A 122      14.895   4.311 -32.737  1.00 89.49           O  
ATOM   1936  CG  TYR A 122      15.998   1.002 -31.910  1.00 89.49           C  
ATOM   1937  CD1 TYR A 122      15.022   0.691 -32.877  1.00 89.49           C  
ATOM   1938  HD1 TYR A 122      14.105   1.260 -32.918  1.00 89.49           H  
ATOM   1939  CD2 TYR A 122      17.206   0.284 -31.870  1.00 89.49           C  
ATOM   1940  HD2 TYR A 122      17.961   0.544 -31.143  1.00 89.49           H  
ATOM   1941  CE1 TYR A 122      15.254  -0.344 -33.802  1.00 89.49           C  
ATOM   1942  HE1 TYR A 122      14.502  -0.592 -34.536  1.00 89.49           H  
ATOM   1943  CE2 TYR A 122      17.441  -0.750 -32.790  1.00 89.49           C  
ATOM   1944  HE2 TYR A 122      18.372  -1.297 -32.773  1.00 89.49           H  
ATOM   1945  OH  TYR A 122      16.722  -2.063 -34.638  1.00 89.49           O  
ATOM   1946  HH  TYR A 122      16.098  -2.100 -35.366  1.00 89.49           H  
ATOM   1947  CZ  TYR A 122      16.470  -1.059 -33.763  1.00 89.49           C  
ATOM   1948  N   GLU A 123      16.936   3.913 -33.602  1.00 84.79           N  
ATOM   1949  H   GLU A 123      17.874   3.581 -33.426  1.00 84.79           H  
ATOM   1950  CA  GLU A 123      16.591   4.272 -34.973  1.00 84.79           C  
ATOM   1951  HA  GLU A 123      15.511   4.387 -35.063  1.00 84.79           H  
ATOM   1952  C   GLU A 123      17.013   3.163 -35.934  1.00 84.79           C  
ATOM   1953  CB  GLU A 123      17.223   5.611 -35.372  1.00 84.79           C  
ATOM   1954  HB2 GLU A 123      17.112   5.725 -36.450  1.00 84.79           H  
ATOM   1955  HB3 GLU A 123      18.286   5.595 -35.133  1.00 84.79           H  
ATOM   1956  O   GLU A 123      18.140   2.669 -35.903  1.00 84.79           O  
ATOM   1957  CG  GLU A 123      16.545   6.809 -34.685  1.00 84.79           C  
ATOM   1958  HG2 GLU A 123      16.692   6.732 -33.608  1.00 84.79           H  
ATOM   1959  HG3 GLU A 123      15.475   6.761 -34.886  1.00 84.79           H  
ATOM   1960  CD  GLU A 123      17.088   8.162 -35.178  1.00 84.79           C  
ATOM   1961  OE1 GLU A 123      16.526   9.193 -34.752  1.00 84.79           O  
ATOM   1962  OE2 GLU A 123      18.059   8.160 -35.972  1.00 84.79           O  
ATOM   1963  N   THR A 124      16.108   2.774 -36.829  1.00 75.45           N  
ATOM   1964  H   THR A 124      15.183   3.179 -36.804  1.00 75.45           H  
ATOM   1965  CA  THR A 124      16.432   1.896 -37.957  1.00 75.45           C  
ATOM   1966  HA  THR A 124      17.178   1.162 -37.653  1.00 75.45           H  
ATOM   1967  C   THR A 124      17.019   2.732 -39.086  1.00 75.45           C  
ATOM   1968  CB  THR A 124      15.195   1.133 -38.449  1.00 75.45           C  
ATOM   1969  HB  THR A 124      15.426   0.652 -39.399  1.00 75.45           H  
ATOM   1970  O   THR A 124      16.280   3.323 -39.874  1.00 75.45           O  
ATOM   1971  CG2 THR A 124      14.770   0.060 -37.453  1.00 75.45           C  
ATOM   1972 HG21 THR A 124      14.470   0.532 -36.518  1.00 75.45           H  
ATOM   1973 HG22 THR A 124      15.601  -0.624 -37.275  1.00 75.45           H  
ATOM   1974 HG23 THR A 124      13.928  -0.498 -37.862  1.00 75.45           H  
ATOM   1975  OG1 THR A 124      14.104   2.011 -38.623  1.00 75.45           O  
ATOM   1976  HG1 THR A 124      14.417   2.720 -39.191  1.00 75.45           H  
ATOM   1977  N   ASN A 125      18.345   2.785 -39.188  1.00 68.57           N  
ATOM   1978  H   ASN A 125      18.907   2.349 -38.471  1.00 68.57           H  
ATOM   1979  CA  ASN A 125      19.010   3.544 -40.241  1.00 68.57           C  
ATOM   1980  HA  ASN A 125      18.312   4.288 -40.627  1.00 68.57           H  
ATOM   1981  C   ASN A 125      19.378   2.638 -41.428  1.00 68.57           C  
ATOM   1982  CB  ASN A 125      20.165   4.350 -39.638  1.00 68.57           C  
ATOM   1983  HB2 ASN A 125      21.005   3.697 -39.396  1.00 68.57           H  
ATOM   1984  HB3 ASN A 125      19.821   4.825 -38.719  1.00 68.57           H  
ATOM   1985  O   ASN A 125      20.502   2.146 -41.554  1.00 68.57           O  
ATOM   1986  CG  ASN A 125      20.623   5.441 -40.588  1.00 68.57           C  
ATOM   1987  ND2 ASN A 125      21.142   6.527 -40.071  1.00 68.57           N  
ATOM   1988 HD21 ASN A 125      21.375   7.273 -40.710  1.00 68.57           H  
ATOM   1989 HD22 ASN A 125      21.127   6.672 -39.071  1.00 68.57           H  
ATOM   1990  OD1 ASN A 125      20.512   5.337 -41.802  1.00 68.57           O  
ATOM   1991  N   SER A 126      18.400   2.411 -42.312  1.00 70.46           N  
ATOM   1992  H   SER A 126      17.498   2.831 -42.135  1.00 70.46           H  
ATOM   1993  CA  SER A 126      18.598   1.604 -43.526  1.00 70.46           C  
ATOM   1994  HA  SER A 126      18.950   0.618 -43.220  1.00 70.46           H  
ATOM   1995  C   SER A 126      19.673   2.191 -44.452  1.00 70.46           C  
ATOM   1996  CB  SER A 126      17.276   1.413 -44.278  1.00 70.46           C  
ATOM   1997  HB2 SER A 126      17.461   0.794 -45.157  1.00 70.46           H  
ATOM   1998  HB3 SER A 126      16.563   0.896 -43.636  1.00 70.46           H  
ATOM   1999  O   SER A 126      20.428   1.438 -45.068  1.00 70.46           O  
ATOM   2000  OG  SER A 126      16.723   2.646 -44.697  1.00 70.46           O  
ATOM   2001  HG  SER A 126      16.148   3.007 -44.018  1.00 70.46           H  
ATOM   2002  N   THR A 127      19.809   3.519 -44.491  1.00 71.28           N  
ATOM   2003  H   THR A 127      19.132   4.089 -44.005  1.00 71.28           H  
ATOM   2004  CA  THR A 127      20.832   4.226 -45.272  1.00 71.28           C  
ATOM   2005  HA  THR A 127      20.776   3.886 -46.306  1.00 71.28           H  
ATOM   2006  C   THR A 127      22.238   3.928 -44.757  1.00 71.28           C  
ATOM   2007  CB  THR A 127      20.570   5.740 -45.255  1.00 71.28           C  
ATOM   2008  HB  THR A 127      20.732   6.135 -44.252  1.00 71.28           H  
ATOM   2009  O   THR A 127      23.102   3.532 -45.538  1.00 71.28           O  
ATOM   2010  CG2 THR A 127      21.456   6.493 -46.245  1.00 71.28           C  
ATOM   2011 HG21 THR A 127      21.306   6.106 -47.252  1.00 71.28           H  
ATOM   2012 HG22 THR A 127      22.505   6.387 -45.968  1.00 71.28           H  
ATOM   2013 HG23 THR A 127      21.206   7.554 -46.226  1.00 71.28           H  
ATOM   2014  OG1 THR A 127      19.233   5.977 -45.631  1.00 71.28           O  
ATOM   2015  HG1 THR A 127      19.067   6.920 -45.558  1.00 71.28           H  
ATOM   2016  N   ALA A 128      22.462   4.029 -43.446  1.00 66.10           N  
ATOM   2017  H   ALA A 128      21.716   4.360 -42.851  1.00 66.10           H  
ATOM   2018  CA  ALA A 128      23.761   3.757 -42.838  1.00 66.10           C  
ATOM   2019  HA  ALA A 128      24.520   4.333 -43.367  1.00 66.10           H  
ATOM   2020  C   ALA A 128      24.156   2.271 -42.942  1.00 66.10           C  
ATOM   2021  CB  ALA A 128      23.719   4.250 -41.395  1.00 66.10           C  
ATOM   2022  HB1 ALA A 128      23.506   5.319 -41.380  1.00 66.10           H  
ATOM   2023  HB2 ALA A 128      24.693   4.086 -40.934  1.00 66.10           H  
ATOM   2024  HB3 ALA A 128      22.942   3.715 -40.849  1.00 66.10           H  
ATOM   2025  O   ALA A 128      25.324   1.963 -43.180  1.00 66.10           O  
ATOM   2026  N   LEU A 129      23.191   1.343 -42.871  1.00 65.97           N  
ATOM   2027  H   LEU A 129      22.258   1.636 -42.617  1.00 65.97           H  
ATOM   2028  CA  LEU A 129      23.440  -0.072 -43.178  1.00 65.97           C  
ATOM   2029  HA  LEU A 129      24.250  -0.418 -42.536  1.00 65.97           H  
ATOM   2030  C   LEU A 129      23.903  -0.256 -44.637  1.00 65.97           C  
ATOM   2031  CB  LEU A 129      22.170  -0.894 -42.868  1.00 65.97           C  
ATOM   2032  HB2 LEU A 129      21.921  -0.787 -41.813  1.00 65.97           H  
ATOM   2033  HB3 LEU A 129      21.346  -0.480 -43.450  1.00 65.97           H  
ATOM   2034  O   LEU A 129      24.853  -0.995 -44.898  1.00 65.97           O  
ATOM   2035  CG  LEU A 129      22.302  -2.393 -43.208  1.00 65.97           C  
ATOM   2036  HG  LEU A 129      22.693  -2.494 -44.221  1.00 65.97           H  
ATOM   2037  CD1 LEU A 129      23.226  -3.169 -42.266  1.00 65.97           C  
ATOM   2038 HD11 LEU A 129      24.082  -2.564 -41.967  1.00 65.97           H  
ATOM   2039 HD12 LEU A 129      22.682  -3.500 -41.382  1.00 65.97           H  
ATOM   2040 HD13 LEU A 129      23.595  -4.057 -42.780  1.00 65.97           H  
ATOM   2041  CD2 LEU A 129      20.932  -3.071 -43.207  1.00 65.97           C  
ATOM   2042 HD21 LEU A 129      20.459  -2.955 -42.232  1.00 65.97           H  
ATOM   2043 HD22 LEU A 129      21.045  -4.131 -43.431  1.00 65.97           H  
ATOM   2044 HD23 LEU A 129      20.298  -2.611 -43.964  1.00 65.97           H  
ATOM   2045  N   ILE A 130      23.263   0.419 -45.601  1.00 73.85           N  
ATOM   2046  H   ILE A 130      22.492   1.014 -45.336  1.00 73.85           H  
ATOM   2047  CA  ILE A 130      23.666   0.366 -47.016  1.00 73.85           C  
ATOM   2048  HA  ILE A 130      23.717  -0.681 -47.317  1.00 73.85           H  
ATOM   2049  C   ILE A 130      25.075   0.944 -47.209  1.00 73.85           C  
ATOM   2050  CB  ILE A 130      22.621   1.074 -47.914  1.00 73.85           C  
ATOM   2051  HB  ILE A 130      22.396   2.051 -47.486  1.00 73.85           H  
ATOM   2052  O   ILE A 130      25.859   0.388 -47.984  1.00 73.85           O  
ATOM   2053  CG1 ILE A 130      21.317   0.248 -47.970  1.00 73.85           C  
ATOM   2054 HG12 ILE A 130      21.059  -0.103 -46.971  1.00 73.85           H  
ATOM   2055 HG13 ILE A 130      21.472  -0.636 -48.590  1.00 73.85           H  
ATOM   2056  CG2 ILE A 130      23.156   1.294 -49.346  1.00 73.85           C  
ATOM   2057 HG21 ILE A 130      23.983   2.004 -49.320  1.00 73.85           H  
ATOM   2058 HG22 ILE A 130      23.497   0.346 -49.764  1.00 73.85           H  
ATOM   2059 HG23 ILE A 130      22.380   1.721 -49.980  1.00 73.85           H  
ATOM   2060  CD1 ILE A 130      20.114   1.034 -48.510  1.00 73.85           C  
ATOM   2061 HD11 ILE A 130      19.215   0.427 -48.404  1.00 73.85           H  
ATOM   2062 HD12 ILE A 130      19.983   1.952 -47.936  1.00 73.85           H  
ATOM   2063 HD13 ILE A 130      20.246   1.277 -49.564  1.00 73.85           H  
ATOM   2064  N   GLU A 131      25.417   2.032 -46.521  1.00 71.69           N  
ATOM   2065  H   GLU A 131      24.727   2.468 -45.926  1.00 71.69           H  
ATOM   2066  CA  GLU A 131      26.754   2.630 -46.573  1.00 71.69           C  
ATOM   2067  HA  GLU A 131      27.029   2.788 -47.616  1.00 71.69           H  
ATOM   2068  C   GLU A 131      27.830   1.716 -45.987  1.00 71.69           C  
ATOM   2069  CB  GLU A 131      26.771   3.993 -45.878  1.00 71.69           C  
ATOM   2070  HB2 GLU A 131      27.808   4.299 -45.744  1.00 71.69           H  
ATOM   2071  HB3 GLU A 131      26.294   3.917 -44.901  1.00 71.69           H  
ATOM   2072  O   GLU A 131      28.863   1.525 -46.632  1.00 71.69           O  
ATOM   2073  CG  GLU A 131      26.064   5.047 -46.739  1.00 71.69           C  
ATOM   2074  HG2 GLU A 131      25.009   4.792 -46.840  1.00 71.69           H  
ATOM   2075  HG3 GLU A 131      26.501   5.023 -47.737  1.00 71.69           H  
ATOM   2076  CD  GLU A 131      26.194   6.464 -46.172  1.00 71.69           C  
ATOM   2077  OE1 GLU A 131      25.988   7.391 -46.987  1.00 71.69           O  
ATOM   2078  OE2 GLU A 131      26.525   6.605 -44.975  1.00 71.69           O  
ATOM   2079  N   GLU A 132      27.579   1.069 -44.848  1.00 67.55           N  
ATOM   2080  H   GLU A 132      26.751   1.304 -44.320  1.00 67.55           H  
ATOM   2081  CA  GLU A 132      28.543   0.134 -44.261  1.00 67.55           C  
ATOM   2082  HA  GLU A 132      29.510   0.636 -44.248  1.00 67.55           H  
ATOM   2083  C   GLU A 132      28.706  -1.125 -45.133  1.00 67.55           C  
ATOM   2084  CB  GLU A 132      28.154  -0.181 -42.806  1.00 67.55           C  
ATOM   2085  HB2 GLU A 132      27.873   0.743 -42.301  1.00 67.55           H  
ATOM   2086  HB3 GLU A 132      27.283  -0.837 -42.808  1.00 67.55           H  
ATOM   2087  O   GLU A 132      29.826  -1.580 -45.363  1.00 67.55           O  
ATOM   2088  CG  GLU A 132      29.283  -0.850 -41.995  1.00 67.55           C  
ATOM   2089  HG2 GLU A 132      28.879  -1.110 -41.016  1.00 67.55           H  
ATOM   2090  HG3 GLU A 132      29.557  -1.782 -42.489  1.00 67.55           H  
ATOM   2091  CD  GLU A 132      30.554   0.010 -41.787  1.00 67.55           C  
ATOM   2092  OE1 GLU A 132      31.552  -0.527 -41.254  1.00 67.55           O  
ATOM   2093  OE2 GLU A 132      30.600   1.194 -42.193  1.00 67.55           O  
ATOM   2094  N   ILE A 133      27.629  -1.626 -45.757  1.00 69.16           N  
ATOM   2095  H   ILE A 133      26.727  -1.240 -45.517  1.00 69.16           H  
ATOM   2096  CA  ILE A 133      27.716  -2.698 -46.768  1.00 69.16           C  
ATOM   2097  HA  ILE A 133      28.235  -3.546 -46.321  1.00 69.16           H  
ATOM   2098  C   ILE A 133      28.553  -2.250 -47.976  1.00 69.16           C  
ATOM   2099  CB  ILE A 133      26.304  -3.164 -47.201  1.00 69.16           C  
ATOM   2100  HB  ILE A 133      25.711  -2.282 -47.446  1.00 69.16           H  
ATOM   2101  O   ILE A 133      29.378  -3.020 -48.480  1.00 69.16           O  
ATOM   2102  CG1 ILE A 133      25.611  -3.924 -46.048  1.00 69.16           C  
ATOM   2103 HG12 ILE A 133      25.721  -3.364 -45.119  1.00 69.16           H  
ATOM   2104 HG13 ILE A 133      26.100  -4.887 -45.900  1.00 69.16           H  
ATOM   2105  CG2 ILE A 133      26.362  -4.069 -48.454  1.00 69.16           C  
ATOM   2106 HG21 ILE A 133      25.364  -4.419 -48.715  1.00 69.16           H  
ATOM   2107 HG22 ILE A 133      27.008  -4.924 -48.257  1.00 69.16           H  
ATOM   2108 HG23 ILE A 133      26.744  -3.510 -49.309  1.00 69.16           H  
ATOM   2109  CD1 ILE A 133      24.110  -4.155 -46.275  1.00 69.16           C  
ATOM   2110 HD11 ILE A 133      23.617  -3.209 -46.497  1.00 69.16           H  
ATOM   2111 HD12 ILE A 133      23.673  -4.574 -45.368  1.00 69.16           H  
ATOM   2112 HD13 ILE A 133      23.941  -4.859 -47.090  1.00 69.16           H  
ATOM   2113  N   ARG A 134      28.365  -1.016 -48.468  1.00 77.11           N  
ATOM   2114  H   ARG A 134      27.684  -0.428 -48.009  1.00 77.11           H  
ATOM   2115  CA  ARG A 134      29.177  -0.457 -49.566  1.00 77.11           C  
ATOM   2116  HA  ARG A 134      29.159  -1.140 -50.416  1.00 77.11           H  
ATOM   2117  C   ARG A 134      30.644  -0.338 -49.161  1.00 77.11           C  
ATOM   2118  CB  ARG A 134      28.645   0.918 -49.997  1.00 77.11           C  
ATOM   2119  HB2 ARG A 134      28.443   1.519 -49.110  1.00 77.11           H  
ATOM   2120  HB3 ARG A 134      29.416   1.428 -50.573  1.00 77.11           H  
ATOM   2121  O   ARG A 134      31.516  -0.627 -49.981  1.00 77.11           O  
ATOM   2122  CG  ARG A 134      27.382   0.847 -50.863  1.00 77.11           C  
ATOM   2123  HG2 ARG A 134      26.616   0.247 -50.373  1.00 77.11           H  
ATOM   2124  HG3 ARG A 134      27.625   0.394 -51.824  1.00 77.11           H  
ATOM   2125  CD  ARG A 134      26.859   2.273 -51.080  1.00 77.11           C  
ATOM   2126  HD2 ARG A 134      26.658   2.707 -50.101  1.00 77.11           H  
ATOM   2127  HD3 ARG A 134      27.630   2.868 -51.570  1.00 77.11           H  
ATOM   2128  NE  ARG A 134      25.626   2.304 -51.890  1.00 77.11           N  
ATOM   2129  HE  ARG A 134      25.362   1.455 -52.370  1.00 77.11           H  
ATOM   2130  NH1 ARG A 134      25.012   4.460 -51.359  1.00 77.11           N  
ATOM   2131 HH11 ARG A 134      24.340   5.214 -51.385  1.00 77.11           H  
ATOM   2132 HH12 ARG A 134      25.790   4.547 -50.721  1.00 77.11           H  
ATOM   2133  NH2 ARG A 134      23.714   3.248 -52.700  1.00 77.11           N  
ATOM   2134 HH21 ARG A 134      23.463   2.390 -53.170  1.00 77.11           H  
ATOM   2135 HH22 ARG A 134      23.090   4.040 -52.734  1.00 77.11           H  
ATOM   2136  CZ  ARG A 134      24.797   3.333 -51.980  1.00 77.11           C  
ATOM   2137  N   ARG A 135      30.918   0.052 -47.915  1.00 71.74           N  
ATOM   2138  H   ARG A 135      30.141   0.308 -47.322  1.00 71.74           H  
ATOM   2139  CA  ARG A 135      32.268   0.169 -47.365  1.00 71.74           C  
ATOM   2140  HA  ARG A 135      32.874   0.764 -48.048  1.00 71.74           H  
ATOM   2141  C   ARG A 135      32.950  -1.198 -47.258  1.00 71.74           C  
ATOM   2142  CB  ARG A 135      32.184   0.899 -46.020  1.00 71.74           C  
ATOM   2143  HB2 ARG A 135      31.588   1.807 -46.123  1.00 71.74           H  
ATOM   2144  HB3 ARG A 135      31.702   0.251 -45.288  1.00 71.74           H  
ATOM   2145  O   ARG A 135      34.045  -1.352 -47.794  1.00 71.74           O  
ATOM   2146  CG  ARG A 135      33.580   1.279 -45.536  1.00 71.74           C  
ATOM   2147  HG2 ARG A 135      34.221   0.399 -45.585  1.00 71.74           H  
ATOM   2148  HG3 ARG A 135      34.008   2.059 -46.166  1.00 71.74           H  
ATOM   2149  CD  ARG A 135      33.523   1.752 -44.089  1.00 71.74           C  
ATOM   2150  HD2 ARG A 135      32.751   1.191 -43.562  1.00 71.74           H  
ATOM   2151  HD3 ARG A 135      33.271   2.812 -44.050  1.00 71.74           H  
ATOM   2152  NE  ARG A 135      34.815   1.491 -43.443  1.00 71.74           N  
ATOM   2153  HE  ARG A 135      35.523   1.035 -44.000  1.00 71.74           H  
ATOM   2154  NH1 ARG A 135      34.136   2.091 -41.348  1.00 71.74           N  
ATOM   2155 HH11 ARG A 135      33.190   2.123 -41.701  1.00 71.74           H  
ATOM   2156 HH12 ARG A 135      34.235   2.021 -40.345  1.00 71.74           H  
ATOM   2157  NH2 ARG A 135      36.190   1.236 -41.670  1.00 71.74           N  
ATOM   2158 HH21 ARG A 135      36.330   1.261 -40.671  1.00 71.74           H  
ATOM   2159 HH22 ARG A 135      36.847   0.773 -42.282  1.00 71.74           H  
ATOM   2160  CZ  ARG A 135      35.041   1.615 -42.155  1.00 71.74           C  
ATOM   2161  N   ILE A 136      32.281  -2.204 -46.690  1.00 64.08           N  
ATOM   2162  H   ILE A 136      31.401  -1.990 -46.244  1.00 64.08           H  
ATOM   2163  CA  ILE A 136      32.803  -3.579 -46.579  1.00 64.08           C  
ATOM   2164  HA  ILE A 136      33.759  -3.544 -46.057  1.00 64.08           H  
ATOM   2165  C   ILE A 136      33.086  -4.172 -47.969  1.00 64.08           C  
ATOM   2166  CB  ILE A 136      31.836  -4.452 -45.741  1.00 64.08           C  
ATOM   2167  HB  ILE A 136      30.830  -4.341 -46.147  1.00 64.08           H  
ATOM   2168  O   ILE A 136      34.158  -4.731 -48.194  1.00 64.08           O  
ATOM   2169  CG1 ILE A 136      31.837  -3.979 -44.266  1.00 64.08           C  
ATOM   2170 HG12 ILE A 136      31.723  -2.896 -44.223  1.00 64.08           H  
ATOM   2171 HG13 ILE A 136      32.797  -4.219 -43.810  1.00 64.08           H  
ATOM   2172  CG2 ILE A 136      32.224  -5.943 -45.811  1.00 64.08           C  
ATOM   2173 HG21 ILE A 136      31.548  -6.546 -45.205  1.00 64.08           H  
ATOM   2174 HG22 ILE A 136      33.244  -6.082 -45.453  1.00 64.08           H  
ATOM   2175 HG23 ILE A 136      32.156  -6.318 -46.833  1.00 64.08           H  
ATOM   2176  CD1 ILE A 136      30.716  -4.586 -43.411  1.00 64.08           C  
ATOM   2177 HD11 ILE A 136      30.727  -4.118 -42.427  1.00 64.08           H  
ATOM   2178 HD12 ILE A 136      29.750  -4.398 -43.879  1.00 64.08           H  
ATOM   2179 HD13 ILE A 136      30.862  -5.659 -43.283  1.00 64.08           H  
ATOM   2180  N   LYS A 137      32.193  -3.962 -48.948  1.00 66.37           N  
ATOM   2181  H   LYS A 137      31.316  -3.524 -48.704  1.00 66.37           H  
ATOM   2182  CA  LYS A 137      32.425  -4.388 -50.343  1.00 66.37           C  
ATOM   2183  HA  LYS A 137      32.666  -5.451 -50.351  1.00 66.37           H  
ATOM   2184  C   LYS A 137      33.622  -3.700 -51.007  1.00 66.37           C  
ATOM   2185  CB  LYS A 137      31.169  -4.142 -51.187  1.00 66.37           C  
ATOM   2186  HB2 LYS A 137      30.745  -3.166 -50.952  1.00 66.37           H  
ATOM   2187  HB3 LYS A 137      31.452  -4.146 -52.240  1.00 66.37           H  
ATOM   2188  O   LYS A 137      34.220  -4.260 -51.923  1.00 66.37           O  
ATOM   2189  CG  LYS A 137      30.125  -5.241 -50.976  1.00 66.37           C  
ATOM   2190  HG2 LYS A 137      29.768  -5.227 -49.946  1.00 66.37           H  
ATOM   2191  HG3 LYS A 137      30.587  -6.209 -51.174  1.00 66.37           H  
ATOM   2192  CD  LYS A 137      28.951  -5.041 -51.937  1.00 66.37           C  
ATOM   2193  HD2 LYS A 137      28.433  -4.116 -51.682  1.00 66.37           H  
ATOM   2194  HD3 LYS A 137      29.330  -4.980 -52.957  1.00 66.37           H  
ATOM   2195  CE  LYS A 137      28.002  -6.233 -51.811  1.00 66.37           C  
ATOM   2196  HE2 LYS A 137      28.576  -7.145 -51.970  1.00 66.37           H  
ATOM   2197  HE3 LYS A 137      27.619  -6.262 -50.791  1.00 66.37           H  
ATOM   2198  NZ  LYS A 137      26.889  -6.148 -52.786  1.00 66.37           N  
ATOM   2199  HZ1 LYS A 137      27.254  -6.135 -53.728  1.00 66.37           H  
ATOM   2200  HZ2 LYS A 137      26.283  -6.949 -52.684  1.00 66.37           H  
ATOM   2201  HZ3 LYS A 137      26.348  -5.310 -52.623  1.00 66.37           H  
ATOM   2202  N   LYS A 138      33.966  -2.478 -50.588  1.00 63.19           N  
ATOM   2203  H   LYS A 138      33.437  -2.072 -49.830  1.00 63.19           H  
ATOM   2204  CA  LYS A 138      35.129  -1.747 -51.112  1.00 63.19           C  
ATOM   2205  HA  LYS A 138      35.187  -1.932 -52.185  1.00 63.19           H  
ATOM   2206  C   LYS A 138      36.441  -2.272 -50.519  1.00 63.19           C  
ATOM   2207  CB  LYS A 138      34.920  -0.242 -50.882  1.00 63.19           C  
ATOM   2208  HB2 LYS A 138      35.101  -0.005 -49.833  1.00 63.19           H  
ATOM   2209  HB3 LYS A 138      33.884   0.004 -51.115  1.00 63.19           H  
ATOM   2210  O   LYS A 138      37.449  -2.271 -51.226  1.00 63.19           O  
ATOM   2211  CG  LYS A 138      35.827   0.622 -51.772  1.00 63.19           C  
ATOM   2212  HG2 LYS A 138      35.673   0.346 -52.815  1.00 63.19           H  
ATOM   2213  HG3 LYS A 138      36.871   0.450 -51.509  1.00 63.19           H  
ATOM   2214  CD  LYS A 138      35.494   2.110 -51.589  1.00 63.19           C  
ATOM   2215  HD2 LYS A 138      34.436   2.262 -51.802  1.00 63.19           H  
ATOM   2216  HD3 LYS A 138      35.685   2.389 -50.553  1.00 63.19           H  
ATOM   2217  CE  LYS A 138      36.334   2.984 -52.529  1.00 63.19           C  
ATOM   2218  HE2 LYS A 138      36.156   2.656 -53.553  1.00 63.19           H  
ATOM   2219  HE3 LYS A 138      37.388   2.823 -52.304  1.00 63.19           H  
ATOM   2220  NZ  LYS A 138      35.991   4.425 -52.392  1.00 63.19           N  
ATOM   2221  HZ1 LYS A 138      36.535   4.995 -53.024  1.00 63.19           H  
ATOM   2222  HZ2 LYS A 138      36.148   4.749 -51.449  1.00 63.19           H  
ATOM   2223  HZ3 LYS A 138      35.016   4.578 -52.609  1.00 63.19           H  
ATOM   2224  N   ASP A 139      36.415  -2.756 -49.277  1.00 57.55           N  
ATOM   2225  H   ASP A 139      35.557  -2.683 -48.750  1.00 57.55           H  
ATOM   2226  CA  ASP A 139      37.585  -3.320 -48.593  1.00 57.55           C  
ATOM   2227  HA  ASP A 139      38.466  -2.762 -48.909  1.00 57.55           H  
ATOM   2228  C   ASP A 139      37.883  -4.777 -48.999  1.00 57.55           C  
ATOM   2229  CB  ASP A 139      37.450  -3.134 -47.068  1.00 57.55           C  
ATOM   2230  HB2 ASP A 139      36.437  -3.391 -46.758  1.00 57.55           H  
ATOM   2231  HB3 ASP A 139      38.133  -3.825 -46.574  1.00 57.55           H  
ATOM   2232  O   ASP A 139      39.058  -5.145 -49.074  1.00 57.55           O  
ATOM   2233  CG  ASP A 139      37.804  -1.713 -46.585  1.00 57.55           C  
ATOM   2234  OD1 ASP A 139      38.481  -0.970 -47.341  1.00 57.55           O  
ATOM   2235  OD2 ASP A 139      37.419  -1.364 -45.444  1.00 57.55           O  
ATOM   2236  N   GLU A 140      36.884  -5.575 -49.404  1.00 50.62           N  
ATOM   2237  H   GLU A 140      35.931  -5.280 -49.243  1.00 50.62           H  
ATOM   2238  CA  GLU A 140      37.121  -6.915 -49.987  1.00 50.62           C  
ATOM   2239  HA  GLU A 140      37.671  -7.513 -49.261  1.00 50.62           H  
ATOM   2240  C   GLU A 140      38.009  -6.880 -51.249  1.00 50.62           C  
ATOM   2241  CB  GLU A 140      35.792  -7.638 -50.291  1.00 50.62           C  
ATOM   2242  HB2 GLU A 140      35.054  -6.918 -50.643  1.00 50.62           H  
ATOM   2243  HB3 GLU A 140      35.965  -8.364 -51.085  1.00 50.62           H  
ATOM   2244  O   GLU A 140      38.734  -7.836 -51.521  1.00 50.62           O  
ATOM   2245  CG  GLU A 140      35.253  -8.406 -49.072  1.00 50.62           C  
ATOM   2246  HG2 GLU A 140      36.052  -9.031 -48.676  1.00 50.62           H  
ATOM   2247  HG3 GLU A 140      34.975  -7.689 -48.299  1.00 50.62           H  
ATOM   2248  CD  GLU A 140      34.038  -9.293 -49.407  1.00 50.62           C  
ATOM   2249  OE1 GLU A 140      33.901 -10.354 -48.756  1.00 50.62           O  
ATOM   2250  OE2 GLU A 140      33.239  -8.906 -50.294  1.00 50.62           O  
ATOM   2251  N   ASN A 141      38.053  -5.755 -51.973  1.00 51.32           N  
ATOM   2252  H   ASN A 141      37.461  -4.992 -51.677  1.00 51.32           H  
ATOM   2253  CA  ASN A 141      38.889  -5.589 -53.168  1.00 51.32           C  
ATOM   2254  HA  ASN A 141      39.064  -6.575 -53.599  1.00 51.32           H  
ATOM   2255  C   ASN A 141      40.305  -5.036 -52.897  1.00 51.32           C  
ATOM   2256  CB  ASN A 141      38.109  -4.759 -54.205  1.00 51.32           C  
ATOM   2257  HB2 ASN A 141      38.797  -4.373 -54.957  1.00 51.32           H  
ATOM   2258  HB3 ASN A 141      37.634  -3.911 -53.712  1.00 51.32           H  
ATOM   2259  O   ASN A 141      41.055  -4.816 -53.849  1.00 51.32           O  
ATOM   2260  CG  ASN A 141      37.067  -5.573 -54.953  1.00 51.32           C  
ATOM   2261  ND2 ASN A 141      36.081  -4.926 -55.527  1.00 51.32           N  
ATOM   2262 HD21 ASN A 141      35.385  -5.517 -55.958  1.00 51.32           H  
ATOM   2263 HD22 ASN A 141      35.956  -3.938 -55.359  1.00 51.32           H  
ATOM   2264  OD1 ASN A 141      37.129  -6.781 -55.088  1.00 51.32           O  
ATOM   2265  N   LYS A 142      40.705  -4.798 -51.637  1.00 48.03           N  
ATOM   2266  H   LYS A 142      40.050  -4.986 -50.892  1.00 48.03           H  
ATOM   2267  CA  LYS A 142      42.019  -4.202 -51.297  1.00 48.03           C  
ATOM   2268  HA  LYS A 142      42.538  -3.960 -52.224  1.00 48.03           H  
ATOM   2269  C   LYS A 142      43.011  -5.140 -50.602  1.00 48.03           C  
ATOM   2270  CB  LYS A 142      41.814  -2.882 -50.539  1.00 48.03           C  
ATOM   2271  HB2 LYS A 142      42.694  -2.672 -49.931  1.00 48.03           H  
ATOM   2272  HB3 LYS A 142      40.956  -2.962 -49.872  1.00 48.03           H  
ATOM   2273  O   LYS A 142      44.159  -4.752 -50.383  1.00 48.03           O  
ATOM   2274  CG  LYS A 142      41.622  -1.716 -51.520  1.00 48.03           C  
ATOM   2275  HG2 LYS A 142      42.483  -1.661 -52.186  1.00 48.03           H  
ATOM   2276  HG3 LYS A 142      40.721  -1.877 -52.112  1.00 48.03           H  
ATOM   2277  CD  LYS A 142      41.501  -0.400 -50.749  1.00 48.03           C  
ATOM   2278  HD2 LYS A 142      42.362  -0.298 -50.089  1.00 48.03           H  
ATOM   2279  HD3 LYS A 142      40.596  -0.428 -50.142  1.00 48.03           H  
ATOM   2280  CE  LYS A 142      41.454   0.787 -51.713  1.00 48.03           C  
ATOM   2281  HE2 LYS A 142      42.331   0.747 -52.359  1.00 48.03           H  
ATOM   2282  HE3 LYS A 142      40.566   0.688 -52.337  1.00 48.03           H  
ATOM   2283  NZ  LYS A 142      41.428   2.062 -50.956  1.00 48.03           N  
ATOM   2284  HZ1 LYS A 142      42.264   2.143 -50.396  1.00 48.03           H  
ATOM   2285  HZ2 LYS A 142      40.641   2.071 -50.322  1.00 48.03           H  
ATOM   2286  HZ3 LYS A 142      41.385   2.857 -51.578  1.00 48.03           H  
ATOM   2287  N   CYS A 143      42.642  -6.390 -50.333  1.00 30.49           N  
ATOM   2288  H   CYS A 143      41.689  -6.658 -50.531  1.00 30.49           H  
ATOM   2289  CA  CYS A 143      43.551  -7.388 -49.763  1.00 30.49           C  
ATOM   2290  HA  CYS A 143      44.304  -6.875 -49.165  1.00 30.49           H  
ATOM   2291  C   CYS A 143      44.335  -8.158 -50.841  1.00 30.49           C  
ATOM   2292  CB  CYS A 143      42.774  -8.293 -48.796  1.00 30.49           C  
ATOM   2293  HB2 CYS A 143      41.778  -8.493 -49.190  1.00 30.49           H  
ATOM   2294  HB3 CYS A 143      43.294  -9.243 -48.671  1.00 30.49           H  
ATOM   2295  O   CYS A 143      44.103  -9.338 -51.084  1.00 30.49           O  
ATOM   2296  SG  CYS A 143      42.672  -7.468 -47.182  1.00 30.49           S  
ATOM   2297  HG  CYS A 143      41.648  -8.176 -46.698  1.00 30.49           H  
ATOM   2298  N   SER A 144      45.327  -7.508 -51.452  1.00 37.50           N  
ATOM   2299  H   SER A 144      45.405  -6.513 -51.294  1.00 37.50           H  
ATOM   2300  CA  SER A 144      46.406  -8.201 -52.171  1.00 37.50           C  
ATOM   2301  HA  SER A 144      46.526  -9.190 -51.729  1.00 37.50           H  
ATOM   2302  C   SER A 144      47.733  -7.470 -51.972  1.00 37.50           C  
ATOM   2303  CB  SER A 144      46.058  -8.445 -53.647  1.00 37.50           C  
ATOM   2304  HB2 SER A 144      45.256  -9.180 -53.702  1.00 37.50           H  
ATOM   2305  HB3 SER A 144      46.930  -8.848 -54.162  1.00 37.50           H  
ATOM   2306  O   SER A 144      48.115  -6.600 -52.751  1.00 37.50           O  
ATOM   2307  OG  SER A 144      45.627  -7.271 -54.294  1.00 37.50           O  
ATOM   2308  HG  SER A 144      46.246  -6.570 -54.074  1.00 37.50           H  
ATOM   2309  N   LEU A 145      48.430  -7.836 -50.894  1.00 30.46           N  
ATOM   2310  H   LEU A 145      48.014  -8.529 -50.288  1.00 30.46           H  
ATOM   2311  CA  LEU A 145      49.818  -7.464 -50.622  1.00 30.46           C  
ATOM   2312  HA  LEU A 145      49.930  -6.381 -50.659  1.00 30.46           H  
ATOM   2313  C   LEU A 145      50.729  -8.091 -51.689  1.00 30.46           C  
ATOM   2314  CB  LEU A 145      50.197  -7.982 -49.215  1.00 30.46           C  
ATOM   2315  HB2 LEU A 145      49.798  -8.991 -49.103  1.00 30.46           H  
ATOM   2316  HB3 LEU A 145      51.281  -8.063 -49.144  1.00 30.46           H  
ATOM   2317  O   LEU A 145      51.014  -9.288 -51.633  1.00 30.46           O  
ATOM   2318  CG  LEU A 145      49.700  -7.101 -48.055  1.00 30.46           C  
ATOM   2319  HG  LEU A 145      48.720  -6.689 -48.299  1.00 30.46           H  
ATOM   2320  CD1 LEU A 145      49.568  -7.927 -46.774  1.00 30.46           C  
ATOM   2321 HD11 LEU A 145      50.531  -8.360 -46.504  1.00 30.46           H  
ATOM   2322 HD12 LEU A 145      49.221  -7.288 -45.963  1.00 30.46           H  
ATOM   2323 HD13 LEU A 145      48.838  -8.723 -46.921  1.00 30.46           H  
ATOM   2324  CD2 LEU A 145      50.681  -5.958 -47.786  1.00 30.46           C  
ATOM   2325 HD21 LEU A 145      50.299  -5.331 -46.981  1.00 30.46           H  
ATOM   2326 HD22 LEU A 145      50.788  -5.342 -48.679  1.00 30.46           H  
ATOM   2327 HD23 LEU A 145      51.657  -6.349 -47.500  1.00 30.46           H  
ATOM   2328  N   LYS A 146      51.214  -7.291 -52.643  1.00 36.03           N  
ATOM   2329  H   LYS A 146      50.896  -6.332 -52.673  1.00 36.03           H  
ATOM   2330  CA  LYS A 146      52.384  -7.658 -53.448  1.00 36.03           C  
ATOM   2331  HA  LYS A 146      52.456  -8.744 -53.504  1.00 36.03           H  
ATOM   2332  C   LYS A 146      53.645  -7.176 -52.736  1.00 36.03           C  
ATOM   2333  CB  LYS A 146      52.279  -7.156 -54.895  1.00 36.03           C  
ATOM   2334  HB2 LYS A 146      53.269  -7.211 -55.347  1.00 36.03           H  
ATOM   2335  HB3 LYS A 146      51.950  -6.117 -54.912  1.00 36.03           H  
ATOM   2336  O   LYS A 146      53.909  -5.982 -52.648  1.00 36.03           O  
ATOM   2337  CG  LYS A 146      51.319  -8.040 -55.710  1.00 36.03           C  
ATOM   2338  HG2 LYS A 146      50.301  -7.907 -55.344  1.00 36.03           H  
ATOM   2339  HG3 LYS A 146      51.604  -9.085 -55.590  1.00 36.03           H  
ATOM   2340  CD  LYS A 146      51.382  -7.685 -57.199  1.00 36.03           C  
ATOM   2341  HD2 LYS A 146      51.064  -6.651 -57.332  1.00 36.03           H  
ATOM   2342  HD3 LYS A 146      52.412  -7.785 -57.542  1.00 36.03           H  
ATOM   2343  CE  LYS A 146      50.479  -8.621 -58.009  1.00 36.03           C  
ATOM   2344  HE2 LYS A 146      49.453  -8.506 -57.657  1.00 36.03           H  
ATOM   2345  HE3 LYS A 146      50.789  -9.648 -57.818  1.00 36.03           H  
ATOM   2346  NZ  LYS A 146      50.568  -8.318 -59.458  1.00 36.03           N  
ATOM   2347  HZ1 LYS A 146      50.284  -7.365 -59.633  1.00 36.03           H  
ATOM   2348  HZ2 LYS A 146      51.523  -8.421 -59.772  1.00 36.03           H  
ATOM   2349  HZ3 LYS A 146      49.979  -8.939 -59.993  1.00 36.03           H  
ATOM   2350  N   LYS A 147      54.370  -8.156 -52.193  1.00 30.52           N  
ATOM   2351  H   LYS A 147      53.981  -9.081 -52.313  1.00 30.52           H  
ATOM   2352  CA  LYS A 147      55.814  -8.115 -51.953  1.00 30.52           C  
ATOM   2353  HA  LYS A 147      56.083  -7.315 -51.264  1.00 30.52           H  
ATOM   2354  C   LYS A 147      56.501  -7.884 -53.298  1.00 30.52           C  
ATOM   2355  CB  LYS A 147      56.274  -9.494 -51.440  1.00 30.52           C  
ATOM   2356  HB2 LYS A 147      57.364  -9.523 -51.464  1.00 30.52           H  
ATOM   2357  HB3 LYS A 147      55.917 -10.259 -52.129  1.00 30.52           H  
ATOM   2358  O   LYS A 147      56.089  -8.534 -54.251  1.00 30.52           O  
ATOM   2359  CG  LYS A 147      55.816  -9.839 -50.018  1.00 30.52           C  
ATOM   2360  HG2 LYS A 147      56.324  -9.183 -49.312  1.00 30.52           H  
ATOM   2361  HG3 LYS A 147      54.739  -9.694 -49.927  1.00 30.52           H  
ATOM   2362  CD  LYS A 147      56.152 -11.304 -49.709  1.00 30.52           C  
ATOM   2363  HD2 LYS A 147      57.210 -11.476 -49.906  1.00 30.52           H  
ATOM   2364  HD3 LYS A 147      55.562 -11.945 -50.364  1.00 30.52           H  
ATOM   2365  CE  LYS A 147      55.845 -11.627 -48.244  1.00 30.52           C  
ATOM   2366  HE2 LYS A 147      56.485 -11.010 -47.613  1.00 30.52           H  
ATOM   2367  HE3 LYS A 147      54.810 -11.354 -48.039  1.00 30.52           H  
ATOM   2368  NZ  LYS A 147      56.065 -13.066 -47.957  1.00 30.52           N  
ATOM   2369  HZ1 LYS A 147      55.459 -13.631 -48.534  1.00 30.52           H  
ATOM   2370  HZ2 LYS A 147      55.876 -13.268 -46.985  1.00 30.52           H  
ATOM   2371  HZ3 LYS A 147      57.022 -13.314 -48.163  1.00 30.52           H  
ATOM   2372  N   ASP A 148      57.466  -6.974 -53.343  1.00 33.90           N  
ATOM   2373  H   ASP A 148      57.474  -6.285 -52.604  1.00 33.90           H  
ATOM   2374  CA  ASP A 148      58.707  -7.036 -54.133  1.00 33.90           C  
ATOM   2375  HA  ASP A 148      59.468  -7.533 -53.531  1.00 33.90           H  
ATOM   2376  C   ASP A 148      59.202  -5.607 -54.380  1.00 33.90           C  
ATOM   2377  CB  ASP A 148      58.602  -7.819 -55.464  1.00 33.90           C  
ATOM   2378  HB2 ASP A 148      57.713  -7.509 -56.013  1.00 33.90           H  
ATOM   2379  HB3 ASP A 148      59.470  -7.569 -56.074  1.00 33.90           H  
ATOM   2380  O   ASP A 148      58.543  -4.835 -55.062  1.00 33.90           O  
ATOM   2381  CG  ASP A 148      58.611  -9.349 -55.262  1.00 33.90           C  
ATOM   2382  OD1 ASP A 148      59.036  -9.799 -54.165  1.00 33.90           O  
ATOM   2383  OD2 ASP A 148      58.201 -10.075 -56.198  1.00 33.90           O  
ATOM   2384  N   ASP A 149      60.306  -5.247 -53.718  1.00 35.75           N  
ATOM   2385  H   ASP A 149      60.592  -5.888 -52.992  1.00 35.75           H  
ATOM   2386  CA  ASP A 149      61.412  -4.447 -54.272  1.00 35.75           C  
ATOM   2387  HA  ASP A 149      61.907  -5.056 -55.029  1.00 35.75           H  
ATOM   2388  C   ASP A 149      62.472  -4.254 -53.174  1.00 35.75           C  
ATOM   2389  CB  ASP A 149      60.980  -3.129 -54.952  1.00 35.75           C  
ATOM   2390  HB2 ASP A 149      61.804  -2.418 -54.894  1.00 35.75           H  
ATOM   2391  HB3 ASP A 149      60.131  -2.695 -54.423  1.00 35.75           H  
ATOM   2392  O   ASP A 149      62.635  -3.204 -52.550  1.00 35.75           O  
ATOM   2393  CG  ASP A 149      60.656  -3.305 -56.451  1.00 35.75           C  
ATOM   2394  OD1 ASP A 149      61.067  -4.339 -57.034  1.00 35.75           O  
ATOM   2395  OD2 ASP A 149      60.084  -2.353 -57.029  1.00 35.75           O  
ATOM   2396  N   LEU A 150      63.191  -5.347 -52.898  1.00 32.24           N  
ATOM   2397  H   LEU A 150      63.005  -6.165 -53.461  1.00 32.24           H  
ATOM   2398  CA  LEU A 150      64.365  -5.385 -52.028  1.00 32.24           C  
ATOM   2399  HA  LEU A 150      64.370  -4.482 -51.418  1.00 32.24           H  
ATOM   2400  C   LEU A 150      65.632  -5.356 -52.902  1.00 32.24           C  
ATOM   2401  CB  LEU A 150      64.275  -6.604 -51.080  1.00 32.24           C  
ATOM   2402  HB2 LEU A 150      64.635  -7.491 -51.601  1.00 32.24           H  
ATOM   2403  HB3 LEU A 150      63.232  -6.791 -50.826  1.00 32.24           H  
ATOM   2404  O   LEU A 150      66.379  -6.329 -52.973  1.00 32.24           O  
ATOM   2405  CG  LEU A 150      65.069  -6.394 -49.775  1.00 32.24           C  
ATOM   2406  HG  LEU A 150      65.934  -5.759 -49.968  1.00 32.24           H  
ATOM   2407  CD1 LEU A 150      64.184  -5.732 -48.715  1.00 32.24           C  
ATOM   2408 HD11 LEU A 150      63.342  -6.378 -48.466  1.00 32.24           H  
ATOM   2409 HD12 LEU A 150      64.768  -5.537 -47.815  1.00 32.24           H  
ATOM   2410 HD13 LEU A 150      63.803  -4.783 -49.095  1.00 32.24           H  
ATOM   2411  CD2 LEU A 150      65.574  -7.718 -49.202  1.00 32.24           C  
ATOM   2412 HD21 LEU A 150      66.242  -8.189 -49.924  1.00 32.24           H  
ATOM   2413 HD22 LEU A 150      66.124  -7.535 -48.279  1.00 32.24           H  
ATOM   2414 HD23 LEU A 150      64.734  -8.383 -49.002  1.00 32.24           H  
ATOM   2415  N   SER A 151      65.864  -4.247 -53.606  1.00 36.55           N  
ATOM   2416  H   SER A 151      65.148  -3.535 -53.627  1.00 36.55           H  
ATOM   2417  CA  SER A 151      67.085  -4.028 -54.393  1.00 36.55           C  
ATOM   2418  HA  SER A 151      67.885  -4.630 -53.961  1.00 36.55           H  
ATOM   2419  C   SER A 151      67.549  -2.571 -54.312  1.00 36.55           C  
ATOM   2420  CB  SER A 151      66.915  -4.511 -55.843  1.00 36.55           C  
ATOM   2421  HB2 SER A 151      66.599  -5.555 -55.842  1.00 36.55           H  
ATOM   2422  HB3 SER A 151      67.874  -4.440 -56.356  1.00 36.55           H  
ATOM   2423  O   SER A 151      67.438  -1.824 -55.274  1.00 36.55           O  
ATOM   2424  OG  SER A 151      65.966  -3.743 -56.545  1.00 36.55           O  
ATOM   2425  HG  SER A 151      66.216  -2.819 -56.464  1.00 36.55           H  
ATOM   2426  N   ASP A 152      68.053  -2.158 -53.146  1.00 40.42           N  
ATOM   2427  H   ASP A 152      67.972  -2.774 -52.349  1.00 40.42           H  
ATOM   2428  CA  ASP A 152      68.827  -0.910 -52.993  1.00 40.42           C  
ATOM   2429  HA  ASP A 152      69.524  -0.882 -53.830  1.00 40.42           H  
ATOM   2430  C   ASP A 152      69.713  -0.954 -51.727  1.00 40.42           C  
ATOM   2431  CB  ASP A 152      67.903   0.330 -53.081  1.00 40.42           C  
ATOM   2432  HB2 ASP A 152      66.863   0.004 -53.129  1.00 40.42           H  
ATOM   2433  HB3 ASP A 152      67.980   0.942 -52.182  1.00 40.42           H  
ATOM   2434  O   ASP A 152      69.743  -0.063 -50.877  1.00 40.42           O  
ATOM   2435  CG  ASP A 152      68.182   1.237 -54.288  1.00 40.42           C  
ATOM   2436  OD1 ASP A 152      69.278   1.136 -54.890  1.00 40.42           O  
ATOM   2437  OD2 ASP A 152      67.287   2.080 -54.529  1.00 40.42           O  
ATOM   2438  N   ILE A 153      70.435  -2.065 -51.541  1.00 40.04           N  
ATOM   2439  H   ILE A 153      70.403  -2.773 -52.260  1.00 40.04           H  
ATOM   2440  CA  ILE A 153      71.280  -2.294 -50.357  1.00 40.04           C  
ATOM   2441  HA  ILE A 153      70.814  -1.789 -49.511  1.00 40.04           H  
ATOM   2442  C   ILE A 153      72.645  -1.623 -50.568  1.00 40.04           C  
ATOM   2443  CB  ILE A 153      71.346  -3.793 -49.970  1.00 40.04           C  
ATOM   2444  HB  ILE A 153      71.835  -4.341 -50.776  1.00 40.04           H  
ATOM   2445  O   ILE A 153      73.646  -2.274 -50.865  1.00 40.04           O  
ATOM   2446  CG1 ILE A 153      69.918  -4.364 -49.777  1.00 40.04           C  
ATOM   2447 HG12 ILE A 153      69.423  -3.840 -48.959  1.00 40.04           H  
ATOM   2448 HG13 ILE A 153      69.332  -4.196 -50.681  1.00 40.04           H  
ATOM   2449  CG2 ILE A 153      72.160  -3.983 -48.671  1.00 40.04           C  
ATOM   2450 HG21 ILE A 153      72.267  -5.044 -48.445  1.00 40.04           H  
ATOM   2451 HG22 ILE A 153      73.166  -3.576 -48.774  1.00 40.04           H  
ATOM   2452 HG23 ILE A 153      71.658  -3.490 -47.839  1.00 40.04           H  
ATOM   2453  CD1 ILE A 153      69.865  -5.872 -49.502  1.00 40.04           C  
ATOM   2454 HD11 ILE A 153      68.826  -6.203 -49.523  1.00 40.04           H  
ATOM   2455 HD12 ILE A 153      70.277  -6.100 -48.519  1.00 40.04           H  
ATOM   2456 HD13 ILE A 153      70.422  -6.410 -50.270  1.00 40.04           H  
ATOM   2457  N   LYS A 154      72.668  -0.291 -50.434  1.00 49.42           N  
ATOM   2458  H   LYS A 154      71.758   0.146 -50.428  1.00 49.42           H  
ATOM   2459  CA  LYS A 154      73.855   0.506 -50.050  1.00 49.42           C  
ATOM   2460  HA  LYS A 154      74.342  -0.038 -49.240  1.00 49.42           H  
ATOM   2461  C   LYS A 154      73.523   1.874 -49.427  1.00 49.42           C  
ATOM   2462  CB  LYS A 154      74.860   0.617 -51.223  1.00 49.42           C  
ATOM   2463  HB2 LYS A 154      74.405   0.232 -52.135  1.00 49.42           H  
ATOM   2464  HB3 LYS A 154      75.125   1.658 -51.407  1.00 49.42           H  
ATOM   2465  O   LYS A 154      74.433   2.675 -49.221  1.00 49.42           O  
ATOM   2466  CG  LYS A 154      76.142  -0.180 -50.921  1.00 49.42           C  
ATOM   2467  HG2 LYS A 154      75.891  -1.226 -50.742  1.00 49.42           H  
ATOM   2468  HG3 LYS A 154      76.610   0.218 -50.021  1.00 49.42           H  
ATOM   2469  CD  LYS A 154      77.141  -0.106 -52.078  1.00 49.42           C  
ATOM   2470  HD2 LYS A 154      77.525   0.912 -52.151  1.00 49.42           H  
ATOM   2471  HD3 LYS A 154      76.631  -0.365 -53.005  1.00 49.42           H  
ATOM   2472  CE  LYS A 154      78.284  -1.096 -51.832  1.00 49.42           C  
ATOM   2473  HE2 LYS A 154      78.731  -0.877 -50.862  1.00 49.42           H  
ATOM   2474  HE3 LYS A 154      77.861  -2.099 -51.785  1.00 49.42           H  
ATOM   2475  NZ  LYS A 154      79.308  -1.016 -52.902  1.00 49.42           N  
ATOM   2476  HZ1 LYS A 154      80.044  -1.687 -52.737  1.00 49.42           H  
ATOM   2477  HZ2 LYS A 154      79.706  -0.089 -52.938  1.00 49.42           H  
ATOM   2478  HZ3 LYS A 154      78.883  -1.218 -53.796  1.00 49.42           H  
ATOM   2479  N   GLN A 155      72.260   2.142 -49.083  1.00 57.29           N  
ATOM   2480  H   GLN A 155      71.540   1.457 -49.258  1.00 57.29           H  
ATOM   2481  CA  GLN A 155      71.857   3.345 -48.344  1.00 57.29           C  
ATOM   2482  HA  GLN A 155      72.669   4.072 -48.366  1.00 57.29           H  
ATOM   2483  C   GLN A 155      71.584   3.017 -46.870  1.00 57.29           C  
ATOM   2484  CB  GLN A 155      70.649   4.007 -49.019  1.00 57.29           C  
ATOM   2485  HB2 GLN A 155      69.884   3.258 -49.221  1.00 57.29           H  
ATOM   2486  HB3 GLN A 155      70.233   4.747 -48.335  1.00 57.29           H  
ATOM   2487  O   GLN A 155      70.850   2.087 -46.549  1.00 57.29           O  
ATOM   2488  CG  GLN A 155      71.037   4.731 -50.321  1.00 57.29           C  
ATOM   2489  HG2 GLN A 155      71.431   4.011 -51.038  1.00 57.29           H  
ATOM   2490  HG3 GLN A 155      71.811   5.467 -50.107  1.00 57.29           H  
ATOM   2491  CD  GLN A 155      69.852   5.448 -50.966  1.00 57.29           C  
ATOM   2492  NE2 GLN A 155      70.082   6.304 -51.937  1.00 57.29           N  
ATOM   2493 HE21 GLN A 155      69.255   6.713 -52.346  1.00 57.29           H  
ATOM   2494 HE22 GLN A 155      71.009   6.452 -52.310  1.00 57.29           H  
ATOM   2495  OE1 GLN A 155      68.702   5.260 -50.611  1.00 57.29           O  
ATOM   2496  N   ARG A 156      72.203   3.784 -45.965  1.00 68.17           N  
ATOM   2497  H   ARG A 156      72.793   4.525 -46.315  1.00 68.17           H  
ATOM   2498  CA  ARG A 156      72.129   3.601 -44.500  1.00 68.17           C  
ATOM   2499  HA  ARG A 156      72.202   2.536 -44.278  1.00 68.17           H  
ATOM   2500  C   ARG A 156      70.790   4.058 -43.899  1.00 68.17           C  
ATOM   2501  CB  ARG A 156      73.347   4.324 -43.904  1.00 68.17           C  
ATOM   2502  HB2 ARG A 156      74.225   4.029 -44.478  1.00 68.17           H  
ATOM   2503  HB3 ARG A 156      73.217   5.401 -44.016  1.00 68.17           H  
ATOM   2504  O   ARG A 156      70.357   3.579 -42.852  1.00 68.17           O  
ATOM   2505  CG  ARG A 156      73.628   4.003 -42.431  1.00 68.17           C  
ATOM   2506  HG2 ARG A 156      72.861   4.457 -41.804  1.00 68.17           H  
ATOM   2507  HG3 ARG A 156      73.626   2.923 -42.284  1.00 68.17           H  
ATOM   2508  CD  ARG A 156      75.013   4.553 -42.068  1.00 68.17           C  
ATOM   2509  HD2 ARG A 156      75.078   5.585 -42.414  1.00 68.17           H  
ATOM   2510  HD3 ARG A 156      75.771   3.962 -42.581  1.00 68.17           H  
ATOM   2511  NE  ARG A 156      75.268   4.517 -40.622  1.00 68.17           N  
ATOM   2512  HE  ARG A 156      74.605   4.012 -40.051  1.00 68.17           H  
ATOM   2513  NH1 ARG A 156      77.203   5.770 -40.643  1.00 68.17           N  
ATOM   2514 HH11 ARG A 156      77.907   6.305 -40.154  1.00 68.17           H  
ATOM   2515 HH12 ARG A 156      77.397   5.474 -41.589  1.00 68.17           H  
ATOM   2516  NH2 ARG A 156      76.144   5.429 -38.739  1.00 68.17           N  
ATOM   2517 HH21 ARG A 156      75.496   4.943 -38.137  1.00 68.17           H  
ATOM   2518 HH22 ARG A 156      76.921   5.918 -38.317  1.00 68.17           H  
ATOM   2519  CZ  ARG A 156      76.211   5.211 -40.009  1.00 68.17           C  
ATOM   2520  N   TRP A 157      70.110   4.954 -44.603  1.00 78.01           N  
ATOM   2521  H   TRP A 157      70.502   5.240 -45.489  1.00 78.01           H  
ATOM   2522  CA  TRP A 157      68.821   5.559 -44.270  1.00 78.01           C  
ATOM   2523  HA  TRP A 157      68.237   4.881 -43.649  1.00 78.01           H  
ATOM   2524  C   TRP A 157      68.053   5.799 -45.562  1.00 78.01           C  
ATOM   2525  CB  TRP A 157      69.006   6.899 -43.533  1.00 78.01           C  
ATOM   2526  HB2 TRP A 157      68.404   7.670 -44.012  1.00 78.01           H  
ATOM   2527  HB3 TRP A 157      68.603   6.776 -42.528  1.00 78.01           H  
ATOM   2528  O   TRP A 157      68.672   6.025 -46.603  1.00 78.01           O  
ATOM   2529  CG  TRP A 157      70.410   7.415 -43.407  1.00 78.01           C  
ATOM   2530  CD1 TRP A 157      71.154   8.006 -44.372  1.00 78.01           C  
ATOM   2531  HD1 TRP A 157      70.809   8.220 -45.373  1.00 78.01           H  
ATOM   2532  CD2 TRP A 157      71.272   7.317 -42.244  1.00 78.01           C  
ATOM   2533  CE2 TRP A 157      72.546   7.859 -42.579  1.00 78.01           C  
ATOM   2534  CE3 TRP A 157      71.105   6.774 -40.954  1.00 78.01           C  
ATOM   2535  HE3 TRP A 157      70.152   6.342 -40.688  1.00 78.01           H  
ATOM   2536  NE1 TRP A 157      72.399   8.335 -43.866  1.00 78.01           N  
ATOM   2537  HE1 TRP A 157      73.052   8.936 -44.348  1.00 78.01           H  
ATOM   2538  CH2 TRP A 157      73.436   7.226 -40.422  1.00 78.01           C  
ATOM   2539  HH2 TRP A 157      74.270   7.137 -39.742  1.00 78.01           H  
ATOM   2540  CZ2 TRP A 157      73.620   7.814 -41.683  1.00 78.01           C  
ATOM   2541  HZ2 TRP A 157      74.592   8.172 -41.988  1.00 78.01           H  
ATOM   2542  CZ3 TRP A 157      72.179   6.720 -40.052  1.00 78.01           C  
ATOM   2543  HZ3 TRP A 157      72.046   6.248 -39.090  1.00 78.01           H  
ATOM   2544  N   ARG A 158      66.722   5.801 -45.477  1.00 83.89           N  
ATOM   2545  H   ARG A 158      66.290   5.626 -44.582  1.00 83.89           H  
ATOM   2546  CA  ARG A 158      65.848   6.110 -46.607  1.00 83.89           C  
ATOM   2547  HA  ARG A 158      66.441   6.625 -47.362  1.00 83.89           H  
ATOM   2548  C   ARG A 158      64.737   7.056 -46.183  1.00 83.89           C  
ATOM   2549  CB  ARG A 158      65.332   4.805 -47.234  1.00 83.89           C  
ATOM   2550  HB2 ARG A 158      66.176   4.117 -47.279  1.00 83.89           H  
ATOM   2551  HB3 ARG A 158      64.555   4.363 -46.611  1.00 83.89           H  
ATOM   2552  O   ARG A 158      64.179   6.943 -45.089  1.00 83.89           O  
ATOM   2553  CG  ARG A 158      64.815   5.000 -48.669  1.00 83.89           C  
ATOM   2554  HG2 ARG A 158      63.850   5.507 -48.658  1.00 83.89           H  
ATOM   2555  HG3 ARG A 158      65.531   5.612 -49.218  1.00 83.89           H  
ATOM   2556  CD  ARG A 158      64.679   3.650 -49.386  1.00 83.89           C  
ATOM   2557  HD2 ARG A 158      63.770   3.147 -49.055  1.00 83.89           H  
ATOM   2558  HD3 ARG A 158      65.533   3.025 -49.123  1.00 83.89           H  
ATOM   2559  NE  ARG A 158      64.670   3.806 -50.851  1.00 83.89           N  
ATOM   2560  HE  ARG A 158      64.768   4.745 -51.210  1.00 83.89           H  
ATOM   2561  NH1 ARG A 158      64.522   1.584 -51.418  1.00 83.89           N  
ATOM   2562 HH11 ARG A 158      64.539   0.894 -52.156  1.00 83.89           H  
ATOM   2563 HH12 ARG A 158      64.169   1.371 -50.496  1.00 83.89           H  
ATOM   2564  NH2 ARG A 158      65.123   3.090 -52.958  1.00 83.89           N  
ATOM   2565 HH21 ARG A 158      65.571   2.399 -53.543  1.00 83.89           H  
ATOM   2566 HH22 ARG A 158      65.312   4.044 -53.232  1.00 83.89           H  
ATOM   2567  CZ  ARG A 158      64.764   2.826 -51.734  1.00 83.89           C  
ATOM   2568  N   VAL A 159      64.454   8.002 -47.064  1.00 89.47           N  
ATOM   2569  H   VAL A 159      64.923   7.968 -47.958  1.00 89.47           H  
ATOM   2570  CA  VAL A 159      63.270   8.851 -47.007  1.00 89.47           C  
ATOM   2571  HA  VAL A 159      62.841   8.830 -46.005  1.00 89.47           H  
ATOM   2572  C   VAL A 159      62.266   8.255 -47.985  1.00 89.47           C  
ATOM   2573  CB  VAL A 159      63.636  10.304 -47.352  1.00 89.47           C  
ATOM   2574  HB  VAL A 159      64.112  10.343 -48.332  1.00 89.47           H  
ATOM   2575  O   VAL A 159      62.655   7.859 -49.077  1.00 89.47           O  
ATOM   2576  CG1 VAL A 159      62.406  11.201 -47.355  1.00 89.47           C  
ATOM   2577 HG11 VAL A 159      62.702  12.233 -47.541  1.00 89.47           H  
ATOM   2578 HG12 VAL A 159      61.726  10.903 -48.153  1.00 89.47           H  
ATOM   2579 HG13 VAL A 159      61.896  11.129 -46.395  1.00 89.47           H  
ATOM   2580  CG2 VAL A 159      64.598  10.885 -46.311  1.00 89.47           C  
ATOM   2581 HG21 VAL A 159      64.846  11.909 -46.593  1.00 89.47           H  
ATOM   2582 HG22 VAL A 159      65.515  10.297 -46.267  1.00 89.47           H  
ATOM   2583 HG23 VAL A 159      64.110  10.889 -45.337  1.00 89.47           H  
ATOM   2584  N   TYR A 160      60.998   8.168 -47.600  1.00 92.50           N  
ATOM   2585  H   TYR A 160      60.755   8.517 -46.684  1.00 92.50           H  
ATOM   2586  CA  TYR A 160      59.910   7.847 -48.518  1.00 92.50           C  
ATOM   2587  HA  TYR A 160      60.313   7.740 -49.525  1.00 92.50           H  
ATOM   2588  C   TYR A 160      58.921   8.998 -48.534  1.00 92.50           C  
ATOM   2589  CB  TYR A 160      59.196   6.534 -48.179  1.00 92.50           C  
ATOM   2590  HB2 TYR A 160      58.551   6.671 -47.310  1.00 92.50           H  
ATOM   2591  HB3 TYR A 160      58.520   6.305 -49.003  1.00 92.50           H  
ATOM   2592  O   TYR A 160      58.589   9.558 -47.484  1.00 92.50           O  
ATOM   2593  CG  TYR A 160      60.085   5.334 -47.953  1.00 92.50           C  
ATOM   2594  CD1 TYR A 160      60.412   4.516 -49.049  1.00 92.50           C  
ATOM   2595  HD1 TYR A 160      60.062   4.771 -50.038  1.00 92.50           H  
ATOM   2596  CD2 TYR A 160      60.539   5.003 -46.661  1.00 92.50           C  
ATOM   2597  HD2 TYR A 160      60.269   5.619 -45.816  1.00 92.50           H  
ATOM   2598  CE1 TYR A 160      61.181   3.356 -48.855  1.00 92.50           C  
ATOM   2599  HE1 TYR A 160      61.414   2.711 -49.689  1.00 92.50           H  
ATOM   2600  CE2 TYR A 160      61.314   3.845 -46.464  1.00 92.50           C  
ATOM   2601  HE2 TYR A 160      61.636   3.574 -45.470  1.00 92.50           H  
ATOM   2602  OH  TYR A 160      62.365   1.893 -47.362  1.00 92.50           O  
ATOM   2603  HH  TYR A 160      62.423   1.705 -46.423  1.00 92.50           H  
ATOM   2604  CZ  TYR A 160      61.629   3.017 -47.561  1.00 92.50           C  
ATOM   2605  N   PHE A 161      58.435   9.326 -49.724  1.00 94.82           N  
ATOM   2606  H   PHE A 161      58.740   8.825 -50.546  1.00 94.82           H  
ATOM   2607  CA  PHE A 161      57.439  10.362 -49.918  1.00 94.82           C  
ATOM   2608  HA  PHE A 161      57.020  10.602 -48.941  1.00 94.82           H  
ATOM   2609  C   PHE A 161      56.312   9.822 -50.791  1.00 94.82           C  
ATOM   2610  CB  PHE A 161      58.127  11.603 -50.498  1.00 94.82           C  
ATOM   2611  HB2 PHE A 161      59.048  11.768 -49.940  1.00 94.82           H  
ATOM   2612  HB3 PHE A 161      58.403  11.395 -51.531  1.00 94.82           H  
ATOM   2613  O   PHE A 161      56.574   9.208 -51.821  1.00 94.82           O  
ATOM   2614  CG  PHE A 161      57.331  12.893 -50.450  1.00 94.82           C  
ATOM   2615  CD1 PHE A 161      57.589  13.894 -51.401  1.00 94.82           C  
ATOM   2616  HD1 PHE A 161      58.337  13.738 -52.165  1.00 94.82           H  
ATOM   2617  CD2 PHE A 161      56.378  13.137 -49.440  1.00 94.82           C  
ATOM   2618  HD2 PHE A 161      56.203  12.420 -48.652  1.00 94.82           H  
ATOM   2619  CE1 PHE A 161      56.843  15.081 -51.386  1.00 94.82           C  
ATOM   2620  HE1 PHE A 161      56.999  15.811 -52.167  1.00 94.82           H  
ATOM   2621  CE2 PHE A 161      55.659  14.338 -49.405  1.00 94.82           C  
ATOM   2622  HE2 PHE A 161      54.940  14.512 -48.618  1.00 94.82           H  
ATOM   2623  CZ  PHE A 161      55.876  15.307 -50.394  1.00 94.82           C  
ATOM   2624  HZ  PHE A 161      55.300  16.220 -50.392  1.00 94.82           H  
ATOM   2625  N   SER A 162      55.069   9.998 -50.342  1.00 94.12           N  
ATOM   2626  H   SER A 162      54.927  10.546 -49.506  1.00 94.12           H  
ATOM   2627  CA  SER A 162      53.876   9.473 -51.018  1.00 94.12           C  
ATOM   2628  HA  SER A 162      54.096   9.336 -52.077  1.00 94.12           H  
ATOM   2629  C   SER A 162      52.695  10.438 -50.933  1.00 94.12           C  
ATOM   2630  CB  SER A 162      53.498   8.101 -50.447  1.00 94.12           C  
ATOM   2631  HB2 SER A 162      52.575   7.751 -50.909  1.00 94.12           H  
ATOM   2632  HB3 SER A 162      54.294   7.395 -50.683  1.00 94.12           H  
ATOM   2633  O   SER A 162      52.586  11.223 -49.987  1.00 94.12           O  
ATOM   2634  OG  SER A 162      53.338   8.161 -49.039  1.00 94.12           O  
ATOM   2635  HG  SER A 162      53.983   8.798 -48.723  1.00 94.12           H  
ATOM   2636  N   GLU A 163      51.810  10.345 -51.919  1.00 92.83           N  
ATOM   2637  H   GLU A 163      52.104   9.812 -52.725  1.00 92.83           H  
ATOM   2638  CA  GLU A 163      50.651  11.202 -52.151  1.00 92.83           C  
ATOM   2639  HA  GLU A 163      50.554  11.869 -51.294  1.00 92.83           H  
ATOM   2640  C   GLU A 163      49.338  10.403 -52.273  1.00 92.83           C  
ATOM   2641  CB  GLU A 163      50.898  12.090 -53.390  1.00 92.83           C  
ATOM   2642  HB2 GLU A 163      50.109  12.842 -53.398  1.00 92.83           H  
ATOM   2643  HB3 GLU A 163      51.837  12.628 -53.261  1.00 92.83           H  
ATOM   2644  O   GLU A 163      49.350   9.241 -52.684  1.00 92.83           O  
ATOM   2645  CG  GLU A 163      50.883  11.410 -54.782  1.00 92.83           C  
ATOM   2646  HG2 GLU A 163      50.839  12.206 -55.526  1.00 92.83           H  
ATOM   2647  HG3 GLU A 163      49.961  10.838 -54.889  1.00 92.83           H  
ATOM   2648  CD  GLU A 163      52.081  10.507 -55.149  1.00 92.83           C  
ATOM   2649  OE1 GLU A 163      52.114  10.004 -56.294  1.00 92.83           O  
ATOM   2650  OE2 GLU A 163      52.981  10.280 -54.317  1.00 92.83           O  
ATOM   2651  N   SER A 164      48.188  11.019 -51.955  1.00 92.53           N  
ATOM   2652  H   SER A 164      48.228  11.944 -51.552  1.00 92.53           H  
ATOM   2653  CA  SER A 164      46.864  10.420 -52.220  1.00 92.53           C  
ATOM   2654  HA  SER A 164      46.855   9.409 -51.815  1.00 92.53           H  
ATOM   2655  C   SER A 164      46.560  10.302 -53.714  1.00 92.53           C  
ATOM   2656  CB  SER A 164      45.718  11.205 -51.563  1.00 92.53           C  
ATOM   2657  HB2 SER A 164      44.770  10.788 -51.901  1.00 92.53           H  
ATOM   2658  HB3 SER A 164      45.767  11.076 -50.482  1.00 92.53           H  
ATOM   2659  O   SER A 164      45.921   9.336 -54.131  1.00 92.53           O  
ATOM   2660  OG  SER A 164      45.757  12.585 -51.890  1.00 92.53           O  
ATOM   2661  HG  SER A 164      44.859  12.924 -51.925  1.00 92.53           H  
ATOM   2662  N   SER A 165      47.005  11.277 -54.511  1.00 91.48           N  
ATOM   2663  H   SER A 165      47.481  12.057 -54.081  1.00 91.48           H  
ATOM   2664  CA  SER A 165      46.918  11.283 -55.972  1.00 91.48           C  
ATOM   2665  HA  SER A 165      47.116  10.277 -56.343  1.00 91.48           H  
ATOM   2666  C   SER A 165      47.945  12.251 -56.565  1.00 91.48           C  
ATOM   2667  CB  SER A 165      45.518  11.708 -56.424  1.00 91.48           C  
ATOM   2668  HB2 SER A 165      45.328  12.731 -56.099  1.00 91.48           H  
ATOM   2669  HB3 SER A 165      44.768  11.048 -55.988  1.00 91.48           H  
ATOM   2670  O   SER A 165      48.194  13.315 -56.000  1.00 91.48           O  
ATOM   2671  OG  SER A 165      45.443  11.640 -57.834  1.00 91.48           O  
ATOM   2672  HG  SER A 165      44.861  12.346 -58.125  1.00 91.48           H  
ATOM   2673  N   LYS A 166      48.509  11.905 -57.729  1.00 91.72           N  
ATOM   2674  H   LYS A 166      48.241  11.014 -58.122  1.00 91.72           H  
ATOM   2675  CA  LYS A 166      49.396  12.791 -58.512  1.00 91.72           C  
ATOM   2676  HA  LYS A 166      50.096  13.286 -57.837  1.00 91.72           H  
ATOM   2677  C   LYS A 166      48.642  13.905 -59.225  1.00 91.72           C  
ATOM   2678  CB  LYS A 166      50.186  11.988 -59.556  1.00 91.72           C  
ATOM   2679  HB2 LYS A 166      50.750  12.680 -60.181  1.00 91.72           H  
ATOM   2680  HB3 LYS A 166      49.503  11.419 -60.187  1.00 91.72           H  
ATOM   2681  O   LYS A 166      49.228  14.936 -59.534  1.00 91.72           O  
ATOM   2682  CG  LYS A 166      51.166  11.051 -58.863  1.00 91.72           C  
ATOM   2683  HG2 LYS A 166      51.781  11.649 -58.191  1.00 91.72           H  
ATOM   2684  HG3 LYS A 166      50.598  10.318 -58.289  1.00 91.72           H  
ATOM   2685  CD  LYS A 166      52.085  10.307 -59.832  1.00 91.72           C  
ATOM   2686  HD2 LYS A 166      52.667  11.029 -60.405  1.00 91.72           H  
ATOM   2687  HD3 LYS A 166      51.490   9.684 -60.500  1.00 91.72           H  
ATOM   2688  CE  LYS A 166      53.008   9.444 -58.968  1.00 91.72           C  
ATOM   2689  HE2 LYS A 166      52.395   8.770 -58.369  1.00 91.72           H  
ATOM   2690  HE3 LYS A 166      53.507  10.092 -58.248  1.00 91.72           H  
ATOM   2691  NZ  LYS A 166      53.999   8.692 -59.766  1.00 91.72           N  
ATOM   2692  HZ1 LYS A 166      53.530   8.060 -60.399  1.00 91.72           H  
ATOM   2693  HZ2 LYS A 166      54.581   9.339 -60.279  1.00 91.72           H  
ATOM   2694  HZ3 LYS A 166      54.581   8.164 -59.131  1.00 91.72           H  
ATOM   2695  N   ILE A 167      47.364  13.669 -59.510  1.00 92.64           N  
ATOM   2696  H   ILE A 167      46.947  12.829 -59.134  1.00 92.64           H  
ATOM   2697  CA  ILE A 167      46.480  14.590 -60.216  1.00 92.64           C  
ATOM   2698  HA  ILE A 167      47.014  15.518 -60.421  1.00 92.64           H  
ATOM   2699  C   ILE A 167      45.310  14.890 -59.285  1.00 92.64           C  
ATOM   2700  CB  ILE A 167      46.024  14.003 -61.569  1.00 92.64           C  
ATOM   2701  HB  ILE A 167      45.481  13.077 -61.380  1.00 92.64           H  
ATOM   2702  O   ILE A 167      44.623  13.964 -58.858  1.00 92.64           O  
ATOM   2703  CG1 ILE A 167      47.239  13.686 -62.474  1.00 92.64           C  
ATOM   2704 HG12 ILE A 167      47.921  13.020 -61.947  1.00 92.64           H  
ATOM   2705 HG13 ILE A 167      47.777  14.607 -62.697  1.00 92.64           H  
ATOM   2706  CG2 ILE A 167      45.074  14.991 -62.268  1.00 92.64           C  
ATOM   2707 HG21 ILE A 167      44.701  14.561 -63.198  1.00 92.64           H  
ATOM   2708 HG22 ILE A 167      45.604  15.918 -62.484  1.00 92.64           H  
ATOM   2709 HG23 ILE A 167      44.212  15.207 -61.638  1.00 92.64           H  
ATOM   2710  CD1 ILE A 167      46.876  12.991 -63.794  1.00 92.64           C  
ATOM   2711 HD11 ILE A 167      47.791  12.679 -64.297  1.00 92.64           H  
ATOM   2712 HD12 ILE A 167      46.342  13.676 -64.453  1.00 92.64           H  
ATOM   2713 HD13 ILE A 167      46.261  12.113 -63.597  1.00 92.64           H  
ATOM   2714  N   ILE A 168      45.105  16.164 -58.967  1.00 92.45           N  
ATOM   2715  H   ILE A 168      45.710  16.857 -59.382  1.00 92.45           H  
ATOM   2716  CA  ILE A 168      44.063  16.626 -58.046  1.00 92.45           C  
ATOM   2717  HA  ILE A 168      43.477  15.780 -57.686  1.00 92.45           H  
ATOM   2718  C   ILE A 168      43.115  17.546 -58.803  1.00 92.45           C  
ATOM   2719  CB  ILE A 168      44.706  17.331 -56.831  1.00 92.45           C  
ATOM   2720  HB  ILE A 168      45.356  18.115 -57.221  1.00 92.45           H  
ATOM   2721  O   ILE A 168      43.552  18.486 -59.472  1.00 92.45           O  
ATOM   2722  CG1 ILE A 168      45.596  16.381 -55.996  1.00 92.45           C  
ATOM   2723 HG12 ILE A 168      46.142  16.982 -55.268  1.00 92.45           H  
ATOM   2724 HG13 ILE A 168      46.342  15.919 -56.643  1.00 92.45           H  
ATOM   2725  CG2 ILE A 168      43.672  18.021 -55.924  1.00 92.45           C  
ATOM   2726 HG21 ILE A 168      43.131  18.794 -56.469  1.00 92.45           H  
ATOM   2727 HG22 ILE A 168      44.187  18.496 -55.089  1.00 92.45           H  
ATOM   2728 HG23 ILE A 168      42.958  17.297 -55.532  1.00 92.45           H  
ATOM   2729  CD1 ILE A 168      44.853  15.269 -55.239  1.00 92.45           C  
ATOM   2730 HD11 ILE A 168      45.582  14.603 -54.776  1.00 92.45           H  
ATOM   2731 HD12 ILE A 168      44.225  14.695 -55.920  1.00 92.45           H  
ATOM   2732 HD13 ILE A 168      44.233  15.696 -54.451  1.00 92.45           H  
ATOM   2733  N   LYS A 169      41.811  17.301 -58.683  1.00 91.60           N  
ATOM   2734  H   LYS A 169      41.524  16.469 -58.188  1.00 91.60           H  
ATOM   2735  CA  LYS A 169      40.794  18.211 -59.218  1.00 91.60           C  
ATOM   2736  HA  LYS A 169      41.112  18.563 -60.199  1.00 91.60           H  
ATOM   2737  C   LYS A 169      40.672  19.443 -58.328  1.00 91.60           C  
ATOM   2738  CB  LYS A 169      39.459  17.469 -59.366  1.00 91.60           C  
ATOM   2739  HB2 LYS A 169      38.708  18.157 -59.755  1.00 91.60           H  
ATOM   2740  HB3 LYS A 169      39.138  17.129 -58.382  1.00 91.60           H  
ATOM   2741  O   LYS A 169      40.280  19.341 -57.162  1.00 91.60           O  
ATOM   2742  CG  LYS A 169      39.528  16.237 -60.277  1.00 91.60           C  
ATOM   2743  HG2 LYS A 169      40.211  15.499 -59.855  1.00 91.60           H  
ATOM   2744  HG3 LYS A 169      38.535  15.789 -60.313  1.00 91.60           H  
ATOM   2745  CD  LYS A 169      39.974  16.570 -61.700  1.00 91.60           C  
ATOM   2746  HD2 LYS A 169      40.990  16.966 -61.694  1.00 91.60           H  
ATOM   2747  HD3 LYS A 169      39.286  17.307 -62.115  1.00 91.60           H  
ATOM   2748  CE  LYS A 169      39.942  15.286 -62.523  1.00 91.60           C  
ATOM   2749  HE2 LYS A 169      39.095  14.688 -62.187  1.00 91.60           H  
ATOM   2750  HE3 LYS A 169      40.854  14.717 -62.340  1.00 91.60           H  
ATOM   2751  NZ  LYS A 169      39.758  15.592 -63.953  1.00 91.60           N  
ATOM   2752  HZ1 LYS A 169      39.739  14.741 -64.496  1.00 91.60           H  
ATOM   2753  HZ2 LYS A 169      40.441  16.255 -64.289  1.00 91.60           H  
ATOM   2754  HZ3 LYS A 169      38.833  15.990 -64.028  1.00 91.60           H  
ATOM   2755  N   GLU A 170      41.005  20.606 -58.890  1.00 90.73           N  
ATOM   2756  H   GLU A 170      41.348  20.586 -59.839  1.00 90.73           H  
ATOM   2757  CA  GLU A 170      41.000  21.895 -58.193  1.00 90.73           C  
ATOM   2758  HA  GLU A 170      41.830  21.898 -57.487  1.00 90.73           H  
ATOM   2759  C   GLU A 170      39.687  22.098 -57.418  1.00 90.73           C  
ATOM   2760  CB  GLU A 170      41.217  23.033 -59.211  1.00 90.73           C  
ATOM   2761  HB2 GLU A 170      41.951  22.724 -59.956  1.00 90.73           H  
ATOM   2762  HB3 GLU A 170      40.278  23.253 -59.718  1.00 90.73           H  
ATOM   2763  O   GLU A 170      38.599  21.992 -57.983  1.00 90.73           O  
ATOM   2764  CG  GLU A 170      41.744  24.301 -58.532  1.00 90.73           C  
ATOM   2765  HG2 GLU A 170      41.129  24.523 -57.659  1.00 90.73           H  
ATOM   2766  HG3 GLU A 170      42.753  24.085 -58.180  1.00 90.73           H  
ATOM   2767  CD  GLU A 170      41.789  25.553 -59.418  1.00 90.73           C  
ATOM   2768  OE1 GLU A 170      42.112  26.629 -58.851  1.00 90.73           O  
ATOM   2769  OE2 GLU A 170      41.537  25.454 -60.639  1.00 90.73           O  
ATOM   2770  N   ARG A 171      39.785  22.393 -56.115  1.00 85.38           N  
ATOM   2771  H   ARG A 171      40.720  22.539 -55.761  1.00 85.38           H  
ATOM   2772  CA  ARG A 171      38.654  22.600 -55.182  1.00 85.38           C  
ATOM   2773  HA  ARG A 171      39.086  22.775 -54.197  1.00 85.38           H  
ATOM   2774  C   ARG A 171      37.679  21.435 -54.963  1.00 85.38           C  
ATOM   2775  CB  ARG A 171      37.861  23.862 -55.550  1.00 85.38           C  
ATOM   2776  HB2 ARG A 171      37.263  23.670 -56.441  1.00 85.38           H  
ATOM   2777  HB3 ARG A 171      37.181  24.094 -54.730  1.00 85.38           H  
ATOM   2778  O   ARG A 171      36.737  21.616 -54.195  1.00 85.38           O  
ATOM   2779  CG  ARG A 171      38.753  25.072 -55.799  1.00 85.38           C  
ATOM   2780  HG2 ARG A 171      39.435  25.217 -54.961  1.00 85.38           H  
ATOM   2781  HG3 ARG A 171      39.328  24.919 -56.713  1.00 85.38           H  
ATOM   2782  CD  ARG A 171      37.885  26.301 -56.009  1.00 85.38           C  
ATOM   2783  HD2 ARG A 171      37.162  26.383 -55.197  1.00 85.38           H  
ATOM   2784  HD3 ARG A 171      37.332  26.180 -56.941  1.00 85.38           H  
ATOM   2785  NE  ARG A 171      38.723  27.503 -56.090  1.00 85.38           N  
ATOM   2786  HE  ARG A 171      39.169  27.673 -56.980  1.00 85.38           H  
ATOM   2787  NH1 ARG A 171      38.597  28.075 -53.869  1.00 85.38           N  
ATOM   2788 HH11 ARG A 171      38.803  28.715 -53.116  1.00 85.38           H  
ATOM   2789 HH12 ARG A 171      38.384  27.112 -53.651  1.00 85.38           H  
ATOM   2790  NH2 ARG A 171      39.546  29.470 -55.332  1.00 85.38           N  
ATOM   2791 HH21 ARG A 171      39.532  30.197 -54.631  1.00 85.38           H  
ATOM   2792 HH22 ARG A 171      39.831  29.655 -56.284  1.00 85.38           H  
ATOM   2793  CZ  ARG A 171      38.953  28.334 -55.096  1.00 85.38           C  
ATOM   2794  N   ILE A 172      37.884  20.276 -55.583  1.00 87.84           N  
ATOM   2795  H   ILE A 172      38.662  20.209 -56.223  1.00 87.84           H  
ATOM   2796  CA  ILE A 172      37.019  19.099 -55.408  1.00 87.84           C  
ATOM   2797  HA  ILE A 172      36.096  19.392 -54.908  1.00 87.84           H  
ATOM   2798  C   ILE A 172      37.693  18.072 -54.498  1.00 87.84           C  
ATOM   2799  CB  ILE A 172      36.627  18.499 -56.778  1.00 87.84           C  
ATOM   2800  HB  ILE A 172      37.541  18.239 -57.312  1.00 87.84           H  
ATOM   2801  O   ILE A 172      37.081  17.601 -53.541  1.00 87.84           O  
ATOM   2802  CG1 ILE A 172      35.854  19.537 -57.625  1.00 87.84           C  
ATOM   2803 HG12 ILE A 172      34.988  19.893 -57.067  1.00 87.84           H  
ATOM   2804 HG13 ILE A 172      36.505  20.390 -57.819  1.00 87.84           H  
ATOM   2805  CG2 ILE A 172      35.799  17.210 -56.597  1.00 87.84           C  
ATOM   2806 HG21 ILE A 172      34.875  17.430 -56.063  1.00 87.84           H  
ATOM   2807 HG22 ILE A 172      35.565  16.762 -57.563  1.00 87.84           H  
ATOM   2808 HG23 ILE A 172      36.362  16.463 -56.038  1.00 87.84           H  
ATOM   2809  CD1 ILE A 172      35.380  19.009 -58.983  1.00 87.84           C  
ATOM   2810 HD11 ILE A 172      35.080  19.849 -59.609  1.00 87.84           H  
ATOM   2811 HD12 ILE A 172      34.521  18.350 -58.858  1.00 87.84           H  
ATOM   2812 HD13 ILE A 172      36.185  18.458 -59.469  1.00 87.84           H  
ATOM   2813  N   GLU A 173      38.955  17.738 -54.774  1.00 87.34           N  
ATOM   2814  H   GLU A 173      39.428  18.195 -55.540  1.00 87.34           H  
ATOM   2815  CA  GLU A 173      39.656  16.639 -54.107  1.00 87.34           C  
ATOM   2816  HA  GLU A 173      38.922  16.018 -53.595  1.00 87.34           H  
ATOM   2817  C   GLU A 173      40.683  17.147 -53.082  1.00 87.34           C  
ATOM   2818  CB  GLU A 173      40.337  15.748 -55.151  1.00 87.34           C  
ATOM   2819  HB2 GLU A 173      40.955  16.383 -55.786  1.00 87.34           H  
ATOM   2820  HB3 GLU A 173      40.976  15.025 -54.643  1.00 87.34           H  
ATOM   2821  O   GLU A 173      41.417  18.101 -53.362  1.00 87.34           O  
ATOM   2822  CG  GLU A 173      39.325  14.986 -56.021  1.00 87.34           C  
ATOM   2823  HG2 GLU A 173      38.636  15.694 -56.480  1.00 87.34           H  
ATOM   2824  HG3 GLU A 173      38.750  14.317 -55.381  1.00 87.34           H  
ATOM   2825  CD  GLU A 173      40.010  14.187 -57.136  1.00 87.34           C  
ATOM   2826  OE1 GLU A 173      39.403  13.192 -57.586  1.00 87.34           O  
ATOM   2827  OE2 GLU A 173      41.118  14.598 -57.557  1.00 87.34           O  
ATOM   2828  N   PRO A 174      40.775  16.523 -51.893  1.00 90.65           N  
ATOM   2829  CA  PRO A 174      41.852  16.805 -50.957  1.00 90.65           C  
ATOM   2830  HA  PRO A 174      42.039  17.878 -50.927  1.00 90.65           H  
ATOM   2831  C   PRO A 174      43.150  16.086 -51.365  1.00 90.65           C  
ATOM   2832  CB  PRO A 174      41.324  16.352 -49.596  1.00 90.65           C  
ATOM   2833  HB2 PRO A 174      40.726  17.150 -49.155  1.00 90.65           H  
ATOM   2834  HB3 PRO A 174      42.127  16.061 -48.919  1.00 90.65           H  
ATOM   2835  O   PRO A 174      43.140  14.927 -51.791  1.00 90.65           O  
ATOM   2836  CG  PRO A 174      40.420  15.171 -49.954  1.00 90.65           C  
ATOM   2837  HG2 PRO A 174      41.021  14.267 -50.047  1.00 90.65           H  
ATOM   2838  HG3 PRO A 174      39.631  15.030 -49.215  1.00 90.65           H  
ATOM   2839  CD  PRO A 174      39.850  15.549 -51.324  1.00 90.65           C  
ATOM   2840  HD2 PRO A 174      38.871  16.011 -51.201  1.00 90.65           H  
ATOM   2841  HD3 PRO A 174      39.775  14.664 -51.955  1.00 90.65           H  
ATOM   2842  N   LEU A 175      44.288  16.753 -51.171  1.00 90.91           N  
ATOM   2843  H   LEU A 175      44.220  17.678 -50.772  1.00 90.91           H  
ATOM   2844  CA  LEU A 175      45.619  16.168 -51.323  1.00 90.91           C  
ATOM   2845  HA  LEU A 175      45.549  15.287 -51.962  1.00 90.91           H  
ATOM   2846  C   LEU A 175      46.161  15.750 -49.960  1.00 90.91           C  
ATOM   2847  CB  LEU A 175      46.564  17.169 -52.003  1.00 90.91           C  
ATOM   2848  HB2 LEU A 175      46.168  17.424 -52.986  1.00 90.91           H  
ATOM   2849  HB3 LEU A 175      46.584  18.074 -51.395  1.00 90.91           H  
ATOM   2850  O   LEU A 175      46.292  16.573 -49.055  1.00 90.91           O  
ATOM   2851  CG  LEU A 175      48.016  16.670 -52.143  1.00 90.91           C  
ATOM   2852  HG  LEU A 175      48.394  16.377 -51.163  1.00 90.91           H  
ATOM   2853  CD1 LEU A 175      48.159  15.471 -53.082  1.00 90.91           C  
ATOM   2854 HD11 LEU A 175      49.206  15.174 -53.139  1.00 90.91           H  
ATOM   2855 HD12 LEU A 175      47.818  15.732 -54.084  1.00 90.91           H  
ATOM   2856 HD13 LEU A 175      47.582  14.623 -52.715  1.00 90.91           H  
ATOM   2857  CD2 LEU A 175      48.895  17.813 -52.643  1.00 90.91           C  
ATOM   2858 HD21 LEU A 175      48.493  18.212 -53.574  1.00 90.91           H  
ATOM   2859 HD22 LEU A 175      48.917  18.611 -51.900  1.00 90.91           H  
ATOM   2860 HD23 LEU A 175      49.914  17.462 -52.804  1.00 90.91           H  
ATOM   2861  N   THR A 176      46.572  14.496 -49.840  1.00 92.36           N  
ATOM   2862  H   THR A 176      46.437  13.867 -50.619  1.00 92.36           H  
ATOM   2863  CA  THR A 176      47.268  13.985 -48.663  1.00 92.36           C  
ATOM   2864  HA  THR A 176      47.254  14.737 -47.874  1.00 92.36           H  
ATOM   2865  C   THR A 176      48.717  13.687 -49.018  1.00 92.36           C  
ATOM   2866  CB  THR A 176      46.561  12.745 -48.120  1.00 92.36           C  
ATOM   2867  HB  THR A 176      46.554  11.967 -48.883  1.00 92.36           H  
ATOM   2868  O   THR A 176      48.973  12.942 -49.959  1.00 92.36           O  
ATOM   2869  CG2 THR A 176      47.269  12.204 -46.900  1.00 92.36           C  
ATOM   2870 HG21 THR A 176      48.224  11.759 -47.177  1.00 92.36           H  
ATOM   2871 HG22 THR A 176      47.435  13.035 -46.214  1.00 92.36           H  
ATOM   2872 HG23 THR A 176      46.650  11.441 -46.428  1.00 92.36           H  
ATOM   2873  OG1 THR A 176      45.236  13.037 -47.738  1.00 92.36           O  
ATOM   2874  HG1 THR A 176      45.251  13.490 -46.891  1.00 92.36           H  
ATOM   2875  N   LEU A 177      49.663  14.237 -48.256  1.00 92.74           N  
ATOM   2876  H   LEU A 177      49.362  14.813 -47.483  1.00 92.74           H  
ATOM   2877  CA  LEU A 177      51.102  14.022 -48.423  1.00 92.74           C  
ATOM   2878  HA  LEU A 177      51.280  13.359 -49.269  1.00 92.74           H  
ATOM   2879  C   LEU A 177      51.681  13.349 -47.179  1.00 92.74           C  
ATOM   2880  CB  LEU A 177      51.807  15.362 -48.693  1.00 92.74           C  
ATOM   2881  HB2 LEU A 177      51.581  16.039 -47.869  1.00 92.74           H  
ATOM   2882  HB3 LEU A 177      52.884  15.193 -48.696  1.00 92.74           H  
ATOM   2883  O   LEU A 177      51.441  13.797 -46.055  1.00 92.74           O  
ATOM   2884  CG  LEU A 177      51.429  16.054 -50.013  1.00 92.74           C  
ATOM   2885  HG  LEU A 177      50.353  16.227 -50.035  1.00 92.74           H  
ATOM   2886  CD1 LEU A 177      52.129  17.411 -50.084  1.00 92.74           C  
ATOM   2887 HD11 LEU A 177      53.211  17.279 -50.093  1.00 92.74           H  
ATOM   2888 HD12 LEU A 177      51.827  17.923 -50.998  1.00 92.74           H  
ATOM   2889 HD13 LEU A 177      51.836  18.025 -49.233  1.00 92.74           H  
ATOM   2890  CD2 LEU A 177      51.834  15.232 -51.237  1.00 92.74           C  
ATOM   2891 HD21 LEU A 177      52.893  14.977 -51.197  1.00 92.74           H  
ATOM   2892 HD22 LEU A 177      51.243  14.317 -51.281  1.00 92.74           H  
ATOM   2893 HD23 LEU A 177      51.639  15.800 -52.146  1.00 92.74           H  
ATOM   2894  N   LYS A 178      52.475  12.296 -47.378  1.00 94.30           N  
ATOM   2895  H   LYS A 178      52.587  11.975 -48.329  1.00 94.30           H  
ATOM   2896  CA  LYS A 178      53.093  11.508 -46.308  1.00 94.30           C  
ATOM   2897  HA  LYS A 178      52.967  12.035 -45.363  1.00 94.30           H  
ATOM   2898  C   LYS A 178      54.591  11.343 -46.552  1.00 94.30           C  
ATOM   2899  CB  LYS A 178      52.352  10.169 -46.199  1.00 94.30           C  
ATOM   2900  HB2 LYS A 178      52.464   9.617 -47.132  1.00 94.30           H  
ATOM   2901  HB3 LYS A 178      51.291  10.365 -46.046  1.00 94.30           H  
ATOM   2902  O   LYS A 178      55.007  10.674 -47.494  1.00 94.30           O  
ATOM   2903  CG  LYS A 178      52.872   9.326 -45.029  1.00 94.30           C  
ATOM   2904  HG2 LYS A 178      52.693   9.858 -44.095  1.00 94.30           H  
ATOM   2905  HG3 LYS A 178      53.944   9.165 -45.145  1.00 94.30           H  
ATOM   2906  CD  LYS A 178      52.178   7.961 -44.987  1.00 94.30           C  
ATOM   2907  HD2 LYS A 178      52.375   7.438 -45.922  1.00 94.30           H  
ATOM   2908  HD3 LYS A 178      51.103   8.104 -44.874  1.00 94.30           H  
ATOM   2909  CE  LYS A 178      52.729   7.153 -43.808  1.00 94.30           C  
ATOM   2910  HE2 LYS A 178      52.476   7.666 -42.880  1.00 94.30           H  
ATOM   2911  HE3 LYS A 178      53.816   7.130 -43.889  1.00 94.30           H  
ATOM   2912  NZ  LYS A 178      52.202   5.768 -43.798  1.00 94.30           N  
ATOM   2913  HZ1 LYS A 178      52.607   5.247 -43.033  1.00 94.30           H  
ATOM   2914  HZ2 LYS A 178      51.196   5.768 -43.708  1.00 94.30           H  
ATOM   2915  HZ3 LYS A 178      52.454   5.301 -44.657  1.00 94.30           H  
ATOM   2916  N   CYS A 179      55.378  11.939 -45.664  1.00 94.35           N  
ATOM   2917  H   CYS A 179      54.918  12.432 -44.913  1.00 94.35           H  
ATOM   2918  CA  CYS A 179      56.837  11.965 -45.640  1.00 94.35           C  
ATOM   2919  HA  CYS A 179      57.243  11.571 -46.572  1.00 94.35           H  
ATOM   2920  C   CYS A 179      57.332  11.103 -44.470  1.00 94.35           C  
ATOM   2921  CB  CYS A 179      57.225  13.446 -45.507  1.00 94.35           C  
ATOM   2922  HB2 CYS A 179      56.672  13.866 -44.667  1.00 94.35           H  
ATOM   2923  HB3 CYS A 179      56.886  13.960 -46.406  1.00 94.35           H  
ATOM   2924  O   CYS A 179      56.969  11.358 -43.323  1.00 94.35           O  
ATOM   2925  SG  CYS A 179      58.963  13.878 -45.260  1.00 94.35           S  
ATOM   2926  N   THR A 180      58.126  10.067 -44.733  1.00 93.05           N  
ATOM   2927  H   THR A 180      58.380   9.894 -45.695  1.00 93.05           H  
ATOM   2928  CA  THR A 180      58.607   9.121 -43.710  1.00 93.05           C  
ATOM   2929  HA  THR A 180      58.391   9.523 -42.721  1.00 93.05           H  
ATOM   2930  C   THR A 180      60.114   8.927 -43.798  1.00 93.05           C  
ATOM   2931  CB  THR A 180      57.923   7.749 -43.802  1.00 93.05           C  
ATOM   2932  HB  THR A 180      58.347   7.088 -43.047  1.00 93.05           H  
ATOM   2933  O   THR A 180      60.660   8.849 -44.894  1.00 93.05           O  
ATOM   2934  CG2 THR A 180      56.410   7.797 -43.627  1.00 93.05           C  
ATOM   2935 HG21 THR A 180      56.025   6.777 -43.624  1.00 93.05           H  
ATOM   2936 HG22 THR A 180      55.961   8.358 -44.447  1.00 93.05           H  
ATOM   2937 HG23 THR A 180      56.171   8.275 -42.677  1.00 93.05           H  
ATOM   2938  OG1 THR A 180      58.120   7.195 -45.067  1.00 93.05           O  
ATOM   2939  HG1 THR A 180      58.929   7.559 -45.434  1.00 93.05           H  
ATOM   2940  N   PHE A 181      60.783   8.794 -42.657  1.00 89.87           N  
ATOM   2941  H   PHE A 181      60.256   8.826 -41.795  1.00 89.87           H  
ATOM   2942  CA  PHE A 181      62.213   8.515 -42.555  1.00 89.87           C  
ATOM   2943  HA  PHE A 181      62.629   8.366 -43.552  1.00 89.87           H  
ATOM   2944  C   PHE A 181      62.456   7.234 -41.757  1.00 89.87           C  
ATOM   2945  CB  PHE A 181      62.929   9.718 -41.932  1.00 89.87           C  
ATOM   2946  HB2 PHE A 181      62.865  10.546 -42.639  1.00 89.87           H  
ATOM   2947  HB3 PHE A 181      62.407  10.014 -41.022  1.00 89.87           H  
ATOM   2948  O   PHE A 181      61.945   7.074 -40.642  1.00 89.87           O  
ATOM   2949  CG  PHE A 181      64.390   9.477 -41.603  1.00 89.87           C  
ATOM   2950  CD1 PHE A 181      64.762   8.969 -40.343  1.00 89.87           C  
ATOM   2951  HD1 PHE A 181      64.001   8.735 -39.612  1.00 89.87           H  
ATOM   2952  CD2 PHE A 181      65.383   9.733 -42.564  1.00 89.87           C  
ATOM   2953  HD2 PHE A 181      65.110  10.094 -43.544  1.00 89.87           H  
ATOM   2954  CE1 PHE A 181      66.116   8.747 -40.036  1.00 89.87           C  
ATOM   2955  HE1 PHE A 181      66.390   8.351 -39.069  1.00 89.87           H  
ATOM   2956  CE2 PHE A 181      66.734   9.499 -42.259  1.00 89.87           C  
ATOM   2957  HE2 PHE A 181      67.499   9.672 -43.001  1.00 89.87           H  
ATOM   2958  CZ  PHE A 181      67.105   9.015 -40.995  1.00 89.87           C  
ATOM   2959  HZ  PHE A 181      68.145   8.829 -40.774  1.00 89.87           H  
ATOM   2960  N   GLN A 182      63.287   6.357 -42.319  1.00 85.54           N  
ATOM   2961  H   GLN A 182      63.660   6.568 -43.233  1.00 85.54           H  
ATOM   2962  CA  GLN A 182      63.637   5.063 -41.747  1.00 85.54           C  
ATOM   2963  HA  GLN A 182      63.325   5.037 -40.703  1.00 85.54           H  
ATOM   2964  C   GLN A 182      65.153   4.828 -41.803  1.00 85.54           C  
ATOM   2965  CB  GLN A 182      62.863   3.976 -42.504  1.00 85.54           C  
ATOM   2966  HB2 GLN A 182      63.246   3.916 -43.523  1.00 85.54           H  
ATOM   2967  HB3 GLN A 182      61.812   4.260 -42.550  1.00 85.54           H  
ATOM   2968  O   GLN A 182      65.819   5.140 -42.793  1.00 85.54           O  
ATOM   2969  CG  GLN A 182      62.956   2.595 -41.839  1.00 85.54           C  
ATOM   2970  HG2 GLN A 182      63.990   2.250 -41.824  1.00 85.54           H  
ATOM   2971  HG3 GLN A 182      62.596   2.666 -40.812  1.00 85.54           H  
ATOM   2972  CD  GLN A 182      62.126   1.557 -42.587  1.00 85.54           C  
ATOM   2973  NE2 GLN A 182      61.640   0.541 -41.917  1.00 85.54           N  
ATOM   2974 HE21 GLN A 182      60.835   0.141 -42.376  1.00 85.54           H  
ATOM   2975 HE22 GLN A 182      61.670   0.554 -40.907  1.00 85.54           H  
ATOM   2976  OE1 GLN A 182      61.921   1.636 -43.789  1.00 85.54           O  
ATOM   2977  N   ILE A 183      65.702   4.243 -40.739  1.00 77.86           N  
ATOM   2978  H   ILE A 183      65.094   3.950 -39.988  1.00 77.86           H  
ATOM   2979  CA  ILE A 183      67.097   3.789 -40.677  1.00 77.86           C  
ATOM   2980  HA  ILE A 183      67.705   4.378 -41.364  1.00 77.86           H  
ATOM   2981  C   ILE A 183      67.123   2.327 -41.137  1.00 77.86           C  
ATOM   2982  CB  ILE A 183      67.667   3.979 -39.251  1.00 77.86           C  
ATOM   2983  HB  ILE A 183      67.075   3.378 -38.560  1.00 77.86           H  
ATOM   2984  O   ILE A 183      66.460   1.491 -40.532  1.00 77.86           O  
ATOM   2985  CG1 ILE A 183      67.563   5.463 -38.815  1.00 77.86           C  
ATOM   2986 HG12 ILE A 183      68.166   6.082 -39.480  1.00 77.86           H  
ATOM   2987 HG13 ILE A 183      66.528   5.794 -38.901  1.00 77.86           H  
ATOM   2988  CG2 ILE A 183      69.125   3.482 -39.198  1.00 77.86           C  
ATOM   2989 HG21 ILE A 183      69.526   3.578 -38.189  1.00 77.86           H  
ATOM   2990 HG22 ILE A 183      69.172   2.425 -39.457  1.00 77.86           H  
ATOM   2991 HG23 ILE A 183      69.748   4.042 -39.895  1.00 77.86           H  
ATOM   2992  CD1 ILE A 183      67.984   5.729 -37.365  1.00 77.86           C  
ATOM   2993 HD11 ILE A 183      67.754   6.764 -37.108  1.00 77.86           H  
ATOM   2994 HD12 ILE A 183      69.055   5.571 -37.240  1.00 77.86           H  
ATOM   2995 HD13 ILE A 183      67.434   5.066 -36.697  1.00 77.86           H  
ATOM   2996  N   LEU A 184      67.863   2.022 -42.208  1.00 73.43           N  
ATOM   2997  H   LEU A 184      68.442   2.741 -42.617  1.00 73.43           H  
ATOM   2998  CA  LEU A 184      67.908   0.676 -42.800  1.00 73.43           C  
ATOM   2999  HA  LEU A 184      66.982   0.148 -42.573  1.00 73.43           H  
ATOM   3000  C   LEU A 184      69.036  -0.180 -42.211  1.00 73.43           C  
ATOM   3001  CB  LEU A 184      68.050   0.788 -44.330  1.00 73.43           C  
ATOM   3002  HB2 LEU A 184      68.928   1.394 -44.553  1.00 73.43           H  
ATOM   3003  HB3 LEU A 184      68.232  -0.210 -44.729  1.00 73.43           H  
ATOM   3004  O   LEU A 184      68.867  -1.384 -42.036  1.00 73.43           O  
ATOM   3005  CG  LEU A 184      66.834   1.384 -45.065  1.00 73.43           C  
ATOM   3006  HG  LEU A 184      66.610   2.374 -44.667  1.00 73.43           H  
ATOM   3007  CD1 LEU A 184      67.174   1.525 -46.548  1.00 73.43           C  
ATOM   3008 HD11 LEU A 184      67.487   0.563 -46.955  1.00 73.43           H  
ATOM   3009 HD12 LEU A 184      66.297   1.866 -47.099  1.00 73.43           H  
ATOM   3010 HD13 LEU A 184      67.982   2.245 -46.676  1.00 73.43           H  
ATOM   3011  CD2 LEU A 184      65.586   0.505 -44.948  1.00 73.43           C  
ATOM   3012 HD21 LEU A 184      64.773   0.936 -45.533  1.00 73.43           H  
ATOM   3013 HD22 LEU A 184      65.795  -0.501 -45.311  1.00 73.43           H  
ATOM   3014 HD23 LEU A 184      65.256   0.455 -43.910  1.00 73.43           H  
ATOM   3015  N   THR A 185      70.178   0.433 -41.881  1.00 69.29           N  
ATOM   3016  H   THR A 185      70.282   1.413 -42.102  1.00 69.29           H  
ATOM   3017  CA  THR A 185      71.321  -0.249 -41.257  1.00 69.29           C  
ATOM   3018  HA  THR A 185      70.977  -1.201 -40.853  1.00 69.29           H  
ATOM   3019  C   THR A 185      71.894   0.585 -40.101  1.00 69.29           C  
ATOM   3020  CB  THR A 185      72.412  -0.613 -42.279  1.00 69.29           C  
ATOM   3021  HB  THR A 185      73.317  -0.901 -41.743  1.00 69.29           H  
ATOM   3022  O   THR A 185      72.588   1.580 -40.330  1.00 69.29           O  
ATOM   3023  CG2 THR A 185      71.994  -1.784 -43.170  1.00 69.29           C  
ATOM   3024 HG21 THR A 185      71.136  -1.504 -43.782  1.00 69.29           H  
ATOM   3025 HG22 THR A 185      72.822  -2.075 -43.816  1.00 69.29           H  
ATOM   3026 HG23 THR A 185      71.719  -2.637 -42.549  1.00 69.29           H  
ATOM   3027  OG1 THR A 185      72.712   0.443 -43.161  1.00 69.29           O  
ATOM   3028  HG1 THR A 185      73.235   0.065 -43.872  1.00 69.29           H  
ATOM   3029  N   PRO A 186      71.606   0.228 -38.835  1.00 61.39           N  
ATOM   3030  CA  PRO A 186      72.235   0.873 -37.688  1.00 61.39           C  
ATOM   3031  HA  PRO A 186      72.144   1.956 -37.776  1.00 61.39           H  
ATOM   3032  C   PRO A 186      73.727   0.501 -37.634  1.00 61.39           C  
ATOM   3033  CB  PRO A 186      71.437   0.407 -36.466  1.00 61.39           C  
ATOM   3034  HB2 PRO A 186      72.059   0.318 -35.576  1.00 61.39           H  
ATOM   3035  HB3 PRO A 186      70.619   1.104 -36.285  1.00 61.39           H  
ATOM   3036  O   PRO A 186      74.087  -0.667 -37.739  1.00 61.39           O  
ATOM   3037  CG  PRO A 186      70.860  -0.942 -36.893  1.00 61.39           C  
ATOM   3038  HG2 PRO A 186      71.587  -1.726 -36.682  1.00 61.39           H  
ATOM   3039  HG3 PRO A 186      69.916  -1.156 -36.392  1.00 61.39           H  
ATOM   3040  CD  PRO A 186      70.683  -0.813 -38.404  1.00 61.39           C  
ATOM   3041  HD2 PRO A 186      69.661  -0.511 -38.633  1.00 61.39           H  
ATOM   3042  HD3 PRO A 186      70.908  -1.772 -38.870  1.00 61.39           H  
ATOM   3043  N   ASP A 187      74.598   1.499 -37.495  1.00 59.82           N  
ATOM   3044  H   ASP A 187      74.232   2.424 -37.321  1.00 59.82           H  
ATOM   3045  CA  ASP A 187      76.047   1.319 -37.317  1.00 59.82           C  
ATOM   3046  HA  ASP A 187      76.348   0.311 -37.603  1.00 59.82           H  
ATOM   3047  C   ASP A 187      76.378   1.550 -35.839  1.00 59.82           C  
ATOM   3048  CB  ASP A 187      76.780   2.324 -38.211  1.00 59.82           C  
ATOM   3049  HB2 ASP A 187      76.578   3.300 -37.769  1.00 59.82           H  
ATOM   3050  HB3 ASP A 187      76.359   2.282 -39.215  1.00 59.82           H  
ATOM   3051  O   ASP A 187      75.999   2.583 -35.277  1.00 59.82           O  
ATOM   3052  CG  ASP A 187      78.303   2.190 -38.309  1.00 59.82           C  
ATOM   3053  OD1 ASP A 187      78.901   1.458 -37.490  1.00 59.82           O  
ATOM   3054  OD2 ASP A 187      78.861   2.898 -39.177  1.00 59.82           O  
ATOM   3055  N   GLU A 188      77.079   0.608 -35.210  1.00 59.30           N  
ATOM   3056  H   GLU A 188      77.396  -0.192 -35.739  1.00 59.30           H  
ATOM   3057  CA  GLU A 188      77.443   0.680 -33.789  1.00 59.30           C  
ATOM   3058  HA  GLU A 188      76.545   0.885 -33.206  1.00 59.30           H  
ATOM   3059  C   GLU A 188      78.429   1.824 -33.488  1.00 59.30           C  
ATOM   3060  CB  GLU A 188      78.016  -0.670 -33.320  1.00 59.30           C  
ATOM   3061  HB2 GLU A 188      78.382  -0.545 -32.300  1.00 59.30           H  
ATOM   3062  HB3 GLU A 188      78.856  -0.946 -33.958  1.00 59.30           H  
ATOM   3063  O   GLU A 188      78.460   2.329 -32.366  1.00 59.30           O  
ATOM   3064  CG  GLU A 188      76.965  -1.796 -33.320  1.00 59.30           C  
ATOM   3065  HG2 GLU A 188      76.669  -2.002 -34.349  1.00 59.30           H  
ATOM   3066  HG3 GLU A 188      76.085  -1.442 -32.782  1.00 59.30           H  
ATOM   3067  CD  GLU A 188      77.461  -3.100 -32.667  1.00 59.30           C  
ATOM   3068  OE1 GLU A 188      76.593  -3.946 -32.355  1.00 59.30           O  
ATOM   3069  OE2 GLU A 188      78.691  -3.250 -32.483  1.00 59.30           O  
ATOM   3070  N   ASN A 189      79.190   2.295 -34.486  1.00 57.35           N  
ATOM   3071  H   ASN A 189      79.089   1.870 -35.396  1.00 57.35           H  
ATOM   3072  CA  ASN A 189      80.245   3.299 -34.291  1.00 57.35           C  
ATOM   3073  HA  ASN A 189      80.513   3.317 -33.235  1.00 57.35           H  
ATOM   3074  C   ASN A 189      79.833   4.747 -34.610  1.00 57.35           C  
ATOM   3075  CB  ASN A 189      81.483   2.853 -35.086  1.00 57.35           C  
ATOM   3076  HB2 ASN A 189      82.151   3.702 -35.228  1.00 57.35           H  
ATOM   3077  HB3 ASN A 189      81.176   2.492 -36.068  1.00 57.35           H  
ATOM   3078  O   ASN A 189      80.593   5.682 -34.338  1.00 57.35           O  
ATOM   3079  CG  ASN A 189      82.281   1.785 -34.360  1.00 57.35           C  
ATOM   3080  ND2 ASN A 189      82.977   0.944 -35.084  1.00 57.35           N  
ATOM   3081 HD21 ASN A 189      83.396   0.188 -34.561  1.00 57.35           H  
ATOM   3082 HD22 ASN A 189      82.809   0.894 -36.078  1.00 57.35           H  
ATOM   3083  OD1 ASN A 189      82.350   1.721 -33.147  1.00 57.35           O  
ATOM   3084  N   GLU A 190      78.639   4.979 -35.160  1.00 59.11           N  
ATOM   3085  H   GLU A 190      78.037   4.185 -35.329  1.00 59.11           H  
ATOM   3086  CA  GLU A 190      78.168   6.319 -35.521  1.00 59.11           C  
ATOM   3087  HA  GLU A 190      78.704   7.058 -34.926  1.00 59.11           H  
ATOM   3088  C   GLU A 190      76.677   6.497 -35.215  1.00 59.11           C  
ATOM   3089  CB  GLU A 190      78.472   6.613 -36.998  1.00 59.11           C  
ATOM   3090  HB2 GLU A 190      78.384   5.688 -37.568  1.00 59.11           H  
ATOM   3091  HB3 GLU A 190      77.740   7.335 -37.359  1.00 59.11           H  
ATOM   3092  O   GLU A 190      75.805   5.917 -35.862  1.00 59.11           O  
ATOM   3093  CG  GLU A 190      79.869   7.193 -37.251  1.00 59.11           C  
ATOM   3094  HG2 GLU A 190      80.005   8.067 -36.613  1.00 59.11           H  
ATOM   3095  HG3 GLU A 190      80.621   6.453 -36.978  1.00 59.11           H  
ATOM   3096  CD  GLU A 190      80.088   7.611 -38.714  1.00 59.11           C  
ATOM   3097  OE1 GLU A 190      81.189   8.165 -38.979  1.00 59.11           O  
ATOM   3098  OE2 GLU A 190      79.171   7.411 -39.546  1.00 59.11           O  
ATOM   3099  N   THR A 191      76.368   7.371 -34.252  1.00 65.27           N  
ATOM   3100  H   THR A 191      77.113   7.854 -33.772  1.00 65.27           H  
ATOM   3101  CA  THR A 191      74.987   7.727 -33.919  1.00 65.27           C  
ATOM   3102  HA  THR A 191      74.346   6.879 -34.161  1.00 65.27           H  
ATOM   3103  C   THR A 191      74.526   8.901 -34.775  1.00 65.27           C  
ATOM   3104  CB  THR A 191      74.790   7.996 -32.417  1.00 65.27           C  
ATOM   3105  HB  THR A 191      73.783   8.382 -32.259  1.00 65.27           H  
ATOM   3106  O   THR A 191      74.880  10.054 -34.529  1.00 65.27           O  
ATOM   3107  CG2 THR A 191      74.958   6.720 -31.596  1.00 65.27           C  
ATOM   3108 HG21 THR A 191      75.955   6.301 -31.732  1.00 65.27           H  
ATOM   3109 HG22 THR A 191      74.228   5.978 -31.922  1.00 65.27           H  
ATOM   3110 HG23 THR A 191      74.794   6.927 -30.538  1.00 65.27           H  
ATOM   3111  OG1 THR A 191      75.719   8.908 -31.880  1.00 65.27           O  
ATOM   3112  HG1 THR A 191      76.393   8.379 -31.448  1.00 65.27           H  
ATOM   3113  N   SER A 192      73.713   8.616 -35.787  1.00 67.98           N  
ATOM   3114  H   SER A 192      73.543   7.649 -36.022  1.00 67.98           H  
ATOM   3115  CA  SER A 192      73.009   9.651 -36.548  1.00 67.98           C  
ATOM   3116  HA  SER A 192      73.549  10.593 -36.448  1.00 67.98           H  
ATOM   3117  C   SER A 192      71.608   9.858 -35.992  1.00 67.98           C  
ATOM   3118  CB  SER A 192      72.987   9.327 -38.033  1.00 67.98           C  
ATOM   3119  HB2 SER A 192      72.418  10.086 -38.568  1.00 67.98           H  
ATOM   3120  HB3 SER A 192      72.527   8.349 -38.172  1.00 67.98           H  
ATOM   3121  O   SER A 192      70.918   8.905 -35.633  1.00 67.98           O  
ATOM   3122  OG  SER A 192      74.327   9.336 -38.477  1.00 67.98           O  
ATOM   3123  HG  SER A 192      74.358   9.292 -39.436  1.00 67.98           H  
ATOM   3124  N   ARG A 193      71.194  11.122 -35.878  1.00 78.60           N  
ATOM   3125  H   ARG A 193      71.833  11.848 -36.169  1.00 78.60           H  
ATOM   3126  CA  ARG A 193      69.897  11.518 -35.319  1.00 78.60           C  
ATOM   3127  HA  ARG A 193      69.283  10.633 -35.154  1.00 78.60           H  
ATOM   3128  C   ARG A 193      69.154  12.406 -36.305  1.00 78.60           C  
ATOM   3129  CB  ARG A 193      70.094  12.234 -33.971  1.00 78.60           C  
ATOM   3130  HB2 ARG A 193      70.783  13.069 -34.104  1.00 78.60           H  
ATOM   3131  HB3 ARG A 193      69.133  12.632 -33.648  1.00 78.60           H  
ATOM   3132  O   ARG A 193      69.672  13.461 -36.680  1.00 78.60           O  
ATOM   3133  CG  ARG A 193      70.631  11.298 -32.878  1.00 78.60           C  
ATOM   3134  HG2 ARG A 193      71.602  10.900 -33.173  1.00 78.60           H  
ATOM   3135  HG3 ARG A 193      69.935  10.470 -32.745  1.00 78.60           H  
ATOM   3136  CD  ARG A 193      70.784  12.058 -31.554  1.00 78.60           C  
ATOM   3137  HD2 ARG A 193      69.830  12.525 -31.307  1.00 78.60           H  
ATOM   3138  HD3 ARG A 193      71.535  12.836 -31.690  1.00 78.60           H  
ATOM   3139  NE  ARG A 193      71.189  11.163 -30.453  1.00 78.60           N  
ATOM   3140  HE  ARG A 193      71.275  10.182 -30.680  1.00 78.60           H  
ATOM   3141  NH1 ARG A 193      71.430  12.758 -28.813  1.00 78.60           N  
ATOM   3142 HH11 ARG A 193      71.668  12.998 -27.861  1.00 78.60           H  
ATOM   3143 HH12 ARG A 193      71.220  13.479 -29.487  1.00 78.60           H  
ATOM   3144  NH2 ARG A 193      71.796  10.612 -28.327  1.00 78.60           N  
ATOM   3145 HH21 ARG A 193      72.022  10.875 -27.379  1.00 78.60           H  
ATOM   3146 HH22 ARG A 193      71.853   9.639 -28.591  1.00 78.60           H  
ATOM   3147  CZ  ARG A 193      71.470  11.514 -29.210  1.00 78.60           C  
ATOM   3148  N   LEU A 194      67.935  12.009 -36.662  1.00 85.20           N  
ATOM   3149  H   LEU A 194      67.579  11.131 -36.313  1.00 85.20           H  
ATOM   3150  CA  LEU A 194      66.999  12.877 -37.371  1.00 85.20           C  
ATOM   3151  HA  LEU A 194      67.471  13.223 -38.291  1.00 85.20           H  
ATOM   3152  C   LEU A 194      66.682  14.091 -36.486  1.00 85.20           C  
ATOM   3153  CB  LEU A 194      65.737  12.071 -37.725  1.00 85.20           C  
ATOM   3154  HB2 LEU A 194      66.031  11.150 -38.228  1.00 85.20           H  
ATOM   3155  HB3 LEU A 194      65.227  11.800 -36.801  1.00 85.20           H  
ATOM   3156  O   LEU A 194      66.355  13.935 -35.309  1.00 85.20           O  
ATOM   3157  CG  LEU A 194      64.744  12.823 -38.632  1.00 85.20           C  
ATOM   3158  HG  LEU A 194      64.506  13.795 -38.199  1.00 85.20           H  
ATOM   3159  CD1 LEU A 194      65.299  13.029 -40.040  1.00 85.20           C  
ATOM   3160 HD11 LEU A 194      64.550  13.539 -40.645  1.00 85.20           H  
ATOM   3161 HD12 LEU A 194      66.190  13.656 -40.019  1.00 85.20           H  
ATOM   3162 HD13 LEU A 194      65.536  12.067 -40.496  1.00 85.20           H  
ATOM   3163  CD2 LEU A 194      63.458  12.010 -38.739  1.00 85.20           C  
ATOM   3164 HD21 LEU A 194      62.923  12.034 -37.790  1.00 85.20           H  
ATOM   3165 HD22 LEU A 194      63.686  10.975 -38.993  1.00 85.20           H  
ATOM   3166 HD23 LEU A 194      62.812  12.422 -39.514  1.00 85.20           H  
ATOM   3167  N   GLN A 195      66.855  15.292 -37.029  1.00 86.29           N  
ATOM   3168  H   GLN A 195      67.149  15.345 -37.993  1.00 86.29           H  
ATOM   3169  CA  GLN A 195      66.547  16.551 -36.346  1.00 86.29           C  
ATOM   3170  HA  GLN A 195      66.554  16.406 -35.266  1.00 86.29           H  
ATOM   3171  C   GLN A 195      65.148  17.040 -36.712  1.00 86.29           C  
ATOM   3172  CB  GLN A 195      67.592  17.619 -36.712  1.00 86.29           C  
ATOM   3173  HB2 GLN A 195      67.612  17.749 -37.794  1.00 86.29           H  
ATOM   3174  HB3 GLN A 195      67.289  18.568 -36.270  1.00 86.29           H  
ATOM   3175  O   GLN A 195      64.394  17.462 -35.833  1.00 86.29           O  
ATOM   3176  CG  GLN A 195      69.010  17.290 -36.228  1.00 86.29           C  
ATOM   3177  HG2 GLN A 195      69.351  16.370 -36.704  1.00 86.29           H  
ATOM   3178  HG3 GLN A 195      69.680  18.092 -36.536  1.00 86.29           H  
ATOM   3179  CD  GLN A 195      69.088  17.155 -34.713  1.00 86.29           C  
ATOM   3180  NE2 GLN A 195      69.415  15.990 -34.203  1.00 86.29           N  
ATOM   3181 HE21 GLN A 195      69.269  15.923 -33.206  1.00 86.29           H  
ATOM   3182 HE22 GLN A 195      69.443  15.192 -34.821  1.00 86.29           H  
ATOM   3183  OE1 GLN A 195      68.880  18.082 -33.953  1.00 86.29           O  
ATOM   3184  N   SER A 196      64.812  16.961 -37.999  1.00 91.42           N  
ATOM   3185  H   SER A 196      65.488  16.634 -38.674  1.00 91.42           H  
ATOM   3186  CA  SER A 196      63.574  17.505 -38.538  1.00 91.42           C  
ATOM   3187  HA  SER A 196      62.777  17.316 -37.818  1.00 91.42           H  
ATOM   3188  C   SER A 196      63.168  16.846 -39.854  1.00 91.42           C  
ATOM   3189  CB  SER A 196      63.700  19.022 -38.690  1.00 91.42           C  
ATOM   3190  HB2 SER A 196      62.841  19.418 -39.231  1.00 91.42           H  
ATOM   3191  HB3 SER A 196      63.713  19.443 -37.685  1.00 91.42           H  
ATOM   3192  O   SER A 196      64.014  16.346 -40.605  1.00 91.42           O  
ATOM   3193  OG  SER A 196      64.905  19.408 -39.321  1.00 91.42           O  
ATOM   3194  HG  SER A 196      64.837  20.354 -39.472  1.00 91.42           H  
ATOM   3195  N   LEU A 197      61.858  16.848 -40.105  1.00 93.29           N  
ATOM   3196  H   LEU A 197      61.258  17.295 -39.426  1.00 93.29           H  
ATOM   3197  CA  LEU A 197      61.242  16.512 -41.387  1.00 93.29           C  
ATOM   3198  HA  LEU A 197      62.017  16.259 -42.110  1.00 93.29           H  
ATOM   3199  C   LEU A 197      60.505  17.736 -41.916  1.00 93.29           C  
ATOM   3200  CB  LEU A 197      60.257  15.333 -41.253  1.00 93.29           C  
ATOM   3201  HB2 LEU A 197      59.647  15.273 -42.154  1.00 93.29           H  
ATOM   3202  HB3 LEU A 197      59.590  15.538 -40.416  1.00 93.29           H  
ATOM   3203  O   LEU A 197      59.795  18.409 -41.166  1.00 93.29           O  
ATOM   3204  CG  LEU A 197      60.921  13.973 -41.029  1.00 93.29           C  
ATOM   3205  HG  LEU A 197      61.652  14.078 -40.227  1.00 93.29           H  
ATOM   3206  CD1 LEU A 197      59.884  12.926 -40.615  1.00 93.29           C  
ATOM   3207 HD11 LEU A 197      60.369  11.962 -40.463  1.00 93.29           H  
ATOM   3208 HD12 LEU A 197      59.400  13.230 -39.687  1.00 93.29           H  
ATOM   3209 HD13 LEU A 197      59.127  12.824 -41.392  1.00 93.29           H  
ATOM   3210  CD2 LEU A 197      61.614  13.469 -42.292  1.00 93.29           C  
ATOM   3211 HD21 LEU A 197      60.880  13.259 -43.070  1.00 93.29           H  
ATOM   3212 HD22 LEU A 197      62.317  14.214 -42.664  1.00 93.29           H  
ATOM   3213 HD23 LEU A 197      62.165  12.558 -42.058  1.00 93.29           H  
ATOM   3214  N   TYR A 198      60.643  17.981 -43.211  1.00 93.60           N  
ATOM   3215  H   TYR A 198      61.276  17.404 -43.746  1.00 93.60           H  
ATOM   3216  CA  TYR A 198      59.952  19.046 -43.923  1.00 93.60           C  
ATOM   3217  HA  TYR A 198      59.228  19.527 -43.265  1.00 93.60           H  
ATOM   3218  C   TYR A 198      59.207  18.467 -45.115  1.00 93.60           C  
ATOM   3219  CB  TYR A 198      60.951  20.108 -44.395  1.00 93.60           C  
ATOM   3220  HB2 TYR A 198      61.667  19.633 -45.065  1.00 93.60           H  
ATOM   3221  HB3 TYR A 198      60.411  20.861 -44.968  1.00 93.60           H  
ATOM   3222  O   TYR A 198      59.739  17.624 -45.831  1.00 93.60           O  
ATOM   3223  CG  TYR A 198      61.711  20.796 -43.284  1.00 93.60           C  
ATOM   3224  CD1 TYR A 198      61.246  22.012 -42.749  1.00 93.60           C  
ATOM   3225  HD1 TYR A 198      60.363  22.470 -43.170  1.00 93.60           H  
ATOM   3226  CD2 TYR A 198      62.902  20.227 -42.805  1.00 93.60           C  
ATOM   3227  HD2 TYR A 198      63.283  19.320 -43.251  1.00 93.60           H  
ATOM   3228  CE1 TYR A 198      61.927  22.616 -41.673  1.00 93.60           C  
ATOM   3229  HE1 TYR A 198      61.579  23.549 -41.254  1.00 93.60           H  
ATOM   3230  CE2 TYR A 198      63.609  20.852 -41.769  1.00 93.60           C  
ATOM   3231  HE2 TYR A 198      64.560  20.442 -41.460  1.00 93.60           H  
ATOM   3232  OH  TYR A 198      63.747  22.563 -40.099  1.00 93.60           O  
ATOM   3233  HH  TYR A 198      63.240  23.274 -39.700  1.00 93.60           H  
ATOM   3234  CZ  TYR A 198      63.098  22.016 -41.161  1.00 93.60           C  
ATOM   3235  N   ILE A 199      58.007  18.977 -45.358  1.00 93.61           N  
ATOM   3236  H   ILE A 199      57.637  19.644 -44.696  1.00 93.61           H  
ATOM   3237  CA  ILE A 199      57.364  18.937 -46.666  1.00 93.61           C  
ATOM   3238  HA  ILE A 199      57.907  18.251 -47.317  1.00 93.61           H  
ATOM   3239  C   ILE A 199      57.477  20.349 -47.231  1.00 93.61           C  
ATOM   3240  CB  ILE A 199      55.915  18.422 -46.578  1.00 93.61           C  
ATOM   3241  HB  ILE A 199      55.363  19.039 -45.869  1.00 93.61           H  
ATOM   3242  O   ILE A 199      56.999  21.304 -46.616  1.00 93.61           O  
ATOM   3243  CG1 ILE A 199      55.913  16.954 -46.091  1.00 93.61           C  
ATOM   3244 HG12 ILE A 199      56.366  16.320 -46.854  1.00 93.61           H  
ATOM   3245 HG13 ILE A 199      56.520  16.865 -45.191  1.00 93.61           H  
ATOM   3246  CG2 ILE A 199      55.236  18.517 -47.959  1.00 93.61           C  
ATOM   3247 HG21 ILE A 199      54.197  18.193 -47.894  1.00 93.61           H  
ATOM   3248 HG22 ILE A 199      55.233  19.543 -48.326  1.00 93.61           H  
ATOM   3249 HG23 ILE A 199      55.764  17.891 -48.678  1.00 93.61           H  
ATOM   3250  CD1 ILE A 199      54.522  16.410 -45.752  1.00 93.61           C  
ATOM   3251 HD11 ILE A 199      54.038  17.062 -45.024  1.00 93.61           H  
ATOM   3252 HD12 ILE A 199      53.906  16.341 -46.649  1.00 93.61           H  
ATOM   3253 HD13 ILE A 199      54.618  15.412 -45.325  1.00 93.61           H  
ATOM   3254  N   LEU A 200      58.131  20.490 -48.377  1.00 91.41           N  
ATOM   3255  H   LEU A 200      58.502  19.658 -48.814  1.00 91.41           H  
ATOM   3256  CA  LEU A 200      58.318  21.759 -49.070  1.00 91.41           C  
ATOM   3257  HA  LEU A 200      57.857  22.556 -48.486  1.00 91.41           H  
ATOM   3258  C   LEU A 200      57.625  21.726 -50.426  1.00 91.41           C  
ATOM   3259  CB  LEU A 200      59.809  22.104 -49.236  1.00 91.41           C  
ATOM   3260  HB2 LEU A 200      60.245  21.454 -49.994  1.00 91.41           H  
ATOM   3261  HB3 LEU A 200      59.855  23.118 -49.631  1.00 91.41           H  
ATOM   3262  O   LEU A 200      57.565  20.680 -51.058  1.00 91.41           O  
ATOM   3263  CG  LEU A 200      60.645  22.025 -47.942  1.00 91.41           C  
ATOM   3264  HG  LEU A 200      59.993  22.082 -47.071  1.00 91.41           H  
ATOM   3265  CD1 LEU A 200      61.462  20.732 -47.889  1.00 91.41           C  
ATOM   3266 HD11 LEU A 200      62.079  20.638 -48.782  1.00 91.41           H  
ATOM   3267 HD12 LEU A 200      62.124  20.747 -47.023  1.00 91.41           H  
ATOM   3268 HD13 LEU A 200      60.799  19.870 -47.818  1.00 91.41           H  
ATOM   3269  CD2 LEU A 200      61.620  23.199 -47.863  1.00 91.41           C  
ATOM   3270 HD21 LEU A 200      61.066  24.138 -47.859  1.00 91.41           H  
ATOM   3271 HD22 LEU A 200      62.294  23.177 -48.719  1.00 91.41           H  
ATOM   3272 HD23 LEU A 200      62.207  23.126 -46.947  1.00 91.41           H  
ATOM   3273  N   HIS A 201      57.161  22.878 -50.880  1.00 91.25           N  
ATOM   3274  H   HIS A 201      57.265  23.690 -50.289  1.00 91.25           H  
ATOM   3275  CA  HIS A 201      56.707  23.134 -52.236  1.00 91.25           C  
ATOM   3276  HA  HIS A 201      56.629  22.198 -52.789  1.00 91.25           H  
ATOM   3277  C   HIS A 201      57.719  24.044 -52.936  1.00 91.25           C  
ATOM   3278  CB  HIS A 201      55.331  23.795 -52.173  1.00 91.25           C  
ATOM   3279  HB2 HIS A 201      54.655  23.164 -51.596  1.00 91.25           H  
ATOM   3280  HB3 HIS A 201      55.437  24.754 -51.664  1.00 91.25           H  
ATOM   3281  O   HIS A 201      58.229  24.983 -52.321  1.00 91.25           O  
ATOM   3282  CG  HIS A 201      54.733  23.987 -53.538  1.00 91.25           C  
ATOM   3283  CD2 HIS A 201      54.438  22.968 -54.396  1.00 91.25           C  
ATOM   3284  HD2 HIS A 201      54.597  21.916 -54.211  1.00 91.25           H  
ATOM   3285  ND1 HIS A 201      54.431  25.165 -54.194  1.00 91.25           N  
ATOM   3286  HD1 HIS A 201      54.383  26.104 -53.826  1.00 91.25           H  
ATOM   3287  CE1 HIS A 201      53.947  24.847 -55.406  1.00 91.25           C  
ATOM   3288  HE1 HIS A 201      53.553  25.540 -56.135  1.00 91.25           H  
ATOM   3289  NE2 HIS A 201      53.949  23.522 -55.569  1.00 91.25           N  
ATOM   3290  N   GLU A 202      58.000  23.800 -54.215  1.00 88.20           N  
ATOM   3291  H   GLU A 202      57.570  23.001 -54.659  1.00 88.20           H  
ATOM   3292  CA  GLU A 202      59.063  24.502 -54.946  1.00 88.20           C  
ATOM   3293  HA  GLU A 202      60.000  24.314 -54.423  1.00 88.20           H  
ATOM   3294  C   GLU A 202      58.901  26.030 -54.989  1.00 88.20           C  
ATOM   3295  CB  GLU A 202      59.203  23.906 -56.355  1.00 88.20           C  
ATOM   3296  HB2 GLU A 202      60.160  24.229 -56.767  1.00 88.20           H  
ATOM   3297  HB3 GLU A 202      59.225  22.820 -56.267  1.00 88.20           H  
ATOM   3298  O   GLU A 202      59.901  26.747 -54.956  1.00 88.20           O  
ATOM   3299  CG  GLU A 202      58.091  24.281 -57.342  1.00 88.20           C  
ATOM   3300  HG2 GLU A 202      58.192  25.339 -57.585  1.00 88.20           H  
ATOM   3301  HG3 GLU A 202      57.122  24.115 -56.872  1.00 88.20           H  
ATOM   3302  CD  GLU A 202      58.186  23.472 -58.644  1.00 88.20           C  
ATOM   3303  OE1 GLU A 202      57.120  23.138 -59.198  1.00 88.20           O  
ATOM   3304  OE2 GLU A 202      59.313  23.115 -59.067  1.00 88.20           O  
ATOM   3305  N   THR A 203      57.662  26.535 -55.007  1.00 83.14           N  
ATOM   3306  H   THR A 203      56.891  25.893 -55.125  1.00 83.14           H  
ATOM   3307  CA  THR A 203      57.365  27.979 -55.005  1.00 83.14           C  
ATOM   3308  HA  THR A 203      58.275  28.538 -55.225  1.00 83.14           H  
ATOM   3309  C   THR A 203      56.850  28.501 -53.665  1.00 83.14           C  
ATOM   3310  CB  THR A 203      56.338  28.336 -56.087  1.00 83.14           C  
ATOM   3311  HB  THR A 203      56.107  29.399 -56.016  1.00 83.14           H  
ATOM   3312  O   THR A 203      57.154  29.636 -53.302  1.00 83.14           O  
ATOM   3313  CG2 THR A 203      56.825  28.038 -57.503  1.00 83.14           C  
ATOM   3314 HG21 THR A 203      57.856  28.374 -57.624  1.00 83.14           H  
ATOM   3315 HG22 THR A 203      56.761  26.969 -57.706  1.00 83.14           H  
ATOM   3316 HG23 THR A 203      56.194  28.563 -58.221  1.00 83.14           H  
ATOM   3317  OG1 THR A 203      55.165  27.589 -55.876  1.00 83.14           O  
ATOM   3318  HG1 THR A 203      54.554  27.776 -56.592  1.00 83.14           H  
ATOM   3319  N   ASN A 204      56.098  27.689 -52.909  1.00 80.57           N  
ATOM   3320  H   ASN A 204      55.969  26.743 -53.237  1.00 80.57           H  
ATOM   3321  CA  ASN A 204      55.441  28.131 -51.667  1.00 80.57           C  
ATOM   3322  HA  ASN A 204      55.273  29.205 -51.739  1.00 80.57           H  
ATOM   3323  C   ASN A 204      56.333  27.944 -50.427  1.00 80.57           C  
ATOM   3324  CB  ASN A 204      54.049  27.475 -51.511  1.00 80.57           C  
ATOM   3325  HB2 ASN A 204      54.136  26.389 -51.459  1.00 80.57           H  
ATOM   3326  HB3 ASN A 204      53.611  27.805 -50.569  1.00 80.57           H  
ATOM   3327  O   ASN A 204      55.983  28.394 -49.337  1.00 80.57           O  
ATOM   3328  CG  ASN A 204      53.064  27.852 -52.607  1.00 80.57           C  
ATOM   3329  ND2 ASN A 204      52.149  26.973 -52.948  1.00 80.57           N  
ATOM   3330 HD21 ASN A 204      51.484  27.245 -53.659  1.00 80.57           H  
ATOM   3331 HD22 ASN A 204      52.055  26.078 -52.491  1.00 80.57           H  
ATOM   3332  OD1 ASN A 204      53.117  28.929 -53.171  1.00 80.57           O  
ATOM   3333  N   GLY A 205      57.496  27.303 -50.577  1.00 85.51           N  
ATOM   3334  H   GLY A 205      57.712  26.892 -51.474  1.00 85.51           H  
ATOM   3335  CA  GLY A 205      58.419  27.048 -49.478  1.00 85.51           C  
ATOM   3336  HA2 GLY A 205      58.546  27.961 -48.897  1.00 85.51           H  
ATOM   3337  HA3 GLY A 205      59.388  26.754 -49.883  1.00 85.51           H  
ATOM   3338  C   GLY A 205      57.920  25.931 -48.566  1.00 85.51           C  
ATOM   3339  O   GLY A 205      57.408  24.918 -49.030  1.00 85.51           O  
ATOM   3340  N   VAL A 206      58.102  26.073 -47.254  1.00 87.27           N  
ATOM   3341  H   VAL A 206      58.437  26.959 -46.904  1.00 87.27           H  
ATOM   3342  CA  VAL A 206      57.690  25.038 -46.294  1.00 87.27           C  
ATOM   3343  HA  VAL A 206      58.086  24.080 -46.630  1.00 87.27           H  
ATOM   3344  C   VAL A 206      56.162  24.937 -46.281  1.00 87.27           C  
ATOM   3345  CB  VAL A 206      58.263  25.312 -44.890  1.00 87.27           C  
ATOM   3346  HB  VAL A 206      57.877  26.262 -44.519  1.00 87.27           H  
ATOM   3347  O   VAL A 206      55.473  25.920 -46.021  1.00 87.27           O  
ATOM   3348  CG1 VAL A 206      57.888  24.204 -43.897  1.00 87.27           C  
ATOM   3349 HG11 VAL A 206      58.216  23.234 -44.269  1.00 87.27           H  
ATOM   3350 HG12 VAL A 206      58.345  24.402 -42.927  1.00 87.27           H  
ATOM   3351 HG13 VAL A 206      56.808  24.181 -43.754  1.00 87.27           H  
ATOM   3352  CG2 VAL A 206      59.798  25.393 -44.929  1.00 87.27           C  
ATOM   3353 HG21 VAL A 206      60.210  24.463 -45.322  1.00 87.27           H  
ATOM   3354 HG22 VAL A 206      60.121  26.222 -45.559  1.00 87.27           H  
ATOM   3355 HG23 VAL A 206      60.185  25.560 -43.924  1.00 87.27           H  
ATOM   3356  N   VAL A 207      55.634  23.742 -46.537  1.00 88.36           N  
ATOM   3357  H   VAL A 207      56.265  22.989 -46.768  1.00 88.36           H  
ATOM   3358  CA  VAL A 207      54.207  23.403 -46.411  1.00 88.36           C  
ATOM   3359  HA  VAL A 207      53.592  24.273 -46.641  1.00 88.36           H  
ATOM   3360  C   VAL A 207      53.926  22.974 -44.977  1.00 88.36           C  
ATOM   3361  CB  VAL A 207      53.833  22.260 -47.377  1.00 88.36           C  
ATOM   3362  HB  VAL A 207      54.456  21.396 -47.145  1.00 88.36           H  
ATOM   3363  O   VAL A 207      53.012  23.485 -44.328  1.00 88.36           O  
ATOM   3364  CG1 VAL A 207      52.372  21.817 -47.234  1.00 88.36           C  
ATOM   3365 HG11 VAL A 207      51.705  22.668 -47.373  1.00 88.36           H  
ATOM   3366 HG12 VAL A 207      52.141  21.060 -47.983  1.00 88.36           H  
ATOM   3367 HG13 VAL A 207      52.196  21.386 -46.249  1.00 88.36           H  
ATOM   3368  CG2 VAL A 207      54.093  22.633 -48.840  1.00 88.36           C  
ATOM   3369 HG21 VAL A 207      55.102  23.025 -48.968  1.00 88.36           H  
ATOM   3370 HG22 VAL A 207      53.373  23.378 -49.181  1.00 88.36           H  
ATOM   3371 HG23 VAL A 207      53.996  21.742 -49.460  1.00 88.36           H  
ATOM   3372  N   ALA A 208      54.752  22.053 -44.480  1.00 91.42           N  
ATOM   3373  H   ALA A 208      55.500  21.711 -45.065  1.00 91.42           H  
ATOM   3374  CA  ALA A 208      54.695  21.564 -43.117  1.00 91.42           C  
ATOM   3375  HA  ALA A 208      54.346  22.382 -42.487  1.00 91.42           H  
ATOM   3376  C   ALA A 208      56.073  21.130 -42.632  1.00 91.42           C  
ATOM   3377  CB  ALA A 208      53.695  20.411 -43.043  1.00 91.42           C  
ATOM   3378  HB1 ALA A 208      52.738  20.767 -43.425  1.00 91.42           H  
ATOM   3379  HB2 ALA A 208      53.572  20.094 -42.008  1.00 91.42           H  
ATOM   3380  HB3 ALA A 208      54.037  19.571 -43.648  1.00 91.42           H  
ATOM   3381  O   ALA A 208      56.915  20.701 -43.422  1.00 91.42           O  
ATOM   3382  N   ASN A 209      56.304  21.205 -41.329  1.00 91.45           N  
ATOM   3383  H   ASN A 209      55.597  21.594 -40.722  1.00 91.45           H  
ATOM   3384  CA  ASN A 209      57.498  20.649 -40.720  1.00 91.45           C  
ATOM   3385  HA  ASN A 209      57.832  19.818 -41.342  1.00 91.45           H  
ATOM   3386  C   ASN A 209      57.211  20.052 -39.344  1.00 91.45           C  
ATOM   3387  CB  ASN A 209      58.620  21.702 -40.721  1.00 91.45           C  
ATOM   3388  HB2 ASN A 209      59.562  21.213 -40.474  1.00 91.45           H  
ATOM   3389  HB3 ASN A 209      58.699  22.106 -41.730  1.00 91.45           H  
ATOM   3390  O   ASN A 209      56.189  20.322 -38.714  1.00 91.45           O  
ATOM   3391  CG  ASN A 209      58.431  22.862 -39.761  1.00 91.45           C  
ATOM   3392  ND2 ASN A 209      59.224  23.897 -39.879  1.00 91.45           N  
ATOM   3393 HD21 ASN A 209      59.007  24.664 -39.258  1.00 91.45           H  
ATOM   3394 HD22 ASN A 209      59.846  23.959 -40.672  1.00 91.45           H  
ATOM   3395  OD1 ASN A 209      57.605  22.883 -38.879  1.00 91.45           O  
ATOM   3396  N   ILE A 210      58.139  19.224 -38.889  1.00 91.86           N  
ATOM   3397  H   ILE A 210      58.911  18.993 -39.497  1.00 91.86           H  
ATOM   3398  CA  ILE A 210      58.186  18.730 -37.521  1.00 91.86           C  
ATOM   3399  HA  ILE A 210      57.670  19.448 -36.884  1.00 91.86           H  
ATOM   3400  C   ILE A 210      59.644  18.684 -37.080  1.00 91.86           C  
ATOM   3401  CB  ILE A 210      57.442  17.382 -37.390  1.00 91.86           C  
ATOM   3402  HB  ILE A 210      56.412  17.563 -37.698  1.00 91.86           H  
ATOM   3403  O   ILE A 210      60.512  18.202 -37.809  1.00 91.86           O  
ATOM   3404  CG1 ILE A 210      57.412  16.939 -35.915  1.00 91.86           C  
ATOM   3405 HG12 ILE A 210      58.423  16.703 -35.581  1.00 91.86           H  
ATOM   3406 HG13 ILE A 210      57.038  17.767 -35.312  1.00 91.86           H  
ATOM   3407  CG2 ILE A 210      58.006  16.287 -38.313  1.00 91.86           C  
ATOM   3408 HG21 ILE A 210      59.019  16.017 -38.015  1.00 91.86           H  
ATOM   3409 HG22 ILE A 210      58.012  16.650 -39.341  1.00 91.86           H  
ATOM   3410 HG23 ILE A 210      57.374  15.399 -38.280  1.00 91.86           H  
ATOM   3411  CD1 ILE A 210      56.523  15.724 -35.645  1.00 91.86           C  
ATOM   3412 HD11 ILE A 210      56.478  15.543 -34.571  1.00 91.86           H  
ATOM   3413 HD12 ILE A 210      56.934  14.838 -36.129  1.00 91.86           H  
ATOM   3414 HD13 ILE A 210      55.514  15.914 -36.012  1.00 91.86           H  
ATOM   3415  N   ASN A 211      59.907  19.199 -35.883  1.00 88.13           N  
ATOM   3416  H   ASN A 211      59.128  19.535 -35.335  1.00 88.13           H  
ATOM   3417  CA  ASN A 211      61.184  19.039 -35.196  1.00 88.13           C  
ATOM   3418  HA  ASN A 211      61.931  18.642 -35.883  1.00 88.13           H  
ATOM   3419  C   ASN A 211      61.011  18.041 -34.056  1.00 88.13           C  
ATOM   3420  CB  ASN A 211      61.683  20.389 -34.669  1.00 88.13           C  
ATOM   3421  HB2 ASN A 211      62.640  20.256 -34.164  1.00 88.13           H  
ATOM   3422  HB3 ASN A 211      60.965  20.752 -33.934  1.00 88.13           H  
ATOM   3423  O   ASN A 211      59.897  17.779 -33.597  1.00 88.13           O  
ATOM   3424  CG  ASN A 211      61.879  21.433 -35.752  1.00 88.13           C  
ATOM   3425  ND2 ASN A 211      61.412  22.636 -35.537  1.00 88.13           N  
ATOM   3426 HD21 ASN A 211      61.458  23.289 -36.306  1.00 88.13           H  
ATOM   3427 HD22 ASN A 211      60.856  22.808 -34.712  1.00 88.13           H  
ATOM   3428  OD1 ASN A 211      62.469  21.200 -36.789  1.00 88.13           O  
ATOM   3429  N   LYS A 212      62.125  17.493 -33.570  1.00 81.70           N  
ATOM   3430  H   LYS A 212      63.008  17.711 -34.009  1.00 81.70           H  
ATOM   3431  CA  LYS A 212      62.075  16.570 -32.442  1.00 81.70           C  
ATOM   3432  HA  LYS A 212      61.428  15.740 -32.725  1.00 81.70           H  
ATOM   3433  C   LYS A 212      61.438  17.258 -31.227  1.00 81.70           C  
ATOM   3434  CB  LYS A 212      63.478  16.036 -32.154  1.00 81.70           C  
ATOM   3435  HB2 LYS A 212      63.959  15.737 -33.085  1.00 81.70           H  
ATOM   3436  HB3 LYS A 212      64.073  16.813 -31.673  1.00 81.70           H  
ATOM   3437  O   LYS A 212      61.803  18.384 -30.899  1.00 81.70           O  
ATOM   3438  CG  LYS A 212      63.354  14.818 -31.244  1.00 81.70           C  
ATOM   3439  HG2 LYS A 212      62.828  14.023 -31.773  1.00 81.70           H  
ATOM   3440  HG3 LYS A 212      62.771  15.089 -30.364  1.00 81.70           H  
ATOM   3441  CD  LYS A 212      64.712  14.309 -30.783  1.00 81.70           C  
ATOM   3442  HD2 LYS A 212      65.267  15.128 -30.325  1.00 81.70           H  
ATOM   3443  HD3 LYS A 212      65.260  13.892 -31.628  1.00 81.70           H  
ATOM   3444  CE  LYS A 212      64.393  13.242 -29.741  1.00 81.70           C  
ATOM   3445  HE2 LYS A 212      63.804  12.455 -30.211  1.00 81.70           H  
ATOM   3446  HE3 LYS A 212      63.763  13.702 -28.980  1.00 81.70           H  
ATOM   3447  NZ  LYS A 212      65.619  12.701 -29.128  1.00 81.70           N  
ATOM   3448  HZ1 LYS A 212      66.191  12.258 -29.833  1.00 81.70           H  
ATOM   3449  HZ2 LYS A 212      65.346  12.034 -28.420  1.00 81.70           H  
ATOM   3450  HZ3 LYS A 212      66.100  13.464 -28.674  1.00 81.70           H  
ATOM   3451  N   ASP A 213      60.501  16.564 -30.586  1.00 76.41           N  
ATOM   3452  H   ASP A 213      60.300  15.625 -30.900  1.00 76.41           H  
ATOM   3453  CA  ASP A 213      59.779  17.030 -29.396  1.00 76.41           C  
ATOM   3454  HA  ASP A 213      59.056  16.250 -29.158  1.00 76.41           H  
ATOM   3455  C   ASP A 213      58.931  18.305 -29.630  1.00 76.41           C  
ATOM   3456  CB  ASP A 213      60.740  17.095 -28.186  1.00 76.41           C  
ATOM   3457  HB2 ASP A 213      61.387  17.966 -28.286  1.00 76.41           H  
ATOM   3458  HB3 ASP A 213      60.153  17.220 -27.276  1.00 76.41           H  
ATOM   3459  O   ASP A 213      58.616  19.035 -28.691  1.00 76.41           O  
ATOM   3460  CG  ASP A 213      61.611  15.832 -28.035  1.00 76.41           C  
ATOM   3461  OD1 ASP A 213      61.063  14.712 -28.139  1.00 76.41           O  
ATOM   3462  OD2 ASP A 213      62.853  15.950 -27.883  1.00 76.41           O  
ATOM   3463  N   GLN A 214      58.538  18.578 -30.883  1.00 82.31           N  
ATOM   3464  H   GLN A 214      58.830  17.959 -31.626  1.00 82.31           H  
ATOM   3465  CA  GLN A 214      57.635  19.671 -31.260  1.00 82.31           C  
ATOM   3466  HA  GLN A 214      57.251  20.143 -30.355  1.00 82.31           H  
ATOM   3467  C   GLN A 214      56.417  19.149 -32.034  1.00 82.31           C  
ATOM   3468  CB  GLN A 214      58.388  20.744 -32.066  1.00 82.31           C  
ATOM   3469  HB2 GLN A 214      57.675  21.503 -32.387  1.00 82.31           H  
ATOM   3470  HB3 GLN A 214      58.830  20.291 -32.954  1.00 82.31           H  
ATOM   3471  O   GLN A 214      56.482  18.115 -32.697  1.00 82.31           O  
ATOM   3472  CG  GLN A 214      59.480  21.424 -31.225  1.00 82.31           C  
ATOM   3473  HG2 GLN A 214      59.039  21.760 -30.286  1.00 82.31           H  
ATOM   3474  HG3 GLN A 214      60.263  20.703 -30.990  1.00 82.31           H  
ATOM   3475  CD  GLN A 214      60.128  22.624 -31.906  1.00 82.31           C  
ATOM   3476  NE2 GLN A 214      60.837  23.447 -31.167  1.00 82.31           N  
ATOM   3477 HE21 GLN A 214      60.937  23.270 -30.178  1.00 82.31           H  
ATOM   3478 HE22 GLN A 214      61.234  24.247 -31.638  1.00 82.31           H  
ATOM   3479  OE1 GLN A 214      60.037  22.860 -33.101  1.00 82.31           O  
ATOM   3480  N   ALA A 215      55.300  19.876 -31.951  1.00 83.22           N  
ATOM   3481  H   ALA A 215      55.317  20.737 -31.423  1.00 83.22           H  
ATOM   3482  CA  ALA A 215      54.122  19.603 -32.770  1.00 83.22           C  
ATOM   3483  HA  ALA A 215      53.890  18.541 -32.699  1.00 83.22           H  
ATOM   3484  C   ALA A 215      54.391  19.929 -34.249  1.00 83.22           C  
ATOM   3485  CB  ALA A 215      52.931  20.396 -32.216  1.00 83.22           C  
ATOM   3486  HB1 ALA A 215      53.130  21.465 -32.288  1.00 83.22           H  
ATOM   3487  HB2 ALA A 215      52.037  20.168 -32.796  1.00 83.22           H  
ATOM   3488  HB3 ALA A 215      52.755  20.126 -31.175  1.00 83.22           H  
ATOM   3489  O   ALA A 215      55.259  20.744 -34.567  1.00 83.22           O  
ATOM   3490  N   VAL A 216      53.619  19.310 -35.144  1.00 84.84           N  
ATOM   3491  H   VAL A 216      52.904  18.676 -34.816  1.00 84.84           H  
ATOM   3492  CA  VAL A 216      53.640  19.642 -36.574  1.00 84.84           C  
ATOM   3493  HA  VAL A 216      54.660  19.525 -36.942  1.00 84.84           H  
ATOM   3494  C   VAL A 216      53.218  21.097 -36.767  1.00 84.84           C  
ATOM   3495  CB  VAL A 216      52.716  18.712 -37.381  1.00 84.84           C  
ATOM   3496  HB  VAL A 216      51.702  18.775 -36.986  1.00 84.84           H  
ATOM   3497  O   VAL A 216      52.186  21.517 -36.246  1.00 84.84           O  
ATOM   3498  CG1 VAL A 216      52.682  19.090 -38.868  1.00 84.84           C  
ATOM   3499 HG11 VAL A 216      52.141  18.336 -39.438  1.00 84.84           H  
ATOM   3500 HG12 VAL A 216      52.169  20.043 -38.999  1.00 84.84           H  
ATOM   3501 HG13 VAL A 216      53.699  19.180 -39.250  1.00 84.84           H  
ATOM   3502  CG2 VAL A 216      53.182  17.257 -37.277  1.00 84.84           C  
ATOM   3503 HG21 VAL A 216      54.207  17.166 -37.635  1.00 84.84           H  
ATOM   3504 HG22 VAL A 216      53.119  16.906 -36.247  1.00 84.84           H  
ATOM   3505 HG23 VAL A 216      52.536  16.638 -37.900  1.00 84.84           H  
ATOM   3506  N   ILE A 217      53.991  21.854 -37.542  1.00 83.16           N  
ATOM   3507  H   ILE A 217      54.829  21.446 -37.930  1.00 83.16           H  
ATOM   3508  CA  ILE A 217      53.654  23.225 -37.930  1.00 83.16           C  
ATOM   3509  HA  ILE A 217      52.770  23.552 -37.382  1.00 83.16           H  
ATOM   3510  C   ILE A 217      53.321  23.220 -39.419  1.00 83.16           C  
ATOM   3511  CB  ILE A 217      54.796  24.212 -37.600  1.00 83.16           C  
ATOM   3512  HB  ILE A 217      55.638  23.977 -38.251  1.00 83.16           H  
ATOM   3513  O   ILE A 217      54.133  22.788 -40.234  1.00 83.16           O  
ATOM   3514  CG1 ILE A 217      55.263  24.087 -36.129  1.00 83.16           C  
ATOM   3515 HG12 ILE A 217      55.540  23.052 -35.927  1.00 83.16           H  
ATOM   3516 HG13 ILE A 217      54.443  24.353 -35.462  1.00 83.16           H  
ATOM   3517  CG2 ILE A 217      54.367  25.654 -37.934  1.00 83.16           C  
ATOM   3518 HG21 ILE A 217      53.533  25.952 -37.299  1.00 83.16           H  
ATOM   3519 HG22 ILE A 217      55.200  26.340 -37.783  1.00 83.16           H  
ATOM   3520 HG23 ILE A 217      54.068  25.733 -38.979  1.00 83.16           H  
ATOM   3521  CD1 ILE A 217      56.494  24.933 -35.780  1.00 83.16           C  
ATOM   3522 HD11 ILE A 217      56.830  24.677 -34.775  1.00 83.16           H  
ATOM   3523 HD12 ILE A 217      57.299  24.724 -36.485  1.00 83.16           H  
ATOM   3524 HD13 ILE A 217      56.248  25.994 -35.803  1.00 83.16           H  
ATOM   3525  N   THR A 218      52.140  23.720 -39.778  1.00 80.85           N  
ATOM   3526  H   THR A 218      51.492  23.997 -39.055  1.00 80.85           H  
ATOM   3527  CA  THR A 218      51.711  23.949 -41.166  1.00 80.85           C  
ATOM   3528  HA  THR A 218      52.386  23.438 -41.854  1.00 80.85           H  
ATOM   3529  C   THR A 218      51.756  25.444 -41.472  1.00 80.85           C  
ATOM   3530  CB  THR A 218      50.298  23.400 -41.408  1.00 80.85           C  
ATOM   3531  HB  THR A 218      49.966  23.690 -42.405  1.00 80.85           H  
ATOM   3532  O   THR A 218      51.152  26.239 -40.752  1.00 80.85           O  
ATOM   3533  CG2 THR A 218      50.245  21.877 -41.292  1.00 80.85           C  
ATOM   3534 HG21 THR A 218      50.505  21.563 -40.281  1.00 80.85           H  
ATOM   3535 HG22 THR A 218      49.235  21.537 -41.523  1.00 80.85           H  
ATOM   3536 HG23 THR A 218      50.939  21.431 -42.004  1.00 80.85           H  
ATOM   3537  OG1 THR A 218      49.409  23.927 -40.447  1.00 80.85           O  
ATOM   3538  HG1 THR A 218      49.478  24.884 -40.485  1.00 80.85           H  
ATOM   3539  N   THR A 219      52.475  25.847 -42.518  1.00 69.03           N  
ATOM   3540  H   THR A 219      52.971  25.151 -43.056  1.00 69.03           H  
ATOM   3541  CA  THR A 219      52.830  27.260 -42.772  1.00 69.03           C  
ATOM   3542  HA  THR A 219      52.686  27.820 -41.849  1.00 69.03           H  
ATOM   3543  C   THR A 219      51.945  27.966 -43.796  1.00 69.03           C  
ATOM   3544  CB  THR A 219      54.315  27.401 -43.169  1.00 69.03           C  
ATOM   3545  HB  THR A 219      54.428  28.106 -43.992  1.00 69.03           H  
ATOM   3546  O   THR A 219      51.974  29.193 -43.884  1.00 69.03           O  
ATOM   3547  CG2 THR A 219      55.157  27.883 -41.991  1.00 69.03           C  
ATOM   3548 HG21 THR A 219      54.815  28.869 -41.677  1.00 69.03           H  
ATOM   3549 HG22 THR A 219      56.202  27.951 -42.294  1.00 69.03           H  
ATOM   3550 HG23 THR A 219      55.065  27.183 -41.160  1.00 69.03           H  
ATOM   3551  OG1 THR A 219      54.875  26.163 -43.534  1.00 69.03           O  
ATOM   3552  HG1 THR A 219      54.994  26.164 -44.487  1.00 69.03           H  
ATOM   3553  N   ILE A 220      51.130  27.235 -44.555  1.00 64.01           N  
ATOM   3554  H   ILE A 220      51.117  26.233 -44.429  1.00 64.01           H  
ATOM   3555  CA  ILE A 220      50.264  27.829 -45.578  1.00 64.01           C  
ATOM   3556  HA  ILE A 220      50.775  28.689 -46.010  1.00 64.01           H  
ATOM   3557  C   ILE A 220      48.979  28.354 -44.918  1.00 64.01           C  
ATOM   3558  CB  ILE A 220      50.040  26.836 -46.737  1.00 64.01           C  
ATOM   3559  HB  ILE A 220      49.633  25.917 -46.315  1.00 64.01           H  
ATOM   3560  O   ILE A 220      48.028  27.614 -44.669  1.00 64.01           O  
ATOM   3561  CG1 ILE A 220      51.388  26.473 -47.401  1.00 64.01           C  
ATOM   3562 HG12 ILE A 220      52.053  26.036 -46.656  1.00 64.01           H  
ATOM   3563 HG13 ILE A 220      51.859  27.380 -47.779  1.00 64.01           H  
ATOM   3564  CG2 ILE A 220      49.053  27.409 -47.775  1.00 64.01           C  
ATOM   3565 HG21 ILE A 220      48.107  27.682 -47.306  1.00 64.01           H  
ATOM   3566 HG22 ILE A 220      48.820  26.657 -48.529  1.00 64.01           H  
ATOM   3567 HG23 ILE A 220      49.481  28.285 -48.261  1.00 64.01           H  
ATOM   3568  CD1 ILE A 220      51.275  25.469 -48.552  1.00 64.01           C  
ATOM   3569 HD11 ILE A 220      52.280  25.220 -48.892  1.00 64.01           H  
ATOM   3570 HD12 ILE A 220      50.758  24.568 -48.222  1.00 64.01           H  
ATOM   3571 HD13 ILE A 220      50.741  25.908 -49.395  1.00 64.01           H  
ATOM   3572  N   GLN A 221      48.952  29.659 -44.634  1.00 47.00           N  
ATOM   3573  H   GLN A 221      49.791  30.194 -44.810  1.00 47.00           H  
ATOM   3574  CA  GLN A 221      47.750  30.372 -44.196  1.00 47.00           C  
ATOM   3575  HA  GLN A 221      47.279  29.805 -43.393  1.00 47.00           H  
ATOM   3576  C   GLN A 221      46.751  30.480 -45.361  1.00 47.00           C  
ATOM   3577  CB  GLN A 221      48.120  31.767 -43.655  1.00 47.00           C  
ATOM   3578  HB2 GLN A 221      47.198  32.333 -43.520  1.00 47.00           H  
ATOM   3579  HB3 GLN A 221      48.736  32.291 -44.386  1.00 47.00           H  
ATOM   3580  O   GLN A 221      47.036  31.124 -46.368  1.00 47.00           O  
ATOM   3581  CG  GLN A 221      48.850  31.720 -42.303  1.00 47.00           C  
ATOM   3582  HG2 GLN A 221      48.259  31.128 -41.604  1.00 47.00           H  
ATOM   3583  HG3 GLN A 221      49.818  31.234 -42.427  1.00 47.00           H  
ATOM   3584  CD  GLN A 221      49.075  33.105 -41.692  1.00 47.00           C  
ATOM   3585  NE2 GLN A 221      49.415  33.182 -40.425  1.00 47.00           N  
ATOM   3586 HE21 GLN A 221      49.554  34.116 -40.067  1.00 47.00           H  
ATOM   3587 HE22 GLN A 221      49.538  32.345 -39.872  1.00 47.00           H  
ATOM   3588  OE1 GLN A 221      48.949  34.142 -42.319  1.00 47.00           O  
ATOM   3589  N   GLY A 222      45.573  29.860 -45.226  1.00 50.37           N  
ATOM   3590  H   GLY A 222      45.427  29.299 -44.399  1.00 50.37           H  
ATOM   3591  CA  GLY A 222      44.473  29.945 -46.202  1.00 50.37           C  
ATOM   3592  HA2 GLY A 222      44.729  30.658 -46.986  1.00 50.37           H  
ATOM   3593  HA3 GLY A 222      43.586  30.317 -45.689  1.00 50.37           H  
ATOM   3594  C   GLY A 222      44.087  28.629 -46.889  1.00 50.37           C  
ATOM   3595  O   GLY A 222      43.089  28.602 -47.609  1.00 50.37           O  
ATOM   3596  N   GLY A 223      44.827  27.542 -46.649  1.00 53.02           N  
ATOM   3597  H   GLY A 223      45.639  27.639 -46.058  1.00 53.02           H  
ATOM   3598  CA  GLY A 223      44.372  26.176 -46.915  1.00 53.02           C  
ATOM   3599  HA2 GLY A 223      43.663  26.158 -47.743  1.00 53.02           H  
ATOM   3600  HA3 GLY A 223      45.230  25.555 -47.170  1.00 53.02           H  
ATOM   3601  C   GLY A 223      43.723  25.596 -45.661  1.00 53.02           C  
ATOM   3602  O   GLY A 223      44.303  25.699 -44.581  1.00 53.02           O  
ATOM   3603  N   ASN A 224      42.534  24.997 -45.769  1.00 53.75           N  
ATOM   3604  H   ASN A 224      42.104  24.924 -46.680  1.00 53.75           H  
ATOM   3605  CA  ASN A 224      41.969  24.205 -44.673  1.00 53.75           C  
ATOM   3606  HA  ASN A 224      42.063  24.748 -43.733  1.00 53.75           H  
ATOM   3607  C   ASN A 224      42.805  22.922 -44.554  1.00 53.75           C  
ATOM   3608  CB  ASN A 224      40.474  23.905 -44.922  1.00 53.75           C  
ATOM   3609  HB2 ASN A 224      40.190  23.044 -44.316  1.00 53.75           H  
ATOM   3610  HB3 ASN A 224      40.319  23.634 -45.966  1.00 53.75           H  
ATOM   3611  O   ASN A 224      42.496  21.915 -45.190  1.00 53.75           O  
ATOM   3612  CG  ASN A 224      39.525  25.029 -44.541  1.00 53.75           C  
ATOM   3613  ND2 ASN A 224      38.254  24.868 -44.828  1.00 53.75           N  
ATOM   3614 HD21 ASN A 224      37.925  23.976 -45.169  1.00 53.75           H  
ATOM   3615 HD22 ASN A 224      37.629  25.583 -44.486  1.00 53.75           H  
ATOM   3616  OD1 ASN A 224      39.886  26.051 -43.985  1.00 53.75           O  
ATOM   3617  N   PHE A 225      43.909  22.986 -43.806  1.00 58.83           N  
ATOM   3618  H   PHE A 225      44.177  23.876 -43.412  1.00 58.83           H  
ATOM   3619  CA  PHE A 225      44.636  21.792 -43.397  1.00 58.83           C  
ATOM   3620  HA  PHE A 225      44.679  21.097 -44.235  1.00 58.83           H  
ATOM   3621  C   PHE A 225      43.852  21.133 -42.273  1.00 58.83           C  
ATOM   3622  CB  PHE A 225      46.079  22.103 -42.980  1.00 58.83           C  
ATOM   3623  HB2 PHE A 225      46.480  21.241 -42.447  1.00 58.83           H  
ATOM   3624  HB3 PHE A 225      46.091  22.948 -42.292  1.00 58.83           H  
ATOM   3625  O   PHE A 225      43.827  21.617 -41.141  1.00 58.83           O  
ATOM   3626  CG  PHE A 225      46.980  22.387 -44.160  1.00 58.83           C  
ATOM   3627  CD1 PHE A 225      47.631  21.332 -44.830  1.00 58.83           C  
ATOM   3628  HD1 PHE A 225      47.507  20.317 -44.483  1.00 58.83           H  
ATOM   3629  CD2 PHE A 225      47.106  23.701 -44.637  1.00 58.83           C  
ATOM   3630  HD2 PHE A 225      46.586  24.510 -44.145  1.00 58.83           H  
ATOM   3631  CE1 PHE A 225      48.423  21.598 -45.961  1.00 58.83           C  
ATOM   3632  HE1 PHE A 225      48.921  20.790 -46.477  1.00 58.83           H  
ATOM   3633  CE2 PHE A 225      47.842  23.953 -45.802  1.00 58.83           C  
ATOM   3634  HE2 PHE A 225      47.828  24.947 -46.223  1.00 58.83           H  
ATOM   3635  CZ  PHE A 225      48.518  22.909 -46.457  1.00 58.83           C  
ATOM   3636  HZ  PHE A 225      49.066  23.104 -47.367  1.00 58.83           H  
ATOM   3637  N   GLU A 226      43.207  20.022 -42.593  1.00 57.20           N  
ATOM   3638  H   GLU A 226      43.262  19.678 -43.541  1.00 57.20           H  
ATOM   3639  CA  GLU A 226      42.636  19.148 -41.583  1.00 57.20           C  
ATOM   3640  HA  GLU A 226      42.226  19.747 -40.770  1.00 57.20           H  
ATOM   3641  C   GLU A 226      43.779  18.304 -41.012  1.00 57.20           C  
ATOM   3642  CB  GLU A 226      41.477  18.328 -42.165  1.00 57.20           C  
ATOM   3643  HB2 GLU A 226      41.212  17.552 -41.446  1.00 57.20           H  
ATOM   3644  HB3 GLU A 226      41.789  17.859 -43.098  1.00 57.20           H  
ATOM   3645  O   GLU A 226      44.221  17.328 -41.609  1.00 57.20           O  
ATOM   3646  CG  GLU A 226      40.247  19.224 -42.403  1.00 57.20           C  
ATOM   3647  HG2 GLU A 226      39.991  19.715 -41.465  1.00 57.20           H  
ATOM   3648  HG3 GLU A 226      40.508  19.998 -43.125  1.00 57.20           H  
ATOM   3649  CD  GLU A 226      39.016  18.464 -42.918  1.00 57.20           C  
ATOM   3650  OE1 GLU A 226      37.976  19.138 -43.091  1.00 57.20           O  
ATOM   3651  OE2 GLU A 226      39.121  17.240 -43.152  1.00 57.20           O  
ATOM   3652  N   ASN A 227      44.283  18.731 -39.851  1.00 64.14           N  
ATOM   3653  H   ASN A 227      43.923  19.607 -39.502  1.00 64.14           H  
ATOM   3654  CA  ASN A 227      45.169  17.974 -38.964  1.00 64.14           C  
ATOM   3655  HA  ASN A 227      45.459  18.644 -38.154  1.00 64.14           H  
ATOM   3656  C   ASN A 227      46.487  17.472 -39.588  1.00 64.14           C  
ATOM   3657  CB  ASN A 227      44.347  16.838 -38.328  1.00 64.14           C  
ATOM   3658  HB2 ASN A 227      43.956  16.192 -39.114  1.00 64.14           H  
ATOM   3659  HB3 ASN A 227      44.997  16.239 -37.691  1.00 64.14           H  
ATOM   3660  O   ASN A 227      46.599  16.331 -40.037  1.00 64.14           O  
ATOM   3661  CG  ASN A 227      43.206  17.350 -37.471  1.00 64.14           C  
ATOM   3662  ND2 ASN A 227      42.124  16.615 -37.380  1.00 64.14           N  
ATOM   3663 HD21 ASN A 227      41.359  17.020 -36.859  1.00 64.14           H  
ATOM   3664 HD22 ASN A 227      42.008  15.807 -37.975  1.00 64.14           H  
ATOM   3665  OD1 ASN A 227      43.277  18.401 -36.858  1.00 64.14           O  
ATOM   3666  N   GLY A 228      47.544  18.284 -39.494  1.00 75.12           N  
ATOM   3667  H   GLY A 228      47.412  19.209 -39.110  1.00 75.12           H  
ATOM   3668  CA  GLY A 228      48.911  17.781 -39.640  1.00 75.12           C  
ATOM   3669  HA2 GLY A 228      49.616  18.613 -39.638  1.00 75.12           H  
ATOM   3670  HA3 GLY A 228      48.996  17.250 -40.588  1.00 75.12           H  
ATOM   3671  C   GLY A 228      49.268  16.831 -38.491  1.00 75.12           C  
ATOM   3672  O   GLY A 228      49.180  17.204 -37.323  1.00 75.12           O  
ATOM   3673  N   GLN A 229      49.674  15.605 -38.813  1.00 86.62           N  
ATOM   3674  H   GLN A 229      49.751  15.381 -39.795  1.00 86.62           H  
ATOM   3675  CA  GLN A 229      50.091  14.584 -37.850  1.00 86.62           C  
ATOM   3676  HA  GLN A 229      50.037  14.984 -36.838  1.00 86.62           H  
ATOM   3677  C   GLN A 229      51.537  14.180 -38.119  1.00 86.62           C  
ATOM   3678  CB  GLN A 229      49.178  13.354 -37.931  1.00 86.62           C  
ATOM   3679  HB2 GLN A 229      49.590  12.573 -37.292  1.00 86.62           H  
ATOM   3680  HB3 GLN A 229      49.163  12.987 -38.957  1.00 86.62           H  
ATOM   3681  O   GLN A 229      51.949  14.027 -39.265  1.00 86.62           O  
ATOM   3682  CG  GLN A 229      47.742  13.647 -37.475  1.00 86.62           C  
ATOM   3683  HG2 GLN A 229      47.760  14.031 -36.455  1.00 86.62           H  
ATOM   3684  HG3 GLN A 229      47.298  14.406 -38.119  1.00 86.62           H  
ATOM   3685  CD  GLN A 229      46.853  12.407 -37.517  1.00 86.62           C  
ATOM   3686  NE2 GLN A 229      45.647  12.490 -37.000  1.00 86.62           N  
ATOM   3687 HE21 GLN A 229      45.074  11.661 -37.076  1.00 86.62           H  
ATOM   3688 HE22 GLN A 229      45.306  13.365 -36.629  1.00 86.62           H  
ATOM   3689  OE1 GLN A 229      47.213  11.346 -38.005  1.00 86.62           O  
ATOM   3690  N   GLY A 230      52.330  13.989 -37.074  1.00 86.75           N  
ATOM   3691  H   GLY A 230      51.986  14.119 -36.133  1.00 86.75           H  
ATOM   3692  CA  GLY A 230      53.718  13.590 -37.242  1.00 86.75           C  
ATOM   3693  HA2 GLY A 230      53.755  12.719 -37.895  1.00 86.75           H  
ATOM   3694  HA3 GLY A 230      54.288  14.394 -37.707  1.00 86.75           H  
ATOM   3695  C   GLY A 230      54.372  13.227 -35.925  1.00 86.75           C  
ATOM   3696  O   GLY A 230      53.949  13.669 -34.860  1.00 86.75           O  
ATOM   3697  N   GLU A 231      55.417  12.417 -36.014  1.00 89.52           N  
ATOM   3698  H   GLU A 231      55.716  12.135 -36.936  1.00 89.52           H  
ATOM   3699  CA  GLU A 231      56.217  11.983 -34.876  1.00 89.52           C  
ATOM   3700  HA  GLU A 231      56.185  12.753 -34.105  1.00 89.52           H  
ATOM   3701  C   GLU A 231      57.670  11.789 -35.333  1.00 89.52           C  
ATOM   3702  CB  GLU A 231      55.620  10.682 -34.297  1.00 89.52           C  
ATOM   3703  HB2 GLU A 231      55.812   9.862 -34.989  1.00 89.52           H  
ATOM   3704  HB3 GLU A 231      54.541  10.795 -34.189  1.00 89.52           H  
ATOM   3705  O   GLU A 231      57.924  11.093 -36.318  1.00 89.52           O  
ATOM   3706  CG  GLU A 231      56.207  10.333 -32.920  1.00 89.52           C  
ATOM   3707  HG2 GLU A 231      55.912  11.103 -32.208  1.00 89.52           H  
ATOM   3708  HG3 GLU A 231      57.295  10.351 -32.993  1.00 89.52           H  
ATOM   3709  CD  GLU A 231      55.783   8.952 -32.379  1.00 89.52           C  
ATOM   3710  OE1 GLU A 231      56.524   8.393 -31.532  1.00 89.52           O  
ATOM   3711  OE2 GLU A 231      54.778   8.344 -32.817  1.00 89.52           O  
ATOM   3712  N   ILE A 232      58.635  12.376 -34.615  1.00 86.07           N  
ATOM   3713  H   ILE A 232      58.367  12.940 -33.821  1.00 86.07           H  
ATOM   3714  CA  ILE A 232      60.059  12.037 -34.765  1.00 86.07           C  
ATOM   3715  HA  ILE A 232      60.210  11.532 -35.719  1.00 86.07           H  
ATOM   3716  C   ILE A 232      60.427  11.048 -33.670  1.00 86.07           C  
ATOM   3717  CB  ILE A 232      60.973  13.282 -34.769  1.00 86.07           C  
ATOM   3718  HB  ILE A 232      60.778  13.871 -33.873  1.00 86.07           H  
ATOM   3719  O   ILE A 232      60.499  11.408 -32.494  1.00 86.07           O  
ATOM   3720  CG1 ILE A 232      60.620  14.136 -36.007  1.00 86.07           C  
ATOM   3721 HG12 ILE A 232      60.536  13.494 -36.884  1.00 86.07           H  
ATOM   3722 HG13 ILE A 232      59.648  14.600 -35.838  1.00 86.07           H  
ATOM   3723  CG2 ILE A 232      62.459  12.856 -34.748  1.00 86.07           C  
ATOM   3724 HG21 ILE A 232      62.671  12.200 -35.592  1.00 86.07           H  
ATOM   3725 HG22 ILE A 232      63.116  13.725 -34.783  1.00 86.07           H  
ATOM   3726 HG23 ILE A 232      62.689  12.320 -33.827  1.00 86.07           H  
ATOM   3727  CD1 ILE A 232      61.621  15.242 -36.338  1.00 86.07           C  
ATOM   3728 HD11 ILE A 232      62.533  14.815 -36.753  1.00 86.07           H  
ATOM   3729 HD12 ILE A 232      61.180  15.898 -37.089  1.00 86.07           H  
ATOM   3730 HD13 ILE A 232      61.861  15.814 -35.442  1.00 86.07           H  
ATOM   3731  N   SER A 233      60.682   9.797 -34.048  1.00 79.84           N  
ATOM   3732  H   SER A 233      60.694   9.573 -35.033  1.00 79.84           H  
ATOM   3733  CA  SER A 233      61.028   8.780 -33.066  1.00 79.84           C  
ATOM   3734  HA  SER A 233      60.366   8.932 -32.213  1.00 79.84           H  
ATOM   3735  C   SER A 233      62.469   8.922 -32.579  1.00 79.84           C  
ATOM   3736  CB  SER A 233      60.790   7.364 -33.572  1.00 79.84           C  
ATOM   3737  HB2 SER A 233      61.606   7.050 -34.222  1.00 79.84           H  
ATOM   3738  HB3 SER A 233      59.841   7.299 -34.105  1.00 79.84           H  
ATOM   3739  O   SER A 233      63.409   9.063 -33.359  1.00 79.84           O  
ATOM   3740  OG  SER A 233      60.746   6.573 -32.400  1.00 79.84           O  
ATOM   3741  HG  SER A 233      59.860   6.679 -32.043  1.00 79.84           H  
ATOM   3742  N   GLY A 234      62.661   8.826 -31.261  1.00 68.69           N  
ATOM   3743  H   GLY A 234      61.842   8.769 -30.673  1.00 68.69           H  
ATOM   3744  CA  GLY A 234      63.986   8.663 -30.659  1.00 68.69           C  
ATOM   3745  HA2 GLY A 234      63.925   8.924 -29.603  1.00 68.69           H  
ATOM   3746  HA3 GLY A 234      64.690   9.335 -31.151  1.00 68.69           H  
ATOM   3747  C   GLY A 234      64.540   7.238 -30.763  1.00 68.69           C  
ATOM   3748  O   GLY A 234      65.718   7.029 -30.475  1.00 68.69           O  
ATOM   3749  N   ASN A 235      63.707   6.267 -31.146  1.00 65.86           N  
ATOM   3750  H   ASN A 235      62.792   6.523 -31.489  1.00 65.86           H  
ATOM   3751  CA  ASN A 235      64.071   4.861 -31.239  1.00 65.86           C  
ATOM   3752  HA  ASN A 235      64.940   4.670 -30.609  1.00 65.86           H  
ATOM   3753  C   ASN A 235      64.445   4.514 -32.687  1.00 65.86           C  
ATOM   3754  CB  ASN A 235      62.896   4.029 -30.695  1.00 65.86           C  
ATOM   3755  HB2 ASN A 235      62.028   4.163 -31.340  1.00 65.86           H  
ATOM   3756  HB3 ASN A 235      62.643   4.381 -29.695  1.00 65.86           H  
ATOM   3757  O   ASN A 235      63.647   4.721 -33.594  1.00 65.86           O  
ATOM   3758  CG  ASN A 235      63.199   2.545 -30.606  1.00 65.86           C  
ATOM   3759  ND2 ASN A 235      62.315   1.778 -30.017  1.00 65.86           N  
ATOM   3760 HD21 ASN A 235      62.464   0.781 -30.086  1.00 65.86           H  
ATOM   3761 HD22 ASN A 235      61.450   2.160 -29.661  1.00 65.86           H  
ATOM   3762  OD1 ASN A 235      64.212   2.053 -31.081  1.00 65.86           O  
ATOM   3763  N   GLN A 236      65.633   3.938 -32.897  1.00 63.20           N  
ATOM   3764  H   GLN A 236      66.209   3.719 -32.097  1.00 63.20           H  
ATOM   3765  CA  GLN A 236      66.130   3.561 -34.229  1.00 63.20           C  
ATOM   3766  HA  GLN A 236      66.149   4.450 -34.859  1.00 63.20           H  
ATOM   3767  C   GLN A 236      65.238   2.536 -34.953  1.00 63.20           C  
ATOM   3768  CB  GLN A 236      67.557   3.002 -34.107  1.00 63.20           C  
ATOM   3769  HB2 GLN A 236      67.861   2.611 -35.078  1.00 63.20           H  
ATOM   3770  HB3 GLN A 236      67.560   2.178 -33.394  1.00 63.20           H  
ATOM   3771  O   GLN A 236      65.332   2.406 -36.167  1.00 63.20           O  
ATOM   3772  CG  GLN A 236      68.590   4.058 -33.679  1.00 63.20           C  
ATOM   3773  HG2 GLN A 236      68.575   4.880 -34.394  1.00 63.20           H  
ATOM   3774  HG3 GLN A 236      68.333   4.451 -32.696  1.00 63.20           H  
ATOM   3775  CD  GLN A 236      70.009   3.496 -33.613  1.00 63.20           C  
ATOM   3776  NE2 GLN A 236      71.016   4.331 -33.487  1.00 63.20           N  
ATOM   3777 HE21 GLN A 236      71.924   3.889 -33.481  1.00 63.20           H  
ATOM   3778 HE22 GLN A 236      70.869   5.330 -33.520  1.00 63.20           H  
ATOM   3779  OE1 GLN A 236      70.253   2.306 -33.667  1.00 63.20           O  
ATOM   3780  N   SER A 237      64.372   1.829 -34.219  1.00 60.15           N  
ATOM   3781  H   SER A 237      64.347   2.009 -33.226  1.00 60.15           H  
ATOM   3782  CA  SER A 237      63.445   0.826 -34.764  1.00 60.15           C  
ATOM   3783  HA  SER A 237      63.871   0.426 -35.684  1.00 60.15           H  
ATOM   3784  C   SER A 237      62.061   1.365 -35.147  1.00 60.15           C  
ATOM   3785  CB  SER A 237      63.315  -0.348 -33.786  1.00 60.15           C  
ATOM   3786  HB2 SER A 237      64.272  -0.867 -33.728  1.00 60.15           H  
ATOM   3787  HB3 SER A 237      62.570  -1.049 -34.160  1.00 60.15           H  
ATOM   3788  O   SER A 237      61.289   0.637 -35.765  1.00 60.15           O  
ATOM   3789  OG  SER A 237      62.947   0.079 -32.485  1.00 60.15           O  
ATOM   3790  HG  SER A 237      63.675   0.568 -32.093  1.00 60.15           H  
ATOM   3791  N   LYS A 238      61.721   2.615 -34.802  1.00 72.02           N  
ATOM   3792  H   LYS A 238      62.432   3.222 -34.421  1.00 72.02           H  
ATOM   3793  CA  LYS A 238      60.406   3.206 -35.092  1.00 72.02           C  
ATOM   3794  HA  LYS A 238      59.765   2.441 -35.530  1.00 72.02           H  
ATOM   3795  C   LYS A 238      60.554   4.307 -36.144  1.00 72.02           C  
ATOM   3796  CB  LYS A 238      59.749   3.646 -33.773  1.00 72.02           C  
ATOM   3797  HB2 LYS A 238      60.388   4.398 -33.311  1.00 72.02           H  
ATOM   3798  HB3 LYS A 238      59.716   2.785 -33.104  1.00 72.02           H  
ATOM   3799  O   LYS A 238      61.408   5.183 -36.031  1.00 72.02           O  
ATOM   3800  CG  LYS A 238      58.316   4.182 -33.935  1.00 72.02           C  
ATOM   3801  HG2 LYS A 238      57.701   3.402 -34.384  1.00 72.02           H  
ATOM   3802  HG3 LYS A 238      58.332   5.039 -34.609  1.00 72.02           H  
ATOM   3803  CD  LYS A 238      57.675   4.622 -32.603  1.00 72.02           C  
ATOM   3804  HD2 LYS A 238      57.664   3.789 -31.900  1.00 72.02           H  
ATOM   3805  HD3 LYS A 238      58.255   5.444 -32.185  1.00 72.02           H  
ATOM   3806  CE  LYS A 238      56.238   5.098 -32.873  1.00 72.02           C  
ATOM   3807  HE2 LYS A 238      55.608   4.243 -33.118  1.00 72.02           H  
ATOM   3808  HE3 LYS A 238      56.266   5.742 -33.752  1.00 72.02           H  
ATOM   3809  NZ  LYS A 238      55.648   5.884 -31.761  1.00 72.02           N  
ATOM   3810  HZ1 LYS A 238      54.862   6.423 -32.097  1.00 72.02           H  
ATOM   3811  HZ2 LYS A 238      55.397   5.351 -30.940  1.00 72.02           H  
ATOM   3812  HZ3 LYS A 238      56.236   6.667 -31.513  1.00 72.02           H  
ATOM   3813  N   GLU A 239      59.721   4.246 -37.177  1.00 82.85           N  
ATOM   3814  H   GLU A 239      59.056   3.487 -37.229  1.00 82.85           H  
ATOM   3815  CA  GLU A 239      59.737   5.208 -38.280  1.00 82.85           C  
ATOM   3816  HA  GLU A 239      60.750   5.277 -38.675  1.00 82.85           H  
ATOM   3817  C   GLU A 239      59.328   6.602 -37.797  1.00 82.85           C  
ATOM   3818  CB  GLU A 239      58.819   4.736 -39.415  1.00 82.85           C  
ATOM   3819  HB2 GLU A 239      57.825   4.548 -39.009  1.00 82.85           H  
ATOM   3820  HB3 GLU A 239      58.752   5.522 -40.167  1.00 82.85           H  
ATOM   3821  O   GLU A 239      58.417   6.756 -36.980  1.00 82.85           O  
ATOM   3822  CG  GLU A 239      59.365   3.461 -40.079  1.00 82.85           C  
ATOM   3823  HG2 GLU A 239      59.526   2.700 -39.316  1.00 82.85           H  
ATOM   3824  HG3 GLU A 239      60.332   3.694 -40.525  1.00 82.85           H  
ATOM   3825  CD  GLU A 239      58.435   2.878 -41.152  1.00 82.85           C  
ATOM   3826  OE1 GLU A 239      58.851   1.855 -41.740  1.00 82.85           O  
ATOM   3827  OE2 GLU A 239      57.322   3.421 -41.345  1.00 82.85           O  
ATOM   3828  N   SER A 240      60.013   7.621 -38.311  1.00 90.25           N  
ATOM   3829  H   SER A 240      60.677   7.423 -39.046  1.00 90.25           H  
ATOM   3830  CA  SER A 240      59.604   9.014 -38.124  1.00 90.25           C  
ATOM   3831  HA  SER A 240      59.010   9.105 -37.214  1.00 90.25           H  
ATOM   3832  C   SER A 240      58.746   9.437 -39.306  1.00 90.25           C  
ATOM   3833  CB  SER A 240      60.821   9.921 -37.992  1.00 90.25           C  
ATOM   3834  HB2 SER A 240      61.425   9.849 -38.897  1.00 90.25           H  
ATOM   3835  HB3 SER A 240      60.499  10.954 -37.861  1.00 90.25           H  
ATOM   3836  O   SER A 240      59.080   9.100 -40.441  1.00 90.25           O  
ATOM   3837  OG  SER A 240      61.589   9.509 -36.877  1.00 90.25           O  
ATOM   3838  HG  SER A 240      61.734   8.565 -36.973  1.00 90.25           H  
ATOM   3839  N   TYR A 241      57.660  10.168 -39.073  1.00 93.35           N  
ATOM   3840  H   TYR A 241      57.459  10.472 -38.131  1.00 93.35           H  
ATOM   3841  CA  TYR A 241      56.744  10.554 -40.144  1.00 93.35           C  
ATOM   3842  HA  TYR A 241      57.311  10.578 -41.075  1.00 93.35           H  
ATOM   3843  C   TYR A 241      56.163  11.953 -39.965  1.00 93.35           C  
ATOM   3844  CB  TYR A 241      55.637   9.501 -40.313  1.00 93.35           C  
ATOM   3845  HB2 TYR A 241      55.116   9.704 -41.249  1.00 93.35           H  
ATOM   3846  HB3 TYR A 241      56.095   8.516 -40.399  1.00 93.35           H  
ATOM   3847  O   TYR A 241      56.050  12.468 -38.855  1.00 93.35           O  
ATOM   3848  CG  TYR A 241      54.610   9.462 -39.202  1.00 93.35           C  
ATOM   3849  CD1 TYR A 241      54.867   8.716 -38.035  1.00 93.35           C  
ATOM   3850  HD1 TYR A 241      55.793   8.169 -37.934  1.00 93.35           H  
ATOM   3851  CD2 TYR A 241      53.408  10.186 -39.329  1.00 93.35           C  
ATOM   3852  HD2 TYR A 241      53.215  10.777 -40.213  1.00 93.35           H  
ATOM   3853  CE1 TYR A 241      53.932   8.709 -36.984  1.00 93.35           C  
ATOM   3854  HE1 TYR A 241      54.142   8.164 -36.076  1.00 93.35           H  
ATOM   3855  CE2 TYR A 241      52.465  10.169 -38.285  1.00 93.35           C  
ATOM   3856  HE2 TYR A 241      51.547  10.734 -38.359  1.00 93.35           H  
ATOM   3857  OH  TYR A 241      51.836   9.454 -36.088  1.00 93.35           O  
ATOM   3858  HH  TYR A 241      52.179   9.013 -35.308  1.00 93.35           H  
ATOM   3859  CZ  TYR A 241      52.730   9.438 -37.108  1.00 93.35           C  
ATOM   3860  N   LEU A 242      55.769  12.540 -41.089  1.00 93.07           N  
ATOM   3861  H   LEU A 242      55.984  12.063 -41.954  1.00 93.07           H  
ATOM   3862  CA  LEU A 242      55.032  13.785 -41.217  1.00 93.07           C  
ATOM   3863  HA  LEU A 242      54.555  14.023 -40.266  1.00 93.07           H  
ATOM   3864  C   LEU A 242      53.947  13.587 -42.282  1.00 93.07           C  
ATOM   3865  CB  LEU A 242      56.027  14.901 -41.579  1.00 93.07           C  
ATOM   3866  HB2 LEU A 242      56.608  14.581 -42.443  1.00 93.07           H  
ATOM   3867  HB3 LEU A 242      56.716  15.033 -40.745  1.00 93.07           H  
ATOM   3868  O   LEU A 242      54.236  13.202 -43.414  1.00 93.07           O  
ATOM   3869  CG  LEU A 242      55.376  16.253 -41.912  1.00 93.07           C  
ATOM   3870  HG  LEU A 242      54.727  16.139 -42.781  1.00 93.07           H  
ATOM   3871  CD1 LEU A 242      54.554  16.812 -40.753  1.00 93.07           C  
ATOM   3872 HD11 LEU A 242      54.152  17.783 -41.044  1.00 93.07           H  
ATOM   3873 HD12 LEU A 242      53.716  16.157 -40.520  1.00 93.07           H  
ATOM   3874 HD13 LEU A 242      55.182  16.931 -39.870  1.00 93.07           H  
ATOM   3875  CD2 LEU A 242      56.463  17.270 -42.256  1.00 93.07           C  
ATOM   3876 HD21 LEU A 242      56.003  18.185 -42.629  1.00 93.07           H  
ATOM   3877 HD22 LEU A 242      57.123  16.868 -43.024  1.00 93.07           H  
ATOM   3878 HD23 LEU A 242      57.058  17.499 -41.372  1.00 93.07           H  
ATOM   3879  N   HIS A 243      52.701  13.828 -41.905  1.00 90.93           N  
ATOM   3880  H   HIS A 243      52.540  14.128 -40.954  1.00 90.93           H  
ATOM   3881  CA  HIS A 243      51.502  13.600 -42.698  1.00 90.93           C  
ATOM   3882  HA  HIS A 243      51.778  13.401 -43.733  1.00 90.93           H  
ATOM   3883  C   HIS A 243      50.625  14.854 -42.653  1.00 90.93           C  
ATOM   3884  CB  HIS A 243      50.793  12.359 -42.133  1.00 90.93           C  
ATOM   3885  HB2 HIS A 243      51.437  11.493 -42.287  1.00 90.93           H  
ATOM   3886  HB3 HIS A 243      50.669  12.492 -41.058  1.00 90.93           H  
ATOM   3887  O   HIS A 243      50.329  15.369 -41.576  1.00 90.93           O  
ATOM   3888  CG  HIS A 243      49.435  12.042 -42.705  1.00 90.93           C  
ATOM   3889  CD2 HIS A 243      48.897  12.457 -43.894  1.00 90.93           C  
ATOM   3890  HD2 HIS A 243      49.376  13.058 -44.652  1.00 90.93           H  
ATOM   3891  ND1 HIS A 243      48.481  11.266 -42.084  1.00 90.93           N  
ATOM   3892  HD1 HIS A 243      48.521  10.920 -41.136  1.00 90.93           H  
ATOM   3893  CE1 HIS A 243      47.391  11.232 -42.863  1.00 90.93           C  
ATOM   3894  HE1 HIS A 243      46.454  10.758 -42.611  1.00 90.93           H  
ATOM   3895  NE2 HIS A 243      47.600  11.952 -43.964  1.00 90.93           N  
ATOM   3896  N   VAL A 244      50.205  15.346 -43.818  1.00 90.21           N  
ATOM   3897  H   VAL A 244      50.499  14.894 -44.672  1.00 90.21           H  
ATOM   3898  CA  VAL A 244      49.287  16.486 -43.942  1.00 90.21           C  
ATOM   3899  HA  VAL A 244      48.775  16.633 -42.991  1.00 90.21           H  
ATOM   3900  C   VAL A 244      48.207  16.208 -44.978  1.00 90.21           C  
ATOM   3901  CB  VAL A 244      50.035  17.790 -44.275  1.00 90.21           C  
ATOM   3902  HB  VAL A 244      49.292  18.576 -44.414  1.00 90.21           H  
ATOM   3903  O   VAL A 244      48.499  15.635 -46.025  1.00 90.21           O  
ATOM   3904  CG1 VAL A 244      50.927  18.209 -43.104  1.00 90.21           C  
ATOM   3905 HG11 VAL A 244      51.797  17.558 -43.025  1.00 90.21           H  
ATOM   3906 HG12 VAL A 244      51.243  19.240 -43.266  1.00 90.21           H  
ATOM   3907 HG13 VAL A 244      50.361  18.175 -42.173  1.00 90.21           H  
ATOM   3908  CG2 VAL A 244      50.899  17.720 -45.543  1.00 90.21           C  
ATOM   3909 HG21 VAL A 244      51.422  18.666 -45.687  1.00 90.21           H  
ATOM   3910 HG22 VAL A 244      51.627  16.913 -45.465  1.00 90.21           H  
ATOM   3911 HG23 VAL A 244      50.264  17.546 -46.412  1.00 90.21           H  
ATOM   3912  N   THR A 245      46.976  16.638 -44.692  1.00 90.52           N  
ATOM   3913  H   THR A 245      46.800  17.078 -43.800  1.00 90.52           H  
ATOM   3914  CA  THR A 245      45.866  16.648 -45.654  1.00 90.52           C  
ATOM   3915  HA  THR A 245      46.204  16.224 -46.599  1.00 90.52           H  
ATOM   3916  C   THR A 245      45.441  18.083 -45.920  1.00 90.52           C  
ATOM   3917  CB  THR A 245      44.687  15.788 -45.184  1.00 90.52           C  
ATOM   3918  HB  THR A 245      44.340  16.120 -44.206  1.00 90.52           H  
ATOM   3919  O   THR A 245      45.217  18.859 -44.992  1.00 90.52           O  
ATOM   3920  CG2 THR A 245      43.521  15.801 -46.173  1.00 90.52           C  
ATOM   3921 HG21 THR A 245      43.872  15.545 -47.173  1.00 90.52           H  
ATOM   3922 HG22 THR A 245      42.772  15.074 -45.859  1.00 90.52           H  
ATOM   3923 HG23 THR A 245      43.052  16.784 -46.191  1.00 90.52           H  
ATOM   3924  OG1 THR A 245      45.126  14.448 -45.108  1.00 90.52           O  
ATOM   3925  HG1 THR A 245      45.601  14.345 -44.280  1.00 90.52           H  
ATOM   3926  N   TRP A 246      45.362  18.436 -47.197  1.00 85.13           N  
ATOM   3927  H   TRP A 246      45.564  17.739 -47.899  1.00 85.13           H  
ATOM   3928  CA  TRP A 246      45.043  19.767 -47.678  1.00 85.13           C  
ATOM   3929  HA  TRP A 246      44.872  20.432 -46.831  1.00 85.13           H  
ATOM   3930  C   TRP A 246      43.780  19.715 -48.530  1.00 85.13           C  
ATOM   3931  CB  TRP A 246      46.235  20.302 -48.476  1.00 85.13           C  
ATOM   3932  HB2 TRP A 246      47.138  20.169 -47.879  1.00 85.13           H  
ATOM   3933  HB3 TRP A 246      46.358  19.696 -49.374  1.00 85.13           H  
ATOM   3934  O   TRP A 246      43.731  19.012 -49.534  1.00 85.13           O  
ATOM   3935  CG  TRP A 246      46.171  21.740 -48.893  1.00 85.13           C  
ATOM   3936  CD1 TRP A 246      45.201  22.636 -48.589  1.00 85.13           C  
ATOM   3937  HD1 TRP A 246      44.321  22.440 -47.996  1.00 85.13           H  
ATOM   3938  CD2 TRP A 246      47.145  22.479 -49.687  1.00 85.13           C  
ATOM   3939  CE2 TRP A 246      46.677  23.818 -49.845  1.00 85.13           C  
ATOM   3940  CE3 TRP A 246      48.385  22.158 -50.276  1.00 85.13           C  
ATOM   3941  HE3 TRP A 246      48.761  21.148 -50.204  1.00 85.13           H  
ATOM   3942  NE1 TRP A 246      45.457  23.833 -49.217  1.00 85.13           N  
ATOM   3943  HE1 TRP A 246      44.780  24.579 -49.290  1.00 85.13           H  
ATOM   3944  CH2 TRP A 246      48.651  24.453 -51.071  1.00 85.13           C  
ATOM   3945  HH2 TRP A 246      49.227  25.192 -51.608  1.00 85.13           H  
ATOM   3946  CZ2 TRP A 246      47.402  24.795 -50.534  1.00 85.13           C  
ATOM   3947  HZ2 TRP A 246      47.002  25.787 -50.681  1.00 85.13           H  
ATOM   3948  CZ3 TRP A 246      49.133  23.139 -50.951  1.00 85.13           C  
ATOM   3949  HZ3 TRP A 246      50.084  22.881 -51.395  1.00 85.13           H  
ATOM   3950  N   SER A 247      42.768  20.481 -48.139  1.00 86.59           N  
ATOM   3951  H   SER A 247      42.818  20.921 -47.231  1.00 86.59           H  
ATOM   3952  CA  SER A 247      41.533  20.660 -48.904  1.00 86.59           C  
ATOM   3953  HA  SER A 247      41.431  19.848 -49.624  1.00 86.59           H  
ATOM   3954  C   SER A 247      41.543  21.987 -49.674  1.00 86.59           C  
ATOM   3955  CB  SER A 247      40.338  20.577 -47.946  1.00 86.59           C  
ATOM   3956  HB2 SER A 247      40.357  21.433 -47.271  1.00 86.59           H  
ATOM   3957  HB3 SER A 247      39.408  20.583 -48.513  1.00 86.59           H  
ATOM   3958  O   SER A 247      42.184  22.952 -49.251  1.00 86.59           O  
ATOM   3959  OG  SER A 247      40.426  19.387 -47.185  1.00 86.59           O  
ATOM   3960  HG  SER A 247      39.781  19.383 -46.475  1.00 86.59           H  
ATOM   3961  N   ASN A 248      40.760  22.076 -50.758  1.00 85.17           N  
ATOM   3962  H   ASN A 248      40.273  21.242 -51.055  1.00 85.17           H  
ATOM   3963  CA  ASN A 248      40.568  23.305 -51.548  1.00 85.17           C  
ATOM   3964  HA  ASN A 248      39.876  23.050 -52.351  1.00 85.17           H  
ATOM   3965  C   ASN A 248      41.847  23.808 -52.253  1.00 85.17           C  
ATOM   3966  CB  ASN A 248      39.857  24.352 -50.668  1.00 85.17           C  
ATOM   3967  HB2 ASN A 248      39.004  23.884 -50.177  1.00 85.17           H  
ATOM   3968  HB3 ASN A 248      40.547  24.687 -49.894  1.00 85.17           H  
ATOM   3969  O   ASN A 248      42.128  25.010 -52.252  1.00 85.17           O  
ATOM   3970  CG  ASN A 248      39.334  25.582 -51.389  1.00 85.17           C  
ATOM   3971  ND2 ASN A 248      39.329  26.703 -50.701  1.00 85.17           N  
ATOM   3972 HD21 ASN A 248      39.735  26.697 -49.776  1.00 85.17           H  
ATOM   3973 HD22 ASN A 248      38.775  27.470 -51.054  1.00 85.17           H  
ATOM   3974  OD1 ASN A 248      38.838  25.573 -52.507  1.00 85.17           O  
ATOM   3975  N   LEU A 249      42.608  22.883 -52.851  1.00 88.75           N  
ATOM   3976  H   LEU A 249      42.337  21.912 -52.798  1.00 88.75           H  
ATOM   3977  CA  LEU A 249      43.786  23.214 -53.652  1.00 88.75           C  
ATOM   3978  HA  LEU A 249      44.467  23.808 -53.042  1.00 88.75           H  
ATOM   3979  C   LEU A 249      43.403  24.058 -54.868  1.00 88.75           C  
ATOM   3980  CB  LEU A 249      44.536  21.956 -54.124  1.00 88.75           C  
ATOM   3981  HB2 LEU A 249      45.287  22.290 -54.840  1.00 88.75           H  
ATOM   3982  HB3 LEU A 249      43.860  21.285 -54.654  1.00 88.75           H  
ATOM   3983  O   LEU A 249      42.344  23.857 -55.470  1.00 88.75           O  
ATOM   3984  CG  LEU A 249      45.263  21.209 -52.996  1.00 88.75           C  
ATOM   3985  HG  LEU A 249      45.585  21.920 -52.235  1.00 88.75           H  
ATOM   3986  CD1 LEU A 249      44.364  20.158 -52.347  1.00 88.75           C  
ATOM   3987 HD11 LEU A 249      44.954  19.601 -51.619  1.00 88.75           H  
ATOM   3988 HD12 LEU A 249      43.963  19.466 -53.088  1.00 88.75           H  
ATOM   3989 HD13 LEU A 249      43.543  20.635 -51.811  1.00 88.75           H  
ATOM   3990  CD2 LEU A 249      46.508  20.510 -53.536  1.00 88.75           C  
ATOM   3991 HD21 LEU A 249      46.232  19.751 -54.268  1.00 88.75           H  
ATOM   3992 HD22 LEU A 249      47.170  21.240 -54.002  1.00 88.75           H  
ATOM   3993 HD23 LEU A 249      47.049  20.052 -52.708  1.00 88.75           H  
ATOM   3994  N   LYS A 250      44.295  24.979 -55.224  1.00 89.32           N  
ATOM   3995  H   LYS A 250      45.128  25.044 -54.658  1.00 89.32           H  
ATOM   3996  CA  LYS A 250      44.234  25.845 -56.401  1.00 89.32           C  
ATOM   3997  HA  LYS A 250      43.239  25.799 -56.842  1.00 89.32           H  
ATOM   3998  C   LYS A 250      45.244  25.386 -57.440  1.00 89.32           C  
ATOM   3999  CB  LYS A 250      44.529  27.288 -55.989  1.00 89.32           C  
ATOM   4000  HB2 LYS A 250      44.548  27.919 -56.877  1.00 89.32           H  
ATOM   4001  HB3 LYS A 250      45.512  27.319 -55.518  1.00 89.32           H  
ATOM   4002  O   LYS A 250      46.237  24.746 -57.107  1.00 89.32           O  
ATOM   4003  CG  LYS A 250      43.479  27.832 -55.017  1.00 89.32           C  
ATOM   4004  HG2 LYS A 250      42.505  27.868 -55.505  1.00 89.32           H  
ATOM   4005  HG3 LYS A 250      43.416  27.190 -54.138  1.00 89.32           H  
ATOM   4006  CD  LYS A 250      43.897  29.232 -54.575  1.00 89.32           C  
ATOM   4007  HD2 LYS A 250      43.877  29.908 -55.429  1.00 89.32           H  
ATOM   4008  HD3 LYS A 250      44.913  29.179 -54.183  1.00 89.32           H  
ATOM   4009  CE  LYS A 250      42.954  29.718 -53.478  1.00 89.32           C  
ATOM   4010  HE2 LYS A 250      41.961  29.862 -53.904  1.00 89.32           H  
ATOM   4011  HE3 LYS A 250      42.893  28.936 -52.722  1.00 89.32           H  
ATOM   4012  NZ  LYS A 250      43.474  30.966 -52.874  1.00 89.32           N  
ATOM   4013  HZ1 LYS A 250      42.894  31.275 -52.108  1.00 89.32           H  
ATOM   4014  HZ2 LYS A 250      44.395  30.781 -52.504  1.00 89.32           H  
ATOM   4015  HZ3 LYS A 250      43.566  31.694 -53.569  1.00 89.32           H  
ATOM   4016  N   HIS A 251      45.067  25.808 -58.688  1.00 88.61           N  
ATOM   4017  H   HIS A 251      44.195  26.259 -58.926  1.00 88.61           H  
ATOM   4018  CA  HIS A 251      46.047  25.521 -59.740  1.00 88.61           C  
ATOM   4019  HA  HIS A 251      46.073  24.443 -59.899  1.00 88.61           H  
ATOM   4020  C   HIS A 251      47.480  25.969 -59.367  1.00 88.61           C  
ATOM   4021  CB  HIS A 251      45.576  26.178 -61.038  1.00 88.61           C  
ATOM   4022  HB2 HIS A 251      44.553  25.865 -61.246  1.00 88.61           H  
ATOM   4023  HB3 HIS A 251      45.584  27.262 -60.925  1.00 88.61           H  
ATOM   4024  O   HIS A 251      48.447  25.282 -59.695  1.00 88.61           O  
ATOM   4025  CG  HIS A 251      46.431  25.790 -62.214  1.00 88.61           C  
ATOM   4026  CD2 HIS A 251      47.228  26.614 -62.961  1.00 88.61           C  
ATOM   4027  HD2 HIS A 251      47.348  27.678 -62.821  1.00 88.61           H  
ATOM   4028  ND1 HIS A 251      46.590  24.518 -62.713  1.00 88.61           N  
ATOM   4029  HD1 HIS A 251      46.230  23.662 -62.316  1.00 88.61           H  
ATOM   4030  CE1 HIS A 251      47.453  24.575 -63.737  1.00 88.61           C  
ATOM   4031  HE1 HIS A 251      47.801  23.720 -64.298  1.00 88.61           H  
ATOM   4032  NE2 HIS A 251      47.866  25.839 -63.934  1.00 88.61           N  
ATOM   4033  N   SER A 252      47.612  27.067 -58.604  1.00 87.14           N  
ATOM   4034  H   SER A 252      46.768  27.533 -58.305  1.00 87.14           H  
ATOM   4035  CA  SER A 252      48.884  27.588 -58.066  1.00 87.14           C  
ATOM   4036  HA  SER A 252      49.571  27.751 -58.896  1.00 87.14           H  
ATOM   4037  C   SER A 252      49.598  26.663 -57.075  1.00 87.14           C  
ATOM   4038  CB  SER A 252      48.639  28.928 -57.361  1.00 87.14           C  
ATOM   4039  HB2 SER A 252      49.578  29.303 -56.956  1.00 87.14           H  
ATOM   4040  HB3 SER A 252      48.269  29.648 -58.092  1.00 87.14           H  
ATOM   4041  O   SER A 252      50.757  26.910 -56.752  1.00 87.14           O  
ATOM   4042  OG  SER A 252      47.685  28.805 -56.313  1.00 87.14           O  
ATOM   4043  HG  SER A 252      48.033  28.207 -55.648  1.00 87.14           H  
ATOM   4044  N   ASP A 253      48.909  25.639 -56.575  1.00 89.39           N  
ATOM   4045  H   ASP A 253      47.957  25.489 -56.879  1.00 89.39           H  
ATOM   4046  CA  ASP A 253      49.445  24.651 -55.637  1.00 89.39           C  
ATOM   4047  HA  ASP A 253      50.269  25.104 -55.086  1.00 89.39           H  
ATOM   4048  C   ASP A 253      50.027  23.426 -56.369  1.00 89.39           C  
ATOM   4049  CB  ASP A 253      48.359  24.276 -54.611  1.00 89.39           C  
ATOM   4050  HB2 ASP A 253      48.801  23.629 -53.854  1.00 89.39           H  
ATOM   4051  HB3 ASP A 253      47.575  23.708 -55.112  1.00 89.39           H  
ATOM   4052  O   ASP A 253      50.502  22.486 -55.730  1.00 89.39           O  
ATOM   4053  CG  ASP A 253      47.736  25.498 -53.914  1.00 89.39           C  
ATOM   4054  OD1 ASP A 253      48.462  26.489 -53.658  1.00 89.39           O  
ATOM   4055  OD2 ASP A 253      46.510  25.474 -53.657  1.00 89.39           O  
ATOM   4056  N   SER A 254      50.001  23.431 -57.709  1.00 91.90           N  
ATOM   4057  H   SER A 254      49.595  24.235 -58.166  1.00 91.90           H  
ATOM   4058  CA  SER A 254      50.743  22.481 -58.544  1.00 91.90           C  
ATOM   4059  HA  SER A 254      50.529  21.467 -58.209  1.00 91.90           H  
ATOM   4060  C   SER A 254      52.240  22.737 -58.450  1.00 91.90           C  
ATOM   4061  CB  SER A 254      50.386  22.599 -60.028  1.00 91.90           C  
ATOM   4062  HB2 SER A 254      50.862  21.784 -60.572  1.00 91.90           H  
ATOM   4063  HB3 SER A 254      50.761  23.544 -60.420  1.00 91.90           H  
ATOM   4064  O   SER A 254      52.678  23.889 -58.414  1.00 91.90           O  
ATOM   4065  OG  SER A 254      48.997  22.544 -60.237  1.00 91.90           O  
ATOM   4066  HG  SER A 254      48.669  23.438 -60.116  1.00 91.90           H  
ATOM   4067  N   GLY A 255      53.019  21.665 -58.536  1.00 92.41           N  
ATOM   4068  H   GLY A 255      52.592  20.751 -58.590  1.00 92.41           H  
ATOM   4069  CA  GLY A 255      54.466  21.760 -58.599  1.00 92.41           C  
ATOM   4070  HA2 GLY A 255      54.795  22.662 -58.084  1.00 92.41           H  
ATOM   4071  HA3 GLY A 255      54.784  21.838 -59.639  1.00 92.41           H  
ATOM   4072  C   GLY A 255      55.170  20.580 -57.960  1.00 92.41           C  
ATOM   4073  O   GLY A 255      54.587  19.530 -57.660  1.00 92.41           O  
ATOM   4074  N   LYS A 256      56.473  20.755 -57.770  1.00 94.56           N  
ATOM   4075  H   LYS A 256      56.865  21.618 -58.120  1.00 94.56           H  
ATOM   4076  CA  LYS A 256      57.317  19.789 -57.076  1.00 94.56           C  
ATOM   4077  HA  LYS A 256      56.958  18.788 -57.318  1.00 94.56           H  
ATOM   4078  C   LYS A 256      57.198  19.971 -55.575  1.00 94.56           C  
ATOM   4079  CB  LYS A 256      58.766  19.878 -57.543  1.00 94.56           C  
ATOM   4080  HB2 LYS A 256      59.369  19.176 -56.968  1.00 94.56           H  
ATOM   4081  HB3 LYS A 256      59.141  20.888 -57.373  1.00 94.56           H  
ATOM   4082  O   LYS A 256      57.477  21.041 -55.029  1.00 94.56           O  
ATOM   4083  CG  LYS A 256      58.868  19.532 -59.028  1.00 94.56           C  
ATOM   4084  HG2 LYS A 256      58.557  18.500 -59.188  1.00 94.56           H  
ATOM   4085  HG3 LYS A 256      58.223  20.194 -59.607  1.00 94.56           H  
ATOM   4086  CD  LYS A 256      60.304  19.721 -59.495  1.00 94.56           C  
ATOM   4087  HD2 LYS A 256      60.953  18.997 -59.002  1.00 94.56           H  
ATOM   4088  HD3 LYS A 256      60.621  20.734 -59.248  1.00 94.56           H  
ATOM   4089  CE  LYS A 256      60.325  19.528 -61.007  1.00 94.56           C  
ATOM   4090  HE2 LYS A 256      59.526  20.137 -61.429  1.00 94.56           H  
ATOM   4091  HE3 LYS A 256      60.112  18.484 -61.236  1.00 94.56           H  
ATOM   4092  NZ  LYS A 256      61.626  19.957 -61.559  1.00 94.56           N  
ATOM   4093  HZ1 LYS A 256      61.620  19.867 -62.565  1.00 94.56           H  
ATOM   4094  HZ2 LYS A 256      61.759  20.929 -61.320  1.00 94.56           H  
ATOM   4095  HZ3 LYS A 256      62.374  19.409 -61.159  1.00 94.56           H  
ATOM   4096  N   TYR A 257      56.835  18.882 -54.919  1.00 94.46           N  
ATOM   4097  H   TYR A 257      56.670  18.044 -55.459  1.00 94.46           H  
ATOM   4098  CA  TYR A 257      56.880  18.744 -53.481  1.00 94.46           C  
ATOM   4099  HA  TYR A 257      56.960  19.742 -53.048  1.00 94.46           H  
ATOM   4100  C   TYR A 257      58.117  17.945 -53.091  1.00 94.46           C  
ATOM   4101  CB  TYR A 257      55.586  18.119 -52.955  1.00 94.46           C  
ATOM   4102  HB2 TYR A 257      55.736  17.861 -51.906  1.00 94.46           H  
ATOM   4103  HB3 TYR A 257      55.374  17.200 -53.500  1.00 94.46           H  
ATOM   4104  O   TYR A 257      58.493  16.988 -53.768  1.00 94.46           O  
ATOM   4105  CG  TYR A 257      54.392  19.045 -53.043  1.00 94.46           C  
ATOM   4106  CD1 TYR A 257      53.956  19.738 -51.896  1.00 94.46           C  
ATOM   4107  HD1 TYR A 257      54.465  19.601 -50.953  1.00 94.46           H  
ATOM   4108  CD2 TYR A 257      53.739  19.243 -54.276  1.00 94.46           C  
ATOM   4109  HD2 TYR A 257      54.082  18.734 -55.164  1.00 94.46           H  
ATOM   4110  CE1 TYR A 257      52.852  20.607 -51.981  1.00 94.46           C  
ATOM   4111  HE1 TYR A 257      52.493  21.143 -51.114  1.00 94.46           H  
ATOM   4112  CE2 TYR A 257      52.656  20.137 -54.367  1.00 94.46           C  
ATOM   4113  HE2 TYR A 257      52.185  20.335 -55.318  1.00 94.46           H  
ATOM   4114  OH  TYR A 257      51.195  21.710 -53.288  1.00 94.46           O  
ATOM   4115  HH  TYR A 257      50.932  21.894 -54.193  1.00 94.46           H  
ATOM   4116  CZ  TYR A 257      52.209  20.816 -53.217  1.00 94.46           C  
ATOM   4117  N   PHE A 258      58.725  18.308 -51.971  1.00 95.08           N  
ATOM   4118  H   PHE A 258      58.351  19.099 -51.467  1.00 95.08           H  
ATOM   4119  CA  PHE A 258      59.918  17.662 -51.448  1.00 95.08           C  
ATOM   4120  HA  PHE A 258      60.143  16.774 -52.039  1.00 95.08           H  
ATOM   4121  C   PHE A 258      59.681  17.235 -50.010  1.00 95.08           C  
ATOM   4122  CB  PHE A 258      61.122  18.605 -51.543  1.00 95.08           C  
ATOM   4123  HB2 PHE A 258      60.956  19.460 -50.887  1.00 95.08           H  
ATOM   4124  HB3 PHE A 258      62.004  18.081 -51.176  1.00 95.08           H  
ATOM   4125  O   PHE A 258      59.273  18.046 -49.184  1.00 95.08           O  
ATOM   4126  CG  PHE A 258      61.397  19.112 -52.942  1.00 95.08           C  
ATOM   4127  CD1 PHE A 258      62.269  18.408 -53.792  1.00 95.08           C  
ATOM   4128  HD1 PHE A 258      62.746  17.503 -53.445  1.00 95.08           H  
ATOM   4129  CD2 PHE A 258      60.761  20.280 -53.403  1.00 95.08           C  
ATOM   4130  HD2 PHE A 258      60.074  20.815 -52.765  1.00 95.08           H  
ATOM   4131  CE1 PHE A 258      62.515  18.877 -55.095  1.00 95.08           C  
ATOM   4132  HE1 PHE A 258      63.188  18.334 -55.743  1.00 95.08           H  
ATOM   4133  CE2 PHE A 258      61.002  20.741 -54.706  1.00 95.08           C  
ATOM   4134  HE2 PHE A 258      60.504  21.634 -55.054  1.00 95.08           H  
ATOM   4135  CZ  PHE A 258      61.879  20.044 -55.554  1.00 95.08           C  
ATOM   4136  HZ  PHE A 258      62.058  20.409 -56.554  1.00 95.08           H  
ATOM   4137  N   CYS A 259      59.987  15.985 -49.702  1.00 95.76           N  
ATOM   4138  H   CYS A 259      60.316  15.385 -50.446  1.00 95.76           H  
ATOM   4139  CA  CYS A 259      60.135  15.503 -48.338  1.00 95.76           C  
ATOM   4140  HA  CYS A 259      59.561  16.118 -47.646  1.00 95.76           H  
ATOM   4141  C   CYS A 259      61.619  15.575 -47.990  1.00 95.76           C  
ATOM   4142  CB  CYS A 259      59.575  14.086 -48.292  1.00 95.76           C  
ATOM   4143  HB2 CYS A 259      58.495  14.158 -48.419  1.00 95.76           H  
ATOM   4144  HB3 CYS A 259      59.986  13.551 -49.149  1.00 95.76           H  
ATOM   4145  O   CYS A 259      62.404  14.820 -48.555  1.00 95.76           O  
ATOM   4146  SG  CYS A 259      59.906  13.063 -46.837  1.00 95.76           S  
ATOM   4147  N   GLU A 260      62.021  16.497 -47.115  1.00 92.63           N  
ATOM   4148  H   GLU A 260      61.312  17.066 -46.674  1.00 92.63           H  
ATOM   4149  CA  GLU A 260      63.420  16.699 -46.726  1.00 92.63           C  
ATOM   4150  HA  GLU A 260      64.047  16.076 -47.364  1.00 92.63           H  
ATOM   4151  C   GLU A 260      63.644  16.259 -45.273  1.00 92.63           C  
ATOM   4152  CB  GLU A 260      63.851  18.157 -46.973  1.00 92.63           C  
ATOM   4153  HB2 GLU A 260      63.458  18.488 -47.934  1.00 92.63           H  
ATOM   4154  HB3 GLU A 260      63.435  18.785 -46.185  1.00 92.63           H  
ATOM   4155  O   GLU A 260      63.017  16.771 -44.344  1.00 92.63           O  
ATOM   4156  CG  GLU A 260      65.382  18.312 -47.004  1.00 92.63           C  
ATOM   4157  HG2 GLU A 260      65.802  17.878 -46.097  1.00 92.63           H  
ATOM   4158  HG3 GLU A 260      65.773  17.740 -47.846  1.00 92.63           H  
ATOM   4159  CD  GLU A 260      65.864  19.770 -47.120  1.00 92.63           C  
ATOM   4160  OE1 GLU A 260      67.039  19.973 -47.504  1.00 92.63           O  
ATOM   4161  OE2 GLU A 260      65.148  20.692 -46.675  1.00 92.63           O  
ATOM   4162  N   ALA A 261      64.567  15.321 -45.069  1.00 92.33           N  
ATOM   4163  H   ALA A 261      65.047  14.956 -45.880  1.00 92.33           H  
ATOM   4164  CA  ALA A 261      64.994  14.833 -43.765  1.00 92.33           C  
ATOM   4165  HA  ALA A 261      64.293  15.172 -43.002  1.00 92.33           H  
ATOM   4166  C   ALA A 261      66.377  15.391 -43.419  1.00 92.33           C  
ATOM   4167  CB  ALA A 261      64.972  13.302 -43.783  1.00 92.33           C  
ATOM   4168  HB1 ALA A 261      65.673  12.935 -44.533  1.00 92.33           H  
ATOM   4169  HB2 ALA A 261      63.969  12.951 -44.027  1.00 92.33           H  
ATOM   4170  HB3 ALA A 261      65.265  12.909 -42.810  1.00 92.33           H  
ATOM   4171  O   ALA A 261      67.357  15.161 -44.134  1.00 92.33           O  
ATOM   4172  N   HIS A 262      66.471  16.120 -42.305  1.00 90.24           N  
ATOM   4173  H   HIS A 262      65.633  16.276 -41.764  1.00 90.24           H  
ATOM   4174  CA  HIS A 262      67.730  16.698 -41.829  1.00 90.24           C  
ATOM   4175  HA  HIS A 262      68.441  16.763 -42.653  1.00 90.24           H  
ATOM   4176  C   HIS A 262      68.331  15.783 -40.765  1.00 90.24           C  
ATOM   4177  CB  HIS A 262      67.508  18.122 -41.301  1.00 90.24           C  
ATOM   4178  HB2 HIS A 262      66.687  18.105 -40.585  1.00 90.24           H  
ATOM   4179  HB3 HIS A 262      68.405  18.431 -40.765  1.00 90.24           H  
ATOM   4180  O   HIS A 262      67.809  15.662 -39.655  1.00 90.24           O  
ATOM   4181  CG  HIS A 262      67.223  19.183 -42.347  1.00 90.24           C  
ATOM   4182  CD2 HIS A 262      66.519  19.030 -43.508  1.00 90.24           C  
ATOM   4183  HD2 HIS A 262      66.048  18.127 -43.868  1.00 90.24           H  
ATOM   4184  ND1 HIS A 262      67.584  20.530 -42.225  1.00 90.24           N  
ATOM   4185  CE1 HIS A 262      67.047  21.149 -43.289  1.00 90.24           C  
ATOM   4186  HE1 HIS A 262      67.080  22.214 -43.469  1.00 90.24           H  
ATOM   4187  NE2 HIS A 262      66.429  20.273 -44.092  1.00 90.24           N  
ATOM   4188  HE2 HIS A 262      65.922  20.505 -44.934  1.00 90.24           H  
ATOM   4189  N   VAL A 263      69.446  15.136 -41.094  1.00 87.10           N  
ATOM   4190  H   VAL A 263      69.835  15.293 -42.012  1.00 87.10           H  
ATOM   4191  CA  VAL A 263      70.116  14.153 -40.238  1.00 87.10           C  
ATOM   4192  HA  VAL A 263      69.488  13.945 -39.372  1.00 87.10           H  
ATOM   4193  C   VAL A 263      71.437  14.726 -39.735  1.00 87.10           C  
ATOM   4194  CB  VAL A 263      70.316  12.818 -40.982  1.00 87.10           C  
ATOM   4195  HB  VAL A 263      70.990  12.971 -41.824  1.00 87.10           H  
ATOM   4196  O   VAL A 263      72.254  15.230 -40.504  1.00 87.10           O  
ATOM   4197  CG1 VAL A 263      70.922  11.761 -40.050  1.00 87.10           C  
ATOM   4198 HG11 VAL A 263      71.920  12.066 -39.736  1.00 87.10           H  
ATOM   4199 HG12 VAL A 263      70.283  11.612 -39.180  1.00 87.10           H  
ATOM   4200 HG13 VAL A 263      71.017  10.818 -40.589  1.00 87.10           H  
ATOM   4201  CG2 VAL A 263      68.988  12.261 -41.515  1.00 87.10           C  
ATOM   4202 HG21 VAL A 263      68.559  12.940 -42.252  1.00 87.10           H  
ATOM   4203 HG22 VAL A 263      68.277  12.118 -40.701  1.00 87.10           H  
ATOM   4204 HG23 VAL A 263      69.164  11.307 -42.011  1.00 87.10           H  
ATOM   4205  N   LYS A 264      71.677  14.640 -38.426  1.00 82.86           N  
ATOM   4206  H   LYS A 264      70.968  14.218 -37.843  1.00 82.86           H  
ATOM   4207  CA  LYS A 264      72.936  15.062 -37.800  1.00 82.86           C  
ATOM   4208  HA  LYS A 264      73.545  15.582 -38.540  1.00 82.86           H  
ATOM   4209  C   LYS A 264      73.721  13.840 -37.341  1.00 82.86           C  
ATOM   4210  CB  LYS A 264      72.626  16.054 -36.673  1.00 82.86           C  
ATOM   4211  HB2 LYS A 264      72.131  15.535 -35.853  1.00 82.86           H  
ATOM   4212  HB3 LYS A 264      71.945  16.811 -37.063  1.00 82.86           H  
ATOM   4213  O   LYS A 264      73.233  13.071 -36.514  1.00 82.86           O  
ATOM   4214  CG  LYS A 264      73.890  16.757 -36.160  1.00 82.86           C  
ATOM   4215  HG2 LYS A 264      74.408  17.223 -36.998  1.00 82.86           H  
ATOM   4216  HG3 LYS A 264      74.553  16.030 -35.692  1.00 82.86           H  
ATOM   4217  CD  LYS A 264      73.509  17.837 -35.139  1.00 82.86           C  
ATOM   4218  HD2 LYS A 264      72.806  18.529 -35.602  1.00 82.86           H  
ATOM   4219  HD3 LYS A 264      73.026  17.364 -34.283  1.00 82.86           H  
ATOM   4220  CE  LYS A 264      74.753  18.604 -34.680  1.00 82.86           C  
ATOM   4221  HE2 LYS A 264      75.439  17.905 -34.202  1.00 82.86           H  
ATOM   4222  HE3 LYS A 264      75.251  19.010 -35.560  1.00 82.86           H  
ATOM   4223  NZ  LYS A 264      74.394  19.702 -33.746  1.00 82.86           N  
ATOM   4224  HZ1 LYS A 264      75.217  20.212 -33.461  1.00 82.86           H  
ATOM   4225  HZ2 LYS A 264      73.937  19.337 -32.923  1.00 82.86           H  
ATOM   4226  HZ3 LYS A 264      73.761  20.350 -34.193  1.00 82.86           H  
ATOM   4227  N   HIS A 265      74.929  13.675 -37.871  1.00 76.32           N  
ATOM   4228  H   HIS A 265      75.250  14.351 -38.549  1.00 76.32           H  
ATOM   4229  CA  HIS A 265      75.857  12.604 -37.506  1.00 76.32           C  
ATOM   4230  HA  HIS A 265      75.305  11.678 -37.346  1.00 76.32           H  
ATOM   4231  C   HIS A 265      76.602  12.948 -36.209  1.00 76.32           C  
ATOM   4232  CB  HIS A 265      76.842  12.372 -38.660  1.00 76.32           C  
ATOM   4233  HB2 HIS A 265      77.586  11.645 -38.333  1.00 76.32           H  
ATOM   4234  HB3 HIS A 265      77.373  13.299 -38.877  1.00 76.32           H  
ATOM   4235  O   HIS A 265      76.829  14.123 -35.903  1.00 76.32           O  
ATOM   4236  CG  HIS A 265      76.229  11.844 -39.938  1.00 76.32           C  
ATOM   4237  CD2 HIS A 265      75.419  12.506 -40.821  1.00 76.32           C  
ATOM   4238  HD2 HIS A 265      75.038  13.513 -40.728  1.00 76.32           H  
ATOM   4239  ND1 HIS A 265      76.498  10.579 -40.450  1.00 76.32           N  
ATOM   4240  CE1 HIS A 265      75.858  10.505 -41.623  1.00 76.32           C  
ATOM   4241  HE1 HIS A 265      75.928   9.681 -42.317  1.00 76.32           H  
ATOM   4242  NE2 HIS A 265      75.184  11.634 -41.865  1.00 76.32           N  
ATOM   4243  HE2 HIS A 265      74.624  11.766 -42.695  1.00 76.32           H  
ATOM   4244  N   SER A 266      77.059  11.933 -35.474  1.00 71.23           N  
ATOM   4245  H   SER A 266      76.803  10.991 -35.735  1.00 71.23           H  
ATOM   4246  CA  SER A 266      77.829  12.093 -34.228  1.00 71.23           C  
ATOM   4247  HA  SER A 266      77.208  12.620 -33.504  1.00 71.23           H  
ATOM   4248  C   SER A 266      79.123  12.903 -34.398  1.00 71.23           C  
ATOM   4249  CB  SER A 266      78.162  10.715 -33.648  1.00 71.23           C  
ATOM   4250  HB2 SER A 266      78.766  10.837 -32.749  1.00 71.23           H  
ATOM   4251  HB3 SER A 266      77.234  10.207 -33.386  1.00 71.23           H  
ATOM   4252  O   SER A 266      79.518  13.627 -33.489  1.00 71.23           O  
ATOM   4253  OG  SER A 266      78.866   9.932 -34.598  1.00 71.23           O  
ATOM   4254  HG  SER A 266      79.336   9.228 -34.145  1.00 71.23           H  
ATOM   4255  N   LYS A 267      79.746  12.857 -35.584  1.00 69.51           N  
ATOM   4256  H   LYS A 267      79.382  12.188 -36.247  1.00 69.51           H  
ATOM   4257  CA  LYS A 267      80.947  13.638 -35.954  1.00 69.51           C  
ATOM   4258  HA  LYS A 267      81.585  13.713 -35.074  1.00 69.51           H  
ATOM   4259  C   LYS A 267      80.651  15.095 -36.352  1.00 69.51           C  
ATOM   4260  CB  LYS A 267      81.733  12.887 -37.046  1.00 69.51           C  
ATOM   4261  HB2 LYS A 267      81.072  12.688 -37.890  1.00 69.51           H  
ATOM   4262  HB3 LYS A 267      82.556  13.510 -37.396  1.00 69.51           H  
ATOM   4263  O   LYS A 267      81.515  15.773 -36.897  1.00 69.51           O  
ATOM   4264  CG  LYS A 267      82.330  11.568 -36.532  1.00 69.51           C  
ATOM   4265  HG2 LYS A 267      81.539  10.939 -36.122  1.00 69.51           H  
ATOM   4266  HG3 LYS A 267      83.054  11.782 -35.745  1.00 69.51           H  
ATOM   4267  CD  LYS A 267      83.019  10.805 -37.669  1.00 69.51           C  
ATOM   4268  HD2 LYS A 267      83.821  11.408 -38.096  1.00 69.51           H  
ATOM   4269  HD3 LYS A 267      82.276  10.604 -38.440  1.00 69.51           H  
ATOM   4270  CE  LYS A 267      83.584   9.477 -37.153  1.00 69.51           C  
ATOM   4271  HE2 LYS A 267      84.515   9.657 -36.616  1.00 69.51           H  
ATOM   4272  HE3 LYS A 267      82.864   9.052 -36.454  1.00 69.51           H  
ATOM   4273  NZ  LYS A 267      83.778   8.515 -38.261  1.00 69.51           N  
ATOM   4274  HZ1 LYS A 267      84.084   7.614 -37.922  1.00 69.51           H  
ATOM   4275  HZ2 LYS A 267      82.877   8.345 -38.684  1.00 69.51           H  
ATOM   4276  HZ3 LYS A 267      84.399   8.860 -38.979  1.00 69.51           H  
ATOM   4277  N   GLY A 268      79.424  15.576 -36.139  1.00 70.17           N  
ATOM   4278  H   GLY A 268      78.744  14.962 -35.714  1.00 70.17           H  
ATOM   4279  CA  GLY A 268      79.009  16.951 -36.440  1.00 70.17           C  
ATOM   4280  HA2 GLY A 268      79.812  17.635 -36.162  1.00 70.17           H  
ATOM   4281  HA3 GLY A 268      78.134  17.189 -35.835  1.00 70.17           H  
ATOM   4282  C   GLY A 268      78.652  17.220 -37.905  1.00 70.17           C  
ATOM   4283  O   GLY A 268      78.157  18.303 -38.213  1.00 70.17           O  
ATOM   4284  N   LYS A 269      78.837  16.248 -38.806  1.00 76.19           N  
ATOM   4285  H   LYS A 269      79.242  15.380 -38.484  1.00 76.19           H  
ATOM   4286  CA  LYS A 269      78.408  16.351 -40.206  1.00 76.19           C  
ATOM   4287  HA  LYS A 269      78.764  17.305 -40.595  1.00 76.19           H  
ATOM   4288  C   LYS A 269      76.875  16.354 -40.278  1.00 76.19           C  
ATOM   4289  CB  LYS A 269      79.051  15.217 -41.024  1.00 76.19           C  
ATOM   4290  HB2 LYS A 269      80.114  15.176 -40.788  1.00 76.19           H  
ATOM   4291  HB3 LYS A 269      78.599  14.266 -40.743  1.00 76.19           H  
ATOM   4292  O   LYS A 269      76.228  15.472 -39.717  1.00 76.19           O  
ATOM   4293  CG  LYS A 269      78.902  15.423 -42.540  1.00 76.19           C  
ATOM   4294  HG2 LYS A 269      77.844  15.441 -42.800  1.00 76.19           H  
ATOM   4295  HG3 LYS A 269      79.351  16.376 -42.819  1.00 76.19           H  
ATOM   4296  CD  LYS A 269      79.590  14.291 -43.318  1.00 76.19           C  
ATOM   4297  HD2 LYS A 269      80.648  14.262 -43.059  1.00 76.19           H  
ATOM   4298  HD3 LYS A 269      79.127  13.345 -43.038  1.00 76.19           H  
ATOM   4299  CE  LYS A 269      79.431  14.514 -44.827  1.00 76.19           C  
ATOM   4300  HE2 LYS A 269      78.371  14.651 -45.041  1.00 76.19           H  
ATOM   4301  HE3 LYS A 269      79.945  15.433 -45.105  1.00 76.19           H  
ATOM   4302  NZ  LYS A 269      79.953  13.367 -45.613  1.00 76.19           N  
ATOM   4303  HZ1 LYS A 269      80.935  13.216 -45.437  1.00 76.19           H  
ATOM   4304  HZ2 LYS A 269      79.445  12.527 -45.374  1.00 76.19           H  
ATOM   4305  HZ3 LYS A 269      79.815  13.527 -46.601  1.00 76.19           H  
ATOM   4306  N   ALA A 270      76.301  17.343 -40.953  1.00 80.05           N  
ATOM   4307  H   ALA A 270      76.889  18.038 -41.391  1.00 80.05           H  
ATOM   4308  CA  ALA A 270      74.881  17.365 -41.287  1.00 80.05           C  
ATOM   4309  HA  ALA A 270      74.330  16.739 -40.585  1.00 80.05           H  
ATOM   4310  C   ALA A 270      74.681  16.786 -42.692  1.00 80.05           C  
ATOM   4311  CB  ALA A 270      74.341  18.792 -41.150  1.00 80.05           C  
ATOM   4312  HB1 ALA A 270      74.499  19.153 -40.134  1.00 80.05           H  
ATOM   4313  HB2 ALA A 270      74.849  19.452 -41.854  1.00 80.05           H  
ATOM   4314  HB3 ALA A 270      73.273  18.797 -41.367  1.00 80.05           H  
ATOM   4315  O   ALA A 270      75.461  17.069 -43.601  1.00 80.05           O  
ATOM   4316  N   GLU A 271      73.645  15.976 -42.856  1.00 83.60           N  
ATOM   4317  H   GLU A 271      73.038  15.792 -42.070  1.00 83.60           H  
ATOM   4318  CA  GLU A 271      73.236  15.384 -44.124  1.00 83.60           C  
ATOM   4319  HA  GLU A 271      73.816  15.823 -44.936  1.00 83.60           H  
ATOM   4320  C   GLU A 271      71.763  15.711 -44.365  1.00 83.60           C  
ATOM   4321  CB  GLU A 271      73.526  13.879 -44.095  1.00 83.60           C  
ATOM   4322  HB2 GLU A 271      72.916  13.410 -43.324  1.00 83.60           H  
ATOM   4323  HB3 GLU A 271      74.576  13.748 -43.832  1.00 83.60           H  
ATOM   4324  O   GLU A 271      70.955  15.723 -43.433  1.00 83.60           O  
ATOM   4325  CG  GLU A 271      73.279  13.181 -45.442  1.00 83.60           C  
ATOM   4326  HG2 GLU A 271      72.212  13.196 -45.661  1.00 83.60           H  
ATOM   4327  HG3 GLU A 271      73.797  13.742 -46.220  1.00 83.60           H  
ATOM   4328  CD  GLU A 271      73.782  11.726 -45.440  1.00 83.60           C  
ATOM   4329  OE1 GLU A 271      74.022  11.189 -46.538  1.00 83.60           O  
ATOM   4330  OE2 GLU A 271      73.992  11.164 -44.336  1.00 83.60           O  
ATOM   4331  N   ARG A 272      71.427  16.021 -45.615  1.00 86.26           N  
ATOM   4332  H   ARG A 272      72.120  15.918 -46.343  1.00 86.26           H  
ATOM   4333  CA  ARG A 272      70.060  16.288 -46.054  1.00 86.26           C  
ATOM   4334  HA  ARG A 272      69.361  16.203 -45.222  1.00 86.26           H  
ATOM   4335  C   ARG A 272      69.697  15.228 -47.071  1.00 86.26           C  
ATOM   4336  CB  ARG A 272      69.940  17.694 -46.650  1.00 86.26           C  
ATOM   4337  HB2 ARG A 272      68.963  17.796 -47.123  1.00 86.26           H  
ATOM   4338  HB3 ARG A 272      70.705  17.825 -47.415  1.00 86.26           H  
ATOM   4339  O   ARG A 272      70.370  15.106 -48.092  1.00 86.26           O  
ATOM   4340  CG  ARG A 272      70.080  18.779 -45.577  1.00 86.26           C  
ATOM   4341  HG2 ARG A 272      69.229  18.728 -44.899  1.00 86.26           H  
ATOM   4342  HG3 ARG A 272      71.002  18.638 -45.014  1.00 86.26           H  
ATOM   4343  CD  ARG A 272      70.114  20.142 -46.263  1.00 86.26           C  
ATOM   4344  HD2 ARG A 272      70.965  20.175 -46.943  1.00 86.26           H  
ATOM   4345  HD3 ARG A 272      69.205  20.255 -46.854  1.00 86.26           H  
ATOM   4346  NE  ARG A 272      70.215  21.246 -45.297  1.00 86.26           N  
ATOM   4347  HE  ARG A 272      70.289  20.996 -44.321  1.00 86.26           H  
ATOM   4348  NH1 ARG A 272      69.752  22.897 -46.812  1.00 86.26           N  
ATOM   4349 HH11 ARG A 272      69.554  23.864 -47.030  1.00 86.26           H  
ATOM   4350 HH12 ARG A 272      69.388  22.179 -47.421  1.00 86.26           H  
ATOM   4351  NH2 ARG A 272      70.285  23.441 -44.708  1.00 86.26           N  
ATOM   4352 HH21 ARG A 272      70.138  24.411 -44.949  1.00 86.26           H  
ATOM   4353 HH22 ARG A 272      70.459  23.166 -43.751  1.00 86.26           H  
ATOM   4354  CZ  ARG A 272      70.088  22.521 -45.610  1.00 86.26           C  
ATOM   4355  N   LEU A 273      68.665  14.461 -46.761  1.00 88.67           N  
ATOM   4356  H   LEU A 273      68.158  14.665 -45.912  1.00 88.67           H  
ATOM   4357  CA  LEU A 273      68.080  13.489 -47.672  1.00 88.67           C  
ATOM   4358  HA  LEU A 273      68.731  13.321 -48.530  1.00 88.67           H  
ATOM   4359  C   LEU A 273      66.770  14.075 -48.161  1.00 88.67           C  
ATOM   4360  CB  LEU A 273      67.853  12.162 -46.943  1.00 88.67           C  
ATOM   4361  HB2 LEU A 273      67.394  11.451 -47.630  1.00 88.67           H  
ATOM   4362  HB3 LEU A 273      67.146  12.355 -46.135  1.00 88.67           H  
ATOM   4363  O   LEU A 273      66.028  14.644 -47.360  1.00 88.67           O  
ATOM   4364  CG  LEU A 273      69.121  11.540 -46.341  1.00 88.67           C  
ATOM   4365  HG  LEU A 273      69.648  12.278 -45.737  1.00 88.67           H  
ATOM   4366  CD1 LEU A 273      68.705  10.408 -45.412  1.00 88.67           C  
ATOM   4367 HD11 LEU A 273      68.314   9.568 -45.986  1.00 88.67           H  
ATOM   4368 HD12 LEU A 273      67.933  10.780 -44.738  1.00 88.67           H  
ATOM   4369 HD13 LEU A 273      69.566  10.095 -44.821  1.00 88.67           H  
ATOM   4370  CD2 LEU A 273      70.071  10.999 -47.407  1.00 88.67           C  
ATOM   4371 HD21 LEU A 273      70.938  10.542 -46.930  1.00 88.67           H  
ATOM   4372 HD22 LEU A 273      70.423  11.816 -48.037  1.00 88.67           H  
ATOM   4373 HD23 LEU A 273      69.564  10.259 -48.026  1.00 88.67           H  
ATOM   4374  N   ASN A 274      66.482  13.945 -49.448  1.00 90.38           N  
ATOM   4375  H   ASN A 274      67.079  13.413 -50.065  1.00 90.38           H  
ATOM   4376  CA  ASN A 274      65.194  14.348 -49.973  1.00 90.38           C  
ATOM   4377  HA  ASN A 274      64.506  14.371 -49.127  1.00 90.38           H  
ATOM   4378  C   ASN A 274      64.620  13.301 -50.917  1.00 90.38           C  
ATOM   4379  CB  ASN A 274      65.252  15.772 -50.554  1.00 90.38           C  
ATOM   4380  HB2 ASN A 274      64.254  16.059 -50.886  1.00 90.38           H  
ATOM   4381  HB3 ASN A 274      65.543  16.456 -49.756  1.00 90.38           H  
ATOM   4382  O   ASN A 274      65.354  12.547 -51.547  1.00 90.38           O  
ATOM   4383  CG  ASN A 274      66.200  15.945 -51.728  1.00 90.38           C  
ATOM   4384  ND2 ASN A 274      66.941  17.027 -51.764  1.00 90.38           N  
ATOM   4385 HD21 ASN A 274      66.870  17.717 -51.030  1.00 90.38           H  
ATOM   4386 HD22 ASN A 274      67.539  17.114 -52.573  1.00 90.38           H  
ATOM   4387  OD1 ASN A 274      66.290  15.155 -52.645  1.00 90.38           O  
ATOM   4388  N   GLU A 275      63.298  13.281 -50.976  1.00 93.02           N  
ATOM   4389  H   GLU A 275      62.788  13.897 -50.360  1.00 93.02           H  
ATOM   4390  CA  GLU A 275      62.524  12.628 -52.022  1.00 93.02           C  
ATOM   4391  HA  GLU A 275      63.188  12.291 -52.818  1.00 93.02           H  
ATOM   4392  C   GLU A 275      61.574  13.652 -52.627  1.00 93.02           C  
ATOM   4393  CB  GLU A 275      61.747  11.427 -51.468  1.00 93.02           C  
ATOM   4394  HB2 GLU A 275      61.356  11.676 -50.481  1.00 93.02           H  
ATOM   4395  HB3 GLU A 275      60.892  11.220 -52.112  1.00 93.02           H  
ATOM   4396  O   GLU A 275      61.116  14.571 -51.937  1.00 93.02           O  
ATOM   4397  CG  GLU A 275      62.596  10.154 -51.367  1.00 93.02           C  
ATOM   4398  HG2 GLU A 275      61.952   9.380 -50.949  1.00 93.02           H  
ATOM   4399  HG3 GLU A 275      63.420  10.329 -50.675  1.00 93.02           H  
ATOM   4400  CD  GLU A 275      63.136   9.654 -52.720  1.00 93.02           C  
ATOM   4401  OE1 GLU A 275      64.074   8.824 -52.700  1.00 93.02           O  
ATOM   4402  OE2 GLU A 275      62.600  10.100 -53.763  1.00 93.02           O  
ATOM   4403  N   MET A 276      61.291  13.509 -53.918  1.00 94.46           N  
ATOM   4404  H   MET A 276      61.603  12.670 -54.387  1.00 94.46           H  
ATOM   4405  CA  MET A 276      60.498  14.472 -54.675  1.00 94.46           C  
ATOM   4406  HA  MET A 276      60.114  15.226 -53.987  1.00 94.46           H  
ATOM   4407  C   MET A 276      59.297  13.800 -55.322  1.00 94.46           C  
ATOM   4408  CB  MET A 276      61.390  15.206 -55.685  1.00 94.46           C  
ATOM   4409  HB2 MET A 276      62.179  15.708 -55.125  1.00 94.46           H  
ATOM   4410  HB3 MET A 276      61.865  14.480 -56.345  1.00 94.46           H  
ATOM   4411  O   MET A 276      59.406  12.734 -55.923  1.00 94.46           O  
ATOM   4412  CG  MET A 276      60.653  16.269 -56.519  1.00 94.46           C  
ATOM   4413  HG2 MET A 276      59.899  16.750 -55.897  1.00 94.46           H  
ATOM   4414  HG3 MET A 276      61.377  17.038 -56.792  1.00 94.46           H  
ATOM   4415  SD  MET A 276      59.872  15.709 -58.063  1.00 94.46           S  
ATOM   4416  CE  MET A 276      61.339  15.256 -59.027  1.00 94.46           C  
ATOM   4417  HE1 MET A 276      61.822  14.389 -58.577  1.00 94.46           H  
ATOM   4418  HE2 MET A 276      62.037  16.093 -59.054  1.00 94.46           H  
ATOM   4419  HE3 MET A 276      61.034  14.999 -60.041  1.00 94.46           H  
ATOM   4420  N   LEU A 277      58.158  14.475 -55.233  1.00 93.98           N  
ATOM   4421  H   LEU A 277      58.176  15.367 -54.760  1.00 93.98           H  
ATOM   4422  CA  LEU A 277      56.939  14.140 -55.952  1.00 93.98           C  
ATOM   4423  HA  LEU A 277      57.129  13.322 -56.647  1.00 93.98           H  
ATOM   4424  C   LEU A 277      56.499  15.349 -56.765  1.00 93.98           C  
ATOM   4425  CB  LEU A 277      55.848  13.717 -54.963  1.00 93.98           C  
ATOM   4426  HB2 LEU A 277      54.911  13.588 -55.504  1.00 93.98           H  
ATOM   4427  HB3 LEU A 277      55.706  14.526 -54.246  1.00 93.98           H  
ATOM   4428  O   LEU A 277      56.751  16.492 -56.392  1.00 93.98           O  
ATOM   4429  CG  LEU A 277      56.152  12.420 -54.198  1.00 93.98           C  
ATOM   4430  HG  LEU A 277      57.122  12.485 -53.705  1.00 93.98           H  
ATOM   4431  CD1 LEU A 277      55.075  12.277 -53.132  1.00 93.98           C  
ATOM   4432 HD11 LEU A 277      55.152  11.288 -52.681  1.00 93.98           H  
ATOM   4433 HD12 LEU A 277      54.091  12.365 -53.591  1.00 93.98           H  
ATOM   4434 HD13 LEU A 277      55.174  13.047 -52.367  1.00 93.98           H  
ATOM   4435  CD2 LEU A 277      56.154  11.188 -55.104  1.00 93.98           C  
ATOM   4436 HD21 LEU A 277      55.198  11.104 -55.619  1.00 93.98           H  
ATOM   4437 HD22 LEU A 277      56.974  11.247 -55.820  1.00 93.98           H  
ATOM   4438 HD23 LEU A 277      56.295  10.296 -54.493  1.00 93.98           H  
ATOM   4439  N   THR A 278      55.827  15.105 -57.880  1.00 94.31           N  
ATOM   4440  H   THR A 278      55.562  14.151 -58.084  1.00 94.31           H  
ATOM   4441  CA  THR A 278      55.205  16.162 -58.680  1.00 94.31           C  
ATOM   4442  HA  THR A 278      55.458  17.146 -58.284  1.00 94.31           H  
ATOM   4443  C   THR A 278      53.700  15.994 -58.586  1.00 94.31           C  
ATOM   4444  CB  THR A 278      55.693  16.111 -60.129  1.00 94.31           C  
ATOM   4445  HB  THR A 278      55.397  15.164 -60.580  1.00 94.31           H  
ATOM   4446  O   THR A 278      53.196  14.910 -58.882  1.00 94.31           O  
ATOM   4447  CG2 THR A 278      55.151  17.266 -60.967  1.00 94.31           C  
ATOM   4448 HG21 THR A 278      54.064  17.213 -61.024  1.00 94.31           H  
ATOM   4449 HG22 THR A 278      55.554  17.201 -61.978  1.00 94.31           H  
ATOM   4450 HG23 THR A 278      55.440  18.218 -60.523  1.00 94.31           H  
ATOM   4451  OG1 THR A 278      57.104  16.210 -60.145  1.00 94.31           O  
ATOM   4452  HG1 THR A 278      57.416  15.835 -59.318  1.00 94.31           H  
ATOM   4453  N   ILE A 279      53.012  17.051 -58.159  1.00 94.24           N  
ATOM   4454  H   ILE A 279      53.506  17.912 -57.973  1.00 94.24           H  
ATOM   4455  CA  ILE A 279      51.554  17.098 -58.070  1.00 94.24           C  
ATOM   4456  HA  ILE A 279      51.143  16.120 -58.319  1.00 94.24           H  
ATOM   4457  C   ILE A 279      51.042  18.096 -59.099  1.00 94.24           C  
ATOM   4458  CB  ILE A 279      51.077  17.467 -56.650  1.00 94.24           C  
ATOM   4459  HB  ILE A 279      51.405  18.485 -56.442  1.00 94.24           H  
ATOM   4460  O   ILE A 279      51.536  19.222 -59.187  1.00 94.24           O  
ATOM   4461  CG1 ILE A 279      51.678  16.562 -55.550  1.00 94.24           C  
ATOM   4462 HG12 ILE A 279      52.764  16.651 -55.562  1.00 94.24           H  
ATOM   4463 HG13 ILE A 279      51.344  16.930 -54.579  1.00 94.24           H  
ATOM   4464  CG2 ILE A 279      49.539  17.455 -56.587  1.00 94.24           C  
ATOM   4465 HG21 ILE A 279      49.126  18.261 -57.194  1.00 94.24           H  
ATOM   4466 HG22 ILE A 279      49.146  16.504 -56.946  1.00 94.24           H  
ATOM   4467 HG23 ILE A 279      49.209  17.608 -55.559  1.00 94.24           H  
ATOM   4468  CD1 ILE A 279      51.317  15.076 -55.650  1.00 94.24           C  
ATOM   4469 HD11 ILE A 279      51.817  14.538 -54.844  1.00 94.24           H  
ATOM   4470 HD12 ILE A 279      50.241  14.939 -55.546  1.00 94.24           H  
ATOM   4471 HD13 ILE A 279      51.650  14.662 -56.602  1.00 94.24           H  
ATOM   4472  N   GLU A 280      50.038  17.684 -59.859  1.00 94.47           N  
ATOM   4473  H   GLU A 280      49.693  16.743 -59.738  1.00 94.47           H  
ATOM   4474  CA  GLU A 280      49.371  18.512 -60.852  1.00 94.47           C  
ATOM   4475  HA  GLU A 280      49.881  19.473 -60.930  1.00 94.47           H  
ATOM   4476  C   GLU A 280      47.929  18.776 -60.407  1.00 94.47           C  
ATOM   4477  CB  GLU A 280      49.476  17.824 -62.219  1.00 94.47           C  
ATOM   4478  HB2 GLU A 280      48.801  16.968 -62.250  1.00 94.47           H  
ATOM   4479  HB3 GLU A 280      50.498  17.468 -62.353  1.00 94.47           H  
ATOM   4480  O   GLU A 280      47.103  17.864 -60.329  1.00 94.47           O  
ATOM   4481  CG  GLU A 280      49.153  18.793 -63.362  1.00 94.47           C  
ATOM   4482  HG2 GLU A 280      49.864  19.618 -63.324  1.00 94.47           H  
ATOM   4483  HG3 GLU A 280      48.158  19.209 -63.204  1.00 94.47           H  
ATOM   4484  CD  GLU A 280      49.225  18.138 -64.753  1.00 94.47           C  
ATOM   4485  OE1 GLU A 280      48.917  18.855 -65.732  1.00 94.47           O  
ATOM   4486  OE2 GLU A 280      49.597  16.945 -64.848  1.00 94.47           O  
ATOM   4487  N   VAL A 281      47.621  20.032 -60.086  1.00 92.72           N  
ATOM   4488  H   VAL A 281      48.324  20.752 -60.173  1.00 92.72           H  
ATOM   4489  CA  VAL A 281      46.259  20.472 -59.778  1.00 92.72           C  
ATOM   4490  HA  VAL A 281      45.691  19.616 -59.411  1.00 92.72           H  
ATOM   4491  C   VAL A 281      45.628  20.957 -61.072  1.00 92.72           C  
ATOM   4492  CB  VAL A 281      46.206  21.546 -58.678  1.00 92.72           C  
ATOM   4493  HB  VAL A 281      46.669  22.468 -59.030  1.00 92.72           H  
ATOM   4494  O   VAL A 281      45.959  22.028 -61.586  1.00 92.72           O  
ATOM   4495  CG1 VAL A 281      44.744  21.840 -58.314  1.00 92.72           C  
ATOM   4496 HG11 VAL A 281      44.231  22.284 -59.167  1.00 92.72           H  
ATOM   4497 HG12 VAL A 281      44.237  20.918 -58.029  1.00 92.72           H  
ATOM   4498 HG13 VAL A 281      44.703  22.539 -57.479  1.00 92.72           H  
ATOM   4499  CG2 VAL A 281      46.940  21.100 -57.408  1.00 92.72           C  
ATOM   4500 HG21 VAL A 281      47.995  20.933 -57.623  1.00 92.72           H  
ATOM   4501 HG22 VAL A 281      46.875  21.885 -56.654  1.00 92.72           H  
ATOM   4502 HG23 VAL A 281      46.501  20.182 -57.017  1.00 92.72           H  
ATOM   4503  N   ILE A 282      44.716  20.161 -61.613  1.00 93.37           N  
ATOM   4504  H   ILE A 282      44.430  19.346 -61.089  1.00 93.37           H  
ATOM   4505  CA  ILE A 282      44.051  20.452 -62.881  1.00 93.37           C  
ATOM   4506  HA  ILE A 282      44.619  21.221 -63.404  1.00 93.37           H  
ATOM   4507  C   ILE A 282      42.663  21.030 -62.629  1.00 93.37           C  
ATOM   4508  CB  ILE A 282      44.030  19.224 -63.814  1.00 93.37           C  
ATOM   4509  HB  ILE A 282      43.542  19.526 -64.741  1.00 93.37           H  
ATOM   4510  O   ILE A 282      41.986  20.674 -61.659  1.00 93.37           O  
ATOM   4511  CG1 ILE A 282      43.232  18.049 -63.211  1.00 93.37           C  
ATOM   4512 HG12 ILE A 282      43.742  17.673 -62.325  1.00 93.37           H  
ATOM   4513 HG13 ILE A 282      42.246  18.405 -62.913  1.00 93.37           H  
ATOM   4514  CG2 ILE A 282      45.471  18.808 -64.158  1.00 93.37           C  
ATOM   4515 HG21 ILE A 282      45.485  18.083 -64.972  1.00 93.37           H  
ATOM   4516 HG22 ILE A 282      45.957  18.366 -63.288  1.00 93.37           H  
ATOM   4517 HG23 ILE A 282      46.050  19.673 -64.483  1.00 93.37           H  
ATOM   4518  CD1 ILE A 282      43.019  16.897 -64.198  1.00 93.37           C  
ATOM   4519 HD11 ILE A 282      42.473  16.095 -63.701  1.00 93.37           H  
ATOM   4520 HD12 ILE A 282      42.450  17.249 -65.059  1.00 93.37           H  
ATOM   4521 HD13 ILE A 282      43.974  16.496 -64.537  1.00 93.37           H  
ATOM   4522  N   SER A 283      42.211  21.901 -63.529  1.00 90.75           N  
ATOM   4523  H   SER A 283      42.806  22.199 -64.288  1.00 90.75           H  
ATOM   4524  CA  SER A 283      40.831  22.376 -63.492  1.00 90.75           C  
ATOM   4525  HA  SER A 283      40.677  22.848 -62.522  1.00 90.75           H  
ATOM   4526  C   SER A 283      39.864  21.193 -63.650  1.00 90.75           C  
ATOM   4527  CB  SER A 283      40.573  23.421 -64.576  1.00 90.75           C  
ATOM   4528  HB2 SER A 283      40.712  22.974 -65.560  1.00 90.75           H  
ATOM   4529  HB3 SER A 283      39.548  23.781 -64.492  1.00 90.75           H  
ATOM   4530  O   SER A 283      40.117  20.298 -64.467  1.00 90.75           O  
ATOM   4531  OG  SER A 283      41.466  24.508 -64.418  1.00 90.75           O  
ATOM   4532  HG  SER A 283      41.472  24.779 -63.497  1.00 90.75           H  
ATOM   4533  N   PRO A 284      38.764  21.159 -62.882  1.00 90.93           N  
ATOM   4534  CA  PRO A 284      37.780  20.098 -63.000  1.00 90.93           C  
ATOM   4535  HA  PRO A 284      38.265  19.130 -62.879  1.00 90.93           H  
ATOM   4536  C   PRO A 284      37.104  20.137 -64.373  1.00 90.93           C  
ATOM   4537  CB  PRO A 284      36.811  20.315 -61.841  1.00 90.93           C  
ATOM   4538  HB2 PRO A 284      35.798  19.990 -62.077  1.00 90.93           H  
ATOM   4539  HB3 PRO A 284      37.198  19.784 -60.971  1.00 90.93           H  
ATOM   4540  O   PRO A 284      36.832  21.201 -64.933  1.00 90.93           O  
ATOM   4541  CG  PRO A 284      36.890  21.817 -61.577  1.00 90.93           C  
ATOM   4542  HG2 PRO A 284      36.248  22.348 -62.280  1.00 90.93           H  
ATOM   4543  HG3 PRO A 284      36.627  22.062 -60.548  1.00 90.93           H  
ATOM   4544  CD  PRO A 284      38.353  22.128 -61.876  1.00 90.93           C  
ATOM   4545  HD2 PRO A 284      38.946  21.977 -60.974  1.00 90.93           H  
ATOM   4546  HD3 PRO A 284      38.453  23.153 -62.233  1.00 90.93           H  
ATOM   4547  N   THR A 285      36.840  18.957 -64.921  1.00 91.58           N  
ATOM   4548  H   THR A 285      37.039  18.131 -64.376  1.00 91.58           H  
ATOM   4549  CA  THR A 285      36.034  18.790 -66.130  1.00 91.58           C  
ATOM   4550  HA  THR A 285      36.332  19.549 -66.853  1.00 91.58           H  
ATOM   4551  C   THR A 285      34.556  19.004 -65.810  1.00 91.58           C  
ATOM   4552  CB  THR A 285      36.244  17.411 -66.774  1.00 91.58           C  
ATOM   4553  HB  THR A 285      35.675  17.377 -67.703  1.00 91.58           H  
ATOM   4554  O   THR A 285      34.144  19.010 -64.648  1.00 91.58           O  
ATOM   4555  CG2 THR A 285      37.708  17.121 -67.107  1.00 91.58           C  
ATOM   4556 HG21 THR A 285      38.090  17.893 -67.775  1.00 91.58           H  
ATOM   4557 HG22 THR A 285      37.775  16.153 -67.603  1.00 91.58           H  
ATOM   4558 HG23 THR A 285      38.309  17.102 -66.198  1.00 91.58           H  
ATOM   4559  OG1 THR A 285      35.771  16.390 -65.937  1.00 91.58           O  
ATOM   4560  HG1 THR A 285      36.329  16.351 -65.157  1.00 91.58           H  
ATOM   4561  N   ILE A 286      33.734  19.154 -66.852  1.00 88.26           N  
ATOM   4562  H   ILE A 286      34.114  19.130 -67.788  1.00 88.26           H  
ATOM   4563  CA  ILE A 286      32.277  19.196 -66.683  1.00 88.26           C  
ATOM   4564  HA  ILE A 286      32.028  20.025 -66.020  1.00 88.26           H  
ATOM   4565  C   ILE A 286      31.793  17.919 -65.983  1.00 88.26           C  
ATOM   4566  CB  ILE A 286      31.572  19.430 -68.038  1.00 88.26           C  
ATOM   4567  HB  ILE A 286      31.913  18.672 -68.743  1.00 88.26           H  
ATOM   4568  O   ILE A 286      30.957  18.019 -65.096  1.00 88.26           O  
ATOM   4569  CG1 ILE A 286      31.952  20.829 -68.583  1.00 88.26           C  
ATOM   4570 HG12 ILE A 286      31.586  21.595 -67.899  1.00 88.26           H  
ATOM   4571 HG13 ILE A 286      33.038  20.915 -68.629  1.00 88.26           H  
ATOM   4572  CG2 ILE A 286      30.043  19.299 -67.899  1.00 88.26           C  
ATOM   4573 HG21 ILE A 286      29.777  18.290 -67.584  1.00 88.26           H  
ATOM   4574 HG22 ILE A 286      29.668  20.010 -67.162  1.00 88.26           H  
ATOM   4575 HG23 ILE A 286      29.550  19.468 -68.856  1.00 88.26           H  
ATOM   4576  CD1 ILE A 286      31.422  21.129 -69.991  1.00 88.26           C  
ATOM   4577 HD11 ILE A 286      31.701  20.326 -70.673  1.00 88.26           H  
ATOM   4578 HD12 ILE A 286      31.858  22.063 -70.346  1.00 88.26           H  
ATOM   4579 HD13 ILE A 286      30.337  21.241 -69.978  1.00 88.26           H  
ATOM   4580  N   ASP A 287      32.358  16.753 -66.305  1.00 89.09           N  
ATOM   4581  H   ASP A 287      33.054  16.716 -67.037  1.00 89.09           H  
ATOM   4582  CA  ASP A 287      31.976  15.480 -65.685  1.00 89.09           C  
ATOM   4583  HA  ASP A 287      30.896  15.360 -65.773  1.00 89.09           H  
ATOM   4584  C   ASP A 287      32.316  15.437 -64.184  1.00 89.09           C  
ATOM   4585  CB  ASP A 287      32.634  14.313 -66.440  1.00 89.09           C  
ATOM   4586  HB2 ASP A 287      33.717  14.438 -66.417  1.00 89.09           H  
ATOM   4587  HB3 ASP A 287      32.392  13.384 -65.924  1.00 89.09           H  
ATOM   4588  O   ASP A 287      31.478  15.020 -63.385  1.00 89.09           O  
ATOM   4589  CG  ASP A 287      32.162  14.189 -67.895  1.00 89.09           C  
ATOM   4590  OD1 ASP A 287      30.993  14.542 -68.176  1.00 89.09           O  
ATOM   4591  OD2 ASP A 287      32.986  13.761 -68.734  1.00 89.09           O  
ATOM   4592  N   ASP A 288      33.486  15.956 -63.782  1.00 89.43           N  
ATOM   4593  H   ASP A 288      34.132  16.264 -64.494  1.00 89.43           H  
ATOM   4594  CA  ASP A 288      33.875  16.061 -62.363  1.00 89.43           C  
ATOM   4595  HA  ASP A 288      33.859  15.069 -61.914  1.00 89.43           H  
ATOM   4596  C   ASP A 288      32.887  16.958 -61.590  1.00 89.43           C  
ATOM   4597  CB  ASP A 288      35.293  16.650 -62.214  1.00 89.43           C  
ATOM   4598  HB2 ASP A 288      35.289  17.674 -62.587  1.00 89.43           H  
ATOM   4599  HB3 ASP A 288      35.535  16.694 -61.152  1.00 89.43           H  
ATOM   4600  O   ASP A 288      32.449  16.635 -60.483  1.00 89.43           O  
ATOM   4601  CG  ASP A 288      36.417  15.879 -62.919  1.00 89.43           C  
ATOM   4602  OD1 ASP A 288      36.584  14.666 -62.723  1.00 89.43           O  
ATOM   4603  OD2 ASP A 288      37.196  16.519 -63.673  1.00 89.43           O  
ATOM   4604  N   LEU A 289      32.490  18.084 -62.195  1.00 89.31           N  
ATOM   4605  H   LEU A 289      32.867  18.284 -63.111  1.00 89.31           H  
ATOM   4606  CA  LEU A 289      31.483  18.979 -61.624  1.00 89.31           C  
ATOM   4607  HA  LEU A 289      31.751  19.188 -60.588  1.00 89.31           H  
ATOM   4608  C   LEU A 289      30.099  18.321 -61.583  1.00 89.31           C  
ATOM   4609  CB  LEU A 289      31.433  20.298 -62.416  1.00 89.31           C  
ATOM   4610  HB2 LEU A 289      30.586  20.884 -62.057  1.00 89.31           H  
ATOM   4611  HB3 LEU A 289      31.251  20.064 -63.465  1.00 89.31           H  
ATOM   4612  O   LEU A 289      29.374  18.504 -60.607  1.00 89.31           O  
ATOM   4613  CG  LEU A 289      32.701  21.162 -62.313  1.00 89.31           C  
ATOM   4614  HG  LEU A 289      33.573  20.581 -62.613  1.00 89.31           H  
ATOM   4615  CD1 LEU A 289      32.574  22.364 -63.251  1.00 89.31           C  
ATOM   4616 HD11 LEU A 289      31.713  22.971 -62.973  1.00 89.31           H  
ATOM   4617 HD12 LEU A 289      33.483  22.964 -63.199  1.00 89.31           H  
ATOM   4618 HD13 LEU A 289      32.456  22.007 -64.275  1.00 89.31           H  
ATOM   4619  CD2 LEU A 289      32.929  21.695 -60.896  1.00 89.31           C  
ATOM   4620 HD21 LEU A 289      32.067  22.277 -60.571  1.00 89.31           H  
ATOM   4621 HD22 LEU A 289      33.082  20.865 -60.206  1.00 89.31           H  
ATOM   4622 HD23 LEU A 289      33.821  22.321 -60.879  1.00 89.31           H  
ATOM   4623  N   MET A 290      29.732  17.538 -62.599  1.00 88.72           N  
ATOM   4624  H   MET A 290      30.373  17.430 -63.373  1.00 88.72           H  
ATOM   4625  CA  MET A 290      28.469  16.800 -62.634  1.00 88.72           C  
ATOM   4626  HA  MET A 290      27.658  17.499 -62.434  1.00 88.72           H  
ATOM   4627  C   MET A 290      28.404  15.731 -61.541  1.00 88.72           C  
ATOM   4628  CB  MET A 290      28.235  16.174 -64.018  1.00 88.72           C  
ATOM   4629  HB2 MET A 290      27.442  15.429 -63.943  1.00 88.72           H  
ATOM   4630  HB3 MET A 290      29.138  15.658 -64.344  1.00 88.72           H  
ATOM   4631  O   MET A 290      27.335  15.554 -60.962  1.00 88.72           O  
ATOM   4632  CG  MET A 290      27.833  17.206 -65.082  1.00 88.72           C  
ATOM   4633  HG2 MET A 290      27.755  16.695 -66.041  1.00 88.72           H  
ATOM   4634  HG3 MET A 290      28.626  17.948 -65.171  1.00 88.72           H  
ATOM   4635  SD  MET A 290      26.292  18.124 -64.788  1.00 88.72           S  
ATOM   4636  CE  MET A 290      25.087  16.776 -64.861  1.00 88.72           C  
ATOM   4637  HE1 MET A 290      25.249  16.094 -64.026  1.00 88.72           H  
ATOM   4638  HE2 MET A 290      24.080  17.188 -64.793  1.00 88.72           H  
ATOM   4639  HE3 MET A 290      25.197  16.237 -65.802  1.00 88.72           H  
ATOM   4640  N   GLU A 291      29.514  15.073 -61.194  1.00 87.77           N  
ATOM   4641  H   GLU A 291      30.350  15.200 -61.745  1.00 87.77           H  
ATOM   4642  CA  GLU A 291      29.554  14.133 -60.065  1.00 87.77           C  
ATOM   4643  HA  GLU A 291      28.755  13.404 -60.199  1.00 87.77           H  
ATOM   4644  C   GLU A 291      29.308  14.851 -58.726  1.00 87.77           C  
ATOM   4645  CB  GLU A 291      30.894  13.373 -60.041  1.00 87.77           C  
ATOM   4646  HB2 GLU A 291      31.122  13.012 -61.044  1.00 87.77           H  
ATOM   4647  HB3 GLU A 291      31.689  14.043 -59.715  1.00 87.77           H  
ATOM   4648  O   GLU A 291      28.525  14.379 -57.896  1.00 87.77           O  
ATOM   4649  CG  GLU A 291      30.805  12.167 -59.086  1.00 87.77           C  
ATOM   4650  HG2 GLU A 291      30.421  12.506 -58.124  1.00 87.77           H  
ATOM   4651  HG3 GLU A 291      30.087  11.453 -59.489  1.00 87.77           H  
ATOM   4652  CD  GLU A 291      32.138  11.450 -58.828  1.00 87.77           C  
ATOM   4653  OE1 GLU A 291      32.255  10.887 -57.704  1.00 87.77           O  
ATOM   4654  OE2 GLU A 291      33.024  11.467 -59.701  1.00 87.77           O  
ATOM   4655  N   VAL A 292      29.916  16.027 -58.523  1.00 89.44           N  
ATOM   4656  H   VAL A 292      30.564  16.353 -59.225  1.00 89.44           H  
ATOM   4657  CA  VAL A 292      29.665  16.857 -57.331  1.00 89.44           C  
ATOM   4658  HA  VAL A 292      29.817  16.244 -56.443  1.00 89.44           H  
ATOM   4659  C   VAL A 292      28.213  17.334 -57.300  1.00 89.44           C  
ATOM   4660  CB  VAL A 292      30.638  18.050 -57.256  1.00 89.44           C  
ATOM   4661  HB  VAL A 292      30.560  18.643 -58.167  1.00 89.44           H  
ATOM   4662  O   VAL A 292      27.560  17.228 -56.263  1.00 89.44           O  
ATOM   4663  CG1 VAL A 292      30.339  18.960 -56.055  1.00 89.44           C  
ATOM   4664 HG11 VAL A 292      30.336  18.377 -55.134  1.00 89.44           H  
ATOM   4665 HG12 VAL A 292      29.369  19.443 -56.179  1.00 89.44           H  
ATOM   4666 HG13 VAL A 292      31.097  19.740 -55.984  1.00 89.44           H  
ATOM   4667  CG2 VAL A 292      32.085  17.570 -57.103  1.00 89.44           C  
ATOM   4668 HG21 VAL A 292      32.756  18.428 -57.079  1.00 89.44           H  
ATOM   4669 HG22 VAL A 292      32.198  16.997 -56.182  1.00 89.44           H  
ATOM   4670 HG23 VAL A 292      32.370  16.942 -57.947  1.00 89.44           H  
ATOM   4671  N   ILE A 293      27.675  17.800 -58.431  1.00 89.92           N  
ATOM   4672  H   ILE A 293      28.268  17.865 -59.246  1.00 89.92           H  
ATOM   4673  CA  ILE A 293      26.274  18.226 -58.545  1.00 89.92           C  
ATOM   4674  HA  ILE A 293      26.080  18.979 -57.781  1.00 89.92           H  
ATOM   4675  C   ILE A 293      25.331  17.055 -58.253  1.00 89.92           C  
ATOM   4676  CB  ILE A 293      26.001  18.869 -59.925  1.00 89.92           C  
ATOM   4677  HB  ILE A 293      26.400  18.211 -60.697  1.00 89.92           H  
ATOM   4678  O   ILE A 293      24.375  17.237 -57.511  1.00 89.92           O  
ATOM   4679  CG1 ILE A 293      26.705  20.244 -60.015  1.00 89.92           C  
ATOM   4680 HG12 ILE A 293      26.189  20.958 -59.375  1.00 89.92           H  
ATOM   4681 HG13 ILE A 293      27.727  20.161 -59.644  1.00 89.92           H  
ATOM   4682  CG2 ILE A 293      24.489  19.049 -60.182  1.00 89.92           C  
ATOM   4683 HG21 ILE A 293      23.989  18.082 -60.215  1.00 89.92           H  
ATOM   4684 HG22 ILE A 293      24.318  19.528 -61.146  1.00 89.92           H  
ATOM   4685 HG23 ILE A 293      24.043  19.654 -59.392  1.00 89.92           H  
ATOM   4686  CD1 ILE A 293      26.776  20.811 -61.439  1.00 89.92           C  
ATOM   4687 HD11 ILE A 293      27.236  20.082 -62.106  1.00 89.92           H  
ATOM   4688 HD12 ILE A 293      27.385  21.715 -61.434  1.00 89.92           H  
ATOM   4689 HD13 ILE A 293      25.781  21.066 -61.807  1.00 89.92           H  
ATOM   4690  N   GLN A 294      25.595  15.850 -58.762  1.00 88.92           N  
ATOM   4691  H   GLN A 294      26.391  15.748 -59.375  1.00 88.92           H  
ATOM   4692  CA  GLN A 294      24.781  14.664 -58.474  1.00 88.92           C  
ATOM   4693  HA  GLN A 294      23.743  14.867 -58.739  1.00 88.92           H  
ATOM   4694  C   GLN A 294      24.799  14.296 -56.988  1.00 88.92           C  
ATOM   4695  CB  GLN A 294      25.278  13.473 -59.302  1.00 88.92           C  
ATOM   4696  HB2 GLN A 294      26.366  13.433 -59.264  1.00 88.92           H  
ATOM   4697  HB3 GLN A 294      24.890  12.552 -58.867  1.00 88.92           H  
ATOM   4698  O   GLN A 294      23.745  13.998 -56.424  1.00 88.92           O  
ATOM   4699  CG  GLN A 294      24.806  13.536 -60.759  1.00 88.92           C  
ATOM   4700  HG2 GLN A 294      23.720  13.438 -60.785  1.00 88.92           H  
ATOM   4701  HG3 GLN A 294      25.066  14.499 -61.199  1.00 88.92           H  
ATOM   4702  CD  GLN A 294      25.414  12.428 -61.612  1.00 88.92           C  
ATOM   4703  NE2 GLN A 294      25.085  12.368 -62.883  1.00 88.92           N  
ATOM   4704 HE21 GLN A 294      24.489  13.071 -63.295  1.00 88.92           H  
ATOM   4705 HE22 GLN A 294      25.563  11.653 -63.413  1.00 88.92           H  
ATOM   4706  OE1 GLN A 294      26.172  11.581 -61.172  1.00 88.92           O  
ATOM   4707  N   LYS A 295      25.967  14.359 -56.332  1.00 89.00           N  
ATOM   4708  H   LYS A 295      26.800  14.576 -56.860  1.00 89.00           H  
ATOM   4709  CA  LYS A 295      26.076  14.154 -54.878  1.00 89.00           C  
ATOM   4710  HA  LYS A 295      25.625  13.197 -54.615  1.00 89.00           H  
ATOM   4711  C   LYS A 295      25.285  15.208 -54.106  1.00 89.00           C  
ATOM   4712  CB  LYS A 295      27.549  14.147 -54.440  1.00 89.00           C  
ATOM   4713  HB2 LYS A 295      28.068  14.993 -54.891  1.00 89.00           H  
ATOM   4714  HB3 LYS A 295      27.597  14.254 -53.356  1.00 89.00           H  
ATOM   4715  O   LYS A 295      24.521  14.847 -53.218  1.00 89.00           O  
ATOM   4716  CG  LYS A 295      28.250  12.838 -54.825  1.00 89.00           C  
ATOM   4717  HG2 LYS A 295      28.127  12.666 -55.894  1.00 89.00           H  
ATOM   4718  HG3 LYS A 295      27.788  12.010 -54.286  1.00 89.00           H  
ATOM   4719  CD  LYS A 295      29.748  12.887 -54.496  1.00 89.00           C  
ATOM   4720  HD2 LYS A 295      30.178  13.763 -54.981  1.00 89.00           H  
ATOM   4721  HD3 LYS A 295      29.897  12.958 -53.418  1.00 89.00           H  
ATOM   4722  CE  LYS A 295      30.412  11.621 -55.050  1.00 89.00           C  
ATOM   4723  HE2 LYS A 295      30.010  11.456 -56.050  1.00 89.00           H  
ATOM   4724  HE3 LYS A 295      30.144  10.758 -54.440  1.00 89.00           H  
ATOM   4725  NZ  LYS A 295      31.881  11.756 -55.179  1.00 89.00           N  
ATOM   4726  HZ1 LYS A 295      32.119  12.669 -55.539  1.00 89.00           H  
ATOM   4727  HZ2 LYS A 295      32.195  11.158 -55.930  1.00 89.00           H  
ATOM   4728  HZ3 LYS A 295      32.389  11.569 -54.326  1.00 89.00           H  
ATOM   4729  N   LEU A 296      25.405  16.481 -54.488  1.00 90.31           N  
ATOM   4730  H   LEU A 296      26.063  16.697 -55.223  1.00 90.31           H  
ATOM   4731  CA  LEU A 296      24.652  17.576 -53.875  1.00 90.31           C  
ATOM   4732  HA  LEU A 296      24.800  17.543 -52.796  1.00 90.31           H  
ATOM   4733  C   LEU A 296      23.141  17.434 -54.097  1.00 90.31           C  
ATOM   4734  CB  LEU A 296      25.154  18.927 -54.416  1.00 90.31           C  
ATOM   4735  HB2 LEU A 296      24.442  19.700 -54.130  1.00 90.31           H  
ATOM   4736  HB3 LEU A 296      25.169  18.880 -55.505  1.00 90.31           H  
ATOM   4737  O   LEU A 296      22.386  17.626 -53.156  1.00 90.31           O  
ATOM   4738  CG  LEU A 296      26.546  19.347 -53.911  1.00 90.31           C  
ATOM   4739  HG  LEU A 296      27.271  18.555 -54.100  1.00 90.31           H  
ATOM   4740  CD1 LEU A 296      26.990  20.605 -54.661  1.00 90.31           C  
ATOM   4741 HD11 LEU A 296      26.291  21.420 -54.472  1.00 90.31           H  
ATOM   4742 HD12 LEU A 296      27.987  20.895 -54.329  1.00 90.31           H  
ATOM   4743 HD13 LEU A 296      27.026  20.395 -55.730  1.00 90.31           H  
ATOM   4744  CD2 LEU A 296      26.553  19.658 -52.413  1.00 90.31           C  
ATOM   4745 HD21 LEU A 296      25.802  20.413 -52.178  1.00 90.31           H  
ATOM   4746 HD22 LEU A 296      27.537  20.021 -52.115  1.00 90.31           H  
ATOM   4747 HD23 LEU A 296      26.342  18.756 -51.839  1.00 90.31           H  
ATOM   4748  N   VAL A 297      22.689  17.058 -55.297  1.00 92.20           N  
ATOM   4749  H   VAL A 297      23.358  16.950 -56.046  1.00 92.20           H  
ATOM   4750  CA  VAL A 297      21.265  16.808 -55.587  1.00 92.20           C  
ATOM   4751  HA  VAL A 297      20.686  17.686 -55.300  1.00 92.20           H  
ATOM   4752  C   VAL A 297      20.743  15.650 -54.743  1.00 92.20           C  
ATOM   4753  CB  VAL A 297      21.035  16.551 -57.091  1.00 92.20           C  
ATOM   4754  HB  VAL A 297      21.761  15.818 -57.443  1.00 92.20           H  
ATOM   4755  O   VAL A 297      19.701  15.789 -54.116  1.00 92.20           O  
ATOM   4756  CG1 VAL A 297      19.628  16.029 -57.407  1.00 92.20           C  
ATOM   4757 HG11 VAL A 297      18.872  16.690 -56.984  1.00 92.20           H  
ATOM   4758 HG12 VAL A 297      19.482  15.036 -56.982  1.00 92.20           H  
ATOM   4759 HG13 VAL A 297      19.484  15.956 -58.485  1.00 92.20           H  
ATOM   4760  CG2 VAL A 297      21.212  17.849 -57.893  1.00 92.20           C  
ATOM   4761 HG21 VAL A 297      20.410  18.545 -57.650  1.00 92.20           H  
ATOM   4762 HG22 VAL A 297      21.188  17.626 -58.960  1.00 92.20           H  
ATOM   4763 HG23 VAL A 297      22.163  18.325 -57.655  1.00 92.20           H  
ATOM   4764  N   THR A 298      21.499  14.554 -54.644  1.00 89.31           N  
ATOM   4765  H   THR A 298      22.359  14.517 -55.172  1.00 89.31           H  
ATOM   4766  CA  THR A 298      21.121  13.400 -53.810  1.00 89.31           C  
ATOM   4767  HA  THR A 298      20.142  13.044 -54.129  1.00 89.31           H  
ATOM   4768  C   THR A 298      21.012  13.790 -52.334  1.00 89.31           C  
ATOM   4769  CB  THR A 298      22.135  12.254 -53.956  1.00 89.31           C  
ATOM   4770  HB  THR A 298      23.092  12.559 -53.534  1.00 89.31           H  
ATOM   4771  O   THR A 298      20.071  13.382 -51.658  1.00 89.31           O  
ATOM   4772  CG2 THR A 298      21.674  10.974 -53.257  1.00 89.31           C  
ATOM   4773 HG21 THR A 298      22.386  10.172 -53.453  1.00 89.31           H  
ATOM   4774 HG22 THR A 298      21.617  11.133 -52.180  1.00 89.31           H  
ATOM   4775 HG23 THR A 298      20.691  10.685 -53.628  1.00 89.31           H  
ATOM   4776  OG1 THR A 298      22.339  11.925 -55.313  1.00 89.31           O  
ATOM   4777  HG1 THR A 298      22.763  12.677 -55.733  1.00 89.31           H  
ATOM   4778  N   GLN A 299      21.946  14.606 -51.836  1.00 91.06           N  
ATOM   4779  H   GLN A 299      22.716  14.889 -52.425  1.00 91.06           H  
ATOM   4780  CA  GLN A 299      21.900  15.121 -50.468  1.00 91.06           C  
ATOM   4781  HA  GLN A 299      21.767  14.279 -49.789  1.00 91.06           H  
ATOM   4782  C   GLN A 299      20.705  16.061 -50.255  1.00 91.06           C  
ATOM   4783  CB  GLN A 299      23.240  15.795 -50.142  1.00 91.06           C  
ATOM   4784  HB2 GLN A 299      23.383  16.671 -50.775  1.00 91.06           H  
ATOM   4785  HB3 GLN A 299      24.042  15.084 -50.342  1.00 91.06           H  
ATOM   4786  O   GLN A 299      19.998  15.922 -49.266  1.00 91.06           O  
ATOM   4787  CG  GLN A 299      23.312  16.216 -48.668  1.00 91.06           C  
ATOM   4788  HG2 GLN A 299      23.042  15.367 -48.039  1.00 91.06           H  
ATOM   4789  HG3 GLN A 299      22.593  17.013 -48.478  1.00 91.06           H  
ATOM   4790  CD  GLN A 299      24.691  16.702 -48.240  1.00 91.06           C  
ATOM   4791  NE2 GLN A 299      24.843  17.034 -46.978  1.00 91.06           N  
ATOM   4792 HE21 GLN A 299      24.034  17.016 -46.373  1.00 91.06           H  
ATOM   4793 HE22 GLN A 299      25.756  17.356 -46.691  1.00 91.06           H  
ATOM   4794  OE1 GLN A 299      25.647  16.790 -49.000  1.00 91.06           O  
ATOM   4795  N   VAL A 300      20.422  16.960 -51.204  1.00 93.12           N  
ATOM   4796  H   VAL A 300      21.044  17.024 -51.997  1.00 93.12           H  
ATOM   4797  CA  VAL A 300      19.264  17.870 -51.153  1.00 93.12           C  
ATOM   4798  HA  VAL A 300      19.287  18.404 -50.204  1.00 93.12           H  
ATOM   4799  C   VAL A 300      17.938  17.106 -51.192  1.00 93.12           C  
ATOM   4800  CB  VAL A 300      19.347  18.901 -52.298  1.00 93.12           C  
ATOM   4801  HB  VAL A 300      19.584  18.388 -53.230  1.00 93.12           H  
ATOM   4802  O   VAL A 300      17.006  17.474 -50.476  1.00 93.12           O  
ATOM   4803  CG1 VAL A 300      18.047  19.693 -52.509  1.00 93.12           C  
ATOM   4804 HG11 VAL A 300      17.729  20.139 -51.567  1.00 93.12           H  
ATOM   4805 HG12 VAL A 300      18.205  20.473 -53.254  1.00 93.12           H  
ATOM   4806 HG13 VAL A 300      17.267  19.026 -52.876  1.00 93.12           H  
ATOM   4807  CG2 VAL A 300      20.447  19.935 -52.012  1.00 93.12           C  
ATOM   4808 HG21 VAL A 300      20.167  20.545 -51.153  1.00 93.12           H  
ATOM   4809 HG22 VAL A 300      21.387  19.436 -51.778  1.00 93.12           H  
ATOM   4810 HG23 VAL A 300      20.595  20.571 -52.885  1.00 93.12           H  
ATOM   4811  N   ASP A 301      17.836  16.046 -51.994  1.00 91.75           N  
ATOM   4812  H   ASP A 301      18.606  15.824 -52.609  1.00 91.75           H  
ATOM   4813  CA  ASP A 301      16.653  15.185 -52.037  1.00 91.75           C  
ATOM   4814  HA  ASP A 301      15.769  15.808 -52.174  1.00 91.75           H  
ATOM   4815  C   ASP A 301      16.462  14.446 -50.701  1.00 91.75           C  
ATOM   4816  CB  ASP A 301      16.740  14.214 -53.231  1.00 91.75           C  
ATOM   4817  HB2 ASP A 301      17.722  13.740 -53.241  1.00 91.75           H  
ATOM   4818  HB3 ASP A 301      15.995  13.431 -53.091  1.00 91.75           H  
ATOM   4819  O   ASP A 301      15.355  14.447 -50.158  1.00 91.75           O  
ATOM   4820  CG  ASP A 301      16.465  14.872 -54.596  1.00 91.75           C  
ATOM   4821  OD1 ASP A 301      15.705  15.875 -54.641  1.00 91.75           O  
ATOM   4822  OD2 ASP A 301      16.951  14.326 -55.613  1.00 91.75           O  
ATOM   4823  N   GLY A 302      17.540  13.917 -50.109  1.00 89.32           N  
ATOM   4824  H   GLY A 302      18.421  13.948 -50.601  1.00 89.32           H  
ATOM   4825  CA  GLY A 302      17.505  13.297 -48.778  1.00 89.32           C  
ATOM   4826  HA2 GLY A 302      18.489  12.883 -48.559  1.00 89.32           H  
ATOM   4827  HA3 GLY A 302      16.776  12.486 -48.777  1.00 89.32           H  
ATOM   4828  C   GLY A 302      17.143  14.278 -47.651  1.00 89.32           C  
ATOM   4829  O   GLY A 302      16.324  13.967 -46.780  1.00 89.32           O  
ATOM   4830  N   ASP A 303      17.681  15.497 -47.691  1.00 90.74           N  
ATOM   4831  H   ASP A 303      18.419  15.672 -48.358  1.00 90.74           H  
ATOM   4832  CA  ASP A 303      17.350  16.565 -46.740  1.00 90.74           C  
ATOM   4833  HA  ASP A 303      17.498  16.199 -45.724  1.00 90.74           H  
ATOM   4834  C   ASP A 303      15.879  16.992 -46.876  1.00 90.74           C  
ATOM   4835  CB  ASP A 303      18.272  17.779 -46.962  1.00 90.74           C  
ATOM   4836  HB2 ASP A 303      18.265  18.045 -48.019  1.00 90.74           H  
ATOM   4837  HB3 ASP A 303      17.859  18.624 -46.411  1.00 90.74           H  
ATOM   4838  O   ASP A 303      15.203  17.269 -45.882  1.00 90.74           O  
ATOM   4839  CG  ASP A 303      19.724  17.594 -46.493  1.00 90.74           C  
ATOM   4840  OD1 ASP A 303      20.003  16.630 -45.747  1.00 90.74           O  
ATOM   4841  OD2 ASP A 303      20.543  18.482 -46.829  1.00 90.74           O  
ATOM   4842  N   LYS A 304      15.342  17.009 -48.103  1.00 92.95           N  
ATOM   4843  H   LYS A 304      15.953  16.783 -48.875  1.00 92.95           H  
ATOM   4844  CA  LYS A 304      13.932  17.313 -48.381  1.00 92.95           C  
ATOM   4845  HA  LYS A 304      13.677  18.245 -47.876  1.00 92.95           H  
ATOM   4846  C   LYS A 304      12.991  16.240 -47.833  1.00 92.95           C  
ATOM   4847  CB  LYS A 304      13.774  17.495 -49.893  1.00 92.95           C  
ATOM   4848  HB2 LYS A 304      14.457  18.279 -50.221  1.00 92.95           H  
ATOM   4849  HB3 LYS A 304      14.060  16.569 -50.391  1.00 92.95           H  
ATOM   4850  O   LYS A 304      11.950  16.594 -47.276  1.00 92.95           O  
ATOM   4851  CG  LYS A 304      12.351  17.869 -50.320  1.00 92.95           C  
ATOM   4852  HG2 LYS A 304      12.080  18.839 -49.903  1.00 92.95           H  
ATOM   4853  HG3 LYS A 304      11.643  17.113 -49.981  1.00 92.95           H  
ATOM   4854  CD  LYS A 304      12.326  17.923 -51.846  1.00 92.95           C  
ATOM   4855  HD2 LYS A 304      13.027  18.682 -52.192  1.00 92.95           H  
ATOM   4856  HD3 LYS A 304      12.651  16.955 -52.228  1.00 92.95           H  
ATOM   4857  CE  LYS A 304      10.926  18.227 -52.369  1.00 92.95           C  
ATOM   4858  HE2 LYS A 304      10.232  17.513 -51.924  1.00 92.95           H  
ATOM   4859  HE3 LYS A 304      10.643  19.233 -52.061  1.00 92.95           H  
ATOM   4860  NZ  LYS A 304      10.931  18.094 -53.843  1.00 92.95           N  
ATOM   4861  HZ1 LYS A 304      10.018  18.259 -54.241  1.00 92.95           H  
ATOM   4862  HZ2 LYS A 304      11.616  18.715 -54.248  1.00 92.95           H  
ATOM   4863  HZ3 LYS A 304      11.229  17.159 -54.082  1.00 92.95           H  
ATOM   4864  N   GLU A 305      13.342  14.963 -47.967  1.00 90.60           N  
ATOM   4865  H   GLU A 305      14.186  14.745 -48.478  1.00 90.60           H  
ATOM   4866  CA  GLU A 305      12.589  13.852 -47.369  1.00 90.60           C  
ATOM   4867  HA  GLU A 305      11.546  13.911 -47.680  1.00 90.60           H  
ATOM   4868  C   GLU A 305      12.602  13.937 -45.839  1.00 90.60           C  
ATOM   4869  CB  GLU A 305      13.153  12.502 -47.837  1.00 90.60           C  
ATOM   4870  HB2 GLU A 305      12.727  11.718 -47.211  1.00 90.60           H  
ATOM   4871  HB3 GLU A 305      14.237  12.495 -47.716  1.00 90.60           H  
ATOM   4872  O   GLU A 305      11.544  13.897 -45.208  1.00 90.60           O  
ATOM   4873  CG  GLU A 305      12.785  12.208 -49.299  1.00 90.60           C  
ATOM   4874  HG2 GLU A 305      11.700  12.249 -49.390  1.00 90.60           H  
ATOM   4875  HG3 GLU A 305      13.193  12.990 -49.940  1.00 90.60           H  
ATOM   4876  CD  GLU A 305      13.273  10.837 -49.796  1.00 90.60           C  
ATOM   4877  OE1 GLU A 305      12.897  10.491 -50.941  1.00 90.60           O  
ATOM   4878  OE2 GLU A 305      13.962  10.121 -49.035  1.00 90.60           O  
ATOM   4879  N   SER A 306      13.775  14.180 -45.249  1.00 91.00           N  
ATOM   4880  H   SER A 306      14.604  14.180 -45.827  1.00 91.00           H  
ATOM   4881  CA  SER A 306      13.930  14.363 -43.800  1.00 91.00           C  
ATOM   4882  HA  SER A 306      13.579  13.466 -43.290  1.00 91.00           H  
ATOM   4883  C   SER A 306      13.107  15.551 -43.285  1.00 91.00           C  
ATOM   4884  CB  SER A 306      15.410  14.562 -43.454  1.00 91.00           C  
ATOM   4885  HB2 SER A 306      15.784  15.473 -43.922  1.00 91.00           H  
ATOM   4886  HB3 SER A 306      15.509  14.657 -42.372  1.00 91.00           H  
ATOM   4887  O   SER A 306      12.419  15.457 -42.269  1.00 91.00           O  
ATOM   4888  OG  SER A 306      16.181  13.462 -43.891  1.00 91.00           O  
ATOM   4889  HG  SER A 306      16.338  13.541 -44.835  1.00 91.00           H  
ATOM   4890  N   LEU A 307      13.093  16.670 -44.018  1.00 92.41           N  
ATOM   4891  H   LEU A 307      13.711  16.720 -44.816  1.00 92.41           H  
ATOM   4892  CA  LEU A 307      12.276  17.840 -43.686  1.00 92.41           C  
ATOM   4893  HA  LEU A 307      12.507  18.123 -42.659  1.00 92.41           H  
ATOM   4894  C   LEU A 307      10.771  17.539 -43.763  1.00 92.41           C  
ATOM   4895  CB  LEU A 307      12.667  18.987 -44.634  1.00 92.41           C  
ATOM   4896  HB2 LEU A 307      12.431  18.686 -45.655  1.00 92.41           H  
ATOM   4897  HB3 LEU A 307      13.745  19.139 -44.575  1.00 92.41           H  
ATOM   4898  O   LEU A 307       9.986  18.076 -42.973  1.00 92.41           O  
ATOM   4899  CG  LEU A 307      11.966  20.324 -44.337  1.00 92.41           C  
ATOM   4900  HG  LEU A 307      10.885  20.189 -44.344  1.00 92.41           H  
ATOM   4901  CD1 LEU A 307      12.384  20.903 -42.983  1.00 92.41           C  
ATOM   4902 HD11 LEU A 307      13.470  20.994 -42.938  1.00 92.41           H  
ATOM   4903 HD12 LEU A 307      12.049  20.246 -42.180  1.00 92.41           H  
ATOM   4904 HD13 LEU A 307      11.932  21.884 -42.839  1.00 92.41           H  
ATOM   4905  CD2 LEU A 307      12.305  21.344 -45.424  1.00 92.41           C  
ATOM   4906 HD21 LEU A 307      11.992  20.959 -46.394  1.00 92.41           H  
ATOM   4907 HD22 LEU A 307      11.794  22.286 -45.226  1.00 92.41           H  
ATOM   4908 HD23 LEU A 307      13.382  21.512 -45.444  1.00 92.41           H  
ATOM   4909  N   GLN A 308      10.351  16.696 -44.708  1.00 91.24           N  
ATOM   4910  H   GLN A 308      11.040  16.271 -45.312  1.00 91.24           H  
ATOM   4911  CA  GLN A 308       8.961  16.271 -44.834  1.00 91.24           C  
ATOM   4912  HA  GLN A 308       8.334  17.162 -44.801  1.00 91.24           H  
ATOM   4913  C   GLN A 308       8.533  15.381 -43.658  1.00 91.24           C  
ATOM   4914  CB  GLN A 308       8.757  15.602 -46.201  1.00 91.24           C  
ATOM   4915  HB2 GLN A 308       9.356  14.695 -46.271  1.00 91.24           H  
ATOM   4916  HB3 GLN A 308       9.090  16.297 -46.972  1.00 91.24           H  
ATOM   4917  O   GLN A 308       7.432  15.582 -43.137  1.00 91.24           O  
ATOM   4918  CG  GLN A 308       7.285  15.246 -46.450  1.00 91.24           C  
ATOM   4919  HG2 GLN A 308       6.994  14.452 -45.762  1.00 91.24           H  
ATOM   4920  HG3 GLN A 308       6.659  16.116 -46.252  1.00 91.24           H  
ATOM   4921  CD  GLN A 308       7.014  14.781 -47.877  1.00 91.24           C  
ATOM   4922  NE2 GLN A 308       5.983  13.995 -48.090  1.00 91.24           N  
ATOM   4923 HE21 GLN A 308       5.932  13.619 -49.026  1.00 91.24           H  
ATOM   4924 HE22 GLN A 308       5.521  13.558 -47.305  1.00 91.24           H  
ATOM   4925  OE1 GLN A 308       7.660  15.156 -48.840  1.00 91.24           O  
ATOM   4926  N   ASP A 309       9.401  14.478 -43.198  1.00 91.41           N  
ATOM   4927  H   ASP A 309      10.269  14.332 -43.693  1.00 91.41           H  
ATOM   4928  CA  ASP A 309       9.150  13.652 -42.012  1.00 91.41           C  
ATOM   4929  HA  ASP A 309       8.197  13.138 -42.141  1.00 91.41           H  
ATOM   4930  C   ASP A 309       9.045  14.502 -40.737  1.00 91.41           C  
ATOM   4931  CB  ASP A 309      10.238  12.580 -41.877  1.00 91.41           C  
ATOM   4932  HB2 ASP A 309      11.198  13.046 -41.652  1.00 91.41           H  
ATOM   4933  HB3 ASP A 309      10.328  12.033 -42.815  1.00 91.41           H  
ATOM   4934  O   ASP A 309       8.045  14.446 -40.017  1.00 91.41           O  
ATOM   4935  CG  ASP A 309       9.844  11.606 -40.767  1.00 91.41           C  
ATOM   4936  OD1 ASP A 309       8.791  10.954 -40.945  1.00 91.41           O  
ATOM   4937  OD2 ASP A 309      10.518  11.603 -39.715  1.00 91.41           O  
ATOM   4938  N   VAL A 310       9.992  15.424 -40.524  1.00 93.03           N
[truncated: 426,798 more chars]
