# Supplementary material for: Nuclear genome of Bulinus truncatus, an intermediate host of the carcinogenic human blood fluke Schistosoma haematobium
Source: Nat Commun. 2022 Feb 21;13:977. doi: 10.1038/s41467-022-28634-9 (PMC8861042; doi:10.1038/s41467-022-28634-9)
Supplement: Supplementary file 6 — Supplementary Data 3 [file 41467_2022_28634_MOESM6_ESM.zip › Supplementary_Data_3/bglb037621-pa.mature.pep.pdb]

ATOM      1  N   GLY A   1     -85.441 -11.908   8.778  1.00 43.97           N  
ATOM      2  H   GLY A   1     -85.334 -11.652   9.749  1.00 43.97           H  
ATOM      3  H2  GLY A   1     -86.274 -12.470   8.665  1.00 43.97           H  
ATOM      4  H3  GLY A   1     -85.524 -11.066   8.227  1.00 43.97           H  
ATOM      5  CA  GLY A   1     -84.259 -12.657   8.325  1.00 43.97           C  
ATOM      6  HA2 GLY A   1     -84.099 -13.545   8.936  1.00 43.97           H  
ATOM      7  HA3 GLY A   1     -84.366 -12.940   7.277  1.00 43.97           H  
ATOM      8  C   GLY A   1     -83.079 -11.734   8.447  1.00 43.97           C  
ATOM      9  O   GLY A   1     -83.022 -10.773   7.697  1.00 43.97           O  
ATOM     10  N   SER A   2     -82.256 -11.937   9.471  1.00 45.65           N  
ATOM     11  H   SER A   2     -82.346 -12.767  10.039  1.00 45.65           H  
ATOM     12  CA  SER A   2     -81.168 -11.045   9.878  1.00 45.65           C  
ATOM     13  HA  SER A   2     -81.105 -10.187   9.208  1.00 45.65           H  
ATOM     14  C   SER A   2     -79.843 -11.801   9.807  1.00 45.65           C  
ATOM     15  CB  SER A   2     -81.429 -10.522  11.301  1.00 45.65           C  
ATOM     16  HB2 SER A   2     -80.569  -9.946  11.644  1.00 45.65           H  
ATOM     17  HB3 SER A   2     -82.305  -9.874  11.293  1.00 45.65           H  
ATOM     18  O   SER A   2     -79.463 -12.464  10.769  1.00 45.65           O  
ATOM     19  OG  SER A   2     -81.660 -11.606  12.183  1.00 45.65           O  
ATOM     20  HG  SER A   2     -80.841 -12.105  12.212  1.00 45.65           H  
ATOM     21  N   ASP A   3     -79.155 -11.695   8.673  1.00 47.44           N  
ATOM     22  H   ASP A   3     -79.558 -11.204   7.888  1.00 47.44           H  
ATOM     23  CA  ASP A   3     -77.740 -12.049   8.555  1.00 47.44           C  
ATOM     24  HA  ASP A   3     -77.507 -12.887   9.212  1.00 47.44           H  
ATOM     25  C   ASP A   3     -76.913 -10.845   9.020  1.00 47.44           C  
ATOM     26  CB  ASP A   3     -77.394 -12.461   7.112  1.00 47.44           C  
ATOM     27  HB2 ASP A   3     -76.312 -12.418   6.990  1.00 47.44           H  
ATOM     28  HB3 ASP A   3     -77.838 -11.750   6.415  1.00 47.44           H  
ATOM     29  O   ASP A   3     -76.563  -9.960   8.241  1.00 47.44           O  
ATOM     30  CG  ASP A   3     -77.835 -13.885   6.761  1.00 47.44           C  
ATOM     31  OD1 ASP A   3     -77.840 -14.738   7.676  1.00 47.44           O  
ATOM     32  OD2 ASP A   3     -78.175 -14.102   5.579  1.00 47.44           O  
ATOM     33  N   THR A   4     -76.650 -10.764  10.324  1.00 49.11           N  
ATOM     34  H   THR A   4     -77.035 -11.469  10.937  1.00 49.11           H  
ATOM     35  CA  THR A   4     -75.713  -9.785  10.888  1.00 49.11           C  
ATOM     36  HA  THR A   4     -75.531  -8.993  10.162  1.00 49.11           H  
ATOM     37  C   THR A   4     -74.385 -10.475  11.160  1.00 49.11           C  
ATOM     38  CB  THR A   4     -76.252  -9.097  12.149  1.00 49.11           C  
ATOM     39  HB  THR A   4     -75.455  -8.501  12.594  1.00 49.11           H  
ATOM     40  O   THR A   4     -74.269 -11.265  12.100  1.00 49.11           O  
ATOM     41  CG2 THR A   4     -77.428  -8.174  11.827  1.00 49.11           C  
ATOM     42 HG21 THR A   4     -77.772  -7.696  12.743  1.00 49.11           H  
ATOM     43 HG22 THR A   4     -78.246  -8.749  11.393  1.00 49.11           H  
ATOM     44 HG23 THR A   4     -77.110  -7.406  11.121  1.00 49.11           H  
ATOM     45  OG1 THR A   4     -76.689 -10.051  13.087  1.00 49.11           O  
ATOM     46  HG1 THR A   4     -75.985 -10.699  13.162  1.00 49.11           H  
ATOM     47  N   ALA A   5     -73.391 -10.163  10.328  1.00 47.05           N  
ATOM     48  H   ALA A   5     -73.603  -9.557   9.548  1.00 47.05           H  
ATOM     49  CA  ALA A   5     -71.996 -10.528  10.518  1.00 47.05           C  
ATOM     50  HA  ALA A   5     -71.882 -11.599  10.350  1.00 47.05           H  
ATOM     51  C   ALA A   5     -71.544 -10.192  11.950  1.00 47.05           C  
ATOM     52  CB  ALA A   5     -71.172  -9.768   9.467  1.00 47.05           C  
ATOM     53  HB1 ALA A   5     -71.287  -8.693   9.603  1.00 47.05           H  
ATOM     54  HB2 ALA A   5     -71.500 -10.045   8.465  1.00 47.05           H  
ATOM     55  HB3 ALA A   5     -70.118 -10.023   9.575  1.00 47.05           H  
ATOM     56  O   ALA A   5     -71.530  -9.028  12.353  1.00 47.05           O  
ATOM     57  N   HIS A   6     -71.192 -11.215  12.731  1.00 49.75           N  
ATOM     58  H   HIS A   6     -71.269 -12.154  12.367  1.00 49.75           H  
ATOM     59  CA  HIS A   6     -70.528 -11.028  14.016  1.00 49.75           C  
ATOM     60  HA  HIS A   6     -71.057 -10.269  14.592  1.00 49.75           H  
ATOM     61  C   HIS A   6     -69.109 -10.510  13.758  1.00 49.75           C  
ATOM     62  CB  HIS A   6     -70.532 -12.339  14.830  1.00 49.75           C  
ATOM     63  HB2 HIS A   6     -69.578 -12.432  15.350  1.00 49.75           H  
ATOM     64  HB3 HIS A   6     -70.621 -13.199  14.167  1.00 49.75           H  
ATOM     65  O   HIS A   6     -68.201 -11.277  13.437  1.00 49.75           O  
ATOM     66  CG  HIS A   6     -71.613 -12.401  15.880  1.00 49.75           C  
ATOM     67  CD2 HIS A   6     -71.443 -12.741  17.197  1.00 49.75           C  
ATOM     68  HD2 HIS A   6     -70.513 -13.027  17.664  1.00 49.75           H  
ATOM     69  ND1 HIS A   6     -72.944 -12.091  15.711  1.00 49.75           N  
ATOM     70  HD1 HIS A   6     -73.384 -11.815  14.845  1.00 49.75           H  
ATOM     71  CE1 HIS A   6     -73.557 -12.238  16.898  1.00 49.75           C  
ATOM     72  HE1 HIS A   6     -74.609 -12.070  17.079  1.00 49.75           H  
ATOM     73  NE2 HIS A   6     -72.682 -12.635  17.834  1.00 49.75           N  
ATOM     74  N   CYS A   7     -68.909  -9.202  13.915  1.00 37.40           N  
ATOM     75  H   CYS A   7     -69.712  -8.602  14.038  1.00 37.40           H  
ATOM     76  CA  CYS A   7     -67.587  -8.657  14.188  1.00 37.40           C  
ATOM     77  HA  CYS A   7     -66.881  -9.005  13.433  1.00 37.40           H  
ATOM     78  C   CYS A   7     -67.132  -9.190  15.551  1.00 37.40           C  
ATOM     79  CB  CYS A   7     -67.624  -7.119  14.167  1.00 37.40           C  
ATOM     80  HB2 CYS A   7     -68.582  -6.759  14.541  1.00 37.40           H  
ATOM     81  HB3 CYS A   7     -66.843  -6.730  14.820  1.00 37.40           H  
ATOM     82  O   CYS A   7     -67.543  -8.689  16.595  1.00 37.40           O  
ATOM     83  SG  CYS A   7     -67.326  -6.497  12.488  1.00 37.40           S  
ATOM     84  HG  CYS A   7     -66.069  -6.928  12.358  1.00 37.40           H  
ATOM     85  N   SER A   8     -66.285 -10.218  15.544  1.00 38.64           N  
ATOM     86  H   SER A   8     -66.063 -10.653  14.661  1.00 38.64           H  
ATOM     87  CA  SER A   8     -65.481 -10.563  16.713  1.00 38.64           C  
ATOM     88  HA  SER A   8     -66.115 -10.579  17.600  1.00 38.64           H  
ATOM     89  C   SER A   8     -64.420  -9.474  16.876  1.00 38.64           C  
ATOM     90  CB  SER A   8     -64.859 -11.952  16.540  1.00 38.64           C  
ATOM     91  HB2 SER A   8     -64.180 -11.945  15.688  1.00 38.64           H  
ATOM     92  HB3 SER A   8     -65.645 -12.684  16.354  1.00 38.64           H  
ATOM     93  O   SER A   8     -63.410  -9.465  16.176  1.00 38.64           O  
ATOM     94  OG  SER A   8     -64.144 -12.321  17.701  1.00 38.64           O  
ATOM     95  HG  SER A   8     -64.754 -12.609  18.385  1.00 38.64           H  
ATOM     96  N   SER A   9     -64.687  -8.494  17.740  1.00 43.73           N  
ATOM     97  H   SER A   9     -65.594  -8.466  18.184  1.00 43.73           H  
ATOM     98  CA  SER A   9     -63.669  -7.550  18.195  1.00 43.73           C  
ATOM     99  HA  SER A   9     -62.915  -7.426  17.418  1.00 43.73           H  
ATOM    100  C   SER A   9     -62.990  -8.134  19.430  1.00 43.73           C  
ATOM    101  CB  SER A   9     -64.262  -6.160  18.467  1.00 43.73           C  
ATOM    102  HB2 SER A   9     -63.451  -5.476  18.720  1.00 43.73           H  
ATOM    103  HB3 SER A   9     -64.759  -5.792  17.569  1.00 43.73           H  
ATOM    104  O   SER A   9     -63.536  -8.075  20.534  1.00 43.73           O  
ATOM    105  OG  SER A   9     -65.182  -6.189  19.538  1.00 43.73           O  
ATOM    106  HG  SER A   9     -64.815  -6.770  20.208  1.00 43.73           H  
ATOM    107  N   THR A  10     -61.798  -8.697  19.263  1.00 42.30           N  
ATOM    108  H   THR A  10     -61.447  -8.869  18.331  1.00 42.30           H  
ATOM    109  CA  THR A  10     -60.923  -9.010  20.394  1.00 42.30           C  
ATOM    110  HA  THR A  10     -61.512  -9.497  21.171  1.00 42.30           H  
ATOM    111  C   THR A  10     -60.379  -7.689  20.932  1.00 42.30           C  
ATOM    112  CB  THR A  10     -59.783  -9.964  19.998  1.00 42.30           C  
ATOM    113  HB  THR A  10     -58.980  -9.412  19.509  1.00 42.30           H  
ATOM    114  O   THR A  10     -59.479  -7.090  20.346  1.00 42.30           O  
ATOM    115  CG2 THR A  10     -59.233 -10.706  21.215  1.00 42.30           C  
ATOM    116 HG21 THR A  10     -58.413 -11.356  20.909  1.00 42.30           H  
ATOM    117 HG22 THR A  10     -60.018 -11.307  21.676  1.00 42.30           H  
ATOM    118 HG23 THR A  10     -58.853  -9.989  21.942  1.00 42.30           H  
ATOM    119  OG1 THR A  10     -60.254 -10.944  19.103  1.00 42.30           O  
ATOM    120  HG1 THR A  10     -59.509 -11.496  18.856  1.00 42.30           H  
ATOM    121  N   PHE A  11     -60.966  -7.185  22.016  1.00 45.15           N  
ATOM    122  H   PHE A  11     -61.753  -7.674  22.419  1.00 45.15           H  
ATOM    123  CA  PHE A  11     -60.411  -6.043  22.736  1.00 45.15           C  
ATOM    124  HA  PHE A  11     -60.103  -5.279  22.022  1.00 45.15           H  
ATOM    125  C   PHE A  11     -59.169  -6.506  23.498  1.00 45.15           C  
ATOM    126  CB  PHE A  11     -61.462  -5.421  23.672  1.00 45.15           C  
ATOM    127  HB2 PHE A  11     -62.175  -6.181  23.993  1.00 45.15           H  
ATOM    128  HB3 PHE A  11     -60.960  -5.064  24.571  1.00 45.15           H  
ATOM    129  O   PHE A  11     -59.269  -7.305  24.428  1.00 45.15           O  
ATOM    130  CG  PHE A  11     -62.204  -4.247  23.062  1.00 45.15           C  
ATOM    131  CD1 PHE A  11     -61.777  -2.933  23.334  1.00 45.15           C  
ATOM    132  HD1 PHE A  11     -60.926  -2.761  23.977  1.00 45.15           H  
ATOM    133  CD2 PHE A  11     -63.307  -4.460  22.214  1.00 45.15           C  
ATOM    134  HD2 PHE A  11     -63.635  -5.465  21.996  1.00 45.15           H  
ATOM    135  CE1 PHE A  11     -62.453  -1.837  22.769  1.00 45.15           C  
ATOM    136  HE1 PHE A  11     -62.123  -0.831  22.981  1.00 45.15           H  
ATOM    137  CE2 PHE A  11     -63.983  -3.364  21.647  1.00 45.15           C  
ATOM    138  HE2 PHE A  11     -64.828  -3.533  20.997  1.00 45.15           H  
ATOM    139  CZ  PHE A  11     -63.558  -2.053  21.926  1.00 45.15           C  
ATOM    140  HZ  PHE A  11     -64.077  -1.212  21.490  1.00 45.15           H  
ATOM    141  N   HIS A  12     -57.998  -5.992  23.122  1.00 56.69           N  
ATOM    142  H   HIS A  12     -57.963  -5.384  22.315  1.00 56.69           H  
ATOM    143  CA  HIS A  12     -56.824  -6.065  23.983  1.00 56.69           C  
ATOM    144  HA  HIS A  12     -56.709  -7.084  24.354  1.00 56.69           H  
ATOM    145  C   HIS A  12     -57.064  -5.148  25.188  1.00 56.69           C  
ATOM    146  CB  HIS A  12     -55.553  -5.705  23.199  1.00 56.69           C  
ATOM    147  HB2 HIS A  12     -55.752  -4.884  22.510  1.00 56.69           H  
ATOM    148  HB3 HIS A  12     -54.793  -5.365  23.903  1.00 56.69           H  
ATOM    149  O   HIS A  12     -57.090  -3.924  25.056  1.00 56.69           O  
ATOM    150  CG  HIS A  12     -54.982  -6.884  22.452  1.00 56.69           C  
ATOM    151  CD2 HIS A  12     -55.191  -7.223  21.141  1.00 56.69           C  
ATOM    152  HD2 HIS A  12     -55.805  -6.682  20.436  1.00 56.69           H  
ATOM    153  ND1 HIS A  12     -54.152  -7.842  22.989  1.00 56.69           N  
ATOM    154  HD1 HIS A  12     -53.742  -7.822  23.912  1.00 56.69           H  
ATOM    155  CE1 HIS A  12     -53.868  -8.735  22.027  1.00 56.69           C  
ATOM    156  HE1 HIS A  12     -53.210  -9.583  22.144  1.00 56.69           H  
ATOM    157  NE2 HIS A  12     -54.483  -8.402  20.882  1.00 56.69           N  
ATOM    158  N   VAL A  13     -57.299  -5.743  26.360  1.00 62.06           N  
ATOM    159  H   VAL A  13     -57.322  -6.752  26.390  1.00 62.06           H  
ATOM    160  CA  VAL A  13     -57.321  -5.011  27.632  1.00 62.06           C  
ATOM    161  HA  VAL A  13     -57.908  -4.099  27.519  1.00 62.06           H  
ATOM    162  C   VAL A  13     -55.878  -4.644  27.942  1.00 62.06           C  
ATOM    163  CB  VAL A  13     -57.936  -5.854  28.767  1.00 62.06           C  
ATOM    164  HB  VAL A  13     -57.379  -6.787  28.848  1.00 62.06           H  
ATOM    165  O   VAL A  13     -55.063  -5.532  28.175  1.00 62.06           O  
ATOM    166  CG1 VAL A  13     -57.868  -5.128  30.120  1.00 62.06           C  
ATOM    167 HG11 VAL A  13     -56.830  -4.970  30.414  1.00 62.06           H  
ATOM    168 HG12 VAL A  13     -58.350  -5.733  30.888  1.00 62.06           H  
ATOM    169 HG13 VAL A  13     -58.368  -4.161  30.056  1.00 62.06           H  
ATOM    170  CG2 VAL A  13     -59.408  -6.205  28.485  1.00 62.06           C  
ATOM    171 HG21 VAL A  13     -59.603  -7.222  28.825  1.00 62.06           H  
ATOM    172 HG22 VAL A  13     -60.080  -5.524  29.008  1.00 62.06           H  
ATOM    173 HG23 VAL A  13     -59.632  -6.154  27.419  1.00 62.06           H  
ATOM    174  N   TRP A  14     -55.576  -3.347  27.912  1.00 65.63           N  
ATOM    175  H   TRP A  14     -56.290  -2.686  27.640  1.00 65.63           H  
ATOM    176  CA  TRP A  14     -54.241  -2.837  28.201  1.00 65.63           C  
ATOM    177  HA  TRP A  14     -53.552  -3.274  27.478  1.00 65.63           H  
ATOM    178  C   TRP A  14     -53.802  -3.261  29.612  1.00 65.63           C  
ATOM    179  CB  TRP A  14     -54.235  -1.314  28.013  1.00 65.63           C  
ATOM    180  HB2 TRP A  14     -54.928  -0.870  28.727  1.00 65.63           H  
ATOM    181  HB3 TRP A  14     -54.605  -1.089  27.012  1.00 65.63           H  
ATOM    182  O   TRP A  14     -54.456  -2.918  30.600  1.00 65.63           O  
ATOM    183  CG  TRP A  14     -52.904  -0.645  28.160  1.00 65.63           C  
ATOM    184  CD1 TRP A  14     -51.830  -0.859  27.369  1.00 65.63           C  
ATOM    185  HD1 TRP A  14     -51.802  -1.567  26.554  1.00 65.63           H  
ATOM    186  CD2 TRP A  14     -52.472   0.334  29.155  1.00 65.63           C  
ATOM    187  CE2 TRP A  14     -51.103   0.655  28.908  1.00 65.63           C  
ATOM    188  CE3 TRP A  14     -53.099   0.982  30.241  1.00 65.63           C  
ATOM    189  HE3 TRP A  14     -54.132   0.755  30.460  1.00 65.63           H  
ATOM    190  NE1 TRP A  14     -50.763  -0.104  27.810  1.00 65.63           N  
ATOM    191  HE1 TRP A  14     -49.841  -0.171  27.404  1.00 65.63           H  
ATOM    192  CH2 TRP A  14     -51.045   2.199  30.769  1.00 65.63           C  
ATOM    193  HH2 TRP A  14     -50.512   2.908  31.385  1.00 65.63           H  
ATOM    194  CZ2 TRP A  14     -50.387   1.560  29.704  1.00 65.63           C  
ATOM    195  HZ2 TRP A  14     -49.348   1.767  29.494  1.00 65.63           H  
ATOM    196  CZ3 TRP A  14     -52.400   1.921  31.026  1.00 65.63           C  
ATOM    197  HZ3 TRP A  14     -52.902   2.416  31.844  1.00 65.63           H  
ATOM    198  N   GLN A  15     -52.713  -4.023  29.700  1.00 72.45           N  
ATOM    199  H   GLN A  15     -52.232  -4.218  28.833  1.00 72.45           H  
ATOM    200  CA  GLN A  15     -52.050  -4.433  30.932  1.00 72.45           C  
ATOM    201  HA  GLN A  15     -52.681  -4.186  31.786  1.00 72.45           H  
ATOM    202  C   GLN A  15     -50.716  -3.682  31.034  1.00 72.45           C  
ATOM    203  CB  GLN A  15     -51.835  -5.951  30.969  1.00 72.45           C  
ATOM    204  HB2 GLN A  15     -51.318  -6.279  30.068  1.00 72.45           H  
ATOM    205  HB3 GLN A  15     -51.207  -6.177  31.832  1.00 72.45           H  
ATOM    206  O   GLN A  15     -49.729  -4.111  30.430  1.00 72.45           O  
ATOM    207  CG  GLN A  15     -53.156  -6.717  31.108  1.00 72.45           C  
ATOM    208  HG2 GLN A  15     -53.766  -6.250  31.881  1.00 72.45           H  
ATOM    209  HG3 GLN A  15     -53.702  -6.671  30.165  1.00 72.45           H  
ATOM    210  CD  GLN A  15     -52.953  -8.179  31.487  1.00 72.45           C  
ATOM    211  NE2 GLN A  15     -54.013  -8.913  31.739  1.00 72.45           N  
ATOM    212 HE21 GLN A  15     -53.821  -9.881  31.955  1.00 72.45           H  
ATOM    213 HE22 GLN A  15     -54.938  -8.534  31.599  1.00 72.45           H  
ATOM    214  OE1 GLN A  15     -51.858  -8.691  31.623  1.00 72.45           O  
ATOM    215  N   PRO A  16     -50.646  -2.584  31.813  1.00 67.13           N  
ATOM    216  CA  PRO A  16     -49.543  -1.624  31.755  1.00 67.13           C  
ATOM    217  HA  PRO A  16     -49.618  -1.076  30.816  1.00 67.13           H  
ATOM    218  C   PRO A  16     -48.146  -2.248  31.847  1.00 67.13           C  
ATOM    219  CB  PRO A  16     -49.781  -0.660  32.921  1.00 67.13           C  
ATOM    220  HB2 PRO A  16     -49.457   0.351  32.675  1.00 67.13           H  
ATOM    221  HB3 PRO A  16     -49.263  -1.011  33.813  1.00 67.13           H  
ATOM    222  O   PRO A  16     -47.246  -1.832  31.126  1.00 67.13           O  
ATOM    223  CG  PRO A  16     -51.285  -0.722  33.171  1.00 67.13           C  
ATOM    224  HG2 PRO A  16     -51.523  -0.573  34.224  1.00 67.13           H  
ATOM    225  HG3 PRO A  16     -51.793   0.028  32.564  1.00 67.13           H  
ATOM    226  CD  PRO A  16     -51.703  -2.106  32.694  1.00 67.13           C  
ATOM    227  HD2 PRO A  16     -51.798  -2.776  33.547  1.00 67.13           H  
ATOM    228  HD3 PRO A  16     -52.654  -2.028  32.167  1.00 67.13           H  
ATOM    229  N   GLY A  17     -47.958  -3.260  32.701  1.00 72.51           N  
ATOM    230  H   GLY A  17     -48.746  -3.579  33.248  1.00 72.51           H  
ATOM    231  CA  GLY A  17     -46.667  -3.933  32.863  1.00 72.51           C  
ATOM    232  HA2 GLY A  17     -45.882  -3.185  32.979  1.00 72.51           H  
ATOM    233  HA3 GLY A  17     -46.692  -4.548  33.763  1.00 72.51           H  
ATOM    234  C   GLY A  17     -46.284  -4.831  31.687  1.00 72.51           C  
ATOM    235  O   GLY A  17     -45.179  -4.718  31.158  1.00 72.51           O  
ATOM    236  N   GLN A  18     -47.196  -5.702  31.245  1.00 75.77           N  
ATOM    237  H   GLN A  18     -48.134  -5.661  31.618  1.00 75.77           H  
ATOM    238  CA  GLN A  18     -46.922  -6.647  30.157  1.00 75.77           C  
ATOM    239  HA  GLN A  18     -45.970  -7.142  30.348  1.00 75.77           H  
ATOM    240  C   GLN A  18     -46.793  -5.933  28.811  1.00 75.77           C  
ATOM    241  CB  GLN A  18     -48.018  -7.717  30.078  1.00 75.77           C  
ATOM    242  HB2 GLN A  18     -47.825  -8.333  29.200  1.00 75.77           H  
ATOM    243  HB3 GLN A  18     -48.992  -7.243  29.956  1.00 75.77           H  
ATOM    244  O   GLN A  18     -45.858  -6.207  28.058  1.00 75.77           O  
ATOM    245  CG  GLN A  18     -48.042  -8.626  31.315  1.00 75.77           C  
ATOM    246  HG2 GLN A  18     -47.037  -9.004  31.503  1.00 75.77           H  
ATOM    247  HG3 GLN A  18     -48.362  -8.051  32.184  1.00 75.77           H  
ATOM    248  CD  GLN A  18     -48.979  -9.821  31.156  1.00 75.77           C  
ATOM    249  NE2 GLN A  18     -49.038 -10.697  32.134  1.00 75.77           N  
ATOM    250 HE21 GLN A  18     -49.730 -11.422  32.003  1.00 75.77           H  
ATOM    251 HE22 GLN A  18     -48.546 -10.540  33.002  1.00 75.77           H  
ATOM    252  OE1 GLN A  18     -49.633 -10.031  30.151  1.00 75.77           O  
ATOM    253  N   ASP A  19     -47.676  -4.970  28.544  1.00 72.42           N  
ATOM    254  H   ASP A  19     -48.438  -4.807  29.187  1.00 72.42           H  
ATOM    255  CA  ASP A  19     -47.662  -4.213  27.296  1.00 72.42           C  
ATOM    256  HA  ASP A  19     -47.609  -4.912  26.461  1.00 72.42           H  
ATOM    257  C   ASP A  19     -46.429  -3.306  27.210  1.00 72.42           C  
ATOM    258  CB  ASP A  19     -48.958  -3.406  27.156  1.00 72.42           C  
ATOM    259  HB2 ASP A  19     -49.082  -2.769  28.031  1.00 72.42           H  
ATOM    260  HB3 ASP A  19     -48.873  -2.759  26.282  1.00 72.42           H  
ATOM    261  O   ASP A  19     -45.811  -3.216  26.149  1.00 72.42           O  
ATOM    262  CG  ASP A  19     -50.198  -4.288  26.974  1.00 72.42           C  
ATOM    263  OD1 ASP A  19     -50.081  -5.393  26.406  1.00 72.42           O  
ATOM    264  OD2 ASP A  19     -51.283  -3.822  27.376  1.00 72.42           O  
ATOM    265  N   ALA A  20     -45.997  -2.690  28.321  1.00 75.65           N  
ATOM    266  H   ALA A  20     -46.531  -2.778  29.173  1.00 75.65           H  
ATOM    267  CA  ALA A  20     -44.746  -1.929  28.353  1.00 75.65           C  
ATOM    268  HA  ALA A  20     -44.765  -1.196  27.546  1.00 75.65           H  
ATOM    269  C   ALA A  20     -43.520  -2.821  28.116  1.00 75.65           C  
ATOM    270  CB  ALA A  20     -44.629  -1.169  29.678  1.00 75.65           C  
ATOM    271  HB1 ALA A  20     -43.699  -0.601  29.694  1.00 75.65           H  
ATOM    272  HB2 ALA A  20     -44.634  -1.866  30.515  1.00 75.65           H  
ATOM    273  HB3 ALA A  20     -45.464  -0.475  29.779  1.00 75.65           H  
ATOM    274  O   ALA A  20     -42.653  -2.471  27.316  1.00 75.65           O  
ATOM    275  N   GLN A  21     -43.449  -3.996  28.752  1.00 78.08           N  
ATOM    276  H   GLN A  21     -44.182  -4.243  29.402  1.00 78.08           H  
ATOM    277  CA  GLN A  21     -42.358  -4.946  28.516  1.00 78.08           C  
ATOM    278  HA  GLN A  21     -41.407  -4.446  28.699  1.00 78.08           H  
ATOM    279  C   GLN A  21     -42.332  -5.449  27.070  1.00 78.08           C  
ATOM    280  CB  GLN A  21     -42.478  -6.142  29.465  1.00 78.08           C  
ATOM    281  HB2 GLN A  21     -41.832  -6.940  29.099  1.00 78.08           H  
ATOM    282  HB3 GLN A  21     -43.505  -6.508  29.464  1.00 78.08           H  
ATOM    283  O   GLN A  21     -41.250  -5.584  26.495  1.00 78.08           O  
ATOM    284  CG  GLN A  21     -42.048  -5.808  30.900  1.00 78.08           C  
ATOM    285  HG2 GLN A  21     -42.668  -5.008  31.304  1.00 78.08           H  
ATOM    286  HG3 GLN A  21     -41.014  -5.462  30.893  1.00 78.08           H  
ATOM    287  CD  GLN A  21     -42.145  -7.021  31.821  1.00 78.08           C  
ATOM    288  NE2 GLN A  21     -41.764  -6.887  33.072  1.00 78.08           N  
ATOM    289 HE21 GLN A  21     -41.562  -5.975  33.457  1.00 78.08           H  
ATOM    290 HE22 GLN A  21     -41.920  -7.680  33.678  1.00 78.08           H  
ATOM    291  OE1 GLN A  21     -42.522  -8.116  31.428  1.00 78.08           O  
ATOM    292  N   GLN A  22     -43.498  -5.702  26.470  1.00 76.89           N  
ATOM    293  H   GLN A  22     -44.354  -5.617  26.998  1.00 76.89           H  
ATOM    294  CA  GLN A  22     -43.581  -6.114  25.073  1.00 76.89           C  
ATOM    295  HA  GLN A  22     -42.875  -6.933  24.936  1.00 76.89           H  
ATOM    296  C   GLN A  22     -43.143  -4.991  24.132  1.00 76.89           C  
ATOM    297  CB  GLN A  22     -44.993  -6.622  24.748  1.00 76.89           C  
ATOM    298  HB2 GLN A  22     -45.702  -5.796  24.798  1.00 76.89           H  
ATOM    299  HB3 GLN A  22     -45.287  -7.369  25.486  1.00 76.89           H  
ATOM    300  O   GLN A  22     -42.309  -5.235  23.266  1.00 76.89           O  
ATOM    301  CG  GLN A  22     -45.052  -7.258  23.348  1.00 76.89           C  
ATOM    302  HG2 GLN A  22     -46.062  -7.626  23.167  1.00 76.89           H  
ATOM    303  HG3 GLN A  22     -44.840  -6.500  22.595  1.00 76.89           H  
ATOM    304  CD  GLN A  22     -44.078  -8.425  23.180  1.00 76.89           C  
ATOM    305  NE2 GLN A  22     -43.470  -8.583  22.028  1.00 76.89           N  
ATOM    306 HE21 GLN A  22     -43.460  -7.845  21.339  1.00 76.89           H  
ATOM    307 HE22 GLN A  22     -42.824  -9.352  21.913  1.00 76.89           H  
ATOM    308  OE1 GLN A  22     -43.796  -9.187  24.104  1.00 76.89           O  
ATOM    309  N   MET A  23     -43.598  -3.755  24.356  1.00 77.33           N  
ATOM    310  H   MET A  23     -44.304  -3.614  25.065  1.00 77.33           H  
ATOM    311  CA  MET A  23     -43.133  -2.597  23.587  1.00 77.33           C  
ATOM    312  HA  MET A  23     -43.355  -2.763  22.533  1.00 77.33           H  
ATOM    313  C   MET A  23     -41.618  -2.409  23.699  1.00 77.33           C  
ATOM    314  CB  MET A  23     -43.844  -1.318  24.050  1.00 77.33           C  
ATOM    315  HB2 MET A  23     -43.284  -0.456  23.688  1.00 77.33           H  
ATOM    316  HB3 MET A  23     -43.869  -1.276  25.139  1.00 77.33           H  
ATOM    317  O   MET A  23     -40.956  -2.176  22.692  1.00 77.33           O  
ATOM    318  CG  MET A  23     -45.263  -1.215  23.488  1.00 77.33           C  
ATOM    319  HG2 MET A  23     -45.879  -2.017  23.896  1.00 77.33           H  
ATOM    320  HG3 MET A  23     -45.212  -1.351  22.408  1.00 77.33           H  
ATOM    321  SD  MET A  23     -46.072   0.379  23.805  1.00 77.33           S  
ATOM    322  CE  MET A  23     -46.416   0.225  25.577  1.00 77.33           C  
ATOM    323  HE1 MET A  23     -47.038   1.059  25.900  1.00 77.33           H  
ATOM    324  HE2 MET A  23     -46.939  -0.712  25.769  1.00 77.33           H  
ATOM    325  HE3 MET A  23     -45.478   0.243  26.131  1.00 77.33           H  
ATOM    326  N   ILE A  24     -41.047  -2.557  24.898  1.00 81.49           N  
ATOM    327  H   ILE A  24     -41.645  -2.705  25.698  1.00 81.49           H  
ATOM    328  CA  ILE A  24     -39.597  -2.477  25.101  1.00 81.49           C  
ATOM    329  HA  ILE A  24     -39.245  -1.530  24.691  1.00 81.49           H  
ATOM    330  C   ILE A  24     -38.883  -3.583  24.311  1.00 81.49           C  
ATOM    331  CB  ILE A  24     -39.267  -2.491  26.612  1.00 81.49           C  
ATOM    332  HB  ILE A  24     -39.814  -3.307  27.085  1.00 81.49           H  
ATOM    333  O   ILE A  24     -37.920  -3.286  23.606  1.00 81.49           O  
ATOM    334  CG1 ILE A  24     -39.687  -1.153  27.264  1.00 81.49           C  
ATOM    335 HG12 ILE A  24     -39.033  -0.356  26.912  1.00 81.49           H  
ATOM    336 HG13 ILE A  24     -40.699  -0.895  26.953  1.00 81.49           H  
ATOM    337  CG2 ILE A  24     -37.766  -2.711  26.847  1.00 81.49           C  
ATOM    338 HG21 ILE A  24     -37.524  -2.631  27.907  1.00 81.49           H  
ATOM    339 HG22 ILE A  24     -37.484  -3.713  26.524  1.00 81.49           H  
ATOM    340 HG23 ILE A  24     -37.215  -1.961  26.281  1.00 81.49           H  
ATOM    341  CD1 ILE A  24     -39.668  -1.176  28.799  1.00 81.49           C  
ATOM    342 HD11 ILE A  24     -40.258  -2.015  29.167  1.00 81.49           H  
ATOM    343 HD12 ILE A  24     -40.105  -0.250  29.173  1.00 81.49           H  
ATOM    344 HD13 ILE A  24     -38.649  -1.247  29.179  1.00 81.49           H  
ATOM    345  N   ARG A  25     -39.358  -4.837  24.369  1.00 82.16           N  
ATOM    346  H   ARG A  25     -40.176  -5.010  24.934  1.00 82.16           H  
ATOM    347  CA  ARG A  25     -38.798  -5.946  23.571  1.00 82.16           C  
ATOM    348  HA  ARG A  25     -37.735  -6.048  23.790  1.00 82.16           H  
ATOM    349  C   ARG A  25     -38.872  -5.673  22.071  1.00 82.16           C  
ATOM    350  CB  ARG A  25     -39.509  -7.272  23.888  1.00 82.16           C  
ATOM    351  HB2 ARG A  25     -40.589  -7.124  23.909  1.00 82.16           H  
ATOM    352  HB3 ARG A  25     -39.283  -7.975  23.086  1.00 82.16           H  
ATOM    353  O   ARG A  25     -37.882  -5.885  21.374  1.00 82.16           O  
ATOM    354  CG  ARG A  25     -39.036  -7.895  25.208  1.00 82.16           C  
ATOM    355  HG2 ARG A  25     -39.381  -7.304  26.056  1.00 82.16           H  
ATOM    356  HG3 ARG A  25     -37.946  -7.904  25.217  1.00 82.16           H  
ATOM    357  CD  ARG A  25     -39.518  -9.347  25.345  1.00 82.16           C  
ATOM    358  HD2 ARG A  25     -39.254  -9.891  24.438  1.00 82.16           H  
ATOM    359  HD3 ARG A  25     -38.973  -9.813  26.166  1.00 82.16           H  
ATOM    360  NE  ARG A  25     -40.977  -9.451  25.563  1.00 82.16           N  
ATOM    361  HE  ARG A  25     -41.580  -9.230  24.784  1.00 82.16           H  
ATOM    362  NH1 ARG A  25     -40.975 -10.137  27.766  1.00 82.16           N  
ATOM    363 HH11 ARG A  25     -39.966 -10.082  27.784  1.00 82.16           H  
ATOM    364 HH12 ARG A  25     -41.499 -10.344  28.604  1.00 82.16           H  
ATOM    365  NH2 ARG A  25     -42.901  -9.867  26.676  1.00 82.16           N  
ATOM    366 HH21 ARG A  25     -43.398  -9.642  25.826  1.00 82.16           H  
ATOM    367 HH22 ARG A  25     -43.421 -10.085  27.515  1.00 82.16           H  
ATOM    368  CZ  ARG A  25     -41.603  -9.819  26.667  1.00 82.16           C  
ATOM    369  N   ASP A  26     -39.998  -5.161  21.587  1.00 80.80           N  
ATOM    370  H   ASP A  26     -40.796  -5.091  22.203  1.00 80.80           H  
ATOM    371  CA  ASP A  26     -40.188  -4.826  20.175  1.00 80.80           C  
ATOM    372  HA  ASP A  26     -39.965  -5.703  19.568  1.00 80.80           H  
ATOM    373  C   ASP A  26     -39.247  -3.694  19.734  1.00 80.80           C  
ATOM    374  CB  ASP A  26     -41.648  -4.418  19.921  1.00 80.80           C  
ATOM    375  HB2 ASP A  26     -41.915  -3.603  20.594  1.00 80.80           H  
ATOM    376  HB3 ASP A  26     -41.720  -4.036  18.902  1.00 80.80           H  
ATOM    377  O   ASP A  26     -38.708  -3.729  18.626  1.00 80.80           O  
ATOM    378  CG  ASP A  26     -42.676  -5.548  20.067  1.00 80.80           C  
ATOM    379  OD1 ASP A  26     -42.289  -6.733  20.189  1.00 80.80           O  
ATOM    380  OD2 ASP A  26     -43.877  -5.212  20.008  1.00 80.80           O  
ATOM    381  N   VAL A  27     -39.009  -2.700  20.598  1.00 81.64           N  
ATOM    382  H   VAL A  27     -39.513  -2.704  21.473  1.00 81.64           H  
ATOM    383  CA  VAL A  27     -38.035  -1.626  20.353  1.00 81.64           C  
ATOM    384  HA  VAL A  27     -38.225  -1.207  19.365  1.00 81.64           H  
ATOM    385  C   VAL A  27     -36.611  -2.183  20.314  1.00 81.64           C  
ATOM    386  CB  VAL A  27     -38.181  -0.484  21.379  1.00 81.64           C  
ATOM    387  HB  VAL A  27     -38.197  -0.898  22.387  1.00 81.64           H  
ATOM    388  O   VAL A  27     -35.894  -1.884  19.362  1.00 81.64           O  
ATOM    389  CG1 VAL A  27     -37.039   0.539  21.290  1.00 81.64           C  
ATOM    390 HG11 VAL A  27     -36.943   0.914  20.271  1.00 81.64           H  
ATOM    391 HG12 VAL A  27     -37.235   1.373  21.964  1.00 81.64           H  
ATOM    392 HG13 VAL A  27     -36.098   0.082  21.594  1.00 81.64           H  
ATOM    393  CG2 VAL A  27     -39.485   0.292  21.137  1.00 81.64           C  
ATOM    394 HG21 VAL A  27     -39.432   0.828  20.189  1.00 81.64           H  
ATOM    395 HG22 VAL A  27     -40.337  -0.386  21.106  1.00 81.64           H  
ATOM    396 HG23 VAL A  27     -39.640   1.005  21.946  1.00 81.64           H  
ATOM    397  N   TYR A  28     -36.212  -3.031  21.268  1.00 84.05           N  
ATOM    398  H   TYR A  28     -36.846  -3.243  22.025  1.00 84.05           H  
ATOM    399  CA  TYR A  28     -34.890  -3.674  21.258  1.00 84.05           C  
ATOM    400  HA  TYR A  28     -34.126  -2.897  21.245  1.00 84.05           H  
ATOM    401  C   TYR A  28     -34.673  -4.506  19.989  1.00 84.05           C  
ATOM    402  CB  TYR A  28     -34.683  -4.529  22.518  1.00 84.05           C  
ATOM    403  HB2 TYR A  28     -33.949  -5.303  22.294  1.00 84.05           H  
ATOM    404  HB3 TYR A  28     -35.612  -5.034  22.780  1.00 84.05           H  
ATOM    405  O   TYR A  28     -33.673  -4.313  19.305  1.00 84.05           O  
ATOM    406  CG  TYR A  28     -34.155  -3.747  23.707  1.00 84.05           C  
ATOM    407  CD1 TYR A  28     -32.821  -3.300  23.702  1.00 84.05           C  
ATOM    408  HD1 TYR A  28     -32.184  -3.529  22.860  1.00 84.05           H  
ATOM    409  CD2 TYR A  28     -34.974  -3.472  24.817  1.00 84.05           C  
ATOM    410  HD2 TYR A  28     -35.985  -3.853  24.831  1.00 84.05           H  
ATOM    411  CE1 TYR A  28     -32.319  -2.560  24.788  1.00 84.05           C  
ATOM    412  HE1 TYR A  28     -31.298  -2.208  24.782  1.00 84.05           H  
ATOM    413  CE2 TYR A  28     -34.485  -2.707  25.895  1.00 84.05           C  
ATOM    414  HE2 TYR A  28     -35.121  -2.470  26.735  1.00 84.05           H  
ATOM    415  OH  TYR A  28     -32.655  -1.510  26.904  1.00 84.05           O  
ATOM    416  HH  TYR A  28     -33.313  -1.107  27.475  1.00 84.05           H  
ATOM    417  CZ  TYR A  28     -33.154  -2.245  25.876  1.00 84.05           C  
ATOM    418  N   HIS A  29     -35.646  -5.334  19.596  1.00 80.94           N  
ATOM    419  H   HIS A  29     -36.444  -5.468  20.200  1.00 80.94           H  
ATOM    420  CA  HIS A  29     -35.572  -6.098  18.348  1.00 80.94           C  
ATOM    421  HA  HIS A  29     -34.678  -6.722  18.379  1.00 80.94           H  
ATOM    422  C   HIS A  29     -35.436  -5.203  17.108  1.00 80.94           C  
ATOM    423  CB  HIS A  29     -36.809  -6.998  18.214  1.00 80.94           C  
ATOM    424  HB2 HIS A  29     -37.680  -6.513  18.657  1.00 80.94           H  
ATOM    425  HB3 HIS A  29     -37.025  -7.152  17.157  1.00 80.94           H  
ATOM    426  O   HIS A  29     -34.685  -5.529  16.187  1.00 80.94           O  
ATOM    427  CG  HIS A  29     -36.608  -8.359  18.821  1.00 80.94           C  
ATOM    428  CD2 HIS A  29     -37.279  -8.901  19.883  1.00 80.94           C  
ATOM    429  HD2 HIS A  29     -38.058  -8.416  20.453  1.00 80.94           H  
ATOM    430  ND1 HIS A  29     -35.712  -9.304  18.378  1.00 80.94           N  
ATOM    431  HD1 HIS A  29     -35.020  -9.174  17.654  1.00 80.94           H  
ATOM    432  CE1 HIS A  29     -35.837 -10.390  19.156  1.00 80.94           C  
ATOM    433  HE1 HIS A  29     -35.241 -11.287  19.069  1.00 80.94           H  
ATOM    434  NE2 HIS A  29     -36.786 -10.196  20.086  1.00 80.94           N  
ATOM    435  N   LYS A  30     -36.133  -4.060  17.065  1.00 84.66           N  
ATOM    436  H   LYS A  30     -36.752  -3.850  17.835  1.00 84.66           H  
ATOM    437  CA  LYS A  30     -35.994  -3.090  15.968  1.00 84.66           C  
ATOM    438  HA  LYS A  30     -36.078  -3.616  15.017  1.00 84.66           H  
ATOM    439  C   LYS A  30     -34.612  -2.435  15.953  1.00 84.66           C  
ATOM    440  CB  LYS A  30     -37.102  -2.031  16.050  1.00 84.66           C  
ATOM    441  HB2 LYS A  30     -36.836  -1.188  15.413  1.00 84.66           H  
ATOM    442  HB3 LYS A  30     -37.180  -1.671  17.076  1.00 84.66           H  
ATOM    443  O   LYS A  30     -34.038  -2.295  14.876  1.00 84.66           O  
ATOM    444  CG  LYS A  30     -38.455  -2.583  15.582  1.00 84.66           C  
ATOM    445  HG2 LYS A  30     -38.676  -3.518  16.095  1.00 84.66           H  
ATOM    446  HG3 LYS A  30     -38.410  -2.781  14.511  1.00 84.66           H  
ATOM    447  CD  LYS A  30     -39.568  -1.570  15.869  1.00 84.66           C  
ATOM    448  HD2 LYS A  30     -39.378  -0.654  15.309  1.00 84.66           H  
ATOM    449  HD3 LYS A  30     -39.569  -1.346  16.936  1.00 84.66           H  
ATOM    450  CE  LYS A  30     -40.924  -2.161  15.475  1.00 84.66           C  
ATOM    451  HE2 LYS A  30     -41.047  -3.104  16.006  1.00 84.66           H  
ATOM    452  HE3 LYS A  30     -40.918  -2.376  14.407  1.00 84.66           H  
ATOM    453  NZ  LYS A  30     -42.037  -1.242  15.818  1.00 84.66           N  
ATOM    454  HZ1 LYS A  30     -42.924  -1.663  15.582  1.00 84.66           H  
ATOM    455  HZ2 LYS A  30     -42.039  -1.072  16.813  1.00 84.66           H  
ATOM    456  HZ3 LYS A  30     -41.942  -0.361  15.334  1.00 84.66           H  
ATOM    457  N   VAL A  31     -34.071  -2.062  17.115  1.00 82.18           N  
ATOM    458  H   VAL A  31     -34.603  -2.222  17.959  1.00 82.18           H  
ATOM    459  CA  VAL A  31     -32.727  -1.473  17.241  1.00 82.18           C  
ATOM    460  HA  VAL A  31     -32.643  -0.635  16.549  1.00 82.18           H  
ATOM    461  C   VAL A  31     -31.647  -2.478  16.844  1.00 82.18           C  
ATOM    462  CB  VAL A  31     -32.491  -0.932  18.667  1.00 82.18           C  
ATOM    463  HB  VAL A  31     -32.742  -1.705  19.394  1.00 82.18           H  
ATOM    464  O   VAL A  31     -30.734  -2.117  16.102  1.00 82.18           O  
ATOM    465  CG1 VAL A  31     -31.039  -0.495  18.901  1.00 82.18           C  
ATOM    466 HG11 VAL A  31     -30.946  -0.027  19.881  1.00 82.18           H  
ATOM    467 HG12 VAL A  31     -30.726   0.215  18.135  1.00 82.18           H  
ATOM    468 HG13 VAL A  31     -30.376  -1.360  18.884  1.00 82.18           H  
ATOM    469  CG2 VAL A  31     -33.376   0.296  18.923  1.00 82.18           C  
ATOM    470 HG21 VAL A  31     -33.083   1.113  18.264  1.00 82.18           H  
ATOM    471 HG22 VAL A  31     -34.426   0.060  18.748  1.00 82.18           H  
ATOM    472 HG23 VAL A  31     -33.265   0.617  19.959  1.00 82.18           H  
ATOM    473  N   ASP A  32     -31.771  -3.740  17.251  1.00 83.12           N  
ATOM    474  H   ASP A  32     -32.484  -3.965  17.930  1.00 83.12           H  
ATOM    475  CA  ASP A  32     -30.835  -4.802  16.874  1.00 83.12           C  
ATOM    476  HA  ASP A  32     -29.822  -4.488  17.125  1.00 83.12           H  
ATOM    477  C   ASP A  32     -30.867  -5.064  15.364  1.00 83.12           C  
ATOM    478  CB  ASP A  32     -31.149  -6.087  17.657  1.00 83.12           C  
ATOM    479  HB2 ASP A  32     -32.214  -6.306  17.578  1.00 83.12           H  
ATOM    480  HB3 ASP A  32     -30.604  -6.911  17.197  1.00 83.12           H  
ATOM    481  O   ASP A  32     -29.813  -5.130  14.728  1.00 83.12           O  
ATOM    482  CG  ASP A  32     -30.740  -6.029  19.134  1.00 83.12           C  
ATOM    483  OD1 ASP A  32     -29.889  -5.178  19.485  1.00 83.12           O  
ATOM    484  OD2 ASP A  32     -31.249  -6.881  19.894  1.00 83.12           O  
ATOM    485  N   ASN A  33     -32.061  -5.112  14.760  1.00 82.84           N  
ATOM    486  H   ASN A  33     -32.888  -5.104  15.340  1.00 82.84           H  
ATOM    487  CA  ASN A  33     -32.215  -5.247  13.309  1.00 82.84           C  
ATOM    488  HA  ASN A  33     -31.667  -6.131  12.982  1.00 82.84           H  
ATOM    489  C   ASN A  33     -31.607  -4.055  12.549  1.00 82.84           C  
ATOM    490  CB  ASN A  33     -33.703  -5.430  12.964  1.00 82.84           C  
ATOM    491  HB2 ASN A  33     -33.843  -5.252  11.898  1.00 82.84           H  
ATOM    492  HB3 ASN A  33     -34.300  -4.702  13.514  1.00 82.84           H  
ATOM    493  O   ASN A  33     -30.894  -4.256  11.567  1.00 82.84           O  
ATOM    494  CG  ASN A  33     -34.227  -6.829  13.249  1.00 82.84           C  
ATOM    495  ND2 ASN A  33     -35.526  -7.011  13.221  1.00 82.84           N  
ATOM    496 HD21 ASN A  33     -36.150  -6.226  13.095  1.00 82.84           H  
ATOM    497 HD22 ASN A  33     -35.835  -7.950  13.430  1.00 82.84           H  
ATOM    498  OD1 ASN A  33     -33.502  -7.787  13.446  1.00 82.84           O  
ATOM    499  N   LEU A  34     -31.829  -2.819  13.013  1.00 82.98           N  
ATOM    500  H   LEU A  34     -32.430  -2.711  13.817  1.00 82.98           H  
ATOM    501  CA  LEU A  34     -31.217  -1.618  12.427  1.00 82.98           C  
ATOM    502  HA  LEU A  34     -31.412  -1.606  11.354  1.00 82.98           H  
ATOM    503  C   LEU A  34     -29.688  -1.615  12.592  1.00 82.98           C  
ATOM    504  CB  LEU A  34     -31.833  -0.367  13.080  1.00 82.98           C  
ATOM    505  HB2 LEU A  34     -31.189   0.490  12.881  1.00 82.98           H  
ATOM    506  HB3 LEU A  34     -31.851  -0.515  14.159  1.00 82.98           H  
ATOM    507  O   LEU A  34     -28.956  -1.264  11.666  1.00 82.98           O  
ATOM    508  CG  LEU A  34     -33.252  -0.028  12.590  1.00 82.98           C  
ATOM    509  HG  LEU A  34     -33.877  -0.921  12.603  1.00 82.98           H  
ATOM    510  CD1 LEU A  34     -33.879   1.017  13.516  1.00 82.98           C  
ATOM    511 HD11 LEU A  34     -33.269   1.921  13.527  1.00 82.98           H  
ATOM    512 HD12 LEU A  34     -33.943   0.614  14.526  1.00 82.98           H  
ATOM    513 HD13 LEU A  34     -34.884   1.261  13.171  1.00 82.98           H  
ATOM    514  CD2 LEU A  34     -33.241   0.543  11.169  1.00 82.98           C  
ATOM    515 HD21 LEU A  34     -32.607   1.428  11.124  1.00 82.98           H  
ATOM    516 HD22 LEU A  34     -34.255   0.812  10.872  1.00 82.98           H  
ATOM    517 HD23 LEU A  34     -32.867  -0.203  10.467  1.00 82.98           H  
ATOM    518  N   THR A  35     -29.184  -2.056  13.744  1.00 81.36           N  
ATOM    519  H   THR A  35     -29.830  -2.314  14.476  1.00 81.36           H  
ATOM    520  CA  THR A  35     -27.742  -2.167  14.008  1.00 81.36           C  
ATOM    521  HA  THR A  35     -27.268  -1.212  13.784  1.00 81.36           H  
ATOM    522  C   THR A  35     -27.099  -3.235  13.120  1.00 81.36           C  
ATOM    523  CB  THR A  35     -27.479  -2.479  15.487  1.00 81.36           C  
ATOM    524  HB  THR A  35     -27.910  -3.445  15.747  1.00 81.36           H  
ATOM    525  O   THR A  35     -25.998  -3.040  12.608  1.00 81.36           O  
ATOM    526  CG2 THR A  35     -25.984  -2.486  15.815  1.00 81.36           C  
ATOM    527 HG21 THR A  35     -25.502  -3.331  15.322  1.00 81.36           H  
ATOM    528 HG22 THR A  35     -25.857  -2.581  16.893  1.00 81.36           H  
ATOM    529 HG23 THR A  35     -25.532  -1.552  15.480  1.00 81.36           H  
ATOM    530  OG1 THR A  35     -28.056  -1.485  16.294  1.00 81.36           O  
ATOM    531  HG1 THR A  35     -29.004  -1.639  16.312  1.00 81.36           H  
ATOM    532  N   ALA A  36     -27.778  -4.359  12.894  1.00 81.72           N  
ATOM    533  H   ALA A  36     -28.656  -4.505  13.373  1.00 81.72           H  
ATOM    534  CA  ALA A  36     -27.321  -5.394  11.973  1.00 81.72           C  
ATOM    535  HA  ALA A  36     -26.295  -5.661  12.227  1.00 81.72           H  
ATOM    536  C   ALA A  36     -27.317  -4.899  10.517  1.00 81.72           C  
ATOM    537  CB  ALA A  36     -28.197  -6.637  12.162  1.00 81.72           C  
ATOM    538  HB1 ALA A  36     -27.846  -7.436  11.509  1.00 81.72           H  
ATOM    539  HB2 ALA A  36     -29.234  -6.408  11.915  1.00 81.72           H  
ATOM    540  HB3 ALA A  36     -28.148  -6.974  13.197  1.00 81.72           H  
ATOM    541  O   ALA A  36     -26.331  -5.108   9.810  1.00 81.72           O  
ATOM    542  N   MET A  37     -28.369  -4.188  10.093  1.00 81.94           N  
ATOM    543  H   MET A  37     -29.160  -4.088  10.712  1.00 81.94           H  
ATOM    544  CA  MET A  37     -28.476  -3.617   8.746  1.00 81.94           C  
ATOM    545  HA  MET A  37     -28.352  -4.421   8.021  1.00 81.94           H  
ATOM    546  C   MET A  37     -27.374  -2.581   8.477  1.00 81.94           C  
ATOM    547  CB  MET A  37     -29.877  -3.013   8.567  1.00 81.94           C  
ATOM    548  HB2 MET A  37     -29.962  -2.103   9.161  1.00 81.94           H  
ATOM    549  HB3 MET A  37     -30.619  -3.726   8.926  1.00 81.94           H  
ATOM    550  O   MET A  37     -26.687  -2.666   7.464  1.00 81.94           O  
ATOM    551  CG  MET A  37     -30.201  -2.706   7.103  1.00 81.94           C  
ATOM    552  HG2 MET A  37     -30.167  -3.638   6.539  1.00 81.94           H  
ATOM    553  HG3 MET A  37     -29.451  -2.033   6.687  1.00 81.94           H  
ATOM    554  SD  MET A  37     -31.843  -1.967   6.879  1.00 81.94           S  
ATOM    555  CE  MET A  37     -31.435  -0.237   7.236  1.00 81.94           C  
ATOM    556  HE1 MET A  37     -31.057  -0.145   8.254  1.00 81.94           H  
ATOM    557  HE2 MET A  37     -32.326   0.380   7.121  1.00 81.94           H  
ATOM    558  HE3 MET A  37     -30.672   0.106   6.536  1.00 81.94           H  
ATOM    559  N   THR A  38     -27.122  -1.666   9.416  1.00 81.79           N  
ATOM    560  H   THR A  38     -27.720  -1.634  10.229  1.00 81.79           H  
ATOM    561  CA  THR A  38     -26.048  -0.662   9.279  1.00 81.79           C  
ATOM    562  HA  THR A  38     -26.164  -0.160   8.318  1.00 81.79           H  
ATOM    563  C   THR A  38     -24.656  -1.294   9.276  1.00 81.79           C  
ATOM    564  CB  THR A  38     -26.108   0.405  10.379  1.00 81.79           C  
ATOM    565  HB  THR A  38     -25.213   1.024  10.320  1.00 81.79           H  
ATOM    566  O   THR A  38     -23.809  -0.910   8.472  1.00 81.79           O  
ATOM    567  CG2 THR A  38     -27.330   1.312  10.254  1.00 81.79           C  
ATOM    568 HG21 THR A  38     -27.322   2.047  11.059  1.00 81.79           H  
ATOM    569 HG22 THR A  38     -27.291   1.838   9.300  1.00 81.79           H  
ATOM    570 HG23 THR A  38     -28.254   0.736  10.294  1.00 81.79           H  
ATOM    571  OG1 THR A  38     -26.175  -0.193  11.650  1.00 81.79           O  
ATOM    572  HG1 THR A  38     -27.088  -0.466  11.767  1.00 81.79           H  
ATOM    573  N   LYS A  39     -24.402  -2.311  10.115  1.00 81.17           N  
ATOM    574  H   LYS A  39     -25.110  -2.550  10.795  1.00 81.17           H  
ATOM    575  CA  LYS A  39     -23.141  -3.075  10.077  1.00 81.17           C  
ATOM    576  HA  LYS A  39     -22.306  -2.383  10.182  1.00 81.17           H  
ATOM    577  C   LYS A  39     -22.933  -3.772   8.731  1.00 81.17           C  
ATOM    578  CB  LYS A  39     -23.100  -4.101  11.218  1.00 81.17           C  
ATOM    579  HB2 LYS A  39     -24.059  -4.616  11.278  1.00 81.17           H  
ATOM    580  HB3 LYS A  39     -22.330  -4.842  11.000  1.00 81.17           H  
ATOM    581  O   LYS A  39     -21.803  -3.797   8.247  1.00 81.17           O  
ATOM    582  CG  LYS A  39     -22.766  -3.448  12.565  1.00 81.17           C  
ATOM    583  HG2 LYS A  39     -21.759  -3.032  12.518  1.00 81.17           H  
ATOM    584  HG3 LYS A  39     -23.464  -2.635  12.769  1.00 81.17           H  
ATOM    585  CD  LYS A  39     -22.837  -4.479  13.698  1.00 81.17           C  
ATOM    586  HD2 LYS A  39     -22.129  -5.284  13.501  1.00 81.17           H  
ATOM    587  HD3 LYS A  39     -23.847  -4.887  13.736  1.00 81.17           H  
ATOM    588  CE  LYS A  39     -22.505  -3.800  15.031  1.00 81.17           C  
ATOM    589  HE2 LYS A  39     -23.190  -2.963  15.164  1.00 81.17           H  
ATOM    590  HE3 LYS A  39     -21.496  -3.391  14.974  1.00 81.17           H  
ATOM    591  NZ  LYS A  39     -22.622  -4.736  16.178  1.00 81.17           N  
ATOM    592  HZ1 LYS A  39     -22.423  -4.252  17.042  1.00 81.17           H  
ATOM    593  HZ2 LYS A  39     -21.983  -5.512  16.084  1.00 81.17           H  
ATOM    594  HZ3 LYS A  39     -23.565  -5.091  16.240  1.00 81.17           H  
ATOM    595  N   PHE A  40     -23.996  -4.317   8.139  1.00 83.77           N  
ATOM    596  H   PHE A  40     -24.890  -4.271   8.608  1.00 83.77           H  
ATOM    597  CA  PHE A  40     -23.946  -4.945   6.820  1.00 83.77           C  
ATOM    598  HA  PHE A  40     -23.139  -5.678   6.811  1.00 83.77           H  
ATOM    599  C   PHE A  40     -23.628  -3.926   5.717  1.00 83.77           C  
ATOM    600  CB  PHE A  40     -25.261  -5.692   6.562  1.00 83.77           C  
ATOM    601  HB2 PHE A  40     -26.096  -4.993   6.609  1.00 83.77           H  
ATOM    602  HB3 PHE A  40     -25.409  -6.432   7.348  1.00 83.77           H  
ATOM    603  O   PHE A  40     -22.690  -4.141   4.953  1.00 83.77           O  
ATOM    604  CG  PHE A  40     -25.291  -6.394   5.222  1.00 83.77           C  
ATOM    605  CD1 PHE A  40     -25.889  -5.770   4.111  1.00 83.77           C  
ATOM    606  HD1 PHE A  40     -26.341  -4.794   4.211  1.00 83.77           H  
ATOM    607  CD2 PHE A  40     -24.676  -7.651   5.071  1.00 83.77           C  
ATOM    608  HD2 PHE A  40     -24.202  -8.127   5.918  1.00 83.77           H  
ATOM    609  CE1 PHE A  40     -25.872  -6.401   2.855  1.00 83.77           C  
ATOM    610  HE1 PHE A  40     -26.305  -5.906   1.999  1.00 83.77           H  
ATOM    611  CE2 PHE A  40     -24.662  -8.284   3.816  1.00 83.77           C  
ATOM    612  HE2 PHE A  40     -24.180  -9.243   3.695  1.00 83.77           H  
ATOM    613  CZ  PHE A  40     -25.259  -7.657   2.708  1.00 83.77           C  
ATOM    614  HZ  PHE A  40     -25.232  -8.129   1.737  1.00 83.77           H  
ATOM    615  N   GLU A  41     -24.317  -2.781   5.688  1.00 80.64           N  
ATOM    616  H   GLU A  41     -25.101  -2.665   6.315  1.00 80.64           H  
ATOM    617  CA  GLU A  41     -24.048  -1.709   4.716  1.00 80.64           C  
ATOM    618  HA  GLU A  41     -24.145  -2.103   3.705  1.00 80.64           H  
ATOM    619  C   GLU A  41     -22.620  -1.152   4.848  1.00 80.64           C  
ATOM    620  CB  GLU A  41     -25.062  -0.570   4.896  1.00 80.64           C  
ATOM    621  HB2 GLU A  41     -24.718   0.290   4.321  1.00 80.64           H  
ATOM    622  HB3 GLU A  41     -25.095  -0.288   5.949  1.00 80.64           H  
ATOM    623  O   GLU A  41     -21.932  -0.951   3.846  1.00 80.64           O  
ATOM    624  CG  GLU A  41     -26.475  -0.936   4.410  1.00 80.64           C  
ATOM    625  HG2 GLU A  41     -26.834  -1.803   4.964  1.00 80.64           H  
ATOM    626  HG3 GLU A  41     -26.413  -1.215   3.358  1.00 80.64           H  
ATOM    627  CD  GLU A  41     -27.483   0.218   4.568  1.00 80.64           C  
ATOM    628  OE1 GLU A  41     -28.616   0.067   4.058  1.00 80.64           O  
ATOM    629  OE2 GLU A  41     -27.138   1.237   5.212  1.00 80.64           O  
ATOM    630  N   ILE A  42     -22.123  -0.958   6.078  1.00 77.01           N  
ATOM    631  H   ILE A  42     -22.742  -1.093   6.864  1.00 77.01           H  
ATOM    632  CA  ILE A  42     -20.736  -0.525   6.322  1.00 77.01           C  
ATOM    633  HA  ILE A  42     -20.554   0.385   5.749  1.00 77.01           H  
ATOM    634  C   ILE A  42     -19.736  -1.564   5.803  1.00 77.01           C  
ATOM    635  CB  ILE A  42     -20.512  -0.202   7.819  1.00 77.01           C  
ATOM    636  HB  ILE A  42     -20.887  -1.038   8.410  1.00 77.01           H  
ATOM    637  O   ILE A  42     -18.728  -1.191   5.200  1.00 77.01           O  
ATOM    638  CG1 ILE A  42     -21.286   1.078   8.213  1.00 77.01           C  
ATOM    639 HG12 ILE A  42     -20.804   1.947   7.766  1.00 77.01           H  
ATOM    640 HG13 ILE A  42     -22.299   1.035   7.813  1.00 77.01           H  
ATOM    641  CG2 ILE A  42     -19.013  -0.014   8.142  1.00 77.01           C  
ATOM    642 HG21 ILE A  42     -18.470  -0.944   7.974  1.00 77.01           H  
ATOM    643 HG22 ILE A  42     -18.880   0.259   9.189  1.00 77.01           H  
ATOM    644 HG23 ILE A  42     -18.597   0.771   7.509  1.00 77.01           H  
ATOM    645  CD1 ILE A  42     -21.397   1.294   9.730  1.00 77.01           C  
ATOM    646 HD11 ILE A  42     -21.819   0.406  10.201  1.00 77.01           H  
ATOM    647 HD12 ILE A  42     -22.057   2.140   9.921  1.00 77.01           H  
ATOM    648 HD13 ILE A  42     -20.422   1.514  10.164  1.00 77.01           H  
ATOM    649  N   ALA A  43     -19.988  -2.857   6.023  1.00 80.95           N  
ATOM    650  H   ALA A  43     -20.843  -3.116   6.495  1.00 80.95           H  
ATOM    651  CA  ALA A  43     -19.123  -3.920   5.521  1.00 80.95           C  
ATOM    652  HA  ALA A  43     -18.101  -3.721   5.845  1.00 80.95           H  
ATOM    653  C   ALA A  43     -19.105  -3.965   3.982  1.00 80.95           C  
ATOM    654  CB  ALA A  43     -19.565  -5.252   6.136  1.00 80.95           C  
ATOM    655  HB1 ALA A  43     -18.897  -6.046   5.802  1.00 80.95           H  
ATOM    656  HB2 ALA A  43     -20.581  -5.491   5.822  1.00 80.95           H  
ATOM    657  HB3 ALA A  43     -19.531  -5.189   7.224  1.00 80.95           H  
ATOM    658  O   ALA A  43     -18.031  -4.071   3.390  1.00 80.95           O  
ATOM    659  N   GLU A  44     -20.260  -3.803   3.331  1.00 80.89           N  
ATOM    660  H   GLU A  44     -21.114  -3.746   3.866  1.00 80.89           H  
ATOM    661  CA  GLU A  44     -20.366  -3.756   1.868  1.00 80.89           C  
ATOM    662  HA  GLU A  44     -19.898  -4.648   1.451  1.00 80.89           H  
ATOM    663  C   GLU A  44     -19.650  -2.527   1.275  1.00 80.89           C  
ATOM    664  CB  GLU A  44     -21.851  -3.754   1.478  1.00 80.89           C  
ATOM    665  HB2 GLU A  44     -22.377  -4.531   2.032  1.00 80.89           H  
ATOM    666  HB3 GLU A  44     -22.270  -2.787   1.755  1.00 80.89           H  
ATOM    667  O   GLU A  44     -18.944  -2.632   0.269  1.00 80.89           O  
ATOM    668  CG  GLU A  44     -22.041  -4.016  -0.027  1.00 80.89           C  
ATOM    669  HG2 GLU A  44     -21.343  -3.397  -0.591  1.00 80.89           H  
ATOM    670  HG3 GLU A  44     -21.804  -5.059  -0.233  1.00 80.89           H  
ATOM    671  CD  GLU A  44     -23.448  -3.682  -0.534  1.00 80.89           C  
ATOM    672  OE1 GLU A  44     -23.790  -4.148  -1.640  1.00 80.89           O  
ATOM    673  OE2 GLU A  44     -24.086  -2.786   0.059  1.00 80.89           O  
ATOM    674  N   MET A  45     -19.779  -1.356   1.908  1.00 81.83           N  
ATOM    675  H   MET A  45     -20.414  -1.302   2.692  1.00 81.83           H  
ATOM    676  CA  MET A  45     -19.044  -0.151   1.504  1.00 81.83           C  
ATOM    677  HA  MET A  45     -19.235   0.043   0.448  1.00 81.83           H  
ATOM    678  C   MET A  45     -17.528  -0.331   1.650  1.00 81.83           C  
ATOM    679  CB  MET A  45     -19.514   1.066   2.314  1.00 81.83           C  
ATOM    680  HB2 MET A  45     -19.533   0.820   3.375  1.00 81.83           H  
ATOM    681  HB3 MET A  45     -18.806   1.881   2.162  1.00 81.83           H  
ATOM    682  O   MET A  45     -16.781   0.032   0.741  1.00 81.83           O  
ATOM    683  CG  MET A  45     -20.895   1.558   1.866  1.00 81.83           C  
ATOM    684  HG2 MET A  45     -20.865   1.720   0.789  1.00 81.83           H  
ATOM    685  HG3 MET A  45     -21.642   0.790   2.066  1.00 81.83           H  
ATOM    686  SD  MET A  45     -21.423   3.113   2.639  1.00 81.83           S  
ATOM    687  CE  MET A  45     -21.756   2.555   4.331  1.00 81.83           C  
ATOM    688  HE1 MET A  45     -22.427   1.696   4.309  1.00 81.83           H  
ATOM    689  HE2 MET A  45     -22.230   3.361   4.891  1.00 81.83           H  
ATOM    690  HE3 MET A  45     -20.818   2.284   4.816  1.00 81.83           H  
ATOM    691  N   LYS A  46     -17.063  -0.938   2.752  1.00 82.68           N  
ATOM    692  H   LYS A  46     -17.730  -1.209   3.461  1.00 82.68           H  
ATOM    693  CA  LYS A  46     -15.639  -1.254   2.951  1.00 82.68           C  
ATOM    694  HA  LYS A  46     -15.051  -0.344   2.835  1.00 82.68           H  
ATOM    695  C   LYS A  46     -15.116  -2.220   1.890  1.00 82.68           C  
ATOM    696  CB  LYS A  46     -15.404  -1.832   4.353  1.00 82.68           C  
ATOM    697  HB2 LYS A  46     -14.424  -2.309   4.372  1.00 82.68           H  
ATOM    698  HB3 LYS A  46     -16.156  -2.590   4.571  1.00 82.68           H  
ATOM    699  O   LYS A  46     -14.026  -2.003   1.373  1.00 82.68           O  
ATOM    700  CG  LYS A  46     -15.426  -0.746   5.435  1.00 82.68           C  
ATOM    701  HG2 LYS A  46     -16.388  -0.232   5.438  1.00 82.68           H  
ATOM    702  HG3 LYS A  46     -14.645  -0.016   5.218  1.00 82.68           H  
ATOM    703  CD  LYS A  46     -15.165  -1.365   6.812  1.00 82.68           C  
ATOM    704  HD2 LYS A  46     -15.956  -2.079   7.042  1.00 82.68           H  
ATOM    705  HD3 LYS A  46     -14.207  -1.884   6.787  1.00 82.68           H  
ATOM    706  CE  LYS A  46     -15.129  -0.262   7.873  1.00 82.68           C  
ATOM    707  HE2 LYS A  46     -16.124   0.175   7.956  1.00 82.68           H  
ATOM    708  HE3 LYS A  46     -14.453   0.521   7.531  1.00 82.68           H  
ATOM    709  NZ  LYS A  46     -14.671  -0.782   9.186  1.00 82.68           N  
ATOM    710  HZ1 LYS A  46     -14.641  -0.035   9.866  1.00 82.68           H  
ATOM    711  HZ2 LYS A  46     -13.740  -1.163   9.102  1.00 82.68           H  
ATOM    712  HZ3 LYS A  46     -15.290  -1.507   9.518  1.00 82.68           H  
ATOM    713  N   MET A  47     -15.893  -3.242   1.531  1.00 79.62           N  
ATOM    714  H   MET A  47     -16.765  -3.383   2.022  1.00 79.62           H  
ATOM    715  CA  MET A  47     -15.512  -4.199   0.489  1.00 79.62           C  
ATOM    716  HA  MET A  47     -14.550  -4.634   0.758  1.00 79.62           H  
ATOM    717  C   MET A  47     -15.338  -3.512  -0.874  1.00 79.62           C  
ATOM    718  CB  MET A  47     -16.551  -5.327   0.440  1.00 79.62           C  
ATOM    719  HB2 MET A  47     -17.506  -4.939   0.086  1.00 79.62           H  
ATOM    720  HB3 MET A  47     -16.690  -5.727   1.444  1.00 79.62           H  
ATOM    721  O   MET A  47     -14.310  -3.703  -1.521  1.00 79.62           O  
ATOM    722  CG  MET A  47     -16.102  -6.470  -0.473  1.00 79.62           C  
ATOM    723  HG2 MET A  47     -15.133  -6.835  -0.133  1.00 79.62           H  
ATOM    724  HG3 MET A  47     -15.990  -6.095  -1.491  1.00 79.62           H  
ATOM    725  SD  MET A  47     -17.266  -7.857  -0.498  1.00 79.62           S  
ATOM    726  CE  MET A  47     -16.389  -8.950  -1.647  1.00 79.62           C  
ATOM    727  HE1 MET A  47     -16.966  -9.863  -1.793  1.00 79.62           H  
ATOM    728  HE2 MET A  47     -16.262  -8.447  -2.605  1.00 79.62           H  
ATOM    729  HE3 MET A  47     -15.409  -9.202  -1.239  1.00 79.62           H  
ATOM    730  N   ARG A  48     -16.279  -2.640  -1.265  1.00 82.36           N  
ATOM    731  H   ARG A  48     -17.103  -2.544  -0.689  1.00 82.36           H  
ATOM    732  CA  ARG A  48     -16.173  -1.836  -2.497  1.00 82.36           C  
ATOM    733  HA  ARG A  48     -16.008  -2.502  -3.344  1.00 82.36           H  
ATOM    734  C   ARG A  48     -14.962  -0.900  -2.487  1.00 82.36           C  
ATOM    735  CB  ARG A  48     -17.473  -1.045  -2.721  1.00 82.36           C  
ATOM    736  HB2 ARG A  48     -17.284  -0.272  -3.467  1.00 82.36           H  
ATOM    737  HB3 ARG A  48     -17.784  -0.562  -1.794  1.00 82.36           H  
ATOM    738  O   ARG A  48     -14.287  -0.762  -3.502  1.00 82.36           O  
ATOM    739  CG  ARG A  48     -18.593  -1.954  -3.244  1.00 82.36           C  
ATOM    740  HG2 ARG A  48     -18.824  -2.734  -2.519  1.00 82.36           H  
ATOM    741  HG3 ARG A  48     -18.236  -2.437  -4.154  1.00 82.36           H  
ATOM    742  CD  ARG A  48     -19.865  -1.170  -3.598  1.00 82.36           C  
ATOM    743  HD2 ARG A  48     -19.593  -0.183  -3.971  1.00 82.36           H  
ATOM    744  HD3 ARG A  48     -20.363  -1.715  -4.399  1.00 82.36           H  
ATOM    745  NE  ARG A  48     -20.806  -1.052  -2.463  1.00 82.36           N  
ATOM    746  HE  ARG A  48     -20.523  -1.470  -1.588  1.00 82.36           H  
ATOM    747  NH1 ARG A  48     -22.530  -0.119  -3.654  1.00 82.36           N  
ATOM    748 HH11 ARG A  48     -23.509   0.124  -3.703  1.00 82.36           H  
ATOM    749 HH12 ARG A  48     -21.926  -0.097  -4.464  1.00 82.36           H  
ATOM    750  NH2 ARG A  48     -22.887  -0.723  -1.548  1.00 82.36           N  
ATOM    751 HH21 ARG A  48     -22.687  -1.317  -0.755  1.00 82.36           H  
ATOM    752 HH22 ARG A  48     -23.883  -0.616  -1.682  1.00 82.36           H  
ATOM    753  CZ  ARG A  48     -22.060  -0.633  -2.549  1.00 82.36           C  
ATOM    754  N   LEU A  49     -14.656  -0.288  -1.342  1.00 72.88           N  
ATOM    755  H   LEU A  49     -15.275  -0.407  -0.553  1.00 72.88           H  
ATOM    756  CA  LEU A  49     -13.480   0.574  -1.199  1.00 72.88           C  
ATOM    757  HA  LEU A  49     -13.515   1.318  -1.995  1.00 72.88           H  
ATOM    758  C   LEU A  49     -12.166  -0.207  -1.367  1.00 72.88           C  
ATOM    759  CB  LEU A  49     -13.549   1.290   0.162  1.00 72.88           C  
ATOM    760  HB2 LEU A  49     -14.511   1.795   0.248  1.00 72.88           H  
ATOM    761  HB3 LEU A  49     -13.492   0.540   0.951  1.00 72.88           H  
ATOM    762  O   LEU A  49     -11.248   0.281  -2.023  1.00 72.88           O  
ATOM    763  CG  LEU A  49     -12.426   2.321   0.384  1.00 72.88           C  
ATOM    764  HG  LEU A  49     -11.454   1.842   0.264  1.00 72.88           H  
ATOM    765  CD1 LEU A  49     -12.528   3.500  -0.586  1.00 72.88           C  
ATOM    766 HD11 LEU A  49     -11.768   4.242  -0.342  1.00 72.88           H  
ATOM    767 HD12 LEU A  49     -12.350   3.160  -1.606  1.00 72.88           H  
ATOM    768 HD13 LEU A  49     -13.514   3.960  -0.520  1.00 72.88           H  
ATOM    769  CD2 LEU A  49     -12.509   2.861   1.811  1.00 72.88           C  
ATOM    770 HD21 LEU A  49     -12.407   2.040   2.521  1.00 72.88           H  
ATOM    771 HD22 LEU A  49     -11.699   3.571   1.981  1.00 72.88           H  
ATOM    772 HD23 LEU A  49     -13.463   3.363   1.967  1.00 72.88           H  
ATOM    773  N   VAL A  50     -12.076  -1.418  -0.807  1.00 74.75           N  
ATOM    774  H   VAL A  50     -12.858  -1.756  -0.263  1.00 74.75           H  
ATOM    775  CA  VAL A  50     -10.903  -2.295  -0.970  1.00 74.75           C  
ATOM    776  HA  VAL A  50     -10.007  -1.732  -0.708  1.00 74.75           H  
ATOM    777  C   VAL A  50     -10.735  -2.723  -2.431  1.00 74.75           C  
ATOM    778  CB  VAL A  50     -10.991  -3.512  -0.025  1.00 74.75           C  
ATOM    779  HB  VAL A  50     -11.963  -3.990  -0.141  1.00 74.75           H  
ATOM    780  O   VAL A  50      -9.619  -2.699  -2.947  1.00 74.75           O  
ATOM    781  CG1 VAL A  50      -9.902  -4.558  -0.300  1.00 74.75           C  
ATOM    782 HG11 VAL A  50      -9.942  -5.346   0.452  1.00 74.75           H  
ATOM    783 HG12 VAL A  50     -10.058  -5.017  -1.276  1.00 74.75           H  
ATOM    784 HG13 VAL A  50      -8.917  -4.092  -0.277  1.00 74.75           H  
ATOM    785  CG2 VAL A  50     -10.829  -3.072   1.437  1.00 74.75           C  
ATOM    786 HG21 VAL A  50      -9.827  -2.673   1.597  1.00 74.75           H  
ATOM    787 HG22 VAL A  50     -11.556  -2.301   1.691  1.00 74.75           H  
ATOM    788 HG23 VAL A  50     -10.982  -3.926   2.097  1.00 74.75           H  
ATOM    789  N   GLU A  51     -11.826  -3.054  -3.126  1.00 79.91           N  
ATOM    790  H   GLU A  51     -12.719  -3.080  -2.654  1.00 79.91           H  
ATOM    791  CA  GLU A  51     -11.788  -3.405  -4.550  1.00 79.91           C  
ATOM    792  HA  GLU A  51     -11.085  -4.227  -4.682  1.00 79.91           H  
ATOM    793  C   GLU A  51     -11.284  -2.240  -5.418  1.00 79.91           C  
ATOM    794  CB  GLU A  51     -13.176  -3.895  -4.989  1.00 79.91           C  
ATOM    795  HB2 GLU A  51     -13.886  -3.070  -4.946  1.00 79.91           H  
ATOM    796  HB3 GLU A  51     -13.499  -4.672  -4.296  1.00 79.91           H  
ATOM    797  O   GLU A  51     -10.364  -2.418  -6.220  1.00 79.91           O  
ATOM    798  CG  GLU A  51     -13.152  -4.483  -6.409  1.00 79.91           C  
ATOM    799  HG2 GLU A  51     -12.868  -3.700  -7.113  1.00 79.91           H  
ATOM    800  HG3 GLU A  51     -12.389  -5.260  -6.448  1.00 79.91           H  
ATOM    801  CD  GLU A  51     -14.498  -5.081  -6.851  1.00 79.91           C  
ATOM    802  OE1 GLU A  51     -14.525  -5.619  -7.983  1.00 79.91           O  
ATOM    803  OE2 GLU A  51     -15.482  -5.004  -6.080  1.00 79.91           O  
ATOM    804  N   GLU A  52     -11.805  -1.027  -5.213  1.00 81.14           N  
ATOM    805  H   GLU A  52     -12.580  -0.936  -4.571  1.00 81.14           H  
ATOM    806  CA  GLU A  52     -11.345   0.163  -5.940  1.00 81.14           C  
ATOM    807  HA  GLU A  52     -11.347  -0.059  -7.007  1.00 81.14           H  
ATOM    808  C   GLU A  52      -9.895   0.537  -5.595  1.00 81.14           C  
ATOM    809  CB  GLU A  52     -12.304   1.339  -5.693  1.00 81.14           C  
ATOM    810  HB2 GLU A  52     -12.473   1.452  -4.623  1.00 81.14           H  
ATOM    811  HB3 GLU A  52     -11.839   2.257  -6.054  1.00 81.14           H  
ATOM    812  O   GLU A  52      -9.123   0.883  -6.490  1.00 81.14           O  
ATOM    813  CG  GLU A  52     -13.658   1.162  -6.409  1.00 81.14           C  
ATOM    814  HG2 GLU A  52     -14.281   2.029  -6.188  1.00 81.14           H  
ATOM    815  HG3 GLU A  52     -14.164   0.284  -6.008  1.00 81.14           H  
ATOM    816  CD  GLU A  52     -13.515   1.023  -7.939  1.00 81.14           C  
ATOM    817  OE1 GLU A  52     -14.100   0.088  -8.540  1.00 81.14           O  
ATOM    818  OE2 GLU A  52     -12.787   1.835  -8.550  1.00 81.14           O  
ATOM    819  N   SER A  53      -9.475   0.380  -4.335  1.00 74.87           N  
ATOM    820  H   SER A  53     -10.152   0.105  -3.638  1.00 74.87           H  
ATOM    821  CA  SER A  53      -8.075   0.565  -3.926  1.00 74.87           C  
ATOM    822  HA  SER A  53      -7.773   1.588  -4.151  1.00 74.87           H  
ATOM    823  C   SER A  53      -7.133  -0.382  -4.682  1.00 74.87           C  
ATOM    824  CB  SER A  53      -7.947   0.346  -2.418  1.00 74.87           C  
ATOM    825  HB2 SER A  53      -8.183  -0.691  -2.176  1.00 74.87           H  
ATOM    826  HB3 SER A  53      -8.646   0.999  -1.895  1.00 74.87           H  
ATOM    827  O   SER A  53      -6.120   0.049  -5.243  1.00 74.87           O  
ATOM    828  OG  SER A  53      -6.632   0.641  -1.995  1.00 74.87           O  
ATOM    829  HG  SER A  53      -6.485   0.231  -1.139  1.00 74.87           H  
ATOM    830  N   ASN A  54      -7.506  -1.661  -4.796  1.00 76.38           N  
ATOM    831  H   ASN A  54      -8.342  -1.961  -4.315  1.00 76.38           H  
ATOM    832  CA  ASN A  54      -6.740  -2.652  -5.554  1.00 76.38           C  
ATOM    833  HA  ASN A  54      -5.711  -2.653  -5.196  1.00 76.38           H  
ATOM    834  C   ASN A  54      -6.682  -2.314  -7.054  1.00 76.38           C  
ATOM    835  CB  ASN A  54      -7.352  -4.043  -5.311  1.00 76.38           C  
ATOM    836  HB2 ASN A  54      -6.942  -4.747  -6.035  1.00 76.38           H  
ATOM    837  HB3 ASN A  54      -8.433  -4.001  -5.448  1.00 76.38           H  
ATOM    838  O   ASN A  54      -5.631  -2.457  -7.685  1.00 76.38           O  
ATOM    839  CG  ASN A  54      -7.039  -4.595  -3.931  1.00 76.38           C  
ATOM    840  ND2 ASN A  54      -7.842  -5.506  -3.435  1.00 76.38           N  
ATOM    841 HD21 ASN A  54      -8.698  -5.753  -3.910  1.00 76.38           H  
ATOM    842 HD22 ASN A  54      -7.606  -5.837  -2.510  1.00 76.38           H  
ATOM    843  OD1 ASN A  54      -6.055  -4.255  -3.301  1.00 76.38           O  
ATOM    844  N   ARG A  55      -7.782  -1.817  -7.637  1.00 78.92           N  
ATOM    845  H   ARG A  55      -8.617  -1.735  -7.074  1.00 78.92           H  
ATOM    846  CA  ARG A  55      -7.804  -1.357  -9.036  1.00 78.92           C  
ATOM    847  HA  ARG A  55      -7.432  -2.158  -9.675  1.00 78.92           H  
ATOM    848  C   ARG A  55      -6.866  -0.174  -9.255  1.00 78.92           C  
ATOM    849  CB  ARG A  55      -9.231  -0.992  -9.463  1.00 78.92           C  
ATOM    850  HB2 ARG A  55      -9.661  -0.296  -8.743  1.00 78.92           H  
ATOM    851  HB3 ARG A  55      -9.190  -0.491 -10.431  1.00 78.92           H  
ATOM    852  O   ARG A  55      -6.100  -0.197 -10.217  1.00 78.92           O  
ATOM    853  CG  ARG A  55     -10.133  -2.226  -9.586  1.00 78.92           C  
ATOM    854  HG2 ARG A  55     -10.139  -2.779  -8.646  1.00 78.92           H  
ATOM    855  HG3 ARG A  55      -9.755  -2.890 -10.363  1.00 78.92           H  
ATOM    856  CD  ARG A  55     -11.569  -1.812  -9.909  1.00 78.92           C  
ATOM    857  HD2 ARG A  55     -12.223  -2.668  -9.745  1.00 78.92           H  
ATOM    858  HD3 ARG A  55     -11.875  -1.022  -9.223  1.00 78.92           H  
ATOM    859  NE  ARG A  55     -11.699  -1.358 -11.306  1.00 78.92           N  
ATOM    860  HE  ARG A  55     -10.870  -1.400 -11.882  1.00 78.92           H  
ATOM    861  NH1 ARG A  55     -13.920  -0.801 -11.167  1.00 78.92           N  
ATOM    862 HH11 ARG A  55     -14.776  -0.439 -11.562  1.00 78.92           H  
ATOM    863 HH12 ARG A  55     -13.851  -0.727 -10.162  1.00 78.92           H  
ATOM    864  NH2 ARG A  55     -12.870  -0.695 -13.135  1.00 78.92           N  
ATOM    865 HH21 ARG A  55     -12.039  -0.803 -13.699  1.00 78.92           H  
ATOM    866 HH22 ARG A  55     -13.743  -0.370 -13.525  1.00 78.92           H  
ATOM    867  CZ  ARG A  55     -12.827  -0.954 -11.856  1.00 78.92           C  
ATOM    868  N   ILE A  56      -6.899   0.825  -8.372  1.00 73.42           N  
ATOM    869  H   ILE A  56      -7.572   0.773  -7.621  1.00 73.42           H  
ATOM    870  CA  ILE A  56      -6.015   1.996  -8.440  1.00 73.42           C  
ATOM    871  HA  ILE A  56      -6.124   2.460  -9.420  1.00 73.42           H  
ATOM    872  C   ILE A  56      -4.552   1.560  -8.321  1.00 73.42           C  
ATOM    873  CB  ILE A  56      -6.409   3.042  -7.372  1.00 73.42           C  
ATOM    874  HB  ILE A  56      -6.485   2.542  -6.406  1.00 73.42           H  
ATOM    875  O   ILE A  56      -3.740   1.965  -9.146  1.00 73.42           O  
ATOM    876  CG1 ILE A  56      -7.780   3.664  -7.726  1.00 73.42           C  
ATOM    877 HG12 ILE A  56      -7.673   4.308  -8.600  1.00 73.42           H  
ATOM    878 HG13 ILE A  56      -8.487   2.877  -7.989  1.00 73.42           H  
ATOM    879  CG2 ILE A  56      -5.345   4.154  -7.261  1.00 73.42           C  
ATOM    880 HG21 ILE A  56      -5.648   4.902  -6.528  1.00 73.42           H  
ATOM    881 HG22 ILE A  56      -5.198   4.635  -8.228  1.00 73.42           H  
ATOM    882 HG23 ILE A  56      -4.394   3.743  -6.920  1.00 73.42           H  
ATOM    883  CD1 ILE A  56      -8.406   4.474  -6.584  1.00 73.42           C  
ATOM    884 HD11 ILE A  56      -7.821   5.369  -6.375  1.00 73.42           H  
ATOM    885 HD12 ILE A  56      -8.470   3.859  -5.686  1.00 73.42           H  
ATOM    886 HD13 ILE A  56      -9.413   4.778  -6.872  1.00 73.42           H  
ATOM    887  N   SER A  57      -4.222   0.681  -7.371  1.00 70.83           N  
ATOM    888  H   SER A  57      -4.934   0.397  -6.713  1.00 70.83           H  
ATOM    889  CA  SER A  57      -2.858   0.166  -7.192  1.00 70.83           C  
ATOM    890  HA  SER A  57      -2.199   1.003  -6.963  1.00 70.83           H  
ATOM    891  C   SER A  57      -2.315  -0.518  -8.457  1.00 70.83           C  
ATOM    892  CB  SER A  57      -2.837  -0.799  -6.004  1.00 70.83           C  
ATOM    893  HB2 SER A  57      -3.291  -0.323  -5.135  1.00 70.83           H  
ATOM    894  HB3 SER A  57      -3.402  -1.698  -6.248  1.00 70.83           H  
ATOM    895  O   SER A  57      -1.215  -0.202  -8.917  1.00 70.83           O  
ATOM    896  OG  SER A  57      -1.502  -1.145  -5.704  1.00 70.83           O  
ATOM    897  HG  SER A  57      -1.233  -0.684  -4.905  1.00 70.83           H  
ATOM    898  N   ASN A  58      -3.123  -1.372  -9.097  1.00 75.94           N  
ATOM    899  H   ASN A  58      -3.996  -1.622  -8.655  1.00 75.94           H  
ATOM    900  CA  ASN A  58      -2.758  -2.023 -10.360  1.00 75.94           C  
ATOM    901  HA  ASN A  58      -1.814  -2.551 -10.224  1.00 75.94           H  
ATOM    902  C   ASN A  58      -2.538  -1.018 -11.504  1.00 75.94           C  
ATOM    903  CB  ASN A  58      -3.856  -3.036 -10.732  1.00 75.94           C  
ATOM    904  HB2 ASN A  58      -3.738  -3.321 -11.777  1.00 75.94           H  
ATOM    905  HB3 ASN A  58      -4.837  -2.577 -10.609  1.00 75.94           H  
ATOM    906  O   ASN A  58      -1.602  -1.169 -12.296  1.00 75.94           O  
ATOM    907  CG  ASN A  58      -3.793  -4.317  -9.920  1.00 75.94           C  
ATOM    908  ND2 ASN A  58      -4.842  -5.104  -9.927  1.00 75.94           N  
ATOM    909 HD21 ASN A  58      -5.715  -4.796 -10.332  1.00 75.94           H  
ATOM    910 HD22 ASN A  58      -4.764  -5.914  -9.330  1.00 75.94           H  
ATOM    911  OD1 ASN A  58      -2.796  -4.667  -9.320  1.00 75.94           O  
ATOM    912  N   TRP A  59      -3.377   0.019 -11.591  1.00 85.81           N  
ATOM    913  H   TRP A  59      -4.120   0.099 -10.910  1.00 85.81           H  
ATOM    914  CA  TRP A  59      -3.204   1.098 -12.565  1.00 85.81           C  
ATOM    915  HA  TRP A  59      -3.104   0.661 -13.558  1.00 85.81           H  
ATOM    916  C   TRP A  59      -1.918   1.887 -12.319  1.00 85.81           C  
ATOM    917  CB  TRP A  59      -4.433   2.015 -12.571  1.00 85.81           C  
ATOM    918  HB2 TRP A  59      -4.873   2.063 -11.575  1.00 85.81           H  
ATOM    919  HB3 TRP A  59      -4.116   3.026 -12.829  1.00 85.81           H  
ATOM    920  O   TRP A  59      -1.165   2.103 -13.268  1.00 85.81           O  
ATOM    921  CG  TRP A  59      -5.475   1.617 -13.566  1.00 85.81           C  
ATOM    922  CD1 TRP A  59      -6.588   0.895 -13.314  1.00 85.81           C  
ATOM    923  HD1 TRP A  59      -6.867   0.523 -12.339  1.00 85.81           H  
ATOM    924  CD2 TRP A  59      -5.501   1.906 -14.995  1.00 85.81           C  
ATOM    925  CE2 TRP A  59      -6.679   1.324 -15.551  1.00 85.81           C  
ATOM    926  CE3 TRP A  59      -4.650   2.608 -15.875  1.00 85.81           C  
ATOM    927  HE3 TRP A  59      -3.753   3.062 -15.481  1.00 85.81           H  
ATOM    928  NE1 TRP A  59      -7.301   0.716 -14.482  1.00 85.81           N  
ATOM    929  HE1 TRP A  59      -8.172   0.207 -14.528  1.00 85.81           H  
ATOM    930  CH2 TRP A  59      -6.137   2.147 -17.760  1.00 85.81           C  
ATOM    931  HH2 TRP A  59      -6.374   2.251 -18.808  1.00 85.81           H  
ATOM    932  CZ2 TRP A  59      -7.002   1.435 -16.911  1.00 85.81           C  
ATOM    933  HZ2 TRP A  59      -7.905   0.984 -17.296  1.00 85.81           H  
ATOM    934  CZ3 TRP A  59      -4.965   2.730 -17.242  1.00 85.81           C  
ATOM    935  HZ3 TRP A  59      -4.307   3.284 -17.895  1.00 85.81           H  
ATOM    936  N   THR A  60      -1.627   2.251 -11.068  1.00 67.76           N  
ATOM    937  H   THR A  60      -2.308   2.086 -10.341  1.00 67.76           H  
ATOM    938  CA  THR A  60      -0.389   2.944 -10.684  1.00 67.76           C  
ATOM    939  HA  THR A  60      -0.343   3.900 -11.208  1.00 67.76           H  
ATOM    940  C   THR A  60       0.838   2.135 -11.094  1.00 67.76           C  
ATOM    941  CB  THR A  60      -0.370   3.234  -9.177  1.00 67.76           C  
ATOM    942  HB  THR A  60      -0.383   2.297  -8.620  1.00 67.76           H  
ATOM    943  O   THR A  60       1.686   2.649 -11.820  1.00 67.76           O  
ATOM    944  CG2 THR A  60       0.839   4.061  -8.751  1.00 67.76           C  
ATOM    945 HG21 THR A  60       0.877   4.991  -9.319  1.00 67.76           H  
ATOM    946 HG22 THR A  60       0.781   4.288  -7.687  1.00 67.76           H  
ATOM    947 HG23 THR A  60       1.760   3.507  -8.931  1.00 67.76           H  
ATOM    948  OG1 THR A  60      -1.508   3.990  -8.834  1.00 67.76           O  
ATOM    949  HG1 THR A  60      -1.512   4.085  -7.879  1.00 67.76           H  
ATOM    950  N   TYR A  61       0.880   0.837 -10.767  1.00 77.84           N  
ATOM    951  H   TYR A  61       0.152   0.463 -10.176  1.00 77.84           H  
ATOM    952  CA  TYR A  61       1.980  -0.045 -11.172  1.00 77.84           C  
ATOM    953  HA  TYR A  61       2.907   0.344 -10.750  1.00 77.84           H  
ATOM    954  C   TYR A  61       2.159  -0.104 -12.700  1.00 77.84           C  
ATOM    955  CB  TYR A  61       1.731  -1.449 -10.605  1.00 77.84           C  
ATOM    956  HB2 TYR A  61       0.780  -1.826 -10.979  1.00 77.84           H  
ATOM    957  HB3 TYR A  61       1.652  -1.382  -9.520  1.00 77.84           H  
ATOM    958  O   TYR A  61       3.280  -0.063 -13.216  1.00 77.84           O  
ATOM    959  CG  TYR A  61       2.832  -2.433 -10.953  1.00 77.84           C  
ATOM    960  CD1 TYR A  61       2.685  -3.310 -12.046  1.00 77.84           C  
ATOM    961  HD1 TYR A  61       1.766  -3.308 -12.612  1.00 77.84           H  
ATOM    962  CD2 TYR A  61       4.023  -2.436 -10.203  1.00 77.84           C  
ATOM    963  HD2 TYR A  61       4.134  -1.754  -9.373  1.00 77.84           H  
ATOM    964  CE1 TYR A  61       3.733  -4.186 -12.391  1.00 77.84           C  
ATOM    965  HE1 TYR A  61       3.625  -4.873 -13.217  1.00 77.84           H  
ATOM    966  CE2 TYR A  61       5.071  -3.313 -10.541  1.00 77.84           C  
ATOM    967  HE2 TYR A  61       5.982  -3.304  -9.961  1.00 77.84           H  
ATOM    968  OH  TYR A  61       5.941  -5.024 -11.985  1.00 77.84           O  
ATOM    969  HH  TYR A  61       6.665  -4.949 -11.359  1.00 77.84           H  
ATOM    970  CZ  TYR A  61       4.927  -4.186 -11.641  1.00 77.84           C  
ATOM    971  N   SER A  62       1.056  -0.168 -13.456  1.00 78.16           N  
ATOM    972  H   SER A  62       0.159  -0.205 -12.993  1.00 78.16           H  
ATOM    973  CA  SER A  62       1.115  -0.164 -14.921  1.00 78.16           C  
ATOM    974  HA  SER A  62       1.803  -0.948 -15.236  1.00 78.16           H  
ATOM    975  C   SER A  62       1.624   1.163 -15.491  1.00 78.16           C  
ATOM    976  CB  SER A  62      -0.260  -0.462 -15.522  1.00 78.16           C  
ATOM    977  HB2 SER A  62      -0.633  -1.413 -15.142  1.00 78.16           H  
ATOM    978  HB3 SER A  62      -0.959   0.328 -15.251  1.00 78.16           H  
ATOM    979  O   SER A  62       2.288   1.152 -16.531  1.00 78.16           O  
ATOM    980  OG  SER A  62      -0.131  -0.526 -16.934  1.00 78.16           O  
ATOM    981  HG  SER A  62       0.541   0.113 -17.185  1.00 78.16           H  
ATOM    982  N   VAL A  63       1.282   2.294 -14.872  1.00 79.82           N  
ATOM    983  H   VAL A  63       0.729   2.235 -14.029  1.00 79.82           H  
ATOM    984  CA  VAL A  63       1.749   3.620 -15.293  1.00 79.82           C  
ATOM    985  HA  VAL A  63       1.640   3.708 -16.374  1.00 79.82           H  
ATOM    986  C   VAL A  63       3.236   3.766 -14.993  1.00 79.82           C  
ATOM    987  CB  VAL A  63       0.911   4.739 -14.646  1.00 79.82           C  
ATOM    988  HB  VAL A  63       0.837   4.570 -13.572  1.00 79.82           H  
ATOM    989  O   VAL A  63       3.986   4.105 -15.908  1.00 79.82           O  
ATOM    990  CG1 VAL A  63       1.515   6.130 -14.883  1.00 79.82           C  
ATOM    991 HG11 VAL A  63       1.680   6.300 -15.947  1.00 79.82           H  
ATOM    992 HG12 VAL A  63       2.461   6.220 -14.350  1.00 79.82           H  
ATOM    993 HG13 VAL A  63       0.844   6.894 -14.490  1.00 79.82           H  
ATOM    994  CG2 VAL A  63      -0.502   4.751 -15.249  1.00 79.82           C  
ATOM    995 HG21 VAL A  63      -0.972   3.774 -15.137  1.00 79.82           H  
ATOM    996 HG22 VAL A  63      -1.113   5.485 -14.724  1.00 79.82           H  
ATOM    997 HG23 VAL A  63      -0.459   5.007 -16.308  1.00 79.82           H  
ATOM    998  N   ASP A  64       3.676   3.411 -13.786  1.00 76.58           N  
ATOM    999  H   ASP A  64       3.004   3.189 -13.065  1.00 76.58           H  
ATOM   1000  CA  ASP A  64       5.086   3.466 -13.385  1.00 76.58           C  
ATOM   1001  HA  ASP A  64       5.437   4.496 -13.432  1.00 76.58           H  
ATOM   1002  C   ASP A  64       5.958   2.638 -14.333  1.00 76.58           C  
ATOM   1003  CB  ASP A  64       5.242   2.961 -11.941  1.00 76.58           C  
ATOM   1004  HB2 ASP A  64       6.304   2.812 -11.741  1.00 76.58           H  
ATOM   1005  HB3 ASP A  64       4.746   1.996 -11.840  1.00 76.58           H  
ATOM   1006  O   ASP A  64       6.946   3.133 -14.880  1.00 76.58           O  
ATOM   1007  CG  ASP A  64       4.700   3.931 -10.886  1.00 76.58           C  
ATOM   1008  OD1 ASP A  64       4.496   5.119 -11.226  1.00 76.58           O  
ATOM   1009  OD2 ASP A  64       4.524   3.467  -9.739  1.00 76.58           O  
ATOM   1010  N   LYS A  65       5.534   1.406 -14.648  1.00 81.28           N  
ATOM   1011  H   LYS A  65       4.732   1.050 -14.148  1.00 81.28           H  
ATOM   1012  CA  LYS A  65       6.221   0.551 -15.626  1.00 81.28           C  
ATOM   1013  HA  LYS A  65       7.234   0.371 -15.265  1.00 81.28           H  
ATOM   1014  C   LYS A  65       6.362   1.222 -16.998  1.00 81.28           C  
ATOM   1015  CB  LYS A  65       5.475  -0.786 -15.719  1.00 81.28           C  
ATOM   1016  HB2 LYS A  65       5.411  -1.221 -14.721  1.00 81.28           H  
ATOM   1017  HB3 LYS A  65       4.463  -0.614 -16.085  1.00 81.28           H  
ATOM   1018  O   LYS A  65       7.407   1.099 -17.637  1.00 81.28           O  
ATOM   1019  CG  LYS A  65       6.199  -1.772 -16.647  1.00 81.28           C  
ATOM   1020  HG2 LYS A  65       7.220  -1.913 -16.294  1.00 81.28           H  
ATOM   1021  HG3 LYS A  65       6.226  -1.372 -17.661  1.00 81.28           H  
ATOM   1022  CD  LYS A  65       5.483  -3.123 -16.677  1.00 81.28           C  
ATOM   1023  HD2 LYS A  65       4.460  -2.982 -17.025  1.00 81.28           H  
ATOM   1024  HD3 LYS A  65       5.466  -3.539 -15.669  1.00 81.28           H  
ATOM   1025  CE  LYS A  65       6.236  -4.066 -17.620  1.00 81.28           C  
ATOM   1026  HE2 LYS A  65       6.254  -3.624 -18.617  1.00 81.28           H  
ATOM   1027  HE3 LYS A  65       7.267  -4.144 -17.276  1.00 81.28           H  
ATOM   1028  NZ  LYS A  65       5.605  -5.407 -17.656  1.00 81.28           N  
ATOM   1029  HZ1 LYS A  65       5.604  -5.809 -16.729  1.00 81.28           H  
ATOM   1030  HZ2 LYS A  65       6.122  -6.022 -18.269  1.00 81.28           H  
ATOM   1031  HZ3 LYS A  65       4.650  -5.342 -17.978  1.00 81.28           H  
ATOM   1032  N   ARG A  66       5.326   1.923 -17.474  1.00 82.98           N  
ATOM   1033  H   ARG A  66       4.533   2.052 -16.862  1.00 82.98           H  
ATOM   1034  CA  ARG A  66       5.368   2.631 -18.766  1.00 82.98           C  
ATOM   1035  HA  ARG A  66       5.807   1.974 -19.517  1.00 82.98           H  
ATOM   1036  C   ARG A  66       6.284   3.849 -18.723  1.00 82.98           C  
ATOM   1037  CB  ARG A  66       3.960   3.040 -19.213  1.00 82.98           C  
ATOM   1038  HB2 ARG A  66       4.056   3.774 -20.013  1.00 82.98           H  
ATOM   1039  HB3 ARG A  66       3.430   3.510 -18.384  1.00 82.98           H  
ATOM   1040  O   ARG A  66       6.997   4.073 -19.697  1.00 82.98           O  
ATOM   1041  CG  ARG A  66       3.153   1.843 -19.734  1.00 82.98           C  
ATOM   1042  HG2 ARG A  66       3.056   1.096 -18.946  1.00 82.98           H  
ATOM   1043  HG3 ARG A  66       3.679   1.385 -20.572  1.00 82.98           H  
ATOM   1044  CD  ARG A  66       1.754   2.275 -20.187  1.00 82.98           C  
ATOM   1045  HD2 ARG A  66       1.263   2.794 -19.364  1.00 82.98           H  
ATOM   1046  HD3 ARG A  66       1.182   1.377 -20.422  1.00 82.98           H  
ATOM   1047  NE  ARG A  66       1.814   3.148 -21.377  1.00 82.98           N  
ATOM   1048  HE  ARG A  66       2.734   3.444 -21.671  1.00 82.98           H  
ATOM   1049  NH1 ARG A  66      -0.441   3.300 -21.768  1.00 82.98           N  
ATOM   1050 HH11 ARG A  66      -1.216   3.668 -22.301  1.00 82.98           H  
ATOM   1051 HH12 ARG A  66      -0.608   2.739 -20.945  1.00 82.98           H  
ATOM   1052  NH2 ARG A  66       0.988   4.359 -23.120  1.00 82.98           N  
ATOM   1053 HH21 ARG A  66       0.204   4.716 -23.647  1.00 82.98           H  
ATOM   1054 HH22 ARG A  66       1.926   4.628 -23.380  1.00 82.98           H  
ATOM   1055  CZ  ARG A  66       0.790   3.596 -22.081  1.00 82.98           C  
ATOM   1056  N   VAL A  67       6.287   4.605 -17.626  1.00 76.40           N  
ATOM   1057  H   VAL A  67       5.673   4.351 -16.864  1.00 76.40           H  
ATOM   1058  CA  VAL A  67       7.188   5.752 -17.437  1.00 76.40           C  
ATOM   1059  HA  VAL A  67       7.063   6.444 -18.271  1.00 76.40           H  
ATOM   1060  C   VAL A  67       8.643   5.290 -17.465  1.00 76.40           C  
ATOM   1061  CB  VAL A  67       6.860   6.510 -16.136  1.00 76.40           C  
ATOM   1062  HB  VAL A  67       6.831   5.808 -15.302  1.00 76.40           H  
ATOM   1063  O   VAL A  67       9.429   5.840 -18.235  1.00 76.40           O  
ATOM   1064  CG1 VAL A  67       7.895   7.598 -15.822  1.00 76.40           C  
ATOM   1065 HG11 VAL A  67       8.860   7.148 -15.591  1.00 76.40           H  
ATOM   1066 HG12 VAL A  67       7.579   8.165 -14.946  1.00 76.40           H  
ATOM   1067 HG13 VAL A  67       8.007   8.274 -16.670  1.00 76.40           H  
ATOM   1068  CG2 VAL A  67       5.491   7.198 -16.251  1.00 76.40           C  
ATOM   1069 HG21 VAL A  67       5.246   7.677 -15.303  1.00 76.40           H  
ATOM   1070 HG22 VAL A  67       4.713   6.467 -16.470  1.00 76.40           H  
ATOM   1071 HG23 VAL A  67       5.513   7.948 -17.041  1.00 76.40           H  
ATOM   1072  N   PHE A  68       8.981   4.226 -16.730  1.00 81.38           N  
ATOM   1073  H   PHE A  68       8.310   3.844 -16.079  1.00 81.38           H  
ATOM   1074  CA  PHE A  68      10.334   3.663 -16.749  1.00 81.38           C  
ATOM   1075  HA  PHE A  68      11.037   4.448 -16.472  1.00 81.38           H  
ATOM   1076  C   PHE A  68      10.750   3.188 -18.145  1.00 81.38           C  
ATOM   1077  CB  PHE A  68      10.444   2.515 -15.736  1.00 81.38           C  
ATOM   1078  HB2 PHE A  68       9.642   1.800 -15.916  1.00 81.38           H  
ATOM   1079  HB3 PHE A  68      11.388   1.997 -15.905  1.00 81.38           H  
ATOM   1080  O   PHE A  68      11.871   3.455 -18.571  1.00 81.38           O  
ATOM   1081  CG  PHE A  68      10.427   2.953 -14.283  1.00 81.38           C  
ATOM   1082  CD1 PHE A  68      11.358   3.907 -13.826  1.00 81.38           C  
ATOM   1083  HD1 PHE A  68      12.079   4.340 -14.503  1.00 81.38           H  
ATOM   1084  CD2 PHE A  68       9.501   2.400 -13.379  1.00 81.38           C  
ATOM   1085  HD2 PHE A  68       8.783   1.667 -13.716  1.00 81.38           H  
ATOM   1086  CE1 PHE A  68      11.348   4.317 -12.482  1.00 81.38           C  
ATOM   1087  HE1 PHE A  68      12.053   5.062 -12.143  1.00 81.38           H  
ATOM   1088  CE2 PHE A  68       9.487   2.815 -12.036  1.00 81.38           C  
ATOM   1089  HE2 PHE A  68       8.758   2.409 -11.350  1.00 81.38           H  
ATOM   1090  CZ  PHE A  68      10.409   3.776 -11.588  1.00 81.38           C  
ATOM   1091  HZ  PHE A  68      10.388   4.104 -10.559  1.00 81.38           H  
ATOM   1092  N   GLN A  69       9.850   2.546 -18.899  1.00 81.47           N  
ATOM   1093  H   GLN A  69       8.959   2.304 -18.491  1.00 81.47           H  
ATOM   1094  CA  GLN A  69      10.153   2.127 -20.270  1.00 81.47           C  
ATOM   1095  HA  GLN A  69      11.059   1.521 -20.241  1.00 81.47           H  
ATOM   1096  C   GLN A  69      10.428   3.320 -21.197  1.00 81.47           C  
ATOM   1097  CB  GLN A  69       9.000   1.270 -20.815  1.00 81.47           C  
ATOM   1098  HB2 GLN A  69       8.763   0.486 -20.095  1.00 81.47           H  
ATOM   1099  HB3 GLN A  69       8.115   1.893 -20.941  1.00 81.47           H  
ATOM   1100  O   GLN A  69      11.340   3.253 -22.017  1.00 81.47           O  
ATOM   1101  CG  GLN A  69       9.347   0.617 -22.164  1.00 81.47           C  
ATOM   1102  HG2 GLN A  69       8.466   0.096 -22.538  1.00 81.47           H  
ATOM   1103  HG3 GLN A  69       9.613   1.380 -22.896  1.00 81.47           H  
ATOM   1104  CD  GLN A  69      10.475  -0.404 -22.042  1.00 81.47           C  
ATOM   1105  NE2 GLN A  69      11.524  -0.314 -22.831  1.00 81.47           N  
ATOM   1106 HE21 GLN A  69      11.709   0.503 -23.395  1.00 81.47           H  
ATOM   1107 HE22 GLN A  69      12.265  -0.980 -22.665  1.00 81.47           H  
ATOM   1108  OE1 GLN A  69      10.412  -1.317 -21.236  1.00 81.47           O  
ATOM   1109  N   ILE A  70       9.657   4.408 -21.077  1.00 82.84           N  
ATOM   1110  H   ILE A  70       8.934   4.411 -20.372  1.00 82.84           H  
ATOM   1111  CA  ILE A  70       9.869   5.628 -21.871  1.00 82.84           C  
ATOM   1112  HA  ILE A  70       9.907   5.356 -22.926  1.00 82.84           H  
ATOM   1113  C   ILE A  70      11.230   6.245 -21.538  1.00 82.84           C  
ATOM   1114  CB  ILE A  70       8.704   6.626 -21.675  1.00 82.84           C  
ATOM   1115  HB  ILE A  70       8.539   6.763 -20.606  1.00 82.84           H  
ATOM   1116  O   ILE A  70      11.990   6.530 -22.457  1.00 82.84           O  
ATOM   1117  CG1 ILE A  70       7.413   6.065 -22.317  1.00 82.84           C  
ATOM   1118 HG12 ILE A  70       7.498   6.117 -23.403  1.00 82.84           H  
ATOM   1119 HG13 ILE A  70       7.295   5.014 -22.053  1.00 82.84           H  
ATOM   1120  CG2 ILE A  70       9.031   7.999 -22.294  1.00 82.84           C  
ATOM   1121 HG21 ILE A  70       9.267   7.893 -23.353  1.00 82.84           H  
ATOM   1122 HG22 ILE A  70       9.887   8.454 -21.796  1.00 82.84           H  
ATOM   1123 HG23 ILE A  70       8.196   8.691 -22.178  1.00 82.84           H  
ATOM   1124  CD1 ILE A  70       6.137   6.797 -21.880  1.00 82.84           C  
ATOM   1125 HD11 ILE A  70       6.063   6.794 -20.792  1.00 82.84           H  
ATOM   1126 HD12 ILE A  70       5.269   6.282 -22.293  1.00 82.84           H  
ATOM   1127 HD13 ILE A  70       6.136   7.824 -22.244  1.00 82.84           H  
ATOM   1128  N   GLN A  71      11.567   6.371 -20.251  1.00 81.71           N  
ATOM   1129  H   GLN A  71      10.895   6.105 -19.545  1.00 81.71           H  
ATOM   1130  CA  GLN A  71      12.859   6.908 -19.808  1.00 81.71           C  
ATOM   1131  HA  GLN A  71      12.996   7.908 -20.218  1.00 81.71           H  
ATOM   1132  C   GLN A  71      14.039   6.056 -20.291  1.00 81.71           C  
ATOM   1133  CB  GLN A  71      12.881   6.982 -18.275  1.00 81.71           C  
ATOM   1134  HB2 GLN A  71      13.900   7.181 -17.945  1.00 81.71           H  
ATOM   1135  HB3 GLN A  71      12.569   6.022 -17.863  1.00 81.71           H  
ATOM   1136  O   GLN A  71      15.049   6.592 -20.735  1.00 81.71           O  
ATOM   1137  CG  GLN A  71      11.980   8.098 -17.734  1.00 81.71           C  
ATOM   1138  HG2 GLN A  71      12.347   9.053 -18.110  1.00 81.71           H  
ATOM   1139  HG3 GLN A  71      10.957   7.967 -18.088  1.00 81.71           H  
ATOM   1140  CD  GLN A  71      11.958   8.136 -16.210  1.00 81.71           C  
ATOM   1141  NE2 GLN A  71      11.753   9.293 -15.621  1.00 81.71           N  
ATOM   1142 HE21 GLN A  71      11.769   9.280 -14.612  1.00 81.71           H  
ATOM   1143 HE22 GLN A  71      11.686  10.135 -16.175  1.00 81.71           H  
ATOM   1144  OE1 GLN A  71      12.108   7.144 -15.514  1.00 81.71           O  
ATOM   1145  N   MET A  72      13.916   4.725 -20.246  1.00 78.26           N  
ATOM   1146  H   MET A  72      13.088   4.326 -19.827  1.00 78.26           H  
ATOM   1147  CA  MET A  72      14.943   3.831 -20.787  1.00 78.26           C  
ATOM   1148  HA  MET A  72      15.904   4.072 -20.332  1.00 78.26           H  
ATOM   1149  C   MET A  72      15.123   4.003 -22.296  1.00 78.26           C  
ATOM   1150  CB  MET A  72      14.604   2.369 -20.480  1.00 78.26           C  
ATOM   1151  HB2 MET A  72      13.560   2.167 -20.716  1.00 78.26           H  
ATOM   1152  HB3 MET A  72      15.225   1.740 -21.117  1.00 78.26           H  
ATOM   1153  O   MET A  72      16.256   4.038 -22.768  1.00 78.26           O  
ATOM   1154  CG  MET A  72      14.885   2.006 -19.019  1.00 78.26           C  
ATOM   1155  HG2 MET A  72      14.227   2.591 -18.376  1.00 78.26           H  
ATOM   1156  HG3 MET A  72      15.913   2.276 -18.780  1.00 78.26           H  
ATOM   1157  SD  MET A  72      14.651   0.246 -18.636  1.00 78.26           S  
ATOM   1158  CE  MET A  72      16.002  -0.482 -19.605  1.00 78.26           C  
ATOM   1159  HE1 MET A  72      15.810  -0.356 -20.671  1.00 78.26           H  
ATOM   1160  HE2 MET A  72      16.943   0.002 -19.345  1.00 78.26           H  
ATOM   1161  HE3 MET A  72      16.072  -1.547 -19.382  1.00 78.26           H  
ATOM   1162  N   ASN A  73      14.025   4.128 -23.044  1.00 83.54           N  
ATOM   1163  H   ASN A  73      13.121   4.080 -22.596  1.00 83.54           H  
ATOM   1164  CA  ASN A  73      14.083   4.332 -24.490  1.00 83.54           C  
ATOM   1165  HA  ASN A  73      14.727   3.573 -24.932  1.00 83.54           H  
ATOM   1166  C   ASN A  73      14.696   5.699 -24.846  1.00 83.54           C  
ATOM   1167  CB  ASN A  73      12.670   4.196 -25.079  1.00 83.54           C  
ATOM   1168  HB2 ASN A  73      12.009   4.904 -24.580  1.00 83.54           H  
ATOM   1169  HB3 ASN A  73      12.718   4.469 -26.133  1.00 83.54           H  
ATOM   1170  O   ASN A  73      15.465   5.779 -25.797  1.00 83.54           O  
ATOM   1171  CG  ASN A  73      12.052   2.808 -24.995  1.00 83.54           C  
ATOM   1172  ND2 ASN A  73      10.797   2.701 -25.365  1.00 83.54           N  
ATOM   1173 HD21 ASN A  73      10.416   1.766 -25.388  1.00 83.54           H  
ATOM   1174 HD22 ASN A  73      10.307   3.527 -25.677  1.00 83.54           H  
ATOM   1175  OD1 ASN A  73      12.635   1.796 -24.636  1.00 83.54           O  
ATOM   1176  N   GLU A  74      14.391   6.752 -24.081  1.00 83.14           N  
ATOM   1177  H   GLU A  74      13.721   6.634 -23.335  1.00 83.14           H  
ATOM   1178  CA  GLU A  74      14.975   8.090 -24.258  1.00 83.14           C  
ATOM   1179  HA  GLU A  74      14.831   8.406 -25.291  1.00 83.14           H  
ATOM   1180  C   GLU A  74      16.490   8.076 -24.005  1.00 83.14           C  
ATOM   1181  CB  GLU A  74      14.230   9.075 -23.339  1.00 83.14           C  
ATOM   1182  HB2 GLU A  74      14.388   8.786 -22.300  1.00 83.14           H  
ATOM   1183  HB3 GLU A  74      13.166   8.988 -23.559  1.00 83.14           H  
ATOM   1184  O   GLU A  74      17.251   8.570 -24.833  1.00 83.14           O  
ATOM   1185  CG  GLU A  74      14.639  10.547 -23.522  1.00 83.14           C  
ATOM   1186  HG2 GLU A  74      14.613  10.779 -24.587  1.00 83.14           H  
ATOM   1187  HG3 GLU A  74      15.661  10.678 -23.167  1.00 83.14           H  
ATOM   1188  CD  GLU A  74      13.703  11.520 -22.773  1.00 83.14           C  
ATOM   1189  OE1 GLU A  74      13.675  12.716 -23.144  1.00 83.14           O  
ATOM   1190  OE2 GLU A  74      12.955  11.067 -21.869  1.00 83.14           O  
ATOM   1191  N   MET A  75      16.946   7.413 -22.935  1.00 73.32           N  
ATOM   1192  H   MET A  75      16.278   7.043 -22.275  1.00 73.32           H  
ATOM   1193  CA  MET A  75      18.381   7.238 -22.677  1.00 73.32           C  
ATOM   1194  HA  MET A  75      18.856   8.219 -22.669  1.00 73.32           H  
ATOM   1195  C   MET A  75      19.085   6.407 -23.763  1.00 73.32           C  
ATOM   1196  CB  MET A  75      18.605   6.571 -21.314  1.00 73.32           C  
ATOM   1197  HB2 MET A  75      17.996   5.669 -21.255  1.00 73.32           H  
ATOM   1198  HB3 MET A  75      19.653   6.282 -21.240  1.00 73.32           H  
ATOM   1199  O   MET A  75      20.234   6.698 -24.100  1.00 73.32           O  
ATOM   1200  CG  MET A  75      18.293   7.490 -20.129  1.00 73.32           C  
ATOM   1201  HG2 MET A  75      18.843   8.421 -20.262  1.00 73.32           H  
ATOM   1202  HG3 MET A  75      17.230   7.732 -20.127  1.00 73.32           H  
ATOM   1203  SD  MET A  75      18.748   6.794 -18.509  1.00 73.32           S  
ATOM   1204  CE  MET A  75      17.666   5.340 -18.453  1.00 73.32           C  
ATOM   1205  HE1 MET A  75      16.635   5.652 -18.621  1.00 73.32           H  
ATOM   1206  HE2 MET A  75      17.747   4.866 -17.475  1.00 73.32           H  
ATOM   1207  HE3 MET A  75      17.963   4.629 -19.224  1.00 73.32           H  
ATOM   1208  N   ASP A  76      18.431   5.377 -24.318  1.00 80.38           N  
ATOM   1209  H   ASP A  76      17.502   5.151 -23.992  1.00 80.38           H  
ATOM   1210  CA  ASP A  76      19.001   4.599 -25.427  1.00 80.38           C  
ATOM   1211  HA  ASP A  76      20.013   4.306 -25.147  1.00 80.38           H  
ATOM   1212  C   ASP A  76      19.115   5.446 -26.704  1.00 80.38           C  
ATOM   1213  CB  ASP A  76      18.206   3.307 -25.679  1.00 80.38           C  
ATOM   1214  HB2 ASP A  76      18.046   2.796 -24.730  1.00 80.38           H  
ATOM   1215  HB3 ASP A  76      17.232   3.549 -26.105  1.00 80.38           H  
ATOM   1216  O   ASP A  76      20.166   5.438 -27.346  1.00 80.38           O  
ATOM   1217  CG  ASP A  76      18.977   2.362 -26.617  1.00 80.38           C  
ATOM   1218  OD1 ASP A  76      20.051   1.867 -26.200  1.00 80.38           O  
ATOM   1219  OD2 ASP A  76      18.520   2.119 -27.758  1.00 80.38           O  
ATOM   1220  N   ASP A  77      18.093   6.248 -27.029  1.00 83.02           N  
ATOM   1221  H   ASP A  77      17.256   6.216 -26.464  1.00 83.02           H  
ATOM   1222  CA  ASP A  77      18.141   7.187 -28.155  1.00 83.02           C  
ATOM   1223  HA  ASP A  77      18.337   6.632 -29.072  1.00 83.02           H  
ATOM   1224  C   ASP A  77      19.266   8.226 -27.975  1.00 83.02           C  
ATOM   1225  CB  ASP A  77      16.811   7.941 -28.316  1.00 83.02           C  
ATOM   1226  HB2 ASP A  77      16.545   8.389 -27.358  1.00 83.02           H  
ATOM   1227  HB3 ASP A  77      16.980   8.764 -29.011  1.00 83.02           H  
ATOM   1228  O   ASP A  77      20.033   8.467 -28.911  1.00 83.02           O  
ATOM   1229  CG  ASP A  77      15.603   7.162 -28.847  1.00 83.02           C  
ATOM   1230  OD1 ASP A  77      15.708   6.252 -29.703  1.00 83.02           O  
ATOM   1231  OD2 ASP A  77      14.479   7.615 -28.540  1.00 83.02           O  
ATOM   1232  N   GLU A  78      19.412   8.822 -26.783  1.00 82.50           N  
ATOM   1233  H   GLU A  78      18.730   8.624 -26.064  1.00 82.50           H  
ATOM   1234  CA  GLU A  78      20.492   9.773 -26.471  1.00 82.50           C  
ATOM   1235  HA  GLU A  78      20.451  10.609 -27.169  1.00 82.50           H  
ATOM   1236  C   GLU A  78      21.877   9.122 -26.613  1.00 82.50           C  
ATOM   1237  CB  GLU A  78      20.343  10.321 -25.041  1.00 82.50           C  
ATOM   1238  HB2 GLU A  78      20.172   9.492 -24.354  1.00 82.50           H  
ATOM   1239  HB3 GLU A  78      21.284  10.799 -24.770  1.00 82.50           H  
ATOM   1240  O   GLU A  78      22.791   9.694 -27.220  1.00 82.50           O  
ATOM   1241  CG  GLU A  78      19.226  11.365 -24.885  1.00 82.50           C  
ATOM   1242  HG2 GLU A  78      19.399  12.156 -25.614  1.00 82.50           H  
ATOM   1243  HG3 GLU A  78      18.262  10.911 -25.115  1.00 82.50           H  
ATOM   1244  CD  GLU A  78      19.184  11.987 -23.475  1.00 82.50           C  
ATOM   1245  OE1 GLU A  78      18.451  12.987 -23.313  1.00 82.50           O  
ATOM   1246  OE2 GLU A  78      19.935  11.521 -22.584  1.00 82.50           O  
ATOM   1247  N   LEU A  79      22.035   7.889 -26.119  1.00 77.30           N  
ATOM   1248  H   LEU A  79      21.256   7.474 -25.628  1.00 77.30           H  
ATOM   1249  CA  LEU A  79      23.274   7.125 -26.251  1.00 77.30           C  
ATOM   1250  HA  LEU A  79      24.084   7.739 -25.857  1.00 77.30           H  
ATOM   1251  C   LEU A  79      23.593   6.812 -27.721  1.00 77.30           C  
ATOM   1252  CB  LEU A  79      23.154   5.841 -25.412  1.00 77.30           C  
ATOM   1253  HB2 LEU A  79      22.918   6.113 -24.383  1.00 77.30           H  
ATOM   1254  HB3 LEU A  79      22.320   5.253 -25.795  1.00 77.30           H  
ATOM   1255  O   LEU A  79      24.755   6.895 -28.135  1.00 77.30           O  
ATOM   1256  CG  LEU A  79      24.419   4.966 -25.421  1.00 77.30           C  
ATOM   1257  HG  LEU A  79      24.688   4.710 -26.446  1.00 77.30           H  
ATOM   1258  CD1 LEU A  79      25.612   5.665 -24.762  1.00 77.30           C  
ATOM   1259 HD11 LEU A  79      25.336   5.992 -23.760  1.00 77.30           H  
ATOM   1260 HD12 LEU A  79      25.902   6.535 -25.352  1.00 77.30           H  
ATOM   1261 HD13 LEU A  79      26.463   4.987 -24.698  1.00 77.30           H  
ATOM   1262  CD2 LEU A  79      24.162   3.654 -24.682  1.00 77.30           C  
ATOM   1263 HD21 LEU A  79      23.878   3.867 -23.651  1.00 77.30           H  
ATOM   1264 HD22 LEU A  79      23.334   3.127 -25.155  1.00 77.30           H  
ATOM   1265 HD23 LEU A  79      25.051   3.024 -24.689  1.00 77.30           H  
ATOM   1266  N   GLN A  80      22.584   6.459 -28.520  1.00 80.35           N  
ATOM   1267  H   GLN A  80      21.661   6.381 -28.119  1.00 80.35           H  
ATOM   1268  CA  GLN A  80      22.745   6.230 -29.955  1.00 80.35           C  
ATOM   1269  HA  GLN A  80      23.560   5.524 -30.110  1.00 80.35           H  
ATOM   1270  C   GLN A  80      23.130   7.519 -30.693  1.00 80.35           C  
ATOM   1271  CB  GLN A  80      21.466   5.622 -30.550  1.00 80.35           C  
ATOM   1272  HB2 GLN A  80      20.598   6.202 -30.237  1.00 80.35           H  
ATOM   1273  HB3 GLN A  80      21.541   5.684 -31.636  1.00 80.35           H  
ATOM   1274  O   GLN A  80      24.049   7.492 -31.518  1.00 80.35           O  
ATOM   1275  CG  GLN A  80      21.263   4.146 -30.165  1.00 80.35           C  
ATOM   1276  HG2 GLN A  80      21.138   4.047 -29.087  1.00 80.35           H  
ATOM   1277  HG3 GLN A  80      22.146   3.574 -30.450  1.00 80.35           H  
ATOM   1278  CD  GLN A  80      20.058   3.524 -30.865  1.00 80.35           C  
ATOM   1279  NE2 GLN A  80      19.527   2.429 -30.379  1.00 80.35           N  
ATOM   1280 HE21 GLN A  80      19.562   2.279 -29.381  1.00 80.35           H  
ATOM   1281 HE22 GLN A  80      18.655   2.168 -30.817  1.00 80.35           H  
ATOM   1282  OE1 GLN A  80      19.611   3.965 -31.912  1.00 80.35           O  
ATOM   1283  N   GLN A  81      22.509   8.656 -30.360  1.00 79.15           N  
ATOM   1284  H   GLN A  81      21.757   8.613 -29.688  1.00 79.15           H  
ATOM   1285  CA  GLN A  81      22.860   9.957 -30.936  1.00 79.15           C  
ATOM   1286  HA  GLN A  81      22.786   9.890 -32.021  1.00 79.15           H  
ATOM   1287  C   GLN A  81      24.305  10.353 -30.614  1.00 79.15           C  
ATOM   1288  CB  GLN A  81      21.894  11.047 -30.452  1.00 79.15           C  
ATOM   1289  HB2 GLN A  81      21.774  10.986 -29.370  1.00 79.15           H  
ATOM   1290  HB3 GLN A  81      22.330  12.017 -30.692  1.00 79.15           H  
ATOM   1291  O   GLN A  81      25.034  10.766 -31.518  1.00 79.15           O  
ATOM   1292  CG  GLN A  81      20.519  10.962 -31.130  1.00 79.15           C  
ATOM   1293  HG2 GLN A  81      20.650  10.988 -32.212  1.00 79.15           H  
ATOM   1294  HG3 GLN A  81      20.034  10.020 -30.874  1.00 79.15           H  
ATOM   1295  CD  GLN A  81      19.599  12.114 -30.737  1.00 79.15           C  
ATOM   1296  NE2 GLN A  81      18.344  12.069 -31.120  1.00 79.15           N  
ATOM   1297 HE21 GLN A  81      17.768  12.811 -30.750  1.00 79.15           H  
ATOM   1298 HE22 GLN A  81      17.962  11.206 -31.481  1.00 79.15           H  
ATOM   1299  OE1 GLN A  81      19.986  13.096 -30.129  1.00 79.15           O  
ATOM   1300  N   MET A  82      24.764  10.161 -29.370  1.00 71.24           N  
ATOM   1301  H   MET A  82      24.110   9.871 -28.657  1.00 71.24           H  
ATOM   1302  CA  MET A  82      26.158  10.435 -28.996  1.00 71.24           C  
ATOM   1303  HA  MET A  82      26.384  11.473 -29.238  1.00 71.24           H  
ATOM   1304  C   MET A  82      27.154   9.575 -29.789  1.00 71.24           C  
ATOM   1305  CB  MET A  82      26.372  10.235 -27.490  1.00 71.24           C  
ATOM   1306  HB2 MET A  82      25.950   9.282 -27.171  1.00 71.24           H  
ATOM   1307  HB3 MET A  82      27.445  10.214 -27.303  1.00 71.24           H  
ATOM   1308  O   MET A  82      28.142  10.100 -30.306  1.00 71.24           O  
ATOM   1309  CG  MET A  82      25.779  11.374 -26.653  1.00 71.24           C  
ATOM   1310  HG2 MET A  82      25.949  12.316 -27.174  1.00 71.24           H  
ATOM   1311  HG3 MET A  82      24.702  11.236 -26.552  1.00 71.24           H  
ATOM   1312  SD  MET A  82      26.526  11.527 -25.006  1.00 71.24           S  
ATOM   1313  CE  MET A  82      25.945   9.989 -24.242  1.00 71.24           C  
ATOM   1314  HE1 MET A  82      24.857   9.952 -24.283  1.00 71.24           H  
ATOM   1315  HE2 MET A  82      26.262   9.959 -23.199  1.00 71.24           H  
ATOM   1316  HE3 MET A  82      26.357   9.130 -24.772  1.00 71.24           H  
ATOM   1317  N   LYS A  83      26.878   8.274 -29.960  1.00 79.02           N  
ATOM   1318  H   LYS A  83      26.048   7.906 -29.517  1.00 79.02           H  
ATOM   1319  CA  LYS A  83      27.722   7.378 -30.776  1.00 79.02           C  
ATOM   1320  HA  LYS A  83      28.749   7.428 -30.415  1.00 79.02           H  
ATOM   1321  C   LYS A  83      27.762   7.811 -32.244  1.00 79.02           C  
ATOM   1322  CB  LYS A  83      27.211   5.934 -30.667  1.00 79.02           C  
ATOM   1323  HB2 LYS A  83      27.675   5.337 -31.452  1.00 79.02           H  
ATOM   1324  HB3 LYS A  83      26.132   5.922 -30.824  1.00 79.02           H  
ATOM   1325  O   LYS A  83      28.825   7.798 -32.873  1.00 79.02           O  
ATOM   1326  CG  LYS A  83      27.545   5.290 -29.315  1.00 79.02           C  
ATOM   1327  HG2 LYS A  83      27.163   5.908 -28.502  1.00 79.02           H  
ATOM   1328  HG3 LYS A  83      28.627   5.206 -29.213  1.00 79.02           H  
ATOM   1329  CD  LYS A  83      26.911   3.896 -29.232  1.00 79.02           C  
ATOM   1330  HD2 LYS A  83      27.287   3.277 -30.046  1.00 79.02           H  
ATOM   1331  HD3 LYS A  83      25.831   4.003 -29.332  1.00 79.02           H  
ATOM   1332  CE  LYS A  83      27.234   3.240 -27.887  1.00 79.02           C  
ATOM   1333  HE2 LYS A  83      26.942   3.930 -27.096  1.00 79.02           H  
ATOM   1334  HE3 LYS A  83      28.311   3.086 -27.817  1.00 79.02           H  
ATOM   1335  NZ  LYS A  83      26.504   1.957 -27.729  1.00 79.02           N  
ATOM   1336  HZ1 LYS A  83      25.509   2.126 -27.767  1.00 79.02           H  
ATOM   1337  HZ2 LYS A  83      26.742   1.307 -28.465  1.00 79.02           H  
ATOM   1338  HZ3 LYS A  83      26.702   1.539 -26.831  1.00 79.02           H  
ATOM   1339  N   TYR A  84      26.621   8.214 -32.802  1.00 76.26           N  
ATOM   1340  H   TYR A  84      25.773   8.180 -32.256  1.00 76.26           H  
ATOM   1341  CA  TYR A  84      26.553   8.684 -34.185  1.00 76.26           C  
ATOM   1342  HA  TYR A  84      27.016   7.933 -34.825  1.00 76.26           H  
ATOM   1343  C   TYR A  84      27.331   9.995 -34.381  1.00 76.26           C  
ATOM   1344  CB  TYR A  84      25.092   8.809 -34.621  1.00 76.26           C  
ATOM   1345  HB2 TYR A  84      24.612   9.614 -34.064  1.00 76.26           H  
ATOM   1346  HB3 TYR A  84      24.570   7.884 -34.376  1.00 76.26           H  
ATOM   1347  O   TYR A  84      28.100  10.116 -35.335  1.00 76.26           O  
ATOM   1348  CG  TYR A  84      24.948   9.059 -36.109  1.00 76.26           C  
ATOM   1349  CD1 TYR A  84      24.768  10.368 -36.595  1.00 76.26           C  
ATOM   1350  HD1 TYR A  84      24.719  11.198 -35.906  1.00 76.26           H  
ATOM   1351  CD2 TYR A  84      25.022   7.979 -37.011  1.00 76.26           C  
ATOM   1352  HD2 TYR A  84      25.163   6.975 -36.637  1.00 76.26           H  
ATOM   1353  CE1 TYR A  84      24.647  10.594 -37.980  1.00 76.26           C  
ATOM   1354  HE1 TYR A  84      24.505  11.594 -38.362  1.00 76.26           H  
ATOM   1355  CE2 TYR A  84      24.907   8.201 -38.397  1.00 76.26           C  
ATOM   1356  HE2 TYR A  84      24.958   7.369 -39.083  1.00 76.26           H  
ATOM   1357  OH  TYR A  84      24.599   9.737 -40.219  1.00 76.26           O  
ATOM   1358  HH  TYR A  84      24.632   8.916 -40.715  1.00 76.26           H  
ATOM   1359  CZ  TYR A  84      24.718   9.513 -38.883  1.00 76.26           C  
ATOM   1360  N   LEU A  85      27.223  10.951 -33.452  1.00 76.37           N  
ATOM   1361  H   LEU A  85      26.575  10.810 -32.690  1.00 76.37           H  
ATOM   1362  CA  LEU A  85      27.982  12.209 -33.492  1.00 76.37           C  
ATOM   1363  HA  LEU A  85      27.803  12.701 -34.448  1.00 76.37           H  
ATOM   1364  C   LEU A  85      29.501  11.983 -33.404  1.00 76.37           C  
ATOM   1365  CB  LEU A  85      27.489  13.137 -32.367  1.00 76.37           C  
ATOM   1366  HB2 LEU A  85      27.450  12.567 -31.439  1.00 76.37           H  
ATOM   1367  HB3 LEU A  85      28.212  13.940 -32.228  1.00 76.37           H  
ATOM   1368  O   LEU A  85      30.265  12.612 -34.135  1.00 76.37           O  
ATOM   1369  CG  LEU A  85      26.109  13.769 -32.634  1.00 76.37           C  
ATOM   1370  HG  LEU A  85      25.394  12.997 -32.919  1.00 76.37           H  
ATOM   1371  CD1 LEU A  85      25.604  14.454 -31.364  1.00 76.37           C  
ATOM   1372 HD11 LEU A  85      24.623  14.892 -31.545  1.00 76.37           H  
ATOM   1373 HD12 LEU A  85      26.299  15.231 -31.046  1.00 76.37           H  
ATOM   1374 HD13 LEU A  85      25.501  13.714 -30.570  1.00 76.37           H  
ATOM   1375  CD2 LEU A  85      26.162  14.819 -33.750  1.00 76.37           C  
ATOM   1376 HD21 LEU A  85      25.181  15.279 -33.863  1.00 76.37           H  
ATOM   1377 HD22 LEU A  85      26.894  15.588 -33.505  1.00 76.37           H  
ATOM   1378 HD23 LEU A  85      26.431  14.351 -34.697  1.00 76.37           H  
ATOM   1379  N   GLU A  86      29.957  11.047 -32.567  1.00 77.09           N  
ATOM   1380  H   GLU A  86      29.306  10.600 -31.936  1.00 77.09           H  
ATOM   1381  CA  GLU A  86      31.385  10.728 -32.457  1.00 77.09           C  
ATOM   1382  HA  GLU A  86      31.933  11.655 -32.287  1.00 77.09           H  
ATOM   1383  C   GLU A  86      31.937  10.092 -33.747  1.00 77.09           C  
ATOM   1384  CB  GLU A  86      31.610   9.801 -31.252  1.00 77.09           C  
ATOM   1385  HB2 GLU A  86      31.202   8.815 -31.477  1.00 77.09           H  
ATOM   1386  HB3 GLU A  86      31.093  10.206 -30.382  1.00 77.09           H  
ATOM   1387  O   GLU A  86      33.005  10.472 -34.240  1.00 77.09           O  
ATOM   1388  CG  GLU A  86      33.107   9.684 -30.926  1.00 77.09           C  
ATOM   1389  HG2 GLU A  86      33.465  10.645 -30.558  1.00 77.09           H  
ATOM   1390  HG3 GLU A  86      33.656   9.458 -31.839  1.00 77.09           H  
ATOM   1391  CD  GLU A  86      33.442   8.591 -29.906  1.00 77.09           C  
ATOM   1392  OE1 GLU A  86      34.631   8.183 -29.925  1.00 77.09           O  
ATOM   1393  OE2 GLU A  86      32.543   8.104 -29.194  1.00 77.09           O  
ATOM   1394  N   THR A  87      31.209   9.127 -34.318  1.00 79.34           N  
ATOM   1395  H   THR A  87      30.350   8.855 -33.862  1.00 79.34           H  
ATOM   1396  CA  THR A  87      31.622   8.438 -35.554  1.00 79.34           C  
ATOM   1397  HA  THR A  87      32.651   8.101 -35.433  1.00 79.34           H  
ATOM   1398  C   THR A  87      31.613   9.369 -36.767  1.00 79.34           C  
ATOM   1399  CB  THR A  87      30.761   7.201 -35.847  1.00 79.34           C  
ATOM   1400  HB  THR A  87      31.039   6.808 -36.825  1.00 79.34           H  
ATOM   1401  O   THR A  87      32.564   9.358 -37.552  1.00 79.34           O  
ATOM   1402  CG2 THR A  87      30.957   6.091 -34.816  1.00 79.34           C  
ATOM   1403 HG21 THR A  87      30.753   6.456 -33.810  1.00 79.34           H  
ATOM   1404 HG22 THR A  87      30.282   5.266 -35.042  1.00 79.34           H  
ATOM   1405 HG23 THR A  87      31.984   5.729 -34.860  1.00 79.34           H  
ATOM   1406  OG1 THR A  87      29.394   7.517 -35.862  1.00 79.34           O  
ATOM   1407  HG1 THR A  87      29.129   7.730 -34.965  1.00 79.34           H  
ATOM   1408  N   THR A  88      30.600  10.230 -36.891  1.00 76.74           N  
ATOM   1409  H   THR A  88      29.844  10.173 -36.223  1.00 76.74           H  
ATOM   1410  CA  THR A  88      30.510  11.225 -37.971  1.00 76.74           C  
ATOM   1411  HA  THR A  88      30.642  10.711 -38.923  1.00 76.74           H  
ATOM   1412  C   THR A  88      31.619  12.271 -37.887  1.00 76.74           C  
ATOM   1413  CB  THR A  88      29.143  11.922 -38.013  1.00 76.74           C  
ATOM   1414  HB  THR A  88      29.214  12.793 -38.665  1.00 76.74           H  
ATOM   1415  O   THR A  88      32.227  12.584 -38.912  1.00 76.74           O  
ATOM   1416  CG2 THR A  88      28.050  11.010 -38.559  1.00 76.74           C  
ATOM   1417 HG21 THR A  88      27.113  11.567 -38.600  1.00 76.74           H  
ATOM   1418 HG22 THR A  88      28.306  10.690 -39.569  1.00 76.74           H  
ATOM   1419 HG23 THR A  88      27.923  10.130 -37.929  1.00 76.74           H  
ATOM   1420  OG1 THR A  88      28.738  12.348 -36.741  1.00 76.74           O  
ATOM   1421  HG1 THR A  88      28.439  11.572 -36.262  1.00 76.74           H  
ATOM   1422  N   ALA A  89      31.968  12.749 -36.687  1.00 77.70           N  
ATOM   1423  H   ALA A  89      31.395  12.518 -35.888  1.00 77.70           H  
ATOM   1424  CA  ALA A  89      33.089  13.671 -36.498  1.00 77.70           C  
ATOM   1425  HA  ALA A  89      32.932  14.543 -37.133  1.00 77.70           H  
ATOM   1426  C   ALA A  89      34.441  13.046 -36.899  1.00 77.70           C  
ATOM   1427  CB  ALA A  89      33.093  14.137 -35.038  1.00 77.70           C  
ATOM   1428  HB1 ALA A  89      33.904  14.847 -34.879  1.00 77.70           H  
ATOM   1429  HB2 ALA A  89      32.146  14.623 -34.805  1.00 77.70           H  
ATOM   1430  HB3 ALA A  89      33.224  13.284 -34.371  1.00 77.70           H  
ATOM   1431  O   ALA A  89      35.245  13.685 -37.585  1.00 77.70           O  
ATOM   1432  N   LYS A  90      34.680  11.777 -36.530  1.00 81.16           N  
ATOM   1433  H   LYS A  90      33.988  11.319 -35.956  1.00 81.16           H  
ATOM   1434  CA  LYS A  90      35.893  11.031 -36.922  1.00 81.16           C  
ATOM   1435  HA  LYS A  90      36.772  11.607 -36.632  1.00 81.16           H  
ATOM   1436  C   LYS A  90      35.994  10.858 -38.440  1.00 81.16           C  
ATOM   1437  CB  LYS A  90      35.926   9.667 -36.212  1.00 81.16           C  
ATOM   1438  HB2 LYS A  90      36.634   9.015 -36.723  1.00 81.16           H  
ATOM   1439  HB3 LYS A  90      34.940   9.205 -36.265  1.00 81.16           H  
ATOM   1440  O   LYS A  90      37.060  11.106 -39.006  1.00 81.16           O  
ATOM   1441  CG  LYS A  90      36.364   9.792 -34.745  1.00 81.16           C  
ATOM   1442  HG2 LYS A  90      37.405  10.113 -34.717  1.00 81.16           H  
ATOM   1443  HG3 LYS A  90      35.756  10.544 -34.242  1.00 81.16           H  
ATOM   1444  CD  LYS A  90      36.220   8.458 -33.996  1.00 81.16           C  
ATOM   1445  HD2 LYS A  90      36.739   7.669 -34.540  1.00 81.16           H  
ATOM   1446  HD3 LYS A  90      35.160   8.214 -33.930  1.00 81.16           H  
ATOM   1447  CE  LYS A  90      36.809   8.590 -32.586  1.00 81.16           C  
ATOM   1448  HE2 LYS A  90      36.432   9.509 -32.137  1.00 81.16           H  
ATOM   1449  HE3 LYS A  90      37.892   8.678 -32.670  1.00 81.16           H  
ATOM   1450  NZ  LYS A  90      36.451   7.454 -31.701  1.00 81.16           N  
ATOM   1451  HZ1 LYS A  90      35.527   7.599 -31.319  1.00 81.16           H  
ATOM   1452  HZ2 LYS A  90      36.996   7.460 -30.851  1.00 81.16           H  
ATOM   1453  HZ3 LYS A  90      36.487   6.552 -32.154  1.00 81.16           H  
ATOM   1454  N   LEU A  91      34.893  10.487 -39.096  1.00 77.20           N  
ATOM   1455  H   LEU A  91      34.062  10.284 -38.559  1.00 77.20           H  
ATOM   1456  CA  LEU A  91      34.833  10.352 -40.555  1.00 77.20           C  
ATOM   1457  HA  LEU A  91      35.628   9.679 -40.879  1.00 77.20           H  
ATOM   1458  C   LEU A  91      35.082  11.688 -41.265  1.00 77.20           C  
ATOM   1459  CB  LEU A  91      33.470   9.760 -40.957  1.00 77.20           C  
ATOM   1460  HB2 LEU A  91      32.694  10.223 -40.347  1.00 77.20           H  
ATOM   1461  HB3 LEU A  91      33.260  10.013 -41.996  1.00 77.20           H  
ATOM   1462  O   LEU A  91      35.853  11.726 -42.221  1.00 77.20           O  
ATOM   1463  CG  LEU A  91      33.401   8.230 -40.809  1.00 77.20           C  
ATOM   1464  HG  LEU A  91      33.833   7.932 -39.853  1.00 77.20           H  
ATOM   1465  CD1 LEU A  91      31.944   7.772 -40.843  1.00 77.20           C  
ATOM   1466 HD11 LEU A  91      31.400   8.221 -40.012  1.00 77.20           H  
ATOM   1467 HD12 LEU A  91      31.895   6.688 -40.741  1.00 77.20           H  
ATOM   1468 HD13 LEU A  91      31.478   8.066 -41.783  1.00 77.20           H  
ATOM   1469  CD2 LEU A  91      34.150   7.526 -41.944  1.00 77.20           C  
ATOM   1470 HD21 LEU A  91      33.738   7.819 -42.909  1.00 77.20           H  
ATOM   1471 HD22 LEU A  91      34.056   6.446 -41.830  1.00 77.20           H  
ATOM   1472 HD23 LEU A  91      35.211   7.777 -41.914  1.00 77.20           H  
ATOM   1473  N   HIS A  92      34.505  12.791 -40.776  1.00 76.65           N  
ATOM   1474  H   HIS A  92      33.848  12.700 -40.014  1.00 76.65           H  
ATOM   1475  CA  HIS A  92      34.737  14.123 -41.342  1.00 76.65           C  
ATOM   1476  HA  HIS A  92      34.448  14.101 -42.393  1.00 76.65           H  
ATOM   1477  C   HIS A  92      36.217  14.524 -41.311  1.00 76.65           C  
ATOM   1478  CB  HIS A  92      33.875  15.170 -40.617  1.00 76.65           C  
ATOM   1479  HB2 HIS A  92      34.465  16.069 -40.442  1.00 76.65           H  
ATOM   1480  HB3 HIS A  92      33.557  14.800 -39.642  1.00 76.65           H  
ATOM   1481  O   HIS A  92      36.745  14.993 -42.320  1.00 76.65           O  
ATOM   1482  CG  HIS A  92      32.675  15.577 -41.427  1.00 76.65           C  
ATOM   1483  CD2 HIS A  92      31.359  15.337 -41.142  1.00 76.65           C  
ATOM   1484  HD2 HIS A  92      30.983  14.808 -40.279  1.00 76.65           H  
ATOM   1485  ND1 HIS A  92      32.718  16.271 -42.615  1.00 76.65           N  
ATOM   1486  HD1 HIS A  92      33.550  16.637 -43.055  1.00 76.65           H  
ATOM   1487  CE1 HIS A  92      31.457  16.445 -43.037  1.00 76.65           C  
ATOM   1488  HE1 HIS A  92      31.170  16.974 -43.934  1.00 76.65           H  
ATOM   1489  NE2 HIS A  92      30.591  15.894 -42.174  1.00 76.65           N  
ATOM   1490  N   LEU A  93      36.905  14.283 -40.189  1.00 82.17           N  
ATOM   1491  H   LEU A  93      36.409  13.919 -39.388  1.00 82.17           H  
ATOM   1492  CA  LEU A  93      38.332  14.585 -40.061  1.00 82.17           C  
ATOM   1493  HA  LEU A  93      38.476  15.638 -40.303  1.00 82.17           H  
ATOM   1494  C   LEU A  93      39.180  13.762 -41.043  1.00 82.17           C  
ATOM   1495  CB  LEU A  93      38.763  14.328 -38.607  1.00 82.17           C  
ATOM   1496  HB2 LEU A  93      38.644  13.265 -38.395  1.00 82.17           H  
ATOM   1497  HB3 LEU A  93      38.101  14.876 -37.936  1.00 82.17           H  
ATOM   1498  O   LEU A  93      40.101  14.292 -41.667  1.00 82.17           O  
ATOM   1499  CG  LEU A  93      40.219  14.735 -38.314  1.00 82.17           C  
ATOM   1500  HG  LEU A  93      40.890  14.279 -39.042  1.00 82.17           H  
ATOM   1501  CD1 LEU A  93      40.409  16.254 -38.350  1.00 82.17           C  
ATOM   1502 HD11 LEU A  93      39.716  16.733 -37.658  1.00 82.17           H  
ATOM   1503 HD12 LEU A  93      41.431  16.509 -38.070  1.00 82.17           H  
ATOM   1504 HD13 LEU A  93      40.221  16.631 -39.355  1.00 82.17           H  
ATOM   1505  CD2 LEU A  93      40.632  14.232 -36.931  1.00 82.17           C  
ATOM   1506 HD21 LEU A  93      41.667  14.506 -36.729  1.00 82.17           H  
ATOM   1507 HD22 LEU A  93      39.986  14.670 -36.170  1.00 82.17           H  
ATOM   1508 HD23 LEU A  93      40.541  13.146 -36.896  1.00 82.17           H  
ATOM   1509  N   GLN A  94      38.867  12.473 -41.199  1.00 81.40           N  
ATOM   1510  H   GLN A  94      38.097  12.094 -40.667  1.00 81.40           H  
ATOM   1511  CA  GLN A  94      39.555  11.608 -42.159  1.00 81.40           C  
ATOM   1512  HA  GLN A  94      40.630  11.666 -41.983  1.00 81.40           H  
ATOM   1513  C   GLN A  94      39.317  12.061 -43.602  1.00 81.40           C  
ATOM   1514  CB  GLN A  94      39.103  10.155 -41.974  1.00 81.40           C  
ATOM   1515  HB2 GLN A  94      39.456   9.568 -42.821  1.00 81.40           H  
ATOM   1516  HB3 GLN A  94      38.015  10.105 -41.949  1.00 81.40           H  
ATOM   1517  O   GLN A  94      40.260  12.085 -44.396  1.00 81.40           O  
ATOM   1518  CG  GLN A  94      39.685   9.544 -40.693  1.00 81.40           C  
ATOM   1519  HG2 GLN A  94      40.770   9.635 -40.723  1.00 81.40           H  
ATOM   1520  HG3 GLN A  94      39.322  10.083 -39.818  1.00 81.40           H  
ATOM   1521  CD  GLN A  94      39.317   8.073 -40.544  1.00 81.40           C  
ATOM   1522  NE2 GLN A  94      40.194   7.258 -40.001  1.00 81.40           N  
ATOM   1523 HE21 GLN A  94      41.100   7.593 -39.704  1.00 81.40           H  
ATOM   1524 HE22 GLN A  94      39.906   6.291 -39.954  1.00 81.40           H  
ATOM   1525  OE1 GLN A  94      38.248   7.616 -40.905  1.00 81.40           O  
ATOM   1526  N   LEU A  95      38.091  12.481 -43.928  1.00 79.39           N  
ATOM   1527  H   LEU A  95      37.356  12.411 -43.239  1.00 79.39           H  
ATOM   1528  CA  LEU A  95      37.750  12.981 -45.256  1.00 79.39           C  
ATOM   1529  HA  LEU A  95      38.042  12.220 -45.980  1.00 79.39           H  
ATOM   1530  C   LEU A  95      38.525  14.265 -45.587  1.00 79.39           C  
ATOM   1531  CB  LEU A  95      36.230  13.205 -45.351  1.00 79.39           C  
ATOM   1532  HB2 LEU A  95      36.002  14.218 -45.021  1.00 79.39           H  
ATOM   1533  HB3 LEU A  95      35.704  12.524 -44.681  1.00 79.39           H  
ATOM   1534  O   LEU A  95      39.101  14.367 -46.667  1.00 79.39           O  
ATOM   1535  CG  LEU A  95      35.714  12.982 -46.785  1.00 79.39           C  
ATOM   1536  HG  LEU A  95      36.510  13.180 -47.502  1.00 79.39           H  
ATOM   1537  CD1 LEU A  95      35.229  11.540 -46.961  1.00 79.39           C  
ATOM   1538 HD11 LEU A  95      34.393  11.338 -46.291  1.00 79.39           H  
ATOM   1539 HD12 LEU A  95      36.041  10.850 -46.734  1.00 79.39           H  
ATOM   1540 HD13 LEU A  95      34.909  11.381 -47.991  1.00 79.39           H  
ATOM   1541  CD2 LEU A  95      34.556  13.924 -47.103  1.00 79.39           C  
ATOM   1542 HD21 LEU A  95      34.200  13.739 -48.117  1.00 79.39           H  
ATOM   1543 HD22 LEU A  95      34.899  14.956 -47.036  1.00 79.39           H  
ATOM   1544 HD23 LEU A  95      33.741  13.766 -46.396  1.00 79.39           H  
ATOM   1545  N   GLU A  96      38.621  15.211 -44.646  1.00 82.72           N  
ATOM   1546  H   GLU A  96      38.100  15.095 -43.789  1.00 82.72           H  
ATOM   1547  CA  GLU A  96      39.427  16.427 -44.825  1.00 82.72           C  
ATOM   1548  HA  GLU A  96      39.094  16.964 -45.714  1.00 82.72           H  
ATOM   1549  C   GLU A  96      40.919  16.127 -45.001  1.00 82.72           C  
ATOM   1550  CB  GLU A  96      39.317  17.345 -43.607  1.00 82.72           C  
ATOM   1551  HB2 GLU A  96      39.421  16.762 -42.692  1.00 82.72           H  
ATOM   1552  HB3 GLU A  96      40.161  18.033 -43.665  1.00 82.72           H  
ATOM   1553  O   GLU A  96      41.602  16.776 -45.796  1.00 82.72           O  
ATOM   1554  CG  GLU A  96      38.038  18.183 -43.542  1.00 82.72           C  
ATOM   1555  HG2 GLU A  96      37.890  18.669 -44.506  1.00 82.72           H  
ATOM   1556  HG3 GLU A  96      37.187  17.530 -43.350  1.00 82.72           H  
ATOM   1557  CD  GLU A  96      38.140  19.262 -42.449  1.00 82.72           C  
ATOM   1558  OE1 GLU A  96      37.109  19.925 -42.211  1.00 82.72           O  
ATOM   1559  OE2 GLU A  96      39.263  19.458 -41.904  1.00 82.72           O  
ATOM   1560  N   GLN A  97      41.456  15.162 -44.249  1.00 84.84           N  
ATOM   1561  H   GLN A  97      40.865  14.685 -43.583  1.00 84.84           H  
ATOM   1562  CA  GLN A  97      42.850  14.745 -44.400  1.00 84.84           C  
ATOM   1563  HA  GLN A  97      43.496  15.620 -44.329  1.00 84.84           H  
ATOM   1564  C   GLN A  97      43.095  14.115 -45.773  1.00 84.84           C  
ATOM   1565  CB  GLN A  97      43.229  13.754 -43.295  1.00 84.84           C  
ATOM   1566  HB2 GLN A  97      42.455  12.991 -43.209  1.00 84.84           H  
ATOM   1567  HB3 GLN A  97      44.163  13.263 -43.568  1.00 84.84           H  
ATOM   1568  O   GLN A  97      44.125  14.381 -46.397  1.00 84.84           O  
ATOM   1569  CG  GLN A  97      43.432  14.440 -41.938  1.00 84.84           C  
ATOM   1570  HG2 GLN A  97      44.256  15.150 -42.018  1.00 84.84           H  
ATOM   1571  HG3 GLN A  97      42.536  14.994 -41.659  1.00 84.84           H  
ATOM   1572  CD  GLN A  97      43.756  13.444 -40.829  1.00 84.84           C  
ATOM   1573  NE2 GLN A  97      44.032  13.913 -39.633  1.00 84.84           N  
ATOM   1574 HE21 GLN A  97      43.929  14.898 -39.431  1.00 84.84           H  
ATOM   1575 HE22 GLN A  97      44.212  13.217 -38.924  1.00 84.84           H  
ATOM   1576  OE1 GLN A  97      43.801  12.237 -41.005  1.00 84.84           O  
ATOM   1577  N   MET A  98      42.155  13.304 -46.260  1.00 76.27           N  
ATOM   1578  H   MET A  98      41.339  13.110 -45.697  1.00 76.27           H  
ATOM   1579  CA  MET A  98      42.223  12.737 -47.604  1.00 76.27           C  
ATOM   1580  HA  MET A  98      43.187  12.246 -47.731  1.00 76.27           H  
ATOM   1581  C   MET A  98      42.143  13.816 -48.683  1.00 76.27           C  
ATOM   1582  CB  MET A  98      41.121  11.694 -47.807  1.00 76.27           C  
ATOM   1583  HB2 MET A  98      41.023  11.513 -48.877  1.00 76.27           H  
ATOM   1584  HB3 MET A  98      40.166  12.064 -47.434  1.00 76.27           H  
ATOM   1585  O   MET A  98      42.956  13.786 -49.603  1.00 76.27           O  
ATOM   1586  CG  MET A  98      41.473  10.374 -47.115  1.00 76.27           C  
ATOM   1587  HG2 MET A  98      41.469  10.528 -46.036  1.00 76.27           H  
ATOM   1588  HG3 MET A  98      42.480  10.080 -47.412  1.00 76.27           H  
ATOM   1589  SD  MET A  98      40.357   9.001 -47.501  1.00 76.27           S  
ATOM   1590  CE  MET A  98      40.592   8.859 -49.296  1.00 76.27           C  
ATOM   1591  HE1 MET A  98      40.174   7.912 -49.637  1.00 76.27           H  
ATOM   1592  HE2 MET A  98      41.656   8.876 -49.532  1.00 76.27           H  
ATOM   1593  HE3 MET A  98      40.083   9.677 -49.805  1.00 76.27           H  
ATOM   1594  N   ASP A  99      41.245  14.792 -48.549  1.00 78.34           N  
ATOM   1595  H   ASP A  99      40.570  14.739 -47.799  1.00 78.34           H  
ATOM   1596  CA  ASP A  99      41.101  15.880 -49.521  1.00 78.34           C  
ATOM   1597  HA  ASP A  99      40.903  15.445 -50.501  1.00 78.34           H  
ATOM   1598  C   ASP A  99      42.388  16.713 -49.635  1.00 78.34           C  
ATOM   1599  CB  ASP A  99      39.896  16.748 -49.139  1.00 78.34           C  
ATOM   1600  HB2 ASP A  99      40.122  17.324 -48.242  1.00 78.34           H  
ATOM   1601  HB3 ASP A  99      39.041  16.105 -48.927  1.00 78.34           H  
ATOM   1602  O   ASP A  99      42.880  16.970 -50.735  1.00 78.34           O  
ATOM   1603  CG  ASP A  99      39.525  17.676 -50.294  1.00 78.34           C  
ATOM   1604  OD1 ASP A  99      39.130  17.137 -51.349  1.00 78.34           O  
ATOM   1605  OD2 ASP A  99      39.688  18.906 -50.131  1.00 78.34           O  
ATOM   1606  N   ARG A 100      43.035  17.030 -48.501  1.00 83.76           N  
ATOM   1607  H   ARG A 100      42.579  16.804 -47.629  1.00 83.76           H  
ATOM   1608  CA  ARG A 100      44.358  17.686 -48.496  1.00 83.76           C  
ATOM   1609  HA  ARG A 100      44.286  18.633 -49.030  1.00 83.76           H  
ATOM   1610  C   ARG A 100      45.404  16.865 -49.253  1.00 83.76           C  
ATOM   1611  CB  ARG A 100      44.828  17.955 -47.060  1.00 83.76           C  
ATOM   1612  HB2 ARG A 100      45.868  18.281 -47.087  1.00 83.76           H  
ATOM   1613  HB3 ARG A 100      44.772  17.030 -46.486  1.00 83.76           H  
ATOM   1614  O   ARG A 100      46.110  17.406 -50.100  1.00 83.76           O  
ATOM   1615  CG  ARG A 100      43.998  19.043 -46.364  1.00 83.76           C  
ATOM   1616  HG2 ARG A 100      44.093  19.982 -46.910  1.00 83.76           H  
ATOM   1617  HG3 ARG A 100      42.946  18.761 -46.372  1.00 83.76           H  
ATOM   1618  CD  ARG A 100      44.480  19.249 -44.920  1.00 83.76           C  
ATOM   1619  HD2 ARG A 100      45.065  18.384 -44.608  1.00 83.76           H  
ATOM   1620  HD3 ARG A 100      45.126  20.127 -44.898  1.00 83.76           H  
ATOM   1621  NE  ARG A 100      43.350  19.399 -43.979  1.00 83.76           N  
ATOM   1622  HE  ARG A 100      42.476  18.972 -44.253  1.00 83.76           H  
ATOM   1623  NH1 ARG A 100      44.434  20.594 -42.351  1.00 83.76           N  
ATOM   1624 HH11 ARG A 100      44.408  21.057 -41.454  1.00 83.76           H  
ATOM   1625 HH12 ARG A 100      45.260  20.601 -42.932  1.00 83.76           H  
ATOM   1626  NH2 ARG A 100      42.295  20.011 -42.039  1.00 83.76           N  
ATOM   1627 HH21 ARG A 100      41.401  19.642 -42.330  1.00 83.76           H  
ATOM   1628 HH22 ARG A 100      42.272  20.492 -41.151  1.00 83.76           H  
ATOM   1629  CZ  ARG A 100      43.359  19.996 -42.799  1.00 83.76           C  
ATOM   1630  N   ARG A 101      45.468  15.552 -49.002  1.00 83.23           N  
ATOM   1631  H   ARG A 101      44.812  15.175 -48.333  1.00 83.23           H  
ATOM   1632  CA  ARG A 101      46.424  14.653 -49.672  1.00 83.23           C  
ATOM   1633  HA  ARG A 101      47.426  15.070 -49.572  1.00 83.23           H  
ATOM   1634  C   ARG A 101      46.173  14.550 -51.177  1.00 83.23           C  
ATOM   1635  CB  ARG A 101      46.379  13.260 -49.032  1.00 83.23           C  
ATOM   1636  HB2 ARG A 101      46.924  12.568 -49.674  1.00 83.23           H  
ATOM   1637  HB3 ARG A 101      45.346  12.920 -48.968  1.00 83.23           H  
ATOM   1638  O   ARG A 101      47.135  14.515 -51.940  1.00 83.23           O  
ATOM   1639  CG  ARG A 101      47.016  13.239 -47.634  1.00 83.23           C  
ATOM   1640  HG2 ARG A 101      46.541  13.987 -46.999  1.00 83.23           H  
ATOM   1641  HG3 ARG A 101      48.074  13.488 -47.712  1.00 83.23           H  
ATOM   1642  CD  ARG A 101      46.858  11.862 -46.978  1.00 83.23           C  
ATOM   1643  HD2 ARG A 101      45.798  11.610 -46.954  1.00 83.23           H  
ATOM   1644  HD3 ARG A 101      47.220  11.928 -45.952  1.00 83.23           H  
ATOM   1645  NE  ARG A 101      47.618  10.823 -47.703  1.00 83.23           N  
ATOM   1646  HE  ARG A 101      48.231  11.147 -48.437  1.00 83.23           H  
ATOM   1647  NH1 ARG A 101      46.793   8.991 -46.589  1.00 83.23           N  
ATOM   1648 HH11 ARG A 101      46.719   7.989 -46.481  1.00 83.23           H  
ATOM   1649 HH12 ARG A 101      46.216   9.600 -46.026  1.00 83.23           H  
ATOM   1650  NH2 ARG A 101      48.264   8.705 -48.241  1.00 83.23           N  
ATOM   1651 HH21 ARG A 101      48.174   7.708 -48.112  1.00 83.23           H  
ATOM   1652 HH22 ARG A 101      48.845   9.064 -48.986  1.00 83.23           H  
ATOM   1653  CZ  ARG A 101      47.556   9.517 -47.506  1.00 83.23           C  
ATOM   1654  N   VAL A 102      44.912  14.505 -51.607  1.00 77.48           N  
ATOM   1655  H   VAL A 102      44.170  14.520 -50.923  1.00 77.48           H  
ATOM   1656  CA  VAL A 102      44.550  14.477 -53.033  1.00 77.48           C  
ATOM   1657  HA  VAL A 102      45.120  13.689 -53.526  1.00 77.48           H  
ATOM   1658  C   VAL A 102      44.949  15.789 -53.706  1.00 77.48           C  
ATOM   1659  CB  VAL A 102      43.053  14.164 -53.225  1.00 77.48           C  
ATOM   1660  HB  VAL A 102      42.459  14.836 -52.606  1.00 77.48           H  
ATOM   1661  O   VAL A 102      45.629  15.754 -54.729  1.00 77.48           O  
ATOM   1662  CG1 VAL A 102      42.612  14.318 -54.687  1.00 77.48           C  
ATOM   1663 HG11 VAL A 102      41.574  14.003 -54.795  1.00 77.48           H  
ATOM   1664 HG12 VAL A 102      43.243  13.719 -55.344  1.00 77.48           H  
ATOM   1665 HG13 VAL A 102      42.667  15.363 -54.993  1.00 77.48           H  
ATOM   1666  CG2 VAL A 102      42.759  12.713 -52.818  1.00 77.48           C  
ATOM   1667 HG21 VAL A 102      43.066  12.533 -51.788  1.00 77.48           H  
ATOM   1668 HG22 VAL A 102      43.289  12.022 -53.473  1.00 77.48           H  
ATOM   1669 HG23 VAL A 102      41.687  12.527 -52.890  1.00 77.48           H  
ATOM   1670  N   ASN A 103      44.633  16.933 -53.096  1.00 78.22           N  
ATOM   1671  H   ASN A 103      44.050  16.896 -52.272  1.00 78.22           H  
ATOM   1672  CA  ASN A 103      45.013  18.250 -53.613  1.00 78.22           C  
ATOM   1673  HA  ASN A 103      44.586  18.374 -54.608  1.00 78.22           H  
ATOM   1674  C   ASN A 103      46.541  18.406 -53.758  1.00 78.22           C  
ATOM   1675  CB  ASN A 103      44.420  19.319 -52.677  1.00 78.22           C  
ATOM   1676  HB2 ASN A 103      44.638  19.065 -51.639  1.00 78.22           H  
ATOM   1677  HB3 ASN A 103      44.884  20.281 -52.895  1.00 78.22           H  
ATOM   1678  O   ASN A 103      47.029  18.949 -54.755  1.00 78.22           O  
ATOM   1679  CG  ASN A 103      42.921  19.498 -52.864  1.00 78.22           C  
ATOM   1680  ND2 ASN A 103      42.172  19.658 -51.800  1.00 78.22           N  
ATOM   1681 HD21 ASN A 103      41.173  19.606 -51.938  1.00 78.22           H  
ATOM   1682 HD22 ASN A 103      42.508  19.327 -50.906  1.00 78.22           H  
ATOM   1683  OD1 ASN A 103      42.430  19.560 -53.974  1.00 78.22           O  
ATOM   1684  N   ASP A 104      47.318  17.893 -52.801  1.00 83.28           N  
ATOM   1685  H   ASP A 104      46.881  17.543 -51.960  1.00 83.28           H  
ATOM   1686  CA  ASP A 104      48.783  17.899 -52.875  1.00 83.28           C  
ATOM   1687  HA  ASP A 104      49.119  18.910 -53.106  1.00 83.28           H  
ATOM   1688  C   ASP A 104      49.312  16.993 -53.999  1.00 83.28           C  
ATOM   1689  CB  ASP A 104      49.378  17.496 -51.517  1.00 83.28           C  
ATOM   1690  HB2 ASP A 104      50.440  17.294 -51.653  1.00 83.28           H  
ATOM   1691  HB3 ASP A 104      48.904  16.577 -51.172  1.00 83.28           H  
ATOM   1692  O   ASP A 104      50.222  17.386 -54.740  1.00 83.28           O  
ATOM   1693  CG  ASP A 104      49.246  18.584 -50.442  1.00 83.28           C  
ATOM   1694  OD1 ASP A 104      49.095  19.778 -50.813  1.00 83.28           O  
ATOM   1695  OD2 ASP A 104      49.380  18.217 -49.254  1.00 83.28           O  
ATOM   1696  N   LEU A 105      48.714  15.811 -54.186  1.00 79.87           N  
ATOM   1697  H   LEU A 105      47.967  15.553 -53.557  1.00 79.87           H  
ATOM   1698  CA  LEU A 105      49.050  14.904 -55.287  1.00 79.87           C  
ATOM   1699  HA  LEU A 105      50.128  14.745 -55.286  1.00 79.87           H  
ATOM   1700  C   LEU A 105      48.707  15.503 -56.658  1.00 79.87           C  
ATOM   1701  CB  LEU A 105      48.334  13.555 -55.095  1.00 79.87           C  
ATOM   1702  HB2 LEU A 105      48.338  13.016 -56.042  1.00 79.87           H  
ATOM   1703  HB3 LEU A 105      47.293  13.746 -54.835  1.00 79.87           H  
ATOM   1704  O   LEU A 105      49.506  15.384 -57.589  1.00 79.87           O  
ATOM   1705  CG  LEU A 105      48.960  12.645 -54.024  1.00 79.87           C  
ATOM   1706  HG  LEU A 105      49.088  13.194 -53.091  1.00 79.87           H  
ATOM   1707  CD1 LEU A 105      48.039  11.450 -53.771  1.00 79.87           C  
ATOM   1708 HD11 LEU A 105      48.472  10.802 -53.009  1.00 79.87           H  
ATOM   1709 HD12 LEU A 105      47.074  11.810 -53.412  1.00 79.87           H  
ATOM   1710 HD13 LEU A 105      47.891  10.884 -54.690  1.00 79.87           H  
ATOM   1711  CD2 LEU A 105      50.325  12.102 -54.463  1.00 79.87           C  
ATOM   1712 HD21 LEU A 105      50.702  11.411 -53.709  1.00 79.87           H  
ATOM   1713 HD22 LEU A 105      51.041  12.918 -54.563  1.00 79.87           H  
ATOM   1714 HD23 LEU A 105      50.232  11.579 -55.415  1.00 79.87           H  
ATOM   1715  N   GLU A 106      47.567  16.183 -56.797  1.00 75.37           N  
ATOM   1716  H   GLU A 106      46.924  16.209 -56.018  1.00 75.37           H  
ATOM   1717  CA  GLU A 106      47.185  16.861 -58.040  1.00 75.37           C  
ATOM   1718  HA  GLU A 106      47.202  16.140 -58.859  1.00 75.37           H  
ATOM   1719  C   GLU A 106      48.171  17.975 -58.402  1.00 75.37           C  
ATOM   1720  CB  GLU A 106      45.770  17.441 -57.938  1.00 75.37           C  
ATOM   1721  HB2 GLU A 106      45.665  18.002 -57.010  1.00 75.37           H  
ATOM   1722  HB3 GLU A 106      45.634  18.125 -58.776  1.00 75.37           H  
ATOM   1723  O   GLU A 106      48.639  18.048 -59.546  1.00 75.37           O  
ATOM   1724  CG  GLU A 106      44.686  16.357 -58.026  1.00 75.37           C  
ATOM   1725  HG2 GLU A 106      44.721  15.725 -57.139  1.00 75.37           H  
ATOM   1726  HG3 GLU A 106      44.906  15.728 -58.889  1.00 75.37           H  
ATOM   1727  CD  GLU A 106      43.277  16.945 -58.191  1.00 75.37           C  
ATOM   1728  OE1 GLU A 106      42.394  16.162 -58.608  1.00 75.37           O  
ATOM   1729  OE2 GLU A 106      43.121  18.173 -58.012  1.00 75.37           O  
ATOM   1730  N   ARG A 107      48.567  18.794 -57.418  1.00 78.49           N  
ATOM   1731  H   ARG A 107      48.134  18.679 -56.513  1.00 78.49           H  
ATOM   1732  CA  ARG A 107      49.609  19.818 -57.597  1.00 78.49           C  
ATOM   1733  HA  ARG A 107      49.322  20.484 -58.411  1.00 78.49           H  
ATOM   1734  C   ARG A 107      50.943  19.198 -57.994  1.00 78.49           C  
ATOM   1735  CB  ARG A 107      49.775  20.624 -56.305  1.00 78.49           C  
ATOM   1736  HB2 ARG A 107      49.833  19.942 -55.457  1.00 78.49           H  
ATOM   1737  HB3 ARG A 107      50.708  21.186 -56.354  1.00 78.49           H  
ATOM   1738  O   ARG A 107      51.611  19.698 -58.904  1.00 78.49           O  
ATOM   1739  CG  ARG A 107      48.630  21.618 -56.091  1.00 78.49           C  
ATOM   1740  HG2 ARG A 107      48.644  22.369 -56.880  1.00 78.49           H  
ATOM   1741  HG3 ARG A 107      47.672  21.097 -56.110  1.00 78.49           H  
ATOM   1742  CD  ARG A 107      48.818  22.288 -54.731  1.00 78.49           C  
ATOM   1743  HD2 ARG A 107      49.786  22.789 -54.705  1.00 78.49           H  
ATOM   1744  HD3 ARG A 107      48.804  21.509 -53.968  1.00 78.49           H  
ATOM   1745  NE  ARG A 107      47.752  23.263 -54.452  1.00 78.49           N  
ATOM   1746  HE  ARG A 107      47.094  23.451 -55.195  1.00 78.49           H  
ATOM   1747  NH1 ARG A 107      48.226  23.522 -52.219  1.00 78.49           N  
ATOM   1748 HH11 ARG A 107      48.831  22.714 -52.256  1.00 78.49           H  
ATOM   1749 HH12 ARG A 107      47.964  23.865 -51.306  1.00 78.49           H  
ATOM   1750  NH2 ARG A 107      46.528  24.652 -53.132  1.00 78.49           N  
ATOM   1751 HH21 ARG A 107      46.312  25.014 -52.214  1.00 78.49           H  
ATOM   1752 HH22 ARG A 107      45.893  24.820 -53.899  1.00 78.49           H  
ATOM   1753  CZ  ARG A 107      47.513  23.809 -53.274  1.00 78.49           C  
ATOM   1754  N   TRP A 108      51.331  18.098 -57.351  1.00 81.65           N  
ATOM   1755  H   TRP A 108      50.759  17.757 -56.592  1.00 81.65           H  
ATOM   1756  CA  TRP A 108      52.562  17.387 -57.684  1.00 81.65           C  
ATOM   1757  HA  TRP A 108      53.394  18.088 -57.624  1.00 81.65           H  
ATOM   1758  C   TRP A 108      52.531  16.848 -59.120  1.00 81.65           C  
ATOM   1759  CB  TRP A 108      52.812  16.283 -56.656  1.00 81.65           C  
ATOM   1760  HB2 TRP A 108      52.803  16.719 -55.658  1.00 81.65           H  
ATOM   1761  HB3 TRP A 108      52.005  15.552 -56.702  1.00 81.65           H  
ATOM   1762  O   TRP A 108      53.465  17.093 -59.889  1.00 81.65           O  
ATOM   1763  CG  TRP A 108      54.112  15.573 -56.852  1.00 81.65           C  
ATOM   1764  CD1 TRP A 108      55.299  15.945 -56.323  1.00 81.65           C  
ATOM   1765  HD1 TRP A 108      55.438  16.789 -55.663  1.00 81.65           H  
ATOM   1766  CD2 TRP A 108      54.374  14.361 -57.621  1.00 81.65           C  
ATOM   1767  CE2 TRP A 108      55.764  14.058 -57.518  1.00 81.65           C  
ATOM   1768  CE3 TRP A 108      53.572  13.475 -58.373  1.00 81.65           C  
ATOM   1769  HE3 TRP A 108      52.510  13.657 -58.440  1.00 81.65           H  
ATOM   1770  NE1 TRP A 108      56.279  15.054 -56.715  1.00 81.65           N  
ATOM   1771  HE1 TRP A 108      57.224  15.075 -56.359  1.00 81.65           H  
ATOM   1772  CH2 TRP A 108      55.509  12.068 -58.869  1.00 81.65           C  
ATOM   1773  HH2 TRP A 108      55.925  11.182 -59.326  1.00 81.65           H  
ATOM   1774  CZ2 TRP A 108      56.334  12.933 -58.130  1.00 81.65           C  
ATOM   1775  HZ2 TRP A 108      57.386  12.718 -58.010  1.00 81.65           H  
ATOM   1776  CZ3 TRP A 108      54.134  12.341 -58.991  1.00 81.65           C  
ATOM   1777  HZ3 TRP A 108      53.500  11.658 -59.537  1.00 81.65           H  
ATOM   1778  N   MET A 109      51.433  16.208 -59.535  1.00 70.20           N  
ATOM   1779  H   MET A 109      50.694  16.046 -58.866  1.00 70.20           H  
ATOM   1780  CA  MET A 109      51.274  15.703 -60.901  1.00 70.20           C  
ATOM   1781  HA  MET A 109      52.105  15.037 -61.129  1.00 70.20           H  
ATOM   1782  C   MET A 109      51.286  16.817 -61.949  1.00 70.20           C  
ATOM   1783  CB  MET A 109      49.963  14.928 -61.050  1.00 70.20           C  
ATOM   1784  HB2 MET A 109      49.765  14.822 -62.117  1.00 70.20           H  
ATOM   1785  HB3 MET A 109      49.139  15.489 -60.609  1.00 70.20           H  
ATOM   1786  O   MET A 109      51.900  16.651 -63.007  1.00 70.20           O  
ATOM   1787  CG  MET A 109      50.009  13.521 -60.454  1.00 70.20           C  
ATOM   1788  HG2 MET A 109      49.715  13.560 -59.406  1.00 70.20           H  
ATOM   1789  HG3 MET A 109      51.028  13.138 -60.508  1.00 70.20           H  
ATOM   1790  SD  MET A 109      48.937  12.356 -61.345  1.00 70.20           S  
ATOM   1791  CE  MET A 109      47.340  13.208 -61.203  1.00 70.20           C  
ATOM   1792  HE1 MET A 109      46.553  12.578 -61.617  1.00 70.20           H  
ATOM   1793  HE2 MET A 109      47.121  13.396 -60.152  1.00 70.20           H  
ATOM   1794  HE3 MET A 109      47.365  14.157 -61.739  1.00 70.20           H  
ATOM   1795  N   TYR A 110      50.638  17.952 -61.676  1.00 72.86           N  
ATOM   1796  H   TYR A 110      50.108  18.016 -60.818  1.00 72.86           H  
ATOM   1797  CA  TYR A 110      50.665  19.109 -62.569  1.00 72.86           C  
ATOM   1798  HA  TYR A 110      50.263  18.814 -63.539  1.00 72.86           H  
ATOM   1799  C   TYR A 110      52.103  19.601 -62.795  1.00 72.86           C  
ATOM   1800  CB  TYR A 110      49.770  20.213 -61.993  1.00 72.86           C  
ATOM   1801  HB2 TYR A 110      48.766  19.815 -61.848  1.00 72.86           H  
ATOM   1802  HB3 TYR A 110      50.146  20.512 -61.015  1.00 72.86           H  
ATOM   1803  O   TYR A 110      52.527  19.802 -63.937  1.00 72.86           O  
ATOM   1804  CG  TYR A 110      49.682  21.430 -62.889  1.00 72.86           C  
ATOM   1805  CD1 TYR A 110      50.463  22.569 -62.613  1.00 72.86           C  
ATOM   1806  HD1 TYR A 110      51.113  22.584 -61.750  1.00 72.86           H  
ATOM   1807  CD2 TYR A 110      48.827  21.414 -64.007  1.00 72.86           C  
ATOM   1808  HD2 TYR A 110      48.210  20.548 -64.200  1.00 72.86           H  
ATOM   1809  CE1 TYR A 110      50.378  23.700 -63.447  1.00 72.86           C  
ATOM   1810  HE1 TYR A 110      50.958  24.582 -63.218  1.00 72.86           H  
ATOM   1811  CE2 TYR A 110      48.764  22.530 -64.863  1.00 72.86           C  
ATOM   1812  HE2 TYR A 110      48.110  22.534 -65.722  1.00 72.86           H  
ATOM   1813  OH  TYR A 110      49.488  24.740 -65.421  1.00 72.86           O  
ATOM   1814  HH  TYR A 110      49.920  25.516 -65.057  1.00 72.86           H  
ATOM   1815  CZ  TYR A 110      49.536  23.675 -64.580  1.00 72.86           C  
ATOM   1816  N   ASN A 111      52.894  19.686 -61.722  1.00 76.00           N  
ATOM   1817  H   ASN A 111      52.482  19.513 -60.815  1.00 76.00           H  
ATOM   1818  CA  ASN A 111      54.302  20.072 -61.788  1.00 76.00           C  
ATOM   1819  HA  ASN A 111      54.379  21.017 -62.326  1.00 76.00           H  
ATOM   1820  C   ASN A 111      55.156  19.057 -62.563  1.00 76.00           C  
ATOM   1821  CB  ASN A 111      54.823  20.275 -60.356  1.00 76.00           C  
ATOM   1822  HB2 ASN A 111      55.908  20.376 -60.376  1.00 76.00           H  
ATOM   1823  HB3 ASN A 111      54.570  19.411 -59.742  1.00 76.00           H  
ATOM   1824  O   ASN A 111      55.974  19.454 -63.396  1.00 76.00           O  
ATOM   1825  CG  ASN A 111      54.267  21.530 -59.710  1.00 76.00           C  
ATOM   1826  ND2 ASN A 111      54.228  21.586 -58.401  1.00 76.00           N  
ATOM   1827 HD21 ASN A 111      53.810  22.418 -58.011  1.00 76.00           H  
ATOM   1828 HD22 ASN A 111      54.409  20.764 -57.842  1.00 76.00           H  
ATOM   1829  OD1 ASN A 111      53.911  22.491 -60.370  1.00 76.00           O  
ATOM   1830  N   VAL A 112      54.954  17.755 -62.339  1.00 74.22           N  
ATOM   1831  H   VAL A 112      54.298  17.492 -61.618  1.00 74.22           H  
ATOM   1832  CA  VAL A 112      55.661  16.691 -63.074  1.00 74.22           C  
ATOM   1833  HA  VAL A 112      56.734  16.859 -62.988  1.00 74.22           H  
ATOM   1834  C   VAL A 112      55.326  16.742 -64.566  1.00 74.22           C  
ATOM   1835  CB  VAL A 112      55.348  15.309 -62.466  1.00 74.22           C  
ATOM   1836  HB  VAL A 112      54.269  15.194 -62.366  1.00 74.22           H  
ATOM   1837  O   VAL A 112      56.232  16.714 -65.400  1.00 74.22           O  
ATOM   1838  CG1 VAL A 112      55.881  14.152 -63.320  1.00 74.22           C  
ATOM   1839 HG11 VAL A 112      56.941  14.291 -63.530  1.00 74.22           H  
ATOM   1840 HG12 VAL A 112      55.323  14.086 -64.254  1.00 74.22           H  
ATOM   1841 HG13 VAL A 112      55.746  13.210 -62.788  1.00 74.22           H  
ATOM   1842  CG2 VAL A 112      55.992  15.182 -61.081  1.00 74.22           C  
ATOM   1843 HG21 VAL A 112      55.694  14.234 -60.632  1.00 74.22           H  
ATOM   1844 HG22 VAL A 112      57.079  15.211 -61.161  1.00 74.22           H  
ATOM   1845 HG23 VAL A 112      55.661  15.982 -60.420  1.00 74.22           H  
ATOM   1846  N   ARG A 113      54.044  16.895 -64.925  1.00 70.46           N  
ATOM   1847  H   ARG A 113      53.349  16.927 -64.193  1.00 70.46           H  
ATOM   1848  CA  ARG A 113      53.605  17.002 -66.326  1.00 70.46           C  
ATOM   1849  HA  ARG A 113      53.977  16.132 -66.867  1.00 70.46           H  
ATOM   1850  C   ARG A 113      54.203  18.226 -67.020  1.00 70.46           C  
ATOM   1851  CB  ARG A 113      52.069  17.004 -66.378  1.00 70.46           C  
ATOM   1852  HB2 ARG A 113      51.689  17.855 -65.812  1.00 70.46           H  
ATOM   1853  HB3 ARG A 113      51.703  16.091 -65.908  1.00 70.46           H  
ATOM   1854  O   ARG A 113      54.634  18.114 -68.168  1.00 70.46           O  
ATOM   1855  CG  ARG A 113      51.540  17.081 -67.821  1.00 70.46           C  
ATOM   1856  HG2 ARG A 113      51.971  16.280 -68.420  1.00 70.46           H  
ATOM   1857  HG3 ARG A 113      51.836  18.036 -68.256  1.00 70.46           H  
ATOM   1858  CD  ARG A 113      50.009  17.004 -67.874  1.00 70.46           C  
ATOM   1859  HD2 ARG A 113      49.683  17.350 -68.854  1.00 70.46           H  
ATOM   1860  HD3 ARG A 113      49.605  17.684 -67.124  1.00 70.46           H  
ATOM   1861  NE  ARG A 113      49.510  15.627 -67.672  1.00 70.46           N  
ATOM   1862  HE  ARG A 113      50.098  14.877 -68.007  1.00 70.46           H  
ATOM   1863  NH1 ARG A 113      47.567  16.136 -66.543  1.00 70.46           N  
ATOM   1864 HH11 ARG A 113      46.730  15.837 -66.063  1.00 70.46           H  
ATOM   1865 HH12 ARG A 113      47.816  17.115 -66.534  1.00 70.46           H  
ATOM   1866  NH2 ARG A 113      48.043  14.014 -67.013  1.00 70.46           N  
ATOM   1867 HH21 ARG A 113      47.206  13.751 -66.511  1.00 70.46           H  
ATOM   1868 HH22 ARG A 113      48.655  13.291 -67.364  1.00 70.46           H  
ATOM   1869  CZ  ARG A 113      48.381  15.270 -67.080  1.00 70.46           C  
ATOM   1870  N   ASN A 114      54.261  19.367 -66.336  1.00 72.02           N  
ATOM   1871  H   ASN A 114      53.830  19.409 -65.423  1.00 72.02           H  
ATOM   1872  CA  ASN A 114      54.866  20.578 -66.887  1.00 72.02           C  
ATOM   1873  HA  ASN A 114      54.467  20.743 -67.888  1.00 72.02           H  
ATOM   1874  C   ASN A 114      56.380  20.435 -67.077  1.00 72.02           C  
ATOM   1875  CB  ASN A 114      54.487  21.787 -66.018  1.00 72.02           C  
ATOM   1876  HB2 ASN A 114      54.572  21.534 -64.961  1.00 72.02           H  
ATOM   1877  HB3 ASN A 114      55.171  22.608 -66.230  1.00 72.02           H  
ATOM   1878  O   ASN A 114      56.881  20.831 -68.129  1.00 72.02           O  
ATOM   1879  CG  ASN A 114      53.083  22.290 -66.308  1.00 72.02           C  
ATOM   1880  ND2 ASN A 114      52.615  23.242 -65.544  1.00 72.02           N  
ATOM   1881 HD21 ASN A 114      51.657  23.515 -65.712  1.00 72.02           H  
ATOM   1882 HD22 ASN A 114      53.128  23.550 -64.730  1.00 72.02           H  
ATOM   1883  OD1 ASN A 114      52.409  21.866 -67.237  1.00 72.02           O  
ATOM   1884  N   LYS A 115      57.090  19.789 -66.140  1.00 74.13           N  
ATOM   1885  H   LYS A 115      56.622  19.508 -65.290  1.00 74.13           H  
ATOM   1886  CA  LYS A 115      58.517  19.461 -66.306  1.00 74.13           C  
ATOM   1887  HA  LYS A 115      59.066  20.371 -66.546  1.00 74.13           H  
ATOM   1888  C   LYS A 115      58.760  18.528 -67.499  1.00 74.13           C  
ATOM   1889  CB  LYS A 115      59.088  18.862 -65.010  1.00 74.13           C  
ATOM   1890  HB2 LYS A 115      60.047  18.398 -65.239  1.00 74.13           H  
ATOM   1891  HB3 LYS A 115      58.418  18.088 -64.634  1.00 74.13           H  
ATOM   1892  O   LYS A 115      59.673  18.758 -68.279  1.00 74.13           O  
ATOM   1893  CG  LYS A 115      59.319  19.925 -63.924  1.00 74.13           C  
ATOM   1894  HG2 LYS A 115      58.375  20.406 -63.666  1.00 74.13           H  
ATOM   1895  HG3 LYS A 115      60.001  20.683 -64.308  1.00 74.13           H  
ATOM   1896  CD  LYS A 115      59.931  19.292 -62.666  1.00 74.13           C  
ATOM   1897  HD2 LYS A 115      59.247  18.539 -62.275  1.00 74.13           H  
ATOM   1898  HD3 LYS A 115      60.872  18.812 -62.936  1.00 74.13           H  
ATOM   1899  CE  LYS A 115      60.189  20.362 -61.597  1.00 74.13           C  
ATOM   1900  HE2 LYS A 115      59.234  20.801 -61.308  1.00 74.13           H  
ATOM   1901  HE3 LYS A 115      60.796  21.152 -62.039  1.00 74.13           H  
ATOM   1902  NZ  LYS A 115      60.880  19.800 -60.406  1.00 74.13           N  
ATOM   1903  HZ1 LYS A 115      61.776  19.414 -60.666  1.00 74.13           H  
ATOM   1904  HZ2 LYS A 115      60.328  19.068 -59.982  1.00 74.13           H  
ATOM   1905  HZ3 LYS A 115      61.038  20.519 -59.715  1.00 74.13           H  
ATOM   1906  N   LEU A 116      57.909  17.521 -67.703  1.00 66.89           N  
ATOM   1907  H   LEU A 116      57.211  17.342 -66.995  1.00 66.89           H  
ATOM   1908  CA  LEU A 116      58.002  16.621 -68.862  1.00 66.89           C  
ATOM   1909  HA  LEU A 116      59.022  16.245 -68.931  1.00 66.89           H  
ATOM   1910  C   LEU A 116      57.730  17.327 -70.201  1.00 66.89           C  
ATOM   1911  CB  LEU A 116      57.038  15.438 -68.645  1.00 66.89           C  
ATOM   1912  HB2 LEU A 116      56.216  15.758 -68.005  1.00 66.89           H  
ATOM   1913  HB3 LEU A 116      56.594  15.149 -69.598  1.00 66.89           H  
ATOM   1914  O   LEU A 116      58.343  16.980 -71.211  1.00 66.89           O  
ATOM   1915  CG  LEU A 116      57.746  14.214 -68.029  1.00 66.89           C  
ATOM   1916  HG  LEU A 116      58.664  14.523 -67.531  1.00 66.89           H  
ATOM   1917  CD1 LEU A 116      56.858  13.535 -66.991  1.00 66.89           C  
ATOM   1918 HD11 LEU A 116      57.373  12.667 -66.579  1.00 66.89           H  
ATOM   1919 HD12 LEU A 116      56.663  14.235 -66.178  1.00 66.89           H  
ATOM   1920 HD13 LEU A 116      55.916  13.220 -67.439  1.00 66.89           H  
ATOM   1921  CD2 LEU A 116      58.083  13.190 -69.116  1.00 66.89           C  
ATOM   1922 HD21 LEU A 116      58.630  12.358 -68.673  1.00 66.89           H  
ATOM   1923 HD22 LEU A 116      57.172  12.812 -69.580  1.00 66.89           H  
ATOM   1924 HD23 LEU A 116      58.715  13.657 -69.872  1.00 66.89           H  
ATOM   1925  N   ARG A 117      56.823  18.316 -70.234  1.00 66.74           N  
ATOM   1926  H   ARG A 117      56.332  18.533 -69.379  1.00 66.74           H  
ATOM   1927  CA  ARG A 117      56.559  19.122 -71.441  1.00 66.74           C  
ATOM   1928  HA  ARG A 117      56.524  18.457 -72.304  1.00 66.74           H  
ATOM   1929  C   ARG A 117      57.699  20.087 -71.756  1.00 66.74           C  
ATOM   1930  CB  ARG A 117      55.224  19.878 -71.331  1.00 66.74           C  
ATOM   1931  HB2 ARG A 117      54.990  20.082 -70.286  1.00 66.74           H  
ATOM   1932  HB3 ARG A 117      55.318  20.834 -71.845  1.00 66.74           H  
ATOM   1933  O   ARG A 117      58.068  20.184 -72.925  1.00 66.74           O  
ATOM   1934  CG  ARG A 117      54.075  19.104 -71.992  1.00 66.74           C  
ATOM   1935  HG2 ARG A 117      54.338  18.894 -73.028  1.00 66.74           H  
ATOM   1936  HG3 ARG A 117      53.915  18.164 -71.463  1.00 66.74           H  
ATOM   1937  CD  ARG A 117      52.790  19.941 -71.961  1.00 66.74           C  
ATOM   1938  HD2 ARG A 117      53.010  20.927 -72.368  1.00 66.74           H  
ATOM   1939  HD3 ARG A 117      52.472  20.056 -70.925  1.00 66.74           H  
ATOM   1940  NE  ARG A 117      51.708  19.325 -72.758  1.00 66.74           N  
ATOM   1941  HE  ARG A 117      51.931  18.472 -73.250  1.00 66.74           H  
ATOM   1942  NH1 ARG A 117      50.131  20.957 -72.397  1.00 66.74           N  
ATOM   1943 HH11 ARG A 117      50.786  21.459 -71.815  1.00 66.74           H  
ATOM   1944 HH12 ARG A 117      49.224  21.360 -72.584  1.00 66.74           H  
ATOM   1945  NH2 ARG A 117      49.642  19.235 -73.725  1.00 66.74           N  
ATOM   1946 HH21 ARG A 117      49.900  18.402 -74.235  1.00 66.74           H  
ATOM   1947 HH22 ARG A 117      48.743  19.662 -73.900  1.00 66.74           H  
ATOM   1948  CZ  ARG A 117      50.504  19.839 -72.955  1.00 66.74           C  
ATOM   1949  N   SER A 118      58.274  20.756 -70.754  1.00 62.56           N  
ATOM   1950  H   SER A 118      57.949  20.627 -69.806  1.00 62.56           H  
ATOM   1951  CA  SER A 118      59.404  21.665 -70.985  1.00 62.56           C  
ATOM   1952  HA  SER A 118      59.117  22.368 -71.768  1.00 62.56           H  
ATOM   1953  C   SER A 118      60.637  20.920 -71.501  1.00 62.56           C  
ATOM   1954  CB  SER A 118      59.733  22.495 -69.741  1.00 62.56           C  
ATOM   1955  HB2 SER A 118      58.850  23.056 -69.437  1.00 62.56           H  
ATOM   1956  HB3 SER A 118      60.524  23.200 -69.993  1.00 62.56           H  
ATOM   1957  O   SER A 118      61.303  21.420 -72.401  1.00 62.56           O  
ATOM   1958  OG  SER A 118      60.163  21.683 -68.670  1.00 62.56           O  
ATOM   1959  HG  SER A 118      60.723  22.209 -68.094  1.00 62.56           H  
ATOM   1960  N   SER A 119      60.874  19.682 -71.051  1.00 56.17           N  
ATOM   1961  H   SER A 119      60.390  19.371 -70.221  1.00 56.17           H  
ATOM   1962  CA  SER A 119      61.956  18.837 -71.576  1.00 56.17           C  
ATOM   1963  HA  SER A 119      62.881  19.413 -71.559  1.00 56.17           H  
ATOM   1964  C   SER A 119      61.760  18.370 -73.027  1.00 56.17           C  
ATOM   1965  CB  SER A 119      62.143  17.610 -70.678  1.00 56.17           C  
ATOM   1966  HB2 SER A 119      62.960  17.000 -71.063  1.00 56.17           H  
ATOM   1967  HB3 SER A 119      61.229  17.015 -70.681  1.00 56.17           H  
ATOM   1968  O   SER A 119      62.723  17.937 -73.650  1.00 56.17           O  
ATOM   1969  OG  SER A 119      62.439  17.998 -69.351  1.00 56.17           O  
ATOM   1970  HG  SER A 119      63.252  18.508 -69.354  1.00 56.17           H  
ATOM   1971  N   ARG A 120      60.541  18.439 -73.589  1.00 52.96           N  
ATOM   1972  H   ARG A 120      59.792  18.823 -73.032  1.00 52.96           H  
ATOM   1973  CA  ARG A 120      60.246  18.006 -74.971  1.00 52.96           C  
ATOM   1974  HA  ARG A 120      61.053  17.357 -75.310  1.00 52.96           H  
ATOM   1975  C   ARG A 120      60.250  19.136 -76.006  1.00 52.96           C  
ATOM   1976  CB  ARG A 120      58.931  17.199 -75.004  1.00 52.96           C  
ATOM   1977  HB2 ARG A 120      58.323  17.439 -74.131  1.00 52.96           H  
ATOM   1978  HB3 ARG A 120      58.360  17.473 -75.892  1.00 52.96           H  
ATOM   1979  O   ARG A 120      60.323  18.838 -77.192  1.00 52.96           O  
ATOM   1980  CG  ARG A 120      59.197  15.687 -75.055  1.00 52.96           C  
ATOM   1981  HG2 ARG A 120      59.793  15.390 -74.191  1.00 52.96           H  
ATOM   1982  HG3 ARG A 120      59.755  15.463 -75.964  1.00 52.96           H  
ATOM   1983  CD  ARG A 120      57.879  14.901 -75.061  1.00 52.96           C  
ATOM   1984  HD2 ARG A 120      57.427  14.983 -74.073  1.00 52.96           H  
ATOM   1985  HD3 ARG A 120      57.211  15.350 -75.796  1.00 52.96           H  
ATOM   1986  NE  ARG A 120      58.088  13.482 -75.414  1.00 52.96           N  
ATOM   1987  HE  ARG A 120      59.012  13.236 -75.742  1.00 52.96           H  
ATOM   1988  NH1 ARG A 120      55.965  12.727 -74.973  1.00 52.96           N  
ATOM   1989 HH11 ARG A 120      55.287  11.979 -74.985  1.00 52.96           H  
ATOM   1990 HH12 ARG A 120      55.725  13.656 -74.656  1.00 52.96           H  
ATOM   1991  NH2 ARG A 120      57.482  11.318 -75.802  1.00 52.96           N  
ATOM   1992 HH21 ARG A 120      56.795  10.578 -75.790  1.00 52.96           H  
ATOM   1993 HH22 ARG A 120      58.413  11.118 -76.139  1.00 52.96           H  
ATOM   1994  CZ  ARG A 120      57.183  12.519 -75.394  1.00 52.96           C  
ATOM   1995  N   SER A 121      60.184  20.404 -75.592  1.00 53.54           N  
ATOM   1996  H   SER A 121      60.164  20.581 -74.598  1.00 53.54           H  
ATOM   1997  CA  SER A 121      60.093  21.549 -76.518  1.00 53.54           C  
ATOM   1998  HA  SER A 121      59.624  21.201 -77.438  1.00 53.54           H  
ATOM   1999  C   SER A 121      61.446  22.149 -76.931  1.00 53.54           C  
ATOM   2000  CB  SER A 121      59.171  22.626 -75.939  1.00 53.54           C  
ATOM   2001  HB2 SER A 121      59.680  23.144 -75.126  1.00 53.54           H  
ATOM   2002  HB3 SER A 121      58.266  22.160 -75.549  1.00 53.54           H  
ATOM   2003  O   SER A 121      61.463  23.077 -77.735  1.00 53.54           O  
ATOM   2004  OG  SER A 121      58.809  23.549 -76.944  1.00 53.54           O  
ATOM   2005  HG  SER A 121      59.606  23.801 -77.416  1.00 53.54           H  
ATOM   2006  N   SER A 122      62.571  21.645 -76.419  1.00 51.90           N  
ATOM   2007  H   SER A 122      62.515  20.933 -75.705  1.00 51.90           H  
ATOM   2008  CA  SER A 122      63.918  22.174 -76.692  1.00 51.90           C  
ATOM   2009  HA  SER A 122      63.817  23.182 -77.094  1.00 51.90           H  
ATOM   2010  C   SER A 122      64.724  21.410 -77.759  1.00 51.90           C  
ATOM   2011  CB  SER A 122      64.695  22.325 -75.375  1.00 51.90           C  
ATOM   2012  HB2 SER A 122      64.324  23.205 -74.849  1.00 51.90           H  
ATOM   2013  HB3 SER A 122      65.756  22.470 -75.577  1.00 51.90           H  
ATOM   2014  O   SER A 122      65.889  21.729 -77.952  1.00 51.90           O  
ATOM   2015  OG  SER A 122      64.508  21.195 -74.539  1.00 51.90           O  
ATOM   2016  HG  SER A 122      65.315  21.062 -74.037  1.00 51.90           H  
ATOM   2017  N   ASN A 123      64.135  20.454 -78.493  1.00 46.94           N  
ATOM   2018  H   ASN A 123      63.158  20.259 -78.328  1.00 46.94           H  
ATOM   2019  CA  ASN A 123      64.855  19.627 -79.480  1.00 46.94           C  
ATOM   2020  HA  ASN A 123      65.819  20.087 -79.698  1.00 46.94           H  
ATOM   2021  C   ASN A 123      64.144  19.551 -80.851  1.00 46.94           C  
ATOM   2022  CB  ASN A 123      65.123  18.225 -78.866  1.00 46.94           C  
ATOM   2023  HB2 ASN A 123      64.341  17.974 -78.149  1.00 46.94           H  
ATOM   2024  HB3 ASN A 123      65.106  17.467 -79.649  1.00 46.94           H  
ATOM   2025  O   ASN A 123      63.596  18.508 -81.194  1.00 46.94           O  
ATOM   2026  CG  ASN A 123      66.481  18.066 -78.203  1.00 46.94           C  
ATOM   2027  ND2 ASN A 123      66.756  16.907 -77.652  1.00 46.94           N  
ATOM   2028 HD21 ASN A 123      67.682  16.832 -77.257  1.00 46.94           H  
ATOM   2029 HD22 ASN A 123      66.089  16.149 -77.671  1.00 46.94           H  
ATOM   2030  OD1 ASN A 123      67.332  18.931 -78.197  1.00 46.94           O  
ATOM   2031  N   VAL A 124      64.170  20.628 -81.653  1.00 42.57           N  
ATOM   2032  H   VAL A 124      64.555  21.483 -81.276  1.00 42.57           H  
ATOM   2033  CA  VAL A 124      63.979  20.582 -83.125  1.00 42.57           C  
ATOM   2034  HA  VAL A 124      64.382  19.639 -83.496  1.00 42.57           H  
ATOM   2035  C   VAL A 124      64.767  21.738 -83.768  1.00 42.57           C  
ATOM   2036  CB  VAL A 124      62.491  20.663 -83.570  1.00 42.57           C  
ATOM   2037  HB  VAL A 124      62.083  21.634 -83.288  1.00 42.57           H  
ATOM   2038  O   VAL A 124      64.381  22.892 -83.612  1.00 42.57           O  
ATOM   2039  CG1 VAL A 124      62.376  20.506 -85.096  1.00 42.57           C  
ATOM   2040 HG11 VAL A 124      62.906  21.313 -85.602  1.00 42.57           H  
ATOM   2041 HG12 VAL A 124      61.330  20.562 -85.398  1.00 42.57           H  
ATOM   2042 HG13 VAL A 124      62.787  19.547 -85.410  1.00 42.57           H  
ATOM   2043  CG2 VAL A 124      61.573  19.585 -82.977  1.00 42.57           C  
ATOM   2044 HG21 VAL A 124      61.962  18.592 -83.199  1.00 42.57           H  
ATOM   2045 HG22 VAL A 124      61.493  19.721 -81.899  1.00 42.57           H  
ATOM   2046 HG23 VAL A 124      60.570  19.679 -83.394  1.00 42.57           H  
ATOM   2047  N   GLY A 125      65.861  21.441 -84.486  1.00 37.39           N  
ATOM   2048  H   GLY A 125      66.182  20.483 -84.505  1.00 37.39           H  
ATOM   2049  CA  GLY A 125      66.643  22.454 -85.216  1.00 37.39           C  
ATOM   2050  HA2 GLY A 125      66.823  23.301 -84.553  1.00 37.39           H  
ATOM   2051  HA3 GLY A 125      66.048  22.823 -86.052  1.00 37.39           H  
ATOM   2052  C   GLY A 125      68.008  22.011 -85.773  1.00 37.39           C  
ATOM   2053  O   GLY A 125      69.025  22.535 -85.343  1.00 37.39           O  
ATOM   2054  N   SER A 126      67.992  21.086 -86.748  1.00 43.03           N  
ATOM   2055  H   SER A 126      67.074  20.697 -86.912  1.00 43.03           H  
ATOM   2056  CA  SER A 126      68.909  20.941 -87.917  1.00 43.03           C  
ATOM   2057  HA  SER A 126      68.560  20.043 -88.426  1.00 43.03           H  
ATOM   2058  C   SER A 126      70.444  20.723 -87.774  1.00 43.03           C  
ATOM   2059  CB  SER A 126      68.629  22.061 -88.934  1.00 43.03           C  
ATOM   2060  HB2 SER A 126      69.418  22.081 -89.685  1.00 43.03           H  
ATOM   2061  HB3 SER A 126      67.682  21.858 -89.435  1.00 43.03           H  
ATOM   2062  O   SER A 126      71.190  21.645 -87.476  1.00 43.03           O  
ATOM   2063  OG  SER A 126      68.536  23.325 -88.311  1.00 43.03           O  
ATOM   2064  HG  SER A 126      69.341  23.450 -87.802  1.00 43.03           H  
ATOM   2065  N   SER A 127      70.873  19.490 -88.124  1.00 40.07           N  
ATOM   2066  H   SER A 127      70.121  18.817 -88.100  1.00 40.07           H  
ATOM   2067  CA  SER A 127      71.950  19.042 -89.069  1.00 40.07           C  
ATOM   2068  HA  SER A 127      72.528  18.258 -88.579  1.00 40.07           H  
ATOM   2069  C   SER A 127      72.958  20.082 -89.623  1.00 40.07           C  
ATOM   2070  CB  SER A 127      71.197  18.421 -90.261  1.00 40.07           C  
ATOM   2071  HB2 SER A 127      70.627  17.558 -89.917  1.00 40.07           H  
ATOM   2072  HB3 SER A 127      71.893  18.087 -91.031  1.00 40.07           H  
ATOM   2073  O   SER A 127      72.517  21.140 -90.048  1.00 40.07           O  
ATOM   2074  OG  SER A 127      70.301  19.360 -90.829  1.00 40.07           O  
ATOM   2075  HG  SER A 127      70.805  20.155 -91.019  1.00 40.07           H  
ATOM   2076  N   SER A 128      74.276  19.857 -89.808  1.00 38.78           N  
ATOM   2077  H   SER A 128      74.769  20.711 -90.023  1.00 38.78           H  
ATOM   2078  CA  SER A 128      75.070  18.647 -90.147  1.00 38.78           C  
ATOM   2079  HA  SER A 128      74.863  17.836 -89.448  1.00 38.78           H  
ATOM   2080  C   SER A 128      76.601  18.934 -90.185  1.00 38.78           C  
ATOM   2081  CB  SER A 128      74.716  18.223 -91.588  1.00 38.78           C  
ATOM   2082  HB2 SER A 128      73.742  17.733 -91.602  1.00 38.78           H  
ATOM   2083  HB3 SER A 128      75.432  17.483 -91.945  1.00 38.78           H  
ATOM   2084  O   SER A 128      76.961  20.076 -90.454  1.00 38.78           O  
ATOM   2085  OG  SER A 128      74.683  19.338 -92.466  1.00 38.78           O  
ATOM   2086  HG  SER A 128      75.419  19.920 -92.264  1.00 38.78           H  
ATOM   2087  N   VAL A 129      77.437  17.867 -90.123  1.00 40.66           N  
ATOM   2088  H   VAL A 129      77.010  16.997 -89.838  1.00 40.66           H  
ATOM   2089  CA  VAL A 129      78.874  17.736 -90.550  1.00 40.66           C  
ATOM   2090  HA  VAL A 129      79.079  16.670 -90.651  1.00 40.66           H  
ATOM   2091  C   VAL A 129      79.936  18.278 -89.559  1.00 40.66           C  
ATOM   2092  CB  VAL A 129      79.075  18.356 -91.968  1.00 40.66           C  
ATOM   2093  HB  VAL A 129      79.008  19.442 -91.895  1.00 40.66           H  
ATOM   2094  O   VAL A 129      79.833  19.428 -89.170  1.00 40.66           O  
ATOM   2095  CG1 VAL A 129      80.435  18.044 -92.583  1.00 40.66           C  
ATOM   2096 HG11 VAL A 129      81.216  18.444 -91.936  1.00 40.66           H  
ATOM   2097 HG12 VAL A 129      80.561  16.971 -92.730  1.00 40.66           H  
ATOM   2098 HG13 VAL A 129      80.543  18.549 -93.543  1.00 40.66           H  
ATOM   2099  CG2 VAL A 129      78.042  17.897 -93.010  1.00 40.66           C  
ATOM   2100 HG21 VAL A 129      78.372  18.162 -94.015  1.00 40.66           H  
ATOM   2101 HG22 VAL A 129      77.104  18.429 -92.855  1.00 40.66           H  
ATOM   2102 HG23 VAL A 129      77.893  16.818 -92.959  1.00 40.66           H  
ATOM   2103  N   SER A 130      81.028  17.617 -89.125  1.00 38.24           N  
ATOM   2104  H   SER A 130      81.622  18.248 -88.606  1.00 38.24           H  
ATOM   2105  CA  SER A 130      81.603  16.245 -89.132  1.00 38.24           C  
ATOM   2106  HA  SER A 130      80.907  15.534 -88.687  1.00 38.24           H  
ATOM   2107  C   SER A 130      82.920  16.268 -88.309  1.00 38.24           C  
ATOM   2108  CB  SER A 130      82.024  15.768 -90.532  1.00 38.24           C  
ATOM   2109  HB2 SER A 130      82.592  14.842 -90.439  1.00 38.24           H  
ATOM   2110  HB3 SER A 130      81.134  15.560 -91.126  1.00 38.24           H  
ATOM   2111  O   SER A 130      83.597  17.294 -88.337  1.00 38.24           O  
ATOM   2112  OG  SER A 130      82.828  16.725 -91.192  1.00 38.24           O  
ATOM   2113  HG  SER A 130      83.547  16.986 -90.612  1.00 38.24           H  
ATOM   2114  N   GLY A 131      83.320  15.147 -87.685  1.00 38.49           N  
ATOM   2115  H   GLY A 131      82.697  14.353 -87.689  1.00 38.49           H  
ATOM   2116  CA  GLY A 131      84.643  14.905 -87.055  1.00 38.49           C  
ATOM   2117  HA2 GLY A 131      85.161  14.105 -87.583  1.00 38.49           H  
ATOM   2118  HA3 GLY A 131      85.264  15.799 -87.115  1.00 38.49           H  
ATOM   2119  C   GLY A 131      84.511  14.520 -85.573  1.00 38.49           C  
ATOM   2120  O   GLY A 131      84.171  15.378 -84.766  1.00 38.49           O  
ATOM   2121  N   GLU A 132      84.434  13.223 -85.229  1.00 39.51           N  
ATOM   2122  H   GLU A 132      83.702  13.125 -84.539  1.00 39.51           H  
ATOM   2123  CA  GLU A 132      85.564  12.329 -84.835  1.00 39.51           C  
ATOM   2124  HA  GLU A 132      85.140  11.362 -84.564  1.00 39.51           H  
ATOM   2125  C   GLU A 132      86.244  12.848 -83.540  1.00 39.51           C  
ATOM   2126  CB  GLU A 132      86.534  12.040 -86.005  1.00 39.51           C  
ATOM   2127  HB2 GLU A 132      86.860  12.983 -86.444  1.00 39.51           H  
ATOM   2128  HB3 GLU A 132      87.412  11.526 -85.614  1.00 39.51           H  
ATOM   2129  O   GLU A 132      86.742  13.963 -83.517  1.00 39.51           O  
ATOM   2130  CG  GLU A 132      85.887  11.146 -87.084  1.00 39.51           C  
ATOM   2131  HG2 GLU A 132      85.004  11.651 -87.475  1.00 39.51           H  
ATOM   2132  HG3 GLU A 132      85.549  10.225 -86.610  1.00 39.51           H  
ATOM   2133  CD  GLU A 132      86.812  10.799 -88.269  1.00 39.51           C  
ATOM   2134  OE1 GLU A 132      86.551   9.749 -88.906  1.00 39.51           O  
ATOM   2135  OE2 GLU A 132      87.681  11.630 -88.615  1.00 39.51           O  
ATOM   2136  N   ASP A 133      86.196  12.194 -82.369  1.00 39.28           N  
ATOM   2137  H   ASP A 133      86.449  12.799 -81.601  1.00 39.28           H  
ATOM   2138  CA  ASP A 133      86.520  10.791 -82.094  1.00 39.28           C  
ATOM   2139  HA  ASP A 133      86.145  10.168 -82.907  1.00 39.28           H  
ATOM   2140  C   ASP A 133      85.945  10.240 -80.760  1.00 39.28           C  
ATOM   2141  CB  ASP A 133      88.060  10.682 -82.010  1.00 39.28           C  
ATOM   2142  HB2 ASP A 133      88.333   9.929 -81.271  1.00 39.28           H  
ATOM   2143  HB3 ASP A 133      88.485  11.624 -81.665  1.00 39.28           H  
ATOM   2144  O   ASP A 133      85.851  10.930 -79.748  1.00 39.28           O  
ATOM   2145  CG  ASP A 133      88.709  10.262 -83.324  1.00 39.28           C  
ATOM   2146  OD1 ASP A 133      88.078   9.423 -84.007  1.00 39.28           O  
ATOM   2147  OD2 ASP A 133      89.836  10.733 -83.587  1.00 39.28           O  
ATOM   2148  N   SER A 134      85.602   8.945 -80.815  1.00 39.62           N  
ATOM   2149  H   SER A 134      85.698   8.593 -81.756  1.00 39.62           H  
ATOM   2150  CA  SER A 134      85.633   7.857 -79.807  1.00 39.62           C  
ATOM   2151  HA  SER A 134      84.775   7.221 -80.023  1.00 39.62           H  
ATOM   2152  C   SER A 134      85.606   8.131 -78.283  1.00 39.62           C  
ATOM   2153  CB  SER A 134      86.885   7.017 -80.104  1.00 39.62           C  
ATOM   2154  HB2 SER A 134      86.896   6.143 -79.452  1.00 39.62           H  
ATOM   2155  HB3 SER A 134      86.863   6.674 -81.138  1.00 39.62           H  
ATOM   2156  O   SER A 134      86.533   8.726 -77.744  1.00 39.62           O  
ATOM   2157  OG  SER A 134      88.065   7.759 -79.892  1.00 39.62           O  
ATOM   2158  HG  SER A 134      87.892   8.424 -79.221  1.00 39.62           H  
ATOM   2159  N   PHE A 135      84.683   7.473 -77.548  1.00 33.57           N  
ATOM   2160  H   PHE A 135      83.750   7.512 -77.932  1.00 33.57           H  
ATOM   2161  CA  PHE A 135      84.946   6.227 -76.771  1.00 33.57           C  
ATOM   2162  HA  PHE A 135      84.983   5.411 -77.493  1.00 33.57           H  
ATOM   2163  C   PHE A 135      83.827   5.886 -75.735  1.00 33.57           C  
ATOM   2164  CB  PHE A 135      86.325   6.251 -76.069  1.00 33.57           C  
ATOM   2165  HB2 PHE A 135      87.090   6.544 -76.787  1.00 33.57           H  
ATOM   2166  HB3 PHE A 135      86.308   7.015 -75.290  1.00 33.57           H  
ATOM   2167  O   PHE A 135      83.539   6.664 -74.834  1.00 33.57           O  
ATOM   2168  CG  PHE A 135      86.824   4.937 -75.488  1.00 33.57           C  
ATOM   2169  CD1 PHE A 135      86.925   4.773 -74.093  1.00 33.57           C  
ATOM   2170  HD1 PHE A 135      86.585   5.558 -73.434  1.00 33.57           H  
ATOM   2171  CD2 PHE A 135      87.300   3.919 -76.341  1.00 33.57           C  
ATOM   2172  HD2 PHE A 135      87.273   4.057 -77.412  1.00 33.57           H  
ATOM   2173  CE1 PHE A 135      87.506   3.609 -73.555  1.00 33.57           C  
ATOM   2174  HE1 PHE A 135      87.604   3.503 -72.485  1.00 33.57           H  
ATOM   2175  CE2 PHE A 135      87.864   2.747 -75.803  1.00 33.57           C  
ATOM   2176  HE2 PHE A 135      88.255   1.986 -76.462  1.00 33.57           H  
ATOM   2177  CZ  PHE A 135      87.968   2.592 -74.409  1.00 33.57           C  
ATOM   2178  HZ  PHE A 135      88.432   1.709 -73.995  1.00 33.57           H  
ATOM   2179  N   MET A 136      83.286   4.658 -75.860  1.00 42.43           N  
ATOM   2180  H   MET A 136      83.577   4.179 -76.700  1.00 42.43           H  
ATOM   2181  CA  MET A 136      82.634   3.754 -74.872  1.00 42.43           C  
ATOM   2182  HA  MET A 136      82.493   2.835 -75.441  1.00 42.43           H  
ATOM   2183  C   MET A 136      81.224   3.996 -74.266  1.00 42.43           C  
ATOM   2184  CB  MET A 136      83.625   3.346 -73.777  1.00 42.43           C  
ATOM   2185  HB2 MET A 136      84.075   4.239 -73.342  1.00 42.43           H  
ATOM   2186  HB3 MET A 136      83.097   2.817 -72.984  1.00 42.43           H  
ATOM   2187  O   MET A 136      81.048   4.672 -73.261  1.00 42.43           O  
ATOM   2188  CG  MET A 136      84.722   2.418 -74.298  1.00 42.43           C  
ATOM   2189  HG2 MET A 136      85.221   2.900 -75.140  1.00 42.43           H  
ATOM   2190  HG3 MET A 136      85.428   2.291 -73.477  1.00 42.43           H  
ATOM   2191  SD  MET A 136      84.257   0.747 -74.810  1.00 42.43           S  
ATOM   2192  CE  MET A 136      85.918   0.080 -75.121  1.00 42.43           C  
ATOM   2193  HE1 MET A 136      86.537   0.203 -74.233  1.00 42.43           H  
ATOM   2194  HE2 MET A 136      85.842  -0.981 -75.360  1.00 42.43           H  
ATOM   2195  HE3 MET A 136      86.368   0.598 -75.967  1.00 42.43           H  
ATOM   2196  N   ASN A 137      80.260   3.244 -74.829  1.00 38.24           N  
ATOM   2197  H   ASN A 137      80.457   3.012 -75.792  1.00 38.24           H  
ATOM   2198  CA  ASN A 137      79.325   2.266 -74.219  1.00 38.24           C  
ATOM   2199  HA  ASN A 137      78.460   2.214 -74.881  1.00 38.24           H  
ATOM   2200  C   ASN A 137      78.737   2.481 -72.801  1.00 38.24           C  
ATOM   2201  CB  ASN A 137      80.014   0.878 -74.257  1.00 38.24           C  
ATOM   2202  HB2 ASN A 137      79.456   0.180 -73.632  1.00 38.24           H  
ATOM   2203  HB3 ASN A 137      81.015   0.960 -73.835  1.00 38.24           H  
ATOM   2204  O   ASN A 137      79.457   2.346 -71.820  1.00 38.24           O  
ATOM   2205  CG  ASN A 137      80.076   0.260 -75.640  1.00 38.24           C  
ATOM   2206  ND2 ASN A 137      81.163  -0.386 -75.990  1.00 38.24           N  
ATOM   2207 HD21 ASN A 137      81.166  -0.794 -76.914  1.00 38.24           H  
ATOM   2208 HD22 ASN A 137      81.957  -0.438 -75.368  1.00 38.24           H  
ATOM   2209  OD1 ASN A 137      79.149   0.353 -76.423  1.00 38.24           O  
ATOM   2210  N   LEU A 138      77.395   2.561 -72.703  1.00 32.92           N  
ATOM   2211  H   LEU A 138      76.899   2.861 -73.530  1.00 32.92           H  
ATOM   2212  CA  LEU A 138      76.530   1.882 -71.701  1.00 32.92           C  
ATOM   2213  HA  LEU A 138      76.814   0.830 -71.692  1.00 32.92           H  
ATOM   2214  C   LEU A 138      75.034   1.945 -72.162  1.00 32.92           C  
ATOM   2215  CB  LEU A 138      76.742   2.450 -70.276  1.00 32.92           C  
ATOM   2216  HB2 LEU A 138      77.480   3.251 -70.289  1.00 32.92           H  
ATOM   2217  HB3 LEU A 138      75.806   2.907 -69.955  1.00 32.92           H  
ATOM   2218  O   LEU A 138      74.709   2.770 -73.014  1.00 32.92           O  
ATOM   2219  CG  LEU A 138      77.175   1.387 -69.227  1.00 32.92           C  
ATOM   2220  HG  LEU A 138      76.708   0.424 -69.430  1.00 32.92           H  
ATOM   2221  CD1 LEU A 138      78.664   1.078 -69.199  1.00 32.92           C  
ATOM   2222 HD11 LEU A 138      79.236   1.999 -69.090  1.00 32.92           H  
ATOM   2223 HD12 LEU A 138      78.897   0.408 -68.371  1.00 32.92           H  
ATOM   2224 HD13 LEU A 138      78.954   0.587 -70.128  1.00 32.92           H  
ATOM   2225  CD2 LEU A 138      76.742   1.839 -67.831  1.00 32.92           C  
ATOM   2226 HD21 LEU A 138      75.662   1.985 -67.800  1.00 32.92           H  
ATOM   2227 HD22 LEU A 138      77.013   1.082 -67.096  1.00 32.92           H  
ATOM   2228 HD23 LEU A 138      77.240   2.776 -67.579  1.00 32.92           H  
ATOM   2229  N   PRO A 139      74.115   1.068 -71.697  1.00 39.45           N  
ATOM   2230  CA  PRO A 139      73.231   0.276 -72.555  1.00 39.45           C  
ATOM   2231  HA  PRO A 139      73.516   0.414 -73.598  1.00 39.45           H  
ATOM   2232  C   PRO A 139      71.730   0.626 -72.403  1.00 39.45           C  
ATOM   2233  CB  PRO A 139      73.518  -1.187 -72.140  1.00 39.45           C  
ATOM   2234  HB2 PRO A 139      74.098  -1.695 -72.909  1.00 39.45           H  
ATOM   2235  HB3 PRO A 139      72.589  -1.729 -71.962  1.00 39.45           H  
ATOM   2236  O   PRO A 139      71.298   1.239 -71.432  1.00 39.45           O  
ATOM   2237  CG  PRO A 139      74.337  -1.099 -70.841  1.00 39.45           C  
ATOM   2238  HG2 PRO A 139      75.393  -1.270 -71.048  1.00 39.45           H  
ATOM   2239  HG3 PRO A 139      73.969  -1.785 -70.079  1.00 39.45           H  
ATOM   2240  CD  PRO A 139      74.113   0.350 -70.444  1.00 39.45           C  
ATOM   2241  HD2 PRO A 139      74.817   0.728 -69.703  1.00 39.45           H  
ATOM   2242  HD3 PRO A 139      73.128   0.433 -69.984  1.00 39.45           H  
ATOM   2243  N   GLN A 140      70.942   0.193 -73.394  1.00 38.70           N  
ATOM   2244  H   GLN A 140      71.435  -0.279 -74.138  1.00 38.70           H  
ATOM   2245  CA  GLN A 140      69.468   0.110 -73.483  1.00 38.70           C  
ATOM   2246  HA  GLN A 140      69.149   0.778 -74.283  1.00 38.70           H  
ATOM   2247  C   GLN A 140      68.640   0.506 -72.231  1.00 38.70           C  
ATOM   2248  CB  GLN A 140      69.129  -1.332 -73.919  1.00 38.70           C  
ATOM   2249  HB2 GLN A 140      69.741  -2.025 -73.341  1.00 38.70           H  
ATOM   2250  HB3 GLN A 140      68.084  -1.551 -73.701  1.00 38.70           H  
ATOM   2251  O   GLN A 140      68.303  -0.316 -71.386  1.00 38.70           O  
ATOM   2252  CG  GLN A 140      69.339  -1.549 -75.430  1.00 38.70           C  
ATOM   2253  HG2 GLN A 140      68.495  -1.117 -75.967  1.00 38.70           H  
ATOM   2254  HG3 GLN A 140      70.243  -1.036 -75.758  1.00 38.70           H  
ATOM   2255  CD  GLN A 140      69.496  -3.018 -75.819  1.00 38.70           C  
ATOM   2256  NE2 GLN A 140      69.000  -3.434 -76.963  1.00 38.70           N  
ATOM   2257 HE21 GLN A 140      69.154  -4.410 -77.170  1.00 38.70           H  
ATOM   2258 HE22 GLN A 140      68.489  -2.816 -77.578  1.00 38.70           H  
ATOM   2259  OE1 GLN A 140      70.107  -3.809 -75.126  1.00 38.70           O  
ATOM   2260  N   GLN A 141      68.174   1.760 -72.192  1.00 44.21           N  
ATOM   2261  H   GLN A 141      68.553   2.410 -72.866  1.00 44.21           H  
ATOM   2262  CA  GLN A 141      67.255   2.313 -71.176  1.00 44.21           C  
ATOM   2263  HA  GLN A 141      67.542   1.895 -70.211  1.00 44.21           H  
ATOM   2264  C   GLN A 141      65.765   1.945 -71.362  1.00 44.21           C  
ATOM   2265  CB  GLN A 141      67.442   3.845 -71.122  1.00 44.21           C  
ATOM   2266  HB2 GLN A 141      66.476   4.345 -71.047  1.00 44.21           H  
ATOM   2267  HB3 GLN A 141      67.911   4.198 -72.040  1.00 44.21           H  
ATOM   2268  O   GLN A 141      64.899   2.494 -70.680  1.00 44.21           O  
ATOM   2269  CG  GLN A 141      68.286   4.282 -69.919  1.00 44.21           C  
ATOM   2270  HG2 GLN A 141      67.826   3.908 -69.004  1.00 44.21           H  
ATOM   2271  HG3 GLN A 141      69.286   3.856 -70.003  1.00 44.21           H  
ATOM   2272  CD  GLN A 141      68.404   5.800 -69.813  1.00 44.21           C  
ATOM   2273  NE2 GLN A 141      68.930   6.310 -68.722  1.00 44.21           N  
ATOM   2274 HE21 GLN A 141      69.027   7.316 -68.711  1.00 44.21           H  
ATOM   2275 HE22 GLN A 141      69.300   5.713 -67.997  1.00 44.21           H  
ATOM   2276  OE1 GLN A 141      68.026   6.558 -70.690  1.00 44.21           O  
ATOM   2277  N   GLN A 142      65.419   1.035 -72.275  1.00 44.45           N  
ATOM   2278  H   GLN A 142      66.146   0.536 -72.768  1.00 44.45           H  
ATOM   2279  CA  GLN A 142      64.016   0.839 -72.671  1.00 44.45           C  
ATOM   2280  HA  GLN A 142      63.502   1.791 -72.539  1.00 44.45           H  
ATOM   2281  C   GLN A 142      63.201  -0.119 -71.774  1.00 44.45           C  
ATOM   2282  CB  GLN A 142      63.931   0.533 -74.178  1.00 44.45           C  
ATOM   2283  HB2 GLN A 142      64.656  -0.238 -74.442  1.00 44.45           H  
ATOM   2284  HB3 GLN A 142      62.933   0.165 -74.416  1.00 44.45           H  
ATOM   2285  O   GLN A 142      61.991  -0.184 -71.948  1.00 44.45           O  
ATOM   2286  CG  GLN A 142      64.180   1.812 -75.004  1.00 44.45           C  
ATOM   2287  HG2 GLN A 142      63.444   2.564 -74.720  1.00 44.45           H  
ATOM   2288  HG3 GLN A 142      65.171   2.206 -74.778  1.00 44.45           H  
ATOM   2289  CD  GLN A 142      64.087   1.605 -76.514  1.00 44.45           C  
ATOM   2290  NE2 GLN A 142      64.114   2.662 -77.296  1.00 44.45           N  
ATOM   2291 HE21 GLN A 142      64.197   3.594 -76.916  1.00 44.45           H  
ATOM   2292 HE22 GLN A 142      64.061   2.466 -78.285  1.00 44.45           H  
ATOM   2293  OE1 GLN A 142      64.014   0.505 -77.028  1.00 44.45           O  
ATOM   2294  N   GLY A 143      63.800  -0.796 -70.780  1.00 44.58           N  
ATOM   2295  H   GLY A 143      64.802  -0.715 -70.686  1.00 44.58           H  
ATOM   2296  CA  GLY A 143      63.087  -1.776 -69.932  1.00 44.58           C  
ATOM   2297  HA2 GLY A 143      62.261  -2.212 -70.493  1.00 44.58           H  
ATOM   2298  HA3 GLY A 143      63.777  -2.587 -69.695  1.00 44.58           H  
ATOM   2299  C   GLY A 143      62.517  -1.262 -68.597  1.00 44.58           C  
ATOM   2300  O   GLY A 143      61.445  -1.684 -68.181  1.00 44.58           O  
ATOM   2301  N   ILE A 144      63.191  -0.330 -67.913  1.00 47.43           N  
ATOM   2302  H   ILE A 144      64.073  -0.011 -68.289  1.00 47.43           H  
ATOM   2303  CA  ILE A 144      62.828   0.062 -66.528  1.00 47.43           C  
ATOM   2304  HA  ILE A 144      62.415  -0.807 -66.018  1.00 47.43           H  
ATOM   2305  C   ILE A 144      61.724   1.136 -66.511  1.00 47.43           C  
ATOM   2306  CB  ILE A 144      64.099   0.491 -65.750  1.00 47.43           C  
ATOM   2307  HB  ILE A 144      64.546   1.338 -66.270  1.00 47.43           H  
ATOM   2308  O   ILE A 144      60.873   1.164 -65.622  1.00 47.43           O  
ATOM   2309  CG1 ILE A 144      65.134  -0.664 -65.715  1.00 47.43           C  
ATOM   2310 HG12 ILE A 144      65.299  -1.048 -66.721  1.00 47.43           H  
ATOM   2311 HG13 ILE A 144      64.743  -1.482 -65.110  1.00 47.43           H  
ATOM   2312  CG2 ILE A 144      63.758   0.933 -64.314  1.00 47.43           C  
ATOM   2313 HG21 ILE A 144      64.656   1.238 -63.778  1.00 47.43           H  
ATOM   2314 HG22 ILE A 144      63.081   1.788 -64.322  1.00 47.43           H  
ATOM   2315 HG23 ILE A 144      63.282   0.114 -63.776  1.00 47.43           H  
ATOM   2316  CD1 ILE A 144      66.514  -0.262 -65.178  1.00 47.43           C  
ATOM   2317 HD11 ILE A 144      67.207  -1.092 -65.316  1.00 47.43           H  
ATOM   2318 HD12 ILE A 144      66.888   0.605 -65.723  1.00 47.43           H  
ATOM   2319 HD13 ILE A 144      66.462  -0.033 -64.114  1.00 47.43           H  
ATOM   2320  N   SER A 145      61.694   2.008 -67.526  1.00 50.12           N  
ATOM   2321  H   SER A 145      62.397   1.925 -68.246  1.00 50.12           H  
ATOM   2322  CA  SER A 145      60.689   3.076 -67.623  1.00 50.12           C  
ATOM   2323  HA  SER A 145      60.646   3.598 -66.667  1.00 50.12           H  
ATOM   2324  C   SER A 145      59.286   2.550 -67.925  1.00 50.12           C  
ATOM   2325  CB  SER A 145      61.085   4.087 -68.702  1.00 50.12           C  
ATOM   2326  HB2 SER A 145      61.134   3.586 -69.668  1.00 50.12           H  
ATOM   2327  HB3 SER A 145      62.064   4.507 -68.471  1.00 50.12           H  
ATOM   2328  O   SER A 145      58.312   3.196 -67.532  1.00 50.12           O  
ATOM   2329  OG  SER A 145      60.129   5.132 -68.762  1.00 50.12           O  
ATOM   2330  HG  SER A 145      59.296   4.801 -68.418  1.00 50.12           H  
ATOM   2331  N   THR A 146      59.161   1.426 -68.635  1.00 59.94           N  
ATOM   2332  H   THR A 146      59.978   0.911 -68.931  1.00 59.94           H  
ATOM   2333  CA  THR A 146      57.852   0.825 -68.915  1.00 59.94           C  
ATOM   2334  HA  THR A 146      57.148   1.614 -69.180  1.00 59.94           H  
ATOM   2335  C   THR A 146      57.289   0.154 -67.674  1.00 59.94           C  
ATOM   2336  CB  THR A 146      57.905  -0.157 -70.093  1.00 59.94           C  
ATOM   2337  HB  THR A 146      56.980  -0.731 -70.139  1.00 59.94           H  
ATOM   2338  O   THR A 146      56.113   0.354 -67.399  1.00 59.94           O  
ATOM   2339  CG2 THR A 146      58.088   0.600 -71.410  1.00 59.94           C  
ATOM   2340 HG21 THR A 146      58.106  -0.116 -72.232  1.00 59.94           H  
ATOM   2341 HG22 THR A 146      59.030   1.148 -71.403  1.00 59.94           H  
ATOM   2342 HG23 THR A 146      57.259   1.291 -71.559  1.00 59.94           H  
ATOM   2343  OG1 THR A 146      59.002  -1.028 -69.979  1.00 59.94           O  
ATOM   2344  HG1 THR A 146      58.818  -1.716 -69.335  1.00 59.94           H  
ATOM   2345  N   ASP A 147      58.124  -0.535 -66.888  1.00 63.27           N  
ATOM   2346  H   ASP A 147      59.091  -0.642 -67.160  1.00 63.27           H  
ATOM   2347  CA  ASP A 147      57.672  -1.297 -65.719  1.00 63.27           C  
ATOM   2348  HA  ASP A 147      56.806  -1.878 -66.036  1.00 63.27           H  
ATOM   2349  C   ASP A 147      57.226  -0.379 -64.564  1.00 63.27           C  
ATOM   2350  CB  ASP A 147      58.774  -2.289 -65.310  1.00 63.27           C  
ATOM   2351  HB2 ASP A 147      59.287  -2.638 -66.207  1.00 63.27           H  
ATOM   2352  HB3 ASP A 147      59.509  -1.779 -64.687  1.00 63.27           H  
ATOM   2353  O   ASP A 147      56.111  -0.500 -64.051  1.00 63.27           O  
ATOM   2354  CG  ASP A 147      58.237  -3.530 -64.585  1.00 63.27           C  
ATOM   2355  OD1 ASP A 147      57.041  -3.847 -64.769  1.00 63.27           O  
ATOM   2356  OD2 ASP A 147      59.053  -4.167 -63.887  1.00 63.27           O  
ATOM   2357  N   LEU A 148      58.009   0.666 -64.249  1.00 66.44           N  
ATOM   2358  H   LEU A 148      58.925   0.722 -64.670  1.00 66.44           H  
ATOM   2359  CA  LEU A 148      57.591   1.696 -63.284  1.00 66.44           C  
ATOM   2360  HA  LEU A 148      57.314   1.187 -62.361  1.00 66.44           H  
ATOM   2361  C   LEU A 148      56.357   2.471 -63.777  1.00 66.44           C  
ATOM   2362  CB  LEU A 148      58.769   2.647 -63.004  1.00 66.44           C  
ATOM   2363  HB2 LEU A 148      59.628   2.056 -62.686  1.00 66.44           H  
ATOM   2364  HB3 LEU A 148      59.036   3.150 -63.934  1.00 66.44           H  
ATOM   2365  O   LEU A 148      55.469   2.806 -62.992  1.00 66.44           O  
ATOM   2366  CG  LEU A 148      58.471   3.711 -61.926  1.00 66.44           C  
ATOM   2367  HG  LEU A 148      57.587   4.282 -62.207  1.00 66.44           H  
ATOM   2368  CD1 LEU A 148      58.245   3.092 -60.545  1.00 66.44           C  
ATOM   2369 HD11 LEU A 148      57.345   2.478 -60.553  1.00 66.44           H  
ATOM   2370 HD12 LEU A 148      58.110   3.879 -59.802  1.00 66.44           H  
ATOM   2371 HD13 LEU A 148      59.097   2.474 -60.264  1.00 66.44           H  
ATOM   2372  CD2 LEU A 148      59.636   4.695 -61.827  1.00 66.44           C  
ATOM   2373 HD21 LEU A 148      59.797   5.174 -62.793  1.00 66.44           H  
ATOM   2374 HD22 LEU A 148      60.543   4.167 -61.531  1.00 66.44           H  
ATOM   2375 HD23 LEU A 148      59.409   5.461 -61.085  1.00 66.44           H  
ATOM   2376  N   GLY A 149      56.282   2.733 -65.086  1.00 68.51           N  
ATOM   2377  H   GLY A 149      57.029   2.405 -65.681  1.00 68.51           H  
ATOM   2378  CA  GLY A 149      55.119   3.358 -65.709  1.00 68.51           C  
ATOM   2379  HA2 GLY A 149      54.946   4.335 -65.257  1.00 68.51           H  
ATOM   2380  HA3 GLY A 149      55.319   3.485 -66.773  1.00 68.51           H  
ATOM   2381  C   GLY A 149      53.853   2.513 -65.554  1.00 68.51           C  
ATOM   2382  O   GLY A 149      52.794   3.056 -65.235  1.00 68.51           O  
ATOM   2383  N   THR A 150      53.952   1.192 -65.722  1.00 73.97           N  
ATOM   2384  H   THR A 150      54.834   0.792 -66.011  1.00 73.97           H  
ATOM   2385  CA  THR A 150      52.834   0.266 -65.510  1.00 73.97           C  
ATOM   2386  HA  THR A 150      51.951   0.682 -65.996  1.00 73.97           H  
ATOM   2387  C   THR A 150      52.467   0.125 -64.038  1.00 73.97           C  
ATOM   2388  CB  THR A 150      53.084  -1.113 -66.140  1.00 73.97           C  
ATOM   2389  HB  THR A 150      52.344  -1.821 -65.767  1.00 73.97           H  
ATOM   2390  O   THR A 150      51.279   0.169 -63.726  1.00 73.97           O  
ATOM   2391  CG2 THR A 150      52.967  -1.038 -67.664  1.00 73.97           C  
ATOM   2392 HG21 THR A 150      53.168  -2.022 -68.087  1.00 73.97           H  
ATOM   2393 HG22 THR A 150      51.960  -0.729 -67.945  1.00 73.97           H  
ATOM   2394 HG23 THR A 150      53.693  -0.330 -68.065  1.00 73.97           H  
ATOM   2395  OG1 THR A 150      54.368  -1.619 -65.910  1.00 73.97           O  
ATOM   2396  HG1 THR A 150      54.675  -1.503 -65.008  1.00 73.97           H  
ATOM   2397  N   MET A 151      53.441   0.067 -63.121  1.00 72.85           N  
ATOM   2398  H   MET A 151      54.403   0.021 -63.426  1.00 72.85           H  
ATOM   2399  CA  MET A 151      53.165   0.014 -61.680  1.00 72.85           C  
ATOM   2400  HA  MET A 151      52.510  -0.833 -61.476  1.00 72.85           H  
ATOM   2401  C   MET A 151      52.438   1.270 -61.196  1.00 72.85           C  
ATOM   2402  CB  MET A 151      54.458  -0.175 -60.877  1.00 72.85           C  
ATOM   2403  HB2 MET A 151      55.196   0.569 -61.175  1.00 72.85           H  
ATOM   2404  HB3 MET A 151      54.226  -0.021 -59.823  1.00 72.85           H  
ATOM   2405  O   MET A 151      51.392   1.162 -60.563  1.00 72.85           O  
ATOM   2406  CG  MET A 151      55.057  -1.575 -61.031  1.00 72.85           C  
ATOM   2407  HG2 MET A 151      55.418  -1.704 -62.051  1.00 72.85           H  
ATOM   2408  HG3 MET A 151      54.286  -2.325 -60.853  1.00 72.85           H  
ATOM   2409  SD  MET A 151      56.436  -1.883 -59.897  1.00 72.85           S  
ATOM   2410  CE  MET A 151      55.525  -2.245 -58.371  1.00 72.85           C  
ATOM   2411  HE1 MET A 151      54.860  -3.093 -58.537  1.00 72.85           H  
ATOM   2412  HE2 MET A 151      54.941  -1.376 -58.068  1.00 72.85           H  
ATOM   2413  HE3 MET A 151      56.232  -2.496 -57.581  1.00 72.85           H  
ATOM   2414  N   LEU A 152      52.922   2.463 -61.562  1.00 74.82           N  
ATOM   2415  H   LEU A 152      53.790   2.495 -62.078  1.00 74.82           H  
ATOM   2416  CA  LEU A 152      52.253   3.720 -61.212  1.00 74.82           C  
ATOM   2417  HA  LEU A 152      52.123   3.759 -60.131  1.00 74.82           H  
ATOM   2418  C   LEU A 152      50.851   3.802 -61.818  1.00 74.82           C  
ATOM   2419  CB  LEU A 152      53.105   4.912 -61.682  1.00 74.82           C  
ATOM   2420  HB2 LEU A 152      53.444   4.716 -62.699  1.00 74.82           H  
ATOM   2421  HB3 LEU A 152      52.481   5.805 -61.708  1.00 74.82           H  
ATOM   2422  O   LEU A 152      49.924   4.269 -61.161  1.00 74.82           O  
ATOM   2423  CG  LEU A 152      54.319   5.201 -60.782  1.00 74.82           C  
ATOM   2424  HG  LEU A 152      54.878   4.282 -60.603  1.00 74.82           H  
ATOM   2425  CD1 LEU A 152      55.241   6.202 -61.480  1.00 74.82           C  
ATOM   2426 HD11 LEU A 152      55.576   5.782 -62.429  1.00 74.82           H  
ATOM   2427 HD12 LEU A 152      56.115   6.386 -60.856  1.00 74.82           H  
ATOM   2428 HD13 LEU A 152      54.713   7.139 -61.658  1.00 74.82           H  
ATOM   2429  CD2 LEU A 152      53.897   5.807 -59.440  1.00 74.82           C  
ATOM   2430 HD21 LEU A 152      54.783   6.048 -58.853  1.00 74.82           H  
ATOM   2431 HD22 LEU A 152      53.306   5.089 -58.872  1.00 74.82           H  
ATOM   2432 HD23 LEU A 152      53.311   6.713 -59.597  1.00 74.82           H  
ATOM   2433  N   LYS A 153      50.668   3.326 -63.056  1.00 72.35           N  
ATOM   2434  H   LYS A 153      51.466   2.954 -63.550  1.00 72.35           H  
ATOM   2435  CA  LYS A 153      49.348   3.296 -63.693  1.00 72.35           C  
ATOM   2436  HA  LYS A 153      48.918   4.295 -63.626  1.00 72.35           H  
ATOM   2437  C   LYS A 153      48.380   2.368 -62.954  1.00 72.35           C  
ATOM   2438  CB  LYS A 153      49.510   2.919 -65.169  1.00 72.35           C  
ATOM   2439  HB2 LYS A 153      50.281   3.552 -65.608  1.00 72.35           H  
ATOM   2440  HB3 LYS A 153      49.825   1.878 -65.246  1.00 72.35           H  
ATOM   2441  O   LYS A 153      47.220   2.742 -62.802  1.00 72.35           O  
ATOM   2442  CG  LYS A 153      48.213   3.129 -65.956  1.00 72.35           C  
ATOM   2443  HG2 LYS A 153      47.429   2.487 -65.554  1.00 72.35           H  
ATOM   2444  HG3 LYS A 153      47.901   4.171 -65.873  1.00 72.35           H  
ATOM   2445  CD  LYS A 153      48.440   2.778 -67.428  1.00 72.35           C  
ATOM   2446  HD2 LYS A 153      48.754   1.737 -67.491  1.00 72.35           H  
ATOM   2447  HD3 LYS A 153      49.226   3.414 -67.836  1.00 72.35           H  
ATOM   2448  CE  LYS A 153      47.143   2.976 -68.215  1.00 72.35           C  
ATOM   2449  HE2 LYS A 153      46.869   4.031 -68.184  1.00 72.35           H  
ATOM   2450  HE3 LYS A 153      46.356   2.409 -67.717  1.00 72.35           H  
ATOM   2451  NZ  LYS A 153      47.295   2.510 -69.614  1.00 72.35           N  
ATOM   2452  HZ1 LYS A 153      47.535   1.528 -69.617  1.00 72.35           H  
ATOM   2453  HZ2 LYS A 153      46.431   2.618 -70.125  1.00 72.35           H  
ATOM   2454  HZ3 LYS A 153      48.033   3.015 -70.084  1.00 72.35           H  
ATOM   2455  N   ASN A 154      48.853   1.218 -62.472  1.00 78.04           N  
ATOM   2456  H   ASN A 154      49.811   0.966 -62.671  1.00 78.04           H  
ATOM   2457  CA  ASN A 154      48.049   0.290 -61.678  1.00 78.04           C  
ATOM   2458  HA  ASN A 154      47.102   0.116 -62.189  1.00 78.04           H  
ATOM   2459  C   ASN A 154      47.695   0.894 -60.313  1.00 78.04           C  
ATOM   2460  CB  ASN A 154      48.772  -1.061 -61.560  1.00 78.04           C  
ATOM   2461  HB2 ASN A 154      48.221  -1.691 -60.861  1.00 78.04           H  
ATOM   2462  HB3 ASN A 154      49.774  -0.910 -61.158  1.00 78.04           H  
ATOM   2463  O   ASN A 154      46.516   0.964 -59.993  1.00 78.04           O  
ATOM   2464  CG  ASN A 154      48.874  -1.816 -62.877  1.00 78.04           C  
ATOM   2465  ND2 ASN A 154      49.648  -2.876 -62.902  1.00 78.04           N  
ATOM   2466 HD21 ASN A 154      50.114  -3.181 -62.060  1.00 78.04           H  
ATOM   2467 HD22 ASN A 154      49.690  -3.390 -63.770  1.00 78.04           H  
ATOM   2468  OD1 ASN A 154      48.274  -1.483 -63.890  1.00 78.04           O  
ATOM   2469  N   SER A 155      48.657   1.461 -59.574  1.00 78.27           N  
ATOM   2470  H   SER A 155      49.621   1.357 -59.856  1.00 78.27           H  
ATOM   2471  CA  SER A 155      48.378   2.101 -58.275  1.00 78.27           C  
ATOM   2472  HA  SER A 155      47.897   1.371 -57.625  1.00 78.27           H  
ATOM   2473  C   SER A 155      47.430   3.301 -58.387  1.00 78.27           C  
ATOM   2474  CB  SER A 155      49.675   2.570 -57.611  1.00 78.27           C  
ATOM   2475  HB2 SER A 155      49.440   3.000 -56.637  1.00 78.27           H  
ATOM   2476  HB3 SER A 155      50.148   3.333 -58.228  1.00 78.27           H  
ATOM   2477  O   SER A 155      46.572   3.498 -57.531  1.00 78.27           O  
ATOM   2478  OG  SER A 155      50.573   1.495 -57.436  1.00 78.27           O  
ATOM   2479  HG  SER A 155      50.091   0.760 -57.049  1.00 78.27           H  
ATOM   2480  N   VAL A 156      47.539   4.103 -59.454  1.00 75.61           N  
ATOM   2481  H   VAL A 156      48.291   3.937 -60.106  1.00 75.61           H  
ATOM   2482  CA  VAL A 156      46.567   5.176 -59.735  1.00 75.61           C  
ATOM   2483  HA  VAL A 156      46.421   5.763 -58.828  1.00 75.61           H  
ATOM   2484  C   VAL A 156      45.196   4.593 -60.100  1.00 75.61           C  
ATOM   2485  CB  VAL A 156      47.093   6.117 -60.837  1.00 75.61           C  
ATOM   2486  HB  VAL A 156      47.404   5.525 -61.698  1.00 75.61           H  
ATOM   2487  O   VAL A 156      44.173   5.183 -59.757  1.00 75.61           O  
ATOM   2488  CG1 VAL A 156      46.048   7.140 -61.310  1.00 75.61           C  
ATOM   2489 HG11 VAL A 156      45.652   7.686 -60.453  1.00 75.61           H  
ATOM   2490 HG12 VAL A 156      45.230   6.631 -61.819  1.00 75.61           H  
ATOM   2491 HG13 VAL A 156      46.504   7.843 -62.007  1.00 75.61           H  
ATOM   2492  CG2 VAL A 156      48.295   6.929 -60.332  1.00 75.61           C  
ATOM   2493 HG21 VAL A 156      48.729   7.503 -61.150  1.00 75.61           H  
ATOM   2494 HG22 VAL A 156      49.062   6.268 -59.927  1.00 75.61           H  
ATOM   2495 HG23 VAL A 156      47.979   7.607 -59.539  1.00 75.61           H  
ATOM   2496  N   GLY A 157      45.164   3.440 -60.774  1.00 81.29           N  
ATOM   2497  H   GLY A 157      46.039   2.985 -60.991  1.00 81.29           H  
ATOM   2498  CA  GLY A 157      43.944   2.674 -61.024  1.00 81.29           C  
ATOM   2499  HA2 GLY A 157      44.204   1.772 -61.580  1.00 81.29           H  
ATOM   2500  HA3 GLY A 157      43.245   3.270 -61.610  1.00 81.29           H  
ATOM   2501  C   GLY A 157      43.255   2.240 -59.730  1.00 81.29           C  
ATOM   2502  O   GLY A 157      42.061   2.494 -59.577  1.00 81.29           O  
ATOM   2503  N   ASP A 158      44.014   1.688 -58.784  1.00 82.57           N  
ATOM   2504  H   ASP A 158      44.958   1.422 -59.025  1.00 82.57           H  
ATOM   2505  CA  ASP A 158      43.506   1.226 -57.487  1.00 82.57           C  
ATOM   2506  HA  ASP A 158      42.666   0.553 -57.656  1.00 82.57           H  
ATOM   2507  C   ASP A 158      42.994   2.393 -56.635  1.00 82.57           C  
ATOM   2508  CB  ASP A 158      44.596   0.436 -56.743  1.00 82.57           C  
ATOM   2509  HB2 ASP A 158      45.471   1.073 -56.613  1.00 82.57           H  
ATOM   2510  HB3 ASP A 158      44.221   0.176 -55.753  1.00 82.57           H  
ATOM   2511  O   ASP A 158      41.854   2.366 -56.173  1.00 82.57           O  
ATOM   2512  CG  ASP A 158      45.014  -0.860 -57.450  1.00 82.57           C  
ATOM   2513  OD1 ASP A 158      44.212  -1.382 -58.260  1.00 82.57           O  
ATOM   2514  OD2 ASP A 158      46.158  -1.300 -57.196  1.00 82.57           O  
ATOM   2515  N   LEU A 159      43.760   3.487 -56.526  1.00 81.95           N  
ATOM   2516  H   LEU A 159      44.698   3.446 -56.899  1.00 81.95           H  
ATOM   2517  CA  LEU A 159      43.314   4.699 -55.821  1.00 81.95           C  
ATOM   2518  HA  LEU A 159      43.062   4.436 -54.794  1.00 81.95           H  
ATOM   2519  C   LEU A 159      42.045   5.296 -56.441  1.00 81.95           C  
ATOM   2520  CB  LEU A 159      44.437   5.751 -55.838  1.00 81.95           C  
ATOM   2521  HB2 LEU A 159      44.831   5.820 -56.852  1.00 81.95           H  
ATOM   2522  HB3 LEU A 159      44.011   6.720 -55.580  1.00 81.95           H  
ATOM   2523  O   LEU A 159      41.175   5.803 -55.733  1.00 81.95           O  
ATOM   2524  CG  LEU A 159      45.588   5.462 -54.861  1.00 81.95           C  
ATOM   2525  HG  LEU A 159      45.969   4.452 -55.019  1.00 81.95           H  
ATOM   2526  CD1 LEU A 159      46.722   6.458 -55.123  1.00 81.95           C  
ATOM   2527 HD11 LEU A 159      47.079   6.334 -56.146  1.00 81.95           H  
ATOM   2528 HD12 LEU A 159      47.546   6.255 -54.440  1.00 81.95           H  
ATOM   2529 HD13 LEU A 159      46.366   7.478 -54.976  1.00 81.95           H  
ATOM   2530  CD2 LEU A 159      45.157   5.615 -53.401  1.00 81.95           C  
ATOM   2531 HD21 LEU A 159      44.730   6.602 -53.227  1.00 81.95           H  
ATOM   2532 HD22 LEU A 159      44.415   4.858 -53.145  1.00 81.95           H  
ATOM   2533 HD23 LEU A 159      46.013   5.463 -52.743  1.00 81.95           H  
ATOM   2534  N   LYS A 160      41.908   5.226 -57.770  1.00 81.72           N  
ATOM   2535  H   LYS A 160      42.652   4.798 -58.302  1.00 81.72           H  
ATOM   2536  CA  LYS A 160      40.687   5.664 -58.452  1.00 81.72           C  
ATOM   2537  HA  LYS A 160      40.424   6.650 -58.067  1.00 81.72           H  
ATOM   2538  C   LYS A 160      39.504   4.751 -58.125  1.00 81.72           C  
ATOM   2539  CB  LYS A 160      40.957   5.772 -59.956  1.00 81.72           C  
ATOM   2540  HB2 LYS A 160      41.178   4.786 -60.364  1.00 81.72           H  
ATOM   2541  HB3 LYS A 160      41.825   6.414 -60.105  1.00 81.72           H  
ATOM   2542  O   LYS A 160      38.389   5.256 -57.995  1.00 81.72           O  
ATOM   2543  CG  LYS A 160      39.760   6.377 -60.696  1.00 81.72           C  
ATOM   2544  HG2 LYS A 160      39.504   7.335 -60.243  1.00 81.72           H  
ATOM   2545  HG3 LYS A 160      38.903   5.707 -60.622  1.00 81.72           H  
ATOM   2546  CD  LYS A 160      40.098   6.587 -62.171  1.00 81.72           C  
ATOM   2547  HD2 LYS A 160      40.335   5.624 -62.624  1.00 81.72           H  
ATOM   2548  HD3 LYS A 160      40.961   7.248 -62.250  1.00 81.72           H  
ATOM   2549  CE  LYS A 160      38.888   7.216 -62.861  1.00 81.72           C  
ATOM   2550  HE2 LYS A 160      38.650   8.152 -62.355  1.00 81.72           H  
ATOM   2551  HE3 LYS A 160      38.037   6.546 -62.738  1.00 81.72           H  
ATOM   2552  NZ  LYS A 160      39.155   7.456 -64.298  1.00 81.72           N  
ATOM   2553  HZ1 LYS A 160      39.937   8.087 -64.400  1.00 81.72           H  
ATOM   2554  HZ2 LYS A 160      38.342   7.862 -64.739  1.00 81.72           H  
ATOM   2555  HZ3 LYS A 160      39.372   6.581 -64.754  1.00 81.72           H  
ATOM   2556  N   ALA A 161      39.723   3.444 -57.992  1.00 86.01           N  
ATOM   2557  H   ALA A 161      40.665   3.094 -58.089  1.00 86.01           H  
ATOM   2558  CA  ALA A 161      38.684   2.503 -57.585  1.00 86.01           C  
ATOM   2559  HA  ALA A 161      37.808   2.659 -58.214  1.00 86.01           H  
ATOM   2560  C   ALA A 161      38.242   2.743 -56.130  1.00 86.01           C  
ATOM   2561  CB  ALA A 161      39.180   1.072 -57.823  1.00 86.01           C  
ATOM   2562  HB1 ALA A 161      38.381   0.366 -57.596  1.00 86.01           H  
ATOM   2563  HB2 ALA A 161      40.030   0.851 -57.178  1.00 86.01           H  
ATOM   2564  HB3 ALA A 161      39.483   0.948 -58.863  1.00 86.01           H  
ATOM   2565  O   ALA A 161      37.041   2.839 -55.879  1.00 86.01           O  
ATOM   2566  N   GLU A 162      39.181   2.944 -55.200  1.00 86.89           N  
ATOM   2567  H   GLU A 162      40.150   2.800 -55.446  1.00 86.89           H  
ATOM   2568  CA  GLU A 162      38.868   3.289 -53.805  1.00 86.89           C  
ATOM   2569  HA  GLU A 162      38.227   2.518 -53.376  1.00 86.89           H  
ATOM   2570  C   GLU A 162      38.105   4.614 -53.699  1.00 86.89           C  
ATOM   2571  CB  GLU A 162      40.144   3.378 -52.958  1.00 86.89           C  
ATOM   2572  HB2 GLU A 162      39.875   3.835 -52.005  1.00 86.89           H  
ATOM   2573  HB3 GLU A 162      40.871   4.018 -53.457  1.00 86.89           H  
ATOM   2574  O   GLU A 162      37.094   4.692 -53.002  1.00 86.89           O  
ATOM   2575  CG  GLU A 162      40.766   2.004 -52.671  1.00 86.89           C  
ATOM   2576  HG2 GLU A 162      41.147   1.584 -53.602  1.00 86.89           H  
ATOM   2577  HG3 GLU A 162      39.985   1.343 -52.296  1.00 86.89           H  
ATOM   2578  CD  GLU A 162      41.902   2.073 -51.634  1.00 86.89           C  
ATOM   2579  OE1 GLU A 162      42.354   0.987 -51.211  1.00 86.89           O  
ATOM   2580  OE2 GLU A 162      42.313   3.200 -51.264  1.00 86.89           O  
ATOM   2581  N   TRP A 163      38.519   5.642 -54.448  1.00 80.42           N  
ATOM   2582  H   TRP A 163      39.389   5.550 -54.952  1.00 80.42           H  
ATOM   2583  CA  TRP A 163      37.808   6.923 -54.476  1.00 80.42           C  
ATOM   2584  HA  TRP A 163      37.750   7.311 -53.459  1.00 80.42           H  
ATOM   2585  C   TRP A 163      36.368   6.781 -54.986  1.00 80.42           C  
ATOM   2586  CB  TRP A 163      38.587   7.923 -55.333  1.00 80.42           C  
ATOM   2587  HB2 TRP A 163      38.706   7.517 -56.337  1.00 80.42           H  
ATOM   2588  HB3 TRP A 163      39.582   8.050 -54.907  1.00 80.42           H  
ATOM   2589  O   TRP A 163      35.453   7.407 -54.449  1.00 80.42           O  
ATOM   2590  CG  TRP A 163      37.937   9.269 -55.435  1.00 80.42           C  
ATOM   2591  CD1 TRP A 163      38.015  10.247 -54.505  1.00 80.42           C  
ATOM   2592  HD1 TRP A 163      38.571  10.175 -53.582  1.00 80.42           H  
ATOM   2593  CD2 TRP A 163      37.074   9.792 -56.491  1.00 80.42           C  
ATOM   2594  CE2 TRP A 163      36.680  11.117 -56.136  1.00 80.42           C  
ATOM   2595  CE3 TRP A 163      36.590   9.283 -57.716  1.00 80.42           C  
ATOM   2596  HE3 TRP A 163      36.870   8.279 -57.999  1.00 80.42           H  
ATOM   2597  NE1 TRP A 163      37.282  11.342 -54.917  1.00 80.42           N  
ATOM   2598  HE1 TRP A 163      37.229  12.198 -54.384  1.00 80.42           H  
ATOM   2599  CH2 TRP A 163      35.425  11.379 -58.192  1.00 80.42           C  
ATOM   2600  HH2 TRP A 163      34.840  11.991 -58.862  1.00 80.42           H  
ATOM   2601  CZ2 TRP A 163      35.869  11.906 -56.967  1.00 80.42           C  
ATOM   2602  HZ2 TRP A 163      35.630  12.917 -56.672  1.00 80.42           H  
ATOM   2603  CZ3 TRP A 163      35.775  10.065 -58.559  1.00 80.42           C  
ATOM   2604  HZ3 TRP A 163      35.435   9.659 -59.500  1.00 80.42           H  
ATOM   2605  N   LEU A 164      36.141   5.937 -55.998  1.00 85.84           N  
ATOM   2606  H   LEU A 164      36.923   5.420 -56.375  1.00 85.84           H  
ATOM   2607  CA  LEU A 164      34.793   5.664 -56.500  1.00 85.84           C  
ATOM   2608  HA  LEU A 164      34.297   6.617 -56.683  1.00 85.84           H  
ATOM   2609  C   LEU A 164      33.924   4.939 -55.461  1.00 85.84           C  
ATOM   2610  CB  LEU A 164      34.872   4.870 -57.816  1.00 85.84           C  
ATOM   2611  HB2 LEU A 164      33.891   4.441 -58.024  1.00 85.84           H  
ATOM   2612  HB3 LEU A 164      35.567   4.041 -57.681  1.00 85.84           H  
ATOM   2613  O   LEU A 164      32.740   5.265 -55.352  1.00 85.84           O  
ATOM   2614  CG  LEU A 164      35.303   5.699 -59.039  1.00 85.84           C  
ATOM   2615  HG  LEU A 164      36.224   6.240 -58.822  1.00 85.84           H  
ATOM   2616  CD1 LEU A 164      35.557   4.773 -60.230  1.00 85.84           C  
ATOM   2617 HD11 LEU A 164      36.351   4.073 -59.970  1.00 85.84           H  
ATOM   2618 HD12 LEU A 164      35.871   5.356 -61.096  1.00 85.84           H  
ATOM   2619 HD13 LEU A 164      34.652   4.214 -60.467  1.00 85.84           H  
ATOM   2620  CD2 LEU A 164      34.239   6.720 -59.457  1.00 85.84           C  
ATOM   2621 HD21 LEU A 164      34.559   7.238 -60.361  1.00 85.84           H  
ATOM   2622 HD22 LEU A 164      33.292   6.213 -59.641  1.00 85.84           H  
ATOM   2623 HD23 LEU A 164      34.104   7.457 -58.665  1.00 85.84           H  
ATOM   2624  N   LEU A 165      34.491   4.010 -54.683  1.00 87.71           N  
ATOM   2625  H   LEU A 165      35.467   3.793 -54.822  1.00 87.71           H  
ATOM   2626  CA  LEU A 165      33.780   3.339 -53.587  1.00 87.71           C  
ATOM   2627  HA  LEU A 165      32.830   2.958 -53.962  1.00 87.71           H  
ATOM   2628  C   LEU A 165      33.421   4.322 -52.467  1.00 87.71           C  
ATOM   2629  CB  LEU A 165      34.617   2.164 -53.049  1.00 87.71           C  
ATOM   2630  HB2 LEU A 165      34.192   1.840 -52.099  1.00 87.71           H  
ATOM   2631  HB3 LEU A 165      35.629   2.514 -52.849  1.00 87.71           H  
ATOM   2632  O   LEU A 165      32.249   4.430 -52.115  1.00 87.71           O  
ATOM   2633  CG  LEU A 165      34.681   0.947 -53.989  1.00 87.71           C  
ATOM   2634  HG  LEU A 165      35.011   1.262 -54.979  1.00 87.71           H  
ATOM   2635  CD1 LEU A 165      35.685  -0.068 -53.444  1.00 87.71           C  
ATOM   2636 HD11 LEU A 165      36.671   0.391 -53.380  1.00 87.71           H  
ATOM   2637 HD12 LEU A 165      35.748  -0.928 -54.112  1.00 87.71           H  
ATOM   2638 HD13 LEU A 165      35.383  -0.401 -52.451  1.00 87.71           H  
ATOM   2639  CD2 LEU A 165      33.322   0.250 -54.122  1.00 87.71           C  
ATOM   2640 HD21 LEU A 165      32.608   0.908 -54.616  1.00 87.71           H  
ATOM   2641 HD22 LEU A 165      33.434  -0.653 -54.721  1.00 87.71           H  
ATOM   2642 HD23 LEU A 165      32.949  -0.018 -53.134  1.00 87.71           H  
ATOM   2643  N   LEU A 166      34.386   5.120 -52.002  1.00 86.44           N  
ATOM   2644  H   LEU A 166      35.328   4.967 -52.334  1.00 86.44           H  
ATOM   2645  CA  LEU A 166      34.160   6.172 -51.005  1.00 86.44           C  
ATOM   2646  HA  LEU A 166      33.802   5.716 -50.081  1.00 86.44           H  
ATOM   2647  C   LEU A 166      33.080   7.159 -51.449  1.00 86.44           C  
ATOM   2648  CB  LEU A 166      35.489   6.906 -50.746  1.00 86.44           C  
ATOM   2649  HB2 LEU A 166      36.126   6.818 -51.627  1.00 86.44           H  
ATOM   2650  HB3 LEU A 166      35.297   7.970 -50.612  1.00 86.44           H  
ATOM   2651  O   LEU A 166      32.203   7.514 -50.666  1.00 86.44           O  
ATOM   2652  CG  LEU A 166      36.222   6.370 -49.501  1.00 86.44           C  
ATOM   2653  HG  LEU A 166      35.836   5.389 -49.224  1.00 86.44           H  
ATOM   2654  CD1 LEU A 166      37.715   6.227 -49.778  1.00 86.44           C  
ATOM   2655 HD11 LEU A 166      38.231   5.909 -48.872  1.00 86.44           H  
ATOM   2656 HD12 LEU A 166      38.121   7.179 -50.119  1.00 86.44           H  
ATOM   2657 HD13 LEU A 166      37.871   5.469 -50.546  1.00 86.44           H  
ATOM   2658  CD2 LEU A 166      36.035   7.333 -48.325  1.00 86.44           C  
ATOM   2659 HD21 LEU A 166      36.518   6.921 -47.438  1.00 86.44           H  
ATOM   2660 HD22 LEU A 166      36.476   8.303 -48.551  1.00 86.44           H  
ATOM   2661 HD23 LEU A 166      34.972   7.453 -48.116  1.00 86.44           H  
ATOM   2662  N   LYS A 167      33.090   7.571 -52.721  1.00 86.36           N  
ATOM   2663  H   LYS A 167      33.859   7.281 -53.308  1.00 86.36           H  
ATOM   2664  CA  LYS A 167      32.058   8.461 -53.262  1.00 86.36           C  
ATOM   2665  HA  LYS A 167      32.016   9.350 -52.632  1.00 86.36           H  
ATOM   2666  C   LYS A 167      30.665   7.828 -53.199  1.00 86.36           C  
ATOM   2667  CB  LYS A 167      32.447   8.873 -54.685  1.00 86.36           C  
ATOM   2668  HB2 LYS A 167      32.425   8.004 -55.343  1.00 86.36           H  
ATOM   2669  HB3 LYS A 167      33.460   9.275 -54.670  1.00 86.36           H  
ATOM   2670  O   LYS A 167      29.703   8.519 -52.872  1.00 86.36           O  
ATOM   2671  CG  LYS A 167      31.494   9.950 -55.212  1.00 86.36           C  
ATOM   2672  HG2 LYS A 167      31.476  10.784 -54.510  1.00 86.36           H  
ATOM   2673  HG3 LYS A 167      30.487   9.541 -55.300  1.00 86.36           H  
ATOM   2674  CD  LYS A 167      31.942  10.457 -56.581  1.00 86.36           C  
ATOM   2675  HD2 LYS A 167      32.951  10.862 -56.502  1.00 86.36           H  
ATOM   2676  HD3 LYS A 167      31.933   9.633 -57.294  1.00 86.36           H  
ATOM   2677  CE  LYS A 167      30.963  11.550 -57.012  1.00 86.36           C  
ATOM   2678  HE2 LYS A 167      29.961  11.124 -57.059  1.00 86.36           H  
ATOM   2679  HE3 LYS A 167      30.948  12.321 -56.241  1.00 86.36           H  
ATOM   2680  NZ  LYS A 167      31.345  12.135 -58.316  1.00 86.36           N  
ATOM   2681  HZ1 LYS A 167      32.267  12.540 -58.247  1.00 86.36           H  
ATOM   2682  HZ2 LYS A 167      30.685  12.858 -58.566  1.00 86.36           H  
ATOM   2683  HZ3 LYS A 167      31.340  11.419 -59.029  1.00 86.36           H  
ATOM   2684  N   ARG A 168      30.549   6.529 -53.495  1.00 90.12           N  
ATOM   2685  H   ARG A 168      31.392   6.014 -53.701  1.00 90.12           H  
ATOM   2686  CA  ARG A 168      29.276   5.801 -53.407  1.00 90.12           C  
ATOM   2687  HA  ARG A 168      28.512   6.359 -53.949  1.00 90.12           H  
ATOM   2688  C   ARG A 168      28.786   5.699 -51.963  1.00 90.12           C  
ATOM   2689  CB  ARG A 168      29.440   4.412 -54.035  1.00 90.12           C  
ATOM   2690  HB2 ARG A 168      29.926   4.506 -55.006  1.00 90.12           H  
ATOM   2691  HB3 ARG A 168      30.079   3.808 -53.390  1.00 90.12           H  
ATOM   2692  O   ARG A 168      27.599   5.897 -51.721  1.00 90.12           O  
ATOM   2693  CG  ARG A 168      28.081   3.722 -54.228  1.00 90.12           C  
ATOM   2694  HG2 ARG A 168      27.539   4.229 -55.026  1.00 90.12           H  
ATOM   2695  HG3 ARG A 168      27.485   3.779 -53.318  1.00 90.12           H  
ATOM   2696  CD  ARG A 168      28.258   2.249 -54.596  1.00 90.12           C  
ATOM   2697  HD2 ARG A 168      27.288   1.866 -54.914  1.00 90.12           H  
ATOM   2698  HD3 ARG A 168      28.961   2.161 -55.424  1.00 90.12           H  
ATOM   2699  NE  ARG A 168      28.752   1.492 -53.434  1.00 90.12           N  
ATOM   2700  HE  ARG A 168      29.340   1.988 -52.780  1.00 90.12           H  
ATOM   2701  NH1 ARG A 168      27.583  -0.467 -53.729  1.00 90.12           N  
ATOM   2702 HH11 ARG A 168      27.327  -1.377 -53.372  1.00 90.12           H  
ATOM   2703 HH12 ARG A 168      27.215  -0.113 -54.600  1.00 90.12           H  
ATOM   2704  NH2 ARG A 168      28.875  -0.157 -51.915  1.00 90.12           N  
ATOM   2705 HH21 ARG A 168      28.619  -1.056 -51.533  1.00 90.12           H  
ATOM   2706 HH22 ARG A 168      29.382   0.484 -51.322  1.00 90.12           H  
ATOM   2707  CZ  ARG A 168      28.400   0.287 -53.041  1.00 90.12           C  
ATOM   2708  N   ASP A 169      29.682   5.430 -51.021  1.00 91.37           N  
ATOM   2709  H   ASP A 169      30.627   5.202 -51.294  1.00 91.37           H  
ATOM   2710  CA  ASP A 169      29.317   5.285 -49.612  1.00 91.37           C  
ATOM   2711  HA  ASP A 169      28.436   4.647 -49.542  1.00 91.37           H  
ATOM   2712  C   ASP A 169      28.931   6.643 -48.994  1.00 91.37           C  
ATOM   2713  CB  ASP A 169      30.450   4.573 -48.861  1.00 91.37           C  
ATOM   2714  HB2 ASP A 169      31.369   5.149 -48.979  1.00 91.37           H  
ATOM   2715  HB3 ASP A 169      30.200   4.555 -47.800  1.00 91.37           H  
ATOM   2716  O   ASP A 169      27.954   6.722 -48.253  1.00 91.37           O  
ATOM   2717  CG  ASP A 169      30.697   3.120 -49.322  1.00 91.37           C  
ATOM   2718  OD1 ASP A 169      29.879   2.543 -50.095  1.00 91.37           O  
ATOM   2719  OD2 ASP A 169      31.739   2.575 -48.902  1.00 91.37           O  
ATOM   2720  N   VAL A 170      29.588   7.744 -49.386  1.00 84.94           N  
ATOM   2721  H   VAL A 170      30.413   7.625 -49.955  1.00 84.94           H  
ATOM   2722  CA  VAL A 170      29.177   9.110 -49.001  1.00 84.94           C  
ATOM   2723  HA  VAL A 170      29.104   9.154 -47.915  1.00 84.94           H  
ATOM   2724  C   VAL A 170      27.785   9.456 -49.546  1.00 84.94           C  
ATOM   2725  CB  VAL A 170      30.223  10.151 -49.453  1.00 84.94           C  
ATOM   2726  HB  VAL A 170      30.461   9.987 -50.504  1.00 84.94           H  
ATOM   2727  O   VAL A 170      26.964  10.013 -48.818  1.00 84.94           O  
ATOM   2728  CG1 VAL A 170      29.739  11.601 -49.291  1.00 84.94           C  
ATOM   2729 HG11 VAL A 170      28.914  11.802 -49.975  1.00 84.94           H  
ATOM   2730 HG12 VAL A 170      29.408  11.769 -48.266  1.00 84.94           H  
ATOM   2731 HG13 VAL A 170      30.550  12.291 -49.524  1.00 84.94           H  
ATOM   2732  CG2 VAL A 170      31.511  10.022 -48.629  1.00 84.94           C  
ATOM   2733 HG21 VAL A 170      31.888   9.000 -48.663  1.00 84.94           H  
ATOM   2734 HG22 VAL A 170      31.317  10.278 -47.587  1.00 84.94           H  
ATOM   2735 HG23 VAL A 170      32.278  10.687 -49.027  1.00 84.94           H  
ATOM   2736  N   GLU A 171      27.485   9.109 -50.801  1.00 88.31           N  
ATOM   2737  H   GLU A 171      28.198   8.672 -51.368  1.00 88.31           H  
ATOM   2738  CA  GLU A 171      26.139   9.284 -51.375  1.00 88.31           C  
ATOM   2739  HA  GLU A 171      25.832  10.325 -51.272  1.00 88.31           H  
ATOM   2740  C   GLU A 171      25.088   8.438 -50.626  1.00 88.31           C  
ATOM   2741  CB  GLU A 171      26.159   8.935 -52.875  1.00 88.31           C  
ATOM   2742  HB2 GLU A 171      26.694   7.994 -53.003  1.00 88.31           H  
ATOM   2743  HB3 GLU A 171      25.141   8.762 -53.224  1.00 88.31           H  
ATOM   2744  O   GLU A 171      23.978   8.914 -50.376  1.00 88.31           O  
ATOM   2745  CG  GLU A 171      26.835   9.995 -53.772  1.00 88.31           C  
ATOM   2746  HG2 GLU A 171      27.131   9.501 -54.698  1.00 88.31           H  
ATOM   2747  HG3 GLU A 171      27.747  10.347 -53.289  1.00 88.31           H  
ATOM   2748  CD  GLU A 171      25.957  11.204 -54.146  1.00 88.31           C  
ATOM   2749  OE1 GLU A 171      26.535  12.205 -54.635  1.00 88.31           O  
ATOM   2750  OE2 GLU A 171      24.719  11.144 -53.973  1.00 88.31           O  
ATOM   2751  N   ALA A 172      25.437   7.218 -50.200  1.00 89.39           N  
ATOM   2752  H   ALA A 172      26.358   6.871 -50.428  1.00 89.39           H  
ATOM   2753  CA  ALA A 172      24.557   6.364 -49.401  1.00 89.39           C  
ATOM   2754  HA  ALA A 172      23.597   6.292 -49.912  1.00 89.39           H  
ATOM   2755  C   ALA A 172      24.277   6.963 -48.010  1.00 89.39           C  
ATOM   2756  CB  ALA A 172      25.154   4.954 -49.321  1.00 89.39           C  
ATOM   2757  HB1 ALA A 172      26.102   4.973 -48.784  1.00 89.39           H  
ATOM   2758  HB2 ALA A 172      25.319   4.561 -50.324  1.00 89.39           H  
ATOM   2759  HB3 ALA A 172      24.467   4.298 -48.786  1.00 89.39           H  
ATOM   2760  O   ALA A 172      23.113   7.124 -47.643  1.00 89.39           O  
ATOM   2761  N   VAL A 173      25.315   7.398 -47.285  1.00 84.27           N  
ATOM   2762  H   VAL A 173      26.246   7.219 -47.634  1.00 84.27           H  
ATOM   2763  CA  VAL A 173      25.175   8.056 -45.972  1.00 84.27           C  
ATOM   2764  HA  VAL A 173      24.626   7.393 -45.304  1.00 84.27           H  
ATOM   2765  C   VAL A 173      24.370   9.350 -46.086  1.00 84.27           C  
ATOM   2766  CB  VAL A 173      26.558   8.333 -45.348  1.00 84.27           C  
ATOM   2767  HB  VAL A 173      27.179   8.860 -46.074  1.00 84.27           H  
ATOM   2768  O   VAL A 173      23.526   9.635 -45.239  1.00 84.27           O  
ATOM   2769  CG1 VAL A 173      26.477   9.187 -44.073  1.00 84.27           C  
ATOM   2770 HG11 VAL A 173      25.793   8.725 -43.361  1.00 84.27           H  
ATOM   2771 HG12 VAL A 173      26.131  10.194 -44.305  1.00 84.27           H  
ATOM   2772 HG13 VAL A 173      27.464   9.268 -43.618  1.00 84.27           H  
ATOM   2773  CG2 VAL A 173      27.251   7.020 -44.966  1.00 84.27           C  
ATOM   2774 HG21 VAL A 173      26.673   6.502 -44.201  1.00 84.27           H  
ATOM   2775 HG22 VAL A 173      28.252   7.223 -44.585  1.00 84.27           H  
ATOM   2776 HG23 VAL A 173      27.340   6.363 -45.831  1.00 84.27           H  
ATOM   2777  N   LYS A 174      24.561  10.126 -47.160  1.00 89.22           N  
ATOM   2778  H   LYS A 174      25.293   9.870 -47.808  1.00 89.22           H  
ATOM   2779  CA  LYS A 174      23.768  11.336 -47.413  1.00 89.22           C  
ATOM   2780  HA  LYS A 174      23.845  11.986 -46.542  1.00 89.22           H  
ATOM   2781  C   LYS A 174      22.283  11.011 -47.589  1.00 89.22           C  
ATOM   2782  CB  LYS A 174      24.345  12.060 -48.632  1.00 89.22           C  
ATOM   2783  HB2 LYS A 174      24.240  11.428 -49.514  1.00 89.22           H  
ATOM   2784  HB3 LYS A 174      25.407  12.237 -48.460  1.00 89.22           H  
ATOM   2785  O   LYS A 174      21.437  11.732 -47.061  1.00 89.22           O  
ATOM   2786  CG  LYS A 174      23.655  13.406 -48.882  1.00 89.22           C  
ATOM   2787  HG2 LYS A 174      23.756  14.039 -48.000  1.00 89.22           H  
ATOM   2788  HG3 LYS A 174      22.597  13.250 -49.095  1.00 89.22           H  
ATOM   2789  CD  LYS A 174      24.309  14.089 -50.083  1.00 89.22           C  
ATOM   2790  HD2 LYS A 174      25.366  14.248 -49.872  1.00 89.22           H  
ATOM   2791  HD3 LYS A 174      24.218  13.437 -50.952  1.00 89.22           H  
ATOM   2792  CE  LYS A 174      23.630  15.428 -50.368  1.00 89.22           C  
ATOM   2793  HE2 LYS A 174      22.566  15.248 -50.524  1.00 89.22           H  
ATOM   2794  HE3 LYS A 174      23.743  16.073 -49.497  1.00 89.22           H  
ATOM   2795  NZ  LYS A 174      24.230  16.052 -51.570  1.00 89.22           N  
ATOM   2796  HZ1 LYS A 174      25.212  16.227 -51.416  1.00 89.22           H  
ATOM   2797  HZ2 LYS A 174      24.156  15.418 -52.353  1.00 89.22           H  
ATOM   2798  HZ3 LYS A 174      23.765  16.919 -51.800  1.00 89.22           H  
ATOM   2799  N   LYS A 175      21.956   9.930 -48.303  1.00 88.95           N  
ATOM   2800  H   LYS A 175      22.703   9.383 -48.706  1.00 88.95           H  
ATOM   2801  CA  LYS A 175      20.569   9.478 -48.471  1.00 88.95           C  
ATOM   2802  HA  LYS A 175      19.969  10.326 -48.801  1.00 88.95           H  
ATOM   2803  C   LYS A 175      19.959   9.017 -47.142  1.00 88.95           C  
ATOM   2804  CB  LYS A 175      20.521   8.390 -49.551  1.00 88.95           C  
ATOM   2805  HB2 LYS A 175      21.021   7.492 -49.187  1.00 88.95           H  
ATOM   2806  HB3 LYS A 175      21.048   8.745 -50.436  1.00 88.95           H  
ATOM   2807  O   LYS A 175      18.826   9.386 -46.847  1.00 88.95           O  
ATOM   2808  CG  LYS A 175      19.075   8.052 -49.935  1.00 88.95           C  
ATOM   2809  HG2 LYS A 175      18.539   7.689 -49.058  1.00 88.95           H  
ATOM   2810  HG3 LYS A 175      18.580   8.949 -50.307  1.00 88.95           H  
ATOM   2811  CD  LYS A 175      19.042   6.967 -51.014  1.00 88.95           C  
ATOM   2812  HD2 LYS A 175      19.558   6.083 -50.640  1.00 88.95           H  
ATOM   2813  HD3 LYS A 175      19.550   7.330 -51.908  1.00 88.95           H  
ATOM   2814  CE  LYS A 175      17.585   6.626 -51.333  1.00 88.95           C  
ATOM   2815  HE2 LYS A 175      17.094   7.516 -51.725  1.00 88.95           H  
ATOM   2816  HE3 LYS A 175      17.086   6.356 -50.402  1.00 88.95           H  
ATOM   2817  NZ  LYS A 175      17.493   5.507 -52.300  1.00 88.95           N  
ATOM   2818  HZ1 LYS A 175      16.525   5.287 -52.487  1.00 88.95           H  
ATOM   2819  HZ2 LYS A 175      17.954   5.751 -53.165  1.00 88.95           H  
ATOM   2820  HZ3 LYS A 175      17.937   4.687 -51.913  1.00 88.95           H  
ATOM   2821  N   GLU A 176      20.705   8.274 -46.328  1.00 86.75           N  
ATOM   2822  H   GLU A 176      21.614   7.967 -46.643  1.00 86.75           H  
ATOM   2823  CA  GLU A 176      20.254   7.841 -44.997  1.00 86.75           C  
ATOM   2824  HA  GLU A 176      19.275   7.369 -45.083  1.00 86.75           H  
ATOM   2825  C   GLU A 176      20.085   9.016 -44.024  1.00 86.75           C  
ATOM   2826  CB  GLU A 176      21.227   6.808 -44.419  1.00 86.75           C  
ATOM   2827  HB2 GLU A 176      20.971   6.643 -43.372  1.00 86.75           H  
ATOM   2828  HB3 GLU A 176      22.244   7.194 -44.476  1.00 86.75           H  
ATOM   2829  O   GLU A 176      19.099   9.070 -43.292  1.00 86.75           O  
ATOM   2830  CG  GLU A 176      21.127   5.467 -45.162  1.00 86.75           C  
ATOM   2831  HG2 GLU A 176      21.412   5.610 -46.204  1.00 86.75           H  
ATOM   2832  HG3 GLU A 176      20.086   5.144 -45.147  1.00 86.75           H  
ATOM   2833  CD  GLU A 176      22.002   4.367 -44.545  1.00 86.75           C  
ATOM   2834  OE1 GLU A 176      21.826   3.208 -44.985  1.00 86.75           O  
ATOM   2835  OE2 GLU A 176      22.836   4.687 -43.668  1.00 86.75           O  
ATOM   2836  N   SER A 177      20.980  10.007 -44.067  1.00 82.47           N  
ATOM   2837  H   SER A 177      21.802   9.871 -44.637  1.00 82.47           H  
ATOM   2838  CA  SER A 177      20.879  11.235 -43.269  1.00 82.47           C  
ATOM   2839  HA  SER A 177      20.851  10.961 -42.215  1.00 82.47           H  
ATOM   2840  C   SER A 177      19.600  12.021 -43.582  1.00 82.47           C  
ATOM   2841  CB  SER A 177      22.121  12.098 -43.515  1.00 82.47           C  
ATOM   2842  HB2 SER A 177      22.215  12.298 -44.583  1.00 82.47           H  
ATOM   2843  HB3 SER A 177      23.008  11.558 -43.184  1.00 82.47           H  
ATOM   2844  O   SER A 177      18.918  12.476 -42.662  1.00 82.47           O  
ATOM   2845  OG  SER A 177      22.034  13.330 -42.827  1.00 82.47           O  
ATOM   2846  HG  SER A 177      22.030  13.153 -41.884  1.00 82.47           H  
ATOM   2847  N   LEU A 178      19.221  12.126 -44.863  1.00 86.06           N  
ATOM   2848  H   LEU A 178      19.823  11.734 -45.573  1.00 86.06           H  
ATOM   2849  CA  LEU A 178      17.972  12.780 -45.268  1.00 86.06           C  
ATOM   2850  HA  LEU A 178      17.926  13.761 -44.797  1.00 86.06           H  
ATOM   2851  C   LEU A 178      16.731  12.022 -44.770  1.00 86.06           C  
ATOM   2852  CB  LEU A 178      17.944  12.951 -46.798  1.00 86.06           C  
ATOM   2853  HB2 LEU A 178      16.931  13.217 -47.100  1.00 86.06           H  
ATOM   2854  HB3 LEU A 178      18.183  11.992 -47.258  1.00 86.06           H  
ATOM   2855  O   LEU A 178      15.810  12.653 -44.253  1.00 86.06           O  
ATOM   2856  CG  LEU A 178      18.908  14.026 -47.334  1.00 86.06           C  
ATOM   2857  HG  LEU A 178      19.913  13.851 -46.951  1.00 86.06           H  
ATOM   2858  CD1 LEU A 178      18.954  13.957 -48.863  1.00 86.06           C  
ATOM   2859 HD11 LEU A 178      19.309  12.972 -49.166  1.00 86.06           H  
ATOM   2860 HD12 LEU A 178      19.642  14.712 -49.245  1.00 86.06           H  
ATOM   2861 HD13 LEU A 178      17.958  14.125 -49.273  1.00 86.06           H  
ATOM   2862  CD2 LEU A 178      18.479  15.443 -46.941  1.00 86.06           C  
ATOM   2863 HD21 LEU A 178      18.536  15.560 -45.859  1.00 86.06           H  
ATOM   2864 HD22 LEU A 178      17.456  15.628 -47.269  1.00 86.06           H  
ATOM   2865 HD23 LEU A 178      19.147  16.173 -47.397  1.00 86.06           H  
ATOM   2866  N   LEU A 179      16.725  10.687 -44.852  1.00 85.84           N  
ATOM   2867  H   LEU A 179      17.517  10.226 -45.277  1.00 85.84           H  
ATOM   2868  CA  LEU A 179      15.639   9.861 -44.303  1.00 85.84           C  
ATOM   2869  HA  LEU A 179      14.686  10.218 -44.694  1.00 85.84           H  
ATOM   2870  C   LEU A 179      15.548   9.982 -42.772  1.00 85.84           C  
ATOM   2871  CB  LEU A 179      15.848   8.393 -44.721  1.00 85.84           C  
ATOM   2872  HB2 LEU A 179      16.860   8.095 -44.445  1.00 85.84           H  
ATOM   2873  HB3 LEU A 179      15.157   7.769 -44.154  1.00 85.84           H  
ATOM   2874  O   LEU A 179      14.454  10.071 -42.213  1.00 85.84           O  
ATOM   2875  CG  LEU A 179      15.632   8.115 -46.219  1.00 85.84           C  
ATOM   2876  HG  LEU A 179      16.234   8.799 -46.816  1.00 85.84           H  
ATOM   2877  CD1 LEU A 179      16.067   6.684 -46.545  1.00 85.84           C  
ATOM   2878 HD11 LEU A 179      15.484   5.976 -45.956  1.00 85.84           H  
ATOM   2879 HD12 LEU A 179      17.123   6.563 -46.303  1.00 85.84           H  
ATOM   2880 HD13 LEU A 179      15.920   6.484 -47.606  1.00 85.84           H  
ATOM   2881  CD2 LEU A 179      14.167   8.267 -46.632  1.00 85.84           C  
ATOM   2882 HD21 LEU A 179      14.043   8.012 -47.684  1.00 85.84           H  
ATOM   2883 HD22 LEU A 179      13.535   7.619 -46.025  1.00 85.84           H  
ATOM   2884 HD23 LEU A 179      13.840   9.298 -46.495  1.00 85.84           H  
ATOM   2885  N   CYS A 180      16.691  10.051 -42.084  1.00 84.39           N  
ATOM   2886  H   CYS A 180      17.559   9.919 -42.583  1.00 84.39           H  
ATOM   2887  CA  CYS A 180      16.741  10.256 -40.638  1.00 84.39           C  
ATOM   2888  HA  CYS A 180      16.118   9.502 -40.158  1.00 84.39           H  
ATOM   2889  C   CYS A 180      16.181  11.633 -40.238  1.00 84.39           C  
ATOM   2890  CB  CYS A 180      18.187  10.049 -40.172  1.00 84.39           C  
ATOM   2891  HB2 CYS A 180      18.817  10.862 -40.534  1.00 84.39           H  
ATOM   2892  HB3 CYS A 180      18.563   9.106 -40.570  1.00 84.39           H  
ATOM   2893  O   CYS A 180      15.441  11.740 -39.260  1.00 84.39           O  
ATOM   2894  SG  CYS A 180      18.230   9.985 -38.359  1.00 84.39           S  
ATOM   2895  HG  CYS A 180      19.521   9.672 -38.223  1.00 84.39           H  
ATOM   2896  N   ALA A 181      16.440  12.680 -41.029  1.00 84.90           N  
ATOM   2897  H   ALA A 181      17.072  12.552 -41.807  1.00 84.90           H  
ATOM   2898  CA  ALA A 181      15.884  14.011 -40.788  1.00 84.90           C  
ATOM   2899  HA  ALA A 181      16.146  14.308 -39.773  1.00 84.90           H  
ATOM   2900  C   ALA A 181      14.345  14.043 -40.891  1.00 84.90           C  
ATOM   2901  CB  ALA A 181      16.537  14.998 -41.762  1.00 84.90           C  
ATOM   2902  HB1 ALA A 181      16.266  14.749 -42.788  1.00 84.90           H  
ATOM   2903  HB2 ALA A 181      17.621  14.954 -41.659  1.00 84.90           H  
ATOM   2904  HB3 ALA A 181      16.198  16.010 -41.537  1.00 84.90           H  
ATOM   2905  O   ALA A 181      13.692  14.749 -40.119  1.00 84.90           O  
ATOM   2906  N   GLU A 182      13.748  13.275 -41.809  1.00 83.85           N  
ATOM   2907  H   GLU A 182      14.324  12.739 -42.443  1.00 83.85           H  
ATOM   2908  CA  GLU A 182      12.288  13.113 -41.892  1.00 83.85           C  
ATOM   2909  HA  GLU A 182      11.816  14.095 -41.854  1.00 83.85           H  
ATOM   2910  C   GLU A 182      11.732  12.327 -40.698  1.00 83.85           C  
ATOM   2911  CB  GLU A 182      11.888  12.448 -43.217  1.00 83.85           C  
ATOM   2912  HB2 GLU A 182      10.850  12.123 -43.146  1.00 83.85           H  
ATOM   2913  HB3 GLU A 182      12.518  11.576 -43.393  1.00 83.85           H  
ATOM   2914  O   GLU A 182      10.758  12.764 -40.081  1.00 83.85           O  
ATOM   2915  CG  GLU A 182      12.008  13.432 -44.390  1.00 83.85           C  
ATOM   2916  HG2 GLU A 182      11.366  14.289 -44.187  1.00 83.85           H  
ATOM   2917  HG3 GLU A 182      13.034  13.796 -44.442  1.00 83.85           H  
ATOM   2918  CD  GLU A 182      11.626  12.828 -45.751  1.00 83.85           C  
ATOM   2919  OE1 GLU A 182      11.604  13.621 -46.720  1.00 83.85           O  
ATOM   2920  OE2 GLU A 182      11.363  11.607 -45.825  1.00 83.85           O  
ATOM   2921  N   CYS A 183      12.392  11.233 -40.306  1.00 80.92           N  
ATOM   2922  H   CYS A 183      13.170  10.918 -40.868  1.00 80.92           H  
ATOM   2923  CA  CYS A 183      12.021  10.451 -39.124  1.00 80.92           C  
ATOM   2924  HA  CYS A 183      11.001  10.088 -39.246  1.00 80.92           H  
ATOM   2925  C   CYS A 183      12.054  11.303 -37.841  1.00 80.92           C  
ATOM   2926  CB  CYS A 183      12.964   9.245 -39.036  1.00 80.92           C  
ATOM   2927  HB2 CYS A 183      12.952   8.705 -39.983  1.00 80.92           H  
ATOM   2928  HB3 CYS A 183      13.980   9.583 -38.835  1.00 80.92           H  
ATOM   2929  O   CYS A 183      11.109  11.283 -37.053  1.00 80.92           O  
ATOM   2930  SG  CYS A 183      12.418   8.135 -37.707  1.00 80.92           S  
ATOM   2931  HG  CYS A 183      13.390   7.227 -37.833  1.00 80.92           H  
ATOM   2932  N   HIS A 184      13.088  12.134 -37.670  1.00 83.38           N  
ATOM   2933  H   HIS A 184      13.855  12.080 -38.324  1.00 83.38           H  
ATOM   2934  CA  HIS A 184      13.211  13.042 -36.529  1.00 83.38           C  
ATOM   2935  HA  HIS A 184      13.158  12.456 -35.612  1.00 83.38           H  
ATOM   2936  C   HIS A 184      12.074  14.076 -36.479  1.00 83.38           C  
ATOM   2937  CB  HIS A 184      14.582  13.729 -36.582  1.00 83.38           C  
ATOM   2938  HB2 HIS A 184      14.649  14.342 -37.481  1.00 83.38           H  
ATOM   2939  HB3 HIS A 184      15.358  12.966 -36.639  1.00 83.38           H  
ATOM   2940  O   HIS A 184      11.543  14.362 -35.406  1.00 83.38           O  
ATOM   2941  CG  HIS A 184      14.848  14.591 -35.375  1.00 83.38           C  
ATOM   2942  CD2 HIS A 184      15.479  14.206 -34.223  1.00 83.38           C  
ATOM   2943  HD2 HIS A 184      15.899  13.232 -34.020  1.00 83.38           H  
ATOM   2944  ND1 HIS A 184      14.456  15.901 -35.202  1.00 83.38           N  
ATOM   2945  HD1 HIS A 184      13.915  16.453 -35.852  1.00 83.38           H  
ATOM   2946  CE1 HIS A 184      14.840  16.293 -33.976  1.00 83.38           C  
ATOM   2947  HE1 HIS A 184      14.656  17.264 -33.541  1.00 83.38           H  
ATOM   2948  NE2 HIS A 184      15.470  15.294 -33.346  1.00 83.38           N  
ATOM   2949  N   LYS A 185      11.650  14.621 -37.630  1.00 83.72           N  
ATOM   2950  H   LYS A 185      12.102  14.333 -38.486  1.00 83.72           H  
ATOM   2951  CA  LYS A 185      10.483  15.521 -37.694  1.00 83.72           C  
ATOM   2952  HA  LYS A 185      10.608  16.326 -36.970  1.00 83.72           H  
ATOM   2953  C   LYS A 185       9.190  14.805 -37.296  1.00 83.72           C  
ATOM   2954  CB  LYS A 185      10.331  16.121 -39.096  1.00 83.72           C  
ATOM   2955  HB2 LYS A 185      10.396  15.327 -39.839  1.00 83.72           H  
ATOM   2956  HB3 LYS A 185       9.343  16.576 -39.174  1.00 83.72           H  
ATOM   2957  O   LYS A 185       8.398  15.384 -36.556  1.00 83.72           O  
ATOM   2958  CG  LYS A 185      11.377  17.200 -39.394  1.00 83.72           C  
ATOM   2959  HG2 LYS A 185      12.380  16.792 -39.274  1.00 83.72           H  
ATOM   2960  HG3 LYS A 185      11.249  18.033 -38.703  1.00 83.72           H  
ATOM   2961  CD  LYS A 185      11.188  17.690 -40.832  1.00 83.72           C  
ATOM   2962  HD2 LYS A 185      11.264  16.835 -41.505  1.00 83.72           H  
ATOM   2963  HD3 LYS A 185      10.198  18.135 -40.933  1.00 83.72           H  
ATOM   2964  CE  LYS A 185      12.261  18.715 -41.194  1.00 83.72           C  
ATOM   2965  HE2 LYS A 185      12.174  19.568 -40.521  1.00 83.72           H  
ATOM   2966  HE3 LYS A 185      13.236  18.256 -41.034  1.00 83.72           H  
ATOM   2967  NZ  LYS A 185      12.120  19.142 -42.607  1.00 83.72           N  
ATOM   2968  HZ1 LYS A 185      12.198  18.338 -43.213  1.00 83.72           H  
ATOM   2969  HZ2 LYS A 185      11.215  19.565 -42.760  1.00 83.72           H  
ATOM   2970  HZ3 LYS A 185      12.845  19.800 -42.855  1.00 83.72           H  
ATOM   2971  N   GLY A 186       8.999  13.564 -37.752  1.00 83.48           N  
ATOM   2972  H   GLY A 186       9.691  13.169 -38.372  1.00 83.48           H  
ATOM   2973  CA  GLY A 186       7.865  12.725 -37.350  1.00 83.48           C  
ATOM   2974  HA2 GLY A 186       6.929  13.197 -37.647  1.00 83.48           H  
ATOM   2975  HA3 GLY A 186       7.943  11.755 -37.840  1.00 83.48           H  
ATOM   2976  C   GLY A 186       7.841  12.500 -35.840  1.00 83.48           C  
ATOM   2977  O   GLY A 186       6.871  12.861 -35.178  1.00 83.48           O  
ATOM   2978  N   ARG A 187       8.964  12.042 -35.276  1.00 82.72           N  
ATOM   2979  H   ARG A 187       9.723  11.772 -35.886  1.00 82.72           H  
ATOM   2980  CA  ARG A 187       9.100  11.790 -33.835  1.00 82.72           C  
ATOM   2981  HA  ARG A 187       8.292  11.120 -33.544  1.00 82.72           H  
ATOM   2982  C   ARG A 187       8.921  13.060 -32.999  1.00 82.72           C  
ATOM   2983  CB  ARG A 187      10.444  11.085 -33.580  1.00 82.72           C  
ATOM   2984  HB2 ARG A 187      11.260  11.804 -33.643  1.00 82.72           H  
ATOM   2985  HB3 ARG A 187      10.590  10.332 -34.354  1.00 82.72           H  
ATOM   2986  O   ARG A 187       8.286  13.013 -31.956  1.00 82.72           O  
ATOM   2987  CG  ARG A 187      10.473  10.374 -32.219  1.00 82.72           C  
ATOM   2988  HG2 ARG A 187       9.581   9.756 -32.120  1.00 82.72           H  
ATOM   2989  HG3 ARG A 187      10.478  11.114 -31.418  1.00 82.72           H  
ATOM   2990  CD  ARG A 187      11.712   9.473 -32.101  1.00 82.72           C  
ATOM   2991  HD2 ARG A 187      11.714   8.776 -32.939  1.00 82.72           H  
ATOM   2992  HD3 ARG A 187      12.609  10.091 -32.152  1.00 82.72           H  
ATOM   2993  NE  ARG A 187      11.708   8.723 -30.832  1.00 82.72           N  
ATOM   2994  HE  ARG A 187      11.223   9.132 -30.046  1.00 82.72           H  
ATOM   2995  NH1 ARG A 187      12.996   6.884 -31.410  1.00 82.72           N  
ATOM   2996 HH11 ARG A 187      13.198   7.310 -32.303  1.00 82.72           H  
ATOM   2997 HH12 ARG A 187      13.725   6.325 -30.990  1.00 82.72           H  
ATOM   2998  NH2 ARG A 187      12.129   7.033 -29.396  1.00 82.72           N  
ATOM   2999 HH21 ARG A 187      12.708   7.541 -28.743  1.00 82.72           H  
ATOM   3000 HH22 ARG A 187      12.473   6.086 -29.326  1.00 82.72           H  
ATOM   3001  CZ  ARG A 187      12.269   7.556 -30.568  1.00 82.72           C  
ATOM   3002  N   SER A 188       9.399  14.214 -33.472  1.00 76.69           N  
ATOM   3003  H   SER A 188       9.960  14.179 -34.312  1.00 76.69           H  
ATOM   3004  CA  SER A 188       9.173  15.513 -32.818  1.00 76.69           C  
ATOM   3005  HA  SER A 188       9.531  15.444 -31.791  1.00 76.69           H  
ATOM   3006  C   SER A 188       7.687  15.904 -32.767  1.00 76.69           C  
ATOM   3007  CB  SER A 188       9.990  16.587 -33.543  1.00 76.69           C  
ATOM   3008  HB2 SER A 188       9.743  16.576 -34.604  1.00 76.69           H  
ATOM   3009  HB3 SER A 188      11.051  16.363 -33.432  1.00 76.69           H  
ATOM   3010  O   SER A 188       7.217  16.412 -31.741  1.00 76.69           O  
ATOM   3011  OG  SER A 188       9.731  17.879 -33.028  1.00 76.69           O  
ATOM   3012  HG  SER A 188       9.754  17.844 -32.069  1.00 76.69           H  
ATOM   3013  N   ASN A 189       6.933  15.645 -33.840  1.00 86.19           N  
ATOM   3014  H   ASN A 189       7.363  15.214 -34.646  1.00 86.19           H  
ATOM   3015  CA  ASN A 189       5.485  15.855 -33.861  1.00 86.19           C  
ATOM   3016  HA  ASN A 189       5.274  16.871 -33.526  1.00 86.19           H  
ATOM   3017  C   ASN A 189       4.771  14.898 -32.891  1.00 86.19           C  
ATOM   3018  CB  ASN A 189       4.980  15.699 -35.303  1.00 86.19           C  
ATOM   3019  HB2 ASN A 189       5.083  14.657 -35.606  1.00 86.19           H  
ATOM   3020  HB3 ASN A 189       5.587  16.311 -35.970  1.00 86.19           H  
ATOM   3021  O   ASN A 189       3.938  15.344 -32.102  1.00 86.19           O  
ATOM   3022  CG  ASN A 189       3.530  16.116 -35.478  1.00 86.19           C  
ATOM   3023  ND2 ASN A 189       2.854  15.563 -36.457  1.00 86.19           N  
ATOM   3024 HD21 ASN A 189       1.894  15.853 -36.575  1.00 86.19           H  
ATOM   3025 HD22 ASN A 189       3.259  14.782 -36.954  1.00 86.19           H  
ATOM   3026  OD1 ASN A 189       2.982  16.956 -34.783  1.00 86.19           O  
ATOM   3027  N   ASP A 190       5.156  13.620 -32.876  1.00 87.83           N  
ATOM   3028  H   ASP A 190       5.790  13.292 -33.592  1.00 87.83           H  
ATOM   3029  CA  ASP A 190       4.596  12.620 -31.960  1.00 87.83           C  
ATOM   3030  HA  ASP A 190       3.515  12.589 -32.093  1.00 87.83           H  
ATOM   3031  C   ASP A 190       4.867  12.986 -30.493  1.00 87.83           C  
ATOM   3032  CB  ASP A 190       5.149  11.222 -32.282  1.00 87.83           C  
ATOM   3033  HB2 ASP A 190       6.238  11.245 -32.227  1.00 87.83           H  
ATOM   3034  HB3 ASP A 190       4.793  10.528 -31.520  1.00 87.83           H  
ATOM   3035  O   ASP A 190       3.947  12.973 -29.675  1.00 87.83           O  
ATOM   3036  CG  ASP A 190       4.722  10.679 -33.651  1.00 87.83           C  
ATOM   3037  OD1 ASP A 190       3.755  11.220 -34.238  1.00 87.83           O  
ATOM   3038  OD2 ASP A 190       5.373   9.707 -34.094  1.00 87.83           O  
ATOM   3039  N   THR A 191       6.089  13.419 -30.158  1.00 84.13           N  
ATOM   3040  H   THR A 191       6.832  13.326 -30.836  1.00 84.13           H  
ATOM   3041  CA  THR A 191       6.440  13.920 -28.817  1.00 84.13           C  
ATOM   3042  HA  THR A 191       6.258  13.127 -28.092  1.00 84.13           H  
ATOM   3043  C   THR A 191       5.582  15.124 -28.421  1.00 84.13           C  
ATOM   3044  CB  THR A 191       7.931  14.292 -28.744  1.00 84.13           C  
ATOM   3045  HB  THR A 191       8.154  15.071 -29.474  1.00 84.13           H  
ATOM   3046  O   THR A 191       5.138  15.227 -27.275  1.00 84.13           O  
ATOM   3047  CG2 THR A 191       8.365  14.764 -27.357  1.00 84.13           C  
ATOM   3048 HG21 THR A 191       8.109  14.011 -26.611  1.00 84.13           H  
ATOM   3049 HG22 THR A 191       9.442  14.933 -27.340  1.00 84.13           H  
ATOM   3050 HG23 THR A 191       7.871  15.702 -27.105  1.00 84.13           H  
ATOM   3051  OG1 THR A 191       8.717  13.161 -29.022  1.00 84.13           O  
ATOM   3052  HG1 THR A 191       9.617  13.343 -28.740  1.00 84.13           H  
ATOM   3053  N   SER A 192       5.286  16.022 -29.364  1.00 88.11           N  
ATOM   3054  H   SER A 192       5.643  15.867 -30.296  1.00 88.11           H  
ATOM   3055  CA  SER A 192       4.422  17.184 -29.113  1.00 88.11           C  
ATOM   3056  HA  SER A 192       4.787  17.704 -28.228  1.00 88.11           H  
ATOM   3057  C   SER A 192       2.971  16.770 -28.839  1.00 88.11           C  
ATOM   3058  CB  SER A 192       4.480  18.166 -30.288  1.00 88.11           C  
ATOM   3059  HB2 SER A 192       3.869  19.037 -30.054  1.00 88.11           H  
ATOM   3060  HB3 SER A 192       4.087  17.703 -31.193  1.00 88.11           H  
ATOM   3061  O   SER A 192       2.342  17.289 -27.914  1.00 88.11           O  
ATOM   3062  OG  SER A 192       5.814  18.580 -30.513  1.00 88.11           O  
ATOM   3063  HG  SER A 192       6.294  17.855 -30.921  1.00 88.11           H  
ATOM   3064  N   GLN A 193       2.448  15.794 -29.589  1.00 89.67           N  
ATOM   3065  H   GLN A 193       3.013  15.401 -30.328  1.00 89.67           H  
ATOM   3066  CA  GLN A 193       1.109  15.240 -29.365  1.00 89.67           C  
ATOM   3067  HA  GLN A 193       0.392  16.059 -29.308  1.00 89.67           H  
ATOM   3068  C   GLN A 193       1.015  14.471 -28.043  1.00 89.67           C  
ATOM   3069  CB  GLN A 193       0.709  14.321 -30.526  1.00 89.67           C  
ATOM   3070  HB2 GLN A 193       1.478  13.567 -30.688  1.00 89.67           H  
ATOM   3071  HB3 GLN A 193      -0.217  13.815 -30.253  1.00 89.67           H  
ATOM   3072  O   GLN A 193       0.042  14.632 -27.306  1.00 89.67           O  
ATOM   3073  CG  GLN A 193       0.473  15.102 -31.824  1.00 89.67           C  
ATOM   3074  HG2 GLN A 193      -0.268  15.882 -31.649  1.00 89.67           H  
ATOM   3075  HG3 GLN A 193       1.400  15.580 -32.138  1.00 89.67           H  
ATOM   3076  CD  GLN A 193      -0.031  14.214 -32.955  1.00 89.67           C  
ATOM   3077  NE2 GLN A 193       0.168  14.618 -34.188  1.00 89.67           N  
ATOM   3078 HE21 GLN A 193      -0.051  13.923 -34.887  1.00 89.67           H  
ATOM   3079 HE22 GLN A 193       0.797  15.391 -34.347  1.00 89.67           H  
ATOM   3080  OE1 GLN A 193      -0.636  13.173 -32.766  1.00 89.67           O  
ATOM   3081  N   LEU A 194       2.044  13.694 -27.702  1.00 91.05           N  
ATOM   3082  H   LEU A 194       2.784  13.564 -28.377  1.00 91.05           H  
ATOM   3083  CA  LEU A 194       2.153  12.998 -26.420  1.00 91.05           C  
ATOM   3084  HA  LEU A 194       1.271  12.373 -26.280  1.00 91.05           H  
ATOM   3085  C   LEU A 194       2.187  13.982 -25.246  1.00 91.05           C  
ATOM   3086  CB  LEU A 194       3.408  12.107 -26.440  1.00 91.05           C  
ATOM   3087  HB2 LEU A 194       4.207  12.637 -26.958  1.00 91.05           H  
ATOM   3088  HB3 LEU A 194       3.749  11.931 -25.420  1.00 91.05           H  
ATOM   3089  O   LEU A 194       1.481  13.771 -24.263  1.00 91.05           O  
ATOM   3090  CG  LEU A 194       3.156  10.749 -27.119  1.00 91.05           C  
ATOM   3091  HG  LEU A 194       2.475  10.875 -27.961  1.00 91.05           H  
ATOM   3092  CD1 LEU A 194       4.460  10.152 -27.642  1.00 91.05           C  
ATOM   3093 HD11 LEU A 194       5.171  10.017 -26.826  1.00 91.05           H  
ATOM   3094 HD12 LEU A 194       4.264   9.192 -28.120  1.00 91.05           H  
ATOM   3095 HD13 LEU A 194       4.895  10.819 -28.386  1.00 91.05           H  
ATOM   3096  CD2 LEU A 194       2.547   9.756 -26.121  1.00 91.05           C  
ATOM   3097 HD21 LEU A 194       2.353   8.811 -26.628  1.00 91.05           H  
ATOM   3098 HD22 LEU A 194       1.606  10.149 -25.736  1.00 91.05           H  
ATOM   3099 HD23 LEU A 194       3.237   9.588 -25.294  1.00 91.05           H  
ATOM   3100  N   SER A 195       2.931  15.084 -25.360  1.00 90.54           N  
ATOM   3101  H   SER A 195       3.528  15.170 -26.171  1.00 90.54           H  
ATOM   3102  CA  SER A 195       2.961  16.149 -24.347  1.00 90.54           C  
ATOM   3103  HA  SER A 195       3.270  15.721 -23.394  1.00 90.54           H  
ATOM   3104  C   SER A 195       1.583  16.796 -24.145  1.00 90.54           C  
ATOM   3105  CB  SER A 195       4.001  17.194 -24.760  1.00 90.54           C  
ATOM   3106  HB2 SER A 195       4.972  16.708 -24.849  1.00 90.54           H  
ATOM   3107  HB3 SER A 195       3.733  17.620 -25.727  1.00 90.54           H  
ATOM   3108  O   SER A 195       1.147  17.021 -23.011  1.00 90.54           O  
ATOM   3109  OG  SER A 195       4.086  18.229 -23.800  1.00 90.54           O  
ATOM   3110  HG  SER A 195       4.907  18.702 -23.954  1.00 90.54           H  
ATOM   3111  N   LEU A 196       0.839  17.028 -25.233  1.00 92.16           N  
ATOM   3112  H   LEU A 196       1.240  16.836 -26.140  1.00 92.16           H  
ATOM   3113  CA  LEU A 196      -0.534  17.533 -25.163  1.00 92.16           C  
ATOM   3114  HA  LEU A 196      -0.529  18.449 -24.572  1.00 92.16           H  
ATOM   3115  C   LEU A 196      -1.470  16.532 -24.465  1.00 92.16           C  
ATOM   3116  CB  LEU A 196      -1.027  17.857 -26.583  1.00 92.16           C  
ATOM   3117  HB2 LEU A 196      -1.154  16.921 -27.125  1.00 92.16           H  
ATOM   3118  HB3 LEU A 196      -0.274  18.441 -27.112  1.00 92.16           H  
ATOM   3119  O   LEU A 196      -2.195  16.910 -23.544  1.00 92.16           O  
ATOM   3120  CG  LEU A 196      -2.363  18.625 -26.585  1.00 92.16           C  
ATOM   3121  HG  LEU A 196      -3.008  18.269 -25.782  1.00 92.16           H  
ATOM   3122  CD1 LEU A 196      -2.135  20.127 -26.402  1.00 92.16           C  
ATOM   3123 HD11 LEU A 196      -3.093  20.647 -26.399  1.00 92.16           H  
ATOM   3124 HD12 LEU A 196      -1.521  20.513 -27.216  1.00 92.16           H  
ATOM   3125 HD13 LEU A 196      -1.630  20.312 -25.454  1.00 92.16           H  
ATOM   3126  CD2 LEU A 196      -3.105  18.401 -27.900  1.00 92.16           C  
ATOM   3127 HD21 LEU A 196      -3.327  17.341 -28.018  1.00 92.16           H  
ATOM   3128 HD22 LEU A 196      -4.043  18.957 -27.898  1.00 92.16           H  
ATOM   3129 HD23 LEU A 196      -2.490  18.732 -28.737  1.00 92.16           H  
ATOM   3130  N   ALA A 197      -1.431  15.260 -24.870  1.00 91.89           N  
ATOM   3131  H   ALA A 197      -0.819  15.018 -25.636  1.00 91.89           H  
ATOM   3132  CA  ALA A 197      -2.247  14.198 -24.284  1.00 91.89           C  
ATOM   3133  HA  ALA A 197      -3.297  14.480 -24.354  1.00 91.89           H  
ATOM   3134  C   ALA A 197      -1.919  13.975 -22.795  1.00 91.89           C  
ATOM   3135  CB  ALA A 197      -2.032  12.921 -25.104  1.00 91.89           C  
ATOM   3136  HB1 ALA A 197      -0.988  12.613 -25.055  1.00 91.89           H  
ATOM   3137  HB2 ALA A 197      -2.660  12.123 -24.709  1.00 91.89           H  
ATOM   3138  HB3 ALA A 197      -2.302  13.101 -26.145  1.00 91.89           H  
ATOM   3139  O   ALA A 197      -2.819  13.760 -21.979  1.00 91.89           O  
ATOM   3140  N   LEU A 198      -0.644  14.098 -22.414  1.00 90.42           N  
ATOM   3141  H   LEU A 198       0.059  14.213 -23.131  1.00 90.42           H  
ATOM   3142  CA  LEU A 198      -0.198  14.018 -21.025  1.00 90.42           C  
ATOM   3143  HA  LEU A 198      -0.576  13.085 -20.605  1.00 90.42           H  
ATOM   3144  C   LEU A 198      -0.766  15.170 -20.190  1.00 90.42           C  
ATOM   3145  CB  LEU A 198       1.340  13.996 -20.996  1.00 90.42           C  
ATOM   3146  HB2 LEU A 198       1.695  13.183 -21.630  1.00 90.42           H  
ATOM   3147  HB3 LEU A 198       1.712  14.932 -21.415  1.00 90.42           H  
ATOM   3148  O   LEU A 198      -1.279  14.939 -19.097  1.00 90.42           O  
ATOM   3149  CG  LEU A 198       1.936  13.815 -19.588  1.00 90.42           C  
ATOM   3150  HG  LEU A 198       1.562  14.594 -18.925  1.00 90.42           H  
ATOM   3151  CD1 LEU A 198       1.591  12.448 -18.993  1.00 90.42           C  
ATOM   3152 HD11 LEU A 198       1.905  11.654 -19.670  1.00 90.42           H  
ATOM   3153 HD12 LEU A 198       0.518  12.372 -18.815  1.00 90.42           H  
ATOM   3154 HD13 LEU A 198       2.102  12.322 -18.039  1.00 90.42           H  
ATOM   3155  CD2 LEU A 198       3.457  13.945 -19.653  1.00 90.42           C  
ATOM   3156 HD21 LEU A 198       3.883  13.837 -18.655  1.00 90.42           H  
ATOM   3157 HD22 LEU A 198       3.727  14.924 -20.047  1.00 90.42           H  
ATOM   3158 HD23 LEU A 198       3.871  13.174 -20.302  1.00 90.42           H  
ATOM   3159  N   ASN A 199      -0.742  16.400 -20.710  1.00 90.80           N  
ATOM   3160  H   ASN A 199      -0.282  16.535 -21.599  1.00 90.80           H  
ATOM   3161  CA  ASN A 199      -1.333  17.555 -20.031  1.00 90.80           C  
ATOM   3162  HA  ASN A 199      -0.939  17.603 -19.016  1.00 90.80           H  
ATOM   3163  C   ASN A 199      -2.858  17.436 -19.886  1.00 90.80           C  
ATOM   3164  CB  ASN A 199      -0.932  18.836 -20.780  1.00 90.80           C  
ATOM   3165  HB2 ASN A 199      -1.024  18.681 -21.855  1.00 90.80           H  
ATOM   3166  HB3 ASN A 199      -1.600  19.648 -20.494  1.00 90.80           H  
ATOM   3167  O   ASN A 199      -3.404  17.789 -18.840  1.00 90.80           O  
ATOM   3168  CG  ASN A 199       0.477  19.286 -20.440  1.00 90.80           C  
ATOM   3169  ND2 ASN A 199       1.183  19.866 -21.380  1.00 90.80           N  
ATOM   3170 HD21 ASN A 199       2.150  20.046 -21.148  1.00 90.80           H  
ATOM   3171 HD22 ASN A 199       0.887  19.786 -22.342  1.00 90.80           H  
ATOM   3172  OD1 ASN A 199       0.945  19.159 -19.320  1.00 90.80           O  
ATOM   3173  N   GLN A 200      -3.547  16.897 -20.896  1.00 92.06           N  
ATOM   3174  H   GLN A 200      -3.051  16.651 -21.741  1.00 92.06           H  
ATOM   3175  CA  GLN A 200      -4.982  16.605 -20.810  1.00 92.06           C  
ATOM   3176  HA  GLN A 200      -5.518  17.514 -20.536  1.00 92.06           H  
ATOM   3177  C   GLN A 200      -5.279  15.563 -19.728  1.00 92.06           C  
ATOM   3178  CB  GLN A 200      -5.501  16.118 -22.167  1.00 92.06           C  
ATOM   3179  HB2 GLN A 200      -6.499  15.701 -22.036  1.00 92.06           H  
ATOM   3180  HB3 GLN A 200      -4.849  15.329 -22.542  1.00 92.06           H  
ATOM   3181  O   GLN A 200      -6.123  15.804 -18.865  1.00 92.06           O  
ATOM   3182  CG  GLN A 200      -5.587  17.250 -23.199  1.00 92.06           C  
ATOM   3183  HG2 GLN A 200      -6.320  17.983 -22.862  1.00 92.06           H  
ATOM   3184  HG3 GLN A 200      -4.623  17.750 -23.291  1.00 92.06           H  
ATOM   3185  CD  GLN A 200      -5.997  16.747 -24.579  1.00 92.06           C  
ATOM   3186  NE2 GLN A 200      -6.276  17.632 -25.510  1.00 92.06           N  
ATOM   3187 HE21 GLN A 200      -6.526  17.244 -26.408  1.00 92.06           H  
ATOM   3188 HE22 GLN A 200      -6.204  18.623 -25.328  1.00 92.06           H  
ATOM   3189  OE1 GLN A 200      -6.079  15.565 -24.860  1.00 92.06           O  
ATOM   3190  N   THR A 201      -4.538  14.453 -19.723  1.00 90.85           N  
ATOM   3191  H   THR A 201      -3.877  14.317 -20.475  1.00 90.85           H  
ATOM   3192  CA  THR A 201      -4.685  13.388 -18.719  1.00 90.85           C  
ATOM   3193  HA  THR A 201      -5.711  13.020 -18.740  1.00 90.85           H  
ATOM   3194  C   THR A 201      -4.410  13.927 -17.314  1.00 90.85           C  
ATOM   3195  CB  THR A 201      -3.750  12.207 -19.025  1.00 90.85           C  
ATOM   3196  HB  THR A 201      -2.714  12.519 -18.892  1.00 90.85           H  
ATOM   3197  O   THR A 201      -5.192  13.697 -16.399  1.00 90.85           O  
ATOM   3198  CG2 THR A 201      -4.032  11.010 -18.118  1.00 90.85           C  
ATOM   3199 HG21 THR A 201      -5.074  10.706 -18.218  1.00 90.85           H  
ATOM   3200 HG22 THR A 201      -3.830  11.264 -17.078  1.00 90.85           H  
ATOM   3201 HG23 THR A 201      -3.389  10.178 -18.406  1.00 90.85           H  
ATOM   3202  OG1 THR A 201      -3.921  11.765 -20.354  1.00 90.85           O  
ATOM   3203  HG1 THR A 201      -3.567  12.427 -20.952  1.00 90.85           H  
ATOM   3204  N   ARG A 202      -3.365  14.750 -17.146  1.00 91.46           N  
ATOM   3205  H   ARG A 202      -2.748  14.892 -17.932  1.00 91.46           H  
ATOM   3206  CA  ARG A 202      -3.034  15.401 -15.869  1.00 91.46           C  
ATOM   3207  HA  ARG A 202      -2.897  14.624 -15.116  1.00 91.46           H  
ATOM   3208  C   ARG A 202      -4.158  16.305 -15.354  1.00 91.46           C  
ATOM   3209  CB  ARG A 202      -1.723  16.179 -16.051  1.00 91.46           C  
ATOM   3210  HB2 ARG A 202      -0.970  15.504 -16.458  1.00 91.46           H  
ATOM   3211  HB3 ARG A 202      -1.875  16.995 -16.758  1.00 91.46           H  
ATOM   3212  O   ARG A 202      -4.408  16.345 -14.151  1.00 91.46           O  
ATOM   3213  CG  ARG A 202      -1.201  16.745 -14.726  1.00 91.46           C  
ATOM   3214  HG2 ARG A 202      -1.915  17.459 -14.315  1.00 91.46           H  
ATOM   3215  HG3 ARG A 202      -1.071  15.925 -14.019  1.00 91.46           H  
ATOM   3216  CD  ARG A 202       0.140  17.450 -14.939  1.00 91.46           C  
ATOM   3217  HD2 ARG A 202       0.806  16.761 -15.458  1.00 91.46           H  
ATOM   3218  HD3 ARG A 202      -0.010  18.324 -15.572  1.00 91.46           H  
ATOM   3219  NE  ARG A 202       0.715  17.860 -13.642  1.00 91.46           N  
ATOM   3220  HE  ARG A 202       0.057  18.191 -12.951  1.00 91.46           H  
ATOM   3221  NH1 ARG A 202       2.896  17.230 -14.027  1.00 91.46           N  
ATOM   3222 HH11 ARG A 202       2.655  16.972 -14.973  1.00 91.46           H  
ATOM   3223 HH12 ARG A 202       3.836  17.073 -13.693  1.00 91.46           H  
ATOM   3224  NH2 ARG A 202       2.315  18.014 -12.027  1.00 91.46           N  
ATOM   3225 HH21 ARG A 202       1.612  18.221 -11.332  1.00 91.46           H  
ATOM   3226 HH22 ARG A 202       3.263  17.839 -11.727  1.00 91.46           H  
ATOM   3227  CZ  ARG A 202       1.967  17.703 -13.245  1.00 91.46           C  
ATOM   3228  N   ASN A 203      -4.835  17.032 -16.242  1.00 91.71           N  
ATOM   3229  H   ASN A 203      -4.566  16.977 -17.214  1.00 91.71           H  
ATOM   3230  CA  ASN A 203      -5.978  17.864 -15.862  1.00 91.71           C  
ATOM   3231  HA  ASN A 203      -5.714  18.449 -14.981  1.00 91.71           H  
ATOM   3232  C   ASN A 203      -7.192  17.020 -15.455  1.00 91.71           C  
ATOM   3233  CB  ASN A 203      -6.310  18.832 -17.007  1.00 91.71           C  
ATOM   3234  HB2 ASN A 203      -7.292  19.269 -16.826  1.00 91.71           H  
ATOM   3235  HB3 ASN A 203      -6.350  18.287 -17.950  1.00 91.71           H  
ATOM   3236  O   ASN A 203      -7.860  17.365 -14.483  1.00 91.71           O  
ATOM   3237  CG  ASN A 203      -5.323  19.981 -17.126  1.00 91.71           C  
ATOM   3238  ND2 ASN A 203      -5.331  20.661 -18.248  1.00 91.71           N  
ATOM   3239 HD21 ASN A 203      -5.941  20.380 -19.002  1.00 91.71           H  
ATOM   3240 HD22 ASN A 203      -4.658  21.410 -18.328  1.00 91.71           H  
ATOM   3241  OD1 ASN A 203      -4.572  20.316 -16.217  1.00 91.71           O  
ATOM   3242  N   GLN A 204      -7.440  15.898 -16.135  1.00 92.87           N  
ATOM   3243  H   GLN A 204      -6.856  15.662 -16.925  1.00 92.87           H  
ATOM   3244  CA  GLN A 204      -8.491  14.953 -15.744  1.00 92.87           C  
ATOM   3245  HA  GLN A 204      -9.437  15.486 -15.657  1.00 92.87           H  
ATOM   3246  C   GLN A 204      -8.205  14.323 -14.375  1.00 92.87           C  
ATOM   3247  CB  GLN A 204      -8.638  13.864 -16.814  1.00 92.87           C  
ATOM   3248  HB2 GLN A 204      -7.665  13.419 -17.016  1.00 92.87           H  
ATOM   3249  HB3 GLN A 204      -9.296  13.083 -16.433  1.00 92.87           H  
ATOM   3250  O   GLN A 204      -9.105  14.259 -13.540  1.00 92.87           O  
ATOM   3251  CG  GLN A 204      -9.242  14.406 -18.117  1.00 92.87           C  
ATOM   3252  HG2 GLN A 204     -10.251  14.765 -17.913  1.00 92.87           H  
ATOM   3253  HG3 GLN A 204      -8.652  15.245 -18.487  1.00 92.87           H  
ATOM   3254  CD  GLN A 204      -9.305  13.350 -19.215  1.00 92.87           C  
ATOM   3255  NE2 GLN A 204     -10.075  13.579 -20.255  1.00 92.87           N  
ATOM   3256 HE21 GLN A 204     -10.082  12.852 -20.956  1.00 92.87           H  
ATOM   3257 HE22 GLN A 204     -10.642  14.414 -20.304  1.00 92.87           H  
ATOM   3258  OE1 GLN A 204      -8.669  12.312 -19.182  1.00 92.87           O  
ATOM   3259  N   THR A 205      -6.955  13.932 -14.097  1.00 89.93           N  
ATOM   3260  H   THR A 205      -6.272  13.904 -14.841  1.00 89.93           H  
ATOM   3261  CA  THR A 205      -6.551  13.422 -12.776  1.00 89.93           C  
ATOM   3262  HA  THR A 205      -7.132  12.527 -12.554  1.00 89.93           H  
ATOM   3263  C   THR A 205      -6.848  14.440 -11.674  1.00 89.93           C  
ATOM   3264  CB  THR A 205      -5.062  13.049 -12.750  1.00 89.93           C  
ATOM   3265  HB  THR A 205      -4.461  13.948 -12.887  1.00 89.93           H  
ATOM   3266  O   THR A 205      -7.482  14.087 -10.685  1.00 89.93           O  
ATOM   3267  CG2 THR A 205      -4.648  12.360 -11.452  1.00 89.93           C  
ATOM   3268 HG21 THR A 205      -3.607  12.043 -11.515  1.00 89.93           H  
ATOM   3269 HG22 THR A 205      -4.735  13.053 -10.615  1.00 89.93           H  
ATOM   3270 HG23 THR A 205      -5.282  11.495 -11.257  1.00 89.93           H  
ATOM   3271  OG1 THR A 205      -4.763  12.146 -13.788  1.00 89.93           O  
ATOM   3272  HG1 THR A 205      -4.931  11.262 -13.454  1.00 89.93           H  
ATOM   3273  N   ARG A 206      -6.503  15.719 -11.878  1.00 92.11           N  
ATOM   3274  H   ARG A 206      -5.989  15.942 -12.718  1.00 92.11           H  
ATOM   3275  CA  ARG A 206      -6.816  16.799 -10.921  1.00 92.11           C  
ATOM   3276  HA  ARG A 206      -6.386  16.552  -9.951  1.00 92.11           H  
ATOM   3277  C   ARG A 206      -8.316  16.978 -10.679  1.00 92.11           C  
ATOM   3278  CB  ARG A 206      -6.229  18.121 -11.418  1.00 92.11           C  
ATOM   3279  HB2 ARG A 206      -6.693  18.939 -10.866  1.00 92.11           H  
ATOM   3280  HB3 ARG A 206      -6.462  18.249 -12.475  1.00 92.11           H  
ATOM   3281  O   ARG A 206      -8.730  17.285  -9.565  1.00 92.11           O  
ATOM   3282  CG  ARG A 206      -4.718  18.204 -11.202  1.00 92.11           C  
ATOM   3283  HG2 ARG A 206      -4.218  17.354 -11.667  1.00 92.11           H  
ATOM   3284  HG3 ARG A 206      -4.509  18.201 -10.132  1.00 92.11           H  
ATOM   3285  CD  ARG A 206      -4.223  19.507 -11.834  1.00 92.11           C  
ATOM   3286  HD2 ARG A 206      -4.848  20.328 -11.481  1.00 92.11           H  
ATOM   3287  HD3 ARG A 206      -4.331  19.421 -12.915  1.00 92.11           H  
ATOM   3288  NE  ARG A 206      -2.824  19.784 -11.478  1.00 92.11           N  
ATOM   3289  HE  ARG A 206      -2.475  19.277 -10.677  1.00 92.11           H  
ATOM   3290  NH1 ARG A 206      -2.458  21.401 -13.065  1.00 92.11           N  
ATOM   3291 HH11 ARG A 206      -1.877  22.110 -13.489  1.00 92.11           H  
ATOM   3292 HH12 ARG A 206      -3.354  21.181 -13.475  1.00 92.11           H  
ATOM   3293  NH2 ARG A 206      -0.861  20.926 -11.575  1.00 92.11           N  
ATOM   3294 HH21 ARG A 206      -0.621  20.541 -10.673  1.00 92.11           H  
ATOM   3295 HH22 ARG A 206      -0.313  21.682 -11.963  1.00 92.11           H  
ATOM   3296  CZ  ARG A 206      -2.058  20.700 -12.040  1.00 92.11           C  
ATOM   3297  N   GLU A 207      -9.146  16.812 -11.709  1.00 91.01           N  
ATOM   3298  H   GLU A 207      -8.760  16.586 -12.615  1.00 91.01           H  
ATOM   3299  CA  GLU A 207     -10.603  16.889 -11.552  1.00 91.01           C  
ATOM   3300  HA  GLU A 207     -10.849  17.825 -11.053  1.00 91.01           H  
ATOM   3301  C   GLU A 207     -11.132  15.748 -10.671  1.00 91.01           C  
ATOM   3302  CB  GLU A 207     -11.285  16.880 -12.930  1.00 91.01           C  
ATOM   3303  HB2 GLU A 207     -10.778  17.586 -13.588  1.00 91.01           H  
ATOM   3304  HB3 GLU A 207     -11.214  15.882 -13.363  1.00 91.01           H  
ATOM   3305  O   GLU A 207     -11.981  15.974  -9.806  1.00 91.01           O  
ATOM   3306  CG  GLU A 207     -12.764  17.285 -12.815  1.00 91.01           C  
ATOM   3307  HG2 GLU A 207     -12.821  18.334 -12.526  1.00 91.01           H  
ATOM   3308  HG3 GLU A 207     -13.234  16.698 -12.026  1.00 91.01           H  
ATOM   3309  CD  GLU A 207     -13.564  17.066 -14.105  1.00 91.01           C  
ATOM   3310  OE1 GLU A 207     -14.787  16.800 -13.962  1.00 91.01           O  
ATOM   3311  OE2 GLU A 207     -12.974  17.116 -15.204  1.00 91.01           O  
ATOM   3312  N   VAL A 208     -10.608  14.533 -10.857  1.00 91.55           N  
ATOM   3313  H   VAL A 208      -9.906  14.419 -11.573  1.00 91.55           H  
ATOM   3314  CA  VAL A 208     -10.955  13.371 -10.027  1.00 91.55           C  
ATOM   3315  HA  VAL A 208     -12.041  13.291  -9.979  1.00 91.55           H  
ATOM   3316  C   VAL A 208     -10.470  13.557  -8.588  1.00 91.55           C  
ATOM   3317  CB  VAL A 208     -10.413  12.068 -10.646  1.00 91.55           C  
ATOM   3318  HB  VAL A 208      -9.339  12.158 -10.809  1.00 91.55           H  
ATOM   3319  O   VAL A 208     -11.244  13.306  -7.668  1.00 91.55           O  
ATOM   3320  CG1 VAL A 208     -10.668  10.851  -9.747  1.00 91.55           C  
ATOM   3321 HG11 VAL A 208     -10.098  10.940  -8.822  1.00 91.55           H  
ATOM   3322 HG12 VAL A 208     -10.342   9.942 -10.252  1.00 91.55           H  
ATOM   3323 HG13 VAL A 208     -11.728  10.771  -9.508  1.00 91.55           H  
ATOM   3324  CG2 VAL A 208     -11.095  11.789 -11.994  1.00 91.55           C  
ATOM   3325 HG21 VAL A 208     -12.168  11.662 -11.853  1.00 91.55           H  
ATOM   3326 HG22 VAL A 208     -10.919  12.613 -12.686  1.00 91.55           H  
ATOM   3327 HG23 VAL A 208     -10.679  10.882 -12.433  1.00 91.55           H  
ATOM   3328  N   GLU A 209      -9.251  14.060  -8.380  1.00 90.10           N  
ATOM   3329  H   GLU A 209      -8.646  14.206  -9.175  1.00 90.10           H  
ATOM   3330  CA  GLU A 209      -8.716  14.385  -7.047  1.00 90.10           C  
ATOM   3331  HA  GLU A 209      -8.659  13.479  -6.444  1.00 90.10           H  
ATOM   3332  C   GLU A 209      -9.626  15.372  -6.300  1.00 90.10           C  
ATOM   3333  CB  GLU A 209      -7.301  14.979  -7.176  1.00 90.10           C  
ATOM   3334  HB2 GLU A 209      -7.020  15.431  -6.226  1.00 90.10           H  
ATOM   3335  HB3 GLU A 209      -7.326  15.764  -7.932  1.00 90.10           H  
ATOM   3336  O   GLU A 209      -9.994  15.135  -5.152  1.00 90.10           O  
ATOM   3337  CG  GLU A 209      -6.234  13.934  -7.541  1.00 90.10           C  
ATOM   3338  HG2 GLU A 209      -6.132  13.246  -6.702  1.00 90.10           H  
ATOM   3339  HG3 GLU A 209      -6.572  13.351  -8.398  1.00 90.10           H  
ATOM   3340  CD  GLU A 209      -4.858  14.548  -7.872  1.00 90.10           C  
ATOM   3341  OE1 GLU A 209      -3.877  13.774  -7.906  1.00 90.10           O  
ATOM   3342  OE2 GLU A 209      -4.776  15.770  -8.155  1.00 90.10           O  
ATOM   3343  N   ASN A 210     -10.080  16.439  -6.965  1.00 91.71           N  
ATOM   3344  H   ASN A 210      -9.718  16.611  -7.892  1.00 91.71           H  
ATOM   3345  CA  ASN A 210     -10.997  17.408  -6.359  1.00 91.71           C  
ATOM   3346  HA  ASN A 210     -10.559  17.780  -5.433  1.00 91.71           H  
ATOM   3347  C   ASN A 210     -12.351  16.786  -5.979  1.00 91.71           C  
ATOM   3348  CB  ASN A 210     -11.185  18.585  -7.326  1.00 91.71           C  
ATOM   3349  HB2 ASN A 210     -11.434  18.205  -8.317  1.00 91.71           H  
ATOM   3350  HB3 ASN A 210     -12.010  19.205  -6.976  1.00 91.71           H  
ATOM   3351  O   ASN A 210     -12.896  17.094  -4.918  1.00 91.71           O  
ATOM   3352  CG  ASN A 210      -9.963  19.480  -7.418  1.00 91.71           C  
ATOM   3353  ND2 ASN A 210      -9.832  20.221  -8.493  1.00 91.71           N  
ATOM   3354 HD21 ASN A 210     -10.468  20.101  -9.268  1.00 91.71           H  
ATOM   3355 HD22 ASN A 210      -8.981  20.763  -8.531  1.00 91.71           H  
ATOM   3356  OD1 ASN A 210      -9.137  19.578  -6.530  1.00 91.71           O  
ATOM   3357  N   LYS A 211     -12.891  15.888  -6.815  1.00 93.16           N  
ATOM   3358  H   LYS A 211     -12.387  15.666  -7.662  1.00 93.16           H  
ATOM   3359  CA  LYS A 211     -14.122  15.145  -6.491  1.00 93.16           C  
ATOM   3360  HA  LYS A 211     -14.888  15.848  -6.163  1.00 93.16           H  
ATOM   3361  C   LYS A 211     -13.912  14.192  -5.314  1.00 93.16           C  
ATOM   3362  CB  LYS A 211     -14.631  14.382  -7.723  1.00 93.16           C  
ATOM   3363  HB2 LYS A 211     -15.414  13.690  -7.412  1.00 93.16           H  
ATOM   3364  HB3 LYS A 211     -13.814  13.803  -8.152  1.00 93.16           H  
ATOM   3365  O   LYS A 211     -14.802  14.064  -4.479  1.00 93.16           O  
ATOM   3366  CG  LYS A 211     -15.212  15.329  -8.780  1.00 93.16           C  
ATOM   3367  HG2 LYS A 211     -14.471  16.088  -9.033  1.00 93.16           H  
ATOM   3368  HG3 LYS A 211     -16.089  15.830  -8.371  1.00 93.16           H  
ATOM   3369  CD  LYS A 211     -15.606  14.572 -10.055  1.00 93.16           C  
ATOM   3370  HD2 LYS A 211     -16.425  13.885  -9.846  1.00 93.16           H  
ATOM   3371  HD3 LYS A 211     -14.739  14.012 -10.407  1.00 93.16           H  
ATOM   3372  CE  LYS A 211     -16.018  15.595 -11.120  1.00 93.16           C  
ATOM   3373  HE2 LYS A 211     -15.244  16.362 -11.149  1.00 93.16           H  
ATOM   3374  HE3 LYS A 211     -16.949  16.082 -10.828  1.00 93.16           H  
ATOM   3375  NZ  LYS A 211     -16.127  15.006 -12.474  1.00 93.16           N  
ATOM   3376  HZ1 LYS A 211     -15.361  14.370 -12.646  1.00 93.16           H  
ATOM   3377  HZ2 LYS A 211     -15.961  15.736 -13.152  1.00 93.16           H  
ATOM   3378  HZ3 LYS A 211     -17.017  14.561 -12.649  1.00 93.16           H  
ATOM   3379  N   LEU A 212     -12.744  13.555  -5.223  1.00 89.94           N  
ATOM   3380  H   LEU A 212     -12.063  13.691  -5.956  1.00 89.94           H  
ATOM   3381  CA  LEU A 212     -12.393  12.681  -4.106  1.00 89.94           C  
ATOM   3382  HA  LEU A 212     -13.171  11.924  -4.013  1.00 89.94           H  
ATOM   3383  C   LEU A 212     -12.355  13.458  -2.782  1.00 89.94           C  
ATOM   3384  CB  LEU A 212     -11.058  11.982  -4.421  1.00 89.94           C  
ATOM   3385  HB2 LEU A 212     -10.287  12.738  -4.568  1.00 89.94           H  
ATOM   3386  HB3 LEU A 212     -11.164  11.427  -5.353  1.00 89.94           H  
ATOM   3387  O   LEU A 212     -12.918  12.990  -1.795  1.00 89.94           O  
ATOM   3388  CG  LEU A 212     -10.570  11.023  -3.321  1.00 89.94           C  
ATOM   3389  HG  LEU A 212     -10.438  11.575  -2.390  1.00 89.94           H  
ATOM   3390  CD1 LEU A 212     -11.548   9.871  -3.083  1.00 89.94           C  
ATOM   3391 HD11 LEU A 212     -12.484  10.251  -2.674  1.00 89.94           H  
ATOM   3392 HD12 LEU A 212     -11.123   9.177  -2.357  1.00 89.94           H  
ATOM   3393 HD13 LEU A 212     -11.739   9.340  -4.016  1.00 89.94           H  
ATOM   3394  CD2 LEU A 212      -9.216  10.440  -3.720  1.00 89.94           C  
ATOM   3395 HD21 LEU A 212      -9.308   9.868  -4.643  1.00 89.94           H  
ATOM   3396 HD22 LEU A 212      -8.497  11.246  -3.866  1.00 89.94           H  
ATOM   3397 HD23 LEU A 212      -8.849   9.787  -2.928  1.00 89.94           H  
ATOM   3398  N   TYR A 213     -11.780  14.664  -2.767  1.00 90.60           N  
ATOM   3399  H   TYR A 213     -11.284  14.978  -3.588  1.00 90.60           H  
ATOM   3400  CA  TYR A 213     -11.784  15.515  -1.573  1.00 90.60           C  
ATOM   3401  HA  TYR A 213     -11.349  14.945  -0.752  1.00 90.60           H  
ATOM   3402  C   TYR A 213     -13.203  15.902  -1.111  1.00 90.60           C  
ATOM   3403  CB  TYR A 213     -10.908  16.756  -1.803  1.00 90.60           C  
ATOM   3404  HB2 TYR A 213     -11.123  17.477  -1.015  1.00 90.60           H  
ATOM   3405  HB3 TYR A 213     -11.182  17.221  -2.750  1.00 90.60           H  
ATOM   3406  O   TYR A 213     -13.476  15.840   0.087  1.00 90.60           O  
ATOM   3407  CG  TYR A 213      -9.412  16.485  -1.768  1.00 90.60           C  
ATOM   3408  CD1 TYR A 213      -8.818  15.998  -0.586  1.00 90.60           C  
ATOM   3409  HD1 TYR A 213      -9.429  15.810   0.284  1.00 90.60           H  
ATOM   3410  CD2 TYR A 213      -8.607  16.744  -2.895  1.00 90.60           C  
ATOM   3411  HD2 TYR A 213      -9.051  17.124  -3.803  1.00 90.60           H  
ATOM   3412  CE1 TYR A 213      -7.432  15.754  -0.535  1.00 90.60           C  
ATOM   3413  HE1 TYR A 213      -6.984  15.376   0.372  1.00 90.60           H  
ATOM   3414  CE2 TYR A 213      -7.221  16.502  -2.850  1.00 90.60           C  
ATOM   3415  HE2 TYR A 213      -6.602  16.686  -3.716  1.00 90.60           H  
ATOM   3416  OH  TYR A 213      -5.292  15.779  -1.624  1.00 90.60           O  
ATOM   3417  HH  TYR A 213      -5.024  15.389  -0.789  1.00 90.60           H  
ATOM   3418  CZ  TYR A 213      -6.631  16.006  -1.670  1.00 90.60           C  
ATOM   3419  N   ASP A 214     -14.128  16.218  -2.028  1.00 91.97           N  
ATOM   3420  H   ASP A 214     -13.842  16.284  -2.994  1.00 91.97           H  
ATOM   3421  CA  ASP A 214     -15.541  16.495  -1.690  1.00 91.97           C  
ATOM   3422  HA  ASP A 214     -15.578  17.284  -0.939  1.00 91.97           H  
ATOM   3423  C   ASP A 214     -16.250  15.263  -1.089  1.00 91.97           C  
ATOM   3424  CB  ASP A 214     -16.269  17.004  -2.950  1.00 91.97           C  
ATOM   3425  HB2 ASP A 214     -16.135  16.278  -3.752  1.00 91.97           H  
ATOM   3426  HB3 ASP A 214     -15.806  17.938  -3.270  1.00 91.97           H  
ATOM   3427  O   ASP A 214     -17.029  15.376  -0.137  1.00 91.97           O  
ATOM   3428  CG  ASP A 214     -17.774  17.245  -2.748  1.00 91.97           C  
ATOM   3429  OD1 ASP A 214     -18.180  18.049  -1.884  1.00 91.97           O  
ATOM   3430  OD2 ASP A 214     -18.585  16.611  -3.469  1.00 91.97           O  
ATOM   3431  N   VAL A 215     -15.951  14.059  -1.592  1.00 91.12           N  
ATOM   3432  H   VAL A 215     -15.309  14.017  -2.371  1.00 91.12           H  
ATOM   3433  CA  VAL A 215     -16.474  12.803  -1.025  1.00 91.12           C  
ATOM   3434  HA  VAL A 215     -17.555  12.897  -0.923  1.00 91.12           H  
ATOM   3435  C   VAL A 215     -15.927  12.559   0.382  1.00 91.12           C  
ATOM   3436  CB  VAL A 215     -16.191  11.607  -1.955  1.00 91.12           C  
ATOM   3437  HB  VAL A 215     -15.130  11.579  -2.205  1.00 91.12           H  
ATOM   3438  O   VAL A 215     -16.707  12.238   1.281  1.00 91.12           O  
ATOM   3439  CG1 VAL A 215     -16.578  10.264  -1.319  1.00 91.12           C  
ATOM   3440 HG11 VAL A 215     -15.935  10.051  -0.465  1.00 91.12           H  
ATOM   3441 HG12 VAL A 215     -16.443   9.459  -2.041  1.00 91.12           H  
ATOM   3442 HG13 VAL A 215     -17.616  10.285  -0.989  1.00 91.12           H  
ATOM   3443  CG2 VAL A 215     -17.001  11.736  -3.253  1.00 91.12           C  
ATOM   3444 HG21 VAL A 215     -18.068  11.686  -3.035  1.00 91.12           H  
ATOM   3445 HG22 VAL A 215     -16.731  10.928  -3.934  1.00 91.12           H  
ATOM   3446 HG23 VAL A 215     -16.785  12.685  -3.743  1.00 91.12           H  
ATOM   3447  N   ILE A 216     -14.623  12.760   0.600  1.00 91.03           N  
ATOM   3448  H   ILE A 216     -14.043  13.023  -0.184  1.00 91.03           H  
ATOM   3449  CA  ILE A 216     -13.991  12.615   1.920  1.00 91.03           C  
ATOM   3450  HA  ILE A 216     -14.197  11.613   2.297  1.00 91.03           H  
ATOM   3451  C   ILE A 216     -14.609  13.601   2.920  1.00 91.03           C  
ATOM   3452  CB  ILE A 216     -12.456  12.780   1.808  1.00 91.03           C  
ATOM   3453  HB  ILE A 216     -12.246  13.699   1.261  1.00 91.03           H  
ATOM   3454  O   ILE A 216     -14.950  13.212   4.037  1.00 91.03           O  
ATOM   3455  CG1 ILE A 216     -11.843  11.587   1.037  1.00 91.03           C  
ATOM   3456 HG12 ILE A 216     -11.895  10.692   1.655  1.00 91.03           H  
ATOM   3457 HG13 ILE A 216     -12.425  11.390   0.136  1.00 91.03           H  
ATOM   3458  CG2 ILE A 216     -11.801  12.889   3.201  1.00 91.03           C  
ATOM   3459 HG21 ILE A 216     -12.040  12.008   3.796  1.00 91.03           H  
ATOM   3460 HG22 ILE A 216     -10.718  12.977   3.112  1.00 91.03           H  
ATOM   3461 HG23 ILE A 216     -12.152  13.779   3.723  1.00 91.03           H  
ATOM   3462  CD1 ILE A 216     -10.387  11.809   0.603  1.00 91.03           C  
ATOM   3463 HD11 ILE A 216     -10.310  12.724   0.015  1.00 91.03           H  
ATOM   3464 HD12 ILE A 216     -10.066  10.967  -0.010  1.00 91.03           H  
ATOM   3465 HD13 ILE A 216      -9.728  11.871   1.468  1.00 91.03           H  
ATOM   3466  N   GLU A 217     -14.833  14.858   2.529  1.00 93.43           N  
ATOM   3467  H   GLU A 217     -14.518  15.150   1.614  1.00 93.43           H  
ATOM   3468  CA  GLU A 217     -15.470  15.847   3.405  1.00 93.43           C  
ATOM   3469  HA  GLU A 217     -14.884  15.918   4.322  1.00 93.43           H  
ATOM   3470  C   GLU A 217     -16.896  15.426   3.800  1.00 93.43           C  
ATOM   3471  CB  GLU A 217     -15.473  17.226   2.724  1.00 93.43           C  
ATOM   3472  HB2 GLU A 217     -14.468  17.458   2.374  1.00 93.43           H  
ATOM   3473  HB3 GLU A 217     -16.155  17.211   1.873  1.00 93.43           H  
ATOM   3474  O   GLU A 217     -17.287  15.513   4.971  1.00 93.43           O  
ATOM   3475  CG  GLU A 217     -15.912  18.301   3.729  1.00 93.43           C  
ATOM   3476  HG2 GLU A 217     -16.882  18.028   4.145  1.00 93.43           H  
ATOM   3477  HG3 GLU A 217     -15.197  18.321   4.552  1.00 93.43           H  
ATOM   3478  CD  GLU A 217     -16.049  19.713   3.153  1.00 93.43           C  
ATOM   3479  OE1 GLU A 217     -16.526  20.569   3.941  1.00 93.43           O  
ATOM   3480  OE2 GLU A 217     -15.779  19.940   1.959  1.00 93.43           O  
ATOM   3481  N   LYS A 218     -17.680  14.917   2.842  1.00 93.96           N  
ATOM   3482  H   LYS A 218     -17.309  14.881   1.903  1.00 93.96           H  
ATOM   3483  CA  LYS A 218     -19.023  14.380   3.110  1.00 93.96           C  
ATOM   3484  HA  LYS A 218     -19.609  15.139   3.629  1.00 93.96           H  
ATOM   3485  C   LYS A 218     -18.978  13.171   4.041  1.00 93.96           C  
ATOM   3486  CB  LYS A 218     -19.713  14.022   1.789  1.00 93.96           C  
ATOM   3487  HB2 LYS A 218     -19.026  13.445   1.170  1.00 93.96           H  
ATOM   3488  HB3 LYS A 218     -20.590  13.407   1.991  1.00 93.96           H  
ATOM   3489  O   LYS A 218     -19.822  13.087   4.933  1.00 93.96           O  
ATOM   3490  CG  LYS A 218     -20.161  15.282   1.041  1.00 93.96           C  
ATOM   3491  HG2 LYS A 218     -19.348  16.007   1.012  1.00 93.96           H  
ATOM   3492  HG3 LYS A 218     -21.007  15.728   1.563  1.00 93.96           H  
ATOM   3493  CD  LYS A 218     -20.560  14.936  -0.395  1.00 93.96           C  
ATOM   3494  HD2 LYS A 218     -19.692  14.510  -0.897  1.00 93.96           H  
ATOM   3495  HD3 LYS A 218     -21.376  14.214  -0.400  1.00 93.96           H  
ATOM   3496  CE  LYS A 218     -20.975  16.220  -1.112  1.00 93.96           C  
ATOM   3497  HE2 LYS A 218     -20.229  16.984  -0.896  1.00 93.96           H  
ATOM   3498  HE3 LYS A 218     -21.939  16.556  -0.730  1.00 93.96           H  
ATOM   3499  NZ  LYS A 218     -21.017  16.030  -2.575  1.00 93.96           N  
ATOM   3500  HZ1 LYS A 218     -20.061  15.963  -2.893  1.00 93.96           H  
ATOM   3501  HZ2 LYS A 218     -21.327  16.869  -3.045  1.00 93.96           H  
ATOM   3502  HZ3 LYS A 218     -21.519  15.204  -2.868  1.00 93.96           H  
ATOM   3503  N   GLN A 219     -18.003  12.279   3.872  1.00 90.41           N  
ATOM   3504  H   GLN A 219     -17.358  12.410   3.106  1.00 90.41           H  
ATOM   3505  CA  GLN A 219     -17.811  11.123   4.746  1.00 90.41           C  
ATOM   3506  HA  GLN A 219     -18.735  10.544   4.762  1.00 90.41           H  
ATOM   3507  C   GLN A 219     -17.519  11.559   6.186  1.00 90.41           C  
ATOM   3508  CB  GLN A 219     -16.703  10.225   4.181  1.00 90.41           C  
ATOM   3509  HB2 GLN A 219     -15.757  10.767   4.162  1.00 90.41           H  
ATOM   3510  HB3 GLN A 219     -16.961   9.936   3.163  1.00 90.41           H  
ATOM   3511  O   GLN A 219     -18.213  11.118   7.099  1.00 90.41           O  
ATOM   3512  CG  GLN A 219     -16.535   8.963   5.038  1.00 90.41           C  
ATOM   3513  HG2 GLN A 219     -17.462   8.391   5.041  1.00 90.41           H  
ATOM   3514  HG3 GLN A 219     -16.309   9.248   6.065  1.00 90.41           H  
ATOM   3515  CD  GLN A 219     -15.413   8.059   4.554  1.00 90.41           C  
ATOM   3516  NE2 GLN A 219     -14.813   7.312   5.454  1.00 90.41           N  
ATOM   3517 HE21 GLN A 219     -14.023   6.763   5.148  1.00 90.41           H  
ATOM   3518 HE22 GLN A 219     -15.040   7.423   6.432  1.00 90.41           H  
ATOM   3519  OE1 GLN A 219     -15.069   8.005   3.383  1.00 90.41           O  
ATOM   3520  N   VAL A 220     -16.589  12.497   6.393  1.00 94.28           N  
ATOM   3521  H   VAL A 220     -16.034  12.801   5.605  1.00 94.28           H  
ATOM   3522  CA  VAL A 220     -16.265  13.023   7.732  1.00 94.28           C  
ATOM   3523  HA  VAL A 220     -15.955  12.193   8.366  1.00 94.28           H  
ATOM   3524  C   VAL A 220     -17.496  13.660   8.390  1.00 94.28           C  
ATOM   3525  CB  VAL A 220     -15.096  14.026   7.647  1.00 94.28           C  
ATOM   3526  HB  VAL A 220     -15.328  14.784   6.898  1.00 94.28           H  
ATOM   3527  O   VAL A 220     -17.774  13.423   9.566  1.00 94.28           O  
ATOM   3528  CG1 VAL A 220     -14.833  14.736   8.983  1.00 94.28           C  
ATOM   3529 HG11 VAL A 220     -15.676  15.373   9.251  1.00 94.28           H  
ATOM   3530 HG12 VAL A 220     -13.946  15.363   8.897  1.00 94.28           H  
ATOM   3531 HG13 VAL A 220     -14.673  13.995   9.767  1.00 94.28           H  
ATOM   3532  CG2 VAL A 220     -13.796  13.318   7.244  1.00 94.28           C  
ATOM   3533 HG21 VAL A 220     -12.991  14.044   7.135  1.00 94.28           H  
ATOM   3534 HG22 VAL A 220     -13.521  12.585   8.002  1.00 94.28           H  
ATOM   3535 HG23 VAL A 220     -13.917  12.795   6.295  1.00 94.28           H  
ATOM   3536  N   ARG A 221     -18.299  14.426   7.635  1.00 93.75           N  
ATOM   3537  H   ARG A 221     -18.015  14.603   6.682  1.00 93.75           H  
ATOM   3538  CA  ARG A 221     -19.561  14.999   8.145  1.00 93.75           C  
ATOM   3539  HA  ARG A 221     -19.350  15.545   9.065  1.00 93.75           H  
ATOM   3540  C   ARG A 221     -20.587  13.923   8.521  1.00 93.75           C  
ATOM   3541  CB  ARG A 221     -20.164  15.960   7.111  1.00 93.75           C  
ATOM   3542  HB2 ARG A 221     -21.180  16.205   7.419  1.00 93.75           H  
ATOM   3543  HB3 ARG A 221     -20.214  15.455   6.146  1.00 93.75           H  
ATOM   3544  O   ARG A 221     -21.345  14.118   9.472  1.00 93.75           O  
ATOM   3545  CG  ARG A 221     -19.383  17.275   6.960  1.00 93.75           C  
ATOM   3546  HG2 ARG A 221     -19.399  17.823   7.903  1.00 93.75           H  
ATOM   3547  HG3 ARG A 221     -18.348  17.070   6.688  1.00 93.75           H  
ATOM   3548  CD  ARG A 221     -20.048  18.114   5.862  1.00 93.75           C  
ATOM   3549  HD2 ARG A 221     -21.066  18.350   6.173  1.00 93.75           H  
ATOM   3550  HD3 ARG A 221     -20.083  17.513   4.953  1.00 93.75           H  
ATOM   3551  NE  ARG A 221     -19.320  19.362   5.565  1.00 93.75           N  
ATOM   3552  HE  ARG A 221     -18.369  19.446   5.895  1.00 93.75           H  
ATOM   3553  NH1 ARG A 221     -20.859  20.257   4.117  1.00 93.75           N  
ATOM   3554 HH11 ARG A 221     -21.384  19.397   4.182  1.00 93.75           H  
ATOM   3555 HH12 ARG A 221     -21.065  20.957   3.419  1.00 93.75           H  
ATOM   3556  NH2 ARG A 221     -18.976  21.355   4.512  1.00 93.75           N  
ATOM   3557 HH21 ARG A 221     -17.981  21.198   4.581  1.00 93.75           H  
ATOM   3558 HH22 ARG A 221     -19.216  22.018   3.789  1.00 93.75           H  
ATOM   3559  CZ  ARG A 221     -19.718  20.319   4.745  1.00 93.75           C  
ATOM   3560  N   LEU A 222     -20.655  12.816   7.780  1.00 92.32           N  
ATOM   3561  H   LEU A 222     -20.004  12.712   7.015  1.00 92.32           H  
ATOM   3562  CA  LEU A 222     -21.537  11.688   8.099  1.00 92.32           C  
ATOM   3563  HA  LEU A 222     -22.526  12.072   8.346  1.00 92.32           H  
ATOM   3564  C   LEU A 222     -21.064  10.936   9.347  1.00 92.32           C  
ATOM   3565  CB  LEU A 222     -21.654  10.738   6.893  1.00 92.32           C  
ATOM   3566  HB2 LEU A 222     -22.053   9.784   7.236  1.00 92.32           H  
ATOM   3567  HB3 LEU A 222     -20.657  10.545   6.497  1.00 92.32           H  
ATOM   3568  O   LEU A 222     -21.890  10.644  10.207  1.00 92.32           O  
ATOM   3569  CG  LEU A 222     -22.556  11.255   5.759  1.00 92.32           C  
ATOM   3570  HG  LEU A 222     -22.256  12.264   5.475  1.00 92.32           H  
ATOM   3571  CD1 LEU A 222     -22.421  10.343   4.540  1.00 92.32           C  
ATOM   3572 HD11 LEU A 222     -23.047  10.708   3.725  1.00 92.32           H  
ATOM   3573 HD12 LEU A 222     -21.384  10.337   4.204  1.00 92.32           H  
ATOM   3574 HD13 LEU A 222     -22.715   9.326   4.795  1.00 92.32           H  
ATOM   3575  CD2 LEU A 222     -24.034  11.286   6.166  1.00 92.32           C  
ATOM   3576 HD21 LEU A 222     -24.190  11.995   6.979  1.00 92.32           H  
ATOM   3577 HD22 LEU A 222     -24.641  11.587   5.312  1.00 92.32           H  
ATOM   3578 HD23 LEU A 222     -24.345  10.293   6.488  1.00 92.32           H  
ATOM   3579  N   GLU A 223     -19.761  10.701   9.497  1.00 91.31           N  
ATOM   3580  H   GLU A 223     -19.138  10.923   8.733  1.00 91.31           H  
ATOM   3581  CA  GLU A 223     -19.171  10.075  10.688  1.00 91.31           C  
ATOM   3582  HA  GLU A 223     -19.623   9.096  10.848  1.00 91.31           H  
ATOM   3583  C   GLU A 223     -19.430  10.907  11.953  1.00 91.31           C  
ATOM   3584  CB  GLU A 223     -17.662   9.880  10.475  1.00 91.31           C  
ATOM   3585  HB2 GLU A 223     -17.203   9.632  11.431  1.00 91.31           H  
ATOM   3586  HB3 GLU A 223     -17.233  10.816  10.116  1.00 91.31           H  
ATOM   3587  O   GLU A 223     -19.820  10.366  12.986  1.00 91.31           O  
ATOM   3588  CG  GLU A 223     -17.354   8.746   9.480  1.00 91.31           C  
ATOM   3589  HG2 GLU A 223     -17.914   8.912   8.559  1.00 91.31           H  
ATOM   3590  HG3 GLU A 223     -17.702   7.808   9.911  1.00 91.31           H  
ATOM   3591  CD  GLU A 223     -15.859   8.623   9.134  1.00 91.31           C  
ATOM   3592  OE1 GLU A 223     -15.539   7.766   8.272  1.00 91.31           O  
ATOM   3593  OE2 GLU A 223     -15.053   9.396   9.699  1.00 91.31           O  
ATOM   3594  N   GLN A 224     -19.326  12.238  11.867  1.00 93.35           N  
ATOM   3595  H   GLN A 224     -18.940  12.627  11.019  1.00 93.35           H  
ATOM   3596  CA  GLN A 224     -19.686  13.135  12.973  1.00 93.35           C  
ATOM   3597  HA  GLN A 224     -19.091  12.876  13.849  1.00 93.35           H  
ATOM   3598  C   GLN A 224     -21.164  13.008  13.374  1.00 93.35           C  
ATOM   3599  CB  GLN A 224     -19.390  14.586  12.577  1.00 93.35           C  
ATOM   3600  HB2 GLN A 224     -19.871  15.255  13.290  1.00 93.35           H  
ATOM   3601  HB3 GLN A 224     -19.810  14.778  11.590  1.00 93.35           H  
ATOM   3602  O   GLN A 224     -21.482  12.945  14.564  1.00 93.35           O  
ATOM   3603  CG  GLN A 224     -17.889  14.901  12.569  1.00 93.35           C  
ATOM   3604  HG2 GLN A 224     -17.505  14.827  13.586  1.00 93.35           H  
ATOM   3605  HG3 GLN A 224     -17.353  14.175  11.957  1.00 93.35           H  
ATOM   3606  CD  GLN A 224     -17.590  16.298  12.032  1.00 93.35           C  
ATOM   3607  NE2 GLN A 224     -16.352  16.733  12.103  1.00 93.35           N  
ATOM   3608 HE21 GLN A 224     -16.173  17.648  11.714  1.00 93.35           H  
ATOM   3609 HE22 GLN A 224     -15.618  16.130  12.446  1.00 93.35           H  
ATOM   3610  OE1 GLN A 224     -18.445  17.027  11.548  1.00 93.35           O  
ATOM   3611  N   LYS A 225     -22.078  12.949  12.395  1.00 95.22           N  
ATOM   3612  H   LYS A 225     -21.749  12.978  11.440  1.00 95.22           H  
ATOM   3613  CA  LYS A 225     -23.511  12.732  12.660  1.00 95.22           C  
ATOM   3614  HA  LYS A 225     -23.851  13.450  13.407  1.00 95.22           H  
ATOM   3615  C   LYS A 225     -23.769  11.353  13.262  1.00 95.22           C  
ATOM   3616  CB  LYS A 225     -24.337  12.900  11.380  1.00 95.22           C  
ATOM   3617  HB2 LYS A 225     -23.895  12.302  10.583  1.00 95.22           H  
ATOM   3618  HB3 LYS A 225     -25.343  12.525  11.566  1.00 95.22           H  
ATOM   3619  O   LYS A 225     -24.574  11.246  14.183  1.00 95.22           O  
ATOM   3620  CG  LYS A 225     -24.445  14.362  10.932  1.00 95.22           C  
ATOM   3621  HG2 LYS A 225     -23.452  14.778  10.763  1.00 95.22           H  
ATOM   3622  HG3 LYS A 225     -24.943  14.942  11.709  1.00 95.22           H  
ATOM   3623  CD  LYS A 225     -25.262  14.428   9.639  1.00 95.22           C  
ATOM   3624  HD2 LYS A 225     -26.260  14.036   9.833  1.00 95.22           H  
ATOM   3625  HD3 LYS A 225     -24.777  13.811   8.883  1.00 95.22           H  
ATOM   3626  CE  LYS A 225     -25.356  15.869   9.138  1.00 95.22           C  
ATOM   3627  HE2 LYS A 225     -24.346  16.225   8.930  1.00 95.22           H  
ATOM   3628  HE3 LYS A 225     -25.774  16.487   9.933  1.00 95.22           H  
ATOM   3629  NZ  LYS A 225     -26.200  15.944   7.922  1.00 95.22           N  
ATOM   3630  HZ1 LYS A 225     -26.259  16.894   7.583  1.00 95.22           H  
ATOM   3631  HZ2 LYS A 225     -27.131  15.610   8.125  1.00 95.22           H  
ATOM   3632  HZ3 LYS A 225     -25.810  15.359   7.196  1.00 95.22           H  
ATOM   3633  N   LEU A 226     -23.082  10.322  12.770  1.00 91.17           N  
ATOM   3634  H   LEU A 226     -22.453  10.489  11.998  1.00 91.17           H  
ATOM   3635  CA  LEU A 226     -23.188   8.959  13.280  1.00 91.17           C  
ATOM   3636  HA  LEU A 226     -24.237   8.662  13.243  1.00 91.17           H  
ATOM   3637  C   LEU A 226     -22.742   8.885  14.743  1.00 91.17           C  
ATOM   3638  CB  LEU A 226     -22.374   8.018  12.375  1.00 91.17           C  
ATOM   3639  HB2 LEU A 226     -22.745   8.101  11.354  1.00 91.17           H  
ATOM   3640  HB3 LEU A 226     -21.332   8.340  12.380  1.00 91.17           H  
ATOM   3641  O   LEU A 226     -23.493   8.381  15.569  1.00 91.17           O  
ATOM   3642  CG  LEU A 226     -22.418   6.539  12.804  1.00 91.17           C  
ATOM   3643  HG  LEU A 226     -22.031   6.437  13.817  1.00 91.17           H  
ATOM   3644  CD1 LEU A 226     -23.838   5.968  12.755  1.00 91.17           C  
ATOM   3645 HD11 LEU A 226     -24.270   6.112  11.765  1.00 91.17           H  
ATOM   3646 HD12 LEU A 226     -24.462   6.450  13.507  1.00 91.17           H  
ATOM   3647 HD13 LEU A 226     -23.808   4.902  12.981  1.00 91.17           H  
ATOM   3648  CD2 LEU A 226     -21.532   5.716  11.870  1.00 91.17           C  
ATOM   3649 HD21 LEU A 226     -20.509   6.089  11.915  1.00 91.17           H  
ATOM   3650 HD22 LEU A 226     -21.897   5.783  10.845  1.00 91.17           H  
ATOM   3651 HD23 LEU A 226     -21.534   4.673  12.187  1.00 91.17           H  
ATOM   3652  N   ASN A 227     -21.589   9.463  15.083  1.00 91.63           N  
ATOM   3653  H   ASN A 227     -20.990   9.810  14.348  1.00 91.63           H  
ATOM   3654  CA  ASN A 227     -21.090   9.496  16.461  1.00 91.63           C  
ATOM   3655  HA  ASN A 227     -21.001   8.475  16.831  1.00 91.63           H  
ATOM   3656  C   ASN A 227     -22.054  10.221  17.407  1.00 91.63           C  
ATOM   3657  CB  ASN A 227     -19.701  10.155  16.475  1.00 91.63           C  
ATOM   3658  HB2 ASN A 227     -19.423  10.375  17.505  1.00 91.63           H  
ATOM   3659  HB3 ASN A 227     -19.728  11.090  15.915  1.00 91.63           H  
ATOM   3660  O   ASN A 227     -22.280   9.763  18.525  1.00 91.63           O  
ATOM   3661  CG  ASN A 227     -18.619   9.257  15.903  1.00 91.63           C  
ATOM   3662  ND2 ASN A 227     -17.457   9.799  15.625  1.00 91.63           N  
ATOM   3663 HD21 ASN A 227     -17.291  10.784  15.769  1.00 91.63           H  
ATOM   3664 HD22 ASN A 227     -16.771   9.173  15.228  1.00 91.63           H  
ATOM   3665  OD1 ASN A 227     -18.783   8.065  15.718  1.00 91.63           O  
ATOM   3666  N   LYS A 228     -22.681  11.313  16.947  1.00 93.34           N  
ATOM   3667  H   LYS A 228     -22.431  11.659  16.031  1.00 93.34           H  
ATOM   3668  CA  LYS A 228     -23.733  11.988  17.714  1.00 93.34           C  
ATOM   3669  HA  LYS A 228     -23.337  12.227  18.701  1.00 93.34           H  
ATOM   3670  C   LYS A 228     -24.934  11.066  17.960  1.00 93.34           C  
ATOM   3671  CB  LYS A 228     -24.138  13.291  17.014  1.00 93.34           C  
ATOM   3672  HB2 LYS A 228     -23.251  13.900  16.842  1.00 93.34           H  
ATOM   3673  HB3 LYS A 228     -24.604  13.065  16.054  1.00 93.34           H  
ATOM   3674  O   LYS A 228     -25.366  10.935  19.098  1.00 93.34           O  
ATOM   3675  CG  LYS A 228     -25.123  14.065  17.895  1.00 93.34           C  
ATOM   3676  HG2 LYS A 228     -25.990  13.440  18.109  1.00 93.34           H  
ATOM   3677  HG3 LYS A 228     -24.638  14.320  18.836  1.00 93.34           H  
ATOM   3678  CD  LYS A 228     -25.618  15.339  17.216  1.00 93.34           C  
ATOM   3679  HD2 LYS A 228     -26.086  15.082  16.266  1.00 93.34           H  
ATOM   3680  HD3 LYS A 228     -24.784  16.023  17.057  1.00 93.34           H  
ATOM   3681  CE  LYS A 228     -26.650  15.948  18.166  1.00 93.34           C  
ATOM   3682  HE2 LYS A 228     -27.404  15.191  18.382  1.00 93.34           H  
ATOM   3683  HE3 LYS A 228     -26.160  16.176  19.112  1.00 93.34           H  
ATOM   3684  NZ  LYS A 228     -27.280  17.158  17.595  1.00 93.34           N  
ATOM   3685  HZ1 LYS A 228     -27.953  17.512  18.259  1.00 93.34           H  
ATOM   3686  HZ2 LYS A 228     -26.581  17.865  17.414  1.00 93.34           H  
ATOM   3687  HZ3 LYS A 228     -27.767  16.912  16.745  1.00 93.34           H  
ATOM   3688  N   HIS A 229     -25.443  10.401  16.921  1.00 88.77           N  
ATOM   3689  H   HIS A 229     -25.032  10.540  16.009  1.00 88.77           H  
ATOM   3690  CA  HIS A 229     -26.571   9.474  17.055  1.00 88.77           C  
ATOM   3691  HA  HIS A 229     -27.394  10.001  17.538  1.00 88.77           H  
ATOM   3692  C   HIS A 229     -26.256   8.265  17.945  1.00 88.77           C  
ATOM   3693  CB  HIS A 229     -27.029   9.008  15.666  1.00 88.77           C  
ATOM   3694  HB2 HIS A 229     -26.163   8.749  15.056  1.00 88.77           H  
ATOM   3695  HB3 HIS A 229     -27.634   8.109  15.780  1.00 88.77           H  
ATOM   3696  O   HIS A 229     -27.133   7.815  18.679  1.00 88.77           O  
ATOM   3697  CG  HIS A 229     -27.875  10.027  14.953  1.00 88.77           C  
ATOM   3698  CD2 HIS A 229     -27.645  10.586  13.725  1.00 88.77           C  
ATOM   3699  HD2 HIS A 229     -26.800  10.374  13.087  1.00 88.77           H  
ATOM   3700  ND1 HIS A 229     -29.057  10.550  15.421  1.00 88.77           N  
ATOM   3701  HD1 HIS A 229     -29.462  10.370  16.329  1.00 88.77           H  
ATOM   3702  CE1 HIS A 229     -29.530  11.401  14.498  1.00 88.77           C  
ATOM   3703  HE1 HIS A 229     -30.441  11.971  14.598  1.00 88.77           H  
ATOM   3704  NE2 HIS A 229     -28.699  11.468  13.443  1.00 88.77           N  
ATOM   3705  N   VAL A 230     -25.020   7.760  17.912  1.00 90.76           N  
ATOM   3706  H   VAL A 230     -24.363   8.136  17.243  1.00 90.76           H  
ATOM   3707  CA  VAL A 230     -24.557   6.704  18.824  1.00 90.76           C  
ATOM   3708  HA  VAL A 230     -25.245   5.861  18.764  1.00 90.76           H  
ATOM   3709  C   VAL A 230     -24.602   7.199  20.271  1.00 90.76           C  
ATOM   3710  CB  VAL A 230     -23.156   6.201  18.422  1.00 90.76           C  
ATOM   3711  HB  VAL A 230     -22.488   7.054  18.295  1.00 90.76           H  
ATOM   3712  O   VAL A 230     -25.205   6.532  21.107  1.00 90.76           O  
ATOM   3713  CG1 VAL A 230     -22.548   5.257  19.465  1.00 90.76           C  
ATOM   3714 HG11 VAL A 230     -22.353   5.788  20.396  1.00 90.76           H  
ATOM   3715 HG12 VAL A 230     -21.596   4.864  19.106  1.00 90.76           H  
ATOM   3716 HG13 VAL A 230     -23.225   4.428  19.671  1.00 90.76           H  
ATOM   3717  CG2 VAL A 230     -23.222   5.425  17.097  1.00 90.76           C  
ATOM   3718 HG21 VAL A 230     -22.212   5.171  16.773  1.00 90.76           H  
ATOM   3719 HG22 VAL A 230     -23.797   4.509  17.232  1.00 90.76           H  
ATOM   3720 HG23 VAL A 230     -23.697   6.022  16.319  1.00 90.76           H  
ATOM   3721  N   GLY A 231     -24.078   8.398  20.552  1.00 90.25           N  
ATOM   3722  H   GLY A 231     -23.590   8.902  19.825  1.00 90.25           H  
ATOM   3723  CA  GLY A 231     -24.144   8.997  21.890  1.00 90.25           C  
ATOM   3724  HA2 GLY A 231     -23.627   9.956  21.873  1.00 90.25           H  
ATOM   3725  HA3 GLY A 231     -23.641   8.343  22.602  1.00 90.25           H  
ATOM   3726  C   GLY A 231     -25.579   9.235  22.380  1.00 90.25           C  
ATOM   3727  O   GLY A 231     -25.910   8.899  23.517  1.00 90.25           O  
ATOM   3728  N   ASP A 232     -26.464   9.735  21.511  1.00 91.93           N  
ATOM   3729  H   ASP A 232     -26.125  10.062  20.618  1.00 91.93           H  
ATOM   3730  CA  ASP A 232     -27.888   9.909  21.829  1.00 91.93           C  
ATOM   3731  HA  ASP A 232     -27.978  10.534  22.718  1.00 91.93           H  
ATOM   3732  C   ASP A 232     -28.560   8.552  22.141  1.00 91.93           C  
ATOM   3733  CB  ASP A 232     -28.617  10.615  20.663  1.00 91.93           C  
ATOM   3734  HB2 ASP A 232     -29.687  10.590  20.869  1.00 91.93           H  
ATOM   3735  HB3 ASP A 232     -28.450  10.047  19.748  1.00 91.93           H  
ATOM   3736  O   ASP A 232     -29.354   8.443  23.080  1.00 91.93           O  
ATOM   3737  CG  ASP A 232     -28.231  12.088  20.415  1.00 91.93           C  
ATOM   3738  OD1 ASP A 232     -27.712  12.753  21.338  1.00 91.93           O  
ATOM   3739  OD2 ASP A 232     -28.512  12.583  19.293  1.00 91.93           O  
ATOM   3740  N   SER A 233     -28.212   7.495  21.395  1.00 86.47           N  
ATOM   3741  H   SER A 233     -27.552   7.645  20.646  1.00 86.47           H  
ATOM   3742  CA  SER A 233     -28.710   6.131  21.622  1.00 86.47           C  
ATOM   3743  HA  SER A 233     -29.799   6.163  21.654  1.00 86.47           H  
ATOM   3744  C   SER A 233     -28.215   5.539  22.945  1.00 86.47           C  
ATOM   3745  CB  SER A 233     -28.290   5.217  20.466  1.00 86.47           C  
ATOM   3746  HB2 SER A 233     -27.207   5.101  20.460  1.00 86.47           H  
ATOM   3747  HB3 SER A 233     -28.602   5.659  19.520  1.00 86.47           H  
ATOM   3748  O   SER A 233     -28.976   4.849  23.627  1.00 86.47           O  
ATOM   3749  OG  SER A 233     -28.900   3.945  20.605  1.00 86.47           O  
ATOM   3750  HG  SER A 233     -28.802   3.663  21.517  1.00 86.47           H  
ATOM   3751  N   GLU A 234     -26.962   5.789  23.327  1.00 90.01           N  
ATOM   3752  H   GLU A 234     -26.361   6.311  22.706  1.00 90.01           H  
ATOM   3753  CA  GLU A 234     -26.405   5.358  24.614  1.00 90.01           C  
ATOM   3754  HA  GLU A 234     -26.589   4.292  24.752  1.00 90.01           H  
ATOM   3755  C   GLU A 234     -27.070   6.083  25.787  1.00 90.01           C  
ATOM   3756  CB  GLU A 234     -24.889   5.593  24.643  1.00 90.01           C  
ATOM   3757  HB2 GLU A 234     -24.539   5.477  25.669  1.00 90.01           H  
ATOM   3758  HB3 GLU A 234     -24.677   6.611  24.316  1.00 90.01           H  
ATOM   3759  O   GLU A 234     -27.448   5.445  26.772  1.00 90.01           O  
ATOM   3760  CG  GLU A 234     -24.138   4.586  23.762  1.00 90.01           C  
ATOM   3761  HG2 GLU A 234     -24.372   3.583  24.119  1.00 90.01           H  
ATOM   3762  HG3 GLU A 234     -24.493   4.657  22.734  1.00 90.01           H  
ATOM   3763  CD  GLU A 234     -22.616   4.789  23.786  1.00 90.01           C  
ATOM   3764  OE1 GLU A 234     -21.922   3.813  23.421  1.00 90.01           O  
ATOM   3765  OE2 GLU A 234     -22.161   5.890  24.170  1.00 90.01           O  
ATOM   3766  N   HIS A 235     -27.300   7.394  25.659  1.00 90.22           N  
ATOM   3767  H   HIS A 235     -26.939   7.870  24.844  1.00 90.22           H  
ATOM   3768  CA  HIS A 235     -28.026   8.167  26.665  1.00 90.22           C  
ATOM   3769  HA  HIS A 235     -27.516   8.048  27.622  1.00 90.22           H  
ATOM   3770  C   HIS A 235     -29.464   7.662  26.840  1.00 90.22           C  
ATOM   3771  CB  HIS A 235     -28.010   9.652  26.283  1.00 90.22           C  
ATOM   3772  HB2 HIS A 235     -28.579   9.804  25.366  1.00 90.22           H  
ATOM   3773  HB3 HIS A 235     -26.982   9.961  26.096  1.00 90.22           H  
ATOM   3774  O   HIS A 235     -29.932   7.477  27.963  1.00 90.22           O  
ATOM   3775  CG  HIS A 235     -28.576  10.518  27.379  1.00 90.22           C  
ATOM   3776  CD2 HIS A 235     -29.767  11.194  27.374  1.00 90.22           C  
ATOM   3777  HD2 HIS A 235     -30.479  11.215  26.563  1.00 90.22           H  
ATOM   3778  ND1 HIS A 235     -27.990  10.739  28.602  1.00 90.22           N  
ATOM   3779  HD1 HIS A 235     -27.102  10.367  28.908  1.00 90.22           H  
ATOM   3780  CE1 HIS A 235     -28.798  11.536  29.318  1.00 90.22           C  
ATOM   3781  HE1 HIS A 235     -28.596  11.883  30.320  1.00 90.22           H  
ATOM   3782  NE2 HIS A 235     -29.896  11.843  28.611  1.00 90.22           N  
ATOM   3783  N   MET A 236     -30.151   7.367  25.733  1.00 89.01           N  
ATOM   3784  H   MET A 236     -29.730   7.575  24.839  1.00 89.01           H  
ATOM   3785  CA  MET A 236     -31.504   6.810  25.759  1.00 89.01           C  
ATOM   3786  HA  MET A 236     -32.134   7.469  26.358  1.00 89.01           H  
ATOM   3787  C   MET A 236     -31.540   5.417  26.404  1.00 89.01           C  
ATOM   3788  CB  MET A 236     -32.043   6.788  24.326  1.00 89.01           C  
ATOM   3789  HB2 MET A 236     -31.561   5.993  23.757  1.00 89.01           H  
ATOM   3790  HB3 MET A 236     -31.799   7.743  23.861  1.00 89.01           H  
ATOM   3791  O   MET A 236     -32.445   5.121  27.183  1.00 89.01           O  
ATOM   3792  CG  MET A 236     -33.562   6.610  24.278  1.00 89.01           C  
ATOM   3793  HG2 MET A 236     -33.822   5.663  24.750  1.00 89.01           H  
ATOM   3794  HG3 MET A 236     -34.026   7.412  24.853  1.00 89.01           H  
ATOM   3795  SD  MET A 236     -34.267   6.623  22.603  1.00 89.01           S  
ATOM   3796  CE  MET A 236     -33.720   8.248  22.004  1.00 89.01           C  
ATOM   3797  HE1 MET A 236     -34.195   8.457  21.046  1.00 89.01           H  
ATOM   3798  HE2 MET A 236     -32.639   8.251  21.869  1.00 89.01           H  
ATOM   3799  HE3 MET A 236     -34.001   9.018  22.722  1.00 89.01           H  
ATOM   3800  N   LYS A 237     -30.526   4.579  26.147  1.00 90.08           N  
ATOM   3801  H   LYS A 237     -29.829   4.870  25.476  1.00 90.08           H  
ATOM   3802  CA  LYS A 237     -30.364   3.277  26.811  1.00 90.08           C  
ATOM   3803  HA  LYS A 237     -31.280   2.702  26.674  1.00 90.08           H  
ATOM   3804  C   LYS A 237     -30.172   3.437  28.322  1.00 90.08           C  
ATOM   3805  CB  LYS A 237     -29.198   2.518  26.159  1.00 90.08           C  
ATOM   3806  HB2 LYS A 237     -29.381   2.446  25.087  1.00 90.08           H  
ATOM   3807  HB3 LYS A 237     -28.274   3.076  26.311  1.00 90.08           H  
ATOM   3808  O   LYS A 237     -30.801   2.708  29.083  1.00 90.08           O  
ATOM   3809  CG  LYS A 237     -29.027   1.103  26.729  1.00 90.08           C  
ATOM   3810  HG2 LYS A 237     -28.872   1.155  27.807  1.00 90.08           H  
ATOM   3811  HG3 LYS A 237     -29.924   0.517  26.527  1.00 90.08           H  
ATOM   3812  CD  LYS A 237     -27.810   0.421  26.096  1.00 90.08           C  
ATOM   3813  HD2 LYS A 237     -26.932   1.044  26.263  1.00 90.08           H  
ATOM   3814  HD3 LYS A 237     -27.973   0.315  25.024  1.00 90.08           H  
ATOM   3815  CE  LYS A 237     -27.591  -0.954  26.734  1.00 90.08           C  
ATOM   3816  HE2 LYS A 237     -28.457  -1.581  26.522  1.00 90.08           H  
ATOM   3817  HE3 LYS A 237     -27.530  -0.826  27.814  1.00 90.08           H  
ATOM   3818  NZ  LYS A 237     -26.349  -1.585  26.224  1.00 90.08           N  
ATOM   3819  HZ1 LYS A 237     -25.553  -0.997  26.425  1.00 90.08           H  
ATOM   3820  HZ2 LYS A 237     -26.402  -1.712  25.223  1.00 90.08           H  
ATOM   3821  HZ3 LYS A 237     -26.201  -2.483  26.661  1.00 90.08           H  
ATOM   3822  N   PHE A 238     -29.352   4.395  28.758  1.00 90.38           N  
ATOM   3823  H   PHE A 238     -28.842   4.939  28.076  1.00 90.38           H  
ATOM   3824  CA  PHE A 238     -29.148   4.683  30.180  1.00 90.38           C  
ATOM   3825  HA  PHE A 238     -28.825   3.770  30.680  1.00 90.38           H  
ATOM   3826  C   PHE A 238     -30.449   5.129  30.867  1.00 90.38           C  
ATOM   3827  CB  PHE A 238     -28.038   5.730  30.336  1.00 90.38           C  
ATOM   3828  HB2 PHE A 238     -27.127   5.350  29.873  1.00 90.38           H  
ATOM   3829  HB3 PHE A 238     -28.318   6.641  29.807  1.00 90.38           H  
ATOM   3830  O   PHE A 238     -30.813   4.573  31.902  1.00 90.38           O  
ATOM   3831  CG  PHE A 238     -27.745   6.074  31.782  1.00 90.38           C  
ATOM   3832  CD1 PHE A 238     -28.375   7.177  32.391  1.00 90.38           C  
ATOM   3833  HD1 PHE A 238     -29.063   7.789  31.828  1.00 90.38           H  
ATOM   3834  CD2 PHE A 238     -26.878   5.261  32.537  1.00 90.38           C  
ATOM   3835  HD2 PHE A 238     -26.401   4.407  32.079  1.00 90.38           H  
ATOM   3836  CE1 PHE A 238     -28.141   7.462  33.748  1.00 90.38           C  
ATOM   3837  HE1 PHE A 238     -28.654   8.285  34.223  1.00 90.38           H  
ATOM   3838  CE2 PHE A 238     -26.639   5.551  33.891  1.00 90.38           C  
ATOM   3839  HE2 PHE A 238     -25.978   4.923  34.471  1.00 90.38           H  
ATOM   3840  CZ  PHE A 238     -27.271   6.651  34.497  1.00 90.38           C  
ATOM   3841  HZ  PHE A 238     -27.103   6.863  35.542  1.00 90.38           H  
ATOM   3842  N   GLN A 239     -31.195   6.060  30.259  1.00 90.69           N  
ATOM   3843  H   GLN A 239     -30.843   6.486  29.414  1.00 90.69           H  
ATOM   3844  CA  GLN A 239     -32.499   6.493  30.779  1.00 90.69           C  
ATOM   3845  HA  GLN A 239     -32.369   6.892  31.786  1.00 90.69           H  
ATOM   3846  C   GLN A 239     -33.499   5.333  30.874  1.00 90.69           C  
ATOM   3847  CB  GLN A 239     -33.093   7.585  29.880  1.00 90.69           C  
ATOM   3848  HB2 GLN A 239     -34.128   7.742  30.184  1.00 90.69           H  
ATOM   3849  HB3 GLN A 239     -33.093   7.246  28.844  1.00 90.69           H  
ATOM   3850  O   GLN A 239     -34.232   5.223  31.857  1.00 90.69           O  
ATOM   3851  CG  GLN A 239     -32.366   8.934  29.974  1.00 90.69           C  
ATOM   3852  HG2 GLN A 239     -31.349   8.844  29.593  1.00 90.69           H  
ATOM   3853  HG3 GLN A 239     -32.313   9.239  31.019  1.00 90.69           H  
ATOM   3854  CD  GLN A 239     -33.092  10.027  29.191  1.00 90.69           C  
ATOM   3855  NE2 GLN A 239     -32.657  11.260  29.266  1.00 90.69           N  
ATOM   3856 HE21 GLN A 239     -33.150  11.923  28.685  1.00 90.69           H  
ATOM   3857 HE22 GLN A 239     -31.709  11.439  29.566  1.00 90.69           H  
ATOM   3858  OE1 GLN A 239     -34.069   9.814  28.490  1.00 90.69           O  
ATOM   3859  N   LEU A 240     -33.515   4.444  29.876  1.00 89.90           N  
ATOM   3860  H   LEU A 240     -32.930   4.616  29.070  1.00 89.90           H  
ATOM   3861  CA  LEU A 240     -34.389   3.275  29.867  1.00 89.90           C  
ATOM   3862  HA  LEU A 240     -35.407   3.620  30.050  1.00 89.90           H  
ATOM   3863  C   LEU A 240     -34.038   2.278  30.983  1.00 89.90           C  
ATOM   3864  CB  LEU A 240     -34.324   2.636  28.470  1.00 89.90           C  
ATOM   3865  HB2 LEU A 240     -34.606   3.387  27.733  1.00 89.90           H  
ATOM   3866  HB3 LEU A 240     -33.294   2.340  28.271  1.00 89.90           H  
ATOM   3867  O   LEU A 240     -34.941   1.735  31.615  1.00 89.90           O  
ATOM   3868  CG  LEU A 240     -35.227   1.405  28.291  1.00 89.90           C  
ATOM   3869  HG  LEU A 240     -34.923   0.621  28.985  1.00 89.90           H  
ATOM   3870  CD1 LEU A 240     -36.709   1.716  28.504  1.00 89.90           C  
ATOM   3871 HD11 LEU A 240     -37.316   0.840  28.274  1.00 89.90           H  
ATOM   3872 HD12 LEU A 240     -37.014   2.545  27.865  1.00 89.90           H  
ATOM   3873 HD13 LEU A 240     -36.888   1.991  29.543  1.00 89.90           H  
ATOM   3874  CD2 LEU A 240     -35.064   0.861  26.872  1.00 89.90           C  
ATOM   3875 HD21 LEU A 240     -35.446   1.591  26.158  1.00 89.90           H  
ATOM   3876 HD22 LEU A 240     -35.623  -0.068  26.756  1.00 89.90           H  
ATOM   3877 HD23 LEU A 240     -34.009   0.700  26.652  1.00 89.90           H  
ATOM   3878  N   GLU A 241     -32.752   2.035  31.252  1.00 89.00           N  
ATOM   3879  H   GLU A 241     -32.042   2.491  30.697  1.00 89.00           H  
ATOM   3880  CA  GLU A 241     -32.331   1.183  32.376  1.00 89.00           C  
ATOM   3881  HA  GLU A 241     -32.897   0.252  32.345  1.00 89.00           H  
ATOM   3882  C   GLU A 241     -32.670   1.808  33.735  1.00 89.00           C  
ATOM   3883  CB  GLU A 241     -30.834   0.836  32.279  1.00 89.00           C  
ATOM   3884  HB2 GLU A 241     -30.518   0.391  33.223  1.00 89.00           H  
ATOM   3885  HB3 GLU A 241     -30.259   1.751  32.136  1.00 89.00           H  
ATOM   3886  O   GLU A 241     -33.131   1.104  34.634  1.00 89.00           O  
ATOM   3887  CG  GLU A 241     -30.496  -0.154  31.148  1.00 89.00           C  
ATOM   3888  HG2 GLU A 241     -29.431  -0.382  31.192  1.00 89.00           H  
ATOM   3889  HG3 GLU A 241     -30.685   0.329  30.189  1.00 89.00           H  
ATOM   3890  CD  GLU A 241     -31.294  -1.471  31.209  1.00 89.00           C  
ATOM   3891  OE1 GLU A 241     -31.669  -2.002  30.132  1.00 89.00           O  
ATOM   3892  OE2 GLU A 241     -31.635  -1.949  32.310  1.00 89.00           O  
ATOM   3893  N   GLN A 242     -32.551   3.132  33.870  1.00 87.28           N  
ATOM   3894  H   GLN A 242     -32.139   3.665  33.118  1.00 87.28           H  
ATOM   3895  CA  GLN A 242     -32.990   3.839  35.073  1.00 87.28           C  
ATOM   3896  HA  GLN A 242     -32.490   3.392  35.932  1.00 87.28           H  
ATOM   3897  C   GLN A 242     -34.504   3.685  35.298  1.00 87.28           C  
ATOM   3898  CB  GLN A 242     -32.552   5.305  34.975  1.00 87.28           C  
ATOM   3899  HB2 GLN A 242     -33.072   5.799  34.154  1.00 87.28           H  
ATOM   3900  HB3 GLN A 242     -31.480   5.337  34.777  1.00 87.28           H  
ATOM   3901  O   GLN A 242     -34.927   3.270  36.375  1.00 87.28           O  
ATOM   3902  CG  GLN A 242     -32.836   6.058  36.280  1.00 87.28           C  
ATOM   3903  HG2 GLN A 242     -32.370   5.528  37.111  1.00 87.28           H  
ATOM   3904  HG3 GLN A 242     -33.911   6.087  36.459  1.00 87.28           H  
ATOM   3905  CD  GLN A 242     -32.314   7.490  36.276  1.00 87.28           C  
ATOM   3906  NE2 GLN A 242     -32.597   8.235  37.320  1.00 87.28           N  
ATOM   3907 HE21 GLN A 242     -33.196   7.864  38.044  1.00 87.28           H  
ATOM   3908 HE22 GLN A 242     -32.260   9.187  37.304  1.00 87.28           H  
ATOM   3909  OE1 GLN A 242     -31.656   7.970  35.365  1.00 87.28           O  
ATOM   3910  N   GLN A 243     -35.323   3.901  34.262  1.00 87.40           N  
ATOM   3911  H   GLN A 243     -34.927   4.247  33.399  1.00 87.40           H  
ATOM   3912  CA  GLN A 243     -36.774   3.700  34.350  1.00 87.40           C  
ATOM   3913  HA  GLN A 243     -37.168   4.324  35.152  1.00 87.40           H  
ATOM   3914  C   GLN A 243     -37.156   2.251  34.684  1.00 87.40           C  
ATOM   3915  CB  GLN A 243     -37.441   4.101  33.028  1.00 87.40           C  
ATOM   3916  HB2 GLN A 243     -36.896   3.662  32.191  1.00 87.40           H  
ATOM   3917  HB3 GLN A 243     -38.457   3.706  33.019  1.00 87.40           H  
ATOM   3918  O   GLN A 243     -38.101   2.020  35.438  1.00 87.40           O  
ATOM   3919  CG  GLN A 243     -37.527   5.621  32.856  1.00 87.40           C  
ATOM   3920  HG2 GLN A 243     -38.030   6.045  33.725  1.00 87.40           H  
ATOM   3921  HG3 GLN A 243     -36.526   6.050  32.801  1.00 87.40           H  
ATOM   3922  CD  GLN A 243     -38.303   6.020  31.605  1.00 87.40           C  
ATOM   3923  NE2 GLN A 243     -38.724   7.261  31.510  1.00 87.40           N  
ATOM   3924 HE21 GLN A 243     -39.208   7.497  30.656  1.00 87.40           H  
ATOM   3925 HE22 GLN A 243     -38.505   7.928  32.237  1.00 87.40           H  
ATOM   3926  OE1 GLN A 243     -38.559   5.246  30.696  1.00 87.40           O  
ATOM   3927  N   LYS A 244     -36.423   1.259  34.159  1.00 90.81           N  
ATOM   3928  H   LYS A 244     -35.680   1.505  33.521  1.00 90.81           H  
ATOM   3929  CA  LYS A 244     -36.629  -0.155  34.517  1.00 90.81           C  
ATOM   3930  HA  LYS A 244     -37.671  -0.421  34.344  1.00 90.81           H  
ATOM   3931  C   LYS A 244     -36.360  -0.409  36.002  1.00 90.81           C  
ATOM   3932  CB  LYS A 244     -35.716  -1.061  33.685  1.00 90.81           C  
ATOM   3933  HB2 LYS A 244     -34.710  -0.641  33.688  1.00 90.81           H  
ATOM   3934  HB3 LYS A 244     -35.663  -2.035  34.171  1.00 90.81           H  
ATOM   3935  O   LYS A 244     -37.092  -1.186  36.613  1.00 90.81           O  
ATOM   3936  CG  LYS A 244     -36.176  -1.289  32.237  1.00 90.81           C  
ATOM   3937  HG2 LYS A 244     -37.100  -1.868  32.229  1.00 90.81           H  
ATOM   3938  HG3 LYS A 244     -36.343  -0.340  31.727  1.00 90.81           H  
ATOM   3939  CD  LYS A 244     -35.059  -2.072  31.541  1.00 90.81           C  
ATOM   3940  HD2 LYS A 244     -34.145  -1.483  31.613  1.00 90.81           H  
ATOM   3941  HD3 LYS A 244     -34.895  -3.008  32.075  1.00 90.81           H  
ATOM   3942  CE  LYS A 244     -35.304  -2.370  30.065  1.00 90.81           C  
ATOM   3943  HE2 LYS A 244     -36.193  -2.993  29.962  1.00 90.81           H  
ATOM   3944  HE3 LYS A 244     -35.473  -1.424  29.549  1.00 90.81           H  
ATOM   3945  NZ  LYS A 244     -34.100  -3.051  29.523  1.00 90.81           N  
ATOM   3946  HZ1 LYS A 244     -33.272  -2.505  29.712  1.00 90.81           H  
ATOM   3947  HZ2 LYS A 244     -33.902  -3.909  30.017  1.00 90.81           H  
ATOM   3948  HZ3 LYS A 244     -34.126  -3.219  28.527  1.00 90.81           H  
ATOM   3949  N   MET A 245     -35.328   0.209  36.577  1.00 88.76           N  
ATOM   3950  H   MET A 245     -34.760   0.826  36.014  1.00 88.76           H  
ATOM   3951  CA  MET A 245     -35.015   0.078  38.003  1.00 88.76           C  
ATOM   3952  HA  MET A 245     -34.991  -0.981  38.261  1.00 88.76           H  
ATOM   3953  C   MET A 245     -36.100   0.711  38.877  1.00 88.76           C  
ATOM   3954  CB  MET A 245     -33.635   0.680  38.310  1.00 88.76           C  
ATOM   3955  HB2 MET A 245     -33.511   0.771  39.389  1.00 88.76           H  
ATOM   3956  HB3 MET A 245     -33.561   1.678  37.877  1.00 88.76           H  
ATOM   3957  O   MET A 245     -36.541   0.076  39.836  1.00 88.76           O  
ATOM   3958  CG  MET A 245     -32.503  -0.195  37.757  1.00 88.76           C  
ATOM   3959  HG2 MET A 245     -31.566   0.356  37.836  1.00 88.76           H  
ATOM   3960  HG3 MET A 245     -32.685  -0.377  36.698  1.00 88.76           H  
ATOM   3961  SD  MET A 245     -32.304  -1.801  38.589  1.00 88.76           S  
ATOM   3962  CE  MET A 245     -31.356  -1.277  40.046  1.00 88.76           C  
ATOM   3963  HE1 MET A 245     -31.930  -0.550  40.621  1.00 88.76           H  
ATOM   3964  HE2 MET A 245     -31.142  -2.142  40.673  1.00 88.76           H  
ATOM   3965  HE3 MET A 245     -30.417  -0.824  39.728  1.00 88.76           H  
ATOM   3966  N   ASP A 246     -36.588   1.898  38.515  1.00 90.30           N  
ATOM   3967  H   ASP A 246     -36.124   2.412  37.780  1.00 90.30           H  
ATOM   3968  CA  ASP A 246     -37.689   2.564  39.223  1.00 90.30           C  
ATOM   3969  HA  ASP A 246     -37.420   2.688  40.272  1.00 90.30           H  
ATOM   3970  C   ASP A 246     -38.976   1.725  39.167  1.00 90.30           C  
ATOM   3971  CB  ASP A 246     -37.931   3.958  38.618  1.00 90.30           C  
ATOM   3972  HB2 ASP A 246     -38.118   3.856  37.549  1.00 90.30           H  
ATOM   3973  HB3 ASP A 246     -38.826   4.380  39.074  1.00 90.30           H  
ATOM   3974  O   ASP A 246     -39.641   1.518  40.186  1.00 90.30           O  
ATOM   3975  CG  ASP A 246     -36.778   4.946  38.839  1.00 90.30           C  
ATOM   3976  OD1 ASP A 246     -35.971   4.722  39.768  1.00 90.30           O  
ATOM   3977  OD2 ASP A 246     -36.729   5.940  38.079  1.00 90.30           O  
ATOM   3978  N   TYR A 247     -39.285   1.151  37.997  1.00 85.76           N  
ATOM   3979  H   TYR A 247     -38.730   1.395  37.188  1.00 85.76           H  
ATOM   3980  CA  TYR A 247     -40.434   0.262  37.824  1.00 85.76           C  
ATOM   3981  HA  TYR A 247     -41.331   0.805  38.121  1.00 85.76           H  
ATOM   3982  C   TYR A 247     -40.340  -0.985  38.714  1.00 85.76           C  
ATOM   3983  CB  TYR A 247     -40.575  -0.129  36.348  1.00 85.76           C  
ATOM   3984  HB2 TYR A 247     -39.715  -0.727  36.044  1.00 85.76           H  
ATOM   3985  HB3 TYR A 247     -40.579   0.777  35.742  1.00 85.76           H  
ATOM   3986  O   TYR A 247     -41.320  -1.347  39.365  1.00 85.76           O  
ATOM   3987  CG  TYR A 247     -41.850  -0.899  36.068  1.00 85.76           C  
ATOM   3988  CD1 TYR A 247     -41.857  -2.309  36.081  1.00 85.76           C  
ATOM   3989  HD1 TYR A 247     -40.951  -2.856  36.295  1.00 85.76           H  
ATOM   3990  CD2 TYR A 247     -43.050  -0.192  35.865  1.00 85.76           C  
ATOM   3991  HD2 TYR A 247     -43.046   0.888  35.888  1.00 85.76           H  
ATOM   3992  CE1 TYR A 247     -43.063  -3.010  35.891  1.00 85.76           C  
ATOM   3993  HE1 TYR A 247     -43.087  -4.088  35.961  1.00 85.76           H  
ATOM   3994  CE2 TYR A 247     -44.257  -0.888  35.674  1.00 85.76           C  
ATOM   3995  HE2 TYR A 247     -45.177  -0.338  35.537  1.00 85.76           H  
ATOM   3996  OH  TYR A 247     -45.439  -2.963  35.545  1.00 85.76           O  
ATOM   3997  HH  TYR A 247     -46.175  -2.347  35.537  1.00 85.76           H  
ATOM   3998  CZ  TYR A 247     -44.264  -2.299  35.692  1.00 85.76           C  
ATOM   3999  N   ARG A 248     -39.156  -1.611  38.813  1.00 88.67           N  
ATOM   4000  H   ARG A 248     -38.387  -1.253  38.264  1.00 88.67           H  
ATOM   4001  CA  ARG A 248     -38.934  -2.756  39.715  1.00 88.67           C  
ATOM   4002  HA  ARG A 248     -39.658  -3.537  39.484  1.00 88.67           H  
ATOM   4003  C   ARG A 248     -39.191  -2.383  41.173  1.00 88.67           C  
ATOM   4004  CB  ARG A 248     -37.515  -3.318  39.558  1.00 88.67           C  
ATOM   4005  HB2 ARG A 248     -36.794  -2.501  39.586  1.00 88.67           H  
ATOM   4006  HB3 ARG A 248     -37.308  -3.981  40.398  1.00 88.67           H  
ATOM   4007  O   ARG A 248     -39.875  -3.127  41.860  1.00 88.67           O  
ATOM   4008  CG  ARG A 248     -37.336  -4.120  38.265  1.00 88.67           C  
ATOM   4009  HG2 ARG A 248     -38.004  -4.982  38.276  1.00 88.67           H  
ATOM   4010  HG3 ARG A 248     -37.580  -3.498  37.404  1.00 88.67           H  
ATOM   4011  CD  ARG A 248     -35.883  -4.595  38.169  1.00 88.67           C  
ATOM   4012  HD2 ARG A 248     -35.225  -3.733  38.278  1.00 88.67           H  
ATOM   4013  HD3 ARG A 248     -35.696  -5.280  38.997  1.00 88.67           H  
ATOM   4014  NE  ARG A 248     -35.608  -5.239  36.871  1.00 88.67           N  
ATOM   4015  HE  ARG A 248     -36.037  -4.798  36.070  1.00 88.67           H  
ATOM   4016  NH1 ARG A 248     -34.242  -6.932  37.620  1.00 88.67           N  
ATOM   4017 HH11 ARG A 248     -34.385  -6.610  38.566  1.00 88.67           H  
ATOM   4018 HH12 ARG A 248     -33.635  -7.719  37.440  1.00 88.67           H  
ATOM   4019  NH2 ARG A 248     -34.620  -6.701  35.436  1.00 88.67           N  
ATOM   4020 HH21 ARG A 248     -34.002  -7.484  35.277  1.00 88.67           H  
ATOM   4021 HH22 ARG A 248     -35.032  -6.200  34.662  1.00 88.67           H  
ATOM   4022  CZ  ARG A 248     -34.829  -6.284  36.653  1.00 88.67           C  
ATOM   4023  N   HIS A 249     -38.708  -1.229  41.640  1.00 87.67           N  
ATOM   4024  H   HIS A 249     -38.186  -0.634  41.012  1.00 87.67           H  
ATOM   4025  CA  HIS A 249     -38.958  -0.767  43.015  1.00 87.67           C  
ATOM   4026  HA  HIS A 249     -38.620  -1.532  43.714  1.00 87.67           H  
ATOM   4027  C   HIS A 249     -40.450  -0.537  43.289  1.00 87.67           C  
ATOM   4028  CB  HIS A 249     -38.179   0.527  43.288  1.00 87.67           C  
ATOM   4029  HB2 HIS A 249     -38.581   0.995  44.187  1.00 87.67           H  
ATOM   4030  HB3 HIS A 249     -38.314   1.227  42.464  1.00 87.67           H  
ATOM   4031  O   HIS A 249     -40.950  -0.850  44.378  1.00 87.67           O  
ATOM   4032  CG  HIS A 249     -36.710   0.299  43.511  1.00 87.67           C  
ATOM   4033  CD2 HIS A 249     -36.065   0.249  44.716  1.00 87.67           C  
ATOM   4034  HD2 HIS A 249     -36.522   0.366  45.688  1.00 87.67           H  
ATOM   4035  ND1 HIS A 249     -35.762   0.115  42.536  1.00 87.67           N  
ATOM   4036  HD1 HIS A 249     -35.930   0.161  41.541  1.00 87.67           H  
ATOM   4037  CE1 HIS A 249     -34.572  -0.040  43.135  1.00 87.67           C  
ATOM   4038  HE1 HIS A 249     -33.631  -0.176  42.622  1.00 87.67           H  
ATOM   4039  NE2 HIS A 249     -34.708   0.023  44.468  1.00 87.67           N  
ATOM   4040  N   GLN A 250     -41.176  -0.013  42.300  1.00 87.75           N  
ATOM   4041  H   GLN A 250     -40.710   0.265  41.448  1.00 87.75           H  
ATOM   4042  CA  GLN A 250     -42.618   0.168  42.397  1.00 87.75           C  
ATOM   4043  HA  GLN A 250     -42.830   0.694  43.327  1.00 87.75           H  
ATOM   4044  C   GLN A 250     -43.352  -1.181  42.448  1.00 87.75           C  
ATOM   4045  CB  GLN A 250     -43.086   1.046  41.231  1.00 87.75           C  
ATOM   4046  HB2 GLN A 250     -42.445   1.926  41.173  1.00 87.75           H  
ATOM   4047  HB3 GLN A 250     -43.005   0.495  40.295  1.00 87.75           H  
ATOM   4048  O   GLN A 250     -44.253  -1.343  43.268  1.00 87.75           O  
ATOM   4049  CG  GLN A 250     -44.533   1.510  41.434  1.00 87.75           C  
ATOM   4050  HG2 GLN A 250     -44.610   2.025  42.392  1.00 87.75           H  
ATOM   4051  HG3 GLN A 250     -45.196   0.645  41.455  1.00 87.75           H  
ATOM   4052  CD  GLN A 250     -45.017   2.454  40.339  1.00 87.75           C  
ATOM   4053  NE2 GLN A 250     -46.176   3.051  40.507  1.00 87.75           N  
ATOM   4054 HE21 GLN A 250     -46.718   2.897  41.345  1.00 87.75           H  
ATOM   4055 HE22 GLN A 250     -46.445   3.680  39.764  1.00 87.75           H  
ATOM   4056  OE1 GLN A 250     -44.397   2.679  39.316  1.00 87.75           O  
ATOM   4057  N   GLU A 251     -42.943  -2.164  41.643  1.00 85.93           N  
ATOM   4058  H   GLU A 251     -42.216  -1.960  40.971  1.00 85.93           H  
ATOM   4059  CA  GLU A 251     -43.502  -3.522  41.639  1.00 85.93           C  
ATOM   4060  HA  GLU A 251     -44.571  -3.459  41.435  1.00 85.93           H  
ATOM   4061  C   GLU A 251     -43.334  -4.219  43.000  1.00 85.93           C  
ATOM   4062  CB  GLU A 251     -42.846  -4.320  40.499  1.00 85.93           C  
ATOM   4063  HB2 GLU A 251     -42.941  -3.745  39.578  1.00 85.93           H  
ATOM   4064  HB3 GLU A 251     -41.786  -4.454  40.717  1.00 85.93           H  
ATOM   4065  O   GLU A 251     -44.300  -4.773  43.540  1.00 85.93           O  
ATOM   4066  CG  GLU A 251     -43.489  -5.697  40.278  1.00 85.93           C  
ATOM   4067  HG2 GLU A 251     -44.558  -5.555  40.118  1.00 85.93           H  
ATOM   4068  HG3 GLU A 251     -43.359  -6.298  41.178  1.00 85.93           H  
ATOM   4069  CD  GLU A 251     -42.891  -6.459  39.078  1.00 85.93           C  
ATOM   4070  OE1 GLU A 251     -43.525  -7.455  38.663  1.00 85.93           O  
ATOM   4071  OE2 GLU A 251     -41.819  -6.055  38.565  1.00 85.93           O  
ATOM   4072  N   THR A 252     -42.152  -4.117  43.621  1.00 89.52           N  
ATOM   4073  H   THR A 252     -41.364  -3.733  43.119  1.00 89.52           H  
ATOM   4074  CA  THR A 252     -41.913  -4.651  44.974  1.00 89.52           C  
ATOM   4075  HA  THR A 252     -42.161  -5.712  44.965  1.00 89.52           H  
ATOM   4076  C   THR A 252     -42.803  -3.969  46.014  1.00 89.52           C  
ATOM   4077  CB  THR A 252     -40.447  -4.489  45.426  1.00 89.52           C  
ATOM   4078  HB  THR A 252     -40.346  -3.584  46.024  1.00 89.52           H  
ATOM   4079  O   THR A 252     -43.356  -4.630  46.894  1.00 89.52           O  
ATOM   4080  CG2 THR A 252     -39.982  -5.690  46.246  1.00 89.52           C  
ATOM   4081 HG21 THR A 252     -40.621  -5.804  47.121  1.00 89.52           H  
ATOM   4082 HG22 THR A 252     -40.032  -6.597  45.643  1.00 89.52           H  
ATOM   4083 HG23 THR A 252     -38.956  -5.534  46.580  1.00 89.52           H  
ATOM   4084  OG1 THR A 252     -39.548  -4.399  44.354  1.00 89.52           O  
ATOM   4085  HG1 THR A 252     -38.665  -4.279  44.710  1.00 89.52           H  
ATOM   4086  N   SER A 253     -42.989  -2.649  45.893  1.00 89.37           N  
ATOM   4087  H   SER A 253     -42.510  -2.175  45.141  1.00 89.37           H  
ATOM   4088  CA  SER A 253     -43.835  -1.859  46.800  1.00 89.37           C  
ATOM   4089  HA  SER A 253     -43.548  -2.078  47.829  1.00 89.37           H  
ATOM   4090  C   SER A 253     -45.324  -2.194  46.654  1.00 89.37           C  
ATOM   4091  CB  SER A 253     -43.629  -0.361  46.557  1.00 89.37           C  
ATOM   4092  HB2 SER A 253     -43.938  -0.099  45.546  1.00 89.37           H  
ATOM   4093  HB3 SER A 253     -44.239   0.197  47.267  1.00 89.37           H  
ATOM   4094  O   SER A 253     -46.048  -2.285  47.642  1.00 89.37           O  
ATOM   4095  OG  SER A 253     -42.274  -0.004  46.738  1.00 89.37           O  
ATOM   4096  HG  SER A 253     -41.772  -0.289  45.971  1.00 89.37           H  
ATOM   4097  N   VAL A 254     -45.800  -2.420  45.427  1.00 91.52           N  
ATOM   4098  H   VAL A 254     -45.175  -2.302  44.642  1.00 91.52           H  
ATOM   4099  CA  VAL A 254     -47.184  -2.854  45.171  1.00 91.52           C  
ATOM   4100  HA  VAL A 254     -47.865  -2.194  45.708  1.00 91.52           H  
ATOM   4101  C   VAL A 254     -47.414  -4.264  45.715  1.00 91.52           C  
ATOM   4102  CB  VAL A 254     -47.511  -2.771  43.667  1.00 91.52           C  
ATOM   4103  HB  VAL A 254     -46.724  -3.266  43.099  1.00 91.52           H  
ATOM   4104  O   VAL A 254     -48.450  -4.526  46.326  1.00 91.52           O  
ATOM   4105  CG1 VAL A 254     -48.852  -3.426  43.305  1.00 91.52           C  
ATOM   4106 HG11 VAL A 254     -48.799  -4.504  43.459  1.00 91.52           H  
ATOM   4107 HG12 VAL A 254     -49.075  -3.252  42.253  1.00 91.52           H  
ATOM   4108 HG13 VAL A 254     -49.653  -3.013  43.918  1.00 91.52           H  
ATOM   4109  CG2 VAL A 254     -47.601  -1.306  43.217  1.00 91.52           C  
ATOM   4110 HG21 VAL A 254     -46.686  -0.771  43.472  1.00 91.52           H  
ATOM   4111 HG22 VAL A 254     -48.442  -0.815  43.706  1.00 91.52           H  
ATOM   4112 HG23 VAL A 254     -47.734  -1.264  42.136  1.00 91.52           H  
ATOM   4113  N   THR A 255     -46.439  -5.159  45.553  1.00 90.17           N  
ATOM   4114  H   THR A 255     -45.625  -4.891  45.017  1.00 90.17           H  
ATOM   4115  CA  THR A 255     -46.516  -6.532  46.070  1.00 90.17           C  
ATOM   4116  HA  THR A 255     -47.422  -7.000  45.683  1.00 90.17           H  
ATOM   4117  C   THR A 255     -46.603  -6.551  47.598  1.00 90.17           C  
ATOM   4118  CB  THR A 255     -45.317  -7.361  45.586  1.00 90.17           C  
ATOM   4119  HB  THR A 255     -44.392  -6.947  45.986  1.00 90.17           H  
ATOM   4120  O   THR A 255     -47.439  -7.265  48.156  1.00 90.17           O  
ATOM   4121  CG2 THR A 255     -45.430  -8.831  45.994  1.00 90.17           C  
ATOM   4122 HG21 THR A 255     -44.605  -9.391  45.553  1.00 90.17           H  
ATOM   4123 HG22 THR A 255     -45.375  -8.929  47.079  1.00 90.17           H  
ATOM   4124 HG23 THR A 255     -46.373  -9.245  45.637  1.00 90.17           H  
ATOM   4125  OG1 THR A 255     -45.261  -7.339  44.179  1.00 90.17           O  
ATOM   4126  HG1 THR A 255     -44.894  -6.501  43.891  1.00 90.17           H  
ATOM   4127  N   SER A 256     -45.809  -5.726  48.293  1.00 90.19           N  
ATOM   4128  H   SER A 256     -45.146  -5.144  47.802  1.00 90.19           H  
ATOM   4129  CA  SER A 256     -45.872  -5.631  49.758  1.00 90.19           C  
ATOM   4130  HA  SER A 256     -45.798  -6.640  50.162  1.00 90.19           H  
ATOM   4131  C   SER A 256     -47.208  -5.056  50.246  1.00 90.19           C  
ATOM   4132  CB  SER A 256     -44.681  -4.837  50.305  1.00 90.19           C  
ATOM   4133  HB2 SER A 256     -44.651  -4.947  51.389  1.00 90.19           H  
ATOM   4134  HB3 SER A 256     -43.760  -5.241  49.888  1.00 90.19           H  
ATOM   4135  O   SER A 256     -47.799  -5.602  51.179  1.00 90.19           O  
ATOM   4136  OG  SER A 256     -44.779  -3.466  49.988  1.00 90.19           O  
ATOM   4137  HG  SER A 256     -43.935  -3.043  50.161  1.00 90.19           H  
ATOM   4138  N   LEU A 257     -47.743  -4.028  49.575  1.00 92.99           N  
ATOM   4139  H   LEU A 257     -47.172  -3.584  48.870  1.00 92.99           H  
ATOM   4140  CA  LEU A 257     -49.076  -3.480  49.857  1.00 92.99           C  
ATOM   4141  HA  LEU A 257     -49.125  -3.198  50.908  1.00 92.99           H  
ATOM   4142  C   LEU A 257     -50.197  -4.502  49.624  1.00 92.99           C  
ATOM   4143  CB  LEU A 257     -49.316  -2.238  48.981  1.00 92.99           C  
ATOM   4144  HB2 LEU A 257     -49.037  -2.480  47.956  1.00 92.99           H  
ATOM   4145  HB3 LEU A 257     -50.380  -2.005  48.985  1.00 92.99           H  
ATOM   4146  O   LEU A 257     -51.174  -4.537  50.374  1.00 92.99           O  
ATOM   4147  CG  LEU A 257     -48.549  -0.983  49.430  1.00 92.99           C  
ATOM   4148  HG  LEU A 257     -47.493  -1.217  49.565  1.00 92.99           H  
ATOM   4149  CD1 LEU A 257     -48.682   0.094  48.352  1.00 92.99           C  
ATOM   4150 HD11 LEU A 257     -48.253  -0.275  47.421  1.00 92.99           H  
ATOM   4151 HD12 LEU A 257     -48.131   0.984  48.656  1.00 92.99           H  
ATOM   4152 HD13 LEU A 257     -49.730   0.347  48.197  1.00 92.99           H  
ATOM   4153  CD2 LEU A 257     -49.097  -0.414  50.742  1.00 92.99           C  
ATOM   4154 HD21 LEU A 257     -48.569   0.507  50.988  1.00 92.99           H  
ATOM   4155 HD22 LEU A 257     -50.163  -0.206  50.647  1.00 92.99           H  
ATOM   4156 HD23 LEU A 257     -48.937  -1.124  51.554  1.00 92.99           H  
ATOM   4157  N   PHE A 258     -50.075  -5.354  48.605  1.00 91.55           N  
ATOM   4158  H   PHE A 258     -49.293  -5.247  47.975  1.00 91.55           H  
ATOM   4159  CA  PHE A 258     -51.046  -6.418  48.357  1.00 91.55           C  
ATOM   4160  HA  PHE A 258     -52.042  -5.977  48.317  1.00 91.55           H  
ATOM   4161  C   PHE A 258     -51.051  -7.447  49.498  1.00 91.55           C  
ATOM   4162  CB  PHE A 258     -50.758  -7.061  46.996  1.00 91.55           C  
ATOM   4163  HB2 PHE A 258     -50.761  -6.286  46.230  1.00 91.55           H  
ATOM   4164  HB3 PHE A 258     -49.763  -7.506  47.006  1.00 91.55           H  
ATOM   4165  O   PHE A 258     -52.117  -7.796  50.013  1.00 91.55           O  
ATOM   4166  CG  PHE A 258     -51.770  -8.121  46.616  1.00 91.55           C  
ATOM   4167  CD1 PHE A 258     -51.485  -9.482  46.832  1.00 91.55           C  
ATOM   4168  HD1 PHE A 258     -50.536  -9.776  47.254  1.00 91.55           H  
ATOM   4169  CD2 PHE A 258     -53.012  -7.743  46.073  1.00 91.55           C  
ATOM   4170  HD2 PHE A 258     -53.234  -6.699  45.911  1.00 91.55           H  
ATOM   4171  CE1 PHE A 258     -52.437 -10.462  46.499  1.00 91.55           C  
ATOM   4172  HE1 PHE A 258     -52.214 -11.506  46.665  1.00 91.55           H  
ATOM   4173  CE2 PHE A 258     -53.964  -8.723  45.741  1.00 91.55           C  
ATOM   4174  HE2 PHE A 258     -54.915  -8.432  45.321  1.00 91.55           H  
ATOM   4175  CZ  PHE A 258     -53.676 -10.083  45.954  1.00 91.55           C  
ATOM   4176  HZ  PHE A 258     -54.406 -10.837  45.699  1.00 91.55           H  
ATOM   4177  N   ILE A 259     -49.873  -7.879  49.964  1.00 90.74           N  
ATOM   4178  H   ILE A 259     -49.033  -7.550  49.511  1.00 90.74           H  
ATOM   4179  CA  ILE A 259     -49.746  -8.808  51.099  1.00 90.74           C  
ATOM   4180  HA  ILE A 259     -50.308  -9.713  50.870  1.00 90.74           H  
ATOM   4181  C   ILE A 259     -50.367  -8.206  52.370  1.00 90.74           C  
ATOM   4182  CB  ILE A 259     -48.269  -9.216  51.308  1.00 90.74           C  
ATOM   4183  HB  ILE A 259     -47.668  -8.311  51.394  1.00 90.74           H  
ATOM   4184  O   ILE A 259     -51.166  -8.868  53.032  1.00 90.74           O  
ATOM   4185  CG1 ILE A 259     -47.763 -10.041  50.101  1.00 90.74           C  
ATOM   4186 HG12 ILE A 259     -48.054  -9.556  49.169  1.00 90.74           H  
ATOM   4187 HG13 ILE A 259     -48.230 -11.026  50.112  1.00 90.74           H  
ATOM   4188  CG2 ILE A 259     -48.102 -10.037  52.602  1.00 90.74           C  
ATOM   4189 HG21 ILE A 259     -48.735 -10.924  52.569  1.00 90.74           H  
ATOM   4190 HG22 ILE A 259     -47.064 -10.343  52.733  1.00 90.74           H  
ATOM   4191 HG23 ILE A 259     -48.369  -9.441  53.475  1.00 90.74           H  
ATOM   4192  CD1 ILE A 259     -46.238 -10.212  50.065  1.00 90.74           C  
ATOM   4193 HD11 ILE A 259     -45.755  -9.236  50.105  1.00 90.74           H  
ATOM   4194 HD12 ILE A 259     -45.956 -10.706  49.134  1.00 90.74           H  
ATOM   4195 HD13 ILE A 259     -45.896 -10.826  50.898  1.00 90.74           H  
ATOM   4196  N   THR A 260     -50.084  -6.941  52.694  1.00 92.61           N  
ATOM   4197  H   THR A 260     -49.441  -6.411  52.122  1.00 92.61           H  
ATOM   4198  CA  THR A 260     -50.667  -6.297  53.887  1.00 92.61           C  
ATOM   4199  HA  THR A 260     -50.496  -6.946  54.746  1.00 92.61           H  
ATOM   4200  C   THR A 260     -52.180  -6.117  53.768  1.00 92.61           C  
ATOM   4201  CB  THR A 260     -50.014  -4.944  54.195  1.00 92.61           C  
ATOM   4202  HB  THR A 260     -50.518  -4.497  55.052  1.00 92.61           H  
ATOM   4203  O   THR A 260     -52.906  -6.375  54.728  1.00 92.61           O  
ATOM   4204  CG2 THR A 260     -48.529  -5.070  54.529  1.00 92.61           C  
ATOM   4205 HG21 THR A 260     -48.116  -4.088  54.759  1.00 92.61           H  
ATOM   4206 HG22 THR A 260     -48.409  -5.711  55.403  1.00 92.61           H  
ATOM   4207 HG23 THR A 260     -47.978  -5.507  53.696  1.00 92.61           H  
ATOM   4208  OG1 THR A 260     -50.126  -4.072  53.103  1.00 92.61           O  
ATOM   4209  HG1 THR A 260     -49.424  -3.422  53.185  1.00 92.61           H  
ATOM   4210  N   THR A 261     -52.685  -5.753  52.586  1.00 90.16           N  
ATOM   4211  H   THR A 261     -52.031  -5.500  51.859  1.00 90.16           H  
ATOM   4212  CA  THR A 261     -54.128  -5.599  52.343  1.00 90.16           C  
ATOM   4213  HA  THR A 261     -54.534  -4.920  53.093  1.00 90.16           H  
ATOM   4214  C   THR A 261     -54.864  -6.932  52.483  1.00 90.16           C  
ATOM   4215  CB  THR A 261     -54.403  -4.990  50.959  1.00 90.16           C  
ATOM   4216  HB  THR A 261     -54.070  -5.675  50.180  1.00 90.16           H  
ATOM   4217  O   THR A 261     -55.919  -6.985  53.115  1.00 90.16           O  
ATOM   4218  CG2 THR A 261     -55.885  -4.668  50.753  1.00 90.16           C  
ATOM   4219 HG21 THR A 261     -56.240  -4.027  51.560  1.00 90.16           H  
ATOM   4220 HG22 THR A 261     -56.470  -5.587  50.732  1.00 90.16           H  
ATOM   4221 HG23 THR A 261     -56.013  -4.152  49.802  1.00 90.16           H  
ATOM   4222  OG1 THR A 261     -53.717  -3.770  50.817  1.00 90.16           O  
ATOM   4223  HG1 THR A 261     -52.782  -3.967  50.727  1.00 90.16           H  
ATOM   4224  N   THR A 262     -54.310  -8.025  51.947  1.00 90.81           N  
ATOM   4225  H   THR A 262     -53.449  -7.923  51.427  1.00 90.81           H  
ATOM   4226  CA  THR A 262     -54.908  -9.367  52.081  1.00 90.81           C  
ATOM   4227  HA  THR A 262     -55.955  -9.305  51.782  1.00 90.81           H  
ATOM   4228  C   THR A 262     -54.902  -9.869  53.527  1.00 90.81           C  
ATOM   4229  CB  THR A 262     -54.239 -10.410  51.173  1.00 90.81           C  
ATOM   4230  HB  THR A 262     -54.679 -11.382  51.393  1.00 90.81           H  
ATOM   4231  O   THR A 262     -55.894 -10.454  53.968  1.00 90.81           O  
ATOM   4232  CG2 THR A 262     -54.455 -10.135  49.687  1.00 90.81           C  
ATOM   4233 HG21 THR A 262     -54.110  -9.139  49.413  1.00 90.81           H  
ATOM   4234 HG22 THR A 262     -55.518 -10.211  49.455  1.00 90.81           H  
ATOM   4235 HG23 THR A 262     -53.912 -10.875  49.099  1.00 90.81           H  
ATOM   4236  OG1 THR A 262     -52.857 -10.501  51.400  1.00 90.81           O  
ATOM   4237  HG1 THR A 262     -52.457  -9.651  51.199  1.00 90.81           H  
ATOM   4238  N   ALA A 263     -53.845  -9.582  54.296  1.00 90.58           N  
ATOM   4239  H   ALA A 263     -53.030  -9.167  53.868  1.00 90.58           H  
ATOM   4240  CA  ALA A 263     -53.798  -9.874  55.728  1.00 90.58           C  
ATOM   4241  HA  ALA A 263     -54.002 -10.935  55.873  1.00 90.58           H  
ATOM   4242  C   ALA A 263     -54.876  -9.093  56.503  1.00 90.58           C  
ATOM   4243  CB  ALA A 263     -52.383  -9.586  56.244  1.00 90.58           C  
ATOM   4244  HB1 ALA A 263     -52.143  -8.530  56.124  1.00 90.58           H  
ATOM   4245  HB2 ALA A 263     -52.322  -9.846  57.301  1.00 90.58           H  
ATOM   4246  HB3 ALA A 263     -51.659 -10.182  55.690  1.00 90.58           H  
ATOM   4247  O   ALA A 263     -55.666  -9.693  57.230  1.00 90.58           O  
ATOM   4248  N   LEU A 264     -54.994  -7.779  56.275  1.00 91.73           N  
ATOM   4249  H   LEU A 264     -54.315  -7.338  55.671  1.00 91.73           H  
ATOM   4250  CA  LEU A 264     -56.021  -6.937  56.907  1.00 91.73           C  
ATOM   4251  HA  LEU A 264     -55.935  -7.032  57.990  1.00 91.73           H  
ATOM   4252  C   LEU A 264     -57.450  -7.373  56.549  1.00 91.73           C  
ATOM   4253  CB  LEU A 264     -55.801  -5.470  56.496  1.00 91.73           C  
ATOM   4254  HB2 LEU A 264     -56.692  -4.898  56.756  1.00 91.73           H  
ATOM   4255  HB3 LEU A 264     -55.688  -5.427  55.413  1.00 91.73           H  
ATOM   4256  O   LEU A 264     -58.334  -7.364  57.404  1.00 91.73           O  
ATOM   4257  CG  LEU A 264     -54.589  -4.788  57.157  1.00 91.73           C  
ATOM   4258  HG  LEU A 264     -53.694  -5.393  57.014  1.00 91.73           H  
ATOM   4259  CD1 LEU A 264     -54.366  -3.421  56.506  1.00 91.73           C  
ATOM   4260 HD11 LEU A 264     -55.247  -2.792  56.637  1.00 91.73           H  
ATOM   4261 HD12 LEU A 264     -53.503  -2.936  56.960  1.00 91.73           H  
ATOM   4262 HD13 LEU A 264     -54.166  -3.554  55.442  1.00 91.73           H  
ATOM   4263  CD2 LEU A 264     -54.799  -4.573  58.657  1.00 91.73           C  
ATOM   4264 HD21 LEU A 264     -53.950  -4.030  59.073  1.00 91.73           H  
ATOM   4265 HD22 LEU A 264     -54.867  -5.532  59.170  1.00 91.73           H  
ATOM   4266 HD23 LEU A 264     -55.711  -4.003  58.835  1.00 91.73           H  
ATOM   4267  N   GLN A 265     -57.693  -7.791  55.302  1.00 89.90           N  
ATOM   4268  H   GLN A 265     -56.945  -7.734  54.625  1.00 89.90           H  
ATOM   4269  CA  GLN A 265     -58.994  -8.325  54.886  1.00 89.90           C  
ATOM   4270  HA  GLN A 265     -59.768  -7.589  55.103  1.00 89.90           H  
ATOM   4271  C   GLN A 265     -59.372  -9.607  55.636  1.00 89.90           C  
ATOM   4272  CB  GLN A 265     -58.981  -8.620  53.381  1.00 89.90           C  
ATOM   4273  HB2 GLN A 265     -59.800  -9.302  53.148  1.00 89.90           H  
ATOM   4274  HB3 GLN A 265     -58.046  -9.114  53.115  1.00 89.90           H  
ATOM   4275  O   GLN A 265     -60.557  -9.832  55.895  1.00 89.90           O  
ATOM   4276  CG  GLN A 265     -59.170  -7.363  52.525  1.00 89.90           C  
ATOM   4277  HG2 GLN A 265     -60.129  -6.909  52.776  1.00 89.90           H  
ATOM   4278  HG3 GLN A 265     -58.388  -6.634  52.741  1.00 89.90           H  
ATOM   4279  CD  GLN A 265     -59.152  -7.679  51.033  1.00 89.90           C  
ATOM   4280  NE2 GLN A 265     -59.687  -6.809  50.206  1.00 89.90           N  
ATOM   4281 HE21 GLN A 265     -60.022  -5.918  50.545  1.00 89.90           H  
ATOM   4282 HE22 GLN A 265     -59.612  -7.034  49.224  1.00 89.90           H  
ATOM   4283  OE1 GLN A 265     -58.696  -8.713  50.573  1.00 89.90           O  
ATOM   4284  N   LYS A 266     -58.393 -10.456  55.970  1.00 89.79           N  
ATOM   4285  H   LYS A 266     -57.442 -10.206  55.740  1.00 89.79           H  
ATOM   4286  CA  LYS A 266     -58.622 -11.674  56.751  1.00 89.79           C  
ATOM   4287  HA  LYS A 266     -59.470 -12.213  56.328  1.00 89.79           H  
ATOM   4288  C   LYS A 266     -59.007 -11.333  58.192  1.00 89.79           C  
ATOM   4289  CB  LYS A 266     -57.379 -12.568  56.672  1.00 89.79           C  
ATOM   4290  HB2 LYS A 266     -57.099 -12.712  55.629  1.00 89.79           H  
ATOM   4291  HB3 LYS A 266     -56.551 -12.086  57.192  1.00 89.79           H  
ATOM   4292  O   LYS A 266     -60.046 -11.798  58.652  1.00 89.79           O  
ATOM   4293  CG  LYS A 266     -57.649 -13.933  57.312  1.00 89.79           C  
ATOM   4294  HG2 LYS A 266     -58.405 -14.467  56.736  1.00 89.79           H  
ATOM   4295  HG3 LYS A 266     -58.015 -13.791  58.329  1.00 89.79           H  
ATOM   4296  CD  LYS A 266     -56.365 -14.759  57.374  1.00 89.79           C  
ATOM   4297  HD2 LYS A 266     -55.602 -14.174  57.888  1.00 89.79           H  
ATOM   4298  HD3 LYS A 266     -56.024 -15.007  56.369  1.00 89.79           H  
ATOM   4299  CE  LYS A 266     -56.661 -16.025  58.177  1.00 89.79           C  
ATOM   4300  HE2 LYS A 266     -57.297 -16.691  57.593  1.00 89.79           H  
ATOM   4301  HE3 LYS A 266     -57.219 -15.735  59.067  1.00 89.79           H  
ATOM   4302  NZ  LYS A 266     -55.414 -16.697  58.597  1.00 89.79           N  
ATOM   4303  HZ1 LYS A 266     -54.890 -16.052  59.172  1.00 89.79           H  
ATOM   4304  HZ2 LYS A 266     -55.641 -17.484  59.188  1.00 89.79           H  
ATOM   4305  HZ3 LYS A 266     -54.853 -16.983  57.808  1.00 89.79           H  
ATOM   4306  N   GLU A 267     -58.244 -10.456  58.840  1.00 88.12           N  
ATOM   4307  H   GLU A 267     -57.390 -10.144  58.401  1.00 88.12           H  
ATOM   4308  CA  GLU A 267     -58.533  -9.974  60.199  1.00 88.12           C  
ATOM   4309  HA  GLU A 267     -58.509 -10.805  60.903  1.00 88.12           H  
ATOM   4310  C   GLU A 267     -59.930  -9.334  60.288  1.00 88.12           C  
ATOM   4311  CB  GLU A 267     -57.464  -8.948  60.612  1.00 88.12           C  
ATOM   4312  HB2 GLU A 267     -57.759  -8.484  61.553  1.00 88.12           H  
ATOM   4313  HB3 GLU A 267     -57.425  -8.157  59.862  1.00 88.12           H  
ATOM   4314  O   GLU A 267     -60.707  -9.632  61.194  1.00 88.12           O  
ATOM   4315  CG  GLU A 267     -56.053  -9.540  60.764  1.00 88.12           C  
ATOM   4316  HG2 GLU A 267     -55.366  -8.726  60.992  1.00 88.12           H  
ATOM   4317  HG3 GLU A 267     -55.742  -9.970  59.812  1.00 88.12           H  
ATOM   4318  CD  GLU A 267     -55.953 -10.602  61.868  1.00 88.12           C  
ATOM   4319  OE1 GLU A 267     -55.163 -11.553  61.667  1.00 88.12           O  
ATOM   4320  OE2 GLU A 267     -56.660 -10.443  62.888  1.00 88.12           O  
ATOM   4321  N   LEU A 268     -60.312  -8.519  59.296  1.00 90.39           N  
ATOM   4322  H   LEU A 268     -59.627  -8.262  58.600  1.00 90.39           H  
ATOM   4323  CA  LEU A 268     -61.632  -7.881  59.264  1.00 90.39           C  
ATOM   4324  HA  LEU A 268     -61.755  -7.342  60.204  1.00 90.39           H  
ATOM   4325  C   LEU A 268     -62.778  -8.904  59.172  1.00 90.39           C  
ATOM   4326  CB  LEU A 268     -61.676  -6.881  58.095  1.00 90.39           C  
ATOM   4327  HB2 LEU A 268     -60.778  -6.263  58.120  1.00 90.39           H  
ATOM   4328  HB3 LEU A 268     -61.666  -7.445  57.162  1.00 90.39           H  
ATOM   4329  O   LEU A 268     -63.806  -8.730  59.828  1.00 90.39           O  
ATOM   4330  CG  LEU A 268     -62.908  -5.957  58.119  1.00 90.39           C  
ATOM   4331  HG  LEU A 268     -63.817  -6.549  58.227  1.00 90.39           H  
ATOM   4332  CD1 LEU A 268     -62.834  -4.936  59.257  1.00 90.39           C  
ATOM   4333 HD11 LEU A 268     -61.913  -4.357  59.186  1.00 90.39           H  
ATOM   4334 HD12 LEU A 268     -62.865  -5.447  60.220  1.00 90.39           H  
ATOM   4335 HD13 LEU A 268     -63.689  -4.263  59.206  1.00 90.39           H  
ATOM   4336  CD2 LEU A 268     -63.005  -5.192  56.798  1.00 90.39           C  
ATOM   4337 HD21 LEU A 268     -63.885  -4.549  56.812  1.00 90.39           H  
ATOM   4338 HD22 LEU A 268     -63.098  -5.897  55.973  1.00 90.39           H  
ATOM   4339 HD23 LEU A 268     -62.113  -4.582  56.656  1.00 90.39           H  
ATOM   4340  N   LYS A 269     -62.609  -9.982  58.391  1.00 89.13           N  
ATOM   4341  H   LYS A 269     -61.719 -10.086  57.923  1.00 89.13           H  
ATOM   4342  CA  LYS A 269     -63.593 -11.077  58.313  1.00 89.13           C  
ATOM   4343  HA  LYS A 269     -64.580 -10.660  58.112  1.00 89.13           H  
ATOM   4344  C   LYS A 269     -63.717 -11.821  59.640  1.00 89.13           C  
ATOM   4345  CB  LYS A 269     -63.222 -12.068  57.202  1.00 89.13           C  
ATOM   4346  HB2 LYS A 269     -62.164 -12.319  57.275  1.00 89.13           H  
ATOM   4347  HB3 LYS A 269     -63.796 -12.984  57.347  1.00 89.13           H  
ATOM   4348  O   LYS A 269     -64.827 -12.175  60.027  1.00 89.13           O  
ATOM   4349  CG  LYS A 269     -63.535 -11.529  55.802  1.00 89.13           C  
ATOM   4350  HG2 LYS A 269     -63.018 -10.584  55.643  1.00 89.13           H  
ATOM   4351  HG3 LYS A 269     -64.609 -11.361  55.712  1.00 89.13           H  
ATOM   4352  CD  LYS A 269     -63.086 -12.547  54.749  1.00 89.13           C  
ATOM   4353  HD2 LYS A 269     -63.622 -13.483  54.905  1.00 89.13           H  
ATOM   4354  HD3 LYS A 269     -62.016 -12.721  54.865  1.00 89.13           H  
ATOM   4355  CE  LYS A 269     -63.371 -12.009  53.346  1.00 89.13           C  
ATOM   4356  HE2 LYS A 269     -64.440 -11.815  53.259  1.00 89.13           H  
ATOM   4357  HE3 LYS A 269     -62.848 -11.059  53.234  1.00 89.13           H  
ATOM   4358  NZ  LYS A 269     -62.928 -12.966  52.304  1.00 89.13           N  
ATOM   4359  HZ1 LYS A 269     -63.112 -12.595  51.383  1.00 89.13           H  
ATOM   4360  HZ2 LYS A 269     -61.935 -13.130  52.389  1.00 89.13           H  
ATOM   4361  HZ3 LYS A 269     -63.412 -13.846  52.408  1.00 89.13           H  
ATOM   4362  N   GLU A 270     -62.606 -12.041  60.339  1.00 85.51           N  
ATOM   4363  H   GLU A 270     -61.721 -11.738  59.958  1.00 85.51           H  
ATOM   4364  CA  GLU A 270     -62.609 -12.689  61.654  1.00 85.51           C  
ATOM   4365  HA  GLU A 270     -63.177 -13.617  61.592  1.00 85.51           H  
ATOM   4366  C   GLU A 270     -63.306 -11.825  62.717  1.00 85.51           C  
ATOM   4367  CB  GLU A 270     -61.175 -13.039  62.082  1.00 85.51           C  
ATOM   4368  HB2 GLU A 270     -61.212 -13.370  63.120  1.00 85.51           H  
ATOM   4369  HB3 GLU A 270     -60.537 -12.157  62.020  1.00 85.51           H  
ATOM   4370  O   GLU A 270     -64.086 -12.344  63.517  1.00 85.51           O  
ATOM   4371  CG  GLU A 270     -60.576 -14.169  61.224  1.00 85.51           C  
ATOM   4372  HG2 GLU A 270     -61.244 -15.029  61.275  1.00 85.51           H  
ATOM   4373  HG3 GLU A 270     -60.534 -13.850  60.182  1.00 85.51           H  
ATOM   4374  CD  GLU A 270     -59.172 -14.610  61.675  1.00 85.51           C  
ATOM   4375  OE1 GLU A 270     -58.499 -15.297  60.861  1.00 85.51           O  
ATOM   4376  OE2 GLU A 270     -58.831 -14.348  62.849  1.00 85.51           O  
ATOM   4377  N   VAL A 271     -63.093 -10.504  62.699  1.00 82.04           N  
ATOM   4378  H   VAL A 271     -62.393 -10.146  62.065  1.00 82.04           H  
ATOM   4379  CA  VAL A 271     -63.801  -9.558  63.580  1.00 82.04           C  
ATOM   4380  HA  VAL A 271     -63.710  -9.909  64.608  1.00 82.04           H  
ATOM   4381  C   VAL A 271     -65.299  -9.515  63.263  1.00 82.04           C  
ATOM   4382  CB  VAL A 271     -63.173  -8.152  63.504  1.00 82.04           C  
ATOM   4383  HB  VAL A 271     -63.122  -7.834  62.462  1.00 82.04           H  
ATOM   4384  O   VAL A 271     -66.112  -9.577  64.186  1.00 82.04           O  
ATOM   4385  CG1 VAL A 271     -63.977  -7.108  64.294  1.00 82.04           C  
ATOM   4386 HG11 VAL A 271     -64.112  -7.436  65.325  1.00 82.04           H  
ATOM   4387 HG12 VAL A 271     -64.955  -6.954  63.837  1.00 82.04           H  
ATOM   4388 HG13 VAL A 271     -63.452  -6.153  64.286  1.00 82.04           H  
ATOM   4389  CG2 VAL A 271     -61.755  -8.160  64.091  1.00 82.04           C  
ATOM   4390 HG21 VAL A 271     -61.786  -8.412  65.151  1.00 82.04           H  
ATOM   4391 HG22 VAL A 271     -61.129  -8.889  63.576  1.00 82.04           H  
ATOM   4392 HG23 VAL A 271     -61.299  -7.178  63.967  1.00 82.04           H  
ATOM   4393  N   ALA A 272     -65.675  -9.470  61.980  1.00 82.74           N  
ATOM   4394  H   ALA A 272     -64.964  -9.396  61.267  1.00 82.74           H  
ATOM   4395  CA  ALA A 272     -67.078  -9.478  61.561  1.00 82.74           C  
ATOM   4396  HA  ALA A 272     -67.584  -8.631  62.024  1.00 82.74           H  
ATOM   4397  C   ALA A 272     -67.809 -10.753  62.019  1.00 82.74           C  
ATOM   4398  CB  ALA A 272     -67.138  -9.302  60.039  1.00 82.74           C  
ATOM   4399  HB1 ALA A 272     -66.636 -10.133  59.544  1.00 82.74           H  
ATOM   4400  HB2 ALA A 272     -68.180  -9.276  59.719  1.00 82.74           H  
ATOM   4401  HB3 ALA A 272     -66.655  -8.367  59.755  1.00 82.74           H  
ATOM   4402  O   ALA A 272     -68.901 -10.663  62.577  1.00 82.74           O  
ATOM   4403  N   LEU A 273     -67.171 -11.924  61.881  1.00 78.68           N  
ATOM   4404  H   LEU A 273     -66.285 -11.935  61.396  1.00 78.68           H  
ATOM   4405  CA  LEU A 273     -67.729 -13.199  62.344  1.00 78.68           C  
ATOM   4406  HA  LEU A 273     -68.704 -13.334  61.876  1.00 78.68           H  
ATOM   4407  C   LEU A 273     -67.937 -13.207  63.867  1.00 78.68           C  
ATOM   4408  CB  LEU A 273     -66.789 -14.341  61.915  1.00 78.68           C  
ATOM   4409  HB2 LEU A 273     -65.918 -14.335  62.570  1.00 78.68           H  
ATOM   4410  HB3 LEU A 273     -66.435 -14.163  60.899  1.00 78.68           H  
ATOM   4411  O   LEU A 273     -68.974 -13.656  64.351  1.00 78.68           O  
ATOM   4412  CG  LEU A 273     -67.468 -15.723  61.966  1.00 78.68           C  
ATOM   4413  HG  LEU A 273     -68.137 -15.782  62.824  1.00 78.68           H  
ATOM   4414  CD1 LEU A 273     -68.264 -15.985  60.685  1.00 78.68           C  
ATOM   4415 HD11 LEU A 273     -69.038 -15.226  60.573  1.00 78.68           H  
ATOM   4416 HD12 LEU A 273     -67.607 -15.959  59.816  1.00 78.68           H  
ATOM   4417 HD13 LEU A 273     -68.751 -16.959  60.748  1.00 78.68           H  
ATOM   4418  CD2 LEU A 273     -66.420 -16.827  62.111  1.00 78.68           C  
ATOM   4419 HD21 LEU A 273     -65.874 -16.689  63.043  1.00 78.68           H  
ATOM   4420 HD22 LEU A 273     -65.723 -16.793  61.273  1.00 78.68           H  
ATOM   4421 HD23 LEU A 273     -66.915 -17.798  62.136  1.00 78.68           H  
ATOM   4422  N   LYS A 274     -66.974 -12.670  64.631  1.00 77.57           N  
ATOM   4423  H   LYS A 274     -66.143 -12.324  64.172  1.00 77.57           H  
ATOM   4424  CA  LYS A 274     -67.090 -12.548  66.092  1.00 77.57           C  
ATOM   4425  HA  LYS A 274     -67.347 -13.524  66.503  1.00 77.57           H  
ATOM   4426  C   LYS A 274     -68.242 -11.622  66.485  1.00 77.57           C  
ATOM   4427  CB  LYS A 274     -65.758 -12.085  66.705  1.00 77.57           C  
ATOM   4428  HB2 LYS A 274     -65.930 -11.776  67.736  1.00 77.57           H  
ATOM   4429  HB3 LYS A 274     -65.385 -11.225  66.149  1.00 77.57           H  
ATOM   4430  O   LYS A 274     -68.981 -11.959  67.406  1.00 77.57           O  
ATOM   4431  CG  LYS A 274     -64.703 -13.204  66.706  1.00 77.57           C  
ATOM   4432  HG2 LYS A 274     -64.608 -13.620  65.703  1.00 77.57           H  
ATOM   4433  HG3 LYS A 274     -65.027 -13.999  67.377  1.00 77.57           H  
ATOM   4434  CD  LYS A 274     -63.333 -12.679  67.162  1.00 77.57           C  
ATOM   4435  HD2 LYS A 274     -63.043 -11.858  66.507  1.00 77.57           H  
ATOM   4436  HD3 LYS A 274     -63.404 -12.314  68.186  1.00 77.57           H  
ATOM   4437  CE  LYS A 274     -62.282 -13.794  67.071  1.00 77.57           C  
ATOM   4438  HE2 LYS A 274     -62.533 -14.576  67.788  1.00 77.57           H  
ATOM   4439  HE3 LYS A 274     -62.338 -14.227  66.072  1.00 77.57           H  
ATOM   4440  NZ  LYS A 274     -60.904 -13.289  67.307  1.00 77.57           N  
ATOM   4441  HZ1 LYS A 274     -60.227 -14.031  67.195  1.00 77.57           H  
ATOM   4442  HZ2 LYS A 274     -60.803 -12.883  68.227  1.00 77.57           H  
ATOM   4443  HZ3 LYS A 274     -60.665 -12.592  66.616  1.00 77.57           H  
ATOM   4444  N   MET A 275     -68.435 -10.505  65.779  1.00 69.71           N  
ATOM   4445  H   MET A 275     -67.790 -10.303  65.027  1.00 69.71           H  
ATOM   4446  CA  MET A 275     -69.530  -9.560  66.034  1.00 69.71           C  
ATOM   4447  HA  MET A 275     -69.509  -9.268  67.083  1.00 69.71           H  
ATOM   4448  C   MET A 275     -70.921 -10.156  65.778  1.00 69.71           C  
ATOM   4449  CB  MET A 275     -69.356  -8.301  65.178  1.00 69.71           C  
ATOM   4450  HB2 MET A 275     -69.102  -8.577  64.155  1.00 69.71           H  
ATOM   4451  HB3 MET A 275     -70.311  -7.776  65.165  1.00 69.71           H  
ATOM   4452  O   MET A 275     -71.825  -9.907  66.570  1.00 69.71           O  
ATOM   4453  CG  MET A 275     -68.294  -7.346  65.733  1.00 69.71           C  
ATOM   4454  HG2 MET A 275     -68.623  -7.006  66.715  1.00 69.71           H  
ATOM   4455  HG3 MET A 275     -67.358  -7.890  65.863  1.00 69.71           H  
ATOM   4456  SD  MET A 275     -67.959  -5.883  64.705  1.00 69.71           S  
ATOM   4457  CE  MET A 275     -69.624  -5.419  64.149  1.00 69.71           C  
ATOM   4458  HE1 MET A 275     -70.021  -6.186  63.484  1.00 69.71           H  
ATOM   4459  HE2 MET A 275     -70.281  -5.301  65.010  1.00 69.71           H  
ATOM   4460  HE3 MET A 275     -69.572  -4.476  63.606  1.00 69.71           H  
ATOM   4461  N   GLU A 276     -71.101 -10.961  64.725  1.00 65.19           N  
ATOM   4462  H   GLU A 276     -70.346 -11.091  64.067  1.00 65.19           H  
ATOM   4463  CA  GLU A 276     -72.389 -11.624  64.442  1.00 65.19           C  
ATOM   4464  HA  GLU A 276     -73.184 -10.879  64.452  1.00 65.19           H  
ATOM   4465  C   GLU A 276     -72.766 -12.669  65.505  1.00 65.19           C  
ATOM   4466  CB  GLU A 276     -72.357 -12.277  63.050  1.00 65.19           C  
ATOM   4467  HB2 GLU A 276     -73.218 -12.941  62.962  1.00 65.19           H  
ATOM   4468  HB3 GLU A 276     -71.449 -12.872  62.950  1.00 65.19           H  
ATOM   4469  O   GLU A 276     -73.946 -12.939  65.723  1.00 65.19           O  
ATOM   4470  CG  GLU A 276     -72.434 -11.241  61.917  1.00 65.19           C  
ATOM   4471  HG2 GLU A 276     -71.578 -10.570  61.988  1.00 65.19           H  
ATOM   4472  HG3 GLU A 276     -73.335 -10.644  62.058  1.00 65.19           H  
ATOM   4473  CD  GLU A 276     -72.468 -11.866  60.510  1.00 65.19           C  
ATOM   4474  OE1 GLU A 276     -72.567 -11.078  59.540  1.00 65.19           O  
ATOM   4475  OE2 GLU A 276     -72.406 -13.112  60.393  1.00 65.19           O  
ATOM   4476  N   THR A 277     -71.778 -13.231  66.207  1.00 62.85           N  
ATOM   4477  H   THR A 277     -70.831 -13.024  65.923  1.00 62.85           H  
ATOM   4478  CA  THR A 277     -72.000 -14.237  67.256  1.00 62.85           C  
ATOM   4479  HA  THR A 277     -72.908 -14.783  66.999  1.00 62.85           H  
ATOM   4480  C   THR A 277     -72.271 -13.674  68.652  1.00 62.85           C  
ATOM   4481  CB  THR A 277     -70.871 -15.279  67.299  1.00 62.85           C  
ATOM   4482  HB  THR A 277     -71.028 -15.940  68.151  1.00 62.85           H  
ATOM   4483  O   THR A 277     -72.481 -14.465  69.570  1.00 62.85           O  
ATOM   4484  CG2 THR A 277     -70.876 -16.149  66.042  1.00 62.85           C  
ATOM   4485 HG21 THR A 277     -71.833 -16.663  65.952  1.00 62.85           H  
ATOM   4486 HG22 THR A 277     -70.713 -15.535  65.157  1.00 62.85           H  
ATOM   4487 HG23 THR A 277     -70.077 -16.888  66.112  1.00 62.85           H  
ATOM   4488  OG1 THR A 277     -69.589 -14.699  67.418  1.00 62.85           O  
ATOM   4489  HG1 THR A 277     -69.668 -13.745  67.493  1.00 62.85           H  
ATOM   4490  N   PHE A 278     -72.304 -12.349  68.847  1.00 56.83           N  
ATOM   4491  H   PHE A 278     -72.191 -11.730  68.057  1.00 56.83           H  
ATOM   4492  CA  PHE A 278     -72.617 -11.769  70.157  1.00 56.83           C  
ATOM   4493  HA  PHE A 278     -72.178 -12.418  70.915  1.00 56.83           H  
ATOM   4494  C   PHE A 278     -74.136 -11.703  70.403  1.00 56.83           C  
ATOM   4495  CB  PHE A 278     -71.930 -10.410  70.356  1.00 56.83           C  
ATOM   4496  HB2 PHE A 278     -71.830  -9.896  69.400  1.00 56.83           H  
ATOM   4497  HB3 PHE A 278     -72.555  -9.786  70.995  1.00 56.83           H  
ATOM   4498  O   PHE A 278     -74.831 -10.915  69.759  1.00 56.83           O  
ATOM   4499  CG  PHE A 278     -70.577 -10.548  71.030  1.00 56.83           C  
ATOM   4500  CD1 PHE A 278     -70.493 -10.674  72.430  1.00 56.83           C  
ATOM   4501  HD1 PHE A 278     -71.390 -10.637  73.031  1.00 56.83           H  
ATOM   4502  CD2 PHE A 278     -69.405 -10.598  70.259  1.00 56.83           C  
ATOM   4503  HD2 PHE A 278     -69.473 -10.477  69.188  1.00 56.83           H  
ATOM   4504  CE1 PHE A 278     -69.243 -10.856  73.049  1.00 56.83           C  
ATOM   4505  HE1 PHE A 278     -69.183 -10.950  74.124  1.00 56.83           H  
ATOM   4506  CE2 PHE A 278     -68.156 -10.798  70.872  1.00 56.83           C  
ATOM   4507  HE2 PHE A 278     -67.262 -10.846  70.267  1.00 56.83           H  
ATOM   4508  CZ  PHE A 278     -68.074 -10.926  72.270  1.00 56.83           C  
ATOM   4509  HZ  PHE A 278     -67.116 -11.073  72.745  1.00 56.83           H  
ATOM   4510  N   PRO A 279     -74.681 -12.477  71.364  1.00 54.77           N  
ATOM   4511  CA  PRO A 279     -76.056 -12.315  71.809  1.00 54.77           C  
ATOM   4512  HA  PRO A 279     -76.718 -12.257  70.945  1.00 54.77           H  
ATOM   4513  C   PRO A 279     -76.151 -11.029  72.635  1.00 54.77           C  
ATOM   4514  CB  PRO A 279     -76.394 -13.559  72.645  1.00 54.77           C  
ATOM   4515  HB2 PRO A 279     -76.651 -13.277  73.666  1.00 54.77           H  
ATOM   4516  HB3 PRO A 279     -77.217 -14.115  72.195  1.00 54.77           H  
ATOM   4517  O   PRO A 279     -75.288 -10.761  73.469  1.00 54.77           O  
ATOM   4518  CG  PRO A 279     -75.119 -14.407  72.647  1.00 54.77           C  
ATOM   4519  HG2 PRO A 279     -74.921 -14.837  73.628  1.00 54.77           H  
ATOM   4520  HG3 PRO A 279     -75.203 -15.192  71.896  1.00 54.77           H  
ATOM   4521  CD  PRO A 279     -74.023 -13.436  72.235  1.00 54.77           C  
ATOM   4522  HD2 PRO A 279     -73.218 -13.989  71.750  1.00 54.77           H  
ATOM   4523  HD3 PRO A 279     -73.637 -12.918  73.113  1.00 54.77           H  
ATOM   4524  N   ASN A 280     -77.210 -10.249  72.420  1.00 46.21           N  
ATOM   4525  H   ASN A 280     -77.811 -10.498  71.648  1.00 46.21           H  
ATOM   4526  CA  ASN A 280     -77.522  -9.023  73.159  1.00 46.21           C  
ATOM   4527  HA  ASN A 280     -76.861  -8.225  72.820  1.00 46.21           H  
ATOM   4528  C   ASN A 280     -77.336  -9.197  74.681  1.00 46.21           C  
ATOM   4529  CB  ASN A 280     -78.983  -8.643  72.842  1.00 46.21           C  
ATOM   4530  HB2 ASN A 280     -79.631  -9.490  73.067  1.00 46.21           H  
ATOM   4531  HB3 ASN A 280     -79.282  -7.815  73.485  1.00 46.21           H  
ATOM   4532  O   ASN A 280     -78.188  -9.781  75.351  1.00 46.21           O  
ATOM   4533  CG  ASN A 280     -79.198  -8.200  71.408  1.00 46.21           C  
ATOM   4534  ND2 ASN A 280     -80.341  -8.488  70.832  1.00 46.21           N  
ATOM   4535 HD21 ASN A 280     -80.423  -8.192  69.870  1.00 46.21           H  
ATOM   4536 HD22 ASN A 280     -81.059  -9.001  71.324  1.00 46.21           H  
ATOM   4537  OD1 ASN A 280     -78.359  -7.580  70.788  1.00 46.21           O  
ATOM   4538  N   GLY A 281     -76.237  -8.679  75.232  1.00 49.22           N  
ATOM   4539  H   GLY A 281     -75.494  -8.384  74.614  1.00 49.22           H  
ATOM   4540  CA  GLY A 281     -75.945  -8.763  76.660  1.00 49.22           C  
ATOM   4541  HA2 GLY A 281     -76.772  -8.339  77.229  1.00 49.22           H  
ATOM   4542  HA3 GLY A 281     -75.843  -9.812  76.937  1.00 49.22           H  
ATOM   4543  C   GLY A 281     -74.645  -8.053  77.030  1.00 49.22           C  
ATOM   4544  O   GLY A 281     -73.570  -8.570  76.766  1.00 49.22           O  
ATOM   4545  N   ASN A 282     -74.782  -6.859  77.615  1.00 46.19           N  
ATOM   4546  H   ASN A 282     -75.724  -6.496  77.651  1.00 46.19           H  
ATOM   4547  CA  ASN A 282     -73.817  -6.088  78.415  1.00 46.19           C  
ATOM   4548  HA  ASN A 282     -73.830  -5.058  78.058  1.00 46.19           H  
ATOM   4549  C   ASN A 282     -72.344  -6.550  78.382  1.00 46.19           C  
ATOM   4550  CB  ASN A 282     -74.339  -6.091  79.866  1.00 46.19           C  
ATOM   4551  HB2 ASN A 282     -73.606  -5.602  80.508  1.00 46.19           H  
ATOM   4552  HB3 ASN A 282     -74.446  -7.120  80.208  1.00 46.19           H  
ATOM   4553  O   ASN A 282     -71.970  -7.476  79.101  1.00 46.19           O  
ATOM   4554  CG  ASN A 282     -75.657  -5.362  80.042  1.00 46.19           C  
ATOM   4555  ND2 ASN A 282     -76.333  -5.572  81.146  1.00 46.19           N  
ATOM   4556 HD21 ASN A 282     -75.955  -6.174  81.864  1.00 46.19           H  
ATOM   4557 HD22 ASN A 282     -77.194  -5.055  81.246  1.00 46.19           H  
ATOM   4558  OD1 ASN A 282     -76.107  -4.606  79.199  1.00 46.19           O  
ATOM   4559  N   LEU A 283     -71.492  -5.834  77.639  1.00 50.72           N  
ATOM   4560  H   LEU A 283     -71.843  -5.070  77.080  1.00 50.72           H  
ATOM   4561  CA  LEU A 283     -70.039  -6.002  77.719  1.00 50.72           C  
ATOM   4562  HA  LEU A 283     -69.836  -6.987  78.140  1.00 50.72           H  
ATOM   4563  C   LEU A 283     -69.444  -4.961  78.682  1.00 50.72           C  
ATOM   4564  CB  LEU A 283     -69.423  -5.969  76.306  1.00 50.72           C  
ATOM   4565  HB2 LEU A 283     -70.117  -6.413  75.592  1.00 50.72           H  
ATOM   4566  HB3 LEU A 283     -69.267  -4.931  76.014  1.00 50.72           H  
ATOM   4567  O   LEU A 283     -69.390  -3.770  78.374  1.00 50.72           O  
ATOM   4568  CG  LEU A 283     -68.089  -6.737  76.223  1.00 50.72           C  
ATOM   4569  HG  LEU A 283     -67.464  -6.478  77.077  1.00 50.72           H  
ATOM   4570  CD1 LEU A 283     -68.313  -8.254  76.198  1.00 50.72           C  
ATOM   4571 HD11 LEU A 283     -68.933  -8.528  75.344  1.00 50.72           H  
ATOM   4572 HD12 LEU A 283     -67.352  -8.764  76.121  1.00 50.72           H  
ATOM   4573 HD13 LEU A 283     -68.803  -8.584  77.114  1.00 50.72           H  
ATOM   4574  CD2 LEU A 283     -67.341  -6.363  74.943  1.00 50.72           C  
ATOM   4575 HD21 LEU A 283     -67.131  -5.294  74.944  1.00 50.72           H  
ATOM   4576 HD22 LEU A 283     -67.942  -6.614  74.069  1.00 50.72           H  
ATOM   4577 HD23 LEU A 283     -66.395  -6.902  74.899  1.00 50.72           H  
ATOM   4578  N   ASP A 284     -69.033  -5.430  79.859  1.00 46.84           N  
ATOM   4579  H   ASP A 284     -69.151  -6.416  80.039  1.00 46.84           H  
ATOM   4580  CA  ASP A 284     -68.281  -4.671  80.860  1.00 46.84           C  
ATOM   4581  HA  ASP A 284     -68.729  -3.683  80.968  1.00 46.84           H  
ATOM   4582  C   ASP A 284     -66.822  -4.504  80.394  1.00 46.84           C  
ATOM   4583  CB  ASP A 284     -68.403  -5.392  82.215  1.00 46.84           C  
ATOM   4584  HB2 ASP A 284     -67.902  -6.358  82.153  1.00 46.84           H  
ATOM   4585  HB3 ASP A 284     -69.459  -5.578  82.409  1.00 46.84           H  
ATOM   4586  O   ASP A 284     -66.077  -5.472  80.222  1.00 46.84           O  
ATOM   4587  CG  ASP A 284     -67.836  -4.614  83.410  1.00 46.84           C  
ATOM   4588  OD1 ASP A 284     -67.211  -3.547  83.198  1.00 46.84           O  
ATOM   4589  OD2 ASP A 284     -68.048  -5.099  84.542  1.00 46.84           O  
ATOM   4590  N   LEU A 285     -66.438  -3.254  80.137  1.00 47.53           N  
ATOM   4591  H   LEU A 285     -67.103  -2.531  80.372  1.00 47.53           H  
ATOM   4592  CA  LEU A 285     -65.130  -2.817  79.647  1.00 47.53           C  
ATOM   4593  HA  LEU A 285     -64.742  -3.559  78.949  1.00 47.53           H  
ATOM   4594  C   LEU A 285     -64.124  -2.710  80.802  1.00 47.53           C  
ATOM   4595  CB  LEU A 285     -65.312  -1.469  78.909  1.00 47.53           C  
ATOM   4596  HB2 LEU A 285     -66.006  -0.858  79.485  1.00 47.53           H  
ATOM   4597  HB3 LEU A 285     -64.367  -0.927  78.878  1.00 47.53           H  
ATOM   4598  O   LEU A 285     -63.624  -1.628  81.093  1.00 47.53           O  
ATOM   4599  CG  LEU A 285     -65.810  -1.604  77.462  1.00 47.53           C  
ATOM   4600  HG  LEU A 285     -66.480  -2.459  77.374  1.00 47.53           H  
ATOM   4601  CD1 LEU A 285     -66.572  -0.345  77.051  1.00 47.53           C  
ATOM   4602 HD11 LEU A 285     -66.903  -0.439  76.017  1.00 47.53           H  
ATOM   4603 HD12 LEU A 285     -67.450  -0.231  77.687  1.00 47.53           H  
ATOM   4604 HD13 LEU A 285     -65.932   0.532  77.153  1.00 47.53           H  
ATOM   4605  CD2 LEU A 285     -64.628  -1.779  76.502  1.00 47.53           C  
ATOM   4606 HD21 LEU A 285     -65.000  -1.904  75.485  1.00 47.53           H  
ATOM   4607 HD22 LEU A 285     -64.062  -2.668  76.778  1.00 47.53           H  
ATOM   4608 HD23 LEU A 285     -63.974  -0.908  76.543  1.00 47.53           H  
ATOM   4609  N   THR A 286     -63.814  -3.813  81.482  1.00 42.91           N  
ATOM   4610  H   THR A 286     -64.355  -4.648  81.310  1.00 42.91           H  
ATOM   4611  CA  THR A 286     -62.790  -3.811  82.542  1.00 42.91           C  
ATOM   4612  HA  THR A 286     -62.047  -3.052  82.295  1.00 42.91           H  
ATOM   4613  C   THR A 286     -62.010  -5.126  82.613  1.00 42.91           C  
ATOM   4614  CB  THR A 286     -63.362  -3.409  83.920  1.00 42.91           C  
ATOM   4615  HB  THR A 286     -62.583  -3.583  84.662  1.00 42.91           H  
ATOM   4616  O   THR A 286     -62.085  -5.883  83.577  1.00 42.91           O  
ATOM   4617  CG2 THR A 286     -63.765  -1.940  84.042  1.00 42.91           C  
ATOM   4618 HG21 THR A 286     -63.987  -1.717  85.086  1.00 42.91           H  
ATOM   4619 HG22 THR A 286     -64.659  -1.744  83.450  1.00 42.91           H  
ATOM   4620 HG23 THR A 286     -62.951  -1.298  83.706  1.00 42.91           H  
ATOM   4621  OG1 THR A 286     -64.484  -4.180  84.275  1.00 42.91           O  
ATOM   4622  HG1 THR A 286     -65.284  -3.818  83.887  1.00 42.91           H  
ATOM   4623  N   ARG A 287     -61.183  -5.415  81.600  1.00 46.75           N  
ATOM   4624  H   ARG A 287     -61.204  -4.835  80.773  1.00 46.75           H  
ATOM   4625  CA  ARG A 287     -60.059  -6.345  81.790  1.00 46.75           C  
ATOM   4626  HA  ARG A 287     -59.688  -6.162  82.799  1.00 46.75           H  
ATOM   4627  C   ARG A 287     -58.895  -6.036  80.859  1.00 46.75           C  
ATOM   4628  CB  ARG A 287     -60.531  -7.812  81.745  1.00 46.75           C  
ATOM   4629  HB2 ARG A 287     -61.617  -7.855  81.672  1.00 46.75           H  
ATOM   4630  HB3 ARG A 287     -60.114  -8.324  80.877  1.00 46.75           H  
ATOM   4631  O   ARG A 287     -58.876  -6.386  79.687  1.00 46.75           O  
ATOM   4632  CG  ARG A 287     -60.092  -8.532  83.030  1.00 46.75           C  
ATOM   4633  HG2 ARG A 287     -60.423  -7.974  83.906  1.00 46.75           H  
ATOM   4634  HG3 ARG A 287     -59.003  -8.577  83.041  1.00 46.75           H  
ATOM   4635  CD  ARG A 287     -60.685  -9.942  83.105  1.00 46.75           C  
ATOM   4636  HD2 ARG A 287     -61.537  -9.925  83.784  1.00 46.75           H  
ATOM   4637  HD3 ARG A 287     -61.054 -10.228  82.120  1.00 46.75           H  
ATOM   4638  NE  ARG A 287     -59.662 -10.925  83.513  1.00 46.75           N  
ATOM   4639  HE  ARG A 287     -58.822 -10.926  82.953  1.00 46.75           H  
ATOM   4640  NH1 ARG A 287     -60.764 -11.913  85.272  1.00 46.75           N  
ATOM   4641 HH11 ARG A 287     -61.524 -11.261  85.138  1.00 46.75           H  
ATOM   4642 HH12 ARG A 287     -60.801 -12.607  86.005  1.00 46.75           H  
ATOM   4643  NH2 ARG A 287     -58.744 -12.650  84.663  1.00 46.75           N  
ATOM   4644 HH21 ARG A 287     -57.937 -12.604  84.056  1.00 46.75           H  
ATOM   4645 HH22 ARG A 287     -58.787 -13.347  85.393  1.00 46.75           H  
ATOM   4646  CZ  ARG A 287     -59.732 -11.819  84.480  1.00 46.75           C  
ATOM   4647  N   ASP A 288     -57.935  -5.346  81.453  1.00 43.53           N  
ATOM   4648  H   ASP A 288     -58.100  -5.065  82.409  1.00 43.53           H  
ATOM   4649  CA  ASP A 288     -56.593  -5.075  80.965  1.00 43.53           C  
ATOM   4650  HA  ASP A 288     -56.638  -4.618  79.976  1.00 43.53           H  
ATOM   4651  C   ASP A 288     -55.818  -6.405  80.881  1.00 43.53           C  
ATOM   4652  CB  ASP A 288     -56.005  -4.060  81.971  1.00 43.53           C  
ATOM   4653  HB2 ASP A 288     -56.755  -3.291  82.156  1.00 43.53           H  
ATOM   4654  HB3 ASP A 288     -55.816  -4.557  82.923  1.00 43.53           H  
ATOM   4655  O   ASP A 288     -55.225  -6.867  81.856  1.00 43.53           O  
ATOM   4656  CG  ASP A 288     -54.739  -3.331  81.522  1.00 43.53           C  
ATOM   4657  OD1 ASP A 288     -54.329  -3.513  80.355  1.00 43.53           O  
ATOM   4658  OD2 ASP A 288     -54.208  -2.564  82.357  1.00 43.53           O  
ATOM   4659  N   THR A 289     -55.904  -7.101  79.745  1.00 44.89           N  
ATOM   4660  H   THR A 289     -56.551  -6.787  79.036  1.00 44.89           H  
ATOM   4661  CA  THR A 289     -55.002  -8.212  79.411  1.00 44.89           C  
ATOM   4662  HA  THR A 289     -54.407  -8.470  80.287  1.00 44.89           H  
ATOM   4663  C   THR A 289     -54.025  -7.728  78.360  1.00 44.89           C  
ATOM   4664  CB  THR A 289     -55.709  -9.508  78.996  1.00 44.89           C  
ATOM   4665  HB  THR A 289     -54.978 -10.193  78.567  1.00 44.89           H  
ATOM   4666  O   THR A 289     -54.229  -7.861  77.155  1.00 44.89           O  
ATOM   4667  CG2 THR A 289     -56.353 -10.188  80.204  1.00 44.89           C  
ATOM   4668 HG21 THR A 289     -55.587 -10.424  80.943  1.00 44.89           H  
ATOM   4669 HG22 THR A 289     -57.098  -9.525  80.644  1.00 44.89           H  
ATOM   4670 HG23 THR A 289     -56.833 -11.111  79.877  1.00 44.89           H  
ATOM   4671  OG1 THR A 289     -56.715  -9.257  78.048  1.00 44.89           O  
ATOM   4672  HG1 THR A 289     -56.268  -8.962  77.251  1.00 44.89           H  
ATOM   4673  N   ARG A 290     -52.949  -7.134  78.867  1.00 39.80           N  
ATOM   4674  H   ARG A 290     -52.962  -6.956  79.861  1.00 39.80           H  
ATOM   4675  CA  ARG A 290     -51.706  -6.858  78.161  1.00 39.80           C  
ATOM   4676  HA  ARG A 290     -51.933  -6.372  77.212  1.00 39.80           H  
ATOM   4677  C   ARG A 290     -51.014  -8.195  77.863  1.00 39.80           C  
ATOM   4678  CB  ARG A 290     -50.920  -5.895  79.069  1.00 39.80           C  
ATOM   4679  HB2 ARG A 290     -51.616  -5.140  79.435  1.00 39.80           H  
ATOM   4680  HB3 ARG A 290     -50.542  -6.437  79.936  1.00 39.80           H  
ATOM   4681  O   ARG A 290     -50.083  -8.584  78.557  1.00 39.80           O  
ATOM   4682  CG  ARG A 290     -49.770  -5.151  78.388  1.00 39.80           C  
ATOM   4683  HG2 ARG A 290     -50.142  -4.618  77.514  1.00 39.80           H  
ATOM   4684  HG3 ARG A 290     -49.001  -5.863  78.086  1.00 39.80           H  
ATOM   4685  CD  ARG A 290     -49.196  -4.152  79.401  1.00 39.80           C  
ATOM   4686  HD2 ARG A 290     -49.986  -3.458  79.687  1.00 39.80           H  
ATOM   4687  HD3 ARG A 290     -48.874  -4.702  80.286  1.00 39.80           H  
ATOM   4688  NE  ARG A 290     -48.053  -3.404  78.851  1.00 39.80           N  
ATOM   4689  HE  ARG A 290     -47.710  -3.708  77.951  1.00 39.80           H  
ATOM   4690  NH1 ARG A 290     -47.760  -2.000  80.641  1.00 39.80           N  
ATOM   4691 HH11 ARG A 290     -48.568  -2.426  81.073  1.00 39.80           H  
ATOM   4692 HH12 ARG A 290     -47.270  -1.243  81.096  1.00 39.80           H  
ATOM   4693  NH2 ARG A 290     -46.392  -1.850  78.878  1.00 39.80           N  
ATOM   4694 HH21 ARG A 290     -46.075  -2.196  77.984  1.00 39.80           H  
ATOM   4695 HH22 ARG A 290     -45.882  -1.117  79.349  1.00 39.80           H  
ATOM   4696  CZ  ARG A 290     -47.410  -2.424  79.457  1.00 39.80           C  
ATOM   4697  N   GLU A 291     -51.528  -8.931  76.881  1.00 43.75           N  
ATOM   4698  H   GLU A 291     -52.366  -8.603  76.422  1.00 43.75           H  
ATOM   4699  CA  GLU A 291     -50.845 -10.091  76.305  1.00 43.75           C  
ATOM   4700  HA  GLU A 291     -50.207 -10.524  77.075  1.00 43.75           H  
ATOM   4701  C   GLU A 291     -49.920  -9.591  75.195  1.00 43.75           C  
ATOM   4702  CB  GLU A 291     -51.827 -11.197  75.873  1.00 43.75           C  
ATOM   4703  HB2 GLU A 291     -52.852 -10.848  76.004  1.00 43.75           H  
ATOM   4704  HB3 GLU A 291     -51.674 -11.444  74.823  1.00 43.75           H  
ATOM   4705  O   GLU A 291     -50.330  -9.161  74.117  1.00 43.75           O  
ATOM   4706  CG  GLU A 291     -51.601 -12.462  76.725  1.00 43.75           C  
ATOM   4707  HG2 GLU A 291     -50.593 -12.831  76.535  1.00 43.75           H  
ATOM   4708  HG3 GLU A 291     -51.660 -12.181  77.776  1.00 43.75           H  
ATOM   4709  CD  GLU A 291     -52.612 -13.593  76.469  1.00 43.75           C  
ATOM   4710  OE1 GLU A 291     -52.465 -14.645  77.134  1.00 43.75           O  
ATOM   4711  OE2 GLU A 291     -53.542 -13.398  75.656  1.00 43.75           O  
ATOM   4712  N   GLU A 292     -48.644  -9.559  75.553  1.00 41.47           N  
ATOM   4713  H   GLU A 292     -48.424  -9.887  76.482  1.00 41.47           H  
ATOM   4714  CA  GLU A 292     -47.498  -9.208  74.734  1.00 41.47           C  
ATOM   4715  HA  GLU A 292     -47.625  -8.200  74.340  1.00 41.47           H  
ATOM   4716  C   GLU A 292     -47.389 -10.195  73.564  1.00 41.47           C  
ATOM   4717  CB  GLU A 292     -46.304  -9.217  75.706  1.00 41.47           C  
ATOM   4718  HB2 GLU A 292     -46.134 -10.232  76.066  1.00 41.47           H  
ATOM   4719  HB3 GLU A 292     -46.603  -8.609  76.560  1.00 41.47           H  
ATOM   4720  O   GLU A 292     -46.858 -11.298  73.689  1.00 41.47           O  
ATOM   4721  CG  GLU A 292     -44.984  -8.642  75.183  1.00 41.47           C  
ATOM   4722  HG2 GLU A 292     -44.565  -9.324  74.443  1.00 41.47           H  
ATOM   4723  HG3 GLU A 292     -45.195  -7.693  74.689  1.00 41.47           H  
ATOM   4724  CD  GLU A 292     -43.965  -8.400  76.318  1.00 41.47           C  
ATOM   4725  OE1 GLU A 292     -42.878  -7.864  76.006  1.00 41.47           O  
ATOM   4726  OE2 GLU A 292     -44.277  -8.690  77.497  1.00 41.47           O  
ATOM   4727  N   LEU A 293     -47.947  -9.805  72.414  1.00 37.58           N  
ATOM   4728  H   LEU A 293     -48.524  -8.977  72.427  1.00 37.58           H  
ATOM   4729  CA  LEU A 293     -47.792 -10.525  71.156  1.00 37.58           C  
ATOM   4730  HA  LEU A 293     -47.983 -11.580  71.353  1.00 37.58           H  
ATOM   4731  C   LEU A 293     -46.332 -10.372  70.696  1.00 37.58           C  
ATOM   4732  CB  LEU A 293     -48.834 -10.020  70.129  1.00 37.58           C  
ATOM   4733  HB2 LEU A 293     -48.413  -9.187  69.566  1.00 37.58           H  
ATOM   4734  HB3 LEU A 293     -49.710  -9.635  70.652  1.00 37.58           H  
ATOM   4735  O   LEU A 293     -45.965  -9.409  70.021  1.00 37.58           O  
ATOM   4736  CG  LEU A 293     -49.294 -11.126  69.160  1.00 37.58           C  
ATOM   4737  HG  LEU A 293     -48.457 -11.790  68.942  1.00 37.58           H  
ATOM   4738  CD1 LEU A 293     -50.440 -11.936  69.775  1.00 37.58           C  
ATOM   4739 HD11 LEU A 293     -51.299 -11.292  69.964  1.00 37.58           H  
ATOM   4740 HD12 LEU A 293     -50.119 -12.376  70.719  1.00 37.58           H  
ATOM   4741 HD13 LEU A 293     -50.734 -12.737  69.097  1.00 37.58           H  
ATOM   4742  CD2 LEU A 293     -49.790 -10.536  67.840  1.00 37.58           C  
ATOM   4743 HD21 LEU A 293     -50.632  -9.868  68.021  1.00 37.58           H  
ATOM   4744 HD22 LEU A 293     -50.105 -11.340  67.173  1.00 37.58           H  
ATOM   4745 HD23 LEU A 293     -48.983  -9.981  67.361  1.00 37.58           H  
ATOM   4746  N   LEU A 294     -45.487 -11.310  71.125  1.00 35.34           N  
ATOM   4747  H   LEU A 294     -45.843 -11.950  71.821  1.00 35.34           H  
ATOM   4748  CA  LEU A 294     -44.108 -11.484  70.671  1.00 35.34           C  
ATOM   4749  HA  LEU A 294     -43.549 -10.568  70.860  1.00 35.34           H  
ATOM   4750  C   LEU A 294     -44.104 -11.740  69.154  1.00 35.34           C  
ATOM   4751  CB  LEU A 294     -43.465 -12.644  71.462  1.00 35.34           C  
ATOM   4752  HB2 LEU A 294     -42.606 -13.023  70.907  1.00 35.34           H  
ATOM   4753  HB3 LEU A 294     -44.188 -13.458  71.526  1.00 35.34           H  
ATOM   4754  O   LEU A 294     -44.267 -12.868  68.692  1.00 35.34           O  
ATOM   4755  CG  LEU A 294     -43.000 -12.252  72.878  1.00 35.34           C  
ATOM   4756  HG  LEU A 294     -43.723 -11.572  73.329  1.00 35.34           H  
ATOM   4757  CD1 LEU A 294     -42.887 -13.491  73.767  1.00 35.34           C  
ATOM   4758 HD11 LEU A 294     -42.556 -13.196  74.763  1.00 35.34           H  
ATOM   4759 HD12 LEU A 294     -42.179 -14.201  73.338  1.00 35.34           H  
ATOM   4760 HD13 LEU A 294     -43.866 -13.961  73.857  1.00 35.34           H  
ATOM   4761  CD2 LEU A 294     -41.625 -11.578  72.838  1.00 35.34           C  
ATOM   4762 HD21 LEU A 294     -40.879 -12.260  72.430  1.00 35.34           H  
ATOM   4763 HD22 LEU A 294     -41.674 -10.679  72.222  1.00 35.34           H  
ATOM   4764 HD23 LEU A 294     -41.340 -11.282  73.847  1.00 35.34           H  
ATOM   4765  N   LEU A 295     -43.939 -10.665  68.381  1.00 36.43           N  
ATOM   4766  H   LEU A 295     -43.956  -9.765  68.839  1.00 36.43           H  
ATOM   4767  CA  LEU A 295     -43.668 -10.709  66.947  1.00 36.43           C  
ATOM   4768  HA  LEU A 295     -44.432 -11.341  66.496  1.00 36.43           H  
ATOM   4769  C   LEU A 295     -42.279 -11.331  66.693  1.00 36.43           C  
ATOM   4770  CB  LEU A 295     -43.770  -9.287  66.361  1.00 36.43           C  
ATOM   4771  HB2 LEU A 295     -43.182  -9.229  65.444  1.00 36.43           H  
ATOM   4772  HB3 LEU A 295     -43.326  -8.588  67.070  1.00 36.43           H  
ATOM   4773  O   LEU A 295     -41.352 -11.085  67.473  1.00 36.43           O  
ATOM   4774  CG  LEU A 295     -45.217  -8.865  66.047  1.00 36.43           C  
ATOM   4775  HG  LEU A 295     -45.886  -9.229  66.827  1.00 36.43           H  
ATOM   4776  CD1 LEU A 295     -45.332  -7.342  65.991  1.00 36.43           C  
ATOM   4777 HD11 LEU A 295     -44.667  -6.943  65.225  1.00 36.43           H  
ATOM   4778 HD12 LEU A 295     -45.063  -6.923  66.961  1.00 36.43           H  
ATOM   4779 HD13 LEU A 295     -46.361  -7.060  65.765  1.00 36.43           H  
ATOM   4780  CD2 LEU A 295     -45.669  -9.425  64.694  1.00 36.43           C  
ATOM   4781 HD21 LEU A 295     -46.695  -9.114  64.495  1.00 36.43           H  
ATOM   4782 HD22 LEU A 295     -45.022  -9.057  63.897  1.00 36.43           H  
ATOM   4783 HD23 LEU A 295     -45.637 -10.514  64.712  1.00 36.43           H  
ATOM   4784  N   PRO A 296     -42.102 -12.115  65.612  1.00 43.54           N  
ATOM   4785  CA  PRO A 296     -40.818 -12.721  65.279  1.00 43.54           C  
ATOM   4786  HA  PRO A 296     -40.525 -13.394  66.085  1.00 43.54           H  
ATOM   4787  C   PRO A 296     -39.760 -11.633  65.088  1.00 43.54           C  
ATOM   4788  CB  PRO A 296     -41.033 -13.524  63.988  1.00 43.54           C  
ATOM   4789  HB2 PRO A 296     -40.567 -14.508  64.047  1.00 43.54           H  
ATOM   4790  HB3 PRO A 296     -40.639 -12.978  63.130  1.00 43.54           H  
ATOM   4791  O   PRO A 296     -39.986 -10.661  64.365  1.00 43.54           O  
ATOM   4792  CG  PRO A 296     -42.550 -13.634  63.852  1.00 43.54           C  
ATOM   4793  HG2 PRO A 296     -42.863 -13.656  62.808  1.00 43.54           H  
ATOM   4794  HG3 PRO A 296     -42.895 -14.527  64.373  1.00 43.54           H  
ATOM   4795  CD  PRO A 296     -43.075 -12.398  64.572  1.00 43.54           C  
ATOM   4796  HD2 PRO A 296     -43.121 -11.557  63.881  1.00 43.54           H  
ATOM   4797  HD3 PRO A 296     -44.064 -12.619  64.973  1.00 43.54           H  
ATOM   4798  N   LYS A 297     -38.598 -11.798  65.728  1.00 44.47           N  
ATOM   4799  H   LYS A 297     -38.485 -12.625  66.298  1.00 44.47           H  
ATOM   4800  CA  LYS A 297     -37.424 -10.960  65.474  1.00 44.47           C  
ATOM   4801  HA  LYS A 297     -37.666  -9.920  65.693  1.00 44.47           H  
ATOM   4802  C   LYS A 297     -37.056 -11.066  63.997  1.00 44.47           C  
ATOM   4803  CB  LYS A 297     -36.239 -11.401  66.340  1.00 44.47           C  
ATOM   4804  HB2 LYS A 297     -36.071 -12.471  66.213  1.00 44.47           H  
ATOM   4805  HB3 LYS A 297     -35.348 -10.878  65.991  1.00 44.47           H  
ATOM   4806  O   LYS A 297     -36.754 -12.152  63.512  1.00 44.47           O  
ATOM   4807  CG  LYS A 297     -36.446 -11.077  67.823  1.00 44.47           C  
ATOM   4808  HG2 LYS A 297     -36.610 -10.006  67.939  1.00 44.47           H  
ATOM   4809  HG3 LYS A 297     -37.309 -11.619  68.210  1.00 44.47           H  
ATOM   4810  CD  LYS A 297     -35.191 -11.489  68.594  1.00 44.47           C  
ATOM   4811  HD2 LYS A 297     -35.053 -12.566  68.503  1.00 44.47           H  
ATOM   4812  HD3 LYS A 297     -34.329 -10.990  68.151  1.00 44.47           H  
ATOM   4813  CE  LYS A 297     -35.308 -11.096  70.065  1.00 44.47           C  
ATOM   4814  HE2 LYS A 297     -35.495 -10.024  70.118  1.00 44.47           H  
ATOM   4815  HE3 LYS A 297     -36.159 -11.615  70.506  1.00 44.47           H  
ATOM   4816  NZ  LYS A 297     -34.053 -11.434  70.772  1.00 44.47           N  
ATOM   4817  HZ1 LYS A 297     -34.085 -11.134  71.736  1.00 44.47           H  
ATOM   4818  HZ2 LYS A 297     -33.283 -10.977  70.305  1.00 44.47           H  
ATOM   4819  HZ3 LYS A 297     -33.885 -12.429  70.724  1.00 44.47           H  
ATOM   4820  N   HIS A 298     -37.095  -9.938  63.302  1.00 41.21           N  
ATOM   4821  H   HIS A 298     -37.390  -9.098  63.777  1.00 41.21           H  
ATOM   4822  CA  HIS A 298     -36.671  -9.814  61.913  1.00 41.21           C  
ATOM   4823  HA  HIS A 298     -36.887 -10.754  61.404  1.00 41.21           H  
ATOM   4824  C   HIS A 298     -35.145  -9.613  61.866  1.00 41.21           C  
ATOM   4825  CB  HIS A 298     -37.511  -8.711  61.236  1.00 41.21           C  
ATOM   4826  HB2 HIS A 298     -38.452  -8.603  61.774  1.00 41.21           H  
ATOM   4827  HB3 HIS A 298     -37.004  -7.748  61.295  1.00 41.21           H  
ATOM   4828  O   HIS A 298     -34.657  -8.592  61.394  1.00 41.21           O  
ATOM   4829  CG  HIS A 298     -37.863  -9.010  59.801  1.00 41.21           C  
ATOM   4830  CD2 HIS A 298     -39.121  -9.252  59.316  1.00 41.21           C  
ATOM   4831  HD2 HIS A 298     -40.032  -9.260  59.896  1.00 41.21           H  
ATOM   4832  ND1 HIS A 298     -36.994  -9.109  58.740  1.00 41.21           N  
ATOM   4833  HD1 HIS A 298     -35.990  -9.015  58.783  1.00 41.21           H  
ATOM   4834  CE1 HIS A 298     -37.713  -9.406  57.643  1.00 41.21           C  
ATOM   4835  HE1 HIS A 298     -37.298  -9.567  56.659  1.00 41.21           H  
ATOM   4836  NE2 HIS A 298     -39.020  -9.494  57.943  1.00 41.21           N  
ATOM   4837  N   ASP A 299     -34.395 -10.579  62.400  1.00 33.83           N  
ATOM   4838  H   ASP A 299     -34.857 -11.406  62.751  1.00 33.83           H  
ATOM   4839  CA  ASP A 299     -32.932 -10.629  62.315  1.00 33.83           C  
ATOM   4840  HA  ASP A 299     -32.535  -9.627  62.157  1.00 33.83           H  
ATOM   4841  C   ASP A 299     -32.551 -11.472  61.090  1.00 33.83           C  
ATOM   4842  CB  ASP A 299     -32.309 -11.168  63.623  1.00 33.83           C  
ATOM   4843  HB2 ASP A 299     -31.250 -11.359  63.448  1.00 33.83           H  
ATOM   4844  HB3 ASP A 299     -32.783 -12.116  63.878  1.00 33.83           H  
ATOM   4845  O   ASP A 299     -32.133 -12.607  61.233  1.00 33.83           O  
ATOM   4846  CG  ASP A 299     -32.405 -10.218  64.824  1.00 33.83           C  
ATOM   4847  OD1 ASP A 299     -32.395  -8.984  64.619  1.00 33.83           O  
ATOM   4848  OD2 ASP A 299     -32.491 -10.725  65.972  1.00 33.83           O  
ATOM   4849  N   ASP A 300     -32.791 -10.931  59.892  1.00 35.98           N  
ATOM   4850  H   ASP A 300     -33.268 -10.040  59.902  1.00 35.98           H  
ATOM   4851  CA  ASP A 300     -32.201 -11.369  58.612  1.00 35.98           C  
ATOM   4852  HA  ASP A 300     -31.127 -11.489  58.757  1.00 35.98           H  
ATOM   4853  C   ASP A 300     -32.373 -10.233  57.584  1.00 35.98           C  
ATOM   4854  CB  ASP A 300     -32.762 -12.721  58.113  1.00 35.98           C  
ATOM   4855  HB2 ASP A 300     -33.824 -12.781  58.354  1.00 35.98           H  
ATOM   4856  HB3 ASP A 300     -32.669 -12.772  57.028  1.00 35.98           H  
ATOM   4857  O   ASP A 300     -32.937 -10.376  56.498  1.00 35.98           O  
ATOM   4858  CG  ASP A 300     -32.026 -13.961  58.649  1.00 35.98           C  
ATOM   4859  OD1 ASP A 300     -30.797 -13.870  58.878  1.00 35.98           O  
ATOM   4860  OD2 ASP A 300     -32.683 -15.028  58.699  1.00 35.98           O  
ATOM   4861  N   VAL A 301     -31.923  -9.031  57.954  1.00 36.42           N  
ATOM   4862  H   VAL A 301     -31.495  -8.960  58.866  1.00 36.42           H  
ATOM   4863  CA  VAL A 301     -31.580  -8.004  56.965  1.00 36.42           C  
ATOM   4864  HA  VAL A 301     -32.217  -8.106  56.087  1.00 36.42           H  
ATOM   4865  C   VAL A 301     -30.146  -8.304  56.552  1.00 36.42           C  
ATOM   4866  CB  VAL A 301     -31.765  -6.571  57.503  1.00 36.42           C  
ATOM   4867  HB  VAL A 301     -31.151  -6.429  58.393  1.00 36.42           H  
ATOM   4868  O   VAL A 301     -29.205  -7.935  57.252  1.00 36.42           O  
ATOM   4869  CG1 VAL A 301     -31.371  -5.520  56.454  1.00 36.42           C  
ATOM   4870 HG11 VAL A 301     -31.959  -5.655  55.546  1.00 36.42           H  
ATOM   4871 HG12 VAL A 301     -31.542  -4.519  56.851  1.00 36.42           H  
ATOM   4872 HG13 VAL A 301     -30.313  -5.613  56.209  1.00 36.42           H  
ATOM   4873  CG2 VAL A 301     -33.233  -6.323  57.878  1.00 36.42           C  
ATOM   4874 HG21 VAL A 301     -33.874  -6.487  57.012  1.00 36.42           H  
ATOM   4875 HG22 VAL A 301     -33.356  -5.300  58.233  1.00 36.42           H  
ATOM   4876 HG23 VAL A 301     -33.531  -6.999  58.679  1.00 36.42           H  
ATOM   4877  N   ILE A 302     -29.991  -9.023  55.437  1.00 35.14           N  
ATOM   4878  H   ILE A 302     -30.819  -9.380  54.983  1.00 35.14           H  
ATOM   4879  CA  ILE A 302     -28.700  -9.175  54.762  1.00 35.14           C  
ATOM   4880  HA  ILE A 302     -28.025  -9.717  55.425  1.00 35.14           H  
ATOM   4881  C   ILE A 302     -28.183  -7.754  54.499  1.00 35.14           C  
ATOM   4882  CB  ILE A 302     -28.838  -9.991  53.454  1.00 35.14           C  
ATOM   4883  HB  ILE A 302     -29.580  -9.506  52.821  1.00 35.14           H  
ATOM   4884  O   ILE A 302     -28.862  -6.989  53.803  1.00 35.14           O  
ATOM   4885  CG1 ILE A 302     -29.323 -11.425  53.770  1.00 35.14           C  
ATOM   4886 HG12 ILE A 302     -30.217 -11.379  54.391  1.00 35.14           H  
ATOM   4887 HG13 ILE A 302     -28.555 -11.955  54.333  1.00 35.14           H  
ATOM   4888  CG2 ILE A 302     -27.502 -10.036  52.687  1.00 35.14           C  
ATOM   4889 HG21 ILE A 302     -26.715 -10.457  53.313  1.00 35.14           H  
ATOM   4890 HG22 ILE A 302     -27.595 -10.629  51.777  1.00 35.14           H  
ATOM   4891 HG23 ILE A 302     -27.215  -9.031  52.376  1.00 35.14           H  
ATOM   4892  CD1 ILE A 302     -29.688 -12.249  52.528  1.00 35.14           C  
ATOM   4893 HD11 ILE A 302     -30.396 -11.697  51.910  1.00 35.14           H  
ATOM   4894 HD12 ILE A 302     -28.798 -12.487  51.946  1.00 35.14           H  
ATOM   4895 HD13 ILE A 302     -30.150 -13.184  52.844  1.00 35.14           H  
ATOM   4896  N   PRO A 303     -27.026  -7.361  55.059  1.00 32.85           N  
ATOM   4897  CA  PRO A 303     -26.395  -6.108  54.691  1.00 32.85           C  
ATOM   4898  HA  PRO A 303     -27.042  -5.275  54.966  1.00 32.85           H  
ATOM   4899  C   PRO A 303     -26.172  -6.152  53.184  1.00 32.85           C  
ATOM   4900  CB  PRO A 303     -25.074  -6.043  55.474  1.00 32.85           C  
ATOM   4901  HB2 PRO A 303     -24.913  -5.053  55.901  1.00 32.85           H  
ATOM   4902  HB3 PRO A 303     -24.235  -6.313  54.832  1.00 32.85           H  
ATOM   4903  O   PRO A 303     -25.616  -7.128  52.681  1.00 32.85           O  
ATOM   4904  CG  PRO A 303     -25.229  -7.101  56.566  1.00 32.85           C  
ATOM   4905  HG2 PRO A 303     -25.707  -6.656  57.438  1.00 32.85           H  
ATOM   4906  HG3 PRO A 303     -24.272  -7.546  56.839  1.00 32.85           H  
ATOM   4907  CD  PRO A 303     -26.170  -8.125  55.946  1.00 32.85           C  
ATOM   4908  HD2 PRO A 303     -26.737  -8.624  56.731  1.00 32.85           H  
ATOM   4909  HD3 PRO A 303     -25.601  -8.850  55.364  1.00 32.85           H  
ATOM   4910  N   ILE A 304     -26.619  -5.127  52.458  1.00 34.56           N  
ATOM   4911  H   ILE A 304     -27.130  -4.389  52.921  1.00 34.56           H  
ATOM   4912  CA  ILE A 304     -26.176  -4.915  51.081  1.00 34.56           C  
ATOM   4913  HA  ILE A 304     -26.350  -5.823  50.504  1.00 34.56           H  
ATOM   4914  C   ILE A 304     -24.669  -4.686  51.183  1.00 34.56           C  
ATOM   4915  CB  ILE A 304     -26.939  -3.758  50.401  1.00 34.56           C  
ATOM   4916  HB  ILE A 304     -26.812  -2.855  50.998  1.00 34.56           H  
ATOM   4917  O   ILE A 304     -24.204  -3.604  51.539  1.00 34.56           O  
ATOM   4918  CG1 ILE A 304     -28.448  -4.098  50.333  1.00 34.56           C  
ATOM   4919 HG12 ILE A 304     -28.811  -4.341  51.331  1.00 34.56           H  
ATOM   4920 HG13 ILE A 304     -28.597  -4.975  49.703  1.00 34.56           H  
ATOM   4921  CG2 ILE A 304     -26.368  -3.497  48.993  1.00 34.56           C  
ATOM   4922 HG21 ILE A 304     -25.308  -3.251  49.054  1.00 34.56           H  
ATOM   4923 HG22 ILE A 304     -26.488  -4.380  48.366  1.00 34.56           H  
ATOM   4924 HG23 ILE A 304     -26.866  -2.647  48.527  1.00 34.56           H  
ATOM   4925  CD1 ILE A 304     -29.321  -2.951  49.810  1.00 34.56           C  
ATOM   4926 HD11 ILE A 304     -30.371  -3.222  49.914  1.00 34.56           H  
ATOM   4927 HD12 ILE A 304     -29.115  -2.764  48.756  1.00 34.56           H  
ATOM   4928 HD13 ILE A 304     -29.129  -2.047  50.388  1.00 34.56           H  
ATOM   4929  N   ASP A 305     -23.933  -5.775  51.005  1.00 36.47           N  
ATOM   4930  H   ASP A 305     -24.415  -6.657  50.908  1.00 36.47           H  
ATOM   4931  CA  ASP A 305     -22.495  -5.819  51.095  1.00 36.47           C  
ATOM   4932  HA  ASP A 305     -22.181  -5.315  52.009  1.00 36.47           H  
ATOM   4933  C   ASP A 305     -21.934  -5.066  49.892  1.00 36.47           C  
ATOM   4934  CB  ASP A 305     -22.034  -7.282  51.179  1.00 36.47           C  
ATOM   4935  HB2 ASP A 305     -22.523  -7.755  52.031  1.00 36.47           H  
ATOM   4936  HB3 ASP A 305     -22.330  -7.810  50.273  1.00 36.47           H  
ATOM   4937  O   ASP A 305     -22.049  -5.492  48.742  1.00 36.47           O  
ATOM   4938  CG  ASP A 305     -20.524  -7.402  51.363  1.00 36.47           C
[truncated: 171,162 more chars]
