# Supplementary material for: Nuclear genome of Bulinus truncatus, an intermediate host of the carcinogenic human blood fluke Schistosoma haematobium
Source: Nat Commun. 2022 Feb 21;13:977. doi: 10.1038/s41467-022-28634-9 (PMC8861042; doi:10.1038/s41467-022-28634-9)
Supplement: Supplementary file 6 — Supplementary Data 3 [file 41467_2022_28634_MOESM6_ESM.zip › Supplementary_Data_3/bglb028385-pa.mature.pep.pdb]

ATOM      1  N   SER A   1      20.976 -64.464  36.729  1.00 47.37           N  
ATOM      2  H   SER A   1      21.772 -64.970  37.092  1.00 47.37           H  
ATOM      3  H2  SER A   1      21.049 -64.444  35.722  1.00 47.37           H  
ATOM      4  H3  SER A   1      20.114 -64.920  36.991  1.00 47.37           H  
ATOM      5  CA  SER A   1      20.997 -63.065  37.196  1.00 47.37           C  
ATOM      6  HA  SER A   1      20.972 -63.033  38.285  1.00 47.37           H  
ATOM      7  C   SER A   1      19.755 -62.374  36.663  1.00 47.37           C  
ATOM      8  CB  SER A   1      22.265 -62.355  36.704  1.00 47.37           C  
ATOM      9  HB2 SER A   1      23.107 -62.628  37.339  1.00 47.37           H  
ATOM     10  HB3 SER A   1      22.125 -61.274  36.742  1.00 47.37           H  
ATOM     11  O   SER A   1      19.569 -62.300  35.457  1.00 47.37           O  
ATOM     12  OG  SER A   1      22.535 -62.768  35.381  1.00 47.37           O  
ATOM     13  HG  SER A   1      23.125 -62.141  34.956  1.00 47.37           H  
ATOM     14  N   THR A   2      18.849 -61.955  37.543  1.00 42.16           N  
ATOM     15  H   THR A   2      19.005 -62.068  38.535  1.00 42.16           H  
ATOM     16  CA  THR A   2      17.599 -61.286  37.156  1.00 42.16           C  
ATOM     17  HA  THR A   2      17.256 -61.664  36.193  1.00 42.16           H  
ATOM     18  C   THR A   2      17.874 -59.792  37.033  1.00 42.16           C  
ATOM     19  CB  THR A   2      16.496 -61.567  38.192  1.00 42.16           C  
ATOM     20  HB  THR A   2      16.737 -61.074  39.133  1.00 42.16           H  
ATOM     21  O   THR A   2      18.036 -59.119  38.047  1.00 42.16           O  
ATOM     22  CG2 THR A   2      15.114 -61.113  37.725  1.00 42.16           C  
ATOM     23 HG21 THR A   2      14.853 -61.612  36.792  1.00 42.16           H  
ATOM     24 HG22 THR A   2      14.370 -61.353  38.484  1.00 42.16           H  
ATOM     25 HG23 THR A   2      15.115 -60.035  37.565  1.00 42.16           H  
ATOM     26  OG1 THR A   2      16.431 -62.958  38.421  1.00 42.16           O  
ATOM     27  HG1 THR A   2      15.607 -63.143  38.880  1.00 42.16           H  
ATOM     28  N   VAL A   3      17.977 -59.278  35.808  1.00 43.34           N  
ATOM     29  H   VAL A   3      17.868 -59.884  35.007  1.00 43.34           H  
ATOM     30  CA  VAL A   3      18.158 -57.843  35.550  1.00 43.34           C  
ATOM     31  HA  VAL A   3      18.590 -57.368  36.430  1.00 43.34           H  
ATOM     32  C   VAL A   3      16.778 -57.232  35.314  1.00 43.34           C  
ATOM     33  CB  VAL A   3      19.143 -57.592  34.389  1.00 43.34           C  
ATOM     34  HB  VAL A   3      18.756 -58.047  33.477  1.00 43.34           H  
ATOM     35  O   VAL A   3      16.128 -57.503  34.309  1.00 43.34           O  
ATOM     36  CG1 VAL A   3      19.352 -56.091  34.147  1.00 43.34           C  
ATOM     37 HG11 VAL A   3      20.074 -55.945  33.344  1.00 43.34           H  
ATOM     38 HG12 VAL A   3      18.417 -55.627  33.836  1.00 43.34           H  
ATOM     39 HG13 VAL A   3      19.717 -55.603  35.051  1.00 43.34           H  
ATOM     40  CG2 VAL A   3      20.514 -58.212  34.705  1.00 43.34           C  
ATOM     41 HG21 VAL A   3      20.908 -57.800  35.635  1.00 43.34           H  
ATOM     42 HG22 VAL A   3      21.209 -57.989  33.895  1.00 43.34           H  
ATOM     43 HG23 VAL A   3      20.429 -59.295  34.789  1.00 43.34           H  
ATOM     44  N   ARG A   4      16.299 -56.458  36.294  1.00 42.38           N  
ATOM     45  H   ARG A   4      16.906 -56.288  37.083  1.00 42.38           H  
ATOM     46  CA  ARG A   4      15.098 -55.623  36.176  1.00 42.38           C  
ATOM     47  HA  ARG A   4      14.319 -56.162  35.637  1.00 42.38           H  
ATOM     48  C   ARG A   4      15.462 -54.382  35.362  1.00 42.38           C  
ATOM     49  CB  ARG A   4      14.579 -55.214  37.569  1.00 42.38           C  
ATOM     50  HB2 ARG A   4      15.408 -54.836  38.166  1.00 42.38           H  
ATOM     51  HB3 ARG A   4      13.865 -54.401  37.441  1.00 42.38           H  
ATOM     52  O   ARG A   4      16.258 -53.569  35.821  1.00 42.38           O  
ATOM     53  CG  ARG A   4      13.873 -56.350  38.325  1.00 42.38           C  
ATOM     54  HG2 ARG A   4      14.563 -57.182  38.463  1.00 42.38           H  
ATOM     55  HG3 ARG A   4      13.016 -56.688  37.742  1.00 42.38           H  
ATOM     56  CD  ARG A   4      13.396 -55.849  39.697  1.00 42.38           C  
ATOM     57  HD2 ARG A   4      12.752 -54.983  39.546  1.00 42.38           H  
ATOM     58  HD3 ARG A   4      14.266 -55.538  40.274  1.00 42.38           H  
ATOM     59  NE  ARG A   4      12.650 -56.887  40.439  1.00 42.38           N  
ATOM     60  HE  ARG A   4      12.465 -57.751  39.950  1.00 42.38           H  
ATOM     61  NH1 ARG A   4      12.322 -55.685  42.371  1.00 42.38           N  
ATOM     62 HH11 ARG A   4      11.936 -55.603  43.301  1.00 42.38           H  
ATOM     63 HH12 ARG A   4      12.812 -54.903  41.960  1.00 42.38           H  
ATOM     64  NH2 ARG A   4      11.498 -57.750  42.210  1.00 42.38           N  
ATOM     65 HH21 ARG A   4      11.113 -57.641  43.137  1.00 42.38           H  
ATOM     66 HH22 ARG A   4      11.323 -58.600  41.692  1.00 42.38           H  
ATOM     67  CZ  ARG A   4      12.164 -56.770  41.665  1.00 42.38           C  
ATOM     68  N   HIS A   5      14.881 -54.241  34.176  1.00 45.91           N  
ATOM     69  H   HIS A   5      14.276 -54.975  33.834  1.00 45.91           H  
ATOM     70  CA  HIS A   5      14.938 -52.999  33.415  1.00 45.91           C  
ATOM     71  HA  HIS A   5      15.918 -52.541  33.548  1.00 45.91           H  
ATOM     72  C   HIS A   5      13.891 -52.030  33.971  1.00 45.91           C  
ATOM     73  CB  HIS A   5      14.767 -53.288  31.917  1.00 45.91           C  
ATOM     74  HB2 HIS A   5      14.583 -52.348  31.397  1.00 45.91           H  
ATOM     75  HB3 HIS A   5      13.905 -53.935  31.756  1.00 45.91           H  
ATOM     76  O   HIS A   5      12.690 -52.284  33.889  1.00 45.91           O  
ATOM     77  CG  HIS A   5      16.005 -53.914  31.323  1.00 45.91           C  
ATOM     78  CD2 HIS A   5      16.163 -55.207  30.901  1.00 45.91           C  
ATOM     79  HD2 HIS A   5      15.408 -55.979  30.919  1.00 45.91           H  
ATOM     80  ND1 HIS A   5      17.213 -53.279  31.140  1.00 45.91           N  
ATOM     81  HD1 HIS A   5      17.399 -52.297  31.287  1.00 45.91           H  
ATOM     82  CE1 HIS A   5      18.077 -54.167  30.622  1.00 45.91           C  
ATOM     83  HE1 HIS A   5      19.098 -53.950  30.344  1.00 45.91           H  
ATOM     84  NE2 HIS A   5      17.484 -55.360  30.466  1.00 45.91           N  
ATOM     85  N   HIS A   6      14.367 -50.950  34.586  1.00 39.41           N  
ATOM     86  H   HIS A   6      15.368 -50.824  34.627  1.00 39.41           H  
ATOM     87  CA  HIS A   6      13.553 -49.792  34.928  1.00 39.41           C  
ATOM     88  HA  HIS A   6      12.652 -50.121  35.446  1.00 39.41           H  
ATOM     89  C   HIS A   6      13.138 -49.091  33.631  1.00 39.41           C  
ATOM     90  CB  HIS A   6      14.350 -48.869  35.864  1.00 39.41           C  
ATOM     91  HB2 HIS A   6      13.896 -47.878  35.842  1.00 39.41           H  
ATOM     92  HB3 HIS A   6      15.375 -48.765  35.507  1.00 39.41           H  
ATOM     93  O   HIS A   6      13.988 -48.761  32.809  1.00 39.41           O  
ATOM     94  CG  HIS A   6      14.346 -49.349  37.294  1.00 39.41           C  
ATOM     95  CD2 HIS A   6      15.261 -50.159  37.914  1.00 39.41           C  
ATOM     96  HD2 HIS A   6      16.148 -50.575  37.460  1.00 39.41           H  
ATOM     97  ND1 HIS A   6      13.373 -49.057  38.220  1.00 39.41           N  
ATOM     98  HD1 HIS A   6      12.607 -48.413  38.083  1.00 39.41           H  
ATOM     99  CE1 HIS A   6      13.692 -49.670  39.370  1.00 39.41           C  
ATOM    100  HE1 HIS A   6      13.130 -49.589  40.289  1.00 39.41           H  
ATOM    101  NE2 HIS A   6      14.828 -50.373  39.231  1.00 39.41           N  
ATOM    102  N   ALA A   7      11.830 -48.919  33.441  1.00 42.29           N  
ATOM    103  H   ALA A   7      11.188 -49.228  34.158  1.00 42.29           H  
ATOM    104  CA  ALA A   7      11.274 -48.094  32.381  1.00 42.29           C  
ATOM    105  HA  ALA A   7      11.772 -48.333  31.442  1.00 42.29           H  
ATOM    106  C   ALA A   7      11.539 -46.622  32.722  1.00 42.29           C  
ATOM    107  CB  ALA A   7       9.779 -48.409  32.240  1.00 42.29           C  
ATOM    108  HB1 ALA A   7       9.640 -49.463  31.999  1.00 42.29           H  
ATOM    109  HB2 ALA A   7       9.358 -47.802  31.438  1.00 42.29           H  
ATOM    110  HB3 ALA A   7       9.258 -48.172  33.167  1.00 42.29           H  
ATOM    111  O   ALA A   7      11.158 -46.150  33.792  1.00 42.29           O  
ATOM    112  N   GLU A   8      12.237 -45.936  31.828  1.00 38.24           N  
ATOM    113  H   GLU A   8      12.549 -46.405  30.990  1.00 38.24           H  
ATOM    114  CA  GLU A   8      12.546 -44.513  31.911  1.00 38.24           C  
ATOM    115  HA  GLU A   8      12.730 -44.252  32.952  1.00 38.24           H  
ATOM    116  C   GLU A   8      11.312 -43.743  31.412  1.00 38.24           C  
ATOM    117  CB  GLU A   8      13.841 -44.282  31.103  1.00 38.24           C  
ATOM    118  HB2 GLU A   8      13.607 -44.067  30.060  1.00 38.24           H  
ATOM    119  HB3 GLU A   8      14.398 -45.219  31.126  1.00 38.24           H  
ATOM    120  O   GLU A   8      10.898 -43.894  30.261  1.00 38.24           O  
ATOM    121  CG  GLU A   8      14.768 -43.192  31.667  1.00 38.24           C  
ATOM    122  HG2 GLU A   8      14.756 -43.260  32.755  1.00 38.24           H  
ATOM    123  HG3 GLU A   8      14.374 -42.215  31.389  1.00 38.24           H  
ATOM    124  CD  GLU A   8      16.234 -43.331  31.195  1.00 38.24           C  
ATOM    125  OE1 GLU A   8      17.065 -42.523  31.669  1.00 38.24           O  
ATOM    126  OE2 GLU A   8      16.541 -44.255  30.405  1.00 38.24           O  
ATOM    127  N   GLU A   9      10.652 -43.009  32.311  1.00 39.50           N  
ATOM    128  H   GLU A   9      11.007 -42.959  33.255  1.00 39.50           H  
ATOM    129  CA  GLU A   9       9.476 -42.196  31.994  1.00 39.50           C  
ATOM    130  HA  GLU A   9       8.765 -42.821  31.454  1.00 39.50           H  
ATOM    131  C   GLU A   9       9.865 -41.030  31.071  1.00 39.50           C  
ATOM    132  CB  GLU A   9       8.785 -41.698  33.280  1.00 39.50           C  
ATOM    133  HB2 GLU A   9       8.120 -40.873  33.025  1.00 39.50           H  
ATOM    134  HB3 GLU A   9       9.544 -41.328  33.970  1.00 39.50           H  
ATOM    135  O   GLU A   9      10.769 -40.245  31.361  1.00 39.50           O  
ATOM    136  CG  GLU A   9       7.940 -42.796  33.952  1.00 39.50           C  
ATOM    137  HG2 GLU A   9       8.576 -43.661  34.142  1.00 39.50           H  
ATOM    138  HG3 GLU A   9       7.162 -43.104  33.254  1.00 39.50           H  
ATOM    139  CD  GLU A   9       7.299 -42.359  35.283  1.00 39.50           C  
ATOM    140  OE1 GLU A   9       6.181 -42.845  35.575  1.00 39.50           O  
ATOM    141  OE2 GLU A   9       7.935 -41.573  36.022  1.00 39.50           O  
ATOM    142  N   ASP A  10       9.162 -40.940  29.940  1.00 41.65           N  
ATOM    143  H   ASP A  10       8.467 -41.656  29.779  1.00 41.65           H  
ATOM    144  CA  ASP A  10       9.351 -39.973  28.858  1.00 41.65           C  
ATOM    145  HA  ASP A  10      10.383 -40.048  28.515  1.00 41.65           H  
ATOM    146  C   ASP A  10       9.108 -38.534  29.369  1.00 41.65           C  
ATOM    147  CB  ASP A  10       8.422 -40.405  27.688  1.00 41.65           C  
ATOM    148  HB2 ASP A  10       7.393 -40.129  27.920  1.00 41.65           H  
ATOM    149  HB3 ASP A  10       8.451 -41.492  27.614  1.00 41.65           H  
ATOM    150  O   ASP A  10       7.974 -38.058  29.467  1.00 41.65           O  
ATOM    151  CG  ASP A  10       8.787 -39.867  26.290  1.00 41.65           C  
ATOM    152  OD1 ASP A  10       9.869 -39.271  26.123  1.00 41.65           O  
ATOM    153  OD2 ASP A  10       7.981 -40.021  25.335  1.00 41.65           O  
ATOM    154  N   LEU A  11      10.189 -37.826  29.718  1.00 37.42           N  
ATOM    155  H   LEU A  11      11.058 -38.339  29.756  1.00 37.42           H  
ATOM    156  CA  LEU A  11      10.216 -36.399  30.061  1.00 37.42           C  
ATOM    157  HA  LEU A  11       9.401 -36.189  30.753  1.00 37.42           H  
ATOM    158  C   LEU A  11       9.976 -35.543  28.805  1.00 37.42           C  
ATOM    159  CB  LEU A  11      11.560 -36.065  30.753  1.00 37.42           C  
ATOM    160  HB2 LEU A  11      12.344 -36.648  30.270  1.00 37.42           H  
ATOM    161  HB3 LEU A  11      11.813 -35.016  30.600  1.00 37.42           H  
ATOM    162  O   LEU A  11      10.860 -34.823  28.338  1.00 37.42           O  
ATOM    163  CG  LEU A  11      11.572 -36.329  32.269  1.00 37.42           C  
ATOM    164  HG  LEU A  11      10.909 -37.161  32.508  1.00 37.42           H  
ATOM    165  CD1 LEU A  11      12.984 -36.683  32.731  1.00 37.42           C  
ATOM    166 HD11 LEU A  11      13.301 -37.604  32.242  1.00 37.42           H  
ATOM    167 HD12 LEU A  11      13.680 -35.882  32.483  1.00 37.42           H  
ATOM    168 HD13 LEU A  11      12.986 -36.855  33.808  1.00 37.42           H  
ATOM    169  CD2 LEU A  11      11.126 -35.080  33.042  1.00 37.42           C  
ATOM    170 HD21 LEU A  11      11.814 -34.256  32.857  1.00 37.42           H  
ATOM    171 HD22 LEU A  11      10.121 -34.799  32.726  1.00 37.42           H  
ATOM    172 HD23 LEU A  11      11.107 -35.307  34.108  1.00 37.42           H  
ATOM    173  N   ARG A  12       8.766 -35.588  28.237  1.00 36.92           N  
ATOM    174  H   ARG A  12       8.103 -36.255  28.605  1.00 36.92           H  
ATOM    175  CA  ARG A  12       8.359 -34.602  27.228  1.00 36.92           C  
ATOM    176  HA  ARG A  12       9.258 -34.314  26.683  1.00 36.92           H  
ATOM    177  C   ARG A  12       7.781 -33.367  27.916  1.00 36.92           C  
ATOM    178  CB  ARG A  12       7.401 -35.179  26.190  1.00 36.92           C  
ATOM    179  HB2 ARG A  12       6.581 -35.698  26.688  1.00 36.92           H  
ATOM    180  HB3 ARG A  12       6.994 -34.362  25.594  1.00 36.92           H  
ATOM    181  O   ARG A  12       6.781 -33.479  28.626  1.00 36.92           O  
ATOM    182  CG  ARG A  12       8.151 -36.138  25.265  1.00 36.92           C  
ATOM    183  HG2 ARG A  12       8.462 -37.009  25.842  1.00 36.92           H  
ATOM    184  HG3 ARG A  12       9.035 -35.657  24.846  1.00 36.92           H  
ATOM    185  CD  ARG A  12       7.234 -36.579  24.129  1.00 36.92           C  
ATOM    186  HD2 ARG A  12       7.097 -35.745  23.440  1.00 36.92           H  
ATOM    187  HD3 ARG A  12       6.267 -36.860  24.545  1.00 36.92           H  
ATOM    188  NE  ARG A  12       7.799 -37.754  23.460  1.00 36.92           N  
ATOM    189  HE  ARG A  12       8.107 -38.488  24.081  1.00 36.92           H  
ATOM    190  NH1 ARG A  12       7.369 -37.188  21.270  1.00 36.92           N  
ATOM    191 HH11 ARG A  12       6.930 -36.338  21.595  1.00 36.92           H  
ATOM    192 HH12 ARG A  12       7.435 -37.416  20.289  1.00 36.92           H  
ATOM    193  NH2 ARG A  12       8.416 -39.106  21.777  1.00 36.92           N  
ATOM    194 HH21 ARG A  12       8.757 -39.716  22.506  1.00 36.92           H  
ATOM    195 HH22 ARG A  12       8.496 -39.361  20.803  1.00 36.92           H  
ATOM    196  CZ  ARG A  12       7.858 -38.002  22.171  1.00 36.92           C  
ATOM    197  N   PRO A  13       8.357 -32.173  27.699  1.00 34.04           N  
ATOM    198  CA  PRO A  13       7.816 -30.949  28.262  1.00 34.04           C  
ATOM    199  HA  PRO A  13       7.731 -31.052  29.343  1.00 34.04           H  
ATOM    200  C   PRO A  13       6.429 -30.679  27.673  1.00 34.04           C  
ATOM    201  CB  PRO A  13       8.845 -29.856  27.949  1.00 34.04           C  
ATOM    202  HB2 PRO A  13       8.376 -28.895  27.738  1.00 34.04           H  
ATOM    203  HB3 PRO A  13       9.533 -29.762  28.790  1.00 34.04           H  
ATOM    204  O   PRO A  13       6.270 -30.460  26.472  1.00 34.04           O  
ATOM    205  CG  PRO A  13       9.607 -30.391  26.738  1.00 34.04           C  
ATOM    206  HG2 PRO A  13       9.081 -30.110  25.826  1.00 34.04           H  
ATOM    207  HG3 PRO A  13      10.635 -30.029  26.712  1.00 34.04           H  
ATOM    208  CD  PRO A  13       9.547 -31.903  26.908  1.00 34.04           C  
ATOM    209  HD2 PRO A  13       9.494 -32.374  25.926  1.00 34.04           H  
ATOM    210  HD3 PRO A  13      10.427 -32.252  27.449  1.00 34.04           H  
ATOM    211  N   THR A  14       5.413 -30.669  28.537  1.00 34.64           N  
ATOM    212  H   THR A  14       5.568 -31.014  29.473  1.00 34.64           H  
ATOM    213  CA  THR A  14       4.095 -30.110  28.230  1.00 34.64           C  
ATOM    214  HA  THR A  14       3.661 -30.661  27.396  1.00 34.64           H  
ATOM    215  C   THR A  14       4.267 -28.655  27.816  1.00 34.64           C  
ATOM    216  CB  THR A  14       3.131 -30.186  29.430  1.00 34.64           C  
ATOM    217  HB  THR A  14       2.459 -29.329  29.405  1.00 34.64           H  
ATOM    218  O   THR A  14       4.508 -27.779  28.650  1.00 34.64           O  
ATOM    219  CG2 THR A  14       2.267 -31.441  29.392  1.00 34.64           C  
ATOM    220 HG21 THR A  14       2.903 -32.326  29.400  1.00 34.64           H  
ATOM    221 HG22 THR A  14       1.617 -31.462  30.266  1.00 34.64           H  
ATOM    222 HG23 THR A  14       1.654 -31.445  28.491  1.00 34.64           H  
ATOM    223  OG1 THR A  14       3.836 -30.174  30.651  1.00 34.64           O  
ATOM    224  HG1 THR A  14       4.376 -29.380  30.651  1.00 34.64           H  
ATOM    225  N   VAL A  15       4.137 -28.402  26.515  1.00 34.13           N  
ATOM    226  H   VAL A  15       4.093 -29.191  25.885  1.00 34.13           H  
ATOM    227  CA  VAL A  15       4.008 -27.062  25.950  1.00 34.13           C  
ATOM    228  HA  VAL A  15       4.875 -26.467  26.238  1.00 34.13           H  
ATOM    229  C   VAL A  15       2.753 -26.443  26.557  1.00 34.13           C  
ATOM    230  CB  VAL A  15       3.951 -27.121  24.409  1.00 34.13           C  
ATOM    231  HB  VAL A  15       3.136 -27.776  24.101  1.00 34.13           H  
ATOM    232  O   VAL A  15       1.628 -26.781  26.192  1.00 34.13           O  
ATOM    233  CG1 VAL A  15       3.726 -25.736  23.786  1.00 34.13           C  
ATOM    234 HG11 VAL A  15       2.755 -25.341  24.083  1.00 34.13           H  
ATOM    235 HG12 VAL A  15       4.511 -25.048  24.101  1.00 34.13           H  
ATOM    236 HG13 VAL A  15       3.739 -25.816  22.699  1.00 34.13           H  
ATOM    237  CG2 VAL A  15       5.265 -27.682  23.844  1.00 34.13           C  
ATOM    238 HG21 VAL A  15       6.104 -27.054  24.145  1.00 34.13           H  
ATOM    239 HG22 VAL A  15       5.216 -27.713  22.756  1.00 34.13           H  
ATOM    240 HG23 VAL A  15       5.435 -28.696  24.205  1.00 34.13           H  
ATOM    241  N   ARG A  16       2.943 -25.547  27.530  1.00 32.14           N  
ATOM    242  H   ARG A  16       3.889 -25.413  27.856  1.00 32.14           H  
ATOM    243  CA  ARG A  16       1.895 -24.633  27.984  1.00 32.14           C  
ATOM    244  HA  ARG A  16       1.003 -25.197  28.258  1.00 32.14           H  
ATOM    245  C   ARG A  16       1.545 -23.747  26.796  1.00 32.14           C  
ATOM    246  CB  ARG A  16       2.373 -23.789  29.180  1.00 32.14           C  
ATOM    247  HB2 ARG A  16       1.735 -22.908  29.250  1.00 32.14           H  
ATOM    248  HB3 ARG A  16       3.393 -23.448  29.002  1.00 32.14           H  
ATOM    249  O   ARG A  16       2.230 -22.764  26.538  1.00 32.14           O  
ATOM    250  CG  ARG A  16       2.298 -24.526  30.523  1.00 32.14           C  
ATOM    251  HG2 ARG A  16       1.269 -24.837  30.703  1.00 32.14           H  
ATOM    252  HG3 ARG A  16       2.940 -25.406  30.498  1.00 32.14           H  
ATOM    253  CD  ARG A  16       2.753 -23.584  31.648  1.00 32.14           C  
ATOM    254  HD2 ARG A  16       2.191 -22.654  31.569  1.00 32.14           H  
ATOM    255  HD3 ARG A  16       3.812 -23.364  31.511  1.00 32.14           H  
ATOM    256  NE  ARG A  16       2.536 -24.167  32.987  1.00 32.14           N  
ATOM    257  HE  ARG A  16       2.269 -25.140  33.020  1.00 32.14           H  
ATOM    258  NH1 ARG A  16       3.069 -22.296  34.214  1.00 32.14           N  
ATOM    259 HH11 ARG A  16       3.198 -21.845  35.108  1.00 32.14           H  
ATOM    260 HH12 ARG A  16       3.314 -21.815  33.361  1.00 32.14           H  
ATOM    261  NH2 ARG A  16       2.431 -24.157  35.265  1.00 32.14           N  
ATOM    262 HH21 ARG A  16       2.161 -25.130  35.262  1.00 32.14           H  
ATOM    263 HH22 ARG A  16       2.566 -23.685  36.148  1.00 32.14           H  
ATOM    264  CZ  ARG A  16       2.679 -23.540  34.144  1.00 32.14           C  
ATOM    265  N   THR A  17       0.484 -24.094  26.079  1.00 34.65           N  
ATOM    266  H   THR A  17       0.059 -24.997  26.237  1.00 34.65           H  
ATOM    267  CA  THR A  17      -0.194 -23.166  25.178  1.00 34.65           C  
ATOM    268  HA  THR A  17       0.493 -22.832  24.401  1.00 34.65           H  
ATOM    269  C   THR A  17      -0.619 -21.967  26.013  1.00 34.65           C  
ATOM    270  CB  THR A  17      -1.416 -23.820  24.514  1.00 34.65           C  
ATOM    271  HB  THR A  17      -2.049 -23.045  24.083  1.00 34.65           H  
ATOM    272  O   THR A  17      -1.558 -22.050  26.812  1.00 34.65           O  
ATOM    273  CG2 THR A  17      -1.003 -24.782  23.403  1.00 34.65           C  
ATOM    274 HG21 THR A  17      -1.895 -25.219  22.953  1.00 34.65           H  
ATOM    275 HG22 THR A  17      -0.447 -24.245  22.635  1.00 34.65           H  
ATOM    276 HG23 THR A  17      -0.382 -25.581  23.808  1.00 34.65           H  
ATOM    277  OG1 THR A  17      -2.152 -24.546  25.475  1.00 34.65           O  
ATOM    278  HG1 THR A  17      -2.387 -23.916  26.161  1.00 34.65           H  
ATOM    279  N   THR A  18       0.113 -20.865  25.886  1.00 34.29           N  
ATOM    280  H   THR A  18       0.917 -20.868  25.276  1.00 34.29           H  
ATOM    281  CA  THR A  18      -0.324 -19.561  26.358  1.00 34.29           C  
ATOM    282  HA  THR A  18      -0.500 -19.597  27.434  1.00 34.29           H  
ATOM    283  C   THR A  18      -1.639 -19.273  25.653  1.00 34.29           C  
ATOM    284  CB  THR A  18       0.730 -18.477  26.066  1.00 34.29           C  
ATOM    285  HB  THR A  18       0.258 -17.495  26.066  1.00 34.29           H  
ATOM    286  O   THR A  18      -1.685 -19.028  24.451  1.00 34.29           O  
ATOM    287  CG2 THR A  18       1.835 -18.505  27.122  1.00 34.29           C  
ATOM    288 HG21 THR A  18       1.411 -18.305  28.106  1.00 34.29           H  
ATOM    289 HG22 THR A  18       2.575 -17.737  26.896  1.00 34.29           H  
ATOM    290 HG23 THR A  18       2.323 -19.479  27.126  1.00 34.29           H  
ATOM    291  OG1 THR A  18       1.361 -18.709  24.828  1.00 34.29           O  
ATOM    292  HG1 THR A  18       1.664 -17.870  24.474  1.00 34.29           H  
ATOM    293  N   ARG A  19      -2.737 -19.387  26.407  1.00 37.15           N  
ATOM    294  H   ARG A  19      -2.617 -19.738  27.347  1.00 37.15           H  
ATOM    295  CA  ARG A  19      -4.035 -18.842  26.022  1.00 37.15           C  
ATOM    296  HA  ARG A  19      -4.477 -19.432  25.219  1.00 37.15           H  
ATOM    297  C   ARG A  19      -3.777 -17.434  25.504  1.00 37.15           C  
ATOM    298  CB  ARG A  19      -4.969 -18.793  27.242  1.00 37.15           C  
ATOM    299  HB2 ARG A  19      -5.768 -18.082  27.033  1.00 37.15           H  
ATOM    300  HB3 ARG A  19      -4.415 -18.428  28.108  1.00 37.15           H  
ATOM    301  O   ARG A  19      -3.257 -16.604  26.250  1.00 37.15           O  
ATOM    302  CG  ARG A  19      -5.614 -20.147  27.565  1.00 37.15           C  
ATOM    303  HG2 ARG A  19      -6.267 -20.428  26.740  1.00 37.15           H  
ATOM    304  HG3 ARG A  19      -4.846 -20.910  27.691  1.00 37.15           H  
ATOM    305  CD  ARG A  19      -6.432 -20.026  28.859  1.00 37.15           C  
ATOM    306  HD2 ARG A  19      -7.001 -19.097  28.824  1.00 37.15           H  
ATOM    307  HD3 ARG A  19      -5.744 -19.983  29.703  1.00 37.15           H  
ATOM    308  NE  ARG A  19      -7.379 -21.145  29.025  1.00 37.15           N  
ATOM    309  HE  ARG A  19      -7.501 -21.756  28.229  1.00 37.15           H  
ATOM    310  NH1 ARG A  19      -8.062 -20.647  31.162  1.00 37.15           N  
ATOM    311 HH11 ARG A  19      -7.403 -19.882  31.186  1.00 37.15           H  
ATOM    312 HH12 ARG A  19      -8.670 -20.823  31.949  1.00 37.15           H  
ATOM    313  NH2 ARG A  19      -9.030 -22.327  30.060  1.00 37.15           N  
ATOM    314 HH21 ARG A  19      -9.145 -22.897  29.234  1.00 37.15           H  
ATOM    315 HH22 ARG A  19      -9.623 -22.490  30.861  1.00 37.15           H  
ATOM    316  CZ  ARG A  19      -8.147 -21.368  30.078  1.00 37.15           C  
ATOM    317  N   THR A  20      -4.101 -17.201  24.237  1.00 44.82           N  
ATOM    318  H   THR A  20      -4.503 -17.951  23.693  1.00 44.82           H  
ATOM    319  CA  THR A  20      -4.255 -15.865  23.679  1.00 44.82           C  
ATOM    320  HA  THR A  20      -3.278 -15.409  23.518  1.00 44.82           H  
ATOM    321  C   THR A  20      -5.031 -15.051  24.704  1.00 44.82           C  
ATOM    322  CB  THR A  20      -5.019 -15.939  22.343  1.00 44.82           C  
ATOM    323  HB  THR A  20      -5.475 -14.974  22.125  1.00 44.82           H  
ATOM    324  O   THR A  20      -6.150 -15.410  25.080  1.00 44.82           O  
ATOM    325  CG2 THR A  20      -4.086 -16.322  21.195  1.00 44.82           C  
ATOM    326 HG21 THR A  20      -4.644 -16.357  20.260  1.00 44.82           H  
ATOM    327 HG22 THR A  20      -3.295 -15.578  21.100  1.00 44.82           H  
ATOM    328 HG23 THR A  20      -3.637 -17.298  21.383  1.00 44.82           H  
ATOM    329  OG1 THR A  20      -6.012 -16.946  22.379  1.00 44.82           O  
ATOM    330  HG1 THR A  20      -6.584 -16.818  21.619  1.00 44.82           H  
ATOM    331  N   SER A  21      -4.409 -14.010  25.258  1.00 51.04           N  
ATOM    332  H   SER A  21      -3.482 -13.749  24.954  1.00 51.04           H  
ATOM    333  CA  SER A  21      -5.159 -13.046  26.043  1.00 51.04           C  
ATOM    334  HA  SER A  21      -5.654 -13.557  26.868  1.00 51.04           H  
ATOM    335  C   SER A  21      -6.211 -12.497  25.089  1.00 51.04           C  
ATOM    336  CB  SER A  21      -4.251 -11.956  26.628  1.00 51.04           C  
ATOM    337  HB2 SER A  21      -4.872 -11.207  27.120  1.00 51.04           H  
ATOM    338  HB3 SER A  21      -3.593 -12.405  27.371  1.00 51.04           H  
ATOM    339  O   SER A  21      -5.895 -11.836  24.101  1.00 51.04           O  
ATOM    340  OG  SER A  21      -3.462 -11.327  25.638  1.00 51.04           O  
ATOM    341  HG  SER A  21      -3.000 -10.582  26.029  1.00 51.04           H  
ATOM    342  N   HIS A  22      -7.472 -12.862  25.307  1.00 56.31           N  
ATOM    343  H   HIS A  22      -7.674 -13.548  26.020  1.00 56.31           H  
ATOM    344  CA  HIS A  22      -8.567 -12.217  24.610  1.00 56.31           C  
ATOM    345  HA  HIS A  22      -8.449 -12.337  23.533  1.00 56.31           H  
ATOM    346  C   HIS A  22      -8.457 -10.735  24.967  1.00 56.31           C  
ATOM    347  CB  HIS A  22      -9.907 -12.829  25.046  1.00 56.31           C  
ATOM    348  HB2 HIS A  22      -9.942 -12.901  26.133  1.00 56.31           H  
ATOM    349  HB3 HIS A  22     -10.709 -12.160  24.735  1.00 56.31           H  
ATOM    350  O   HIS A  22      -8.751 -10.358  26.102  1.00 56.31           O  
ATOM    351  CG  HIS A  22     -10.177 -14.184  24.440  1.00 56.31           C  
ATOM    352  CD2 HIS A  22     -10.114 -15.400  25.067  1.00 56.31           C  
ATOM    353  HD2 HIS A  22      -9.840 -15.568  26.098  1.00 56.31           H  
ATOM    354  ND1 HIS A  22     -10.573 -14.421  23.143  1.00 56.31           N  
ATOM    355  HD1 HIS A  22     -10.729 -13.724  22.428  1.00 56.31           H  
ATOM    356  CE1 HIS A  22     -10.746 -15.744  22.994  1.00 56.31           C  
ATOM    357  HE1 HIS A  22     -11.061 -16.232  22.083  1.00 56.31           H  
ATOM    358  NE2 HIS A  22     -10.482 -16.384  24.143  1.00 56.31           N  
ATOM    359  N   ARG A  23      -7.952  -9.906  24.042  1.00 64.73           N  
ATOM    360  H   ARG A  23      -7.580 -10.305  23.192  1.00 64.73           H  
ATOM    361  CA  ARG A  23      -7.993  -8.452  24.197  1.00 64.73           C  
ATOM    362  HA  ARG A  23      -7.405  -8.157  25.066  1.00 64.73           H  
ATOM    363  C   ARG A  23      -9.450  -8.093  24.465  1.00 64.73           C  
ATOM    364  CB  ARG A  23      -7.473  -7.720  22.947  1.00 64.73           C  
ATOM    365  HB2 ARG A  23      -7.854  -8.206  22.049  1.00 64.73           H  
ATOM    366  HB3 ARG A  23      -7.871  -6.705  22.967  1.00 64.73           H  
ATOM    367  O   ARG A  23     -10.320  -8.362  23.638  1.00 64.73           O  
ATOM    368  CG  ARG A  23      -5.941  -7.618  22.877  1.00 64.73           C  
ATOM    369  HG2 ARG A  23      -5.562  -7.191  23.805  1.00 64.73           H  
ATOM    370  HG3 ARG A  23      -5.513  -8.610  22.732  1.00 64.73           H  
ATOM    371  CD  ARG A  23      -5.556  -6.701  21.705  1.00 64.73           C  
ATOM    372  HD2 ARG A  23      -5.945  -7.124  20.779  1.00 64.73           H  
ATOM    373  HD3 ARG A  23      -6.031  -5.732  21.859  1.00 64.73           H  
ATOM    374  NE  ARG A  23      -4.098  -6.510  21.576  1.00 64.73           N  
ATOM    375  HE  ARG A  23      -3.495  -7.165  22.053  1.00 64.73           H  
ATOM    376  NH1 ARG A  23      -4.203  -4.707  20.137  1.00 64.73           N  
ATOM    377 HH11 ARG A  23      -3.771  -4.092  19.462  1.00 64.73           H  
ATOM    378 HH12 ARG A  23      -5.191  -4.574  20.299  1.00 64.73           H  
ATOM    379  NH2 ARG A  23      -2.224  -5.585  20.665  1.00 64.73           N  
ATOM    380 HH21 ARG A  23      -1.812  -4.894  20.054  1.00 64.73           H  
ATOM    381 HH22 ARG A  23      -1.642  -6.280  21.110  1.00 64.73           H  
ATOM    382  CZ  ARG A  23      -3.522  -5.604  20.799  1.00 64.73           C  
ATOM    383  N   THR A  24      -9.723  -7.558  25.647  1.00 82.48           N  
ATOM    384  H   THR A  24      -8.982  -7.427  26.320  1.00 82.48           H  
ATOM    385  CA  THR A  24     -11.058  -7.089  26.008  1.00 82.48           C  
ATOM    386  HA  THR A  24     -11.785  -7.883  25.838  1.00 82.48           H  
ATOM    387  C   THR A  24     -11.399  -5.907  25.114  1.00 82.48           C  
ATOM    388  CB  THR A  24     -11.115  -6.681  27.485  1.00 82.48           C  
ATOM    389  HB  THR A  24     -12.042  -6.138  27.675  1.00 82.48           H  
ATOM    390  O   THR A  24     -10.742  -4.871  25.201  1.00 82.48           O  
ATOM    391  CG2 THR A  24     -11.062  -7.904  28.400  1.00 82.48           C  
ATOM    392 HG21 THR A  24     -11.913  -8.554  28.194  1.00 82.48           H  
ATOM    393 HG22 THR A  24     -11.106  -7.578  29.439  1.00 82.48           H  
ATOM    394 HG23 THR A  24     -10.136  -8.455  28.239  1.00 82.48           H  
ATOM    395  OG1 THR A  24     -10.014  -5.861  27.806  1.00 82.48           O  
ATOM    396  HG1 THR A  24     -10.041  -5.119  27.198  1.00 82.48           H  
ATOM    397  N   LEU A  25     -12.398  -6.070  24.246  1.00 86.35           N  
ATOM    398  H   LEU A  25     -12.863  -6.965  24.194  1.00 86.35           H  
ATOM    399  CA  LEU A  25     -12.864  -4.993  23.379  1.00 86.35           C  
ATOM    400  HA  LEU A  25     -12.008  -4.590  22.837  1.00 86.35           H  
ATOM    401  C   LEU A  25     -13.458  -3.866  24.227  1.00 86.35           C  
ATOM    402  CB  LEU A  25     -13.907  -5.516  22.373  1.00 86.35           C  
ATOM    403  HB2 LEU A  25     -14.312  -4.664  21.827  1.00 86.35           H  
ATOM    404  HB3 LEU A  25     -14.727  -5.968  22.933  1.00 86.35           H  
ATOM    405  O   LEU A  25     -14.242  -4.128  25.141  1.00 86.35           O  
ATOM    406  CG  LEU A  25     -13.378  -6.535  21.349  1.00 86.35           C  
ATOM    407  HG  LEU A  25     -12.920  -7.375  21.871  1.00 86.35           H  
ATOM    408  CD1 LEU A  25     -14.541  -7.069  20.510  1.00 86.35           C  
ATOM    409 HD11 LEU A  25     -15.261  -7.571  21.156  1.00 86.35           H  
ATOM    410 HD12 LEU A  25     -14.165  -7.786  19.781  1.00 86.35           H  
ATOM    411 HD13 LEU A  25     -15.032  -6.250  19.984  1.00 86.35           H  
ATOM    412  CD2 LEU A  25     -12.352  -5.915  20.401  1.00 86.35           C  
ATOM    413 HD21 LEU A  25     -12.045  -6.647  19.654  1.00 86.35           H  
ATOM    414 HD22 LEU A  25     -12.772  -5.045  19.896  1.00 86.35           H  
ATOM    415 HD23 LEU A  25     -11.464  -5.612  20.956  1.00 86.35           H  
ATOM    416  N   ASN A  26     -13.125  -2.620  23.901  1.00 89.72           N  
ATOM    417  H   ASN A  26     -12.445  -2.478  23.168  1.00 89.72           H  
ATOM    418  CA  ASN A  26     -13.753  -1.455  24.508  1.00 89.72           C  
ATOM    419  HA  ASN A  26     -14.055  -1.725  25.520  1.00 89.72           H  
ATOM    420  C   ASN A  26     -14.992  -1.040  23.690  1.00 89.72           C  
ATOM    421  CB  ASN A  26     -12.722  -0.332  24.659  1.00 89.72           C  
ATOM    422  HB2 ASN A  26     -11.836  -0.736  25.151  1.00 89.72           H  
ATOM    423  HB3 ASN A  26     -12.426   0.045  23.680  1.00 89.72           H  
ATOM    424  O   ASN A  26     -14.836  -0.507  22.590  1.00 89.72           O  
ATOM    425  CG  ASN A  26     -13.267   0.812  25.497  1.00 89.72           C  
ATOM    426  ND2 ASN A  26     -12.399   1.585  26.102  1.00 89.72           N  
ATOM    427 HD21 ASN A  26     -11.409   1.427  25.979  1.00 89.72           H  
ATOM    428 HD22 ASN A  26     -12.770   2.325  26.681  1.00 89.72           H  
ATOM    429  OD1 ASN A  26     -14.461   1.036  25.625  1.00 89.72           O  
ATOM    430  N   PRO A  27     -16.220  -1.241  24.205  1.00 88.41           N  
ATOM    431  CA  PRO A  27     -17.450  -0.983  23.454  1.00 88.41           C  
ATOM    432  HA  PRO A  27     -17.410  -1.497  22.493  1.00 88.41           H  
ATOM    433  C   PRO A  27     -17.706   0.505  23.176  1.00 88.41           C  
ATOM    434  CB  PRO A  27     -18.565  -1.593  24.311  1.00 88.41           C  
ATOM    435  HB2 PRO A  27     -18.676  -2.648  24.062  1.00 88.41           H  
ATOM    436  HB3 PRO A  27     -19.516  -1.075  24.187  1.00 88.41           H  
ATOM    437  O   PRO A  27     -18.563   0.828  22.359  1.00 88.41           O  
ATOM    438  CG  PRO A  27     -18.027  -1.458  25.734  1.00 88.41           C  
ATOM    439  HG2 PRO A  27     -18.480  -2.183  26.410  1.00 88.41           H  
ATOM    440  HG3 PRO A  27     -18.187  -0.442  26.096  1.00 88.41           H  
ATOM    441  CD  PRO A  27     -16.535  -1.709  25.550  1.00 88.41           C  
ATOM    442  HD2 PRO A  27     -16.334  -2.778  25.622  1.00 88.41           H  
ATOM    443  HD3 PRO A  27     -15.975  -1.164  26.310  1.00 88.41           H  
ATOM    444  N   SER A  28     -16.980   1.413  23.835  1.00 91.98           N  
ATOM    445  H   SER A  28     -16.313   1.101  24.527  1.00 91.98           H  
ATOM    446  CA  SER A  28     -17.082   2.859  23.600  1.00 91.98           C  
ATOM    447  HA  SER A  28     -18.134   3.129  23.505  1.00 91.98           H  
ATOM    448  C   SER A  28     -16.374   3.315  22.320  1.00 91.98           C  
ATOM    449  CB  SER A  28     -16.502   3.618  24.794  1.00 91.98           C  
ATOM    450  HB2 SER A  28     -16.615   4.690  24.634  1.00 91.98           H  
ATOM    451  HB3 SER A  28     -15.440   3.387  24.886  1.00 91.98           H  
ATOM    452  O   SER A  28     -16.554   4.458  21.900  1.00 91.98           O  
ATOM    453  OG  SER A  28     -17.174   3.248  25.985  1.00 91.98           O  
ATOM    454  HG  SER A  28     -16.624   3.493  26.733  1.00 91.98           H  
ATOM    455  N   PHE A  29     -15.564   2.448  21.707  1.00 93.48           N  
ATOM    456  H   PHE A  29     -15.519   1.501  22.055  1.00 93.48           H  
ATOM    457  CA  PHE A  29     -14.816   2.733  20.486  1.00 93.48           C  
ATOM    458  HA  PHE A  29     -14.881   3.800  20.276  1.00 93.48           H  
ATOM    459  C   PHE A  29     -15.409   1.980  19.286  1.00 93.48           C  
ATOM    460  CB  PHE A  29     -13.337   2.397  20.706  1.00 93.48           C  
ATOM    461  HB2 PHE A  29     -13.271   1.396  21.134  1.00 93.48           H  
ATOM    462  HB3 PHE A  29     -12.815   2.373  19.749  1.00 93.48           H  
ATOM    463  O   PHE A  29     -16.014   0.918  19.455  1.00 93.48           O  
ATOM    464  CG  PHE A  29     -12.621   3.367  21.623  1.00 93.48           C  
ATOM    465  CD1 PHE A  29     -11.967   4.498  21.104  1.00 93.48           C  
ATOM    466  HD1 PHE A  29     -11.983   4.694  20.042  1.00 93.48           H  
ATOM    467  CD2 PHE A  29     -12.627   3.150  23.009  1.00 93.48           C  
ATOM    468  HD2 PHE A  29     -13.170   2.304  23.403  1.00 93.48           H  
ATOM    469  CE1 PHE A  29     -11.286   5.380  21.961  1.00 93.48           C  
ATOM    470  HE1 PHE A  29     -10.767   6.235  21.553  1.00 93.48           H  
ATOM    471  CE2 PHE A  29     -11.954   4.035  23.870  1.00 93.48           C  
ATOM    472  HE2 PHE A  29     -11.960   3.874  24.938  1.00 93.48           H  
ATOM    473  CZ  PHE A  29     -11.272   5.144  23.344  1.00 93.48           C  
ATOM    474  HZ  PHE A  29     -10.745   5.820  24.001  1.00 93.48           H  
ATOM    475  N   PRO A  30     -15.251   2.511  18.059  1.00 94.14           N  
ATOM    476  CA  PRO A  30     -15.679   1.818  16.847  1.00 94.14           C  
ATOM    477  HA  PRO A  30     -16.758   1.667  16.861  1.00 94.14           H  
ATOM    478  C   PRO A  30     -14.981   0.458  16.729  1.00 94.14           C  
ATOM    479  CB  PRO A  30     -15.301   2.759  15.696  1.00 94.14           C  
ATOM    480  HB2 PRO A  30     -15.001   2.215  14.801  1.00 94.14           H  
ATOM    481  HB3 PRO A  30     -16.138   3.422  15.478  1.00 94.14           H  
ATOM    482  O   PRO A  30     -13.781   0.353  16.973  1.00 94.14           O  
ATOM    483  CG  PRO A  30     -14.142   3.580  16.260  1.00 94.14           C  
ATOM    484  HG2 PRO A  30     -13.214   3.012  16.184  1.00 94.14           H  
ATOM    485  HG3 PRO A  30     -14.041   4.548  15.770  1.00 94.14           H  
ATOM    486  CD  PRO A  30     -14.522   3.728  17.726  1.00 94.14           C  
ATOM    487  HD2 PRO A  30     -15.177   4.589  17.854  1.00 94.14           H  
ATOM    488  HD3 PRO A  30     -13.618   3.853  18.323  1.00 94.14           H  
ATOM    489  N   GLN A  31     -15.702  -0.590  16.323  1.00 92.57           N  
ATOM    490  H   GLN A  31     -16.659  -0.463  16.027  1.00 92.57           H  
ATOM    491  CA  GLN A  31     -15.068  -1.892  16.085  1.00 92.57           C  
ATOM    492  HA  GLN A  31     -14.398  -2.130  16.912  1.00 92.57           H  
ATOM    493  C   GLN A  31     -14.227  -1.853  14.814  1.00 92.57           C  
ATOM    494  CB  GLN A  31     -16.117  -3.003  15.961  1.00 92.57           C  
ATOM    495  HB2 GLN A  31     -16.817  -2.770  15.158  1.00 92.57           H  
ATOM    496  HB3 GLN A  31     -15.599  -3.926  15.700  1.00 92.57           H  
ATOM    497  O   GLN A  31     -13.169  -2.466  14.736  1.00 92.57           O  
ATOM    498  CG  GLN A  31     -16.891  -3.238  17.260  1.00 92.57           C  
ATOM    499  HG2 GLN A  31     -16.180  -3.374  18.076  1.00 92.57           H  
ATOM    500  HG3 GLN A  31     -17.511  -2.371  17.485  1.00 92.57           H  
ATOM    501  CD  GLN A  31     -17.786  -4.472  17.180  1.00 92.57           C  
ATOM    502  NE2 GLN A  31     -18.188  -5.012  18.308  1.00 92.57           N  
ATOM    503 HE21 GLN A  31     -18.811  -5.803  18.226  1.00 92.57           H  
ATOM    504 HE22 GLN A  31     -17.947  -4.584  19.190  1.00 92.57           H  
ATOM    505  OE1 GLN A  31     -18.127  -4.996  16.129  1.00 92.57           O  
ATOM    506  N   THR A  32     -14.712  -1.135  13.803  1.00 93.91           N  
ATOM    507  H   THR A  32     -15.618  -0.706  13.926  1.00 93.91           H  
ATOM    508  CA  THR A  32     -14.037  -0.971  12.518  1.00 93.91           C  
ATOM    509  HA  THR A  32     -12.966  -1.122  12.653  1.00 93.91           H  
ATOM    510  C   THR A  32     -14.251   0.441  11.983  1.00 93.91           C  
ATOM    511  CB  THR A  32     -14.551  -2.001  11.497  1.00 93.91           C  
ATOM    512  HB  THR A  32     -13.916  -1.954  10.613  1.00 93.91           H  
ATOM    513  O   THR A  32     -15.141   1.168  12.428  1.00 93.91           O  
ATOM    514  CG2 THR A  32     -14.550  -3.445  12.005  1.00 93.91           C  
ATOM    515 HG21 THR A  32     -13.552  -3.707  12.358  1.00 93.91           H  
ATOM    516 HG22 THR A  32     -15.261  -3.566  12.822  1.00 93.91           H  
ATOM    517 HG23 THR A  32     -14.828  -4.128  11.203  1.00 93.91           H  
ATOM    518  OG1 THR A  32     -15.869  -1.686  11.108  1.00 93.91           O  
ATOM    519  HG1 THR A  32     -16.398  -1.643  11.909  1.00 93.91           H  
ATOM    520  N   CYS A  33     -13.518   0.818  10.934  1.00 95.55           N  
ATOM    521  H   CYS A  33     -12.754   0.234  10.623  1.00 95.55           H  
ATOM    522  CA  CYS A  33     -13.760   2.080  10.235  1.00 95.55           C  
ATOM    523  HA  CYS A  33     -13.658   2.890  10.957  1.00 95.55           H  
ATOM    524  C   CYS A  33     -15.178   2.208   9.638  1.00 95.55           C  
ATOM    525  CB  CYS A  33     -12.682   2.274   9.167  1.00 95.55           C  
ATOM    526  HB2 CYS A  33     -12.574   1.358   8.587  1.00 95.55           H  
ATOM    527  HB3 CYS A  33     -12.996   3.064   8.484  1.00 95.55           H  
ATOM    528  O   CYS A  33     -15.571   3.320   9.288  1.00 95.55           O  
ATOM    529  SG  CYS A  33     -11.067   2.743   9.834  1.00 95.55           S  
ATOM    530  N   LYS A  34     -15.970   1.122   9.535  1.00 92.70           N  
ATOM    531  H   LYS A  34     -15.623   0.241   9.886  1.00 92.70           H  
ATOM    532  CA  LYS A  34     -17.394   1.196   9.148  1.00 92.70           C  
ATOM    533  HA  LYS A  34     -17.498   1.790   8.240  1.00 92.70           H  
ATOM    534  C   LYS A  34     -18.257   1.905  10.193  1.00 92.70           C  
ATOM    535  CB  LYS A  34     -17.990  -0.199   8.898  1.00 92.70           C  
ATOM    536  HB2 LYS A  34     -17.862  -0.824   9.781  1.00 92.70           H  
ATOM    537  HB3 LYS A  34     -19.062  -0.069   8.754  1.00 92.70           H  
ATOM    538  O   LYS A  34     -19.232   2.551   9.822  1.00 92.70           O  
ATOM    539  CG  LYS A  34     -17.435  -0.919   7.660  1.00 92.70           C  
ATOM    540  HG2 LYS A  34     -17.485  -0.246   6.804  1.00 92.70           H  
ATOM    541  HG3 LYS A  34     -16.400  -1.213   7.830  1.00 92.70           H  
ATOM    542  CD  LYS A  34     -18.294  -2.156   7.358  1.00 92.70           C  
ATOM    543  HD2 LYS A  34     -18.194  -2.868   8.177  1.00 92.70           H  
ATOM    544  HD3 LYS A  34     -19.340  -1.856   7.285  1.00 92.70           H  
ATOM    545  CE  LYS A  34     -17.882  -2.813   6.039  1.00 92.70           C  
ATOM    546  HE2 LYS A  34     -17.959  -2.083   5.233  1.00 92.70           H  
ATOM    547  HE3 LYS A  34     -16.839  -3.121   6.115  1.00 92.70           H  
ATOM    548  NZ  LYS A  34     -18.716  -4.000   5.725  1.00 92.70           N  
ATOM    549  HZ1 LYS A  34     -18.743  -4.646   6.500  1.00 92.70           H  
ATOM    550  HZ2 LYS A  34     -19.677  -3.778   5.505  1.00 92.70           H  
ATOM    551  HZ3 LYS A  34     -18.292  -4.526   4.975  1.00 92.70           H  
ATOM    552  N   ASP A  35     -17.886   1.813  11.468  1.00 93.09           N  
ATOM    553  H   ASP A  35     -17.070   1.264  11.700  1.00 93.09           H  
ATOM    554  CA  ASP A  35     -18.642   2.399  12.582  1.00 93.09           C  
ATOM    555  HA  ASP A  35     -19.707   2.336  12.358  1.00 93.09           H  
ATOM    556  C   ASP A  35     -18.291   3.882  12.795  1.00 93.09           C  
ATOM    557  CB  ASP A  35     -18.383   1.583  13.855  1.00 93.09           C  
ATOM    558  HB2 ASP A  35     -19.065   1.911  14.640  1.00 93.09           H  
ATOM    559  HB3 ASP A  35     -17.363   1.775  14.189  1.00 93.09           H  
ATOM    560  O   ASP A  35     -18.953   4.605  13.545  1.00 93.09           O  
ATOM    561  CG  ASP A  35     -18.555   0.081  13.632  1.00 93.09           C  
ATOM    562  OD1 ASP A  35     -19.609  -0.315  13.090  1.00 93.09           O  
ATOM    563  OD2 ASP A  35     -17.585  -0.651  13.942  1.00 93.09           O  
ATOM    564  N   VAL A  36     -17.244   4.360  12.117  1.00 92.86           N  
ATOM    565  H   VAL A  36     -16.764   3.731  11.489  1.00 92.86           H  
ATOM    566  CA  VAL A  36     -16.787   5.745  12.196  1.00 92.86           C  
ATOM    567  HA  VAL A  36     -16.819   6.047  13.243  1.00 92.86           H  
ATOM    568  C   VAL A  36     -17.736   6.638  11.409  1.00 92.86           C  
ATOM    569  CB  VAL A  36     -15.332   5.889  11.729  1.00 92.86           C  
ATOM    570  HB  VAL A  36     -15.234   5.546  10.699  1.00 92.86           H  
ATOM    571  O   VAL A  36     -17.856   6.562  10.184  1.00 92.86           O  
ATOM    572  CG1 VAL A  36     -14.853   7.345  11.812  1.00 92.86           C  
ATOM    573 HG11 VAL A  36     -13.796   7.390  11.552  1.00 92.86           H  
ATOM    574 HG12 VAL A  36     -15.408   7.967  11.110  1.00 92.86           H  
ATOM    575 HG13 VAL A  36     -14.983   7.729  12.824  1.00 92.86           H  
ATOM    576  CG2 VAL A  36     -14.418   5.054  12.629  1.00 92.86           C  
ATOM    577 HG21 VAL A  36     -13.390   5.139  12.277  1.00 92.86           H  
ATOM    578 HG22 VAL A  36     -14.703   4.002  12.611  1.00 92.86           H  
ATOM    579 HG23 VAL A  36     -14.471   5.416  13.655  1.00 92.86           H  
ATOM    580  N   ARG A  37     -18.416   7.533  12.130  1.00 83.27           N  
ATOM    581  H   ARG A  37     -18.290   7.507  13.132  1.00 83.27           H  
ATOM    582  CA  ARG A  37     -19.353   8.489  11.536  1.00 83.27           C  
ATOM    583  HA  ARG A  37     -20.093   7.916  10.976  1.00 83.27           H  
ATOM    584  C   ARG A  37     -18.631   9.406  10.551  1.00 83.27           C  
ATOM    585  CB  ARG A  37     -20.064   9.310  12.620  1.00 83.27           C  
ATOM    586  HB2 ARG A  37     -20.671  10.075  12.137  1.00 83.27           H  
ATOM    587  HB3 ARG A  37     -19.319   9.806  13.243  1.00 83.27           H  
ATOM    588  O   ARG A  37     -17.575   9.959  10.852  1.00 83.27           O  
ATOM    589  CG  ARG A  37     -20.975   8.441  13.498  1.00 83.27           C  
ATOM    590  HG2 ARG A  37     -21.705   7.932  12.870  1.00 83.27           H  
ATOM    591  HG3 ARG A  37     -20.378   7.694  14.022  1.00 83.27           H  
ATOM    592  CD  ARG A  37     -21.706   9.311  14.525  1.00 83.27           C  
ATOM    593  HD2 ARG A  37     -22.308  10.049  13.995  1.00 83.27           H  
ATOM    594  HD3 ARG A  37     -20.966   9.827  15.137  1.00 83.27           H  
ATOM    595  NE  ARG A  37     -22.574   8.497  15.393  1.00 83.27           N  
ATOM    596  HE  ARG A  37     -22.500   7.494  15.295  1.00 83.27           H  
ATOM    597  NH1 ARG A  37     -23.534  10.219  16.575  1.00 83.27           N  
ATOM    598 HH11 ARG A  37     -24.147  10.530  17.315  1.00 83.27           H  
ATOM    599 HH12 ARG A  37     -22.958  10.879  16.072  1.00 83.27           H  
ATOM    600  NH2 ARG A  37     -24.102   8.111  17.036  1.00 83.27           N  
ATOM    601 HH21 ARG A  37     -23.998   7.116  16.901  1.00 83.27           H  
ATOM    602 HH22 ARG A  37     -24.708   8.444  17.772  1.00 83.27           H  
ATOM    603  CZ  ARG A  37     -23.397   8.945  16.326  1.00 83.27           C  
ATOM    604  N   LYS A  38     -19.263   9.643   9.400  1.00 77.82           N  
ATOM    605  H   LYS A  38     -20.113   9.127   9.220  1.00 77.82           H  
ATOM    606  CA  LYS A  38     -18.822  10.654   8.432  1.00 77.82           C  
ATOM    607  HA  LYS A  38     -17.797  10.433   8.133  1.00 77.82           H  
ATOM    608  C   LYS A  38     -18.832  12.021   9.114  1.00 77.82           C  
ATOM    609  CB  LYS A  38     -19.725  10.641   7.184  1.00 77.82           C  
ATOM    610  HB2 LYS A  38     -19.422  11.454   6.523  1.00 77.82           H  
ATOM    611  HB3 LYS A  38     -20.761  10.803   7.480  1.00 77.82           H  
ATOM    612  O   LYS A  38     -19.896  12.545   9.441  1.00 77.82           O  
ATOM    613  CG  LYS A  38     -19.612   9.314   6.421  1.00 77.82           C  
ATOM    614  HG2 LYS A  38     -19.909   8.497   7.078  1.00 77.82           H  
ATOM    615  HG3 LYS A  38     -18.570   9.165   6.137  1.00 77.82           H  
ATOM    616  CD  LYS A  38     -20.477   9.259   5.153  1.00 77.82           C  
ATOM    617  HD2 LYS A  38     -21.522   9.433   5.412  1.00 77.82           H  
ATOM    618  HD3 LYS A  38     -20.137  10.014   4.444  1.00 77.82           H  
ATOM    619  CE  LYS A  38     -20.308   7.853   4.558  1.00 77.82           C  
ATOM    620  HE2 LYS A  38     -19.247   7.678   4.382  1.00 77.82           H  
ATOM    621  HE3 LYS A  38     -20.623   7.120   5.300  1.00 77.82           H  
ATOM    622  NZ  LYS A  38     -21.051   7.632   3.295  1.00 77.82           N  
ATOM    623  HZ1 LYS A  38     -20.845   6.695   2.979  1.00 77.82           H  
ATOM    624  HZ2 LYS A  38     -22.048   7.704   3.438  1.00 77.82           H  
ATOM    625  HZ3 LYS A  38     -20.746   8.274   2.578  1.00 77.82           H  
ATOM    626  N   THR A  39     -17.660  12.607   9.328  1.00 72.91           N  
ATOM    627  H   THR A  39     -16.810  12.125   9.074  1.00 72.91           H  
ATOM    628  CA  THR A  39     -17.554  13.984   9.813  1.00 72.91           C  
ATOM    629  HA  THR A  39     -18.437  14.215  10.409  1.00 72.91           H  
ATOM    630  C   THR A  39     -17.541  14.935   8.616  1.00 72.91           C  
ATOM    631  CB  THR A  39     -16.347  14.185  10.740  1.00 72.91           C  
ATOM    632  HB  THR A  39     -16.354  15.214  11.099  1.00 72.91           H  
ATOM    633  O   THR A  39     -17.038  14.609   7.538  1.00 72.91           O  
ATOM    634  CG2 THR A  39     -16.363  13.251  11.949  1.00 72.91           C  
ATOM    635 HG21 THR A  39     -15.542  13.507  12.620  1.00 72.91           H  
ATOM    636 HG22 THR A  39     -17.302  13.363  12.491  1.00 72.91           H  
ATOM    637 HG23 THR A  39     -16.254  12.213  11.637  1.00 72.91           H  
ATOM    638  OG1 THR A  39     -15.159  13.970  10.033  1.00 72.91           O  
ATOM    639  HG1 THR A  39     -14.640  13.325  10.518  1.00 72.91           H  
ATOM    640  N   LYS A  40     -18.126  16.131   8.764  1.00 73.33           N  
ATOM    641  H   LYS A  40     -18.565  16.353   9.647  1.00 73.33           H  
ATOM    642  CA  LYS A  40     -18.162  17.116   7.666  1.00 73.33           C  
ATOM    643  HA  LYS A  40     -18.570  16.634   6.778  1.00 73.33           H  
ATOM    644  C   LYS A  40     -16.752  17.577   7.257  1.00 73.33           C  
ATOM    645  CB  LYS A  40     -19.067  18.311   8.028  1.00 73.33           C  
ATOM    646  HB2 LYS A  40     -18.891  19.102   7.300  1.00 73.33           H  
ATOM    647  HB3 LYS A  40     -18.795  18.694   9.012  1.00 73.33           H  
ATOM    648  O   LYS A  40     -16.539  17.872   6.084  1.00 73.33           O  
ATOM    649  CG  LYS A  40     -20.568  17.960   7.998  1.00 73.33           C  
ATOM    650  HG2 LYS A  40     -20.816  17.543   7.022  1.00 73.33           H  
ATOM    651  HG3 LYS A  40     -20.783  17.214   8.763  1.00 73.33           H  
ATOM    652  CD  LYS A  40     -21.436  19.207   8.243  1.00 73.33           C  
ATOM    653  HD2 LYS A  40     -21.185  19.964   7.500  1.00 73.33           H  
ATOM    654  HD3 LYS A  40     -21.214  19.603   9.234  1.00 73.33           H  
ATOM    655  CE  LYS A  40     -22.934  18.877   8.143  1.00 73.33           C  
ATOM    656  HE2 LYS A  40     -23.172  18.110   8.880  1.00 73.33           H  
ATOM    657  HE3 LYS A  40     -23.132  18.462   7.154  1.00 73.33           H  
ATOM    658  NZ  LYS A  40     -23.784  20.077   8.368  1.00 73.33           N  
ATOM    659  HZ1 LYS A  40     -24.764  19.843   8.297  1.00 73.33           H  
ATOM    660  HZ2 LYS A  40     -23.585  20.794   7.685  1.00 73.33           H  
ATOM    661  HZ3 LYS A  40     -23.623  20.465   9.287  1.00 73.33           H  
ATOM    662  N   GLY A  41     -15.806  17.601   8.201  1.00 75.05           N  
ATOM    663  H   GLY A  41     -16.061  17.292   9.129  1.00 75.05           H  
ATOM    664  CA  GLY A  41     -14.487  18.218   8.032  1.00 75.05           C  
ATOM    665  HA2 GLY A  41     -14.560  19.045   7.326  1.00 75.05           H  
ATOM    666  HA3 GLY A  41     -14.178  18.636   8.990  1.00 75.05           H  
ATOM    667  C   GLY A  41     -13.357  17.300   7.560  1.00 75.05           C  
ATOM    668  O   GLY A  41     -12.457  17.789   6.889  1.00 75.05           O  
ATOM    669  N   THR A  42     -13.385  15.992   7.842  1.00 84.32           N  
ATOM    670  H   THR A  42     -14.149  15.595   8.370  1.00 84.32           H  
ATOM    671  CA  THR A  42     -12.300  15.088   7.421  1.00 84.32           C  
ATOM    672  HA  THR A  42     -11.685  15.610   6.688  1.00 84.32           H  
ATOM    673  C   THR A  42     -12.825  13.846   6.715  1.00 84.32           C  
ATOM    674  CB  THR A  42     -11.321  14.749   8.558  1.00 84.32           C  
ATOM    675  HB  THR A  42     -10.853  15.673   8.900  1.00 84.32           H  
ATOM    676  O   THR A  42     -13.718  13.151   7.191  1.00 84.32           O  
ATOM    677  CG2 THR A  42     -11.941  14.046   9.763  1.00 84.32           C  
ATOM    678 HG21 THR A  42     -12.645  14.719  10.253  1.00 84.32           H  
ATOM    679 HG22 THR A  42     -11.156  13.798  10.477  1.00 84.32           H  
ATOM    680 HG23 THR A  42     -12.446  13.130   9.456  1.00 84.32           H  
ATOM    681  OG1 THR A  42     -10.323  13.912   8.022  1.00 84.32           O  
ATOM    682  HG1 THR A  42      -9.608  13.847   8.660  1.00 84.32           H  
ATOM    683  N   SER A  43     -12.256  13.562   5.542  1.00 90.93           N  
ATOM    684  H   SER A  43     -11.491  14.153   5.249  1.00 90.93           H  
ATOM    685  CA  SER A  43     -12.480  12.284   4.854  1.00 90.93           C  
ATOM    686  HA  SER A  43     -13.532  12.015   4.947  1.00 90.93           H  
ATOM    687  C   SER A  43     -11.681  11.145   5.485  1.00 90.93           C  
ATOM    688  CB  SER A  43     -12.159  12.402   3.362  1.00 90.93           C  
ATOM    689  HB2 SER A  43     -12.792  13.178   2.929  1.00 90.93           H  
ATOM    690  HB3 SER A  43     -12.387  11.453   2.876  1.00 90.93           H  
ATOM    691  O   SER A  43     -12.078   9.986   5.343  1.00 90.93           O  
ATOM    692  OG  SER A  43     -10.805  12.733   3.105  1.00 90.93           O  
ATOM    693  HG  SER A  43     -10.618  13.621   3.418  1.00 90.93           H  
ATOM    694  N   ARG A  44     -10.599  11.492   6.199  1.00 94.28           N  
ATOM    695  H   ARG A  44     -10.440  12.472   6.389  1.00 94.28           H  
ATOM    696  CA  ARG A  44      -9.636  10.565   6.779  1.00 94.28           C  
ATOM    697  HA  ARG A  44     -10.088   9.573   6.746  1.00 94.28           H  
ATOM    698  C   ARG A  44      -9.366  10.836   8.260  1.00 94.28           C  
ATOM    699  CB  ARG A  44      -8.337  10.533   5.958  1.00 94.28           C  
ATOM    700  HB2 ARG A  44      -7.617   9.906   6.483  1.00 94.28           H  
ATOM    701  HB3 ARG A  44      -7.925  11.539   5.885  1.00 94.28           H  
ATOM    702  O   ARG A  44      -8.313  11.372   8.591  1.00 94.28           O  
ATOM    703  CG  ARG A  44      -8.538   9.952   4.557  1.00 94.28           C  
ATOM    704  HG2 ARG A  44      -9.206  10.590   3.979  1.00 94.28           H  
ATOM    705  HG3 ARG A  44      -8.975   8.957   4.637  1.00 94.28           H  
ATOM    706  CD  ARG A  44      -7.185   9.850   3.856  1.00 94.28           C  
ATOM    707  HD2 ARG A  44      -6.526   9.230   4.464  1.00 94.28           H  
ATOM    708  HD3 ARG A  44      -6.730  10.837   3.772  1.00 94.28           H  
ATOM    709  NE  ARG A  44      -7.313   9.218   2.537  1.00 94.28           N  
ATOM    710  HE  ARG A  44      -6.959   8.275   2.460  1.00 94.28           H  
ATOM    711  NH1 ARG A  44      -8.002  11.038   1.327  1.00 94.28           N  
ATOM    712 HH11 ARG A  44      -8.336  11.428   0.457  1.00 94.28           H  
ATOM    713 HH12 ARG A  44      -8.112  11.532   2.201  1.00 94.28           H  
ATOM    714  NH2 ARG A  44      -7.618   9.057   0.321  1.00 94.28           N  
ATOM    715 HH21 ARG A  44      -7.382   8.082   0.440  1.00 94.28           H  
ATOM    716 HH22 ARG A  44      -8.018   9.363  -0.555  1.00 94.28           H  
ATOM    717  CZ  ARG A  44      -7.661   9.778   1.403  1.00 94.28           C  
ATOM    718  N   PRO A  45     -10.326  10.559   9.158  1.00 94.68           N  
ATOM    719  CA  PRO A  45     -10.068  10.642  10.588  1.00 94.68           C  
ATOM    720  HA  PRO A  45      -9.628  11.606  10.842  1.00 94.68           H  
ATOM    721  C   PRO A  45      -9.113   9.524  11.027  1.00 94.68           C  
ATOM    722  CB  PRO A  45     -11.441  10.518  11.251  1.00 94.68           C  
ATOM    723  HB2 PRO A  45     -11.382  10.062  12.239  1.00 94.68           H  
ATOM    724  HB3 PRO A  45     -11.905  11.502  11.319  1.00 94.68           H  
ATOM    725  O   PRO A  45      -9.235   8.387  10.567  1.00 94.68           O  
ATOM    726  CG  PRO A  45     -12.226   9.649  10.268  1.00 94.68           C  
ATOM    727  HG2 PRO A  45     -12.008   8.599  10.464  1.00 94.68           H  
ATOM    728  HG3 PRO A  45     -13.298   9.834  10.331  1.00 94.68           H  
ATOM    729  CD  PRO A  45     -11.663  10.041   8.901  1.00 94.68           C  
ATOM    730  HD2 PRO A  45     -12.279  10.825   8.460  1.00 94.68           H  
ATOM    731  HD3 PRO A  45     -11.631   9.168   8.249  1.00 94.68           H  
ATOM    732  N   VAL A  46      -8.209   9.858  11.945  1.00 95.28           N  
ATOM    733  H   VAL A  46      -8.159  10.815  12.261  1.00 95.28           H  
ATOM    734  CA  VAL A  46      -7.445   8.886  12.733  1.00 95.28           C  
ATOM    735  HA  VAL A  46      -7.315   7.972  12.154  1.00 95.28           H  
ATOM    736  C   VAL A  46      -8.254   8.571  13.986  1.00 95.28           C  
ATOM    737  CB  VAL A  46      -6.047   9.416  13.088  1.00 95.28           C  
ATOM    738  HB  VAL A  46      -6.149  10.321  13.686  1.00 95.28           H  
ATOM    739  O   VAL A  46      -8.746   9.487  14.649  1.00 95.28           O  
ATOM    740  CG1 VAL A  46      -5.245   8.383  13.882  1.00 95.28           C  
ATOM    741 HG11 VAL A  46      -5.729   8.169  14.835  1.00 95.28           H  
ATOM    742 HG12 VAL A  46      -4.256   8.781  14.109  1.00 95.28           H  
ATOM    743 HG13 VAL A  46      -5.136   7.459  13.314  1.00 95.28           H  
ATOM    744  CG2 VAL A  46      -5.260   9.758  11.819  1.00 95.28           C  
ATOM    745 HG21 VAL A  46      -5.080   8.857  11.232  1.00 95.28           H  
ATOM    746 HG22 VAL A  46      -4.308  10.195  12.118  1.00 95.28           H  
ATOM    747 HG23 VAL A  46      -5.786  10.496  11.214  1.00 95.28           H  
ATOM    748  N   VAL A  47      -8.464   7.290  14.273  1.00 95.08           N  
ATOM    749  H   VAL A  47      -8.009   6.589  13.705  1.00 95.08           H  
ATOM    750  CA  VAL A  47      -9.269   6.827  15.410  1.00 95.08           C  
ATOM    751  HA  VAL A  47      -9.328   7.627  16.148  1.00 95.08           H  
ATOM    752  C   VAL A  47      -8.603   5.640  16.088  1.00 95.08           C  
ATOM    753  CB  VAL A  47     -10.709   6.445  15.000  1.00 95.08           C  
ATOM    754  HB  VAL A  47     -11.258   6.194  15.908  1.00 95.08           H  
ATOM    755  O   VAL A  47      -7.892   4.875  15.444  1.00 95.08           O  
ATOM    756  CG1 VAL A  47     -11.454   7.607  14.327  1.00 95.08           C  
ATOM    757 HG11 VAL A  47     -12.501   7.339  14.187  1.00 95.08           H  
ATOM    758 HG12 VAL A  47     -11.390   8.493  14.959  1.00 95.08           H  
ATOM    759 HG13 VAL A  47     -11.005   7.824  13.358  1.00 95.08           H  
ATOM    760  CG2 VAL A  47     -10.772   5.229  14.068  1.00 95.08           C  
ATOM    761 HG21 VAL A  47     -11.811   4.986  13.844  1.00 95.08           H  
ATOM    762 HG22 VAL A  47     -10.329   4.357  14.549  1.00 95.08           H  
ATOM    763 HG23 VAL A  47     -10.227   5.434  13.147  1.00 95.08           H  
ATOM    764  N   VAL A  48      -8.914   5.441  17.365  1.00 95.92           N  
ATOM    765  H   VAL A  48      -9.500   6.116  17.835  1.00 95.92           H  
ATOM    766  CA  VAL A  48      -8.619   4.194  18.074  1.00 95.92           C  
ATOM    767  HA  VAL A  48      -7.756   3.715  17.612  1.00 95.92           H  
ATOM    768  C   VAL A  48      -9.819   3.256  17.928  1.00 95.92           C  
ATOM    769  CB  VAL A  48      -8.247   4.472  19.541  1.00 95.92           C  
ATOM    770  HB  VAL A  48      -9.087   4.956  20.039  1.00 95.92           H  
ATOM    771  O   VAL A  48     -10.960   3.668  18.142  1.00 95.92           O  
ATOM    772  CG1 VAL A  48      -7.904   3.184  20.294  1.00 95.92           C  
ATOM    773 HG11 VAL A  48      -7.108   2.650  19.775  1.00 95.92           H  
ATOM    774 HG12 VAL A  48      -7.574   3.421  21.306  1.00 95.92           H  
ATOM    775 HG13 VAL A  48      -8.786   2.548  20.366  1.00 95.92           H  
ATOM    776  CG2 VAL A  48      -7.029   5.403  19.628  1.00 95.92           C  
ATOM    777 HG21 VAL A  48      -7.245   6.372  19.180  1.00 95.92           H  
ATOM    778 HG22 VAL A  48      -6.180   4.960  19.108  1.00 95.92           H  
ATOM    779 HG23 VAL A  48      -6.755   5.565  20.671  1.00 95.92           H  
ATOM    780  N   LEU A  49      -9.578   2.011  17.528  1.00 94.10           N  
ATOM    781  H   LEU A  49      -8.623   1.759  17.313  1.00 94.10           H  
ATOM    782  CA  LEU A  49     -10.596   0.965  17.438  1.00 94.10           C  
ATOM    783  HA  LEU A  49     -11.546   1.422  17.162  1.00 94.10           H  
ATOM    784  C   LEU A  49     -10.815   0.275  18.794  1.00 94.10           C  
ATOM    785  CB  LEU A  49     -10.206  -0.046  16.344  1.00 94.10           C  
ATOM    786  HB2 LEU A  49     -10.936  -0.856  16.339  1.00 94.10           H  
ATOM    787  HB3 LEU A  49      -9.237  -0.469  16.612  1.00 94.10           H  
ATOM    788  O   LEU A  49     -10.015   0.400  19.721  1.00 94.10           O  
ATOM    789  CG  LEU A  49     -10.084   0.506  14.914  1.00 94.10           C  
ATOM    790  HG  LEU A  49      -9.248   1.204  14.870  1.00 94.10           H  
ATOM    791  CD1 LEU A  49      -9.804  -0.650  13.952  1.00 94.10           C  
ATOM    792 HD11 LEU A  49     -10.624  -1.367  13.980  1.00 94.10           H  
ATOM    793 HD12 LEU A  49      -9.666  -0.277  12.937  1.00 94.10           H  
ATOM    794 HD13 LEU A  49      -8.892  -1.158  14.266  1.00 94.10           H  
ATOM    795  CD2 LEU A  49     -11.348   1.226  14.433  1.00 94.10           C  
ATOM    796 HD21 LEU A  49     -12.216   0.581  14.573  1.00 94.10           H  
ATOM    797 HD22 LEU A  49     -11.474   2.140  15.012  1.00 94.10           H  
ATOM    798 HD23 LEU A  49     -11.243   1.500  13.383  1.00 94.10           H  
ATOM    799  N   ALA A  50     -11.901  -0.489  18.912  1.00 92.30           N  
ATOM    800  H   ALA A  50     -12.549  -0.491  18.138  1.00 92.30           H  
ATOM    801  CA  ALA A  50     -12.271  -1.214  20.130  1.00 92.30           C  
ATOM    802  HA  ALA A  50     -12.425  -0.496  20.936  1.00 92.30           H  
ATOM    803  C   ALA A  50     -11.199  -2.199  20.632  1.00 92.30           C  
ATOM    804  CB  ALA A  50     -13.596  -1.937  19.863  1.00 92.30           C  
ATOM    805  HB1 ALA A  50     -14.356  -1.214  19.566  1.00 92.30           H  
ATOM    806  HB2 ALA A  50     -13.465  -2.674  19.071  1.00 92.30           H  
ATOM    807  HB3 ALA A  50     -13.927  -2.437  20.772  1.00 92.30           H  
ATOM    808  O   ALA A  50     -11.167  -2.515  21.819  1.00 92.30           O  
ATOM    809  N   ASP A  51     -10.322  -2.680  19.754  1.00 89.26           N  
ATOM    810  H   ASP A  51     -10.346  -2.325  18.809  1.00 89.26           H  
ATOM    811  CA  ASP A  51      -9.189  -3.561  20.065  1.00 89.26           C  
ATOM    812  HA  ASP A  51      -9.433  -4.144  20.953  1.00 89.26           H  
ATOM    813  C   ASP A  51      -7.879  -2.809  20.386  1.00 89.26           C  
ATOM    814  CB  ASP A  51      -9.008  -4.541  18.899  1.00 89.26           C  
ATOM    815  HB2 ASP A  51      -8.168  -5.202  19.110  1.00 89.26           H  
ATOM    816  HB3 ASP A  51      -9.903  -5.158  18.825  1.00 89.26           H  
ATOM    817  O   ASP A  51      -6.845  -3.440  20.648  1.00 89.26           O  
ATOM    818  CG  ASP A  51      -8.778  -3.848  17.554  1.00 89.26           C  
ATOM    819  OD1 ASP A  51      -8.523  -2.620  17.546  1.00 89.26           O  
ATOM    820  OD2 ASP A  51      -8.885  -4.566  16.538  1.00 89.26           O  
ATOM    821  N   GLY A  52      -7.933  -1.473  20.396  1.00 90.47           N  
ATOM    822  H   GLY A  52      -8.804  -1.042  20.123  1.00 90.47           H  
ATOM    823  CA  GLY A  52      -6.839  -0.570  20.732  1.00 90.47           C  
ATOM    824  HA2 GLY A  52      -6.200  -1.037  21.482  1.00 90.47           H  
ATOM    825  HA3 GLY A  52      -7.264   0.337  21.163  1.00 90.47           H  
ATOM    826  C   GLY A  52      -5.957  -0.149  19.557  1.00 90.47           C  
ATOM    827  O   GLY A  52      -5.003   0.590  19.789  1.00 90.47           O  
ATOM    828  N   PHE A  53      -6.225  -0.586  18.320  1.00 91.19           N  
ATOM    829  H   PHE A  53      -7.013  -1.196  18.154  1.00 91.19           H  
ATOM    830  CA  PHE A  53      -5.436  -0.125  17.173  1.00 91.19           C  
ATOM    831  HA  PHE A  53      -4.382  -0.142  17.452  1.00 91.19           H  
ATOM    832  C   PHE A  53      -5.782   1.313  16.799  1.00 91.19           C  
ATOM    833  CB  PHE A  53      -5.608  -1.042  15.957  1.00 91.19           C  
ATOM    834  HB2 PHE A  53      -6.667  -1.096  15.703  1.00 91.19           H  
ATOM    835  HB3 PHE A  53      -5.088  -0.597  15.108  1.00 91.19           H  
ATOM    836  O   PHE A  53      -6.947   1.637  16.568  1.00 91.19           O  
ATOM    837  CG  PHE A  53      -5.054  -2.435  16.158  1.00 91.19           C  
ATOM    838  CD1 PHE A  53      -3.685  -2.635  16.417  1.00 91.19           C  
ATOM    839  HD1 PHE A  53      -3.007  -1.795  16.433  1.00 91.19           H  
ATOM    840  CD2 PHE A  53      -5.908  -3.541  16.067  1.00 91.19           C  
ATOM    841  HD2 PHE A  53      -6.938  -3.388  15.779  1.00 91.19           H  
ATOM    842  CE1 PHE A  53      -3.195  -3.936  16.630  1.00 91.19           C  
ATOM    843  HE1 PHE A  53      -2.138  -4.091  16.792  1.00 91.19           H  
ATOM    844  CE2 PHE A  53      -5.433  -4.837  16.314  1.00 91.19           C  
ATOM    845  HE2 PHE A  53      -6.115  -5.672  16.246  1.00 91.19           H  
ATOM    846  CZ  PHE A  53      -4.073  -5.033  16.597  1.00 91.19           C  
ATOM    847  HZ  PHE A  53      -3.697  -6.034  16.749  1.00 91.19           H  
ATOM    848  N   GLU A  54      -4.764   2.160  16.681  1.00 95.12           N  
ATOM    849  H   GLU A  54      -3.826   1.846  16.887  1.00 95.12           H  
ATOM    850  CA  GLU A  54      -4.904   3.462  16.041  1.00 95.12           C  
ATOM    851  HA  GLU A  54      -5.886   3.865  16.289  1.00 95.12           H  
ATOM    852  C   GLU A  54      -4.813   3.296  14.520  1.00 95.12           C  
ATOM    853  CB  GLU A  54      -3.865   4.444  16.586  1.00 95.12           C  
ATOM    854  HB2 GLU A  54      -2.873   4.173  16.223  1.00 95.12           H  
ATOM    855  HB3 GLU A  54      -3.867   4.398  17.675  1.00 95.12           H  
ATOM    856  O   GLU A  54      -3.865   2.706  14.000  1.00 95.12           O  
ATOM    857  CG  GLU A  54      -4.219   5.869  16.155  1.00 95.12           C  
ATOM    858  HG2 GLU A  54      -5.217   6.111  16.519  1.00 95.12           H  
ATOM    859  HG3 GLU A  54      -4.244   5.930  15.067  1.00 95.12           H  
ATOM    860  CD  GLU A  54      -3.204   6.867  16.711  1.00 95.12           C  
ATOM    861  OE1 GLU A  54      -2.098   6.937  16.134  1.00 95.12           O  
ATOM    862  OE2 GLU A  54      -3.560   7.534  17.708  1.00 95.12           O  
ATOM    863  N   VAL A  55      -5.825   3.778  13.801  1.00 96.57           N  
ATOM    864  H   VAL A  55      -6.578   4.242  14.290  1.00 96.57           H  
ATOM    865  CA  VAL A  55      -5.929   3.623  12.350  1.00 96.57           C  
ATOM    866  HA  VAL A  55      -4.934   3.421  11.955  1.00 96.57           H  
ATOM    867  C   VAL A  55      -6.424   4.894  11.681  1.00 96.57           C  
ATOM    868  CB  VAL A  55      -6.832   2.440  11.951  1.00 96.57           C  
ATOM    869  HB  VAL A  55      -6.798   2.382  10.863  1.00 96.57           H  
ATOM    870  O   VAL A  55      -7.289   5.602  12.198  1.00 96.57           O  
ATOM    871  CG1 VAL A  55      -6.328   1.097  12.496  1.00 96.57           C  
ATOM    872 HG11 VAL A  55      -5.277   0.967  12.236  1.00 96.57           H  
ATOM    873 HG12 VAL A  55      -6.905   0.276  12.071  1.00 96.57           H  
ATOM    874 HG13 VAL A  55      -6.427   1.074  13.581  1.00 96.57           H  
ATOM    875  CG2 VAL A  55      -8.301   2.613  12.361  1.00 96.57           C  
ATOM    876 HG21 VAL A  55      -8.872   1.728  12.079  1.00 96.57           H  
ATOM    877 HG22 VAL A  55      -8.366   2.761  13.439  1.00 96.57           H  
ATOM    878 HG23 VAL A  55      -8.736   3.478  11.861  1.00 96.57           H  
ATOM    879  N   MET A  56      -5.952   5.130  10.460  1.00 97.23           N  
ATOM    880  H   MET A  56      -5.203   4.547  10.114  1.00 97.23           H  
ATOM    881  CA  MET A  56      -6.563   6.089   9.548  1.00 97.23           C  
ATOM    882  HA  MET A  56      -6.954   6.928  10.124  1.00 97.23           H  
ATOM    883  C   MET A  56      -7.724   5.426   8.802  1.00 97.23           C  
ATOM    884  CB  MET A  56      -5.492   6.640   8.601  1.00 97.23           C  
ATOM    885  HB2 MET A  56      -5.045   5.822   8.037  1.00 97.23           H  
ATOM    886  HB3 MET A  56      -4.715   7.111   9.202  1.00 97.23           H  
ATOM    887  O   MET A  56      -7.541   4.433   8.093  1.00 97.23           O  
ATOM    888  CG  MET A  56      -6.065   7.675   7.627  1.00 97.23           C  
ATOM    889  HG2 MET A  56      -6.844   7.201   7.030  1.00 97.23           H  
ATOM    890  HG3 MET A  56      -6.521   8.482   8.201  1.00 97.23           H  
ATOM    891  SD  MET A  56      -4.853   8.389   6.480  1.00 97.23           S  
ATOM    892  CE  MET A  56      -3.857   9.380   7.635  1.00 97.23           C  
ATOM    893  HE1 MET A  56      -4.492  10.089   8.167  1.00 97.23           H  
ATOM    894  HE2 MET A  56      -3.091   9.931   7.090  1.00 97.23           H  
ATOM    895  HE3 MET A  56      -3.366   8.730   8.359  1.00 97.23           H  
ATOM    896  N   CYS A  57      -8.921   5.994   8.916  1.00 96.84           N  
ATOM    897  H   CYS A  57      -9.021   6.788   9.533  1.00 96.84           H  
ATOM    898  CA  CYS A  57     -10.077   5.544   8.149  1.00 96.84           C  
ATOM    899  HA  CYS A  57      -9.941   4.489   7.914  1.00 96.84           H  
ATOM    900  C   CYS A  57     -10.208   6.306   6.825  1.00 96.84           C  
ATOM    901  CB  CYS A  57     -11.341   5.670   9.002  1.00 96.84           C  
ATOM    902  HB2 CYS A  57     -12.200   5.383   8.395  1.00 96.84           H  
ATOM    903  HB3 CYS A  57     -11.458   6.713   9.297  1.00 96.84           H  
ATOM    904  O   CYS A  57      -9.795   7.450   6.732  1.00 96.84           O  
ATOM    905  SG  CYS A  57     -11.345   4.648  10.496  1.00 96.84           S  
ATOM    906  N   ASP A  58     -10.858   5.730   5.815  1.00 96.91           N  
ATOM    907  H   ASP A  58     -11.104   4.756   5.924  1.00 96.91           H  
ATOM    908  CA  ASP A  58     -11.449   6.473   4.698  1.00 96.91           C  
ATOM    909  HA  ASP A  58     -11.245   7.535   4.836  1.00 96.91           H  
ATOM    910  C   ASP A  58     -12.973   6.310   4.744  1.00 96.91           C  
ATOM    911  CB  ASP A  58     -10.794   6.111   3.357  1.00 96.91           C  
ATOM    912  HB2 ASP A  58     -10.747   5.029   3.235  1.00 96.91           H  
ATOM    913  HB3 ASP A  58      -9.764   6.466   3.382  1.00 96.91           H  
ATOM    914  O   ASP A  58     -13.540   5.227   4.562  1.00 96.91           O  
ATOM    915  CG  ASP A  58     -11.475   6.706   2.117  1.00 96.91           C  
ATOM    916  OD1 ASP A  58     -12.528   7.385   2.196  1.00 96.91           O  
ATOM    917  OD2 ASP A  58     -10.940   6.476   1.012  1.00 96.91           O  
ATOM    918  N   THR A  59     -13.637   7.429   5.027  1.00 95.99           N  
ATOM    919  H   THR A  59     -13.085   8.269   5.124  1.00 95.99           H  
ATOM    920  CA  THR A  59     -15.084   7.514   5.264  1.00 95.99           C  
ATOM    921  HA  THR A  59     -15.444   6.535   5.580  1.00 95.99           H  
ATOM    922  C   THR A  59     -15.883   7.891   4.012  1.00 95.99           C  
ATOM    923  CB  THR A  59     -15.392   8.500   6.401  1.00 95.99           C  
ATOM    924  HB  THR A  59     -16.471   8.547   6.546  1.00 95.99           H  
ATOM    925  O   THR A  59     -17.107   8.027   4.087  1.00 95.99           O  
ATOM    926  CG2 THR A  59     -14.760   8.092   7.732  1.00 95.99           C  
ATOM    927 HG21 THR A  59     -15.021   8.822   8.498  1.00 95.99           H  
ATOM    928 HG22 THR A  59     -15.146   7.119   8.037  1.00 95.99           H  
ATOM    929 HG23 THR A  59     -13.675   8.032   7.647  1.00 95.99           H  
ATOM    930  OG1 THR A  59     -14.924   9.790   6.068  1.00 95.99           O  
ATOM    931  HG1 THR A  59     -13.971   9.783   6.180  1.00 95.99           H  
ATOM    932  N   ARG A  60     -15.229   8.081   2.857  1.00 94.57           N  
ATOM    933  H   ARG A  60     -14.240   7.879   2.833  1.00 94.57           H  
ATOM    934  CA  ARG A  60     -15.870   8.603   1.637  1.00 94.57           C  
ATOM    935  HA  ARG A  60     -16.938   8.732   1.812  1.00 94.57           H  
ATOM    936  C   ARG A  60     -15.789   7.661   0.445  1.00 94.57           C  
ATOM    937  CB  ARG A  60     -15.280   9.973   1.270  1.00 94.57           C  
ATOM    938  HB2 ARG A  60     -14.198   9.891   1.162  1.00 94.57           H  
ATOM    939  HB3 ARG A  60     -15.698  10.271   0.308  1.00 94.57           H  
ATOM    940  O   ARG A  60     -16.798   7.502  -0.241  1.00 94.57           O  
ATOM    941  CG  ARG A  60     -15.614  11.056   2.305  1.00 94.57           C  
ATOM    942  HG2 ARG A  60     -15.027  10.892   3.209  1.00 94.57           H  
ATOM    943  HG3 ARG A  60     -16.673  11.003   2.556  1.00 94.57           H  
ATOM    944  CD  ARG A  60     -15.311  12.445   1.729  1.00 94.57           C  
ATOM    945  HD2 ARG A  60     -15.910  12.583   0.829  1.00 94.57           H  
ATOM    946  HD3 ARG A  60     -14.258  12.490   1.450  1.00 94.57           H  
ATOM    947  NE  ARG A  60     -15.633  13.517   2.692  1.00 94.57           N  
ATOM    948  HE  ARG A  60     -15.980  13.229   3.596  1.00 94.57           H  
ATOM    949  NH1 ARG A  60     -15.026  15.308   1.385  1.00 94.57           N  
ATOM    950 HH11 ARG A  60     -14.753  14.675   0.646  1.00 94.57           H  
ATOM    951 HH12 ARG A  60     -14.947  16.307   1.261  1.00 94.57           H  
ATOM    952  NH2 ARG A  60     -15.880  15.663   3.419  1.00 94.57           N  
ATOM    953 HH21 ARG A  60     -15.751  16.659   3.304  1.00 94.57           H  
ATOM    954 HH22 ARG A  60     -16.212  15.337   4.315  1.00 94.57           H  
ATOM    955  CZ  ARG A  60     -15.515  14.820   2.493  1.00 94.57           C  
ATOM    956  N   THR A  61     -14.625   7.077   0.173  1.00 95.65           N  
ATOM    957  H   THR A  61     -13.843   7.220   0.796  1.00 95.65           H  
ATOM    958  CA  THR A  61     -14.417   6.293  -1.053  1.00 95.65           C  
ATOM    959  HA  THR A  61     -14.673   6.916  -1.910  1.00 95.65           H  
ATOM    960  C   THR A  61     -15.312   5.062  -1.061  1.00 95.65           C  
ATOM    961  CB  THR A  61     -12.956   5.866  -1.207  1.00 95.65           C  
ATOM    962  HB  THR A  61     -12.674   5.216  -0.379  1.00 95.65           H  
ATOM    963  O   THR A  61     -15.316   4.304  -0.096  1.00 95.65           O  
ATOM    964  CG2 THR A  61     -12.684   5.135  -2.521  1.00 95.65           C  
ATOM    965 HG21 THR A  61     -13.171   4.160  -2.515  1.00 95.65           H  
ATOM    966 HG22 THR A  61     -11.611   4.986  -2.634  1.00 95.65           H  
ATOM    967 HG23 THR A  61     -13.049   5.725  -3.362  1.00 95.65           H  
ATOM    968  OG1 THR A  61     -12.140   7.012  -1.204  1.00 95.65           O  
ATOM    969  HG1 THR A  61     -11.697   6.989  -0.352  1.00 95.65           H  
ATOM    970  N   ASP A  62     -16.061   4.856  -2.148  1.00 94.79           N  
ATOM    971  H   ASP A  62     -16.009   5.516  -2.910  1.00 94.79           H  
ATOM    972  CA  ASP A  62     -16.906   3.667  -2.337  1.00 94.79           C  
ATOM    973  HA  ASP A  62     -17.566   3.864  -3.182  1.00 94.79           H  
ATOM    974  C   ASP A  62     -17.834   3.383  -1.136  1.00 94.79           C  
ATOM    975  CB  ASP A  62     -16.011   2.483  -2.740  1.00 94.79           C  
ATOM    976  HB2 ASP A  62     -15.393   2.772  -3.589  1.00 94.79           H  
ATOM    977  HB3 ASP A  62     -15.351   2.224  -1.912  1.00 94.79           H  
ATOM    978  O   ASP A  62     -17.885   2.284  -0.598  1.00 94.79           O  
ATOM    979  CG  ASP A  62     -16.846   1.270  -3.137  1.00 94.79           C  
ATOM    980  OD1 ASP A  62     -17.774   1.482  -3.946  1.00 94.79           O  
ATOM    981  OD2 ASP A  62     -16.533   0.171  -2.624  1.00 94.79           O  
ATOM    982  N   GLY A  63     -18.500   4.418  -0.614  1.00 93.47           N  
ATOM    983  H   GLY A  63     -18.361   5.325  -1.035  1.00 93.47           H  
ATOM    984  CA  GLY A  63     -19.370   4.307   0.565  1.00 93.47           C  
ATOM    985  HA2 GLY A  63     -19.854   3.330   0.558  1.00 93.47           H  
ATOM    986  HA3 GLY A  63     -20.150   5.066   0.498  1.00 93.47           H  
ATOM    987  C   GLY A  63     -18.659   4.462   1.916  1.00 93.47           C  
ATOM    988  O   GLY A  63     -19.329   4.764   2.907  1.00 93.47           O  
ATOM    989  N   GLY A  64     -17.325   4.388   1.945  1.00 95.12           N  
ATOM    990  H   GLY A  64     -16.854   4.126   1.091  1.00 95.12           H  
ATOM    991  CA  GLY A  64     -16.493   4.515   3.140  1.00 95.12           C  
ATOM    992  HA2 GLY A  64     -16.944   5.238   3.819  1.00 95.12           H  
ATOM    993  HA3 GLY A  64     -15.509   4.885   2.852  1.00 95.12           H  
ATOM    994  C   GLY A  64     -16.310   3.195   3.892  1.00 95.12           C  
ATOM    995  O   GLY A  64     -16.554   2.109   3.361  1.00 95.12           O  
ATOM    996  N   GLY A  65     -15.879   3.299   5.150  1.00 96.09           N  
ATOM    997  H   GLY A  65     -15.620   4.210   5.501  1.00 96.09           H  
ATOM    998  CA  GLY A  65     -15.677   2.147   6.028  1.00 96.09           C  
ATOM    999  HA2 GLY A  65     -16.462   1.413   5.844  1.00 96.09           H  
ATOM   1000  HA3 GLY A  65     -15.756   2.492   7.059  1.00 96.09           H  
ATOM   1001  C   GLY A  65     -14.327   1.454   5.866  1.00 96.09           C  
ATOM   1002  O   GLY A  65     -14.155   0.333   6.338  1.00 96.09           O  
ATOM   1003  N   TRP A  66     -13.388   2.103   5.183  1.00 97.74           N  
ATOM   1004  H   TRP A  66     -13.582   3.041   4.861  1.00 97.74           H  
ATOM   1005  CA  TRP A  66     -12.074   1.553   4.888  1.00 97.74           C  
ATOM   1006  HA  TRP A  66     -12.139   0.470   4.782  1.00 97.74           H  
ATOM   1007  C   TRP A  66     -11.073   1.882   5.989  1.00 97.74           C  
ATOM   1008  CB  TRP A  66     -11.589   2.147   3.573  1.00 97.74           C  
ATOM   1009  HB2 TRP A  66     -10.574   1.792   3.397  1.00 97.74           H  
ATOM   1010  HB3 TRP A  66     -11.564   3.230   3.695  1.00 97.74           H  
ATOM   1011  O   TRP A  66     -11.034   3.016   6.457  1.00 97.74           O  
ATOM   1012  CG  TRP A  66     -12.405   1.828   2.368  1.00 97.74           C  
ATOM   1013  CD1 TRP A  66     -13.331   2.628   1.796  1.00 97.74           C  
ATOM   1014  HD1 TRP A  66     -13.593   3.618   2.139  1.00 97.74           H  
ATOM   1015  CD2 TRP A  66     -12.390   0.604   1.583  1.00 97.74           C  
ATOM   1016  CE2 TRP A  66     -13.383   0.705   0.567  1.00 97.74           C  
ATOM   1017  CE3 TRP A  66     -11.635  -0.584   1.641  1.00 97.74           C  
ATOM   1018  HE3 TRP A  66     -10.866  -0.680   2.392  1.00 97.74           H  
ATOM   1019  NE1 TRP A  66     -13.917   1.964   0.737  1.00 97.74           N  
ATOM   1020  HE1 TRP A  66     -14.670   2.362   0.193  1.00 97.74           H  
ATOM   1021  CH2 TRP A  66     -12.897  -1.530  -0.220  1.00 97.74           C  
ATOM   1022  HH2 TRP A  66     -13.106  -2.356  -0.884  1.00 97.74           H  
ATOM   1023  CZ2 TRP A  66     -13.638  -0.340  -0.330  1.00 97.74           C  
ATOM   1024  HZ2 TRP A  66     -14.413  -0.249  -1.077  1.00 97.74           H  
ATOM   1025  CZ3 TRP A  66     -11.889  -1.646   0.754  1.00 97.74           C  
ATOM   1026  HZ3 TRP A  66     -11.321  -2.561   0.828  1.00 97.74           H  
ATOM   1027  N   THR A  67     -10.222   0.926   6.331  1.00 97.62           N  
ATOM   1028  H   THR A  67     -10.361   0.005   5.939  1.00 97.62           H  
ATOM   1029  CA  THR A  67      -9.009   1.114   7.131  1.00 97.62           C  
ATOM   1030  HA  THR A  67      -9.075   2.028   7.720  1.00 97.62           H  
ATOM   1031  C   THR A  67      -7.821   1.221   6.183  1.00 97.62           C  
ATOM   1032  CB  THR A  67      -8.828  -0.076   8.084  1.00 97.62           C  
ATOM   1033  HB  THR A  67      -8.791  -1.000   7.508  1.00 97.62           H  
ATOM   1034  O   THR A  67      -7.555   0.286   5.429  1.00 97.62           O  
ATOM   1035  CG2 THR A  67      -7.564   0.037   8.927  1.00 97.62           C  
ATOM   1036 HG21 THR A  67      -7.554  -0.741   9.690  1.00 97.62           H  
ATOM   1037 HG22 THR A  67      -6.680  -0.086   8.300  1.00 97.62           H  
ATOM   1038 HG23 THR A  67      -7.528   1.018   9.400  1.00 97.62           H  
ATOM   1039  OG1 THR A  67      -9.917  -0.143   8.978  1.00 97.62           O  
ATOM   1040  HG1 THR A  67      -9.717   0.465   9.693  1.00 97.62           H  
ATOM   1041  N   VAL A  68      -7.118   2.351   6.184  1.00 98.45           N  
ATOM   1042  H   VAL A  68      -7.333   3.060   6.870  1.00 98.45           H  
ATOM   1043  CA  VAL A  68      -5.924   2.554   5.355  1.00 98.45           C  
ATOM   1044  HA  VAL A  68      -6.098   2.116   4.372  1.00 98.45           H  
ATOM   1045  C   VAL A  68      -4.741   1.817   5.984  1.00 98.45           C  
ATOM   1046  CB  VAL A  68      -5.631   4.052   5.151  1.00 98.45           C  
ATOM   1047  HB  VAL A  68      -5.410   4.515   6.113  1.00 98.45           H  
ATOM   1048  O   VAL A  68      -4.461   1.999   7.165  1.00 98.45           O  
ATOM   1049  CG1 VAL A  68      -4.434   4.232   4.212  1.00 98.45           C  
ATOM   1050 HG11 VAL A  68      -3.524   3.834   4.659  1.00 98.45           H  
ATOM   1051 HG12 VAL A  68      -4.278   5.291   4.005  1.00 98.45           H  
ATOM   1052 HG13 VAL A  68      -4.615   3.693   3.282  1.00 98.45           H  
ATOM   1053  CG2 VAL A  68      -6.826   4.796   4.534  1.00 98.45           C  
ATOM   1054 HG21 VAL A  68      -6.565   5.843   4.382  1.00 98.45           H  
ATOM   1055 HG22 VAL A  68      -7.095   4.350   3.577  1.00 98.45           H  
ATOM   1056 HG23 VAL A  68      -7.681   4.757   5.209  1.00 98.45           H  
ATOM   1057  N   ILE A  69      -4.058   0.978   5.201  1.00 98.60           N  
ATOM   1058  H   ILE A  69      -4.335   0.905   4.232  1.00 98.60           H  
ATOM   1059  CA  ILE A  69      -2.943   0.133   5.668  1.00 98.60           C  
ATOM   1060  HA  ILE A  69      -2.850   0.255   6.747  1.00 98.60           H  
ATOM   1061  C   ILE A  69      -1.586   0.543   5.087  1.00 98.60           C  
ATOM   1062  CB  ILE A  69      -3.223  -1.364   5.417  1.00 98.60           C  
ATOM   1063  HB  ILE A  69      -2.383  -1.920   5.835  1.00 98.60           H  
ATOM   1064  O   ILE A  69      -0.545   0.201   5.639  1.00 98.60           O  
ATOM   1065  CG1 ILE A  69      -3.331  -1.714   3.916  1.00 98.60           C  
ATOM   1066 HG12 ILE A  69      -4.248  -1.289   3.510  1.00 98.60           H  
ATOM   1067 HG13 ILE A  69      -2.482  -1.285   3.383  1.00 98.60           H  
ATOM   1068  CG2 ILE A  69      -4.494  -1.794   6.168  1.00 98.60           C  
ATOM   1069 HG21 ILE A  69      -5.375  -1.365   5.692  1.00 98.60           H  
ATOM   1070 HG22 ILE A  69      -4.454  -1.446   7.200  1.00 98.60           H  
ATOM   1071 HG23 ILE A  69      -4.578  -2.881   6.182  1.00 98.60           H  
ATOM   1072  CD1 ILE A  69      -3.325  -3.219   3.623  1.00 98.60           C  
ATOM   1073 HD11 ILE A  69      -2.385  -3.657   3.958  1.00 98.60           H  
ATOM   1074 HD12 ILE A  69      -4.154  -3.717   4.126  1.00 98.60           H  
ATOM   1075 HD13 ILE A  69      -3.427  -3.377   2.550  1.00 98.60           H  
ATOM   1076  N   GLN A  70      -1.594   1.270   3.972  1.00 98.73           N  
ATOM   1077  H   GLN A  70      -2.484   1.514   3.563  1.00 98.73           H  
ATOM   1078  CA  GLN A  70      -0.408   1.838   3.346  1.00 98.73           C  
ATOM   1079  HA  GLN A  70       0.320   2.083   4.120  1.00 98.73           H  
ATOM   1080  C   GLN A  70      -0.812   3.111   2.619  1.00 98.73           C  
ATOM   1081  CB  GLN A  70       0.209   0.817   2.377  1.00 98.73           C  
ATOM   1082  HB2 GLN A  70      -0.500   0.579   1.584  1.00 98.73           H  
ATOM   1083  HB3 GLN A  70       0.405  -0.098   2.937  1.00 98.73           H  
ATOM   1084  O   GLN A  70      -1.865   3.141   1.973  1.00 98.73           O  
ATOM   1085  CG  GLN A  70       1.530   1.268   1.740  1.00 98.73           C  
ATOM   1086  HG2 GLN A  70       2.072   1.914   2.430  1.00 98.73           H  
ATOM   1087  HG3 GLN A  70       2.131   0.371   1.586  1.00 98.73           H  
ATOM   1088  CD  GLN A  70       1.426   1.962   0.382  1.00 98.73           C  
ATOM   1089  NE2 GLN A  70       2.519   1.963  -0.345  1.00 98.73           N  
ATOM   1090 HE21 GLN A  70       2.508   2.375  -1.267  1.00 98.73           H  
ATOM   1091 HE22 GLN A  70       3.323   1.439  -0.031  1.00 98.73           H  
ATOM   1092  OE1 GLN A  70       0.411   2.488  -0.057  1.00 98.73           O  
ATOM   1093  N   ARG A  71       0.017   4.151   2.704  1.00 98.68           N  
ATOM   1094  H   ARG A  71       0.818   4.084   3.316  1.00 98.68           H  
ATOM   1095  CA  ARG A  71      -0.226   5.408   2.000  1.00 98.68           C  
ATOM   1096  HA  ARG A  71      -0.787   5.191   1.090  1.00 98.68           H  
ATOM   1097  C   ARG A  71       1.078   6.083   1.595  1.00 98.68           C  
ATOM   1098  CB  ARG A  71      -1.084   6.290   2.910  1.00 98.68           C  
ATOM   1099  HB2 ARG A  71      -0.498   6.583   3.781  1.00 98.68           H  
ATOM   1100  HB3 ARG A  71      -1.942   5.713   3.256  1.00 98.68           H  
ATOM   1101  O   ARG A  71       1.988   6.192   2.410  1.00 98.68           O  
ATOM   1102  CG  ARG A  71      -1.601   7.537   2.197  1.00 98.68           C  
ATOM   1103  HG2 ARG A  71      -2.146   7.261   1.295  1.00 98.68           H  
ATOM   1104  HG3 ARG A  71      -0.757   8.172   1.926  1.00 98.68           H  
ATOM   1105  CD  ARG A  71      -2.532   8.280   3.159  1.00 98.68           C  
ATOM   1106  HD2 ARG A  71      -2.102   8.251   4.160  1.00 98.68           H  
ATOM   1107  HD3 ARG A  71      -3.498   7.776   3.206  1.00 98.68           H  
ATOM   1108  NE  ARG A  71      -2.662   9.688   2.771  1.00 98.68           N  
ATOM   1109  HE  ARG A  71      -1.896  10.269   3.080  1.00 98.68           H  
ATOM   1110  NH1 ARG A  71      -4.591   9.519   1.555  1.00 98.68           N  
ATOM   1111 HH11 ARG A  71      -4.671   8.539   1.786  1.00 98.68           H  
ATOM   1112 HH12 ARG A  71      -5.225   9.906   0.871  1.00 98.68           H  
ATOM   1113  NH2 ARG A  71      -3.564  11.476   1.706  1.00 98.68           N  
ATOM   1114 HH21 ARG A  71      -2.795  12.022   2.067  1.00 98.68           H  
ATOM   1115 HH22 ARG A  71      -4.261  11.898   1.108  1.00 98.68           H  
ATOM   1116  CZ  ARG A  71      -3.606  10.216   2.030  1.00 98.68           C  
ATOM   1117  N   ARG A  72       1.141   6.542   0.341  1.00 98.11           N  
ATOM   1118  H   ARG A  72       0.335   6.370  -0.242  1.00 98.11           H  
ATOM   1119  CA  ARG A  72       2.239   7.315  -0.261  1.00 98.11           C  
ATOM   1120  HA  ARG A  72       2.940   7.631   0.512  1.00 98.11           H  
ATOM   1121  C   ARG A  72       1.673   8.566  -0.926  1.00 98.11           C  
ATOM   1122  CB  ARG A  72       2.991   6.476  -1.305  1.00 98.11           C  
ATOM   1123  HB2 ARG A  72       2.345   6.331  -2.171  1.00 98.11           H  
ATOM   1124  HB3 ARG A  72       3.867   7.043  -1.620  1.00 98.11           H  
ATOM   1125  O   ARG A  72       0.738   8.452  -1.724  1.00 98.11           O  
ATOM   1126  CG  ARG A  72       3.462   5.098  -0.848  1.00 98.11           C  
ATOM   1127  HG2 ARG A  72       3.927   4.591  -1.694  1.00 98.11           H  
ATOM   1128  HG3 ARG A  72       2.591   4.518  -0.542  1.00 98.11           H  
ATOM   1129  CD  ARG A  72       4.449   5.154   0.316  1.00 98.11           C  
ATOM   1130  HD2 ARG A  72       3.954   5.573   1.192  1.00 98.11           H  
ATOM   1131  HD3 ARG A  72       4.746   4.134   0.561  1.00 98.11           H  
ATOM   1132  NE  ARG A  72       5.644   5.964   0.028  1.00 98.11           N  
ATOM   1133  HE  ARG A  72       5.699   6.867   0.477  1.00 98.11           H  
ATOM   1134  NH1 ARG A  72       6.727   4.442  -1.320  1.00 98.11           N  
ATOM   1135 HH11 ARG A  72       5.889   3.880  -1.358  1.00 98.11           H  
ATOM   1136 HH12 ARG A  72       7.547   4.155  -1.835  1.00 98.11           H  
ATOM   1137  NH2 ARG A  72       7.781   6.278  -0.607  1.00 98.11           N  
ATOM   1138 HH21 ARG A  72       8.616   5.935  -1.060  1.00 98.11           H  
ATOM   1139 HH22 ARG A  72       7.801   7.079   0.008  1.00 98.11           H  
ATOM   1140  CZ  ARG A  72       6.704   5.557  -0.636  1.00 98.11           C  
ATOM   1141  N   VAL A  73       2.210   9.742  -0.618  1.00 96.87           N  
ATOM   1142  H   VAL A  73       3.057   9.736  -0.067  1.00 96.87           H  
ATOM   1143  CA  VAL A  73       1.683  11.037  -1.079  1.00 96.87           C  
ATOM   1144  HA  VAL A  73       1.108  10.863  -1.988  1.00 96.87           H  
ATOM   1145  C   VAL A  73       2.756  12.051  -1.481  1.00 96.87           C  
ATOM   1146  CB  VAL A  73       0.704  11.624  -0.039  1.00 96.87           C  
ATOM   1147  HB  VAL A  73      -0.050  10.864   0.165  1.00 96.87           H  
ATOM   1148  O   VAL A  73       2.487  12.843  -2.383  1.00 96.87           O  
ATOM   1149  CG1 VAL A  73       1.342  12.005   1.299  1.00 96.87           C  
ATOM   1150 HG11 VAL A  73       0.606  12.461   1.962  1.00 96.87           H  
ATOM   1151 HG12 VAL A  73       2.159  12.714   1.163  1.00 96.87           H  
ATOM   1152 HG13 VAL A  73       1.723  11.114   1.798  1.00 96.87           H  
ATOM   1153  CG2 VAL A  73      -0.049  12.844  -0.583  1.00 96.87           C  
ATOM   1154 HG21 VAL A  73       0.634  13.688  -0.679  1.00 96.87           H  
ATOM   1155 HG22 VAL A  73      -0.473  12.618  -1.561  1.00 96.87           H  
ATOM   1156 HG23 VAL A  73      -0.845  13.123   0.108  1.00 96.87           H  
ATOM   1157  N   ASP A  74       3.948  12.031  -0.886  1.00 95.47           N  
ATOM   1158  H   ASP A  74       4.134  11.362  -0.151  1.00 95.47           H  
ATOM   1159  CA  ASP A  74       4.968  13.062  -1.135  1.00 95.47           C  
ATOM   1160  HA  ASP A  74       4.849  13.422  -2.157  1.00 95.47           H  
ATOM   1161  C   ASP A  74       6.428  12.586  -1.046  1.00 95.47           C  
ATOM   1162  CB  ASP A  74       4.714  14.262  -0.211  1.00 95.47           C  
ATOM   1163  HB2 ASP A  74       5.415  15.056  -0.471  1.00 95.47           H  
ATOM   1164  HB3 ASP A  74       3.710  14.641  -0.402  1.00 95.47           H  
ATOM   1165  O   ASP A  74       7.327  13.314  -1.472  1.00 95.47           O  
ATOM   1166  CG  ASP A  74       4.852  13.961   1.283  1.00 95.47           C  
ATOM   1167  OD1 ASP A  74       5.383  12.883   1.644  1.00 95.47           O  
ATOM   1168  OD2 ASP A  74       4.433  14.843   2.055  1.00 95.47           O  
ATOM   1169  N   GLY A  75       6.679  11.356  -0.589  1.00 96.17           N  
ATOM   1170  H   GLY A  75       5.912  10.812  -0.221  1.00 96.17           H  
ATOM   1171  CA  GLY A  75       8.017  10.786  -0.467  1.00 96.17           C  
ATOM   1172  HA2 GLY A  75       8.608  11.055  -1.343  1.00 96.17           H  
ATOM   1173  HA3 GLY A  75       7.917   9.702  -0.420  1.00 96.17           H  
ATOM   1174  C   GLY A  75       8.803  11.225   0.767  1.00 96.17           C  
ATOM   1175  O   GLY A  75      10.010  10.983   0.809  1.00 96.17           O  
ATOM   1176  N   THR A  76       8.160  11.852   1.754  1.00 96.35           N  
ATOM   1177  H   THR A  76       7.168  12.019   1.660  1.00 96.35           H  
ATOM   1178  CA  THR A  76       8.798  12.248   3.022  1.00 96.35           C  
ATOM   1179  HA  THR A  76       9.708  12.806   2.799  1.00 96.35           H  
ATOM   1180  C   THR A  76       9.213  11.052   3.880  1.00 96.35           C  
ATOM   1181  CB  THR A  76       7.875  13.156   3.846  1.00 96.35           C  
ATOM   1182  HB  THR A  76       8.312  13.292   4.835  1.00 96.35           H  
ATOM   1183  O   THR A  76      10.165  11.154   4.657  1.00 96.35           O  
ATOM   1184  CG2 THR A  76       7.722  14.536   3.209  1.00 96.35           C  
ATOM   1185 HG21 THR A  76       8.663  15.080   3.288  1.00 96.35           H  
ATOM   1186 HG22 THR A  76       7.447  14.450   2.157  1.00 96.35           H  
ATOM   1187 HG23 THR A  76       6.944  15.091   3.733  1.00 96.35           H  
ATOM   1188  OG1 THR A  76       6.608  12.564   4.005  1.00 96.35           O  
ATOM   1189  HG1 THR A  76       6.074  12.774   3.236  1.00 96.35           H  
ATOM   1190  N   VAL A  77       8.573   9.890   3.706  1.00 98.01           N  
ATOM   1191  H   VAL A  77       7.781   9.870   3.079  1.00 98.01           H  
ATOM   1192  CA  VAL A  77       8.892   8.670   4.452  1.00 98.01           C  
ATOM   1193  HA  VAL A  77       9.548   8.939   5.280  1.00 98.01           H  
ATOM   1194  C   VAL A  77       9.654   7.679   3.570  1.00 98.01           C  
ATOM   1195  CB  VAL A  77       7.625   8.079   5.097  1.00 98.01           C  
ATOM   1196  HB  VAL A  77       6.889   7.868   4.321  1.00 98.01           H  
ATOM   1197  O   VAL A  77       9.237   7.300   2.473  1.00 98.01           O  
ATOM   1198  CG1 VAL A  77       7.915   6.780   5.864  1.00 98.01           C  
ATOM   1199 HG11 VAL A  77       6.990   6.426   6.319  1.00 98.01           H  
ATOM   1200 HG12 VAL A  77       8.274   6.007   5.185  1.00 98.01           H  
ATOM   1201 HG13 VAL A  77       8.648   6.962   6.650  1.00 98.01           H  
ATOM   1202  CG2 VAL A  77       7.032   9.077   6.100  1.00 98.01           C  
ATOM   1203 HG21 VAL A  77       6.730   9.994   5.594  1.00 98.01           H  
ATOM   1204 HG22 VAL A  77       7.761   9.332   6.870  1.00 98.01           H  
ATOM   1205 HG23 VAL A  77       6.149   8.654   6.579  1.00 98.01           H  
ATOM   1206  N   ASN A  78      10.797   7.201   4.074  1.00 97.72           N  
ATOM   1207  H   ASN A  78      11.129   7.601   4.940  1.00 97.72           H  
ATOM   1208  CA  ASN A  78      11.564   6.140   3.423  1.00 97.72           C  
ATOM   1209  HA  ASN A  78      11.579   6.338   2.352  1.00 97.72           H  
ATOM   1210  C   ASN A  78      10.904   4.770   3.650  1.00 97.72           C  
ATOM   1211  CB  ASN A  78      13.022   6.157   3.923  1.00 97.72           C  
ATOM   1212  HB2 ASN A  78      13.036   6.028   5.005  1.00 97.72           H  
ATOM   1213  HB3 ASN A  78      13.478   7.118   3.682  1.00 97.72           H  
ATOM   1214  O   ASN A  78      10.839   4.307   4.787  1.00 97.72           O  
ATOM   1215  CG  ASN A  78      13.864   5.056   3.291  1.00 97.72           C  
ATOM   1216  ND2 ASN A  78      14.981   4.719   3.887  1.00 97.72           N  
ATOM   1217 HD21 ASN A  78      15.278   5.187   4.731  1.00 97.72           H  
ATOM   1218 HD22 ASN A  78      15.460   3.899   3.542  1.00 97.72           H  
ATOM   1219  OD1 ASN A  78      13.518   4.467   2.276  1.00 97.72           O  
ATOM   1220  N   PHE A  79      10.504   4.100   2.566  1.00 98.54           N  
ATOM   1221  H   PHE A  79      10.558   4.580   1.678  1.00 98.54           H  
ATOM   1222  CA  PHE A  79       9.928   2.748   2.578  1.00 98.54           C  
ATOM   1223  HA  PHE A  79       9.507   2.556   3.565  1.00 98.54           H  
ATOM   1224  C   PHE A  79      10.969   1.633   2.357  1.00 98.54           C  
ATOM   1225  CB  PHE A  79       8.765   2.677   1.571  1.00 98.54           C  
ATOM   1226  HB2 PHE A  79       8.626   1.637   1.276  1.00 98.54           H  
ATOM   1227  HB3 PHE A  79       9.019   3.232   0.668  1.00 98.54           H  
ATOM   1228  O   PHE A  79      10.648   0.453   2.470  1.00 98.54           O  
ATOM   1229  CG  PHE A  79       7.441   3.181   2.120  1.00 98.54           C  
ATOM   1230  CD1 PHE A  79       6.355   2.298   2.265  1.00 98.54           C  
ATOM   1231  HD1 PHE A  79       6.454   1.262   1.978  1.00 98.54           H  
ATOM   1232  CD2 PHE A  79       7.297   4.519   2.531  1.00 98.54           C  
ATOM   1233  HD2 PHE A  79       8.116   5.214   2.421  1.00 98.54           H  
ATOM   1234  CE1 PHE A  79       5.146   2.749   2.821  1.00 98.54           C  
ATOM   1235  HE1 PHE A  79       4.321   2.064   2.945  1.00 98.54           H  
ATOM   1236  CE2 PHE A  79       6.095   4.968   3.101  1.00 98.54           C  
ATOM   1237  HE2 PHE A  79       5.992   5.996   3.416  1.00 98.54           H  
ATOM   1238  CZ  PHE A  79       5.017   4.082   3.247  1.00 98.54           C  
ATOM   1239  HZ  PHE A  79       4.089   4.435   3.672  1.00 98.54           H  
ATOM   1240  N   THR A  80      12.241   1.951   2.100  1.00 98.48           N  
ATOM   1241  H   THR A  80      12.500   2.927   2.098  1.00 98.48           H  
ATOM   1242  CA  THR A  80      13.322   0.948   2.084  1.00 98.48           C  
ATOM   1243  HA  THR A  80      12.946   0.024   1.645  1.00 98.48           H  
ATOM   1244  C   THR A  80      13.749   0.646   3.521  1.00 98.48           C  
ATOM   1245  CB  THR A  80      14.515   1.401   1.229  1.00 98.48           C  
ATOM   1246  HB  THR A  80      15.013   2.250   1.696  1.00 98.48           H  
ATOM   1247  O   THR A  80      14.681   1.263   4.036  1.00 98.48           O  
ATOM   1248  CG2 THR A  80      15.522   0.270   1.011  1.00 98.48           C  
ATOM   1249 HG21 THR A  80      15.946  -0.043   1.965  1.00 98.48           H  
ATOM   1250 HG22 THR A  80      16.332   0.630   0.377  1.00 98.48           H  
ATOM   1251 HG23 THR A  80      15.036  -0.581   0.534  1.00 98.48           H  
ATOM   1252  OG1 THR A  80      14.067   1.784  -0.050  1.00 98.48           O  
ATOM   1253  HG1 THR A  80      13.505   2.552   0.078  1.00 98.48           H  
ATOM   1254  N   ARG A  81      13.022  -0.265   4.176  1.00 98.62           N  
ATOM   1255  H   ARG A  81      12.263  -0.702   3.674  1.00 98.62           H  
ATOM   1256  CA  ARG A  81      13.143  -0.597   5.605  1.00 98.62           C  
ATOM   1257  HA  ARG A  81      14.017  -0.100   6.025  1.00 98.62           H  
ATOM   1258  C   ARG A  81      13.344  -2.097   5.847  1.00 98.62           C  
ATOM   1259  CB  ARG A  81      11.901  -0.103   6.363  1.00 98.62           C  
ATOM   1260  HB2 ARG A  81      12.041  -0.345   7.416  1.00 98.62           H  
ATOM   1261  HB3 ARG A  81      11.021  -0.643   6.014  1.00 98.62           H  
ATOM   1262  O   ARG A  81      13.106  -2.904   4.946  1.00 98.62           O  
ATOM   1263  CG  ARG A  81      11.611   1.399   6.286  1.00 98.62           C  
ATOM   1264  HG2 ARG A  81      10.721   1.594   6.885  1.00 98.62           H  
ATOM   1265  HG3 ARG A  81      11.397   1.688   5.257  1.00 98.62           H  
ATOM   1266  CD  ARG A  81      12.768   2.239   6.831  1.00 98.62           C  
ATOM   1267  HD2 ARG A  81      13.577   2.249   6.101  1.00 98.62           H  
ATOM   1268  HD3 ARG A  81      13.154   1.777   7.739  1.00 98.62           H  
ATOM   1269  NE  ARG A  81      12.330   3.620   7.078  1.00 98.62           N  
ATOM   1270  HE  ARG A  81      11.828   4.059   6.319  1.00 98.62           H  
ATOM   1271  NH1 ARG A  81      12.754   3.694   9.339  1.00 98.62           N  
ATOM   1272 HH11 ARG A  81      12.823   2.687   9.375  1.00 98.62           H  
ATOM   1273 HH12 ARG A  81      12.707   4.168  10.230  1.00 98.62           H  
ATOM   1274  NH2 ARG A  81      12.010   5.519   8.262  1.00 98.62           N  
ATOM   1275 HH21 ARG A  81      11.587   5.934   7.444  1.00 98.62           H  
ATOM   1276 HH22 ARG A  81      11.996   6.004   9.148  1.00 98.62           H  
ATOM   1277  CZ  ARG A  81      12.374   4.265   8.227  1.00 98.62           C  
ATOM   1278  N   ASN A  82      13.817  -2.430   7.048  1.00 98.79           N  
ATOM   1279  H   ASN A  82      13.877  -1.705   7.749  1.00 98.79           H  
ATOM   1280  CA  ASN A  82      14.093  -3.800   7.484  1.00 98.79           C  
ATOM   1281  HA  ASN A  82      14.553  -4.337   6.655  1.00 98.79           H  
ATOM   1282  C   ASN A  82      12.809  -4.568   7.852  1.00 98.79           C  
ATOM   1283  CB  ASN A  82      15.117  -3.762   8.642  1.00 98.79           C  
ATOM   1284  HB2 ASN A  82      15.363  -4.777   8.953  1.00 98.79           H  
ATOM   1285  HB3 ASN A  82      16.046  -3.304   8.300  1.00 98.79           H  
ATOM   1286  O   ASN A  82      11.710  -4.004   7.866  1.00 98.79           O  
ATOM   1287  CG  ASN A  82      14.642  -3.055   9.890  1.00 98.79           C  
ATOM   1288  ND2 ASN A  82      15.516  -2.446  10.652  1.00 98.79           N  
ATOM   1289 HD21 ASN A  82      15.115  -1.927  11.419  1.00 98.79           H  
ATOM   1290 HD22 ASN A  82      16.503  -2.460  10.436  1.00 98.79           H  
ATOM   1291  OD1 ASN A  82      13.475  -3.043  10.210  1.00 98.79           O  
ATOM   1292  N   TRP A  83      12.953  -5.856   8.169  1.00 98.86           N  
ATOM   1293  H   TRP A  83      13.869  -6.270   8.074  1.00 98.86           H  
ATOM   1294  CA  TRP A  83      11.846  -6.725   8.575  1.00 98.86           C  
ATOM   1295  HA  TRP A  83      11.134  -6.821   7.755  1.00 98.86           H  
ATOM   1296  C   TRP A  83      11.082  -6.184   9.784  1.00 98.86           C  
ATOM   1297  CB  TRP A  83      12.391  -8.116   8.907  1.00 98.86           C  
ATOM   1298  HB2 TRP A  83      12.923  -8.503   8.038  1.00 98.86           H  
ATOM   1299  HB3 TRP A  83      13.108  -8.043   9.724  1.00 98.86           H  
ATOM   1300  O   TRP A  83       9.853  -6.173   9.791  1.00 98.86           O  
ATOM   1301  CG  TRP A  83      11.322  -9.098   9.277  1.00 98.86           C  
ATOM   1302  CD1 TRP A  83      10.987  -9.508  10.524  1.00 98.86           C  
ATOM   1303  HD1 TRP A  83      11.461  -9.169  11.433  1.00 98.86           H  
ATOM   1304  CD2 TRP A  83      10.402  -9.773   8.376  1.00 98.86           C  
ATOM   1305  CE2 TRP A  83       9.573 -10.645   9.143  1.00 98.86           C  
ATOM   1306  CE3 TRP A  83      10.228  -9.764   6.976  1.00 98.86           C  
ATOM   1307  HE3 TRP A  83      10.848  -9.120   6.371  1.00 98.86           H  
ATOM   1308  NE1 TRP A  83       9.945 -10.416  10.454  1.00 98.86           N  
ATOM   1309  HE1 TRP A  83       9.534 -10.858  11.265  1.00 98.86           H  
ATOM   1310  CH2 TRP A  83       8.536 -11.516   7.134  1.00 98.86           C  
ATOM   1311  HH2 TRP A  83       7.848 -12.190   6.644  1.00 98.86           H  
ATOM   1312  CZ2 TRP A  83       8.656 -11.514   8.533  1.00 98.86           C  
ATOM   1313  HZ2 TRP A  83       8.053 -12.186   9.127  1.00 98.86           H  
ATOM   1314  CZ3 TRP A  83       9.306 -10.629   6.364  1.00 98.86           C  
ATOM   1315  HZ3 TRP A  83       9.209 -10.627   5.289  1.00 98.86           H  
ATOM   1316  N   GLN A  84      11.810  -5.713  10.797  1.00 98.78           N  
ATOM   1317  H   GLN A  84      12.813  -5.683  10.680  1.00 98.78           H  
ATOM   1318  CA  GLN A  84      11.244  -5.233  12.056  1.00 98.78           C  
ATOM   1319  HA  GLN A  84      10.631  -6.027  12.483  1.00 98.78           H  
ATOM   1320  C   GLN A  84      10.345  -4.004  11.849  1.00 98.78           C  
ATOM   1321  CB  GLN A  84      12.412  -4.934  13.007  1.00 98.78           C  
ATOM   1322  HB2 GLN A  84      13.079  -5.795  13.049  1.00 98.78           H  
ATOM   1323  HB3 GLN A  84      12.982  -4.094  12.610  1.00 98.78           H  
ATOM   1324  O   GLN A  84       9.224  -3.968  12.354  1.00 98.78           O  
ATOM   1325  CG  GLN A  84      11.974  -4.579  14.432  1.00 98.78           C  
ATOM   1326  HG2 GLN A  84      12.836  -4.159  14.951  1.00 98.78           H  
ATOM   1327  HG3 GLN A  84      11.204  -3.809  14.410  1.00 98.78           H  
ATOM   1328  CD  GLN A  84      11.480  -5.764  15.252  1.00 98.78           C  
ATOM   1329  NE2 GLN A  84      11.186  -5.532  16.512  1.00 98.78           N  
ATOM   1330 HE21 GLN A  84      10.872  -6.321  17.060  1.00 98.78           H  
ATOM   1331 HE22 GLN A  84      11.238  -4.593  16.880  1.00 98.78           H  
ATOM   1332  OE1 GLN A  84      11.352  -6.898  14.814  1.00 98.78           O  
ATOM   1333  N   ASP A  85      10.797  -3.031  11.060  1.00 98.84           N  
ATOM   1334  H   ASP A  85      11.744  -3.094  10.714  1.00 98.84           H  
ATOM   1335  CA  ASP A  85      10.028  -1.840  10.697  1.00 98.84           C  
ATOM   1336  HA  ASP A  85       9.735  -1.296  11.595  1.00 98.84           H  
ATOM   1337  C   ASP A  85       8.752  -2.245   9.941  1.00 98.84           C  
ATOM   1338  CB  ASP A  85      10.889  -0.919   9.810  1.00 98.84           C  
ATOM   1339  HB2 ASP A  85      11.364  -1.542   9.052  1.00 98.84           H  
ATOM   1340  HB3 ASP A  85      10.226  -0.222   9.297  1.00 98.84           H  
ATOM   1341  O   ASP A  85       7.659  -1.789  10.268  1.00 98.84           O  
ATOM   1342  CG  ASP A  85      11.973  -0.084  10.515  1.00 98.84           C  
ATOM   1343  OD1 ASP A  85      12.179  -0.242  11.736  1.00 98.84           O  
ATOM   1344  OD2 ASP A  85      12.594   0.758   9.809  1.00 98.84           O  
ATOM   1345  N   TYR A  86       8.846  -3.155   8.964  1.00 98.86           N  
ATOM   1346  H   TYR A  86       9.757  -3.527   8.738  1.00 98.86           H  
ATOM   1347  CA  TYR A  86       7.665  -3.640   8.237  1.00 98.86           C  
ATOM   1348  HA  TYR A  86       7.085  -2.776   7.914  1.00 98.86           H  
ATOM   1349  C   TYR A  86       6.718  -4.480   9.094  1.00 98.86           C  
ATOM   1350  CB  TYR A  86       8.092  -4.427   6.995  1.00 98.86           C  
ATOM   1351  HB2 TYR A  86       9.023  -4.960   7.187  1.00 98.86           H  
ATOM   1352  HB3 TYR A  86       7.334  -5.175   6.765  1.00 98.86           H  
ATOM   1353  O   TYR A  86       5.512  -4.478   8.846  1.00 98.86           O  
ATOM   1354  CG  TYR A  86       8.229  -3.536   5.785  1.00 98.86           C  
ATOM   1355  CD1 TYR A  86       7.065  -3.077   5.142  1.00 98.86           C  
ATOM   1356  HD1 TYR A  86       6.095  -3.381   5.508  1.00 98.86           H  
ATOM   1357  CD2 TYR A  86       9.497  -3.138   5.325  1.00 98.86           C  
ATOM   1358  HD2 TYR A  86      10.388  -3.482   5.829  1.00 98.86           H  
ATOM   1359  CE1 TYR A  86       7.164  -2.219   4.035  1.00 98.86           C  
ATOM   1360  HE1 TYR A  86       6.273  -1.846   3.553  1.00 98.86           H  
ATOM   1361  CE2 TYR A  86       9.602  -2.274   4.220  1.00 98.86           C  
ATOM   1362  HE2 TYR A  86      10.577  -1.969   3.871  1.00 98.86           H  
ATOM   1363  OH  TYR A  86       8.506  -0.968   2.525  1.00 98.86           O  
ATOM   1364  HH  TYR A  86       9.348  -0.507   2.501  1.00 98.86           H  
ATOM   1365  CZ  TYR A  86       8.431  -1.813   3.581  1.00 98.86           C  
ATOM   1366  N   LYS A  87       7.231  -5.184  10.104  1.00 98.80           N  
ATOM   1367  H   LYS A  87       8.236  -5.199  10.201  1.00 98.80           H  
ATOM   1368  CA  LYS A  87       6.432  -5.958  11.054  1.00 98.80           C  
ATOM   1369  HA  LYS A  87       5.755  -6.614  10.507  1.00 98.80           H  
ATOM   1370  C   LYS A  87       5.553  -5.056  11.915  1.00 98.80           C  
ATOM   1371  CB  LYS A  87       7.378  -6.841  11.878  1.00 98.80           C  
ATOM   1372  HB2 LYS A  87       7.778  -7.615  11.223  1.00 98.80           H  
ATOM   1373  HB3 LYS A  87       8.213  -6.254  12.260  1.00 98.80           H  
ATOM   1374  O   LYS A  87       4.351  -5.300  12.006  1.00 98.80           O  
ATOM   1375  CG  LYS A  87       6.668  -7.490  13.067  1.00 98.80           C  
ATOM   1376  HG2 LYS A  87       6.471  -6.739  13.832  1.00 98.80           H  
ATOM   1377  HG3 LYS A  87       5.710  -7.895  12.741  1.00 98.80           H  
ATOM   1378  CD  LYS A  87       7.539  -8.595  13.657  1.00 98.80           C  
ATOM   1379  HD2 LYS A  87       8.470  -8.164  14.027  1.00 98.80           H  
ATOM   1380  HD3 LYS A  87       7.767  -9.331  12.886  1.00 98.80           H  
ATOM   1381  CE  LYS A  87       6.778  -9.276  14.789  1.00 98.80           C  
ATOM   1382  HE2 LYS A  87       5.908  -9.778  14.366  1.00 98.80           H  
ATOM   1383  HE3 LYS A  87       6.431  -8.519  15.492  1.00 98.80           H  
ATOM   1384  NZ  LYS A  87       7.648 -10.258  15.462  1.00 98.80           N  
ATOM   1385  HZ1 LYS A  87       7.883 -10.982  14.798  1.00 98.80           H  
ATOM   1386  HZ2 LYS A  87       7.148 -10.759  16.181  1.00 98.80           H  
ATOM   1387  HZ3 LYS A  87       8.502  -9.841  15.805  1.00 98.80           H  
ATOM   1388  N   TYR A  88       6.136  -4.018  12.511  1.00 98.34           N  
ATOM   1389  H   TYR A  88       7.129  -3.887  12.375  1.00 98.34           H  
ATOM   1390  CA  TYR A  88       5.445  -3.164  13.483  1.00 98.34           C  
ATOM   1391  HA  TYR A  88       4.595  -3.714  13.886  1.00 98.34           H  
ATOM   1392  C   TYR A  88       4.844  -1.886  12.891  1.00 98.34           C  
ATOM   1393  CB  TYR A  88       6.389  -2.880  14.655  1.00 98.34           C  
ATOM   1394  HB2 TYR A  88       7.308  -2.429  14.282  1.00 98.34           H  
ATOM   1395  HB3 TYR A  88       5.916  -2.163  15.326  1.00 98.34           H  
ATOM   1396  O   TYR A  88       3.985  -1.278  13.524  1.00 98.34           O  
ATOM   1397  CG  TYR A  88       6.706  -4.134  15.447  1.00 98.34           C  
ATOM   1398  CD1 TYR A  88       5.708  -4.729  16.242  1.00 98.34           C  
ATOM   1399  HD1 TYR A  88       4.735  -4.264  16.308  1.00 98.34           H  
ATOM   1400  CD2 TYR A  88       7.961  -4.755  15.329  1.00 98.34           C  
ATOM   1401  HD2 TYR A  88       8.715  -4.329  14.684  1.00 98.34           H  
ATOM   1402  CE1 TYR A  88       5.975  -5.910  16.961  1.00 98.34           C  
ATOM   1403  HE1 TYR A  88       5.206  -6.345  17.583  1.00 98.34           H  
ATOM   1404  CE2 TYR A  88       8.199  -5.970  15.995  1.00 98.34           C  
ATOM   1405  HE2 TYR A  88       9.100  -6.539  15.819  1.00 98.34           H  
ATOM   1406  OH  TYR A  88       7.521  -7.666  17.529  1.00 98.34           O  
ATOM   1407  HH  TYR A  88       6.812  -7.878  18.140  1.00 98.34           H  
ATOM   1408  CZ  TYR A  88       7.238  -6.522  16.851  1.00 98.34           C  
ATOM   1409  N   GLY A  89       5.233  -1.525  11.670  1.00 98.32           N  
ATOM   1410  H   GLY A  89       6.034  -1.992  11.271  1.00 98.32           H  
ATOM   1411  CA  GLY A  89       4.791  -0.314  10.993  1.00 98.32           C  
ATOM   1412  HA2 GLY A  89       4.708  -0.526   9.927  1.00 98.32           H  
ATOM   1413  HA3 GLY A  89       3.811  -0.004  11.356  1.00 98.32           H  
ATOM   1414  C   GLY A  89       5.766   0.847  11.173  1.00 98.32           C  
ATOM   1415  O   GLY A  89       6.637   0.842  12.043  1.00 98.32           O  
ATOM   1416  N   PHE A  90       5.637   1.842  10.301  1.00 98.39           N  
ATOM   1417  H   PHE A  90       4.858   1.811   9.659  1.00 98.39           H  
ATOM   1418  CA  PHE A  90       6.473   3.042  10.289  1.00 98.39           C  
ATOM   1419  HA  PHE A  90       6.637   3.364  11.318  1.00 98.39           H  
ATOM   1420  C   PHE A  90       5.781   4.189   9.545  1.00 98.39           C  
ATOM   1421  CB  PHE A  90       7.837   2.729   9.645  1.00 98.39           C  
ATOM   1422  HB2 PHE A  90       8.344   1.975  10.247  1.00 98.39           H  
ATOM   1423  HB3 PHE A  90       8.463   3.621   9.676  1.00 98.39           H  
ATOM   1424  O   PHE A  90       4.797   3.984   8.830  1.00 98.39           O  
ATOM   1425  CG  PHE A  90       7.762   2.238   8.211  1.00 98.39           C  
ATOM   1426  CD1 PHE A  90       7.765   0.859   7.946  1.00 98.39           C  
ATOM   1427  HD1 PHE A  90       7.820   0.159   8.767  1.00 98.39           H  
ATOM   1428  CD2 PHE A  90       7.668   3.150   7.142  1.00 98.39           C  
ATOM   1429  HD2 PHE A  90       7.644   4.212   7.336  1.00 98.39           H  
ATOM   1430  CE1 PHE A  90       7.683   0.386   6.626  1.00 98.39           C  
ATOM   1431  HE1 PHE A  90       7.684  -0.677   6.438  1.00 98.39           H  
ATOM   1432  CE2 PHE A  90       7.572   2.679   5.822  1.00 98.39           C  
ATOM   1433  HE2 PHE A  90       7.472   3.384   5.010  1.00 98.39           H  
ATOM   1434  CZ  PHE A  90       7.582   1.297   5.562  1.00 98.39           C  
ATOM   1435  HZ  PHE A  90       7.496   0.934   4.549  1.00 98.39           H  
ATOM   1436  N   GLY A  91       6.355   5.388   9.667  1.00 97.31           N  
ATOM   1437  H   GLY A  91       7.099   5.479  10.345  1.00 97.31           H  
ATOM   1438  CA  GLY A  91       5.713   6.629   9.242  1.00 97.31           C  
ATOM   1439  HA2 GLY A  91       5.189   6.481   8.299  1.00 97.31           H  
ATOM   1440  HA3 GLY A  91       6.456   7.415   9.104  1.00 97.31           H  
ATOM   1441  C   GLY A  91       4.715   7.098  10.293  1.00 97.31           C  
ATOM   1442  O   GLY A  91       4.744   6.630  11.432  1.00 97.31           O  
ATOM   1443  N   ASP A  92       3.842   8.017   9.912  1.00 93.62           N  
ATOM   1444  H   ASP A  92       3.857   8.367   8.965  1.00 93.62           H  
ATOM   1445  CA  ASP A  92       2.853   8.585  10.818  1.00 93.62           C  
ATOM   1446  HA  ASP A  92       2.485   7.794  11.471  1.00 93.62           H  
ATOM   1447  C   ASP A  92       1.650   9.133  10.043  1.00 93.62           C  
ATOM   1448  CB  ASP A  92       3.502   9.653  11.711  1.00 93.62           C  
ATOM   1449  HB2 ASP A  92       2.758  10.031  12.412  1.00 93.62           H  
ATOM   1450  HB3 ASP A  92       4.307   9.206  12.294  1.00 93.62           H  
ATOM   1451  O   ASP A  92       1.707   9.425   8.843  1.00 93.62           O  
ATOM   1452  CG  ASP A  92       4.050  10.803  10.885  1.00 93.62           C  
ATOM   1453  OD1 ASP A  92       3.241  11.697  10.573  1.00 93.62           O  
ATOM   1454  OD2 ASP A  92       5.247  10.768  10.520  1.00 93.62           O  
ATOM   1455  N   PHE A  93       0.514   9.223  10.732  1.00 94.67           N  
ATOM   1456  H   PHE A  93       0.511   8.986  11.713  1.00 94.67           H  
ATOM   1457  CA  PHE A  93      -0.729   9.663  10.111  1.00 94.67           C  
ATOM   1458  HA  PHE A  93      -0.823   9.171   9.144  1.00 94.67           H  
ATOM   1459  C   PHE A  93      -0.764  11.171   9.830  1.00 94.67           C  
ATOM   1460  CB  PHE A  93      -1.909   9.247  10.992  1.00 94.67           C  
ATOM   1461  HB2 PHE A  93      -2.817   9.601  10.503  1.00 94.67           H  
ATOM   1462  HB3 PHE A  93      -1.826   9.761  11.949  1.00 94.67           H  
ATOM   1463  O   PHE A  93      -1.507  11.581   8.936  1.00 94.67           O  
ATOM   1464  CG  PHE A  93      -2.070   7.754  11.233  1.00 94.67           C  
ATOM   1465  CD1 PHE A  93      -2.079   6.850  10.153  1.00 94.67           C  
ATOM   1466  HD1 PHE A  93      -1.930   7.208   9.145  1.00 94.67           H  
ATOM   1467  CD2 PHE A  93      -2.225   7.259  12.541  1.00 94.67           C  
ATOM   1468  HD2 PHE A  93      -2.181   7.924  13.391  1.00 94.67           H  
ATOM   1469  CE1 PHE A  93      -2.265   5.476  10.382  1.00 94.67           C  
ATOM   1470  HE1 PHE A  93      -2.259   4.776   9.559  1.00 94.67           H  
ATOM   1471  CE2 PHE A  93      -2.397   5.883  12.764  1.00 94.67           C  
ATOM   1472  HE2 PHE A  93      -2.461   5.513  13.777  1.00 94.67           H  
ATOM   1473  CZ  PHE A  93      -2.423   4.988  11.686  1.00 94.67           C  
ATOM   1474  HZ  PHE A  93      -2.525   3.929  11.874  1.00 94.67           H  
ATOM   1475  N   ASP A  94       0.037  11.966  10.544  1.00 89.56           N  
ATOM   1476  H   ASP A  94       0.695  11.548  11.187  1.00 89.56           H  
ATOM   1477  CA  ASP A  94       0.064  13.429  10.441  1.00 89.56           C  
ATOM   1478  HA  ASP A  94      -0.959  13.803  10.408  1.00 89.56           H  
ATOM   1479  C   ASP A  94       0.755  13.892   9.149  1.00 89.56           C  
ATOM   1480  CB  ASP A  94       0.752  14.027  11.684  1.00 89.56           C  
ATOM   1481  HB2 ASP A  94       0.910  15.091  11.509  1.00 89.56           H  
ATOM   1482  HB3 ASP A  94       1.730  13.563  11.815  1.00 89.56           H  
ATOM   1483  O   ASP A  94       0.225  14.736   8.424  1.00 89.56           O  
ATOM   1484  CG  ASP A  94      -0.062  13.882  12.977  1.00 89.56           C  
ATOM   1485  OD1 ASP A  94      -1.312  13.830  12.887  1.00 89.56           O  
ATOM   1486  OD2 ASP A  94       0.568  13.877  14.058  1.00 89.56           O  
ATOM   1487  N   ASN A  95       1.884  13.271   8.802  1.00 85.50           N  
ATOM   1488  H   ASN A  95       2.299  12.653   9.485  1.00 85.50           H  
ATOM   1489  CA  ASN A  95       2.582  13.426   7.524  1.00 85.50           C  
ATOM   1490  HA  ASN A  95       2.625  14.483   7.264  1.00 85.50           H  
ATOM   1491  C   ASN A  95       1.840  12.705   6.388  1.00 85.50           C  
ATOM   1492  CB  ASN A  95       4.017  12.894   7.693  1.00 85.50           C  
ATOM   1493  HB2 ASN A  95       3.988  11.864   8.051  1.00 85.50           H  
ATOM   1494  HB3 ASN A  95       4.523  12.903   6.728  1.00 85.50           H  
ATOM   1495  O   ASN A  95       2.003  13.020   5.210  1.00 85.50           O  
ATOM   1496  CG  ASN A  95       4.845  13.739   8.648  1.00 85.50           C  
ATOM   1497  ND2 ASN A  95       5.767  13.161   9.371  1.00 85.50           N  
ATOM   1498 HD21 ASN A  95       5.634  12.180   9.573  1.00 85.50           H  
ATOM   1499 HD22 ASN A  95       6.163  13.749  10.091  1.00 85.50           H  
ATOM   1500  OD1 ASN A  95       4.717  14.950   8.734  1.00 85.50           O  
ATOM   1501  N   GLY A  96       0.983  11.739   6.728  1.00 90.98           N  
ATOM   1502  H   GLY A  96       0.925  11.506   7.709  1.00 90.98           H  
ATOM   1503  CA  GLY A  96       0.103  11.060   5.785  1.00 90.98           C  
ATOM   1504  HA2 GLY A  96      -0.684  10.567   6.355  1.00 90.98           H  
ATOM   1505  HA3 GLY A  96      -0.349  11.806   5.132  1.00 90.98           H  
ATOM   1506  C   GLY A  96       0.790  10.008   4.913  1.00 90.98           C  
ATOM   1507  O   GLY A  96       0.118   9.443   4.046  1.00 90.98           O  
ATOM   1508  N   GLU A  97       2.074   9.714   5.140  1.00 98.00           N  
ATOM   1509  H   GLU A  97       2.549  10.234   5.864  1.00 98.00           H  
ATOM   1510  CA  GLU A  97       2.771   8.544   4.603  1.00 98.00           C  
ATOM   1511  HA  GLU A  97       2.123   8.054   3.876  1.00 98.00           H  
ATOM   1512  C   GLU A  97       3.070   7.544   5.715  1.00 98.00           C  
ATOM   1513  CB  GLU A  97       4.086   8.893   3.893  1.00 98.00           C  
ATOM   1514  HB2 GLU A  97       4.574   7.949   3.649  1.00 98.00           H  
ATOM   1515  HB3 GLU A  97       4.731   9.459   4.565  1.00 98.00           H  
ATOM   1516  O   GLU A  97       3.755   7.854   6.687  1.00 98.00           O  
ATOM   1517  CG  GLU A  97       3.905   9.679   2.597  1.00 98.00           C  
ATOM   1518  HG2 GLU A  97       3.792  10.738   2.826  1.00 98.00           H  
ATOM   1519  HG3 GLU A  97       2.988   9.326   2.124  1.00 98.00           H  
ATOM   1520  CD  GLU A  97       5.059   9.471   1.603  1.00 98.00           C  
ATOM   1521  OE1 GLU A  97       4.748   9.422   0.388  1.00 98.00           O  
ATOM   1522  OE2 GLU A  97       6.224   9.220   1.981  1.00 98.00           O  
ATOM   1523  N   PHE A  98       2.589   6.315   5.558  1.00 98.47           N  
ATOM   1524  H   PHE A  98       2.076   6.083   4.720  1.00 98.47           H  
ATOM   1525  CA  PHE A  98       2.821   5.272   6.550  1.00 98.47           C  
ATOM   1526  HA  PHE A  98       3.855   5.341   6.887  1.00 98.47           H  
ATOM   1527  C   PHE A  98       2.616   3.877   5.967  1.00 98.47           C  
ATOM   1528  CB  PHE A  98       1.907   5.491   7.771  1.00 98.47           C  
ATOM   1529  HB2 PHE A  98       2.034   6.505   8.151  1.00 98.47           H  
ATOM   1530  HB3 PHE A  98       2.223   4.822   8.572  1.00 98.47           H  
ATOM   1531  O   PHE A  98       1.979   3.685   4.922  1.00 98.47           O  
ATOM   1532  CG  PHE A  98       0.440   5.251   7.492  1.00 98.47           C  
ATOM   1533  CD1 PHE A  98      -0.361   6.290   6.984  1.00 98.47           C  
ATOM   1534  HD1 PHE A  98       0.067   7.269   6.829  1.00 98.47           H  
ATOM   1535  CD2 PHE A  98      -0.114   3.978   7.717  1.00 98.47           C  
ATOM   1536  HD2 PHE A  98       0.497   3.190   8.131  1.00 98.47           H  
ATOM   1537  CE1 PHE A  98      -1.719   6.055   6.712  1.00 98.47           C  
ATOM   1538  HE1 PHE A  98      -2.343   6.861   6.353  1.00 98.47           H  
ATOM   1539  CE2 PHE A  98      -1.465   3.736   7.425  1.00 98.47           C  
ATOM   1540  HE2 PHE A  98      -1.897   2.766   7.620  1.00 98.47           H  
ATOM   1541  CZ  PHE A  98      -2.269   4.783   6.945  1.00 98.47           C  
ATOM   1542  HZ  PHE A  98      -3.324   4.611   6.791  1.00 98.47           H  
ATOM   1543  N   TYR A  99       3.133   2.896   6.697  1.00 98.71           N  
ATOM   1544  H   TYR A  99       3.654   3.160   7.521  1.00 98.71           H  
ATOM   1545  CA  TYR A  99       2.797   1.489   6.561  1.00 98.71           C  
ATOM   1546  HA  TYR A  99       1.992   1.369   5.837  1.00 98.71           H  
ATOM   1547  C   TYR A  99       2.316   0.982   7.920  1.00 98.71           C  
ATOM   1548  CB  TYR A  99       4.026   0.719   6.069  1.00 98.71           C  
ATOM   1549  HB2 TYR A  99       4.759   0.644   6.872  1.00 98.71           H  
ATOM   1550  HB3 TYR A  99       4.494   1.275   5.256  1.00 98.71           H  
ATOM   1551  O   TYR A  99       3.027   1.130   8.911  1.00 98.71           O  
ATOM   1552  CG  TYR A  99       3.677  -0.660   5.561  1.00 98.71           C  
ATOM   1553  CD1 TYR A  99       3.782  -1.786   6.399  1.00 98.71           C  
ATOM   1554  HD1 TYR A  99       4.169  -1.682   7.402  1.00 98.71           H  
ATOM   1555  CD2 TYR A  99       3.207  -0.800   4.243  1.00 98.71           C  
ATOM   1556  HD2 TYR A  99       3.137   0.076   3.615  1.00 98.71           H  
ATOM   1557  CE1 TYR A  99       3.400  -3.052   5.914  1.00 98.71           C  
ATOM   1558  HE1 TYR A  99       3.479  -3.930   6.537  1.00 98.71           H  
ATOM   1559  CE2 TYR A  99       2.830  -2.062   3.751  1.00 98.71           C  
ATOM   1560  HE2 TYR A  99       2.450  -2.164   2.746  1.00 98.71           H  
ATOM   1561  OH  TYR A  99       2.577  -4.408   4.109  1.00 98.71           O  
ATOM   1562  HH  TYR A  99       2.327  -4.404   3.182  1.00 98.71           H  
ATOM   1563  CZ  TYR A  99       2.928  -3.191   4.591  1.00 98.71           C  
ATOM   1564  N   LEU A 100       1.117   0.395   7.984  1.00 98.21           N  
ATOM   1565  H   LEU A 100       0.583   0.296   7.132  1.00 98.21           H  
ATOM   1566  CA  LEU A 100       0.462   0.047   9.255  1.00 98.21           C  
ATOM   1567  HA  LEU A 100       0.454   0.938   9.882  1.00 98.21           H  
ATOM   1568  C   LEU A 100       1.206  -1.044  10.044  1.00 98.21           C  
ATOM   1569  CB  LEU A 100      -0.991  -0.367   8.948  1.00 98.21           C  
ATOM   1570  HB2 LEU A 100      -0.971  -1.260   8.324  1.00 98.21           H  
ATOM   1571  HB3 LEU A 100      -1.455   0.439   8.380  1.00 98.21           H  
ATOM   1572  O   LEU A 100       1.030  -1.154  11.254  1.00 98.21           O  
ATOM   1573  CG  LEU A 100      -1.874  -0.644  10.182  1.00 98.21           C  
ATOM   1574  HG  LEU A 100      -1.424  -1.421  10.801  1.00 98.21           H  
ATOM   1575  CD1 LEU A 100      -2.089   0.614  11.023  1.00 98.21           C  
ATOM   1576 HD11 LEU A 100      -2.759   0.398  11.855  1.00 98.21           H  
ATOM   1577 HD12 LEU A 100      -2.517   1.413  10.417  1.00 98.21           H  
ATOM   1578 HD13 LEU A 100      -1.142   0.949  11.446  1.00 98.21           H  
ATOM   1579  CD2 LEU A 100      -3.244  -1.158   9.744  1.00 98.21           C  
ATOM   1580 HD21 LEU A 100      -3.752  -0.395   9.155  1.00 98.21           H  
ATOM   1581 HD22 LEU A 100      -3.842  -1.382  10.628  1.00 98.21           H  
ATOM   1582 HD23 LEU A 100      -3.125  -2.072   9.162  1.00 98.21           H  
ATOM   1583  N   GLY A 101       2.026  -1.843   9.364  1.00 98.51           N  
ATOM   1584  H   GLY A 101       2.114  -1.681   8.371  1.00 98.51           H  
ATOM   1585  CA  GLY A 101       2.749  -2.967   9.949  1.00 98.51           C  
ATOM   1586  HA2 GLY A 101       3.760  -2.979   9.541  1.00 98.51           H  
ATOM   1587  HA3 GLY A 101       2.830  -2.852  11.029  1.00 98.51           H  
ATOM   1588  C   GLY A 101       2.060  -4.297   9.667  1.00 98.51           C  
ATOM   1589  O   GLY A 101       0.848  -4.440   9.838  1.00 98.51           O  
ATOM   1590  N   ASN A 102       2.836  -5.284   9.230  1.00 98.84           N  
ATOM   1591  H   ASN A 102       3.822  -5.098   9.117  1.00 98.84           H  
ATOM   1592  CA  ASN A 102       2.332  -6.601   8.855  1.00 98.84           C  
ATOM   1593  HA  ASN A 102       1.566  -6.483   8.087  1.00 98.84           H  
ATOM   1594  C   ASN A 102       1.670  -7.330  10.027  1.00 98.84           C  
ATOM   1595  CB  ASN A 102       3.483  -7.434   8.280  1.00 98.84           C  
ATOM   1596  HB2 ASN A 102       4.333  -7.430   8.962  1.00 98.84           H  
ATOM   1597  HB3 ASN A 102       3.127  -8.460   8.179  1.00 98.84           H  
ATOM   1598  O   ASN A 102       0.672  -8.013   9.825  1.00 98.84           O  
ATOM   1599  CG  ASN A 102       3.918  -7.006   6.896  1.00 98.84           C  
ATOM   1600  ND2 ASN A 102       5.140  -7.288   6.513  1.00 98.84           N  
ATOM   1601 HD21 ASN A 102       5.388  -7.042   5.566  1.00 98.84           H  
ATOM   1602 HD22 ASN A 102       5.764  -7.787   7.131  1.00 98.84           H  
ATOM   1603  OD1 ASN A 102       3.152  -6.455   6.129  1.00 98.84           O  
ATOM   1604  N   GLU A 103       2.150  -7.150  11.258  1.00 98.21           N  
ATOM   1605  H   GLU A 103       2.960  -6.564  11.402  1.00 98.21           H  
ATOM   1606  CA  GLU A 103       1.508  -7.766  12.420  1.00 98.21           C  
ATOM   1607  HA  GLU A 103       1.407  -8.834  12.227  1.00 98.21           H  
ATOM   1608  C   GLU A 103       0.095  -7.205  12.637  1.00 98.21           C  
ATOM   1609  CB  GLU A 103       2.395  -7.559  13.657  1.00 98.21           C  
ATOM   1610  HB2 GLU A 103       2.352  -6.514  13.963  1.00 98.21           H  
ATOM   1611  HB3 GLU A 103       3.430  -7.786  13.402  1.00 98.21           H  
ATOM   1612  O   GLU A 103      -0.862  -7.954  12.826  1.00 98.21           O  
ATOM   1613  CG  GLU A 103       1.975  -8.447  14.836  1.00 98.21           C  
ATOM   1614  HG2 GLU A 103       0.964  -8.176  15.141  1.00 98.21           H  
ATOM   1615  HG3 GLU A 103       2.639  -8.239  15.674  1.00 98.21           H  
ATOM   1616  CD  GLU A 103       2.042  -9.948  14.506  1.00 98.21           C  
ATOM   1617  OE1 GLU A 103       1.273 -10.704  15.137  1.00 98.21           O  
ATOM   1618  OE2 GLU A 103       2.868 -10.328  13.636  1.00 98.21           O  
ATOM   1619  N   ASN A 104      -0.069  -5.887  12.507  1.00 96.61           N  
ATOM   1620  H   ASN A 104       0.742  -5.324  12.295  1.00 96.61           H  
ATOM   1621  CA  ASN A 104      -1.368  -5.230  12.642  1.00 96.61           C  
ATOM   1622  HA  ASN A 104      -1.832  -5.548  13.576  1.00 96.61           H  
ATOM   1623  C   ASN A 104      -2.318  -5.631  11.503  1.00 96.61           C  
ATOM   1624  CB  ASN A 104      -1.146  -3.709  12.695  1.00 96.61           C  
ATOM   1625  HB2 ASN A 104      -0.614  -3.389  11.799  1.00 96.61           H  
ATOM   1626  HB3 ASN A 104      -2.111  -3.202  12.721  1.00 96.61           H  
ATOM   1627  O   ASN A 104      -3.478  -5.964  11.745  1.00 96.61           O  
ATOM   1628  CG  ASN A 104      -0.363  -3.259  13.917  1.00 96.61           C  
ATOM   1629  ND2 ASN A 104       0.356  -2.168  13.815  1.00 96.61           N  
ATOM   1630 HD21 ASN A 104       0.930  -1.903  14.602  1.00 96.61           H  
ATOM   1631 HD22 ASN A 104       0.480  -1.707  12.925  1.00 96.61           H  
ATOM   1632  OD1 ASN A 104      -0.381  -3.878  14.970  1.00 96.61           O  
ATOM   1633  N   ILE A 105      -1.826  -5.662  10.259  1.00 98.06           N  
ATOM   1634  H   ILE A 105      -0.865  -5.382  10.123  1.00 98.06           H  
ATOM   1635  CA  ILE A 105      -2.620  -6.087   9.096  1.00 98.06           C  
ATOM   1636  HA  ILE A 105      -3.537  -5.499   9.074  1.00 98.06           H  
ATOM   1637  C   ILE A 105      -3.033  -7.562   9.236  1.00 98.06           C  
ATOM   1638  CB  ILE A 105      -1.846  -5.827   7.782  1.00 98.06           C  
ATOM   1639  HB  ILE A 105      -0.895  -6.357   7.839  1.00 98.06           H  
ATOM   1640  O   ILE A 105      -4.182  -7.906   8.942  1.00 98.06           O  
ATOM   1641  CG1 ILE A 105      -1.547  -4.325   7.576  1.00 98.06           C  
ATOM   1642 HG12 ILE A 105      -1.226  -3.870   8.513  1.00 98.06           H  
ATOM   1643 HG13 ILE A 105      -2.458  -3.812   7.270  1.00 98.06           H  
ATOM   1644  CG2 ILE A 105      -2.642  -6.345   6.564  1.00 98.06           C  
ATOM   1645 HG21 ILE A 105      -2.828  -7.416   6.646  1.00 98.06           H  
ATOM   1646 HG22 ILE A 105      -2.075  -6.186   5.646  1.00 98.06           H  
ATOM   1647 HG23 ILE A 105      -3.597  -5.825   6.494  1.00 98.06           H  
ATOM   1648  CD1 ILE A 105      -0.440  -4.064   6.542  1.00 98.06           C  
ATOM   1649 HD11 ILE A 105      -0.224  -2.997   6.506  1.00 98.06           H  
ATOM   1650 HD12 ILE A 105      -0.748  -4.391   5.549  1.00 98.06           H  
ATOM   1651 HD13 ILE A 105       0.469  -4.592   6.829  1.00 98.06           H  
ATOM   1652  N   HIS A 106      -2.139  -8.432   9.714  1.00 98.04           N  
ATOM   1653  H   HIS A 106      -1.206  -8.109   9.930  1.00 98.04           H  
ATOM   1654  CA  HIS A 106      -2.446  -9.833   9.992  1.00 98.04           C  
ATOM   1655  HA  HIS A 106      -2.809 -10.307   9.080  1.00 98.04           H  
ATOM   1656  C   HIS A 106      -3.552  -9.955  11.043  1.00 98.04           C  
ATOM   1657  CB  HIS A 106      -1.184 -10.576  10.452  1.00 98.04           C  
ATOM   1658  HB2 HIS A 106      -0.711 -10.032  11.269  1.00 98.04           H  
ATOM   1659  HB3 HIS A 106      -0.468 -10.636   9.632  1.00 98.04           H  
ATOM   1660  O   HIS A 106      -4.567 -10.604  10.785  1.00 98.04           O  
ATOM   1661  CG  HIS A 106      -1.506 -11.967  10.928  1.00 98.04           C  
ATOM   1662  CD2 HIS A 106      -1.306 -12.470  12.187  1.00 98.04           C  
ATOM   1663  HD2 HIS A 106      -0.836 -11.956  13.012  1.00 98.04           H  
ATOM   1664  ND1 HIS A 106      -2.172 -12.925  10.199  1.00 98.04           N  
ATOM   1665  HD1 HIS A 106      -2.460 -12.831   9.235  1.00 98.04           H  
ATOM   1666  CE1 HIS A 106      -2.360 -13.987  10.998  1.00 98.04           C  
ATOM   1667  HE1 HIS A 106      -2.854 -14.904  10.711  1.00 98.04           H  
ATOM   1668  NE2 HIS A 106      -1.849 -13.761  12.215  1.00 98.04           N  
ATOM   1669  N   LEU A 107      -3.404  -9.283  12.188  1.00 95.95           N  
ATOM   1670  H   LEU A 107      -2.546  -8.774  12.343  1.00 95.95           H  
ATOM   1671  CA  LEU A 107      -4.392  -9.327  13.264  1.00 95.95           C  
ATOM   1672  HA  LEU A 107      -4.519 -10.366  13.568  1.00 95.95           H  
ATOM   1673  C   LEU A 107      -5.765  -8.858  12.772  1.00 95.95           C  
ATOM   1674  CB  LEU A 107      -3.888  -8.513  14.470  1.00 95.95           C  
ATOM   1675  HB2 LEU A 107      -4.710  -8.370  15.171  1.00 95.95           H  
ATOM   1676  HB3 LEU A 107      -3.572  -7.529  14.122  1.00 95.95           H  
ATOM   1677  O   LEU A 107      -6.738  -9.583  12.961  1.00 95.95           O  
ATOM   1678  CG  LEU A 107      -2.718  -9.188  15.215  1.00 95.95           C  
ATOM   1679  HG  LEU A 107      -1.930  -9.456  14.511  1.00 95.95           H  
ATOM   1680  CD1 LEU A 107      -2.132  -8.239  16.261  1.00 95.95           C  
ATOM   1681 HD11 LEU A 107      -2.854  -8.059  17.057  1.00 95.95           H  
ATOM   1682 HD12 LEU A 107      -1.842  -7.304  15.780  1.00 95.95           H  
ATOM   1683 HD13 LEU A 107      -1.233  -8.692  16.679  1.00 95.95           H  
ATOM   1684  CD2 LEU A 107      -3.152 -10.462  15.946  1.00 95.95           C  
ATOM   1685 HD21 LEU A 107      -2.304 -10.860  16.503  1.00 95.95           H  
ATOM   1686 HD22 LEU A 107      -3.453 -11.223  15.226  1.00 95.95           H  
ATOM   1687 HD23 LEU A 107      -3.976 -10.251  16.626  1.00 95.95           H  
ATOM   1688  N   ILE A 108      -5.845  -7.741  12.043  1.00 94.63           N  
ATOM   1689  H   ILE A 108      -5.005  -7.194  11.920  1.00 94.63           H  
ATOM   1690  CA  ILE A 108      -7.110  -7.230  11.489  1.00 94.63           C  
ATOM   1691  HA  ILE A 108      -7.822  -7.117  12.308  1.00 94.63           H  
ATOM   1692  C   ILE A 108      -7.730  -8.227  10.496  1.00 94.63           C  
ATOM   1693  CB  ILE A 108      -6.888  -5.836  10.852  1.00 94.63           C  
ATOM   1694  HB  ILE A 108      -6.067  -5.908  10.138  1.00 94.63           H  
ATOM   1695  O   ILE A 108      -8.912  -8.561  10.599  1.00 94.63           O  
ATOM   1696  CG1 ILE A 108      -6.521  -4.791  11.934  1.00 94.63           C  
ATOM   1697 HG12 ILE A 108      -5.785  -5.207  12.622  1.00 94.63           H  
ATOM   1698 HG13 ILE A 108      -7.406  -4.549  12.523  1.00 94.63           H  
ATOM   1699  CG2 ILE A 108      -8.150  -5.370  10.098  1.00 94.63           C  
ATOM   1700 HG21 ILE A 108      -8.027  -4.352   9.730  1.00 94.63           H  
ATOM   1701 HG22 ILE A 108      -9.004  -5.399  10.774  1.00 94.63           H  
ATOM   1702 HG23 ILE A 108      -8.345  -6.016   9.241  1.00 94.63           H  
ATOM   1703  CD1 ILE A 108      -5.926  -3.495  11.365  1.00 94.63           C  
ATOM   1704 HD11 ILE A 108      -5.602  -2.860  12.189  1.00 94.63           H  
ATOM   1705 HD12 ILE A 108      -5.064  -3.726  10.739  1.00 94.63           H  
ATOM   1706 HD13 ILE A 108      -6.667  -2.949  10.781  1.00 94.63           H  
ATOM   1707  N   THR A 109      -6.943  -8.736   9.544  1.00 95.97           N  
ATOM   1708  H   THR A 109      -5.969  -8.470   9.542  1.00 95.97           H  
ATOM   1709  CA  THR A 109      -7.450  -9.605   8.463  1.00 95.97           C  
ATOM   1710  HA  THR A 109      -8.444  -9.248   8.193  1.00 95.97           H  
ATOM   1711  C   THR A 109      -7.648 -11.068   8.867  1.00 95.97           C  
ATOM   1712  CB  THR A 109      -6.597  -9.514   7.189  1.00 95.97           C  
ATOM   1713  HB  THR A 109      -7.032 -10.175   6.439  1.00 95.97           H  
ATOM   1714  O   THR A 109      -8.239 -11.835   8.109  1.00 95.97           O  
ATOM   1715  CG2 THR A 109      -6.578  -8.103   6.604  1.00 95.97           C  
ATOM   1716 HG21 THR A 109      -5.961  -8.100   5.706  1.00 95.97           H  
ATOM   1717 HG22 THR A 109      -7.593  -7.809   6.336  1.00 95.97           H  
ATOM   1718 HG23 THR A 109      -6.175  -7.388   7.321  1.00 95.97           H  
ATOM   1719  OG1 THR A 109      -5.258  -9.907   7.399  1.00 95.97           O  
ATOM   1720  HG1 THR A 109      -4.863  -9.261   7.989  1.00 95.97           H  
ATOM   1721  N   SER A 110      -7.194 -11.472  10.059  1.00 94.37           N  
ATOM   1722  H   SER A 110      -6.606 -10.835  10.576  1.00 94.37           H  
ATOM   1723  CA  SER A 110      -7.406 -12.820  10.607  1.00 94.37           C  
ATOM   1724  HA  SER A 110      -7.327 -13.539   9.792  1.00 94.37           H  
ATOM   1725  C   SER A 110      -8.790 -13.017  11.238  1.00 94.37           C  
ATOM   1726  CB  SER A 110      -6.311 -13.159  11.625  1.00 94.37           C  
ATOM   1727  HB2 SER A 110      -6.386 -14.216  11.877  1.00 94.37           H  
ATOM   1728  HB3 SER A 110      -5.329 -12.987  11.184  1.00 94.37           H  
ATOM   1729  O   SER A 110      -9.251 -14.150  11.362  1.00 94.37           O  
ATOM   1730  OG  SER A 110      -6.450 -12.404  12.814  1.00 94.37           O  
ATOM   1731  HG  SER A 110      -6.319 -11.469  12.640  1.00 94.37           H  
ATOM   1732  N   LEU A 111      -9.474 -11.929  11.611  1.00 86.26           N  
ATOM   1733  H   LEU A 111      -9.018 -11.034  11.505  1.00 86.26           H  
ATOM   1734  CA  LEU A 111     -10.735 -11.982  12.360  1.00 86.26           C  
ATOM   1735  HA  LEU A 111     -10.664 -12.764  13.116  1.00 86.26           H  
ATOM   1736  C   LEU A 111     -11.957 -12.325  11.500  1.00 86.26           C  
ATOM   1737  CB  LEU A 111     -10.959 -10.622  13.048  1.00 86.26           C  
ATOM   1738  HB2 LEU A 111     -10.949  -9.845  12.284  1.00 86.26           H  
ATOM   1739  HB3 LEU A 111     -11.945 -10.623  13.513  1.00 86.26           H  
ATOM   1740  O   LEU A 111     -12.956 -12.816  12.023  1.00 86.26           O  
ATOM   1741  CG  LEU A 111      -9.921 -10.268  14.124  1.00 86.26           C  
ATOM   1742  HG  LEU A 111      -8.923 -10.314  13.688  1.00 86.26           H  
ATOM   1743  CD1 LEU A 111     -10.172  -8.845  14.623  1.00 86.26           C  
ATOM   1744 HD11 LEU A 111     -10.102  -8.147  13.788  1.00 86.26           H  
ATOM   1745 HD12 LEU A 111      -9.406  -8.571  15.348  1.00 86.26           H  
ATOM   1746 HD13 LEU A 111     -11.155  -8.766  15.088  1.00 86.26           H  
ATOM   1747  CD2 LEU A 111      -9.970 -11.222  15.319  1.00 86.26           C  
ATOM   1748 HD21 LEU A 111      -9.670 -12.223  15.006  1.00 86.26           H  
ATOM   1749 HD22 LEU A 111      -9.263 -10.884  16.077  1.00 86.26           H  
ATOM   1750 HD23 LEU A 111     -10.974 -11.249  15.742  1.00 86.26           H  
ATOM   1751  N   ARG A 112     -11.924 -11.986  10.209  1.00 91.56           N  
ATOM   1752  H   ARG A 112     -11.048 -11.636   9.849  1.00 91.56           H  
ATOM   1753  CA  ARG A 112     -13.018 -12.174   9.239  1.00 91.56           C  
ATOM   1754  HA  ARG A 112     -13.357 -13.209   9.293  1.00 91.56           H  
ATOM   1755  C   ARG A 112     -12.513 -11.929   7.818  1.00 91.56           C  
ATOM   1756  CB  ARG A 112     -14.207 -11.249   9.582  1.00 91.56           C  
ATOM   1757  HB2 ARG A 112     -15.017 -11.424   8.874  1.00 91.56           H  
ATOM   1758  HB3 ARG A 112     -14.590 -11.524  10.565  1.00 91.56           H  
ATOM   1759  O   ARG A 112     -11.357 -11.572   7.622  1.00 91.56           O  
ATOM   1760  CG  ARG A 112     -13.859  -9.753   9.574  1.00 91.56           C  
ATOM   1761  HG2 ARG A 112     -13.000  -9.565  10.219  1.00 91.56           H  
ATOM   1762  HG3 ARG A 112     -13.615  -9.445   8.557  1.00 91.56           H  
ATOM   1763  CD  ARG A 112     -15.030  -8.907  10.077  1.00 91.56           C  
ATOM   1764  HD2 ARG A 112     -14.796  -7.860   9.882  1.00 91.56           H  
ATOM   1765  HD3 ARG A 112     -15.930  -9.180   9.527  1.00 91.56           H  
ATOM   1766  NE  ARG A 112     -15.237  -9.064  11.529  1.00 91.56           N  
ATOM   1767  HE  ARG A 112     -14.594  -9.676  12.011  1.00 91.56           H  
ATOM   1768  NH1 ARG A 112     -17.053  -7.676  11.721  1.00 91.56           N  
ATOM   1769 HH11 ARG A 112     -17.111  -7.643  10.713  1.00 91.56           H  
ATOM   1770 HH12 ARG A 112     -17.722  -7.193  12.303  1.00 91.56           H  
ATOM   1771  NH2 ARG A 112     -16.137  -8.545  13.557  1.00 91.56           N  
ATOM   1772 HH21 ARG A 112     -15.429  -9.102  14.013  1.00 91.56           H  
ATOM   1773 HH22 ARG A 112     -16.793  -8.017  14.115  1.00 91.56           H  
ATOM   1774  CZ  ARG A 112     -16.138  -8.433  12.260  1.00 91.56           C  
ATOM   1775  N   HIS A 113     -13.381 -12.082   6.823  1.00 96.14           N  
ATOM   1776  H   HIS A 113     -14.329 -12.356   7.035  1.00 96.14           H  
ATOM   1777  CA  HIS A 113     -13.044 -11.765   5.437  1.00 96.14           C  
ATOM   1778  HA  HIS A 113     -12.058 -12.179   5.225  1.00 96.14           H  
ATOM   1779  C   HIS A 113     -12.965 -10.253   5.206  1.00 96.14           C  
ATOM   1780  CB  HIS A 113     -14.047 -12.442   4.497  1.00 96.14           C  
ATOM   1781  HB2 HIS A 113     -15.053 -12.084   4.717  1.00 96.14           H  
ATOM   1782  HB3 HIS A 113     -13.810 -12.175   3.467  1.00 96.14           H  
ATOM   1783  O   HIS A 113     -13.835  -9.500   5.644  1.00 96.14           O  
ATOM   1784  CG  HIS A 113     -14.006 -13.943   4.626  1.00 96.14           C  
ATOM   1785  CD2 HIS A 113     -15.011 -14.759   5.073  1.00 96.14           C  
ATOM   1786  HD2 HIS A 113     -16.003 -14.449   5.368  1.00 96.14           H  
ATOM   1787  ND1 HIS A 113     -12.911 -14.741   4.381  1.00 96.14           N  
ATOM   1788  HD1 HIS A 113     -12.009 -14.429   4.053  1.00 96.14           H  
ATOM   1789  CE1 HIS A 113     -13.247 -16.008   4.674  1.00 96.14           C  
ATOM   1790  HE1 HIS A 113     -12.594 -16.864   4.589  1.00 96.14           H  
ATOM   1791  NE2 HIS A 113     -14.514 -16.066   5.102  1.00 96.14           N  
ATOM   1792  N   TYR A 114     -11.928  -9.818   4.493  1.00 98.03           N  
ATOM   1793  H   TYR A 114     -11.240 -10.481   4.166  1.00 98.03           H  
ATOM   1794  CA  TYR A 114     -11.732  -8.432   4.081  1.00 98.03           C  
ATOM   1795  HA  TYR A 114     -12.603  -7.841   4.365  1.00 98.03           H  
ATOM   1796  C   TYR A 114     -11.608  -8.344   2.564  1.00 98.03           C  
ATOM   1797  CB  TYR A 114     -10.504  -7.820   4.775  1.00 98.03           C  
ATOM   1798  HB2 TYR A 114     -10.166  -6.966   4.188  1.00 98.03           H  
ATOM   1799  HB3 TYR A 114      -9.689  -8.544   4.782  1.00 98.03           H  
ATOM   1800  O   TYR A 114     -11.020  -9.213   1.919  1.00 98.03           O  
ATOM   1801  CG  TYR A 114     -10.767  -7.344   6.192  1.00 98.03           C  
ATOM   1802  CD1 TYR A 114     -10.878  -5.969   6.473  1.00 98.03           C  
ATOM   1803  HD1 TYR A 114     -10.767  -5.252   5.673  1.00 98.03           H  
ATOM   1804  CD2 TYR A 114     -10.887  -8.274   7.237  1.00 98.03           C  
ATOM   1805  HD2 TYR A 114     -10.746  -9.326   7.036  1.00 98.03           H  
ATOM   1806  CE1 TYR A 114     -11.128  -5.523   7.784  1.00 98.03           C  
ATOM   1807  HE1 TYR A 114     -11.187  -4.466   7.997  1.00 98.03           H  
ATOM   1808  CE2 TYR A 114     -11.165  -7.838   8.544  1.00 98.03           C  
ATOM   1809  HE2 TYR A 114     -11.215  -8.547   9.357  1.00 98.03           H  
ATOM   1810  OH  TYR A 114     -11.605  -6.055  10.079  1.00 98.03           O  
ATOM   1811  HH  TYR A 114     -11.460  -5.114  10.205  1.00 98.03           H  
ATOM   1812  CZ  TYR A 114     -11.301  -6.465   8.820  1.00 98.03           C  
ATOM   1813  N   GLU A 115     -12.136  -7.259   2.014  1.00 98.34           N  
ATOM   1814  H   GLU A 115     -12.607  -6.603   2.621  1.00 98.34           H  
ATOM   1815  CA  GLU A 115     -11.783  -6.775   0.686  1.00 98.34           C  
ATOM   1816  HA  GLU A 115     -11.405  -7.604   0.089  1.00 98.34           H  
ATOM   1817  C   GLU A 115     -10.662  -5.744   0.807  1.00 98.34           C  
ATOM   1818  CB  GLU A 115     -12.999  -6.196  -0.059  1.00 98.34           C  
ATOM   1819  HB2 GLU A 115     -12.649  -5.768  -0.998  1.00 98.34           H  
ATOM   1820  HB3 GLU A 115     -13.696  -6.998  -0.301  1.00 98.34           H  
ATOM   1821  O   GLU A 115     -10.518  -5.076   1.837  1.00 98.34           O  
ATOM   1822  CG  GLU A 115     -13.743  -5.115   0.734  1.00 98.34           C  
ATOM   1823  HG2 GLU A 115     -13.042  -4.329   1.015  1.00 98.34           H  
ATOM   1824  HG3 GLU A 115     -14.145  -5.564   1.643  1.00 98.34           H  
ATOM   1825  CD  GLU A 115     -14.907  -4.488  -0.034  1.00 98.34           C  
ATOM   1826  OE1 GLU A 115     -15.792  -3.916   0.644  1.00 98.34           O  
ATOM   1827  OE2 GLU A 115     -14.903  -4.490  -1.281  1.00 98.34           O  
ATOM   1828  N   MET A 116      -9.886  -5.594  -0.264  1.00 98.74           N  
ATOM   1829  H   MET A 116     -10.103  -6.144  -1.083  1.00 98.74           H  
ATOM   1830  CA  MET A 116      -8.864  -4.561  -0.383  1.00 98.74           C  
ATOM   1831  HA  MET A 116      -8.908  -3.924   0.501  1.00 98.74           H  
ATOM   1832  C   MET A 116      -9.129  -3.684  -1.597  1.00 98.74           C  
ATOM   1833  CB  MET A 116      -7.465  -5.185  -0.437  1.00 98.74           C  
ATOM   1834  HB2 MET A 116      -7.403  -5.854  -1.294  1.00 98.74           H  
ATOM   1835  HB3 MET A 116      -7.310  -5.757   0.478  1.00 98.74           H  
ATOM   1836  O   MET A 116      -9.475  -4.169  -2.673  1.00 98.74           O  
ATOM   1837  CG  MET A 116      -6.350  -4.134  -0.520  1.00 98.74           C  
ATOM   1838  HG2 MET A 116      -6.391  -3.524   0.383  1.00 98.74           H  
ATOM   1839  HG3 MET A 116      -6.515  -3.485  -1.380  1.00 98.74           H  
ATOM   1840  SD  MET A 116      -4.674  -4.787  -0.687  1.00 98.74           S  
ATOM   1841  CE  MET A 116      -4.749  -5.508  -2.347  1.00 98.74           C  
ATOM   1842  HE1 MET A 116      -5.035  -4.749  -3.075  1.00 98.74           H  
ATOM   1843  HE2 MET A 116      -5.465  -6.330  -2.366  1.00 98.74           H  
ATOM   1844  HE3 MET A 116      -3.763  -5.896  -2.601  1.00 98.74           H  
ATOM   1845  N   ARG A 117      -8.871  -2.390  -1.440  1.00 98.81           N  
ATOM   1846  H   ARG A 117      -8.599  -2.081  -0.518  1.00 98.81           H  
ATOM   1847  CA  ARG A 117      -8.828  -1.408  -2.515  1.00 98.81           C  
ATOM   1848  HA  ARG A 117      -8.971  -1.914  -3.470  1.00 98.81           H  
ATOM   1849  C   ARG A 117      -7.465  -0.727  -2.543  1.00 98.81           C  
ATOM   1850  CB  ARG A 117      -9.989  -0.432  -2.316  1.00 98.81           C  
ATOM   1851  HB2 ARG A 117     -10.923  -0.993  -2.328  1.00 98.81           H  
ATOM   1852  HB3 ARG A 117      -9.889   0.054  -1.345  1.00 98.81           H  
ATOM   1853  O   ARG A 117      -6.931  -0.347  -1.504  1.00 98.81           O  
ATOM   1854  CG  ARG A 117     -10.031   0.629  -3.415  1.00 98.81           C  
ATOM   1855  HG2 ARG A 117      -9.117   1.221  -3.393  1.00 98.81           H  
ATOM   1856  HG3 ARG A 117     -10.124   0.147  -4.388  1.00 98.81           H  
ATOM   1857  CD  ARG A 117     -11.217   1.561  -3.187  1.00 98.81           C  
ATOM   1858  HD2 ARG A 117     -11.157   1.975  -2.180  1.00 98.81           H  
ATOM   1859  HD3 ARG A 117     -12.148   0.999  -3.259  1.00 98.81           H  
ATOM   1860  NE  ARG A 117     -11.170   2.660  -4.158  1.00 98.81           N  
ATOM   1861  HE  ARG A 117     -10.471   3.373  -4.005  1.00 98.81           H  
ATOM   1862  NH1 ARG A 117     -12.670   1.819  -5.682  1.00 98.81           N  
ATOM   1863 HH11 ARG A 117     -12.860   1.044  -5.063  1.00 98.81           H  
ATOM   1864 HH12 ARG A 117     -13.060   1.821  -6.614  1.00 98.81           H  
ATOM   1865  NH2 ARG A 117     -11.575   3.715  -6.104  1.00 98.81           N  
ATOM   1866 HH21 ARG A 117     -11.984   3.722  -7.027  1.00 98.81           H  
ATOM   1867 HH22 ARG A 117     -10.731   4.229  -5.894  1.00 98.81           H  
ATOM   1868  CZ  ARG A 117     -11.814   2.725  -5.303  1.00 98.81           C  
ATOM   1869  N   VAL A 118      -6.935  -0.543  -3.744  1.00 98.91           N  
ATOM   1870  H   VAL A 118      -7.433  -0.934  -4.532  1.00 98.91           H  
ATOM   1871  CA  VAL A 118      -5.729   0.229  -4.031  1.00 98.91           C  
ATOM   1872  HA  VAL A 118      -5.312   0.600  -3.095  1.00 98.91           H  
ATOM   1873  C   VAL A 118      -6.115   1.405  -4.914  1.00 98.91           C  
ATOM   1874  CB  VAL A 118      -4.646  -0.626  -4.707  1.00 98.91           C  
ATOM   1875  HB  VAL A 118      -4.986  -0.918  -5.701  1.00 98.91           H  
ATOM   1876  O   VAL A 118      -6.532   1.202  -6.053  1.00 98.91           O  
ATOM   1877  CG1 VAL A 118      -3.351   0.176  -4.862  1.00 98.91           C  
ATOM   1878 HG11 VAL A 118      -3.538   1.120  -5.373  1.00 98.91           H  
ATOM   1879 HG12 VAL A 118      -2.921   0.383  -3.882  1.00 98.91           H  
ATOM   1880 HG13 VAL A 118      -2.648  -0.396  -5.466  1.00 98.91           H  
ATOM   1881  CG2 VAL A 118      -4.347  -1.903  -3.912  1.00 98.91           C  
ATOM   1882 HG21 VAL A 118      -5.207  -2.573  -3.954  1.00 98.91           H  
ATOM   1883 HG22 VAL A 118      -4.143  -1.657  -2.871  1.00 98.91           H  
ATOM   1884 HG23 VAL A 118      -3.486  -2.418  -4.339  1.00 98.91           H  
ATOM   1885  N   ASP A 119      -5.974   2.625  -4.408  1.00 98.81           N  
ATOM   1886  H   ASP A 119      -5.586   2.705  -3.479  1.00 98.81           H  
ATOM   1887  CA  ASP A 119      -6.171   3.855  -5.178  1.00 98.81           C  
ATOM   1888  HA  ASP A 119      -6.756   3.638  -6.072  1.00 98.81           H  
ATOM   1889  C   ASP A 119      -4.828   4.421  -5.636  1.00 98.81           C  
ATOM   1890  CB  ASP A 119      -6.949   4.887  -4.352  1.00 98.81           C  
ATOM   1891  HB2 ASP A 119      -6.849   5.865  -4.823  1.00 98.81           H  
ATOM   1892  HB3 ASP A 119      -6.529   4.950  -3.348  1.00 98.81           H  
ATOM   1893  O   ASP A 119      -3.876   4.475  -4.861  1.00 98.81           O  
ATOM   1894  CG  ASP A 119      -8.437   4.553  -4.281  1.00 98.81           C  
ATOM   1895  OD1 ASP A 119      -9.084   4.430  -5.342  1.00 98.81           O  
ATOM   1896  OD2 ASP A 119      -9.008   4.466  -3.175  1.00 98.81           O  
ATOM   1897  N   MET A 120      -4.750   4.859  -6.895  1.00 98.72           N  
ATOM   1898  H   MET A 120      -5.558   4.755  -7.492  1.00 98.72           H  
ATOM   1899  CA  MET A 120      -3.521   5.359  -7.512  1.00 98.72           C  
ATOM   1900  HA  MET A 120      -2.799   5.595  -6.730  1.00 98.72           H  
ATOM   1901  C   MET A 120      -3.771   6.629  -8.325  1.00 98.72           C  
ATOM   1902  CB  MET A 120      -2.907   4.283  -8.417  1.00 98.72           C  
ATOM   1903  HB2 MET A 120      -3.653   3.963  -9.144  1.00 98.72           H  
ATOM   1904  HB3 MET A 120      -2.060   4.706  -8.957  1.00 98.72           H  
ATOM   1905  O   MET A 120      -4.782   6.750  -9.027  1.00 98.72           O  
ATOM   1906  CG  MET A 120      -2.408   3.066  -7.635  1.00 98.72           C  
ATOM   1907  HG2 MET A 120      -1.548   3.363  -7.034  1.00 98.72           H  
ATOM   1908  HG3 MET A 120      -3.186   2.716  -6.957  1.00 98.72           H  
ATOM   1909  SD  MET A 120      -1.921   1.685  -8.694  1.00 98.72           S  
ATOM   1910  CE  MET A 120      -3.526   0.860  -8.852  1.00 98.72           C  
ATOM   1911  HE1 MET A 120      -4.245   1.533  -9.319  1.00 98.72           H  
ATOM   1912  HE2 MET A 120      -3.407  -0.039  -9.457  1.00 98.72           H  
ATOM   1913  HE3 MET A 120      -3.887   0.572  -7.865  1.00 98.72           H  
ATOM   1914  N   VAL A 121      -2.806   7.549  -8.290  1.00 98.61           N  
ATOM   1915  H   VAL A 121      -2.018   7.386  -7.679  1.00 98.61           H  
ATOM   1916  CA  VAL A 121      -2.740   8.701  -9.201  1.00 98.61           C  
ATOM   1917  HA  VAL A 121      -3.537   8.601  -9.938  1.00 98.61           H  
ATOM   1918  C   VAL A 121      -1.412   8.688  -9.945  1.00 98.61           C  
ATOM   1919  CB  VAL A 121      -2.951  10.050  -8.489  1.00 98.61           C  
ATOM   1920  HB  VAL A 121      -2.086  10.273  -7.865  1.00 98.61           H  
ATOM   1921  O   VAL A 121      -0.354   8.600  -9.329  1.00 98.61           O  
ATOM   1922  CG1 VAL A 121      -3.094  11.195  -9.501  1.00 98.61           C  
ATOM   1923 HG11 VAL A 121      -2.178  11.302 -10.082  1.00 98.61           H  
ATOM   1924 HG12 VAL A 121      -3.927  11.005 -10.177  1.00 98.61           H  
ATOM   1925 HG13 VAL A 121      -3.261  12.136  -8.976  1.00 98.61           H  
ATOM   1926  CG2 VAL A 121      -4.215  10.031  -7.617  1.00 98.61           C  
ATOM   1927 HG21 VAL A 121      -5.062   9.670  -8.200  1.00 98.61           H  
ATOM   1928 HG22 VAL A 121      -4.073   9.354  -6.774  1.00 98.61           H  
ATOM   1929 HG23 VAL A 121      -4.406  11.029  -7.224  1.00 98.61           H  
ATOM   1930  N   TYR A 122      -1.458   8.791 -11.271  1.00 98.20           N  
ATOM   1931  H   TYR A 122      -2.362   8.855 -11.718  1.00 98.20           H  
ATOM   1932  CA  TYR A 122      -0.271   8.876 -12.120  1.00 98.20           C  
ATOM   1933  HA  TYR A 122       0.535   9.366 -11.573  1.00 98.20           H  
ATOM   1934  C   TYR A 122      -0.578   9.705 -13.367  1.00 98.20           C  
ATOM   1935  CB  TYR A 122       0.185   7.461 -12.502  1.00 98.20           C  
ATOM   1936  HB2 TYR A 122       0.501   6.938 -11.600  1.00 98.20           H  
ATOM   1937  HB3 TYR A 122      -0.663   6.917 -12.916  1.00 98.20           H  
ATOM   1938  O   TYR A 122      -1.557   9.416 -14.060  1.00 98.20           O  
ATOM   1939  CG  TYR A 122       1.321   7.423 -13.506  1.00 98.20           C  
ATOM   1940  CD1 TYR A 122       1.111   6.892 -14.794  1.00 98.20           C  
ATOM   1941  HD1 TYR A 122       0.145   6.489 -15.060  1.00 98.20           H  
ATOM   1942  CD2 TYR A 122       2.589   7.915 -13.145  1.00 98.20           C  
ATOM   1943  HD2 TYR A 122       2.758   8.315 -12.156  1.00 98.20           H  
ATOM   1944  CE1 TYR A 122       2.169   6.854 -15.722  1.00 98.20           C  
ATOM   1945  HE1 TYR A 122       2.023   6.404 -16.693  1.00 98.20           H  
ATOM   1946  CE2 TYR A 122       3.651   7.868 -14.066  1.00 98.20           C  
ATOM   1947  HE2 TYR A 122       4.622   8.237 -13.768  1.00 98.20           H  
ATOM   1948  OH  TYR A 122       4.466   7.293 -16.252  1.00 98.20           O  
ATOM   1949  HH  TYR A 122       5.306   7.250 -15.788  1.00 98.20           H  
ATOM   1950  CZ  TYR A 122       3.443   7.336 -15.357  1.00 98.20           C  
ATOM   1951  N   LYS A 123       0.251  10.722 -13.656  1.00 95.63           N  
ATOM   1952  H   LYS A 123       1.002  10.907 -13.006  1.00 95.63           H  
ATOM   1953  CA  LYS A 123       0.067  11.648 -14.798  1.00 95.63           C  
ATOM   1954  HA  LYS A 123       0.671  12.541 -14.634  1.00 95.63           H  
ATOM   1955  C   LYS A 123      -1.380  12.158 -14.900  1.00 95.63           C  
ATOM   1956  CB  LYS A 123       0.527  10.986 -16.111  1.00 95.63           C  
ATOM   1957  HB2 LYS A 123       0.255  11.641 -16.938  1.00 95.63           H  
ATOM   1958  HB3 LYS A 123      -0.001  10.041 -16.240  1.00 95.63           H  
ATOM   1959  O   LYS A 123      -2.051  11.936 -15.907  1.00 95.63           O  
ATOM   1960  CG  LYS A 123       2.036  10.744 -16.196  1.00 95.63           C  
ATOM   1961  HG2 LYS A 123       2.553  11.701 -16.137  1.00 95.63           H  
ATOM   1962  HG3 LYS A 123       2.361  10.110 -15.370  1.00 95.63           H  
ATOM   1963  CD  LYS A 123       2.364  10.060 -17.530  1.00 95.63           C  
ATOM   1964  HD2 LYS A 123       1.942   9.055 -17.518  1.00 95.63           H  
ATOM   1965  HD3 LYS A 123       1.918  10.623 -18.349  1.00 95.63           H  
ATOM   1966  CE  LYS A 123       3.879   9.992 -17.738  1.00 95.63           C  
ATOM   1967  HE2 LYS A 123       4.246  11.000 -17.932  1.00 95.63           H  
ATOM   1968  HE3 LYS A 123       4.336   9.639 -16.814  1.00 95.63           H  
ATOM   1969  NZ  LYS A 123       4.236   9.080 -18.853  1.00 95.63           N  
ATOM   1970  HZ1 LYS A 123       3.748   9.332 -19.701  1.00 95.63           H  
ATOM   1971  HZ2 LYS A 123       5.230   9.101 -19.032  1.00 95.63           H  
ATOM   1972  HZ3 LYS A 123       3.997   8.133 -18.597  1.00 95.63           H  
ATOM   1973  N   ASP A 124      -1.881  12.719 -13.799  1.00 94.43           N  
ATOM   1974  H   ASP A 124      -1.223  12.963 -13.073  1.00 94.43           H  
ATOM   1975  CA  ASP A 124      -3.236  13.280 -13.650  1.00 94.43           C  
ATOM   1976  HA  ASP A 124      -3.312  13.621 -12.617  1.00 94.43           H  
ATOM   1977  C   ASP A 124      -4.404  12.294 -13.830  1.00 94.43           C  
ATOM   1978  CB  ASP A 124      -3.378  14.542 -14.515  1.00 94.43           C  
ATOM   1979  HB2 ASP A 124      -4.316  15.041 -14.275  1.00 94.43           H  
ATOM   1980  HB3 ASP A 124      -3.397  14.265 -15.569  1.00 94.43           H  
ATOM   1981  O   ASP A 124      -5.572  12.662 -13.698  1.00 94.43           O  
ATOM   1982  CG  ASP A 124      -2.221  15.500 -14.241  1.00 94.43           C  
ATOM   1983  OD1 ASP A 124      -2.025  15.803 -13.043  1.00 94.43           O  
ATOM   1984  OD2 ASP A 124      -1.486  15.810 -15.203  1.00 94.43           O  
ATOM   1985  N   LYS A 125      -4.122  11.008 -14.062  1.00 98.39           N  
ATOM   1986  H   LYS A 125      -3.152  10.754 -14.184  1.00 98.39           H  
ATOM   1987  CA  LYS A 125      -5.135   9.954 -14.145  1.00 98.39           C  
ATOM   1988  HA  LYS A 125      -6.087  10.414 -14.407  1.00 98.39           H  
ATOM   1989  C   LYS A 125      -5.301   9.294 -12.787  1.00 98.39           C  
ATOM   1990  CB  LYS A 125      -4.779   8.947 -15.245  1.00 98.39           C  
ATOM   1991  HB2 LYS A 125      -3.788   8.534 -15.056  1.00 98.39           H  
ATOM   1992  HB3 LYS A 125      -5.505   8.134 -15.234  1.00 98.39           H  
ATOM   1993  O   LYS A 125      -4.322   8.950 -12.127  1.00 98.39           O  
ATOM   1994  CG  LYS A 125      -4.801   9.621 -16.624  1.00 98.39           C  
ATOM   1995  HG2 LYS A 125      -5.802  10.009 -16.817  1.00 98.39           H  
ATOM   1996  HG3 LYS A 125      -4.099  10.455 -16.637  1.00 98.39           H  
ATOM   1997  CD  LYS A 125      -4.414   8.648 -17.740  1.00 98.39           C  
ATOM   1998  HD2 LYS A 125      -5.146   7.842 -17.790  1.00 98.39           H  
ATOM   1999  HD3 LYS A 125      -3.425   8.239 -17.529  1.00 98.39           H  
ATOM   2000  CE  LYS A 125      -4.385   9.426 -19.059  1.00 98.39           C  
ATOM   2001  HE2 LYS A 125      -5.365   9.877 -19.219  1.00 98.39           H  
ATOM   2002  HE3 LYS A 125      -3.670  10.242 -18.956  1.00 98.39           H  
ATOM   2003  NZ  LYS A 125      -4.020   8.569 -20.215  1.00 98.39           N  
ATOM   2004  HZ1 LYS A 125      -3.992   9.126 -21.057  1.00 98.39           H  
ATOM   2005  HZ2 LYS A 125      -4.702   7.836 -20.349  1.00 98.39           H  
ATOM   2006  HZ3 LYS A 125      -3.107   8.159 -20.079  1.00 98.39           H  
ATOM   2007  N   ARG A 126      -6.555   9.072 -12.395  1.00 98.59           N  
ATOM   2008  H   ARG A 126      -7.297   9.375 -13.011  1.00 98.59           H  
ATOM   2009  CA  ARG A 126      -6.928   8.343 -11.179  1.00 98.59           C  
ATOM   2010  HA  ARG A 126      -6.048   8.204 -10.552  1.00 98.59           H  
ATOM   2011  C   ARG A 126      -7.446   6.969 -11.565  1.00 98.59           C  
ATOM   2012  CB  ARG A 126      -7.971   9.125 -10.369  1.00 98.59           C  
ATOM   2013  HB2 ARG A 126      -8.897   9.198 -10.940  1.00 98.59           H  
ATOM   2014  HB3 ARG A 126      -8.175   8.578  -9.449  1.00 98.59           H  
ATOM   2015  O   ARG A 126      -8.352   6.866 -12.391  1.00 98.59           O  
ATOM   2016  CG  ARG A 126      -7.488  10.539 -10.019  1.00 98.59           C  
ATOM   2017  HG2 ARG A 126      -6.517  10.481  -9.529  1.00 98.59           H  
ATOM   2018  HG3 ARG A 126      -7.377  11.128 -10.929  1.00 98.59           H  
ATOM   2019  CD  ARG A 126      -8.484  11.249  -9.100  1.00 98.59           C  
ATOM   2020  HD2 ARG A 126      -8.702  10.618  -8.237  1.00 98.59           H  
ATOM   2021  HD3 ARG A 126      -9.416  11.402  -9.644  1.00 98.59           H  
ATOM   2022  NE  ARG A 126      -7.955  12.556  -8.668  1.00 98.59           N  
ATOM   2023  HE  ARG A 126      -8.091  13.328  -9.305  1.00 98.59           H  
ATOM   2024  NH1 ARG A 126      -7.016  11.901  -6.669  1.00 98.59           N  
ATOM   2025 HH11 ARG A 126      -6.438  12.117  -5.869  1.00 98.59           H  
ATOM   2026 HH12 ARG A 126      -7.322  10.953  -6.833  1.00 98.59           H  
ATOM   2027  NH2 ARG A 126      -6.813  14.015  -7.348  1.00 98.59           N  
ATOM   2028 HH21 ARG A 126      -6.255  14.213  -6.529  1.00 98.59           H  
ATOM   2029 HH22 ARG A 126      -6.939  14.743  -8.037  1.00 98.59           H  
ATOM   2030  CZ  ARG A 126      -7.270  12.815  -7.566  1.00 98.59           C  
ATOM   2031  N   LYS A 127      -6.877   5.923 -10.979  1.00 98.68           N  
ATOM   2032  H   LYS A 127      -6.165   6.091 -10.283  1.00 98.68           H  
ATOM   2033  CA  LYS A 127      -7.310   4.542 -11.193  1.00 98.68           C  
ATOM   2034  HA  LYS A 127      -8.335   4.532 -11.563  1.00 98.68           H  
ATOM   2035  C   LYS A 127      -7.311   3.778  -9.882  1.00 98.68           C  
ATOM   2036  CB  LYS A 127      -6.411   3.848 -12.219  1.00 98.68           C  
ATOM   2037  HB2 LYS A 127      -6.699   2.797 -12.234  1.00 98.68           H  
ATOM   2038  HB3 LYS A 127      -5.371   3.904 -11.897  1.00 98.68           H  
ATOM   2039  O   LYS A 127      -6.653   4.182  -8.929  1.00 98.68           O  
ATOM   2040  CG  LYS A 127      -6.549   4.425 -13.640  1.00 98.68           C  
ATOM   2041  HG2 LYS A 127      -6.006   5.366 -13.728  1.00 98.68           H  
ATOM   2042  HG3 LYS A 127      -7.602   4.583 -13.873  1.00 98.68           H  
ATOM   2043  CD  LYS A 127      -5.982   3.386 -14.602  1.00 98.68           C  
ATOM   2044  HD2 LYS A 127      -4.934   3.195 -14.372  1.00 98.68           H  
ATOM   2045  HD3 LYS A 127      -6.533   2.473 -14.377  1.00 98.68           H  
ATOM   2046  CE  LYS A 127      -6.167   3.657 -16.093  1.00 98.68           C  
ATOM   2047  HE2 LYS A 127      -5.459   4.422 -16.410  1.00 98.68           H  
ATOM   2048  HE3 LYS A 127      -7.181   4.024 -16.252  1.00 98.68           H  
ATOM   2049  NZ  LYS A 127      -5.970   2.388 -16.845  1.00 98.68           N  
ATOM   2050  HZ1 LYS A 127      -5.033   2.028 -16.730  1.00 98.68           H  
ATOM   2051  HZ2 LYS A 127      -6.589   1.681 -16.475  1.00 98.68           H  
ATOM   2052  HZ3 LYS A 127      -6.168   2.487 -17.831  1.00 98.68           H  
ATOM   2053  N   PHE A 128      -8.037   2.669  -9.856  1.00 98.85           N  
ATOM   2054  H   PHE A 128      -8.530   2.371 -10.686  1.00 98.85           H  
ATOM   2055  CA  PHE A 128      -8.054   1.790  -8.699  1.00 98.85           C  
ATOM   2056  HA  PHE A 128      -7.144   1.976  -8.128  1.00 98.85           H  
ATOM   2057  C   PHE A 128      -8.034   0.318  -9.096  1.00 98.85           C  
ATOM   2058  CB  PHE A 128      -9.250   2.127  -7.803  1.00 98.85           C  
ATOM   2059  HB2 PHE A 128      -9.262   3.203  -7.630  1.00 98.85           H  
ATOM   2060  HB3 PHE A 128      -9.106   1.650  -6.833  1.00 98.85           H  
ATOM   2061  O   PHE A 128      -8.436  -0.045 -10.206  1.00 98.85           O  
ATOM   2062  CG  PHE A 128     -10.592   1.695  -8.359  1.00 98.85           C  
ATOM   2063  CD1 PHE A 128     -11.318   2.548  -9.213  1.00 98.85           C  
ATOM   2064  HD1 PHE A 128     -10.912   3.511  -9.484  1.00 98.85           H  
ATOM   2065  CD2 PHE A 128     -11.122   0.438  -8.011  1.00 98.85           C  
ATOM   2066  HD2 PHE A 128     -10.577  -0.224  -7.354  1.00 98.85           H  
ATOM   2067  CE1 PHE A 128     -12.571   2.146  -9.710  1.00 98.85           C  
ATOM   2068  HE1 PHE A 128     -13.133   2.796 -10.364  1.00 98.85           H  
ATOM   2069  CE2 PHE A 128     -12.373   0.038  -8.507  1.00 98.85           C  
ATOM   2070  HE2 PHE A 128     -12.771  -0.929  -8.238  1.00 98.85           H  
ATOM   2071  CZ  PHE A 128     -13.098   0.892  -9.356  1.00 98.85           C  
ATOM   2072  HZ  PHE A 128     -14.060   0.579  -9.735  1.00 98.85           H  
ATOM   2073  N   ALA A 129      -7.576  -0.508  -8.165  1.00 98.88           N  
ATOM   2074  H   ALA A 129      -7.255  -0.095  -7.300  1.00 98.88           H  
ATOM   2075  CA  ALA A 129      -7.696  -1.957  -8.172  1.00 98.88           C  
ATOM   2076  HA  ALA A 129      -8.257  -2.293  -9.044  1.00 98.88           H  
ATOM   2077  C   ALA A 129      -8.459  -2.380  -6.913  1.00 98.88           C  
ATOM   2078  CB  ALA A 129      -6.289  -2.565  -8.215  1.00 98.88           C  
ATOM   2079  HB1 ALA A 129      -5.674  -2.149  -7.417  1.00 98.88           H  
ATOM   2080  HB2 ALA A 129      -6.353  -3.642  -8.064  1.00 98.88           H  
ATOM   2081  HB3 ALA A 129      -5.816  -2.355  -9.175  1.00 98.88           H  
ATOM   2082  O   ALA A 129      -8.153  -1.898  -5.825  1.00 98.88           O  
ATOM   2083  N   SER A 130      -9.437  -3.262  -7.054  1.00 98.80           N  
ATOM   2084  H   SER A 130      -9.627  -3.640  -7.971  1.00 98.80           H  
ATOM   2085  CA  SER A 130     -10.213  -3.827  -5.952  1.00 98.80           C  
ATOM   2086  HA  SER A 130      -9.840  -3.454  -4.998  1.00 98.80           H  
ATOM   2087  C   SER A 130     -10.072  -5.344  -5.958  1.00 98.80           C  
ATOM   2088  CB  SER A 130     -11.690  -3.445  -6.063  1.00 98.80           C  
ATOM   2089  HB2 SER A 130     -12.260  -4.044  -5.352  1.00 98.80           H  
ATOM   2090  HB3 SER A 130     -12.049  -3.663  -7.069  1.00 98.80           H  
ATOM   2091  O   SER A 130     -10.023  -5.951  -7.023  1.00 98.80           O  
ATOM   2092  OG  SER A 130     -11.908  -2.075  -5.768  1.00 98.80           O  
ATOM   2093  HG  SER A 130     -12.777  -2.035  -5.364  1.00 98.80           H  
ATOM   2094  N   TYR A 131     -10.037  -5.947  -4.776  1.00 98.78           N  
ATOM   2095  H   TYR A 131     -10.062  -5.371  -3.946  1.00 98.78           H  
ATOM   2096  CA  TYR A 131      -9.921  -7.386  -4.570  1.00 98.78           C  
ATOM   2097  HA  TYR A 131     -10.114  -7.920  -5.501  1.00 98.78           H  
ATOM   2098  C   TYR A 131     -10.951  -7.816  -3.534  1.00 98.78           C  
ATOM   2099  CB  TYR A 131      -8.504  -7.730  -4.095  1.00 98.78           C  
ATOM   2100  HB2 TYR A 131      -8.320  -7.249  -3.134  1.00 98.78           H  
ATOM   2101  HB3 TYR A 131      -8.439  -8.806  -3.933  1.00 98.78           H  
ATOM   2102  O   TYR A 131     -10.914  -7.344  -2.396  1.00 98.78           O  
ATOM   2103  CG  TYR A 131      -7.420  -7.315  -5.065  1.00 98.78           C  
ATOM   2104  CD1 TYR A 131      -7.044  -8.177  -6.112  1.00 98.78           C  
ATOM   2105  HD1 TYR A 131      -7.533  -9.133  -6.225  1.00 98.78           H  
ATOM   2106  CD2 TYR A 131      -6.817  -6.049  -4.935  1.00 98.78           C  
ATOM   2107  HD2 TYR A 131      -7.139  -5.384  -4.148  1.00 98.78           H  
ATOM   2108  CE1 TYR A 131      -6.036  -7.790  -7.012  1.00 98.78           C  
ATOM   2109  HE1 TYR A 131      -5.749  -8.425  -7.837  1.00 98.78           H  
ATOM   2110  CE2 TYR A 131      -5.831  -5.643  -5.851  1.00 98.78           C  
ATOM   2111  HE2 TYR A 131      -5.389  -4.661  -5.770  1.00 98.78           H  
ATOM   2112  OH  TYR A 131      -4.583  -6.088  -7.838  1.00 98.78           O  
ATOM   2113  HH  TYR A 131      -4.263  -5.200  -7.665  1.00 98.78           H  
ATOM   2114  CZ  TYR A 131      -5.453  -6.514  -6.895  1.00 98.78           C  
ATOM   2115  N   SER A 132     -11.861  -8.712  -3.914  1.00 98.34           N  
ATOM   2116  H   SER A 132     -11.830  -9.073  -4.857  1.00 98.34           H  
ATOM   2117  CA  SER A 132     -12.920  -9.204  -3.024  1.00 98.34           C  
ATOM   2118  HA  SER A 132     -13.349  -8.351  -2.497  1.00 98.34           H  
ATOM   2119  C   SER A 132     -12.420 -10.183  -1.956  1.00 98.34           C  
ATOM   2120  CB  SER A 132     -14.036  -9.850  -3.846  1.00 98.34           C  
ATOM   2121  HB2 SER A 132     -14.907 -10.013  -3.211  1.00 98.34           H  
ATOM   2122  HB3 SER A 132     -14.318  -9.182  -4.660  1.00 98.34           H  
ATOM   2123  O   SER A 132     -13.196 -10.623  -1.117  1.00 98.34           O  
ATOM   2124  OG  SER A 132     -13.606 -11.088  -4.376  1.00 98.34           O  
ATOM   2125  HG  SER A 132     -13.718 -11.750  -3.690  1.00 98.34           H  
ATOM   2126  N   MET A 133     -11.147 -10.573  -1.994  1.00 98.07           N  
ATOM   2127  H   MET A 133     -10.578 -10.257  -2.767  1.00 98.07           H  
ATOM   2128  CA  MET A 133     -10.493 -11.325  -0.931  1.00 98.07           C  
ATOM   2129  HA  MET A 133     -11.062 -11.214  -0.008  1.00 98.07           H  
ATOM   2130  C   MET A 133      -9.104 -10.744  -0.709  1.00 98.07           C  
ATOM   2131  CB  MET A 133     -10.441 -12.819  -1.295  1.00 98.07           C  
ATOM   2132  HB2 MET A 133      -9.947 -12.940  -2.259  1.00 98.07           H  
ATOM   2133  HB3 MET A 133     -11.460 -13.197  -1.379  1.00 98.07           H  
ATOM   2134  O   MET A 133      -8.307 -10.673  -1.643  1.00 98.07           O  
ATOM   2135  CG  MET A 133      -9.688 -13.650  -0.247  1.00 98.07           C  
ATOM   2136  HG2 MET A 133      -8.657 -13.299  -0.207  1.00 98.07           H  
ATOM   2137  HG3 MET A 133     -10.137 -13.487   0.733  1.00 98.07           H  
ATOM   2138  SD  MET A 133      -9.633 -15.433  -0.586  1.00 98.07           S  
ATOM   2139  CE  MET A 133     -11.059 -16.008   0.374  1.00 98.07           C  
ATOM   2140  HE1 MET A 133     -10.911 -15.778   1.429  1.00 98.07           H  
ATOM   2141  HE2 MET A 133     -11.168 -17.086   0.250  1.00 98.07           H  
ATOM   2142  HE3 MET A 133     -11.964 -15.515   0.018  1.00 98.07           H  
ATOM   2143  N   PHE A 134      -8.816 -10.367   0.530  1.00 98.62           N  
ATOM   2144  H   PHE A 134      -9.568 -10.298   1.200  1.00 98.62           H  
ATOM   2145  CA  PHE A 134      -7.499  -9.951   0.978  1.00 98.62           C  
ATOM   2146  HA  PHE A 134      -6.738 -10.386   0.329  1.00 98.62           H  
ATOM   2147  C   PHE A 134      -7.251 -10.421   2.407  1.00 98.62           C  
ATOM   2148  CB  PHE A 134      -7.379  -8.431   0.893  1.00 98.62           C  
ATOM   2149  HB2 PHE A 134      -8.213  -7.976   1.426  1.00 98.62           H  
ATOM   2150  HB3 PHE A 134      -7.452  -8.135  -0.153  1.00 98.62           H  
ATOM   2151  O   PHE A 134      -8.074 -10.206   3.298  1.00 98.62           O  
ATOM   2152  CG  PHE A 134      -6.076  -7.906   1.468  1.00 98.62           C  
ATOM   2153  CD1 PHE A 134      -6.031  -7.422   2.789  1.00 98.62           C  
ATOM   2154  HD1 PHE A 134      -6.925  -7.425   3.393  1.00 98.62           H  
ATOM   2155  CD2 PHE A 134      -4.902  -7.930   0.694  1.00 98.62           C  
ATOM   2156  HD2 PHE A 134      -4.925  -8.314  -0.315  1.00 98.62           H  
ATOM   2157  CE1 PHE A 134      -4.821  -6.942   3.324  1.00 98.62           C  
ATOM   2158  HE1 PHE A 134      -4.781  -6.571   4.337  1.00 98.62           H  
ATOM   2159  CE2 PHE A 134      -3.695  -7.444   1.230  1.00 98.62           C  
ATOM   2160  HE2 PHE A 134      -2.795  -7.448   0.633  1.00 98.62           H  
ATOM   2161  CZ  PHE A 134      -3.655  -6.945   2.542  1.00 98.62           C  
ATOM   2162  HZ  PHE A 134      -2.726  -6.578   2.952  1.00 98.62           H  
ATOM   2163  N   ARG A 135      -6.089 -11.031   2.625  1.00 98.35           N  
ATOM   2164  H   ARG A 135      -5.500 -11.224   1.828  1.00 98.35           H  
ATOM   2165  CA  ARG A 135      -5.518 -11.251   3.953  1.00 98.35           C  
ATOM   2166  HA  ARG A 135      -5.645 -10.344   4.543  1.00 98.35           H  
ATOM   2167  C   ARG A 135      -4.029 -11.519   3.848  1.00 98.35           C  
ATOM   2168  CB  ARG A 135      -6.231 -12.408   4.670  1.00 98.35           C  
ATOM   2169  HB2 ARG A 135      -7.295 -12.187   4.746  1.00 98.35           H  
ATOM   2170  HB3 ARG A 135      -5.844 -12.483   5.686  1.00 98.35           H  
ATOM   2171  O   ARG A 135      -3.537 -11.919   2.792  1.00 98.35           O  
ATOM   2172  CG  ARG A 135      -6.043 -13.753   3.962  1.00 98.35           C  
ATOM   2173  HG2 ARG A 135      -4.987 -14.022   3.959  1.00 98.35           H  
ATOM   2174  HG3 ARG A 135      -6.416 -13.681   2.940  1.00 98.35           H  
ATOM   2175  CD  ARG A 135      -6.851 -14.821   4.689  1.00 98.35           C  
ATOM   2176  HD2 ARG A 135      -7.830 -14.900   4.216  1.00 98.35           H  
ATOM   2177  HD3 ARG A 135      -7.020 -14.515   5.722  1.00 98.35           H  
ATOM   2178  NE  ARG A 135      -6.185 -16.127   4.678  1.00 98.35           N  
ATOM   2179  HE  ARG A 135      -6.550 -16.822   4.042  1.00 98.35           H  
ATOM   2180  NH1 ARG A 135      -4.760 -15.764   6.469  1.00 98.35           N  
ATOM   2181 HH11 ARG A 135      -4.127 -16.141   7.161  1.00 98.35           H  
ATOM   2182 HH12 ARG A 135      -4.844 -14.762   6.378  1.00 98.35           H  
ATOM   2183  NH2 ARG A 135      -5.250 -17.814   5.809  1.00 98.35           N  
ATOM   2184 HH21 ARG A 135      -4.599 -18.131   6.515  1.00 98.35           H  
ATOM   2185 HH22 ARG A 135      -5.648 -18.470   5.153  1.00 98.35           H  
ATOM   2186  CZ  ARG A 135      -5.387 -16.547   5.637  1.00 98.35           C  
ATOM   2187  N   ILE A 136      -3.352 -11.413   4.980  1.00 98.73           N  
ATOM   2188  H   ILE A 136      -3.827 -11.084   5.808  1.00 98.73           H  
ATOM   2189  CA  ILE A 136      -2.001 -11.943   5.136  1.00 98.73           C  
ATOM   2190  HA  ILE A 136      -1.749 -12.509   4.239  1.00 98.73           H  
ATOM   2191  C   ILE A 136      -1.956 -12.942   6.289  1.00 98.73           C  
ATOM   2192  CB  ILE A 136      -0.955 -10.819   5.235  1.00 98.73           C  
ATOM   2193  HB  ILE A 136       0.030 -11.285   5.244  1.00 98.73           H  
ATOM   2194  O   ILE A 136      -2.738 -12.862   7.243  1.00 98.73           O  
ATOM   2195  CG1 ILE A 136      -1.112 -10.009   6.532  1.00 98.73           C  
ATOM   2196 HG12 ILE A 136      -1.007 -10.682   7.382  1.00 98.73           H  
ATOM   2197 HG13 ILE A 136      -2.104  -9.559   6.573  1.00 98.73           H  
ATOM   2198  CG2 ILE A 136      -1.046  -9.923   3.987  1.00 98.73           C  
ATOM   2199 HG21 ILE A 136      -1.935  -9.293   4.020  1.00 98.73           H  
ATOM   2200 HG22 ILE A 136      -0.159  -9.291   3.941  1.00 98.73           H  
ATOM   2201 HG23 ILE A 136      -1.063 -10.533   3.084  1.00 98.73           H  
ATOM   2202  CD1 ILE A 136      -0.056  -8.914   6.679  1.00 98.73           C  
ATOM   2203 HD11 ILE A 136      -0.167  -8.153   5.906  1.00 98.73           H  
ATOM   2204 HD12 ILE A 136       0.944  -9.345   6.636  1.00 98.73           H  
ATOM   2205 HD13 ILE A 136      -0.197  -8.436   7.648  1.00 98.73           H  
ATOM   2206  N   TYR A 137      -1.085 -13.937   6.174  1.00 98.58           N  
ATOM   2207  H   TYR A 137      -0.487 -13.955   5.360  1.00 98.58           H  
ATOM   2208  CA  TYR A 137      -0.778 -14.838   7.285  1.00 98.58           C  
ATOM   2209  HA  TYR A 137      -1.697 -15.088   7.815  1.00 98.58           H  
ATOM   2210  C   TYR A 137       0.138 -14.167   8.314  1.00 98.58           C  
ATOM   2211  CB  TYR A 137      -0.192 -16.138   6.745  1.00 98.58           C  
ATOM   2212  HB2 TYR A 137       0.598 -15.914   6.028  1.00 98.58           H  
ATOM   2213  HB3 TYR A 137       0.260 -16.680   7.575  1.00 98.58           H  
ATOM   2214  O   TYR A 137       0.538 -13.021   8.120  1.00 98.58           O  
ATOM   2215  CG  TYR A 137      -1.214 -17.062   6.122  1.00 98.58           C  
ATOM   2216  CD1 TYR A 137      -1.820 -18.052   6.919  1.00 98.58           C  
ATOM   2217  HD1 TYR A 137      -1.554 -18.137   7.962  1.00 98.58           H  
ATOM   2218  CD2 TYR A 137      -1.498 -16.988   4.747  1.00 98.58           C  
ATOM   2219  HD2 TYR A 137      -1.049 -16.209   4.148  1.00 98.58           H  
ATOM   2220  CE1 TYR A 137      -2.652 -19.018   6.328  1.00 98.58           C  
ATOM   2221  HE1 TYR A 137      -3.044 -19.821   6.935  1.00 98.58           H  
ATOM   2222  CE2 TYR A 137      -2.350 -17.939   4.159  1.00 98.58           C  
ATOM   2223  HE2 TYR A 137      -2.572 -17.898   3.102  1.00 98.58           H  
ATOM   2224  OH  TYR A 137      -3.757 -19.862   4.365  1.00 98.58           O  
ATOM   2225  HH  TYR A 137      -3.962 -20.595   4.950  1.00 98.58           H  
ATOM   2226  CZ  TYR A 137      -2.900 -18.973   4.937  1.00 98.58           C  
ATOM   2227  N   GLY A 138       0.407 -14.856   9.422  1.00 98.49           N  
ATOM   2228  H   GLY A 138       0.185 -15.840   9.468  1.00 98.49           H  
ATOM   2229  CA  GLY A 138       1.268 -14.340  10.475  1.00 98.49           C  
ATOM   2230  HA2 GLY A 138       1.031 -13.295  10.674  1.00 98.49           H  
ATOM   2231  HA3 GLY A 138       1.096 -14.907  11.390  1.00 98.49           H  
ATOM   2232  C   GLY A 138       2.745 -14.440  10.109  1.00 98.49           C  
ATOM   2233  O   GLY A 138       3.126 -14.893   9.025  1.00 98.49           O  
ATOM   2234  N   GLU A 139       3.592 -14.033  11.050  1.00 98.69           N  
ATOM   2235  H   GLU A 139       3.224 -13.611  11.891  1.00 98.69           H  
ATOM   2236  CA  GLU A 139       5.044 -14.150  10.916  1.00 98.69           C  
ATOM   2237  HA  GLU A 139       5.340 -13.562  10.047  1.00 98.69           H  
ATOM   2238  C   GLU A 139       5.559 -15.587  10.674  1.00 98.69           C  
ATOM   2239  CB  GLU A 139       5.712 -13.530  12.151  1.00 98.69           C  
ATOM   2240  HB2 GLU A 139       5.299 -12.533  12.308  1.00 98.69           H  
ATOM   2241  HB3 GLU A 139       5.497 -14.131  13.034  1.00 98.69           H  
ATOM   2242  O   GLU A 139       6.513 -15.720   9.905  1.00 98.69           O  
ATOM   2243  CG  GLU A 139       7.230 -13.419  11.966  1.00 98.69           C  
ATOM   2244  HG2 GLU A 139       7.429 -12.990  10.983  1.00 98.69           H  
ATOM   2245  HG3 GLU A 139       7.676 -14.413  12.000  1.00 98.69           H  
ATOM   2246  CD  GLU A 139       7.896 -12.547  13.028  1.00 98.69           C  
ATOM   2247  OE1 GLU A 139       8.905 -11.877  12.703  1.00 98.69           O  
ATOM   2248  OE2 GLU A 139       7.428 -12.530  14.187  1.00 98.69           O  
ATOM   2249  N   PRO A 140       4.974 -16.666  11.246  1.00 98.49           N  
ATOM   2250  CA  PRO A 140       5.428 -18.036  10.976  1.00 98.49           C  
ATOM   2251  HA  PRO A 140       6.465 -18.127  11.296  1.00 98.49           H  
ATOM   2252  C   PRO A 140       5.337 -18.444   9.499  1.00 98.49           C  
ATOM   2253  CB  PRO A 140       4.548 -18.941  11.844  1.00 98.49           C  
ATOM   2254  HB2 PRO A 140       5.097 -19.815  12.196  1.00 98.49           H  
ATOM   2255  HB3 PRO A 140       3.659 -19.247  11.293  1.00 98.49           H  
ATOM   2256  O   PRO A 140       6.098 -19.293   9.043  1.00 98.49           O  
ATOM   2257  CG  PRO A 140       4.135 -18.031  12.997  1.00 98.49           C  
ATOM   2258  HG2 PRO A 140       4.943 -17.963  13.726  1.00 98.49           H  
ATOM   2259  HG3 PRO A 140       3.210 -18.365  13.468  1.00 98.49           H  
ATOM   2260  CD  PRO A 140       3.961 -16.690  12.295  1.00 98.49           C  
ATOM   2261  HD2 PRO A 140       4.089 -15.878  13.009  1.00 98.49           H  
ATOM   2262  HD3 PRO A 140       2.971 -16.649  11.840  1.00 98.49           H  
ATOM   2263  N   GLU A 141       4.426 -17.831   8.744  1.00 98.70           N  
ATOM   2264  H   GLU A 141       3.739 -17.253   9.207  1.00 98.70           H  
ATOM   2265  CA  GLU A 141       4.285 -18.001   7.300  1.00 98.70           C  
ATOM   2266  HA  GLU A 141       4.877 -18.864   6.996  1.00 98.70           H  
ATOM   2267  C   GLU A 141       4.844 -16.809   6.509  1.00 98.70           C  
ATOM   2268  CB  GLU A 141       2.825 -18.285   6.924  1.00 98.70           C  
ATOM   2269  HB2 GLU A 141       2.235 -17.384   7.092  1.00 98.70           H  
ATOM   2270  HB3 GLU A 141       2.790 -18.503   5.856  1.00 98.70           H  
ATOM   2271  O   GLU A 141       4.447 -16.590   5.361  1.00 98.70           O  
ATOM   2272  CG  GLU A 141       2.195 -19.487   7.646  1.00 98.70           C  
ATOM   2273  HG2 GLU A 141       1.432 -19.891   6.980  1.00 98.70           H  
ATOM   2274  HG3 GLU A 141       2.947 -20.264   7.777  1.00 98.70           H  
ATOM   2275  CD  GLU A 141       1.523 -19.166   8.994  1.00 98.70           C  
ATOM   2276  OE1 GLU A 141       0.709 -20.017   9.413  1.00 98.70           O  
ATOM   2277  OE2 GLU A 141       1.725 -18.062   9.551  1.00 98.70           O  
ATOM   2278  N   ASP A 142       5.748 -16.034   7.114  1.00 98.79           N  
ATOM   2279  H   ASP A 142       6.012 -16.270   8.059  1.00 98.79           H  
ATOM   2280  CA  ASP A 142       6.432 -14.890   6.507  1.00 98.79           C  
ATOM   2281  HA  ASP A 142       6.961 -14.376   7.310  1.00 98.79           H  
ATOM   2282  C   ASP A 142       5.463 -13.860   5.897  1.00 98.79           C  
ATOM   2283  CB  ASP A 142       7.495 -15.373   5.510  1.00 98.79           C  
ATOM   2284  HB2 ASP A 142       6.988 -15.878   4.688  1.00 98.79           H  
ATOM   2285  HB3 ASP A 142       8.017 -14.508   5.102  1.00 98.79           H  
ATOM   2286  O   ASP A 142       5.682 -13.340   4.799  1.00 98.79           O  
ATOM   2287  CG  ASP A 142       8.530 -16.317   6.121  1.00 98.79           C  
ATOM   2288  OD1 ASP A 142       9.257 -15.868   7.036  1.00 98.79           O  
ATOM   2289  OD2 ASP A 142       8.611 -17.478   5.644  1.00 98.79           O  
ATOM   2290  N   TYR A 143       4.349 -13.588   6.588  1.00 98.87           N  
ATOM   2291  H   TYR A 143       4.203 -14.077   7.459  1.00 98.87           H  
ATOM   2292  CA  TYR A 143       3.319 -12.636   6.159  1.00 98.87           C  
ATOM   2293  HA  TYR A 143       2.468 -12.802   6.820  1.00 98.87           H  
ATOM   2294  C   TYR A 143       2.775 -12.889   4.744  1.00 98.87           C  
ATOM   2295  CB  TYR A 143       3.785 -11.191   6.393  1.00 98.87           C  
ATOM   2296  HB2 TYR A 143       4.658 -10.992   5.771  1.00 98.87           H  
ATOM   2297  HB3 TYR A 143       2.997 -10.506   6.078  1.00 98.87           H  
ATOM   2298  O   TYR A 143       2.457 -11.953   4.004  1.00 98.87           O  
ATOM   2299  CG  TYR A 143       4.110 -10.879   7.839  1.00 98.87           C  
ATOM   2300  CD1 TYR A 143       3.096 -10.960   8.813  1.00 98.87           C  
ATOM   2301  HD1 TYR A 143       2.090 -11.232   8.529  1.00 98.87           H  
ATOM   2302  CD2 TYR A 143       5.405 -10.471   8.210  1.00 98.87           C  
ATOM   2303  HD2 TYR A 143       6.180 -10.391   7.462  1.00 98.87           H  
ATOM   2304  CE1 TYR A 143       3.374 -10.660  10.157  1.00 98.87           C  
ATOM   2305  HE1 TYR A 143       2.598 -10.725  10.905  1.00 98.87           H  
ATOM   2306  CE2 TYR A 143       5.689 -10.169   9.559  1.00 98.87           C  
ATOM   2307  HE2 TYR A 143       6.682  -9.870   9.860  1.00 98.87           H  
ATOM   2308  OH  TYR A 143       4.931 -10.015  11.842  1.00 98.87           O  
ATOM   2309  HH  TYR A 143       4.170 -10.170  12.406  1.00 98.87           H  
ATOM   2310  CZ  TYR A 143       4.673 -10.275  10.535  1.00 98.87           C  
ATOM   2311  N   LYS A 144       2.659 -14.165   4.355  1.00 98.84           N  
ATOM   2312  H   LYS A 144       3.064 -14.861   4.965  1.00 98.84           H  
ATOM   2313  CA  LYS A 144       2.190 -14.588   3.030  1.00 98.84           C  
ATOM   2314  HA  LYS A 144       2.945 -14.281   2.306  1.00 98.84           H  
ATOM   2315  C   LYS A 144       0.869 -13.931   2.618  1.00 98.84           C  
ATOM   2316  CB  LYS A 144       2.090 -16.115   3.016  1.00 98.84           C  
ATOM   2317  HB2 LYS A 144       1.361 -16.434   3.761  1.00 98.84           H  
ATOM   2318  HB3 LYS A 144       3.064 -16.524   3.283  1.00 98.84           H  
ATOM   2319  O   LYS A 144      -0.115 -14.006   3.359  1.00 98.84           O  
ATOM   2320  CG  LYS A 144       1.712 -16.664   1.637  1.00 98.84           C  
ATOM   2321  HG2 LYS A 144       0.728 -16.307   1.333  1.00 98.84           H  
ATOM   2322  HG3 LYS A 144       2.451 -16.322   0.911  1.00 98.84           H  
ATOM   2323  CD  LYS A 144       1.716 -18.191   1.645  1.00 98.84           C  
ATOM   2324  HD2 LYS A 144       1.660 -18.527   0.610  1.00 98.84           H  
ATOM   2325  HD3 LYS A 144       2.656 -18.552   2.063  1.00 98.84           H  
ATOM   2326  CE  LYS A 144       0.533 -18.741   2.444  1.00 98.84           C  
ATOM   2327  HE2 LYS A 144       0.671 -18.506   3.500  1.00 98.84           H  
ATOM   2328  HE3 LYS A 144      -0.373 -18.243   2.097  1.00 98.84           H  
ATOM   2329  NZ  LYS A 144       0.412 -20.199   2.239  1.00 98.84           N  
ATOM   2330  HZ1 LYS A 144      -0.382 -20.568   2.742  1.00 98.84           H  
ATOM   2331  HZ2 LYS A 144       1.253 -20.664   2.551  1.00 98.84           H  
ATOM   2332  HZ3 LYS A 144       0.291 -20.370   1.250  1.00 98.84           H  
ATOM   2333  N   LEU A 145       0.835 -13.365   1.411  1.00 98.88           N  
ATOM   2334  H   LEU A 145       1.682 -13.390   0.861  1.00 98.88           H  
ATOM   2335  CA  LEU A 145      -0.334 -12.705   0.828  1.00 98.88           C  
ATOM   2336  HA  LEU A 145      -0.825 -12.125   1.609  1.00 98.88           H  
ATOM   2337  C   LEU A 145      -1.338 -13.712   0.277  1.00 98.88           C  
ATOM   2338  CB  LEU A 145       0.126 -11.744  -0.283  1.00 98.88           C  
ATOM   2339  HB2 LEU A 145       0.731 -12.301  -0.999  1.00 98.88           H  
ATOM   2340  HB3 LEU A 145       0.754 -10.983   0.180  1.00 98.88           H  
ATOM   2341  O   LEU A 145      -0.976 -14.616  -0.472  1.00 98.88           O  
ATOM   2342  CG  LEU A 145      -0.982 -10.999  -1.047  1.00 98.88           C  
ATOM   2343  HG  LEU A 145      -1.668 -11.714  -1.501  1.00 98.88           H  
ATOM   2344  CD1 LEU A 145      -1.769 -10.061  -0.130  1.00 98.88           C  
ATOM   2345 HD11 LEU A 145      -2.306 -10.629   0.629  1.00 98.88           H  
ATOM   2346 HD12 LEU A 145      -2.498  -9.502  -0.717  1.00 98.88           H  
ATOM   2347 HD13 LEU A 145      -1.088  -9.364   0.359  1.00 98.88           H  
ATOM   2348  CD2 LEU A 145      -0.371 -10.156  -2.166  1.00 98.88           C  
ATOM   2349 HD21 LEU A 145       0.308  -9.415  -1.746  1.00 98.88           H  
ATOM   2350 HD22 LEU A 145       0.187 -10.800  -2.845  1.00 98.88           H  
ATOM   2351 HD23 LEU A 145      -1.160  -9.652  -2.725  1.00 98.88           H  
ATOM   2352  N   ILE A 146      -2.616 -13.486   0.566  1.00 98.78           N  
ATOM   2353  H   ILE A 146      -2.836 -12.754   1.226  1.00 98.78           H  
ATOM   2354  CA  ILE A 146      -3.736 -14.094  -0.148  1.00 98.78           C  
ATOM   2355  HA  ILE A 146      -3.363 -14.688  -0.982  1.00 98.78           H  
ATOM   2356  C   ILE A 146      -4.591 -12.974  -0.721  1.00 98.78           C  
ATOM   2357  CB  ILE A 146      -4.545 -15.015   0.777  1.00 98.78           C  
ATOM   2358  HB  ILE A 146      -4.902 -14.400   1.603  1.00 98.78           H  
ATOM   2359  O   ILE A 146      -5.117 -12.141   0.020  1.00 98.78           O  
ATOM   2360  CG1 ILE A 146      -3.690 -16.139   1.396  1.00 98.78           C  
ATOM   2361 HG12 ILE A 146      -4.310 -16.689   2.103  1.00 98.78           H  
ATOM   2362 HG13 ILE A 146      -2.870 -15.698   1.964  1.00 98.78           H  
ATOM   2363  CG2 ILE A 146      -5.776 -15.595   0.058  1.00 98.78           C  
ATOM   2364 HG21 ILE A 146      -5.479 -16.077  -0.874  1.00 98.78           H  
ATOM   2365 HG22 ILE A 146      -6.485 -14.801  -0.174  1.00 98.78           H  
ATOM   2366 HG23 ILE A 146      -6.279 -16.322   0.695  1.00 98.78           H  
ATOM   2367  CD1 ILE A 146      -3.103 -17.139   0.387  1.00 98.78           C  
ATOM   2368 HD11 ILE A 146      -2.449 -17.847   0.897  1.00 98.78           H  
ATOM   2369 HD12 ILE A 146      -3.905 -17.698  -0.096  1.00 98.78           H  
ATOM   2370 HD13 ILE A 146      -2.517 -16.631  -0.379  1.00 98.78           H  
ATOM   2371  N   VAL A 147      -4.730 -12.966  -2.043  1.00 98.68           N  
ATOM   2372  H   VAL A 147      -4.277 -13.689  -2.584  1.00 98.68           H  
ATOM   2373  CA  VAL A 147      -5.500 -11.962  -2.768  1.00 98.68           C  
ATOM   2374  HA  VAL A 147      -6.242 -11.565  -2.075  1.00 98.68           H  
ATOM   2375  C   VAL A 147      -6.252 -12.588  -3.941  1.00 98.68           C  
ATOM   2376  CB  VAL A 147      -4.596 -10.786  -3.176  1.00 98.68           C  
ATOM   2377  HB  VAL A 147      -4.067 -10.442  -2.287  1.00 98.68           H  
ATOM   2378  O   VAL A 147      -5.727 -13.460  -4.631  1.00 98.68           O  
ATOM   2379  CG1 VAL A 147      -3.548 -11.149  -4.234  1.00 98.68           C  
ATOM   2380 HG11 VAL A 147      -4.033 -11.452  -5.162  1.00 98.68           H  
ATOM   2381 HG12 VAL A 147      -2.910 -10.288  -4.429  1.00 98.68           H  
ATOM   2382 HG13 VAL A 147      -2.926 -11.967  -3.868  1.00 98.68           H  
ATOM   2383  CG2 VAL A 147      -5.436  -9.618  -3.677  1.00 98.68           C  
ATOM   2384 HG21 VAL A 147      -6.183  -9.352  -2.929  1.00 98.68           H  
ATOM   2385 HG22 VAL A 147      -4.800  -8.752  -3.859  1.00 98.68           H  
ATOM   2386 HG23 VAL A 147      -5.927  -9.907  -4.606  1.00 98.68           H  
ATOM   2387  N   GLY A 148      -7.489 -12.152  -4.180  1.00 98.35           N  
ATOM   2388  H   GLY A 148      -7.887 -11.455  -3.567  1.00 98.35           H  
ATOM   2389  CA  GLY A 148      -8.311 -12.676  -5.270  1.00 98.35           C  
ATOM   2390  HA2 GLY A 148      -8.648 -13.679  -5.008  1.00 98.35           H  
ATOM   2391  HA3 GLY A 148      -7.703 -12.750  -6.172  1.00 98.35           H  
ATOM   2392  C   GLY A 148      -9.534 -11.820  -5.586  1.00 98.35           C  
ATOM   2393  O   GLY A 148      -9.823 -10.843  -4.896  1.00 98.35           O  
ATOM   2394  N   GLY A 149     -10.244 -12.196  -6.654  1.00 98.37           N  
ATOM   2395  H   GLY A 149      -9.951 -13.020  -7.161  1.00 98.37           H  
ATOM   2396  CA  GLY A 149     -11.464 -11.512  -7.095  1.00 98.37           C  
ATOM   2397  HA2 GLY A 149     -11.909 -12.066  -7.922  1.00 98.37           H  
ATOM   2398  HA3 GLY A 149     -12.183 -11.484  -6.277  1.00 98.37           H  
ATOM   2399  C   GLY A 149     -11.208 -10.081  -7.565  1.00 98.37           C  
ATOM   2400  O   GLY A 149     -11.859  -9.145  -7.099  1.00 98.37           O  
ATOM   2401  N   TYR A 150     -10.214  -9.911  -8.441  1.00 98.78           N  
ATOM   2402  H   TYR A 150      -9.719 -10.720  -8.787  1.00 98.78           H  
ATOM   2403  CA  TYR A 150      -9.849  -8.606  -8.979  1.00 98.78           C  
ATOM   2404  HA  TYR A 150      -9.572  -7.969  -8.140  1.00 98.78           H  
ATOM   2405  C   TYR A 150     -11.008  -7.939  -9.736  1.00 98.78           C  
ATOM   2406  CB  TYR A 150      -8.620  -8.719  -9.889  1.00 98.78           C  
ATOM   2407  HB2 TYR A 150      -7.763  -9.017  -9.286  1.00 98.78           H  
ATOM   2408  HB3 TYR A 150      -8.792  -9.496 -10.634  1.00 98.78           H  
ATOM   2409  O   TYR A 150     -11.705  -8.564 -10.535  1.00 98.78           O  
ATOM   2410  CG  TYR A 150      -8.306  -7.417 -10.604  1.00 98.78           C  
ATOM   2411  CD1 TYR A 150      -8.805  -7.179 -11.901  1.00 98.78           C  
ATOM   2412  HD1 TYR A 150      -9.367  -7.951 -12.406  1.00 98.78           H  
ATOM   2413  CD2 TYR A 150      -7.589  -6.410  -9.937  1.00 98.78           C  
ATOM   2414  HD2 TYR A 150      -7.219  -6.591  -8.938  1.00 98.78           H  
ATOM   2415  CE1 TYR A 150      -8.612  -5.926 -12.517  1.00 98.78           C  
ATOM   2416  HE1 TYR A 150      -9.022  -5.723 -13.495  1.00 98.78           H  
ATOM   2417  CE2 TYR A 150      -7.361  -5.175 -10.561  1.00 98.78           C  
ATOM   2418  HE2 TYR A 150      -6.783  -4.415 -10.056  1.00 98.78           H  
ATOM   2419  OH  TYR A 150      -7.741  -3.684 -12.364  1.00 98.78           O  
ATOM   2420  HH  TYR A 150      -7.185  -3.180 -11.767  1.00 98.78           H  
ATOM   2421  CZ  TYR A 150      -7.902  -4.921 -11.833  1.00 98.78           C  
ATOM   2422  N   SER A 151     -11.138  -6.630  -9.544  1.00 98.71           N  
ATOM   2423  H   SER A 151     -10.542  -6.211  -8.845  1.00 98.71           H  
ATOM   2424  CA  SER A 151     -11.906  -5.714 -10.386  1.00 98.71           C  
ATOM   2425  HA  SER A 151     -11.889  -6.080 -11.412  1.00 98.71           H  
ATOM   2426  C   SER A 151     -11.265  -4.319 -10.368  1.00 98.71           C  
ATOM   2427  CB  SER A 151     -13.363  -5.667  -9.912  1.00 98.71           C  
ATOM   2428  HB2 SER A 151     -13.933  -4.989 -10.547  1.00 98.71           H  
ATOM   2429  HB3 SER A 151     -13.800  -6.663  -9.988  1.00 98.71           H  
ATOM   2430  O   SER A 151     -10.369  -4.034  -9.573  1.00 98.71           O  
ATOM   2431  OG  SER A 151     -13.437  -5.227  -8.572  1.00 98.71           O  
ATOM   2432  HG  SER A 151     -13.097  -5.940  -8.027  1.00 98.71           H  
ATOM   2433  N   GLY A 152     -11.713  -3.415 -11.240  1.00 98.36           N  
ATOM   2434  H   GLY A 152     -12.383  -3.708 -11.937  1.00 98.36           H  
ATOM   2435  CA  GLY A 152     -11.273  -2.017 -11.247  1.00 98.36           C  
ATOM   2436  HA2 GLY A 152     -10.544  -1.836 -10.458  1.00 98.36           H  
ATOM   2437  HA3 GLY A 152     -12.135  -1.381 -11.044  1.00 98.36           H  
ATOM   2438  C   GLY A 152     -10.657  -1.569 -12.569  1.00 98.36           C  
ATOM   2439  O   GLY A 152     -10.699  -2.266 -13.578  1.00 98.36           O  
ATOM   2440  N   SER A 153     -10.123  -0.349 -12.577  1.00 98.57           N  
ATOM   2441  H   SER A 153     -10.049   0.140 -11.696  1.00 98.57           H  
ATOM   2442  CA  SER A 153      -9.679   0.342 -13.795  1.00 98.57           C  
ATOM   2443  HA  SER A 153     -10.129  -0.148 -14.659  1.00 98.57           H  
ATOM   2444  C   SER A 153      -8.165   0.309 -14.024  1.00 98.57           C  
ATOM   2445  CB  SER A 153     -10.207   1.780 -13.771  1.00 98.57           C  
ATOM   2446  HB2 SER A 153      -9.901   2.294 -14.682  1.00 98.57           H  
ATOM   2447  HB3 SER A 153     -11.296   1.749 -13.742  1.00 98.57           H  
ATOM   2448  O   SER A 153      -7.701   0.647 -15.121  1.00 98.57           O  
ATOM   2449  OG  SER A 153      -9.735   2.497 -12.639  1.00 98.57           O  
ATOM   2450  HG  SER A 153     -10.322   3.247 -12.521  1.00 98.57           H  
ATOM   2451  N   ALA A 154      -7.381  -0.069 -13.007  1.00 98.50           N  
ATOM   2452  H   ALA A 154      -7.831  -0.310 -12.136  1.00 98.50           H  
ATOM   2453  CA  ALA A 154      -5.916  -0.054 -13.031  1.00 98.50           C  
ATOM   2454  HA  ALA A 154      -5.570   0.855 -13.524  1.00 98.50           H  
ATOM   2455  C   ALA A 154      -5.266  -1.213 -13.806  1.00 98.50           C  
ATOM   2456  CB  ALA A 154      -5.409   0.010 -11.588  1.00 98.50           C  
ATOM   2457  HB1 ALA A 154      -5.685  -0.900 -11.057  1.00 98.50           H  
ATOM   2458  HB2 ALA A 154      -4.322   0.097 -11.593  1.00 98.50           H  
ATOM   2459  HB3 ALA A 154      -5.831   0.874 -11.074  1.00 98.50           H  
ATOM   2460  O   ALA A 154      -4.070  -1.139 -14.079  1.00 98.50           O  
ATOM   2461  N   GLY A 155      -6.024  -2.253 -14.166  1.00 98.65           N  
ATOM   2462  H   GLY A 155      -7.001  -2.236 -13.913  1.00 98.65           H  
ATOM   2463  CA  GLY A 155      -5.485  -3.574 -14.509  1.00 98.65           C  
ATOM   2464  HA2 GLY A 155      -4.690  -3.485 -15.250  1.00 98.65           H  
ATOM   2465  HA3 GLY A 155      -6.283  -4.179 -14.939  1.00 98.65           H  
ATOM   2466  C   GLY A 155      -4.941  -4.306 -13.272  1.00 98.65           C  
ATOM   2467  O   GLY A 155      -4.633  -3.672 -12.258  1.00 98.65           O  
ATOM   2468  N   ASP A 156      -4.856  -5.632 -13.331  1.00 98.74           N  
ATOM   2469  H   ASP A 156      -5.123  -6.123 -14.173  1.00 98.74           H  
ATOM   2470  CA  ASP A 156      -4.358  -6.447 -12.220  1.00 98.74           C  
ATOM   2471  HA  ASP A 156      -4.575  -5.942 -11.279  1.00 98.74           H  
ATOM   2472  C   ASP A 156      -2.841  -6.638 -12.330  1.00 98.74           C  
ATOM   2473  CB  ASP A 156      -5.090  -7.791 -12.173  1.00 98.74           C  
ATOM   2474  HB2 ASP A 156      -6.161  -7.614 -12.277  1.00 98.74           H  
ATOM   2475  HB3 ASP A 156      -4.779  -8.416 -13.010  1.00 98.74           H  
ATOM   2476  O   ASP A 156      -2.359  -7.393 -13.171  1.00 98.74           O  
ATOM   2477  CG  ASP A 156      -4.833  -8.532 -10.858  1.00 98.74           C  
ATOM   2478  OD1 ASP A 156      -3.923  -8.139 -10.086  1.00 98.74           O  
ATOM   2479  OD2 ASP A 156      -5.545  -9.524 -10.612  1.00 98.74           O  
ATOM   2480  N   SER A 157      -2.085  -5.927 -11.491  1.00 98.75           N  
ATOM   2481  H   SER A 157      -2.557  -5.351 -10.809  1.00 98.75           H  
ATOM   2482  CA  SER A 157      -0.629  -6.087 -11.372  1.00 98.75           C  
ATOM   2483  HA  SER A 157      -0.284  -6.790 -12.130  1.00 98.75           H  
ATOM   2484  C   SER A 157      -0.216  -6.700 -10.030  1.00 98.75           C  
ATOM   2485  CB  SER A 157       0.102  -4.767 -11.625  1.00 98.75           C  
ATOM   2486  HB2 SER A 157       1.173  -4.938 -11.512  1.00 98.75           H  
ATOM   2487  HB3 SER A 157      -0.202  -4.026 -10.886  1.00 98.75           H  
ATOM   2488  O   SER A 157       0.944  -6.558  -9.628  1.00 98.75           O  
ATOM   2489  OG  SER A 157      -0.123  -4.280 -12.933  1.00 98.75           O  
ATOM   2490  HG  SER A 157      -1.069  -4.188 -13.068  1.00 98.75           H  
ATOM   2491  N   LEU A 158      -1.142  -7.363  -9.328  1.00 98.80           N  
ATOM   2492  H   LEU A 158      -2.063  -7.483  -9.725  1.00 98.80           H  
ATOM   2493  CA  LEU A 158      -0.874  -8.013  -8.047  1.00 98.80           C  
ATOM   2494  HA  LEU A 158       0.190  -7.932  -7.821  1.00 98.80           H  
ATOM   2495  C   LEU A 158      -1.196  -9.506  -8.103  1.00 98.80           C  
ATOM   2496  CB  LEU A 158      -1.640  -7.283  -6.935  1.00 98.80           C  
ATOM   2497  HB2 LEU A 158      -2.702  -7.472  -7.092  1.00 98.80           H  
ATOM   2498  HB3 LEU A 158      -1.449  -6.214  -7.028  1.00 98.80           H  
ATOM   2499  O   LEU A 158      -0.289 -10.318  -7.947  1.00 98.80           O  
ATOM   2500  CG  LEU A 158      -1.294  -7.710  -5.500  1.00 98.80           C  
ATOM   2501  HG  LEU A 158      -1.368  -8.793  -5.408  1.00 98.80           H  
ATOM   2502  CD1 LEU A 158       0.106  -7.258  -5.088  1.00 98.80           C  
ATOM   2503 HD11 LEU A 158       0.861  -7.696  -5.742  1.00 98.80           H  
ATOM   2504 HD12 LEU A 158       0.183  -6.173  -5.153  1.00 98.80           H  
ATOM   2505 HD13 LEU A 158       0.313  -7.575  -4.066  1.00 98.80           H  
ATOM   2506  CD2 LEU A 158      -2.285  -7.058  -4.536  1.00 98.80           C  
ATOM   2507 HD21 LEU A 158      -3.301  -7.338  -4.813  1.00 98.80           H  
ATOM   2508 HD22 LEU A 158      -2.085  -7.405  -3.522  1.00 98.80           H  
ATOM   2509 HD23 LEU A 158      -2.187  -5.973  -4.573  1.00 98.80           H  
ATOM   2510  N   SER A 159      -2.451  -9.893  -8.347  1.00 98.62           N  
ATOM   2511  H   SER A 159      -3.124  -9.221  -8.686  1.00 98.62           H  
ATOM   2512  CA  SER A 159      -2.878 -11.280  -8.119  1.00 98.62           C  
ATOM   2513  HA  SER A 159      -2.629 -11.501  -7.081  1.00 98.62           H  
ATOM   2514  C   SER A 159      -2.127 -12.337  -8.947  1.00 98.62           C  
ATOM   2515  CB  SER A 159      -4.399 -11.448  -8.227  1.00 98.62           C  
ATOM   2516  HB2 SER A 159      -4.901 -10.568  -7.825  1.00 98.62           H  
ATOM   2517  HB3 SER A 159      -4.684 -12.305  -7.618  1.00 98.62           H  
ATOM   2518  O   SER A 159      -1.772 -13.359  -8.359  1.00 98.62           O  
ATOM   2519  OG  SER A 159      -4.839 -11.694  -9.542  1.00 98.62           O  
ATOM   2520  HG  SER A 159      -5.109 -10.867  -9.946  1.00 98.62           H  
ATOM   2521  N   PRO A 160      -1.781 -12.120 -10.237  1.00 98.54           N  
ATOM   2522  CA  PRO A 160      -1.183 -13.178 -11.053  1.00 98.54           C  
ATOM   2523  HA  PRO A 160      -1.837 -14.049 -11.023  1.00 98.54           H  
ATOM   2524  C   PRO A 160       0.217 -13.610 -10.602  1.00 98.54           C  
ATOM   2525  CB  PRO A 160      -1.153 -12.626 -12.484  1.00 98.54           C  
ATOM   2526  HB2 PRO A 160      -0.201 -12.131 -12.680  1.00 98.54           H  
ATOM   2527  HB3 PRO A 160      -1.328 -13.411 -13.220  1.00 98.54           H  
ATOM   2528  O   PRO A 160       0.597 -14.755 -10.821  1.00 98.54           O  
ATOM   2529  CG  PRO A 160      -2.269 -11.586 -12.494  1.00 98.54           C  
ATOM   2530  HG2 PRO A 160      -2.118 -10.828 -13.264  1.00 98.54           H  
ATOM   2531  HG3 PRO A 160      -3.236 -12.075 -12.611  1.00 98.54           H  
ATOM   2532  CD  PRO A 160      -2.153 -11.000 -11.095  1.00 98.54           C  
ATOM   2533  HD2 PRO A 160      -3.104 -10.548 -10.811  1.00 98.54           H  
ATOM   2534  HD3 PRO A 160      -1.366 -10.246 -11.073  1.00 98.54           H  
ATOM   2535  N   ILE A 161       0.987 -12.700  -9.995  1.00 98.50           N  
ATOM   2536  H   ILE A 161       0.584 -11.791  -9.819  1.00 98.50           H  
ATOM   2537  CA  ILE A 161       2.397 -12.934  -9.639  1.00 98.50           C  
ATOM   2538  HA  ILE A 161       2.699 -13.924  -9.981  1.00 98.50           H  
ATOM   2539  C   ILE A 161       2.618 -12.946  -8.126  1.00 98.50           C  
ATOM   2540  CB  ILE A 161       3.296 -11.893 -10.349  1.00 98.50           C  
ATOM   2541  HB  ILE A 161       2.958 -10.900 -10.054  1.00 98.50           H  
ATOM   2542  O   ILE A 161       3.461 -13.700  -7.646  1.00 98.50           O  
ATOM   2543  CG1 ILE A 161       3.188 -11.971 -11.890  1.00 98.50           C  
ATOM   2544 HG12 ILE A 161       2.171 -11.721 -12.193  1.00 98.50           H  
ATOM   2545 HG13 ILE A 161       3.841 -11.211 -12.319  1.00 98.50           H  
ATOM   2546  CG2 ILE A 161       4.772 -12.010  -9.928  1.00 98.50           C  
ATOM   2547 HG21 ILE A 161       5.124 -13.033 -10.058  1.00 98.50           H  
ATOM   2548 HG22 ILE A 161       4.889 -11.724  -8.883  1.00 98.50           H  
ATOM   2549 HG23 ILE A 161       5.389 -11.340 -10.527  1.00 98.50           H  
ATOM   2550  CD1 ILE A 161       3.568 -13.317 -12.524  1.00 98.50           C  
ATOM   2551 HD11 ILE A 161       4.592 -13.587 -12.267  1.00 98.50           H  
ATOM   2552 HD12 ILE A 161       2.889 -14.104 -12.194  1.00 98.50           H  
ATOM   2553 HD13 ILE A 161       3.494 -13.233 -13.608  1.00 98.50           H  
ATOM   2554  N   HIS A 162       1.872 -12.128  -7.381  1.00 98.76           N  
ATOM   2555  H   HIS A 162       1.164 -11.567  -7.832  1.00 98.76           H  
ATOM   2556  CA  HIS A 162       2.113 -11.877  -5.960  1.00 98.76           C  
ATOM   2557  HA  HIS A 162       3.143 -12.134  -5.714  1.00 98.76           H  
ATOM   2558  C   HIS A 162       1.210 -12.694  -5.029  1.00 98.76           C  
ATOM   2559  CB  HIS A 162       1.928 -10.383  -5.682  1.00 98.76           C  
ATOM   2560  HB2 HIS A 162       0.890 -10.094  -5.851  1.00 98.76           H  
ATOM   2561  HB3 HIS A 162       2.122 -10.215  -4.622  1.00 98.76           H  
ATOM   2562  O   HIS A 162       1.502 -12.813  -3.838  1.00 98.76           O  
ATOM   2563  CG  HIS A 162       2.852  -9.481  -6.460  1.00 98.76           C  
ATOM   2564  CD2 HIS A 162       2.736  -8.996  -7.739  1.00 98.76           C  
ATOM   2565  HD2 HIS A 162       1.942  -9.221  -8.435  1.00 98.76           H  
ATOM   2566  ND1 HIS A 162       4.002  -8.964  -5.945  1.00 98.76           N  
ATOM   2567  HD1 HIS A 162       4.422  -9.256  -5.074  1.00 98.76           H  
ATOM   2568  CE1 HIS A 162       4.565  -8.180  -6.860  1.00 98.76           C  
ATOM   2569  HE1 HIS A 162       5.487  -7.645  -6.682  1.00 98.76           H  
ATOM   2570  NE2 HIS A 162       3.830  -8.150  -7.986  1.00 98.76           N  
ATOM   2571  N   ASN A 163       0.100 -13.252  -5.525  1.00 98.75           N  
ATOM   2572  H   ASN A 163      -0.088 -13.193  -6.515  1.00 98.75           H  
ATOM   2573  CA  ASN A 163      -0.751 -14.099  -4.693  1.00 98.75           C  
ATOM   2574  HA  ASN A 163      -1.041 -13.526  -3.812  1.00 98.75           H  
ATOM   2575  C   ASN A 163       0.025 -15.336  -4.212  1.00 98.75           C  
ATOM   2576  CB  ASN A 163      -2.019 -14.487  -5.462  1.00 98.75           C  
ATOM   2577  HB2 ASN A 163      -1.737 -15.077  -6.334  1.00 98.75           H  
ATOM   2578  HB3 ASN A 163      -2.541 -13.592  -5.801  1.00 98.75           H  
ATOM   2579  O   ASN A 163       0.775 -15.944  -4.972  1.00 98.75           O  
ATOM   2580  CG  ASN A 163      -2.978 -15.284  -4.600  1.00 98.75           C  
ATOM   2581  ND2 ASN A 163      -3.577 -16.316  -5.141  1.00 98.75           N  
ATOM   2582 HD21 ASN A 163      -4.265 -16.790  -4.573  1.00 98.75           H  
ATOM   2583 HD22 ASN A 163      -3.431 -16.521  -6.119  1.00 98.75           H  
ATOM   2584  OD1 ASN A 163      -3.180 -15.004  -3.428  1.00 98.75           O  
ATOM   2585  N   ASN A 164      -0.183 -15.722  -2.952  1.00 98.64           N  
ATOM   2586  H   ASN A 164      -0.807 -15.168  -2.383  1.00 98.64           H  
ATOM   2587  CA  ASN A 164       0.510 -16.813  -2.262  1.00 98.64           C  
ATOM   2588  HA  ASN A 164       0.104 -16.831  -1.251  1.00 98.64           H  
ATOM   2589  C   ASN A 164       2.028 -16.602  -2.069  1.00 98.64           C  
ATOM   2590  CB  ASN A 164       0.114 -18.148  -2.925  1.00 98.64           C  
ATOM   2591  HB2 ASN A 164       0.606 -18.222  -3.895  1.00 98.64           H  
ATOM   2592  HB3 ASN A 164      -0.963 -18.161  -3.094  1.00 98.64           H  
ATOM   2593  O   ASN A 164       2.710 -17.527  -1.630  1.00 98.64           O  
ATOM   2594  CG  ASN A 164       0.455 -19.377  -2.102  1.00 98.64           C  
ATOM   2595  ND2 ASN A 164       1.161 -20.315  -2.690  1.00 98.64           N  
ATOM   2596 HD21 ASN A 164       1.532 -20.144  -3.613  1.00 98.64           H  
ATOM   2597 HD22 ASN A 164       1.426 -21.125  -2.147  1.00 98.64           H  
ATOM   2598  OD1 ASN A 164       0.060 -19.540  -0.950  1.00 98.64           O  
ATOM   2599  N   MET A 165       2.558 -15.405  -2.343  1.00 98.81           N  
ATOM   2600  H   MET A 165       1.968 -14.673  -2.709  1.00 98.81           H  
ATOM   2601  CA  MET A 165       3.964 -15.073  -2.091  1.00 98.81           C  
ATOM   2602  HA  MET A 165       4.565 -15.975  -2.207  1.00 98.81           H  
ATOM   2603  C   MET A 165       4.183 -14.572  -0.665  1.00 98.81           C  
ATOM   2604  CB  MET A 165       4.485 -14.052  -3.106  1.00 98.81           C  
ATOM   2605  HB2 MET A 165       3.923 -13.123  -3.013  1.00 98.81           H  
ATOM   2606  HB3 MET A 165       5.528 -13.833  -2.878  1.00 98.81           H  
ATOM   2607  O   MET A 165       3.303 -13.951  -0.058  1.00 98.81           O  
ATOM   2608  CG  MET A 165       4.404 -14.546  -4.551  1.00 98.81           C  
ATOM   2609  HG2 MET A 165       4.776 -13.731  -5.172  1.00 98.81           H  
ATOM   2610  HG3 MET A 165       3.364 -14.715  -4.830  1.00 98.81           H  
ATOM   2611  SD  MET A 165       5.380 -16.030  -4.939  1.00 98.81           S  
ATOM   2612  CE  MET A 165       4.138 -17.338  -4.794  1.00 98.81           C  
ATOM   2613  HE1 MET A 165       4.506 -18.237  -5.288  1.00 98.81           H  
ATOM   2614  HE2 MET A 165       3.206 -17.021  -5.262  1.00 98.81           H  
ATOM   2615  HE3 MET A 165       3.969 -17.564  -3.741  1.00 98.81           H  
ATOM   2616  N   LYS A 166       5.372 -14.855  -0.133  1.00 98.87           N  
ATOM   2617  H   LYS A 166       6.067 -15.267  -0.740  1.00 98.87           H  
ATOM   2618  CA  LYS A 166       5.841 -14.380   1.172  1.00 98.87           C  
ATOM   2619  HA  LYS A 166       5.032 -14.401   1.902  1.00 98.87           H  
ATOM   2620  C   LYS A 166       6.327 -12.937   1.068  1.00 98.87           C  
ATOM   2621  CB  LYS A 166       6.962 -15.291   1.666  1.00 98.87           C  
ATOM   2622  HB2 LYS A 166       7.387 -14.861   2.573  1.00 98.87           H  
ATOM   2623  HB3 LYS A 166       7.744 -15.323   0.907  1.00 98.87           H  
ATOM   2624  O   LYS A 166       6.670 -12.470  -0.015  1.00 98.87           O  
ATOM   2625  CG  LYS A 166       6.475 -16.717   1.964  1.00 98.87           C  
ATOM   2626  HG2 LYS A 166       6.011 -17.161   1.084  1.00 98.87           H  
ATOM   2627  HG3 LYS A 166       5.751 -16.688   2.778  1.00 98.87           H  
ATOM   2628  CD  LYS A 166       7.688 -17.555   2.368  1.00 98.87           C  
ATOM   2629  HD2 LYS A 166       8.248 -17.004   3.124  1.00 98.87           H  
ATOM   2630  HD3 LYS A 166       8.341 -17.692   1.507  1.00 98.87           H  
ATOM   2631  CE  LYS A 166       7.290 -18.914   2.939  1.00 98.87           C  
ATOM   2632  HE2 LYS A 166       7.039 -19.593   2.124  1.00 98.87           H  
ATOM   2633  HE3 LYS A 166       6.420 -18.773   3.580  1.00 98.87           H  
ATOM   2634  NZ  LYS A 166       8.411 -19.431   3.757  1.00 98.87           N  
ATOM   2635  HZ1 LYS A 166       8.210 -20.316   4.200  1.00 98.87           H  
ATOM   2636  HZ2 LYS A 166       9.275 -19.463   3.234  1.00 98.87           H  
ATOM   2637  HZ3 LYS A 166       8.578 -18.770   4.502  1.00 98.87           H  
ATOM   2638  N   PHE A 167       6.320 -12.219   2.183  1.00 98.91           N  
ATOM   2639  H   PHE A 167       6.092 -12.668   3.059  1.00 98.91           H  
ATOM   2640  CA  PHE A 167       6.854 -10.863   2.231  1.00 98.91           C  
ATOM   2641  HA  PHE A 167       6.586 -10.343   1.311  1.00 98.91           H  
ATOM   2642  C   PHE A 167       8.381 -10.908   2.340  1.00 98.91           C  
ATOM   2643  CB  PHE A 167       6.216 -10.118   3.406  1.00 98.91           C  
ATOM   2644  HB2 PHE A 167       5.158 -10.375   3.451  1.00 98.91           H  
ATOM   2645  HB3 PHE A 167       6.670 -10.452   4.339  1.00 98.91           H  
ATOM   2646  O   PHE A 167       8.899 -11.677   3.148  1.00 98.91           O  
ATOM   2647  CG  PHE A 167       6.317  -8.612   3.299  1.00 98.91           C  
ATOM   2648  CD1 PHE A 167       7.357  -7.906   3.927  1.00 98.91           C  
ATOM   2649  HD1 PHE A 167       8.121  -8.437   4.476  1.00 98.91           H  
ATOM   2650  CD2 PHE A 167       5.343  -7.912   2.569  1.00 98.91           C  
ATOM   2651  HD2 PHE A 167       4.563  -8.460   2.061  1.00 98.91           H  
ATOM   2652  CE1 PHE A 167       7.396  -6.502   3.844  1.00 98.91           C  
ATOM   2653  HE1 PHE A 167       8.193  -5.959   4.329  1.00 98.91           H  
ATOM   2654  CE2 PHE A 167       5.367  -6.512   2.500  1.00 98.91           C  
ATOM   2655  HE2 PHE A 167       4.593  -5.985   1.961  1.00 98.91           H  
ATOM   2656  CZ  PHE A 167       6.393  -5.807   3.145  1.00 98.91           C  
ATOM   2657  HZ  PHE A 167       6.416  -4.728   3.093  1.00 98.91           H  
ATOM   2658  N   SER A 168       9.092 -10.065   1.594  1.00 98.90           N  
ATOM   2659  H   SER A 168       8.609  -9.484   0.925  1.00 98.90           H  
ATOM   2660  CA  SER A 168      10.553  -9.931   1.696  1.00 98.90           C  
ATOM   2661  HA  SER A 168      10.918 -10.559   2.509  1.00 98.90           H  
ATOM   2662  C   SER A 168      10.948  -8.497   2.014  1.00 98.90           C  
ATOM   2663  CB  SER A 168      11.287 -10.387   0.430  1.00 98.90           C  
ATOM   2664  HB2 SER A 168      12.362 -10.356   0.612  1.00 98.90           H  
ATOM   2665  HB3 SER A 168      11.059  -9.714  -0.397  1.00 98.90           H  
ATOM   2666  O   SER A 168      10.321  -7.545   1.543  1.00 98.90           O  
ATOM   2667  OG  SER A 168      10.918 -11.700   0.084  1.00 98.90           O  
ATOM   2668  HG  SER A 168      11.379 -11.950  -0.720  1.00 98.90           H  
ATOM   2669  N   THR A 169      12.029  -8.349   2.772  1.00 98.86           N  
ATOM   2670  H   THR A 169      12.491  -9.188   3.091  1.00 98.86           H  
ATOM   2671  CA  THR A 169      12.732  -7.085   3.027  1.00 98.86           C  
ATOM   2672  HA  THR A 169      12.316  -6.307   2.386  1.00 98.86           H  
ATOM   2673  C   THR A 169      14.204  -7.235   2.652  1.00 98.86           C  
ATOM   2674  CB  THR A 169      12.579  -6.622   4.486  1.00 98.86           C  
ATOM   2675  HB  THR A 169      13.178  -5.725   4.645  1.00 98.86           H  
ATOM   2676  O   THR A 169      14.676  -8.325   2.326  1.00 98.86           O  
ATOM   2677  CG2 THR A 169      11.123  -6.287   4.805  1.00 98.86           C  
ATOM   2678 HG21 THR A 169      10.737  -5.583   4.068  1.00 98.86           H  
ATOM   2679 HG22 THR A 169      11.065  -5.825   5.791  1.00 98.86           H  
ATOM   2680 HG23 THR A 169      10.516  -7.192   4.794  1.00 98.86           H  
ATOM   2681  OG1 THR A 169      13.007  -7.624   5.373  1.00 98.86           O  
ATOM   2682  HG1 THR A 169      13.761  -7.293   5.866  1.00 98.86           H  
ATOM   2683  N   TYR A 170      14.966  -6.138   2.663  1.00 98.30           N  
ATOM   2684  H   TYR A 170      14.589  -5.265   3.006  1.00 98.30           H  
ATOM   2685  CA  TYR A 170      16.376  -6.203   2.262  1.00 98.30           C  
ATOM   2686  HA  TYR A 170      16.422  -6.651   1.269  1.00 98.30           H  
ATOM   2687  C   TYR A 170      17.231  -7.095   3.182  1.00 98.30           C  
ATOM   2688  CB  TYR A 170      16.959  -4.787   2.169  1.00 98.30           C  
ATOM   2689  HB2 TYR A 170      16.372  -4.215   1.451  1.00 98.30           H  
ATOM   2690  HB3 TYR A 170      17.971  -4.862   1.772  1.00 98.30           H  
ATOM   2691  O   TYR A 170      18.299  -7.537   2.778  1.00 98.30           O  
ATOM   2692  CG  TYR A 170      17.047  -4.026   3.480  1.00 98.30           C  
ATOM   2693  CD1 TYR A 170      16.215  -2.914   3.710  1.00 98.30           C  
ATOM   2694  HD1 TYR A 170      15.482  -2.619   2.974  1.00 98.30           H  
ATOM   2695  CD2 TYR A 170      18.008  -4.390   4.445  1.00 98.30           C  
ATOM   2696  HD2 TYR A 170      18.675  -5.221   4.267  1.00 98.30           H  
ATOM   2697  CE1 TYR A 170      16.364  -2.163   4.890  1.00 98.30           C  
ATOM   2698  HE1 TYR A 170      15.788  -1.264   5.049  1.00 98.30           H  
ATOM   2699  CE2 TYR A 170      18.110  -3.683   5.655  1.00 98.30           C  
ATOM   2700  HE2 TYR A 170      18.834  -3.986   6.397  1.00 98.30           H  
ATOM   2701  OH  TYR A 170      17.439  -1.815   6.998  1.00 98.30           O  
ATOM   2702  HH  TYR A 170      18.130  -2.172   7.561  1.00 98.30           H  
ATOM   2703  CZ  TYR A 170      17.292  -2.558   5.873  1.00 98.30           C  
ATOM   2704  N   ASP A 171      16.782  -7.327   4.415  1.00 98.57           N  
ATOM   2705  H   ASP A 171      15.928  -6.876   4.711  1.00 98.57           H  
ATOM   2706  CA  ASP A 171      17.443  -8.121   5.455  1.00 98.57           C  
ATOM   2707  HA  ASP A 171      18.472  -8.317   5.156  1.00 98.57           H  
ATOM   2708  C   ASP A 171      16.787  -9.493   5.693  1.00 98.57           C  
ATOM   2709  CB  ASP A 171      17.477  -7.304   6.758  1.00 98.57           C  
ATOM   2710  HB2 ASP A 171      18.055  -7.854   7.500  1.00 98.57           H  
ATOM   2711  HB3 ASP A 171      17.994  -6.362   6.577  1.00 98.57           H  
ATOM   2712  O   ASP A 171      17.316 -10.289   6.466  1.00 98.57           O  
ATOM   2713  CG  ASP A 171      16.082  -7.008   7.324  1.00 98.57           C  
ATOM   2714  OD1 ASP A 171      15.154  -6.699   6.535  1.00 98.57           O  
ATOM   2715  OD2 ASP A 171      15.923  -7.009   8.559  1.00 98.57           O  
ATOM   2716  N   ARG A 172      15.660  -9.788   5.031  1.00 98.62           N  
ATOM   2717  H   ARG A 172      15.281  -9.092   4.404  1.00 98.62           H  
ATOM   2718  CA  ARG A 172      14.991 -11.095   5.081  1.00 98.62           C  
ATOM   2719  HA  ARG A 172      15.735 -11.853   5.326  1.00 98.62           H  
ATOM   2720  C   ARG A 172      14.409 -11.436   3.714  1.00 98.62           C  
ATOM   2721  CB  ARG A 172      13.933 -11.099   6.195  1.00 98.62           C  
ATOM   2722  HB2 ARG A 172      14.386 -10.713   7.108  1.00 98.62           H  
ATOM   2723  HB3 ARG A 172      13.105 -10.446   5.923  1.00 98.62           H  
ATOM   2724  O   ARG A 172      13.346 -10.944   3.334  1.00 98.62           O  
ATOM   2725  CG  ARG A 172      13.412 -12.521   6.470  1.00 98.62           C  
ATOM   2726  HG2 ARG A 172      14.245 -13.175   6.728  1.00 98.62           H  
ATOM   2727  HG3 ARG A 172      12.914 -12.912   5.583  1.00 98.62           H  
ATOM   2728  CD  ARG A 172      12.428 -12.469   7.640  1.00 98.62           C  
ATOM   2729  HD2 ARG A 172      12.946 -12.065   8.509  1.00 98.62           H  
ATOM   2730  HD3 ARG A 172      11.624 -11.789   7.360  1.00 98.62           H  
ATOM   2731  NE  ARG A 172      11.815 -13.771   7.969  1.00 98.62           N  
ATOM   2732  HE  ARG A 172      11.762 -14.476   7.248  1.00 98.62           H  
ATOM   2733  NH1 ARG A 172      11.217 -13.254  10.134  1.00 98.62           N  
ATOM   2734 HH11 ARG A 172      11.573 -12.319   9.994  1.00 98.62           H  
ATOM   2735 HH12 ARG A 172      10.657 -13.452  10.951  1.00 98.62           H  
ATOM   2736  NH2 ARG A 172      10.580 -15.187   9.251  1.00 98.62           N  
ATOM   2737 HH21 ARG A 172      10.269 -15.637   8.402  1.00 98.62           H  
ATOM   2738 HH22 ARG A 172      10.023 -15.366  10.074  1.00 98.62           H  
ATOM   2739  CZ  ARG A 172      11.218 -14.067   9.112  1.00 98.62           C  
ATOM   2740  N   ASP A 173      15.146 -12.264   2.985  1.00 98.69           N  
ATOM   2741  H   ASP A 173      15.984 -12.657   3.390  1.00 98.69           H  
ATOM   2742  CA  ASP A 173      14.783 -12.723   1.650  1.00 98.69           C  
ATOM   2743  HA  ASP A 173      14.229 -11.934   1.141  1.00 98.69           H  
ATOM   2744  C   ASP A 173      13.899 -13.971   1.730  1.00 98.69           C  
ATOM   2745  CB  ASP A 173      16.058 -12.992   0.841  1.00 98.69           C  
ATOM   2746  HB2 ASP A 173      16.724 -12.134   0.933  1.00 98.69           H  
ATOM   2747  HB3 ASP A 173      16.578 -13.859   1.247  1.00 98.69           H  
ATOM   2748  O   ASP A 173      14.350 -15.038   2.147  1.00 98.69           O  
ATOM   2749  CG  ASP A 173      15.762 -13.219  -0.641  1.00 98.69           C  
ATOM   2750  OD1 ASP A 173      14.562 -13.189  -1.000  1.00 98.69           O  
ATOM   2751  OD2 ASP A 173      16.764 -13.323  -1.382  1.00 98.69           O  
ATOM   2752  N   ASN A 174      12.631 -13.819   1.360  1.00 98.69           N  
ATOM   2753  H   ASN A 174      12.341 -12.914   1.017  1.00 98.69           H  
ATOM   2754  CA  ASN A 174      11.654 -14.901   1.287  1.00 98.69           C  
ATOM   2755  HA  ASN A 174      12.137 -15.845   1.539  1.00 98.69           H  
ATOM   2756  C   ASN A 174      11.081 -15.057  -0.132  1.00 98.69           C  
ATOM   2757  CB  ASN A 174      10.537 -14.623   2.302  1.00 98.69           C  
ATOM   2758  HB2 ASN A 174       9.806 -15.430   2.251  1.00 98.69           H  
ATOM   2759  HB3 ASN A 174      10.039 -13.696   2.019  1.00 98.69           H  
ATOM   2760  O   ASN A 174      10.036 -15.697  -0.296  1.00 98.69           O  
ATOM   2761  CG  ASN A 174      10.992 -14.542   3.744  1.00 98.69           C  
ATOM   2762  ND2 ASN A 174      10.513 -13.560   4.466  1.00 98.69           N  
ATOM   2763 HD21 ASN A 174      10.692 -13.574   5.460  1.00 98.69           H  
ATOM   2764 HD22 ASN A 174       9.929 -12.864   4.023  1.00 98.69           H  
ATOM   2765  OD1 ASN A 174      11.701 -15.384   4.269  1.00 98.69           O  
ATOM   2766  N   ASP A 175      11.699 -14.420  -1.131  1.00 98.57           N  
ATOM   2767  H   ASP A 175      12.636 -14.070  -0.989  1.00 98.57           H  
ATOM   2768  CA  ASP A 175      11.182 -14.415  -2.493  1.00 98.57           C  
ATOM   2769  HA  ASP A 175      10.101 -14.546  -2.432  1.00 98.57           H  
ATOM   2770  C   ASP A 175      11.677 -15.622  -3.306  1.00 98.57           C  
ATOM   2771  CB  ASP A 175      11.357 -13.027  -3.122  1.00 98.57           C  
ATOM   2772  HB2 ASP A 175      10.724 -12.976  -4.008  1.00 98.57           H  
ATOM   2773  HB3 ASP A 175      10.957 -12.292  -2.424  1.00 98.57           H  
ATOM   2774  O   ASP A 175      12.386 -16.493  -2.801  1.00 98.57           O  
ATOM   2775  CG  ASP A 175      12.770 -12.610  -3.519  1.00 98.57           C  
ATOM   2776  OD1 ASP A 175      13.335 -13.295  -4.397  1.00 98.57           O  
ATOM   2777  OD2 ASP A 175      13.148 -11.470  -3.148  1.00 98.57           O  
ATOM   2778  N   ALA A 176      11.188 -15.760  -4.541  1.00 97.56           N  
ATOM   2779  H   ALA A 176      10.701 -14.973  -4.944  1.00 97.56           H  
ATOM   2780  CA  ALA A 176      11.467 -16.931  -5.378  1.00 97.56           C  
ATOM   2781  HA  ALA A 176      11.784 -17.756  -4.739  1.00 97.56           H  
ATOM   2782  C   ALA A 176      12.615 -16.695  -6.373  1.00 97.56           C  
ATOM   2783  CB  ALA A 176      10.172 -17.360  -6.072  1.00 97.56           C  
ATOM   2784  HB1 ALA A 176       9.377 -17.487  -5.337  1.00 97.56           H  
ATOM   2785  HB2 ALA A 176      10.331 -18.303  -6.595  1.00 97.56           H  
ATOM   2786  HB3 ALA A 176       9.887 -16.596  -6.795  1.00 97.56           H  
ATOM   2787  O   ALA A 176      12.881 -17.545  -7.228  1.00 97.56           O  
ATOM   2788  N   HIS A 177      13.256 -15.528  -6.320  1.00 97.91           N  
ATOM   2789  H   HIS A 177      13.100 -14.915  -5.533  1.00 97.91           H  
ATOM   2790  CA  HIS A 177      14.360 -15.179  -7.195  1.00 97.91           C  
ATOM   2791  HA  HIS A 177      14.225 -15.685  -8.151  1.00 97.91           H  
ATOM   2792  C   HIS A 177      15.699 -15.634  -6.594  1.00 97.91           C  
ATOM   2793  CB  HIS A 177      14.318 -13.671  -7.439  1.00 97.91           C  
ATOM   2794  HB2 HIS A 177      14.691 -13.174  -6.543  1.00 97.91           H  
ATOM   2795  HB3 HIS A 177      13.291 -13.330  -7.566  1.00 97.91           H  
ATOM   2796  O   HIS A 177      15.836 -15.833  -5.395  1.00 97.91           O  
ATOM   2797  CG  HIS A 177      15.129 -13.233  -8.619  1.00 97.91           C  
ATOM   2798  CD2 HIS A 177      14.825 -13.357  -9.947  1.00 97.91           C  
ATOM   2799  HD2 HIS A 177      13.921 -13.785 -10.353  1.00 97.91           H  
ATOM   2800  ND1 HIS A 177      16.371 -12.673  -8.533  1.00 97.91           N  
ATOM   2801  HD1 HIS A 177      16.771 -12.339  -7.667  1.00 97.91           H  
ATOM   2802  CE1 HIS A 177      16.838 -12.507  -9.779  1.00 97.91           C  
ATOM   2803  HE1 HIS A 177      17.799 -12.085 -10.033  1.00 97.91           H  
ATOM   2804  NE2 HIS A 177      15.922 -12.889 -10.681  1.00 97.91           N  
ATOM   2805  N   SER A 178      16.733 -15.785  -7.427  1.00 97.09           N  
ATOM   2806  H   SER A 178      16.617 -15.580  -8.408  1.00 97.09           H  
ATOM   2807  CA  SER A 178      18.082 -16.140  -6.947  1.00 97.09           C  
ATOM   2808  HA  SER A 178      17.996 -16.950  -6.223  1.00 97.09           H  
ATOM   2809  C   SER A 178      18.816 -14.990  -6.244  1.00 97.09           C  
ATOM   2810  CB  SER A 178      18.929 -16.631  -8.120  1.00 97.09           C  
ATOM   2811  HB2 SER A 178      19.939 -16.842  -7.770  1.00 97.09           H  
ATOM   2812  HB3 SER A 178      18.495 -17.550  -8.513  1.00 97.09           H  
ATOM   2813  O   SER A 178      19.820 -15.215  -5.574  1.00 97.09           O  
ATOM   2814  OG  SER A 178      18.972 -15.655  -9.150  1.00 97.09           O  
ATOM   2815  HG  SER A 178      19.655 -15.912  -9.773  1.00 97.09           H  
ATOM   2816  N   ASN A 179      18.328 -13.764  -6.423  1.00 97.56           N  
ATOM   2817  H   ASN A 179      17.402 -13.740  -6.825  1.00 97.56           H  
ATOM   2818  CA  ASN A 179      18.801 -12.545  -5.769  1.00 97.56           C  
ATOM   2819  HA  ASN A 179      19.622 -12.775  -5.090  1.00 97.56           H  
ATOM   2820  C   ASN A 179      17.644 -11.935  -4.982  1.00 97.56           C  
ATOM   2821  CB  ASN A 179      19.247 -11.496  -6.810  1.00 97.56           C  
ATOM   2822  HB2 ASN A 179      19.547 -10.590  -6.284  1.00 97.56           H  
ATOM   2823  HB3 ASN A 179      18.397 -11.237  -7.441  1.00 97.56           H  
ATOM   2824  O   ASN A 179      16.534 -11.937  -5.501  1.00 97.56           O  
ATOM   2825  CG  ASN A 179      20.412 -11.899  -7.687  1.00 97.56           C  
ATOM   2826  ND2 ASN A 179      20.343 -11.626  -8.970  1.00 97.56           N  
ATOM   2827 HD21 ASN A 179      21.141 -11.925  -9.513  1.00 97.56           H  
ATOM   2828 HD22 ASN A 179      19.530 -11.175  -9.365  1.00 97.56           H  
ATOM   2829  OD1 ASN A 179      21.431 -12.384  -7.242  1.00 97.56           O  
ATOM   2830  N   ASN A 180      17.934 -11.256  -3.874  1.00 98.28           N  
ATOM   2831  H   ASN A 180      18.847 -11.384  -3.460  1.00 98.28           H  
ATOM   2832  CA  ASN A 180      16.924 -10.563  -3.076  1.00 98.28           C  
ATOM   2833  HA  ASN A 180      16.154 -11.285  -2.807  1.00 98.28           H  
ATOM   2834  C   ASN A 180      16.241  -9.423  -3.864  1.00 98.28           C  
ATOM   2835  CB  ASN A 180      17.611 -10.093  -1.778  1.00 98.28           C  
ATOM   2836  HB2 ASN A 180      18.425  -9.405  -2.010  1.00 98.28           H  
ATOM   2837  HB3 ASN A 180      18.031 -10.967  -1.280  1.00 98.28           H  
ATOM   2838  O   ASN A 180      16.843  -8.377  -4.153  1.00 98.28           O  
ATOM   2839  CG  ASN A 180      16.666  -9.408  -0.807  1.00 98.28           C  
ATOM   2840  ND2 ASN A 180      16.912  -9.487   0.477  1.00 98.28           N  
ATOM   2841 HD21 ASN A 180      16.192  -9.143   1.096  1.00 98.28           H  
ATOM   2842 HD22 ASN A 180      17.645 -10.095   0.813  1.00 98.28           H  
ATOM   2843  OD1 ASN A 180      15.744  -8.702  -1.178  1.00 98.28           O  
ATOM   2844  N   CYS A 181      14.954  -9.588  -4.171  1.00 98.72           N  
ATOM   2845  H   CYS A 181      14.498 -10.441  -3.881  1.00 98.72           H  
ATOM   2846  CA  CYS A 181      14.170  -8.617  -4.931  1.00 98.72           C  
ATOM   2847  HA  CYS A 181      14.707  -8.378  -5.849  1.00 98.72           H  
ATOM   2848  C   CYS A 181      13.953  -7.313  -4.160  1.00 98.72           C  
ATOM   2849  CB  CYS A 181      12.820  -9.230  -5.304  1.00 98.72           C  
ATOM   2850  HB2 CYS A 181      12.208  -8.483  -5.808  1.00 98.72           H  
ATOM   2851  HB3 CYS A 181      12.302  -9.565  -4.405  1.00 98.72           H  
ATOM   2852  O   CYS A 181      14.001  -6.236  -4.757  1.00 98.72           O  
ATOM   2853  SG  CYS A 181      13.090 -10.637  -6.407  1.00 98.72           S  
ATOM   2854  HG  CYS A 181      13.494 -11.511  -5.481  1.00 98.72           H  
ATOM   2855  N   ALA A 182      13.781  -7.378  -2.839  1.00 98.65           N  
ATOM   2856  H   ALA A 182      13.847  -8.282  -2.394  1.00 98.65           H  
ATOM   2857  CA  ALA A 182      13.647  -6.190  -1.999  1.00 98.65           C  
ATOM   2858  HA  ALA A 182      12.850  -5.568  -2.407  1.00 98.65           H  
ATOM   2859  C   ALA A 182      14.937  -5.347  -1.987  1.00 98.65           C  
ATOM   2860  CB  ALA A 182      13.240  -6.622  -0.587  1.00 98.65           C  
ATOM   2861  HB1 ALA A 182      14.053  -7.174  -0.115  1.00 98.65           H  
ATOM   2862  HB2 ALA A 182      12.360  -7.264  -0.626  1.00 98.65           H  
ATOM   2863  HB3 ALA A 182      13.009  -5.740   0.011  1.00 98.65           H  
ATOM   2864  O   ALA A 182      14.878  -4.118  -1.897  1.00 98.65           O  
ATOM   2865  N   MET A 183      16.113  -5.965  -2.142  1.00 98.24           N  
ATOM   2866  H   MET A 183      16.112  -6.975  -2.164  1.00 98.24           H  
ATOM   2867  CA  MET A 183      17.374  -5.238  -2.329  1.00 98.24           C  
ATOM   2868  HA  MET A 183      17.419  -4.431  -1.598  1.00 98.24           H  
ATOM   2869  C   MET A 183      17.483  -4.599  -3.714  1.00 98.24           C  
ATOM   2870  CB  MET A 183      18.587  -6.149  -2.111  1.00 98.24           C  
ATOM   2871  HB2 MET A 183      18.462  -7.086  -2.655  1.00 98.24           H  
ATOM   2872  HB3 MET A 183      19.467  -5.646  -2.511  1.00 98.24           H  
ATOM   2873  O   MET A 183      17.947  -3.458  -3.811  1.00 98.24           O  
ATOM   2874  CG  MET A 183      18.839  -6.441  -0.635  1.00 98.24           C  
ATOM   2875  HG2 MET A 183      18.881  -5.499  -0.089  1.00 98.24           H  
ATOM   2876  HG3 MET A 183      18.010  -7.032  -0.246  1.00 98.24           H  
ATOM   2877  SD  MET A 183      20.379  -7.340  -0.322  1.00 98.24           S  
ATOM   2878  CE  MET A 183      21.617  -6.069  -0.690  1.00 98.24           C  
ATOM   2879  HE1 MET A 183      22.603  -6.451  -0.428  1.00 98.24           H  
ATOM   2880  HE2 MET A 183      21.601  -5.826  -1.752  1.00 98.24           H  
ATOM   2881  HE3 MET A 183      21.411  -5.177  -0.097  1.00 98.24           H  
ATOM   2882  N   LEU A 184      17.079  -5.306  -4.772  1.00 98.37           N  
ATOM   2883  H   LEU A 184      16.747  -6.246  -4.613  1.00 98.37           H  
ATOM   2884  CA  LEU A 184      17.170  -4.824  -6.155  1.00 98.37           C  
ATOM   2885  HA  LEU A 184      18.161  -4.401  -6.324  1.00 98.37           H  
ATOM   2886  C   LEU A 184      16.166  -3.696  -6.437  1.00 98.37           C  
ATOM   2887  CB  LEU A 184      16.960  -6.008  -7.119  1.00 98.37           C  
ATOM   2888  HB2 LEU A 184      16.024  -6.504  -6.859  1.00 98.37           H  
ATOM   2889  HB3 LEU A 184      16.853  -5.617  -8.131  1.00 98.37           H  
ATOM   2890  O   LEU A 184      16.551  -2.613  -6.885  1.00 98.37           O  
ATOM   2891  CG  LEU A 184      18.086  -7.059  -7.122  1.00 98.37           C  
ATOM   2892  HG  LEU A 184      18.252  -7.434  -6.112  1.00 98.37           H  
ATOM   2893  CD1 LEU A 184      17.680  -8.230  -8.017  1.00 98.37           C  
ATOM   2894 HD11 LEU A 184      18.496  -8.950  -8.070  1.00 98.37           H  
ATOM   2895 HD12 LEU A 184      17.444  -7.876  -9.020  1.00 98.37           H  
ATOM   2896 HD13 LEU A 184      16.806  -8.724  -7.593  1.00 98.37           H  
ATOM   2897  CD2 LEU A 184      19.408  -6.492  -7.648  1.00 98.37           C  
ATOM   2898 HD21 LEU A 184      19.783  -5.722  -6.974  1.00 98.37           H  
ATOM   2899 HD22 LEU A 184      20.151  -7.288  -7.695  1.00 98.37           H  
ATOM   2900 HD23 LEU A 184      19.266  -6.075  -8.645  1.00 98.37           H  
ATOM   2901  N   TYR A 185      14.893  -3.929  -6.117  1.00 98.54           N  
ATOM   2902  H   TYR A 185      14.660  -4.836  -5.739  1.00 98.54           H  
ATOM   2903  CA  TYR A 185      13.773  -3.052  -6.473  1.00 98.54           C  
ATOM   2904  HA  TYR A 185      14.092  -2.413  -7.296  1.00 98.54           H  
ATOM   2905  C   TYR A 185      13.332  -2.118  -5.350  1.00 98.54           C  
ATOM   2906  CB  TYR A 185      12.617  -3.885  -7.021  1.00 98.54           C  
ATOM   2907  HB2 TYR A 185      12.254  -4.562  -6.248  1.00 98.54           H  
ATOM   2908  HB3 TYR A 185      11.796  -3.222  -7.294  1.00 98.54           H  
ATOM   2909  O   TYR A 185      12.604  -1.166  -5.615  1.00 98.54           O  
ATOM   2910  CG  TYR A 185      13.036  -4.666  -8.245  1.00 98.54           C  
ATOM   2911  CD1 TYR A 185      13.191  -4.014  -9.483  1.00 98.54           C  
ATOM   2912  HD1 TYR A 185      12.971  -2.960  -9.565  1.00 98.54           H  
ATOM   2913  CD2 TYR A 185      13.368  -6.024  -8.122  1.00 98.54           C  
ATOM   2914  HD2 TYR A 185      13.283  -6.518  -7.165  1.00 98.54           H  
ATOM   2915  CE1 TYR A 185      13.616  -4.735 -10.613  1.00 98.54           C  
ATOM   2916  HE1 TYR A 185      13.705  -4.247 -11.573  1.00 98.54           H  
ATOM   2917  CE2 TYR A 185      13.851  -6.730  -9.233  1.00 98.54           C  
ATOM   2918  HE2 TYR A 185      14.174  -7.753  -9.107  1.00 98.54           H  
ATOM   2919  OH  TYR A 185      14.313  -6.815 -11.587  1.00 98.54           O  
ATOM   2920  HH  TYR A 185      14.432  -7.743 -11.370  1.00 98.54           H  
ATOM   2921  CZ  TYR A 185      13.931  -6.104 -10.495  1.00 98.54           C  
ATOM   2922  N   LYS A 186      13.880  -2.298  -4.141  1.00 98.46           N  
ATOM   2923  H   LYS A 186      14.402  -3.152  -4.006  1.00 98.46           H  
ATOM   2924  CA  LYS A 186      13.683  -1.434  -2.967  1.00 98.46           C  
ATOM   2925  HA  LYS A 186      14.326  -1.820  -2.176  1.00 98.46           H  
ATOM   2926  C   LYS A 186      12.264  -1.496  -2.399  1.00 98.46           C  
ATOM   2927  CB  LYS A 186      14.133   0.011  -3.261  1.00 98.46           C  
ATOM   2928  HB2 LYS A 186      13.397   0.486  -3.911  1.00 98.46           H  
ATOM   2929  HB3 LYS A 186      14.146   0.573  -2.327  1.00 98.46           H  
ATOM   2930  O   LYS A 186      11.278  -1.604  -3.117  1.00 98.46           O  
ATOM   2931  CG  LYS A 186      15.514   0.120  -3.930  1.00 98.46           C  
ATOM   2932  HG2 LYS A 186      15.517  -0.412  -4.881  1.00 98.46           H  
ATOM   2933  HG3 LYS A 186      15.720   1.166  -4.157  1.00 98.46           H  
ATOM   2934  CD  LYS A 186      16.631  -0.428  -3.037  1.00 98.46           C  
ATOM   2935  HD2 LYS A 186      16.622   0.086  -2.076  1.00 98.46           H  
ATOM   2936  HD3 LYS A 186      16.456  -1.491  -2.872  1.00 98.46           H  
ATOM   2937  CE  LYS A 186      17.988  -0.241  -3.718  1.00 98.46           C  
ATOM   2938  HE2 LYS A 186      17.896  -0.562  -4.756  1.00 98.46           H  
ATOM   2939  HE3 LYS A 186      18.260   0.815  -3.696  1.00 98.46           H  
ATOM   2940  NZ  LYS A 186      19.031  -1.057  -3.058  1.00 98.46           N  
ATOM   2941  HZ1 LYS A 186      19.932  -0.939  -3.498  1.00 98.46           H  
ATOM   2942  HZ2 LYS A 186      18.777  -2.028  -3.176  1.00 98.46           H  
ATOM   2943  HZ3 LYS A 186      19.092  -0.867  -2.068  1.00 98.46           H  
ATOM   2944  N   GLY A 187      12.173  -1.373  -1.079  1.00 98.51           N  
ATOM   2945  H   GLY A 187      13.030  -1.291  -0.551  1.00 98.51           H  
ATOM   2946  CA  GLY A 187      10.913  -1.521  -0.353  1.00 98.51           C  
ATOM   2947  HA2 GLY A 187      10.097  -1.074  -0.919  1.00 98.51           H  
ATOM   2948  HA3 GLY A 187      10.992  -0.996   0.599  1.00 98.51           H  
ATOM   2949  C   GLY A 187      10.552  -2.980  -0.084  1.00 98.51           C  
ATOM   2950  O   GLY A 187      10.891  -3.874  -0.860  1.00 98.51           O  
ATOM   2951  N   GLY A 188       9.882  -3.216   1.041  1.00 98.78           N  
ATOM   2952  H   GLY A 188       9.560  -2.435   1.593  1.00 98.78           H  
ATOM   2953  CA  GLY A 188       9.355  -4.530   1.386  1.00 98.78           C  
ATOM   2954  HA2 GLY A 188      10.110  -5.276   1.137  1.00 98.78           H  
ATOM   2955  HA3 GLY A 188       9.141  -4.589   2.453  1.00 98.78           H  
ATOM   2956  C   GLY A 188       8.077  -4.820   0.606  1.00 98.78           C  
ATOM   2957  O   GLY A 188       7.226  -3.937   0.466  1.00 98.78           O  
ATOM   2958  N   TRP A 189       7.941  -6.036   0.082  1.00 98.82           N  
ATOM   2959  H   TRP A 189       8.641  -6.735   0.282  1.00 98.82           H  
ATOM   2960  CA  TRP A 189       6.786  -6.428  -0.727  1.00 98.82           C  
ATOM   2961  HA  TRP A 189       5.886  -6.026  -0.262  1.00 98.82           H  
ATOM   2962  C   TRP A 189       6.626  -7.949  -0.796  1.00 98.82           C  
ATOM   2963  CB  TRP A 189       6.931  -5.841  -2.141  1.00 98.82           C  
ATOM   2964  HB2 TRP A 189       7.586  -6.493  -2.719  1.00 98.82           H  
ATOM   2965  HB3 TRP A 189       7.397  -4.857  -2.091  1.00 98.82           H  
ATOM   2966  O   TRP A 189       7.525  -8.698  -0.418  1.00 98.82           O  
ATOM   2967  CG  TRP A 189       5.663  -5.685  -2.908  1.00 98.82           C  
ATOM   2968  CD1 TRP A 189       5.436  -6.173  -4.144  1.00 98.82           C  
ATOM   2969  HD1 TRP A 189       6.163  -6.726  -4.721  1.00 98.82           H  
ATOM   2970  CD2 TRP A 189       4.462  -4.948  -2.539  1.00 98.82           C  
ATOM   2971  CE2 TRP A 189       3.529  -5.047  -3.613  1.00 98.82           C  
ATOM   2972  CE3 TRP A 189       4.078  -4.182  -1.419  1.00 98.82           C  
ATOM   2973  HE3 TRP A 189       4.771  -4.073  -0.598  1.00 98.82           H  
ATOM   2974  NE1 TRP A 189       4.172  -5.808  -4.562  1.00 98.82           N  
ATOM   2975  HE1 TRP A 189       3.847  -5.956  -5.506  1.00 98.82           H  
ATOM   2976  CH2 TRP A 189       1.916  -3.687  -2.438  1.00 98.82           C  
ATOM   2977  HH2 TRP A 189       0.946  -3.215  -2.388  1.00 98.82           H  
ATOM   2978  CZ2 TRP A 189       2.278  -4.422  -3.579  1.00 98.82           C  
ATOM   2979  HZ2 TRP A 189       1.607  -4.511  -4.421  1.00 98.82           H  
ATOM   2980  CZ3 TRP A 189       2.817  -3.559  -1.366  1.00 98.82           C  
ATOM   2981  HZ3 TRP A 189       2.541  -2.980  -0.498  1.00 98.82           H  
ATOM   2982  N   TRP A 190       5.490  -8.407  -1.322  1.00 98.85           N  
ATOM   2983  H   TRP A 190       4.796  -7.733  -1.611  1.00 98.85           H  
ATOM   2984  CA  TRP A 190       5.240  -9.820  -1.627  1.00 98.85           C  
ATOM   2985  HA  TRP A 190       5.719 -10.437  -0.867  1.00 98.85           H  
ATOM   2986  C   TRP A 190       5.864 -10.204  -2.969  1.00 98.85           C  
ATOM   2987  CB  TRP A 190       3.736 -10.103  -1.574  1.00 98.85           C  
ATOM   2988  HB2 TRP A 190       3.566 -11.153  -1.811  1.00 98.85           H  
ATOM   2989  HB3 TRP A 190       3.227  -9.504  -2.329  1.00 98.85           H  
ATOM   2990  O   TRP A 190       5.153 -10.407  -3.952  1.00 98.85           O  
ATOM   2991  CG  TRP A 190       3.122  -9.823  -0.246  1.00 98.85           C  
ATOM   2992  CD1 TRP A 190       3.185 -10.637   0.830  1.00 98.85           C  
ATOM   2993  HD1 TRP A 190       3.674 -11.600   0.849  1.00 98.85           H  
ATOM   2994  CD2 TRP A 190       2.407  -8.630   0.190  1.00 98.85           C  
ATOM   2995  CE2 TRP A 190       2.055  -8.796   1.563  1.00 98.85           C  
ATOM   2996  CE3 TRP A 190       2.062  -7.407  -0.428  1.00 98.85           C  
ATOM   2997  HE3 TRP A 190       2.322  -7.246  -1.464  1.00 98.85           H  
ATOM   2998  NE1 TRP A 190       2.524 -10.053   1.892  1.00 98.85           N  
ATOM   2999  HE1 TRP A 190       2.457 -10.496   2.797  1.00 98.85           H  
ATOM   3000  CH2 TRP A 190       1.084  -6.578   1.650  1.00 98.85           C  
ATOM   3001  HH2 TRP A 190       0.602  -5.790   2.209  1.00 98.85           H  
ATOM   3002  CZ2 TRP A 190       1.435  -7.774   2.295  1.00 98.85           C  
ATOM   3003  HZ2 TRP A 190       1.282  -7.881   3.359  1.00 98.85           H  
ATOM   3004  CZ3 TRP A 190       1.397  -6.398   0.291  1.00 98.85           C  
ATOM   3005  HZ3 TRP A 190       1.151  -5.469  -0.202  1.00 98.85           H  
ATOM   3006  N   TYR A 191       7.192 -10.199  -3.049  1.00 98.79           N  
ATOM   3007  H   TYR A 191       7.725 -10.061  -2.202  1.00 98.79           H  
ATOM   3008  CA  TYR A 191       7.914 -10.508  -4.283  1.00 98.79           C  
ATOM   3009  HA  TYR A 191       7.455  -9.949  -5.099  1.00 98.79           H  
ATOM   3010  C   TYR A 191       7.815 -12.002  -4.635  1.00 98.79           C  
ATOM   3011  CB  TYR A 191       9.373 -10.043  -4.176  1.00 98.79           C  
ATOM   3012  HB2 TYR A 191       9.900 -10.336  -5.084  1.00 98.79           H  
ATOM   3013  HB3 TYR A 191       9.844 -10.571  -3.347  1.00 98.79           H  
ATOM   3014  O   TYR A 191       7.805 -12.868  -3.765  1.00 98.79           O  
ATOM   3015  CG  TYR A 191       9.567  -8.548  -3.973  1.00 98.79           C  
ATOM   3016  CD1 TYR A 191       9.437  -7.655  -5.052  1.00 98.79           C  
ATOM   3017  HD1 TYR A 191       9.184  -8.033  -6.032  1.00 98.79           H  
ATOM   3018  CD2 TYR A 191       9.913  -8.048  -2.706  1.00 98.79           C  
ATOM   3019  HD2 TYR A 191       9.986  -8.725  -1.868  1.00 98.79           H  
ATOM   3020  CE1 TYR A 191       9.651  -6.276  -4.875  1.00 98.79           C  
ATOM   3021  HE1 TYR A 191       9.543  -5.577  -5.691  1.00 98.79           H  
ATOM   3022  CE2 TYR A 191      10.159  -6.674  -2.525  1.00 98.79           C  
ATOM   3023  HE2 TYR A 191      10.424  -6.297  -1.548  1.00 98.79           H  
ATOM   3024  OH  TYR A 191      10.240  -4.458  -3.453  1.00 98.79           O  
ATOM   3025  HH  TYR A 191      10.474  -4.237  -2.548  1.00 98.79           H  
ATOM   3026  CZ  TYR A 191      10.028  -5.786  -3.613  1.00 98.79           C  
ATOM   3027  N   ASN A 192       7.748 -12.290  -5.934  1.00 98.45           N  
ATOM   3028  H   ASN A 192       7.804 -11.510  -6.573  1.00 98.45           H  
ATOM   3029  CA  ASN A 192       7.982 -13.626  -6.491  1.00 98.45           C  
ATOM   3030  HA  ASN A 192       7.966 -14.376  -5.701  1.00 98.45           H  
ATOM   3031  C   ASN A 192       9.400 -13.615  -7.088  1.00 98.45           C  
ATOM   3032  CB  ASN A 192       6.842 -13.929  -7.481  1.00 98.45           C  
ATOM   3033  HB2 ASN A 192       6.911 -13.266  -8.343  1.00 98.45           H  
ATOM   3034  HB3 ASN A 192       5.896 -13.719  -6.982  1.00 98.45           H  
ATOM   3035  O   ASN A 192      10.338 -13.193  -6.425  1.00 98.45           O  
ATOM   3036  CG  ASN A 192       6.795 -15.365  -7.975  1.00 98.45           C  
ATOM   3037  ND2 ASN A 192       5.651 -15.804  -8.431  1.00 98.45           N  
ATOM   3038 HD21 ASN A 192       4.823 -15.246  -8.273  1.00 98.45           H  
ATOM   3039 HD22 ASN A 192       5.619 -16.776  -8.704  1.00 98.45           H  
ATOM   3040  OD1 ASN A 192       7.776 -16.082  -8.023  1.00 98.45           O  
ATOM   3041  N   ALA A 193       9.566 -13.937  -8.368  1.00 97.30           N  
ATOM   3042  H   ALA A 193       8.833 -14.453  -8.835  1.00 97.30           H  
ATOM   3043  CA  ALA A 193      10.706 -13.486  -9.145  1.00 97.30           C  
ATOM   3044  HA  ALA A 193      11.599 -13.580  -8.527  1.00 97.30           H  
ATOM   3045  C   ALA A 193      10.530 -12.003  -9.510  1.00 97.30           C  
ATOM   3046  CB  ALA A 193      10.896 -14.415 -10.345  1.00 97.30           C  
ATOM   3047  HB1 ALA A 193      11.103 -15.426  -9.996  1.00 97.30           H  
ATOM   3048  HB2 ALA A 193       9.996 -14.422 -10.960  1.00 97.30           H  
ATOM   3049  HB3 ALA A 193      11.733 -14.067 -10.951  1.00 97.30           H  
ATOM   3050  O   ALA A 193      10.093 -11.666 -10.611  1.00 97.30           O  
ATOM   3051  N   CYS A 194      10.862 -11.111  -8.576  1.00 92.56           N  
ATOM   3052  H   CYS A 194      11.210 -11.465  -7.697  1.00 92.56           H  
ATOM   3053  CA  CYS A 194      10.691  -9.662  -8.702  1.00 92.56           C  
ATOM   3054  HA  CYS A 194      11.147  -9.220  -7.816  1.00 92.56           H  
ATOM   3055  C   CYS A 194       9.210  -9.267  -8.627  1.00 92.56           C  
ATOM   3056  CB  CYS A 194      11.473  -9.107  -9.909  1.00 92.56           C  
ATOM   3057  HB2 CYS A 194      11.598  -8.032  -9.783  1.00 92.56           H  
ATOM   3058  HB3 CYS A 194      10.911  -9.284 -10.826  1.00 92.56           H  
ATOM   3059  O   CYS A 194       8.573  -9.569  -7.627  1.00 92.56           O  
ATOM   3060  SG  CYS A 194      13.104  -9.898 -10.097  1.00 92.56           S  
ATOM   3061  HG  CYS A 194      12.677 -10.988 -10.741  1.00 92.56           H  
ATOM   3062  N   HIS A 195       8.619  -8.552  -9.586  1.00 98.58           N  
ATOM   3063  H   HIS A 195       9.116  -8.301 -10.429  1.00 98.58           H  
ATOM   3064  CA  HIS A 195       7.243  -8.086  -9.405  1.00 98.58           C  
ATOM   3065  HA  HIS A 195       6.638  -8.907  -9.019  1.00 98.58           H  
ATOM   3066  C   HIS A 195       6.561  -7.585 -10.678  1.00 98.58           C  
ATOM   3067  CB  HIS A 195       7.238  -6.951  -8.371  1.00 98.58           C  
ATOM   3068  HB2 HIS A 195       7.548  -7.309  -7.389  1.00 98.58           H  
ATOM   3069  HB3 HIS A 195       6.207  -6.606  -8.290  1.00 98.58           H  
ATOM   3070  O   HIS A 195       7.210  -7.202 -11.646  1.00 98.58           O  
ATOM   3071  CG  HIS A 195       8.057  -5.751  -8.728  1.00 98.58           C  
ATOM   3072  CD2 HIS A 195       9.373  -5.524  -8.429  1.00 98.58           C  
ATOM   3073  HD2 HIS A 195      10.034  -6.188  -7.893  1.00 98.58           H  
ATOM   3074  ND1 HIS A 195       7.599  -4.665  -9.431  1.00 98.58           N  
ATOM   3075  HD1 HIS A 195       6.663  -4.517  -9.779  1.00 98.58           H  
ATOM   3076  CE1 HIS A 195       8.620  -3.815  -9.580  1.00 98.58           C  
ATOM   3077  HE1 HIS A 195       8.573  -2.885 -10.126  1.00 98.58           H  
ATOM   3078  NE2 HIS A 195       9.715  -4.285  -8.973  1.00 98.58           N  
ATOM   3079  N   THR A 196       5.231  -7.477 -10.621  1.00 98.61           N  
ATOM   3080  H   THR A 196       4.753  -7.899  -9.838  1.00 98.61           H  
ATOM   3081  CA  THR A 196       4.424  -6.648 -11.535  1.00 98.61           C  
ATOM   3082  HA  THR A 196       5.048  -6.328 -12.369  1.00 98.61           H  
ATOM   3083  C   THR A 196       3.926  -5.358 -10.883  1.00 98.61           C  
ATOM   3084  CB  THR A 196       3.255  -7.442 -12.127  1.00 98.61           C  
ATOM   3085  HB  THR A 196       2.561  -6.763 -12.623  1.00 98.61           H  
ATOM   3086  O   THR A 196       3.487  -4.443 -11.577  1.00 98.61           O  
ATOM   3087  CG2 THR A 196       3.772  -8.440 -13.161  1.00 98.61           C  
ATOM   3088 HG21 THR A 196       4.210  -7.904 -14.003  1.00 98.61           H  
ATOM   3089 HG22 THR A 196       4.534  -9.081 -12.717  1.00 98.61           H  
ATOM   3090 HG23 THR A 196       2.947  -9.055 -13.521  1.00 98.61           H  
ATOM   3091  OG1 THR A 196       2.560  -8.171 -11.140  1.00 98.61           O  
ATOM   3092  HG1 THR A 196       2.139  -7.565 -10.526  1.00 98.61           H  
ATOM   3093  N   SER A 197       4.030  -5.233  -9.562  1.00 98.75           N  
ATOM   3094  H   SER A 197       4.317  -6.032  -9.014  1.00 98.75           H  
ATOM   3095  CA  SER A 197       3.802  -3.986  -8.831  1.00 98.75           C  
ATOM   3096  HA  SER A 197       4.004  -3.141  -9.489  1.00 98.75           H  
ATOM   3097  C   SER A 197       4.741  -3.870  -7.636  1.00 98.75           C  
ATOM   3098  CB  SER A 197       2.350  -3.887  -8.353  1.00 98.75           C  
ATOM   3099  HB2 SER A 197       1.687  -3.847  -9.218  1.00 98.75           H  
ATOM   3100  HB3 SER A 197       2.229  -2.965  -7.784  1.00 98.75           H  
ATOM   3101  O   SER A 197       5.151  -4.876  -7.068  1.00 98.75           O  
ATOM   3102  OG  SER A 197       1.989  -4.985  -7.538  1.00 98.75           O  
ATOM   3103  HG  SER A 197       1.797  -5.725  -8.118  1.00 98.75           H  
ATOM   3104  N   ASN A 198       5.067  -2.644  -7.245  1.00 98.65           N  
ATOM   3105  H   ASN A 198       4.709  -1.865  -7.779  1.00 98.65           H  
ATOM   3106  CA  ASN A 198       5.788  -2.347  -6.014  1.00 98.65           C  
ATOM   3107  HA  ASN A 198       5.552  -3.097  -5.259  1.00 98.65           H  
ATOM   3108  C   ASN A 198       5.322  -0.979  -5.500  1.00 98.65           C  
ATOM   3109  CB  ASN A 198       7.302  -2.400  -6.282  1.00 98.65           C  
ATOM   3110  HB2 ASN A 198       7.581  -3.395  -6.630  1.00 98.65           H  
ATOM   3111  HB3 ASN A 198       7.568  -1.673  -7.049  1.00 98.65           H  
ATOM   3112  O   ASN A 198       5.838   0.063  -5.908  1.00 98.65           O  
ATOM   3113  CG  ASN A 198       8.120  -2.094  -5.042  1.00 98.65           C  
ATOM   3114  ND2 ASN A 198       9.405  -1.902  -5.213  1.00 98.65           N  
ATOM   3115 HD21 ASN A 198       9.983  -1.826  -4.389  1.00 98.65           H  
ATOM   3116 HD22 ASN A 198       9.839  -1.998  -6.120  1.00 98.65           H  
ATOM   3117  OD1 ASN A 198       7.597  -1.986  -3.940  1.00 98.65           O  
ATOM   3118  N   LEU A 199       4.315  -0.970  -4.621  1.00 98.78           N  
ATOM   3119  H   LEU A 199       3.937  -1.852  -4.308  1.00 98.78           H  
ATOM   3120  CA  LEU A 199       3.775   0.275  -4.053  1.00 98.78           C  
ATOM   3121  HA  LEU A 199       3.730   1.017  -4.850  1.00 98.78           H  
ATOM   3122  C   LEU A 199       4.680   0.870  -2.958  1.00 98.78           C  
ATOM   3123  CB  LEU A 199       2.345   0.047  -3.538  1.00 98.78           C  
ATOM   3124  HB2 LEU A 199       2.380  -0.670  -2.717  1.00 98.78           H  
ATOM   3125  HB3 LEU A 199       1.972   0.990  -3.138  1.00 98.78           H  
ATOM   3126  O   LEU A 199       4.505   2.019  -2.550  1.00 98.78           O  
ATOM   3127  CG  LEU A 199       1.350  -0.458  -4.599  1.00 98.78           C  
ATOM   3128  HG  LEU A 199       1.652  -1.446  -4.944  1.00 98.78           H  
ATOM   3129  CD1 LEU A 199      -0.034  -0.573  -3.969  1.00 98.78           C  
ATOM   3130 HD11 LEU A 199       0.027  -1.180  -3.066  1.00 98.78           H  
ATOM   3131 HD12 LEU A 199      -0.705  -1.070  -4.670  1.00 98.78           H  
ATOM   3132 HD13 LEU A 199      -0.417   0.414  -3.708  1.00 98.78           H  
ATOM   3133  CD2 LEU A 199       1.230   0.475  -5.805  1.00 98.78           C  
ATOM   3134 HD21 LEU A 199       2.162   0.487  -6.369  1.00 98.78           H  
ATOM   3135 HD22 LEU A 199       0.427   0.139  -6.461  1.00 98.78           H  
ATOM   3136 HD23 LEU A 199       0.988   1.478  -5.454  1.00 98.78           H  
ATOM   3137  N   ASN A 200       5.670   0.098  -2.512  1.00 98.78           N  
ATOM   3138  H   ASN A 200       5.784  -0.818  -2.923  1.00 98.78           H  
ATOM   3139  CA  ASN A 200       6.638   0.472  -1.487  1.00 98.78           C  
ATOM   3140  HA  ASN A 200       6.285   1.358  -0.959  1.00 98.78           H  
ATOM   3141  C   ASN A 200       8.004   0.858  -2.075  1.00 98.78           C  
ATOM   3142  CB  ASN A 200       6.711  -0.675  -0.475  1.00 98.78           C  
ATOM   3143  HB2 ASN A 200       6.925  -1.609  -0.994  1.00 98.78           H  
ATOM   3144  HB3 ASN A 200       7.528  -0.487   0.221  1.00 98.78           H  
ATOM   3145  O   ASN A 200       8.947   1.109  -1.324  1.00 98.78           O  
ATOM   3146  CG  ASN A 200       5.439  -0.829   0.343  1.00 98.78           C  
ATOM   3147  ND2 ASN A 200       5.285  -1.952   0.996  1.00 98.78           N  
ATOM   3148 HD21 ASN A 200       4.500  -2.035   1.627  1.00 98.78           H  
ATOM   3149 HD22 ASN A 200       5.998  -2.663   0.919  1.00 98.78           H  
ATOM   3150  OD1 ASN A 200       4.588   0.048   0.428  1.00 98.78           O  
ATOM   3151  N   GLY A 201       8.099   0.959  -3.405  1.00 98.47           N  
ATOM   3152  H   GLY A 201       7.323   0.640  -3.966  1.00 98.47           H  
ATOM   3153  CA  GLY A 201       9.283   1.452  -4.096  1.00 98.47           C  
ATOM   3154  HA2 GLY A 201       9.112   1.428  -5.173  1.00 98.47           H  
ATOM   3155  HA3 GLY A 201      10.122   0.792  -3.877  1.00 98.47           H  
ATOM   3156  C   GLY A 201       9.657   2.878  -3.684  1.00 98.47           C  
ATOM   3157  O   GLY A 201       8.933   3.584  -2.964  1.00 98.47           O  
ATOM   3158  N   ILE A 202      10.816   3.327  -4.154  1.00 98.44           N  
ATOM   3159  H   ILE A 202      11.299   2.770  -4.845  1.00 98.44           H  
ATOM   3160  CA  ILE A 202      11.307   4.671  -3.865  1.00 98.44           C  
ATOM   3161  HA  ILE A 202      11.214   4.831  -2.791  1.00 98.44           H  
ATOM   3162  C   ILE A 202      10.413   5.688  -4.578  1.00 98.44           C  
ATOM   3163  CB  ILE A 202      12.793   4.850  -4.231  1.00 98.44           C  
ATOM   3164  HB  ILE A 202      12.899   4.771  -5.313  1.00 98.44           H  
ATOM   3165  O   ILE A 202      10.179   5.615  -5.785  1.00 98.44           O  
ATOM   3166  CG1 ILE A 202      13.677   3.773  -3.563  1.00 98.44           C  
ATOM   3167 HG12 ILE A 202      13.609   3.876  -2.480  1.00 98.44           H  
ATOM   3168 HG13 ILE A 202      13.307   2.783  -3.830  1.00 98.44           H  
ATOM   3169  CG2 ILE A 202      13.244   6.250  -3.760  1.00 98.44           C  
ATOM   3170 HG21 ILE A 202      14.261   6.472  -4.081  1.00 98.44           H  
ATOM   3171 HG22 ILE A 202      12.612   7.034  -4.177  1.00 98.44           H  
ATOM   3172 HG23 ILE A 202      13.200   6.316  -2.672  1.00 98.44           H  
ATOM   3173  CD1 ILE A 202      15.154   3.829  -3.974  1.00 98.44           C  
ATOM   3174 HD11 ILE A 202      15.582   4.816  -3.798  1.00 98.44           H  
ATOM   3175 HD12 ILE A 202      15.256   3.570  -5.028  1.00 98.44           H  
ATOM   3176 HD13 ILE A 202      15.722   3.133  -3.356  1.00 98.44           H  
ATOM   3177  N   TRP A 203       9.924   6.664  -3.821  1.00 98.20           N  
ATOM   3178  H   TRP A 203      10.224   6.737  -2.860  1.00 98.20           H  
ATOM   3179  CA  TRP A 203       9.083   7.723  -4.358  1.00 98.20           C  
ATOM   3180  HA  TRP A 203       8.205   7.278  -4.827  1.00 98.20           H  
ATOM   3181  C   TRP A 203       9.825   8.555  -5.409  1.00 98.20           C  
ATOM   3182  CB  TRP A 203       8.619   8.612  -3.214  1.00 98.20           C  
ATOM   3183  HB2 TRP A 203       8.112   7.998  -2.470  1.00 98.20           H  
ATOM   3184  HB3 TRP A 203       9.483   9.077  -2.740  1.00 98.20           H  
ATOM   3185  O   TRP A 203      10.982   8.922  -5.224  1.00 98.20           O  
ATOM   3186  CG  TRP A 203       7.667   9.669  -3.638  1.00 98.20           C  
ATOM   3187  CD1 TRP A 203       7.991  10.942  -3.955  1.00 98.20           C  
ATOM   3188  HD1 TRP A 203       8.987  11.355  -3.907  1.00 98.20           H  
ATOM   3189  CD2 TRP A 203       6.219   9.581  -3.731  1.00 98.20           C  
ATOM   3190  CE2 TRP A 203       5.720  10.868  -4.087  1.00 98.20           C  
ATOM   3191  CE3 TRP A 203       5.281   8.549  -3.522  1.00 98.20           C  
ATOM   3192  HE3 TRP A 203       5.631   7.568  -3.239  1.00 98.20           H  
ATOM   3193  NE1 TRP A 203       6.841  11.658  -4.209  1.00 98.20           N  
ATOM   3194  HE1 TRP A 203       6.826  12.668  -4.215  1.00 98.20           H  
ATOM   3195  CH2 TRP A 203       3.447  10.096  -3.914  1.00 98.20           C  
ATOM   3196  HH2 TRP A 203       2.388  10.302  -3.871  1.00 98.20           H  
ATOM   3197  CZ2 TRP A 203       4.352  11.132  -4.179  1.00 98.20           C  
ATOM   3198  HZ2 TRP A 203       3.995  12.134  -4.370  1.00 98.20           H  
ATOM   3199  CZ3 TRP A 203       3.903   8.803  -3.639  1.00 98.20           C  
ATOM   3200  HZ3 TRP A 203       3.181   8.014  -3.487  1.00 98.20           H  
ATOM   3201  N   GLY A 204       9.159   8.852  -6.525  1.00 97.53           N  
ATOM   3202  H   GLY A 204       8.230   8.470  -6.632  1.00 97.53           H  
ATOM   3203  CA  GLY A 204       9.679   9.733  -7.575  1.00 97.53           C  
ATOM   3204  HA2 GLY A 204       8.851  10.053  -8.207  1.00 97.53           H  
ATOM   3205  HA3 GLY A 204      10.106  10.618  -7.103  1.00 97.53           H  
ATOM   3206  C   GLY A 204      10.762   9.125  -8.479  1.00 97.53           C  
ATOM   3207  O   GLY A 204      11.087   9.719  -9.508  1.00 97.53           O  
ATOM   3208  N   ILE A 205      11.283   7.935  -8.162  1.00 97.40           N  
ATOM   3209  H   ILE A 205      10.975   7.495  -7.307  1.00 97.40           H  
ATOM   3210  CA  ILE A 205      12.306   7.253  -8.966  1.00 97.40           C  
ATOM   3211  HA  ILE A 205      13.007   8.010  -9.320  1.00 97.40           H  
ATOM   3212  C   ILE A 205      11.695   6.616 -10.221  1.00 97.40           C  
ATOM   3213  CB  ILE A 205      13.100   6.252  -8.095  1.00 97.40           C  
ATOM   3214  HB  ILE A 205      12.383   5.590  -7.609  1.00 97.40           H  
ATOM   3215  O   ILE A 205      10.585   6.088 -10.201  1.00 97.40           O  
ATOM   3216  CG1 ILE A 205      13.896   6.974  -6.985  1.00 97.40           C  
ATOM   3217 HG12 ILE A 205      14.416   6.219  -6.395  1.00 97.40           H  
ATOM   3218 HG13 ILE A 205      13.193   7.486  -6.328  1.00 97.40           H  
ATOM   3219  CG2 ILE A 205      14.051   5.359  -8.913  1.00 97.40           C  
ATOM   3220 HG21 ILE A 205      13.473   4.672  -9.532  1.00 97.40           H  
ATOM   3221 HG22 ILE A 205      14.718   5.960  -9.530  1.00 97.40           H  
ATOM   3222 HG23 ILE A 205      14.658   4.755  -8.239  1.00 97.40           H  
ATOM   3223  CD1 ILE A 205      14.942   8.002  -7.437  1.00 97.40           C  
ATOM   3224 HD11 ILE A 205      15.467   8.382  -6.560  1.00 97.40           H  
ATOM   3225 HD12 ILE A 205      15.671   7.541  -8.103  1.00 97.40           H  
ATOM   3226 HD13 ILE A 205      14.464   8.844  -7.937  1.00 97.40           H  
ATOM   3227  N   LYS A 206      12.435   6.675 -11.337  1.00 97.21           N  
ATOM   3228  H   LYS A 206      13.325   7.148 -11.268  1.00 97.21           H  
ATOM   3229  CA  LYS A 206      12.037   6.131 -12.655  1.00 97.21           C  
ATOM   3230  HA  LYS A 206      11.070   5.638 -12.554  1.00 97.21           H  
ATOM   3231  C   LYS A 206      12.978   5.042 -13.182  1.00 97.21           C  
ATOM   3232  CB  LYS A 206      11.892   7.270 -13.674  1.00 97.21           C  
ATOM   3233  HB2 LYS A 206      12.858   7.761 -13.794  1.00 97.21           H  
ATOM   3234  HB3 LYS A 206      11.604   6.848 -14.637  1.00 97.21           H  
ATOM   3235  O   LYS A 206      12.835   4.594 -14.320  1.00 97.21           O  
ATOM   3236  CG  LYS A 206      10.838   8.309 -13.269  1.00 97.21           C  
ATOM   3237  HG2 LYS A 206       9.868   7.823 -13.159  1.00 97.21           H  
ATOM   3238  HG3 LYS A 206      11.116   8.767 -12.320  1.00 97.21           H  
ATOM   3239  CD  LYS A 206      10.751   9.400 -14.339  1.00 97.21           C  
ATOM   3240  HD2 LYS A 206      11.745   9.825 -14.484  1.00 97.21           H  
ATOM   3241  HD3 LYS A 206      10.408   8.963 -15.277  1.00 97.21           H  
ATOM   3242  CE  LYS A 206       9.788  10.497 -13.881  1.00 97.21           C  
ATOM   3243  HE2 LYS A 206      10.072  10.797 -12.872  1.00 97.21           H  
ATOM   3244  HE3 LYS A 206       8.780  10.085 -13.833  1.00 97.21           H  
ATOM   3245  NZ  LYS A 206       9.841  11.671 -14.787  1.00 97.21           N  
ATOM   3246  HZ1 LYS A 206      10.776  12.055 -14.786  1.00 97.21           H  
ATOM   3247  HZ2 LYS A 206       9.217  12.397 -14.465  1.00 97.21           H  
ATOM   3248  HZ3 LYS A 206       9.608  11.412 -15.735  1.00 97.21           H  
ATOM   3249  N   GLU A 207      13.946   4.625 -12.370  1.00 97.99           N  
ATOM   3250  H   GLU A 207      13.986   5.007 -11.437  1.00 97.99           H  
ATOM   3251  CA  GLU A 207      14.732   3.422 -12.640  1.00 97.99           C  
ATOM   3252  HA  GLU A 207      15.224   3.520 -13.607  1.00 97.99           H  
ATOM   3253  C   GLU A 207      13.809   2.197 -12.683  1.00 97.99           C  
ATOM   3254  CB  GLU A 207      15.803   3.228 -11.566  1.00 97.99           C  
ATOM   3255  HB2 GLU A 207      15.323   3.212 -10.587  1.00 97.99           H  
ATOM   3256  HB3 GLU A 207      16.280   2.263 -11.735  1.00 97.99           H  
ATOM   3257  O   GLU A 207      12.813   2.142 -11.958  1.00 97.99           O  
ATOM   3258  CG  GLU A 207      16.876   4.325 -11.566  1.00 97.99           C  
ATOM   3259  HG2 GLU A 207      16.397   5.298 -11.461  1.00 97.99           H  
ATOM   3260  HG3 GLU A 207      17.410   4.302 -12.516  1.00 97.99           H  
ATOM   3261  CD  GLU A 207      17.857   4.105 -10.409  1.00 97.99           C  
ATOM   3262  OE1 GLU A 207      18.210   5.088  -9.728  1.00 97.99           O  
ATOM   3263  OE2 GLU A 207      18.198   2.929 -10.147  1.00 97.99           O  
ATOM   3264  N   PHE A 208      14.137   1.228 -13.539  1.00 98.36           N  
ATOM   3265  H   PHE A 208      15.021   1.282 -14.024  1.00 98.36           H  
ATOM   3266  CA  PHE A 208      13.295   0.061 -13.800  1.00 98.36           C  
ATOM   3267  HA  PHE A 208      12.389   0.390 -14.310  1.00 98.36           H  
ATOM   3268  C   PHE A 208      12.886  -0.654 -12.502  1.00 98.36           C  
ATOM   3269  CB  PHE A 208      14.048  -0.900 -14.726  1.00 98.36           C  
ATOM   3270  HB2 PHE A 208      14.314  -0.386 -15.650  1.00 98.36           H  
ATOM   3271  HB3 PHE A 208      14.980  -1.198 -14.245  1.00 98.36           H  
ATOM   3272  O   PHE A 208      13.733  -1.143 -11.759  1.00 98.36           O  
ATOM   3273  CG  PHE A 208      13.254  -2.142 -15.069  1.00 98.36           C  
ATOM   3274  CD1 PHE A 208      13.479  -3.332 -14.355  1.00 98.36           C  
ATOM   3275  HD1 PHE A 208      14.236  -3.365 -13.585  1.00 98.36           H  
ATOM   3276  CD2 PHE A 208      12.271  -2.109 -16.075  1.00 98.36           C  
ATOM   3277  HD2 PHE A 208      12.088  -1.199 -16.626  1.00 98.36           H  
ATOM   3278  CE1 PHE A 208      12.718  -4.479 -14.635  1.00 98.36           C  
ATOM   3279  HE1 PHE A 208      12.889  -5.387 -14.077  1.00 98.36           H  
ATOM   3280  CE2 PHE A 208      11.521  -3.261 -16.369  1.00 98.36           C  
ATOM   3281  HE2 PHE A 208      10.775  -3.239 -17.150  1.00 98.36           H  
ATOM   3282  CZ  PHE A 208      11.740  -4.444 -15.643  1.00 98.36           C  
ATOM   3283  HZ  PHE A 208      11.158  -5.328 -15.858  1.00 98.36           H  
ATOM   3284  N   GLY A 209      11.581  -0.680 -12.221  1.00 98.05           N  
ATOM   3285  H   GLY A 209      10.968  -0.136 -12.811  1.00 98.05           H  
ATOM   3286  CA  GLY A 209      10.974  -1.382 -11.087  1.00 98.05           C  
ATOM   3287  HA2 GLY A 209       9.894  -1.397 -11.231  1.00 98.05           H  
ATOM   3288  HA3 GLY A 209      11.326  -2.413 -11.078  1.00 98.05           H  
ATOM   3289  C   GLY A 209      11.247  -0.775  -9.705  1.00 98.05           C  
ATOM   3290  O   GLY A 209      10.639  -1.210  -8.732  1.00 98.05           O  
ATOM   3291  N   ARG A 210      12.107   0.249  -9.599  1.00 98.47           N  
ATOM   3292  H   ARG A 210      12.565   0.561 -10.443  1.00 98.47           H  
ATOM   3293  CA  ARG A 210      12.505   0.848  -8.310  1.00 98.47           C  
ATOM   3294  HA  ARG A 210      12.444   0.074  -7.545  1.00 98.47           H  
ATOM   3295  C   ARG A 210      11.572   1.948  -7.812  1.00 98.47           C  
ATOM   3296  CB  ARG A 210      13.953   1.351  -8.378  1.00 98.47           C  
ATOM   3297  HB2 ARG A 210      14.172   1.903  -7.465  1.00 98.47           H  
ATOM   3298  HB3 ARG A 210      14.051   2.032  -9.223  1.00 98.47           H  
ATOM   3299  O   ARG A 210      11.645   2.320  -6.642  1.00 98.47           O  
ATOM   3300  CG  ARG A 210      14.966   0.203  -8.515  1.00 98.47           C  
ATOM   3301  HG2 ARG A 210      14.833  -0.488  -7.683  1.00 98.47           H  
ATOM   3302  HG3 ARG A 210      14.792  -0.332  -9.448  1.00 98.47           H  
ATOM   3303  CD  ARG A 210      16.414   0.702  -8.501  1.00 98.47           C  
ATOM   3304  HD2 ARG A 210      16.523   1.466  -9.270  1.00 98.47           H  
ATOM   3305  HD3 ARG A 210      17.070  -0.134  -8.746  1.00 98.47           H  
ATOM   3306  NE  ARG A 210      16.786   1.239  -7.178  1.00 98.47           N  
ATOM   3307  HE  ARG A 210      16.112   1.084  -6.442  1.00 98.47           H  
ATOM   3308  NH1 ARG A 210      18.862   2.077  -7.732  1.00 98.47           N  
ATOM   3309 HH11 ARG A 210      18.601   2.068  -8.708  1.00 98.47           H  
ATOM   3310 HH12 ARG A 210      19.629   2.707  -7.541  1.00 98.47           H  
ATOM   3311  NH2 ARG A 210      18.098   2.316  -5.670  1.00 98.47           N  
ATOM   3312 HH21 ARG A 210      17.287   2.418  -5.077  1.00 98.47           H  
ATOM   3313 HH22 ARG A 210      18.910   2.900  -5.524  1.00 98.47           H  
ATOM   3314  CZ  ARG A 210      17.912   1.860  -6.877  1.00 98.47           C  
ATOM   3315  N   GLY A 211      10.741   2.497  -8.697  1.00 98.38           N  
ATOM   3316  H   GLY A 211      10.766   2.131  -9.638  1.00 98.38           H  
ATOM   3317  CA  GLY A 211       9.724   3.496  -8.365  1.00 98.38           C  
ATOM   3318  HA2 GLY A 211       9.410   4.004  -9.276  1.00 98.38           H  
ATOM   3319  HA3 GLY A 211      10.154   4.241  -7.697  1.00 98.38           H  
ATOM   3320  C   GLY A 211       8.479   2.890  -7.714  1.00 98.38           C  
ATOM   3321  O   GLY A 211       8.308   1.673  -7.707  1.00 98.38           O  
ATOM   3322  N   VAL A 212       7.561   3.728  -7.229  1.00 98.69           N  
ATOM   3323  H   VAL A 212       7.765   4.717  -7.217  1.00 98.69           H  
ATOM   3324  CA  VAL A 212       6.220   3.283  -6.806  1.00 98.69           C  
ATOM   3325  HA  VAL A 212       6.326   2.408  -6.164  1.00 98.69           H  
ATOM   3326  C   VAL A 212       5.404   2.890  -8.042  1.00 98.69           C  
ATOM   3327  CB  VAL A 212       5.512   4.381  -5.989  1.00 98.69           C  
ATOM   3328  HB  VAL A 212       5.409   5.282  -6.594  1.00 98.69           H  
ATOM   3329  O   VAL A 212       4.854   3.758  -8.719  1.00 98.69           O  
ATOM   3330  CG1 VAL A 212       4.116   3.954  -5.542  1.00 98.69           C  
ATOM   3331 HG11 VAL A 212       4.186   3.087  -4.885  1.00 98.69           H  
ATOM   3332 HG12 VAL A 212       3.494   3.714  -6.404  1.00 98.69           H  
ATOM   3333 HG13 VAL A 212       3.652   4.769  -4.986  1.00 98.69           H  
ATOM   3334  CG2 VAL A 212       6.307   4.720  -4.725  1.00 98.69           C  
ATOM   3335 HG21 VAL A 212       6.439   3.821  -4.122  1.00 98.69           H  
ATOM   3336 HG22 VAL A 212       5.769   5.465  -4.139  1.00 98.69           H  
ATOM   3337 HG23 VAL A 212       7.286   5.121  -4.986  1.00 98.69           H  
ATOM   3338  N   ASN A 213       5.342   1.601  -8.381  1.00 98.61           N  
ATOM   3339  H   ASN A 213       5.767   0.927  -7.760  1.00 98.61           H  
ATOM   3340  CA  ASN A 213       4.858   1.158  -9.693  1.00 98.61           C  
ATOM   3341  HA  ASN A 213       4.433   2.021 -10.204  1.00 98.61           H  
ATOM   3342  C   ASN A 213       3.723   0.125  -9.648  1.00 98.61           C  
ATOM   3343  CB  ASN A 213       6.040   0.704 -10.566  1.00 98.61           C  
ATOM   3344  HB2 ASN A 213       6.789   1.496 -10.602  1.00 98.61           H  
ATOM   3345  HB3 ASN A 213       5.688   0.535 -11.583  1.00 98.61           H  
ATOM   3346  O   ASN A 213       3.595  -0.676  -8.723  1.00 98.61           O  
ATOM   3347  CG  ASN A 213       6.692  -0.582 -10.098  1.00 98.61           C  
ATOM   3348  ND2 ASN A 213       7.764  -0.487  -9.352  1.00 98.61           N  
ATOM   3349 HD21 ASN A 213       8.034   0.399  -8.948  1.00 98.61           H  
ATOM   3350 HD22 ASN A 213       8.220  -1.321  -9.011  1.00 98.61           H  
ATOM   3351  OD1 ASN A 213       6.254  -1.676 -10.415  1.00 98.61           O  
ATOM   3352  N   TRP A 214       2.915   0.151 -10.705  1.00 98.78           N  
ATOM   3353  H   TRP A 214       3.098   0.865 -11.396  1.00 98.78           H  
ATOM   3354  CA  TRP A 214       1.841  -0.785 -11.017  1.00 98.78           C  
ATOM   3355  HA  TRP A 214       2.006  -1.733 -10.503  1.00 98.78           H  
ATOM   3356  C   TRP A 214       1.848  -1.017 -12.528  1.00 98.78           C  
ATOM   3357  CB  TRP A 214       0.514  -0.176 -10.549  1.00 98.78           C  
ATOM   3358  HB2 TRP A 214       0.643   0.170  -9.523  1.00 98.78           H  
ATOM   3359  HB3 TRP A 214       0.266   0.701 -11.148  1.00 98.78           H  
ATOM   3360  O   TRP A 214       1.399  -0.147 -13.276  1.00 98.78           O  
ATOM   3361  CG  TRP A 214      -0.640  -1.122 -10.555  1.00 98.78           C  
ATOM   3362  CD1 TRP A 214      -1.472  -1.399 -11.585  1.00 98.78           C  
ATOM   3363  HD1 TRP A 214      -1.404  -0.968 -12.573  1.00 98.78           H  
ATOM   3364  CD2 TRP A 214      -1.085  -1.952  -9.448  1.00 98.78           C  
ATOM   3365  CE2 TRP A 214      -2.218  -2.705  -9.868  1.00 98.78           C  
ATOM   3366  CE3 TRP A 214      -0.619  -2.152  -8.134  1.00 98.78           C  
ATOM   3367  HE3 TRP A 214       0.259  -1.619  -7.799  1.00 98.78           H  
ATOM   3368  NE1 TRP A 214      -2.408  -2.333 -11.179  1.00 98.78           N  
ATOM   3369  HE1 TRP A 214      -3.121  -2.717 -11.782  1.00 98.78           H  
ATOM   3370  CH2 TRP A 214      -2.395  -3.761  -7.702  1.00 98.78           C  
ATOM   3371  HH2 TRP A 214      -2.867  -4.437  -7.005  1.00 98.78           H  
ATOM   3372  CZ2 TRP A 214      -2.873  -3.606  -9.018  1.00 98.78           C  
ATOM   3373  HZ2 TRP A 214      -3.727  -4.159  -9.380  1.00 98.78           H  
ATOM   3374  CZ3 TRP A 214      -1.267  -3.047  -7.269  1.00 98.78           C  
ATOM   3375  HZ3 TRP A 214      -0.886  -3.196  -6.269  1.00 98.78           H  
ATOM   3376  N   ASN A 215       2.404  -2.136 -13.001  1.00 98.57           N  
ATOM   3377  H   ASN A 215       2.741  -2.828 -12.348  1.00 98.57           H  
ATOM   3378  CA  ASN A 215       2.788  -2.315 -14.407  1.00 98.57           C  
ATOM   3379  HA  ASN A 215       3.619  -1.643 -14.621  1.00 98.57           H  
ATOM   3380  C   ASN A 215       1.670  -1.975 -15.410  1.00 98.57           C  
ATOM   3381  CB  ASN A 215       3.289  -3.754 -14.599  1.00 98.57           C  
ATOM   3382  HB2 ASN A 215       2.505  -4.458 -14.319  1.00 98.57           H  
ATOM   3383  HB3 ASN A 215       4.157  -3.924 -13.962  1.00 98.57           H  
ATOM   3384  O   ASN A 215       1.887  -1.201 -16.339  1.00 98.57           O  
ATOM   3385  CG  ASN A 215       3.730  -4.014 -16.026  1.00 98.57           C  
ATOM   3386  ND2 ASN A 215       3.367  -5.142 -16.591  1.00 98.57           N  
ATOM   3387 HD21 ASN A 215       3.696  -5.295 -17.533  1.00 98.57           H  
ATOM   3388 HD22 ASN A 215       2.846  -5.837 -16.075  1.00 98.57           H  
ATOM   3389  OD1 ASN A 215       4.387  -3.201 -16.653  1.00 98.57           O  
ATOM   3390  N   SER A 216       0.447  -2.454 -15.177  1.00 98.51           N  
ATOM   3391  H   SER A 216       0.315  -3.054 -14.375  1.00 98.51           H  
ATOM   3392  CA  SER A 216      -0.710  -2.208 -16.051  1.00 98.51           C  
ATOM   3393  HA  SER A 216      -0.414  -2.449 -17.072  1.00 98.51           H  
ATOM   3394  C   SER A 216      -1.206  -0.753 -16.074  1.00 98.51           C  
ATOM   3395  CB  SER A 216      -1.848  -3.154 -15.663  1.00 98.51           C  
ATOM   3396  HB2 SER A 216      -2.708  -2.983 -16.312  1.00 98.51           H  
ATOM   3397  HB3 SER A 216      -1.512  -4.181 -15.798  1.00 98.51           H  
ATOM   3398  O   SER A 216      -2.086  -0.413 -16.868  1.00 98.51           O  
ATOM   3399  OG  SER A 216      -2.221  -2.971 -14.309  1.00 98.51           O  
ATOM   3400  HG  SER A 216      -2.862  -2.257 -14.263  1.00 98.51           H  
ATOM   3401  N   PHE A 217      -0.669   0.120 -15.217  1.00 98.62           N  
ATOM   3402  H   PHE A 217       0.072  -0.210 -14.615  1.00 98.62           H  
ATOM   3403  CA  PHE A 217      -1.030   1.535 -15.164  1.00 98.62           C  
ATOM   3404  HA  PHE A 217      -1.694   1.743 -16.003  1.00 98.62           H  
ATOM   3405  C   PHE A 217       0.163   2.481 -15.333  1.00 98.62           C  
ATOM   3406  CB  PHE A 217      -1.801   1.818 -13.866  1.00 98.62           C  
ATOM   3407  HB2 PHE A 217      -1.168   1.548 -13.021  1.00 98.62           H  
ATOM   3408  HB3 PHE A 217      -2.682   1.177 -13.835  1.00 98.62           H  
ATOM   3409  O   PHE A 217       0.125   3.356 -16.199  1.00 98.62           O  
ATOM   3410  CG  PHE A 217      -2.260   3.257 -13.689  1.00 98.62           C  
ATOM   3411  CD1 PHE A 217      -2.370   3.795 -12.393  1.00 98.62           C  
ATOM   3412  HD1 PHE A 217      -2.112   3.193 -11.533  1.00 98.62           H  
ATOM   3413  CD2 PHE A 217      -2.586   4.063 -14.803  1.00 98.62           C  
ATOM   3414  HD2 PHE A 217      -2.487   3.685 -15.810  1.00 98.62           H  
ATOM   3415  CE1 PHE A 217      -2.805   5.119 -12.213  1.00 98.62           C  
ATOM   3416  HE1 PHE A 217      -2.876   5.536 -11.220  1.00 98.62           H  
ATOM   3417  CE2 PHE A 217      -3.020   5.384 -14.622  1.00 98.62           C  
ATOM   3418  HE2 PHE A 217      -3.232   6.011 -15.476  1.00 98.62           H  
ATOM   3419  CZ  PHE A 217      -3.132   5.909 -13.327  1.00 98.62           C  
ATOM   3420  HZ  PHE A 217      -3.432   6.937 -13.185  1.00 98.62           H  
ATOM   3421  N   THR A 218       1.204   2.335 -14.517  1.00 98.35           N  
ATOM   3422  H   THR A 218       1.199   1.578 -13.849  1.00 98.35           H  
ATOM   3423  CA  THR A 218       2.381   3.215 -14.532  1.00 98.35           C  
ATOM   3424  HA  THR A 218       2.086   4.201 -14.890  1.00 98.35           H  
ATOM   3425  C   THR A 218       3.481   2.710 -15.464  1.00 98.35           C  
ATOM   3426  CB  THR A 218       2.965   3.393 -13.120  1.00 98.35           C  
ATOM   3427  HB  THR A 218       3.747   4.151 -13.155  1.00 98.35           H  
ATOM   3428  O   THR A 218       4.293   3.511 -15.926  1.00 98.35           O  
ATOM   3429  CG2 THR A 218       1.917   3.830 -12.093  1.00 98.35           C  
ATOM   3430 HG21 THR A 218       1.399   4.720 -12.450  1.00 98.35           H  
ATOM   3431 HG22 THR A 218       2.419   4.062 -11.153  1.00 98.35           H  
ATOM   3432 HG23 THR A 218       1.195   3.034 -11.918  1.00 98.35           H  
ATOM   3433  OG1 THR A 218       3.521   2.186 -12.648  1.00 98.35           O  
ATOM   3434  HG1 THR A 218       4.334   2.005 -13.124  1.00 98.35           H  
ATOM   3435  N   GLY A 219       3.538   1.396 -15.712  1.00 98.33           N  
ATOM   3436  H   GLY A 219       2.792   0.811 -15.364  1.00 98.33           H  
ATOM   3437  CA  GLY A 219       4.738   0.714 -16.208  1.00 98.33           C  
ATOM   3438  HA2 GLY A 219       5.096   1.216 -17.106  1.00 98.33           H  
ATOM   3439  HA3 GLY A 219       4.485  -0.313 -16.472  1.00 98.33           H  
ATOM   3440  C   GLY A 219       5.872   0.688 -15.170  1.00 98.33           C  
ATOM   3441  O   GLY A 219       5.732   1.226 -14.069  1.00 98.33           O  
ATOM   3442  N   PHE A 220       7.007   0.078 -15.525  1.00 98.29           N  
ATOM   3443  H   PHE A 220       7.017  -0.434 -16.395  1.00 98.29           H  
ATOM   3444  CA  PHE A 220       8.154  -0.107 -14.619  1.00 98.29           C  
ATOM   3445  HA  PHE A 220       7.779  -0.269 -13.608  1.00 98.29           H  
ATOM   3446  C   PHE A 220       9.120   1.085 -14.529  1.00 98.29           C  
ATOM   3447  CB  PHE A 220       8.923  -1.364 -15.040  1.00 98.29           C  
ATOM   3448  HB2 PHE A 220       9.847  -1.421 -14.465  1.00 98.29           H  
ATOM   3449  HB3 PHE A 220       9.200  -1.283 -16.091  1.00 98.29           H  
ATOM   3450  O   PHE A 220       9.858   1.191 -13.556  1.00 98.29           O  
ATOM   3451  CG  PHE A 220       8.170  -2.655 -14.802  1.00 98.29           C  
ATOM   3452  CD1 PHE A 220       7.915  -3.078 -13.484  1.00 98.29           C  
ATOM   3453  HD1 PHE A 220       8.241  -2.481 -12.645  1.00 98.29           H  
ATOM   3454  CD2 PHE A 220       7.753  -3.453 -15.885  1.00 98.29           C  
ATOM   3455  HD2 PHE A 220       7.951  -3.145 -16.901  1.00 98.29           H  
ATOM   3456  CE1 PHE A 220       7.262  -4.298 -13.249  1.00 98.29           C  
ATOM   3457  HE1 PHE A 220       7.102  -4.640 -12.238  1.00 98.29           H  
ATOM   3458  CE2 PHE A 220       7.102  -4.676 -15.647  1.00 98.29           C  
ATOM   3459  HE2 PHE A 220       6.803  -5.299 -16.477  1.00 98.29           H  
ATOM   3460  CZ  PHE A 220       6.865  -5.103 -14.330  1.00 98.29           C  
ATOM   3461  HZ  PHE A 220       6.408  -6.064 -14.148  1.00 98.29           H  
ATOM   3462  N   HIS A 221       9.130   1.991 -15.510  1.00 98.19           N  
ATOM   3463  H   HIS A 221       8.498   1.851 -16.285  1.00 98.19           H  
ATOM   3464  CA  HIS A 221      10.004   3.178 -15.533  1.00 98.19           C  
ATOM   3465  HA  HIS A 221      10.849   3.005 -14.867  1.00 98.19           H  
ATOM   3466  C   HIS A 221       9.294   4.430 -14.997  1.00 98.19           C  
ATOM   3467  CB  HIS A 221      10.574   3.378 -16.939  1.00 98.19           C  
ATOM   3468  HB2 HIS A 221       9.762   3.435 -17.663  1.00 98.19           H  
ATOM   3469  HB3 HIS A 221      11.122   4.320 -16.971  1.00 98.19           H  
ATOM   3470  O   HIS A 221       9.331   5.511 -15.594  1.00 98.19           O  
ATOM   3471  CG  HIS A 221      11.534   2.296 -17.337  1.00 98.19           C  
ATOM   3472  CD2 HIS A 221      11.304   1.275 -18.217  1.00 98.19           C  
ATOM   3473  HD2 HIS A 221      10.381   1.077 -18.743  1.00 98.19           H  
ATOM   3474  ND1 HIS A 221      12.845   2.209 -16.935  1.00 98.19           N  
ATOM   3475  HD1 HIS A 221      13.309   2.842 -16.299  1.00 98.19           H  
ATOM   3476  CE1 HIS A 221      13.405   1.177 -17.588  1.00 98.19           C  
ATOM   3477  HE1 HIS A 221      14.441   0.879 -17.516  1.00 98.19           H  
ATOM   3478  NE2 HIS A 221      12.498   0.573 -18.369  1.00 98.19           N  
ATOM   3479  N   ALA A 222       8.552   4.270 -13.905  1.00 96.07           N  
ATOM   3480  H   ALA A 222       8.584   3.388 -13.414  1.00 96.07           H  
ATOM   3481  CA  ALA A 222       7.689   5.308 -13.368  1.00 96.07           C  
ATOM   3482  HA  ALA A 222       8.145   6.282 -13.546  1.00 96.07           H  
ATOM   3483  C   ALA A 222       7.482   5.159 -11.859  1.00 96.07           C  
ATOM   3484  CB  ALA A 222       6.347   5.244 -14.108  1.00 96.07           C  
ATOM   3485  HB1 ALA A 222       6.495   5.414 -15.175  1.00 96.07           H  
ATOM   3486  HB2 ALA A 222       5.659   5.986 -13.704  1.00 96.07           H  
ATOM   3487  HB3 ALA A 222       5.914   4.253 -13.969  1.00 96.07           H  
ATOM   3488  O   ALA A 222       7.613   4.074 -11.300  1.00 96.07           O  
ATOM   3489  N   SER A 223       7.078   6.267 -11.241  1.00 97.94           N  
ATOM   3490  H   SER A 223       6.990   7.117 -11.780  1.00 97.94           H  
ATOM   3491  CA  SER A 223       6.528   6.310  -9.891  1.00 97.94           C  
ATOM   3492  HA  SER A 223       6.423   5.294  -9.511  1.00 97.94           H  
ATOM   3493  C   SER A 223       5.161   6.982  -9.953  1.00 97.94           C  
ATOM   3494  CB  SER A 223       7.472   7.059  -8.949  1.00 97.94           C  
ATOM   3495  HB2 SER A 223       8.448   6.574  -8.965  1.00 97.94           H  
ATOM   3496  HB3 SER A 223       7.587   8.089  -9.285  1.00 97.94           H  
ATOM   3497  O   SER A 223       5.023   8.041 -10.574  1.00 97.94           O  
ATOM   3498  OG  SER A 223       6.991   7.047  -7.616  1.00 97.94           O  
ATOM   3499  HG  SER A 223       6.149   7.503  -7.553  1.00 97.94           H  
ATOM   3500  N   ALA A 224       4.156   6.382  -9.321  1.00 98.24           N  
ATOM   3501  H   ALA A 224       4.334   5.489  -8.885  1.00 98.24           H  
ATOM   3502  CA  ALA A 224       2.881   7.028  -9.056  1.00 98.24           C  
ATOM   3503  HA  ALA A 224       2.443   7.343 -10.003  1.00 98.24           H  
ATOM   3504  C   ALA A 224       3.088   8.280  -8.184  1.00 98.24           C  
ATOM   3505  CB  ALA A 224       1.936   6.014  -8.402  1.00 98.24           C  
ATOM   3506  HB1 ALA A 224       2.363   5.676  -7.457  1.00 98.24           H  
ATOM   3507  HB2 ALA A 224       1.796   5.154  -9.056  1.00 98.24           H  
ATOM   3508  HB3 ALA A 224       0.967   6.474  -8.207  1.00 98.24           H  
ATOM   3509  O   ALA A 224       4.037   8.357  -7.405  1.00 98.24           O  
ATOM   3510  N   ASN A 225       2.186   9.250  -8.338  1.00 97.62           N  
ATOM   3511  H   ASN A 225       1.419   9.076  -8.972  1.00 97.62           H  
ATOM   3512  CA  ASN A 225       2.128  10.496  -7.567  1.00 97.62           C  
ATOM   3513  HA  ASN A 225       3.130  10.771  -7.238  1.00 97.62           H  
ATOM   3514  C   ASN A 225       1.261  10.368  -6.307  1.00 97.62           C  
ATOM   3515  CB  ASN A 225       1.552  11.603  -8.467  1.00 97.62           C  
ATOM   3516  HB2 ASN A 225       1.491  12.530  -7.896  1.00 97.62           H  
ATOM   3517  HB3 ASN A 225       0.540  11.335  -8.772  1.00 97.62           H  
ATOM   3518  O   ASN A 225       1.125  11.332  -5.565  1.00 97.62           O  
ATOM   3519  CG  ASN A 225       2.371  11.862  -9.712  1.00 97.62           C  
ATOM   3520  ND2 ASN A 225       3.385  12.688  -9.609  1.00 97.62           N  
ATOM   3521 HD21 ASN A 225       3.599  13.113  -8.718  1.00 97.62           H  
ATOM   3522 HD22 ASN A 225       3.917  12.884 -10.446  1.00 97.62           H  
ATOM   3523  OD1 ASN A 225       2.098  11.337 -10.786  1.00 97.62           O  
ATOM   3524  N   PHE A 226       0.598   9.226  -6.118  1.00 98.33           N  
ATOM   3525  H   PHE A 226       0.705   8.503  -6.815  1.00 98.33           H  
ATOM   3526  CA  PHE A 226      -0.176   8.881  -4.930  1.00 98.33           C  
ATOM   3527  HA  PHE A 226       0.400   9.107  -4.033  1.00 98.33           H  
ATOM   3528  C   PHE A 226      -0.506   7.392  -4.974  1.00 98.33           C  
ATOM   3529  CB  PHE A 226      -1.487   9.676  -4.916  1.00 98.33           C  
ATOM   3530  HB2 PHE A 226      -1.269  10.739  -4.823  1.00 98.33           H  
ATOM   3531  HB3 PHE A 226      -1.990   9.516  -5.870  1.00 98.33           H  
ATOM   3532  O   PHE A 226      -0.942   6.910  -6.028  1.00 98.33           O  
ATOM   3533  CG  PHE A 226      -2.447   9.284  -3.817  1.00 98.33           C  
ATOM   3534  CD1 PHE A 226      -3.470   8.345  -4.054  1.00 98.33           C  
ATOM   3535  HD1 PHE A 226      -3.563   7.874  -5.022  1.00 98.33           H  
ATOM   3536  CD2 PHE A 226      -2.277   9.828  -2.535  1.00 98.33           C  
ATOM   3537  HD2 PHE A 226      -1.456  10.501  -2.338  1.00 98.33           H  
ATOM   3538  CE1 PHE A 226      -4.337   7.969  -3.014  1.00 98.33           C  
ATOM   3539  HE1 PHE A 226      -5.089   7.213  -3.182  1.00 98.33           H  
ATOM   3540  CE2 PHE A 226      -3.136   9.445  -1.496  1.00 98.33           C  
ATOM   3541  HE2 PHE A 226      -2.940   9.819  -0.502  1.00 98.33           H  
ATOM   3542  CZ  PHE A 226      -4.175   8.528  -1.734  1.00 98.33           C  
ATOM   3543  HZ  PHE A 226      -4.806   8.198  -0.922  1.00 98.33           H  
ATOM   3544  N   THR A 227      -0.377   6.696  -3.846  1.00 98.67           N  
ATOM   3545  H   THR A 227      -0.017   7.160  -3.024  1.00 98.67           H  
ATOM   3546  CA  THR A 227      -0.931   5.349  -3.667  1.00 98.67           C  
ATOM   3547  HA  THR A 227      -1.737   5.226  -4.390  1.00 98.67           H  
ATOM   3548  C   THR A 227      -1.537   5.190  -2.283  1.00 98.67           C  
ATOM   3549  CB  THR A 227       0.073   4.215  -3.937  1.00 98.67           C  
ATOM   3550  HB  THR A 227      -0.472   3.271  -3.952  1.00 98.67           H  
ATOM   3551  O   THR A 227      -1.022   5.721  -1.304  1.00 98.67           O  
ATOM   3552  CG2 THR A 227       0.767   4.389  -5.286  1.00 98.67           C  
ATOM   3553 HG21 THR A 227       1.420   3.536  -5.470  1.00 98.67           H  
ATOM   3554 HG22 THR A 227       1.378   5.291  -5.278  1.00 98.67           H  
ATOM   3555 HG23 THR A 227       0.031   4.457  -6.087  1.00 98.67           H  
ATOM   3556  OG1 THR A 227       1.080   4.125  -2.955  1.00 98.67           O  
ATOM   3557  HG1 THR A 227       0.676   3.862  -2.124  1.00 98.67           H  
ATOM   3558  N   GLU A 228      -2.623   4.434  -2.188  1.00 98.74           N  
ATOM   3559  H   GLU A 228      -3.060   4.097  -3.034  1.00 98.74           H  
ATOM   3560  CA  GLU A 228      -3.248   4.091  -0.914  1.00 98.74           C  
ATOM   3561  HA  GLU A 228      -2.504   4.131  -0.119  1.00 98.74           H  
ATOM   3562  C   GLU A 228      -3.802   2.675  -0.991  1.00 98.74           C  
ATOM   3563  CB  GLU A 228      -4.345   5.122  -0.605  1.00 98.74           C  
ATOM   3564  HB2 GLU A 228      -3.877   6.106  -0.591  1.00 98.74           H  
ATOM   3565  HB3 GLU A 228      -5.094   5.109  -1.397  1.00 98.74           H  
ATOM   3566  O   GLU A 228      -4.659   2.401  -1.831  1.00 98.74           O  
ATOM   3567  CG  GLU A 228      -5.041   4.929   0.745  1.00 98.74           C  
ATOM   3568  HG2 GLU A 228      -4.272   4.952   1.517  1.00 98.74           H  
ATOM   3569  HG3 GLU A 228      -5.552   3.967   0.772  1.00 98.74           H  
ATOM   3570  CD  GLU A 228      -6.047   6.063   0.997  1.00 98.74           C  
ATOM   3571  OE1 GLU A 228      -7.183   6.035   0.465  1.00 98.74           O  
ATOM   3572  OE2 GLU A 228      -5.697   7.077   1.642  1.00 98.74           O  
ATOM   3573  N   MET A 229      -3.329   1.789  -0.117  1.00 98.88           N  
ATOM   3574  H   MET A 229      -2.652   2.111   0.559  1.00 98.88           H  
ATOM   3575  CA  MET A 229      -3.945   0.484   0.114  1.00 98.88           C  
ATOM   3576  HA  MET A 229      -4.549   0.204  -0.749  1.00 98.88           H  
ATOM   3577  C   MET A 229      -4.843   0.577   1.339  1.00 98.88           C  
ATOM   3578  CB  MET A 229      -2.910  -0.617   0.346  1.00 98.88           C  
ATOM   3579  HB2 MET A 229      -3.443  -1.561   0.467  1.00 98.88           H  
ATOM   3580  HB3 MET A 229      -2.386  -0.409   1.279  1.00 98.88           H  
ATOM   3581  O   MET A 229      -4.440   1.094   2.384  1.00 98.88           O  
ATOM   3582  CG  MET A 229      -1.879  -0.773  -0.772  1.00 98.88           C  
ATOM   3583  HG2 MET A 229      -1.422   0.196  -0.970  1.00 98.88           H  
ATOM   3584  HG3 MET A 229      -2.374  -1.110  -1.683  1.00 98.88           H  
ATOM   3585  SD  MET A 229      -0.544  -1.929  -0.355  1.00 98.88           S  
ATOM   3586  CE  MET A 229      -1.447  -3.495  -0.217  1.00 98.88           C  
ATOM   3587  HE1 MET A 229      -1.936  -3.723  -1.165  1.00 98.88           H  
ATOM   3588  HE2 MET A 229      -0.750  -4.298   0.025  1.00 98.88           H  
ATOM   3589  HE3 MET A 229      -2.194  -3.434   0.574  1.00 98.88           H  
ATOM   3590  N   LYS A 230      -6.053   0.039   1.236  1.00 98.80           N  
ATOM   3591  H   LYS A 230      -6.344  -0.331   0.342  1.00 98.80           H  
ATOM   3592  CA  LYS A 230      -7.020   0.037   2.330  1.00 98.80           C  
ATOM   3593  HA  LYS A 230      -6.470  -0.014   3.270  1.00 98.80           H  
ATOM   3594  C   LYS A 230      -7.913  -1.185   2.291  1.00 98.80           C  
ATOM   3595  CB  LYS A 230      -7.808   1.350   2.314  1.00 98.80           C  
ATOM   3596  HB2 LYS A 230      -8.472   1.380   3.178  1.00 98.80           H  
ATOM   3597  HB3 LYS A 230      -7.087   2.159   2.426  1.00 98.80           H  
ATOM   3598  O   LYS A 230      -8.166  -1.736   1.223  1.00 98.80           O  
ATOM   3599  CG  LYS A 230      -8.611   1.587   1.027  1.00 98.80           C  
ATOM   3600  HG2 LYS A 230      -9.470   0.918   0.980  1.00 98.80           H  
ATOM   3601  HG3 LYS A 230      -7.974   1.412   0.160  1.00 98.80           H  
ATOM   3602  CD  LYS A 230      -9.067   3.044   0.995  1.00 98.80           C  
ATOM   3603  HD2 LYS A 230      -8.217   3.678   1.248  1.00 98.80           H  
ATOM   3604  HD3 LYS A 230      -9.861   3.225   1.719  1.00 98.80           H  
ATOM   3605  CE  LYS A 230      -9.540   3.411  -0.400  1.00 98.80           C  
ATOM   3606  HE2 LYS A 230     -10.559   3.055  -0.550  1.00 98.80           H  
ATOM   3607  HE3 LYS A 230      -8.886   2.931  -1.129  1.00 98.80           H  
ATOM   3608  NZ  LYS A 230      -9.453   4.869  -0.587  1.00 98.80           N  
ATOM   3609  HZ1 LYS A 230      -8.558   5.209  -0.265  1.00 98.80           H  
ATOM   3610  HZ2 LYS A 230      -9.500   5.075  -1.574  1.00 98.80           H  
ATOM   3611  HZ3 LYS A 230     -10.142   5.380  -0.055  1.00 98.80           H  
ATOM   3612  N   ILE A 231      -8.388  -1.590   3.459  1.00 98.54           N  
ATOM   3613  H   ILE A 231      -8.144  -1.052   4.278  1.00 98.54           H  
ATOM   3614  CA  ILE A 231      -9.165  -2.812   3.653  1.00 98.54           C  
ATOM   3615  HA  ILE A 231      -9.394  -3.223   2.670  1.00 98.54           H  
ATOM   3616  C   ILE A 231     -10.501  -2.512   4.318  1.00 98.54           C  
ATOM   3617  CB  ILE A 231      -8.354  -3.877   4.419  1.00 98.54           C  
ATOM   3618  HB  ILE A 231      -8.972  -4.770   4.508  1.00 98.54           H  
ATOM   3619  O   ILE A 231     -10.612  -1.579   5.113  1.00 98.54           O  
ATOM   3620  CG1 ILE A 231      -7.969  -3.404   5.840  1.00 98.54           C  
ATOM   3621 HG12 ILE A 231      -7.356  -2.505   5.775  1.00 98.54           H  
ATOM   3622 HG13 ILE A 231      -8.876  -3.151   6.390  1.00 98.54           H  
ATOM   3623  CG2 ILE A 231      -7.129  -4.268   3.583  1.00 98.54           C  
ATOM   3624 HG21 ILE A 231      -6.616  -5.103   4.060  1.00 98.54           H  
ATOM   3625 HG22 ILE A 231      -7.445  -4.583   2.589  1.00 98.54           H  
ATOM   3626 HG23 ILE A 231      -6.433  -3.433   3.497  1.00 98.54           H  
ATOM   3627  CD1 ILE A 231      -7.214  -4.443   6.676  1.00 98.54           C  
ATOM   3628 HD11 ILE A 231      -7.010  -4.026   7.662  1.00 98.54           H  
ATOM   3629 HD12 ILE A 231      -7.823  -5.341   6.785  1.00 98.54           H  
ATOM   3630 HD13 ILE A 231      -6.260  -4.698   6.216  1.00 98.54           H  
ATOM   3631  N   ARG A 232     -11.527  -3.293   3.992  1.00 97.19           N  
ATOM   3632  H   ARG A 232     -11.376  -4.013   3.300  1.00 97.19           H  
ATOM   3633  CA  ARG A 232     -12.863  -3.177   4.587  1.00 97.19           C  
ATOM   3634  HA  ARG A 232     -12.775  -2.646   5.535  1.00 97.19           H  
ATOM   3635  C   ARG A 232     -13.418  -4.576   4.849  1.00 97.19           C  
ATOM   3636  CB  ARG A 232     -13.747  -2.339   3.650  1.00 97.19           C  
ATOM   3637  HB2 ARG A 232     -13.791  -2.813   2.669  1.00 97.19           H  
ATOM   3638  HB3 ARG A 232     -13.281  -1.360   3.545  1.00 97.19           H  
ATOM   3639  O   ARG A 232     -13.257  -5.445   3.997  1.00 97.19           O  
ATOM   3640  CG  ARG A 232     -15.172  -2.120   4.165  1.00 97.19           C  
ATOM   3641  HG2 ARG A 232     -15.126  -1.731   5.182  1.00 97.19           H  
ATOM   3642  HG3 ARG A 232     -15.715  -3.065   4.160  1.00 97.19           H  
ATOM   3643  CD  ARG A 232     -15.921  -1.093   3.314  1.00 97.19           C  
ATOM   3644  HD2 ARG A 232     -15.297  -0.205   3.209  1.00 97.19           H  
ATOM   3645  HD3 ARG A 232     -16.839  -0.805   3.826  1.00 97.19           H  
ATOM   3646  NE  ARG A 232     -16.260  -1.619   1.983  1.00 97.19           N  
ATOM   3647  HE  ARG A 232     -16.019  -2.571   1.750  1.00 97.19           H  
ATOM   3648  NH1 ARG A 232     -17.002   0.325   1.061  1.00 97.19           N  
ATOM   3649 HH11 ARG A 232     -17.345   0.818   0.249  1.00 97.19           H  
ATOM   3650 HH12 ARG A 232     -16.832   0.816   1.927  1.00 97.19           H  
ATOM   3651  NH2 ARG A 232     -16.833  -1.508  -0.209  1.00 97.19           N  
ATOM   3652 HH21 ARG A 232     -16.532  -2.470  -0.270  1.00 97.19           H  
ATOM   3653 HH22 ARG A 232     -16.921  -0.968  -1.058  1.00 97.19           H  
ATOM   3654  CZ  ARG A 232     -16.703  -0.934   0.949  1.00 97.19           C  
ATOM   3655  N   PRO A 233     -14.041  -4.833   6.010  1.00 95.77           N  
ATOM   3656  CA  PRO A 233     -14.594  -6.152   6.285  1.00 95.77           C  
ATOM   3657  HA  PRO A 233     -13.830  -6.915   6.141  1.00 95.77           H  
ATOM   3658  C   PRO A 233     -15.772  -6.438   5.349  1.00 95.77           C  
ATOM   3659  CB  PRO A 233     -14.995  -6.125   7.759  1.00 95.77           C  
ATOM   3660  HB2 PRO A 233     -15.865  -6.748   7.962  1.00 95.77           H  
ATOM   3661  HB3 PRO A 233     -14.142  -6.445   8.357  1.00 95.77           H  
ATOM   3662  O   PRO A 233     -16.621  -5.568   5.133  1.00 95.77           O  
ATOM   3663  CG  PRO A 233     -15.267  -4.648   8.032  1.00 95.77           C  
ATOM   3664  HG2 PRO A 233     -16.283  -4.404   7.721  1.00 95.77           H  
ATOM   3665  HG3 PRO A 233     -15.119  -4.393   9.081  1.00 95.77           H  
ATOM   3666  CD  PRO A 233     -14.258  -3.936   7.137  1.00 95.77           C  
ATOM   3667  HD2 PRO A 233     -13.322  -3.796   7.679  1.00 95.77           H  
ATOM   3668  HD3 PRO A 233     -14.653  -2.968   6.830  1.00 95.77           H  
ATOM   3669  N   ILE A 234     -15.846  -7.656   4.831  1.00 90.30           N  
ATOM   3670  H   ILE A 234     -15.144  -8.330   5.102  1.00 90.30           H  
ATOM   3671  CA  ILE A 234     -16.984  -8.171   4.063  1.00 90.30           C  
ATOM   3672  HA  ILE A 234     -17.483  -7.341   3.563  1.00 90.30           H  
ATOM   3673  C   ILE A 234     -17.963  -8.791   5.068  1.00 90.30           C  
ATOM   3674  CB  ILE A 234     -16.505  -9.151   2.971  1.00 90.30           C  
ATOM   3675  HB  ILE A 234     -16.048 -10.011   3.462  1.00 90.30           H  
ATOM   3676  O   ILE A 234     -17.528  -9.371   6.065  1.00 90.30           O  
ATOM   3677  CG1 ILE A 234     -15.444  -8.473   2.073  1.00 90.30           C  
ATOM   3678 HG12 ILE A 234     -14.639  -8.075   2.691  1.00 90.30           H  
ATOM   3679 HG13 ILE A 234     -15.891  -7.643   1.525  1.00 90.30           H  
ATOM   3680  CG2 ILE A 234     -17.688  -9.645   2.120  1.00 90.30           C  
ATOM   3681 HG21 ILE A 234     -18.422 -10.153   2.746  1.00 90.30           H  
ATOM   3682 HG22 ILE A 234     -18.165  -8.811   1.605  1.00 90.30           H  
ATOM   3683 HG23 ILE A 234     -17.350 -10.373   1.383  1.00 90.30           H  
ATOM   3684  CD1 ILE A 234     -14.791  -9.438   1.086  1.00 90.30           C  
ATOM   3685 HD11 ILE A 234     -14.482 -10.348   1.601  1.00 90.30           H  
ATOM   3686 HD12 ILE A 234     -13.905  -8.968   0.661  1.00 90.30           H  
ATOM   3687 HD13 ILE A 234     -15.480  -9.685   0.279  1.00 90.30           H  
ATOM   3688  N   HIS A 235     -19.263  -8.560   4.868  1.00 71.91           N  
ATOM   3689  H   HIS A 235     -19.549  -8.241   3.954  1.00 71.91           H  
ATOM   3690  CA  HIS A 235     -20.314  -9.101   5.736  1.00 71.91           C  
ATOM   3691  HA  HIS A 235     -20.012  -8.987   6.777  1.00 71.91           H  
ATOM   3692  C   HIS A 235     -20.491 -10.603   5.540  1.00 71.91           C  
ATOM   3693  CB  HIS A 235     -21.636  -8.351   5.518  1.00 71.91           C  
ATOM   3694  HB2 HIS A 235     -21.872  -8.328   4.454  1.00 71.91           H  
ATOM   3695  HB3 HIS A 235     -22.431  -8.900   6.021  1.00 71.91           H  
ATOM   3696  O   HIS A 235     -20.392 -11.046   4.374  1.00 71.91           O  
ATOM   3697  CG  HIS A 235     -21.604  -6.957   6.078  1.00 71.91           C  
ATOM   3698  CD2 HIS A 235     -21.652  -5.780   5.385  1.00 71.91           C  
ATOM   3699  HD2 HIS A 235     -21.747  -5.689   4.313  1.00 71.91           H  
ATOM   3700  ND1 HIS A 235     -21.487  -6.641   7.408  1.00 71.91           N  
ATOM   3701  HD1 HIS A 235     -21.500  -7.321   8.155  1.00 71.91           H  
ATOM   3702  CE1 HIS A 235     -21.475  -5.305   7.523  1.00 71.91           C  
ATOM   3703  HE1 HIS A 235     -21.439  -4.766   8.458  1.00 71.91           H  
ATOM   3704  NE2 HIS A 235     -21.523  -4.728   6.307  1.00 71.91           N  
ATOM   3705  OXT HIS A 235     -20.745 -11.238   6.583  1.00 71.91           O  
TER    3706      HIS A 235                                                       
END   
