# Supplementary material for: Nuclear genome of Bulinus truncatus, an intermediate host of the carcinogenic human blood fluke Schistosoma haematobium
Source: Nat Commun. 2022 Feb 21;13:977. doi: 10.1038/s41467-022-28634-9 (PMC8861042; doi:10.1038/s41467-022-28634-9)
Supplement: Supplementary file 6 — Supplementary Data 3 [file 41467_2022_28634_MOESM6_ESM.zip › Supplementary_Data_3/btru_011637-t1.mature.pep.pdb]

ATOM      1  N   MET A   1       5.399  23.510  25.667  1.00 34.92           N  
ATOM      2  H   MET A   1       5.455  24.410  26.123  1.00 34.92           H  
ATOM      3  H2  MET A   1       6.118  23.456  24.959  1.00 34.92           H  
ATOM      4  H3  MET A   1       5.565  22.779  26.344  1.00 34.92           H  
ATOM      5  CA  MET A   1       4.078  23.335  25.023  1.00 34.92           C  
ATOM      6  HA  MET A   1       3.287  23.318  25.773  1.00 34.92           H  
ATOM      7  C   MET A   1       4.083  21.996  24.300  1.00 34.92           C  
ATOM      8  CB  MET A   1       3.798  24.480  24.033  1.00 34.92           C  
ATOM      9  HB2 MET A   1       4.692  24.675  23.441  1.00 34.92           H  
ATOM     10  HB3 MET A   1       2.999  24.184  23.354  1.00 34.92           H  
ATOM     11  O   MET A   1       4.906  21.829  23.409  1.00 34.92           O  
ATOM     12  CG  MET A   1       3.362  25.769  24.740  1.00 34.92           C  
ATOM     13  HG2 MET A   1       2.359  25.626  25.141  1.00 34.92           H  
ATOM     14  HG3 MET A   1       4.039  25.982  25.568  1.00 34.92           H  
ATOM     15  SD  MET A   1       3.354  27.206  23.642  1.00 34.92           S  
ATOM     16  CE  MET A   1       2.516  28.429  24.690  1.00 34.92           C  
ATOM     17  HE1 MET A   1       3.074  28.571  25.616  1.00 34.92           H  
ATOM     18  HE2 MET A   1       2.459  29.380  24.160  1.00 34.92           H  
ATOM     19  HE3 MET A   1       1.506  28.089  24.919  1.00 34.92           H  
ATOM     20  N   LYS A   2       3.262  21.024  24.719  1.00 35.76           N  
ATOM     21  H   LYS A   2       2.560  21.223  25.417  1.00 35.76           H  
ATOM     22  CA  LYS A   2       3.118  19.748  23.997  1.00 35.76           C  
ATOM     23  HA  LYS A   2       4.098  19.346  23.737  1.00 35.76           H  
ATOM     24  C   LYS A   2       2.353  20.006  22.695  1.00 35.76           C  
ATOM     25  CB  LYS A   2       2.362  18.713  24.845  1.00 35.76           C  
ATOM     26  HB2 LYS A   2       1.430  19.158  25.192  1.00 35.76           H  
ATOM     27  HB3 LYS A   2       2.099  17.884  24.188  1.00 35.76           H  
ATOM     28  O   LYS A   2       1.349  20.716  22.722  1.00 35.76           O  
ATOM     29  CG  LYS A   2       3.130  18.133  26.049  1.00 35.76           C  
ATOM     30  HG2 LYS A   2       3.379  18.923  26.758  1.00 35.76           H  
ATOM     31  HG3 LYS A   2       4.040  17.640  25.708  1.00 35.76           H  
ATOM     32  CD  LYS A   2       2.193  17.109  26.710  1.00 35.76           C  
ATOM     33  HD2 LYS A   2       1.296  17.629  27.045  1.00 35.76           H  
ATOM     34  HD3 LYS A   2       1.879  16.394  25.949  1.00 35.76           H  
ATOM     35  CE  LYS A   2       2.747  16.301  27.885  1.00 35.76           C  
ATOM     36  HE2 LYS A   2       3.593  15.708  27.539  1.00 35.76           H  
ATOM     37  HE3 LYS A   2       3.075  16.972  28.679  1.00 35.76           H  
ATOM     38  NZ  LYS A   2       1.658  15.406  28.375  1.00 35.76           N  
ATOM     39  HZ1 LYS A   2       1.956  14.692  29.024  1.00 35.76           H  
ATOM     40  HZ2 LYS A   2       1.165  14.952  27.619  1.00 35.76           H  
ATOM     41  HZ3 LYS A   2       0.887  15.921  28.774  1.00 35.76           H  
ATOM     42  N   ARG A   3       2.832  19.479  21.566  1.00 35.43           N  
ATOM     43  H   ARG A   3       3.610  18.836  21.617  1.00 35.43           H  
ATOM     44  CA  ARG A   3       2.148  19.611  20.274  1.00 35.43           C  
ATOM     45  HA  ARG A   3       1.736  20.616  20.177  1.00 35.43           H  
ATOM     46  C   ARG A   3       0.970  18.638  20.249  1.00 35.43           C  
ATOM     47  CB  ARG A   3       3.129  19.375  19.111  1.00 35.43           C  
ATOM     48  HB2 ARG A   3       2.552  19.227  18.198  1.00 35.43           H  
ATOM     49  HB3 ARG A   3       3.707  18.469  19.293  1.00 35.43           H  
ATOM     50  O   ARG A   3       1.154  17.429  20.240  1.00 35.43           O  
ATOM     51  CG  ARG A   3       4.075  20.570  18.901  1.00 35.43           C  
ATOM     52  HG2 ARG A   3       4.693  20.706  19.789  1.00 35.43           H  
ATOM     53  HG3 ARG A   3       3.482  21.470  18.740  1.00 35.43           H  
ATOM     54  CD  ARG A   3       4.980  20.343  17.684  1.00 35.43           C  
ATOM     55  HD2 ARG A   3       5.600  19.465  17.869  1.00 35.43           H  
ATOM     56  HD3 ARG A   3       4.346  20.140  16.820  1.00 35.43           H  
ATOM     57  NE  ARG A   3       5.839  21.516  17.407  1.00 35.43           N  
ATOM     58  HE  ARG A   3       5.898  22.217  18.133  1.00 35.43           H  
ATOM     59  NH1 ARG A   3       6.545  20.877  15.319  1.00 35.43           N  
ATOM     60 HH11 ARG A   3       6.044  20.008  15.438  1.00 35.43           H  
ATOM     61 HH12 ARG A   3       7.102  21.038  14.493  1.00 35.43           H  
ATOM     62  NH2 ARG A   3       7.248  22.817  16.163  1.00 35.43           N  
ATOM     63 HH21 ARG A   3       7.280  23.509  16.898  1.00 35.43           H  
ATOM     64 HH22 ARG A   3       7.767  22.973  15.311  1.00 35.43           H  
ATOM     65  CZ  ARG A   3       6.537  21.732  16.303  1.00 35.43           C  
ATOM     66  N   VAL A   4      -0.241  19.182  20.285  1.00 35.76           N  
ATOM     67  H   VAL A   4      -0.309  20.187  20.354  1.00 35.76           H  
ATOM     68  CA  VAL A   4      -1.483  18.443  20.039  1.00 35.76           C  
ATOM     69  HA  VAL A   4      -1.377  17.407  20.362  1.00 35.76           H  
ATOM     70  C   VAL A   4      -1.716  18.475  18.535  1.00 35.76           C  
ATOM     71  CB  VAL A   4      -2.661  19.078  20.808  1.00 35.76           C  
ATOM     72  HB  VAL A   4      -2.784  20.113  20.488  1.00 35.76           H  
ATOM     73  O   VAL A   4      -1.775  19.562  17.958  1.00 35.76           O  
ATOM     74  CG1 VAL A   4      -3.977  18.333  20.556  1.00 35.76           C  
ATOM     75 HG11 VAL A   4      -4.273  18.423  19.511  1.00 35.76           H  
ATOM     76 HG12 VAL A   4      -3.862  17.278  20.807  1.00 35.76           H  
ATOM     77 HG13 VAL A   4      -4.767  18.751  21.179  1.00 35.76           H  
ATOM     78  CG2 VAL A   4      -2.394  19.076  22.320  1.00 35.76           C  
ATOM     79 HG21 VAL A   4      -1.506  19.663  22.556  1.00 35.76           H  
ATOM     80 HG22 VAL A   4      -3.243  19.514  22.846  1.00 35.76           H  
ATOM     81 HG23 VAL A   4      -2.254  18.054  22.672  1.00 35.76           H  
ATOM     82  N   LYS A   5      -1.832  17.313  17.885  1.00 38.65           N  
ATOM     83  H   LYS A   5      -1.808  16.454  18.416  1.00 38.65           H  
ATOM     84  CA  LYS A   5      -2.315  17.269  16.501  1.00 38.65           C  
ATOM     85  HA  LYS A   5      -2.043  18.202  16.009  1.00 38.65           H  
ATOM     86  C   LYS A   5      -3.841  17.151  16.527  1.00 38.65           C  
ATOM     87  CB  LYS A   5      -1.673  16.141  15.686  1.00 38.65           C  
ATOM     88  HB2 LYS A   5      -1.623  15.230  16.283  1.00 38.65           H  
ATOM     89  HB3 LYS A   5      -2.308  15.945  14.822  1.00 38.65           H  
ATOM     90  O   LYS A   5      -4.354  16.175  17.076  1.00 38.65           O  
ATOM     91  CG  LYS A   5      -0.275  16.526  15.177  1.00 38.65           C  
ATOM     92  HG2 LYS A   5       0.412  16.598  16.020  1.00 38.65           H  
ATOM     93  HG3 LYS A   5      -0.320  17.489  14.668  1.00 38.65           H  
ATOM     94  CD  LYS A   5       0.223  15.464  14.190  1.00 38.65           C  
ATOM     95  HD2 LYS A   5       0.241  14.499  14.697  1.00 38.65           H  
ATOM     96  HD3 LYS A   5      -0.471  15.405  13.351  1.00 38.65           H  
ATOM     97  CE  LYS A   5       1.625  15.793  13.674  1.00 38.65           C  
ATOM     98  HE2 LYS A   5       2.295  15.867  14.530  1.00 38.65           H  
ATOM     99  HE3 LYS A   5       1.599  16.760  13.173  1.00 38.65           H  
ATOM    100  NZ  LYS A   5       2.096  14.734  12.747  1.00 38.65           N  
ATOM    101  HZ1 LYS A   5       2.100  13.842  13.222  1.00 38.65           H  
ATOM    102  HZ2 LYS A   5       1.479  14.652  11.952  1.00 38.65           H  
ATOM    103  HZ3 LYS A   5       3.036  14.921  12.428  1.00 38.65           H  
ATOM    104  N   PRO A   6      -4.581  18.119  15.965  1.00 36.91           N  
ATOM    105  CA  PRO A   6      -6.009  17.951  15.756  1.00 36.91           C  
ATOM    106  HA  PRO A   6      -6.500  17.653  16.683  1.00 36.91           H  
ATOM    107  C   PRO A   6      -6.226  16.864  14.697  1.00 36.91           C  
ATOM    108  CB  PRO A   6      -6.520  19.333  15.332  1.00 36.91           C  
ATOM    109  HB2 PRO A   6      -7.353  19.265  14.632  1.00 36.91           H  
ATOM    110  HB3 PRO A   6      -6.821  19.890  16.219  1.00 36.91           H  
ATOM    111  O   PRO A   6      -5.821  17.020  13.548  1.00 36.91           O  
ATOM    112  CG  PRO A   6      -5.303  20.010  14.702  1.00 36.91           C  
ATOM    113  HG2 PRO A   6      -5.255  19.754  13.643  1.00 36.91           H  
ATOM    114  HG3 PRO A   6      -5.332  21.092  14.829  1.00 36.91           H  
ATOM    115  CD  PRO A   6      -4.114  19.389  15.427  1.00 36.91           C  
ATOM    116  HD2 PRO A   6      -3.298  19.251  14.718  1.00 36.91           H  
ATOM    117  HD3 PRO A   6      -3.803  20.038  16.245  1.00 36.91           H  
ATOM    118  N   CYS A   7      -6.864  15.762  15.075  1.00 41.38           N  
ATOM    119  H   CYS A   7      -7.174  15.682  16.033  1.00 41.38           H  
ATOM    120  CA  CYS A   7      -7.440  14.808  14.136  1.00 41.38           C  
ATOM    121  HA  CYS A   7      -6.899  14.810  13.190  1.00 41.38           H  
ATOM    122  C   CYS A   7      -8.880  15.253  13.891  1.00 41.38           C  
ATOM    123  CB  CYS A   7      -7.381  13.393  14.740  1.00 41.38           C  
ATOM    124  HB2 CYS A   7      -7.890  13.380  15.704  1.00 41.38           H  
ATOM    125  HB3 CYS A   7      -7.889  12.691  14.078  1.00 41.38           H  
ATOM    126  O   CYS A   7      -9.741  14.837  14.642  1.00 41.38           O  
ATOM    127  SG  CYS A   7      -5.664  12.862  14.965  1.00 41.38           S  
ATOM    128  HG  CYS A   7      -5.328  13.821  15.833  1.00 41.38           H  
ATOM    129  N   TYR A   8      -9.137  16.161  12.942  1.00 41.52           N  
ATOM    130  H   TYR A   8      -8.350  16.494  12.404  1.00 41.52           H  
ATOM    131  CA  TYR A   8     -10.485  16.539  12.461  1.00 41.52           C  
ATOM    132  HA  TYR A   8     -10.456  17.608  12.253  1.00 41.52           H  
ATOM    133  C   TYR A   8     -11.634  16.350  13.491  1.00 41.52           C  
ATOM    134  CB  TYR A   8     -10.744  15.837  11.111  1.00 41.52           C  
ATOM    135  HB2 TYR A   8     -11.664  15.254  11.139  1.00 41.52           H  
ATOM    136  HB3 TYR A   8      -9.942  15.127  10.907  1.00 41.52           H  
ATOM    137  O   TYR A   8     -12.432  15.422  13.412  1.00 41.52           O  
ATOM    138  CG  TYR A   8     -10.839  16.793   9.941  1.00 41.52           C  
ATOM    139  CD1 TYR A   8     -12.086  17.340   9.583  1.00 41.52           C  
ATOM    140  HD1 TYR A   8     -12.976  17.067  10.131  1.00 41.52           H  
ATOM    141  CD2 TYR A   8      -9.687  17.120   9.199  1.00 41.52           C  
ATOM    142  HD2 TYR A   8      -8.734  16.679   9.453  1.00 41.52           H  
ATOM    143  CE1 TYR A   8     -12.182  18.213   8.483  1.00 41.52           C  
ATOM    144  HE1 TYR A   8     -13.137  18.619   8.182  1.00 41.52           H  
ATOM    145  CE2 TYR A   8      -9.782  17.985   8.092  1.00 41.52           C  
ATOM    146  HE2 TYR A   8      -8.905  18.212   7.503  1.00 41.52           H  
ATOM    147  OH  TYR A   8     -11.135  19.358   6.659  1.00 41.52           O  
ATOM    148  HH  TYR A   8     -10.326  19.386   6.143  1.00 41.52           H  
ATOM    149  CZ  TYR A   8     -11.033  18.531   7.731  1.00 41.52           C  
ATOM    150  N   GLY A   9     -11.681  17.203  14.522  1.00 42.05           N  
ATOM    151  H   GLY A   9     -10.969  17.918  14.575  1.00 42.05           H  
ATOM    152  CA  GLY A   9     -12.700  17.146  15.590  1.00 42.05           C  
ATOM    153  HA2 GLY A   9     -12.914  18.161  15.925  1.00 42.05           H  
ATOM    154  HA3 GLY A   9     -13.622  16.734  15.178  1.00 42.05           H  
ATOM    155  C   GLY A   9     -12.348  16.307  16.834  1.00 42.05           C  
ATOM    156  O   GLY A   9     -13.009  16.442  17.863  1.00 42.05           O  
ATOM    157  N   TYR A  10     -11.268  15.531  16.789  1.00 44.02           N  
ATOM    158  H   TYR A  10     -10.831  15.405  15.887  1.00 44.02           H  
ATOM    159  CA  TYR A  10     -10.690  14.755  17.888  1.00 44.02           C  
ATOM    160  HA  TYR A  10     -11.331  14.845  18.765  1.00 44.02           H  
ATOM    161  C   TYR A  10      -9.300  15.312  18.248  1.00 44.02           C  
ATOM    162  CB  TYR A  10     -10.642  13.265  17.497  1.00 44.02           C  
ATOM    163  HB2 TYR A  10     -10.276  12.693  18.349  1.00 44.02           H  
ATOM    164  HB3 TYR A  10      -9.927  13.130  16.687  1.00 44.02           H  
ATOM    165  O   TYR A  10      -8.453  15.530  17.380  1.00 44.02           O  
ATOM    166  CG  TYR A  10     -11.981  12.691  17.061  1.00 44.02           C  
ATOM    167  CD1 TYR A  10     -12.886  12.209  18.027  1.00 44.02           C  
ATOM    168  HD1 TYR A  10     -12.608  12.191  19.070  1.00 44.02           H  
ATOM    169  CD2 TYR A  10     -12.335  12.662  15.695  1.00 44.02           C  
ATOM    170  HD2 TYR A  10     -11.649  13.032  14.947  1.00 44.02           H  
ATOM    171  CE1 TYR A  10     -14.153  11.738  17.633  1.00 44.02           C  
ATOM    172  HE1 TYR A  10     -14.869  11.386  18.360  1.00 44.02           H  
ATOM    173  CE2 TYR A  10     -13.587  12.159  15.295  1.00 44.02           C  
ATOM    174  HE2 TYR A  10     -13.847  12.134  14.247  1.00 44.02           H  
ATOM    175  OH  TYR A  10     -15.712  11.214  15.913  1.00 44.02           O  
ATOM    176  HH  TYR A  10     -15.838  11.149  14.964  1.00 44.02           H  
ATOM    177  CZ  TYR A  10     -14.500  11.702  16.268  1.00 44.02           C  
ATOM    178  N   MET A  11      -9.043  15.586  19.529  1.00 40.78           N  
ATOM    179  H   MET A  11      -9.729  15.323  20.221  1.00 40.78           H  
ATOM    180  CA  MET A  11      -7.717  16.003  20.010  1.00 40.78           C  
ATOM    181  HA  MET A  11      -7.108  16.362  19.181  1.00 40.78           H  
ATOM    182  C   MET A  11      -7.001  14.803  20.629  1.00 40.78           C  
ATOM    183  CB  MET A  11      -7.833  17.140  21.036  1.00 40.78           C  
ATOM    184  HB2 MET A  11      -8.569  16.876  21.795  1.00 40.78           H  
ATOM    185  HB3 MET A  11      -6.868  17.261  21.529  1.00 40.78           H  
ATOM    186  O   MET A  11      -7.526  14.206  21.564  1.00 40.78           O  
ATOM    187  CG  MET A  11      -8.209  18.480  20.402  1.00 40.78           C  
ATOM    188  HG2 MET A  11      -7.484  18.726  19.627  1.00 40.78           H  
ATOM    189  HG3 MET A  11      -9.194  18.397  19.943  1.00 40.78           H  
ATOM    190  SD  MET A  11      -8.245  19.805  21.632  1.00 40.78           S  
ATOM    191  CE  MET A  11      -7.052  20.992  20.965  1.00 40.78           C  
ATOM    192  HE1 MET A  11      -6.077  20.519  20.852  1.00 40.78           H  
ATOM    193  HE2 MET A  11      -6.964  21.837  21.648  1.00 40.78           H  
ATOM    194  HE3 MET A  11      -7.399  21.349  19.995  1.00 40.78           H  
ATOM    195  N   CYS A  12      -5.798  14.484  20.147  1.00 50.76           N  
ATOM    196  H   CYS A  12      -5.429  14.999  19.360  1.00 50.76           H  
ATOM    197  CA  CYS A  12      -4.929  13.463  20.740  1.00 50.76           C  
ATOM    198  HA  CYS A  12      -5.372  13.107  21.670  1.00 50.76           H  
ATOM    199  C   CYS A  12      -3.562  14.076  21.103  1.00 50.76           C  
ATOM    200  CB  CYS A  12      -4.822  12.243  19.802  1.00 50.76           C  
ATOM    201  HB2 CYS A  12      -4.076  11.563  20.213  1.00 50.76           H  
ATOM    202  HB3 CYS A  12      -4.474  12.568  18.822  1.00 50.76           H  
ATOM    203  O   CYS A  12      -2.990  14.843  20.320  1.00 50.76           O  
ATOM    204  SG  CYS A  12      -6.375  11.307  19.603  1.00 50.76           S  
ATOM    205  N   GLU A  13      -3.037  13.763  22.295  1.00 42.41           N  
ATOM    206  H   GLU A  13      -3.532  13.118  22.895  1.00 42.41           H  
ATOM    207  CA  GLU A  13      -1.665  14.131  22.678  1.00 42.41           C  
ATOM    208  HA  GLU A  13      -1.488  15.164  22.379  1.00 42.41           H  
ATOM    209  C   GLU A  13      -0.635  13.260  21.933  1.00 42.41           C  
ATOM    210  CB  GLU A  13      -1.428  14.038  24.205  1.00 42.41           C  
ATOM    211  HB2 GLU A  13      -0.361  14.191  24.363  1.00 42.41           H  
ATOM    212  HB3 GLU A  13      -1.679  13.037  24.557  1.00 42.41           H  
ATOM    213  O   GLU A  13      -0.900  12.101  21.606  1.00 42.41           O  
ATOM    214  CG  GLU A  13      -2.190  15.085  25.041  1.00 42.41           C  
ATOM    215  HG2 GLU A  13      -2.178  16.026  24.492  1.00 42.41           H  
ATOM    216  HG3 GLU A  13      -3.228  14.765  25.136  1.00 42.41           H  
ATOM    217  CD  GLU A  13      -1.590  15.344  26.446  1.00 42.41           C  
ATOM    218  OE1 GLU A  13      -2.033  16.319  27.090  1.00 42.41           O  
ATOM    219  OE2 GLU A  13      -0.557  14.733  26.837  1.00 42.41           O  
ATOM    220  N   GLU A  14       0.572  13.793  21.693  1.00 39.05           N  
ATOM    221  H   GLU A  14       0.730  14.764  21.920  1.00 39.05           H  
ATOM    222  CA  GLU A  14       1.730  13.014  21.226  1.00 39.05           C  
ATOM    223  HA  GLU A  14       1.431  12.432  20.354  1.00 39.05           H  
ATOM    224  C   GLU A  14       2.164  12.009  22.310  1.00 39.05           C  
ATOM    225  CB  GLU A  14       2.892  13.938  20.794  1.00 39.05           C  
ATOM    226  HB2 GLU A  14       2.958  14.779  21.483  1.00 39.05           H  
ATOM    227  HB3 GLU A  14       3.824  13.376  20.846  1.00 39.05           H  
ATOM    228  O   GLU A  14       3.046  12.291  23.122  1.00 39.05           O  
ATOM    229  CG  GLU A  14       2.749  14.447  19.347  1.00 39.05           C  
ATOM    230  HG2 GLU A  14       1.794  14.963  19.249  1.00 39.05           H  
ATOM    231  HG3 GLU A  14       2.724  13.584  18.682  1.00 39.05           H  
ATOM    232  CD  GLU A  14       3.884  15.393  18.896  1.00 39.05           C  
ATOM    233  OE1 GLU A  14       3.905  15.739  17.688  1.00 39.05           O  
ATOM    234  OE2 GLU A  14       4.714  15.804  19.743  1.00 39.05           O  
ATOM    235  N   ARG A  15       1.462  10.865  22.326  1.00 41.86           N  
ATOM    236  H   ARG A  15       0.603  10.947  21.801  1.00 41.86           H  
ATOM    237  CA  ARG A  15       1.707   9.535  22.932  1.00 41.86           C  
ATOM    238  HA  ARG A  15       2.130   8.875  22.175  1.00 41.86           H  
ATOM    239  C   ARG A  15       0.352   8.907  23.298  1.00 41.86           C  
ATOM    240  CB  ARG A  15       2.684   9.558  24.126  1.00 41.86           C  
ATOM    241  HB2 ARG A  15       2.481  10.425  24.754  1.00 41.86           H  
ATOM    242  HB3 ARG A  15       2.535   8.666  24.734  1.00 41.86           H  
ATOM    243  O   ARG A  15      -0.018   8.831  24.466  1.00 41.86           O  
ATOM    244  CG  ARG A  15       4.148   9.541  23.646  1.00 41.86           C  
ATOM    245  HG2 ARG A  15       4.392   8.540  23.290  1.00 41.86           H  
ATOM    246  HG3 ARG A  15       4.295  10.231  22.814  1.00 41.86           H  
ATOM    247  CD  ARG A  15       5.096   9.918  24.785  1.00 41.86           C  
ATOM    248  HD2 ARG A  15       5.037   9.146  25.553  1.00 41.86           H  
ATOM    249  HD3 ARG A  15       4.763  10.866  25.207  1.00 41.86           H  
ATOM    250  NE  ARG A  15       6.484  10.066  24.306  1.00 41.86           N  
ATOM    251  HE  ARG A  15       6.605  10.107  23.305  1.00 41.86           H  
ATOM    252  NH1 ARG A  15       7.494  10.203  26.361  1.00 41.86           N  
ATOM    253 HH11 ARG A  15       8.328  10.278  26.925  1.00 41.86           H  
ATOM    254 HH12 ARG A  15       6.593  10.043  26.789  1.00 41.86           H  
ATOM    255  NH2 ARG A  15       8.730  10.386  24.510  1.00 41.86           N  
ATOM    256 HH21 ARG A  15       8.816  10.391  23.504  1.00 41.86           H  
ATOM    257 HH22 ARG A  15       9.556  10.482  25.084  1.00 41.86           H  
ATOM    258  CZ  ARG A  15       7.559  10.218  25.058  1.00 41.86           C  
ATOM    259  N   SER A  16      -0.387   8.537  22.246  1.00 48.84           N  
ATOM    260  H   SER A  16      -0.014   8.826  21.353  1.00 48.84           H  
ATOM    261  CA  SER A  16      -1.358   7.425  22.156  1.00 48.84           C  
ATOM    262  HA  SER A  16      -2.021   7.689  21.333  1.00 48.84           H  
ATOM    263  C   SER A  16      -2.334   7.176  23.318  1.00 48.84           C  
ATOM    264  CB  SER A  16      -0.646   6.139  21.704  1.00 48.84           C  
ATOM    265  HB2 SER A  16      -1.317   5.282  21.764  1.00 48.84           H  
ATOM    266  HB3 SER A  16      -0.350   6.254  20.661  1.00 48.84           H  
ATOM    267  O   SER A  16      -2.819   6.061  23.487  1.00 48.84           O  
ATOM    268  OG  SER A  16       0.521   5.897  22.468  1.00 48.84           O  
ATOM    269  HG  SER A  16       0.582   4.950  22.610  1.00 48.84           H  
ATOM    270  N   THR A  17      -2.700   8.206  24.073  1.00 41.25           N  
ATOM    271  H   THR A  17      -2.254   9.100  23.927  1.00 41.25           H  
ATOM    272  CA  THR A  17      -3.810   8.152  25.026  1.00 41.25           C  
ATOM    273  HA  THR A  17      -4.290   7.175  24.979  1.00 41.25           H  
ATOM    274  C   THR A  17      -4.856   9.175  24.603  1.00 41.25           C  
ATOM    275  CB  THR A  17      -3.336   8.336  26.480  1.00 41.25           C  
ATOM    276  HB  THR A  17      -4.202   8.501  27.121  1.00 41.25           H  
ATOM    277  O   THR A  17      -4.570  10.367  24.485  1.00 41.25           O  
ATOM    278  CG2 THR A  17      -2.579   7.104  26.980  1.00 41.25           C  
ATOM    279 HG21 THR A  17      -1.694   6.927  26.369  1.00 41.25           H  
ATOM    280 HG22 THR A  17      -2.279   7.260  28.016  1.00 41.25           H  
ATOM    281 HG23 THR A  17      -3.229   6.230  26.930  1.00 41.25           H  
ATOM    282  OG1 THR A  17      -2.444   9.416  26.613  1.00 41.25           O  
ATOM    283  HG1 THR A  17      -1.677   9.219  26.070  1.00 41.25           H  
ATOM    284  N   CYS A  18      -6.079   8.711  24.333  1.00 40.77           N  
ATOM    285  H   CYS A  18      -6.246   7.715  24.312  1.00 40.77           H  
ATOM    286  CA  CYS A  18      -7.234   9.598  24.296  1.00 40.77           C  
ATOM    287  HA  CYS A  18      -7.048  10.433  23.621  1.00 40.77           H  
ATOM    288  C   CYS A  18      -7.442  10.150  25.710  1.00 40.77           C  
ATOM    289  CB  CYS A  18      -8.493   8.841  23.837  1.00 40.77           C  
ATOM    290  HB2 CYS A  18      -9.372   9.358  24.221  1.00 40.77           H  
ATOM    291  HB3 CYS A  18      -8.493   7.831  24.248  1.00 40.77           H  
ATOM    292  O   CYS A  18      -8.022   9.477  26.560  1.00 40.77           O  
ATOM    293  SG  CYS A  18      -8.635   8.774  22.033  1.00 40.77           S  
ATOM    294  HG  CYS A  18      -8.495  10.080  21.784  1.00 40.77           H  
ATOM    295  N   ASP A  19      -6.996  11.375  25.973  1.00 43.94           N  
ATOM    296  H   ASP A  19      -6.412  11.851  25.300  1.00 43.94           H  
ATOM    297  CA  ASP A  19      -7.448  12.093  27.157  1.00 43.94           C  
ATOM    298  HA  ASP A  19      -7.535  11.386  27.982  1.00 43.94           H  
ATOM    299  C   ASP A  19      -8.847  12.670  26.889  1.00 43.94           C  
ATOM    300  CB  ASP A  19      -6.422  13.131  27.613  1.00 43.94           C  
ATOM    301  HB2 ASP A  19      -5.468  12.633  27.784  1.00 43.94           H  
ATOM    302  HB3 ASP A  19      -6.288  13.864  26.817  1.00 43.94           H  
ATOM    303  O   ASP A  19      -9.035  13.718  26.261  1.00 43.94           O  
ATOM    304  CG  ASP A  19      -6.855  13.825  28.911  1.00 43.94           C  
ATOM    305  OD1 ASP A  19      -7.954  13.516  29.432  1.00 43.94           O  
ATOM    306  OD2 ASP A  19      -6.139  14.732  29.375  1.00 43.94           O  
ATOM    307  N   VAL A  20      -9.857  11.960  27.392  1.00 45.39           N  
ATOM    308  H   VAL A  20      -9.621  11.085  27.838  1.00 45.39           H  
ATOM    309  CA  VAL A  20     -11.273  12.343  27.302  1.00 45.39           C  
ATOM    310  HA  VAL A  20     -11.499  12.478  26.245  1.00 45.39           H  
ATOM    311  C   VAL A  20     -11.556  13.685  28.003  1.00 45.39           C  
ATOM    312  CB  VAL A  20     -12.202  11.241  27.871  1.00 45.39           C  
ATOM    313  HB  VAL A  20     -12.514  11.526  28.876  1.00 45.39           H  
ATOM    314  O   VAL A  20     -12.561  14.341  27.713  1.00 45.39           O  
ATOM    315  CG1 VAL A  20     -13.455  11.120  26.995  1.00 45.39           C  
ATOM    316 HG11 VAL A  20     -13.182  10.789  25.993  1.00 45.39           H  
ATOM    317 HG12 VAL A  20     -14.143  10.396  27.432  1.00 45.39           H  
ATOM    318 HG13 VAL A  20     -13.959  12.084  26.932  1.00 45.39           H  
ATOM    319  CG2 VAL A  20     -11.569   9.843  27.974  1.00 45.39           C  
ATOM    320 HG21 VAL A  20     -11.179   9.530  27.006  1.00 45.39           H  
ATOM    321 HG22 VAL A  20     -10.765   9.843  28.710  1.00 45.39           H  
ATOM    322 HG23 VAL A  20     -12.317   9.121  28.302  1.00 45.39           H  
ATOM    323  N   SER A  21     -10.671  14.144  28.896  1.00 46.42           N  
ATOM    324  H   SER A  21      -9.819  13.625  29.057  1.00 46.42           H  
ATOM    325  CA  SER A  21     -10.808  15.437  29.571  1.00 46.42           C  
ATOM    326  HA  SER A  21     -11.851  15.547  29.866  1.00 46.42           H  
ATOM    327  C   SER A  21     -10.481  16.624  28.650  1.00 46.42           C  
ATOM    328  CB  SER A  21      -9.984  15.454  30.864  1.00 46.42           C  
ATOM    329  HB2 SER A  21     -10.378  16.239  31.509  1.00 46.42           H  
ATOM    330  HB3 SER A  21     -10.089  14.502  31.384  1.00 46.42           H  
ATOM    331  O   SER A  21     -11.094  17.689  28.773  1.00 46.42           O  
ATOM    332  OG  SER A  21      -8.622  15.722  30.637  1.00 46.42           O  
ATOM    333  HG  SER A  21      -8.200  14.944  30.266  1.00 46.42           H  
ATOM    334  N   ILE A  22      -9.615  16.443  27.644  1.00 46.62           N  
ATOM    335  H   ILE A  22      -9.143  15.552  27.581  1.00 46.62           H  
ATOM    336  CA  ILE A  22      -9.315  17.469  26.627  1.00 46.62           C  
ATOM    337  HA  ILE A  22      -9.159  18.417  27.143  1.00 46.62           H  
ATOM    338  C   ILE A  22     -10.514  17.652  25.683  1.00 46.62           C  
ATOM    339  CB  ILE A  22      -8.020  17.142  25.844  1.00 46.62           C  
ATOM    340  HB  ILE A  22      -8.213  16.287  25.195  1.00 46.62           H  
ATOM    341  O   ILE A  22     -10.827  18.779  25.286  1.00 46.62           O  
ATOM    342  CG1 ILE A  22      -6.855  16.784  26.788  1.00 46.62           C  
ATOM    343 HG12 ILE A  22      -7.166  15.949  27.416  1.00 46.62           H  
ATOM    344 HG13 ILE A  22      -6.632  17.628  27.441  1.00 46.62           H  
ATOM    345  CG2 ILE A  22      -7.618  18.348  24.973  1.00 46.62           C  
ATOM    346 HG21 ILE A  22      -8.428  18.611  24.294  1.00 46.62           H  
ATOM    347 HG22 ILE A  22      -6.755  18.098  24.356  1.00 46.62           H  
ATOM    348 HG23 ILE A  22      -7.375  19.205  25.601  1.00 46.62           H  
ATOM    349  CD1 ILE A  22      -5.569  16.350  26.074  1.00 46.62           C  
ATOM    350 HD11 ILE A  22      -5.793  15.600  25.316  1.00 46.62           H  
ATOM    351 HD12 ILE A  22      -5.083  17.207  25.607  1.00 46.62           H  
ATOM    352 HD13 ILE A  22      -4.881  15.927  26.806  1.00 46.62           H  
ATOM    353  N   HIS A  23     -11.269  16.576  25.420  1.00 44.49           N  
ATOM    354  H   HIS A  23     -10.944  15.682  25.761  1.00 44.49           H  
ATOM    355  CA  HIS A  23     -12.532  16.623  24.671  1.00 44.49           C  
ATOM    356  HA  HIS A  23     -12.322  16.995  23.669  1.00 44.49           H  
ATOM    357  C   HIS A  23     -13.566  17.578  25.288  1.00 44.49           C  
ATOM    358  CB  HIS A  23     -13.133  15.210  24.561  1.00 44.49           C  
ATOM    359  HB2 HIS A  23     -14.214  15.255  24.697  1.00 44.49           H  
ATOM    360  HB3 HIS A  23     -12.731  14.562  25.341  1.00 44.49           H  
ATOM    361  O   HIS A  23     -14.371  18.159  24.560  1.00 44.49           O  
ATOM    362  CG  HIS A  23     -12.879  14.548  23.239  1.00 44.49           C  
ATOM    363  CD2 HIS A  23     -12.211  13.372  23.025  1.00 44.49           C  
ATOM    364  HD2 HIS A  23     -11.743  12.754  23.777  1.00 44.49           H  
ATOM    365  ND1 HIS A  23     -13.321  14.997  22.016  1.00 44.49           N  
ATOM    366  HD1 HIS A  23     -13.858  15.832  21.832  1.00 44.49           H  
ATOM    367  CE1 HIS A  23     -12.934  14.113  21.085  1.00 44.49           C  
ATOM    368  HE1 HIS A  23     -13.152  14.193  20.031  1.00 44.49           H  
ATOM    369  NE2 HIS A  23     -12.247  13.111  21.653  1.00 44.49           N  
ATOM    370  N   HIS A  24     -13.550  17.778  26.611  1.00 47.31           N  
ATOM    371  H   HIS A  24     -12.862  17.293  27.170  1.00 47.31           H  
ATOM    372  CA  HIS A  24     -14.447  18.732  27.270  1.00 47.31           C  
ATOM    373  HA  HIS A  24     -15.435  18.662  26.814  1.00 47.31           H  
ATOM    374  C   HIS A  24     -13.996  20.189  27.090  1.00 47.31           C  
ATOM    375  CB  HIS A  24     -14.599  18.369  28.755  1.00 47.31           C  
ATOM    376  HB2 HIS A  24     -15.000  19.233  29.284  1.00 47.31           H  
ATOM    377  HB3 HIS A  24     -13.627  18.137  29.190  1.00 47.31           H  
ATOM    378  O   HIS A  24     -14.841  21.080  27.023  1.00 47.31           O  
ATOM    379  CG  HIS A  24     -15.540  17.213  28.983  1.00 47.31           C  
ATOM    380  CD2 HIS A  24     -16.576  17.178  29.878  1.00 47.31           C  
ATOM    381  HD2 HIS A  24     -16.851  17.965  30.565  1.00 47.31           H  
ATOM    382  ND1 HIS A  24     -15.552  16.013  28.304  1.00 47.31           N  
ATOM    383  HD1 HIS A  24     -14.815  15.656  27.714  1.00 47.31           H  
ATOM    384  CE1 HIS A  24     -16.580  15.284  28.769  1.00 47.31           C  
ATOM    385  HE1 HIS A  24     -16.807  14.271  28.473  1.00 47.31           H  
ATOM    386  NE2 HIS A  24     -17.243  15.962  29.717  1.00 47.31           N  
ATOM    387  N   LYS A  25     -12.686  20.447  26.979  1.00 46.92           N  
ATOM    388  H   LYS A  25     -12.047  19.664  26.970  1.00 46.92           H  
ATOM    389  CA  LYS A  25     -12.132  21.811  26.925  1.00 46.92           C  
ATOM    390  HA  LYS A  25     -12.722  22.453  27.579  1.00 46.92           H  
ATOM    391  C   LYS A  25     -12.227  22.471  25.548  1.00 46.92           C  
ATOM    392  CB  LYS A  25     -10.683  21.813  27.435  1.00 46.92           C  
ATOM    393  HB2 LYS A  25     -10.113  21.031  26.933  1.00 46.92           H  
ATOM    394  HB3 LYS A  25     -10.227  22.774  27.193  1.00 46.92           H  
ATOM    395  O   LYS A  25     -12.358  23.689  25.485  1.00 46.92           O  
ATOM    396  CG  LYS A  25     -10.621  21.618  28.958  1.00 46.92           C  
ATOM    397  HG2 LYS A  25     -11.036  20.644  29.217  1.00 46.92           H  
ATOM    398  HG3 LYS A  25     -11.211  22.395  29.444  1.00 46.92           H  
ATOM    399  CD  LYS A  25      -9.174  21.699  29.458  1.00 46.92           C  
ATOM    400  HD2 LYS A  25      -8.597  20.905  28.983  1.00 46.92           H  
ATOM    401  HD3 LYS A  25      -8.747  22.663  29.184  1.00 46.92           H  
ATOM    402  CE  LYS A  25      -9.135  21.525  30.980  1.00 46.92           C  
ATOM    403  HE2 LYS A  25      -9.664  20.605  31.231  1.00 46.92           H  
ATOM    404  HE3 LYS A  25      -9.668  22.355  31.444  1.00 46.92           H  
ATOM    405  NZ  LYS A  25      -7.742  21.452  31.484  1.00 46.92           N  
ATOM    406  HZ1 LYS A  25      -7.273  20.655  31.077  1.00 46.92           H  
ATOM    407  HZ2 LYS A  25      -7.225  22.287  31.248  1.00 46.92           H  
ATOM    408  HZ3 LYS A  25      -7.733  21.327  32.487  1.00 46.92           H  
ATOM    409  N   HIS A  26     -12.191  21.698  24.463  1.00 46.62           N  
ATOM    410  H   HIS A  26     -12.023  20.711  24.600  1.00 46.62           H  
ATOM    411  CA  HIS A  26     -12.112  22.234  23.093  1.00 46.62           C  
ATOM    412  HA  HIS A  26     -12.154  23.322  23.135  1.00 46.62           H  
ATOM    413  C   HIS A  26     -13.291  21.842  22.184  1.00 46.62           C  
ATOM    414  CB  HIS A  26     -10.743  21.873  22.508  1.00 46.62           C  
ATOM    415  HB2 HIS A  26     -10.712  22.125  21.448  1.00 46.62           H  
ATOM    416  HB3 HIS A  26     -10.604  20.797  22.606  1.00 46.62           H  
ATOM    417  O   HIS A  26     -13.181  21.887  20.961  1.00 46.62           O  
ATOM    418  CG  HIS A  26      -9.606  22.604  23.181  1.00 46.62           C  
ATOM    419  CD2 HIS A  26      -8.664  22.075  24.022  1.00 46.62           C  
ATOM    420  HD2 HIS A  26      -8.599  21.041  24.326  1.00 46.62           H  
ATOM    421  ND1 HIS A  26      -9.328  23.946  23.057  1.00 46.62           N  
ATOM    422  HD1 HIS A  26      -9.843  24.610  22.497  1.00 46.62           H  
ATOM    423  CE1 HIS A  26      -8.246  24.219  23.804  1.00 46.62           C  
ATOM    424  HE1 HIS A  26      -7.790  25.193  23.904  1.00 46.62           H  
ATOM    425  NE2 HIS A  26      -7.804  23.108  24.414  1.00 46.62           N  
ATOM    426  N   ARG A  27     -14.439  21.468  22.765  1.00 47.31           N  
ATOM    427  H   ARG A  27     -14.471  21.468  23.775  1.00 47.31           H  
ATOM    428  CA  ARG A  27     -15.641  21.042  22.029  1.00 47.31           C  
ATOM    429  HA  ARG A  27     -15.339  20.237  21.359  1.00 47.31           H  
ATOM    430  C   ARG A  27     -16.217  22.200  21.195  1.00 47.31           C  
ATOM    431  CB  ARG A  27     -16.656  20.478  23.042  1.00 47.31           C  
ATOM    432  HB2 ARG A  27     -16.088  19.927  23.792  1.00 47.31           H  
ATOM    433  HB3 ARG A  27     -17.160  21.293  23.560  1.00 47.31           H  
ATOM    434  O   ARG A  27     -16.537  23.242  21.776  1.00 47.31           O  
ATOM    435  CG  ARG A  27     -17.707  19.519  22.449  1.00 47.31           C  
ATOM    436  HG2 ARG A  27     -18.534  20.097  22.036  1.00 47.31           H  
ATOM    437  HG3 ARG A  27     -17.265  18.916  21.656  1.00 47.31           H  
ATOM    438  CD  ARG A  27     -18.192  18.580  23.569  1.00 47.31           C  
ATOM    439  HD2 ARG A  27     -17.369  17.914  23.827  1.00 47.31           H  
ATOM    440  HD3 ARG A  27     -18.403  19.178  24.456  1.00 47.31           H  
ATOM    441  NE  ARG A  27     -19.368  17.754  23.199  1.00 47.31           N  
ATOM    442  HE  ARG A  27     -19.485  17.554  22.215  1.00 47.31           H  
ATOM    443  NH1 ARG A  27     -20.161  17.385  25.336  1.00 47.31           N  
ATOM    444 HH11 ARG A  27     -20.728  16.817  25.950  1.00 47.31           H  
ATOM    445 HH12 ARG A  27     -19.329  17.827  25.700  1.00 47.31           H  
ATOM    446  NH2 ARG A  27     -21.241  16.492  23.649  1.00 47.31           N  
ATOM    447 HH21 ARG A  27     -21.373  16.303  22.666  1.00 47.31           H  
ATOM    448 HH22 ARG A  27     -21.892  16.078  24.302  1.00 47.31           H  
ATOM    449  CZ  ARG A  27     -20.241  17.214  24.045  1.00 47.31           C  
ATOM    450  N   PRO A  28     -16.418  22.037  19.873  1.00 40.34           N  
ATOM    451  CA  PRO A  28     -17.220  22.976  19.103  1.00 40.34           C  
ATOM    452  HA  PRO A  28     -16.739  23.953  19.129  1.00 40.34           H  
ATOM    453  C   PRO A  28     -18.621  23.057  19.715  1.00 40.34           C  
ATOM    454  CB  PRO A  28     -17.231  22.462  17.659  1.00 40.34           C  
ATOM    455  HB2 PRO A  28     -17.173  23.279  16.940  1.00 40.34           H  
ATOM    456  HB3 PRO A  28     -18.121  21.860  17.477  1.00 40.34           H  
ATOM    457  O   PRO A  28     -19.290  22.044  19.944  1.00 40.34           O  
ATOM    458  CG  PRO A  28     -15.997  21.563  17.593  1.00 40.34           C  
ATOM    459  HG2 PRO A  28     -16.106  20.778  16.844  1.00 40.34           H  
ATOM    460  HG3 PRO A  28     -15.114  22.168  17.388  1.00 40.34           H  
ATOM    461  CD  PRO A  28     -15.905  20.990  19.006  1.00 40.34           C  
ATOM    462  HD2 PRO A  28     -16.535  20.105  19.090  1.00 40.34           H  
ATOM    463  HD3 PRO A  28     -14.868  20.745  19.238  1.00 40.34           H  
ATOM    464  N   LYS A  29     -19.040  24.276  20.046  1.00 37.80           N  
ATOM    465  H   LYS A  29     -18.446  25.058  19.812  1.00 37.80           H  
ATOM    466  CA  LYS A  29     -20.393  24.560  20.518  1.00 37.80           C  
ATOM    467  HA  LYS A  29     -20.805  23.678  21.008  1.00 37.80           H  
ATOM    468  C   LYS A  29     -21.263  24.861  19.303  1.00 37.80           C  
ATOM    469  CB  LYS A  29     -20.377  25.721  21.525  1.00 37.80           C  
ATOM    470  HB2 LYS A  29     -21.408  25.999  21.744  1.00 37.80           H  
ATOM    471  HB3 LYS A  29     -19.882  26.581  21.074  1.00 37.80           H  
ATOM    472  O   LYS A  29     -20.838  25.580  18.403  1.00 37.80           O  
ATOM    473  CG  LYS A  29     -19.674  25.346  22.841  1.00 37.80           C  
ATOM    474  HG2 LYS A  29     -18.648  25.043  22.635  1.00 37.80           H  
ATOM    475  HG3 LYS A  29     -20.201  24.509  23.300  1.00 37.80           H  
ATOM    476  CD  LYS A  29     -19.656  26.531  23.816  1.00 37.80           C  
ATOM    477  HD2 LYS A  29     -20.680  26.835  24.029  1.00 37.80           H  
ATOM    478  HD3 LYS A  29     -19.125  27.362  23.352  1.00 37.80           H  
ATOM    479  CE  LYS A  29     -18.956  26.133  25.121  1.00 37.80           C  
ATOM    480  HE2 LYS A  29     -19.511  25.310  25.571  1.00 37.80           H  
ATOM    481  HE3 LYS A  29     -17.957  25.769  24.882  1.00 37.80           H  
ATOM    482  NZ  LYS A  29     -18.874  27.274  26.067  1.00 37.80           N  
ATOM    483  HZ1 LYS A  29     -19.800  27.612  26.291  1.00 37.80           H  
ATOM    484  HZ2 LYS A  29     -18.422  26.991  26.925  1.00 37.80           H  
ATOM    485  HZ3 LYS A  29     -18.345  28.032  25.661  1.00 37.80           H  
ATOM    486  N   THR A  30     -22.488  24.345  19.290  1.00 38.86           N  
ATOM    487  H   THR A  30     -22.755  23.729  20.045  1.00 38.86           H  
ATOM    488  CA  THR A  30     -23.530  24.875  18.394  1.00 38.86           C  
ATOM    489  HA  THR A  30     -23.191  24.785  17.362  1.00 38.86           H  
ATOM    490  C   THR A  30     -23.767  26.361  18.682  1.00 38.86           C  
ATOM    491  CB  THR A  30     -24.856  24.113  18.547  1.00 38.86           C  
ATOM    492  HB  THR A  30     -25.612  24.587  17.921  1.00 38.86           H  
ATOM    493  O   THR A  30     -23.421  26.835  19.768  1.00 38.86           O  
ATOM    494  CG2 THR A  30     -24.734  22.651  18.146  1.00 38.86           C  
ATOM    495 HG21 THR A  30     -24.204  22.111  18.931  1.00 38.86           H  
ATOM    496 HG22 THR A  30     -24.200  22.559  17.200  1.00 38.86           H  
ATOM    497 HG23 THR A  30     -25.730  22.223  18.033  1.00 38.86           H  
ATOM    498  OG1 THR A  30     -25.284  24.121  19.892  1.00 38.86           O  
ATOM    499  HG1 THR A  30     -24.704  23.521  20.366  1.00 38.86           H  
ATOM    500  N   MET A  31     -24.411  27.094  17.761  1.00 44.01           N  
ATOM    501  H   MET A  31     -24.638  26.680  16.868  1.00 44.01           H  
ATOM    502  CA  MET A  31     -24.803  28.500  17.988  1.00 44.01           C  
ATOM    503  HA  MET A  31     -23.900  29.104  18.080  1.00 44.01           H  
ATOM    504  C   MET A  31     -25.598  28.701  19.295  1.00 44.01           C  
ATOM    505  CB  MET A  31     -25.622  29.039  16.803  1.00 44.01           C  
ATOM    506  HB2 MET A  31     -26.002  30.024  17.076  1.00 44.01           H  
ATOM    507  HB3 MET A  31     -26.477  28.390  16.614  1.00 44.01           H  
ATOM    508  O   MET A  31     -25.544  29.775  19.880  1.00 44.01           O  
ATOM    509  CG  MET A  31     -24.804  29.200  15.516  1.00 44.01           C  
ATOM    510  HG2 MET A  31     -23.873  29.718  15.749  1.00 44.01           H  
ATOM    511  HG3 MET A  31     -24.564  28.215  15.115  1.00 44.01           H  
ATOM    512  SD  MET A  31     -25.681  30.158  14.250  1.00 44.01           S  
ATOM    513  CE  MET A  31     -24.508  30.064  12.872  1.00 44.01           C  
ATOM    514  HE1 MET A  31     -24.369  29.023  12.578  1.00 44.01           H  
ATOM    515  HE2 MET A  31     -23.551  30.491  13.172  1.00 44.01           H  
ATOM    516  HE3 MET A  31     -24.901  30.625  12.024  1.00 44.01           H  
ATOM    517  N   ASN A  32     -26.242  27.646  19.813  1.00 42.91           N  
ATOM    518  H   ASN A  32     -26.237  26.787  19.283  1.00 42.91           H  
ATOM    519  CA  ASN A  32     -26.964  27.656  21.090  1.00 42.91           C  
ATOM    520  HA  ASN A  32     -27.204  28.691  21.336  1.00 42.91           H  
ATOM    521  C   ASN A  32     -26.128  27.150  22.284  1.00 42.91           C  
ATOM    522  CB  ASN A  32     -28.299  26.909  20.912  1.00 42.91           C  
ATOM    523  HB2 ASN A  32     -28.793  26.820  21.880  1.00 42.91           H  
ATOM    524  HB3 ASN A  32     -28.115  25.907  20.523  1.00 42.91           H  
ATOM    525  O   ASN A  32     -26.676  26.701  23.287  1.00 42.91           O  
ATOM    526  CG  ASN A  32     -29.266  27.638  19.995  1.00 42.91           C  
ATOM    527  ND2 ASN A  32     -30.401  27.050  19.703  1.00 42.91           N  
ATOM    528 HD21 ASN A  32     -30.654  26.156  20.098  1.00 42.91           H  
ATOM    529 HD22 ASN A  32     -31.025  27.588  19.118  1.00 42.91           H  
ATOM    530  OD1 ASN A  32     -29.032  28.734  19.527  1.00 42.91           O  
ATOM    531  N   GLY A  33     -24.796  27.153  22.191  1.00 41.39           N  
ATOM    532  H   GLY A  33     -24.385  27.465  21.323  1.00 41.39           H  
ATOM    533  CA  GLY A  33     -23.895  26.817  23.299  1.00 41.39           C  
ATOM    534  HA2 GLY A  33     -24.205  27.384  24.177  1.00 41.39           H  
ATOM    535  HA3 GLY A  33     -22.886  27.130  23.033  1.00 41.39           H  
ATOM    536  C   GLY A  33     -23.855  25.335  23.693  1.00 41.39           C  
ATOM    537  O   GLY A  33     -23.047  24.956  24.543  1.00 41.39           O  
ATOM    538  N   ARG A  34     -24.674  24.476  23.073  1.00 40.91           N  
ATOM    539  H   ARG A  34     -25.323  24.864  22.403  1.00 40.91           H  
ATOM    540  CA  ARG A  34     -24.709  23.035  23.350  1.00 40.91           C  
ATOM    541  HA  ARG A  34     -24.605  22.910  24.428  1.00 40.91           H  
ATOM    542  C   ARG A  34     -23.527  22.362  22.669  1.00 40.91           C  
ATOM    543  CB  ARG A  34     -26.068  22.452  22.917  1.00 40.91           C  
ATOM    544  HB2 ARG A  34     -26.845  23.168  23.185  1.00 40.91           H  
ATOM    545  HB3 ARG A  34     -26.091  22.318  21.836  1.00 40.91           H  
ATOM    546  O   ARG A  34     -23.340  22.530  21.461  1.00 40.91           O  
ATOM    547  CG  ARG A  34     -26.394  21.119  23.611  1.00 40.91           C  
ATOM    548  HG2 ARG A  34     -26.297  21.251  24.689  1.00 40.91           H  
ATOM    549  HG3 ARG A  34     -25.699  20.346  23.281  1.00 40.91           H  
ATOM    550  CD  ARG A  34     -27.835  20.694  23.291  1.00 40.91           C  
ATOM    551  HD2 ARG A  34     -27.896  20.424  22.237  1.00 40.91           H  
ATOM    552  HD3 ARG A  34     -28.496  21.542  23.471  1.00 40.91           H  
ATOM    553  NE  ARG A  34     -28.285  19.561  24.126  1.00 40.91           N  
ATOM    554  HE  ARG A  34     -27.620  19.174  24.779  1.00 40.91           H  
ATOM    555  NH1 ARG A  34     -30.426  19.410  23.295  1.00 40.91           N  
ATOM    556 HH11 ARG A  34     -31.331  18.962  23.289  1.00 40.91           H  
ATOM    557 HH12 ARG A  34     -30.227  20.151  22.638  1.00 40.91           H  
ATOM    558  NH2 ARG A  34     -29.790  18.044  24.935  1.00 40.91           N  
ATOM    559 HH21 ARG A  34     -29.108  17.686  25.588  1.00 40.91           H  
ATOM    560 HH22 ARG A  34     -30.711  17.629  24.914  1.00 40.91           H  
ATOM    561  CZ  ARG A  34     -29.492  19.013  24.115  1.00 40.91           C  
ATOM    562  N   SER A  35     -22.740  21.601  23.424  1.00 47.04           N  
ATOM    563  H   SER A  35     -22.894  21.560  24.422  1.00 47.04           H  
ATOM    564  CA  SER A  35     -21.686  20.781  22.833  1.00 47.04           C  
ATOM    565  HA  SER A  35     -21.120  21.395  22.133  1.00 47.04           H  
ATOM    566  C   SER A  35     -22.282  19.617  22.036  1.00 47.04           C  
ATOM    567  CB  SER A  35     -20.703  20.255  23.877  1.00 47.04           C  
ATOM    568  HB2 SER A  35     -21.551  19.665  24.224  1.00 47.04           H  
ATOM    569  HB3 SER A  35     -20.348  21.278  23.996  1.00 47.04           H  
ATOM    570  O   SER A  35     -23.049  18.820  22.578  1.00 47.04           O  
ATOM    571  OG  SER A  35     -20.603  20.260  25.268  1.00 47.04           O  
ATOM    572  HG  SER A  35     -20.963  19.439  25.613  1.00 47.04           H  
ATOM    573  N   THR A  36     -21.900  19.477  20.770  1.00 40.58           N  
ATOM    574  H   THR A  36     -21.283  20.152  20.342  1.00 40.58           H  
ATOM    575  CA  THR A  36     -22.203  18.273  19.989  1.00 40.58           C  
ATOM    576  HA  THR A  36     -23.212  17.929  20.218  1.00 40.58           H  
ATOM    577  C   THR A  36     -21.216  17.189  20.392  1.00 40.58           C  
ATOM    578  CB  THR A  36     -22.134  18.547  18.480  1.00 40.58           C  
ATOM    579  HB  THR A  36     -22.232  17.612  17.928  1.00 40.58           H  
ATOM    580  O   THR A  36     -20.007  17.411  20.409  1.00 40.58           O  
ATOM    581  CG2 THR A  36     -23.236  19.508  18.058  1.00 40.58           C  
ATOM    582 HG21 THR A  36     -24.201  19.189  18.453  1.00 40.58           H  
ATOM    583 HG22 THR A  36     -23.288  19.538  16.970  1.00 40.58           H  
ATOM    584 HG23 THR A  36     -22.979  20.502  18.424  1.00 40.58           H  
ATOM    585  OG1 THR A  36     -20.921  19.185  18.157  1.00 40.58           O  
ATOM    586  HG1 THR A  36     -20.226  18.524  18.106  1.00 40.58           H  
ATOM    587  N   SER A  37     -21.690  16.024  20.828  1.00 50.45           N  
ATOM    588  H   SER A  37     -22.684  15.848  20.798  1.00 50.45           H  
ATOM    589  CA  SER A  37     -20.840  14.830  20.845  1.00 50.45           C  
ATOM    590  HA  SER A  37     -19.803  15.067  21.085  1.00 50.45           H  
ATOM    591  C   SER A  37     -20.909  14.325  19.422  1.00 50.45           C  
ATOM    592  CB  SER A  37     -21.334  13.756  21.831  1.00 50.45           C  
ATOM    593  HB2 SER A  37     -20.925  12.785  21.555  1.00 50.45           H  
ATOM    594  HB3 SER A  37     -20.987  13.999  22.835  1.00 50.45           H  
ATOM    595  O   SER A  37     -21.972  13.871  19.014  1.00 50.45           O  
ATOM    596  OG  SER A  37     -22.745  13.702  21.836  1.00 50.45           O  
ATOM    597  HG  SER A  37     -23.014  13.208  21.058  1.00 50.45           H  
ATOM    598  N   VAL A  38     -19.831  14.470  18.656  1.00 49.37           N  
ATOM    599  H   VAL A  38     -18.988  14.864  19.049  1.00 49.37           H  
ATOM    600  CA  VAL A  38     -19.662  13.572  17.515  1.00 49.37           C  
ATOM    601  HA  VAL A  38     -20.547  13.608  16.880  1.00 49.37           H  
ATOM    602  C   VAL A  38     -19.511  12.190  18.155  1.00 49.37           C  
ATOM    603  CB  VAL A  38     -18.441  13.942  16.653  1.00 49.37           C  
ATOM    604  HB  VAL A  38     -17.527  13.824  17.235  1.00 49.37           H  
ATOM    605  O   VAL A  38     -18.639  12.058  19.024  1.00 49.37           O  
ATOM    606  CG1 VAL A  38     -18.372  13.048  15.413  1.00 49.37           C  
ATOM    607 HG11 VAL A  38     -19.263  13.173  14.799  1.00 49.37           H  
ATOM    608 HG12 VAL A  38     -18.292  12.002  15.708  1.00 49.37           H  
ATOM    609 HG13 VAL A  38     -17.491  13.301  14.824  1.00 49.37           H  
ATOM    610  CG2 VAL A  38     -18.530  15.400  16.174  1.00 49.37           C  
ATOM    611 HG21 VAL A  38     -17.694  15.613  15.508  1.00 49.37           H  
ATOM    612 HG22 VAL A  38     -18.475  16.084  17.021  1.00 49.37           H  
ATOM    613 HG23 VAL A  38     -19.462  15.558  15.632  1.00 49.37           H  
ATOM    614  N   PRO A  39     -20.405  11.224  17.882  1.00 57.62           N  
ATOM    615  CA  PRO A  39     -20.237   9.872  18.396  1.00 57.62           C  
ATOM    616  HA  PRO A  39     -20.357   9.880  19.479  1.00 57.62           H  
ATOM    617  C   PRO A  39     -18.840   9.378  18.024  1.00 57.62           C  
ATOM    618  CB  PRO A  39     -21.351   9.032  17.762  1.00 57.62           C  
ATOM    619  HB2 PRO A  39     -21.725   8.272  18.447  1.00 57.62           H  
ATOM    620  HB3 PRO A  39     -20.996   8.567  16.842  1.00 57.62           H  
ATOM    621  O   PRO A  39     -18.379   9.623  16.907  1.00 57.62           O  
ATOM    622  CG  PRO A  39     -22.420  10.071  17.422  1.00 57.62           C  
ATOM    623  HG2 PRO A  39     -23.012  10.295  18.310  1.00 57.62           H  
ATOM    624  HG3 PRO A  39     -23.059   9.740  16.604  1.00 57.62           H  
ATOM    625  CD  PRO A  39     -21.587  11.291  17.036  1.00 57.62           C  
ATOM    626  HD2 PRO A  39     -22.167  12.200  17.194  1.00 57.62           H  
ATOM    627  HD3 PRO A  39     -21.285  11.213  15.991  1.00 57.62           H  
ATOM    628  N   LEU A  40     -18.144   8.748  18.973  1.00 60.98           N  
ATOM    629  H   LEU A  40     -18.620   8.481  19.823  1.00 60.98           H  
ATOM    630  CA  LEU A  40     -16.888   8.080  18.646  1.00 60.98           C  
ATOM    631  HA  LEU A  40     -16.199   8.826  18.249  1.00 60.98           H  
ATOM    632  C   LEU A  40     -17.175   7.036  17.561  1.00 60.98           C  
ATOM    633  CB  LEU A  40     -16.289   7.405  19.892  1.00 60.98           C  
ATOM    634  HB2 LEU A  40     -15.558   6.663  19.574  1.00 60.98           H  
ATOM    635  HB3 LEU A  40     -17.086   6.871  20.409  1.00 60.98           H  
ATOM    636  O   LEU A  40     -18.236   6.415  17.615  1.00 60.98           O  
ATOM    637  CG  LEU A  40     -15.605   8.382  20.860  1.00 60.98           C  
ATOM    638  HG  LEU A  40     -16.256   9.235  21.047  1.00 60.98           H  
ATOM    639  CD1 LEU A  40     -15.326   7.684  22.192  1.00 60.98           C  
ATOM    640 HD11 LEU A  40     -14.686   6.817  22.031  1.00 60.98           H  
ATOM    641 HD12 LEU A  40     -16.267   7.351  22.630  1.00 60.98           H  
ATOM    642 HD13 LEU A  40     -14.842   8.377  22.880  1.00 60.98           H  
ATOM    643  CD2 LEU A  40     -14.263   8.880  20.311  1.00 60.98           C  
ATOM    644 HD21 LEU A  40     -13.814   9.583  21.012  1.00 60.98           H  
ATOM    645 HD22 LEU A  40     -13.588   8.039  20.153  1.00 60.98           H  
ATOM    646 HD23 LEU A  40     -14.413   9.388  19.358  1.00 60.98           H  
ATOM    647  N   PRO A  41     -16.260   6.822  16.604  1.00 70.60           N  
ATOM    648  CA  PRO A  41     -16.422   5.739  15.653  1.00 70.60           C  
ATOM    649  HA  PRO A  41     -17.310   5.925  15.050  1.00 70.60           H  
ATOM    650  C   PRO A  41     -16.554   4.413  16.393  1.00 70.60           C  
ATOM    651  CB  PRO A  41     -15.184   5.769  14.763  1.00 70.60           C  
ATOM    652  HB2 PRO A  41     -15.462   5.496  13.744  1.00 70.60           H  
ATOM    653  HB3 PRO A  41     -14.410   5.101  15.141  1.00 70.60           H  
ATOM    654  O   PRO A  41     -15.686   4.069  17.198  1.00 70.60           O  
ATOM    655  CG  PRO A  41     -14.713   7.216  14.880  1.00 70.60           C  
ATOM    656  HG2 PRO A  41     -13.648   7.316  14.670  1.00 70.60           H  
ATOM    657  HG3 PRO A  41     -15.297   7.843  14.207  1.00 70.60           H  
ATOM    658  CD  PRO A  41     -15.047   7.568  16.326  1.00 70.60           C  
ATOM    659  HD2 PRO A  41     -14.252   7.228  16.989  1.00 70.60           H  
ATOM    660  HD3 PRO A  41     -15.197   8.644  16.416  1.00 70.60           H  
ATOM    661  N   GLU A  42     -17.648   3.707  16.130  1.00 79.35           N  
ATOM    662  H   GLU A  42     -18.378   4.119  15.565  1.00 79.35           H  
ATOM    663  CA  GLU A  42     -17.899   2.373  16.679  1.00 79.35           C  
ATOM    664  HA  GLU A  42     -17.454   2.293  17.670  1.00 79.35           H  
ATOM    665  C   GLU A  42     -17.238   1.286  15.824  1.00 79.35           C  
ATOM    666  CB  GLU A  42     -19.414   2.146  16.826  1.00 79.35           C  
ATOM    667  HB2 GLU A  42     -19.583   1.124  17.167  1.00 79.35           H  
ATOM    668  HB3 GLU A  42     -19.895   2.278  15.856  1.00 79.35           H  
ATOM    669  O   GLU A  42     -16.986   0.198  16.323  1.00 79.35           O  
ATOM    670  CG  GLU A  42     -20.030   3.118  17.851  1.00 79.35           C  
ATOM    671  HG2 GLU A  42     -19.485   3.019  18.790  1.00 79.35           H  
ATOM    672  HG3 GLU A  42     -19.894   4.139  17.494  1.00 79.35           H  
ATOM    673  CD  GLU A  42     -21.528   2.902  18.120  1.00 79.35           C  
ATOM    674  OE1 GLU A  42     -22.039   3.594  19.036  1.00 79.35           O  
ATOM    675  OE2 GLU A  42     -22.164   2.089  17.416  1.00 79.35           O  
ATOM    676  N   SER A  43     -16.906   1.598  14.567  1.00 93.46           N  
ATOM    677  H   SER A  43     -17.178   2.504  14.212  1.00 93.46           H  
ATOM    678  CA  SER A  43     -16.328   0.648  13.620  1.00 93.46           C  
ATOM    679  HA  SER A  43     -16.765  -0.330  13.824  1.00 93.46           H  
ATOM    680  C   SER A  43     -14.806   0.530  13.748  1.00 93.46           C  
ATOM    681  CB  SER A  43     -16.701   1.033  12.187  1.00 93.46           C  
ATOM    682  HB2 SER A  43     -16.182   1.953  11.919  1.00 93.46           H  
ATOM    683  HB3 SER A  43     -16.381   0.246  11.505  1.00 93.46           H  
ATOM    684  O   SER A  43     -14.076   1.528  13.704  1.00 93.46           O  
ATOM    685  OG  SER A  43     -18.095   1.244  12.050  1.00 93.46           O  
ATOM    686  HG  SER A  43     -18.554   0.439  12.300  1.00 93.46           H  
ATOM    687  N   GLU A  44     -14.305  -0.699  13.808  1.00 94.39           N  
ATOM    688  H   GLU A  44     -14.959  -1.459  13.927  1.00 94.39           H  
ATOM    689  CA  GLU A  44     -12.876  -1.026  13.873  1.00 94.39           C  
ATOM    690  HA  GLU A  44     -12.367  -0.267  14.468  1.00 94.39           H  
ATOM    691  C   GLU A  44     -12.207  -1.064  12.492  1.00 94.39           C  
ATOM    692  CB  GLU A  44     -12.675  -2.379  14.567  1.00 94.39           C  
ATOM    693  HB2 GLU A  44     -13.128  -3.163  13.960  1.00 94.39           H  
ATOM    694  HB3 GLU A  44     -11.602  -2.567  14.620  1.00 94.39           H  
ATOM    695  O   GLU A  44     -10.979  -1.019  12.379  1.00 94.39           O  
ATOM    696  CG  GLU A  44     -13.249  -2.433  15.992  1.00 94.39           C  
ATOM    697  HG2 GLU A  44     -12.857  -1.585  16.553  1.00 94.39           H  
ATOM    698  HG3 GLU A  44     -14.335  -2.339  15.952  1.00 94.39           H  
ATOM    699  CD  GLU A  44     -12.883  -3.729  16.733  1.00 94.39           C  
ATOM    700  OE1 GLU A  44     -13.102  -3.766  17.967  1.00 94.39           O  
ATOM    701  OE2 GLU A  44     -12.278  -4.634  16.106  1.00 94.39           O  
ATOM    702  N   ASN A  45     -13.008  -1.173  11.429  1.00 96.25           N  
ATOM    703  H   ASN A  45     -14.000  -1.215  11.613  1.00 96.25           H  
ATOM    704  CA  ASN A  45     -12.568  -1.324  10.044  1.00 96.25           C  
ATOM    705  HA  ASN A  45     -11.707  -0.677   9.878  1.00 96.25           H  
ATOM    706  C   ASN A  45     -13.676  -0.905   9.054  1.00 96.25           C  
ATOM    707  CB  ASN A  45     -12.132  -2.789   9.841  1.00 96.25           C  
ATOM    708  HB2 ASN A  45     -11.781  -2.942   8.820  1.00 96.25           H  
ATOM    709  HB3 ASN A  45     -11.307  -3.016  10.516  1.00 96.25           H  
ATOM    710  O   ASN A  45     -14.827  -0.701   9.427  1.00 96.25           O  
ATOM    711  CG  ASN A  45     -13.272  -3.753  10.106  1.00 96.25           C  
ATOM    712  ND2 ASN A  45     -13.288  -4.408  11.243  1.00 96.25           N  
ATOM    713 HD21 ASN A  45     -14.167  -4.781  11.573  1.00 96.25           H  
ATOM    714 HD22 ASN A  45     -12.659  -4.162  11.994  1.00 96.25           H  
ATOM    715  OD1 ASN A  45     -14.152  -3.878   9.270  1.00 96.25           O  
ATOM    716  N   CYS A  46     -13.336  -0.798   7.766  1.00 97.54           N  
ATOM    717  H   CYS A  46     -12.373  -0.950   7.500  1.00 97.54           H  
ATOM    718  CA  CYS A  46     -14.285  -0.390   6.724  1.00 97.54           C  
ATOM    719  HA  CYS A  46     -14.764   0.538   7.037  1.00 97.54           H  
ATOM    720  C   CYS A  46     -15.411  -1.404   6.453  1.00 97.54           C  
ATOM    721  CB  CYS A  46     -13.512  -0.117   5.430  1.00 97.54           C  
ATOM    722  HB2 CYS A  46     -12.895  -0.983   5.192  1.00 97.54           H  
ATOM    723  HB3 CYS A  46     -14.228   0.013   4.619  1.00 97.54           H  
ATOM    724  O   CYS A  46     -16.423  -1.022   5.874  1.00 97.54           O  
ATOM    725  SG  CYS A  46     -12.463   1.353   5.470  1.00 97.54           S  
ATOM    726  N   THR A  47     -15.265  -2.677   6.839  1.00 97.27           N  
ATOM    727  H   THR A  47     -14.493  -2.925   7.442  1.00 97.27           H  
ATOM    728  CA  THR A  47     -16.348  -3.665   6.690  1.00 97.27           C  
ATOM    729  HA  THR A  47     -16.801  -3.562   5.704  1.00 97.27           H  
ATOM    730  C   THR A  47     -17.462  -3.397   7.684  1.00 97.27           C  
ATOM    731  CB  THR A  47     -15.835  -5.101   6.810  1.00 97.27           C  
ATOM    732  HB  THR A  47     -15.356  -5.263   7.776  1.00 97.27           H  
ATOM    733  O   THR A  47     -18.610  -3.358   7.277  1.00 97.27           O  
ATOM    734  CG2 THR A  47     -16.908  -6.167   6.618  1.00 97.27           C  
ATOM    735 HG21 THR A  47     -17.604  -6.143   7.457  1.00 97.27           H  
ATOM    736 HG22 THR A  47     -17.466  -5.981   5.701  1.00 97.27           H  
ATOM    737 HG23 THR A  47     -16.446  -7.154   6.579  1.00 97.27           H  
ATOM    738  OG1 THR A  47     -14.895  -5.285   5.781  1.00 97.27           O  
ATOM    739  HG1 THR A  47     -14.650  -4.410   5.471  1.00 97.27           H  
ATOM    740  N   GLU A  48     -17.143  -3.076   8.935  1.00 96.26           N  
ATOM    741  H   GLU A  48     -16.184  -3.156   9.242  1.00 96.26           H  
ATOM    742  CA  GLU A  48     -18.160  -2.660   9.910  1.00 96.26           C  
ATOM    743  HA  GLU A  48     -18.938  -3.420   9.981  1.00 96.26           H  
ATOM    744  C   GLU A  48     -18.845  -1.347   9.521  1.00 96.26           C  
ATOM    745  CB  GLU A  48     -17.499  -2.497  11.274  1.00 96.26           C  
ATOM    746  HB2 GLU A  48     -16.573  -1.934  11.151  1.00 96.26           H  
ATOM    747  HB3 GLU A  48     -18.163  -1.943  11.937  1.00 96.26           H  
ATOM    748  O   GLU A  48     -20.043  -1.191   9.733  1.00 96.26           O  
ATOM    749  CG  GLU A  48     -17.193  -3.857  11.903  1.00 96.26           C  
ATOM    750  HG2 GLU A  48     -16.739  -4.508  11.156  1.00 96.26           H  
ATOM    751  HG3 GLU A  48     -18.122  -4.317  12.240  1.00 96.26           H  
ATOM    752  CD  GLU A  48     -16.230  -3.699  13.073  1.00 96.26           C  
ATOM    753  OE1 GLU A  48     -15.357  -4.583  13.189  1.00 96.26           O  
ATOM    754  OE2 GLU A  48     -16.266  -2.636  13.727  1.00 96.26           O  
ATOM    755  N   VAL A  49     -18.110  -0.418   8.900  1.00 96.32           N  
ATOM    756  H   VAL A  49     -17.118  -0.583   8.807  1.00 96.32           H  
ATOM    757  CA  VAL A  49     -18.704   0.798   8.318  1.00 96.32           C  
ATOM    758  HA  VAL A  49     -19.252   1.327   9.098  1.00 96.32           H  
ATOM    759  C   VAL A  49     -19.713   0.435   7.220  1.00 96.32           C  
ATOM    760  CB  VAL A  49     -17.604   1.729   7.773  1.00 96.32           C  
ATOM    761  HB  VAL A  49     -16.986   1.175   7.066  1.00 96.32           H  
ATOM    762  O   VAL A  49     -20.815   0.983   7.189  1.00 96.32           O  
ATOM    763  CG1 VAL A  49     -18.164   2.943   7.036  1.00 96.32           C  
ATOM    764 HG11 VAL A  49     -18.700   2.617   6.145  1.00 96.32           H  
ATOM    765 HG12 VAL A  49     -17.339   3.570   6.700  1.00 96.32           H  
ATOM    766 HG13 VAL A  49     -18.829   3.512   7.686  1.00 96.32           H  
ATOM    767  CG2 VAL A  49     -16.693   2.259   8.885  1.00 96.32           C  
ATOM    768 HG21 VAL A  49     -17.283   2.817   9.612  1.00 96.32           H  
ATOM    769 HG22 VAL A  49     -15.926   2.909   8.464  1.00 96.32           H  
ATOM    770 HG23 VAL A  49     -16.200   1.430   9.392  1.00 96.32           H  
ATOM    771  N   TYR A  50     -19.355  -0.502   6.336  1.00 96.78           N  
ATOM    772  H   TYR A  50     -18.448  -0.935   6.433  1.00 96.78           H  
ATOM    773  CA  TYR A  50     -20.236  -0.993   5.276  1.00 96.78           C  
ATOM    774  HA  TYR A  50     -20.597  -0.140   4.701  1.00 96.78           H  
ATOM    775  C   TYR A  50     -21.471  -1.708   5.845  1.00 96.78           C  
ATOM    776  CB  TYR A  50     -19.430  -1.899   4.335  1.00 96.78           C  
ATOM    777  HB2 TYR A  50     -18.541  -1.357   4.013  1.00 96.78           H  
ATOM    778  HB3 TYR A  50     -19.095  -2.784   4.875  1.00 96.78           H  
ATOM    779  O   TYR A  50     -22.592  -1.384   5.463  1.00 96.78           O  
ATOM    780  CG  TYR A  50     -20.188  -2.347   3.104  1.00 96.78           C  
ATOM    781  CD1 TYR A  50     -20.922  -3.549   3.121  1.00 96.78           C  
ATOM    782  HD1 TYR A  50     -20.966  -4.144   4.021  1.00 96.78           H  
ATOM    783  CD2 TYR A  50     -20.170  -1.547   1.946  1.00 96.78           C  
ATOM    784  HD2 TYR A  50     -19.649  -0.602   1.958  1.00 96.78           H  
ATOM    785  CE1 TYR A  50     -21.630  -3.953   1.973  1.00 96.78           C  
ATOM    786  HE1 TYR A  50     -22.215  -4.861   1.989  1.00 96.78           H  
ATOM    787  CE2 TYR A  50     -20.871  -1.949   0.795  1.00 96.78           C  
ATOM    788  HE2 TYR A  50     -20.857  -1.329  -0.089  1.00 96.78           H  
ATOM    789  OH  TYR A  50     -22.274  -3.544  -0.308  1.00 96.78           O  
ATOM    790  HH  TYR A  50     -22.225  -2.859  -0.978  1.00 96.78           H  
ATOM    791  CZ  TYR A  50     -21.604  -3.156   0.810  1.00 96.78           C  
ATOM    792  N   ASP A  51     -21.280  -2.604   6.815  1.00 95.06           N  
ATOM    793  H   ASP A  51     -20.329  -2.844   7.059  1.00 95.06           H  
ATOM    794  CA  ASP A  51     -22.347  -3.368   7.471  1.00 95.06           C  
ATOM    795  HA  ASP A  51     -22.948  -3.855   6.703  1.00 95.06           H  
ATOM    796  C   ASP A  51     -23.298  -2.460   8.282  1.00 95.06           C  
ATOM    797  CB  ASP A  51     -21.723  -4.467   8.357  1.00 95.06           C  
ATOM    798  HB2 ASP A  51     -22.524  -4.955   8.913  1.00 95.06           H  
ATOM    799  HB3 ASP A  51     -21.057  -3.999   9.082  1.00 95.06           H  
ATOM    800  O   ASP A  51     -24.482  -2.765   8.422  1.00 95.06           O  
ATOM    801  CG  ASP A  51     -20.951  -5.564   7.593  1.00 95.06           C  
ATOM    802  OD1 ASP A  51     -21.159  -5.726   6.366  1.00 95.06           O  
ATOM    803  OD2 ASP A  51     -20.157  -6.285   8.243  1.00 95.06           O  
ATOM    804  N   ALA A  52     -22.820  -1.297   8.745  1.00 94.71           N  
ATOM    805  H   ALA A  52     -21.824  -1.142   8.683  1.00 94.71           H  
ATOM    806  CA  ALA A  52     -23.638  -0.241   9.350  1.00 94.71           C  
ATOM    807  HA  ALA A  52     -24.355  -0.718  10.017  1.00 94.71           H  
ATOM    808  C   ALA A  52     -24.468   0.575   8.329  1.00 94.71           C  
ATOM    809  CB  ALA A  52     -22.726   0.649  10.206  1.00 94.71           C  
ATOM    810  HB1 ALA A  52     -22.226   0.042  10.961  1.00 94.71           H  
ATOM    811  HB2 ALA A  52     -23.319   1.415  10.705  1.00 94.71           H  
ATOM    812  HB3 ALA A  52     -21.975   1.128   9.579  1.00 94.71           H  
ATOM    813  O   ALA A  52     -25.181   1.506   8.711  1.00 94.71           O  
ATOM    814  N   GLY A  53     -24.405   0.239   7.035  1.00 95.01           N  
ATOM    815  H   GLY A  53     -23.800  -0.528   6.779  1.00 95.01           H  
ATOM    816  CA  GLY A  53     -25.215   0.835   5.968  1.00 95.01           C  
ATOM    817  HA2 GLY A  53     -26.164   1.182   6.378  1.00 95.01           H  
ATOM    818  HA3 GLY A  53     -25.421   0.058   5.232  1.00 95.01           H  
ATOM    819  C   GLY A  53     -24.557   2.003   5.229  1.00 95.01           C  
ATOM    820  O   GLY A  53     -25.225   2.704   4.464  1.00 95.01           O  
ATOM    821  N   HIS A  54     -23.259   2.240   5.430  1.00 95.42           N  
ATOM    822  H   HIS A  54     -22.746   1.627   6.048  1.00 95.42           H  
ATOM    823  CA  HIS A  54     -22.519   3.263   4.694  1.00 95.42           C  
ATOM    824  HA  HIS A  54     -23.203   4.056   4.392  1.00 95.42           H  
ATOM    825  C   HIS A  54     -21.890   2.667   3.427  1.00 95.42           C  
ATOM    826  CB  HIS A  54     -21.466   3.896   5.604  1.00 95.42           C  
ATOM    827  HB2 HIS A  54     -20.771   3.117   5.920  1.00 95.42           H  
ATOM    828  HB3 HIS A  54     -20.900   4.626   5.025  1.00 95.42           H  
ATOM    829  O   HIS A  54     -20.857   2.009   3.483  1.00 95.42           O  
ATOM    830  CG  HIS A  54     -22.014   4.575   6.829  1.00 95.42           C  
ATOM    831  CD2 HIS A  54     -21.965   4.104   8.114  1.00 95.42           C  
ATOM    832  HD2 HIS A  54     -21.541   3.163   8.431  1.00 95.42           H  
ATOM    833  ND1 HIS A  54     -22.633   5.804   6.868  1.00 95.42           N  
ATOM    834  HD1 HIS A  54     -22.887   6.368   6.070  1.00 95.42           H  
ATOM    835  CE1 HIS A  54     -22.947   6.066   8.146  1.00 95.42           C  
ATOM    836  HE1 HIS A  54     -23.468   6.947   8.493  1.00 95.42           H  
ATOM    837  NE2 HIS A  54     -22.545   5.071   8.944  1.00 95.42           N  
ATOM    838  N   HIS A  55     -22.496   2.913   2.263  1.00 96.85           N  
ATOM    839  H   HIS A  55     -23.399   3.363   2.292  1.00 96.85           H  
ATOM    840  CA  HIS A  55     -22.077   2.289   0.996  1.00 96.85           C  
ATOM    841  HA  HIS A  55     -21.349   1.506   1.208  1.00 96.85           H  
ATOM    842  C   HIS A  55     -21.378   3.234   0.005  1.00 96.85           C  
ATOM    843  CB  HIS A  55     -23.282   1.606   0.343  1.00 96.85           C  
ATOM    844  HB2 HIS A  55     -24.005   2.371   0.058  1.00 96.85           H  
ATOM    845  HB3 HIS A  55     -22.952   1.105  -0.567  1.00 96.85           H  
ATOM    846  O   HIS A  55     -21.131   2.838  -1.129  1.00 96.85           O  
ATOM    847  CG  HIS A  55     -23.979   0.574   1.191  1.00 96.85           C  
ATOM    848  CD2 HIS A  55     -23.449  -0.201   2.192  1.00 96.85           C  
ATOM    849  HD2 HIS A  55     -22.435  -0.179   2.563  1.00 96.85           H  
ATOM    850  ND1 HIS A  55     -25.299   0.211   1.056  1.00 96.85           N  
ATOM    851  HD1 HIS A  55     -25.961   0.608   0.405  1.00 96.85           H  
ATOM    852  CE1 HIS A  55     -25.560  -0.755   1.950  1.00 96.85           C  
ATOM    853  HE1 HIS A  55     -26.515  -1.240   2.090  1.00 96.85           H  
ATOM    854  NE2 HIS A  55     -24.465  -1.037   2.658  1.00 96.85           N  
ATOM    855  N   ASN A  56     -21.058   4.467   0.400  1.00 97.92           N  
ATOM    856  H   ASN A  56     -21.155   4.698   1.379  1.00 97.92           H  
ATOM    857  CA  ASN A  56     -20.311   5.393  -0.453  1.00 97.92           C  
ATOM    858  HA  ASN A  56     -20.470   5.138  -1.501  1.00 97.92           H  
ATOM    859  C   ASN A  56     -18.814   5.275  -0.164  1.00 97.92           C  
ATOM    860  CB  ASN A  56     -20.806   6.830  -0.232  1.00 97.92           C  
ATOM    861  HB2 ASN A  56     -20.161   7.517  -0.780  1.00 97.92           H  
ATOM    862  HB3 ASN A  56     -20.726   7.073   0.827  1.00 97.92           H  
ATOM    863  O   ASN A  56     -18.415   5.244   0.997  1.00 97.92           O  
ATOM    864  CG  ASN A  56     -22.229   7.060  -0.706  1.00 97.92           C  
ATOM    865  ND2 ASN A  56     -22.906   8.030  -0.140  1.00 97.92           N  
ATOM    866 HD21 ASN A  56     -23.840   8.177  -0.495  1.00 97.92           H  
ATOM    867 HD22 ASN A  56     -22.457   8.620   0.546  1.00 97.92           H  
ATOM    868  OD1 ASN A  56     -22.760   6.405  -1.585  1.00 97.92           O  
ATOM    869  N   SER A  57     -17.984   5.253  -1.206  1.00 98.57           N  
ATOM    870  H   SER A  57     -18.351   5.212  -2.146  1.00 98.57           H  
ATOM    871  CA  SER A  57     -16.538   5.371  -1.026  1.00 98.57           C  
ATOM    872  HA  SER A  57     -16.238   4.659  -0.258  1.00 98.57           H  
ATOM    873  C   SER A  57     -16.170   6.782  -0.558  1.00 98.57           C  
ATOM    874  CB  SER A  57     -15.793   5.035  -2.318  1.00 98.57           C  
ATOM    875  HB2 SER A  57     -16.158   5.669  -3.125  1.00 98.57           H  
ATOM    876  HB3 SER A  57     -14.730   5.226  -2.171  1.00 98.57           H  
ATOM    877  O   SER A  57     -16.422   7.751  -1.274  1.00 98.57           O  
ATOM    878  OG  SER A  57     -15.968   3.676  -2.665  1.00 98.57           O  
ATOM    879  HG  SER A  57     -16.218   3.649  -3.592  1.00 98.57           H  
ATOM    880  N   ASP A  58     -15.576   6.899   0.629  1.00 97.80           N  
ATOM    881  H   ASP A  58     -15.366   6.058   1.146  1.00 97.80           H  
ATOM    882  CA  ASP A  58     -15.175   8.177   1.232  1.00 97.80           C  
ATOM    883  HA  ASP A  58     -14.722   8.798   0.459  1.00 97.80           H  
ATOM    884  C   ASP A  58     -14.126   7.951   2.339  1.00 97.80           C  
ATOM    885  CB  ASP A  58     -16.421   8.917   1.786  1.00 97.80           C  
ATOM    886  HB2 ASP A  58     -16.643   8.549   2.787  1.00 97.80           H  
ATOM    887  HB3 ASP A  58     -17.283   8.687   1.160  1.00 97.80           H  
ATOM    888  O   ASP A  58     -13.719   6.819   2.636  1.00 97.80           O  
ATOM    889  CG  ASP A  58     -16.284  10.453   1.828  1.00 97.80           C  
ATOM    890  OD1 ASP A  58     -15.141  10.966   1.743  1.00 97.80           O  
ATOM    891  OD2 ASP A  58     -17.333  11.124   1.948  1.00 97.80           O  
ATOM    892  N   ILE A  59     -13.687   9.039   2.966  1.00 97.16           N  
ATOM    893  H   ILE A  59     -14.077   9.921   2.665  1.00 97.16           H  
ATOM    894  CA  ILE A  59     -12.932   9.016   4.208  1.00 97.16           C  
ATOM    895  HA  ILE A  59     -12.197   8.216   4.128  1.00 97.16           H  
ATOM    896  C   ILE A  59     -13.878   8.710   5.368  1.00 97.16           C  
ATOM    897  CB  ILE A  59     -12.166  10.333   4.445  1.00 97.16           C  
ATOM    898  HB  ILE A  59     -12.883  11.153   4.493  1.00 97.16           H  
ATOM    899  O   ILE A  59     -14.801   9.467   5.666  1.00 97.16           O  
ATOM    900  CG1 ILE A  59     -11.183  10.599   3.284  1.00 97.16           C  
ATOM    901 HG12 ILE A  59     -10.423   9.818   3.277  1.00 97.16           H  
ATOM    902 HG13 ILE A  59     -11.713  10.554   2.332  1.00 97.16           H  
ATOM    903  CG2 ILE A  59     -11.409  10.248   5.792  1.00 97.16           C  
ATOM    904 HG21 ILE A  59     -10.863  11.169   5.995  1.00 97.16           H  
ATOM    905 HG22 ILE A  59     -10.716   9.407   5.778  1.00 97.16           H  
ATOM    906 HG23 ILE A  59     -12.110  10.116   6.616  1.00 97.16           H  
ATOM    907  CD1 ILE A  59     -10.511  11.978   3.351  1.00 97.16           C  
ATOM    908 HD11 ILE A  59     -11.256  12.759   3.204  1.00 97.16           H  
ATOM    909 HD12 ILE A  59      -9.751  12.050   2.574  1.00 97.16           H  
ATOM    910 HD13 ILE A  59     -10.002  12.133   4.303  1.00 97.16           H  
ATOM    911  N   TYR A  60     -13.561   7.651   6.103  1.00 95.78           N  
ATOM    912  H   TYR A  60     -12.769   7.097   5.812  1.00 95.78           H  
ATOM    913  CA  TYR A  60     -14.197   7.315   7.369  1.00 95.78           C  
ATOM    914  HA  TYR A  60     -14.954   8.063   7.607  1.00 95.78           H  
ATOM    915  C   TYR A  60     -13.164   7.333   8.488  1.00 95.78           C  
ATOM    916  CB  TYR A  60     -14.908   5.965   7.260  1.00 95.78           C  
ATOM    917  HB2 TYR A  60     -15.255   5.663   8.249  1.00 95.78           H  
ATOM    918  HB3 TYR A  60     -14.195   5.213   6.922  1.00 95.78           H  
ATOM    919  O   TYR A  60     -11.984   7.051   8.279  1.00 95.78           O  
ATOM    920  CG  TYR A  60     -16.097   6.001   6.320  1.00 95.78           C  
ATOM    921  CD1 TYR A  60     -17.388   6.239   6.828  1.00 95.78           C  
ATOM    922  HD1 TYR A  60     -17.538   6.366   7.890  1.00 95.78           H  
ATOM    923  CD2 TYR A  60     -15.910   5.826   4.936  1.00 95.78           C  
ATOM    924  HD2 TYR A  60     -14.915   5.677   4.543  1.00 95.78           H  
ATOM    925  CE1 TYR A  60     -18.490   6.295   5.956  1.00 95.78           C  
ATOM    926  HE1 TYR A  60     -19.480   6.466   6.353  1.00 95.78           H  
ATOM    927  CE2 TYR A  60     -17.009   5.881   4.058  1.00 95.78           C  
ATOM    928  HE2 TYR A  60     -16.876   5.768   2.992  1.00 95.78           H  
ATOM    929  OH  TYR A  60     -19.367   6.215   3.733  1.00 95.78           O  
ATOM    930  HH  TYR A  60     -20.160   6.441   4.225  1.00 95.78           H  
ATOM    931  CZ  TYR A  60     -18.300   6.124   4.567  1.00 95.78           C  
ATOM    932  N   PHE A  61     -13.609   7.654   9.699  1.00 94.89           N  
ATOM    933  H   PHE A  61     -14.601   7.803   9.821  1.00 94.89           H  
ATOM    934  CA  PHE A  61     -12.805   7.433  10.894  1.00 94.89           C  
ATOM    935  HA  PHE A  61     -11.748   7.436  10.631  1.00 94.89           H  
ATOM    936  C   PHE A  61     -13.153   6.062  11.448  1.00 94.89           C  
ATOM    937  CB  PHE A  61     -13.025   8.549  11.918  1.00 94.89           C  
ATOM    938  HB2 PHE A  61     -12.558   8.250  12.857  1.00 94.89           H  
ATOM    939  HB3 PHE A  61     -14.092   8.676  12.100  1.00 94.89           H  
ATOM    940  O   PHE A  61     -14.324   5.779  11.670  1.00 94.89           O  
ATOM    941  CG  PHE A  61     -12.420   9.867  11.488  1.00 94.89           C  
ATOM    942  CD1 PHE A  61     -11.120  10.212  11.904  1.00 94.89           C  
ATOM    943  HD1 PHE A  61     -10.564   9.548  12.550  1.00 94.89           H  
ATOM    944  CD2 PHE A  61     -13.132  10.723  10.628  1.00 94.89           C  
ATOM    945  HD2 PHE A  61     -14.121  10.452  10.289  1.00 94.89           H  
ATOM    946  CE1 PHE A  61     -10.534  11.409  11.459  1.00 94.89           C  
ATOM    947  HE1 PHE A  61      -9.530  11.664  11.765  1.00 94.89           H  
ATOM    948  CE2 PHE A  61     -12.542  11.913  10.173  1.00 94.89           C  
ATOM    949  HE2 PHE A  61     -13.079  12.550   9.486  1.00 94.89           H  
ATOM    950  CZ  PHE A  61     -11.241  12.250  10.582  1.00 94.89           C  
ATOM    951  HZ  PHE A  61     -10.778  13.146  10.195  1.00 94.89           H  
ATOM    952  N   ILE A  62     -12.141   5.238  11.686  1.00 94.98           N  
ATOM    953  H   ILE A  62     -11.209   5.542  11.447  1.00 94.98           H  
ATOM    954  CA  ILE A  62     -12.282   3.932  12.337  1.00 94.98           C  
ATOM    955  HA  ILE A  62     -13.314   3.787  12.657  1.00 94.98           H  
ATOM    956  C   ILE A  62     -11.414   3.899  13.585  1.00 94.98           C  
ATOM    957  CB  ILE A  62     -11.922   2.778  11.381  1.00 94.98           C  
ATOM    958  HB  ILE A  62     -12.012   1.846  11.940  1.00 94.98           H  
ATOM    959  O   ILE A  62     -10.425   4.631  13.671  1.00 94.98           O  
ATOM    960  CG1 ILE A  62     -10.466   2.901  10.882  1.00 94.98           C  
ATOM    961 HG12 ILE A  62     -10.384   3.728  10.177  1.00 94.98           H  
ATOM    962 HG13 ILE A  62      -9.796   3.109  11.716  1.00 94.98           H  
ATOM    963  CG2 ILE A  62     -12.928   2.723  10.217  1.00 94.98           C  
ATOM    964 HG21 ILE A  62     -13.942   2.686  10.614  1.00 94.98           H  
ATOM    965 HG22 ILE A  62     -12.769   1.827   9.616  1.00 94.98           H  
ATOM    966 HG23 ILE A  62     -12.830   3.602   9.580  1.00 94.98           H  
ATOM    967  CD1 ILE A  62      -9.954   1.627  10.226  1.00 94.98           C  
ATOM    968 HD11 ILE A  62     -10.018   0.799  10.931  1.00 94.98           H  
ATOM    969 HD12 ILE A  62     -10.545   1.402   9.338  1.00 94.98           H  
ATOM    970 HD13 ILE A  62      -8.909   1.774   9.952  1.00 94.98           H  
ATOM    971  N   LYS A  63     -11.737   3.036  14.543  1.00 93.52           N  
ATOM    972  H   LYS A  63     -12.559   2.463  14.416  1.00 93.52           H  
ATOM    973  CA  LYS A  63     -10.914   2.830  15.735  1.00 93.52           C  
ATOM    974  HA  LYS A  63      -9.981   3.389  15.649  1.00 93.52           H  
ATOM    975  C   LYS A  63     -10.545   1.350  15.861  1.00 93.52           C  
ATOM    976  CB  LYS A  63     -11.659   3.382  16.954  1.00 93.52           C  
ATOM    977  HB2 LYS A  63     -12.545   2.777  17.148  1.00 93.52           H  
ATOM    978  HB3 LYS A  63     -11.980   4.403  16.750  1.00 93.52           H  
ATOM    979  O   LYS A  63     -11.287   0.613  16.497  1.00 93.52           O  
ATOM    980  CG  LYS A  63     -10.733   3.381  18.176  1.00 93.52           C  
ATOM    981  HG2 LYS A  63     -10.328   2.381  18.332  1.00 93.52           H  
ATOM    982  HG3 LYS A  63      -9.907   4.073  18.011  1.00 93.52           H  
ATOM    983  CD  LYS A  63     -11.508   3.792  19.424  1.00 93.52           C  
ATOM    984  HD2 LYS A  63     -11.847   4.823  19.328  1.00 93.52           H  
ATOM    985  HD3 LYS A  63     -12.371   3.134  19.527  1.00 93.52           H  
ATOM    986  CE  LYS A  63     -10.588   3.633  20.633  1.00 93.52           C  
ATOM    987  HE2 LYS A  63      -9.781   4.364  20.575  1.00 93.52           H  
ATOM    988  HE3 LYS A  63     -10.133   2.644  20.583  1.00 93.52           H  
ATOM    989  NZ  LYS A  63     -11.354   3.771  21.889  1.00 93.52           N  
ATOM    990  HZ1 LYS A  63     -11.778   4.686  21.948  1.00 93.52           H  
ATOM    991  HZ2 LYS A  63     -10.745   3.613  22.679  1.00 93.52           H  
ATOM    992  HZ3 LYS A  63     -12.081   3.069  21.902  1.00 93.52           H  
ATOM    993  N   PRO A  64      -9.408   0.918  15.283  1.00 92.44           N  
ATOM    994  CA  PRO A  64      -8.913  -0.444  15.471  1.00 92.44           C  
ATOM    995  HA  PRO A  64      -9.600  -1.139  14.988  1.00 92.44           H  
ATOM    996  C   PRO A  64      -8.797  -0.793  16.960  1.00 92.44           C  
ATOM    997  CB  PRO A  64      -7.552  -0.493  14.764  1.00 92.44           C  
ATOM    998  HB2 PRO A  64      -7.378  -1.457  14.287  1.00 92.44           H  
ATOM    999  HB3 PRO A  64      -6.751  -0.274  15.470  1.00 92.44           H  
ATOM   1000  O   PRO A  64      -8.509   0.090  17.774  1.00 92.44           O  
ATOM   1001  CG  PRO A  64      -7.648   0.628  13.730  1.00 92.44           C  
ATOM   1002  HG2 PRO A  64      -6.669   1.024  13.459  1.00 92.44           H  
ATOM   1003  HG3 PRO A  64      -8.177   0.260  12.851  1.00 92.44           H  
ATOM   1004  CD  PRO A  64      -8.525   1.674  14.406  1.00 92.44           C  
ATOM   1005  HD2 PRO A  64      -7.913   2.363  14.989  1.00 92.44           H  
ATOM   1006  HD3 PRO A  64      -9.092   2.222  13.654  1.00 92.44           H  
ATOM   1007  N   LEU A  65      -8.951  -2.070  17.312  1.00 89.01           N  
ATOM   1008  H   LEU A  65      -9.154  -2.735  16.579  1.00 89.01           H  
ATOM   1009  CA  LEU A  65      -9.074  -2.555  18.692  1.00 89.01           C  
ATOM   1010  HA  LEU A  65     -10.034  -2.219  19.084  1.00 89.01           H  
ATOM   1011  C   LEU A  65      -7.965  -2.036  19.624  1.00 89.01           C  
ATOM   1012  CB  LEU A  65      -9.071  -4.095  18.628  1.00 89.01           C  
ATOM   1013  HB2 LEU A  65      -9.888  -4.414  17.981  1.00 89.01           H  
ATOM   1014  HB3 LEU A  65      -8.139  -4.427  18.171  1.00 89.01           H  
ATOM   1015  O   LEU A  65      -8.214  -1.623  20.757  1.00 89.01           O  
ATOM   1016  CG  LEU A  65      -9.228  -4.797  19.988  1.00 89.01           C  
ATOM   1017  HG  LEU A  65      -8.420  -4.494  20.653  1.00 89.01           H  
ATOM   1018  CD1 LEU A  65     -10.565  -4.472  20.654  1.00 89.01           C  
ATOM   1019 HD11 LEU A  65     -10.696  -5.073  21.553  1.00 89.01           H  
ATOM   1020 HD12 LEU A  65     -10.604  -3.417  20.924  1.00 89.01           H  
ATOM   1021 HD13 LEU A  65     -11.380  -4.682  19.962  1.00 89.01           H  
ATOM   1022  CD2 LEU A  65      -9.132  -6.311  19.802  1.00 89.01           C  
ATOM   1023 HD21 LEU A  65      -9.952  -6.650  19.169  1.00 89.01           H  
ATOM   1024 HD22 LEU A  65      -8.188  -6.569  19.322  1.00 89.01           H  
ATOM   1025 HD23 LEU A  65      -9.195  -6.811  20.769  1.00 89.01           H  
ATOM   1026  N   TYR A  66      -6.728  -2.023  19.126  1.00 85.62           N  
ATOM   1027  H   TYR A  66      -6.613  -2.398  18.196  1.00 85.62           H  
ATOM   1028  CA  TYR A  66      -5.544  -1.593  19.877  1.00 85.62           C  
ATOM   1029  HA  TYR A  66      -5.799  -1.570  20.936  1.00 85.62           H  
ATOM   1030  C   TYR A  66      -5.078  -0.172  19.533  1.00 85.62           C  
ATOM   1031  CB  TYR A  66      -4.433  -2.633  19.697  1.00 85.62           C  
ATOM   1032  HB2 TYR A  66      -4.116  -2.629  18.655  1.00 85.62           H  
ATOM   1033  HB3 TYR A  66      -3.577  -2.356  20.313  1.00 85.62           H  
ATOM   1034  O   TYR A  66      -4.014   0.262  19.981  1.00 85.62           O  
ATOM   1035  CG  TYR A  66      -4.848  -4.040  20.072  1.00 85.62           C  
ATOM   1036  CD1 TYR A  66      -5.240  -4.327  21.394  1.00 85.62           C  
ATOM   1037  HD1 TYR A  66      -5.250  -3.544  22.137  1.00 85.62           H  
ATOM   1038  CD2 TYR A  66      -4.871  -5.051  19.092  1.00 85.62           C  
ATOM   1039  HD2 TYR A  66      -4.595  -4.832  18.070  1.00 85.62           H  
ATOM   1040  CE1 TYR A  66      -5.653  -5.627  21.740  1.00 85.62           C  
ATOM   1041  HE1 TYR A  66      -5.976  -5.843  22.748  1.00 85.62           H  
ATOM   1042  CE2 TYR A  66      -5.266  -6.355  19.438  1.00 85.62           C  
ATOM   1043  HE2 TYR A  66      -5.293  -7.137  18.694  1.00 85.62           H  
ATOM   1044  OH  TYR A  66      -6.052  -7.902  21.086  1.00 85.62           O  
ATOM   1045  HH  TYR A  66      -6.418  -7.953  21.972  1.00 85.62           H  
ATOM   1046  CZ  TYR A  66      -5.660  -6.644  20.760  1.00 85.62           C  
ATOM   1047  N   ALA A  67      -5.851   0.570  18.738  1.00 84.92           N  
ATOM   1048  H   ALA A  67      -6.758   0.216  18.470  1.00 84.92           H  
ATOM   1049  CA  ALA A  67      -5.542   1.953  18.424  1.00 84.92           C  
ATOM   1050  HA  ALA A  67      -4.466   2.033  18.267  1.00 84.92           H  
ATOM   1051  C   ALA A  67      -5.928   2.873  19.590  1.00 84.92           C  
ATOM   1052  CB  ALA A  67      -6.215   2.362  17.114  1.00 84.92           C  
ATOM   1053  HB1 ALA A  67      -7.298   2.332  17.228  1.00 84.92           H  
ATOM   1054  HB2 ALA A  67      -5.917   3.375  16.844  1.00 84.92           H  
ATOM   1055  HB3 ALA A  67      -5.909   1.686  16.315  1.00 84.92           H  
ATOM   1056  O   ALA A  67      -7.063   2.887  20.072  1.00 84.92           O  
ATOM   1057  N   GLY A  68      -4.975   3.707  20.012  1.00 82.46           N  
ATOM   1058  H   GLY A  68      -4.047   3.601  19.630  1.00 82.46           H  
ATOM   1059  CA  GLY A  68      -5.214   4.701  21.060  1.00 82.46           C  
ATOM   1060  HA2 GLY A  68      -4.274   5.192  21.311  1.00 82.46           H  
ATOM   1061  HA3 GLY A  68      -5.591   4.200  21.952  1.00 82.46           H  
ATOM   1062  C   GLY A  68      -6.223   5.780  20.653  1.00 82.46           C  
ATOM   1063  O   GLY A  68      -6.924   6.290  21.518  1.00 82.46           O  
ATOM   1064  N   CYS A  69      -6.314   6.098  19.356  1.00 83.60           N  
ATOM   1065  H   CYS A  69      -5.791   5.541  18.696  1.00 83.60           H  
ATOM   1066  CA  CYS A  69      -7.229   7.085  18.777  1.00 83.60           C  
ATOM   1067  HA  CYS A  69      -8.035   7.275  19.486  1.00 83.60           H  
ATOM   1068  C   CYS A  69      -7.829   6.552  17.464  1.00 83.60           C  
ATOM   1069  CB  CYS A  69      -6.490   8.411  18.502  1.00 83.60           C  
ATOM   1070  HB2 CYS A  69      -5.639   8.218  17.849  1.00 83.60           H  
ATOM   1071  HB3 CYS A  69      -7.169   9.063  17.952  1.00 83.60           H  
ATOM   1072  O   CYS A  69      -7.191   5.723  16.809  1.00 83.60           O  
ATOM   1073  SG  CYS A  69      -5.920   9.329  19.967  1.00 83.60           S  
ATOM   1074  N   PRO A  70      -9.003   7.055  17.040  1.00 90.88           N  
ATOM   1075  CA  PRO A  70      -9.493   6.808  15.694  1.00 90.88           C  
ATOM   1076  HA  PRO A  70      -9.611   5.730  15.585  1.00 90.88           H  
ATOM   1077  C   PRO A  70      -8.533   7.336  14.624  1.00 90.88           C  
ATOM   1078  CB  PRO A  70     -10.861   7.486  15.597  1.00 90.88           C  
ATOM   1079  HB2 PRO A  70     -10.767   8.470  15.137  1.00 90.88           H  
ATOM   1080  HB3 PRO A  70     -11.554   6.863  15.032  1.00 90.88           H  
ATOM   1081  O   PRO A  70      -7.893   8.374  14.813  1.00 90.88           O  
ATOM   1082  CG  PRO A  70     -11.294   7.647  17.053  1.00 90.88           C  
ATOM   1083  HG2 PRO A  70     -11.962   8.499  17.185  1.00 90.88           H  
ATOM   1084  HG3 PRO A  70     -11.770   6.729  17.398  1.00 90.88           H  
ATOM   1085  CD  PRO A  70      -9.969   7.845  17.788  1.00 90.88           C  
ATOM   1086  HD2 PRO A  70      -9.682   8.896  17.758  1.00 90.88           H  
ATOM   1087  HD3 PRO A  70     -10.065   7.503  18.819  1.00 90.88           H  
ATOM   1088  N   ILE A  71      -8.472   6.650  13.487  1.00 92.87           N  
ATOM   1089  H   ILE A  71      -9.066   5.839  13.395  1.00 92.87           H  
ATOM   1090  CA  ILE A  71      -7.651   7.016  12.332  1.00 92.87           C  
ATOM   1091  HA  ILE A  71      -7.134   7.946  12.571  1.00 92.87           H  
ATOM   1092  C   ILE A  71      -8.541   7.277  11.108  1.00 92.87           C  
ATOM   1093  CB  ILE A  71      -6.557   5.958  12.052  1.00 92.87           C  
ATOM   1094  HB  ILE A  71      -6.025   6.270  11.153  1.00 92.87           H  
ATOM   1095  O   ILE A  71      -9.509   6.540  10.902  1.00 92.87           O  
ATOM   1096  CG1 ILE A  71      -7.128   4.542  11.804  1.00 92.87           C  
ATOM   1097 HG12 ILE A  71      -7.599   4.170  12.714  1.00 92.87           H  
ATOM   1098 HG13 ILE A  71      -7.892   4.593  11.028  1.00 92.87           H  
ATOM   1099  CG2 ILE A  71      -5.546   5.953  13.215  1.00 92.87           C  
ATOM   1100 HG21 ILE A  71      -5.210   6.968  13.423  1.00 92.87           H  
ATOM   1101 HG22 ILE A  71      -4.674   5.351  12.955  1.00 92.87           H  
ATOM   1102 HG23 ILE A  71      -6.006   5.541  14.113  1.00 92.87           H  
ATOM   1103  CD1 ILE A  71      -6.086   3.518  11.339  1.00 92.87           C  
ATOM   1104 HD11 ILE A  71      -6.588   2.582  11.095  1.00 92.87           H  
ATOM   1105 HD12 ILE A  71      -5.359   3.324  12.129  1.00 92.87           H  
ATOM   1106 HD13 ILE A  71      -5.572   3.886  10.451  1.00 92.87           H  
ATOM   1107  N   PRO A  72      -8.251   8.314  10.299  1.00 95.44           N  
ATOM   1108  CA  PRO A  72      -8.920   8.509   9.020  1.00 95.44           C  
ATOM   1109  HA  PRO A  72      -9.999   8.405   9.131  1.00 95.44           H  
ATOM   1110  C   PRO A  72      -8.405   7.484   8.008  1.00 95.44           C  
ATOM   1111  CB  PRO A  72      -8.589   9.939   8.597  1.00 95.44           C  
ATOM   1112  HB2 PRO A  72      -9.311  10.625   9.041  1.00 95.44           H  
ATOM   1113  HB3 PRO A  72      -8.577  10.057   7.513  1.00 95.44           H  
ATOM   1114  O   PRO A  72      -7.195   7.308   7.856  1.00 95.44           O  
ATOM   1115  CG  PRO A  72      -7.208  10.174   9.211  1.00 95.44           C  
ATOM   1116  HG2 PRO A  72      -7.037  11.230   9.421  1.00 95.44           H  
ATOM   1117  HG3 PRO A  72      -6.438   9.792   8.541  1.00 95.44           H  
ATOM   1118  CD  PRO A  72      -7.233   9.340  10.495  1.00 95.44           C  
ATOM   1119  HD2 PRO A  72      -7.515   9.970  11.338  1.00 95.44           H  
ATOM   1120  HD3 PRO A  72      -6.253   8.894  10.667  1.00 95.44           H  
ATOM   1121  N   VAL A  73      -9.318   6.834   7.298  1.00 97.82           N  
ATOM   1122  H   VAL A  73     -10.294   6.993   7.503  1.00 97.82           H  
ATOM   1123  CA  VAL A  73      -9.016   5.851   6.255  1.00 97.82           C  
ATOM   1124  HA  VAL A  73      -7.994   6.001   5.906  1.00 97.82           H  
ATOM   1125  C   VAL A  73      -9.938   6.052   5.069  1.00 97.82           C  
ATOM   1126  CB  VAL A  73      -9.128   4.404   6.770  1.00 97.82           C  
ATOM   1127  HB  VAL A  73      -8.851   3.741   5.951  1.00 97.82           H  
ATOM   1128  O   VAL A  73     -11.068   6.501   5.230  1.00 97.82           O  
ATOM   1129  CG1 VAL A  73      -8.141   4.160   7.914  1.00 97.82           C  
ATOM   1130 HG11 VAL A  73      -8.444   4.724   8.796  1.00 97.82           H  
ATOM   1131 HG12 VAL A  73      -8.114   3.099   8.163  1.00 97.82           H  
ATOM   1132 HG13 VAL A  73      -7.144   4.478   7.609  1.00 97.82           H  
ATOM   1133  CG2 VAL A  73     -10.537   4.018   7.240  1.00 97.82           C  
ATOM   1134 HG21 VAL A  73     -10.545   2.979   7.570  1.00 97.82           H  
ATOM   1135 HG22 VAL A  73     -10.853   4.660   8.062  1.00 97.82           H  
ATOM   1136 HG23 VAL A  73     -11.250   4.119   6.422  1.00 97.82           H  
ATOM   1137  N   TRP A  74      -9.475   5.692   3.876  1.00 98.60           N  
ATOM   1138  H   TRP A  74      -8.548   5.298   3.798  1.00 98.60           H  
ATOM   1139  CA  TRP A  74     -10.361   5.595   2.724  1.00 98.60           C  
ATOM   1140  HA  TRP A  74     -11.146   6.347   2.795  1.00 98.60           H  
ATOM   1141  C   TRP A  74     -11.018   4.221   2.699  1.00 98.60           C  
ATOM   1142  CB  TRP A  74      -9.584   5.872   1.444  1.00 98.60           C  
ATOM   1143  HB2 TRP A  74      -8.785   5.141   1.325  1.00 98.60           H  
ATOM   1144  HB3 TRP A  74      -9.129   6.856   1.558  1.00 98.60           H  
ATOM   1145  O   TRP A  74     -10.324   3.205   2.566  1.00 98.60           O  
ATOM   1146  CG  TRP A  74     -10.435   5.894   0.216  1.00 98.60           C  
ATOM   1147  CD1 TRP A  74     -10.859   4.816  -0.483  1.00 98.60           C  
ATOM   1148  HD1 TRP A  74     -10.642   3.792  -0.219  1.00 98.60           H  
ATOM   1149  CD2 TRP A  74     -11.112   7.041  -0.371  1.00 98.60           C  
ATOM   1150  CE2 TRP A  74     -11.888   6.590  -1.478  1.00 98.60           C  
ATOM   1151  CE3 TRP A  74     -11.185   8.410  -0.039  1.00 98.60           C  
ATOM   1152  HE3 TRP A  74     -10.656   8.770   0.832  1.00 98.60           H  
ATOM   1153  NE1 TRP A  74     -11.704   5.223  -1.498  1.00 98.60           N  
ATOM   1154  HE1 TRP A  74     -12.301   4.586  -2.007  1.00 98.60           H  
ATOM   1155  CH2 TRP A  74     -12.721   8.821  -1.891  1.00 98.60           C  
ATOM   1156  HH2 TRP A  74     -13.371   9.495  -2.429  1.00 98.60           H  
ATOM   1157  CZ2 TRP A  74     -12.673   7.462  -2.243  1.00 98.60           C  
ATOM   1158  HZ2 TRP A  74     -13.284   7.087  -3.050  1.00 98.60           H  
ATOM   1159  CZ3 TRP A  74     -11.984   9.292  -0.789  1.00 98.60           C  
ATOM   1160  HZ3 TRP A  74     -12.075  10.326  -0.492  1.00 98.60           H  
ATOM   1161  N   CYS A  75     -12.344   4.200   2.792  1.00 98.61           N  
ATOM   1162  H   CYS A  75     -12.846   5.074   2.847  1.00 98.61           H  
ATOM   1163  CA  CYS A  75     -13.117   2.988   2.588  1.00 98.61           C  
ATOM   1164  HA  CYS A  75     -12.481   2.122   2.777  1.00 98.61           H  
ATOM   1165  C   CYS A  75     -13.583   2.921   1.135  1.00 98.61           C  
ATOM   1166  CB  CYS A  75     -14.274   2.912   3.580  1.00 98.61           C  
ATOM   1167  HB2 CYS A  75     -14.826   1.997   3.364  1.00 98.61           H  
ATOM   1168  HB3 CYS A  75     -14.943   3.753   3.401  1.00 98.61           H  
ATOM   1169  O   CYS A  75     -14.315   3.783   0.666  1.00 98.61           O  
ATOM   1170  SG  CYS A  75     -13.805   2.876   5.333  1.00 98.61           S  
ATOM   1171  N   ASP A  76     -13.134   1.899   0.418  1.00 98.66           N  
ATOM   1172  H   ASP A  76     -12.565   1.217   0.898  1.00 98.66           H  
ATOM   1173  CA  ASP A  76     -13.614   1.530  -0.906  1.00 98.66           C  
ATOM   1174  HA  ASP A  76     -13.938   2.421  -1.443  1.00 98.66           H  
ATOM   1175  C   ASP A  76     -14.829   0.604  -0.752  1.00 98.66           C  
ATOM   1176  CB  ASP A  76     -12.444   0.920  -1.689  1.00 98.66           C  
ATOM   1177  HB2 ASP A  76     -11.719   1.710  -1.888  1.00 98.66           H  
ATOM   1178  HB3 ASP A  76     -11.945   0.176  -1.069  1.00 98.66           H  
ATOM   1179  O   ASP A  76     -14.715  -0.561  -0.350  1.00 98.66           O  
ATOM   1180  CG  ASP A  76     -12.823   0.269  -3.021  1.00 98.66           C  
ATOM   1181  OD1 ASP A  76     -13.988   0.312  -3.460  1.00 98.66           O  
ATOM   1182  OD2 ASP A  76     -11.910  -0.333  -3.630  1.00 98.66           O  
ATOM   1183  N   MET A  77     -15.998   1.168  -1.054  1.00 98.14           N  
ATOM   1184  H   MET A  77     -15.992   2.124  -1.382  1.00 98.14           H  
ATOM   1185  CA  MET A  77     -17.291   0.487  -1.009  1.00 98.14           C  
ATOM   1186  HA  MET A  77     -17.218  -0.378  -0.351  1.00 98.14           H  
ATOM   1187  C   MET A  77     -17.722  -0.040  -2.385  1.00 98.14           C  
ATOM   1188  CB  MET A  77     -18.349   1.434  -0.423  1.00 98.14           C  
ATOM   1189  HB2 MET A  77     -19.278   0.877  -0.305  1.00 98.14           H  
ATOM   1190  HB3 MET A  77     -18.526   2.248  -1.125  1.00 98.14           H  
ATOM   1191  O   MET A  77     -18.645  -0.850  -2.463  1.00 98.14           O  
ATOM   1192  CG  MET A  77     -17.971   2.034   0.940  1.00 98.14           C  
ATOM   1193  HG2 MET A  77     -17.204   2.794   0.791  1.00 98.14           H  
ATOM   1194  HG3 MET A  77     -18.854   2.530   1.343  1.00 98.14           H  
ATOM   1195  SD  MET A  77     -17.359   0.861   2.183  1.00 98.14           S  
ATOM   1196  CE  MET A  77     -17.475   1.895   3.665  1.00 98.14           C  
ATOM   1197  HE1 MET A  77     -16.955   1.414   4.494  1.00 98.14           H  
ATOM   1198  HE2 MET A  77     -17.046   2.879   3.474  1.00 98.14           H  
ATOM   1199  HE3 MET A  77     -18.523   2.020   3.937  1.00 98.14           H  
ATOM   1200  N   ASP A  78     -17.032   0.379  -3.449  1.00 97.99           N  
ATOM   1201  H   ASP A  78     -16.225   0.964  -3.285  1.00 97.99           H  
ATOM   1202  CA  ASP A  78     -17.374   0.083  -4.843  1.00 97.99           C  
ATOM   1203  HA  ASP A  78     -18.458   0.029  -4.944  1.00 97.99           H  
ATOM   1204  C   ASP A  78     -16.779  -1.250  -5.318  1.00 97.99           C  
ATOM   1205  CB  ASP A  78     -16.858   1.213  -5.746  1.00 97.99           C  
ATOM   1206  HB2 ASP A  78     -17.127   0.990  -6.778  1.00 97.99           H  
ATOM   1207  HB3 ASP A  78     -15.770   1.247  -5.685  1.00 97.99           H  
ATOM   1208  O   ASP A  78     -17.358  -1.953  -6.151  1.00 97.99           O  
ATOM   1209  CG  ASP A  78     -17.429   2.584  -5.382  1.00 97.99           C  
ATOM   1210  OD1 ASP A  78     -18.667   2.702  -5.299  1.00 97.99           O  
ATOM   1211  OD2 ASP A  78     -16.612   3.517  -5.189  1.00 97.99           O  
ATOM   1212  N   THR A  79     -15.605  -1.626  -4.800  1.00 97.72           N  
ATOM   1213  H   THR A  79     -15.142  -0.984  -4.172  1.00 97.72           H  
ATOM   1214  CA  THR A  79     -15.019  -2.943  -5.066  1.00 97.72           C  
ATOM   1215  HA  THR A  79     -14.935  -3.040  -6.148  1.00 97.72           H  
ATOM   1216  C   THR A  79     -15.948  -4.038  -4.522  1.00 97.72           C  
ATOM   1217  CB  THR A  79     -13.607  -3.059  -4.476  1.00 97.72           C  
ATOM   1218  HB  THR A  79     -13.618  -2.760  -3.428  1.00 97.72           H  
ATOM   1219  O   THR A  79     -16.444  -3.910  -3.401  1.00 97.72           O  
ATOM   1220  CG2 THR A  79     -12.985  -4.452  -4.597  1.00 97.72           C  
ATOM   1221 HG21 THR A  79     -12.018  -4.433  -4.095  1.00 97.72           H  
ATOM   1222 HG22 THR A  79     -12.842  -4.710  -5.647  1.00 97.72           H  
ATOM   1223 HG23 THR A  79     -13.606  -5.198  -4.102  1.00 97.72           H  
ATOM   1224  OG1 THR A  79     -12.730  -2.233  -5.206  1.00 97.72           O  
ATOM   1225  HG1 THR A  79     -12.666  -1.421  -4.699  1.00 97.72           H  
ATOM   1226  N   PRO A  80     -16.166  -5.155  -5.255  1.00 95.07           N  
ATOM   1227  CA  PRO A  80     -17.090  -6.206  -4.837  1.00 95.07           C  
ATOM   1228  HA  PRO A  80     -18.101  -5.828  -4.991  1.00 95.07           H  
ATOM   1229  C   PRO A  80     -16.934  -6.635  -3.371  1.00 95.07           C  
ATOM   1230  CB  PRO A  80     -16.844  -7.372  -5.797  1.00 95.07           C  
ATOM   1231  HB2 PRO A  80     -16.012  -7.981  -5.444  1.00 95.07           H  
ATOM   1232  HB3 PRO A  80     -17.738  -7.980  -5.932  1.00 95.07           H  
ATOM   1233  O   PRO A  80     -15.813  -6.807  -2.877  1.00 95.07           O  
ATOM   1234  CG  PRO A  80     -16.443  -6.659  -7.086  1.00 95.07           C  
ATOM   1235  HG2 PRO A  80     -17.337  -6.315  -7.605  1.00 95.07           H  
ATOM   1236  HG3 PRO A  80     -15.844  -7.298  -7.735  1.00 95.07           H  
ATOM   1237  CD  PRO A  80     -15.648  -5.454  -6.586  1.00 95.07           C  
ATOM   1238  HD2 PRO A  80     -14.594  -5.721  -6.522  1.00 95.07           H  
ATOM   1239  HD3 PRO A  80     -15.792  -4.616  -7.268  1.00 95.07           H  
ATOM   1240  N   LYS A  81     -18.084  -6.854  -2.717  1.00 93.33           N  
ATOM   1241  H   LYS A  81     -18.924  -6.669  -3.248  1.00 93.33           H  
ATOM   1242  CA  LYS A  81     -18.289  -7.049  -1.266  1.00 93.33           C  
ATOM   1243  HA  LYS A  81     -19.330  -7.339  -1.128  1.00 93.33           H  
ATOM   1244  C   LYS A  81     -18.154  -5.799  -0.384  1.00 93.33           C  
ATOM   1245  CB  LYS A  81     -17.430  -8.194  -0.694  1.00 93.33           C  
ATOM   1246  HB2 LYS A  81     -17.734  -8.345   0.342  1.00 93.33           H  
ATOM   1247  HB3 LYS A  81     -16.381  -7.898  -0.683  1.00 93.33           H  
ATOM   1248  O   LYS A  81     -18.469  -5.913   0.797  1.00 93.33           O  
ATOM   1249  CG  LYS A  81     -17.581  -9.536  -1.417  1.00 93.33           C  
ATOM   1250  HG2 LYS A  81     -17.216  -9.455  -2.441  1.00 93.33           H  
ATOM   1251  HG3 LYS A  81     -18.634  -9.818  -1.431  1.00 93.33           H  
ATOM   1252  CD  LYS A  81     -16.774 -10.609  -0.672  1.00 93.33           C  
ATOM   1253  HD2 LYS A  81     -17.104 -10.639   0.366  1.00 93.33           H  
ATOM   1254  HD3 LYS A  81     -15.715 -10.350  -0.703  1.00 93.33           H  
ATOM   1255  CE  LYS A  81     -17.000 -11.980  -1.316  1.00 93.33           C  
ATOM   1256  HE2 LYS A  81     -16.620 -11.955  -2.337  1.00 93.33           H  
ATOM   1257  HE3 LYS A  81     -18.073 -12.160  -1.366  1.00 93.33           H  
ATOM   1258  NZ  LYS A  81     -16.345 -13.067  -0.543  1.00 93.33           N  
ATOM   1259  HZ1 LYS A  81     -15.346 -12.928  -0.487  1.00 93.33           H  
ATOM   1260  HZ2 LYS A  81     -16.524 -13.964  -0.972  1.00 93.33           H  
ATOM   1261  HZ3 LYS A  81     -16.721 -13.105   0.393  1.00 93.33           H  
ATOM   1262  N   GLY A  82     -17.704  -4.667  -0.929  1.00 96.41           N  
ATOM   1263  H   GLY A  82     -17.435  -4.654  -1.903  1.00 96.41           H  
ATOM   1264  CA  GLY A  82     -17.557  -3.403  -0.208  1.00 96.41           C  
ATOM   1265  HA2 GLY A  82     -17.149  -2.655  -0.888  1.00 96.41           H  
ATOM   1266  HA3 GLY A  82     -18.540  -3.062   0.114  1.00 96.41           H  
ATOM   1267  C   GLY A  82     -16.649  -3.479   1.024  1.00 96.41           C  
ATOM   1268  O   GLY A  82     -16.066  -4.522   1.350  1.00 96.41           O  
ATOM   1269  N   GLY A  83     -16.517  -2.352   1.720  1.00 97.74           N  
ATOM   1270  H   GLY A  83     -17.000  -1.523   1.406  1.00 97.74           H  
ATOM   1271  CA  GLY A  83     -15.845  -2.287   3.016  1.00 97.74           C  
ATOM   1272  HA2 GLY A  83     -15.983  -1.285   3.422  1.00 97.74           H  
ATOM   1273  HA3 GLY A  83     -16.316  -3.000   3.693  1.00 97.74           H  
ATOM   1274  C   GLY A  83     -14.343  -2.569   2.977  1.00 97.74           C  
ATOM   1275  O   GLY A  83     -13.792  -3.077   3.958  1.00 97.74           O  
ATOM   1276  N   TRP A  84     -13.676  -2.273   1.860  1.00 98.67           N  
ATOM   1277  H   TRP A  84     -14.176  -1.815   1.111  1.00 98.67           H  
ATOM   1278  CA  TRP A  84     -12.226  -2.407   1.730  1.00 98.67           C  
ATOM   1279  HA  TRP A  84     -11.892  -3.268   2.309  1.00 98.67           H  
ATOM   1280  C   TRP A  84     -11.520  -1.166   2.272  1.00 98.67           C  
ATOM   1281  CB  TRP A  84     -11.850  -2.643   0.266  1.00 98.67           C  
ATOM   1282  HB2 TRP A  84     -12.300  -1.863  -0.348  1.00 98.67           H  
ATOM   1283  HB3 TRP A  84     -10.768  -2.555   0.175  1.00 98.67           H  
ATOM   1284  O   TRP A  84     -11.832  -0.048   1.884  1.00 98.67           O  
ATOM   1285  CG  TRP A  84     -12.250  -3.969  -0.293  1.00 98.67           C  
ATOM   1286  CD1 TRP A  84     -13.410  -4.236  -0.933  1.00 98.67           C  
ATOM   1287  HD1 TRP A  84     -14.193  -3.513  -1.107  1.00 98.67           H  
ATOM   1288  CD2 TRP A  84     -11.512  -5.225  -0.254  1.00 98.67           C  
ATOM   1289  CE2 TRP A  84     -12.294  -6.224  -0.908  1.00 98.67           C  
ATOM   1290  CE3 TRP A  84     -10.270  -5.624   0.286  1.00 98.67           C  
ATOM   1291  HE3 TRP A  84      -9.677  -4.897   0.821  1.00 98.67           H  
ATOM   1292  NE1 TRP A  84     -13.446  -5.568  -1.297  1.00 98.67           N  
ATOM   1293  HE1 TRP A  84     -14.246  -5.980  -1.757  1.00 98.67           H  
ATOM   1294  CH2 TRP A  84     -10.602  -7.911  -0.490  1.00 98.67           C  
ATOM   1295  HH2 TRP A  84     -10.248  -8.928  -0.574  1.00 98.67           H  
ATOM   1296  CZ2 TRP A  84     -11.850  -7.550  -1.030  1.00 98.67           C  
ATOM   1297  HZ2 TRP A  84     -12.471  -8.282  -1.525  1.00 98.67           H  
ATOM   1298  CZ3 TRP A  84      -9.815  -6.950   0.170  1.00 98.67           C  
ATOM   1299  HZ3 TRP A  84      -8.863  -7.230   0.597  1.00 98.67           H  
ATOM   1300  N   LEU A  85     -10.520  -1.348   3.126  1.00 98.72           N  
ATOM   1301  H   LEU A  85     -10.292  -2.291   3.406  1.00 98.72           H  
ATOM   1302  CA  LEU A  85      -9.689  -0.265   3.644  1.00 98.72           C  
ATOM   1303  HA  LEU A  85     -10.247   0.671   3.619  1.00 98.72           H  
ATOM   1304  C   LEU A  85      -8.449  -0.114   2.766  1.00 98.72           C  
ATOM   1305  CB  LEU A  85      -9.371  -0.597   5.105  1.00 98.72           C  
ATOM   1306  HB2 LEU A  85     -10.314  -0.847   5.591  1.00 98.72           H  
ATOM   1307  HB3 LEU A  85      -8.737  -1.483   5.149  1.00 98.72           H  
ATOM   1308  O   LEU A  85      -7.619  -1.022   2.709  1.00 98.72           O  
ATOM   1309  CG  LEU A  85      -8.718   0.540   5.903  1.00 98.72           C  
ATOM   1310  HG  LEU A  85      -9.272   1.466   5.750  1.00 98.72           H  
ATOM   1311  CD1 LEU A  85      -8.794   0.149   7.373  1.00 98.72           C  
ATOM   1312 HD11 LEU A  85      -9.839   0.096   7.678  1.00 98.72           H  
ATOM   1313 HD12 LEU A  85      -8.331  -0.826   7.527  1.00 98.72           H  
ATOM   1314 HD13 LEU A  85      -8.276   0.887   7.986  1.00 98.72           H  
ATOM   1315  CD2 LEU A  85      -7.243   0.763   5.595  1.00 98.72           C  
ATOM   1316 HD21 LEU A  85      -6.853   1.511   6.286  1.00 98.72           H  
ATOM   1317 HD22 LEU A  85      -7.119   1.158   4.587  1.00 98.72           H  
ATOM   1318 HD23 LEU A  85      -6.692  -0.171   5.706  1.00 98.72           H  
ATOM   1319  N   VAL A  86      -8.302   1.019   2.084  1.00 98.89           N  
ATOM   1320  H   VAL A  86      -8.995   1.744   2.196  1.00 98.89           H  
ATOM   1321  CA  VAL A  86      -7.132   1.283   1.233  1.00 98.89           C  
ATOM   1322  HA  VAL A  86      -6.888   0.373   0.683  1.00 98.89           H  
ATOM   1323  C   VAL A  86      -5.928   1.634   2.107  1.00 98.89           C  
ATOM   1324  CB  VAL A  86      -7.443   2.366   0.188  1.00 98.89           C  
ATOM   1325  HB  VAL A  86      -7.718   3.292   0.694  1.00 98.89           H  
ATOM   1326  O   VAL A  86      -5.966   2.597   2.865  1.00 98.89           O  
ATOM   1327  CG1 VAL A  86      -6.243   2.643  -0.724  1.00 98.89           C  
ATOM   1328 HG11 VAL A  86      -5.920   1.725  -1.215  1.00 98.89           H  
ATOM   1329 HG12 VAL A  86      -5.416   3.051  -0.144  1.00 98.89           H  
ATOM   1330 HG13 VAL A  86      -6.523   3.373  -1.483  1.00 98.89           H  
ATOM   1331  CG2 VAL A  86      -8.612   1.916  -0.701  1.00 98.89           C  
ATOM   1332 HG21 VAL A  86      -8.827   2.681  -1.448  1.00 98.89           H  
ATOM   1333 HG22 VAL A  86      -8.360   0.990  -1.218  1.00 98.89           H  
ATOM   1334 HG23 VAL A  86      -9.510   1.758  -0.105  1.00 98.89           H  
ATOM   1335  N   ILE A  87      -4.865   0.828   2.021  1.00 98.87           N  
ATOM   1336  H   ILE A  87      -4.902   0.072   1.352  1.00 98.87           H  
ATOM   1337  CA  ILE A  87      -3.621   1.018   2.788  1.00 98.87           C  
ATOM   1338  HA  ILE A  87      -3.837   1.692   3.617  1.00 98.87           H  
ATOM   1339  C   ILE A  87      -2.522   1.692   1.962  1.00 98.87           C  
ATOM   1340  CB  ILE A  87      -3.109  -0.304   3.402  1.00 98.87           C  
ATOM   1341  HB  ILE A  87      -2.219  -0.060   3.983  1.00 98.87           H  
ATOM   1342  O   ILE A  87      -1.585   2.268   2.517  1.00 98.87           O  
ATOM   1343  CG1 ILE A  87      -2.711  -1.359   2.347  1.00 98.87           C  
ATOM   1344 HG12 ILE A  87      -3.608  -1.732   1.851  1.00 98.87           H  
ATOM   1345 HG13 ILE A  87      -2.064  -0.894   1.603  1.00 98.87           H  
ATOM   1346  CG2 ILE A  87      -4.153  -0.880   4.367  1.00 98.87           C  
ATOM   1347 HG21 ILE A  87      -5.035  -1.208   3.816  1.00 98.87           H  
ATOM   1348 HG22 ILE A  87      -4.453  -0.114   5.082  1.00 98.87           H  
ATOM   1349 HG23 ILE A  87      -3.738  -1.718   4.927  1.00 98.87           H  
ATOM   1350  CD1 ILE A  87      -1.942  -2.558   2.913  1.00 98.87           C  
ATOM   1351 HD11 ILE A  87      -1.665  -3.225   2.097  1.00 98.87           H  
ATOM   1352 HD12 ILE A  87      -1.036  -2.215   3.411  1.00 98.87           H  
ATOM   1353 HD13 ILE A  87      -2.556  -3.115   3.621  1.00 98.87           H  
ATOM   1354  N   GLN A  88      -2.622   1.594   0.637  1.00 98.85           N  
ATOM   1355  H   GLN A  88      -3.413   1.096   0.254  1.00 98.85           H  
ATOM   1356  CA  GLN A  88      -1.725   2.233  -0.311  1.00 98.85           C  
ATOM   1357  HA  GLN A  88      -1.355   3.151   0.143  1.00 98.85           H  
ATOM   1358  C   GLN A  88      -2.496   2.582  -1.580  1.00 98.85           C  
ATOM   1359  CB  GLN A  88      -0.533   1.308  -0.594  1.00 98.85           C  
ATOM   1360  HB2 GLN A  88      -0.068   1.067   0.361  1.00 98.85           H  
ATOM   1361  HB3 GLN A  88      -0.885   0.376  -1.036  1.00 98.85           H  
ATOM   1362  O   GLN A  88      -3.286   1.772  -2.067  1.00 98.85           O  
ATOM   1363  CG  GLN A  88       0.537   1.909  -1.516  1.00 98.85           C  
ATOM   1364  HG2 GLN A  88       0.574   2.992  -1.406  1.00 98.85           H  
ATOM   1365  HG3 GLN A  88       1.504   1.510  -1.211  1.00 98.85           H  
ATOM   1366  CD  GLN A  88       0.396   1.548  -2.988  1.00 98.85           C  
ATOM   1367  NE2 GLN A  88       1.471   1.678  -3.726  1.00 98.85           N  
ATOM   1368 HE21 GLN A  88       1.400   1.425  -4.702  1.00 98.85           H  
ATOM   1369 HE22 GLN A  88       2.356   1.886  -3.287  1.00 98.85           H  
ATOM   1370  OE1 GLN A  88      -0.632   1.132  -3.494  1.00 98.85           O  
ATOM   1371  N   ARG A  89      -2.243   3.774  -2.123  1.00 98.86           N  
ATOM   1372  H   ARG A  89      -1.622   4.395  -1.624  1.00 98.86           H  
ATOM   1373  CA  ARG A  89      -2.780   4.213  -3.415  1.00 98.86           C  
ATOM   1374  HA  ARG A  89      -3.027   3.334  -4.011  1.00 98.86           H  
ATOM   1375  C   ARG A  89      -1.745   5.017  -4.178  1.00 98.86           C  
ATOM   1376  CB  ARG A  89      -4.063   5.029  -3.190  1.00 98.86           C  
ATOM   1377  HB2 ARG A  89      -4.800   4.383  -2.713  1.00 98.86           H  
ATOM   1378  HB3 ARG A  89      -3.847   5.858  -2.516  1.00 98.86           H  
ATOM   1379  O   ARG A  89      -1.121   5.908  -3.605  1.00 98.86           O  
ATOM   1380  CG  ARG A  89      -4.651   5.589  -4.499  1.00 98.86           C  
ATOM   1381  HG2 ARG A  89      -3.945   6.292  -4.940  1.00 98.86           H  
ATOM   1382  HG3 ARG A  89      -4.821   4.779  -5.208  1.00 98.86           H  
ATOM   1383  CD  ARG A  89      -5.960   6.347  -4.267  1.00 98.86           C  
ATOM   1384  HD2 ARG A  89      -5.808   7.110  -3.504  1.00 98.86           H  
ATOM   1385  HD3 ARG A  89      -6.239   6.848  -5.194  1.00 98.86           H  
ATOM   1386  NE  ARG A  89      -7.050   5.455  -3.871  1.00 98.86           N  
ATOM   1387  HE  ARG A  89      -7.146   4.589  -4.381  1.00 98.86           H  
ATOM   1388  NH1 ARG A  89      -8.138   6.745  -2.292  1.00 98.86           N  
ATOM   1389 HH11 ARG A  89      -7.374   7.405  -2.245  1.00 98.86           H  
ATOM   1390 HH12 ARG A  89      -8.887   6.833  -1.621  1.00 98.86           H  
ATOM   1391  NH2 ARG A  89      -8.965   4.776  -2.960  1.00 98.86           N  
ATOM   1392 HH21 ARG A  89      -9.771   4.910  -2.368  1.00 98.86           H  
ATOM   1393 HH22 ARG A  89      -8.891   3.999  -3.602  1.00 98.86           H  
ATOM   1394  CZ  ARG A  89      -8.038   5.676  -3.031  1.00 98.86           C  
ATOM   1395  N   ARG A  90      -1.627   4.741  -5.477  1.00 98.47           N  
ATOM   1396  H   ARG A  90      -2.142   3.943  -5.822  1.00 98.47           H  
ATOM   1397  CA  ARG A  90      -0.806   5.474  -6.448  1.00 98.47           C  
ATOM   1398  HA  ARG A  90      -0.547   6.461  -6.067  1.00 98.47           H  
ATOM   1399  C   ARG A  90      -1.561   5.623  -7.762  1.00 98.47           C  
ATOM   1400  CB  ARG A  90       0.468   4.699  -6.731  1.00 98.47           C  
ATOM   1401  HB2 ARG A  90       0.178   3.772  -7.224  1.00 98.47           H  
ATOM   1402  HB3 ARG A  90       1.078   5.290  -7.415  1.00 98.47           H  
ATOM   1403  O   ARG A  90      -2.134   4.645  -8.236  1.00 98.47           O  
ATOM   1404  CG  ARG A  90       1.290   4.319  -5.501  1.00 98.47           C  
ATOM   1405  HG2 ARG A  90       2.088   3.643  -5.808  1.00 98.47           H  
ATOM   1406  HG3 ARG A  90       0.649   3.771  -4.810  1.00 98.47           H  
ATOM   1407  CD  ARG A  90       1.903   5.487  -4.740  1.00 98.47           C  
ATOM   1408  HD2 ARG A  90       2.496   5.061  -3.932  1.00 98.47           H  
ATOM   1409  HD3 ARG A  90       1.113   6.098  -4.304  1.00 98.47           H  
ATOM   1410  NE  ARG A  90       2.759   6.361  -5.553  1.00 98.47           N  
ATOM   1411  HE  ARG A  90       2.435   7.307  -5.694  1.00 98.47           H  
ATOM   1412  NH1 ARG A  90       4.512   4.889  -5.835  1.00 98.47           N  
ATOM   1413 HH11 ARG A  90       3.944   4.099  -5.564  1.00 98.47           H  
ATOM   1414 HH12 ARG A  90       5.449   4.757  -6.190  1.00 98.47           H  
ATOM   1415  NH2 ARG A  90       4.755   7.001  -6.418  1.00 98.47           N  
ATOM   1416 HH21 ARG A  90       5.685   6.733  -6.707  1.00 98.47           H  
ATOM   1417 HH22 ARG A  90       4.422   7.954  -6.436  1.00 98.47           H  
ATOM   1418  CZ  ARG A  90       3.990   6.078  -5.924  1.00 98.47           C  
ATOM   1419  N   ARG A  91      -1.571   6.815  -8.350  1.00 97.91           N  
ATOM   1420  H   ARG A  91      -0.989   7.530  -7.937  1.00 97.91           H  
ATOM   1421  CA  ARG A  91      -2.332   7.141  -9.567  1.00 97.91           C  
ATOM   1422  HA  ARG A  91      -2.229   6.326 -10.283  1.00 97.91           H  
ATOM   1423  C   ARG A  91      -1.889   8.404 -10.316  1.00 97.91           C  
ATOM   1424  CB  ARG A  91      -3.820   7.285  -9.185  1.00 97.91           C  
ATOM   1425  HB2 ARG A  91      -4.155   6.390  -8.660  1.00 97.91           H  
ATOM   1426  HB3 ARG A  91      -4.405   7.365 -10.101  1.00 97.91           H  
ATOM   1427  O   ARG A  91      -2.303   8.580 -11.455  1.00 97.91           O  
ATOM   1428  CG  ARG A  91      -4.099   8.522  -8.314  1.00 97.91           C  
ATOM   1429  HG2 ARG A  91      -3.519   8.475  -7.392  1.00 97.91           H  
ATOM   1430  HG3 ARG A  91      -3.817   9.415  -8.870  1.00 97.91           H  
ATOM   1431  CD  ARG A  91      -5.581   8.651  -7.971  1.00 97.91           C  
ATOM   1432  HD2 ARG A  91      -5.872   7.796  -7.361  1.00 97.91           H  
ATOM   1433  HD3 ARG A  91      -6.160   8.646  -8.894  1.00 97.91           H  
ATOM   1434  NE  ARG A  91      -5.836   9.910  -7.249  1.00 97.91           N  
ATOM   1435  HE  ARG A  91      -5.131  10.627  -7.347  1.00 97.91           H  
ATOM   1436  NH1 ARG A  91      -7.881   9.340  -6.350  1.00 97.91           N  
ATOM   1437 HH11 ARG A  91      -8.632   9.570  -5.715  1.00 97.91           H  
ATOM   1438 HH12 ARG A  91      -7.885   8.475  -6.872  1.00 97.91           H  
ATOM   1439  NH2 ARG A  91      -6.960  11.292  -5.832  1.00 97.91           N  
ATOM   1440 HH21 ARG A  91      -6.219  11.969  -5.946  1.00 97.91           H  
ATOM   1441 HH22 ARG A  91      -7.657  11.416  -5.112  1.00 97.91           H  
ATOM   1442  CZ  ARG A  91      -6.887  10.175  -6.491  1.00 97.91           C  
ATOM   1443  N   ASP A  92      -1.173   9.326  -9.675  1.00 97.57           N  
ATOM   1444  H   ASP A  92      -0.834   9.129  -8.745  1.00 97.57           H  
ATOM   1445  CA  ASP A  92      -0.938  10.673 -10.223  1.00 97.57           C  
ATOM   1446  HA  ASP A  92      -0.934  10.605 -11.310  1.00 97.57           H  
ATOM   1447  C   ASP A  92       0.431  11.277  -9.867  1.00 97.57           C  
ATOM   1448  CB  ASP A  92      -2.104  11.616  -9.842  1.00 97.57           C  
ATOM   1449  HB2 ASP A  92      -3.008  11.251 -10.330  1.00 97.57           H  
ATOM   1450  HB3 ASP A  92      -1.902  12.609 -10.243  1.00 97.57           H  
ATOM   1451  O   ASP A  92       0.816  12.291 -10.450  1.00 97.57           O  
ATOM   1452  CG  ASP A  92      -2.375  11.741  -8.337  1.00 97.57           C  
ATOM   1453  OD1 ASP A  92      -1.396  11.721  -7.558  1.00 97.57           O  
ATOM   1454  OD2 ASP A  92      -3.567  11.817  -7.945  1.00 97.57           O  
ATOM   1455  N   GLY A  93       1.199  10.650  -8.972  1.00 97.70           N  
ATOM   1456  H   GLY A  93       0.828   9.841  -8.494  1.00 97.70           H  
ATOM   1457  CA  GLY A  93       2.515  11.126  -8.556  1.00 97.70           C  
ATOM   1458  HA2 GLY A  93       3.002  10.331  -7.991  1.00 97.70           H  
ATOM   1459  HA3 GLY A  93       3.111  11.364  -9.437  1.00 97.70           H  
ATOM   1460  C   GLY A  93       2.487  12.361  -7.658  1.00 97.70           C  
ATOM   1461  O   GLY A  93       3.524  13.000  -7.484  1.00 97.70           O  
ATOM   1462  N   SER A  94       1.329  12.708  -7.087  1.00 98.15           N  
ATOM   1463  H   SER A  94       0.508  12.156  -7.291  1.00 98.15           H  
ATOM   1464  CA  SER A  94       1.186  13.837  -6.160  1.00 98.15           C  
ATOM   1465  HA  SER A  94       1.581  14.729  -6.645  1.00 98.15           H  
ATOM   1466  C   SER A  94       1.960  13.656  -4.853  1.00 98.15           C  
ATOM   1467  CB  SER A  94      -0.291  14.086  -5.846  1.00 98.15           C  
ATOM   1468  HB2 SER A  94      -0.367  14.898  -5.122  1.00 98.15           H  
ATOM   1469  HB3 SER A  94      -0.804  14.387  -6.759  1.00 98.15           H  
ATOM   1470  O   SER A  94       2.239  14.642  -4.166  1.00 98.15           O  
ATOM   1471  OG  SER A  94      -0.919  12.931  -5.325  1.00 98.15           O  
ATOM   1472  HG  SER A  94      -1.156  12.395  -6.086  1.00 98.15           H  
ATOM   1473  N   VAL A  95       2.339  12.421  -4.507  1.00 98.53           N  
ATOM   1474  H   VAL A  95       2.053  11.651  -5.096  1.00 98.53           H  
ATOM   1475  CA  VAL A  95       3.063  12.111  -3.275  1.00 98.53           C  
ATOM   1476  HA  VAL A  95       3.307  13.047  -2.773  1.00 98.53           H  
ATOM   1477  C   VAL A  95       4.386  11.415  -3.572  1.00 98.53           C  
ATOM   1478  CB  VAL A  95       2.163  11.318  -2.314  1.00 98.53           C  
ATOM   1479  HB  VAL A  95       1.800  10.418  -2.810  1.00 98.53           H  
ATOM   1480  O   VAL A  95       4.474  10.453  -4.335  1.00 98.53           O  
ATOM   1481  CG1 VAL A  95       2.884  10.904  -1.025  1.00 98.53           C  
ATOM   1482 HG11 VAL A  95       3.263  11.782  -0.502  1.00 98.53           H  
ATOM   1483 HG12 VAL A  95       2.179  10.373  -0.386  1.00 98.53           H  
ATOM   1484 HG13 VAL A  95       3.704  10.224  -1.255  1.00 98.53           H  
ATOM   1485  CG2 VAL A  95       0.970  12.192  -1.905  1.00 98.53           C  
ATOM   1486 HG21 VAL A  95       0.384  11.696  -1.131  1.00 98.53           H  
ATOM   1487 HG22 VAL A  95       0.318  12.366  -2.762  1.00 98.53           H  
ATOM   1488 HG23 VAL A  95       1.314  13.154  -1.525  1.00 98.53           H  
ATOM   1489  N   ASN A  96       5.444  11.892  -2.916  1.00 98.02           N  
ATOM   1490  H   ASN A  96       5.310  12.688  -2.308  1.00 98.02           H  
ATOM   1491  CA  ASN A  96       6.756  11.264  -2.976  1.00 98.02           C  
ATOM   1492  HA  ASN A  96       6.930  10.924  -3.997  1.00 98.02           H  
ATOM   1493  C   ASN A  96       6.805  10.036  -2.050  1.00 98.02           C  
ATOM   1494  CB  ASN A  96       7.835  12.310  -2.638  1.00 98.02           C  
ATOM   1495  HB2 ASN A  96       7.739  13.160  -3.314  1.00 98.02           H  
ATOM   1496  HB3 ASN A  96       7.711  12.655  -1.612  1.00 98.02           H  
ATOM   1497  O   ASN A  96       6.663  10.185  -0.835  1.00 98.02           O  
ATOM   1498  CG  ASN A  96       9.234  11.742  -2.795  1.00 98.02           C  
ATOM   1499  ND2 ASN A  96      10.263  12.493  -2.491  1.00 98.02           N  
ATOM   1500 HD21 ASN A  96      11.164  12.056  -2.620  1.00 98.02           H  
ATOM   1501 HD22 ASN A  96      10.150  13.451  -2.192  1.00 98.02           H  
ATOM   1502  OD1 ASN A  96       9.417  10.611  -3.194  1.00 98.02           O  
ATOM   1503  N   PHE A  97       7.047   8.853  -2.617  1.00 98.49           N  
ATOM   1504  H   PHE A  97       7.178   8.828  -3.618  1.00 98.49           H  
ATOM   1505  CA  PHE A  97       7.208   7.589  -1.887  1.00 98.49           C  
ATOM   1506  HA  PHE A  97       6.714   7.682  -0.919  1.00 98.49           H  
ATOM   1507  C   PHE A  97       8.675   7.256  -1.553  1.00 98.49           C  
ATOM   1508  CB  PHE A  97       6.493   6.457  -2.640  1.00 98.49           C  
ATOM   1509  HB2 PHE A  97       6.943   5.509  -2.343  1.00 98.49           H  
ATOM   1510  HB3 PHE A  97       6.652   6.566  -3.713  1.00 98.49           H  
ATOM   1511  O   PHE A  97       8.935   6.302  -0.817  1.00 98.49           O  
ATOM   1512  CG  PHE A  97       5.006   6.373  -2.350  1.00 98.49           C  
ATOM   1513  CD1 PHE A  97       4.481   5.262  -1.662  1.00 98.49           C  
ATOM   1514  HD1 PHE A  97       5.133   4.458  -1.354  1.00 98.49           H  
ATOM   1515  CD2 PHE A  97       4.146   7.419  -2.730  1.00 98.49           C  
ATOM   1516  HD2 PHE A  97       4.530   8.267  -3.278  1.00 98.49           H  
ATOM   1517  CE1 PHE A  97       3.110   5.200  -1.358  1.00 98.49           C  
ATOM   1518  HE1 PHE A  97       2.708   4.340  -0.844  1.00 98.49           H  
ATOM   1519  CE2 PHE A  97       2.782   7.373  -2.404  1.00 98.49           C  
ATOM   1520  HE2 PHE A  97       2.127   8.174  -2.712  1.00 98.49           H  
ATOM   1521  CZ  PHE A  97       2.263   6.261  -1.723  1.00 98.49           C  
ATOM   1522  HZ  PHE A  97       1.203   6.208  -1.527  1.00 98.49           H  
ATOM   1523  N   THR A  98       9.636   8.078  -1.976  1.00 98.15           N  
ATOM   1524  H   THR A  98       9.412   8.803  -2.642  1.00 98.15           H  
ATOM   1525  CA  THR A  98      11.035   8.034  -1.528  1.00 98.15           C  
ATOM   1526  HA  THR A  98      11.349   6.991  -1.503  1.00 98.15           H  
ATOM   1527  C   THR A  98      11.144   8.613  -0.115  1.00 98.15           C  
ATOM   1528  CB  THR A  98      11.970   8.771  -2.503  1.00 98.15           C  
ATOM   1529  HB  THR A  98      11.880   9.849  -2.366  1.00 98.15           H  
ATOM   1530  O   THR A  98      11.625   9.725   0.106  1.00 98.15           O  
ATOM   1531  CG2 THR A  98      13.426   8.362  -2.288  1.00 98.15           C  
ATOM   1532 HG21 THR A  98      13.755   8.666  -1.294  1.00 98.15           H  
ATOM   1533 HG22 THR A  98      13.528   7.281  -2.387  1.00 98.15           H  
ATOM   1534 HG23 THR A  98      14.057   8.851  -3.030  1.00 98.15           H  
ATOM   1535  OG1 THR A  98      11.623   8.485  -3.833  1.00 98.15           O  
ATOM   1536  HG1 THR A  98      12.424   8.346  -4.344  1.00 98.15           H  
ATOM   1537  N   GLN A  99      10.612   7.875   0.855  1.00 98.55           N  
ATOM   1538  H   GLN A  99      10.198   6.996   0.582  1.00 98.55           H  
ATOM   1539  CA  GLN A  99      10.490   8.288   2.250  1.00 98.55           C  
ATOM   1540  HA  GLN A  99      10.826   9.320   2.352  1.00 98.55           H  
ATOM   1541  C   GLN A  99      11.380   7.445   3.169  1.00 98.55           C  
ATOM   1542  CB  GLN A  99       9.016   8.235   2.679  1.00 98.55           C  
ATOM   1543  HB2 GLN A  99       8.632   7.226   2.531  1.00 98.55           H  
ATOM   1544  HB3 GLN A  99       8.950   8.463   3.743  1.00 98.55           H  
ATOM   1545  O   GLN A  99      11.774   6.323   2.843  1.00 98.55           O  
ATOM   1546  CG  GLN A  99       8.108   9.211   1.922  1.00 98.55           C  
ATOM   1547  HG2 GLN A  99       7.073   9.017   2.204  1.00 98.55           H  
ATOM   1548  HG3 GLN A  99       8.196   9.017   0.853  1.00 98.55           H  
ATOM   1549  CD  GLN A  99       8.388  10.687   2.190  1.00 98.55           C  
ATOM   1550  NE2 GLN A  99       7.931  11.552   1.317  1.00 98.55           N  
ATOM   1551 HE21 GLN A  99       7.439  11.190   0.512  1.00 98.55           H  
ATOM   1552 HE22 GLN A  99       8.181  12.523   1.439  1.00 98.55           H  
ATOM   1553  OE1 GLN A  99       8.972  11.097   3.186  1.00 98.55           O  
ATOM   1554  N   ASN A 100      11.695   8.003   4.336  1.00 98.51           N  
ATOM   1555  H   ASN A 100      11.275   8.891   4.569  1.00 98.51           H  
ATOM   1556  CA  ASN A 100      12.504   7.347   5.358  1.00 98.51           C  
ATOM   1557  HA  ASN A 100      13.255   6.731   4.862  1.00 98.51           H  
ATOM   1558  C   ASN A 100      11.672   6.388   6.235  1.00 98.51           C  
ATOM   1559  CB  ASN A 100      13.256   8.442   6.138  1.00 98.51           C  
ATOM   1560  HB2 ASN A 100      13.718   9.134   5.434  1.00 98.51           H  
ATOM   1561  HB3 ASN A 100      14.064   7.981   6.705  1.00 98.51           H  
ATOM   1562  O   ASN A 100      10.444   6.309   6.106  1.00 98.51           O  
ATOM   1563  CG  ASN A 100      12.419   9.235   7.123  1.00 98.51           C  
ATOM   1564  ND2 ASN A 100      13.027  10.168   7.811  1.00 98.51           N  
ATOM   1565 HD21 ASN A 100      14.035  10.218   7.770  1.00 98.51           H  
ATOM   1566 HD22 ASN A 100      12.510  10.548   8.591  1.00 98.51           H  
ATOM   1567  OD1 ASN A 100      11.227   9.051   7.298  1.00 98.51           O  
ATOM   1568  N   TRP A 101      12.337   5.667   7.142  1.00 98.70           N  
ATOM   1569  H   TRP A 101      13.342   5.754   7.183  1.00 98.70           H  
ATOM   1570  CA  TRP A 101      11.700   4.682   8.018  1.00 98.70           C  
ATOM   1571  HA  TRP A 101      11.276   3.880   7.414  1.00 98.70           H  
ATOM   1572  C   TRP A 101      10.560   5.280   8.839  1.00 98.70           C  
ATOM   1573  CB  TRP A 101      12.744   4.075   8.957  1.00 98.70           C  
ATOM   1574  HB2 TRP A 101      13.170   4.859   9.583  1.00 98.70           H  
ATOM   1575  HB3 TRP A 101      13.555   3.655   8.363  1.00 98.70           H  
ATOM   1576  O   TRP A 101       9.459   4.735   8.854  1.00 98.70           O  
ATOM   1577  CG  TRP A 101      12.189   2.996   9.833  1.00 98.70           C  
ATOM   1578  CD1 TRP A 101      11.766   3.138  11.109  1.00 98.70           C  
ATOM   1579  HD1 TRP A 101      11.778   4.066  11.661  1.00 98.70           H  
ATOM   1580  CD2 TRP A 101      11.935   1.608   9.478  1.00 98.70           C  
ATOM   1581  CE2 TRP A 101      11.423   0.933  10.627  1.00 98.70           C  
ATOM   1582  CE3 TRP A 101      12.121   0.852   8.302  1.00 98.70           C  
ATOM   1583  HE3 TRP A 101      12.496   1.340   7.415  1.00 98.70           H  
ATOM   1584  NE1 TRP A 101      11.298   1.926  11.582  1.00 98.70           N  
ATOM   1585  HE1 TRP A 101      10.896   1.830  12.503  1.00 98.70           H  
ATOM   1586  CH2 TRP A 101      11.396  -1.183   9.442  1.00 98.70           C  
ATOM   1587  HH2 TRP A 101      11.195  -2.243   9.405  1.00 98.70           H  
ATOM   1588  CZ2 TRP A 101      11.179  -0.451  10.624  1.00 98.70           C  
ATOM   1589  HZ2 TRP A 101      10.810  -0.946  11.509  1.00 98.70           H  
ATOM   1590  CZ3 TRP A 101      11.849  -0.527   8.285  1.00 98.70           C  
ATOM   1591  HZ3 TRP A 101      12.000  -1.082   7.371  1.00 98.70           H  
ATOM   1592  N   ASP A 102      10.793   6.430   9.474  1.00 98.62           N  
ATOM   1593  H   ASP A 102      11.731   6.804   9.448  1.00 98.62           H  
ATOM   1594  CA  ASP A 102       9.804   7.078  10.340  1.00 98.62           C  
ATOM   1595  HA  ASP A 102       9.503   6.377  11.118  1.00 98.62           H  
ATOM   1596  C   ASP A 102       8.536   7.492   9.579  1.00 98.62           C  
ATOM   1597  CB  ASP A 102      10.435   8.306  11.008  1.00 98.62           C  
ATOM   1598  HB2 ASP A 102      10.893   8.936  10.245  1.00 98.62           H  
ATOM   1599  HB3 ASP A 102       9.645   8.885  11.487  1.00 98.62           H  
ATOM   1600  O   ASP A 102       7.423   7.430  10.112  1.00 98.62           O  
ATOM   1601  CG  ASP A 102      11.469   7.952  12.079  1.00 98.62           C  
ATOM   1602  OD1 ASP A 102      11.384   6.834  12.638  1.00 98.62           O  
ATOM   1603  OD2 ASP A 102      12.307   8.839  12.350  1.00 98.62           O  
ATOM   1604  N   LYS A 103       8.676   7.883   8.310  1.00 98.74           N  
ATOM   1605  H   LYS A 103       9.609   7.908   7.926  1.00 98.74           H  
ATOM   1606  CA  LYS A 103       7.546   8.213   7.438  1.00 98.74           C  
ATOM   1607  HA  LYS A 103       6.823   8.815   7.989  1.00 98.74           H  
ATOM   1608  C   LYS A 103       6.778   6.970   7.010  1.00 98.74           C  
ATOM   1609  CB  LYS A 103       8.065   8.991   6.228  1.00 98.74           C  
ATOM   1610  HB2 LYS A 103       7.305   9.012   5.446  1.00 98.74           H  
ATOM   1611  HB3 LYS A 103       8.941   8.466   5.848  1.00 98.74           H  
ATOM   1612  O   LYS A 103       5.559   6.963   7.130  1.00 98.74           O  
ATOM   1613  CG  LYS A 103       8.477  10.426   6.569  1.00 98.74           C  
ATOM   1614  HG2 LYS A 103       9.026  10.841   5.724  1.00 98.74           H  
ATOM   1615  HG3 LYS A 103       9.133  10.433   7.439  1.00 98.74           H  
ATOM   1616  CD  LYS A 103       7.265  11.306   6.864  1.00 98.74           C  
ATOM   1617  HD2 LYS A 103       6.575  11.261   6.021  1.00 98.74           H  
ATOM   1618  HD3 LYS A 103       6.760  10.954   7.764  1.00 98.74           H  
ATOM   1619  CE  LYS A 103       7.744  12.739   7.068  1.00 98.74           C  
ATOM   1620  HE2 LYS A 103       8.486  12.747   7.867  1.00 98.74           H  
ATOM   1621  HE3 LYS A 103       8.229  13.072   6.150  1.00 98.74           H  
ATOM   1622  NZ  LYS A 103       6.598  13.608   7.404  1.00 98.74           N  
ATOM   1623  HZ1 LYS A 103       6.147  13.262   8.240  1.00 98.74           H  
ATOM   1624  HZ2 LYS A 103       6.903  14.562   7.535  1.00 98.74           H  
ATOM   1625  HZ3 LYS A 103       5.927  13.575   6.650  1.00 98.74           H  
ATOM   1626  N   TYR A 104       7.454   5.903   6.589  1.00 98.79           N  
ATOM   1627  H   TYR A 104       8.461   5.957   6.522  1.00 98.79           H  
ATOM   1628  CA  TYR A 104       6.782   4.633   6.283  1.00 98.79           C  
ATOM   1629  HA  TYR A 104       5.977   4.823   5.574  1.00 98.79           H  
ATOM   1630  C   TYR A 104       6.126   4.000   7.510  1.00 98.79           C  
ATOM   1631  CB  TYR A 104       7.771   3.661   5.639  1.00 98.79           C  
ATOM   1632  HB2 TYR A 104       8.770   3.806   6.050  1.00 98.79           H  
ATOM   1633  HB3 TYR A 104       7.471   2.638   5.868  1.00 98.79           H  
ATOM   1634  O   TYR A 104       5.063   3.396   7.396  1.00 98.79           O  
ATOM   1635  CG  TYR A 104       7.791   3.801   4.136  1.00 98.79           C  
ATOM   1636  CD1 TYR A 104       6.725   3.262   3.394  1.00 98.79           C  
ATOM   1637  HD1 TYR A 104       5.924   2.740   3.896  1.00 98.79           H  
ATOM   1638  CD2 TYR A 104       8.837   4.476   3.483  1.00 98.79           C  
ATOM   1639  HD2 TYR A 104       9.653   4.900   4.050  1.00 98.79           H  
ATOM   1640  CE1 TYR A 104       6.703   3.389   1.996  1.00 98.79           C  
ATOM   1641  HE1 TYR A 104       5.880   2.987   1.424  1.00 98.79           H  
ATOM   1642  CE2 TYR A 104       8.822   4.599   2.080  1.00 98.79           C  
ATOM   1643  HE2 TYR A 104       9.633   5.098   1.572  1.00 98.79           H  
ATOM   1644  OH  TYR A 104       7.707   4.167  -0.012  1.00 98.79           O  
ATOM   1645  HH  TYR A 104       8.270   4.876  -0.330  1.00 98.79           H  
ATOM   1646  CZ  TYR A 104       7.750   4.057   1.338  1.00 98.79           C  
ATOM   1647  N   ARG A 105       6.716   4.185   8.691  1.00 98.61           N  
ATOM   1648  H   ARG A 105       7.638   4.598   8.691  1.00 98.61           H  
ATOM   1649  CA  ARG A 105       6.137   3.801   9.977  1.00 98.61           C  
ATOM   1650  HA  ARG A 105       5.886   2.741   9.963  1.00 98.61           H  
ATOM   1651  C   ARG A 105       4.829   4.544  10.261  1.00 98.61           C  
ATOM   1652  CB  ARG A 105       7.199   4.028  11.060  1.00 98.61           C  
ATOM   1653  HB2 ARG A 105       7.971   3.263  10.968  1.00 98.61           H  
ATOM   1654  HB3 ARG A 105       7.666   5.004  10.926  1.00 98.61           H  
ATOM   1655  O   ARG A 105       3.815   3.900  10.513  1.00 98.61           O  
ATOM   1656  CG  ARG A 105       6.589   3.980  12.455  1.00 98.61           C  
ATOM   1657  HG2 ARG A 105       5.873   4.792  12.582  1.00 98.61           H  
ATOM   1658  HG3 ARG A 105       6.062   3.035  12.594  1.00 98.61           H  
ATOM   1659  CD  ARG A 105       7.650   4.150  13.523  1.00 98.61           C  
ATOM   1660  HD2 ARG A 105       8.139   5.118  13.406  1.00 98.61           H  
ATOM   1661  HD3 ARG A 105       8.390   3.355  13.425  1.00 98.61           H  
ATOM   1662  NE  ARG A 105       6.989   4.067  14.822  1.00 98.61           N  
ATOM   1663  HE  ARG A 105       6.009   3.826  14.803  1.00 98.61           H  
ATOM   1664  NH1 ARG A 105       8.890   4.032  16.086  1.00 98.61           N  
ATOM   1665 HH11 ARG A 105       9.358   4.366  15.255  1.00 98.61           H  
ATOM   1666 HH12 ARG A 105       9.266   3.132  16.346  1.00 98.61           H  
ATOM   1667  NH2 ARG A 105       6.912   3.586  17.011  1.00 98.61           N  
ATOM   1668 HH21 ARG A 105       5.967   3.282  16.824  1.00 98.61           H  
ATOM   1669 HH22 ARG A 105       7.428   3.272  17.820  1.00 98.61           H  
ATOM   1670  CZ  ARG A 105       7.600   3.926  15.968  1.00 98.61           C  
ATOM   1671  N   SER A 106       4.861   5.878  10.229  1.00 97.39           N  
ATOM   1672  H   SER A 106       5.741   6.314   9.995  1.00 97.39           H  
ATOM   1673  CA  SER A 106       3.738   6.734  10.656  1.00 97.39           C  
ATOM   1674  HA  SER A 106       3.218   6.228  11.469  1.00 97.39           H  
ATOM   1675  C   SER A 106       2.677   6.987   9.582  1.00 97.39           C  
ATOM   1676  CB  SER A 106       4.254   8.066  11.217  1.00 97.39           C  
ATOM   1677  HB2 SER A 106       3.401   8.687  11.492  1.00 97.39           H  
ATOM   1678  HB3 SER A 106       4.831   7.866  12.119  1.00 97.39           H  
ATOM   1679  O   SER A 106       1.562   7.380   9.916  1.00 97.39           O  
ATOM   1680  OG  SER A 106       5.073   8.779  10.303  1.00 97.39           O  
ATOM   1681  HG  SER A 106       5.901   8.303  10.213  1.00 97.39           H  
ATOM   1682  N   GLY A 107       3.011   6.750   8.315  1.00 98.41           N  
ATOM   1683  H   GLY A 107       3.979   6.539   8.119  1.00 98.41           H  
ATOM   1684  CA  GLY A 107       2.166   7.048   7.165  1.00 98.41           C  
ATOM   1685  HA2 GLY A 107       1.112   6.967   7.431  1.00 98.41           H  
ATOM   1686  HA3 GLY A 107       2.374   6.312   6.389  1.00 98.41           H  
ATOM   1687  C   GLY A 107       2.421   8.441   6.586  1.00 98.41           C  
ATOM   1688  O   GLY A 107       2.961   9.342   7.236  1.00 98.41           O  
ATOM   1689  N   PHE A 108       2.061   8.614   5.317  1.00 98.66           N  
ATOM   1690  H   PHE A 108       1.585   7.856   4.849  1.00 98.66           H  
ATOM   1691  CA  PHE A 108       2.217   9.869   4.582  1.00 98.66           C  
ATOM   1692  HA  PHE A 108       1.959  10.692   5.249  1.00 98.66           H  
ATOM   1693  C   PHE A 108       1.265   9.937   3.382  1.00 98.66           C  
ATOM   1694  CB  PHE A 108       3.682  10.038   4.136  1.00 98.66           C  
ATOM   1695  HB2 PHE A 108       3.786  10.989   3.614  1.00 98.66           H  
ATOM   1696  HB3 PHE A 108       4.314  10.096   5.023  1.00 98.66           H  
ATOM   1697  O   PHE A 108       0.743   8.919   2.936  1.00 98.66           O  
ATOM   1698  CG  PHE A 108       4.208   8.932   3.241  1.00 98.66           C  
ATOM   1699  CD1 PHE A 108       4.875   7.826   3.799  1.00 98.66           C  
ATOM   1700  HD1 PHE A 108       4.999   7.761   4.870  1.00 98.66           H  
ATOM   1701  CD2 PHE A 108       4.023   8.998   1.850  1.00 98.66           C  
ATOM   1702  HD2 PHE A 108       3.505   9.839   1.413  1.00 98.66           H  
ATOM   1703  CE1 PHE A 108       5.360   6.798   2.973  1.00 98.66           C  
ATOM   1704  HE1 PHE A 108       5.868   5.946   3.402  1.00 98.66           H  
ATOM   1705  CE2 PHE A 108       4.493   7.963   1.024  1.00 98.66           C  
ATOM   1706  HE2 PHE A 108       4.331   8.011  -0.043  1.00 98.66           H  
ATOM   1707  CZ  PHE A 108       5.164   6.863   1.584  1.00 98.66           C  
ATOM   1708  HZ  PHE A 108       5.517   6.065   0.949  1.00 98.66           H  
ATOM   1709  N   GLY A 109       1.083  11.145   2.843  1.00 98.30           N  
ATOM   1710  H   GLY A 109       1.497  11.943   3.302  1.00 98.30           H  
ATOM   1711  CA  GLY A 109       0.112  11.430   1.786  1.00 98.30           C  
ATOM   1712  HA2 GLY A 109       0.475  12.245   1.159  1.00 98.30           H  
ATOM   1713  HA3 GLY A 109      -0.015  10.552   1.153  1.00 98.30           H  
ATOM   1714  C   GLY A 109      -1.255  11.831   2.341  1.00 98.30           C  
ATOM   1715  O   GLY A 109      -1.353  12.273   3.488  1.00 98.30           O  
ATOM   1716  N   ASP A 110      -2.288  11.686   1.516  1.00 97.49           N  
ATOM   1717  H   ASP A 110      -2.124  11.263   0.614  1.00 97.49           H  
ATOM   1718  CA  ASP A 110      -3.685  11.962   1.859  1.00 97.49           C  
ATOM   1719  HA  ASP A 110      -3.772  12.162   2.927  1.00 97.49           H  
ATOM   1720  C   ASP A 110      -4.531  10.731   1.523  1.00 97.49           C  
ATOM   1721  CB  ASP A 110      -4.168  13.211   1.102  1.00 97.49           C  
ATOM   1722  HB2 ASP A 110      -3.441  14.009   1.256  1.00 97.49           H  
ATOM   1723  HB3 ASP A 110      -4.206  12.995   0.034  1.00 97.49           H  
ATOM   1724  O   ASP A 110      -4.444  10.202   0.416  1.00 97.49           O  
ATOM   1725  CG  ASP A 110      -5.545  13.706   1.563  1.00 97.49           C  
ATOM   1726  OD1 ASP A 110      -6.445  12.862   1.793  1.00 97.49           O  
ATOM   1727  OD2 ASP A 110      -5.705  14.936   1.677  1.00 97.49           O  
ATOM   1728  N   VAL A 111      -5.357  10.265   2.460  1.00 98.05           N  
ATOM   1729  H   VAL A 111      -5.481  10.808   3.302  1.00 98.05           H  
ATOM   1730  CA  VAL A 111      -6.200   9.077   2.256  1.00 98.05           C  
ATOM   1731  HA  VAL A 111      -5.545   8.257   1.961  1.00 98.05           H  
ATOM   1732  C   VAL A 111      -7.200   9.242   1.097  1.00 98.05           C  
ATOM   1733  CB  VAL A 111      -6.879   8.634   3.564  1.00 98.05           C  
ATOM   1734  HB  VAL A 111      -7.600   7.850   3.330  1.00 98.05           H  
ATOM   1735  O   VAL A 111      -7.529   8.260   0.433  1.00 98.05           O  
ATOM   1736  CG1 VAL A 111      -5.842   8.052   4.533  1.00 98.05           C  
ATOM   1737 HG11 VAL A 111      -5.087   8.796   4.784  1.00 98.05           H  
ATOM   1738 HG12 VAL A 111      -6.336   7.723   5.448  1.00 98.05           H  
ATOM   1739 HG13 VAL A 111      -5.359   7.189   4.074  1.00 98.05           H  
ATOM   1740  CG2 VAL A 111      -7.615   9.773   4.276  1.00 98.05           C  
ATOM   1741 HG21 VAL A 111      -6.909  10.474   4.719  1.00 98.05           H  
ATOM   1742 HG22 VAL A 111      -8.239  10.311   3.562  1.00 98.05           H  
ATOM   1743 HG23 VAL A 111      -8.247   9.360   5.063  1.00 98.05           H  
ATOM   1744  N   SER A 112      -7.608  10.473   0.758  1.00 97.49           N  
ATOM   1745  H   SER A 112      -7.253  11.253   1.291  1.00 97.49           H  
ATOM   1746  CA  SER A 112      -8.397  10.775  -0.456  1.00 97.49           C  
ATOM   1747  HA  SER A 112      -9.192  10.035  -0.549  1.00 97.49           H  
ATOM   1748  C   SER A 112      -7.590  10.723  -1.765  1.00 97.49           C  
ATOM   1749  CB  SER A 112      -9.060  12.151  -0.338  1.00 97.49           C  
ATOM   1750  HB2 SER A 112      -9.712  12.184   0.535  1.00 97.49           H  
ATOM   1751  HB3 SER A 112      -9.686  12.311  -1.216  1.00 97.49           H  
ATOM   1752  O   SER A 112      -8.151  10.661  -2.867  1.00 97.49           O  
ATOM   1753  OG  SER A 112      -8.101  13.188  -0.275  1.00 97.49           O  
ATOM   1754  HG  SER A 112      -7.622  13.154   0.556  1.00 97.49           H  
ATOM   1755  N   GLY A 113      -6.261  10.726  -1.665  1.00 98.18           N  
ATOM   1756  H   GLY A 113      -5.867  10.712  -0.735  1.00 98.18           H  
ATOM   1757  CA  GLY A 113      -5.310  10.729  -2.770  1.00 98.18           C  
ATOM   1758  HA2 GLY A 113      -4.793  11.689  -2.778  1.00 98.18           H  
ATOM   1759  HA3 GLY A 113      -5.827  10.604  -3.721  1.00 98.18           H  
ATOM   1760  C   GLY A 113      -4.276   9.614  -2.666  1.00 98.18           C  
ATOM   1761  O   GLY A 113      -4.563   8.518  -2.175  1.00 98.18           O  
ATOM   1762  N   GLU A 114      -3.072   9.875  -3.178  1.00 98.80           N  
ATOM   1763  H   GLU A 114      -2.869  10.795  -3.540  1.00 98.80           H  
ATOM   1764  CA  GLU A 114      -1.949   8.964  -2.978  1.00 98.80           C  
ATOM   1765  HA  GLU A 114      -2.282   7.956  -3.228  1.00 98.80           H  
ATOM   1766  C   GLU A 114      -1.511   8.970  -1.517  1.00 98.80           C  
ATOM   1767  CB  GLU A 114      -0.748   9.307  -3.862  1.00 98.80           C  
ATOM   1768  HB2 GLU A 114       0.052   8.611  -3.607  1.00 98.80           H  
ATOM   1769  HB3 GLU A 114      -0.415  10.322  -3.647  1.00 98.80           H  
ATOM   1770  O   GLU A 114      -1.340  10.024  -0.902  1.00 98.80           O  
ATOM   1771  CG  GLU A 114      -1.034   9.186  -5.357  1.00 98.80           C  
ATOM   1772  HG2 GLU A 114      -1.652  10.027  -5.668  1.00 98.80           H  
ATOM   1773  HG3 GLU A 114      -1.611   8.278  -5.531  1.00 98.80           H  
ATOM   1774  CD  GLU A 114       0.261   9.131  -6.187  1.00 98.80           C  
ATOM   1775  OE1 GLU A 114       0.200   8.565  -7.301  1.00 98.80           O  
ATOM   1776  OE2 GLU A 114       1.350   9.530  -5.720  1.00 98.80           O  
ATOM   1777  N   HIS A 115      -1.310   7.785  -0.955  1.00 98.79           N  
ATOM   1778  H   HIS A 115      -1.446   6.944  -1.498  1.00 98.79           H  
ATOM   1779  CA  HIS A 115      -0.861   7.655   0.422  1.00 98.79           C  
ATOM   1780  HA  HIS A 115      -0.078   8.392   0.598  1.00 98.79           H  
ATOM   1781  C   HIS A 115      -0.270   6.283   0.700  1.00 98.79           C  
ATOM   1782  CB  HIS A 115      -2.017   7.933   1.398  1.00 98.79           C  
ATOM   1783  HB2 HIS A 115      -2.398   8.939   1.226  1.00 98.79           H  
ATOM   1784  HB3 HIS A 115      -1.641   7.910   2.421  1.00 98.79           H  
ATOM   1785  O   HIS A 115      -0.519   5.306  -0.011  1.00 98.79           O  
ATOM   1786  CG  HIS A 115      -3.155   6.957   1.290  1.00 98.79           C  
ATOM   1787  CD2 HIS A 115      -3.412   5.914   2.136  1.00 98.79           C  
ATOM   1788  HD2 HIS A 115      -2.831   5.635   3.003  1.00 98.79           H  
ATOM   1789  ND1 HIS A 115      -4.142   6.964   0.331  1.00 98.79           N  
ATOM   1790  HD1 HIS A 115      -4.278   7.674  -0.374  1.00 98.79           H  
ATOM   1791  CE1 HIS A 115      -4.984   5.955   0.605  1.00 98.79           C  
ATOM   1792  HE1 HIS A 115      -5.892   5.741   0.061  1.00 98.79           H  
ATOM   1793  NE2 HIS A 115      -4.572   5.281   1.690  1.00 98.79           N  
ATOM   1794  N   TRP A 116       0.488   6.236   1.787  1.00 98.89           N  
ATOM   1795  H   TRP A 116       0.639   7.109   2.273  1.00 98.89           H  
ATOM   1796  CA  TRP A 116       0.817   5.032   2.525  1.00 98.89           C  
ATOM   1797  HA  TRP A 116       0.379   4.156   2.046  1.00 98.89           H  
ATOM   1798  C   TRP A 116       0.235   5.183   3.926  1.00 98.89           C  
ATOM   1799  CB  TRP A 116       2.336   4.872   2.581  1.00 98.89           C  
ATOM   1800  HB2 TRP A 116       2.767   5.724   3.107  1.00 98.89           H  
ATOM   1801  HB3 TRP A 116       2.731   4.876   1.565  1.00 98.89           H  
ATOM   1802  O   TRP A 116       0.565   6.144   4.624  1.00 98.89           O  
ATOM   1803  CG  TRP A 116       2.776   3.612   3.250  1.00 98.89           C  
ATOM   1804  CD1 TRP A 116       3.241   3.484   4.513  1.00 98.89           C  
ATOM   1805  HD1 TRP A 116       3.376   4.299   5.209  1.00 98.89           H  
ATOM   1806  CD2 TRP A 116       2.777   2.271   2.685  1.00 98.89           C  
ATOM   1807  CE2 TRP A 116       3.253   1.361   3.668  1.00 98.89           C  
ATOM   1808  CE3 TRP A 116       2.436   1.743   1.427  1.00 98.89           C  
ATOM   1809  HE3 TRP A 116       2.073   2.427   0.674  1.00 98.89           H  
ATOM   1810  NE1 TRP A 116       3.507   2.150   4.767  1.00 98.89           N  
ATOM   1811  HE1 TRP A 116       3.889   1.787   5.629  1.00 98.89           H  
ATOM   1812  CH2 TRP A 116       3.047  -0.504   2.143  1.00 98.89           C  
ATOM   1813  HH2 TRP A 116       3.158  -1.554   1.915  1.00 98.89           H  
ATOM   1814  CZ2 TRP A 116       3.394  -0.010   3.410  1.00 98.89           C  
ATOM   1815  HZ2 TRP A 116       3.769  -0.675   4.174  1.00 98.89           H  
ATOM   1816  CZ3 TRP A 116       2.562   0.367   1.157  1.00 98.89           C  
ATOM   1817  HZ3 TRP A 116       2.287  -0.033   0.192  1.00 98.89           H  
ATOM   1818  N   LEU A 117      -0.617   4.251   4.352  1.00 98.67           N  
ATOM   1819  H   LEU A 117      -0.875   3.506   3.721  1.00 98.67           H  
ATOM   1820  CA  LEU A 117      -1.344   4.361   5.623  1.00 98.67           C  
ATOM   1821  HA  LEU A 117      -1.887   5.306   5.617  1.00 98.67           H  
ATOM   1822  C   LEU A 117      -0.420   4.376   6.853  1.00 98.67           C  
ATOM   1823  CB  LEU A 117      -2.353   3.204   5.684  1.00 98.67           C  
ATOM   1824  HB2 LEU A 117      -2.982   3.260   4.796  1.00 98.67           H  
ATOM   1825  HB3 LEU A 117      -1.806   2.262   5.663  1.00 98.67           H  
ATOM   1826  O   LEU A 117      -0.794   4.894   7.904  1.00 98.67           O  
ATOM   1827  CG  LEU A 117      -3.269   3.223   6.920  1.00 98.67           C  
ATOM   1828  HG  LEU A 117      -2.674   3.240   7.833  1.00 98.67           H  
ATOM   1829  CD1 LEU A 117      -4.215   4.423   6.919  1.00 98.67           C  
ATOM   1830 HD11 LEU A 117      -3.650   5.354   6.959  1.00 98.67           H  
ATOM   1831 HD12 LEU A 117      -4.838   4.414   6.024  1.00 98.67           H  
ATOM   1832 HD13 LEU A 117      -4.853   4.384   7.802  1.00 98.67           H  
ATOM   1833  CD2 LEU A 117      -4.100   1.950   6.950  1.00 98.67           C  
ATOM   1834 HD21 LEU A 117      -4.680   1.893   6.029  1.00 98.67           H  
ATOM   1835 HD22 LEU A 117      -4.777   1.975   7.804  1.00 98.67           H  
ATOM   1836 HD23 LEU A 117      -3.448   1.080   7.034  1.00 98.67           H  
ATOM   1837  N   GLY A 118       0.788   3.832   6.719  1.00 98.58           N  
ATOM   1838  H   GLY A 118       1.015   3.428   5.822  1.00 98.58           H  
ATOM   1839  CA  GLY A 118       1.753   3.697   7.803  1.00 98.58           C  
ATOM   1840  HA2 GLY A 118       2.735   4.001   7.441  1.00 98.58           H  
ATOM   1841  HA3 GLY A 118       1.493   4.347   8.639  1.00 98.58           H  
ATOM   1842  C   GLY A 118       1.813   2.267   8.322  1.00 98.58           C  
ATOM   1843  O   GLY A 118       0.786   1.645   8.589  1.00 98.58           O  
ATOM   1844  N   ASN A 119       3.025   1.740   8.473  1.00 98.77           N  
ATOM   1845  H   ASN A 119       3.826   2.304   8.229  1.00 98.77           H  
ATOM   1846  CA  ASN A 119       3.238   0.361   8.900  1.00 98.77           C  
ATOM   1847  HA  ASN A 119       2.681  -0.298   8.234  1.00 98.77           H  
ATOM   1848  C   ASN A 119       2.709   0.104  10.317  1.00 98.77           C  
ATOM   1849  CB  ASN A 119       4.726   0.004   8.792  1.00 98.77           C  
ATOM   1850  HB2 ASN A 119       4.842  -1.018   9.152  1.00 98.77           H  
ATOM   1851  HB3 ASN A 119       5.316   0.665   9.427  1.00 98.77           H  
ATOM   1852  O   ASN A 119       2.195  -0.980  10.564  1.00 98.77           O  
ATOM   1853  CG  ASN A 119       5.276   0.027   7.381  1.00 98.77           C  
ATOM   1854  ND2 ASN A 119       6.576  -0.027   7.223  1.00 98.77           N  
ATOM   1855 HD21 ASN A 119       6.913  -0.087   6.273  1.00 98.77           H  
ATOM   1856 HD22 ASN A 119       7.173  -0.148   8.029  1.00 98.77           H  
ATOM   1857  OD1 ASN A 119       4.555   0.086   6.405  1.00 98.77           O  
ATOM   1858  N   ASP A 120       2.748   1.093  11.219  1.00 97.77           N  
ATOM   1859  H   ASP A 120       3.169   1.977  10.973  1.00 97.77           H  
ATOM   1860  CA  ASP A 120       2.136   0.950  12.549  1.00 97.77           C  
ATOM   1861  HA  ASP A 120       2.542   0.061  13.033  1.00 97.77           H  
ATOM   1862  C   ASP A 120       0.616   0.723  12.431  1.00 97.77           C  
ATOM   1863  CB  ASP A 120       2.455   2.180  13.433  1.00 97.77           C  
ATOM   1864  HB2 ASP A 120       2.360   3.088  12.839  1.00 97.77           H  
ATOM   1865  HB3 ASP A 120       1.709   2.230  14.226  1.00 97.77           H  
ATOM   1866  O   ASP A 120       0.068  -0.176  13.067  1.00 97.77           O  
ATOM   1867  CG  ASP A 120       3.836   2.148  14.117  1.00 97.77           C  
ATOM   1868  OD1 ASP A 120       4.449   1.064  14.177  1.00 97.77           O  
ATOM   1869  OD2 ASP A 120       4.287   3.203  14.638  1.00 97.77           O  
ATOM   1870  N   ASN A 121      -0.067   1.464  11.553  1.00 97.58           N  
ATOM   1871  H   ASN A 121       0.440   2.139  10.998  1.00 97.58           H  
ATOM   1872  CA  ASN A 121      -1.507   1.307  11.328  1.00 97.58           C  
ATOM   1873  HA  ASN A 121      -2.019   1.295  12.290  1.00 97.58           H  
ATOM   1874  C   ASN A 121      -1.839  -0.020  10.632  1.00 97.58           C  
ATOM   1875  CB  ASN A 121      -2.024   2.502  10.512  1.00 97.58           C  
ATOM   1876  HB2 ASN A 121      -3.056   2.316  10.214  1.00 97.58           H  
ATOM   1877  HB3 ASN A 121      -1.421   2.610   9.611  1.00 97.58           H  
ATOM   1878  O   ASN A 121      -2.769  -0.711  11.042  1.00 97.58           O  
ATOM   1879  CG  ASN A 121      -2.008   3.808  11.283  1.00 97.58           C  
ATOM   1880  ND2 ASN A 121      -1.796   4.912  10.609  1.00 97.58           N  
ATOM   1881 HD21 ASN A 121      -1.762   5.773  11.137  1.00 97.58           H  
ATOM   1882 HD22 ASN A 121      -1.570   4.886   9.625  1.00 97.58           H  
ATOM   1883  OD1 ASN A 121      -2.184   3.860  12.489  1.00 97.58           O  
ATOM   1884  N   ILE A 122      -1.066  -0.409   9.611  1.00 98.66           N  
ATOM   1885  H   ILE A 122      -0.324   0.210   9.316  1.00 98.66           H  
ATOM   1886  CA  ILE A 122      -1.249  -1.692   8.912  1.00 98.66           C  
ATOM   1887  HA  ILE A 122      -2.280  -1.752   8.564  1.00 98.66           H  
ATOM   1888  C   ILE A 122      -1.033  -2.861   9.885  1.00 98.66           C  
ATOM   1889  CB  ILE A 122      -0.316  -1.787   7.681  1.00 98.66           C  
ATOM   1890  HB  ILE A 122       0.711  -1.650   8.019  1.00 98.66           H  
ATOM   1891  O   ILE A 122      -1.801  -3.824   9.863  1.00 98.66           O  
ATOM   1892  CG1 ILE A 122      -0.644  -0.692   6.638  1.00 98.66           C  
ATOM   1893 HG12 ILE A 122      -1.573  -0.947   6.127  1.00 98.66           H  
ATOM   1894 HG13 ILE A 122      -0.806   0.265   7.134  1.00 98.66           H  
ATOM   1895  CG2 ILE A 122      -0.438  -3.170   7.006  1.00 98.66           C  
ATOM   1896 HG21 ILE A 122      -0.157  -3.967   7.695  1.00 98.66           H  
ATOM   1897 HG22 ILE A 122      -1.464  -3.336   6.679  1.00 98.66           H  
ATOM   1898 HG23 ILE A 122       0.229  -3.238   6.147  1.00 98.66           H  
ATOM   1899  CD1 ILE A 122       0.465  -0.480   5.597  1.00 98.66           C  
ATOM   1900 HD11 ILE A 122       1.400  -0.228   6.098  1.00 98.66           H  
ATOM   1901 HD12 ILE A 122       0.188   0.344   4.940  1.00 98.66           H  
ATOM   1902 HD13 ILE A 122       0.610  -1.373   4.990  1.00 98.66           H  
ATOM   1903  N   PHE A 123      -0.037  -2.774  10.770  1.00 98.16           N  
ATOM   1904  H   PHE A 123       0.575  -1.971  10.737  1.00 98.16           H  
ATOM   1905  CA  PHE A 123       0.203  -3.761  11.819  1.00 98.16           C  
ATOM   1906  HA  PHE A 123       0.348  -4.740  11.361  1.00 98.16           H  
ATOM   1907  C   PHE A 123      -1.002  -3.879  12.759  1.00 98.16           C  
ATOM   1908  CB  PHE A 123       1.483  -3.399  12.590  1.00 98.16           C  
ATOM   1909  HB2 PHE A 123       2.345  -3.545  11.939  1.00 98.16           H  
ATOM   1910  HB3 PHE A 123       1.456  -2.344  12.862  1.00 98.16           H  
ATOM   1911  O   PHE A 123      -1.521  -4.982  12.927  1.00 98.16           O  
ATOM   1912  CG  PHE A 123       1.671  -4.212  13.855  1.00 98.16           C  
ATOM   1913  CD1 PHE A 123       1.427  -3.644  15.118  1.00 98.16           C  
ATOM   1914  HD1 PHE A 123       1.138  -2.606  15.197  1.00 98.16           H  
ATOM   1915  CD2 PHE A 123       2.020  -5.567  13.762  1.00 98.16           C  
ATOM   1916  HD2 PHE A 123       2.205  -5.994  12.787  1.00 98.16           H  
ATOM   1917  CE1 PHE A 123       1.528  -4.436  16.277  1.00 98.16           C  
ATOM   1918  HE1 PHE A 123       1.318  -4.002  17.243  1.00 98.16           H  
ATOM   1919  CE2 PHE A 123       2.106  -6.366  14.913  1.00 98.16           C  
ATOM   1920  HE2 PHE A 123       2.338  -7.417  14.820  1.00 98.16           H  
ATOM   1921  CZ  PHE A 123       1.862  -5.799  16.174  1.00 98.16           C  
ATOM   1922  HZ  PHE A 123       1.908  -6.415  17.060  1.00 98.16           H  
ATOM   1923  N   LEU A 124      -1.487  -2.760  13.315  1.00 96.17           N  
ATOM   1924  H   LEU A 124      -1.017  -1.887  13.123  1.00 96.17           H  
ATOM   1925  CA  LEU A 124      -2.642  -2.747  14.223  1.00 96.17           C  
ATOM   1926  HA  LEU A 124      -2.419  -3.363  15.094  1.00 96.17           H  
ATOM   1927  C   LEU A 124      -3.890  -3.357  13.571  1.00 96.17           C  
ATOM   1928  CB  LEU A 124      -2.934  -1.301  14.670  1.00 96.17           C  
ATOM   1929  HB2 LEU A 124      -3.011  -0.675  13.780  1.00 96.17           H  
ATOM   1930  HB3 LEU A 124      -3.903  -1.278  15.168  1.00 96.17           H  
ATOM   1931  O   LEU A 124      -4.554  -4.196  14.175  1.00 96.17           O  
ATOM   1932  CG  LEU A 124      -1.891  -0.688  15.622  1.00 96.17           C  
ATOM   1933  HG  LEU A 124      -0.887  -0.811  15.216  1.00 96.17           H  
ATOM   1934  CD1 LEU A 124      -2.180   0.804  15.801  1.00 96.17           C  
ATOM   1935 HD11 LEU A 124      -1.443   1.244  16.473  1.00 96.17           H  
ATOM   1936 HD12 LEU A 124      -2.109   1.306  14.836  1.00 96.17           H  
ATOM   1937 HD13 LEU A 124      -3.181   0.946  16.209  1.00 96.17           H  
ATOM   1938  CD2 LEU A 124      -1.908  -1.336  17.004  1.00 96.17           C  
ATOM   1939 HD21 LEU A 124      -1.701  -2.404  16.928  1.00 96.17           H  
ATOM   1940 HD22 LEU A 124      -1.144  -0.878  17.632  1.00 96.17           H  
ATOM   1941 HD23 LEU A 124      -2.884  -1.182  17.466  1.00 96.17           H  
ATOM   1942  N   LEU A 125      -4.170  -2.978  12.322  1.00 97.43           N  
ATOM   1943  H   LEU A 125      -3.584  -2.274  11.899  1.00 97.43           H  
ATOM   1944  CA  LEU A 125      -5.325  -3.463  11.568  1.00 97.43           C  
ATOM   1945  HA  LEU A 125      -6.228  -3.321  12.162  1.00 97.43           H  
ATOM   1946  C   LEU A 125      -5.234  -4.956  11.252  1.00 97.43           C  
ATOM   1947  CB  LEU A 125      -5.430  -2.661  10.261  1.00 97.43           C  
ATOM   1948  HB2 LEU A 125      -4.443  -2.611   9.802  1.00 97.43           H  
ATOM   1949  HB3 LEU A 125      -6.085  -3.190   9.569  1.00 97.43           H  
ATOM   1950  O   LEU A 125      -6.210  -5.675  11.400  1.00 97.43           O  
ATOM   1951  CG  LEU A 125      -5.977  -1.239  10.462  1.00 97.43           C  
ATOM   1952  HG  LEU A 125      -5.520  -0.776  11.337  1.00 97.43           H  
ATOM   1953  CD1 LEU A 125      -5.659  -0.375   9.242  1.00 97.43           C  
ATOM   1954 HD11 LEU A 125      -6.108  -0.804   8.346  1.00 97.43           H  
ATOM   1955 HD12 LEU A 125      -4.579  -0.313   9.110  1.00 97.43           H  
ATOM   1956 HD13 LEU A 125      -6.052   0.630   9.397  1.00 97.43           H  
ATOM   1957  CD2 LEU A 125      -7.493  -1.269  10.645  1.00 97.43           C  
ATOM   1958 HD21 LEU A 125      -7.875  -0.249  10.683  1.00 97.43           H  
ATOM   1959 HD22 LEU A 125      -7.971  -1.792   9.816  1.00 97.43           H  
ATOM   1960 HD23 LEU A 125      -7.750  -1.773  11.576  1.00 97.43           H  
ATOM   1961  N   THR A 126      -4.076  -5.444  10.814  1.00 97.91           N  
ATOM   1962  H   THR A 126      -3.290  -4.815  10.729  1.00 97.91           H  
ATOM   1963  CA  THR A 126      -3.944  -6.832  10.337  1.00 97.91           C  
ATOM   1964  HA  THR A 126      -4.891  -7.132   9.889  1.00 97.91           H  
ATOM   1965  C   THR A 126      -3.679  -7.855  11.440  1.00 97.91           C  
ATOM   1966  CB  THR A 126      -2.886  -6.962   9.242  1.00 97.91           C  
ATOM   1967  HB  THR A 126      -2.822  -8.013   8.961  1.00 97.91           H  
ATOM   1968  O   THR A 126      -3.704  -9.053  11.170  1.00 97.91           O  
ATOM   1969  CG2 THR A 126      -3.245  -6.161   7.993  1.00 97.91           C  
ATOM   1970 HG21 THR A 126      -2.416  -6.239   7.289  1.00 97.91           H  
ATOM   1971 HG22 THR A 126      -3.417  -5.112   8.234  1.00 97.91           H  
ATOM   1972 HG23 THR A 126      -4.144  -6.580   7.541  1.00 97.91           H  
ATOM   1973  OG1 THR A 126      -1.614  -6.520   9.671  1.00 97.91           O  
ATOM   1974  HG1 THR A 126      -1.673  -5.567   9.767  1.00 97.91           H  
ATOM   1975  N   ASN A 127      -3.446  -7.409  12.680  1.00 96.95           N  
ATOM   1976  H   ASN A 127      -3.388  -6.410  12.820  1.00 96.95           H  
ATOM   1977  CA  ASN A 127      -3.216  -8.280  13.838  1.00 96.95           C  
ATOM   1978  HA  ASN A 127      -3.146  -9.311  13.491  1.00 96.95           H  
ATOM   1979  C   ASN A 127      -4.385  -8.298  14.841  1.00 96.95           C  
ATOM   1980  CB  ASN A 127      -1.865  -7.946  14.496  1.00 96.95           C  
ATOM   1981  HB2 ASN A 127      -1.783  -8.481  15.442  1.00 96.95           H  
ATOM   1982  HB3 ASN A 127      -1.803  -6.879  14.710  1.00 96.95           H  
ATOM   1983  O   ASN A 127      -4.277  -8.960  15.870  1.00 96.95           O  
ATOM   1984  CG  ASN A 127      -0.687  -8.377  13.642  1.00 96.95           C  
ATOM   1985  ND2 ASN A 127      -0.263  -7.542  12.728  1.00 96.95           N  
ATOM   1986 HD21 ASN A 127       0.569  -7.778  12.207  1.00 96.95           H  
ATOM   1987 HD22 ASN A 127      -0.720  -6.645  12.646  1.00 96.95           H  
ATOM   1988  OD1 ASN A 127      -0.150  -9.466  13.783  1.00 96.95           O  
ATOM   1989  N   GLN A 128      -5.507  -7.628  14.549  1.00 94.60           N  
ATOM   1990  H   GLN A 128      -5.520  -7.033  13.733  1.00 94.60           H  
ATOM   1991  CA  GLN A 128      -6.745  -7.744  15.342  1.00 94.60           C  
ATOM   1992  HA  GLN A 128      -6.470  -7.997  16.366  1.00 94.60           H  
ATOM   1993  C   GLN A 128      -7.670  -8.882  14.866  1.00 94.60           C  
ATOM   1994  CB  GLN A 128      -7.451  -6.378  15.417  1.00 94.60           C  
ATOM   1995  HB2 GLN A 128      -8.184  -6.404  16.223  1.00 94.60           H  
ATOM   1996  HB3 GLN A 128      -6.705  -5.626  15.672  1.00 94.60           H  
ATOM   1997  O   GLN A 128      -8.680  -9.171  15.494  1.00 94.60           O  
ATOM   1998  CG  GLN A 128      -8.172  -5.963  14.123  1.00 94.60           C  
ATOM   1999  HG2 GLN A 128      -9.082  -6.553  14.014  1.00 94.60           H  
ATOM   2000  HG3 GLN A 128      -7.528  -6.181  13.271  1.00 94.60           H  
ATOM   2001  CD  GLN A 128      -8.558  -4.482  14.094  1.00 94.60           C  
ATOM   2002  NE2 GLN A 128      -8.971  -3.941  12.967  1.00 94.60           N  
ATOM   2003 HE21 GLN A 128      -9.379  -3.020  13.046  1.00 94.60           H  
ATOM   2004 HE22 GLN A 128      -8.987  -4.461  12.101  1.00 94.60           H  
ATOM   2005  OE1 GLN A 128      -8.463  -3.755  15.069  1.00 94.60           O  
ATOM   2006  N   GLY A 129      -7.331  -9.545  13.758  1.00 94.67           N  
ATOM   2007  H   GLY A 129      -6.478  -9.285  13.283  1.00 94.67           H  
ATOM   2008  CA  GLY A 129      -8.094 -10.653  13.190  1.00 94.67           C  
ATOM   2009  HA2 GLY A 129      -9.110 -10.320  12.977  1.00 94.67           H  
ATOM   2010  HA3 GLY A 129      -8.145 -11.470  13.911  1.00 94.67           H  
ATOM   2011  C   GLY A 129      -7.454 -11.163  11.903  1.00 94.67           C  
ATOM   2012  O   GLY A 129      -6.356 -10.745  11.535  1.00 94.67           O  
ATOM   2013  N   ARG A 130      -8.135 -12.059  11.186  1.00 97.36           N  
ATOM   2014  H   ARG A 130      -9.051 -12.342  11.503  1.00 97.36           H  
ATOM   2015  CA  ARG A 130      -7.659 -12.529   9.881  1.00 97.36           C  
ATOM   2016  HA  ARG A 130      -6.570 -12.568   9.906  1.00 97.36           H  
ATOM   2017  C   ARG A 130      -8.068 -11.540   8.795  1.00 97.36           C  
ATOM   2018  CB  ARG A 130      -8.178 -13.948   9.626  1.00 97.36           C  
ATOM   2019  HB2 ARG A 130      -9.263 -13.930   9.519  1.00 97.36           H  
ATOM   2020  HB3 ARG A 130      -7.926 -14.573  10.482  1.00 97.36           H  
ATOM   2021  O   ARG A 130      -9.253 -11.339   8.556  1.00 97.36           O  
ATOM   2022  CG  ARG A 130      -7.544 -14.553   8.368  1.00 97.36           C  
ATOM   2023  HG2 ARG A 130      -6.457 -14.514   8.444  1.00 97.36           H  
ATOM   2024  HG3 ARG A 130      -7.863 -13.990   7.491  1.00 97.36           H  
ATOM   2025  CD  ARG A 130      -7.988 -16.007   8.223  1.00 97.36           C  
ATOM   2026  HD2 ARG A 130      -7.595 -16.579   9.063  1.00 97.36           H  
ATOM   2027  HD3 ARG A 130      -9.077 -16.047   8.255  1.00 97.36           H  
ATOM   2028  NE  ARG A 130      -7.512 -16.581   6.953  1.00 97.36           N  
ATOM   2029  HE  ARG A 130      -7.172 -15.934   6.256  1.00 97.36           H  
ATOM   2030  NH1 ARG A 130      -8.132 -18.744   7.404  1.00 97.36           N  
ATOM   2031 HH11 ARG A 130      -8.279 -19.698   7.104  1.00 97.36           H  
ATOM   2032 HH12 ARG A 130      -8.584 -18.426   8.249  1.00 97.36           H  
ATOM   2033  NH2 ARG A 130      -7.192 -18.238   5.434  1.00 97.36           N  
ATOM   2034 HH21 ARG A 130      -7.295 -19.204   5.157  1.00 97.36           H  
ATOM   2035 HH22 ARG A 130      -6.868 -17.551   4.768  1.00 97.36           H  
ATOM   2036  CZ  ARG A 130      -7.609 -17.850   6.607  1.00 97.36           C  
ATOM   2037  N   TYR A 131      -7.092 -10.949   8.116  1.00 98.31           N  
ATOM   2038  H   TYR A 131      -6.136 -11.122   8.392  1.00 98.31           H  
ATOM   2039  CA  TYR A 131      -7.322 -10.024   7.007  1.00 98.31           C  
ATOM   2040  HA  TYR A 131      -8.388  -9.808   6.927  1.00 98.31           H  
ATOM   2041  C   TYR A 131      -6.901 -10.645   5.681  1.00 98.31           C  
ATOM   2042  CB  TYR A 131      -6.615  -8.685   7.264  1.00 98.31           C  
ATOM   2043  HB2 TYR A 131      -5.639  -8.862   7.715  1.00 98.31           H  
ATOM   2044  HB3 TYR A 131      -6.446  -8.188   6.309  1.00 98.31           H  
ATOM   2045  O   TYR A 131      -5.945 -11.414   5.614  1.00 98.31           O  
ATOM   2046  CG  TYR A 131      -7.421  -7.756   8.151  1.00 98.31           C  
ATOM   2047  CD1 TYR A 131      -7.994  -6.586   7.616  1.00 98.31           C  
ATOM   2048  HD1 TYR A 131      -7.850  -6.338   6.574  1.00 98.31           H  
ATOM   2049  CD2 TYR A 131      -7.637  -8.083   9.502  1.00 98.31           C  
ATOM   2050  HD2 TYR A 131      -7.177  -8.961   9.930  1.00 98.31           H  
ATOM   2051  CE1 TYR A 131      -8.758  -5.735   8.434  1.00 98.31           C  
ATOM   2052  HE1 TYR A 131      -9.194  -4.828   8.040  1.00 98.31           H  
ATOM   2053  CE2 TYR A 131      -8.457  -7.272  10.306  1.00 98.31           C  
ATOM   2054  HE2 TYR A 131      -8.632  -7.535  11.339  1.00 98.31           H  
ATOM   2055  OH  TYR A 131      -9.808  -5.304  10.539  1.00 98.31           O  
ATOM   2056  HH  TYR A 131     -10.139  -5.773  11.308  1.00 98.31           H  
ATOM   2057  CZ  TYR A 131      -9.001  -6.085   9.777  1.00 98.31           C  
ATOM   2058  N   GLN A 132      -7.606 -10.271   4.620  1.00 98.35           N  
ATOM   2059  H   GLN A 132      -8.380  -9.641   4.774  1.00 98.35           H  
ATOM   2060  CA  GLN A 132      -7.199 -10.495   3.239  1.00 98.35           C  
ATOM   2061  HA  GLN A 132      -6.378 -11.212   3.230  1.00 98.35           H  
ATOM   2062  C   GLN A 132      -6.673  -9.197   2.628  1.00 98.35           C  
ATOM   2063  CB  GLN A 132      -8.344 -11.103   2.407  1.00 98.35           C  
ATOM   2064  HB2 GLN A 132      -8.039 -11.144   1.361  1.00 98.35           H  
ATOM   2065  HB3 GLN A 132      -8.522 -12.121   2.752  1.00 98.35           H  
ATOM   2066  O   GLN A 132      -7.122  -8.103   2.979  1.00 98.35           O  
ATOM   2067  CG  GLN A 132      -9.650 -10.309   2.526  1.00 98.35           C  
ATOM   2068  HG2 GLN A 132      -9.472  -9.254   2.317  1.00 98.35           H  
ATOM   2069  HG3 GLN A 132     -10.012 -10.411   3.549  1.00 98.35           H  
ATOM   2070  CD  GLN A 132     -10.774 -10.783   1.621  1.00 98.35           C  
ATOM   2071  NE2 GLN A 132     -11.997 -10.472   1.988  1.00 98.35           N  
ATOM   2072 HE21 GLN A 132     -12.130 -10.022   2.883  1.00 98.35           H  
ATOM   2073 HE22 GLN A 132     -12.739 -10.738   1.357  1.00 98.35           H  
ATOM   2074  OE1 GLN A 132     -10.602 -11.403   0.583  1.00 98.35           O  
ATOM   2075  N   LEU A 133      -5.747  -9.336   1.683  1.00 98.78           N  
ATOM   2076  H   LEU A 133      -5.479 -10.279   1.439  1.00 98.78           H  
ATOM   2077  CA  LEU A 133      -5.228  -8.252   0.856  1.00 98.78           C  
ATOM   2078  HA  LEU A 133      -5.542  -7.291   1.263  1.00 98.78           H  
ATOM   2079  C   LEU A 133      -5.778  -8.386  -0.557  1.00 98.78           C  
ATOM   2080  CB  LEU A 133      -3.692  -8.314   0.860  1.00 98.78           C  
ATOM   2081  HB2 LEU A 133      -3.391  -9.323   0.579  1.00 98.78           H  
ATOM   2082  HB3 LEU A 133      -3.354  -8.120   1.878  1.00 98.78           H  
ATOM   2083  O   LEU A 133      -5.722  -9.467  -1.137  1.00 98.78           O  
ATOM   2084  CG  LEU A 133      -2.970  -7.322  -0.068  1.00 98.78           C  
ATOM   2085  HG  LEU A 133      -3.384  -7.374  -1.074  1.00 98.78           H  
ATOM   2086  CD1 LEU A 133      -3.087  -5.891   0.446  1.00 98.78           C  
ATOM   2087 HD11 LEU A 133      -2.591  -5.226  -0.261  1.00 98.78           H  
ATOM   2088 HD12 LEU A 133      -4.134  -5.597   0.523  1.00 98.78           H  
ATOM   2089 HD13 LEU A 133      -2.616  -5.803   1.425  1.00 98.78           H  
ATOM   2090  CD2 LEU A 133      -1.485  -7.679  -0.150  1.00 98.78           C  
ATOM   2091 HD21 LEU A 133      -0.953  -6.936  -0.744  1.00 98.78           H  
ATOM   2092 HD22 LEU A 133      -1.052  -7.717   0.849  1.00 98.78           H  
ATOM   2093 HD23 LEU A 133      -1.362  -8.652  -0.625  1.00 98.78           H  
ATOM   2094  N   ARG A 134      -6.215  -7.274  -1.137  1.00 98.68           N  
ATOM   2095  H   ARG A 134      -6.259  -6.437  -0.573  1.00 98.68           H  
ATOM   2096  CA  ARG A 134      -6.455  -7.120  -2.568  1.00 98.68           C  
ATOM   2097  HA  ARG A 134      -6.245  -8.062  -3.073  1.00 98.68           H  
ATOM   2098  C   ARG A 134      -5.502  -6.068  -3.124  1.00 98.68           C  
ATOM   2099  CB  ARG A 134      -7.933  -6.778  -2.792  1.00 98.68           C  
ATOM   2100  HB2 ARG A 134      -8.189  -5.894  -2.209  1.00 98.68           H  
ATOM   2101  HB3 ARG A 134      -8.540  -7.612  -2.440  1.00 98.68           H  
ATOM   2102  O   ARG A 134      -5.371  -4.983  -2.562  1.00 98.68           O  
ATOM   2103  CG  ARG A 134      -8.254  -6.518  -4.268  1.00 98.68           C  
ATOM   2104  HG2 ARG A 134      -8.009  -7.401  -4.858  1.00 98.68           H  
ATOM   2105  HG3 ARG A 134      -7.667  -5.674  -4.630  1.00 98.68           H  
ATOM   2106  CD  ARG A 134      -9.733  -6.176  -4.441  1.00 98.68           C  
ATOM   2107  HD2 ARG A 134     -10.350  -7.003  -4.090  1.00 98.68           H  
ATOM   2108  HD3 ARG A 134      -9.960  -5.302  -3.830  1.00 98.68           H  
ATOM   2109  NE  ARG A 134     -10.008  -5.852  -5.849  1.00 98.68           N  
ATOM   2110  HE  ARG A 134      -9.715  -4.935  -6.154  1.00 98.68           H  
ATOM   2111  NH1 ARG A 134     -10.858  -7.879  -6.521  1.00 98.68           N  
ATOM   2112 HH11 ARG A 134     -10.920  -8.157  -5.552  1.00 98.68           H  
ATOM   2113 HH12 ARG A 134     -11.125  -8.501  -7.271  1.00 98.68           H  
ATOM   2114  NH2 ARG A 134     -10.411  -6.317  -8.030  1.00 98.68           N  
ATOM   2115 HH21 ARG A 134      -9.877  -5.485  -8.236  1.00 98.68           H  
ATOM   2116 HH22 ARG A 134     -10.563  -7.000  -8.758  1.00 98.68           H  
ATOM   2117  CZ  ARG A 134     -10.435  -6.675  -6.785  1.00 98.68           C  
ATOM   2118  N   VAL A 135      -4.867  -6.393  -4.242  1.00 98.82           N  
ATOM   2119  H   VAL A 135      -5.032  -7.313  -4.625  1.00 98.82           H  
ATOM   2120  CA  VAL A 135      -4.043  -5.478  -5.029  1.00 98.82           C  
ATOM   2121  HA  VAL A 135      -3.970  -4.524  -4.507  1.00 98.82           H  
ATOM   2122  C   VAL A 135      -4.732  -5.264  -6.367  1.00 98.82           C  
ATOM   2123  CB  VAL A 135      -2.613  -6.012  -5.215  1.00 98.82           C  
ATOM   2124  HB  VAL A 135      -2.640  -6.919  -5.819  1.00 98.82           H  
ATOM   2125  O   VAL A 135      -4.893  -6.219  -7.124  1.00 98.82           O  
ATOM   2126  CG1 VAL A 135      -1.741  -4.980  -5.931  1.00 98.82           C  
ATOM   2127 HG11 VAL A 135      -2.187  -4.710  -6.888  1.00 98.82           H  
ATOM   2128 HG12 VAL A 135      -0.756  -5.407  -6.120  1.00 98.82           H  
ATOM   2129 HG13 VAL A 135      -1.645  -4.080  -5.323  1.00 98.82           H  
ATOM   2130  CG2 VAL A 135      -1.946  -6.349  -3.873  1.00 98.82           C  
ATOM   2131 HG21 VAL A 135      -2.457  -7.191  -3.405  1.00 98.82           H  
ATOM   2132 HG22 VAL A 135      -1.993  -5.486  -3.209  1.00 98.82           H  
ATOM   2133 HG23 VAL A 135      -0.904  -6.625  -4.035  1.00 98.82           H  
ATOM   2134  N   ASP A 136      -5.157  -4.038  -6.652  1.00 98.71           N  
ATOM   2135  H   ASP A 136      -4.915  -3.296  -6.012  1.00 98.71           H  
ATOM   2136  CA  ASP A 136      -5.690  -3.649  -7.959  1.00 98.71           C  
ATOM   2137  HA  ASP A 136      -5.986  -4.533  -8.523  1.00 98.71           H  
ATOM   2138  C   ASP A 136      -4.608  -2.927  -8.768  1.00 98.71           C  
ATOM   2139  CB  ASP A 136      -6.926  -2.759  -7.802  1.00 98.71           C  
ATOM   2140  HB2 ASP A 136      -7.088  -2.274  -8.765  1.00 98.71           H  
ATOM   2141  HB3 ASP A 136      -6.746  -1.993  -7.048  1.00 98.71           H  
ATOM   2142  O   ASP A 136      -3.891  -2.081  -8.233  1.00 98.71           O  
ATOM   2143  CG  ASP A 136      -8.211  -3.519  -7.496  1.00 98.71           C  
ATOM   2144  OD1 ASP A 136      -8.707  -4.238  -8.392  1.00 98.71           O  
ATOM   2145  OD2 ASP A 136      -8.869  -3.302  -6.459  1.00 98.71           O  
ATOM   2146  N   LEU A 137      -4.491  -3.268 -10.052  1.00 98.71           N  
ATOM   2147  H   LEU A 137      -5.104  -3.976 -10.429  1.00 98.71           H  
ATOM   2148  CA  LEU A 137      -3.448  -2.764 -10.943  1.00 98.71           C  
ATOM   2149  HA  LEU A 137      -2.945  -1.915 -10.480  1.00 98.71           H  
ATOM   2150  C   LEU A 137      -4.068  -2.290 -12.262  1.00 98.71           C  
ATOM   2151  CB  LEU A 137      -2.410  -3.874 -11.199  1.00 98.71           C  
ATOM   2152  HB2 LEU A 137      -2.888  -4.643 -11.805  1.00 98.71           H  
ATOM   2153  HB3 LEU A 137      -1.590  -3.442 -11.772  1.00 98.71           H  
ATOM   2154  O   LEU A 137      -4.879  -3.003 -12.860  1.00 98.71           O  
ATOM   2155  CG  LEU A 137      -1.793  -4.548  -9.961  1.00 98.71           C  
ATOM   2156  HG  LEU A 137      -2.576  -4.874  -9.276  1.00 98.71           H  
ATOM   2157  CD1 LEU A 137      -1.009  -5.787 -10.388  1.00 98.71           C  
ATOM   2158 HD11 LEU A 137      -1.677  -6.504 -10.867  1.00 98.71           H  
ATOM   2159 HD12 LEU A 137      -0.216  -5.509 -11.082  1.00 98.71           H  
ATOM   2160 HD13 LEU A 137      -0.576  -6.260  -9.507  1.00 98.71           H  
ATOM   2161  CD2 LEU A 137      -0.831  -3.614  -9.227  1.00 98.71           C  
ATOM   2162 HD21 LEU A 137      -0.420  -4.122  -8.354  1.00 98.71           H  
ATOM   2163 HD22 LEU A 137      -0.007  -3.327  -9.880  1.00 98.71           H  
ATOM   2164 HD23 LEU A 137      -1.362  -2.723  -8.894  1.00 98.71           H  
ATOM   2165  N   TRP A 138      -3.650  -1.116 -12.736  1.00 98.34           N  
ATOM   2166  H   TRP A 138      -2.986  -0.586 -12.189  1.00 98.34           H  
ATOM   2167  CA  TRP A 138      -4.089  -0.533 -14.006  1.00 98.34           C  
ATOM   2168  HA  TRP A 138      -4.703  -1.252 -14.549  1.00 98.34           H  
ATOM   2169  C   TRP A 138      -2.891  -0.177 -14.880  1.00 98.34           C  
ATOM   2170  CB  TRP A 138      -4.934   0.720 -13.765  1.00 98.34           C  
ATOM   2171  HB2 TRP A 138      -4.332   1.441 -13.210  1.00 98.34           H  
ATOM   2172  HB3 TRP A 138      -5.159   1.168 -14.732  1.00 98.34           H  
ATOM   2173  O   TRP A 138      -1.942   0.452 -14.407  1.00 98.34           O  
ATOM   2174  CG  TRP A 138      -6.225   0.521 -13.035  1.00 98.34           C  
ATOM   2175  CD1 TRP A 138      -7.448   0.474 -13.609  1.00 98.34           C  
ATOM   2176  HD1 TRP A 138      -7.627   0.554 -14.672  1.00 98.34           H  
ATOM   2177  CD2 TRP A 138      -6.453   0.392 -11.597  1.00 98.34           C  
ATOM   2178  CE2 TRP A 138      -7.859   0.308 -11.370  1.00 98.34           C  
ATOM   2179  CE3 TRP A 138      -5.621   0.362 -10.458  1.00 98.34           C  
ATOM   2180  HE3 TRP A 138      -4.549   0.406 -10.583  1.00 98.34           H  
ATOM   2181  NE1 TRP A 138      -8.416   0.370 -12.630  1.00 98.34           N  
ATOM   2182  HE1 TRP A 138      -9.405   0.438 -12.821  1.00 98.34           H  
ATOM   2183  CH2 TRP A 138      -7.554   0.248  -8.971  1.00 98.34           C  
ATOM   2184  HH2 TRP A 138      -7.955   0.231  -7.969  1.00 98.34           H  
ATOM   2185  CZ2 TRP A 138      -8.412   0.235 -10.083  1.00 98.34           C  
ATOM   2186  HZ2 TRP A 138      -9.482   0.224  -9.940  1.00 98.34           H  
ATOM   2187  CZ3 TRP A 138      -6.162   0.293  -9.162  1.00 98.34           C  
ATOM   2188  HZ3 TRP A 138      -5.505   0.283  -8.305  1.00 98.34           H  
ATOM   2189  N   ASP A 139      -2.954  -0.516 -16.166  1.00 97.36           N  
ATOM   2190  H   ASP A 139      -3.785  -0.979 -16.507  1.00 97.36           H  
ATOM   2191  CA  ASP A 139      -1.980  -0.055 -17.156  1.00 97.36           C  
ATOM   2192  HA  ASP A 139      -1.087   0.273 -16.624  1.00 97.36           H  
ATOM   2193  C   ASP A 139      -2.481   1.186 -17.921  1.00 97.36           C  
ATOM   2194  CB  ASP A 139      -1.497  -1.221 -18.045  1.00 97.36           C  
ATOM   2195  HB2 ASP A 139      -1.252  -2.070 -17.408  1.00 97.36           H  
ATOM   2196  HB3 ASP A 139      -0.570  -0.909 -18.526  1.00 97.36           H  
ATOM   2197  O   ASP A 139      -3.615   1.650 -17.760  1.00 97.36           O  
ATOM   2198  CG  ASP A 139      -2.452  -1.686 -19.150  1.00 97.36           C  
ATOM   2199  OD1 ASP A 139      -3.451  -0.994 -19.434  1.00 97.36           O  
ATOM   2200  OD2 ASP A 139      -2.139  -2.715 -19.795  1.00 97.36           O  
ATOM   2201  N   PHE A 140      -1.613   1.766 -18.751  1.00 97.16           N  
ATOM   2202  H   PHE A 140      -0.682   1.382 -18.834  1.00 97.16           H  
ATOM   2203  CA  PHE A 140      -1.963   2.935 -19.563  1.00 97.16           C  
ATOM   2204  HA  PHE A 140      -2.525   3.633 -18.943  1.00 97.16           H  
ATOM   2205  C   PHE A 140      -2.871   2.611 -20.756  1.00 97.16           C  
ATOM   2206  CB  PHE A 140      -0.688   3.648 -20.021  1.00 97.16           C  
ATOM   2207  HB2 PHE A 140      -0.934   4.325 -20.840  1.00 97.16           H  
ATOM   2208  HB3 PHE A 140       0.012   2.911 -20.414  1.00 97.16           H  
ATOM   2209  O   PHE A 140      -3.506   3.522 -21.283  1.00 97.16           O  
ATOM   2210  CG  PHE A 140      -0.039   4.463 -18.923  1.00 97.16           C  
ATOM   2211  CD1 PHE A 140      -0.381   5.820 -18.757  1.00 97.16           C  
ATOM   2212  HD1 PHE A 140      -1.079   6.288 -19.434  1.00 97.16           H  
ATOM   2213  CD2 PHE A 140       0.878   3.864 -18.043  1.00 97.16           C  
ATOM   2214  HD2 PHE A 140       1.154   2.825 -18.147  1.00 97.16           H  
ATOM   2215  CE1 PHE A 140       0.191   6.576 -17.716  1.00 97.16           C  
ATOM   2216  HE1 PHE A 140      -0.068   7.617 -17.589  1.00 97.16           H  
ATOM   2217  CE2 PHE A 140       1.437   4.619 -17.004  1.00 97.16           C  
ATOM   2218  HE2 PHE A 140       2.115   4.136 -16.316  1.00 97.16           H  
ATOM   2219  CZ  PHE A 140       1.100   5.971 -16.833  1.00 97.16           C  
ATOM   2220  HZ  PHE A 140       1.528   6.532 -16.016  1.00 97.16           H  
ATOM   2221  N   ALA A 141      -2.976   1.339 -21.151  1.00 96.82           N  
ATOM   2222  H   ALA A 141      -2.559   0.618 -20.580  1.00 96.82           H  
ATOM   2223  CA  ALA A 141      -3.869   0.885 -22.215  1.00 96.82           C  
ATOM   2224  HA  ALA A 141      -3.908   1.651 -22.990  1.00 96.82           H  
ATOM   2225  C   ALA A 141      -5.318   0.681 -21.727  1.00 96.82           C  
ATOM   2226  CB  ALA A 141      -3.270  -0.381 -22.838  1.00 96.82           C  
ATOM   2227  HB1 ALA A 141      -2.279  -0.165 -23.237  1.00 96.82           H  
ATOM   2228  HB2 ALA A 141      -3.192  -1.164 -22.083  1.00 96.82           H  
ATOM   2229  HB3 ALA A 141      -3.912  -0.728 -23.648  1.00 96.82           H  
ATOM   2230  O   ALA A 141      -6.200   0.394 -22.531  1.00 96.82           O  
ATOM   2231  N   GLY A 142      -5.574   0.855 -20.425  1.00 96.42           N  
ATOM   2232  H   GLY A 142      -4.781   0.955 -19.807  1.00 96.42           H  
ATOM   2233  CA  GLY A 142      -6.895   0.705 -19.817  1.00 96.42           C  
ATOM   2234  HA2 GLY A 142      -6.963   1.375 -18.960  1.00 96.42           H  
ATOM   2235  HA3 GLY A 142      -7.665   0.982 -20.538  1.00 96.42           H  
ATOM   2236  C   GLY A 142      -7.196  -0.711 -19.326  1.00 96.42           C  
ATOM   2237  O   GLY A 142      -8.312  -0.963 -18.872  1.00 96.42           O  
ATOM   2238  N   ASN A 143      -6.224  -1.626 -19.367  1.00 98.09           N  
ATOM   2239  H   ASN A 143      -5.294  -1.336 -19.637  1.00 98.09           H  
ATOM   2240  CA  ASN A 143      -6.387  -2.958 -18.801  1.00 98.09           C  
ATOM   2241  HA  ASN A 143      -7.373  -3.327 -19.084  1.00 98.09           H  
ATOM   2242  C   ASN A 143      -6.307  -2.896 -17.274  1.00 98.09           C  
ATOM   2243  CB  ASN A 143      -5.343  -3.933 -19.357  1.00 98.09           C  
ATOM   2244  HB2 ASN A 143      -5.546  -4.937 -18.985  1.00 98.09           H  
ATOM   2245  HB3 ASN A 143      -4.357  -3.633 -19.002  1.00 98.09           H  
ATOM   2246  O   ASN A 143      -5.499  -2.157 -16.701  1.00 98.09           O  
ATOM   2247  CG  ASN A 143      -5.340  -3.993 -20.867  1.00 98.09           C  
ATOM   2248  ND2 ASN A 143      -4.250  -3.617 -21.488  1.00 98.09           N  
ATOM   2249 HD21 ASN A 143      -4.305  -3.552 -22.494  1.00 98.09           H  
ATOM   2250 HD22 ASN A 143      -3.499  -3.216 -20.945  1.00 98.09           H  
ATOM   2251  OD1 ASN A 143      -6.307  -4.388 -21.493  1.00 98.09           O  
ATOM   2252  N   ARG A 144      -7.117  -3.730 -16.618  1.00 97.76           N  
ATOM   2253  H   ARG A 144      -7.728  -4.323 -17.162  1.00 97.76           H  
ATOM   2254  CA  ARG A 144      -7.140  -3.888 -15.164  1.00 97.76           C  
ATOM   2255  HA  ARG A 144      -6.290  -3.355 -14.738  1.00 97.76           H  
ATOM   2256  C   ARG A 144      -7.005  -5.358 -14.801  1.00 97.76           C  
ATOM   2257  CB  ARG A 144      -8.426  -3.268 -14.596  1.00 97.76           C  
ATOM   2258  HB2 ARG A 144      -9.284  -3.819 -14.981  1.00 97.76           H  
ATOM   2259  HB3 ARG A 144      -8.499  -2.235 -14.937  1.00 97.76           H  
ATOM   2260  O   ARG A 144      -7.758  -6.189 -15.300  1.00 97.76           O  
ATOM   2261  CG  ARG A 144      -8.460  -3.279 -13.058  1.00 97.76           C  
ATOM   2262  HG2 ARG A 144      -7.661  -2.646 -12.672  1.00 97.76           H  
ATOM   2263  HG3 ARG A 144      -8.317  -4.294 -12.686  1.00 97.76           H  
ATOM   2264  CD  ARG A 144      -9.814  -2.766 -12.557  1.00 97.76           C  
ATOM   2265  HD2 ARG A 144     -10.598  -3.405 -12.964  1.00 97.76           H  
ATOM   2266  HD3 ARG A 144      -9.966  -1.754 -12.930  1.00 97.76           H  
ATOM   2267  NE  ARG A 144      -9.900  -2.779 -11.083  1.00 97.76           N  
ATOM   2268  HE  ARG A 144      -9.123  -3.174 -10.571  1.00 97.76           H  
ATOM   2269  NH1 ARG A 144     -11.941  -1.737 -10.866  1.00 97.76           N  
ATOM   2270 HH11 ARG A 144     -12.021  -1.668 -11.870  1.00 97.76           H  
ATOM   2271 HH12 ARG A 144     -12.669  -1.380 -10.264  1.00 97.76           H  
ATOM   2272  NH2 ARG A 144     -10.843  -2.422  -9.049  1.00 97.76           N  
ATOM   2273 HH21 ARG A 144     -11.552  -2.025  -8.449  1.00 97.76           H  
ATOM   2274 HH22 ARG A 144     -10.073  -2.924  -8.629  1.00 97.76           H  
ATOM   2275  CZ  ARG A 144     -10.890  -2.310 -10.344  1.00 97.76           C  
ATOM   2276  N   VAL A 145      -6.095  -5.654 -13.883  1.00 98.40           N  
ATOM   2277  H   VAL A 145      -5.552  -4.895 -13.496  1.00 98.40           H  
ATOM   2278  CA  VAL A 145      -5.978  -6.966 -13.236  1.00 98.40           C  
ATOM   2279  HA  VAL A 145      -6.871  -7.553 -13.454  1.00 98.40           H  
ATOM   2280  C   VAL A 145      -5.929  -6.783 -11.726  1.00 98.40           C  
ATOM   2281  CB  VAL A 145      -4.772  -7.781 -13.742  1.00 98.40           C  
ATOM   2282  HB  VAL A 145      -4.788  -8.752 -13.248  1.00 98.40           H  
ATOM   2283  O   VAL A 145      -5.742  -5.675 -11.222  1.00 98.40           O  
ATOM   2284  CG1 VAL A 145      -4.845  -8.039 -15.250  1.00 98.40           C  
ATOM   2285 HG11 VAL A 145      -5.797  -8.508 -15.495  1.00 98.40           H  
ATOM   2286 HG12 VAL A 145      -4.752  -7.103 -15.801  1.00 98.40           H  
ATOM   2287 HG13 VAL A 145      -4.037  -8.708 -15.546  1.00 98.40           H  
ATOM   2288  CG2 VAL A 145      -3.442  -7.109 -13.408  1.00 98.40           C  
ATOM   2289 HG21 VAL A 145      -3.343  -6.982 -12.330  1.00 98.40           H  
ATOM   2290 HG22 VAL A 145      -3.399  -6.129 -13.883  1.00 98.40           H  
ATOM   2291 HG23 VAL A 145      -2.617  -7.725 -13.765  1.00 98.40           H  
ATOM   2292  N   TYR A 146      -6.110  -7.871 -10.988  1.00 98.62           N  
ATOM   2293  H   TYR A 146      -6.270  -8.756 -11.447  1.00 98.62           H  
ATOM   2294  CA  TYR A 146      -6.011  -7.845  -9.537  1.00 98.62           C  
ATOM   2295  HA  TYR A 146      -5.325  -7.042  -9.268  1.00 98.62           H  
ATOM   2296  C   TYR A 146      -5.425  -9.143  -8.982  1.00 98.62           C  
ATOM   2297  CB  TYR A 146      -7.387  -7.530  -8.932  1.00 98.62           C  
ATOM   2298  HB2 TYR A 146      -7.261  -7.313  -7.872  1.00 98.62           H  
ATOM   2299  HB3 TYR A 146      -7.775  -6.622  -9.394  1.00 98.62           H  
ATOM   2300  O   TYR A 146      -5.588 -10.211  -9.576  1.00 98.62           O  
ATOM   2301  CG  TYR A 146      -8.403  -8.647  -9.086  1.00 98.62           C  
ATOM   2302  CD1 TYR A 146      -9.221  -8.729 -10.229  1.00 98.62           C  
ATOM   2303  HD1 TYR A 146      -9.139  -7.984 -11.005  1.00 98.62           H  
ATOM   2304  CD2 TYR A 146      -8.501  -9.624  -8.082  1.00 98.62           C  
ATOM   2305  HD2 TYR A 146      -7.849  -9.547  -7.225  1.00 98.62           H  
ATOM   2306  CE1 TYR A 146     -10.122  -9.804 -10.368  1.00 98.62           C  
ATOM   2307  HE1 TYR A 146     -10.748  -9.890 -11.244  1.00 98.62           H  
ATOM   2308  CE2 TYR A 146      -9.404 -10.696  -8.210  1.00 98.62           C  
ATOM   2309  HE2 TYR A 146      -9.461 -11.454  -7.443  1.00 98.62           H  
ATOM   2310  OH  TYR A 146     -11.074 -11.826  -9.519  1.00 98.62           O  
ATOM   2311  HH  TYR A 146     -11.034 -12.471  -8.808  1.00 98.62           H  
ATOM   2312  CZ  TYR A 146     -10.210 -10.792  -9.365  1.00 98.62           C  
ATOM   2313  N   ALA A 147      -4.793  -9.041  -7.817  1.00 98.60           N  
ATOM   2314  H   ALA A 147      -4.724  -8.119  -7.412  1.00 98.60           H  
ATOM   2315  CA  ALA A 147      -4.332 -10.157  -6.997  1.00 98.60           C  
ATOM   2316  HA  ALA A 147      -4.581 -11.105  -7.474  1.00 98.60           H  
ATOM   2317  C   ALA A 147      -5.029 -10.112  -5.631  1.00 98.60           C  
ATOM   2318  CB  ALA A 147      -2.808 -10.074  -6.854  1.00 98.60           C  
ATOM   2319  HB1 ALA A 147      -2.518  -9.090  -6.485  1.00 98.60           H  
ATOM   2320  HB2 ALA A 147      -2.331 -10.249  -7.819  1.00 98.60           H  
ATOM   2321  HB3 ALA A 147      -2.468 -10.825  -6.141  1.00 98.60           H  
ATOM   2322  O   ALA A 147      -5.272  -9.031  -5.095  1.00 98.60           O  
ATOM   2323  N   VAL A 148      -5.349 -11.269  -5.060  1.00 98.53           N  
ATOM   2324  H   VAL A 148      -5.134 -12.124  -5.553  1.00 98.53           H  
ATOM   2325  CA  VAL A 148      -5.941 -11.410  -3.724  1.00 98.53           C  
ATOM   2326  HA  VAL A 148      -5.882 -10.447  -3.216  1.00 98.53           H  
ATOM   2327  C   VAL A 148      -5.145 -12.427  -2.924  1.00 98.53           C  
ATOM   2328  CB  VAL A 148      -7.426 -11.824  -3.774  1.00 98.53           C  
ATOM   2329  HB  VAL A 148      -7.510 -12.779  -4.293  1.00 98.53           H  
ATOM   2330  O   VAL A 148      -4.818 -13.488  -3.442  1.00 98.53           O  
ATOM   2331  CG1 VAL A 148      -8.043 -11.973  -2.376  1.00 98.53           C  
ATOM   2332 HG11 VAL A 148      -7.900 -11.059  -1.800  1.00 98.53           H  
ATOM   2333 HG12 VAL A 148      -9.110 -12.180  -2.454  1.00 98.53           H  
ATOM   2334 HG13 VAL A 148      -7.586 -12.809  -1.846  1.00 98.53           H  
ATOM   2335  CG2 VAL A 148      -8.266 -10.798  -4.536  1.00 98.53           C  
ATOM   2336 HG21 VAL A 148      -8.122  -9.806  -4.106  1.00 98.53           H  
ATOM   2337 HG22 VAL A 148      -9.320 -11.072  -4.495  1.00 98.53           H  
ATOM   2338 HG23 VAL A 148      -7.944 -10.811  -5.577  1.00 98.53           H  
ATOM   2339  N   TYR A 149      -4.895 -12.133  -1.653  1.00 98.60           N  
ATOM   2340  H   TYR A 149      -5.209 -11.237  -1.309  1.00 98.60           H  
ATOM   2341  CA  TYR A 149      -4.288 -13.045  -0.688  1.00 98.60           C  
ATOM   2342  HA  TYR A 149      -4.127 -14.020  -1.147  1.00 98.60           H  
ATOM   2343  C   TYR A 149      -5.257 -13.204   0.479  1.00 98.60           C  
ATOM   2344  CB  TYR A 149      -2.923 -12.513  -0.222  1.00 98.60           C  
ATOM   2345  HB2 TYR A 149      -3.068 -11.601   0.357  1.00 98.60           H  
ATOM   2346  HB3 TYR A 149      -2.470 -13.248   0.445  1.00 98.60           H  
ATOM   2347  O   TYR A 149      -5.548 -12.233   1.175  1.00 98.60           O  
ATOM   2348  CG  TYR A 149      -1.963 -12.217  -1.357  1.00 98.60           C  
ATOM   2349  CD1 TYR A 149      -1.021 -13.180  -1.771  1.00 98.60           C  
ATOM   2350  HD1 TYR A 149      -0.949 -14.130  -1.263  1.00 98.60           H  
ATOM   2351  CD2 TYR A 149      -2.061 -10.987  -2.037  1.00 98.60           C  
ATOM   2352  HD2 TYR A 149      -2.794 -10.258  -1.725  1.00 98.60           H  
ATOM   2353  CE1 TYR A 149      -0.194 -12.919  -2.881  1.00 98.60           C  
ATOM   2354  HE1 TYR A 149       0.509 -13.655  -3.242  1.00 98.60           H  
ATOM   2355  CE2 TYR A 149      -1.248 -10.728  -3.151  1.00 98.60           C  
ATOM   2356  HE2 TYR A 149      -1.350  -9.797  -3.689  1.00 98.60           H  
ATOM   2357  OH  TYR A 149       0.373 -11.472  -4.720  1.00 98.60           O  
ATOM   2358  HH  TYR A 149       0.161 -10.623  -5.115  1.00 98.60           H  
ATOM   2359  CZ  TYR A 149      -0.328 -11.703  -3.584  1.00 98.60           C  
ATOM   2360  N   SER A 150      -5.771 -14.417   0.692  1.00 98.00           N  
ATOM   2361  H   SER A 150      -5.521 -15.148   0.041  1.00 98.00           H  
ATOM   2362  CA  SER A 150      -6.751 -14.715   1.756  1.00 98.00           C  
ATOM   2363  HA  SER A 150      -7.595 -14.033   1.646  1.00 98.00           H  
ATOM   2364  C   SER A 150      -6.211 -14.550   3.187  1.00 98.00           C  
ATOM   2365  CB  SER A 150      -7.268 -16.142   1.584  1.00 98.00           C  
ATOM   2366  HB2 SER A 150      -8.124 -16.300   2.239  1.00 98.00           H  
ATOM   2367  HB3 SER A 150      -7.580 -16.296   0.551  1.00 98.00           H  
ATOM   2368  O   SER A 150      -6.975 -14.572   4.151  1.00 98.00           O  
ATOM   2369  OG  SER A 150      -6.244 -17.061   1.919  1.00 98.00           O  
ATOM   2370  HG  SER A 150      -5.448 -16.804   1.450  1.00 98.00           H  
ATOM   2371  N   SER A 151      -4.894 -14.431   3.337  1.00 98.30           N  
ATOM   2372  H   SER A 151      -4.317 -14.478   2.509  1.00 98.30           H  
ATOM   2373  CA  SER A 151      -4.228 -14.077   4.584  1.00 98.30           C  
ATOM   2374  HA  SER A 151      -4.952 -13.686   5.299  1.00 98.30           H  
ATOM   2375  C   SER A 151      -3.188 -13.012   4.285  1.00 98.30           C  
ATOM   2376  CB  SER A 151      -3.564 -15.309   5.194  1.00 98.30           C  
ATOM   2377  HB2 SER A 151      -4.312 -16.088   5.340  1.00 98.30           H  
ATOM   2378  HB3 SER A 151      -2.799 -15.671   4.507  1.00 98.30           H  
ATOM   2379  O   SER A 151      -2.319 -13.226   3.442  1.00 98.30           O  
ATOM   2380  OG  SER A 151      -2.967 -15.000   6.439  1.00 98.30           O  
ATOM   2381  HG  SER A 151      -2.176 -14.482   6.277  1.00 98.30           H  
ATOM   2382  N   PHE A 152      -3.265 -11.893   4.992  1.00 98.72           N  
ATOM   2383  H   PHE A 152      -4.076 -11.761   5.579  1.00 98.72           H  
ATOM   2384  CA  PHE A 152      -2.312 -10.796   4.947  1.00 98.72           C  
ATOM   2385  HA  PHE A 152      -1.351 -11.154   4.579  1.00 98.72           H  
ATOM   2386  C   PHE A 152      -2.129 -10.229   6.347  1.00 98.72           C  
ATOM   2387  CB  PHE A 152      -2.812  -9.705   4.000  1.00 98.72           C  
ATOM   2388  HB2 PHE A 152      -3.855  -9.488   4.230  1.00 98.72           H  
ATOM   2389  HB3 PHE A 152      -2.772 -10.097   2.983  1.00 98.72           H  
ATOM   2390  O   PHE A 152      -3.094  -9.812   6.988  1.00 98.72           O  
ATOM   2391  CG  PHE A 152      -2.017  -8.409   4.067  1.00 98.72           C  
ATOM   2392  CD1 PHE A 152      -2.573  -7.263   4.663  1.00 98.72           C  
ATOM   2393  HD1 PHE A 152      -3.555  -7.314   5.109  1.00 98.72           H  
ATOM   2394  CD2 PHE A 152      -0.723  -8.333   3.520  1.00 98.72           C  
ATOM   2395  HD2 PHE A 152      -0.273  -9.206   3.072  1.00 98.72           H  
ATOM   2396  CE1 PHE A 152      -1.844  -6.058   4.698  1.00 98.72           C  
ATOM   2397  HE1 PHE A 152      -2.256  -5.183   5.180  1.00 98.72           H  
ATOM   2398  CE2 PHE A 152      -0.009  -7.122   3.535  1.00 98.72           C  
ATOM   2399  HE2 PHE A 152       0.972  -7.055   3.088  1.00 98.72           H  
ATOM   2400  CZ  PHE A 152      -0.568  -5.983   4.127  1.00 98.72           C  
ATOM   2401  HZ  PHE A 152      -0.013  -5.057   4.151  1.00 98.72           H  
ATOM   2402  N   LYS A 153      -0.878 -10.185   6.793  1.00 98.69           N  
ATOM   2403  H   LYS A 153      -0.148 -10.577   6.215  1.00 98.69           H  
ATOM   2404  CA  LYS A 153      -0.469  -9.417   7.963  1.00 98.69           C  
ATOM   2405  HA  LYS A 153      -1.067  -8.506   7.996  1.00 98.69           H  
ATOM   2406  C   LYS A 153       0.971  -8.968   7.831  1.00 98.69           C  
ATOM   2407  CB  LYS A 153      -0.715 -10.209   9.262  1.00 98.69           C  
ATOM   2408  HB2 LYS A 153      -1.762 -10.508   9.312  1.00 98.69           H  
ATOM   2409  HB3 LYS A 153      -0.523  -9.553  10.111  1.00 98.69           H  
ATOM   2410  O   LYS A 153       1.735  -9.509   7.029  1.00 98.69           O  
ATOM   2411  CG  LYS A 153       0.176 -11.453   9.377  1.00 98.69           C  
ATOM   2412  HG2 LYS A 153      -0.077 -12.157   8.584  1.00 98.69           H  
ATOM   2413  HG3 LYS A 153       1.220 -11.154   9.284  1.00 98.69           H  
ATOM   2414  CD  LYS A 153       0.005 -12.138  10.730  1.00 98.69           C  
ATOM   2415  HD2 LYS A 153      -1.012 -12.519  10.825  1.00 98.69           H  
ATOM   2416  HD3 LYS A 153       0.185 -11.404  11.516  1.00 98.69           H  
ATOM   2417  CE  LYS A 153       1.021 -13.276  10.850  1.00 98.69           C  
ATOM   2418  HE2 LYS A 153       2.005 -12.888  10.586  1.00 98.69           H  
ATOM   2419  HE3 LYS A 153       0.765 -14.063  10.140  1.00 98.69           H  
ATOM   2420  NZ  LYS A 153       1.052 -13.794  12.235  1.00 98.69           N  
ATOM   2421  HZ1 LYS A 153       0.143 -14.133  12.515  1.00 98.69           H  
ATOM   2422  HZ2 LYS A 153       1.310 -13.038  12.854  1.00 98.69           H  
ATOM   2423  HZ3 LYS A 153       1.746 -14.522  12.328  1.00 98.69           H  
ATOM   2424  N   ILE A 154       1.342  -8.018   8.673  1.00 98.84           N  
ATOM   2425  H   ILE A 154       0.652  -7.645   9.308  1.00 98.84           H  
ATOM   2426  CA  ILE A 154       2.742  -7.696   8.925  1.00 98.84           C  
ATOM   2427  HA  ILE A 154       3.353  -8.425   8.391  1.00 98.84           H  
ATOM   2428  C   ILE A 154       3.057  -7.872  10.404  1.00 98.84           C  
ATOM   2429  CB  ILE A 154       3.116  -6.307   8.383  1.00 98.84           C  
ATOM   2430  HB  ILE A 154       4.184  -6.164   8.548  1.00 98.84           H  
ATOM   2431  O   ILE A 154       2.159  -7.754  11.236  1.00 98.84           O  
ATOM   2432  CG1 ILE A 154       2.359  -5.177   9.109  1.00 98.84           C  
ATOM   2433 HG12 ILE A 154       1.286  -5.300   8.966  1.00 98.84           H  
ATOM   2434 HG13 ILE A 154       2.566  -5.240  10.178  1.00 98.84           H  
ATOM   2435  CG2 ILE A 154       2.862  -6.275   6.868  1.00 98.84           C  
ATOM   2436 HG21 ILE A 154       3.302  -7.152   6.393  1.00 98.84           H  
ATOM   2437 HG22 ILE A 154       3.340  -5.390   6.447  1.00 98.84           H  
ATOM   2438 HG23 ILE A 154       1.794  -6.246   6.652  1.00 98.84           H  
ATOM   2439  CD1 ILE A 154       2.765  -3.776   8.645  1.00 98.84           C  
ATOM   2440 HD11 ILE A 154       2.520  -3.624   7.594  1.00 98.84           H  
ATOM   2441 HD12 ILE A 154       3.833  -3.624   8.804  1.00 98.84           H  
ATOM   2442 HD13 ILE A 154       2.214  -3.043   9.234  1.00 98.84           H  
ATOM   2443  N   ASP A 155       4.313  -8.157  10.732  1.00 98.69           N  
ATOM   2444  H   ASP A 155       4.970  -8.348   9.989  1.00 98.69           H  
ATOM   2445  CA  ASP A 155       4.777  -8.136  12.122  1.00 98.69           C  
ATOM   2446  HA  ASP A 155       4.008  -8.584  12.751  1.00 98.69           H  
ATOM   2447  C   ASP A 155       4.982  -6.690  12.619  1.00 98.69           C  
ATOM   2448  CB  ASP A 155       6.051  -8.983  12.290  1.00 98.69           C  
ATOM   2449  HB2 ASP A 155       6.382  -8.888  13.324  1.00 98.69           H  
ATOM   2450  HB3 ASP A 155       6.830  -8.590  11.636  1.00 98.69           H  
ATOM   2451  O   ASP A 155       4.872  -5.724  11.862  1.00 98.69           O  
ATOM   2452  CG  ASP A 155       5.865 -10.483  12.033  1.00 98.69           C  
ATOM   2453  OD1 ASP A 155       4.742 -11.003  12.207  1.00 98.69           O  
ATOM   2454  OD2 ASP A 155       6.854 -11.145  11.629  1.00 98.69           O  
ATOM   2455  N   GLY A 156       5.286  -6.526  13.908  1.00 97.63           N  
ATOM   2456  H   GLY A 156       5.394  -7.348  14.483  1.00 97.63           H  
ATOM   2457  CA  GLY A 156       5.555  -5.212  14.493  1.00 97.63           C  
ATOM   2458  HA2 GLY A 156       4.778  -4.517  14.178  1.00 97.63           H  
ATOM   2459  HA3 GLY A 156       5.514  -5.290  15.580  1.00 97.63           H  
ATOM   2460  C   GLY A 156       6.917  -4.633  14.091  1.00 97.63           C  
ATOM   2461  O   GLY A 156       7.761  -5.294  13.480  1.00 97.63           O  
ATOM   2462  N   GLU A 157       7.180  -3.391  14.508  1.00 98.27           N  
ATOM   2463  H   GLU A 157       6.425  -2.854  14.909  1.00 98.27           H  
ATOM   2464  CA  GLU A 157       8.433  -2.683  14.197  1.00 98.27           C  
ATOM   2465  HA  GLU A 157       8.490  -2.545  13.117  1.00 98.27           H  
ATOM   2466  C   GLU A 157       9.691  -3.452  14.644  1.00 98.27           C  
ATOM   2467  CB  GLU A 157       8.415  -1.298  14.870  1.00 98.27           C  
ATOM   2468  HB2 GLU A 157       7.479  -0.792  14.635  1.00 98.27           H  
ATOM   2469  HB3 GLU A 157       8.475  -1.420  15.952  1.00 98.27           H  
ATOM   2470  O   GLU A 157      10.711  -3.435  13.952  1.00 98.27           O  
ATOM   2471  CG  GLU A 157       9.598  -0.447  14.380  1.00 98.27           C  
ATOM   2472  HG2 GLU A 157      10.534  -0.921  14.676  1.00 98.27           H  
ATOM   2473  HG3 GLU A 157       9.565  -0.417  13.291  1.00 98.27           H  
ATOM   2474  CD  GLU A 157       9.626   0.991  14.903  1.00 98.27           C  
ATOM   2475  OE1 GLU A 157      10.270   1.816  14.215  1.00 98.27           O  
ATOM   2476  OE2 GLU A 157       9.111   1.285  16.005  1.00 98.27           O  
ATOM   2477  N   ARG A 158       9.619  -4.159  15.783  1.00 98.06           N  
ATOM   2478  H   ARG A 158       8.723  -4.183  16.247  1.00 98.06           H  
ATOM   2479  CA  ARG A 158      10.734  -4.963  16.324  1.00 98.06           C  
ATOM   2480  HA  ARG A 158      11.605  -4.323  16.468  1.00 98.06           H  
ATOM   2481  C   ARG A 158      11.189  -6.056  15.358  1.00 98.06           C  
ATOM   2482  CB  ARG A 158      10.337  -5.601  17.663  1.00 98.06           C  
ATOM   2483  HB2 ARG A 158      11.114  -6.309  17.950  1.00 98.06           H  
ATOM   2484  HB3 ARG A 158       9.406  -6.153  17.541  1.00 98.06           H  
ATOM   2485  O   ARG A 158      12.382  -6.338  15.274  1.00 98.06           O  
ATOM   2486  CG  ARG A 158      10.188  -4.564  18.783  1.00 98.06           C  
ATOM   2487  HG2 ARG A 158       9.373  -3.881  18.545  1.00 98.06           H  
ATOM   2488  HG3 ARG A 158      11.115  -3.998  18.877  1.00 98.06           H  
ATOM   2489  CD  ARG A 158       9.889  -5.272  20.108  1.00 98.06           C  
ATOM   2490  HD2 ARG A 158       8.969  -5.845  19.996  1.00 98.06           H  
ATOM   2491  HD3 ARG A 158      10.705  -5.961  20.327  1.00 98.06           H  
ATOM   2492  NE  ARG A 158       9.742  -4.309  21.216  1.00 98.06           N  
ATOM   2493  HE  ARG A 158       9.827  -3.330  20.981  1.00 98.06           H  
ATOM   2494  NH1 ARG A 158       9.335  -5.848  22.870  1.00 98.06           N  
ATOM   2495 HH11 ARG A 158       9.114  -6.072  23.830  1.00 98.06           H  
ATOM   2496 HH12 ARG A 158       9.398  -6.586  22.183  1.00 98.06           H  
ATOM   2497  NH2 ARG A 158       9.359  -3.673  23.370  1.00 98.06           N  
ATOM   2498 HH21 ARG A 158       9.443  -2.703  23.101  1.00 98.06           H  
ATOM   2499 HH22 ARG A 158       9.144  -3.917  24.327  1.00 98.06           H  
ATOM   2500  CZ  ARG A 158       9.481  -4.614  22.476  1.00 98.06           C  
ATOM   2501  N   ASP A 159      10.255  -6.603  14.591  1.00 98.43           N  
ATOM   2502  H   ASP A 159       9.297  -6.311  14.718  1.00 98.43           H  
ATOM   2503  CA  ASP A 159      10.497  -7.628  13.579  1.00 98.43           C  
ATOM   2504  HA  ASP A 159      11.423  -8.149  13.822  1.00 98.43           H  
ATOM   2505  C   ASP A 159      10.680  -7.032  12.176  1.00 98.43           C  
ATOM   2506  CB  ASP A 159       9.370  -8.657  13.651  1.00 98.43           C  
ATOM   2507  HB2 ASP A 159       9.485  -9.395  12.858  1.00 98.43           H  
ATOM   2508  HB3 ASP A 159       8.421  -8.136  13.519  1.00 98.43           H  
ATOM   2509  O   ASP A 159      10.788  -7.768  11.194  1.00 98.43           O  
ATOM   2510  CG  ASP A 159       9.409  -9.365  15.003  1.00 98.43           C  
ATOM   2511  OD1 ASP A 159      10.399 -10.106  15.210  1.00 98.43           O  
ATOM   2512  OD2 ASP A 159       8.515  -9.087  15.832  1.00 98.43           O  
ATOM   2513  N   GLY A 160      10.774  -5.702  12.075  1.00 98.42           N  
ATOM   2514  H   GLY A 160      10.677  -5.157  12.920  1.00 98.42           H  
ATOM   2515  CA  GLY A 160      10.997  -4.976  10.830  1.00 98.42           C  
ATOM   2516  HA2 GLY A 160      11.223  -3.938  11.075  1.00 98.42           H  
ATOM   2517  HA3 GLY A 160      11.847  -5.405  10.299  1.00 98.42           H  
ATOM   2518  C   GLY A 160       9.791  -4.985   9.895  1.00 98.42           C  
ATOM   2519  O   GLY A 160       9.986  -5.000   8.683  1.00 98.42           O  
ATOM   2520  N   TYR A 161       8.566  -5.018  10.435  1.00 98.82           N  
ATOM   2521  H   TYR A 161       8.477  -5.032  11.441  1.00 98.82           H  
ATOM   2522  CA  TYR A 161       7.325  -5.065   9.652  1.00 98.82           C  
ATOM   2523  HA  TYR A 161       6.517  -5.274  10.354  1.00 98.82           H  
ATOM   2524  C   TYR A 161       7.285  -6.205   8.631  1.00 98.82           C  
ATOM   2525  CB  TYR A 161       7.019  -3.707   9.012  1.00 98.82           C  
ATOM   2526  HB2 TYR A 161       7.764  -3.503   8.243  1.00 98.82           H  
ATOM   2527  HB3 TYR A 161       6.052  -3.760   8.512  1.00 98.82           H  
ATOM   2528  O   TYR A 161       6.882  -6.008   7.486  1.00 98.82           O  
ATOM   2529  CG  TYR A 161       6.979  -2.552   9.979  1.00 98.82           C  
ATOM   2530  CD1 TYR A 161       5.974  -2.482  10.965  1.00 98.82           C  
ATOM   2531  HD1 TYR A 161       5.230  -3.261  11.045  1.00 98.82           H  
ATOM   2532  CD2 TYR A 161       7.936  -1.528   9.859  1.00 98.82           C  
ATOM   2533  HD2 TYR A 161       8.700  -1.589   9.098  1.00 98.82           H  
ATOM   2534  CE1 TYR A 161       5.924  -1.373  11.830  1.00 98.82           C  
ATOM   2535  HE1 TYR A 161       5.154  -1.281  12.581  1.00 98.82           H  
ATOM   2536  CE2 TYR A 161       7.891  -0.425  10.724  1.00 98.82           C  
ATOM   2537  HE2 TYR A 161       8.615   0.371  10.632  1.00 98.82           H  
ATOM   2538  OH  TYR A 161       6.899   0.690  12.564  1.00 98.82           O  
ATOM   2539  HH  TYR A 161       7.639   1.287  12.431  1.00 98.82           H  
ATOM   2540  CZ  TYR A 161       6.893  -0.356  11.714  1.00 98.82           C  
ATOM   2541  N   LYS A 162       7.761  -7.392   9.016  1.00 98.78           N  
ATOM   2542  H   LYS A 162       8.065  -7.493   9.974  1.00 98.78           H  
ATOM   2543  CA  LYS A 162       7.867  -8.544   8.116  1.00 98.78           C  
ATOM   2544  HA  LYS A 162       8.545  -8.275   7.306  1.00 98.78           H  
ATOM   2545  C   LYS A 162       6.517  -8.905   7.494  1.00 98.78           C  
ATOM   2546  CB  LYS A 162       8.448  -9.719   8.897  1.00 98.78           C  
ATOM   2547  HB2 LYS A 162       7.754  -9.966   9.700  1.00 98.78           H  
ATOM   2548  HB3 LYS A 162       9.394  -9.404   9.338  1.00 98.78           H  
ATOM   2549  O   LYS A 162       5.540  -9.039   8.222  1.00 98.78           O  
ATOM   2550  CG  LYS A 162       8.670 -10.961   8.022  1.00 98.78           C  
ATOM   2551  HG2 LYS A 162       9.460 -10.752   7.301  1.00 98.78           H  
ATOM   2552  HG3 LYS A 162       7.756 -11.210   7.483  1.00 98.78           H  
ATOM   2553  CD  LYS A 162       9.040 -12.177   8.870  1.00 98.78           C  
ATOM   2554  HD2 LYS A 162       8.255 -12.320   9.613  1.00 98.78           H  
ATOM   2555  HD3 LYS A 162       9.072 -13.060   8.232  1.00 98.78           H  
ATOM   2556  CE  LYS A 162      10.392 -11.997   9.562  1.00 98.78           C  
ATOM   2557  HE2 LYS A 162      10.455 -10.979   9.948  1.00 98.78           H  
ATOM   2558  HE3 LYS A 162      11.181 -12.142   8.824  1.00 98.78           H  
ATOM   2559  NZ  LYS A 162      10.511 -12.951  10.686  1.00 98.78           N  
ATOM   2560  HZ1 LYS A 162      10.433 -13.901  10.355  1.00 98.78           H  
ATOM   2561  HZ2 LYS A 162      11.376 -12.829  11.193  1.00 98.78           H  
ATOM   2562  HZ3 LYS A 162       9.750 -12.782  11.328  1.00 98.78           H  
ATOM   2563  N   LEU A 163       6.485  -9.086   6.174  1.00 98.89           N  
ATOM   2564  H   LEU A 163       7.347  -8.974   5.660  1.00 98.89           H  
ATOM   2565  CA  LEU A 163       5.287  -9.455   5.420  1.00 98.89           C  
ATOM   2566  HA  LEU A 163       4.450  -8.862   5.791  1.00 98.89           H  
ATOM   2567  C   LEU A 163       4.937 -10.932   5.592  1.00 98.89           C  
ATOM   2568  CB  LEU A 163       5.517  -9.122   3.935  1.00 98.89           C  
ATOM   2569  HB2 LEU A 163       5.729  -8.055   3.855  1.00 98.89           H  
ATOM   2570  HB3 LEU A 163       6.394  -9.667   3.586  1.00 98.89           H  
ATOM   2571  O   LEU A 163       5.803 -11.790   5.444  1.00 98.89           O  
ATOM   2572  CG  LEU A 163       4.343  -9.428   2.990  1.00 98.89           C  
ATOM   2573  HG  LEU A 163       4.091 -10.488   3.038  1.00 98.89           H  
ATOM   2574  CD1 LEU A 163       3.112  -8.599   3.347  1.00 98.89           C  
ATOM   2575 HD11 LEU A 163       2.352  -8.742   2.579  1.00 98.89           H  
ATOM   2576 HD12 LEU A 163       2.702  -8.913   4.306  1.00 98.89           H  
ATOM   2577 HD13 LEU A 163       3.378  -7.543   3.393  1.00 98.89           H  
ATOM   2578  CD2 LEU A 163       4.721  -9.091   1.548  1.00 98.89           C  
ATOM   2579 HD21 LEU A 163       4.960  -8.031   1.460  1.00 98.89           H  
ATOM   2580 HD22 LEU A 163       5.590  -9.677   1.251  1.00 98.89           H  
ATOM   2581 HD23 LEU A 163       3.894  -9.334   0.881  1.00 98.89           H  
ATOM   2582  N   HIS A 164       3.655 -11.226   5.799  1.00 98.82           N  
ATOM   2583  H   HIS A 164       3.009 -10.474   5.992  1.00 98.82           H  
ATOM   2584  CA  HIS A 164       3.101 -12.577   5.738  1.00 98.82           C  
ATOM   2585  HA  HIS A 164       3.848 -13.267   5.344  1.00 98.82           H  
ATOM   2586  C   HIS A 164       1.876 -12.597   4.828  1.00 98.82           C  
ATOM   2587  CB  HIS A 164       2.726 -13.061   7.137  1.00 98.82           C  
ATOM   2588  HB2 HIS A 164       2.325 -14.072   7.066  1.00 98.82           H  
ATOM   2589  HB3 HIS A 164       1.942 -12.411   7.528  1.00 98.82           H  
ATOM   2590  O   HIS A 164       0.866 -11.956   5.126  1.00 98.82           O  
ATOM   2591  CG  HIS A 164       3.870 -13.068   8.111  1.00 98.82           C  
ATOM   2592  CD2 HIS A 164       4.195 -12.052   8.958  1.00 98.82           C  
ATOM   2593  HD2 HIS A 164       3.716 -11.087   9.029  1.00 98.82           H  
ATOM   2594  ND1 HIS A 164       4.730 -14.144   8.335  1.00 98.82           N  
ATOM   2595  CE1 HIS A 164       5.563 -13.740   9.304  1.00 98.82           C  
ATOM   2596  HE1 HIS A 164       6.338 -14.353   9.740  1.00 98.82           H  
ATOM   2597  NE2 HIS A 164       5.257 -12.498   9.704  1.00 98.82           N  
ATOM   2598  HE2 HIS A 164       5.672 -12.008  10.484  1.00 98.82           H  
ATOM   2599  N   ILE A 165       1.957 -13.358   3.740  1.00 98.68           N  
ATOM   2600  H   ILE A 165       2.827 -13.839   3.561  1.00 98.68           H  
ATOM   2601  CA  ILE A 165       0.875 -13.543   2.769  1.00 98.68           C  
ATOM   2602  HA  ILE A 165      -0.050 -13.214   3.244  1.00 98.68           H  
ATOM   2603  C   ILE A 165       0.683 -15.010   2.404  1.00 98.68           C  
ATOM   2604  CB  ILE A 165       1.069 -12.696   1.496  1.00 98.68           C  
ATOM   2605  HB  ILE A 165       0.337 -13.029   0.760  1.00 98.68           H  
ATOM   2606  O   ILE A 165       1.645 -15.772   2.301  1.00 98.68           O  
ATOM   2607  CG1 ILE A 165       2.474 -12.886   0.890  1.00 98.68           C  
ATOM   2608 HG12 ILE A 165       3.229 -12.486   1.568  1.00 98.68           H  
ATOM   2609 HG13 ILE A 165       2.664 -13.950   0.752  1.00 98.68           H  
ATOM   2610  CG2 ILE A 165       0.749 -11.233   1.811  1.00 98.68           C  
ATOM   2611 HG21 ILE A 165       1.451 -10.850   2.552  1.00 98.68           H  
ATOM   2612 HG22 ILE A 165      -0.267 -11.185   2.204  1.00 98.68           H  
ATOM   2613 HG23 ILE A 165       0.792 -10.623   0.908  1.00 98.68           H  
ATOM   2614  CD1 ILE A 165       2.650 -12.214  -0.467  1.00 98.68           C  
ATOM   2615 HD11 ILE A 165       3.633 -12.474  -0.861  1.00 98.68           H  
ATOM   2616 HD12 ILE A 165       2.589 -11.132  -0.349  1.00 98.68           H  
ATOM   2617 HD13 ILE A 165       1.885 -12.561  -1.163  1.00 98.68           H  
ATOM   2618  N   SER A 166      -0.568 -15.413   2.184  1.00 98.36           N  
ATOM   2619  H   SER A 166      -1.323 -14.761   2.339  1.00 98.36           H  
ATOM   2620  CA  SER A 166      -0.895 -16.742   1.658  1.00 98.36           C  
ATOM   2621  HA  SER A 166      -0.178 -16.974   0.870  1.00 98.36           H  
ATOM   2622  C   SER A 166      -2.294 -16.809   1.033  1.00 98.36           C  
ATOM   2623  CB  SER A 166      -0.734 -17.808   2.753  1.00 98.36           C  
ATOM   2624  HB2 SER A 166       0.239 -17.698   3.232  1.00 98.36           H  
ATOM   2625  HB3 SER A 166      -0.778 -18.799   2.301  1.00 98.36           H  
ATOM   2626  O   SER A 166      -3.116 -15.897   1.166  1.00 98.36           O  
ATOM   2627  OG  SER A 166      -1.748 -17.709   3.730  1.00 98.36           O  
ATOM   2628  HG  SER A 166      -1.490 -18.228   4.494  1.00 98.36           H  
ATOM   2629  N   GLY A 167      -2.562 -17.915   0.329  1.00 98.01           N  
ATOM   2630  H   GLY A 167      -1.848 -18.627   0.272  1.00 98.01           H  
ATOM   2631  CA  GLY A 167      -3.835 -18.171  -0.351  1.00 98.01           C  
ATOM   2632  HA2 GLY A 167      -4.660 -18.120   0.360  1.00 98.01           H  
ATOM   2633  HA3 GLY A 167      -3.817 -19.176  -0.772  1.00 98.01           H  
ATOM   2634  C   GLY A 167      -4.085 -17.187  -1.490  1.00 98.01           C  
ATOM   2635  O   GLY A 167      -5.081 -16.462  -1.473  1.00 98.01           O  
ATOM   2636  N   PHE A 168      -3.134 -17.138  -2.424  1.00 98.49           N  
ATOM   2637  H   PHE A 168      -2.354 -17.776  -2.357  1.00 98.49           H  
ATOM   2638  CA  PHE A 168      -3.203 -16.314  -3.622  1.00 98.49           C  
ATOM   2639  HA  PHE A 168      -3.346 -15.278  -3.317  1.00 98.49           H  
ATOM   2640  C   PHE A 168      -4.366 -16.728  -4.537  1.00 98.49           C  
ATOM   2641  CB  PHE A 168      -1.868 -16.386  -4.372  1.00 98.49           C  
ATOM   2642  HB2 PHE A 168      -1.590 -17.430  -4.515  1.00 98.49           H  
ATOM   2643  HB3 PHE A 168      -1.092 -15.916  -3.767  1.00 98.49           H  
ATOM   2644  O   PHE A 168      -4.640 -17.912  -4.728  1.00 98.49           O  
ATOM   2645  CG  PHE A 168      -1.914 -15.709  -5.725  1.00 98.49           C  
ATOM   2646  CD1 PHE A 168      -2.149 -16.471  -6.886  1.00 98.49           C  
ATOM   2647  HD1 PHE A 168      -2.271 -17.541  -6.816  1.00 98.49           H  
ATOM   2648  CD2 PHE A 168      -1.775 -14.314  -5.817  1.00 98.49           C  
ATOM   2649  HD2 PHE A 168      -1.602 -13.729  -4.925  1.00 98.49           H  
ATOM   2650  CE1 PHE A 168      -2.228 -15.838  -8.137  1.00 98.49           C  
ATOM   2651  HE1 PHE A 168      -2.404 -16.415  -9.033  1.00 98.49           H  
ATOM   2652  CE2 PHE A 168      -1.828 -13.685  -7.068  1.00 98.49           C  
ATOM   2653  HE2 PHE A 168      -1.665 -12.620  -7.152  1.00 98.49           H  
ATOM   2654  CZ  PHE A 168      -2.056 -14.448  -8.219  1.00 98.49           C  
ATOM   2655  HZ  PHE A 168      -2.077 -13.953  -9.179  1.00 98.49           H  
ATOM   2656  N   SER A 169      -5.019 -15.738  -5.138  1.00 98.15           N  
ATOM   2657  H   SER A 169      -4.740 -14.797  -4.900  1.00 98.15           H  
ATOM   2658  CA  SER A 169      -5.977 -15.872  -6.236  1.00 98.15           C  
ATOM   2659  HA  SER A 169      -5.641 -16.659  -6.911  1.00 98.15           H  
ATOM   2660  C   SER A 169      -6.049 -14.557  -7.025  1.00 98.15           C  
ATOM   2661  CB  SER A 169      -7.355 -16.256  -5.679  1.00 98.15           C  
ATOM   2662  HB2 SER A 169      -8.064 -16.372  -6.498  1.00 98.15           H  
ATOM   2663  HB3 SER A 169      -7.277 -17.208  -5.154  1.00 98.15           H  
ATOM   2664  O   SER A 169      -5.462 -13.552  -6.626  1.00 98.15           O  
ATOM   2665  OG  SER A 169      -7.827 -15.269  -4.785  1.00 98.15           O  
ATOM   2666  HG  SER A 169      -7.161 -15.176  -4.100  1.00 98.15           H  
ATOM   2667  N   GLY A 170      -6.787 -14.526  -8.135  1.00 97.29           N  
ATOM   2668  H   GLY A 170      -7.148 -15.391  -8.509  1.00 97.29           H  
ATOM   2669  CA  GLY A 170      -7.027 -13.303  -8.905  1.00 97.29           C  
ATOM   2670  HA2 GLY A 170      -8.067 -13.003  -8.771  1.00 97.29           H  
ATOM   2671  HA3 GLY A 170      -6.392 -12.491  -8.550  1.00 97.29           H  
ATOM   2672  C   GLY A 170      -6.775 -13.473 -10.397  1.00 97.29           C  
ATOM   2673  O   GLY A 170      -6.616 -14.585 -10.888  1.00 97.29           O  
ATOM   2674  N   SER A 171      -6.794 -12.352 -11.115  1.00 97.80           N  
ATOM   2675  H   SER A 171      -6.814 -11.478 -10.609  1.00 97.80           H  
ATOM   2676  CA  SER A 171      -6.560 -12.288 -12.567  1.00 97.80           C  
ATOM   2677  HA  SER A 171      -6.766 -13.262 -13.011  1.00 97.80           H  
ATOM   2678  C   SER A 171      -5.115 -11.938 -12.929  1.00 97.80           C  
ATOM   2679  CB  SER A 171      -7.505 -11.269 -13.210  1.00 97.80           C  
ATOM   2680  HB2 SER A 171      -8.520 -11.666 -13.199  1.00 97.80           H  
ATOM   2681  HB3 SER A 171      -7.210 -11.103 -14.246  1.00 97.80           H  
ATOM   2682  O   SER A 171      -4.670 -12.239 -14.034  1.00 97.80           O  
ATOM   2683  OG  SER A 171      -7.479 -10.038 -12.502  1.00 97.80           O  
ATOM   2684  HG  SER A 171      -8.169 -10.080 -11.836  1.00 97.80           H  
ATOM   2685  N   ALA A 172      -4.377 -11.307 -12.013  1.00 96.60           N  
ATOM   2686  H   ALA A 172      -4.795 -11.110 -11.115  1.00 96.60           H  
ATOM   2687  CA  ALA A 172      -2.933 -11.160 -12.131  1.00 96.60           C  
ATOM   2688  HA  ALA A 172      -2.688 -10.876 -13.155  1.00 96.60           H  
ATOM   2689  C   ALA A 172      -2.237 -12.496 -11.820  1.00 96.60           C  
ATOM   2690  CB  ALA A 172      -2.475 -10.038 -11.191  1.00 96.60           C  
ATOM   2691  HB1 ALA A 172      -3.042  -9.128 -11.388  1.00 96.60           H  
ATOM   2692  HB2 ALA A 172      -1.414  -9.835 -11.340  1.00 96.60           H  
ATOM   2693  HB3 ALA A 172      -2.637 -10.339 -10.156  1.00 96.60           H  
ATOM   2694  O   ALA A 172      -2.838 -13.400 -11.248  1.00 96.60           O  
ATOM   2695  N   GLN A 173      -0.953 -12.607 -12.153  1.00 97.45           N  
ATOM   2696  H   GLN A 173      -0.520 -11.839 -12.645  1.00 97.45           H  
ATOM   2697  CA  GLN A 173      -0.067 -13.647 -11.615  1.00 97.45           C  
ATOM   2698  HA  GLN A 173      -0.637 -14.551 -11.400  1.00 97.45           H  
ATOM   2699  C   GLN A 173       0.577 -13.180 -10.295  1.00 97.45           C  
ATOM   2700  CB  GLN A 173       0.990 -13.975 -12.669  1.00 97.45           C  
ATOM   2701  HB2 GLN A 173       1.360 -13.025 -13.053  1.00 97.45           H  
ATOM   2702  HB3 GLN A 173       1.801 -14.532 -12.200  1.00 97.45           H  
ATOM   2703  O   GLN A 173       0.616 -11.980 -10.020  1.00 97.45           O  
ATOM   2704  CG  GLN A 173       0.452 -14.790 -13.853  1.00 97.45           C  
ATOM   2705  HG2 GLN A 173      -0.037 -15.688 -13.475  1.00 97.45           H  
ATOM   2706  HG3 GLN A 173      -0.291 -14.199 -14.388  1.00 97.45           H  
ATOM   2707  CD  GLN A 173       1.539 -15.221 -14.841  1.00 97.45           C  
ATOM   2708  NE2 GLN A 173       1.161 -15.808 -15.954  1.00 97.45           N  
ATOM   2709 HE21 GLN A 173       0.181 -15.950 -16.154  1.00 97.45           H  
ATOM   2710 HE22 GLN A 173       1.902 -16.078 -16.583  1.00 97.45           H  
ATOM   2711  OE1 GLN A 173       2.736 -15.081 -14.642  1.00 97.45           O  
ATOM   2712  N   ASP A 174       1.091 -14.099  -9.478  1.00 97.76           N  
ATOM   2713  H   ASP A 174       1.064 -15.073  -9.744  1.00 97.76           H  
ATOM   2714  CA  ASP A 174       1.605 -13.799  -8.133  1.00 97.76           C  
ATOM   2715  HA  ASP A 174       0.955 -13.055  -7.674  1.00 97.76           H  
ATOM   2716  C   ASP A 174       3.032 -13.212  -8.158  1.00 97.76           C  
ATOM   2717  CB  ASP A 174       1.513 -15.060  -7.252  1.00 97.76           C  
ATOM   2718  HB2 ASP A 174       2.236 -15.802  -7.590  1.00 97.76           H  
ATOM   2719  HB3 ASP A 174       0.521 -15.498  -7.363  1.00 97.76           H  
ATOM   2720  O   ASP A 174       4.018 -13.940  -8.094  1.00 97.76           O  
ATOM   2721  CG  ASP A 174       1.748 -14.755  -5.765  1.00 97.76           C  
ATOM   2722  OD1 ASP A 174       2.215 -13.631  -5.454  1.00 97.76           O  
ATOM   2723  OD2 ASP A 174       1.467 -15.646  -4.932  1.00 97.76           O  
ATOM   2724  N   SER A 175       3.156 -11.881  -8.247  1.00 97.30           N  
ATOM   2725  H   SER A 175       2.310 -11.333  -8.318  1.00 97.30           H  
ATOM   2726  CA  SER A 175       4.457 -11.190  -8.110  1.00 97.30           C  
ATOM   2727  HA  SER A 175       5.260 -11.868  -8.400  1.00 97.30           H  
ATOM   2728  C   SER A 175       4.816 -10.819  -6.677  1.00 97.30           C  
ATOM   2729  CB  SER A 175       4.552  -9.933  -8.986  1.00 97.30           C  
ATOM   2730  HB2 SER A 175       3.862  -9.184  -8.598  1.00 97.30           H  
ATOM   2731  HB3 SER A 175       5.559  -9.520  -8.914  1.00 97.30           H  
ATOM   2732  O   SER A 175       5.920 -10.323  -6.459  1.00 97.30           O  
ATOM   2733  OG  SER A 175       4.254 -10.168 -10.348  1.00 97.30           O  
ATOM   2734  HG  SER A 175       3.299 -10.253 -10.396  1.00 97.30           H  
ATOM   2735  N   LEU A 176       3.921 -11.025  -5.704  1.00 97.67           N  
ATOM   2736  H   LEU A 176       3.102 -11.584  -5.898  1.00 97.67           H  
ATOM   2737  CA  LEU A 176       4.206 -10.688  -4.309  1.00 97.67           C  
ATOM   2738  HA  LEU A 176       4.968  -9.909  -4.304  1.00 97.67           H  
ATOM   2739  C   LEU A 176       4.781 -11.881  -3.540  1.00 97.67           C  
ATOM   2740  CB  LEU A 176       2.958 -10.109  -3.634  1.00 97.67           C  
ATOM   2741  HB2 LEU A 176       2.350 -10.950  -3.298  1.00 97.67           H  
ATOM   2742  HB3 LEU A 176       2.398  -9.534  -4.371  1.00 97.67           H  
ATOM   2743  O   LEU A 176       5.421 -11.665  -2.517  1.00 97.67           O  
ATOM   2744  CG  LEU A 176       3.213  -9.198  -2.420  1.00 97.67           C  
ATOM   2745  HG  LEU A 176       3.763  -9.743  -1.654  1.00 97.67           H  
ATOM   2746  CD1 LEU A 176       4.000  -7.933  -2.771  1.00 97.67           C  
ATOM   2747 HD11 LEU A 176       3.524  -7.414  -3.604  1.00 97.67           H  
ATOM   2748 HD12 LEU A 176       4.040  -7.274  -1.904  1.00 97.67           H  
ATOM   2749 HD13 LEU A 176       5.025  -8.188  -3.039  1.00 97.67           H  
ATOM   2750  CD2 LEU A 176       1.861  -8.756  -1.848  1.00 97.67           C  
ATOM   2751 HD21 LEU A 176       1.256  -9.631  -1.610  1.00 97.67           H  
ATOM   2752 HD22 LEU A 176       1.328  -8.140  -2.572  1.00 97.67           H  
ATOM   2753 HD23 LEU A 176       2.021  -8.185  -0.933  1.00 97.67           H  
ATOM   2754  N   HIS A 177       4.611 -13.111  -4.032  1.00 97.91           N  
ATOM   2755  H   HIS A 177       3.949 -13.227  -4.787  1.00 97.91           H  
ATOM   2756  CA  HIS A 177       5.087 -14.341  -3.396  1.00 97.91           C  
ATOM   2757  HA  HIS A 177       4.442 -14.559  -2.546  1.00 97.91           H  
ATOM   2758  C   HIS A 177       6.531 -14.259  -2.879  1.00 97.91           C  
ATOM   2759  CB  HIS A 177       4.978 -15.494  -4.398  1.00 97.91           C  
ATOM   2760  HB2 HIS A 177       5.565 -15.270  -5.289  1.00 97.91           H  
ATOM   2761  HB3 HIS A 177       3.939 -15.619  -4.702  1.00 97.91           H  
ATOM   2762  O   HIS A 177       6.782 -14.574  -1.718  1.00 97.91           O  
ATOM   2763  CG  HIS A 177       5.442 -16.796  -3.811  1.00 97.91           C  
ATOM   2764  CD2 HIS A 177       6.615 -17.446  -4.080  1.00 97.91           C  
ATOM   2765  HD2 HIS A 177       7.371 -17.125  -4.780  1.00 97.91           H  
ATOM   2766  ND1 HIS A 177       4.784 -17.512  -2.842  1.00 97.91           N  
ATOM   2767  HD1 HIS A 177       3.857 -17.306  -2.498  1.00 97.91           H  
ATOM   2768  CE1 HIS A 177       5.545 -18.574  -2.530  1.00 97.91           C  
ATOM   2769  HE1 HIS A 177       5.280 -19.339  -1.814  1.00 97.91           H  
ATOM   2770  NE2 HIS A 177       6.671 -18.578  -3.258  1.00 97.91           N  
ATOM   2771  N   ASN A 178       7.473 -13.786  -3.702  1.00 96.46           N  
ATOM   2772  H   ASN A 178       7.219 -13.617  -4.665  1.00 96.46           H  
ATOM   2773  CA  ASN A 178       8.891 -13.661  -3.333  1.00 96.46           C  
ATOM   2774  HA  ASN A 178       9.271 -14.637  -3.030  1.00 96.46           H  
ATOM   2775  C   ASN A 178       9.135 -12.707  -2.152  1.00 96.46           C  
ATOM   2776  CB  ASN A 178       9.674 -13.177  -4.563  1.00 96.46           C  
ATOM   2777  HB2 ASN A 178       9.202 -12.292  -4.990  1.00 96.46           H  
ATOM   2778  HB3 ASN A 178      10.680 -12.901  -4.249  1.00 96.46           H  
ATOM   2779  O   ASN A 178      10.109 -12.845  -1.418  1.00 96.46           O  
ATOM   2780  CG  ASN A 178       9.772 -14.247  -5.628  1.00 96.46           C  
ATOM   2781  ND2 ASN A 178      10.958 -14.740  -5.893  1.00 96.46           N  
ATOM   2782 HD21 ASN A 178      11.755 -14.439  -5.350  1.00 96.46           H  
ATOM   2783 HD22 ASN A 178      10.996 -15.483  -6.576  1.00 96.46           H  
ATOM   2784  OD1 ASN A 178       8.791 -14.663  -6.218  1.00 96.46           O  
ATOM   2785  N   HIS A 179       8.230 -11.753  -1.949  1.00 98.10           N  
ATOM   2786  H   HIS A 179       7.398 -11.751  -2.522  1.00 98.10           H  
ATOM   2787  CA  HIS A 179       8.298 -10.778  -0.868  1.00 98.10           C  
ATOM   2788  HA  HIS A 179       9.340 -10.501  -0.707  1.00 98.10           H  
ATOM   2789  C   HIS A 179       7.766 -11.339   0.464  1.00 98.10           C  
ATOM   2790  CB  HIS A 179       7.544  -9.520  -1.315  1.00 98.10           C  
ATOM   2791  HB2 HIS A 179       6.484  -9.737  -1.444  1.00 98.10           H  
ATOM   2792  HB3 HIS A 179       7.620  -8.778  -0.520  1.00 98.10           H  
ATOM   2793  O   HIS A 179       7.932 -10.716   1.515  1.00 98.10           O  
ATOM   2794  CG  HIS A 179       8.096  -8.913  -2.583  1.00 98.10           C  
ATOM   2795  CD2 HIS A 179       7.760  -9.169  -3.886  1.00 98.10           C  
ATOM   2796  HD2 HIS A 179       7.039  -9.900  -4.221  1.00 98.10           H  
ATOM   2797  ND1 HIS A 179       9.091  -7.981  -2.617  1.00 98.10           N  
ATOM   2798  HD1 HIS A 179       9.579  -7.645  -1.799  1.00 98.10           H  
ATOM   2799  CE1 HIS A 179       9.325  -7.636  -3.882  1.00 98.10           C  
ATOM   2800  HE1 HIS A 179      10.016  -6.860  -4.175  1.00 98.10           H  
ATOM   2801  NE2 HIS A 179       8.542  -8.344  -4.711  1.00 98.10           N  
ATOM   2802  N   ASN A 180       7.133 -12.517   0.453  1.00 98.53           N  
ATOM   2803  H   ASN A 180       7.063 -13.022  -0.419  1.00 98.53           H  
ATOM   2804  CA  ASN A 180       6.638 -13.166   1.660  1.00 98.53           C  
ATOM   2805  HA  ASN A 180       5.968 -12.470   2.165  1.00 98.53           H  
ATOM   2806  C   ASN A 180       7.788 -13.513   2.623  1.00 98.53           C  
ATOM   2807  CB  ASN A 180       5.843 -14.417   1.267  1.00 98.53           C  
ATOM   2808  HB2 ASN A 180       6.530 -15.158   0.858  1.00 98.53           H  
ATOM   2809  HB3 ASN A 180       5.115 -14.167   0.495  1.00 98.53           H  
ATOM   2810  O   ASN A 180       8.835 -14.025   2.228  1.00 98.53           O  
ATOM   2811  CG  ASN A 180       5.101 -15.015   2.444  1.00 98.53           C  
ATOM   2812  ND2 ASN A 180       4.967 -16.316   2.493  1.00 98.53           N  
ATOM   2813 HD21 ASN A 180       5.339 -16.885   1.746  1.00 98.53           H  
ATOM   2814 HD22 ASN A 180       4.368 -16.678   3.221  1.00 98.53           H  
ATOM   2815  OD1 ASN A 180       4.624 -14.323   3.328  1.00 98.53           O  
ATOM   2816  N   GLY A 181       7.593 -13.247   3.913  1.00 98.38           N  
ATOM   2817  H   GLY A 181       6.708 -12.851   4.198  1.00 98.38           H  
ATOM   2818  CA  GLY A 181       8.585 -13.473   4.963  1.00 98.38           C  
ATOM   2819  HA2 GLY A 181       9.027 -14.460   4.829  1.00 98.38           H  
ATOM   2820  HA3 GLY A 181       8.071 -13.449   5.924  1.00 98.38           H  
ATOM   2821  C   GLY A 181       9.720 -12.444   5.007  1.00 98.38           C  
ATOM   2822  O   GLY A 181      10.626 -12.580   5.835  1.00 98.38           O  
ATOM   2823  N   LYS A 182       9.690 -11.413   4.155  1.00 98.52           N  
ATOM   2824  H   LYS A 182       8.924 -11.351   3.500  1.00 98.52           H  
ATOM   2825  CA  LYS A 182      10.730 -10.379   4.086  1.00 98.52           C  
ATOM   2826  HA  LYS A 182      11.666 -10.799   4.454  1.00 98.52           H  
ATOM   2827  C   LYS A 182      10.397  -9.199   4.979  1.00 98.52           C  
ATOM   2828  CB  LYS A 182      10.955  -9.923   2.640  1.00 98.52           C  
ATOM   2829  HB2 LYS A 182      10.074  -9.379   2.297  1.00 98.52           H  
ATOM   2830  HB3 LYS A 182      11.801  -9.237   2.602  1.00 98.52           H  
ATOM   2831  O   LYS A 182       9.232  -8.851   5.167  1.00 98.52           O  
ATOM   2832  CG  LYS A 182      11.203 -11.085   1.674  1.00 98.52           C  
ATOM   2833  HG2 LYS A 182      10.365 -11.780   1.710  1.00 98.52           H  
ATOM   2834  HG3 LYS A 182      11.220 -10.660   0.671  1.00 98.52           H  
ATOM   2835  CD  LYS A 182      12.508 -11.854   1.925  1.00 98.52           C  
ATOM   2836  HD2 LYS A 182      12.632 -12.084   2.983  1.00 98.52           H  
ATOM   2837  HD3 LYS A 182      13.343 -11.246   1.578  1.00 98.52           H  
ATOM   2838  CE  LYS A 182      12.435 -13.165   1.139  1.00 98.52           C  
ATOM   2839  HE2 LYS A 182      12.066 -12.948   0.137  1.00 98.52           H  
ATOM   2840  HE3 LYS A 182      11.701 -13.820   1.608  1.00 98.52           H  
ATOM   2841  NZ  LYS A 182      13.752 -13.828   1.032  1.00 98.52           N  
ATOM   2842  HZ1 LYS A 182      14.199 -13.986   1.924  1.00 98.52           H  
ATOM   2843  HZ2 LYS A 182      14.339 -13.252   0.445  1.00 98.52           H  
ATOM   2844  HZ3 LYS A 182      13.661 -14.674   0.488  1.00 98.52           H  
ATOM   2845  N   LYS A 183      11.438  -8.593   5.548  1.00 98.62           N  
ATOM   2846  H   LYS A 183      12.354  -8.856   5.215  1.00 98.62           H  
ATOM   2847  CA  LYS A 183      11.332  -7.361   6.334  1.00 98.62           C  
ATOM   2848  HA  LYS A 183      10.437  -7.385   6.955  1.00 98.62           H  
ATOM   2849  C   LYS A 183      11.191  -6.165   5.399  1.00 98.62           C  
ATOM   2850  CB  LYS A 183      12.553  -7.213   7.243  1.00 98.62           C  
ATOM   2851  HB2 LYS A 183      12.532  -6.227   7.706  1.00 98.62           H  
ATOM   2852  HB3 LYS A 183      13.449  -7.300   6.628  1.00 98.62           H  
ATOM   2853  O   LYS A 183      11.648  -6.201   4.262  1.00 98.62           O  
ATOM   2854  CG  LYS A 183      12.586  -8.285   8.339  1.00 98.62           C  
ATOM   2855  HG2 LYS A 183      12.716  -9.269   7.889  1.00 98.62           H  
ATOM   2856  HG3 LYS A 183      11.639  -8.269   8.878  1.00 98.62           H  
ATOM   2857  CD  LYS A 183      13.741  -8.012   9.307  1.00 98.62           C  
ATOM   2858  HD2 LYS A 183      14.682  -8.049   8.758  1.00 98.62           H  
ATOM   2859  HD3 LYS A 183      13.619  -7.017   9.733  1.00 98.62           H  
ATOM   2860  CE  LYS A 183      13.748  -9.052  10.430  1.00 98.62           C  
ATOM   2861  HE2 LYS A 183      13.857 -10.042   9.987  1.00 98.62           H  
ATOM   2862  HE3 LYS A 183      12.786  -9.005  10.940  1.00 98.62           H  
ATOM   2863  NZ  LYS A 183      14.847  -8.788  11.390  1.00 98.62           N  
ATOM   2864  HZ1 LYS A 183      15.742  -8.815  10.922  1.00 98.62           H  
ATOM   2865  HZ2 LYS A 183      14.730  -7.868  11.791  1.00 98.62           H  
ATOM   2866  HZ3 LYS A 183      14.837  -9.459  12.144  1.00 98.62           H  
ATOM   2867  N   PHE A 184      10.552  -5.113   5.885  1.00 98.78           N  
ATOM   2868  H   PHE A 184      10.239  -5.130   6.845  1.00 98.78           H  
ATOM   2869  CA  PHE A 184      10.459  -3.856   5.160  1.00 98.78           C  
ATOM   2870  HA  PHE A 184      10.187  -4.068   4.125  1.00 98.78           H  
ATOM   2871  C   PHE A 184      11.815  -3.141   5.179  1.00 98.78           C  
ATOM   2872  CB  PHE A 184       9.349  -3.011   5.790  1.00 98.78           C  
ATOM   2873  HB2 PHE A 184       8.522  -3.669   6.056  1.00 98.78           H  
ATOM   2874  HB3 PHE A 184       9.712  -2.555   6.711  1.00 98.78           H  
ATOM   2875  O   PHE A 184      12.483  -3.130   6.214  1.00 98.78           O  
ATOM   2876  CG  PHE A 184       8.796  -1.946   4.872  1.00 98.78           C  
ATOM   2877  CD1 PHE A 184       9.298  -0.633   4.894  1.00 98.78           C  
ATOM   2878  HD1 PHE A 184      10.113  -0.371   5.552  1.00 98.78           H  
ATOM   2879  CD2 PHE A 184       7.756  -2.281   3.989  1.00 98.78           C  
ATOM   2880  HD2 PHE A 184       7.386  -3.295   3.954  1.00 98.78           H  
ATOM   2881  CE1 PHE A 184       8.741   0.339   4.044  1.00 98.78           C  
ATOM   2882  HE1 PHE A 184       9.133   1.346   4.047  1.00 98.78           H  
ATOM   2883  CE2 PHE A 184       7.187  -1.310   3.153  1.00 98.78           C  
ATOM   2884  HE2 PHE A 184       6.373  -1.572   2.493  1.00 98.78           H  
ATOM   2885  CZ  PHE A 184       7.680   0.003   3.184  1.00 98.78           C  
ATOM   2886  HZ  PHE A 184       7.249   0.747   2.531  1.00 98.78           H  
ATOM   2887  N   SER A 185      12.200  -2.504   4.077  1.00 98.66           N  
ATOM   2888  H   SER A 185      11.634  -2.596   3.246  1.00 98.66           H  
ATOM   2889  CA  SER A 185      13.408  -1.673   3.989  1.00 98.66           C  
ATOM   2890  HA  SER A 185      13.866  -1.593   4.975  1.00 98.66           H  
ATOM   2891  C   SER A 185      13.063  -0.268   3.521  1.00 98.66           C  
ATOM   2892  CB  SER A 185      14.465  -2.260   3.047  1.00 98.66           C  
ATOM   2893  HB2 SER A 185      14.133  -2.142   2.016  1.00 98.66           H  
ATOM   2894  HB3 SER A 185      15.395  -1.703   3.164  1.00 98.66           H  
ATOM   2895  O   SER A 185      12.130  -0.074   2.744  1.00 98.66           O  
ATOM   2896  OG  SER A 185      14.706  -3.623   3.324  1.00 98.66           O  
ATOM   2897  HG  SER A 185      15.273  -3.989   2.641  1.00 98.66           H  
ATOM   2898  N   THR A 186      13.854   0.704   3.960  1.00 98.57           N  
ATOM   2899  H   THR A 186      14.602   0.447   4.588  1.00 98.57           H  
ATOM   2900  CA  THR A 186      13.863   2.091   3.479  1.00 98.57           C  
ATOM   2901  HA  THR A 186      13.310   2.153   2.542  1.00 98.57           H  
ATOM   2902  C   THR A 186      15.302   2.522   3.199  1.00 98.57           C  
ATOM   2903  CB  THR A 186      13.201   3.056   4.478  1.00 98.57           C  
ATOM   2904  HB  THR A 186      13.294   4.075   4.105  1.00 98.57           H  
ATOM   2905  O   THR A 186      16.262   1.835   3.561  1.00 98.57           O  
ATOM   2906  CG2 THR A 186      11.716   2.748   4.655  1.00 98.57           C  
ATOM   2907 HG21 THR A 186      11.249   3.539   5.242  1.00 98.57           H  
ATOM   2908 HG22 THR A 186      11.583   1.792   5.162  1.00 98.57           H  
ATOM   2909 HG23 THR A 186      11.234   2.708   3.679  1.00 98.57           H  
ATOM   2910  OG1 THR A 186      13.827   2.970   5.736  1.00 98.57           O  
ATOM   2911  HG1 THR A 186      14.198   3.832   5.938  1.00 98.57           H  
ATOM   2912  N   GLY A 187      15.493   3.676   2.553  1.00 97.73           N  
ATOM   2913  H   GLY A 187      14.694   4.209   2.241  1.00 97.73           H  
ATOM   2914  CA  GLY A 187      16.841   4.154   2.227  1.00 97.73           C  
ATOM   2915  HA2 GLY A 187      16.762   5.093   1.680  1.00 97.73           H  
ATOM   2916  HA3 GLY A 187      17.317   3.411   1.586  1.00 97.73           H  
ATOM   2917  C   GLY A 187      17.737   4.379   3.457  1.00 97.73           C  
ATOM   2918  O   GLY A 187      18.960   4.302   3.370  1.00 97.73           O  
ATOM   2919  N   ASP A 188      17.154   4.632   4.622  1.00 97.91           N  
ATOM   2920  H   ASP A 188      16.148   4.714   4.655  1.00 97.91           H  
ATOM   2921  CA  ASP A 188      17.832   4.803   5.909  1.00 97.91           C  
ATOM   2922  HA  ASP A 188      18.881   5.041   5.732  1.00 97.91           H  
ATOM   2923  C   ASP A 188      17.824   3.541   6.791  1.00 97.91           C  
ATOM   2924  CB  ASP A 188      17.217   6.011   6.631  1.00 97.91           C  
ATOM   2925  HB2 ASP A 188      17.338   6.893   6.003  1.00 97.91           H  
ATOM   2926  HB3 ASP A 188      17.769   6.186   7.555  1.00 97.91           H  
ATOM   2927  O   ASP A 188      18.498   3.526   7.820  1.00 97.91           O  
ATOM   2928  CG  ASP A 188      15.728   5.842   6.954  1.00 97.91           C  
ATOM   2929  OD1 ASP A 188      14.983   5.268   6.122  1.00 97.91           O  
ATOM   2930  OD2 ASP A 188      15.277   6.355   7.994  1.00 97.91           O  
ATOM   2931  N   ARG A 189      17.118   2.472   6.393  1.00 97.72           N  
ATOM   2932  H   ARG A 189      16.601   2.532   5.528  1.00 97.72           H  
ATOM   2933  CA  ARG A 189      17.074   1.203   7.130  1.00 97.72           C  
ATOM   2934  HA  ARG A 189      17.989   1.120   7.716  1.00 97.72           H  
ATOM   2935  C   ARG A 189      17.017   0.005   6.187  1.00 97.72           C  
ATOM   2936  CB  ARG A 189      15.887   1.230   8.102  1.00 97.72           C  
ATOM   2937  HB2 ARG A 189      14.948   1.122   7.560  1.00 97.72           H  
ATOM   2938  HB3 ARG A 189      15.878   2.189   8.620  1.00 97.72           H  
ATOM   2939  O   ARG A 189      15.963  -0.336   5.656  1.00 97.72           O  
ATOM   2940  CG  ARG A 189      16.034   0.113   9.141  1.00 97.72           C  
ATOM   2941  HG2 ARG A 189      17.002   0.213   9.633  1.00 97.72           H  
ATOM   2942  HG3 ARG A 189      15.979  -0.863   8.657  1.00 97.72           H  
ATOM   2943  CD  ARG A 189      14.932   0.235  10.188  1.00 97.72           C  
ATOM   2944  HD2 ARG A 189      14.861   1.275  10.505  1.00 97.72           H  
ATOM   2945  HD3 ARG A 189      13.991  -0.066   9.727  1.00 97.72           H  
ATOM   2946  NE  ARG A 189      15.177  -0.629  11.353  1.00 97.72           N  
ATOM   2947  HE  ARG A 189      15.850  -1.373  11.234  1.00 97.72           H  
ATOM   2948  NH1 ARG A 189      13.716   0.428  12.784  1.00 97.72           N  
ATOM   2949 HH11 ARG A 189      13.230   0.492  13.667  1.00 97.72           H  
ATOM   2950 HH12 ARG A 189      13.446   1.059  12.044  1.00 97.72           H  
ATOM   2951  NH2 ARG A 189      14.842  -1.367  13.475  1.00 97.72           N  
ATOM   2952 HH21 ARG A 189      15.488  -2.125  13.307  1.00 97.72           H  
ATOM   2953 HH22 ARG A 189      14.329  -1.308  14.343  1.00 97.72           H  
ATOM   2954  CZ  ARG A 189      14.580  -0.515  12.526  1.00 97.72           C  
ATOM   2955  N   ASP A 190      18.165  -0.634   6.010  1.00 97.56           N  
ATOM   2956  H   ASP A 190      18.983  -0.329   6.518  1.00 97.56           H  
ATOM   2957  CA  ASP A 190      18.333  -1.744   5.080  1.00 97.56           C  
ATOM   2958  HA  ASP A 190      17.651  -1.597   4.242  1.00 97.56           H  
ATOM   2959  C   ASP A 190      18.025  -3.101   5.728  1.00 97.56           C  
ATOM   2960  CB  ASP A 190      19.762  -1.715   4.530  1.00 97.56           C  
ATOM   2961  HB2 ASP A 190      20.037  -0.687   4.297  1.00 97.56           H  
ATOM   2962  HB3 ASP A 190      20.459  -2.077   5.287  1.00 97.56           H  
ATOM   2963  O   ASP A 190      18.667  -3.487   6.704  1.00 97.56           O  
ATOM   2964  CG  ASP A 190      19.899  -2.554   3.264  1.00 97.56           C  
ATOM   2965  OD1 ASP A 190      18.887  -3.194   2.893  1.00 97.56           O  
ATOM   2966  OD2 ASP A 190      20.990  -2.427   2.672  1.00 97.56           O  
ATOM   2967  N   ASN A 191      17.035  -3.815   5.193  1.00 97.17           N  
ATOM   2968  H   ASN A 191      16.575  -3.440   4.376  1.00 97.17           H  
ATOM   2969  CA  ASN A 191      16.667  -5.169   5.602  1.00 97.17           C  
ATOM   2970  HA  ASN A 191      17.500  -5.600   6.158  1.00 97.17           H  
ATOM   2971  C   ASN A 191      16.421  -6.096   4.390  1.00 97.17           C  
ATOM   2972  CB  ASN A 191      15.431  -5.128   6.520  1.00 97.17           C  
ATOM   2973  HB2 ASN A 191      15.252  -6.144   6.872  1.00 97.17           H  
ATOM   2974  HB3 ASN A 191      14.570  -4.808   5.934  1.00 97.17           H  
ATOM   2975  O   ASN A 191      15.707  -7.091   4.524  1.00 97.17           O  
ATOM   2976  CG  ASN A 191      15.553  -4.269   7.762  1.00 97.17           C  
ATOM   2977  ND2 ASN A 191      14.698  -3.286   7.908  1.00 97.17           N  
ATOM   2978 HD21 ASN A 191      14.021  -3.118   7.178  1.00 97.17           H  
ATOM   2979 HD22 ASN A 191      14.791  -2.684   8.714  1.00 97.17           H  
ATOM   2980  OD1 ASN A 191      16.313  -4.533   8.681  1.00 97.17           O  
ATOM   2981  N   ASP A 192      16.960  -5.770   3.208  1.00 94.81           N  
ATOM   2982  H   ASP A 192      17.634  -5.020   3.159  1.00 94.81           H  
ATOM   2983  CA  ASP A 192      16.597  -6.422   1.935  1.00 94.81           C  
ATOM   2984  HA  ASP A 192      15.532  -6.654   1.969  1.00 94.81           H  
ATOM   2985  C   ASP A 192      17.303  -7.769   1.655  1.00 94.81           C  
ATOM   2986  CB  ASP A 192      16.800  -5.417   0.793  1.00 94.81           C  
ATOM   2987  HB2 ASP A 192      16.234  -4.512   1.015  1.00 94.81           H  
ATOM   2988  HB3 ASP A 192      16.394  -5.850  -0.121  1.00 94.81           H  
ATOM   2989  O   ASP A 192      17.002  -8.451   0.670  1.00 94.81           O  
ATOM   2990  CG  ASP A 192      18.255  -5.039   0.516  1.00 94.81           C  
ATOM   2991  OD1 ASP A 192      19.152  -5.764   0.995  1.00 94.81           O  
ATOM   2992  OD2 ASP A 192      18.418  -4.081  -0.269  1.00 94.81           O  
ATOM   2993  N   GLY A 193      18.238  -8.159   2.527  1.00 89.80           N  
ATOM   2994  H   GLY A 193      18.509  -7.469   3.214  1.00 89.80           H  
ATOM   2995  CA  GLY A 193      19.011  -9.398   2.430  1.00 89.80           C  
ATOM   2996  HA2 GLY A 193      18.349 -10.202   2.108  1.00 89.80           H  
ATOM   2997  HA3 GLY A 193      19.401  -9.645   3.417  1.00 89.80           H  
ATOM   2998  C   GLY A 193      20.195  -9.354   1.456  1.00 89.80           C  
ATOM   2999  O   GLY A 193      20.897 -10.358   1.330  1.00 89.80           O  
ATOM   3000  N   ARG A 194      20.455  -8.223   0.788  1.00 91.33           N  
ATOM   3001  H   ARG A 194      19.887  -7.409   0.975  1.00 91.33           H  
ATOM   3002  CA  ARG A 194      21.577  -8.032  -0.136  1.00 91.33           C  
ATOM   3003  HA  ARG A 194      21.888  -9.010  -0.503  1.00 91.33           H  
ATOM   3004  C   ARG A 194      22.758  -7.392   0.601  1.00 91.33           C  
ATOM   3005  CB  ARG A 194      21.077  -7.203  -1.330  1.00 91.33           C  
ATOM   3006  HB2 ARG A 194      20.855  -6.189  -0.998  1.00 91.33           H  
ATOM   3007  HB3 ARG A 194      20.151  -7.650  -1.691  1.00 91.33           H  
ATOM   3008  O   ARG A 194      22.624  -6.408   1.311  1.00 91.33           O  
ATOM   3009  CG  ARG A 194      22.073  -7.148  -2.496  1.00 91.33           C  
ATOM   3010  HG2 ARG A 194      22.952  -6.577  -2.197  1.00 91.33           H  
ATOM   3011  HG3 ARG A 194      22.370  -8.160  -2.771  1.00 91.33           H  
ATOM   3012  CD  ARG A 194      21.409  -6.474  -3.704  1.00 91.33           C  
ATOM   3013  HD2 ARG A 194      21.021  -5.507  -3.382  1.00 91.33           H  
ATOM   3014  HD3 ARG A 194      20.553  -7.067  -4.025  1.00 91.33           H  
ATOM   3015  NE  ARG A 194      22.344  -6.304  -4.839  1.00 91.33           N  
ATOM   3016  HE  ARG A 194      23.226  -6.793  -4.778  1.00 91.33           H  
ATOM   3017  NH1 ARG A 194      21.104  -4.727  -5.983  1.00 91.33           N  
ATOM   3018 HH11 ARG A 194      21.060  -3.878  -6.527  1.00 91.33           H  
ATOM   3019 HH12 ARG A 194      20.369  -4.829  -5.298  1.00 91.33           H  
ATOM   3020  NH2 ARG A 194      23.154  -5.240  -6.691  1.00 91.33           N  
ATOM   3021 HH21 ARG A 194      22.990  -4.531  -7.391  1.00 91.33           H  
ATOM   3022 HH22 ARG A 194      24.059  -5.664  -6.551  1.00 91.33           H  
ATOM   3023  CZ  ARG A 194      22.194  -5.434  -5.830  1.00 91.33           C  
ATOM   3024  N   SER A 195      23.956  -7.955   0.443  1.00 88.68           N  
ATOM   3025  H   SER A 195      24.039  -8.778  -0.137  1.00 88.68           H  
ATOM   3026  CA  SER A 195      25.131  -7.539   1.231  1.00 88.68           C  
ATOM   3027  HA  SER A 195      24.807  -7.316   2.247  1.00 88.68           H  
ATOM   3028  C   SER A 195      25.842  -6.284   0.716  1.00 88.68           C  
ATOM   3029  CB  SER A 195      26.130  -8.694   1.304  1.00 88.68           C  
ATOM   3030  HB2 SER A 195      27.022  -8.369   1.840  1.00 88.68           H  
ATOM   3031  HB3 SER A 195      25.677  -9.522   1.849  1.00 88.68           H  
ATOM   3032  O   SER A 195      26.572  -5.647   1.470  1.00 88.68           O  
ATOM   3033  OG  SER A 195      26.483  -9.131   0.002  1.00 88.68           O  
ATOM   3034  HG  SER A 195      27.121  -9.844   0.084  1.00 88.68           H  
ATOM   3035  N   SER A 196      25.688  -5.948  -0.567  1.00 89.79           N  
ATOM   3036  H   SER A 196      25.096  -6.530  -1.142  1.00 89.79           H  
ATOM   3037  CA  SER A 196      26.510  -4.938  -1.248  1.00 89.79           C  
ATOM   3038  HA  SER A 196      27.310  -4.619  -0.579  1.00 89.79           H  
ATOM   3039  C   SER A 196      25.767  -3.662  -1.639  1.00 89.79           C  
ATOM   3040  CB  SER A 196      27.180  -5.570  -2.470  1.00 89.79           C  
ATOM   3041  HB2 SER A 196      27.853  -6.357  -2.130  1.00 89.79           H  
ATOM   3042  HB3 SER A 196      27.768  -4.816  -2.994  1.00 89.79           H  
ATOM   3043  O   SER A 196      26.387  -2.730  -2.150  1.00 89.79           O  
ATOM   3044  OG  SER A 196      26.227  -6.133  -3.358  1.00 89.79           O  
ATOM   3045  HG  SER A 196      26.713  -6.549  -4.073  1.00 89.79           H  
ATOM   3046  N   SER A 197      24.454  -3.595  -1.427  1.00 94.07           N  
ATOM   3047  H   SER A 197      23.984  -4.351  -0.950  1.00 94.07           H  
ATOM   3048  CA  SER A 197      23.641  -2.451  -1.840  1.00 94.07           C  
ATOM   3049  HA  SER A 197      24.157  -1.524  -1.591  1.00 94.07           H  
ATOM   3050  C   SER A 197      22.282  -2.471  -1.162  1.00 94.07           C  
ATOM   3051  CB  SER A 197      23.386  -2.502  -3.346  1.00 94.07           C  
ATOM   3052  HB2 SER A 197      24.330  -2.501  -3.892  1.00 94.07           H  
ATOM   3053  HB3 SER A 197      22.794  -1.640  -3.652  1.00 94.07           H  
ATOM   3054  O   SER A 197      21.742  -3.548  -0.950  1.00 94.07           O  
ATOM   3055  OG  SER A 197      22.675  -3.679  -3.621  1.00 94.07           O  
ATOM   3056  HG  SER A 197      22.081  -3.834  -2.883  1.00 94.07           H  
ATOM   3057  N   ASN A 198      21.704  -1.287  -0.992  1.00 96.30           N  
ATOM   3058  H   ASN A 198      22.205  -0.460  -1.282  1.00 96.30           H  
ATOM   3059  CA  ASN A 198      20.363  -1.104  -0.461  1.00 96.30           C  
ATOM   3060  HA  ASN A 198      20.060  -1.993   0.093  1.00 96.30           H  
ATOM   3061  C   ASN A 198      19.369  -0.885  -1.616  1.00 96.30           C  
ATOM   3062  CB  ASN A 198      20.454   0.071   0.529  1.00 96.30           C  
ATOM   3063  HB2 ASN A 198      21.156  -0.205   1.316  1.00 96.30           H  
ATOM   3064  HB3 ASN A 198      20.830   0.957   0.017  1.00 96.30           H  
ATOM   3065  O   ASN A 198      19.375   0.171  -2.259  1.00 96.30           O  
ATOM   3066  CG  ASN A 198      19.131   0.433   1.170  1.00 96.30           C  
ATOM   3067  ND2 ASN A 198      19.136   0.934   2.381  1.00 96.30           N  
ATOM   3068 HD21 ASN A 198      19.951   0.765   2.953  1.00 96.30           H  
ATOM   3069 HD22 ASN A 198      18.224   1.084   2.788  1.00 96.30           H  
ATOM   3070  OD1 ASN A 198      18.081   0.389   0.565  1.00 96.30           O  
ATOM   3071  N   CYS A 199      18.494  -1.857  -1.853  1.00 97.11           N  
ATOM   3072  H   CYS A 199      18.563  -2.693  -1.292  1.00 97.11           H  
ATOM   3073  CA  CYS A 199      17.462  -1.820  -2.886  1.00 97.11           C  
ATOM   3074  HA  CYS A 199      17.940  -1.688  -3.857  1.00 97.11           H  
ATOM   3075  C   CYS A 199      16.472  -0.664  -2.681  1.00 97.11           C  
ATOM   3076  CB  CYS A 199      16.726  -3.163  -2.883  1.00 97.11           C  
ATOM   3077  HB2 CYS A 199      16.376  -3.356  -1.869  1.00 97.11           H  
ATOM   3078  HB3 CYS A 199      15.853  -3.104  -3.533  1.00 97.11           H  
ATOM   3079  O   CYS A 199      16.015  -0.073  -3.654  1.00 97.11           O  
ATOM   3080  SG  CYS A 199      17.741  -4.576  -3.399  1.00 97.11           S  
ATOM   3081  N   ALA A 200      16.173  -0.276  -1.440  1.00 97.80           N  
ATOM   3082  H   ALA A 200      16.649  -0.711  -0.663  1.00 97.80           H  
ATOM   3083  CA  ALA A 200      15.303   0.869  -1.177  1.00 97.80           C  
ATOM   3084  HA  ALA A 200      14.386   0.737  -1.749  1.00 97.80           H  
ATOM   3085  C   ALA A 200      15.929   2.204  -1.626  1.00 97.80           C  
ATOM   3086  CB  ALA A 200      14.939   0.890   0.311  1.00 97.80           C  
ATOM   3087  HB1 ALA A 200      14.556  -0.082   0.621  1.00 97.80           H  
ATOM   3088  HB2 ALA A 200      14.175   1.649   0.479  1.00 97.80           H  
ATOM   3089  HB3 ALA A 200      15.814   1.136   0.913  1.00 97.80           H  
ATOM   3090  O   ALA A 200      15.203   3.110  -2.031  1.00 97.80           O  
ATOM   3091  N   ARG A 201      17.267   2.332  -1.591  1.00 97.24           N  
ATOM   3092  H   ARG A 201      17.794   1.541  -1.250  1.00 97.24           H  
ATOM   3093  CA  ARG A 201      17.983   3.474  -2.197  1.00 97.24           C  
ATOM   3094  HA  ARG A 201      17.438   4.394  -1.988  1.00 97.24           H  
ATOM   3095  C   ARG A 201      18.034   3.371  -3.716  1.00 97.24           C  
ATOM   3096  CB  ARG A 201      19.422   3.604  -1.676  1.00 97.24           C  
ATOM   3097  HB2 ARG A 201      19.922   4.379  -2.258  1.00 97.24           H  
ATOM   3098  HB3 ARG A 201      19.958   2.668  -1.833  1.00 97.24           H  
ATOM   3099  O   ARG A 201      17.814   4.369  -4.385  1.00 97.24           O  
ATOM   3100  CG  ARG A 201      19.498   3.992  -0.203  1.00 97.24           C  
ATOM   3101  HG2 ARG A 201      18.898   4.886  -0.029  1.00 97.24           H  
ATOM   3102  HG3 ARG A 201      19.112   3.170   0.399  1.00 97.24           H  
ATOM   3103  CD  ARG A 201      20.951   4.266   0.196  1.00 97.24           C  
ATOM   3104  HD2 ARG A 201      21.332   5.105  -0.387  1.00 97.24           H  
ATOM   3105  HD3 ARG A 201      21.548   3.379  -0.016  1.00 97.24           H  
ATOM   3106  NE  ARG A 201      21.015   4.584   1.625  1.00 97.24           N  
ATOM   3107  HE  ARG A 201      20.124   4.645   2.097  1.00 97.24           H  
ATOM   3108  NH1 ARG A 201      23.272   4.458   2.000  1.00 97.24           N  
ATOM   3109 HH11 ARG A 201      23.413   4.291   1.014  1.00 97.24           H  
ATOM   3110 HH12 ARG A 201      24.050   4.455   2.645  1.00 97.24           H  
ATOM   3111  NH2 ARG A 201      21.845   4.817   3.697  1.00 97.24           N  
ATOM   3112 HH21 ARG A 201      20.883   4.808   4.004  1.00 97.24           H  
ATOM   3113 HH22 ARG A 201      22.602   4.812   4.366  1.00 97.24           H  
ATOM   3114  CZ  ARG A 201      22.053   4.623   2.428  1.00 97.24           C  
ATOM   3115  N   GLU A 202      18.336   2.184  -4.239  1.00 96.65           N  
ATOM   3116  H   GLU A 202      18.528   1.419  -3.608  1.00 96.65           H  
ATOM   3117  CA  GLU A 202      18.471   1.938  -5.682  1.00 96.65           C  
ATOM   3118  HA  GLU A 202      19.208   2.626  -6.096  1.00 96.65           H  
ATOM   3119  C   GLU A 202      17.156   2.184  -6.438  1.00 96.65           C  
ATOM   3120  CB  GLU A 202      18.978   0.495  -5.883  1.00 96.65           C  
ATOM   3121  HB2 GLU A 202      18.226  -0.203  -5.515  1.00 96.65           H  
ATOM   3122  HB3 GLU A 202      19.886   0.369  -5.293  1.00 96.65           H  
ATOM   3123  O   GLU A 202      17.162   2.771  -7.517  1.00 96.65           O  
ATOM   3124  CG  GLU A 202      19.294   0.157  -7.349  1.00 96.65           C  
ATOM   3125  HG2 GLU A 202      19.979   0.913  -7.733  1.00 96.65           H  
ATOM   3126  HG3 GLU A 202      18.373   0.213  -7.928  1.00 96.65           H  
ATOM   3127  CD  GLU A 202      19.926  -1.237  -7.563  1.00 96.65           C  
ATOM   3128  OE1 GLU A 202      20.167  -1.582  -8.740  1.00 96.65           O  
ATOM   3129  OE2 GLU A 202      20.207  -1.976  -6.585  1.00 96.65           O  
ATOM   3130  N   TRP A 203      16.034   1.772  -5.844  1.00 96.45           N  
ATOM   3131  H   TRP A 203      16.124   1.249  -4.985  1.00 96.45           H  
ATOM   3132  CA  TRP A 203      14.694   1.862  -6.431  1.00 96.45           C  
ATOM   3133  HA  TRP A 203      14.796   2.113  -7.487  1.00 96.45           H  
ATOM   3134  C   TRP A 203      13.828   2.969  -5.823  1.00 96.45           C  
ATOM   3135  CB  TRP A 203      14.022   0.488  -6.344  1.00 96.45           C  
ATOM   3136  HB2 TRP A 203      13.838   0.242  -5.298  1.00 96.45           H  
ATOM   3137  HB3 TRP A 203      13.059   0.543  -6.851  1.00 96.45           H  
ATOM   3138  O   TRP A 203      12.648   3.068  -6.156  1.00 96.45           O  
ATOM   3139  CG  TRP A 203      14.810  -0.610  -6.984  1.00 96.45           C  
ATOM   3140  CD1 TRP A 203      15.483  -1.589  -6.340  1.00 96.45           C  
ATOM   3141  HD1 TRP A 203      15.519  -1.705  -5.267  1.00 96.45           H  
ATOM   3142  CD2 TRP A 203      15.091  -0.804  -8.399  1.00 96.45           C  
ATOM   3143  CE2 TRP A 203      15.929  -1.950  -8.539  1.00 96.45           C  
ATOM   3144  CE3 TRP A 203      14.723  -0.128  -9.580  1.00 96.45           C  
ATOM   3145  HE3 TRP A 203      14.104   0.754  -9.515  1.00 96.45           H  
ATOM   3146  NE1 TRP A 203      16.173  -2.359  -7.251  1.00 96.45           N  
ATOM   3147  HE1 TRP A 203      16.875  -3.038  -6.991  1.00 96.45           H  
ATOM   3148  CH2 TRP A 203      15.968  -1.736 -10.941  1.00 96.45           C  
ATOM   3149  HH2 TRP A 203      16.309  -2.070 -11.910  1.00 96.45           H  
ATOM   3150  CZ2 TRP A 203      16.352  -2.428  -9.784  1.00 96.45           C  
ATOM   3151  HZ2 TRP A 203      17.001  -3.289  -9.845  1.00 96.45           H  
ATOM   3152  CZ3 TRP A 203      15.185  -0.575 -10.832  1.00 96.45           C  
ATOM   3153  HZ3 TRP A 203      14.945  -0.017 -11.724  1.00 96.45           H  
ATOM   3154  N   GLU A 204      14.413   3.788  -4.944  1.00 97.51           N  
ATOM   3155  H   GLU A 204      15.402   3.655  -4.787  1.00 97.51           H  
ATOM   3156  CA  GLU A 204      13.801   4.987  -4.362  1.00 97.51           C  
ATOM   3157  HA  GLU A 204      14.446   5.310  -3.545  1.00 97.51           H  
ATOM   3158  C   GLU A 204      12.423   4.726  -3.725  1.00 97.51           C  
ATOM   3159  CB  GLU A 204      13.795   6.117  -5.404  1.00 97.51           C  
ATOM   3160  HB2 GLU A 204      13.194   5.812  -6.260  1.00 97.51           H  
ATOM   3161  HB3 GLU A 204      13.342   7.006  -4.964  1.00 97.51           H  
ATOM   3162  O   GLU A 204      11.473   5.486  -3.904  1.00 97.51           O  
ATOM   3163  CG  GLU A 204      15.197   6.502  -5.887  1.00 97.51           C  
ATOM   3164  HG2 GLU A 204      15.691   5.637  -6.331  1.00 97.51           H  
ATOM   3165  HG3 GLU A 204      15.789   6.833  -5.034  1.00 97.51           H  
ATOM   3166  CD  GLU A 204      15.101   7.623  -6.925  1.00 97.51           C  
ATOM   3167  OE1 GLU A 204      15.003   8.795  -6.493  1.00 97.51           O  
ATOM   3168  OE2 GLU A 204      15.100   7.309  -8.140  1.00 97.51           O  
ATOM   3169  N   ALA A 205      12.296   3.625  -2.985  1.00 98.11           N  
ATOM   3170  H   ALA A 205      13.116   3.052  -2.842  1.00 98.11           H  
ATOM   3171  CA  ALA A 205      11.017   3.160  -2.461  1.00 98.11           C  
ATOM   3172  HA  ALA A 205      10.375   4.016  -2.253  1.00 98.11           H  
ATOM   3173  C   ALA A 205      11.179   2.349  -1.178  1.00 98.11           C  
ATOM   3174  CB  ALA A 205      10.354   2.299  -3.533  1.00 98.11           C  
ATOM   3175  HB1 ALA A 205      11.013   1.471  -3.792  1.00 98.11           H  
ATOM   3176  HB2 ALA A 205      10.197   2.913  -4.420  1.00 98.11           H  
ATOM   3177  HB3 ALA A 205       9.397   1.921  -3.173  1.00 98.11           H  
ATOM   3178  O   ALA A 205      12.120   1.572  -1.039  1.00 98.11           O  
ATOM   3179  N   GLY A 206      10.220   2.476  -0.262  1.00 98.54           N  
ATOM   3180  H   GLY A 206       9.436   3.080  -0.463  1.00 98.54           H  
ATOM   3181  CA  GLY A 206      10.082   1.546   0.852  1.00 98.54           C  
ATOM   3182  HA2 GLY A 206      11.077   1.245   1.180  1.00 98.54           H  
ATOM   3183  HA3 GLY A 206       9.574   2.022   1.691  1.00 98.54           H  
ATOM   3184  C   GLY A 206       9.285   0.317   0.429  1.00 98.54           C  
ATOM   3185  O   GLY A 206       8.203   0.458  -0.152  1.00 98.54           O  
ATOM   3186  N   TRP A 207       9.802  -0.881   0.708  1.00 98.54           N  
ATOM   3187  H   TRP A 207      10.668  -0.928   1.227  1.00 98.54           H  
ATOM   3188  CA  TRP A 207       9.154  -2.138   0.325  1.00 98.54           C  
ATOM   3189  HA  TRP A 207       8.088  -2.050   0.534  1.00 98.54           H  
ATOM   3190  C   TRP A 207       9.677  -3.350   1.107  1.00 98.54           C  
ATOM   3191  CB  TRP A 207       9.347  -2.365  -1.183  1.00 98.54           C  
ATOM   3192  HB2 TRP A 207       9.293  -1.414  -1.713  1.00 98.54           H  
ATOM   3193  HB3 TRP A 207      10.338  -2.783  -1.358  1.00 98.54           H  
ATOM   3194  O   TRP A 207      10.705  -3.276   1.779  1.00 98.54           O  
ATOM   3195  CG  TRP A 207       8.335  -3.267  -1.802  1.00 98.54           C  
ATOM   3196  CD1 TRP A 207       8.609  -4.410  -2.463  1.00 98.54           C  
ATOM   3197  HD1 TRP A 207       9.601  -4.801  -2.636  1.00 98.54           H  
ATOM   3198  CD2 TRP A 207       6.887  -3.102  -1.862  1.00 98.54           C  
ATOM   3199  CE2 TRP A 207       6.343  -4.198  -2.592  1.00 98.54           C  
ATOM   3200  CE3 TRP A 207       5.982  -2.124  -1.396  1.00 98.54           C  
ATOM   3201  HE3 TRP A 207       6.361  -1.280  -0.840  1.00 98.54           H  
ATOM   3202  NE1 TRP A 207       7.434  -4.970  -2.916  1.00 98.54           N  
ATOM   3203  HE1 TRP A 207       7.422  -5.729  -3.582  1.00 98.54           H  
ATOM   3204  CH2 TRP A 207       4.100  -3.320  -2.390  1.00 98.54           C  
ATOM   3205  HH2 TRP A 207       3.042  -3.395  -2.594  1.00 98.54           H  
ATOM   3206  CZ2 TRP A 207       4.975  -4.308  -2.869  1.00 98.54           C  
ATOM   3207  HZ2 TRP A 207       4.604  -5.147  -3.440  1.00 98.54           H  
ATOM   3208  CZ3 TRP A 207       4.602  -2.233  -1.652  1.00 98.54           C  
ATOM   3209  HZ3 TRP A 207       3.923  -1.476  -1.289  1.00 98.54           H  
ATOM   3210  N   TRP A 208       8.993  -4.488   0.980  1.00 98.56           N  
ATOM   3211  H   TRP A 208       8.167  -4.476   0.399  1.00 98.56           H  
ATOM   3212  CA  TRP A 208       9.439  -5.794   1.483  1.00 98.56           C  
ATOM   3213  HA  TRP A 208       9.981  -5.661   2.419  1.00 98.56           H  
ATOM   3214  C   TRP A 208      10.396  -6.468   0.497  1.00 98.56           C  
ATOM   3215  CB  TRP A 208       8.215  -6.673   1.763  1.00 98.56           C  
ATOM   3216  HB2 TRP A 208       7.649  -6.808   0.841  1.00 98.56           H  
ATOM   3217  HB3 TRP A 208       8.550  -7.657   2.092  1.00 98.56           H  
ATOM   3218  O   TRP A 208      10.032  -7.440  -0.153  1.00 98.56           O  
ATOM   3219  CG  TRP A 208       7.299  -6.135   2.802  1.00 98.56           C  
ATOM   3220  CD1 TRP A 208       7.508  -6.201   4.132  1.00 98.56           C  
ATOM   3221  HD1 TRP A 208       8.361  -6.666   4.603  1.00 98.56           H  
ATOM   3222  CD2 TRP A 208       6.038  -5.427   2.623  1.00 98.56           C  
ATOM   3223  CE2 TRP A 208       5.527  -5.097   3.913  1.00 98.56           C  
ATOM   3224  CE3 TRP A 208       5.294  -5.001   1.502  1.00 98.56           C  
ATOM   3225  HE3 TRP A 208       5.652  -5.228   0.509  1.00 98.56           H  
ATOM   3226  NE1 TRP A 208       6.449  -5.618   4.792  1.00 98.56           N  
ATOM   3227  HE1 TRP A 208       6.385  -5.598   5.800  1.00 98.56           H  
ATOM   3228  CH2 TRP A 208       3.617  -3.974   2.951  1.00 98.56           C  
ATOM   3229  HH2 TRP A 208       2.698  -3.419   3.072  1.00 98.56           H  
ATOM   3230  CZ2 TRP A 208       4.355  -4.350   4.081  1.00 98.56           C  
ATOM   3231  HZ2 TRP A 208       4.040  -4.033   5.063  1.00 98.56           H  
ATOM   3232  CZ3 TRP A 208       4.091  -4.289   1.665  1.00 98.56           C  
ATOM   3233  HZ3 TRP A 208       3.542  -3.968   0.792  1.00 98.56           H  
ATOM   3234  N   PHE A 209      11.590  -5.918   0.297  1.00 97.92           N  
ATOM   3235  H   PHE A 209      11.862  -5.130   0.868  1.00 97.92           H  
ATOM   3236  CA  PHE A 209      12.512  -6.401  -0.737  1.00 97.92           C  
ATOM   3237  HA  PHE A 209      11.964  -6.442  -1.678  1.00 97.92           H  
ATOM   3238  C   PHE A 209      13.045  -7.827  -0.467  1.00 97.92           C  
ATOM   3239  CB  PHE A 209      13.652  -5.393  -0.912  1.00 97.92           C  
ATOM   3240  HB2 PHE A 209      14.145  -5.279   0.053  1.00 97.92           H  
ATOM   3241  HB3 PHE A 209      14.383  -5.806  -1.607  1.00 97.92           H  
ATOM   3242  O   PHE A 209      13.289  -8.210   0.675  1.00 97.92           O  
ATOM   3243  CG  PHE A 209      13.239  -4.018  -1.414  1.00 97.92           C  
ATOM   3244  CD1 PHE A 209      13.031  -3.773  -2.784  1.00 97.92           C  
ATOM   3245  HD1 PHE A 209      13.112  -4.577  -3.501  1.00 97.92           H  
ATOM   3246  CD2 PHE A 209      13.073  -2.963  -0.504  1.00 97.92           C  
ATOM   3247  HD2 PHE A 209      13.174  -3.158   0.554  1.00 97.92           H  
ATOM   3248  CE1 PHE A 209      12.708  -2.488  -3.248  1.00 97.92           C  
ATOM   3249  HE1 PHE A 209      12.555  -2.305  -4.302  1.00 97.92           H  
ATOM   3250  CE2 PHE A 209      12.750  -1.674  -0.961  1.00 97.92           C  
ATOM   3251  HE2 PHE A 209      12.612  -0.867  -0.256  1.00 97.92           H  
ATOM   3252  CZ  PHE A 209      12.580  -1.432  -2.334  1.00 97.92           C  
ATOM   3253  HZ  PHE A 209      12.334  -0.441  -2.684  1.00 97.92           H  
ATOM   3254  N   ASP A 210      13.262  -8.588  -1.544  1.00 94.25           N  
ATOM   3255  H   ASP A 210      13.048  -8.188  -2.446  1.00 94.25           H  
ATOM   3256  CA  ASP A 210      13.972  -9.874  -1.571  1.00 94.25           C  
ATOM   3257  HA  ASP A 210      14.468 -10.042  -0.615  1.00 94.25           H  
ATOM   3258  C   ASP A 210      15.030  -9.838  -2.673  1.00 94.25           C  
ATOM   3259  CB  ASP A 210      13.007 -11.041  -1.849  1.00 94.25           C  
ATOM   3260  HB2 ASP A 210      12.521 -10.908  -2.815  1.00 94.25           H  
ATOM   3261  HB3 ASP A 210      12.222 -11.052  -1.093  1.00 94.25           H  
ATOM   3262  O   ASP A 210      14.704 -10.053  -3.841  1.00 94.25           O  
ATOM   3263  CG  ASP A 210      13.737 -12.391  -1.815  1.00 94.25           C  
ATOM   3264  OD1 ASP A 210      14.731 -12.500  -1.054  1.00 94.25           O  
ATOM   3265  OD2 ASP A 210      13.238 -13.373  -2.403  1.00 94.25           O  
ATOM   3266  N   ASN A 211      16.275  -9.483  -2.331  1.00 91.21           N  
ATOM   3267  H   ASN A 211      16.483  -9.323  -1.355  1.00 91.21           H  
ATOM   3268  CA  ASN A 211      17.292  -9.146  -3.335  1.00 91.21           C  
ATOM   3269  HA  ASN A 211      18.083  -8.597  -2.823  1.00 91.21           H  
ATOM   3270  C   ASN A 211      16.715  -8.189  -4.404  1.00 91.21           C  
ATOM   3271  CB  ASN A 211      17.906 -10.434  -3.904  1.00 91.21           C  
ATOM   3272  HB2 ASN A 211      18.218 -11.084  -3.086  1.00 91.21           H  
ATOM   3273  HB3 ASN A 211      17.152 -10.958  -4.492  1.00 91.21           H  
ATOM   3274  O   ASN A 211      16.781  -8.424  -5.611  1.00 91.21           O  
ATOM   3275  CG  ASN A 211      19.121 -10.151  -4.767  1.00 91.21           C  
ATOM   3276  ND2 ASN A 211      19.275 -10.854  -5.863  1.00 91.21           N  
ATOM   3277 HD21 ASN A 211      20.057 -10.601  -6.451  1.00 91.21           H  
ATOM   3278 HD22 ASN A 211      18.531 -11.472  -6.154  1.00 91.21           H  
ATOM   3279  OD1 ASN A 211      19.965  -9.325  -4.462  1.00 91.21           O  
ATOM   3280  N   CYS A 212      16.096  -7.120  -3.903  1.00 93.11           N  
ATOM   3281  H   CYS A 212      16.122  -7.033  -2.897  1.00 93.11           H  
ATOM   3282  CA  CYS A 212      15.250  -6.170  -4.612  1.00 93.11           C  
ATOM   3283  HA  CYS A 212      15.107  -5.351  -3.907  1.00 93.11           H  
ATOM   3284  C   CYS A 212      13.825  -6.692  -4.842  1.00 93.11           C  
ATOM   3285  CB  CYS A 212      15.967  -5.520  -5.803  1.00 93.11           C  
ATOM   3286  HB2 CYS A 212      16.122  -6.264  -6.584  1.00 93.11           H  
ATOM   3287  HB3 CYS A 212      15.311  -4.752  -6.212  1.00 93.11           H  
ATOM   3288  O   CYS A 212      13.125  -6.930  -3.856  1.00 93.11           O  
ATOM   3289  SG  CYS A 212      17.574  -4.736  -5.439  1.00 93.11           S  
ATOM   3290  N   TRP A 213      13.304  -6.730  -6.069  1.00 94.93           N  
ATOM   3291  H   TRP A 213      13.874  -6.572  -6.888  1.00 94.93           H  
ATOM   3292  CA  TRP A 213      11.857  -6.859  -6.229  1.00 94.93           C  
ATOM   3293  HA  TRP A 213      11.491  -7.464  -5.400  1.00 94.93           H  
ATOM   3294  C   TRP A 213      11.389  -7.614  -7.470  1.00 94.93           C  
ATOM   3295  CB  TRP A 213      11.220  -5.462  -6.132  1.00 94.93           C  
ATOM   3296  HB2 TRP A 213      10.138  -5.578  -6.182  1.00 94.93           H  
ATOM   3297  HB3 TRP A 213      11.450  -5.023  -5.161  1.00 94.93           H  
ATOM   3298  O   TRP A 213      11.988  -7.554  -8.543  1.00 94.93           O  
ATOM   3299  CG  TRP A 213      11.622  -4.500  -7.203  1.00 94.93           C  
ATOM   3300  CD1 TRP A 213      12.647  -3.618  -7.156  1.00 94.93           C  
ATOM   3301  HD1 TRP A 213      13.314  -3.477  -6.318  1.00 94.93           H  
ATOM   3302  CD2 TRP A 213      11.011  -4.332  -8.514  1.00 94.93           C  
ATOM   3303  CE2 TRP A 213      11.742  -3.344  -9.231  1.00 94.93           C  
ATOM   3304  CE3 TRP A 213       9.912  -4.922  -9.169  1.00 94.93           C  
ATOM   3305  HE3 TRP A 213       9.328  -5.664  -8.644  1.00 94.93           H  
ATOM   3306  NE1 TRP A 213      12.722  -2.938  -8.355  1.00 94.93           N  
ATOM   3307  HE1 TRP A 213      13.426  -2.243  -8.562  1.00 94.93           H  
ATOM   3308  CH2 TRP A 213      10.330  -3.603 -11.177  1.00 94.93           C  
ATOM   3309  HH2 TRP A 213      10.067  -3.336 -12.190  1.00 94.93           H  
ATOM   3310  CZ2 TRP A 213      11.418  -2.982 -10.542  1.00 94.93           C  
ATOM   3311  HZ2 TRP A 213      12.011  -2.237 -11.050  1.00 94.93           H  
ATOM   3312  CZ3 TRP A 213       9.576  -4.569 -10.487  1.00 94.93           C  
ATOM   3313  HZ3 TRP A 213       8.736  -5.042 -10.973  1.00 94.93           H  
ATOM   3314  N   VAL A 214      10.252  -8.295  -7.299  1.00 96.29           N  
ATOM   3315  H   VAL A 214       9.869  -8.342  -6.365  1.00 96.29           H  
ATOM   3316  CA  VAL A 214       9.429  -8.859  -8.377  1.00 96.29           C  
ATOM   3317  HA  VAL A 214       9.992  -8.796  -9.308  1.00 96.29           H  
ATOM   3318  C   VAL A 214       8.151  -8.028  -8.553  1.00 96.29           C  
ATOM   3319  CB  VAL A 214       9.124 -10.348  -8.117  1.00 96.29           C  
ATOM   3320  HB  VAL A 214       8.522 -10.440  -7.212  1.00 96.29           H  
ATOM   3321  O   VAL A 214       7.721  -7.778  -9.678  1.00 96.29           O  
ATOM   3322  CG1 VAL A 214       8.368 -10.986  -9.288  1.00 96.29           C  
ATOM   3323 HG11 VAL A 214       8.980 -10.976 -10.189  1.00 96.29           H  
ATOM   3324 HG12 VAL A 214       7.428 -10.466  -9.472  1.00 96.29           H  
ATOM   3325 HG13 VAL A 214       8.126 -12.020  -9.041  1.00 96.29           H  
ATOM   3326  CG2 VAL A 214      10.415 -11.159  -7.932  1.00 96.29           C  
ATOM   3327 HG21 VAL A 214      10.174 -12.216  -7.826  1.00 96.29           H  
ATOM   3328 HG22 VAL A 214      10.933 -10.842  -7.026  1.00 96.29           H  
ATOM   3329 HG23 VAL A 214      11.077 -11.024  -8.787  1.00 96.29           H  
ATOM   3330  N   ALA A 215       7.601  -7.501  -7.460  1.00 97.71           N  
ATOM   3331  H   ALA A 215       7.954  -7.790  -6.559  1.00 97.71           H  
ATOM   3332  CA  ALA A 215       6.609  -6.432  -7.444  1.00 97.71           C  
ATOM   3333  HA  ALA A 215       6.365  -6.127  -8.462  1.00 97.71           H  
ATOM   3334  C   ALA A 215       7.159  -5.215  -6.694  1.00 97.71           C  
ATOM   3335  CB  ALA A 215       5.338  -6.949  -6.766  1.00 97.71           C  
ATOM   3336  HB1 ALA A 215       5.570  -7.309  -5.764  1.00 97.71           H  
ATOM   3337  HB2 ALA A 215       4.912  -7.767  -7.347  1.00 97.71           H  
ATOM   3338  HB3 ALA A 215       4.607  -6.143  -6.696  1.00 97.71           H  
ATOM   3339  O   ALA A 215       7.735  -5.372  -5.621  1.00 97.71           O  
ATOM   3340  N   LEU A 216       6.939  -4.009  -7.215  1.00 97.88           N  
ATOM   3341  H   LEU A 216       6.467  -3.948  -8.106  1.00 97.88           H  
ATOM   3342  CA  LEU A 216       7.260  -2.757  -6.532  1.00 97.88           C  
ATOM   3343  HA  LEU A 216       7.263  -2.933  -5.457  1.00 97.88           H  
ATOM   3344  C   LEU A 216       6.186  -1.723  -6.856  1.00 97.88           C  
ATOM   3345  CB  LEU A 216       8.660  -2.277  -6.964  1.00 97.88           C  
ATOM   3346  HB2 LEU A 216       9.382  -3.053  -6.709  1.00 97.88           H  
ATOM   3347  HB3 LEU A 216       8.672  -2.143  -8.046  1.00 97.88           H  
ATOM   3348  O   LEU A 216       6.156  -1.185  -7.953  1.00 97.88           O  
ATOM   3349  CG  LEU A 216       9.100  -0.964  -6.294  1.00 97.88           C  
ATOM   3350  HG  LEU A 216       8.352  -0.190  -6.465  1.00 97.88           H  
ATOM   3351  CD1 LEU A 216       9.269  -1.153  -4.784  1.00 97.88           C  
ATOM   3352 HD11 LEU A 216       8.314  -1.379  -4.311  1.00 97.88           H  
ATOM   3353 HD12 LEU A 216       9.968  -1.966  -4.586  1.00 97.88           H  
ATOM   3354 HD13 LEU A 216       9.661  -0.238  -4.339  1.00 97.88           H  
ATOM   3355  CD2 LEU A 216      10.423  -0.477  -6.875  1.00 97.88           C  
ATOM   3356 HD21 LEU A 216      10.688   0.484  -6.434  1.00 97.88           H  
ATOM   3357 HD22 LEU A 216      10.322  -0.349  -7.953  1.00 97.88           H  
ATOM   3358 HD23 LEU A 216      11.211  -1.202  -6.672  1.00 97.88           H  
ATOM   3359  N   LEU A 217       5.298  -1.428  -5.905  1.00 98.41           N  
ATOM   3360  H   LEU A 217       5.329  -1.948  -5.040  1.00 98.41           H  
ATOM   3361  CA  LEU A 217       4.206  -0.459  -6.108  1.00 98.41           C  
ATOM   3362  HA  LEU A 217       4.066  -0.290  -7.176  1.00 98.41           H  
ATOM   3363  C   LEU A 217       4.516   0.925  -5.520  1.00 98.41           C  
ATOM   3364  CB  LEU A 217       2.895  -1.045  -5.560  1.00 98.41           C  
ATOM   3365  HB2 LEU A 217       2.984  -1.152  -4.478  1.00 98.41           H  
ATOM   3366  HB3 LEU A 217       2.091  -0.338  -5.762  1.00 98.41           H  
ATOM   3367  O   LEU A 217       3.789   1.888  -5.757  1.00 98.41           O  
ATOM   3368  CG  LEU A 217       2.506  -2.408  -6.165  1.00 98.41           C  
ATOM   3369  HG  LEU A 217       3.264  -3.149  -5.910  1.00 98.41           H  
ATOM   3370  CD1 LEU A 217       1.185  -2.869  -5.557  1.00 98.41           C  
ATOM   3371 HD11 LEU A 217       1.278  -2.933  -4.473  1.00 98.41           H  
ATOM   3372 HD12 LEU A 217       0.938  -3.857  -5.947  1.00 98.41           H  
ATOM   3373 HD13 LEU A 217       0.386  -2.171  -5.804  1.00 98.41           H  
ATOM   3374  CD2 LEU A 217       2.364  -2.362  -7.689  1.00 98.41           C  
ATOM   3375 HD21 LEU A 217       1.672  -1.573  -7.981  1.00 98.41           H  
ATOM   3376 HD22 LEU A 217       3.335  -2.186  -8.153  1.00 98.41           H  
ATOM   3377 HD23 LEU A 217       1.989  -3.318  -8.055  1.00 98.41           H  
ATOM   3378  N   ASN A 218       5.611   1.040  -4.771  1.00 98.54           N  
ATOM   3379  H   ASN A 218       6.163   0.207  -4.618  1.00 98.54           H  
ATOM   3380  CA  ASN A 218       6.025   2.267  -4.092  1.00 98.54           C  
ATOM   3381  HA  ASN A 218       5.189   2.967  -4.072  1.00 98.54           H  
ATOM   3382  C   ASN A 218       7.149   3.019  -4.822  1.00 98.54           C  
ATOM   3383  CB  ASN A 218       6.352   1.930  -2.629  1.00 98.54           C  
ATOM   3384  HB2 ASN A 218       7.031   1.079  -2.584  1.00 98.54           H  
ATOM   3385  HB3 ASN A 218       6.856   2.779  -2.167  1.00 98.54           H  
ATOM   3386  O   ASN A 218       7.651   4.004  -4.294  1.00 98.54           O  
ATOM   3387  CG  ASN A 218       5.120   1.634  -1.790  1.00 98.54           C  
ATOM   3388  ND2 ASN A 218       5.332   1.197  -0.573  1.00 98.54           N  
ATOM   3389 HD21 ASN A 218       4.534   1.018   0.020  1.00 98.54           H  
ATOM   3390 HD22 ASN A 218       6.283   1.042  -0.268  1.00 98.54           H  
ATOM   3391  OD1 ASN A 218       3.978   1.800  -2.201  1.00 98.54           O  
ATOM   3392  N   GLY A 219       7.525   2.598  -6.034  1.00 97.41           N  
ATOM   3393  H   GLY A 219       7.077   1.787  -6.437  1.00 97.41           H  
ATOM   3394  CA  GLY A 219       8.534   3.288  -6.842  1.00 97.41           C  
ATOM   3395  HA2 GLY A 219       8.733   2.710  -7.744  1.00 97.41           H  
ATOM   3396  HA3 GLY A 219       9.469   3.338  -6.283  1.00 97.41           H  
ATOM   3397  C   GLY A 219       8.136   4.715  -7.254  1.00 97.41           C  
ATOM   3398  O   GLY A 219       6.966   5.106  -7.114  1.00 97.41           O  
ATOM   3399  N   PRO A 220       9.079   5.502  -7.800  1.00 97.33           N  
ATOM   3400  CA  PRO A 220       8.797   6.815  -8.376  1.00 97.33           C  
ATOM   3401  HA  PRO A 220       8.527   7.496  -7.569  1.00 97.33           H  
ATOM   3402  C   PRO A 220       7.671   6.765  -9.416  1.00 97.33           C  
ATOM   3403  CB  PRO A 220      10.117   7.278  -9.000  1.00 97.33           C  
ATOM   3404  HB2 PRO A 220      10.191   6.930 -10.030  1.00 97.33           H  
ATOM   3405  HB3 PRO A 220      10.230   8.361  -8.954  1.00 97.33           H  
ATOM   3406  O   PRO A 220       7.621   5.870 -10.252  1.00 97.33           O  
ATOM   3407  CG  PRO A 220      11.169   6.564  -8.156  1.00 97.33           C  
ATOM   3408  HG2 PRO A 220      11.325   7.112  -7.227  1.00 97.33           H  
ATOM   3409  HG3 PRO A 220      12.110   6.441  -8.692  1.00 97.33           H  
ATOM   3410  CD  PRO A 220      10.508   5.222  -7.853  1.00 97.33           C  
ATOM   3411  HD2 PRO A 220      10.718   4.513  -8.654  1.00 97.33           H  
ATOM   3412  HD3 PRO A 220      10.881   4.844  -6.901  1.00 97.33           H  
ATOM   3413  N   TYR A 221       6.739   7.715  -9.375  1.00 98.20           N  
ATOM   3414  H   TYR A 221       6.851   8.502  -8.752  1.00 98.20           H  
ATOM   3415  CA  TYR A 221       5.643   7.729 -10.343  1.00 98.20           C  
ATOM   3416  HA  TYR A 221       5.362   6.699 -10.565  1.00 98.20           H  
ATOM   3417  C   TYR A 221       6.084   8.387 -11.653  1.00 98.20           C  
ATOM   3418  CB  TYR A 221       4.408   8.410  -9.752  1.00 98.20           C  
ATOM   3419  HB2 TYR A 221       4.636   9.461  -9.570  1.00 98.20           H  
ATOM   3420  HB3 TYR A 221       4.164   7.949  -8.795  1.00 98.20           H  
ATOM   3421  O   TYR A 221       6.622   9.495 -11.651  1.00 98.20           O  
ATOM   3422  CG  TYR A 221       3.194   8.302 -10.649  1.00 98.20           C  
ATOM   3423  CD1 TYR A 221       2.915   9.318 -11.582  1.00 98.20           C  
ATOM   3424  HD1 TYR A 221       3.537  10.200 -11.622  1.00 98.20           H  
ATOM   3425  CD2 TYR A 221       2.356   7.173 -10.566  1.00 98.20           C  
ATOM   3426  HD2 TYR A 221       2.538   6.415  -9.818  1.00 98.20           H  
ATOM   3427  CE1 TYR A 221       1.808   9.201 -12.441  1.00 98.20           C  
ATOM   3428  HE1 TYR A 221       1.572   9.993 -13.136  1.00 98.20           H  
ATOM   3429  CE2 TYR A 221       1.272   7.035 -11.452  1.00 98.20           C  
ATOM   3430  HE2 TYR A 221       0.631   6.166 -11.415  1.00 98.20           H  
ATOM   3431  OH  TYR A 221      -0.028   7.908 -13.269  1.00 98.20           O  
ATOM   3432  HH  TYR A 221      -0.210   8.710 -13.766  1.00 98.20           H  
ATOM   3433  CZ  TYR A 221       0.999   8.047 -12.395  1.00 98.20           C  
ATOM   3434  N   HIS A 222       5.789   7.739 -12.777  1.00 97.51           N  
ATOM   3435  H   HIS A 222       5.333   6.840 -12.712  1.00 97.51           H  
ATOM   3436  CA  HIS A 222       5.988   8.297 -14.109  1.00 97.51           C  
ATOM   3437  HA  HIS A 222       6.328   9.328 -14.022  1.00 97.51           H  
ATOM   3438  C   HIS A 222       4.649   8.310 -14.858  1.00 97.51           C  
ATOM   3439  CB  HIS A 222       7.087   7.513 -14.844  1.00 97.51           C  
ATOM   3440  HB2 HIS A 222       6.772   6.480 -14.990  1.00 97.51           H  
ATOM   3441  HB3 HIS A 222       7.234   7.956 -15.829  1.00 97.51           H  
ATOM   3442  O   HIS A 222       3.984   7.288 -14.992  1.00 97.51           O  
ATOM   3443  CG  HIS A 222       8.413   7.484 -14.123  1.00 97.51           C  
ATOM   3444  CD2 HIS A 222       8.896   6.473 -13.330  1.00 97.51           C  
ATOM   3445  HD2 HIS A 222       8.389   5.548 -13.099  1.00 97.51           H  
ATOM   3446  ND1 HIS A 222       9.372   8.470 -14.149  1.00 97.51           N  
ATOM   3447  HD1 HIS A 222       9.275   9.386 -14.565  1.00 97.51           H  
ATOM   3448  CE1 HIS A 222      10.409   8.063 -13.400  1.00 97.51           C  
ATOM   3449  HE1 HIS A 222      11.298   8.642 -13.197  1.00 97.51           H  
ATOM   3450  NE2 HIS A 222      10.176   6.843 -12.898  1.00 97.51           N  
ATOM   3451  N   ASN A 223       4.229   9.466 -15.378  1.00 96.38           N  
ATOM   3452  H   ASN A 223       4.773  10.302 -15.217  1.00 96.38           H  
ATOM   3453  CA  ASN A 223       2.972   9.578 -16.130  1.00 96.38           C  
ATOM   3454  HA  ASN A 223       2.262   8.873 -15.697  1.00 96.38           H  
ATOM   3455  C   ASN A 223       3.137   9.168 -17.609  1.00 96.38           C  
ATOM   3456  CB  ASN A 223       2.380  10.985 -15.948  1.00 96.38           C  
ATOM   3457  HB2 ASN A 223       2.382  11.265 -14.894  1.00 96.38           H  
ATOM   3458  HB3 ASN A 223       2.981  11.706 -16.501  1.00 96.38           H  
ATOM   3459  O   ASN A 223       2.829   9.940 -18.515  1.00 96.38           O  
ATOM   3460  CG  ASN A 223       0.942  11.046 -16.442  1.00 96.38           C  
ATOM   3461  ND2 ASN A 223       0.474  12.207 -16.832  1.00 96.38           N  
ATOM   3462 HD21 ASN A 223       1.063  13.027 -16.832  1.00 96.38           H  
ATOM   3463 HD22 ASN A 223      -0.486  12.216 -17.147  1.00 96.38           H  
ATOM   3464  OD1 ASN A 223       0.212  10.068 -16.451  1.00 96.38           O  
ATOM   3465  N   ARG A 224       3.734   7.997 -17.850  1.00 95.83           N  
ATOM   3466  H   ARG A 224       3.939   7.413 -17.052  1.00 95.83           H  
ATOM   3467  CA  ARG A 224       4.039   7.429 -19.174  1.00 95.83           C  
ATOM   3468  HA  ARG A 224       3.148   7.501 -19.798  1.00 95.83           H  
ATOM   3469  C   ARG A 224       4.388   5.946 -19.025  1.00 95.83           C  
ATOM   3470  CB  ARG A 224       5.184   8.212 -19.854  1.00 95.83           C  
ATOM   3471  HB2 ARG A 224       4.830   9.218 -20.077  1.00 95.83           H  
ATOM   3472  HB3 ARG A 224       5.424   7.736 -20.805  1.00 95.83           H  
ATOM   3473  O   ARG A 224       4.992   5.567 -18.025  1.00 95.83           O  
ATOM   3474  CG  ARG A 224       6.458   8.319 -18.997  1.00 95.83           C  
ATOM   3475  HG2 ARG A 224       6.854   7.319 -18.820  1.00 95.83           H  
ATOM   3476  HG3 ARG A 224       6.200   8.752 -18.031  1.00 95.83           H  
ATOM   3477  CD  ARG A 224       7.536   9.219 -19.621  1.00 95.83           C  
ATOM   3478  HD2 ARG A 224       7.955   9.834 -18.824  1.00 95.83           H  
ATOM   3479  HD3 ARG A 224       7.079   9.876 -20.361  1.00 95.83           H  
ATOM   3480  NE  ARG A 224       8.619   8.446 -20.246  1.00 95.83           N  
ATOM   3481  HE  ARG A 224       8.353   7.551 -20.630  1.00 95.83           H  
ATOM   3482  NH1 ARG A 224      10.220  10.076 -20.341  1.00 95.83           N  
ATOM   3483 HH11 ARG A 224       9.524  10.735 -20.025  1.00 95.83           H  
ATOM   3484 HH12 ARG A 224      11.156  10.361 -20.593  1.00 95.83           H  
ATOM   3485  NH2 ARG A 224      10.713   8.019 -21.024  1.00 95.83           N  
ATOM   3486 HH21 ARG A 224      10.311   7.215 -21.484  1.00 95.83           H  
ATOM   3487 HH22 ARG A 224      11.626   8.322 -21.333  1.00 95.83           H  
ATOM   3488  CZ  ARG A 224       9.843   8.842 -20.526  1.00 95.83           C  
ATOM   3489  N   SER A 225       4.026   5.123 -20.006  1.00 93.69           N  
ATOM   3490  H   SER A 225       3.555   5.493 -20.819  1.00 93.69           H  
ATOM   3491  CA  SER A 225       4.181   3.662 -19.934  1.00 93.69           C  
ATOM   3492  HA  SER A 225       4.014   3.332 -18.909  1.00 93.69           H  
ATOM   3493  C   SER A 225       5.559   3.143 -20.345  1.00 93.69           C  
ATOM   3494  CB  SER A 225       3.123   2.993 -20.813  1.00 93.69           C  
ATOM   3495  HB2 SER A 225       2.140   3.219 -20.400  1.00 93.69           H  
ATOM   3496  HB3 SER A 225       3.265   1.913 -20.803  1.00 93.69           H  
ATOM   3497  O   SER A 225       5.924   2.036 -19.992  1.00 93.69           O  
ATOM   3498  OG  SER A 225       3.184   3.482 -22.142  1.00 93.69           O  
ATOM   3499  HG  SER A 225       3.744   2.881 -22.640  1.00 93.69           H  
ATOM   3500  N   ASP A 226       6.353   3.913 -21.082  1.00 93.57           N  
ATOM   3501  H   ASP A 226       6.081   4.867 -21.275  1.00 93.57           H  
ATOM   3502  CA  ASP A 226       7.643   3.475 -21.638  1.00 93.57           C  
ATOM   3503  HA  ASP A 226       7.517   2.468 -22.036  1.00 93.57           H  
ATOM   3504  C   ASP A 226       8.781   3.398 -20.600  1.00 93.57           C  
ATOM   3505  CB  ASP A 226       8.008   4.402 -22.808  1.00 93.57           C  
ATOM   3506  HB2 ASP A 226       8.894   4.011 -23.308  1.00 93.57           H  
ATOM   3507  HB3 ASP A 226       7.193   4.411 -23.531  1.00 93.57           H  
ATOM   3508  O   ASP A 226       9.902   2.990 -20.920  1.00 93.57           O  
ATOM   3509  CG  ASP A 226       8.276   5.833 -22.340  1.00 93.57           C  
ATOM   3510  OD1 ASP A 226       7.448   6.390 -21.585  1.00 93.57           O  
ATOM   3511  OD2 ASP A 226       9.343   6.396 -22.664  1.00 93.57           O  
ATOM   3512  N   VAL A 227       8.515   3.780 -19.347  1.00 94.77           N  
ATOM   3513  H   VAL A 227       7.562   4.032 -19.127  1.00 94.77           H  
ATOM   3514  CA  VAL A 227       9.483   3.655 -18.258  1.00 94.77           C  
ATOM   3515  HA  VAL A 227      10.470   3.885 -18.657  1.00 94.77           H  
ATOM   3516  C   VAL A 227       9.504   2.211 -17.771  1.00 94.77           C  
ATOM   3517  CB  VAL A 227       9.222   4.656 -17.124  1.00 94.77           C  
ATOM   3518  HB  VAL A 227       8.223   4.516 -16.711  1.00 94.77           H  
ATOM   3519  O   VAL A 227       8.587   1.738 -17.107  1.00 94.77           O  
ATOM   3520  CG1 VAL A 227      10.272   4.476 -16.028  1.00 94.77           C  
ATOM   3521 HG11 VAL A 227      10.152   5.243 -15.262  1.00 94.77           H  
ATOM   3522 HG12 VAL A 227      11.277   4.543 -16.445  1.00 94.77           H  
ATOM   3523 HG13 VAL A 227      10.137   3.503 -15.557  1.00 94.77           H  
ATOM   3524  CG2 VAL A 227       9.362   6.091 -17.642  1.00 94.77           C  
ATOM   3525 HG21 VAL A 227       9.132   6.796 -16.843  1.00 94.77           H  
ATOM   3526 HG22 VAL A 227      10.377   6.264 -17.999  1.00 94.77           H  
ATOM   3527 HG23 VAL A 227       8.671   6.246 -18.471  1.00 94.77           H  
ATOM   3528  N   ASN A 228      10.582   1.515 -18.111  1.00 92.48           N  
ATOM   3529  H   ASN A 228      11.271   1.976 -18.689  1.00 92.48           H  
ATOM   3530  CA  ASN A 228      10.809   0.123 -17.756  1.00 92.48           C  
ATOM   3531  HA  ASN A 228       9.853  -0.372 -17.583  1.00 92.48           H  
ATOM   3532  C   ASN A 228      11.629   0.001 -16.476  1.00 92.48           C  
ATOM   3533  CB  ASN A 228      11.505  -0.568 -18.931  1.00 92.48           C  
ATOM   3534  HB2 ASN A 228      12.318   0.045 -19.321  1.00 92.48           H  
ATOM   3535  HB3 ASN A 228      11.915  -1.520 -18.594  1.00 92.48           H  
ATOM   3536  O   ASN A 228      12.609   0.727 -16.299  1.00 92.48           O  
ATOM   3537  CG  ASN A 228      10.521  -0.909 -20.018  1.00 92.48           C  
ATOM   3538  ND2 ASN A 228      10.532  -0.251 -21.149  1.00 92.48           N  
ATOM   3539 HD21 ASN A 228      11.005   0.638 -21.229  1.00 92.48           H  
ATOM   3540 HD22 ASN A 228       9.779  -0.498 -21.775  1.00 92.48           H  
ATOM   3541  OD1 ASN A 228       9.733  -1.810 -19.845  1.00 92.48           O  
ATOM   3542  N   TRP A 229      11.263  -0.956 -15.620  1.00 88.42           N  
ATOM   3543  H   TRP A 229      10.419  -1.474 -15.819  1.00 88.42           H  
ATOM   3544  CA  TRP A 229      11.971  -1.293 -14.379  1.00 88.42           C  
ATOM   3545  HA  TRP A 229      11.400  -2.080 -13.888  1.00 88.42           H  
ATOM   3546  C   TRP A 229      12.069  -0.154 -13.362  1.00 88.42           C  
ATOM   3547  CB  TRP A 229      13.357  -1.868 -14.702  1.00 88.42           C  
ATOM   3548  HB2 TRP A 229      14.013  -1.066 -15.041  1.00 88.42           H  
ATOM   3549  HB3 TRP A 229      13.789  -2.265 -13.783  1.00 88.42           H  
ATOM   3550  O   TRP A 229      12.675  -0.328 -12.315  1.00 88.42           O  
ATOM   3551  CG  TRP A 229      13.360  -2.957 -15.721  1.00 88.42           C  
ATOM   3552  CD1 TRP A 229      13.630  -2.813 -17.037  1.00 88.42           C  
ATOM   3553  HD1 TRP A 229      13.876  -1.872 -17.508  1.00 88.42           H  
ATOM   3554  CD2 TRP A 229      13.134  -4.376 -15.508  1.00 88.42           C  
ATOM   3555  CE2 TRP A 229      13.315  -5.047 -16.753  1.00 88.42           C  
ATOM   3556  CE3 TRP A 229      12.865  -5.165 -14.370  1.00 88.42           C  
ATOM   3557  HE3 TRP A 229      12.723  -4.682 -13.415  1.00 88.42           H  
ATOM   3558  NE1 TRP A 229      13.546  -4.040 -17.664  1.00 88.42           N  
ATOM   3559  HE1 TRP A 229      13.720  -4.172 -18.650  1.00 88.42           H  
ATOM   3560  CH2 TRP A 229      13.153  -7.201 -15.683  1.00 88.42           C  
ATOM   3561  HH2 TRP A 229      13.268  -8.274 -15.733  1.00 88.42           H  
ATOM   3562  CZ2 TRP A 229      13.309  -6.442 -16.853  1.00 88.42           C  
ATOM   3563  HZ2 TRP A 229      13.512  -6.919 -17.801  1.00 88.42           H  
ATOM   3564  CZ3 TRP A 229      12.886  -6.568 -14.453  1.00 88.42           C  
ATOM   3565  HZ3 TRP A 229      12.775  -7.148 -13.549  1.00 88.42           H  
ATOM   3566  N   ARG A 230      11.483   1.012 -13.633  1.00 90.08           N  
ATOM   3567  H   ARG A 230      10.972   1.095 -14.500  1.00 90.08           H  
ATOM   3568  CA  ARG A 230      11.432   2.139 -12.707  1.00 90.08           C  
ATOM   3569  HA  ARG A 230      11.835   1.829 -11.743  1.00 90.08           H  
ATOM   3570  C   ARG A 230       9.982   2.518 -12.465  1.00 90.08           C  
ATOM   3571  CB  ARG A 230      12.278   3.314 -13.215  1.00 90.08           C  
ATOM   3572  HB2 ARG A 230      12.005   3.562 -14.241  1.00 90.08           H  
ATOM   3573  HB3 ARG A 230      12.075   4.178 -12.582  1.00 90.08           H  
ATOM   3574  O   ARG A 230       9.197   2.619 -13.402  1.00 90.08           O  
ATOM   3575  CG  ARG A 230      13.775   2.991 -13.162  1.00 90.08           C  
ATOM   3576  HG2 ARG A 230      14.029   2.269 -13.938  1.00 90.08           H  
ATOM   3577  HG3 ARG A 230      14.012   2.562 -12.188  1.00 90.08           H  
ATOM   3578  CD  ARG A 230      14.595   4.269 -13.346  1.00 90.08           C  
ATOM   3579  HD2 ARG A 230      14.246   5.010 -12.627  1.00 90.08           H  
ATOM   3580  HD3 ARG A 230      14.436   4.649 -14.355  1.00 90.08           H  
ATOM   3581  NE  ARG A 230      16.028   4.014 -13.119  1.00 90.08           N  
ATOM   3582  HE  ARG A 230      16.286   3.064 -12.896  1.00 90.08           H  
ATOM   3583  NH1 ARG A 230      16.738   6.189 -13.276  1.00 90.08           N  
ATOM   3584 HH11 ARG A 230      17.453   6.881 -13.102  1.00 90.08           H  
ATOM   3585 HH12 ARG A 230      15.772   6.470 -13.364  1.00 90.08           H  
ATOM   3586  NH2 ARG A 230      18.206   4.576 -12.791  1.00 90.08           N  
ATOM   3587 HH21 ARG A 230      18.917   5.282 -12.664  1.00 90.08           H  
ATOM   3588 HH22 ARG A 230      18.398   3.624 -12.513  1.00 90.08           H  
ATOM   3589  CZ  ARG A 230      16.982   4.925 -13.068  1.00 90.08           C  
ATOM   3590  N   GLY A 231       9.657   2.709 -11.194  1.00 94.58           N  
ATOM   3591  H   GLY A 231      10.360   2.542 -10.489  1.00 94.58           H  
ATOM   3592  CA  GLY A 231       8.327   3.079 -10.745  1.00 94.58           C  
ATOM   3593  HA2 GLY A 231       7.809   3.631 -11.529  1.00 94.58           H  
ATOM   3594  HA3 GLY A 231       8.443   3.733  -9.880  1.00 94.58           H  
ATOM   3595  C   GLY A 231       7.474   1.907 -10.283  1.00 94.58           C  
ATOM   3596  O   GLY A 231       7.935   1.075  -9.504  1.00 94.58           O  
ATOM   3597  N   LEU A 232       6.208   1.904 -10.684  1.00 97.94           N  
ATOM   3598  H   LEU A 232       5.942   2.589 -11.378  1.00 97.94           H  
ATOM   3599  CA  LEU A 232       5.200   0.946 -10.260  1.00 97.94           C  
ATOM   3600  HA  LEU A 232       5.440   0.597  -9.256  1.00 97.94           H  
ATOM   3601  C   LEU A 232       5.181  -0.238 -11.208  1.00 97.94           C  
ATOM   3602  CB  LEU A 232       3.817   1.595 -10.223  1.00 97.94           C  
ATOM   3603  HB2 LEU A 232       3.100   0.800 -10.019  1.00 97.94           H  
ATOM   3604  HB3 LEU A 232       3.574   2.031 -11.193  1.00 97.94           H  
ATOM   3605  O   LEU A 232       4.808  -0.080 -12.364  1.00 97.94           O  
ATOM   3606  CG  LEU A 232       3.706   2.659  -9.136  1.00 97.94           C  
ATOM   3607  HG  LEU A 232       4.289   2.364  -8.263  1.00 97.94           H  
ATOM   3608  CD1 LEU A 232       4.125   4.064  -9.572  1.00 97.94           C  
ATOM   3609 HD11 LEU A 232       4.043   4.751  -8.730  1.00 97.94           H  
ATOM   3610 HD12 LEU A 232       5.159   4.081  -9.915  1.00 97.94           H  
ATOM   3611 HD13 LEU A 232       3.458   4.385 -10.373  1.00 97.94           H  
ATOM   3612  CD2 LEU A 232       2.248   2.754  -8.746  1.00 97.94           C  
ATOM   3613 HD21 LEU A 232       1.628   3.021  -9.602  1.00 97.94           H  
ATOM   3614 HD22 LEU A 232       1.911   1.814  -8.308  1.00 97.94           H  
ATOM   3615 HD23 LEU A 232       2.216   3.537  -7.988  1.00 97.94           H  
ATOM   3616  N   ALA A 233       5.532  -1.418 -10.719  1.00 96.88           N  
ATOM   3617  H   ALA A 233       5.848  -1.470  -9.761  1.00 96.88           H  
ATOM   3618  CA  ALA A 233       5.656  -2.599 -11.556  1.00 96.88           C  
ATOM   3619  HA  ALA A 233       5.026  -2.483 -12.438  1.00 96.88           H  
ATOM   3620  C   ALA A 233       5.197  -3.874 -10.842  1.00 96.88           C  
ATOM   3621  CB  ALA A 233       7.104  -2.687 -12.036  1.00 96.88           C  
ATOM   3622  HB1 ALA A 233       7.769  -2.670 -11.172  1.00 96.88           H  
ATOM   3623  HB2 ALA A 233       7.331  -1.831 -12.672  1.00 96.88           H  
ATOM   3624  HB3 ALA A 233       7.258  -3.601 -12.609  1.00 96.88           H  
ATOM   3625  O   ALA A 233       5.284  -4.022  -9.619  1.00 96.88           O  
ATOM   3626  N   TRP A 234       4.728  -4.819 -11.652  1.00 97.25           N  
ATOM   3627  H   TRP A 234       4.750  -4.630 -12.644  1.00 97.25           H  
ATOM   3628  CA  TRP A 234       4.277  -6.144 -11.245  1.00 97.25           C  
ATOM   3629  HA  TRP A 234       4.689  -6.397 -10.269  1.00 97.25           H  
ATOM   3630  C   TRP A 234       4.789  -7.155 -12.273  1.00 97.25           C  
ATOM   3631  CB  TRP A 234       2.745  -6.127 -11.148  1.00 97.25           C  
ATOM   3632  HB2 TRP A 234       2.447  -5.254 -10.568  1.00 97.25           H  
ATOM   3633  HB3 TRP A 234       2.305  -6.015 -12.139  1.00 97.25           H  
ATOM   3634  O   TRP A 234       4.136  -7.382 -13.291  1.00 97.25           O  
ATOM   3635  CG  TRP A 234       2.163  -7.326 -10.475  1.00 97.25           C  
ATOM   3636  CD1 TRP A 234       1.783  -8.480 -11.067  1.00 97.25           C  
ATOM   3637  HD1 TRP A 234       1.855  -8.682 -12.125  1.00 97.25           H  
ATOM   3638  CD2 TRP A 234       1.881  -7.486  -9.055  1.00 97.25           C  
ATOM   3639  CE2 TRP A 234       1.320  -8.779  -8.850  1.00 97.25           C  
ATOM   3640  CE3 TRP A 234       2.043  -6.662  -7.922  1.00 97.25           C  
ATOM   3641  HE3 TRP A 234       2.469  -5.677  -8.045  1.00 97.25           H  
ATOM   3642  NE1 TRP A 234       1.289  -9.340 -10.106  1.00 97.25           N  
ATOM   3643  HE1 TRP A 234       0.906 -10.254 -10.300  1.00 97.25           H  
ATOM   3644  CH2 TRP A 234       1.084  -8.382  -6.480  1.00 97.25           C  
ATOM   3645  HH2 TRP A 234       0.751  -8.690  -5.500  1.00 97.25           H  
ATOM   3646  CZ2 TRP A 234       0.934  -9.240  -7.584  1.00 97.25           C  
ATOM   3647  HZ2 TRP A 234       0.501 -10.223  -7.472  1.00 97.25           H  
ATOM   3648  CZ3 TRP A 234       1.648  -7.105  -6.647  1.00 97.25           C  
ATOM   3649  HZ3 TRP A 234       1.767  -6.456  -5.792  1.00 97.25           H  
ATOM   3650  N   ASN A 235       5.983  -7.721 -12.060  1.00 95.20           N  
ATOM   3651  H   ASN A 235       6.462  -7.522 -11.194  1.00 95.20           H  
ATOM   3652  CA  ASN A 235       6.771  -8.360 -13.125  1.00 95.20           C  
ATOM   3653  HA  ASN A 235       6.997  -7.598 -13.871  1.00 95.20           H  
ATOM   3654  C   ASN A 235       6.061  -9.485 -13.885  1.00 95.20           C  
ATOM   3655  CB  ASN A 235       8.086  -8.912 -12.545  1.00 95.20           C  
ATOM   3656  HB2 ASN A 235       8.490  -9.661 -13.225  1.00 95.20           H  
ATOM   3657  HB3 ASN A 235       7.885  -9.409 -11.596  1.00 95.20           H  
ATOM   3658  O   ASN A 235       6.325  -9.657 -15.075  1.00 95.20           O  
ATOM   3659  CG  ASN A 235       9.166  -7.861 -12.367  1.00 95.20           C  
ATOM   3660  ND2 ASN A 235      10.255  -8.194 -11.717  1.00 95.20           N  
ATOM   3661 HD21 ASN A 235      10.260  -9.036 -11.159  1.00 95.20           H  
ATOM   3662 HD22 ASN A 235      10.842  -7.416 -11.454  1.00 95.20           H  
ATOM   3663  OD1 ASN A 235       9.103  -6.767 -12.895  1.00 95.20           O  
ATOM   3664  N   HIS A 236       5.169 -10.234 -13.235  1.00 94.56           N  
ATOM   3665  H   HIS A 236       5.024 -10.078 -12.248  1.00 94.56           H  
ATOM   3666  CA  HIS A 236       4.390 -11.282 -13.898  1.00 94.56           C  
ATOM   3667  HA  HIS A 236       5.040 -11.776 -14.621  1.00 94.56           H  
ATOM   3668  C   HIS A 236       3.197 -10.756 -14.722  1.00 94.56           C  
ATOM   3669  CB  HIS A 236       3.978 -12.348 -12.885  1.00 94.56           C  
ATOM   3670  HB2 HIS A 236       3.396 -13.087 -13.436  1.00 94.56           H  
ATOM   3671  HB3 HIS A 236       3.360 -11.922 -12.095  1.00 94.56           H  
ATOM   3672  O   HIS A 236       2.404 -11.536 -15.243  1.00 94.56           O  
ATOM   3673  CG  HIS A 236       5.125 -13.121 -12.310  1.00 94.56           C  
ATOM   3674  CD2 HIS A 236       5.605 -13.070 -11.036  1.00 94.56           C  
ATOM   3675  HD2 HIS A 236       5.213 -12.449 -10.244  1.00 94.56           H  
ATOM   3676  ND1 HIS A 236       5.836 -14.092 -12.969  1.00 94.56           N  
ATOM   3677  HD1 HIS A 236       5.588 -14.485 -13.866  1.00 94.56           H  
ATOM   3678  CE1 HIS A 236       6.744 -14.591 -12.114  1.00 94.56           C  
ATOM   3679  HE1 HIS A 236       7.420 -15.406 -12.326  1.00 94.56           H  
ATOM   3680  NE2 HIS A 236       6.659 -13.977 -10.928  1.00 94.56           N  
ATOM   3681  N   TRP A 237       3.059  -9.435 -14.856  1.00 95.77           N  
ATOM   3682  H   TRP A 237       3.718  -8.845 -14.368  1.00 95.77           H  
ATOM   3683  CA  TRP A 237       2.100  -8.785 -15.747  1.00 95.77           C  
ATOM   3684  HA  TRP A 237       1.733  -9.516 -16.468  1.00 95.77           H  
ATOM   3685  C   TRP A 237       2.739  -7.656 -16.566  1.00 95.77           C  
ATOM   3686  CB  TRP A 237       0.907  -8.276 -14.929  1.00 95.77           C  
ATOM   3687  HB2 TRP A 237       0.462  -9.117 -14.398  1.00 95.77           H  
ATOM   3688  HB3 TRP A 237       1.260  -7.562 -14.185  1.00 95.77           H  
ATOM   3689  O   TRP A 237       2.724  -7.702 -17.796  1.00 95.77           O  
ATOM   3690  CG  TRP A 237      -0.165  -7.621 -15.740  1.00 95.77           C  
ATOM   3691  CD1 TRP A 237      -0.691  -8.121 -16.881  1.00 95.77           C  
ATOM   3692  HD1 TRP A 237      -0.402  -9.057 -17.336  1.00 95.77           H  
ATOM   3693  CD2 TRP A 237      -0.856  -6.355 -15.502  1.00 95.77           C  
ATOM   3694  CE2 TRP A 237      -1.816  -6.171 -16.543  1.00 95.77           C  
ATOM   3695  CE3 TRP A 237      -0.775  -5.340 -14.522  1.00 95.77           C  
ATOM   3696  HE3 TRP A 237      -0.051  -5.425 -13.726  1.00 95.77           H  
ATOM   3697  NE1 TRP A 237      -1.662  -7.267 -17.361  1.00 95.77           N  
ATOM   3698  HE1 TRP A 237      -2.226  -7.463 -18.175  1.00 95.77           H  
ATOM   3699  CH2 TRP A 237      -2.584  -4.088 -15.599  1.00 95.77           C  
ATOM   3700  HH2 TRP A 237      -3.238  -3.228 -15.623  1.00 95.77           H  
ATOM   3701  CZ2 TRP A 237      -2.677  -5.069 -16.594  1.00 95.77           C  
ATOM   3702  HZ2 TRP A 237      -3.398  -4.972 -17.393  1.00 95.77           H  
ATOM   3703  CZ3 TRP A 237      -1.622  -4.215 -14.584  1.00 95.77           C  
ATOM   3704  HZ3 TRP A 237      -1.531  -3.420 -13.858  1.00 95.77           H  
ATOM   3705  N   LYS A 238       3.322  -6.655 -15.896  1.00 94.57           N  
ATOM   3706  H   LYS A 238       3.353  -6.725 -14.889  1.00 94.57           H  
ATOM   3707  CA  LYS A 238       3.965  -5.482 -16.502  1.00 94.57           C  
ATOM   3708  HA  LYS A 238       4.261  -5.720 -17.524  1.00 94.57           H  
ATOM   3709  C   LYS A 238       5.220  -5.102 -15.717  1.00 94.57           C  
ATOM   3710  CB  LYS A 238       2.990  -4.289 -16.527  1.00 94.57           C  
ATOM   3711  HB2 LYS A 238       2.665  -4.100 -15.504  1.00 94.57           H  
ATOM   3712  HB3 LYS A 238       3.522  -3.399 -16.864  1.00 94.57           H  
ATOM   3713  O   LYS A 238       5.167  -4.878 -14.510  1.00 94.57           O  
ATOM   3714  CG  LYS A 238       1.738  -4.469 -17.404  1.00 94.57           C  
ATOM   3715  HG2 LYS A 238       1.075  -3.623 -17.223  1.00 94.57           H  
ATOM   3716  HG3 LYS A 238       1.207  -5.376 -17.114  1.00 94.57           H  
ATOM   3717  CD  LYS A 238       2.062  -4.523 -18.902  1.00 94.57           C  
ATOM   3718  HD2 LYS A 238       2.591  -3.611 -19.180  1.00 94.57           H  
ATOM   3719  HD3 LYS A 238       2.695  -5.384 -19.116  1.00 94.57           H  
ATOM   3720  CE  LYS A 238       0.765  -4.631 -19.706  1.00 94.57           C  
ATOM   3721  HE2 LYS A 238       0.269  -5.568 -19.453  1.00 94.57           H  
ATOM   3722  HE3 LYS A 238       0.101  -3.818 -19.414  1.00 94.57           H  
ATOM   3723  NZ  LYS A 238       1.038  -4.555 -21.160  1.00 94.57           N  
ATOM   3724  HZ1 LYS A 238       1.546  -3.705 -21.362  1.00 94.57           H  
ATOM   3725  HZ2 LYS A 238       0.167  -4.526 -21.669  1.00 94.57           H  
ATOM   3726  HZ3 LYS A 238       1.598  -5.339 -21.464  1.00 94.57           H  
ATOM   3727  N   ARG A 239       6.346  -5.017 -16.428  1.00 93.77           N  
ATOM   3728  H   ARG A 239       6.291  -5.248 -17.410  1.00 93.77           H  
ATOM   3729  CA  ARG A 239       7.631  -4.485 -15.921  1.00 93.77           C  
ATOM   3730  HA  ARG A 239       7.681  -4.606 -14.839  1.00 93.77           H  
ATOM   3731  C   ARG A 239       7.786  -2.983 -16.189  1.00 93.77           C  
ATOM   3732  CB  ARG A 239       8.795  -5.256 -16.557  1.00 93.77           C  
ATOM   3733  HB2 ARG A 239       9.725  -4.911 -16.106  1.00 93.77           H  
ATOM   3734  HB3 ARG A 239       8.831  -5.034 -17.624  1.00 93.77           H  
ATOM   3735  O   ARG A 239       8.695  -2.341 -15.670  1.00 93.77           O  
ATOM   3736  CG  ARG A 239       8.676  -6.773 -16.362  1.00 93.77           C  
ATOM   3737  HG2 ARG A 239       7.790  -7.154 -16.869  1.00 93.77           H  
ATOM   3738  HG3 ARG A 239       8.602  -7.000 -15.298  1.00 93.77           H  
ATOM   3739  CD  ARG A 239       9.906  -7.464 -16.940  1.00 93.77           C  
ATOM   3740  HD2 ARG A 239       9.973  -7.235 -18.003  1.00 93.77           H  
ATOM   3741  HD3 ARG A 239      10.788  -7.048 -16.452  1.00 93.77           H  
ATOM   3742  NE  ARG A 239       9.844  -8.928 -16.763  1.00 93.77           N  
ATOM   3743  HE  ARG A 239       9.309  -9.437 -17.451  1.00 93.77           H  
ATOM   3744  NH1 ARG A 239      11.026  -9.086 -14.798  1.00 93.77           N  
ATOM   3745 HH11 ARG A 239      11.385  -9.627 -14.025  1.00 93.77           H  
ATOM   3746 HH12 ARG A 239      11.075  -8.078 -14.759  1.00 93.77           H  
ATOM   3747  NH2 ARG A 239      10.288 -10.934 -15.782  1.00 93.77           N  
ATOM   3748 HH21 ARG A 239       9.749 -11.399 -16.499  1.00 93.77           H  
ATOM   3749 HH22 ARG A 239      10.694 -11.469 -15.028  1.00 93.77           H  
ATOM   3750  CZ  ARG A 239      10.388  -9.636 -15.789  1.00 93.77           C  
ATOM   3751  N   GLU A 240       6.906  -2.471 -17.037  1.00 94.61           N  
ATOM   3752  H   GLU A 240       6.207  -3.098 -17.408  1.00 94.61           H  
ATOM   3753  CA  GLU A 240       6.686  -1.065 -17.335  1.00 94.61           C  
ATOM   3754  HA  GLU A 240       7.634  -0.543 -17.460  1.00 94.61           H  
ATOM   3755  C   GLU A 240       5.889  -0.400 -16.216  1.00 94.61           C  
ATOM   3756  CB  GLU A 240       5.883  -0.981 -18.639  1.00 94.61           C  
ATOM   3757  HB2 GLU A 240       5.465   0.020 -18.744  1.00 94.61           H  
ATOM   3758  HB3 GLU A 240       5.048  -1.679 -18.578  1.00 94.61           H  
ATOM   3759  O   GLU A 240       5.082  -1.053 -15.548  1.00 94.61           O  
ATOM   3760  CG  GLU A 240       6.740  -1.324 -19.864  1.00 94.61           C  
ATOM   3761  HG2 GLU A 240       7.470  -0.528 -20.012  1.00 94.61           H  
ATOM   3762  HG3 GLU A 240       7.261  -2.259 -19.658  1.00 94.61           H  
ATOM   3763  CD  GLU A 240       5.929  -1.522 -21.151  1.00 94.61           C  
ATOM   3764  OE1 GLU A 240       6.451  -2.218 -22.051  1.00 94.61           O  
ATOM   3765  OE2 GLU A 240       4.762  -1.067 -21.218  1.00 94.61           O  
ATOM   3766  N   GLN A 241       6.080   0.907 -16.076  1.00 96.91           N  
ATOM   3767  H   GLN A 241       6.800   1.342 -16.635  1.00 96.91           H  
ATOM   3768  CA  GLN A 241       5.306   1.768 -15.201  1.00 96.91           C  
ATOM   3769  HA  GLN A 241       5.570   1.542 -14.168  1.00 96.91           H  
ATOM   3770  C   GLN A 241       3.797   1.545 -15.390  1.00 96.91           C  
ATOM   3771  CB  GLN A 241       5.719   3.213 -15.498  1.00 96.91           C  
ATOM   3772  HB2 GLN A 241       6.742   3.368 -15.157  1.00 96.91           H  
ATOM   3773  HB3 GLN A 241       5.701   3.361 -16.578  1.00 96.91           H  
ATOM   3774  O   GLN A 241       3.218   1.790 -16.453  1.00 96.91           O  
ATOM   3775  CG  GLN A 241       4.814   4.276 -14.875  1.00 96.91           C  
ATOM   3776  HG2 GLN A 241       5.116   5.228 -15.312  1.00 96.91           H  
ATOM   3777  HG3 GLN A 241       3.778   4.115 -15.173  1.00 96.91           H  
ATOM   3778  CD  GLN A 241       4.848   4.390 -13.361  1.00 96.91           C  
ATOM   3779  NE2 GLN A 241       4.005   5.213 -12.785  1.00 96.91           N  
ATOM   3780 HE21 GLN A 241       3.282   5.632 -13.352  1.00 96.91           H  
ATOM   3781 HE22 GLN A 241       3.928   5.157 -11.780  1.00 96.91           H  
ATOM   3782  OE1 GLN A 241       5.634   3.782 -12.661  1.00 96.91           O  
ATOM   3783  N   LEU A 242       3.149   1.133 -14.306  1.00 97.97           N  
ATOM   3784  H   LEU A 242       3.711   0.856 -13.515  1.00 97.97           H  
ATOM   3785  CA  LEU A 242       1.701   1.061 -14.191  1.00 97.97           C  
ATOM   3786  HA  LEU A 242       1.303   0.607 -15.099  1.00 97.97           H  
ATOM   3787  C   LEU A 242       1.097   2.463 -14.076  1.00 97.97           C  
ATOM   3788  CB  LEU A 242       1.331   0.184 -12.986  1.00 97.97           C  
ATOM   3789  HB2 LEU A 242       1.801   0.602 -12.096  1.00 97.97           H  
ATOM   3790  HB3 LEU A 242       0.252   0.228 -12.836  1.00 97.97           H  
ATOM   3791  O   LEU A 242       1.688   3.375 -13.498  1.00 97.97           O  
ATOM   3792  CG  LEU A 242       1.751  -1.290 -13.128  1.00 97.97           C  
ATOM   3793  HG  LEU A 242       2.825  -1.379 -13.288  1.00 97.97           H  
ATOM   3794  CD1 LEU A 242       1.399  -2.026 -11.838  1.00 97.97           C  
ATOM   3795 HD11 LEU A 242       0.333  -1.918 -11.640  1.00 97.97           H  
ATOM   3796 HD12 LEU A 242       1.659  -3.080 -11.929  1.00 97.97           H  
ATOM   3797 HD13 LEU A 242       1.967  -1.597 -11.012  1.00 97.97           H  
ATOM   3798  CD2 LEU A 242       1.032  -1.965 -14.297  1.00 97.97           C  
ATOM   3799 HD21 LEU A 242       1.141  -3.047 -14.226  1.00 97.97           H  
ATOM   3800 HD22 LEU A 242      -0.027  -1.705 -14.286  1.00 97.97           H  
ATOM   3801 HD23 LEU A 242       1.478  -1.632 -15.234  1.00 97.97           H  
ATOM   3802  N   LYS A 243      -0.122   2.622 -14.594  1.00 98.25           N  
ATOM   3803  H   LYS A 243      -0.594   1.797 -14.937  1.00 98.25           H  
ATOM   3804  CA  LYS A 243      -0.883   3.873 -14.496  1.00 98.25           C  
ATOM   3805  HA  LYS A 243      -0.232   4.713 -14.736  1.00 98.25           H  
ATOM   3806  C   LYS A 243      -1.382   4.110 -13.075  1.00 98.25           C  
ATOM   3807  CB  LYS A 243      -2.041   3.827 -15.499  1.00 98.25           C  
ATOM   3808  HB2 LYS A 243      -1.626   3.709 -16.501  1.00 98.25           H  
ATOM   3809  HB3 LYS A 243      -2.678   2.970 -15.282  1.00 98.25           H  
ATOM   3810  O   LYS A 243      -1.392   5.237 -12.602  1.00 98.25           O  
ATOM   3811  CG  LYS A 243      -2.888   5.104 -15.459  1.00 98.25           C  
ATOM   3812  HG2 LYS A 243      -3.365   5.202 -14.483  1.00 98.25           H  
ATOM   3813  HG3 LYS A 243      -2.249   5.969 -15.635  1.00 98.25           H  
ATOM   3814  CD  LYS A 243      -3.977   5.049 -16.529  1.00 98.25           C  
ATOM   3815  HD2 LYS A 243      -3.504   4.994 -17.510  1.00 98.25           H  
ATOM   3816  HD3 LYS A 243      -4.590   4.161 -16.375  1.00 98.25           H  
ATOM   3817  CE  LYS A 243      -4.840   6.308 -16.448  1.00 98.25           C  
ATOM   3818  HE2 LYS A 243      -5.300   6.352 -15.461  1.00 98.25           H  
ATOM   3819  HE3 LYS A 243      -4.193   7.178 -16.553  1.00 98.25           H  
ATOM   3820  NZ  LYS A 243      -5.877   6.300 -17.507  1.00 98.25           N  
ATOM   3821  HZ1 LYS A 243      -6.469   5.488 -17.407  1.00 98.25           H  
ATOM   3822  HZ2 LYS A 243      -5.442   6.258 -18.418  1.00 98.25           H  
ATOM   3823  HZ3 LYS A 243      -6.446   7.132 -17.454  1.00 98.25           H  
ATOM   3824  N   ALA A 244      -1.824   3.054 -12.403  1.00 98.52           N  
ATOM   3825  H   ALA A 244      -1.781   2.144 -12.840  1.00 98.52           H  
ATOM   3826  CA  ALA A 244      -2.266   3.134 -11.021  1.00 98.52           C  
ATOM   3827  HA  ALA A 244      -1.636   3.855 -10.501  1.00 98.52           H  
ATOM   3828  C   ALA A 244      -2.107   1.788 -10.316  1.00 98.52           C  
ATOM   3829  CB  ALA A 244      -3.720   3.629 -10.971  1.00 98.52           C  
ATOM   3830  HB1 ALA A 244      -3.795   4.613 -11.433  1.00 98.52           H  
ATOM   3831  HB2 ALA A 244      -4.379   2.933 -11.491  1.00 98.52           H  
ATOM   3832  HB3 ALA A 244      -4.046   3.708  -9.934  1.00 98.52           H  
ATOM   3833  O   ALA A 244      -2.100   0.729 -10.952  1.00 98.52           O  
ATOM   3834  N   ALA A 245      -2.020   1.847  -8.993  1.00 98.63           N  
ATOM   3835  H   ALA A 245      -2.070   2.755  -8.552  1.00 98.63           H  
ATOM   3836  CA  ALA A 245      -2.071   0.690  -8.121  1.00 98.63           C  
ATOM   3837  HA  ALA A 245      -2.653  -0.089  -8.614  1.00 98.63           H  
ATOM   3838  C   ALA A 245      -2.761   1.047  -6.803  1.00 98.63           C  
ATOM   3839  CB  ALA A 245      -0.654   0.160  -7.885  1.00 98.63           C  
ATOM   3840  HB1 ALA A 245      -0.710  -0.754  -7.295  1.00 98.63           H  
ATOM   3841  HB2 ALA A 245      -0.176  -0.061  -8.840  1.00 98.63           H  
ATOM   3842  HB3 ALA A 245      -0.068   0.902  -7.342  1.00 98.63           H  
ATOM   3843  O   ALA A 245      -2.616   2.159  -6.290  1.00 98.63           O  
ATOM   3844  N   GLU A 246      -3.482   0.082  -6.245  1.00 98.82           N  
ATOM   3845  H   GLU A 246      -3.579  -0.794  -6.737  1.00 98.82           H  
ATOM   3846  CA  GLU A 246      -4.014   0.159  -4.889  1.00 98.82           C  
ATOM   3847  HA  GLU A 246      -3.528   0.972  -4.349  1.00 98.82           H  
ATOM   3848  C   GLU A 246      -3.733  -1.138  -4.145  1.00 98.82           C  
ATOM   3849  CB  GLU A 246      -5.528   0.404  -4.889  1.00 98.82           C  
ATOM   3850  HB2 GLU A 246      -5.889   0.306  -3.865  1.00 98.82           H  
ATOM   3851  HB3 GLU A 246      -6.007  -0.366  -5.493  1.00 98.82           H  
ATOM   3852  O   GLU A 246      -3.951  -2.226  -4.680  1.00 98.82           O  
ATOM   3853  CG  GLU A 246      -5.938   1.787  -5.405  1.00 98.82           C  
ATOM   3854  HG2 GLU A 246      -5.650   1.892  -6.451  1.00 98.82           H  
ATOM   3855  HG3 GLU A 246      -5.411   2.543  -4.822  1.00 98.82           H  
ATOM   3856  CD  GLU A 246      -7.452   2.000  -5.271  1.00 98.82           C  
ATOM   3857  OE1 GLU A 246      -7.856   3.163  -5.037  1.00 98.82           O  
ATOM   3858  OE2 GLU A 246      -8.214   1.008  -5.360  1.00 98.82           O  
ATOM   3859  N   MET A 247      -3.334  -1.021  -2.884  1.00 98.90           N  
ATOM   3860  H   MET A 247      -3.184  -0.087  -2.527  1.00 98.90           H  
ATOM   3861  CA  MET A 247      -3.388  -2.112  -1.919  1.00 98.90           C  
ATOM   3862  HA  MET A 247      -3.622  -3.048  -2.426  1.00 98.90           H  
ATOM   3863  C   MET A 247      -4.495  -1.807  -0.919  1.00 98.90           C  
ATOM   3864  CB  MET A 247      -2.053  -2.286  -1.195  1.00 98.90           C  
ATOM   3865  HB2 MET A 247      -2.137  -3.129  -0.509  1.00 98.90           H  
ATOM   3866  HB3 MET A 247      -1.863  -1.402  -0.585  1.00 98.90           H  
ATOM   3867  O   MET A 247      -4.520  -0.729  -0.322  1.00 98.90           O  
ATOM   3868  CG  MET A 247      -0.865  -2.514  -2.133  1.00 98.90           C  
ATOM   3869  HG2 MET A 247      -0.795  -1.674  -2.824  1.00 98.90           H  
ATOM   3870  HG3 MET A 247      -1.032  -3.420  -2.716  1.00 98.90           H  
ATOM   3871  SD  MET A 247       0.722  -2.645  -1.265  1.00 98.90           S  
ATOM   3872  CE  MET A 247       0.518  -4.231  -0.411  1.00 98.90           C  
ATOM   3873  HE1 MET A 247       0.291  -5.008  -1.140  1.00 98.90           H  
ATOM   3874  HE2 MET A 247       1.443  -4.489   0.105  1.00 98.90           H  
ATOM   3875  HE3 MET A 247      -0.287  -4.164   0.321  1.00 98.90           H  
ATOM   3876  N   LYS A 248      -5.404  -2.757  -0.713  1.00 98.89           N  
ATOM   3877  H   LYS A 248      -5.348  -3.607  -1.255  1.00 98.89           H  
ATOM   3878  CA  LYS A 248      -6.528  -2.604   0.211  1.00 98.89           C  
ATOM   3879  HA  LYS A 248      -6.247  -1.864   0.960  1.00 98.89           H  
ATOM   3880  C   LYS A 248      -6.799  -3.891   0.975  1.00 98.89           C  
ATOM   3881  CB  LYS A 248      -7.750  -2.057  -0.548  1.00 98.89           C  
ATOM   3882  HB2 LYS A 248      -7.439  -1.166  -1.093  1.00 98.89           H  
ATOM   3883  HB3 LYS A 248      -8.512  -1.758   0.172  1.00 98.89           H  
ATOM   3884  O   LYS A 248      -6.576  -4.984   0.457  1.00 98.89           O  
ATOM   3885  CG  LYS A 248      -8.366  -3.055  -1.541  1.00 98.89           C  
ATOM   3886  HG2 LYS A 248      -7.585  -3.527  -2.137  1.00 98.89           H  
ATOM   3887  HG3 LYS A 248      -8.867  -3.838  -0.972  1.00 98.89           H  
ATOM   3888  CD  LYS A 248      -9.395  -2.403  -2.476  1.00 98.89           C  
ATOM   3889  HD2 LYS A 248     -10.160  -3.133  -2.740  1.00 98.89           H  
ATOM   3890  HD3 LYS A 248      -9.879  -1.561  -1.980  1.00 98.89           H  
ATOM   3891  CE  LYS A 248      -8.690  -1.928  -3.747  1.00 98.89           C  
ATOM   3892  HE2 LYS A 248      -8.220  -2.778  -4.241  1.00 98.89           H  
ATOM   3893  HE3 LYS A 248      -7.906  -1.223  -3.470  1.00 98.89           H  
ATOM   3894  NZ  LYS A 248      -9.610  -1.267  -4.692  1.00 98.89           N  
ATOM   3895  HZ1 LYS A 248      -9.792  -1.879  -5.474  1.00 98.89           H  
ATOM   3896  HZ2 LYS A 248      -9.189  -0.415  -5.037  1.00 98.89           H  
ATOM   3897  HZ3 LYS A 248     -10.476  -0.985  -4.256  1.00 98.89           H  
ATOM   3898  N   ILE A 249      -7.259  -3.764   2.211  1.00 98.82           N  
ATOM   3899  H   ILE A 249      -7.457  -2.833   2.550  1.00 98.82           H  
ATOM   3900  CA  ILE A 249      -7.453  -4.884   3.129  1.00 98.82           C  
ATOM   3901  HA  ILE A 249      -7.261  -5.806   2.579  1.00 98.82           H  
ATOM   3902  C   ILE A 249      -8.894  -4.967   3.606  1.00 98.82           C  
ATOM   3903  CB  ILE A 249      -6.457  -4.847   4.304  1.00 98.82           C  
ATOM   3904  HB  ILE A 249      -6.610  -5.753   4.891  1.00 98.82           H  
ATOM   3905  O   ILE A 249      -9.599  -3.963   3.680  1.00 98.82           O  
ATOM   3906  CG1 ILE A 249      -6.684  -3.630   5.229  1.00 98.82           C  
ATOM   3907 HG12 ILE A 249      -7.712  -3.645   5.589  1.00 98.82           H  
ATOM   3908 HG13 ILE A 249      -6.540  -2.708   4.665  1.00 98.82           H  
ATOM   3909  CG2 ILE A 249      -5.023  -4.914   3.765  1.00 98.82           C  
ATOM   3910 HG21 ILE A 249      -4.774  -4.003   3.222  1.00 98.82           H  
ATOM   3911 HG22 ILE A 249      -4.911  -5.776   3.108  1.00 98.82           H  
ATOM   3912 HG23 ILE A 249      -4.338  -5.028   4.606  1.00 98.82           H  
ATOM   3913  CD1 ILE A 249      -5.783  -3.595   6.468  1.00 98.82           C  
ATOM   3914 HD11 ILE A 249      -6.085  -2.761   7.101  1.00 98.82           H  
ATOM   3915 HD12 ILE A 249      -4.739  -3.457   6.188  1.00 98.82           H  
ATOM   3916 HD13 ILE A 249      -5.889  -4.522   7.032  1.00 98.82           H  
ATOM   3917  N   ARG A 250      -9.328  -6.176   3.940  1.00 98.12           N  
ATOM   3918  H   ARG A 250      -8.698  -6.956   3.817  1.00 98.12           H  
ATOM   3919  CA  ARG A 250     -10.663  -6.447   4.476  1.00 98.12           C  
ATOM   3920  HA  ARG A 250     -11.032  -5.564   4.997  1.00 98.12           H  
ATOM   3921  C   ARG A 250     -10.565  -7.614   5.456  1.00 98.12           C  
ATOM   3922  CB  ARG A 250     -11.597  -6.745   3.288  1.00 98.12           C  
ATOM   3923  HB2 ARG A 250     -11.308  -7.687   2.822  1.00 98.12           H  
ATOM   3924  HB3 ARG A 250     -11.466  -5.945   2.558  1.00 98.12           H  
ATOM   3925  O   ARG A 250      -9.824  -8.552   5.146  1.00 98.12           O  
ATOM   3926  CG  ARG A 250     -13.089  -6.773   3.624  1.00 98.12           C  
ATOM   3927  HG2 ARG A 250     -13.301  -7.531   4.378  1.00 98.12           H  
ATOM   3928  HG3 ARG A 250     -13.350  -5.783   4.000  1.00 98.12           H  
ATOM   3929  CD  ARG A 250     -13.915  -7.035   2.356  1.00 98.12           C  
ATOM   3930  HD2 ARG A 250     -13.735  -6.213   1.663  1.00 98.12           H  
ATOM   3931  HD3 ARG A 250     -13.571  -7.951   1.875  1.00 98.12           H  
ATOM   3932  NE  ARG A 250     -15.367  -7.102   2.608  1.00 98.12           N  
ATOM   3933  HE  ARG A 250     -15.866  -6.235   2.471  1.00 98.12           H  
ATOM   3934  NH1 ARG A 250     -15.555  -9.333   3.089  1.00 98.12           N  
ATOM   3935 HH11 ARG A 250     -14.576  -9.299   3.336  1.00 98.12           H  
ATOM   3936 HH12 ARG A 250     -16.143 -10.031   3.521  1.00 98.12           H  
ATOM   3937  NH2 ARG A 250     -17.386  -8.071   3.052  1.00 98.12           N  
ATOM   3938 HH21 ARG A 250     -17.935  -8.780   3.517  1.00 98.12           H  
ATOM   3939 HH22 ARG A 250     -17.828  -7.177   2.890  1.00 98.12           H  
ATOM   3940  CZ  ARG A 250     -16.096  -8.161   2.911  1.00 98.12           C  
ATOM   3941  N   PRO A 251     -11.280  -7.614   6.592  1.00 97.45           N  
ATOM   3942  CA  PRO A 251     -11.447  -8.823   7.386  1.00 97.45           C  
ATOM   3943  HA  PRO A 251     -10.493  -9.075   7.848  1.00 97.45           H  
ATOM   3944  C   PRO A 251     -11.935  -9.981   6.507  1.00 97.45           C  
ATOM   3945  CB  PRO A 251     -12.460  -8.481   8.483  1.00 97.45           C  
ATOM   3946  HB2 PRO A 251     -13.466  -8.759   8.170  1.00 97.45           H  
ATOM   3947  HB3 PRO A 251     -12.211  -8.969   9.426  1.00 97.45           H  
ATOM   3948  O   PRO A 251     -12.782  -9.814   5.616  1.00 97.45           O  
ATOM   3949  CG  PRO A 251     -12.377  -6.962   8.598  1.00 97.45           C  
ATOM   3950  HG2 PRO A 251     -13.324  -6.535   8.929  1.00 97.45           H  
ATOM   3951  HG3 PRO A 251     -11.578  -6.697   9.290  1.00 97.45           H  
ATOM   3952  CD  PRO A 251     -12.020  -6.513   7.183  1.00 97.45           C  
ATOM   3953  HD2 PRO A 251     -12.936  -6.362   6.612  1.00 97.45           H  
ATOM   3954  HD3 PRO A 251     -11.433  -5.595   7.215  1.00 97.45           H  
ATOM   3955  N   LEU A 252     -11.371 -11.162   6.726  1.00 93.51           N  
ATOM   3956  H   LEU A 252     -10.713 -11.245   7.487  1.00 93.51           H  
ATOM   3957  CA  LEU A 252     -11.907 -12.392   6.173  1.00 93.51           C  
ATOM   3958  HA  LEU A 252     -12.361 -12.178   5.205  1.00 93.51           H  
ATOM   3959  C   LEU A 252     -13.001 -12.866   7.131  1.00 93.51           C  
ATOM   3960  CB  LEU A 252     -10.770 -13.413   5.977  1.00 93.51           C  
ATOM   3961  HB2 LEU A 252     -10.491 -13.816   6.951  1.00 93.51           H  
ATOM   3962  HB3 LEU A 252      -9.895 -12.915   5.559  1.00 93.51           H  
ATOM   3963  O   LEU A 252     -12.701 -13.287   8.242  1.00 93.51           O  
ATOM   3964  CG  LEU A 252     -11.187 -14.562   5.042  1.00 93.51           C  
ATOM   3965  HG  LEU A 252     -12.185 -14.911   5.306  1.00 93.51           H  
ATOM   3966  CD1 LEU A 252     -11.183 -14.114   3.574  1.00 93.51           C  
ATOM   3967 HD11 LEU A 252     -11.481 -14.950   2.941  1.00 93.51           H  
ATOM   3968 HD12 LEU A 252     -10.184 -13.785   3.288  1.00 93.51           H  
ATOM   3969 HD13 LEU A 252     -11.891 -13.299   3.421  1.00 93.51           H  
ATOM   3970  CD2 LEU A 252     -10.216 -15.733   5.167  1.00 93.51           C  
ATOM   3971 HD21 LEU A 252     -10.505 -16.526   4.478  1.00 93.51           H  
ATOM   3972 HD22 LEU A 252     -10.276 -16.124   6.183  1.00 93.51           H  
ATOM   3973 HD23 LEU A 252      -9.202 -15.399   4.950  1.00 93.51           H  
ATOM   3974  N   GLN A 253     -14.263 -12.749   6.721  1.00 79.11           N  
ATOM   3975  H   GLN A 253     -14.454 -12.366   5.806  1.00 79.11           H  
ATOM   3976  CA  GLN A 253     -15.370 -13.347   7.464  1.00 79.11           C  
ATOM   3977  HA  GLN A 253     -15.273 -13.109   8.523  1.00 79.11           H  
ATOM   3978  C   GLN A 253     -15.271 -14.865   7.302  1.00 79.11           C  
ATOM   3979  CB  GLN A 253     -16.717 -12.800   6.958  1.00 79.11           C  
ATOM   3980  HB2 GLN A 253     -16.753 -12.900   5.873  1.00 79.11           H  
ATOM   3981  HB3 GLN A 253     -17.522 -13.398   7.383  1.00 79.11           H  
ATOM   3982  O   GLN A 253     -15.219 -15.356   6.167  1.00 79.11           O  
ATOM   3983  CG  GLN A 253     -16.945 -11.325   7.354  1.00 79.11           C  
ATOM   3984  HG2 GLN A 253     -16.092 -10.723   7.044  1.00 79.11           H  
ATOM   3985  HG3 GLN A 253     -17.026 -11.261   8.439  1.00 79.11           H  
ATOM   3986  CD  GLN A 253     -18.205 -10.714   6.735  1.00 79.11           C  
ATOM   3987  NE2 GLN A 253     -18.551  -9.491   7.077  1.00 79.11           N  
ATOM   3988 HE21 GLN A 253     -18.120  -9.006   7.851  1.00 79.11           H  
ATOM   3989 HE22 GLN A 253     -19.433  -9.128   6.746  1.00 79.11           H  
ATOM   3990  OE1 GLN A 253     -18.834 -11.285   5.859  1.00 79.11           O  
ATOM   3991  N   ASP A 254     -15.211 -15.591   8.416  1.00 64.83           N  
ATOM   3992  H   ASP A 254     -15.201 -15.138   9.319  1.00 64.83           H  
ATOM   3993  CA  ASP A 254     -15.346 -17.040   8.388  1.00 64.83           C  
ATOM   3994  HA  ASP A 254     -14.588 -17.454   7.723  1.00 64.83           H  
ATOM   3995  C   ASP A 254     -16.726 -17.358   7.810  1.00 64.83           C  
ATOM   3996  CB  ASP A 254     -15.142 -17.650   9.786  1.00 64.83           C  
ATOM   3997  HB2 ASP A 254     -15.436 -18.699   9.752  1.00 64.83           H  
ATOM   3998  HB3 ASP A 254     -15.789 -17.141  10.500  1.00 64.83           H  
ATOM   3999  O   ASP A 254     -17.749 -16.870   8.293  1.00 64.83           O  
ATOM   4000  CG  ASP A 254     -13.682 -17.580  10.258  1.00 64.83           C  
ATOM   4001  OD1 ASP A 254     -12.773 -17.766   9.409  1.00 64.83           O  
ATOM   4002  OD2 ASP A 254     -13.471 -17.355  11.468  1.00 64.83           O  
ATOM   4003  N   VAL A 255     -16.759 -18.137   6.730  1.00 48.76           N  
ATOM   4004  H   VAL A 255     -15.886 -18.496   6.371  1.00 48.76           H  
ATOM   4005  CA  VAL A 255     -18.012 -18.712   6.247  1.00 48.76           C  
ATOM   4006  HA  VAL A 255     -18.775 -17.935   6.194  1.00 48.76           H  
ATOM   4007  C   VAL A 255     -18.424 -19.725   7.306  1.00 48.76           C  
ATOM   4008  CB  VAL A 255     -17.860 -19.354   4.852  1.00 48.76           C  
ATOM   4009  HB  VAL A 255     -17.120 -20.153   4.894  1.00 48.76           H  
ATOM   4010  O   VAL A 255     -17.943 -20.857   7.300  1.00 48.76           O  
ATOM   4011  CG1 VAL A 255     -19.189 -19.939   4.352  1.00 48.76           C  
ATOM   4012 HG11 VAL A 255     -19.520 -20.737   5.016  1.00 48.76           H  
ATOM   4013 HG12 VAL A 255     -19.957 -19.166   4.325  1.00 48.76           H  
ATOM   4014 HG13 VAL A 255     -19.063 -20.364   3.356  1.00 48.76           H  
ATOM   4015  CG2 VAL A 255     -17.382 -18.327   3.815  1.00 48.76           C  
ATOM   4016 HG21 VAL A 255     -17.300 -18.803   2.837  1.00 48.76           H  
ATOM   4017 HG22 VAL A 255     -18.093 -17.503   3.762  1.00 48.76           H  
ATOM   4018 HG23 VAL A 255     -16.405 -17.937   4.099  1.00 48.76           H  
ATOM   4019  N   THR A 256     -19.275 -19.320   8.246  1.00 42.34           N  
ATOM   4020  H   THR A 256     -19.538 -18.347   8.305  1.00 42.34           H  
ATOM   4021  CA  THR A 256     -20.039 -20.282   9.028  1.00 42.34           C  
ATOM   4022  HA  THR A 256     -19.369 -21.041   9.432  1.00 42.34           H  
ATOM   4023  C   THR A 256     -20.985 -20.954   8.042  1.00 42.34           C  
ATOM   4024  CB  THR A 256     -20.775 -19.631  10.213  1.00 42.34           C  
ATOM   4025  HB  THR A 256     -21.470 -20.353  10.641  1.00 42.34           H  
ATOM   4026  O   THR A 256     -21.961 -20.360   7.584  1.00 42.34           O  
ATOM   4027  CG2 THR A 256     -19.791 -19.187  11.296  1.00 42.34           C  
ATOM   4028 HG21 THR A 256     -19.224 -20.047  11.652  1.00 42.34           H  
ATOM   4029 HG22 THR A 256     -19.104 -18.441  10.896  1.00 42.34           H  
ATOM   4030 HG23 THR A 256     -20.341 -18.756  12.132  1.00 42.34           H  
ATOM   4031  OG1 THR A 256     -21.480 -18.470   9.837  1.00 42.34           O  
ATOM   4032  HG1 THR A 256     -22.396 -18.596  10.095  1.00 42.34           H  
ATOM   4033  N   TYR A 257     -20.660 -22.181   7.631  1.00 39.29           N  
ATOM   4034  H   TYR A 257     -19.822 -22.613   7.993  1.00 39.29           H  
ATOM   4035  CA  TYR A 257     -21.689 -23.037   7.056  1.00 39.29           C  
ATOM   4036  HA  TYR A 257     -22.101 -22.552   6.171  1.00 39.29           H  
ATOM   4037  C   TYR A 257     -22.777 -23.184   8.125  1.00 39.29           C  
ATOM   4038  CB  TYR A 257     -21.117 -24.398   6.637  1.00 39.29           C  
ATOM   4039  HB2 TYR A 257     -21.929 -25.125   6.629  1.00 39.29           H  
ATOM   4040  HB3 TYR A 257     -20.391 -24.740   7.375  1.00 39.29           H  
ATOM   4041  O   TYR A 257     -22.425 -23.426   9.284  1.00 39.29           O  
ATOM   4042  CG  TYR A 257     -20.492 -24.383   5.256  1.00 39.29           C  
ATOM   4043  CD1 TYR A 257     -21.294 -24.651   4.129  1.00 39.29           C  
ATOM   4044  HD1 TYR A 257     -22.339 -24.889   4.262  1.00 39.29           H  
ATOM   4045  CD2 TYR A 257     -19.126 -24.083   5.091  1.00 39.29           C  
ATOM   4046  HD2 TYR A 257     -18.520 -23.862   5.957  1.00 39.29           H  
ATOM   4047  CE1 TYR A 257     -20.734 -24.626   2.838  1.00 39.29           C  
ATOM   4048  HE1 TYR A 257     -21.344 -24.840   1.974  1.00 39.29           H  
ATOM   4049  CE2 TYR A 257     -18.558 -24.064   3.802  1.00 39.29           C  
ATOM   4050  HE2 TYR A 257     -17.509 -23.836   3.684  1.00 39.29           H  
ATOM   4051  OH  TYR A 257     -18.817 -24.317   1.429  1.00 39.29           O  
ATOM   4052  HH  TYR A 257     -17.873 -24.147   1.476  1.00 39.29           H  
ATOM   4053  CZ  TYR A 257     -19.364 -24.336   2.674  1.00 39.29           C  
ATOM   4054  N   PRO A 258     -24.065 -22.999   7.791  1.00 45.99           N  
ATOM   4055  CA  PRO A 258     -25.123 -23.454   8.674  1.00 45.99           C  
ATOM   4056  HA  PRO A 258     -25.098 -22.891   9.607  1.00 45.99           H  
ATOM   4057  C   PRO A 258     -24.874 -24.942   8.937  1.00 45.99           C  
ATOM   4058  CB  PRO A 258     -26.443 -23.199   7.932  1.00 45.99           C  
ATOM   4059  HB2 PRO A 258     -27.194 -22.766   8.593  1.00 45.99           H  
ATOM   4060  HB3 PRO A 258     -26.820 -24.127   7.501  1.00 45.99           H  
ATOM   4061  O   PRO A 258     -24.704 -25.705   7.986  1.00 45.99           O  
ATOM   4062  CG  PRO A 258     -26.067 -22.238   6.803  1.00 45.99           C  
ATOM   4063  HG2 PRO A 258     -26.140 -21.211   7.162  1.00 45.99           H  
ATOM   4064  HG3 PRO A 258     -26.694 -22.383   5.923  1.00 45.99           H  
ATOM   4065  CD  PRO A 258     -24.606 -22.569   6.516  1.00 45.99           C  
ATOM   4066  HD2 PRO A 258     -24.546 -23.391   5.803  1.00 45.99           H  
ATOM   4067  HD3 PRO A 258     -24.091 -21.687   6.136  1.00 45.99           H  
ATOM   4068  N   GLU A 259     -24.761 -25.333  10.204  1.00 44.16           N  
ATOM   4069  H   GLU A 259     -24.876 -24.659  10.947  1.00 44.16           H  
ATOM   4070  CA  GLU A 259     -24.921 -26.740  10.560  1.00 44.16           C  
ATOM   4071  HA  GLU A 259     -24.263 -27.355   9.945  1.00 44.16           H  
ATOM   4072  C   GLU A 259     -26.375 -27.107  10.225  1.00 44.16           C  
ATOM   4073  CB  GLU A 259     -24.571 -26.979  12.045  1.00 44.16           C  
ATOM   4074  HB2 GLU A 259     -25.151 -26.295  12.664  1.00 44.16           H  
ATOM   4075  HB3 GLU A 259     -24.849 -28.001  12.302  1.00 44.16           H  
ATOM   4076  O   GLU A 259     -27.294 -26.437  10.706  1.00 44.16           O  
ATOM   4077  CG  GLU A 259     -23.069 -26.794  12.343  1.00 44.16           C  
ATOM   4078  HG2 GLU A 259     -22.505 -27.447  11.678  1.00 44.16           H  
ATOM   4079  HG3 GLU A 259     -22.790 -25.765  12.114  1.00 44.16           H  
ATOM   4080  CD  GLU A 259     -22.664 -27.097  13.802  1.00 44.16           C  
ATOM   4081  OE1 GLU A 259     -21.440 -27.247  14.037  1.00 44.16           O  
ATOM   4082  OE2 GLU A 259     -23.544 -27.143  14.692  1.00 44.16           O  
ATOM   4083  N   ASP A 260     -26.555 -28.087   9.335  1.00 50.65           N  
ATOM   4084  H   ASP A 260     -25.740 -28.554   8.962  1.00 50.65           H  
ATOM   4085  CA  ASP A 260     -27.853 -28.704   9.018  1.00 50.65           C  
ATOM   4086  HA  ASP A 260     -28.585 -27.921   8.817  1.00 50.65           H  
ATOM   4087  C   ASP A 260     -28.396 -29.516  10.208  1.00 50.65           C  
ATOM   4088  CB  ASP A 260     -27.736 -29.604   7.760  1.00 50.65           C  
ATOM   4089  HB2 ASP A 260     -28.603 -30.265   7.741  1.00 50.65           H  
ATOM   4090  HB3 ASP A 260     -26.858 -30.240   7.869  1.00 50.65           H  
ATOM   4091  O   ASP A 260     -27.594 -30.228  10.863  1.00 50.65           O  
ATOM   4092  CG  ASP A 260     -27.689 -28.903   6.384  1.00 50.65           C  
ATOM   4093  OD1 ASP A 260     -28.344 -27.851   6.189  1.00 50.65           O  
ATOM   4094  OD2 ASP A 260     -27.055 -29.488   5.467  1.00 50.65           O  
ATOM   4095  OXT ASP A 260     -29.629 -29.449  10.417  1.00 50.65           O  
TER    4096      ASP A 260                                                       
END   
