# Supplementary material for: Nuclear genome of Bulinus truncatus, an intermediate host of the carcinogenic human blood fluke Schistosoma haematobium
Source: Nat Commun. 2022 Feb 21;13:977. doi: 10.1038/s41467-022-28634-9 (PMC8861042; doi:10.1038/s41467-022-28634-9)
Supplement: Supplementary file 6 — Supplementary Data 3 [file 41467_2022_28634_MOESM6_ESM.zip › Supplementary_Data_3/btru_059171-t1.mature.pep.pdb]

ATOM      1  N   MET A   1      17.865   8.761  16.546  1.00 36.91           N  
ATOM      2  H   MET A   1      18.480   9.481  16.897  1.00 36.91           H  
ATOM      3  H2  MET A   1      17.646   8.946  15.577  1.00 36.91           H  
ATOM      4  H3  MET A   1      18.330   7.866  16.594  1.00 36.91           H  
ATOM      5  CA  MET A   1      16.607   8.723  17.321  1.00 36.91           C  
ATOM      6  HA  MET A   1      16.824   8.425  18.347  1.00 36.91           H  
ATOM      7  C   MET A   1      15.725   7.647  16.723  1.00 36.91           C  
ATOM      8  CB  MET A   1      15.902  10.085  17.362  1.00 36.91           C  
ATOM      9  HB2 MET A   1      14.822   9.938  17.386  1.00 36.91           H  
ATOM     10  HB3 MET A   1      16.150  10.670  16.476  1.00 36.91           H  
ATOM     11  O   MET A   1      15.496   7.648  15.523  1.00 36.91           O  
ATOM     12  CG  MET A   1      16.297  10.849  18.629  1.00 36.91           C  
ATOM     13  HG2 MET A   1      15.955  10.277  19.492  1.00 36.91           H  
ATOM     14  HG3 MET A   1      17.382  10.936  18.688  1.00 36.91           H  
ATOM     15  SD  MET A   1      15.571  12.503  18.738  1.00 36.91           S  
ATOM     16  CE  MET A   1      16.859  13.500  17.941  1.00 36.91           C  
ATOM     17  HE1 MET A   1      17.010  13.165  16.915  1.00 36.91           H  
ATOM     18  HE2 MET A   1      17.791  13.412  18.500  1.00 36.91           H  
ATOM     19  HE3 MET A   1      16.549  14.545  17.933  1.00 36.91           H  
ATOM     20  N   THR A   2      15.380   6.687  17.565  1.00 33.59           N  
ATOM     21  H   THR A   2      15.513   6.838  18.554  1.00 33.59           H  
ATOM     22  CA  THR A   2      14.744   5.393  17.309  1.00 33.59           C  
ATOM     23  HA  THR A   2      15.284   4.861  16.526  1.00 33.59           H  
ATOM     24  C   THR A   2      13.283   5.532  16.876  1.00 33.59           C  
ATOM     25  CB  THR A   2      14.830   4.583  18.624  1.00 33.59           C  
ATOM     26  HB  THR A   2      14.037   3.837  18.661  1.00 33.59           H  
ATOM     27  O   THR A   2      12.540   6.331  17.441  1.00 33.59           O  
ATOM     28  CG2 THR A   2      16.186   3.890  18.759  1.00 33.59           C  
ATOM     29 HG21 THR A   2      16.320   3.182  17.941  1.00 33.59           H  
ATOM     30 HG22 THR A   2      16.995   4.621  18.742  1.00 33.59           H  
ATOM     31 HG23 THR A   2      16.221   3.339  19.698  1.00 33.59           H  
ATOM     32  OG1 THR A   2      14.747   5.451  19.746  1.00 33.59           O  
ATOM     33  HG1 THR A   2      14.158   5.042  20.383  1.00 33.59           H  
ATOM     34  N   VAL A   3      12.863   4.747  15.879  1.00 36.02           N  
ATOM     35  H   VAL A   3      13.515   4.101  15.457  1.00 36.02           H  
ATOM     36  CA  VAL A   3      11.440   4.505  15.598  1.00 36.02           C  
ATOM     37  HA  VAL A   3      10.867   5.413  15.785  1.00 36.02           H  
ATOM     38  C   VAL A   3      10.988   3.430  16.579  1.00 36.02           C  
ATOM     39  CB  VAL A   3      11.202   4.080  14.131  1.00 36.02           C  
ATOM     40  HB  VAL A   3      11.764   3.170  13.921  1.00 36.02           H  
ATOM     41  O   VAL A   3      11.458   2.299  16.520  1.00 36.02           O  
ATOM     42  CG1 VAL A   3       9.716   3.823  13.850  1.00 36.02           C  
ATOM     43 HG11 VAL A   3       9.358   2.989  14.454  1.00 36.02           H  
ATOM     44 HG12 VAL A   3       9.578   3.550  12.804  1.00 36.02           H  
ATOM     45 HG13 VAL A   3       9.119   4.707  14.074  1.00 36.02           H  
ATOM     46  CG2 VAL A   3      11.677   5.177  13.166  1.00 36.02           C  
ATOM     47 HG21 VAL A   3      12.751   5.333  13.270  1.00 36.02           H  
ATOM     48 HG22 VAL A   3      11.148   6.108  13.367  1.00 36.02           H  
ATOM     49 HG23 VAL A   3      11.480   4.865  12.140  1.00 36.02           H  
ATOM     50  N   SER A   4      10.151   3.810  17.539  1.00 39.36           N  
ATOM     51  H   SER A   4       9.855   4.774  17.588  1.00 39.36           H  
ATOM     52  CA  SER A   4       9.487   2.882  18.451  1.00 39.36           C  
ATOM     53  HA  SER A   4      10.157   2.059  18.699  1.00 39.36           H  
ATOM     54  C   SER A   4       8.247   2.318  17.764  1.00 39.36           C  
ATOM     55  CB  SER A   4       9.118   3.605  19.751  1.00 39.36           C  
ATOM     56  HB2 SER A   4       8.480   2.962  20.358  1.00 39.36           H  
ATOM     57  HB3 SER A   4      10.028   3.828  20.309  1.00 39.36           H  
ATOM     58  O   SER A   4       7.295   3.059  17.517  1.00 39.36           O  
ATOM     59  OG  SER A   4       8.448   4.817  19.458  1.00 39.36           O  
ATOM     60  HG  SER A   4       7.692   4.581  18.915  1.00 39.36           H  
ATOM     61  N   ASP A   5       8.284   1.026  17.455  1.00 44.86           N  
ATOM     62  H   ASP A   5       9.125   0.501  17.648  1.00 44.86           H  
ATOM     63  CA  ASP A   5       7.166   0.260  16.915  1.00 44.86           C  
ATOM     64  HA  ASP A   5       6.642   0.874  16.183  1.00 44.86           H  
ATOM     65  C   ASP A   5       6.206  -0.091  18.066  1.00 44.86           C  
ATOM     66  CB  ASP A   5       7.746  -0.979  16.201  1.00 44.86           C  
ATOM     67  HB2 ASP A   5       7.967  -1.757  16.932  1.00 44.86           H  
ATOM     68  HB3 ASP A   5       8.687  -0.699  15.729  1.00 44.86           H  
ATOM     69  O   ASP A   5       6.585  -0.779  19.016  1.00 44.86           O  
ATOM     70  CG  ASP A   5       6.849  -1.547  15.100  1.00 44.86           C  
ATOM     71  OD1 ASP A   5       5.744  -0.993  14.907  1.00 44.86           O  
ATOM     72  OD2 ASP A   5       7.307  -2.509  14.448  1.00 44.86           O  
ATOM     73  N   PHE A   6       4.988   0.450  18.039  1.00 47.45           N  
ATOM     74  H   PHE A   6       4.731   0.973  17.213  1.00 47.45           H  
ATOM     75  CA  PHE A   6       3.940   0.149  19.017  1.00 47.45           C  
ATOM     76  HA  PHE A   6       4.301  -0.606  19.715  1.00 47.45           H  
ATOM     77  C   PHE A   6       2.749  -0.469  18.288  1.00 47.45           C  
ATOM     78  CB  PHE A   6       3.556   1.387  19.855  1.00 47.45           C  
ATOM     79  HB2 PHE A   6       3.752   2.292  19.280  1.00 47.45           H  
ATOM     80  HB3 PHE A   6       2.484   1.366  20.048  1.00 47.45           H  
ATOM     81  O   PHE A   6       1.846   0.221  17.821  1.00 47.45           O  
ATOM     82  CG  PHE A   6       4.245   1.479  21.208  1.00 47.45           C  
ATOM     83  CD1 PHE A   6       3.670   0.864  22.339  1.00 47.45           C  
ATOM     84  HD1 PHE A   6       2.747   0.312  22.239  1.00 47.45           H  
ATOM     85  CD2 PHE A   6       5.451   2.190  21.344  1.00 47.45           C  
ATOM     86  HD2 PHE A   6       5.899   2.651  20.476  1.00 47.45           H  
ATOM     87  CE1 PHE A   6       4.294   0.964  23.597  1.00 47.45           C  
ATOM     88  HE1 PHE A   6       3.852   0.489  24.459  1.00 47.45           H  
ATOM     89  CE2 PHE A   6       6.074   2.294  22.602  1.00 47.45           C  
ATOM     90  HE2 PHE A   6       7.000   2.841  22.700  1.00 47.45           H  
ATOM     91  CZ  PHE A   6       5.497   1.681  23.728  1.00 47.45           C  
ATOM     92  HZ  PHE A   6       5.978   1.756  24.692  1.00 47.45           H  
ATOM     93  N   THR A   7       2.722  -1.799  18.240  1.00 42.17           N  
ATOM     94  H   THR A   7       3.553  -2.310  18.503  1.00 42.17           H  
ATOM     95  CA  THR A   7       1.522  -2.571  17.915  1.00 42.17           C  
ATOM     96  HA  THR A   7       1.024  -2.127  17.053  1.00 42.17           H  
ATOM     97  C   THR A   7       0.565  -2.542  19.111  1.00 42.17           C  
ATOM     98  CB  THR A   7       1.887  -4.026  17.569  1.00 42.17           C  
ATOM     99  HB  THR A   7       0.971  -4.617  17.552  1.00 42.17           H  
ATOM    100  O   THR A   7       0.769  -3.271  20.084  1.00 42.17           O  
ATOM    101  CG2 THR A   7       2.557  -4.162  16.205  1.00 42.17           C  
ATOM    102 HG21 THR A   7       1.894  -3.789  15.425  1.00 42.17           H  
ATOM    103 HG22 THR A   7       3.484  -3.588  16.181  1.00 42.17           H  
ATOM    104 HG23 THR A   7       2.787  -5.209  16.007  1.00 42.17           H  
ATOM    105  OG1 THR A   7       2.755  -4.564  18.546  1.00 42.17           O  
ATOM    106  HG1 THR A   7       2.385  -4.314  19.396  1.00 42.17           H  
ATOM    107  N   GLN A   8      -0.488  -1.722  19.071  1.00 39.31           N  
ATOM    108  H   GLN A   8      -0.588  -1.100  18.282  1.00 39.31           H  
ATOM    109  CA  GLN A   8      -1.623  -1.860  19.993  1.00 39.31           C  
ATOM    110  HA  GLN A   8      -1.273  -2.328  20.914  1.00 39.31           H  
ATOM    111  C   GLN A   8      -2.664  -2.807  19.387  1.00 39.31           C  
ATOM    112  CB  GLN A   8      -2.223  -0.496  20.380  1.00 39.31           C  
ATOM    113  HB2 GLN A   8      -2.049   0.232  19.588  1.00 39.31           H  
ATOM    114  HB3 GLN A   8      -3.300  -0.608  20.506  1.00 39.31           H  
ATOM    115  O   GLN A   8      -3.205  -2.555  18.317  1.00 39.31           O  
ATOM    116  CG  GLN A   8      -1.645   0.013  21.712  1.00 39.31           C  
ATOM    117  HG2 GLN A   8      -0.576   0.189  21.599  1.00 39.31           H  
ATOM    118  HG3 GLN A   8      -1.790  -0.749  22.477  1.00 39.31           H  
ATOM    119  CD  GLN A   8      -2.302   1.304  22.198  1.00 39.31           C  
ATOM    120  NE2 GLN A   8      -2.161   1.648  23.460  1.00 39.31           N  
ATOM    121 HE21 GLN A   8      -2.612   2.513  23.719  1.00 39.31           H  
ATOM    122 HE22 GLN A   8      -1.616   1.088  24.101  1.00 39.31           H  
ATOM    123  OE1 GLN A   8      -2.951   2.032  21.472  1.00 39.31           O  
ATOM    124  N   ARG A   9      -2.935  -3.919  20.083  1.00 32.18           N  
ATOM    125  H   ARG A   9      -2.454  -4.043  20.962  1.00 32.18           H  
ATOM    126  CA  ARG A   9      -3.969  -4.896  19.719  1.00 32.18           C  
ATOM    127  HA  ARG A   9      -3.958  -5.049  18.640  1.00 32.18           H  
ATOM    128  C   ARG A   9      -5.352  -4.359  20.089  1.00 32.18           C  
ATOM    129  CB  ARG A   9      -3.725  -6.241  20.432  1.00 32.18           C  
ATOM    130  HB2 ARG A   9      -3.538  -6.059  21.490  1.00 32.18           H  
ATOM    131  HB3 ARG A   9      -4.635  -6.836  20.351  1.00 32.18           H  
ATOM    132  O   ARG A   9      -5.719  -4.375  21.261  1.00 32.18           O  
ATOM    133  CG  ARG A   9      -2.574  -7.069  19.845  1.00 32.18           C  
ATOM    134  HG2 ARG A   9      -1.641  -6.510  19.922  1.00 32.18           H  
ATOM    135  HG3 ARG A   9      -2.781  -7.277  18.795  1.00 32.18           H  
ATOM    136  CD  ARG A   9      -2.448  -8.392  20.617  1.00 32.18           C  
ATOM    137  HD2 ARG A   9      -2.188  -8.169  21.652  1.00 32.18           H  
ATOM    138  HD3 ARG A   9      -3.414  -8.896  20.598  1.00 32.18           H  
ATOM    139  NE  ARG A   9      -1.426  -9.280  20.031  1.00 32.18           N  
ATOM    140  HE  ARG A   9      -0.894  -8.910  19.256  1.00 32.18           H  
ATOM    141  NH1 ARG A   9      -1.801 -11.111  21.371  1.00 32.18           N  
ATOM    142 HH11 ARG A   9      -2.507 -10.591  21.873  1.00 32.18           H  
ATOM    143 HH12 ARG A   9      -1.596 -12.069  21.617  1.00 32.18           H  
ATOM    144  NH2 ARG A   9      -0.260 -11.220  19.763  1.00 32.18           N  
ATOM    145 HH21 ARG A   9       0.227 -10.827  18.971  1.00 32.18           H  
ATOM    146 HH22 ARG A   9      -0.078 -12.180  20.021  1.00 32.18           H  
ATOM    147  CZ  ARG A   9      -1.167 -10.527  20.391  1.00 32.18           C  
ATOM    148  N   VAL A  10      -6.140  -3.999  19.085  1.00 41.03           N  
ATOM    149  H   VAL A  10      -5.728  -3.900  18.169  1.00 41.03           H  
ATOM    150  CA  VAL A  10      -7.605  -4.056  19.146  1.00 41.03           C  
ATOM    151  HA  VAL A  10      -7.935  -4.226  20.171  1.00 41.03           H  
ATOM    152  C   VAL A  10      -7.990  -5.266  18.297  1.00 41.03           C  
ATOM    153  CB  VAL A  10      -8.244  -2.738  18.660  1.00 41.03           C  
ATOM    154  HB  VAL A  10      -7.970  -2.558  17.621  1.00 41.03           H  
ATOM    155  O   VAL A  10      -7.790  -5.245  17.092  1.00 41.03           O  
ATOM    156  CG1 VAL A  10      -9.773  -2.795  18.769  1.00 41.03           C  
ATOM    157 HG11 VAL A  10     -10.163  -3.592  18.136  1.00 41.03           H  
ATOM    158 HG12 VAL A  10     -10.201  -1.855  18.423  1.00 41.03           H  
ATOM    159 HG13 VAL A  10     -10.077  -2.971  19.801  1.00 41.03           H  
ATOM    160  CG2 VAL A  10      -7.758  -1.551  19.507  1.00 41.03           C  
ATOM    161 HG21 VAL A  10      -8.257  -0.639  19.181  1.00 41.03           H  
ATOM    162 HG22 VAL A  10      -7.972  -1.725  20.562  1.00 41.03           H  
ATOM    163 HG23 VAL A  10      -6.685  -1.411  19.372  1.00 41.03           H  
ATOM    164  N   THR A  11      -8.389  -6.367  18.945  1.00 40.99           N  
ATOM    165  H   THR A  11      -8.534  -6.268  19.939  1.00 40.99           H  
ATOM    166  CA  THR A  11      -8.871  -7.623  18.320  1.00 40.99           C  
ATOM    167  HA  THR A  11      -8.684  -8.426  19.033  1.00 40.99           H  
ATOM    168  C   THR A  11      -8.152  -8.056  17.026  1.00 40.99           C  
ATOM    169  CB  THR A  11     -10.399  -7.590  18.119  1.00 40.99           C  
ATOM    170  HB  THR A  11     -10.699  -8.377  17.427  1.00 40.99           H  
ATOM    171  O   THR A  11      -8.587  -7.773  15.917  1.00 40.99           O  
ATOM    172  CG2 THR A  11     -11.127  -7.811  19.447  1.00 40.99           C  
ATOM    173 HG21 THR A  11     -10.862  -8.784  19.861  1.00 40.99           H  
ATOM    174 HG22 THR A  11     -12.202  -7.788  19.269  1.00 40.99           H  
ATOM    175 HG23 THR A  11     -10.871  -7.023  20.154  1.00 40.99           H  
ATOM    176  OG1 THR A  11     -10.815  -6.342  17.625  1.00 40.99           O  
ATOM    177  HG1 THR A  11     -10.409  -6.229  16.762  1.00 40.99           H  
ATOM    178  N   GLY A  12      -7.066  -8.820  17.174  1.00 42.37           N  
ATOM    179  H   GLY A  12      -6.713  -8.946  18.112  1.00 42.37           H  
ATOM    180  CA  GLY A  12      -6.581  -9.761  16.151  1.00 42.37           C  
ATOM    181  HA2 GLY A  12      -6.006 -10.545  16.644  1.00 42.37           H  
ATOM    182  HA3 GLY A  12      -7.448 -10.238  15.695  1.00 42.37           H  
ATOM    183  C   GLY A  12      -5.728  -9.231  14.992  1.00 42.37           C  
ATOM    184  O   GLY A  12      -4.930 -10.011  14.484  1.00 42.37           O  
ATOM    185  N   CYS A  13      -5.797  -7.952  14.612  1.00 49.90           N  
ATOM    186  H   CYS A  13      -6.504  -7.358  15.022  1.00 49.90           H  
ATOM    187  CA  CYS A  13      -5.048  -7.443  13.452  1.00 49.90           C  
ATOM    188  HA  CYS A  13      -4.604  -8.276  12.907  1.00 49.90           H  
ATOM    189  C   CYS A  13      -3.895  -6.520  13.876  1.00 49.90           C  
ATOM    190  CB  CYS A  13      -6.021  -6.780  12.469  1.00 49.90           C  
ATOM    191  HB2 CYS A  13      -5.463  -6.378  11.624  1.00 49.90           H  
ATOM    192  HB3 CYS A  13      -6.561  -5.967  12.954  1.00 49.90           H  
ATOM    193  O   CYS A  13      -4.121  -5.478  14.488  1.00 49.90           O  
ATOM    194  SG  CYS A  13      -7.186  -8.030  11.852  1.00 49.90           S  
ATOM    195  HG  CYS A  13      -7.985  -8.077  12.923  1.00 49.90           H  
ATOM    196  N   GLN A  14      -2.648  -6.899  13.573  1.00 75.33           N  
ATOM    197  H   GLN A  14      -2.534  -7.736  13.019  1.00 75.33           H  
ATOM    198  CA  GLN A  14      -1.515  -5.966  13.608  1.00 75.33           C  
ATOM    199  HA  GLN A  14      -1.571  -5.354  14.508  1.00 75.33           H  
ATOM    200  C   GLN A  14      -1.634  -5.039  12.392  1.00 75.33           C  
ATOM    201  CB  GLN A  14      -0.173  -6.725  13.601  1.00 75.33           C  
ATOM    202  HB2 GLN A  14       0.629  -6.013  13.406  1.00 75.33           H  
ATOM    203  HB3 GLN A  14      -0.182  -7.457  12.793  1.00 75.33           H  
ATOM    204  O   GLN A  14      -1.864  -5.512  11.283  1.00 75.33           O  
ATOM    205  CG  GLN A  14       0.131  -7.427  14.936  1.00 75.33           C  
ATOM    206  HG2 GLN A  14       0.186  -6.673  15.721  1.00 75.33           H  
ATOM    207  HG3 GLN A  14      -0.680  -8.115  15.177  1.00 75.33           H  
ATOM    208  CD  GLN A  14       1.438  -8.223  14.922  1.00 75.33           C  
ATOM    209  NE2 GLN A  14       2.011  -8.526  16.067  1.00 75.33           N  
ATOM    210 HE21 GLN A  14       1.764  -8.011  16.899  1.00 75.33           H  
ATOM    211 HE22 GLN A  14       2.915  -8.959  15.944  1.00 75.33           H  
ATOM    212  OE1 GLN A  14       1.981  -8.604  13.905  1.00 75.33           O  
ATOM    213  N   TYR A  15      -1.493  -3.733  12.591  1.00 82.45           N  
ATOM    214  H   TYR A  15      -1.337  -3.381  13.525  1.00 82.45           H  
ATOM    215  CA  TYR A  15      -1.468  -2.743  11.516  1.00 82.45           C  
ATOM    216  HA  TYR A  15      -1.265  -3.246  10.571  1.00 82.45           H  
ATOM    217  C   TYR A  15      -0.329  -1.752  11.742  1.00 82.45           C  
ATOM    218  CB  TYR A  15      -2.829  -2.046  11.381  1.00 82.45           C  
ATOM    219  HB2 TYR A  15      -2.716  -1.230  10.667  1.00 82.45           H  
ATOM    220  HB3 TYR A  15      -3.525  -2.756  10.934  1.00 82.45           H  
ATOM    221  O   TYR A  15       0.094  -1.525  12.878  1.00 82.45           O  
ATOM    222  CG  TYR A  15      -3.446  -1.521  12.671  1.00 82.45           C  
ATOM    223  CD1 TYR A  15      -4.375  -2.320  13.366  1.00 82.45           C  
ATOM    224  HD1 TYR A  15      -4.635  -3.297  12.987  1.00 82.45           H  
ATOM    225  CD2 TYR A  15      -3.111  -0.249  13.174  1.00 82.45           C  
ATOM    226  HD2 TYR A  15      -2.402   0.371  12.645  1.00 82.45           H  
ATOM    227  CE1 TYR A  15      -4.955  -1.865  14.566  1.00 82.45           C  
ATOM    228  HE1 TYR A  15      -5.655  -2.486  15.105  1.00 82.45           H  
ATOM    229  CE2 TYR A  15      -3.705   0.217  14.366  1.00 82.45           C  
ATOM    230  HE2 TYR A  15      -3.470   1.202  14.740  1.00 82.45           H  
ATOM    231  OH  TYR A  15      -5.168  -0.152  16.233  1.00 82.45           O  
ATOM    232  HH  TYR A  15      -4.831   0.716  16.466  1.00 82.45           H  
ATOM    233  CZ  TYR A  15      -4.616  -0.596  15.072  1.00 82.45           C  
ATOM    234  N   LEU A  16       0.173  -1.170  10.652  1.00 88.80           N  
ATOM    235  H   LEU A  16      -0.240  -1.373   9.753  1.00 88.80           H  
ATOM    236  CA  LEU A  16       1.209  -0.145  10.703  1.00 88.80           C  
ATOM    237  HA  LEU A  16       1.902  -0.395  11.507  1.00 88.80           H  
ATOM    238  C   LEU A  16       0.571   1.217  11.019  1.00 88.80           C  
ATOM    239  CB  LEU A  16       1.991  -0.163   9.376  1.00 88.80           C  
ATOM    240  HB2 LEU A  16       2.464  -1.138   9.257  1.00 88.80           H  
ATOM    241  HB3 LEU A  16       1.282  -0.045   8.556  1.00 88.80           H  
ATOM    242  O   LEU A  16      -0.304   1.684  10.290  1.00 88.80           O  
ATOM    243  CG  LEU A  16       3.071   0.931   9.270  1.00 88.80           C  
ATOM    244  HG  LEU A  16       2.625   1.906   9.462  1.00 88.80           H  
ATOM    245  CD1 LEU A  16       4.207   0.705  10.272  1.00 88.80           C  
ATOM    246 HD11 LEU A  16       3.835   0.766  11.294  1.00 88.80           H  
ATOM    247 HD12 LEU A  16       4.653  -0.276  10.112  1.00 88.80           H  
ATOM    248 HD13 LEU A  16       4.972   1.471  10.140  1.00 88.80           H  
ATOM    249  CD2 LEU A  16       3.668   0.965   7.863  1.00 88.80           C  
ATOM    250 HD21 LEU A  16       4.411   1.759   7.796  1.00 88.80           H  
ATOM    251 HD22 LEU A  16       4.134   0.007   7.632  1.00 88.80           H  
ATOM    252 HD23 LEU A  16       2.877   1.164   7.139  1.00 88.80           H  
ATOM    253  N   CYS A  17       1.026   1.861  12.094  1.00 90.83           N  
ATOM    254  H   CYS A  17       1.725   1.405  12.663  1.00 90.83           H  
ATOM    255  CA  CYS A  17       0.564   3.187  12.506  1.00 90.83           C  
ATOM    256  HA  CYS A  17      -0.413   3.383  12.064  1.00 90.83           H  
ATOM    257  C   CYS A  17       1.537   4.280  12.057  1.00 90.83           C  
ATOM    258  CB  CYS A  17       0.409   3.235  14.030  1.00 90.83           C  
ATOM    259  HB2 CYS A  17       0.221   4.262  14.342  1.00 90.83           H  
ATOM    260  HB3 CYS A  17       1.333   2.890  14.495  1.00 90.83           H  
ATOM    261  O   CYS A  17       2.675   4.331  12.529  1.00 90.83           O  
ATOM    262  SG  CYS A  17      -0.971   2.199  14.566  1.00 90.83           S  
ATOM    263  HG  CYS A  17      -0.571   2.041  15.831  1.00 90.83           H  
ATOM    264  N   ASP A  18       1.072   5.226  11.245  1.00 91.33           N  
ATOM    265  H   ASP A  18       0.115   5.154  10.929  1.00 91.33           H  
ATOM    266  CA  ASP A  18       1.771   6.495  11.051  1.00 91.33           C  
ATOM    267  HA  ASP A  18       2.839   6.326  11.190  1.00 91.33           H  
ATOM    268  C   ASP A  18       1.327   7.495  12.130  1.00 91.33           C  
ATOM    269  CB  ASP A  18       1.643   6.984   9.605  1.00 91.33           C  
ATOM    270  HB2 ASP A  18       0.597   6.997   9.300  1.00 91.33           H  
ATOM    271  HB3 ASP A  18       2.146   6.261   8.963  1.00 91.33           H  
ATOM    272  O   ASP A  18       0.191   7.978  12.180  1.00 91.33           O  
ATOM    273  CG  ASP A  18       2.261   8.361   9.345  1.00 91.33           C  
ATOM    274  OD1 ASP A  18       2.766   9.035  10.278  1.00 91.33           O  
ATOM    275  OD2 ASP A  18       2.224   8.768   8.164  1.00 91.33           O  
ATOM    276  N   THR A  19       2.262   7.776  13.036  1.00 91.26           N  
ATOM    277  H   THR A  19       3.154   7.315  12.937  1.00 91.26           H  
ATOM    278  CA  THR A  19       2.081   8.633  14.213  1.00 91.26           C  
ATOM    279  HA  THR A  19       1.020   8.683  14.455  1.00 91.26           H  
ATOM    280  C   THR A  19       2.539  10.075  13.993  1.00 91.26           C  
ATOM    281  CB  THR A  19       2.804   8.028  15.426  1.00 91.26           C  
ATOM    282  HB  THR A  19       2.708   8.695  16.283  1.00 91.26           H  
ATOM    283  O   THR A  19       2.498  10.865  14.933  1.00 91.26           O  
ATOM    284  CG2 THR A  19       2.229   6.664  15.811  1.00 91.26           C  
ATOM    285 HG21 THR A  19       1.158   6.758  15.992  1.00 91.26           H  
ATOM    286 HG22 THR A  19       2.704   6.309  16.726  1.00 91.26           H  
ATOM    287 HG23 THR A  19       2.391   5.937  15.016  1.00 91.26           H  
ATOM    288  OG1 THR A  19       4.173   7.820  15.144  1.00 91.26           O  
ATOM    289  HG1 THR A  19       4.388   6.962  15.518  1.00 91.26           H  
ATOM    290  N   LYS A  20       2.990  10.438  12.783  1.00 91.68           N  
ATOM    291  H   LYS A  20       2.920   9.771  12.027  1.00 91.68           H  
ATOM    292  CA  LYS A  20       3.635  11.733  12.515  1.00 91.68           C  
ATOM    293  HA  LYS A  20       3.616  12.346  13.416  1.00 91.68           H  
ATOM    294  C   LYS A  20       2.918  12.561  11.456  1.00 91.68           C  
ATOM    295  CB  LYS A  20       5.099  11.509  12.113  1.00 91.68           C  
ATOM    296  HB2 LYS A  20       5.534  12.471  11.841  1.00 91.68           H  
ATOM    297  HB3 LYS A  20       5.136  10.856  11.242  1.00 91.68           H  
ATOM    298  O   LYS A  20       2.773  13.768  11.646  1.00 91.68           O  
ATOM    299  CG  LYS A  20       5.928  10.897  13.250  1.00 91.68           C  
ATOM    300  HG2 LYS A  20       5.860  11.534  14.132  1.00 91.68           H  
ATOM    301  HG3 LYS A  20       5.540   9.909  13.496  1.00 91.68           H  
ATOM    302  CD  LYS A  20       7.394  10.765  12.828  1.00 91.68           C  
ATOM    303  HD2 LYS A  20       7.448  10.146  11.933  1.00 91.68           H  
ATOM    304  HD3 LYS A  20       7.796  11.754  12.609  1.00 91.68           H  
ATOM    305  CE  LYS A  20       8.188  10.112  13.961  1.00 91.68           C  
ATOM    306  HE2 LYS A  20       8.118  10.745  14.845  1.00 91.68           H  
ATOM    307  HE3 LYS A  20       7.716   9.158  14.199  1.00 91.68           H  
ATOM    308  NZ  LYS A  20       9.603   9.903  13.572  1.00 91.68           N  
ATOM    309  HZ1 LYS A  20      10.105   9.454  14.324  1.00 91.68           H  
ATOM    310  HZ2 LYS A  20       9.644   9.308  12.757  1.00 91.68           H  
ATOM    311  HZ3 LYS A  20      10.039  10.788  13.355  1.00 91.68           H  
ATOM    312  N   SER A  21       2.499  11.956  10.347  1.00 88.27           N  
ATOM    313  H   SER A  21       2.637  10.961  10.239  1.00 88.27           H  
ATOM    314  CA  SER A  21       1.927  12.708   9.224  1.00 88.27           C  
ATOM    315  HA  SER A  21       2.626  13.495   8.941  1.00 88.27           H  
ATOM    316  C   SER A  21       0.602  13.352   9.622  1.00 88.27           C  
ATOM    317  CB  SER A  21       1.723  11.809   8.004  1.00 88.27           C  
ATOM    318  HB2 SER A  21       0.989  11.037   8.235  1.00 88.27           H  
ATOM    319  HB3 SER A  21       1.358  12.402   7.165  1.00 88.27           H  
ATOM    320  O   SER A  21      -0.272  12.673  10.152  1.00 88.27           O  
ATOM    321  OG  SER A  21       2.953  11.212   7.658  1.00 88.27           O  
ATOM    322  HG  SER A  21       2.828  10.272   7.809  1.00 88.27           H  
ATOM    323  N   ASP A  22       0.438  14.655   9.378  1.00 91.14           N  
ATOM    324  H   ASP A  22       1.199  15.162   8.949  1.00 91.14           H  
ATOM    325  CA  ASP A  22      -0.823  15.380   9.621  1.00 91.14           C  
ATOM    326  HA  ASP A  22      -0.601  16.446   9.571  1.00 91.14           H  
ATOM    327  C   ASP A  22      -1.422  15.145  11.029  1.00 91.14           C  
ATOM    328  CB  ASP A  22      -1.794  15.074   8.467  1.00 91.14           C  
ATOM    329  HB2 ASP A  22      -2.087  14.025   8.509  1.00 91.14           H  
ATOM    330  HB3 ASP A  22      -1.279  15.239   7.520  1.00 91.14           H  
ATOM    331  O   ASP A  22      -2.609  14.872  11.188  1.00 91.14           O  
ATOM    332  CG  ASP A  22      -3.044  15.955   8.487  1.00 91.14           C  
ATOM    333  OD1 ASP A  22      -2.892  17.167   8.751  1.00 91.14           O  
ATOM    334  OD2 ASP A  22      -4.127  15.417   8.155  1.00 91.14           O  
ATOM    335  N   GLY A  23      -0.579  15.156  12.069  1.00 93.44           N  
ATOM    336  H   GLY A  23       0.404  15.290  11.880  1.00 93.44           H  
ATOM    337  CA  GLY A  23      -0.995  14.907  13.458  1.00 93.44           C  
ATOM    338  HA2 GLY A  23      -1.980  15.344  13.623  1.00 93.44           H  
ATOM    339  HA3 GLY A  23      -0.292  15.402  14.129  1.00 93.44           H  
ATOM    340  C   GLY A  23      -1.067  13.430  13.870  1.00 93.44           C  
ATOM    341  O   GLY A  23      -1.323  13.143  15.036  1.00 93.44           O  
ATOM    342  N   GLY A  24      -0.791  12.496  12.957  1.00 93.91           N  
ATOM    343  H   GLY A  24      -0.646  12.790  12.002  1.00 93.91           H  
ATOM    344  CA  GLY A  24      -0.707  11.065  13.244  1.00 93.91           C  
ATOM    345  HA2 GLY A  24      -0.182  10.569  12.428  1.00 93.91           H  
ATOM    346  HA3 GLY A  24      -0.125  10.930  14.156  1.00 93.91           H  
ATOM    347  C   GLY A  24      -2.060  10.377  13.441  1.00 93.91           C  
ATOM    348  O   GLY A  24      -3.120  10.935  13.154  1.00 93.91           O  
ATOM    349  N   GLY A  25      -2.013   9.132  13.921  1.00 94.29           N  
ATOM    350  H   GLY A  25      -1.105   8.700  14.020  1.00 94.29           H  
ATOM    351  CA  GLY A  25      -3.201   8.296  14.135  1.00 94.29           C  
ATOM    352  HA2 GLY A  25      -2.965   7.525  14.869  1.00 94.29           H  
ATOM    353  HA3 GLY A  25      -4.015   8.907  14.525  1.00 94.29           H  
ATOM    354  C   GLY A  25      -3.694   7.599  12.866  1.00 94.29           C  
ATOM    355  O   GLY A  25      -4.844   7.169  12.807  1.00 94.29           O  
ATOM    356  N   TRP A  26      -2.842   7.503  11.847  1.00 97.03           N  
ATOM    357  H   TRP A  26      -1.896   7.839  11.965  1.00 97.03           H  
ATOM    358  CA  TRP A  26      -3.177   6.878  10.577  1.00 97.03           C  
ATOM    359  HA  TRP A  26      -4.240   7.005  10.374  1.00 97.03           H  
ATOM    360  C   TRP A  26      -2.857   5.385  10.593  1.00 97.03           C  
ATOM    361  CB  TRP A  26      -2.395   7.567   9.468  1.00 97.03           C  
ATOM    362  HB2 TRP A  26      -1.334   7.470   9.698  1.00 97.03           H  
ATOM    363  HB3 TRP A  26      -2.600   7.042   8.535  1.00 97.03           H  
ATOM    364  O   TRP A  26      -1.750   4.988  10.950  1.00 97.03           O  
ATOM    365  CG  TRP A  26      -2.690   9.008   9.253  1.00 97.03           C  
ATOM    366  CD1 TRP A  26      -1.954  10.041   9.711  1.00 97.03           C  
ATOM    367  HD1 TRP A  26      -1.046   9.949  10.289  1.00 97.03           H  
ATOM    368  CD2 TRP A  26      -3.797   9.597   8.514  1.00 97.03           C  
ATOM    369  CE2 TRP A  26      -3.694  11.015   8.606  1.00 97.03           C  
ATOM    370  CE3 TRP A  26      -4.874   9.070   7.774  1.00 97.03           C  
ATOM    371  HE3 TRP A  26      -4.974   7.999   7.677  1.00 97.03           H  
ATOM    372  NE1 TRP A  26      -2.551  11.228   9.344  1.00 97.03           N  
ATOM    373  HE1 TRP A  26      -2.165  12.125   9.598  1.00 97.03           H  
ATOM    374  CH2 TRP A  26      -5.709  11.314   7.304  1.00 97.03           C  
ATOM    375  HH2 TRP A  26      -6.455  11.959   6.865  1.00 97.03           H  
ATOM    376  CZ2 TRP A  26      -4.633  11.869   8.016  1.00 97.03           C  
ATOM    377  HZ2 TRP A  26      -4.551  12.939   8.141  1.00 97.03           H  
ATOM    378  CZ3 TRP A  26      -5.820   9.918   7.172  1.00 97.03           C  
ATOM    379  HZ3 TRP A  26      -6.644   9.495   6.616  1.00 97.03           H  
ATOM    380  N   ILE A  27      -3.801   4.571  10.137  1.00 96.07           N  
ATOM    381  H   ILE A  27      -4.688   4.979   9.876  1.00 96.07           H  
ATOM    382  CA  ILE A  27      -3.627   3.146   9.861  1.00 96.07           C  
ATOM    383  HA  ILE A  27      -2.844   2.737  10.500  1.00 96.07           H  
ATOM    384  C   ILE A  27      -3.195   3.015   8.401  1.00 96.07           C  
ATOM    385  CB  ILE A  27      -4.942   2.384  10.140  1.00 96.07           C  
ATOM    386  HB  ILE A  27      -5.717   2.771   9.478  1.00 96.07           H  
ATOM    387  O   ILE A  27      -3.986   3.293   7.498  1.00 96.07           O  
ATOM    388  CG1 ILE A  27      -5.407   2.591  11.601  1.00 96.07           C  
ATOM    389 HG12 ILE A  27      -4.662   2.179  12.282  1.00 96.07           H  
ATOM    390 HG13 ILE A  27      -5.496   3.658  11.808  1.00 96.07           H  
ATOM    391  CG2 ILE A  27      -4.748   0.890   9.833  1.00 96.07           C  
ATOM    392 HG21 ILE A  27      -4.420   0.736   8.805  1.00 96.07           H  
ATOM    393 HG22 ILE A  27      -5.682   0.343   9.963  1.00 96.07           H  
ATOM    394 HG23 ILE A  27      -4.000   0.485  10.516  1.00 96.07           H  
ATOM    395  CD1 ILE A  27      -6.773   1.970  11.917  1.00 96.07           C  
ATOM    396 HD11 ILE A  27      -6.715   0.882  11.890  1.00 96.07           H  
ATOM    397 HD12 ILE A  27      -7.082   2.272  12.917  1.00 96.07           H  
ATOM    398 HD13 ILE A  27      -7.513   2.319  11.197  1.00 96.07           H  
ATOM    399  N   VAL A  28      -1.947   2.620   8.159  1.00 96.99           N  
ATOM    400  H   VAL A  28      -1.364   2.362   8.942  1.00 96.99           H  
ATOM    401  CA  VAL A  28      -1.422   2.379   6.810  1.00 96.99           C  
ATOM    402  HA  VAL A  28      -1.803   3.147   6.136  1.00 96.99           H  
ATOM    403  C   VAL A  28      -1.933   1.026   6.332  1.00 96.99           C  
ATOM    404  CB  VAL A  28       0.116   2.444   6.775  1.00 96.99           C  
ATOM    405  HB  VAL A  28       0.522   1.627   7.372  1.00 96.99           H  
ATOM    406  O   VAL A  28      -1.690   0.012   6.983  1.00 96.99           O  
ATOM    407  CG1 VAL A  28       0.640   2.308   5.340  1.00 96.99           C  
ATOM    408 HG11 VAL A  28       0.399   1.322   4.944  1.00 96.99           H  
ATOM    409 HG12 VAL A  28       1.723   2.426   5.324  1.00 96.99           H  
ATOM    410 HG13 VAL A  28       0.193   3.068   4.698  1.00 96.99           H  
ATOM    411  CG2 VAL A  28       0.645   3.763   7.358  1.00 96.99           C  
ATOM    412 HG21 VAL A  28       1.731   3.793   7.276  1.00 96.99           H  
ATOM    413 HG22 VAL A  28       0.384   3.840   8.413  1.00 96.99           H  
ATOM    414 HG23 VAL A  28       0.224   4.610   6.816  1.00 96.99           H  
ATOM    415  N   PHE A  29      -2.669   1.019   5.220  1.00 97.44           N  
ATOM    416  H   PHE A  29      -2.817   1.889   4.730  1.00 97.44           H  
ATOM    417  CA  PHE A  29      -3.235  -0.207   4.650  1.00 97.44           C  
ATOM    418  HA  PHE A  29      -3.022  -1.027   5.336  1.00 97.44           H  
ATOM    419  C   PHE A  29      -2.610  -0.603   3.313  1.00 97.44           C  
ATOM    420  CB  PHE A  29      -4.755  -0.087   4.540  1.00 97.44           C  
ATOM    421  HB2 PHE A  29      -5.155   0.172   5.520  1.00 97.44           H  
ATOM    422  HB3 PHE A  29      -5.158  -1.065   4.276  1.00 97.44           H  
ATOM    423  O   PHE A  29      -2.767  -1.740   2.873  1.00 97.44           O  
ATOM    424  CG  PHE A  29      -5.241   0.914   3.513  1.00 97.44           C  
ATOM    425  CD1 PHE A  29      -5.574   2.219   3.916  1.00 97.44           C  
ATOM    426  HD1 PHE A  29      -5.460   2.510   4.950  1.00 97.44           H  
ATOM    427  CD2 PHE A  29      -5.383   0.537   2.162  1.00 97.44           C  
ATOM    428  HD2 PHE A  29      -5.115  -0.459   1.843  1.00 97.44           H  
ATOM    429  CE1 PHE A  29      -6.090   3.131   2.982  1.00 97.44           C  
ATOM    430  HE1 PHE A  29      -6.379   4.120   3.303  1.00 97.44           H  
ATOM    431  CE2 PHE A  29      -5.896   1.450   1.227  1.00 97.44           C  
ATOM    432  HE2 PHE A  29      -6.022   1.152   0.197  1.00 97.44           H  
ATOM    433  CZ  PHE A  29      -6.273   2.738   1.645  1.00 97.44           C  
ATOM    434  HZ  PHE A  29      -6.721   3.425   0.942  1.00 97.44           H  
ATOM    435  N   GLN A  30      -1.902   0.321   2.668  1.00 97.89           N  
ATOM    436  H   GLN A  30      -1.838   1.248   3.063  1.00 97.89           H  
ATOM    437  CA  GLN A  30      -1.075   0.040   1.507  1.00 97.89           C  
ATOM    438  HA  GLN A  30      -0.852  -1.027   1.491  1.00 97.89           H  
ATOM    439  C   GLN A  30       0.232   0.809   1.634  1.00 97.89           C  
ATOM    440  CB  GLN A  30      -1.839   0.394   0.227  1.00 97.89           C  
ATOM    441  HB2 GLN A  30      -2.822  -0.072   0.286  1.00 97.89           H  
ATOM    442  HB3 GLN A  30      -1.984   1.473   0.165  1.00 97.89           H  
ATOM    443  O   GLN A  30       0.226   1.985   2.007  1.00 97.89           O  
ATOM    444  CG  GLN A  30      -1.153  -0.102  -1.053  1.00 97.89           C  
ATOM    445  HG2 GLN A  30      -1.936  -0.337  -1.775  1.00 97.89           H  
ATOM    446  HG3 GLN A  30      -0.597  -1.019  -0.857  1.00 97.89           H  
ATOM    447  CD  GLN A  30      -0.244   0.902  -1.742  1.00 97.89           C  
ATOM    448  NE2 GLN A  30      -0.005   0.683  -3.014  1.00 97.89           N  
ATOM    449 HE21 GLN A  30       0.503   1.391  -3.526  1.00 97.89           H  
ATOM    450 HE22 GLN A  30      -0.506  -0.054  -3.488  1.00 97.89           H  
ATOM    451  OE1 GLN A  30       0.237   1.877  -1.188  1.00 97.89           O  
ATOM    452  N   ARG A  31       1.345   0.146   1.322  1.00 96.36           N  
ATOM    453  H   ARG A  31       1.265  -0.832   1.081  1.00 96.36           H  
ATOM    454  CA  ARG A  31       2.675   0.756   1.330  1.00 96.36           C  
ATOM    455  HA  ARG A  31       2.570   1.830   1.178  1.00 96.36           H  
ATOM    456  C   ARG A  31       3.527   0.204   0.202  1.00 96.36           C  
ATOM    457  CB  ARG A  31       3.309   0.506   2.700  1.00 96.36           C  
ATOM    458  HB2 ARG A  31       2.618   0.877   3.458  1.00 96.36           H  
ATOM    459  HB3 ARG A  31       3.442  -0.566   2.848  1.00 96.36           H  
ATOM    460  O   ARG A  31       3.570  -1.010   0.017  1.00 96.36           O  
ATOM    461  CG  ARG A  31       4.661   1.204   2.872  1.00 96.36           C  
ATOM    462  HG2 ARG A  31       4.601   2.230   2.510  1.00 96.36           H  
ATOM    463  HG3 ARG A  31       5.427   0.675   2.304  1.00 96.36           H  
ATOM    464  CD  ARG A  31       5.024   1.199   4.356  1.00 96.36           C  
ATOM    465  HD2 ARG A  31       4.151   1.494   4.938  1.00 96.36           H  
ATOM    466  HD3 ARG A  31       5.299   0.183   4.639  1.00 96.36           H  
ATOM    467  NE  ARG A  31       6.096   2.157   4.651  1.00 96.36           N  
ATOM    468  HE  ARG A  31       5.918   3.111   4.370  1.00 96.36           H  
ATOM    469  NH1 ARG A  31       7.243   0.879   6.164  1.00 96.36           N  
ATOM    470 HH11 ARG A  31       8.120   0.614   6.589  1.00 96.36           H  
ATOM    471 HH12 ARG A  31       6.531   0.169   6.069  1.00 96.36           H  
ATOM    472  NH2 ARG A  31       8.061   2.858   5.517  1.00 96.36           N  
ATOM    473 HH21 ARG A  31       7.915   3.712   4.999  1.00 96.36           H  
ATOM    474 HH22 ARG A  31       8.890   2.679   6.067  1.00 96.36           H  
ATOM    475  CZ  ARG A  31       7.126   1.958   5.442  1.00 96.36           C  
ATOM    476  N   ARG A  32       4.205   1.103  -0.516  1.00 94.81           N  
ATOM    477  H   ARG A  32       4.002   2.073  -0.321  1.00 94.81           H  
ATOM    478  CA  ARG A  32       5.149   0.826  -1.607  1.00 94.81           C  
ATOM    479  HA  ARG A  32       5.449  -0.222  -1.589  1.00 94.81           H  
ATOM    480  C   ARG A  32       6.397   1.690  -1.428  1.00 94.81           C  
ATOM    481  CB  ARG A  32       4.497   1.147  -2.961  1.00 94.81           C  
ATOM    482  HB2 ARG A  32       5.162   0.817  -3.758  1.00 94.81           H  
ATOM    483  HB3 ARG A  32       4.399   2.229  -3.044  1.00 94.81           H  
ATOM    484  O   ARG A  32       6.365   2.887  -1.703  1.00 94.81           O  
ATOM    485  CG  ARG A  32       3.119   0.551  -3.223  1.00 94.81           C  
ATOM    486  HG2 ARG A  32       2.756   0.929  -4.178  1.00 94.81           H  
ATOM    487  HG3 ARG A  32       2.452   0.910  -2.439  1.00 94.81           H  
ATOM    488  CD  ARG A  32       3.074  -0.974  -3.240  1.00 94.81           C  
ATOM    489  HD2 ARG A  32       2.048  -1.280  -3.444  1.00 94.81           H  
ATOM    490  HD3 ARG A  32       3.344  -1.356  -2.255  1.00 94.81           H  
ATOM    491  NE  ARG A  32       3.979  -1.586  -4.224  1.00 94.81           N  
ATOM    492  HE  ARG A  32       4.797  -2.046  -3.849  1.00 94.81           H  
ATOM    493  NH1 ARG A  32       2.723  -1.157  -6.110  1.00 94.81           N  
ATOM    494 HH11 ARG A  32       2.140  -0.499  -5.611  1.00 94.81           H  
ATOM    495 HH12 ARG A  32       2.623  -1.271  -7.108  1.00 94.81           H  
ATOM    496  NH2 ARG A  32       4.474  -2.488  -6.255  1.00 94.81           N  
ATOM    497 HH21 ARG A  32       4.225  -2.558  -7.231  1.00 94.81           H  
ATOM    498 HH22 ARG A  32       5.190  -3.059  -5.830  1.00 94.81           H  
ATOM    499  CZ  ARG A  32       3.722  -1.737  -5.508  1.00 94.81           C  
ATOM    500  N   VAL A  33       7.483   1.102  -0.956  1.00 91.67           N  
ATOM    501  H   VAL A  33       7.407   0.119  -0.739  1.00 91.67           H  
ATOM    502  CA  VAL A  33       8.764   1.750  -0.643  1.00 91.67           C  
ATOM    503  HA  VAL A  33       8.843   2.679  -1.207  1.00 91.67           H  
ATOM    504  C   VAL A  33       9.952   0.888  -1.073  1.00 91.67           C  
ATOM    505  CB  VAL A  33       8.871   2.096   0.861  1.00 91.67           C  
ATOM    506  HB  VAL A  33       9.875   2.477   1.050  1.00 91.67           H  
ATOM    507  O   VAL A  33      10.879   1.418  -1.683  1.00 91.67           O  
ATOM    508  CG1 VAL A  33       7.889   3.212   1.244  1.00 91.67           C  
ATOM    509 HG11 VAL A  33       6.860   2.877   1.114  1.00 91.67           H  
ATOM    510 HG12 VAL A  33       8.039   3.497   2.285  1.00 91.67           H  
ATOM    511 HG13 VAL A  33       8.069   4.084   0.616  1.00 91.67           H  
ATOM    512  CG2 VAL A  33       8.619   0.926   1.822  1.00 91.67           C  
ATOM    513 HG21 VAL A  33       7.647   0.468   1.637  1.00 91.67           H  
ATOM    514 HG22 VAL A  33       8.667   1.267   2.856  1.00 91.67           H  
ATOM    515 HG23 VAL A  33       9.390   0.165   1.697  1.00 91.67           H  
ATOM    516  N   ASP A  34       9.897  -0.422  -0.825  1.00 83.36           N  
ATOM    517  H   ASP A  34       9.076  -0.791  -0.368  1.00 83.36           H  
ATOM    518  CA  ASP A  34      11.019  -1.347  -1.023  1.00 83.36           C  
ATOM    519  HA  ASP A  34      11.953  -0.829  -0.805  1.00 83.36           H  
ATOM    520  C   ASP A  34      11.100  -1.848  -2.469  1.00 83.36           C  
ATOM    521  CB  ASP A  34      10.898  -2.527  -0.045  1.00 83.36           C  
ATOM    522  HB2 ASP A  34       9.975  -3.066  -0.257  1.00 83.36           H  
ATOM    523  HB3 ASP A  34      11.730  -3.211  -0.217  1.00 83.36           H  
ATOM    524  O   ASP A  34      12.179  -2.165  -2.957  1.00 83.36           O  
ATOM    525  CG  ASP A  34      10.917  -2.107   1.431  1.00 83.36           C  
ATOM    526  OD1 ASP A  34      11.635  -1.137   1.771  1.00 83.36           O  
ATOM    527  OD2 ASP A  34      10.182  -2.750   2.217  1.00 83.36           O  
ATOM    528  N   ARG A  35       9.969  -1.844  -3.192  1.00 87.09           N  
ATOM    529  H   ARG A  35       9.123  -1.630  -2.682  1.00 87.09           H  
ATOM    530  CA  ARG A  35       9.842  -2.202  -4.621  1.00 87.09           C  
ATOM    531  HA  ARG A  35       8.802  -2.005  -4.883  1.00 87.09           H  
ATOM    532  C   ARG A  35      10.043  -3.680  -4.963  1.00 87.09           C  
ATOM    533  CB  ARG A  35      10.734  -1.318  -5.515  1.00 87.09           C  
ATOM    534  HB2 ARG A  35      11.765  -1.662  -5.437  1.00 87.09           H  
ATOM    535  HB3 ARG A  35      10.423  -1.451  -6.552  1.00 87.09           H  
ATOM    536  O   ARG A  35       9.860  -4.045  -6.123  1.00 87.09           O  
ATOM    537  CG  ARG A  35      10.683   0.172  -5.171  1.00 87.09           C  
ATOM    538  HG2 ARG A  35       9.658   0.534  -5.250  1.00 87.09           H  
ATOM    539  HG3 ARG A  35      11.041   0.338  -4.155  1.00 87.09           H  
ATOM    540  CD  ARG A  35      11.582   0.949  -6.122  1.00 87.09           C  
ATOM    541  HD2 ARG A  35      11.255   0.761  -7.145  1.00 87.09           H  
ATOM    542  HD3 ARG A  35      12.608   0.605  -5.996  1.00 87.09           H  
ATOM    543  NE  ARG A  35      11.493   2.381  -5.825  1.00 87.09           N  
ATOM    544  HE  ARG A  35      10.942   2.634  -5.017  1.00 87.09           H  
ATOM    545  NH1 ARG A  35      12.769   3.146  -7.572  1.00 87.09           N  
ATOM    546 HH11 ARG A  35      13.117   3.916  -8.126  1.00 87.09           H  
ATOM    547 HH12 ARG A  35      12.914   2.188  -7.856  1.00 87.09           H  
ATOM    548  NH2 ARG A  35      11.799   4.574  -6.152  1.00 87.09           N  
ATOM    549 HH21 ARG A  35      12.150   5.357  -6.685  1.00 87.09           H  
ATOM    550 HH22 ARG A  35      11.149   4.707  -5.391  1.00 87.09           H  
ATOM    551  CZ  ARG A  35      12.029   3.356  -6.519  1.00 87.09           C  
ATOM    552  N   ASP A  36      10.331  -4.519  -3.973  1.00 84.88           N  
ATOM    553  H   ASP A  36      10.626  -4.098  -3.104  1.00 84.88           H  
ATOM    554  CA  ASP A  36      10.595  -5.952  -4.160  1.00 84.88           C  
ATOM    555  HA  ASP A  36      11.046  -6.110  -5.139  1.00 84.88           H  
ATOM    556  C   ASP A  36       9.330  -6.823  -4.103  1.00 84.88           C  
ATOM    557  CB  ASP A  36      11.604  -6.405  -3.094  1.00 84.88           C  
ATOM    558  HB2 ASP A  36      11.689  -7.491  -3.133  1.00 84.88           H  
ATOM    559  HB3 ASP A  36      11.227  -6.135  -2.108  1.00 84.88           H  
ATOM    560  O   ASP A  36       9.301  -7.941  -4.625  1.00 84.88           O  
ATOM    561  CG  ASP A  36      13.007  -5.817  -3.291  1.00 84.88           C  
ATOM    562  OD1 ASP A  36      13.355  -5.497  -4.451  1.00 84.88           O  
ATOM    563  OD2 ASP A  36      13.738  -5.761  -2.280  1.00 84.88           O  
ATOM    564  N   LEU A  37       8.252  -6.331  -3.484  1.00 90.80           N  
ATOM    565  H   LEU A  37       8.305  -5.398  -3.101  1.00 90.80           H  
ATOM    566  CA  LEU A  37       7.010  -7.087  -3.367  1.00 90.80           C  
ATOM    567  HA  LEU A  37       7.281  -8.133  -3.224  1.00 90.80           H  
ATOM    568  C   LEU A  37       6.173  -6.973  -4.645  1.00 90.80           C  
ATOM    569  CB  LEU A  37       6.240  -6.631  -2.122  1.00 90.80           C  
ATOM    570  HB2 LEU A  37       6.895  -6.715  -1.255  1.00 90.80           H  
ATOM    571  HB3 LEU A  37       5.983  -5.580  -2.254  1.00 90.80           H  
ATOM    572  O   LEU A  37       5.756  -5.885  -5.049  1.00 90.80           O  
ATOM    573  CG  LEU A  37       4.947  -7.422  -1.853  1.00 90.80           C  
ATOM    574  HG  LEU A  37       4.265  -7.323  -2.698  1.00 90.80           H  
ATOM    575  CD1 LEU A  37       5.199  -8.910  -1.579  1.00 90.80           C  
ATOM    576 HD11 LEU A  37       5.617  -9.390  -2.464  1.00 90.80           H  
ATOM    577 HD12 LEU A  37       4.260  -9.396  -1.315  1.00 90.80           H  
ATOM    578 HD13 LEU A  37       5.900  -9.014  -0.751  1.00 90.80           H  
ATOM    579  CD2 LEU A  37       4.277  -6.841  -0.620  1.00 90.80           C  
ATOM    580 HD21 LEU A  37       3.352  -7.369  -0.389  1.00 90.80           H  
ATOM    581 HD22 LEU A  37       4.961  -6.930   0.224  1.00 90.80           H  
ATOM    582 HD23 LEU A  37       4.038  -5.789  -0.776  1.00 90.80           H  
ATOM    583  N   SER A  38       5.846  -8.121  -5.245  1.00 91.45           N  
ATOM    584  H   SER A  38       6.304  -8.967  -4.935  1.00 91.45           H  
ATOM    585  CA  SER A  38       4.857  -8.176  -6.324  1.00 91.45           C  
ATOM    586  HA  SER A  38       5.128  -7.432  -7.073  1.00 91.45           H  
ATOM    587  C   SER A  38       3.460  -7.854  -5.793  1.00 91.45           C  
ATOM    588  CB  SER A  38       4.845  -9.542  -7.013  1.00 91.45           C  
ATOM    589  HB2 SER A  38       4.581 -10.315  -6.291  1.00 91.45           H  
ATOM    590  HB3 SER A  38       5.831  -9.753  -7.427  1.00 91.45           H  
ATOM    591  O   SER A  38       2.988  -8.499  -4.854  1.00 91.45           O  
ATOM    592  OG  SER A  38       3.885  -9.518  -8.054  1.00 91.45           O  
ATOM    593  HG  SER A  38       3.728 -10.414  -8.359  1.00 91.45           H  
ATOM    594  N   PHE A  39       2.793  -6.896  -6.439  1.00 92.74           N  
ATOM    595  H   PHE A  39       3.286  -6.394  -7.163  1.00 92.74           H  
ATOM    596  CA  PHE A  39       1.373  -6.576  -6.254  1.00 92.74           C  
ATOM    597  HA  PHE A  39       1.031  -6.991  -5.306  1.00 92.74           H  
ATOM    598  C   PHE A  39       0.492  -7.222  -7.334  1.00 92.74           C  
ATOM    599  CB  PHE A  39       1.195  -5.054  -6.178  1.00 92.74           C  
ATOM    600  HB2 PHE A  39       1.894  -4.569  -6.860  1.00 92.74           H  
ATOM    601  HB3 PHE A  39       0.188  -4.793  -6.504  1.00 92.74           H  
ATOM    602  O   PHE A  39      -0.729  -7.051  -7.330  1.00 92.74           O  
ATOM    603  CG  PHE A  39       1.396  -4.499  -4.785  1.00 92.74           C  
ATOM    604  CD1 PHE A  39       0.316  -3.933  -4.082  1.00 92.74           C  
ATOM    605  HD1 PHE A  39      -0.662  -3.879  -4.538  1.00 92.74           H  
ATOM    606  CD2 PHE A  39       2.653  -4.593  -4.165  1.00 92.74           C  
ATOM    607  HD2 PHE A  39       3.491  -5.021  -4.693  1.00 92.74           H  
ATOM    608  CE1 PHE A  39       0.494  -3.466  -2.769  1.00 92.74           C  
ATOM    609  HE1 PHE A  39      -0.340  -3.040  -2.230  1.00 92.74           H  
ATOM    610  CE2 PHE A  39       2.828  -4.141  -2.850  1.00 92.74           C  
ATOM    611  HE2 PHE A  39       3.801  -4.209  -2.387  1.00 92.74           H  
ATOM    612  CZ  PHE A  39       1.749  -3.579  -2.148  1.00 92.74           C  
ATOM    613  HZ  PHE A  39       1.893  -3.216  -1.141  1.00 92.74           H  
ATOM    614  N   SER A  40       1.083  -8.009  -8.237  1.00 89.49           N  
ATOM    615  H   SER A  40       2.086  -8.132  -8.213  1.00 89.49           H  
ATOM    616  CA  SER A  40       0.331  -8.806  -9.201  1.00 89.49           C  
ATOM    617  HA  SER A  40      -0.520  -8.203  -9.515  1.00 89.49           H  
ATOM    618  C   SER A  40      -0.213 -10.061  -8.525  1.00 89.49           C  
ATOM    619  CB  SER A  40       1.163  -9.136 -10.444  1.00 89.49           C  
ATOM    620  HB2 SER A  40       1.990  -9.791 -10.170  1.00 89.49           H  
ATOM    621  HB3 SER A  40       0.528  -9.650 -11.165  1.00 89.49           H  
ATOM    622  O   SER A  40       0.399 -11.128  -8.590  1.00 89.49           O  
ATOM    623  OG  SER A  40       1.681  -7.955 -11.029  1.00 89.49           O  
ATOM    624  HG  SER A  40       2.038  -8.173 -11.893  1.00 89.49           H  
ATOM    625  N   ARG A  41      -1.310  -9.883  -7.785  1.00 91.13           N  
ATOM    626  H   ARG A  41      -1.727  -8.963  -7.812  1.00 91.13           H  
ATOM    627  CA  ARG A  41      -1.902 -10.860  -6.862  1.00 91.13           C  
ATOM    628  HA  ARG A  41      -1.361 -11.804  -6.926  1.00 91.13           H  
ATOM    629  C   ARG A  41      -3.343 -11.184  -7.235  1.00 91.13           C  
ATOM    630  CB  ARG A  41      -1.812 -10.345  -5.414  1.00 91.13           C  
ATOM    631  HB2 ARG A  41      -2.424  -9.451  -5.299  1.00 91.13           H  
ATOM    632  HB3 ARG A  41      -2.225 -11.106  -4.753  1.00 91.13           H  
ATOM    633  O   ARG A  41      -4.024 -10.378  -7.873  1.00 91.13           O  
ATOM    634  CG  ARG A  41      -0.401 -10.015  -4.921  1.00 91.13           C  
ATOM    635  HG2 ARG A  41      -0.463  -9.733  -3.870  1.00 91.13           H  
ATOM    636  HG3 ARG A  41       0.014  -9.179  -5.484  1.00 91.13           H  
ATOM    637  CD  ARG A  41       0.509 -11.226  -5.045  1.00 91.13           C  
ATOM    638  HD2 ARG A  41       0.652 -11.488  -6.094  1.00 91.13           H  
ATOM    639  HD3 ARG A  41       0.010 -12.055  -4.543  1.00 91.13           H  
ATOM    640  NE  ARG A  41       1.810 -10.979  -4.427  1.00 91.13           N  
ATOM    641  HE  ARG A  41       2.116 -10.017  -4.393  1.00 91.13           H  
ATOM    642  NH1 ARG A  41       2.323 -13.171  -3.980  1.00 91.13           N  
ATOM    643 HH11 ARG A  41       1.350 -13.422  -4.084  1.00 91.13           H  
ATOM    644 HH12 ARG A  41       2.915 -13.869  -3.553  1.00 91.13           H  
ATOM    645  NH2 ARG A  41       3.799 -11.531  -3.543  1.00 91.13           N  
ATOM    646 HH21 ARG A  41       4.433 -12.218  -3.159  1.00 91.13           H  
ATOM    647 HH22 ARG A  41       3.977 -10.539  -3.479  1.00 91.13           H  
ATOM    648  CZ  ARG A  41       2.632 -11.904  -3.990  1.00 91.13           C  
ATOM    649  N   ASN A  42      -3.799 -12.369  -6.844  1.00 90.81           N  
ATOM    650  H   ASN A  42      -3.202 -12.935  -6.258  1.00 90.81           H  
ATOM    651  CA  ASN A  42      -5.169 -12.807  -7.104  1.00 90.81           C  
ATOM    652  HA  ASN A  42      -5.463 -12.432  -8.085  1.00 90.81           H  
ATOM    653  C   ASN A  42      -6.184 -12.214  -6.105  1.00 90.81           C  
ATOM    654  CB  ASN A  42      -5.192 -14.342  -7.189  1.00 90.81           C  
ATOM    655  HB2 ASN A  42      -4.470 -14.674  -7.935  1.00 90.81           H  
ATOM    656  HB3 ASN A  42      -6.186 -14.658  -7.508  1.00 90.81           H  
ATOM    657  O   ASN A  42      -5.821 -11.504  -5.167  1.00 90.81           O  
ATOM    658  CG  ASN A  42      -4.921 -15.041  -5.872  1.00 90.81           C  
ATOM    659  ND2 ASN A  42      -4.186 -16.124  -5.872  1.00 90.81           N  
ATOM    660 HD21 ASN A  42      -3.693 -16.405  -6.708  1.00 90.81           H  
ATOM    661 HD22 ASN A  42      -3.963 -16.491  -4.957  1.00 90.81           H  
ATOM    662  OD1 ASN A  42      -5.404 -14.649  -4.829  1.00 90.81           O  
ATOM    663  N   TRP A  43      -7.473 -12.506  -6.314  1.00 91.76           N  
ATOM    664  H   TRP A  43      -7.716 -13.082  -7.108  1.00 91.76           H  
ATOM    665  CA  TRP A  43      -8.561 -12.044  -5.445  1.00 91.76           C  
ATOM    666  HA  TRP A  43      -8.607 -10.955  -5.467  1.00 91.76           H  
ATOM    667  C   TRP A  43      -8.372 -12.453  -3.984  1.00 91.76           C  
ATOM    668  CB  TRP A  43      -9.894 -12.597  -5.955  1.00 91.76           C  
ATOM    669  HB2 TRP A  43      -9.864 -13.687  -5.946  1.00 91.76           H  
ATOM    670  HB3 TRP A  43     -10.034 -12.280  -6.988  1.00 91.76           H  
ATOM    671  O   TRP A  43      -8.488 -11.609  -3.101  1.00 91.76           O  
ATOM    672  CG  TRP A  43     -11.082 -12.144  -5.163  1.00 91.76           C  
ATOM    673  CD1 TRP A  43     -11.687 -12.813  -4.151  1.00 91.76           C  
ATOM    674  HD1 TRP A  43     -11.384 -13.779  -3.776  1.00 91.76           H  
ATOM    675  CD2 TRP A  43     -11.827 -10.903  -5.313  1.00 91.76           C  
ATOM    676  CE2 TRP A  43     -12.914 -10.906  -4.387  1.00 91.76           C  
ATOM    677  CE3 TRP A  43     -11.697  -9.787  -6.167  1.00 91.76           C  
ATOM    678  HE3 TRP A  43     -10.886  -9.761  -6.879  1.00 91.76           H  
ATOM    679  NE1 TRP A  43     -12.767 -12.086  -3.681  1.00 91.76           N  
ATOM    680  HE1 TRP A  43     -13.375 -12.411  -2.942  1.00 91.76           H  
ATOM    681  CH2 TRP A  43     -13.693  -8.763  -5.212  1.00 91.76           C  
ATOM    682  HH2 TRP A  43     -14.401  -7.947  -5.198  1.00 91.76           H  
ATOM    683  CZ2 TRP A  43     -13.846  -9.858  -4.344  1.00 91.76           C  
ATOM    684  HZ2 TRP A  43     -14.678  -9.898  -3.656  1.00 91.76           H  
ATOM    685  CZ3 TRP A  43     -12.619  -8.728  -6.116  1.00 91.76           C  
ATOM    686  HZ3 TRP A  43     -12.516  -7.892  -6.792  1.00 91.76           H  
ATOM    687  N   THR A  44      -8.052 -13.725  -3.735  1.00 94.67           N  
ATOM    688  H   THR A  44      -7.923 -14.361  -4.509  1.00 94.67           H  
ATOM    689  CA  THR A  44      -7.852 -14.271  -2.386  1.00 94.67           C  
ATOM    690  HA  THR A  44      -8.762 -14.126  -1.804  1.00 94.67           H  
ATOM    691  C   THR A  44      -6.720 -13.551  -1.656  1.00 94.67           C  
ATOM    692  CB  THR A  44      -7.560 -15.776  -2.461  1.00 94.67           C  
ATOM    693  HB  THR A  44      -6.629 -15.943  -3.004  1.00 94.67           H  
ATOM    694  O   THR A  44      -6.894 -13.134  -0.518  1.00 94.67           O  
ATOM    695  CG2 THR A  44      -7.459 -16.435  -1.089  1.00 94.67           C  
ATOM    696 HG21 THR A  44      -6.587 -16.057  -0.554  1.00 94.67           H  
ATOM    697 HG22 THR A  44      -8.345 -16.222  -0.491  1.00 94.67           H  
ATOM    698 HG23 THR A  44      -7.343 -17.513  -1.199  1.00 94.67           H  
ATOM    699  OG1 THR A  44      -8.608 -16.427  -3.148  1.00 94.67           O  
ATOM    700  HG1 THR A  44      -9.229 -16.715  -2.474  1.00 94.67           H  
ATOM    701  N   GLU A  45      -5.596 -13.308  -2.328  1.00 95.79           N  
ATOM    702  H   GLU A  45      -5.512 -13.664  -3.269  1.00 95.79           H  
ATOM    703  CA  GLU A  45      -4.466 -12.572  -1.758  1.00 95.79           C  
ATOM    704  HA  GLU A  45      -4.172 -13.029  -0.814  1.00 95.79           H  
ATOM    705  C   GLU A  45      -4.840 -11.110  -1.455  1.00 95.79           C  
ATOM    706  CB  GLU A  45      -3.281 -12.635  -2.734  1.00 95.79           C  
ATOM    707  HB2 GLU A  45      -2.526 -11.916  -2.417  1.00 95.79           H  
ATOM    708  HB3 GLU A  45      -3.651 -12.341  -3.716  1.00 95.79           H  
ATOM    709  O   GLU A  45      -4.526 -10.605  -0.382  1.00 95.79           O  
ATOM    710  CG  GLU A  45      -2.608 -14.014  -2.852  1.00 95.79           C  
ATOM    711  HG2 GLU A  45      -3.350 -14.770  -3.107  1.00 95.79           H  
ATOM    712  HG3 GLU A  45      -2.178 -14.279  -1.887  1.00 95.79           H  
ATOM    713  CD  GLU A  45      -1.511 -14.000  -3.932  1.00 95.79           C  
ATOM    714  OE1 GLU A  45      -0.306 -14.128  -3.592  1.00 95.79           O  
ATOM    715  OE2 GLU A  45      -1.855 -13.794  -5.123  1.00 95.79           O  
ATOM    716  N   TYR A  46      -5.557 -10.416  -2.347  1.00 96.21           N  
ATOM    717  H   TYR A  46      -5.806 -10.859  -3.220  1.00 96.21           H  
ATOM    718  CA  TYR A  46      -6.041  -9.055  -2.064  1.00 96.21           C  
ATOM    719  HA  TYR A  46      -5.203  -8.460  -1.703  1.00 96.21           H  
ATOM    720  C   TYR A  46      -7.100  -9.008  -0.956  1.00 96.21           C  
ATOM    721  CB  TYR A  46      -6.582  -8.400  -3.341  1.00 96.21           C  
ATOM    722  HB2 TYR A  46      -7.053  -9.149  -3.976  1.00 96.21           H  
ATOM    723  HB3 TYR A  46      -7.353  -7.680  -3.068  1.00 96.21           H  
ATOM    724  O   TYR A  46      -7.171  -8.020  -0.226  1.00 96.21           O  
ATOM    725  CG  TYR A  46      -5.519  -7.648  -4.111  1.00 96.21           C  
ATOM    726  CD1 TYR A  46      -5.089  -6.393  -3.643  1.00 96.21           C  
ATOM    727  HD1 TYR A  46      -5.534  -5.973  -2.753  1.00 96.21           H  
ATOM    728  CD2 TYR A  46      -4.945  -8.194  -5.272  1.00 96.21           C  
ATOM    729  HD2 TYR A  46      -5.265  -9.160  -5.633  1.00 96.21           H  
ATOM    730  CE1 TYR A  46      -4.083  -5.686  -4.324  1.00 96.21           C  
ATOM    731  HE1 TYR A  46      -3.742  -4.732  -3.952  1.00 96.21           H  
ATOM    732  CE2 TYR A  46      -3.931  -7.496  -5.954  1.00 96.21           C  
ATOM    733  HE2 TYR A  46      -3.492  -7.924  -6.842  1.00 96.21           H  
ATOM    734  OH  TYR A  46      -2.500  -5.571  -6.107  1.00 96.21           O  
ATOM    735  HH  TYR A  46      -1.951  -6.156  -6.633  1.00 96.21           H  
ATOM    736  CZ  TYR A  46      -3.490  -6.246  -5.470  1.00 96.21           C  
ATOM    737  N   LYS A  47      -7.911 -10.059  -0.816  1.00 96.12           N  
ATOM    738  H   LYS A  47      -7.826 -10.804  -1.492  1.00 96.12           H  
ATOM    739  CA  LYS A  47      -8.901 -10.224   0.252  1.00 96.12           C  
ATOM    740  HA  LYS A  47      -9.528  -9.335   0.312  1.00 96.12           H  
ATOM    741  C   LYS A  47      -8.236 -10.370   1.619  1.00 96.12           C  
ATOM    742  CB  LYS A  47      -9.804 -11.415  -0.110  1.00 96.12           C  
ATOM    743  HB2 LYS A  47     -10.460 -11.113  -0.926  1.00 96.12           H  
ATOM    744  HB3 LYS A  47      -9.195 -12.248  -0.462  1.00 96.12           H  
ATOM    745  O   LYS A  47      -8.573  -9.616   2.531  1.00 96.12           O  
ATOM    746  CG  LYS A  47     -10.650 -11.921   1.060  1.00 96.12           C  
ATOM    747  HG2 LYS A  47     -11.221 -11.091   1.475  1.00 96.12           H  
ATOM    748  HG3 LYS A  47     -10.004 -12.319   1.843  1.00 96.12           H  
ATOM    749  CD  LYS A  47     -11.578 -13.047   0.591  1.00 96.12           C  
ATOM    750  HD2 LYS A  47     -10.971 -13.896   0.276  1.00 96.12           H  
ATOM    751  HD3 LYS A  47     -12.176 -12.713  -0.257  1.00 96.12           H  
ATOM    752  CE  LYS A  47     -12.496 -13.494   1.727  1.00 96.12           C  
ATOM    753  HE2 LYS A  47     -12.989 -14.423   1.441  1.00 96.12           H  
ATOM    754  HE3 LYS A  47     -11.892 -13.667   2.618  1.00 96.12           H  
ATOM    755  NZ  LYS A  47     -13.513 -12.467   2.008  1.00 96.12           N  
ATOM    756  HZ1 LYS A  47     -13.477 -12.202   2.982  1.00 96.12           H  
ATOM    757  HZ2 LYS A  47     -14.428 -12.752   1.689  1.00 96.12           H  
ATOM    758  HZ3 LYS A  47     -13.283 -11.613   1.519  1.00 96.12           H  
ATOM    759  N   GLU A  48      -7.289 -11.296   1.736  1.00 96.05           N  
ATOM    760  H   GLU A  48      -7.099 -11.880   0.933  1.00 96.05           H  
ATOM    761  CA  GLU A  48      -6.622 -11.654   2.995  1.00 96.05           C  
ATOM    762  HA  GLU A  48      -7.347 -11.641   3.809  1.00 96.05           H  
ATOM    763  C   GLU A  48      -5.505 -10.674   3.379  1.00 96.05           C  
ATOM    764  CB  GLU A  48      -6.062 -13.081   2.870  1.00 96.05           C  
ATOM    765  HB2 GLU A  48      -5.467 -13.305   3.756  1.00 96.05           H  
ATOM    766  HB3 GLU A  48      -5.413 -13.129   1.995  1.00 96.05           H  
ATOM    767  O   GLU A  48      -5.255 -10.447   4.563  1.00 96.05           O  
ATOM    768  CG  GLU A  48      -7.178 -14.136   2.750  1.00 96.05           C  
ATOM    769  HG2 GLU A  48      -7.834 -13.880   1.918  1.00 96.05           H  
ATOM    770  HG3 GLU A  48      -7.777 -14.104   3.659  1.00 96.05           H  
ATOM    771  CD  GLU A  48      -6.664 -15.571   2.535  1.00 96.05           C  
ATOM    772  OE1 GLU A  48      -7.527 -16.479   2.495  1.00 96.05           O  
ATOM    773  OE2 GLU A  48      -5.435 -15.773   2.405  1.00 96.05           O  
ATOM    774  N   GLY A  49      -4.870 -10.052   2.385  1.00 96.20           N  
ATOM    775  H   GLY A  49      -5.076 -10.359   1.445  1.00 96.20           H  
ATOM    776  CA  GLY A  49      -3.689  -9.215   2.554  1.00 96.20           C  
ATOM    777  HA2 GLY A  49      -3.626  -8.838   3.575  1.00 96.20           H  
ATOM    778  HA3 GLY A  49      -3.769  -8.361   1.882  1.00 96.20           H  
ATOM    779  C   GLY A  49      -2.396  -9.962   2.231  1.00 96.20           C  
ATOM    780  O   GLY A  49      -2.325 -11.190   2.236  1.00 96.20           O  
ATOM    781  N   PHE A  50      -1.348  -9.207   1.916  1.00 95.82           N  
ATOM    782  H   PHE A  50      -1.444  -8.204   1.994  1.00 95.82           H  
ATOM    783  CA  PHE A  50      -0.035  -9.752   1.574  1.00 95.82           C  
ATOM    784  HA  PHE A  50       0.143 -10.628   2.198  1.00 95.82           H  
ATOM    785  C   PHE A  50       1.081  -8.744   1.867  1.00 95.82           C  
ATOM    786  CB  PHE A  50      -0.013 -10.204   0.100  1.00 95.82           C  
ATOM    787  HB2 PHE A  50      -0.731 -11.015  -0.024  1.00 95.82           H  
ATOM    788  HB3 PHE A  50       0.968 -10.620  -0.129  1.00 95.82           H  
ATOM    789  O   PHE A  50       0.853  -7.537   1.949  1.00 95.82           O  
ATOM    790  CG  PHE A  50      -0.333  -9.119  -0.913  1.00 95.82           C  
ATOM    791  CD1 PHE A  50      -1.653  -8.941  -1.360  1.00 95.82           C  
ATOM    792  HD1 PHE A  50      -2.435  -9.580  -0.979  1.00 95.82           H  
ATOM    793  CD2 PHE A  50       0.682  -8.285  -1.411  1.00 95.82           C  
ATOM    794  HD2 PHE A  50       1.700  -8.437  -1.083  1.00 95.82           H  
ATOM    795  CE1 PHE A  50      -1.959  -7.932  -2.288  1.00 95.82           C  
ATOM    796  HE1 PHE A  50      -2.977  -7.803  -2.623  1.00 95.82           H  
ATOM    797  CE2 PHE A  50       0.378  -7.258  -2.322  1.00 95.82           C  
ATOM    798  HE2 PHE A  50       1.160  -6.604  -2.680  1.00 95.82           H  
ATOM    799  CZ  PHE A  50      -0.945  -7.082  -2.762  1.00 95.82           C  
ATOM    800  HZ  PHE A  50      -1.187  -6.293  -3.460  1.00 95.82           H  
ATOM    801  N   GLY A  51       2.313  -9.243   1.977  1.00 94.29           N  
ATOM    802  H   GLY A  51       2.415 -10.247   1.986  1.00 94.29           H  
ATOM    803  CA  GLY A  51       3.496  -8.435   2.276  1.00 94.29           C  
ATOM    804  HA2 GLY A  51       4.350  -8.814   1.715  1.00 94.29           H  
ATOM    805  HA3 GLY A  51       3.325  -7.404   1.967  1.00 94.29           H  
ATOM    806  C   GLY A  51       3.865  -8.426   3.756  1.00 94.29           C  
ATOM    807  O   GLY A  51       3.539  -9.354   4.494  1.00 94.29           O  
ATOM    808  N   SER A  52       4.589  -7.390   4.174  1.00 89.93           N  
ATOM    809  H   SER A  52       4.770  -6.638   3.524  1.00 89.93           H  
ATOM    810  CA  SER A  52       5.056  -7.216   5.552  1.00 89.93           C  
ATOM    811  HA  SER A  52       4.571  -7.943   6.203  1.00 89.93           H  
ATOM    812  C   SER A  52       4.719  -5.819   6.049  1.00 89.93           C  
ATOM    813  CB  SER A  52       6.567  -7.443   5.625  1.00 89.93           C  
ATOM    814  HB2 SER A  52       6.788  -8.475   5.353  1.00 89.93           H  
ATOM    815  HB3 SER A  52       7.068  -6.776   4.924  1.00 89.93           H  
ATOM    816  O   SER A  52       5.011  -4.835   5.377  1.00 89.93           O  
ATOM    817  OG  SER A  52       7.044  -7.185   6.935  1.00 89.93           O  
ATOM    818  HG  SER A  52       7.971  -7.433   6.967  1.00 89.93           H  
ATOM    819  N   LEU A  53       4.179  -5.711   7.264  1.00 84.48           N  
ATOM    820  H   LEU A  53       3.974  -6.556   7.779  1.00 84.48           H  
ATOM    821  CA  LEU A  53       3.857  -4.415   7.875  1.00 84.48           C  
ATOM    822  HA  LEU A  53       3.192  -3.869   7.205  1.00 84.48           H  
ATOM    823  C   LEU A  53       5.095  -3.522   8.072  1.00 84.48           C  
ATOM    824  CB  LEU A  53       3.140  -4.648   9.214  1.00 84.48           C  
ATOM    825  HB2 LEU A  53       2.977  -3.683   9.694  1.00 84.48           H  
ATOM    826  HB3 LEU A  53       3.798  -5.230   9.860  1.00 84.48           H  
ATOM    827  O   LEU A  53       4.959  -2.307   8.181  1.00 84.48           O  
ATOM    828  CG  LEU A  53       1.785  -5.367   9.097  1.00 84.48           C  
ATOM    829  HG  LEU A  53       1.920  -6.320   8.585  1.00 84.48           H  
ATOM    830  CD1 LEU A  53       1.260  -5.656  10.499  1.00 84.48           C  
ATOM    831 HD11 LEU A  53       1.037  -4.724  11.017  1.00 84.48           H  
ATOM    832 HD12 LEU A  53       0.358  -6.263  10.415  1.00 84.48           H  
ATOM    833 HD13 LEU A  53       2.000  -6.222  11.065  1.00 84.48           H  
ATOM    834  CD2 LEU A  53       0.744  -4.539   8.340  1.00 84.48           C  
ATOM    835 HD21 LEU A  53      -0.223  -5.041   8.376  1.00 84.48           H  
ATOM    836 HD22 LEU A  53       1.033  -4.435   7.294  1.00 84.48           H  
ATOM    837 HD23 LEU A  53       0.651  -3.548   8.784  1.00 84.48           H  
ATOM    838  N   CYS A  54       6.305  -4.095   8.076  1.00 82.38           N  
ATOM    839  H   CYS A  54       6.360  -5.100   7.990  1.00 82.38           H  
ATOM    840  CA  CYS A  54       7.553  -3.331   8.140  1.00 82.38           C  
ATOM    841  HA  CYS A  54       7.396  -2.464   8.782  1.00 82.38           H  
ATOM    842  C   CYS A  54       8.013  -2.783   6.775  1.00 82.38           C  
ATOM    843  CB  CYS A  54       8.648  -4.194   8.782  1.00 82.38           C  
ATOM    844  HB2 CYS A  54       8.835  -5.068   8.158  1.00 82.38           H  
ATOM    845  HB3 CYS A  54       9.567  -3.612   8.843  1.00 82.38           H  
ATOM    846  O   CYS A  54       8.872  -1.902   6.750  1.00 82.38           O  
ATOM    847  SG  CYS A  54       8.170  -4.732  10.453  1.00 82.38           S  
ATOM    848  HG  CYS A  54       7.929  -3.536  10.997  1.00 82.38           H  
ATOM    849  N   GLY A  55       7.443  -3.262   5.666  1.00 88.61           N  
ATOM    850  H   GLY A  55       6.658  -3.891   5.759  1.00 88.61           H  
ATOM    851  CA  GLY A  55       7.820  -2.899   4.299  1.00 88.61           C  
ATOM    852  HA2 GLY A  55       8.391  -1.971   4.277  1.00 88.61           H  
ATOM    853  HA3 GLY A  55       8.458  -3.683   3.890  1.00 88.61           H  
ATOM    854  C   GLY A  55       6.602  -2.733   3.394  1.00 88.61           C  
ATOM    855  O   GLY A  55       5.552  -2.237   3.825  1.00 88.61           O  
ATOM    856  N   ASP A  56       6.745  -3.152   2.139  1.00 93.91           N  
ATOM    857  H   ASP A  56       7.672  -3.398   1.823  1.00 93.91           H  
ATOM    858  CA  ASP A  56       5.640  -3.174   1.181  1.00 93.91           C  
ATOM    859  HA  ASP A  56       5.227  -2.166   1.151  1.00 93.91           H  
ATOM    860  C   ASP A  56       4.530  -4.135   1.637  1.00 93.91           C  
ATOM    861  CB  ASP A  56       6.128  -3.541  -0.232  1.00 93.91           C  
ATOM    862  HB2 ASP A  56       6.763  -4.426  -0.179  1.00 93.91           H  
ATOM    863  HB3 ASP A  56       5.252  -3.782  -0.834  1.00 93.91           H  
ATOM    864  O   ASP A  56       4.799  -5.281   2.013  1.00 93.91           O  
ATOM    865  CG  ASP A  56       6.877  -2.419  -0.949  1.00 93.91           C  
ATOM    866  OD1 ASP A  56       7.348  -1.491  -0.266  1.00 93.91           O  
ATOM    867  OD2 ASP A  56       6.944  -2.429  -2.202  1.00 93.91           O  
ATOM    868  N   HIS A  57       3.274  -3.684   1.594  1.00 95.46           N  
ATOM    869  H   HIS A  57       3.103  -2.743   1.269  1.00 95.46           H  
ATOM    870  CA  HIS A  57       2.123  -4.524   1.933  1.00 95.46           C  
ATOM    871  HA  HIS A  57       2.282  -5.503   1.480  1.00 95.46           H  
ATOM    872  C   HIS A  57       0.795  -3.994   1.391  1.00 95.46           C  
ATOM    873  CB  HIS A  57       2.015  -4.719   3.458  1.00 95.46           C  
ATOM    874  HB2 HIS A  57       1.228  -5.443   3.673  1.00 95.46           H  
ATOM    875  HB3 HIS A  57       2.944  -5.148   3.834  1.00 95.46           H  
ATOM    876  O   HIS A  57       0.650  -2.814   1.061  1.00 95.46           O  
ATOM    877  CG  HIS A  57       1.724  -3.460   4.229  1.00 95.46           C  
ATOM    878  CD2 HIS A  57       0.500  -3.029   4.668  1.00 95.46           C  
ATOM    879  HD2 HIS A  57      -0.444  -3.532   4.519  1.00 95.46           H  
ATOM    880  ND1 HIS A  57       2.656  -2.532   4.628  1.00 95.46           N  
ATOM    881  HD1 HIS A  57       3.650  -2.586   4.458  1.00 95.46           H  
ATOM    882  CE1 HIS A  57       2.006  -1.561   5.291  1.00 95.46           C  
ATOM    883  HE1 HIS A  57       2.476  -0.696   5.735  1.00 95.46           H  
ATOM    884  NE2 HIS A  57       0.690  -1.817   5.338  1.00 95.46           N  
ATOM    885  N   TRP A  58      -0.182  -4.898   1.369  1.00 97.29           N  
ATOM    886  H   TRP A  58       0.068  -5.844   1.620  1.00 97.29           H  
ATOM    887  CA  TRP A  58      -1.611  -4.631   1.294  1.00 97.29           C  
ATOM    888  HA  TRP A  58      -1.798  -3.557   1.313  1.00 97.29           H  
ATOM    889  C   TRP A  58      -2.279  -5.283   2.507  1.00 97.29           C  
ATOM    890  CB  TRP A  58      -2.176  -5.217  -0.002  1.00 97.29           C  
ATOM    891  HB2 TRP A  58      -2.016  -6.295  -0.003  1.00 97.29           H  
ATOM    892  HB3 TRP A  58      -1.627  -4.799  -0.846  1.00 97.29           H  
ATOM    893  O   TRP A  58      -2.109  -6.479   2.731  1.00 97.29           O  
ATOM    894  CG  TRP A  58      -3.632  -4.941  -0.208  1.00 97.29           C  
ATOM    895  CD1 TRP A  58      -4.656  -5.802  -0.003  1.00 97.29           C  
ATOM    896  HD1 TRP A  58      -4.552  -6.827   0.321  1.00 97.29           H  
ATOM    897  CD2 TRP A  58      -4.241  -3.706  -0.678  1.00 97.29           C  
ATOM    898  CE2 TRP A  58      -5.653  -3.877  -0.721  1.00 97.29           C  
ATOM    899  CE3 TRP A  58      -3.727  -2.465  -1.100  1.00 97.29           C  
ATOM    900  HE3 TRP A  58      -2.656  -2.329  -1.079  1.00 97.29           H  
ATOM    901  NE1 TRP A  58      -5.853  -5.167  -0.283  1.00 97.29           N  
ATOM    902  HE1 TRP A  58      -6.757  -5.618  -0.263  1.00 97.29           H  
ATOM    903  CH2 TRP A  58      -5.967  -1.639  -1.589  1.00 97.29           C  
ATOM    904  HH2 TRP A  58      -6.614  -0.857  -1.957  1.00 97.29           H  
ATOM    905  CZ2 TRP A  58      -6.511  -2.863  -1.170  1.00 97.29           C  
ATOM    906  HZ2 TRP A  58      -7.578  -3.024  -1.204  1.00 97.29           H  
ATOM    907  CZ3 TRP A  58      -4.579  -1.436  -1.548  1.00 97.29           C  
ATOM    908  HZ3 TRP A  58      -4.174  -0.488  -1.868  1.00 97.29           H  
ATOM    909  N   LEU A  59      -3.032  -4.515   3.293  1.00 96.90           N  
ATOM    910  H   LEU A  59      -3.106  -3.533   3.068  1.00 96.90           H  
ATOM    911  CA  LEU A  59      -3.617  -4.980   4.557  1.00 96.90           C  
ATOM    912  HA  LEU A  59      -2.820  -5.411   5.162  1.00 96.90           H  
ATOM    913  C   LEU A  59      -4.680  -6.073   4.373  1.00 96.90           C  
ATOM    914  CB  LEU A  59      -4.191  -3.753   5.282  1.00 96.90           C  
ATOM    915  HB2 LEU A  59      -3.377  -3.035   5.386  1.00 96.90           H  
ATOM    916  HB3 LEU A  59      -4.968  -3.321   4.652  1.00 96.90           H  
ATOM    917  O   LEU A  59      -4.940  -6.820   5.310  1.00 96.90           O  
ATOM    918  CG  LEU A  59      -4.779  -3.997   6.684  1.00 96.90           C  
ATOM    919  HG  LEU A  59      -5.585  -4.728   6.626  1.00 96.90           H  
ATOM    920  CD1 LEU A  59      -3.723  -4.493   7.673  1.00 96.90           C  
ATOM    921 HD11 LEU A  59      -4.162  -4.594   8.665  1.00 96.90           H  
ATOM    922 HD12 LEU A  59      -3.362  -5.475   7.366  1.00 96.90           H  
ATOM    923 HD13 LEU A  59      -2.887  -3.795   7.715  1.00 96.90           H  
ATOM    924  CD2 LEU A  59      -5.377  -2.697   7.226  1.00 96.90           C  
ATOM    925 HD21 LEU A  59      -5.804  -2.878   8.212  1.00 96.90           H  
ATOM    926 HD22 LEU A  59      -4.603  -1.933   7.303  1.00 96.90           H  
ATOM    927 HD23 LEU A  59      -6.168  -2.353   6.560  1.00 96.90           H  
ATOM    928  N   GLY A  60      -5.285  -6.165   3.189  1.00 97.16           N  
ATOM    929  H   GLY A  60      -5.003  -5.519   2.465  1.00 97.16           H  
ATOM    930  CA  GLY A  60      -6.380  -7.086   2.897  1.00 97.16           C  
ATOM    931  HA2 GLY A  60      -6.196  -7.561   1.934  1.00 97.16           H  
ATOM    932  HA3 GLY A  60      -6.431  -7.880   3.643  1.00 97.16           H  
ATOM    933  C   GLY A  60      -7.728  -6.376   2.870  1.00 97.16           C  
ATOM    934  O   GLY A  60      -8.046  -5.579   3.755  1.00 97.16           O  
ATOM    935  N   ASN A  61      -8.531  -6.654   1.847  1.00 97.99           N  
ATOM    936  H   ASN A  61      -8.208  -7.316   1.156  1.00 97.99           H  
ATOM    937  CA  ASN A  61      -9.820  -5.999   1.649  1.00 97.99           C  
ATOM    938  HA  ASN A  61      -9.667  -4.919   1.652  1.00 97.99           H  
ATOM    939  C   ASN A  61     -10.806  -6.311   2.783  1.00 97.99           C  
ATOM    940  CB  ASN A  61     -10.411  -6.396   0.290  1.00 97.99           C  
ATOM    941  HB2 ASN A  61     -11.375  -5.895   0.199  1.00 97.99           H  
ATOM    942  HB3 ASN A  61     -10.579  -7.472   0.254  1.00 97.99           H  
ATOM    943  O   ASN A  61     -11.555  -5.424   3.185  1.00 97.99           O  
ATOM    944  CG  ASN A  61      -9.598  -5.965  -0.911  1.00 97.99           C  
ATOM    945  ND2 ASN A  61      -9.905  -6.482  -2.076  1.00 97.99           N  
ATOM    946 HD21 ASN A  61      -9.409  -6.119  -2.878  1.00 97.99           H  
ATOM    947 HD22 ASN A  61     -10.672  -7.135  -2.147  1.00 97.99           H  
ATOM    948  OD1 ASN A  61      -8.701  -5.147  -0.831  1.00 97.99           O  
ATOM    949  N   ASP A  62     -10.773  -7.520   3.354  1.00 97.93           N  
ATOM    950  H   ASP A  62     -10.122  -8.214   3.017  1.00 97.93           H  
ATOM    951  CA  ASP A  62     -11.612  -7.844   4.517  1.00 97.93           C  
ATOM    952  HA  ASP A  62     -12.654  -7.630   4.281  1.00 97.93           H  
ATOM    953  C   ASP A  62     -11.247  -6.969   5.723  1.00 97.93           C  
ATOM    954  CB  ASP A  62     -11.485  -9.334   4.876  1.00 97.93           C  
ATOM    955  HB2 ASP A  62     -10.439  -9.635   4.824  1.00 97.93           H  
ATOM    956  HB3 ASP A  62     -11.819  -9.470   5.905  1.00 97.93           H  
ATOM    957  O   ASP A  62     -12.125  -6.405   6.373  1.00 97.93           O  
ATOM    958  CG  ASP A  62     -12.333 -10.256   3.996  1.00 97.93           C  
ATOM    959  OD1 ASP A  62     -13.077  -9.778   3.107  1.00 97.93           O  
ATOM    960  OD2 ASP A  62     -12.278 -11.488   4.189  1.00 97.93           O  
ATOM    961  N   ASN A  63      -9.952  -6.771   5.976  1.00 97.31           N  
ATOM    962  H   ASN A  63      -9.275  -7.229   5.383  1.00 97.31           H  
ATOM    963  CA  ASN A  63      -9.478  -5.933   7.076  1.00 97.31           C  
ATOM    964  HA  ASN A  63      -9.976  -6.245   7.995  1.00 97.31           H  
ATOM    965  C   ASN A  63      -9.825  -4.454   6.858  1.00 97.31           C  
ATOM    966  CB  ASN A  63      -7.964  -6.141   7.237  1.00 97.31           C  
ATOM    967  HB2 ASN A  63      -7.471  -5.962   6.281  1.00 97.31           H  
ATOM    968  HB3 ASN A  63      -7.575  -5.433   7.968  1.00 97.31           H  
ATOM    969  O   ASN A  63     -10.273  -3.778   7.784  1.00 97.31           O  
ATOM    970  CG  ASN A  63      -7.613  -7.535   7.724  1.00 97.31           C  
ATOM    971  ND2 ASN A  63      -6.513  -8.091   7.278  1.00 97.31           N  
ATOM    972 HD21 ASN A  63      -5.949  -7.646   6.568  1.00 97.31           H  
ATOM    973 HD22 ASN A  63      -6.356  -9.057   7.526  1.00 97.31           H  
ATOM    974  OD1 ASN A  63      -8.319  -8.137   8.512  1.00 97.31           O  
ATOM    975  N   ILE A  64      -9.658  -3.941   5.634  1.00 98.24           N  
ATOM    976  H   ILE A  64      -9.284  -4.541   4.914  1.00 98.24           H  
ATOM    977  CA  ILE A  64     -10.013  -2.552   5.303  1.00 98.24           C  
ATOM    978  HA  ILE A  64      -9.524  -1.894   6.021  1.00 98.24           H  
ATOM    979  C   ILE A  64     -11.528  -2.337   5.461  1.00 98.24           C  
ATOM    980  CB  ILE A  64      -9.511  -2.177   3.890  1.00 98.24           C  
ATOM    981  HB  ILE A  64      -9.948  -2.878   3.179  1.00 98.24           H  
ATOM    982  O   ILE A  64     -11.944  -1.330   6.043  1.00 98.24           O  
ATOM    983  CG1 ILE A  64      -7.971  -2.269   3.780  1.00 98.24           C  
ATOM    984 HG12 ILE A  64      -7.521  -1.403   4.264  1.00 98.24           H  
ATOM    985 HG13 ILE A  64      -7.605  -3.153   4.302  1.00 98.24           H  
ATOM    986  CG2 ILE A  64      -9.943  -0.742   3.522  1.00 98.24           C  
ATOM    987 HG21 ILE A  64      -9.602  -0.485   2.519  1.00 98.24           H  
ATOM    988 HG22 ILE A  64     -11.029  -0.646   3.532  1.00 98.24           H  
ATOM    989 HG23 ILE A  64      -9.525  -0.029   4.233  1.00 98.24           H  
ATOM    990  CD1 ILE A  64      -7.474  -2.357   2.329  1.00 98.24           C  
ATOM    991 HD11 ILE A  64      -7.946  -3.199   1.823  1.00 98.24           H  
ATOM    992 HD12 ILE A  64      -7.695  -1.437   1.787  1.00 98.24           H  
ATOM    993 HD13 ILE A  64      -6.395  -2.513   2.328  1.00 98.24           H  
ATOM    994  N   HIS A  65     -12.353  -3.287   5.010  1.00 98.35           N  
ATOM    995  H   HIS A  65     -11.966  -4.094   4.543  1.00 98.35           H  
ATOM    996  CA  HIS A  65     -13.803  -3.243   5.204  1.00 98.35           C  
ATOM    997  HA  HIS A  65     -14.193  -2.324   4.767  1.00 98.35           H  
ATOM    998  C   HIS A  65     -14.171  -3.236   6.694  1.00 98.35           C  
ATOM    999  CB  HIS A  65     -14.469  -4.429   4.492  1.00 98.35           C  
ATOM   1000  HB2 HIS A  65     -14.023  -5.363   4.834  1.00 98.35           H  
ATOM   1001  HB3 HIS A  65     -14.304  -4.349   3.418  1.00 98.35           H  
ATOM   1002  O   HIS A  65     -14.876  -2.337   7.153  1.00 98.35           O  
ATOM   1003  CG  HIS A  65     -15.953  -4.469   4.759  1.00 98.35           C  
ATOM   1004  CD2 HIS A  65     -16.641  -5.397   5.499  1.00 98.35           C  
ATOM   1005  HD2 HIS A  65     -16.215  -6.265   5.981  1.00 98.35           H  
ATOM   1006  ND1 HIS A  65     -16.846  -3.486   4.410  1.00 98.35           N  
ATOM   1007  HD1 HIS A  65     -16.637  -2.665   3.860  1.00 98.35           H  
ATOM   1008  CE1 HIS A  65     -18.045  -3.815   4.907  1.00 98.35           C  
ATOM   1009  HE1 HIS A  65     -18.941  -3.227   4.772  1.00 98.35           H  
ATOM   1010  NE2 HIS A  65     -17.981  -4.979   5.578  1.00 98.35           N  
ATOM   1011  N   GLU A  66     -13.657  -4.191   7.473  1.00 97.83           N  
ATOM   1012  H   GLU A  66     -13.092  -4.916   7.053  1.00 97.83           H  
ATOM   1013  CA  GLU A  66     -13.991  -4.313   8.895  1.00 97.83           C  
ATOM   1014  HA  GLU A  66     -15.076  -4.351   8.994  1.00 97.83           H  
ATOM   1015  C   GLU A  66     -13.544  -3.101   9.718  1.00 97.83           C  
ATOM   1016  CB  GLU A  66     -13.400  -5.607   9.479  1.00 97.83           C  
ATOM   1017  HB2 GLU A  66     -12.356  -5.700   9.177  1.00 97.83           H  
ATOM   1018  HB3 GLU A  66     -13.422  -5.547  10.567  1.00 97.83           H  
ATOM   1019  O   GLU A  66     -14.220  -2.741  10.681  1.00 97.83           O  
ATOM   1020  CG  GLU A  66     -14.176  -6.866   9.051  1.00 97.83           C  
ATOM   1021  HG2 GLU A  66     -14.096  -6.987   7.970  1.00 97.83           H  
ATOM   1022  HG3 GLU A  66     -13.711  -7.734   9.518  1.00 97.83           H  
ATOM   1023  CD  GLU A  66     -15.667  -6.820   9.446  1.00 97.83           C  
ATOM   1024  OE1 GLU A  66     -16.542  -7.117   8.599  1.00 97.83           O  
ATOM   1025  OE2 GLU A  66     -15.986  -6.435  10.595  1.00 97.83           O  
ATOM   1026  N   ILE A  67     -12.454  -2.425   9.340  1.00 97.13           N  
ATOM   1027  H   ILE A  67     -11.904  -2.800   8.581  1.00 97.13           H  
ATOM   1028  CA  ILE A  67     -12.037  -1.169   9.978  1.00 97.13           C  
ATOM   1029  HA  ILE A  67     -12.121  -1.283  11.059  1.00 97.13           H  
ATOM   1030  C   ILE A  67     -12.981  -0.029   9.583  1.00 97.13           C  
ATOM   1031  CB  ILE A  67     -10.560  -0.852   9.650  1.00 97.13           C  
ATOM   1032  HB  ILE A  67     -10.427  -0.894   8.569  1.00 97.13           H  
ATOM   1033  O   ILE A  67     -13.545   0.635  10.454  1.00 97.13           O  
ATOM   1034  CG1 ILE A  67      -9.633  -1.895  10.316  1.00 97.13           C  
ATOM   1035 HG12 ILE A  67     -10.036  -2.898  10.176  1.00 97.13           H  
ATOM   1036 HG13 ILE A  67      -9.595  -1.714  11.391  1.00 97.13           H  
ATOM   1037  CG2 ILE A  67     -10.183   0.562  10.141  1.00 97.13           C  
ATOM   1038 HG21 ILE A  67     -10.742   1.318   9.589  1.00 97.13           H  
ATOM   1039 HG22 ILE A  67      -9.124   0.757   9.973  1.00 97.13           H  
ATOM   1040 HG23 ILE A  67     -10.402   0.655  11.205  1.00 97.13           H  
ATOM   1041  CD1 ILE A  67      -8.203  -1.898   9.761  1.00 97.13           C  
ATOM   1042 HD11 ILE A  67      -7.697  -0.962   9.994  1.00 97.13           H  
ATOM   1043 HD12 ILE A  67      -8.224  -2.051   8.682  1.00 97.13           H  
ATOM   1044 HD13 ILE A  67      -7.644  -2.715  10.218  1.00 97.13           H  
ATOM   1045  N   THR A  68     -13.182   0.197   8.282  1.00 98.03           N  
ATOM   1046  H   THR A  68     -12.748  -0.421   7.611  1.00 98.03           H  
ATOM   1047  CA  THR A  68     -13.958   1.352   7.790  1.00 98.03           C  
ATOM   1048  HA  THR A  68     -13.576   2.243   8.288  1.00 98.03           H  
ATOM   1049  C   THR A  68     -15.441   1.277   8.152  1.00 98.03           C  
ATOM   1050  CB  THR A  68     -13.783   1.580   6.283  1.00 98.03           C  
ATOM   1051  HB  THR A  68     -14.455   2.384   5.979  1.00 98.03           H  
ATOM   1052  O   THR A  68     -16.078   2.309   8.341  1.00 98.03           O  
ATOM   1053  CG2 THR A  68     -12.356   1.997   5.934  1.00 98.03           C  
ATOM   1054 HG21 THR A  68     -11.644   1.240   6.262  1.00 98.03           H  
ATOM   1055 HG22 THR A  68     -12.124   2.944   6.422  1.00 98.03           H  
ATOM   1056 HG23 THR A  68     -12.265   2.127   4.856  1.00 98.03           H  
ATOM   1057  OG1 THR A  68     -14.082   0.430   5.527  1.00 98.03           O  
ATOM   1058  HG1 THR A  68     -13.393  -0.217   5.696  1.00 98.03           H  
ATOM   1059  N   LYS A  69     -15.981   0.076   8.380  1.00 97.22           N  
ATOM   1060  H   LYS A  69     -15.430  -0.730   8.122  1.00 97.22           H  
ATOM   1061  CA  LYS A  69     -17.342  -0.155   8.890  1.00 97.22           C  
ATOM   1062  HA  LYS A  69     -18.048   0.378   8.253  1.00 97.22           H  
ATOM   1063  C   LYS A  69     -17.571   0.345  10.326  1.00 97.22           C  
ATOM   1064  CB  LYS A  69     -17.586  -1.660   8.758  1.00 97.22           C  
ATOM   1065  HB2 LYS A  69     -16.819  -2.176   9.335  1.00 97.22           H  
ATOM   1066  HB3 LYS A  69     -17.456  -1.933   7.711  1.00 97.22           H  
ATOM   1067  O   LYS A  69     -18.716   0.558  10.723  1.00 97.22           O  
ATOM   1068  CG  LYS A  69     -18.965  -2.154   9.214  1.00 97.22           C  
ATOM   1069  HG2 LYS A  69     -19.113  -1.948  10.274  1.00 97.22           H  
ATOM   1070  HG3 LYS A  69     -19.754  -1.687   8.624  1.00 97.22           H  
ATOM   1071  CD  LYS A  69     -18.961  -3.665   8.999  1.00 97.22           C  
ATOM   1072  HD2 LYS A  69     -18.893  -3.871   7.930  1.00 97.22           H  
ATOM   1073  HD3 LYS A  69     -18.069  -4.076   9.471  1.00 97.22           H  
ATOM   1074  CE  LYS A  69     -20.174  -4.382   9.574  1.00 97.22           C  
ATOM   1075  HE2 LYS A  69     -21.059  -4.112   8.998  1.00 97.22           H  
ATOM   1076  HE3 LYS A  69     -20.308  -4.078  10.612  1.00 97.22           H  
ATOM   1077  NZ  LYS A  69     -19.890  -5.836   9.488  1.00 97.22           N  
ATOM   1078  HZ1 LYS A  69     -19.687  -6.096   8.534  1.00 97.22           H  
ATOM   1079  HZ2 LYS A  69     -19.024  -6.050   9.961  1.00 97.22           H  
ATOM   1080  HZ3 LYS A  69     -20.631  -6.413   9.860  1.00 97.22           H  
ATOM   1081  N   GLN A  70     -16.520   0.551  11.126  1.00 96.76           N  
ATOM   1082  H   GLN A  70     -15.600   0.384  10.744  1.00 96.76           H  
ATOM   1083  CA  GLN A  70     -16.626   0.924  12.552  1.00 96.76           C  
ATOM   1084  HA  GLN A  70     -17.488   0.409  12.974  1.00 96.76           H  
ATOM   1085  C   GLN A  70     -16.858   2.425  12.803  1.00 96.76           C  
ATOM   1086  CB  GLN A  70     -15.379   0.455  13.312  1.00 96.76           C  
ATOM   1087  HB2 GLN A  70     -15.424   0.809  14.342  1.00 96.76           H  
ATOM   1088  HB3 GLN A  70     -14.490   0.881  12.847  1.00 96.76           H  
ATOM   1089  O   GLN A  70     -16.864   2.882  13.956  1.00 96.76           O  
ATOM   1090  CG  GLN A  70     -15.263  -1.070  13.350  1.00 96.76           C  
ATOM   1091  HG2 GLN A  70     -15.368  -1.465  12.340  1.00 96.76           H  
ATOM   1092  HG3 GLN A  70     -16.072  -1.485  13.953  1.00 96.76           H  
ATOM   1093  CD  GLN A  70     -13.936  -1.525  13.940  1.00 96.76           C  
ATOM   1094  NE2 GLN A  70     -13.402  -2.628  13.471  1.00 96.76           N  
ATOM   1095 HE21 GLN A  70     -13.780  -3.017  12.619  1.00 96.76           H  
ATOM   1096 HE22 GLN A  70     -12.506  -2.913  13.840  1.00 96.76           H  
ATOM   1097  OE1 GLN A  70     -13.376  -0.909  14.838  1.00 96.76           O  
ATOM   1098  N   GLY A  71     -17.005   3.229  11.752  1.00 97.00           N  
ATOM   1099  H   GLY A  71     -16.969   2.841  10.820  1.00 97.00           H  
ATOM   1100  CA  GLY A  71     -17.251   4.658  11.879  1.00 97.00           C  
ATOM   1101  HA2 GLY A  71     -16.577   5.074  12.628  1.00 97.00           H  
ATOM   1102  HA3 GLY A  71     -18.278   4.821  12.203  1.00 97.00           H  
ATOM   1103  C   GLY A  71     -17.033   5.402  10.574  1.00 97.00           C  
ATOM   1104  O   GLY A  71     -17.102   4.831   9.495  1.00 97.00           O  
ATOM   1105  N   ARG A  72     -16.771   6.702  10.680  1.00 98.27           N  
ATOM   1106  H   ARG A  72     -16.651   7.104  11.598  1.00 98.27           H  
ATOM   1107  CA  ARG A  72     -16.400   7.530   9.533  1.00 98.27           C  
ATOM   1108  HA  ARG A  72     -16.716   7.047   8.608  1.00 98.27           H  
ATOM   1109  C   ARG A  72     -14.888   7.637   9.498  1.00 98.27           C  
ATOM   1110  CB  ARG A  72     -17.082   8.898   9.626  1.00 98.27           C  
ATOM   1111  HB2 ARG A  72     -16.719   9.528   8.814  1.00 98.27           H  
ATOM   1112  HB3 ARG A  72     -16.821   9.370  10.574  1.00 98.27           H  
ATOM   1113  O   ARG A  72     -14.280   7.947  10.519  1.00 98.27           O  
ATOM   1114  CG  ARG A  72     -18.609   8.750   9.518  1.00 98.27           C  
ATOM   1115  HG2 ARG A  72     -18.870   8.339   8.543  1.00 98.27           H  
ATOM   1116  HG3 ARG A  72     -18.971   8.069  10.288  1.00 98.27           H  
ATOM   1117  CD  ARG A  72     -19.315  10.091   9.715  1.00 98.27           C  
ATOM   1118  HD2 ARG A  72     -18.995  10.509  10.669  1.00 98.27           H  
ATOM   1119  HD3 ARG A  72     -20.390   9.912   9.756  1.00 98.27           H  
ATOM   1120  NE  ARG A  72     -19.027  11.030   8.619  1.00 98.27           N  
ATOM   1121  HE  ARG A  72     -18.692  10.661   7.740  1.00 98.27           H  
ATOM   1122  NH1 ARG A  72     -19.508  12.989   9.713  1.00 98.27           N  
ATOM   1123 HH11 ARG A  72     -19.649  12.460  10.562  1.00 98.27           H  
ATOM   1124 HH12 ARG A  72     -19.496  13.999   9.723  1.00 98.27           H  
ATOM   1125  NH2 ARG A  72     -18.834  13.017   7.578  1.00 98.27           N  
ATOM   1126 HH21 ARG A  72     -18.821  14.026   7.548  1.00 98.27           H  
ATOM   1127 HH22 ARG A  72     -18.525  12.479   6.780  1.00 98.27           H  
ATOM   1128  CZ  ARG A  72     -19.125  12.341   8.647  1.00 98.27           C  
ATOM   1129  N   TYR A  73     -14.298   7.365   8.345  1.00 98.54           N  
ATOM   1130  H   TYR A  73     -14.857   7.094   7.549  1.00 98.54           H  
ATOM   1131  CA  TYR A  73     -12.859   7.442   8.146  1.00 98.54           C  
ATOM   1132  HA  TYR A  73     -12.386   7.800   9.060  1.00 98.54           H  
ATOM   1133  C   TYR A  73     -12.534   8.463   7.061  1.00 98.54           C  
ATOM   1134  CB  TYR A  73     -12.284   6.047   7.850  1.00 98.54           C  
ATOM   1135  HB2 TYR A  73     -12.903   5.545   7.106  1.00 98.54           H  
ATOM   1136  HB3 TYR A  73     -11.292   6.168   7.414  1.00 98.54           H  
ATOM   1137  O   TYR A  73     -13.312   8.692   6.137  1.00 98.54           O  
ATOM   1138  CG  TYR A  73     -12.168   5.164   9.082  1.00 98.54           C  
ATOM   1139  CD1 TYR A  73     -10.910   4.959   9.681  1.00 98.54           C  
ATOM   1140  HD1 TYR A  73     -10.031   5.406   9.239  1.00 98.54           H  
ATOM   1141  CD2 TYR A  73     -13.311   4.551   9.633  1.00 98.54           C  
ATOM   1142  HD2 TYR A  73     -14.271   4.656   9.149  1.00 98.54           H  
ATOM   1143  CE1 TYR A  73     -10.791   4.169  10.840  1.00 98.54           C  
ATOM   1144  HE1 TYR A  73      -9.821   4.010  11.288  1.00 98.54           H  
ATOM   1145  CE2 TYR A  73     -13.201   3.774  10.801  1.00 98.54           C  
ATOM   1146  HE2 TYR A  73     -14.067   3.275  11.210  1.00 98.54           H  
ATOM   1147  OH  TYR A  73     -11.844   2.851  12.549  1.00 98.54           O  
ATOM   1148  HH  TYR A  73     -10.932   2.626  12.744  1.00 98.54           H  
ATOM   1149  CZ  TYR A  73     -11.943   3.585  11.410  1.00 98.54           C  
ATOM   1150  N   GLU A  74     -11.373   9.085   7.181  1.00 98.51           N  
ATOM   1151  H   GLU A  74     -10.808   8.884   7.994  1.00 98.51           H  
ATOM   1152  CA  GLU A  74     -10.731   9.819   6.100  1.00 98.51           C  
ATOM   1153  HA  GLU A  74     -11.455  10.000   5.306  1.00 98.51           H  
ATOM   1154  C   GLU A  74      -9.615   8.967   5.497  1.00 98.51           C  
ATOM   1155  CB  GLU A  74     -10.239  11.198   6.567  1.00 98.51           C  
ATOM   1156  HB2 GLU A  74     -11.104  11.824   6.787  1.00 98.51           H  
ATOM   1157  HB3 GLU A  74      -9.692  11.656   5.743  1.00 98.51           H  
ATOM   1158  O   GLU A  74      -8.977   8.173   6.192  1.00 98.51           O  
ATOM   1159  CG  GLU A  74      -9.336  11.147   7.808  1.00 98.51           C  
ATOM   1160  HG2 GLU A  74      -9.918  10.772   8.650  1.00 98.51           H  
ATOM   1161  HG3 GLU A  74      -8.518  10.450   7.628  1.00 98.51           H  
ATOM   1162  CD  GLU A  74      -8.754  12.511   8.198  1.00 98.51           C  
ATOM   1163  OE1 GLU A  74      -8.234  12.603   9.334  1.00 98.51           O  
ATOM   1164  OE2 GLU A  74      -8.765  13.455   7.376  1.00 98.51           O  
ATOM   1165  N   LEU A  75      -9.387   9.145   4.198  1.00 98.70           N  
ATOM   1166  H   LEU A  75      -9.931   9.855   3.729  1.00 98.70           H  
ATOM   1167  CA  LEU A  75      -8.277   8.566   3.450  1.00 98.70           C  
ATOM   1168  HA  LEU A  75      -7.828   7.758   4.027  1.00 98.70           H  
ATOM   1169  C   LEU A  75      -7.229   9.646   3.215  1.00 98.70           C  
ATOM   1170  CB  LEU A  75      -8.805   7.991   2.124  1.00 98.70           C  
ATOM   1171  HB2 LEU A  75      -9.436   7.134   2.361  1.00 98.70           H  
ATOM   1172  HB3 LEU A  75      -9.426   8.748   1.645  1.00 98.70           H  
ATOM   1173  O   LEU A  75      -7.557  10.735   2.749  1.00 98.70           O  
ATOM   1174  CG  LEU A  75      -7.744   7.530   1.107  1.00 98.70           C  
ATOM   1175  HG  LEU A  75      -7.073   8.355   0.871  1.00 98.70           H  
ATOM   1176  CD1 LEU A  75      -6.927   6.352   1.629  1.00 98.70           C  
ATOM   1177 HD11 LEU A  75      -6.227   6.022   0.861  1.00 98.70           H  
ATOM   1178 HD12 LEU A  75      -7.598   5.534   1.891  1.00 98.70           H  
ATOM   1179 HD13 LEU A  75      -6.354   6.650   2.507  1.00 98.70           H  
ATOM   1180  CD2 LEU A  75      -8.420   7.083  -0.188  1.00 98.70           C  
ATOM   1181 HD21 LEU A  75      -9.021   7.894  -0.599  1.00 98.70           H  
ATOM   1182 HD22 LEU A  75      -9.068   6.228   0.004  1.00 98.70           H  
ATOM   1183 HD23 LEU A  75      -7.666   6.797  -0.921  1.00 98.70           H  
ATOM   1184  N   ARG A  76      -5.964   9.314   3.452  1.00 98.54           N  
ATOM   1185  H   ARG A  76      -5.791   8.409   3.865  1.00 98.54           H  
ATOM   1186  CA  ARG A  76      -4.801  10.074   3.000  1.00 98.54           C  
ATOM   1187  HA  ARG A  76      -5.138  10.919   2.399  1.00 98.54           H  
ATOM   1188  C   ARG A  76      -3.942   9.190   2.108  1.00 98.54           C  
ATOM   1189  CB  ARG A  76      -4.039  10.611   4.218  1.00 98.54           C  
ATOM   1190  HB2 ARG A  76      -3.739   9.775   4.850  1.00 98.54           H  
ATOM   1191  HB3 ARG A  76      -4.709  11.248   4.794  1.00 98.54           H  
ATOM   1192  O   ARG A  76      -3.719   8.021   2.418  1.00 98.54           O  
ATOM   1193  CG  ARG A  76      -2.796  11.421   3.830  1.00 98.54           C  
ATOM   1194  HG2 ARG A  76      -2.099  10.785   3.284  1.00 98.54           H  
ATOM   1195  HG3 ARG A  76      -3.088  12.252   3.189  1.00 98.54           H  
ATOM   1196  CD  ARG A  76      -2.078  11.954   5.074  1.00 98.54           C  
ATOM   1197  HD2 ARG A  76      -1.774  11.111   5.694  1.00 98.54           H  
ATOM   1198  HD3 ARG A  76      -2.747  12.574   5.671  1.00 98.54           H  
ATOM   1199  NE  ARG A  76      -0.882  12.708   4.685  1.00 98.54           N  
ATOM   1200  HE  ARG A  76      -0.063  12.161   4.460  1.00 98.54           H  
ATOM   1201  NH1 ARG A  76      -1.808  14.811   4.449  1.00 98.54           N  
ATOM   1202 HH11 ARG A  76      -2.674  14.511   4.873  1.00 98.54           H  
ATOM   1203 HH12 ARG A  76      -1.694  15.773   4.164  1.00 98.54           H  
ATOM   1204  NH2 ARG A  76       0.326  14.443   3.919  1.00 98.54           N  
ATOM   1205 HH21 ARG A  76       0.966  13.720   3.623  1.00 98.54           H  
ATOM   1206 HH22 ARG A  76       0.379  15.354   3.486  1.00 98.54           H  
ATOM   1207  CZ  ARG A  76      -0.803  13.982   4.359  1.00 98.54           C  
ATOM   1208  N   ILE A  77      -3.444   9.763   1.021  1.00 98.52           N  
ATOM   1209  H   ILE A  77      -3.691  10.723   0.826  1.00 98.52           H  
ATOM   1210  CA  ILE A  77      -2.445   9.129   0.164  1.00 98.52           C  
ATOM   1211  HA  ILE A  77      -2.158   8.169   0.593  1.00 98.52           H  
ATOM   1212  C   ILE A  77      -1.221  10.037   0.154  1.00 98.52           C  
ATOM   1213  CB  ILE A  77      -2.990   8.851  -1.251  1.00 98.52           C  
ATOM   1214  HB  ILE A  77      -3.142   9.809  -1.749  1.00 98.52           H  
ATOM   1215  O   ILE A  77      -1.308  11.169  -0.319  1.00 98.52           O  
ATOM   1216  CG1 ILE A  77      -4.347   8.108  -1.207  1.00 98.52           C  
ATOM   1217 HG12 ILE A  77      -4.224   7.152  -0.697  1.00 98.52           H  
ATOM   1218 HG13 ILE A  77      -5.067   8.701  -0.644  1.00 98.52           H  
ATOM   1219  CG2 ILE A  77      -1.948   8.059  -2.057  1.00 98.52           C  
ATOM   1220 HG21 ILE A  77      -0.970   8.535  -1.993  1.00 98.52           H  
ATOM   1221 HG22 ILE A  77      -1.860   7.044  -1.671  1.00 98.52           H  
ATOM   1222 HG23 ILE A  77      -2.228   8.033  -3.111  1.00 98.52           H  
ATOM   1223  CD1 ILE A  77      -4.967   7.866  -2.587  1.00 98.52           C  
ATOM   1224 HD11 ILE A  77      -4.368   7.153  -3.154  1.00 98.52           H  
ATOM   1225 HD12 ILE A  77      -5.036   8.806  -3.134  1.00 98.52           H  
ATOM   1226 HD13 ILE A  77      -5.968   7.452  -2.463  1.00 98.52           H  
ATOM   1227  N   ASP A  78      -0.110   9.546   0.695  1.00 98.04           N  
ATOM   1228  H   ASP A  78      -0.119   8.579   0.985  1.00 98.04           H  
ATOM   1229  CA  ASP A  78       1.194  10.205   0.628  1.00 98.04           C  
ATOM   1230  HA  ASP A  78       1.065  11.270   0.440  1.00 98.04           H  
ATOM   1231  C   ASP A  78       1.982   9.609  -0.538  1.00 98.04           C  
ATOM   1232  CB  ASP A  78       1.959  10.041   1.952  1.00 98.04           C  
ATOM   1233  HB2 ASP A  78       1.938   8.995   2.257  1.00 98.04           H  
ATOM   1234  HB3 ASP A  78       2.999  10.326   1.792  1.00 98.04           H  
ATOM   1235  O   ASP A  78       2.082   8.389  -0.664  1.00 98.04           O  
ATOM   1236  CG  ASP A  78       1.402  10.917   3.074  1.00 98.04           C  
ATOM   1237  OD1 ASP A  78       1.248  12.141   2.877  1.00 98.04           O  
ATOM   1238  OD2 ASP A  78       1.134  10.405   4.185  1.00 98.04           O  
ATOM   1239  N   MET A  79       2.533  10.461  -1.399  1.00 97.62           N  
ATOM   1240  H   MET A  79       2.437  11.451  -1.224  1.00 97.62           H  
ATOM   1241  CA  MET A  79       3.244  10.055  -2.611  1.00 97.62           C  
ATOM   1242  HA  MET A  79       3.434   8.982  -2.594  1.00 97.62           H  
ATOM   1243  C   MET A  79       4.588  10.765  -2.698  1.00 97.62           C  
ATOM   1244  CB  MET A  79       2.400  10.376  -3.853  1.00 97.62           C  
ATOM   1245  HB2 MET A  79       2.161  11.440  -3.851  1.00 97.62           H  
ATOM   1246  HB3 MET A  79       2.977  10.155  -4.751  1.00 97.62           H  
ATOM   1247  O   MET A  79       4.706  11.945  -2.365  1.00 97.62           O  
ATOM   1248  CG  MET A  79       1.095   9.579  -3.901  1.00 97.62           C  
ATOM   1249  HG2 MET A  79       1.334   8.520  -3.993  1.00 97.62           H  
ATOM   1250  HG3 MET A  79       0.558   9.723  -2.963  1.00 97.62           H  
ATOM   1251  SD  MET A  79      -0.015  10.048  -5.252  1.00 97.62           S  
ATOM   1252  CE  MET A  79      -0.734  11.560  -4.553  1.00 97.62           C  
ATOM   1253  HE1 MET A  79      -1.526  11.918  -5.210  1.00 97.62           H  
ATOM   1254  HE2 MET A  79      -1.155  11.344  -3.571  1.00 97.62           H  
ATOM   1255  HE3 MET A  79       0.033  12.329  -4.458  1.00 97.62           H  
ATOM   1256  N   GLU A  80       5.599  10.077  -3.213  1.00 96.88           N  
ATOM   1257  H   GLU A  80       5.465   9.098  -3.422  1.00 96.88           H  
ATOM   1258  CA  GLU A  80       6.860  10.697  -3.607  1.00 96.88           C  
ATOM   1259  HA  GLU A  80       6.779  11.776  -3.473  1.00 96.88           H  
ATOM   1260  C   GLU A  80       7.121  10.434  -5.086  1.00 96.88           C  
ATOM   1261  CB  GLU A  80       8.010  10.210  -2.713  1.00 96.88           C  
ATOM   1262  HB2 GLU A  80       7.682  10.230  -1.674  1.00 96.88           H  
ATOM   1263  HB3 GLU A  80       8.277   9.190  -2.990  1.00 96.88           H  
ATOM   1264  O   GLU A  80       6.966   9.313  -5.558  1.00 96.88           O  
ATOM   1265  CG  GLU A  80       9.246  11.106  -2.859  1.00 96.88           C  
ATOM   1266  HG2 GLU A  80       9.603  11.055  -3.888  1.00 96.88           H  
ATOM   1267  HG3 GLU A  80       8.959  12.138  -2.658  1.00 96.88           H  
ATOM   1268  CD  GLU A  80      10.382  10.727  -1.899  1.00 96.88           C  
ATOM   1269  OE1 GLU A  80      11.519  10.601  -2.409  1.00 96.88           O  
ATOM   1270  OE2 GLU A  80      10.142  10.672  -0.666  1.00 96.88           O  
ATOM   1271  N   TYR A  81       7.545  11.452  -5.827  1.00 94.92           N  
ATOM   1272  H   TYR A  81       7.623  12.361  -5.394  1.00 94.92           H  
ATOM   1273  CA  TYR A  81       7.931  11.334  -7.228  1.00 94.92           C  
ATOM   1274  HA  TYR A  81       8.217  10.304  -7.446  1.00 94.92           H  
ATOM   1275  C   TYR A  81       9.122  12.238  -7.517  1.00 94.92           C  
ATOM   1276  CB  TYR A  81       6.745  11.703  -8.114  1.00 94.92           C  
ATOM   1277  HB2 TYR A  81       6.354  12.670  -7.798  1.00 94.92           H  
ATOM   1278  HB3 TYR A  81       5.955  10.968  -7.961  1.00 94.92           H  
ATOM   1279  O   TYR A  81       9.071  13.436  -7.240  1.00 94.92           O  
ATOM   1280  CG  TYR A  81       7.081  11.755  -9.588  1.00 94.92           C  
ATOM   1281  CD1 TYR A  81       6.926  12.969 -10.279  1.00 94.92           C  
ATOM   1282  HD1 TYR A  81       6.580  13.849  -9.759  1.00 94.92           H  
ATOM   1283  CD2 TYR A  81       7.530  10.602 -10.266  1.00 94.92           C  
ATOM   1284  HD2 TYR A  81       7.638   9.661  -9.747  1.00 94.92           H  
ATOM   1285  CE1 TYR A  81       7.140  13.015 -11.663  1.00 94.92           C  
ATOM   1286  HE1 TYR A  81       6.927  13.923 -12.208  1.00 94.92           H  
ATOM   1287  CE2 TYR A  81       7.777  10.654 -11.651  1.00 94.92           C  
ATOM   1288  HE2 TYR A  81       8.067   9.763 -12.187  1.00 94.92           H  
ATOM   1289  OH  TYR A  81       7.567  11.912 -13.704  1.00 94.92           O  
ATOM   1290  HH  TYR A  81       6.840  12.468 -13.995  1.00 94.92           H  
ATOM   1291  CZ  TYR A  81       7.523  11.851 -12.353  1.00 94.92           C  
ATOM   1292  N   LYS A  82      10.208  11.661  -8.057  1.00 92.49           N  
ATOM   1293  H   LYS A  82      10.143  10.680  -8.286  1.00 92.49           H  
ATOM   1294  CA  LYS A  82      11.458  12.385  -8.370  1.00 92.49           C  
ATOM   1295  HA  LYS A  82      12.266  11.659  -8.460  1.00 92.49           H  
ATOM   1296  C   LYS A  82      11.879  13.326  -7.226  1.00 92.49           C  
ATOM   1297  CB  LYS A  82      11.321  13.104  -9.733  1.00 92.49           C  
ATOM   1298  HB2 LYS A  82      12.182  13.754  -9.891  1.00 92.49           H  
ATOM   1299  HB3 LYS A  82      10.421  13.719  -9.734  1.00 92.49           H  
ATOM   1300  O   LYS A  82      12.086  14.509  -7.456  1.00 92.49           O  
ATOM   1301  CG  LYS A  82      11.268  12.103 -10.893  1.00 92.49           C  
ATOM   1302  HG2 LYS A  82      12.213  11.561 -10.921  1.00 92.49           H  
ATOM   1303  HG3 LYS A  82      10.469  11.384 -10.712  1.00 92.49           H  
ATOM   1304  CD  LYS A  82      11.027  12.755 -12.264  1.00 92.49           C  
ATOM   1305  HD2 LYS A  82      11.781  13.515 -12.468  1.00 92.49           H  
ATOM   1306  HD3 LYS A  82      10.036  13.208 -12.267  1.00 92.49           H  
ATOM   1307  CE  LYS A  82      11.112  11.623 -13.301  1.00 92.49           C  
ATOM   1308  HE2 LYS A  82      12.151  11.462 -13.589  1.00 92.49           H  
ATOM   1309  HE3 LYS A  82      10.769  10.708 -12.818  1.00 92.49           H  
ATOM   1310  NZ  LYS A  82      10.258  11.815 -14.492  1.00 92.49           N  
ATOM   1311  HZ1 LYS A  82      10.080  10.916 -14.916  1.00 92.49           H  
ATOM   1312  HZ2 LYS A  82      10.607  12.484 -15.164  1.00 92.49           H  
ATOM   1313  HZ3 LYS A  82       9.316  12.037 -14.203  1.00 92.49           H  
ATOM   1314  N   THR A  83      11.945  12.773  -6.006  1.00 93.06           N  
ATOM   1315  H   THR A  83      11.690  11.797  -5.949  1.00 93.06           H  
ATOM   1316  CA  THR A  83      12.283  13.420  -4.713  1.00 93.06           C  
ATOM   1317  HA  THR A  83      12.266  12.623  -3.970  1.00 93.06           H  
ATOM   1318  C   THR A  83      11.291  14.453  -4.171  1.00 93.06           C  
ATOM   1319  CB  THR A  83      13.714  13.988  -4.671  1.00 93.06           C  
ATOM   1320  HB  THR A  83      13.971  14.183  -3.630  1.00 93.06           H  
ATOM   1321  O   THR A  83      11.439  14.906  -3.033  1.00 93.06           O  
ATOM   1322  CG2 THR A  83      14.761  13.034  -5.248  1.00 93.06           C  
ATOM   1323 HG21 THR A  83      14.663  12.058  -4.773  1.00 93.06           H  
ATOM   1324 HG22 THR A  83      15.759  13.423  -5.042  1.00 93.06           H  
ATOM   1325 HG23 THR A  83      14.635  12.932  -6.325  1.00 93.06           H  
ATOM   1326  OG1 THR A  83      13.823  15.196  -5.383  1.00 93.06           O  
ATOM   1327  HG1 THR A  83      14.744  15.466  -5.369  1.00 93.06           H  
ATOM   1328  N   ARG A  84      10.244  14.806  -4.925  1.00 96.81           N  
ATOM   1329  H   ARG A  84      10.148  14.400  -5.845  1.00 96.81           H  
ATOM   1330  CA  ARG A  84       9.179  15.690  -4.450  1.00 96.81           C  
ATOM   1331  HA  ARG A  84       9.604  16.348  -3.692  1.00 96.81           H  
ATOM   1332  C   ARG A  84       8.066  14.885  -3.789  1.00 96.81           C  
ATOM   1333  CB  ARG A  84       8.686  16.568  -5.603  1.00 96.81           C  
ATOM   1334  HB2 ARG A  84       9.543  17.094  -6.025  1.00 96.81           H  
ATOM   1335  HB3 ARG A  84       8.243  15.947  -6.382  1.00 96.81           H  
ATOM   1336  O   ARG A  84       7.625  13.871  -4.321  1.00 96.81           O  
ATOM   1337  CG  ARG A  84       7.657  17.591  -5.112  1.00 96.81           C  
ATOM   1338  HG2 ARG A  84       6.714  17.085  -4.903  1.00 96.81           H  
ATOM   1339  HG3 ARG A  84       8.011  18.069  -4.199  1.00 96.81           H  
ATOM   1340  CD  ARG A  84       7.438  18.666  -6.173  1.00 96.81           C  
ATOM   1341  HD2 ARG A  84       8.334  19.284  -6.234  1.00 96.81           H  
ATOM   1342  HD3 ARG A  84       7.292  18.184  -7.139  1.00 96.81           H  
ATOM   1343  NE  ARG A  84       6.279  19.507  -5.830  1.00 96.81           N  
ATOM   1344  HE  ARG A  84       5.845  19.329  -4.935  1.00 96.81           H  
ATOM   1345  NH1 ARG A  84       6.086  20.587  -7.843  1.00 96.81           N  
ATOM   1346 HH11 ARG A  84       5.621  21.263  -8.432  1.00 96.81           H  
ATOM   1347 HH12 ARG A  84       6.828  20.002  -8.200  1.00 96.81           H  
ATOM   1348  NH2 ARG A  84       4.693  21.096  -6.170  1.00 96.81           N  
ATOM   1349 HH21 ARG A  84       4.307  20.886  -5.260  1.00 96.81           H  
ATOM   1350 HH22 ARG A  84       4.190  21.726  -6.778  1.00 96.81           H  
ATOM   1351  CZ  ARG A  84       5.696  20.393  -6.612  1.00 96.81           C  
ATOM   1352  N   ARG A  85       7.602  15.369  -2.638  1.00 97.10           N  
ATOM   1353  H   ARG A  85       7.991  16.239  -2.302  1.00 97.10           H  
ATOM   1354  CA  ARG A  85       6.491  14.784  -1.881  1.00 97.10           C  
ATOM   1355  HA  ARG A  85       6.370  13.742  -2.176  1.00 97.10           H  
ATOM   1356  C   ARG A  85       5.180  15.483  -2.211  1.00 97.10           C  
ATOM   1357  CB  ARG A  85       6.784  14.818  -0.379  1.00 97.10           C  
ATOM   1358  HB2 ARG A  85       6.988  15.842  -0.067  1.00 97.10           H  
ATOM   1359  HB3 ARG A  85       5.909  14.455   0.159  1.00 97.10           H  
ATOM   1360  O   ARG A  85       5.172  16.699  -2.403  1.00 97.10           O  
ATOM   1361  CG  ARG A  85       7.979  13.918  -0.048  1.00 97.10           C  
ATOM   1362  HG2 ARG A  85       8.869  14.259  -0.575  1.00 97.10           H  
ATOM   1363  HG3 ARG A  85       7.756  12.896  -0.355  1.00 97.10           H  
ATOM   1364  CD  ARG A  85       8.252  13.944   1.451  1.00 97.10           C  
ATOM   1365  HD2 ARG A  85       7.354  13.621   1.979  1.00 97.10           H  
ATOM   1366  HD3 ARG A  85       8.498  14.965   1.745  1.00 97.10           H  
ATOM   1367  NE  ARG A  85       9.363  13.042   1.774  1.00 97.10           N  
ATOM   1368  HE  ARG A  85       9.647  12.401   1.047  1.00 97.10           H  
ATOM   1369  NH1 ARG A  85       9.616  13.666   3.968  1.00 97.10           N  
ATOM   1370 HH11 ARG A  85      10.071  13.544   4.862  1.00 97.10           H  
ATOM   1371 HH12 ARG A  85       8.819  14.276   3.859  1.00 97.10           H  
ATOM   1372  NH2 ARG A  85      10.941  12.089   3.071  1.00 97.10           N  
ATOM   1373 HH21 ARG A  85      11.413  11.949   3.953  1.00 97.10           H  
ATOM   1374 HH22 ARG A  85      11.166  11.514   2.272  1.00 97.10           H  
ATOM   1375  CZ  ARG A  85       9.968  12.941   2.938  1.00 97.10           C  
ATOM   1376  N   TYR A  86       4.121  14.691  -2.245  1.00 98.09           N  
ATOM   1377  H   TYR A  86       4.263  13.707  -2.064  1.00 98.09           H  
ATOM   1378  CA  TYR A  86       2.751  15.080  -2.536  1.00 98.09           C  
ATOM   1379  HA  TYR A  86       2.638  16.159  -2.426  1.00 98.09           H  
ATOM   1380  C   TYR A  86       1.806  14.382  -1.562  1.00 98.09           C  
ATOM   1381  CB  TYR A  86       2.397  14.681  -3.973  1.00 98.09           C  
ATOM   1382  HB2 TYR A  86       1.349  14.914  -4.161  1.00 98.09           H  
ATOM   1383  HB3 TYR A  86       2.510  13.602  -4.078  1.00 98.09           H  
ATOM   1384  O   TYR A  86       2.132  13.319  -1.024  1.00 98.09           O  
ATOM   1385  CG  TYR A  86       3.239  15.357  -5.031  1.00 98.09           C  
ATOM   1386  CD1 TYR A  86       2.818  16.587  -5.565  1.00 98.09           C  
ATOM   1387  HD1 TYR A  86       1.913  17.046  -5.198  1.00 98.09           H  
ATOM   1388  CD2 TYR A  86       4.425  14.748  -5.487  1.00 98.09           C  
ATOM   1389  HD2 TYR A  86       4.746  13.808  -5.064  1.00 98.09           H  
ATOM   1390  CE1 TYR A  86       3.553  17.187  -6.602  1.00 98.09           C  
ATOM   1391  HE1 TYR A  86       3.187  18.101  -7.046  1.00 98.09           H  
ATOM   1392  CE2 TYR A  86       5.181  15.359  -6.504  1.00 98.09           C  
ATOM   1393  HE2 TYR A  86       6.078  14.887  -6.875  1.00 98.09           H  
ATOM   1394  OH  TYR A  86       5.384  17.108  -8.135  1.00 98.09           O  
ATOM   1395  HH  TYR A  86       4.793  17.697  -8.610  1.00 98.09           H  
ATOM   1396  CZ  TYR A  86       4.726  16.563  -7.080  1.00 98.09           C  
ATOM   1397  N   TYR A  87       0.620  14.946  -1.371  1.00 98.20           N  
ATOM   1398  H   TYR A  87       0.416  15.804  -1.864  1.00 98.20           H  
ATOM   1399  CA  TYR A  87      -0.463  14.280  -0.672  1.00 98.20           C  
ATOM   1400  HA  TYR A  87      -0.320  13.209  -0.814  1.00 98.20           H  
ATOM   1401  C   TYR A  87      -1.834  14.644  -1.235  1.00 98.20           C  
ATOM   1402  CB  TYR A  87      -0.400  14.564   0.832  1.00 98.20           C  
ATOM   1403  HB2 TYR A  87       0.634  14.487   1.168  1.00 98.20           H  
ATOM   1404  HB3 TYR A  87      -0.960  13.781   1.343  1.00 98.20           H  
ATOM   1405  O   TYR A  87      -2.081  15.756  -1.706  1.00 98.20           O  
ATOM   1406  CG  TYR A  87      -0.970  15.911   1.241  1.00 98.20           C  
ATOM   1407  CD1 TYR A  87      -0.183  17.073   1.143  1.00 98.20           C  
ATOM   1408  HD1 TYR A  87       0.821  17.012   0.749  1.00 98.20           H  
ATOM   1409  CD2 TYR A  87      -2.314  16.006   1.653  1.00 98.20           C  
ATOM   1410  HD2 TYR A  87      -2.928  15.118   1.682  1.00 98.20           H  
ATOM   1411  CE1 TYR A  87      -0.733  18.328   1.465  1.00 98.20           C  
ATOM   1412  HE1 TYR A  87      -0.133  19.217   1.339  1.00 98.20           H  
ATOM   1413  CE2 TYR A  87      -2.867  17.256   1.985  1.00 98.20           C  
ATOM   1414  HE2 TYR A  87      -3.902  17.340   2.282  1.00 98.20           H  
ATOM   1415  OH  TYR A  87      -2.621  19.630   2.180  1.00 98.20           O  
ATOM   1416  HH  TYR A  87      -1.998  20.339   2.008  1.00 98.20           H  
ATOM   1417  CZ  TYR A  87      -2.078  18.421   1.884  1.00 98.20           C  
ATOM   1418  N   VAL A  88      -2.765  13.709  -1.085  1.00 98.52           N  
ATOM   1419  H   VAL A  88      -2.478  12.814  -0.715  1.00 98.52           H  
ATOM   1420  CA  VAL A  88      -4.199  13.950  -1.263  1.00 98.52           C  
ATOM   1421  HA  VAL A  88      -4.377  15.025  -1.253  1.00 98.52           H  
ATOM   1422  C   VAL A  88      -4.973  13.371  -0.084  1.00 98.52           C  
ATOM   1423  CB  VAL A  88      -4.719  13.422  -2.612  1.00 98.52           C  
ATOM   1424  HB  VAL A  88      -5.784  13.646  -2.675  1.00 98.52           H  
ATOM   1425  O   VAL A  88      -4.515  12.432   0.572  1.00 98.52           O  
ATOM   1426  CG1 VAL A  88      -4.005  14.093  -3.792  1.00 98.52           C  
ATOM   1427 HG11 VAL A  88      -2.940  13.861  -3.768  1.00 98.52           H  
ATOM   1428 HG12 VAL A  88      -4.139  15.174  -3.747  1.00 98.52           H  
ATOM   1429 HG13 VAL A  88      -4.410  13.732  -4.737  1.00 98.52           H  
ATOM   1430  CG2 VAL A  88      -4.539  11.913  -2.769  1.00 98.52           C  
ATOM   1431 HG21 VAL A  88      -3.478  11.677  -2.844  1.00 98.52           H  
ATOM   1432 HG22 VAL A  88      -4.977  11.384  -1.923  1.00 98.52           H  
ATOM   1433 HG23 VAL A  88      -5.033  11.589  -3.685  1.00 98.52           H  
ATOM   1434  N   GLN A  89      -6.133  13.945   0.212  1.00 98.43           N  
ATOM   1435  H   GLN A  89      -6.447  14.709  -0.369  1.00 98.43           H  
ATOM   1436  CA  GLN A  89      -7.037  13.514   1.268  1.00 98.43           C  
ATOM   1437  HA  GLN A  89      -6.779  12.484   1.518  1.00 98.43           H  
ATOM   1438  C   GLN A  89      -8.487  13.507   0.780  1.00 98.43           C  
ATOM   1439  CB  GLN A  89      -6.872  14.381   2.533  1.00 98.43           C  
ATOM   1440  HB2 GLN A  89      -6.756  15.424   2.239  1.00 98.43           H  
ATOM   1441  HB3 GLN A  89      -7.769  14.289   3.146  1.00 98.43           H  
ATOM   1442  O   GLN A  89      -8.899  14.378   0.010  1.00 98.43           O  
ATOM   1443  CG  GLN A  89      -5.670  13.946   3.391  1.00 98.43           C  
ATOM   1444  HG2 GLN A  89      -4.758  14.016   2.799  1.00 98.43           H  
ATOM   1445  HG3 GLN A  89      -5.820  12.903   3.668  1.00 98.43           H  
ATOM   1446  CD  GLN A  89      -5.470  14.755   4.676  1.00 98.43           C  
ATOM   1447  NE2 GLN A  89      -4.609  14.328   5.571  1.00 98.43           N  
ATOM   1448 HE21 GLN A  89      -4.606  14.845   6.439  1.00 98.43           H  
ATOM   1449 HE22 GLN A  89      -4.461  13.331   5.635  1.00 98.43           H  
ATOM   1450  OE1 GLN A  89      -6.034  15.809   4.892  1.00 98.43           O  
ATOM   1451  N   TYR A  90      -9.244  12.535   1.285  1.00 98.69           N  
ATOM   1452  H   TYR A  90      -8.810  11.884   1.922  1.00 98.69           H  
ATOM   1453  CA  TYR A  90     -10.668  12.348   1.031  1.00 98.69           C  
ATOM   1454  HA  TYR A  90     -11.072  13.254   0.578  1.00 98.69           H  
ATOM   1455  C   TYR A  90     -11.400  12.093   2.348  1.00 98.69           C  
ATOM   1456  CB  TYR A  90     -10.908  11.190   0.058  1.00 98.69           C  
ATOM   1457  HB2 TYR A  90     -11.966  11.204  -0.206  1.00 98.69           H  
ATOM   1458  HB3 TYR A  90     -10.707  10.245   0.562  1.00 98.69           H  
ATOM   1459  O   TYR A  90     -10.889  11.386   3.218  1.00 98.69           O  
ATOM   1460  CG  TYR A  90     -10.101  11.241  -1.221  1.00 98.69           C  
ATOM   1461  CD1 TYR A  90     -10.650  11.826  -2.375  1.00 98.69           C  
ATOM   1462  HD1 TYR A  90     -11.637  12.263  -2.344  1.00 98.69           H  
ATOM   1463  CD2 TYR A  90      -8.799  10.704  -1.253  1.00 98.69           C  
ATOM   1464  HD2 TYR A  90      -8.379  10.262  -0.362  1.00 98.69           H  
ATOM   1465  CE1 TYR A  90      -9.910  11.850  -3.569  1.00 98.69           C  
ATOM   1466  HE1 TYR A  90     -10.326  12.288  -4.465  1.00 98.69           H  
ATOM   1467  CE2 TYR A  90      -8.039  10.768  -2.434  1.00 98.69           C  
ATOM   1468  HE2 TYR A  90      -7.037  10.366  -2.452  1.00 98.69           H  
ATOM   1469  OH  TYR A  90      -7.824  11.472  -4.706  1.00 98.69           O  
ATOM   1470  HH  TYR A  90      -6.934  11.139  -4.566  1.00 98.69           H  
ATOM   1471  CZ  TYR A  90      -8.590  11.355  -3.592  1.00 98.69           C  
ATOM   1472  N   THR A  91     -12.604  12.635   2.501  1.00 98.52           N  
ATOM   1473  H   THR A  91     -13.014  13.102   1.705  1.00 98.52           H  
ATOM   1474  CA  THR A  91     -13.462  12.360   3.665  1.00 98.52           C  
ATOM   1475  HA  THR A  91     -12.836  12.064   4.507  1.00 98.52           H  
ATOM   1476  C   THR A  91     -14.411  11.201   3.381  1.00 98.52           C  
ATOM   1477  CB  THR A  91     -14.254  13.597   4.115  1.00 98.52           C  
ATOM   1478  HB  THR A  91     -14.755  13.354   5.052  1.00 98.52           H  
ATOM   1479  O   THR A  91     -14.675  10.882   2.226  1.00 98.52           O  
ATOM   1480  CG2 THR A  91     -13.354  14.806   4.370  1.00 98.52           C  
ATOM   1481 HG21 THR A  91     -12.575  14.537   5.084  1.00 98.52           H  
ATOM   1482 HG22 THR A  91     -12.889  15.136   3.441  1.00 98.52           H  
ATOM   1483 HG23 THR A  91     -13.948  15.621   4.785  1.00 98.52           H  
ATOM   1484  OG1 THR A  91     -15.247  13.969   3.182  1.00 98.52           O  
ATOM   1485  HG1 THR A  91     -15.909  13.274   3.200  1.00 98.52           H  
ATOM   1486  N   ASP A  92     -14.996  10.614   4.426  1.00 98.32           N  
ATOM   1487  H   ASP A  92     -14.667  10.834   5.356  1.00 98.32           H  
ATOM   1488  CA  ASP A  92     -16.008   9.551   4.307  1.00 98.32           C  
ATOM   1489  HA  ASP A  92     -16.161   9.147   5.308  1.00 98.32           H  
ATOM   1490  C   ASP A  92     -15.541   8.356   3.452  1.00 98.32           C  
ATOM   1491  CB  ASP A  92     -17.359  10.128   3.842  1.00 98.32           C  
ATOM   1492  HB2 ASP A  92     -18.100   9.328   3.823  1.00 98.32           H  
ATOM   1493  HB3 ASP A  92     -17.265  10.514   2.827  1.00 98.32           H  
ATOM   1494  O   ASP A  92     -16.305   7.821   2.649  1.00 98.32           O  
ATOM   1495  CG  ASP A  92     -17.886  11.227   4.759  1.00 98.32           C  
ATOM   1496  OD1 ASP A  92     -18.153  10.945   5.950  1.00 98.32           O  
ATOM   1497  OD2 ASP A  92     -18.095  12.365   4.282  1.00 98.32           O  
ATOM   1498  N   PHE A  93     -14.273   7.968   3.611  1.00 98.73           N  
ATOM   1499  H   PHE A  93     -13.745   8.404   4.353  1.00 98.73           H  
ATOM   1500  CA  PHE A  93     -13.679   6.807   2.963  1.00 98.73           C  
ATOM   1501  HA  PHE A  93     -13.962   6.820   1.910  1.00 98.73           H  
ATOM   1502  C   PHE A  93     -14.186   5.510   3.591  1.00 98.73           C  
ATOM   1503  CB  PHE A  93     -12.150   6.877   3.035  1.00 98.73           C  
ATOM   1504  HB2 PHE A  93     -11.858   7.115   4.058  1.00 98.73           H  
ATOM   1505  HB3 PHE A  93     -11.812   7.693   2.396  1.00 98.73           H  
ATOM   1506  O   PHE A  93     -14.092   5.322   4.806  1.00 98.73           O  
ATOM   1507  CG  PHE A  93     -11.451   5.591   2.616  1.00 98.73           C  
ATOM   1508  CD1 PHE A  93     -10.844   4.770   3.589  1.00 98.73           C  
ATOM   1509  HD1 PHE A  93     -10.900   5.041   4.633  1.00 98.73           H  
ATOM   1510  CD2 PHE A  93     -11.396   5.214   1.261  1.00 98.73           C  
ATOM   1511  HD2 PHE A  93     -11.874   5.823   0.508  1.00 98.73           H  
ATOM   1512  CE1 PHE A  93     -10.180   3.589   3.211  1.00 98.73           C  
ATOM   1513  HE1 PHE A  93      -9.728   2.958   3.962  1.00 98.73           H  
ATOM   1514  CE2 PHE A  93     -10.720   4.037   0.886  1.00 98.73           C  
ATOM   1515  HE2 PHE A  93     -10.664   3.743  -0.152  1.00 98.73           H  
ATOM   1516  CZ  PHE A  93     -10.115   3.224   1.857  1.00 98.73           C  
ATOM   1517  HZ  PHE A  93      -9.609   2.315   1.566  1.00 98.73           H  
ATOM   1518  N   TYR A  94     -14.673   4.603   2.752  1.00 98.79           N  
ATOM   1519  H   TYR A  94     -14.751   4.839   1.773  1.00 98.79           H  
ATOM   1520  CA  TYR A  94     -14.942   3.218   3.115  1.00 98.79           C  
ATOM   1521  HA  TYR A  94     -14.139   2.873   3.765  1.00 98.79           H  
ATOM   1522  C   TYR A  94     -14.938   2.328   1.875  1.00 98.79           C  
ATOM   1523  CB  TYR A  94     -16.270   3.093   3.883  1.00 98.79           C  
ATOM   1524  HB2 TYR A  94     -16.355   2.073   4.259  1.00 98.79           H  
ATOM   1525  HB3 TYR A  94     -16.239   3.740   4.760  1.00 98.79           H  
ATOM   1526  O   TYR A  94     -15.003   2.808   0.738  1.00 98.79           O  
ATOM   1527  CG  TYR A  94     -17.520   3.419   3.089  1.00 98.79           C  
ATOM   1528  CD1 TYR A  94     -17.893   4.763   2.895  1.00 98.79           C  
ATOM   1529  HD1 TYR A  94     -17.270   5.551   3.292  1.00 98.79           H  
ATOM   1530  CD2 TYR A  94     -18.322   2.384   2.568  1.00 98.79           C  
ATOM   1531  HD2 TYR A  94     -18.047   1.350   2.714  1.00 98.79           H  
ATOM   1532  CE1 TYR A  94     -19.060   5.078   2.177  1.00 98.79           C  
ATOM   1533  HE1 TYR A  94     -19.326   6.112   2.018  1.00 98.79           H  
ATOM   1534  CE2 TYR A  94     -19.497   2.695   1.857  1.00 98.79           C  
ATOM   1535  HE2 TYR A  94     -20.118   1.912   1.447  1.00 98.79           H  
ATOM   1536  OH  TYR A  94     -20.972   4.350   0.934  1.00 98.79           O  
ATOM   1537  HH  TYR A  94     -21.023   5.290   0.744  1.00 98.79           H  
ATOM   1538  CZ  TYR A  94     -19.863   4.040   1.653  1.00 98.79           C  
ATOM   1539  N   ILE A  95     -14.878   1.020   2.112  1.00 98.75           N  
ATOM   1540  H   ILE A  95     -14.850   0.698   3.069  1.00 98.75           H  
ATOM   1541  CA  ILE A  95     -15.142   0.021   1.082  1.00 98.75           C  
ATOM   1542  HA  ILE A  95     -15.513   0.545   0.201  1.00 98.75           H  
ATOM   1543  C   ILE A  95     -16.259  -0.909   1.532  1.00 98.75           C  
ATOM   1544  CB  ILE A  95     -13.877  -0.743   0.650  1.00 98.75           C  
ATOM   1545  HB  ILE A  95     -14.150  -1.372  -0.197  1.00 98.75           H  
ATOM   1546  O   ILE A  95     -16.406  -1.198   2.724  1.00 98.75           O  
ATOM   1547  CG1 ILE A  95     -13.345  -1.662   1.767  1.00 98.75           C  
ATOM   1548 HG12 ILE A  95     -13.079  -1.068   2.641  1.00 98.75           H  
ATOM   1549 HG13 ILE A  95     -14.130  -2.359   2.061  1.00 98.75           H  
ATOM   1550  CG2 ILE A  95     -12.815   0.258   0.165  1.00 98.75           C  
ATOM   1551 HG21 ILE A  95     -13.245   0.918  -0.589  1.00 98.75           H  
ATOM   1552 HG22 ILE A  95     -11.982  -0.281  -0.285  1.00 98.75           H  
ATOM   1553 HG23 ILE A  95     -12.441   0.857   0.996  1.00 98.75           H  
ATOM   1554  CD1 ILE A  95     -12.144  -2.509   1.341  1.00 98.75           C  
ATOM   1555 HD11 ILE A  95     -11.271  -1.883   1.158  1.00 98.75           H  
ATOM   1556 HD12 ILE A  95     -12.384  -3.075   0.442  1.00 98.75           H  
ATOM   1557 HD13 ILE A  95     -11.914  -3.211   2.143  1.00 98.75           H  
ATOM   1558  N   GLU A  96     -17.041  -1.387   0.577  1.00 98.54           N  
ATOM   1559  H   GLU A  96     -16.925  -1.037  -0.363  1.00 98.54           H  
ATOM   1560  CA  GLU A  96     -18.081  -2.371   0.855  1.00 98.54           C  
ATOM   1561  HA  GLU A  96     -18.637  -2.050   1.736  1.00 98.54           H  
ATOM   1562  C   GLU A  96     -17.495  -3.756   1.188  1.00 98.54           C  
ATOM   1563  CB  GLU A  96     -19.060  -2.434  -0.322  1.00 98.54           C  
ATOM   1564  HB2 GLU A  96     -18.520  -2.705  -1.229  1.00 98.54           H  
ATOM   1565  HB3 GLU A  96     -19.785  -3.215  -0.094  1.00 98.54           H  
ATOM   1566  O   GLU A  96     -16.287  -3.981   1.132  1.00 98.54           O  
ATOM   1567  CG  GLU A  96     -19.858  -1.143  -0.561  1.00 98.54           C  
ATOM   1568  HG2 GLU A  96     -20.377  -1.248  -1.513  1.00 98.54           H  
ATOM   1569  HG3 GLU A  96     -19.170  -0.301  -0.642  1.00 98.54           H  
ATOM   1570  CD  GLU A  96     -20.906  -0.868   0.531  1.00 98.54           C  
ATOM   1571  OE1 GLU A  96     -21.615   0.153   0.412  1.00 98.54           O  
ATOM   1572  OE2 GLU A  96     -21.024  -1.694   1.471  1.00 98.54           O  
ATOM   1573  N   ASN A  97     -18.354  -4.705   1.554  1.00 98.04           N  
ATOM   1574  H   ASN A  97     -19.337  -4.476   1.551  1.00 98.04           H  
ATOM   1575  CA  ASN A  97     -17.945  -6.090   1.793  1.00 98.04           C  
ATOM   1576  HA  ASN A  97     -17.007  -6.074   2.347  1.00 98.04           H  
ATOM   1577  C   ASN A  97     -17.675  -6.862   0.483  1.00 98.04           C  
ATOM   1578  CB  ASN A  97     -19.001  -6.763   2.688  1.00 98.04           C  
ATOM   1579  HB2 ASN A  97     -18.656  -7.753   2.987  1.00 98.04           H  
ATOM   1580  HB3 ASN A  97     -19.109  -6.171   3.597  1.00 98.04           H  
ATOM   1581  O   ASN A  97     -17.887  -6.367  -0.628  1.00 98.04           O  
ATOM   1582  CG  ASN A  97     -20.372  -6.903   2.051  1.00 98.04           C  
ATOM   1583  ND2 ASN A  97     -21.401  -7.003   2.856  1.00 98.04           N  
ATOM   1584 HD21 ASN A  97     -22.311  -7.016   2.417  1.00 98.04           H  
ATOM   1585 HD22 ASN A  97     -21.264  -6.911   3.852  1.00 98.04           H  
ATOM   1586  OD1 ASN A  97     -20.552  -6.951   0.847  1.00 98.04           O  
ATOM   1587  N   GLU A  98     -17.260  -8.125   0.611  1.00 96.30           N  
ATOM   1588  H   GLU A  98     -17.022  -8.466   1.531  1.00 96.30           H  
ATOM   1589  CA  GLU A  98     -16.998  -9.006  -0.534  1.00 96.30           C  
ATOM   1590  HA  GLU A  98     -16.213  -8.561  -1.144  1.00 96.30           H  
ATOM   1591  C   GLU A  98     -18.229  -9.219  -1.433  1.00 96.30           C  
ATOM   1592  CB  GLU A  98     -16.501 -10.361  -0.013  1.00 96.30           C  
ATOM   1593  HB2 GLU A  98     -15.683 -10.194   0.688  1.00 96.30           H  
ATOM   1594  HB3 GLU A  98     -17.310 -10.864   0.516  1.00 96.30           H  
ATOM   1595  O   GLU A  98     -18.102  -9.238  -2.656  1.00 96.30           O  
ATOM   1596  CG  GLU A  98     -16.009 -11.242  -1.171  1.00 96.30           C  
ATOM   1597  HG2 GLU A  98     -15.294 -10.660  -1.752  1.00 96.30           H  
ATOM   1598  HG3 GLU A  98     -16.849 -11.505  -1.815  1.00 96.30           H  
ATOM   1599  CD  GLU A  98     -15.327 -12.528  -0.707  1.00 96.30           C  
ATOM   1600  OE1 GLU A  98     -14.475 -13.031  -1.473  1.00 96.30           O  
ATOM   1601  OE2 GLU A  98     -15.612 -12.978   0.429  1.00 96.30           O  
ATOM   1602  N   ALA A  99     -19.435  -9.314  -0.860  1.00 95.87           N  
ATOM   1603  H   ALA A  99     -19.500  -9.206   0.143  1.00 95.87           H  
ATOM   1604  CA  ALA A  99     -20.670  -9.505  -1.628  1.00 95.87           C  
ATOM   1605  HA  ALA A  99     -20.542 -10.379  -2.267  1.00 95.87           H  
ATOM   1606  C   ALA A  99     -20.989  -8.313  -2.549  1.00 95.87           C  
ATOM   1607  CB  ALA A  99     -21.822  -9.779  -0.654  1.00 95.87           C  
ATOM   1608  HB1 ALA A  99     -21.579 -10.638  -0.028  1.00 95.87           H  
ATOM   1609  HB2 ALA A  99     -22.000  -8.909  -0.022  1.00 95.87           H  
ATOM   1610  HB3 ALA A  99     -22.728 -10.000  -1.218  1.00 95.87           H  
ATOM   1611  O   ALA A  99     -21.702  -8.463  -3.539  1.00 95.87           O  
ATOM   1612  N   GLN A 100     -20.458  -7.132  -2.231  1.00 96.14           N  
ATOM   1613  H   GLN A 100     -19.935  -7.074  -1.369  1.00 96.14           H  
ATOM   1614  CA  GLN A 100     -20.506  -5.921  -3.052  1.00 96.14           C  
ATOM   1615  HA  GLN A 100     -21.234  -6.047  -3.853  1.00 96.14           H  
ATOM   1616  C   GLN A 100     -19.157  -5.635  -3.738  1.00 96.14           C  
ATOM   1617  CB  GLN A 100     -20.949  -4.757  -2.166  1.00 96.14           C  
ATOM   1618  HB2 GLN A 100     -20.900  -3.821  -2.723  1.00 96.14           H  
ATOM   1619  HB3 GLN A 100     -20.230  -4.727  -1.346  1.00 96.14           H  
ATOM   1620  O   GLN A 100     -18.906  -4.516  -4.188  1.00 96.14           O  
ATOM   1621  CG  GLN A 100     -22.353  -4.887  -1.562  1.00 96.14           C  
ATOM   1622  HG2 GLN A 100     -22.382  -5.735  -0.878  1.00 96.14           H  
ATOM   1623  HG3 GLN A 100     -22.570  -3.989  -0.985  1.00 96.14           H  
ATOM   1624  CD  GLN A 100     -23.430  -5.050  -2.626  1.00 96.14           C  
ATOM   1625  NE2 GLN A 100     -23.930  -6.246  -2.846  1.00 96.14           N  
ATOM   1626 HE21 GLN A 100     -23.499  -7.059  -2.431  1.00 96.14           H  
ATOM   1627 HE22 GLN A 100     -24.590  -6.308  -3.608  1.00 96.14           H  
ATOM   1628  OE1 GLN A 100     -23.820  -4.125  -3.317  1.00 96.14           O  
ATOM   1629  N   LYS A 101     -18.283  -6.646  -3.827  1.00 94.72           N  
ATOM   1630  H   LYS A 101     -18.541  -7.524  -3.399  1.00 94.72           H  
ATOM   1631  CA  LYS A 101     -16.977  -6.601  -4.497  1.00 94.72           C  
ATOM   1632  HA  LYS A 101     -16.448  -7.516  -4.231  1.00 94.72           H  
ATOM   1633  C   LYS A 101     -16.084  -5.457  -4.010  1.00 94.72           C  
ATOM   1634  CB  LYS A 101     -17.167  -6.592  -6.021  1.00 94.72           C  
ATOM   1635  HB2 LYS A 101     -17.702  -5.683  -6.297  1.00 94.72           H  
ATOM   1636  HB3 LYS A 101     -16.187  -6.574  -6.498  1.00 94.72           H  
ATOM   1637  O   LYS A 101     -15.426  -4.799  -4.816  1.00 94.72           O  
ATOM   1638  CG  LYS A 101     -17.938  -7.800  -6.561  1.00 94.72           C  
ATOM   1639  HG2 LYS A 101     -18.927  -7.857  -6.106  1.00 94.72           H  
ATOM   1640  HG3 LYS A 101     -17.383  -8.711  -6.334  1.00 94.72           H  
ATOM   1641  CD  LYS A 101     -18.093  -7.650  -8.077  1.00 94.72           C  
ATOM   1642  HD2 LYS A 101     -17.109  -7.505  -8.523  1.00 94.72           H  
ATOM   1643  HD3 LYS A 101     -18.713  -6.780  -8.294  1.00 94.72           H  
ATOM   1644  CE  LYS A 101     -18.730  -8.907  -8.666  1.00 94.72           C  
ATOM   1645  HE2 LYS A 101     -18.099  -9.756  -8.406  1.00 94.72           H  
ATOM   1646  HE3 LYS A 101     -19.714  -9.069  -8.225  1.00 94.72           H  
ATOM   1647  NZ  LYS A 101     -18.819  -8.812 -10.139  1.00 94.72           N  
ATOM   1648  HZ1 LYS A 101     -19.606  -8.267 -10.461  1.00 94.72           H  
ATOM   1649  HZ2 LYS A 101     -18.846  -9.738 -10.542  1.00 94.72           H  
ATOM   1650  HZ3 LYS A 101     -17.960  -8.434 -10.513  1.00 94.72           H  
ATOM   1651  N   TYR A 102     -16.082  -5.200  -2.701  1.00 97.07           N  
ATOM   1652  H   TYR A 102     -16.674  -5.757  -2.101  1.00 97.07           H  
ATOM   1653  CA  TYR A 102     -15.229  -4.193  -2.062  1.00 97.07           C  
ATOM   1654  HA  TYR A 102     -15.598  -4.062  -1.045  1.00 97.07           H  
ATOM   1655  C   TYR A 102     -15.309  -2.806  -2.706  1.00 97.07           C  
ATOM   1656  CB  TYR A 102     -13.791  -4.708  -1.957  1.00 97.07           C  
ATOM   1657  HB2 TYR A 102     -13.193  -3.990  -1.396  1.00 97.07           H  
ATOM   1658  HB3 TYR A 102     -13.365  -4.768  -2.959  1.00 97.07           H  
ATOM   1659  O   TYR A 102     -14.298  -2.117  -2.839  1.00 97.07           O  
ATOM   1660  CG  TYR A 102     -13.657  -6.054  -1.290  1.00 97.07           C  
ATOM   1661  CD1 TYR A 102     -13.931  -6.185   0.085  1.00 97.07           C  
ATOM   1662  HD1 TYR A 102     -14.242  -5.328   0.663  1.00 97.07           H  
ATOM   1663  CD2 TYR A 102     -13.222  -7.163  -2.040  1.00 97.07           C  
ATOM   1664  HD2 TYR A 102     -13.014  -7.061  -3.095  1.00 97.07           H  
ATOM   1665  CE1 TYR A 102     -13.744  -7.426   0.721  1.00 97.07           C  
ATOM   1666  HE1 TYR A 102     -13.914  -7.530   1.782  1.00 97.07           H  
ATOM   1667  CE2 TYR A 102     -13.048  -8.407  -1.408  1.00 97.07           C  
ATOM   1668  HE2 TYR A 102     -12.706  -9.270  -1.959  1.00 97.07           H  
ATOM   1669  OH  TYR A 102     -13.105  -9.728   0.572  1.00 97.07           O  
ATOM   1670  HH  TYR A 102     -13.146  -9.641   1.527  1.00 97.07           H  
ATOM   1671  CZ  TYR A 102     -13.305  -8.535  -0.029  1.00 97.07           C  
ATOM   1672  N   LYS A 103     -16.500  -2.416  -3.169  1.00 97.35           N  
ATOM   1673  H   LYS A 103     -17.281  -3.047  -3.059  1.00 97.35           H  
ATOM   1674  CA  LYS A 103     -16.726  -1.153  -3.870  1.00 97.35           C  
ATOM   1675  HA  LYS A 103     -16.183  -1.183  -4.815  1.00 97.35           H  
ATOM   1676  C   LYS A 103     -16.195   0.047  -3.079  1.00 97.35           C  
ATOM   1677  CB  LYS A 103     -18.222  -1.028  -4.148  1.00 97.35           C  
ATOM   1678  HB2 LYS A 103     -18.747  -0.986  -3.193  1.00 97.35           H  
ATOM   1679  HB3 LYS A 103     -18.571  -1.899  -4.703  1.00 97.35           H  
ATOM   1680  O   LYS A 103     -16.430   0.138  -1.878  1.00 97.35           O  
ATOM   1681  CG  LYS A 103     -18.528   0.233  -4.949  1.00 97.35           C  
ATOM   1682  HG2 LYS A 103     -18.110   0.156  -5.953  1.00 97.35           H  
ATOM   1683  HG3 LYS A 103     -18.093   1.104  -4.459  1.00 97.35           H  
ATOM   1684  CD  LYS A 103     -20.025   0.467  -5.019  1.00 97.35           C  
ATOM   1685  HD2 LYS A 103     -20.136   1.548  -5.098  1.00 97.35           H  
ATOM   1686  HD3 LYS A 103     -20.517   0.160  -4.096  1.00 97.35           H  
ATOM   1687  CE  LYS A 103     -20.671  -0.204  -6.224  1.00 97.35           C  
ATOM   1688  HE2 LYS A 103     -20.859  -1.256  -6.008  1.00 97.35           H  
ATOM   1689  HE3 LYS A 103     -19.985  -0.121  -7.066  1.00 97.35           H  
ATOM   1690  NZ  LYS A 103     -21.911   0.533  -6.535  1.00 97.35           N  
ATOM   1691  HZ1 LYS A 103     -22.572   0.474  -5.773  1.00 97.35           H  
ATOM   1692  HZ2 LYS A 103     -21.672   1.511  -6.614  1.00 97.35           H  
ATOM   1693  HZ3 LYS A 103     -22.318   0.250  -7.415  1.00 97.35           H  
ATOM   1694  N   LEU A 104     -15.490   0.949  -3.765  1.00 98.51           N  
ATOM   1695  H   LEU A 104     -15.385   0.806  -4.759  1.00 98.51           H  
ATOM   1696  CA  LEU A 104     -14.860   2.130  -3.177  1.00 98.51           C  
ATOM   1697  HA  LEU A 104     -14.493   1.864  -2.186  1.00 98.51           H  
ATOM   1698  C   LEU A 104     -15.834   3.294  -3.025  1.00 98.51           C  
ATOM   1699  CB  LEU A 104     -13.666   2.546  -4.050  1.00 98.51           C  
ATOM   1700  HB2 LEU A 104     -12.945   1.728  -4.032  1.00 98.51           H  
ATOM   1701  HB3 LEU A 104     -14.011   2.682  -5.075  1.00 98.51           H  
ATOM   1702  O   LEU A 104     -16.505   3.682  -3.982  1.00 98.51           O  
ATOM   1703  CG  LEU A 104     -12.914   3.810  -3.611  1.00 98.51           C  
ATOM   1704  HG  LEU A 104     -13.597   4.659  -3.593  1.00 98.51           H  
ATOM   1705  CD1 LEU A 104     -12.274   3.644  -2.234  1.00 98.51           C  
ATOM   1706 HD11 LEU A 104     -11.711   4.546  -1.994  1.00 98.51           H  
ATOM   1707 HD12 LEU A 104     -13.037   3.504  -1.470  1.00 98.51           H  
ATOM   1708 HD13 LEU A 104     -11.605   2.783  -2.237  1.00 98.51           H  
ATOM   1709  CD2 LEU A 104     -11.795   4.121  -4.603  1.00 98.51           C  
ATOM   1710 HD21 LEU A 104     -11.096   3.286  -4.650  1.00 98.51           H  
ATOM   1711 HD22 LEU A 104     -12.221   4.283  -5.594  1.00 98.51           H  
ATOM   1712 HD23 LEU A 104     -11.259   5.018  -4.292  1.00 98.51           H  
ATOM   1713  N   HIS A 105     -15.801   3.926  -1.855  1.00 98.72           N  
ATOM   1714  H   HIS A 105     -15.288   3.518  -1.087  1.00 98.72           H  
ATOM   1715  CA  HIS A 105     -16.525   5.155  -1.584  1.00 98.72           C  
ATOM   1716  HA  HIS A 105     -16.870   5.591  -2.522  1.00 98.72           H  
ATOM   1717  C   HIS A 105     -15.644   6.176  -0.875  1.00 98.72           C  
ATOM   1718  CB  HIS A 105     -17.745   4.830  -0.735  1.00 98.72           C  
ATOM   1719  HB2 HIS A 105     -17.404   4.338   0.176  1.00 98.72           H  
ATOM   1720  HB3 HIS A 105     -18.255   5.756  -0.468  1.00 98.72           H  
ATOM   1721  O   HIS A 105     -14.893   5.848   0.040  1.00 98.72           O  
ATOM   1722  CG  HIS A 105     -18.718   3.926  -1.438  1.00 98.72           C  
ATOM   1723  CD2 HIS A 105     -18.826   2.569  -1.288  1.00 98.72           C  
ATOM   1724  HD2 HIS A 105     -18.240   1.953  -0.622  1.00 98.72           H  
ATOM   1725  ND1 HIS A 105     -19.612   4.303  -2.412  1.00 98.72           N  
ATOM   1726  HD1 HIS A 105     -19.667   5.208  -2.857  1.00 98.72           H  
ATOM   1727  CE1 HIS A 105     -20.256   3.203  -2.828  1.00 98.72           C  
ATOM   1728  HE1 HIS A 105     -20.984   3.178  -3.625  1.00 98.72           H  
ATOM   1729  NE2 HIS A 105     -19.802   2.120  -2.183  1.00 98.72           N  
ATOM   1730  N   PHE A 106     -15.769   7.433  -1.289  1.00 98.63           N  
ATOM   1731  H   PHE A 106     -16.298   7.601  -2.133  1.00 98.63           H  
ATOM   1732  CA  PHE A 106     -15.221   8.593  -0.594  1.00 98.63           C  
ATOM   1733  HA  PHE A 106     -15.398   8.486   0.476  1.00 98.63           H  
ATOM   1734  C   PHE A 106     -15.919   9.876  -1.065  1.00 98.63           C  
ATOM   1735  CB  PHE A 106     -13.704   8.671  -0.820  1.00 98.63           C  
ATOM   1736  HB2 PHE A 106     -13.316   9.525  -0.266  1.00 98.63           H  
ATOM   1737  HB3 PHE A 106     -13.228   7.788  -0.395  1.00 98.63           H  
ATOM   1738  O   PHE A 106     -16.654   9.900  -2.059  1.00 98.63           O  
ATOM   1739  CG  PHE A 106     -13.312   8.787  -2.277  1.00 98.63           C  
ATOM   1740  CD1 PHE A 106     -13.030   7.628  -3.020  1.00 98.63           C  
ATOM   1741  HD1 PHE A 106     -13.071   6.659  -2.543  1.00 98.63           H  
ATOM   1742  CD2 PHE A 106     -13.285  10.046  -2.902  1.00 98.63           C  
ATOM   1743  HD2 PHE A 106     -13.508  10.936  -2.333  1.00 98.63           H  
ATOM   1744  CE1 PHE A 106     -12.728   7.728  -4.387  1.00 98.63           C  
ATOM   1745  HE1 PHE A 106     -12.538   6.840  -4.972  1.00 98.63           H  
ATOM   1746  CE2 PHE A 106     -12.956  10.150  -4.264  1.00 98.63           C  
ATOM   1747  HE2 PHE A 106     -12.899  11.117  -4.741  1.00 98.63           H  
ATOM   1748  CZ  PHE A 106     -12.681   8.989  -5.000  1.00 98.63           C  
ATOM   1749  HZ  PHE A 106     -12.445   9.065  -6.051  1.00 98.63           H  
ATOM   1750  N   LYS A 107     -15.678  10.970  -0.347  1.00 98.36           N  
ATOM   1751  H   LYS A 107     -15.077  10.868   0.458  1.00 98.36           H  
ATOM   1752  CA  LYS A 107     -16.168  12.320  -0.634  1.00 98.36           C  
ATOM   1753  HA  LYS A 107     -16.524  12.366  -1.663  1.00 98.36           H  
ATOM   1754  C   LYS A 107     -15.033  13.331  -0.493  1.00 98.36           C  
ATOM   1755  CB  LYS A 107     -17.324  12.653   0.325  1.00 98.36           C  
ATOM   1756  HB2 LYS A 107     -17.638  13.685   0.164  1.00 98.36           H  
ATOM   1757  HB3 LYS A 107     -16.974  12.559   1.353  1.00 98.36           H  
ATOM   1758  O   LYS A 107     -13.981  13.007   0.038  1.00 98.36           O  
ATOM   1759  CG  LYS A 107     -18.535  11.735   0.113  1.00 98.36           C  
ATOM   1760  HG2 LYS A 107     -18.865  11.800  -0.923  1.00 98.36           H  
ATOM   1761  HG3 LYS A 107     -18.260  10.704   0.336  1.00 98.36           H  
ATOM   1762  CD  LYS A 107     -19.680  12.147   1.039  1.00 98.36           C  
ATOM   1763  HD2 LYS A 107     -19.327  12.106   2.069  1.00 98.36           H  
ATOM   1764  HD3 LYS A 107     -19.992  13.165   0.806  1.00 98.36           H  
ATOM   1765  CE  LYS A 107     -20.849  11.179   0.858  1.00 98.36           C  
ATOM   1766  HE2 LYS A 107     -20.469  10.164   0.970  1.00 98.36           H  
ATOM   1767  HE3 LYS A 107     -21.240  11.279  -0.155  1.00 98.36           H  
ATOM   1768  NZ  LYS A 107     -21.905  11.437   1.863  1.00 98.36           N  
ATOM   1769  HZ1 LYS A 107     -22.275  12.371   1.759  1.00 98.36           H  
ATOM   1770  HZ2 LYS A 107     -21.508  11.349   2.787  1.00 98.36           H  
ATOM   1771  HZ3 LYS A 107     -22.651  10.763   1.770  1.00 98.36           H  
ATOM   1772  N   ASN A 108     -15.286  14.558  -0.951  1.00 97.95           N  
ATOM   1773  H   ASN A 108     -16.197  14.703  -1.364  1.00 97.95           H  
ATOM   1774  CA  ASN A 108     -14.467  15.760  -0.751  1.00 97.95           C  
ATOM   1775  HA  ASN A 108     -14.793  16.505  -1.477  1.00 97.95           H  
ATOM   1776  C   ASN A 108     -12.958  15.565  -0.955  1.00 97.95           C  
ATOM   1777  CB  ASN A 108     -14.746  16.341   0.642  1.00 97.95           C  
ATOM   1778  HB2 ASN A 108     -14.351  15.657   1.393  1.00 97.95           H  
ATOM   1779  HB3 ASN A 108     -14.224  17.292   0.752  1.00 97.95           H  
ATOM   1780  O   ASN A 108     -12.241  15.149  -0.053  1.00 97.95           O  
ATOM   1781  CG  ASN A 108     -16.214  16.579   0.903  1.00 97.95           C  
ATOM   1782  ND2 ASN A 108     -16.698  16.174   2.050  1.00 97.95           N  
ATOM   1783 HD21 ASN A 108     -16.113  15.611   2.651  1.00 97.95           H  
ATOM   1784 HD22 ASN A 108     -17.681  16.326   2.224  1.00 97.95           H  
ATOM   1785  OD1 ASN A 108     -16.949  17.090   0.075  1.00 97.95           O  
ATOM   1786  N   PHE A 109     -12.462  15.966  -2.116  1.00 98.26           N  
ATOM   1787  H   PHE A 109     -13.080  16.334  -2.825  1.00 98.26           H  
ATOM   1788  CA  PHE A 109     -11.036  15.979  -2.404  1.00 98.26           C  
ATOM   1789  HA  PHE A 109     -10.564  15.103  -1.958  1.00 98.26           H  
ATOM   1790  C   PHE A 109     -10.345  17.234  -1.849  1.00 98.26           C  
ATOM   1791  CB  PHE A 109     -10.878  15.881  -3.921  1.00 98.26           C  
ATOM   1792  HB2 PHE A 109     -11.520  16.620  -4.401  1.00 98.26           H  
ATOM   1793  HB3 PHE A 109     -11.210  14.894  -4.243  1.00 98.26           H  
ATOM   1794  O   PHE A 109     -10.849  18.350  -1.999  1.00 98.26           O  
ATOM   1795  CG  PHE A 109      -9.462  16.100  -4.389  1.00 98.26           C  
ATOM   1796  CD1 PHE A 109      -9.062  17.351  -4.896  1.00 98.26           C  
ATOM   1797  HD1 PHE A 109      -9.773  18.162  -4.962  1.00 98.26           H  
ATOM   1798  CD2 PHE A 109      -8.536  15.054  -4.292  1.00 98.26           C  
ATOM   1799  HD2 PHE A 109      -8.841  14.092  -3.906  1.00 98.26           H  
ATOM   1800  CE1 PHE A 109      -7.734  17.543  -5.315  1.00 98.26           C  
ATOM   1801  HE1 PHE A 109      -7.414  18.495  -5.711  1.00 98.26           H  
ATOM   1802  CE2 PHE A 109      -7.222  15.237  -4.732  1.00 98.26           C  
ATOM   1803  HE2 PHE A 109      -6.535  14.404  -4.718  1.00 98.26           H  
ATOM   1804  CZ  PHE A 109      -6.818  16.481  -5.233  1.00 98.26           C  
ATOM   1805  HZ  PHE A 109      -5.799  16.606  -5.566  1.00 98.26           H  
ATOM   1806  N   LYS A 110      -9.147  17.062  -1.286  1.00 97.94           N  
ATOM   1807  H   LYS A 110      -8.846  16.112  -1.120  1.00 97.94           H  
ATOM   1808  CA  LYS A 110      -8.147  18.129  -1.114  1.00 97.94           C  
ATOM   1809  HA  LYS A 110      -8.297  18.859  -1.910  1.00 97.94           H  
ATOM   1810  C   LYS A 110      -6.740  17.555  -1.287  1.00 97.94           C  
ATOM   1811  CB  LYS A 110      -8.336  18.844   0.240  1.00 97.94           C  
ATOM   1812  HB2 LYS A 110      -7.680  19.714   0.271  1.00 97.94           H  
ATOM   1813  HB3 LYS A 110      -9.366  19.193   0.316  1.00 97.94           H  
ATOM   1814  O   LYS A 110      -6.511  16.393  -0.970  1.00 97.94           O  
ATOM   1815  CG  LYS A 110      -8.018  17.944   1.441  1.00 97.94           C  
ATOM   1816  HG2 LYS A 110      -6.973  17.641   1.376  1.00 97.94           H  
ATOM   1817  HG3 LYS A 110      -8.643  17.052   1.396  1.00 97.94           H  
ATOM   1818  CD  LYS A 110      -8.231  18.635   2.796  1.00 97.94           C  
ATOM   1819  HD2 LYS A 110      -9.282  18.890   2.932  1.00 97.94           H  
ATOM   1820  HD3 LYS A 110      -7.606  19.525   2.863  1.00 97.94           H  
ATOM   1821  CE  LYS A 110      -7.792  17.589   3.815  1.00 97.94           C  
ATOM   1822  HE2 LYS A 110      -6.796  17.269   3.510  1.00 97.94           H  
ATOM   1823  HE3 LYS A 110      -8.437  16.714   3.730  1.00 97.94           H  
ATOM   1824  NZ  LYS A 110      -7.720  18.021   5.231  1.00 97.94           N  
ATOM   1825  HZ1 LYS A 110      -7.263  17.269   5.727  1.00 97.94           H  
ATOM   1826  HZ2 LYS A 110      -7.142  18.841   5.347  1.00 97.94           H  
ATOM   1827  HZ3 LYS A 110      -8.637  18.148   5.636  1.00 97.94           H  
ATOM   1828  N   GLY A 111      -5.779  18.354  -1.730  1.00 96.73           N  
ATOM   1829  H   GLY A 111      -5.999  19.290  -2.039  1.00 96.73           H  
ATOM   1830  CA  GLY A 111      -4.399  17.897  -1.904  1.00 96.73           C  
ATOM   1831  HA2 GLY A 111      -4.397  16.949  -2.441  1.00 96.73           H  
ATOM   1832  HA3 GLY A 111      -3.932  17.739  -0.932  1.00 96.73           H  
ATOM   1833  C   GLY A 111      -3.551  18.880  -2.697  1.00 96.73           C  
ATOM   1834  O   GLY A 111      -4.028  19.949  -3.077  1.00 96.73           O  
ATOM   1835  N   ASP A 112      -2.296  18.514  -2.939  1.00 95.50           N  
ATOM   1836  H   ASP A 112      -1.983  17.615  -2.600  1.00 95.50           H  
ATOM   1837  CA  ASP A 112      -1.304  19.320  -3.667  1.00 95.50           C  
ATOM   1838  HA  ASP A 112      -1.712  20.321  -3.810  1.00 95.50           H  
ATOM   1839  C   ASP A 112      -1.000  18.797  -5.088  1.00 95.50           C  
ATOM   1840  CB  ASP A 112      -0.045  19.477  -2.801  1.00 95.50           C  
ATOM   1841  HB2 ASP A 112      -0.327  19.968  -1.870  1.00 95.50           H  
ATOM   1842  HB3 ASP A 112       0.664  20.128  -3.313  1.00 95.50           H  
ATOM   1843  O   ASP A 112      -0.050  19.238  -5.741  1.00 95.50           O  
ATOM   1844  CG  ASP A 112       0.648  18.153  -2.468  1.00 95.50           C  
ATOM   1845  OD1 ASP A 112       0.313  17.117  -3.083  1.00 95.50           O  
ATOM   1846  OD2 ASP A 112       1.522  18.174  -1.576  1.00 95.50           O  
ATOM   1847  N   THR A 113      -1.833  17.878  -5.578  1.00 96.52           N  
ATOM   1848  H   THR A 113      -2.597  17.593  -4.982  1.00 96.52           H  
ATOM   1849  CA  THR A 113      -1.809  17.325  -6.937  1.00 96.52           C  
ATOM   1850  HA  THR A 113      -1.304  18.032  -7.595  1.00 96.52           H  
ATOM   1851  C   THR A 113      -3.241  17.166  -7.477  1.00 96.52           C  
ATOM   1852  CB  THR A 113      -0.975  16.028  -6.956  1.00 96.52           C  
ATOM   1853  HB  THR A 113       0.010  16.250  -6.545  1.00 96.52           H  
ATOM   1854  O   THR A 113      -4.191  17.694  -6.905  1.00 96.52           O  
ATOM   1855  CG2 THR A 113      -1.568  14.880  -6.146  1.00 96.52           C  
ATOM   1856 HG21 THR A 113      -2.587  14.663  -6.469  1.00 96.52           H  
ATOM   1857 HG22 THR A 113      -1.570  15.159  -5.092  1.00 96.52           H  
ATOM   1858 HG23 THR A 113      -0.953  13.988  -6.267  1.00 96.52           H  
ATOM   1859  OG1 THR A 113      -0.787  15.573  -8.276  1.00 96.52           O  
ATOM   1860  HG1 THR A 113      -0.431  14.683  -8.221  1.00 96.52           H  
ATOM   1861  N   THR A 114      -3.405  16.494  -8.612  1.00 97.07           N  
ATOM   1862  H   THR A 114      -2.591  16.029  -8.987  1.00 97.07           H  
ATOM   1863  CA  THR A 114      -4.691  16.131  -9.227  1.00 97.07           C  
ATOM   1864  HA  THR A 114      -5.291  17.030  -9.372  1.00 97.07           H  
ATOM   1865  C   THR A 114      -5.496  15.143  -8.371  1.00 97.07           C  
ATOM   1866  CB  THR A 114      -4.435  15.464 -10.586  1.00 97.07           C  
ATOM   1867  HB  THR A 114      -5.373  15.109 -11.014  1.00 97.07           H  
ATOM   1868  O   THR A 114      -4.950  14.390  -7.561  1.00 97.07           O  
ATOM   1869  CG2 THR A 114      -3.735  16.393 -11.580  1.00 97.07           C  
ATOM   1870 HG21 THR A 114      -4.242  17.358 -11.607  1.00 97.07           H  
ATOM   1871 HG22 THR A 114      -3.775  15.944 -12.573  1.00 97.07           H  
ATOM   1872 HG23 THR A 114      -2.693  16.538 -11.294  1.00 97.07           H  
ATOM   1873  OG1 THR A 114      -3.593  14.386 -10.280  1.00 97.07           O  
ATOM   1874  HG1 THR A 114      -3.285  13.924 -11.063  1.00 97.07           H  
ATOM   1875  N   ASP A 115      -6.810  15.098  -8.597  1.00 97.58           N  
ATOM   1876  H   ASP A 115      -7.210  15.721  -9.285  1.00 97.58           H  
ATOM   1877  CA  ASP A 115      -7.707  14.095  -8.014  1.00 97.58           C  
ATOM   1878  HA  ASP A 115      -7.356  13.842  -7.014  1.00 97.58           H  
ATOM   1879  C   ASP A 115      -7.682  12.790  -8.836  1.00 97.58           C  
ATOM   1880  CB  ASP A 115      -9.110  14.702  -7.857  1.00 97.58           C  
ATOM   1881  HB2 ASP A 115      -9.530  14.904  -8.842  1.00 97.58           H  
ATOM   1882  HB3 ASP A 115      -9.022  15.654  -7.334  1.00 97.58           H  
ATOM   1883  O   ASP A 115      -8.618  12.470  -9.569  1.00 97.58           O  
ATOM   1884  CG  ASP A 115     -10.077  13.808  -7.072  1.00 97.58           C  
ATOM   1885  OD1 ASP A 115      -9.736  12.634  -6.793  1.00 97.58           O  
ATOM   1886  OD2 ASP A 115     -11.210  14.286  -6.819  1.00 97.58           O  
ATOM   1887  N   GLY A 116      -6.578  12.045  -8.732  1.00 95.76           N  
ATOM   1888  H   GLY A 116      -5.815  12.417  -8.183  1.00 95.76           H  
ATOM   1889  CA  GLY A 116      -6.363  10.782  -9.452  1.00 95.76           C  
ATOM   1890  HA2 GLY A 116      -5.313  10.503  -9.369  1.00 95.76           H  
ATOM   1891  HA3 GLY A 116      -6.589  10.937 -10.507  1.00 95.76           H  
ATOM   1892  C   GLY A 116      -7.209   9.600  -8.958  1.00 95.76           C  
ATOM   1893  O   GLY A 116      -7.156   8.521  -9.555  1.00 95.76           O  
ATOM   1894  N   LEU A 117      -7.991   9.765  -7.880  1.00 96.96           N  
ATOM   1895  H   LEU A 117      -8.032  10.681  -7.456  1.00 96.96           H  
ATOM   1896  CA  LEU A 117      -8.893   8.726  -7.371  1.00 96.96           C  
ATOM   1897  HA  LEU A 117      -8.594   7.774  -7.809  1.00 96.96           H  
ATOM   1898  C   LEU A 117     -10.348   8.959  -7.792  1.00 96.96           C  
ATOM   1899  CB  LEU A 117      -8.746   8.601  -5.845  1.00 96.96           C  
ATOM   1900  HB2 LEU A 117      -9.340   9.392  -5.388  1.00 96.96           H  
ATOM   1901  HB3 LEU A 117      -7.701   8.752  -5.573  1.00 96.96           H  
ATOM   1902  O   LEU A 117     -11.120   8.003  -7.815  1.00 96.96           O  
ATOM   1903  CG  LEU A 117      -9.198   7.248  -5.261  1.00 96.96           C  
ATOM   1904  HG  LEU A 117     -10.222   7.032  -5.567  1.00 96.96           H  
ATOM   1905  CD1 LEU A 117      -8.298   6.088  -5.698  1.00 96.96           C  
ATOM   1906 HD11 LEU A 117      -8.605   5.173  -5.191  1.00 96.96           H  
ATOM   1907 HD12 LEU A 117      -8.387   5.917  -6.771  1.00 96.96           H  
ATOM   1908 HD13 LEU A 117      -7.258   6.304  -5.453  1.00 96.96           H  
ATOM   1909  CD2 LEU A 117      -9.156   7.326  -3.734  1.00 96.96           C  
ATOM   1910 HD21 LEU A 117      -8.145   7.551  -3.397  1.00 96.96           H  
ATOM   1911 HD22 LEU A 117      -9.831   8.111  -3.392  1.00 96.96           H  
ATOM   1912 HD23 LEU A 117      -9.482   6.379  -3.303  1.00 96.96           H  
ATOM   1913  N   LYS A 118     -10.739  10.183  -8.178  1.00 97.41           N  
ATOM   1914  H   LYS A 118     -10.091  10.946  -8.047  1.00 97.41           H  
ATOM   1915  CA  LYS A 118     -12.117  10.531  -8.571  1.00 97.41           C  
ATOM   1916  HA  LYS A 118     -12.728  10.597  -7.671  1.00 97.41           H  
ATOM   1917  C   LYS A 118     -12.775   9.529  -9.514  1.00 97.41           C  
ATOM   1918  CB  LYS A 118     -12.097  11.897  -9.255  1.00 97.41           C  
ATOM   1919  HB2 LYS A 118     -11.575  11.830 -10.209  1.00 97.41           H  
ATOM   1920  HB3 LYS A 118     -11.547  12.599  -8.628  1.00 97.41           H  
ATOM   1921  O   LYS A 118     -13.922   9.147  -9.297  1.00 97.41           O  
ATOM   1922  CG  LYS A 118     -13.509  12.448  -9.463  1.00 97.41           C  
ATOM   1923  HG2 LYS A 118     -14.042  12.463  -8.513  1.00 97.41           H  
ATOM   1924  HG3 LYS A 118     -14.050  11.824 -10.175  1.00 97.41           H  
ATOM   1925  CD  LYS A 118     -13.406  13.867 -10.011  1.00 97.41           C  
ATOM   1926  HD2 LYS A 118     -12.811  13.854 -10.924  1.00 97.41           H  
ATOM   1927  HD3 LYS A 118     -12.912  14.497  -9.272  1.00 97.41           H  
ATOM   1928  CE  LYS A 118     -14.806  14.397 -10.307  1.00 97.41           C  
ATOM   1929  HE2 LYS A 118     -15.293  13.721 -11.009  1.00 97.41           H  
ATOM   1930  HE3 LYS A 118     -15.378  14.398  -9.379  1.00 97.41           H  
ATOM   1931  NZ  LYS A 118     -14.721  15.763 -10.870  1.00 97.41           N  
ATOM   1932  HZ1 LYS A 118     -15.641  16.132 -11.065  1.00 97.41           H  
ATOM   1933  HZ2 LYS A 118     -14.178  15.744 -11.721  1.00 97.41           H  
ATOM   1934  HZ3 LYS A 118     -14.247  16.365 -10.213  1.00 97.41           H  
ATOM   1935  N   PHE A 119     -12.056   9.104 -10.552  1.00 94.67           N  
ATOM   1936  H   PHE A 119     -11.133   9.496 -10.672  1.00 94.67           H  
ATOM   1937  CA  PHE A 119     -12.557   8.188 -11.583  1.00 94.67           C  
ATOM   1938  HA  PHE A 119     -13.513   8.566 -11.944  1.00 94.67           H  
ATOM   1939  C   PHE A 119     -12.812   6.758 -11.085  1.00 94.67           C  
ATOM   1940  CB  PHE A 119     -11.556   8.229 -12.734  1.00 94.67           C  
ATOM   1941  HB2 PHE A 119     -11.465   9.282 -13.001  1.00 94.67           H  
ATOM   1942  HB3 PHE A 119     -10.587   7.857 -12.400  1.00 94.67           H  
ATOM   1943  O   PHE A 119     -13.470   5.975 -11.769  1.00 94.67           O  
ATOM   1944  CG  PHE A 119     -11.967   7.553 -14.017  1.00 94.67           C  
ATOM   1945  CD1 PHE A 119     -11.258   6.441 -14.502  1.00 94.67           C  
ATOM   1946  HD1 PHE A 119     -10.441   6.029 -13.928  1.00 94.67           H  
ATOM   1947  CD2 PHE A 119     -13.012   8.108 -14.776  1.00 94.67           C  
ATOM   1948  HD2 PHE A 119     -13.537   8.980 -14.416  1.00 94.67           H  
ATOM   1949  CE1 PHE A 119     -11.597   5.889 -15.749  1.00 94.67           C  
ATOM   1950  HE1 PHE A 119     -11.036   5.052 -16.136  1.00 94.67           H  
ATOM   1951  CE2 PHE A 119     -13.367   7.538 -16.008  1.00 94.67           C  
ATOM   1952  HE2 PHE A 119     -14.172   7.962 -16.591  1.00 94.67           H  
ATOM   1953  CZ  PHE A 119     -12.661   6.426 -16.494  1.00 94.67           C  
ATOM   1954  HZ  PHE A 119     -12.919   6.000 -17.453  1.00 94.67           H  
ATOM   1955  N   HIS A 120     -12.328   6.441  -9.886  1.00 95.23           N  
ATOM   1956  H   HIS A 120     -11.824   7.152  -9.376  1.00 95.23           H  
ATOM   1957  CA  HIS A 120     -12.453   5.150  -9.218  1.00 95.23           C  
ATOM   1958  HA  HIS A 120     -12.672   4.375  -9.953  1.00 95.23           H  
ATOM   1959  C   HIS A 120     -13.580   5.116  -8.174  1.00 95.23           C  
ATOM   1960  CB  HIS A 120     -11.099   4.831  -8.576  1.00 95.23           C  
ATOM   1961  HB2 HIS A 120     -10.850   5.565  -7.809  1.00 95.23           H  
ATOM   1962  HB3 HIS A 120     -11.177   3.865  -8.077  1.00 95.23           H  
ATOM   1963  O   HIS A 120     -13.900   4.049  -7.654  1.00 95.23           O  
ATOM   1964  CG  HIS A 120      -9.987   4.751  -9.585  1.00 95.23           C  
ATOM   1965  CD2 HIS A 120      -9.151   5.735 -10.043  1.00 95.23           C  
ATOM   1966  HD2 HIS A 120      -9.154   6.769  -9.730  1.00 95.23           H  
ATOM   1967  ND1 HIS A 120      -9.675   3.616 -10.265  1.00 95.23           N  
ATOM   1968  HD1 HIS A 120     -10.166   2.739 -10.162  1.00 95.23           H  
ATOM   1969  CE1 HIS A 120      -8.664   3.874 -11.087  1.00 95.23           C  
ATOM   1970  HE1 HIS A 120      -8.190   3.115 -11.692  1.00 95.23           H  
ATOM   1971  NE2 HIS A 120      -8.308   5.166 -11.012  1.00 95.23           N  
ATOM   1972  N   ASN A 121     -14.190   6.262  -7.851  1.00 97.60           N  
ATOM   1973  H   ASN A 121     -13.933   7.109  -8.337  1.00 97.60           H  
ATOM   1974  CA  ASN A 121     -15.294   6.312  -6.893  1.00 97.60           C  
ATOM   1975  HA  ASN A 121     -14.952   5.842  -5.971  1.00 97.60           H  
ATOM   1976  C   ASN A 121     -16.502   5.509  -7.415  1.00 97.60           C  
ATOM   1977  CB  ASN A 121     -15.652   7.781  -6.604  1.00 97.60           C  
ATOM   1978  HB2 ASN A 121     -14.745   8.385  -6.617  1.00 97.60           H  
ATOM   1979  HB3 ASN A 121     -16.309   8.151  -7.391  1.00 97.60           H  
ATOM   1980  O   ASN A 121     -16.806   5.547  -8.611  1.00 97.60           O  
ATOM   1981  CG  ASN A 121     -16.318   7.996  -5.251  1.00 97.60           C  
ATOM   1982  ND2 ASN A 121     -16.765   9.200  -4.981  1.00 97.60           N  
ATOM   1983 HD21 ASN A 121     -16.982   9.369  -4.009  1.00 97.60           H  
ATOM   1984 HD22 ASN A 121     -16.601   9.947  -5.641  1.00 97.60           H  
ATOM   1985  OD1 ASN A 121     -16.414   7.130  -4.400  1.00 97.60           O  
ATOM   1986  N   ASP A 122     -17.188   4.794  -6.520  1.00 96.63           N  
ATOM   1987  H   ASP A 122     -16.858   4.784  -5.566  1.00 96.63           H  
ATOM   1988  CA  ASP A 122     -18.322   3.898  -6.813  1.00 96.63           C  
ATOM   1989  HA  ASP A 122     -18.602   3.455  -5.857  1.00 96.63           H  
ATOM   1990  C   ASP A 122     -17.981   2.693  -7.722  1.00 96.63           C  
ATOM   1991  CB  ASP A 122     -19.533   4.736  -7.276  1.00 96.63           C  
ATOM   1992  HB2 ASP A 122     -19.639   5.592  -6.609  1.00 96.63           H  
ATOM   1993  HB3 ASP A 122     -19.340   5.120  -8.278  1.00 96.63           H  
ATOM   1994  O   ASP A 122     -18.874   1.977  -8.180  1.00 96.63           O  
ATOM   1995  CG  ASP A 122     -20.877   3.993  -7.288  1.00 96.63           C  
ATOM   1996  OD1 ASP A 122     -21.168   3.218  -6.344  1.00 96.63           O  
ATOM   1997  OD2 ASP A 122     -21.672   4.228  -8.221  1.00 96.63           O  
ATOM   1998  N   GLN A 123     -16.691   2.419  -7.961  1.00 93.62           N  
ATOM   1999  H   GLN A 123     -15.984   3.011  -7.549  1.00 93.62           H  
ATOM   2000  CA  GLN A 123     -16.245   1.243  -8.715  1.00 93.62           C  
ATOM   2001  HA  GLN A 123     -17.049   0.936  -9.385  1.00 93.62           H  
ATOM   2002  C   GLN A 123     -15.955   0.053  -7.802  1.00 93.62           C  
ATOM   2003  CB  GLN A 123     -15.026   1.555  -9.592  1.00 93.62           C  
ATOM   2004  HB2 GLN A 123     -14.788   0.668 -10.179  1.00 93.62           H  
ATOM   2005  HB3 GLN A 123     -14.167   1.775  -8.958  1.00 93.62           H  
ATOM   2006  O   GLN A 123     -15.498   0.204  -6.667  1.00 93.62           O  
ATOM   2007  CG  GLN A 123     -15.242   2.726 -10.554  1.00 93.62           C  
ATOM   2008  HG2 GLN A 123     -14.398   2.751 -11.243  1.00 93.62           H  
ATOM   2009  HG3 GLN A 123     -15.244   3.661  -9.993  1.00 93.62           H  
ATOM   2010  CD  GLN A 123     -16.534   2.617 -11.353  1.00 93.62           C  
ATOM   2011  NE2 GLN A 123     -17.434   3.563 -11.199  1.00 93.62           N  
ATOM   2012 HE21 GLN A 123     -17.292   4.263 -10.485  1.00 93.62           H  
ATOM   2013 HE22 GLN A 123     -18.341   3.388 -11.609  1.00 93.62           H  
ATOM   2014  OE1 GLN A 123     -16.776   1.673 -12.088  1.00 93.62           O  
ATOM   2015  N   THR A 124     -16.209  -1.151  -8.312  1.00 93.47           N  
ATOM   2016  H   THR A 124     -16.527  -1.215  -9.268  1.00 93.47           H  
ATOM   2017  CA  THR A 124     -15.875  -2.408  -7.633  1.00 93.47           C  
ATOM   2018  HA  THR A 124     -16.115  -2.320  -6.574  1.00 93.47           H  
ATOM   2019  C   THR A 124     -14.388  -2.712  -7.742  1.00 93.47           C  
ATOM   2020  CB  THR A 124     -16.690  -3.582  -8.187  1.00 93.47           C  
ATOM   2021  HB  THR A 124     -16.336  -4.507  -7.732  1.00 93.47           H  
ATOM   2022  O   THR A 124     -13.747  -2.373  -8.737  1.00 93.47           O  
ATOM   2023  CG2 THR A 124     -18.178  -3.406  -7.877  1.00 93.47           C  
ATOM   2024 HG21 THR A 124     -18.562  -2.505  -8.356  1.00 93.47           H  
ATOM   2025 HG22 THR A 124     -18.323  -3.334  -6.799  1.00 93.47           H  
ATOM   2026 HG23 THR A 124     -18.729  -4.269  -8.251  1.00 93.47           H  
ATOM   2027  OG1 THR A 124     -16.565  -3.682  -9.587  1.00 93.47           O  
ATOM   2028  HG1 THR A 124     -15.632  -3.787  -9.790  1.00 93.47           H  
ATOM   2029  N   PHE A 125     -13.837  -3.384  -6.735  1.00 93.30           N  
ATOM   2030  H   PHE A 125     -14.418  -3.710  -5.976  1.00 93.30           H  
ATOM   2031  CA  PHE A 125     -12.476  -3.896  -6.802  1.00 93.30           C  
ATOM   2032  HA  PHE A 125     -11.815  -3.088  -7.117  1.00 93.30           H  
ATOM   2033  C   PHE A 125     -12.402  -5.024  -7.833  1.00 93.30           C  
ATOM   2034  CB  PHE A 125     -12.040  -4.368  -5.414  1.00 93.30           C  
ATOM   2035  HB2 PHE A 125     -12.402  -3.648  -4.679  1.00 93.30           H  
ATOM   2036  HB3 PHE A 125     -12.505  -5.329  -5.192  1.00 93.30           H  
ATOM   2037  O   PHE A 125     -13.309  -5.851  -7.913  1.00 93.30           O  
ATOM   2038  CG  PHE A 125     -10.539  -4.472  -5.244  1.00 93.30           C  
ATOM   2039  CD1 PHE A 125      -9.864  -5.693  -5.426  1.00 93.30           C  
ATOM   2040  HD1 PHE A 125     -10.412  -6.580  -5.706  1.00 93.30           H  
ATOM   2041  CD2 PHE A 125      -9.813  -3.322  -4.893  1.00 93.30           C  
ATOM   2042  HD2 PHE A 125     -10.326  -2.380  -4.777  1.00 93.30           H  
ATOM   2043  CE1 PHE A 125      -8.471  -5.754  -5.240  1.00 93.30           C  
ATOM   2044  HE1 PHE A 125      -7.947  -6.687  -5.384  1.00 93.30           H  
ATOM   2045  CE2 PHE A 125      -8.428  -3.383  -4.688  1.00 93.30           C  
ATOM   2046  HE2 PHE A 125      -7.884  -2.497  -4.395  1.00 93.30           H  
ATOM   2047  CZ  PHE A 125      -7.757  -4.601  -4.862  1.00 93.30           C  
ATOM   2048  HZ  PHE A 125      -6.688  -4.642  -4.714  1.00 93.30           H  
ATOM   2049  N   ALA A 126     -11.321  -5.070  -8.603  1.00 89.83           N  
ATOM   2050  H   ALA A 126     -10.632  -4.336  -8.523  1.00 89.83           H  
ATOM   2051  CA  ALA A 126     -11.064  -6.129  -9.568  1.00 89.83           C  
ATOM   2052  HA  ALA A 126     -11.687  -6.993  -9.337  1.00 89.83           H  
ATOM   2053  C   ALA A 126      -9.605  -6.581  -9.484  1.00 89.83           C  
ATOM   2054  CB  ALA A 126     -11.452  -5.644 -10.969  1.00 89.83           C  
ATOM   2055  HB1 ALA A 126     -10.883  -4.753 -11.233  1.00 89.83           H  
ATOM   2056  HB2 ALA A 126     -11.262  -6.432 -11.698  1.00 89.83           H  
ATOM   2057  HB3 ALA A 126     -12.516  -5.405 -10.985  1.00 89.83           H  
ATOM   2058  O   ALA A 126      -8.724  -5.812  -9.102  1.00 89.83           O  
ATOM   2059  N   THR A 127      -9.362  -7.834  -9.862  1.00 86.59           N  
ATOM   2060  H   THR A 127     -10.136  -8.345 -10.263  1.00 86.59           H  
ATOM   2061  CA  THR A 127      -8.023  -8.427 -10.035  1.00 86.59           C  
ATOM   2062  HA  THR A 127      -7.267  -7.643 -10.048  1.00 86.59           H  
ATOM   2063  C   THR A 127      -7.976  -9.146 -11.383  1.00 86.59           C  
ATOM   2064  CB  THR A 127      -7.678  -9.424  -8.912  1.00 86.59           C  
ATOM   2065  HB  THR A 127      -6.672  -9.805  -9.082  1.00 86.59           H  
ATOM   2066  O   THR A 127      -9.018  -9.330 -12.011  1.00 86.59           O  
ATOM   2067  CG2 THR A 127      -7.714  -8.800  -7.519  1.00 86.59           C  
ATOM   2068 HG21 THR A 127      -7.371  -9.530  -6.786  1.00 86.59           H  
ATOM   2069 HG22 THR A 127      -7.045  -7.940  -7.491  1.00 86.59           H  
ATOM   2070 HG23 THR A 127      -8.724  -8.477  -7.263  1.00 86.59           H  
ATOM   2071  OG1 THR A 127      -8.574 -10.515  -8.929  1.00 86.59           O  
ATOM   2072  HG1 THR A 127      -9.451 -10.155  -8.771  1.00 86.59           H  
ATOM   2073  N   GLN A 128      -6.805  -9.620 -11.820  1.00 73.31           N  
ATOM   2074  H   GLN A 128      -5.957  -9.361 -11.336  1.00 73.31           H  
ATOM   2075  CA  GLN A 128      -6.675 -10.347 -13.092  1.00 73.31           C  
ATOM   2076  HA  GLN A 128      -6.874  -9.648 -13.904  1.00 73.31           H  
ATOM   2077  C   GLN A 128      -7.656 -11.526 -13.229  1.00 73.31           C  
ATOM   2078  CB  GLN A 128      -5.236 -10.877 -13.224  1.00 73.31           C  
ATOM   2079  HB2 GLN A 128      -5.089 -11.714 -12.542  1.00 73.31           H  
ATOM   2080  HB3 GLN A 128      -4.525 -10.097 -12.952  1.00 73.31           H  
ATOM   2081  O   GLN A 128      -8.121 -11.820 -14.327  1.00 73.31           O  
ATOM   2082  CG  GLN A 128      -4.947 -11.331 -14.663  1.00 73.31           C  
ATOM   2083  HG2 GLN A 128      -5.130 -10.500 -15.344  1.00 73.31           H  
ATOM   2084  HG3 GLN A 128      -5.616 -12.148 -14.933  1.00 73.31           H  
ATOM   2085  CD  GLN A 128      -3.518 -11.814 -14.875  1.00 73.31           C  
ATOM   2086  NE2 GLN A 128      -3.226 -12.390 -16.020  1.00 73.31           N  
ATOM   2087 HE21 GLN A 128      -3.932 -12.492 -16.736  1.00 73.31           H  
ATOM   2088 HE22 GLN A 128      -2.267 -12.686 -16.129  1.00 73.31           H  
ATOM   2089  OE1 GLN A 128      -2.636 -11.694 -14.044  1.00 73.31           O  
ATOM   2090  N   GLN A 129      -7.939 -12.222 -12.124  1.00 64.74           N  
ATOM   2091  H   GLN A 129      -7.573 -11.887 -11.244  1.00 64.74           H  
ATOM   2092  CA  GLN A 129      -8.742 -13.447 -12.123  1.00 64.74           C  
ATOM   2093  HA  GLN A 129      -8.655 -13.935 -13.093  1.00 64.74           H  
ATOM   2094  C   GLN A 129     -10.238 -13.207 -11.902  1.00 64.74           C  
ATOM   2095  CB  GLN A 129      -8.203 -14.407 -11.052  1.00 64.74           C  
ATOM   2096  HB2 GLN A 129      -8.882 -15.256 -10.972  1.00 64.74           H  
ATOM   2097  HB3 GLN A 129      -8.172 -13.901 -10.088  1.00 64.74           H  
ATOM   2098  O   GLN A 129     -11.030 -14.102 -12.188  1.00 64.74           O  
ATOM   2099  CG  GLN A 129      -6.808 -14.945 -11.404  1.00 64.74           C  
ATOM   2100  HG2 GLN A 129      -6.080 -14.134 -11.390  1.00 64.74           H  
ATOM   2101  HG3 GLN A 129      -6.835 -15.366 -12.409  1.00 64.74           H  
ATOM   2102  CD  GLN A 129      -6.343 -16.029 -10.438  1.00 64.74           C  
ATOM   2103  NE2 GLN A 129      -5.406 -16.864 -10.827  1.00 64.74           N  
ATOM   2104 HE21 GLN A 129      -5.155 -17.576 -10.157  1.00 64.74           H  
ATOM   2105 HE22 GLN A 129      -5.002 -16.797 -11.750  1.00 64.74           H  
ATOM   2106  OE1 GLN A 129      -6.792 -16.151  -9.314  1.00 64.74           O  
ATOM   2107  N   MET A 130     -10.633 -12.042 -11.381  1.00 65.28           N  
ATOM   2108  H   MET A 130      -9.969 -11.286 -11.293  1.00 65.28           H  
ATOM   2109  CA  MET A 130     -11.999 -11.822 -10.911  1.00 65.28           C  
ATOM   2110  HA  MET A 130     -12.642 -12.584 -11.351  1.00 65.28           H  
ATOM   2111  C   MET A 130     -12.539 -10.465 -11.355  1.00 65.28           C  
ATOM   2112  CB  MET A 130     -12.053 -12.029  -9.389  1.00 65.28           C  
ATOM   2113  HB2 MET A 130     -11.557 -11.207  -8.873  1.00 65.28           H  
ATOM   2114  HB3 MET A 130     -11.517 -12.949  -9.156  1.00 65.28           H  
ATOM   2115  O   MET A 130     -12.033  -9.421 -10.940  1.00 65.28           O  
ATOM   2116  CG  MET A 130     -13.487 -12.178  -8.867  1.00 65.28           C  
ATOM   2117  HG2 MET A 130     -13.906 -11.189  -8.682  1.00 65.28           H  
ATOM   2118  HG3 MET A 130     -14.094 -12.676  -9.623  1.00 65.28           H  
ATOM   2119  SD  MET A 130     -13.576 -13.168  -7.350  1.00 65.28           S  
ATOM   2120  CE  MET A 130     -15.359 -13.165  -7.043  1.00 65.28           C  
ATOM   2121  HE1 MET A 130     -15.896 -13.359  -7.971  1.00 65.28           H  
ATOM   2122  HE2 MET A 130     -15.653 -12.194  -6.643  1.00 65.28           H  
ATOM   2123  HE3 MET A 130     -15.599 -13.939  -6.314  1.00 65.28           H  
ATOM   2124  N   ASP A 131     -13.582 -10.550 -12.189  1.00 59.22           N  
ATOM   2125  H   ASP A 131     -13.807 -11.477 -12.522  1.00 59.22           H  
ATOM   2126  CA  ASP A 131     -14.627  -9.558 -12.456  1.00 59.22           C  
ATOM   2127  HA  ASP A 131     -14.971  -9.722 -13.477  1.00 59.22           H  
ATOM   2128  C   ASP A 131     -14.178  -8.090 -12.438  1.00 59.22           C  
ATOM   2129  CB  ASP A 131     -15.829  -9.818 -11.519  1.00 59.22           C  
ATOM   2130  HB2 ASP A 131     -16.345  -8.876 -11.332  1.00 59.22           H  
ATOM   2131  HB3 ASP A 131     -15.475 -10.184 -10.555  1.00 59.22           H  
ATOM   2132  O   ASP A 131     -14.499  -7.321 -11.532  1.00 59.22           O  
ATOM   2133  CG  ASP A 131     -16.903 -10.763 -12.067  1.00 59.22           C  
ATOM   2134  OD1 ASP A 131     -16.831 -11.168 -13.243  1.00 59.22           O  
ATOM   2135  OD2 ASP A 131     -17.874 -10.979 -11.303  1.00 59.22           O  
ATOM   2136  N   SER A 132     -13.553  -7.656 -13.530  1.00 56.12           N  
ATOM   2137  H   SER A 132     -13.318  -8.346 -14.229  1.00 56.12           H  
ATOM   2138  CA  SER A 132     -13.927  -6.341 -14.049  1.00 56.12           C  
ATOM   2139  HA  SER A 132     -14.017  -5.638 -13.221  1.00 56.12           H  
ATOM   2140  C   SER A 132     -15.307  -6.462 -14.708  1.00 56.12           C  
ATOM   2141  CB  SER A 132     -12.863  -5.783 -14.998  1.00 56.12           C  
ATOM   2142  HB2 SER A 132     -13.334  -5.032 -15.633  1.00 56.12           H  
ATOM   2143  HB3 SER A 132     -12.078  -5.308 -14.408  1.00 56.12           H  
ATOM   2144  O   SER A 132     -15.620  -7.498 -15.296  1.00 56.12           O  
ATOM   2145  OG  SER A 132     -12.271  -6.751 -15.834  1.00 56.12           O  
ATOM   2146  HG  SER A 132     -11.560  -7.172 -15.346  1.00 56.12           H  
ATOM   2147  N   ASP A 133     -16.149  -5.422 -14.610  1.00 65.37           N  
ATOM   2148  H   ASP A 133     -15.868  -4.623 -14.061  1.00 65.37           H  
ATOM   2149  CA  ASP A 133     -17.322  -5.271 -15.492  1.00 65.37           C  
ATOM   2150  HA  ASP A 133     -18.125  -5.915 -15.133  1.00 65.37           H  
ATOM   2151  C   ASP A 133     -16.898  -5.686 -16.916  1.00 65.37           C  
ATOM   2152  CB  ASP A 133     -17.795  -3.798 -15.443  1.00 65.37           C  
ATOM   2153  HB2 ASP A 133     -16.936  -3.156 -15.641  1.00 65.37           H  
ATOM   2154  HB3 ASP A 133     -18.129  -3.587 -14.427  1.00 65.37           H  
ATOM   2155  O   ASP A 133     -15.836  -5.232 -17.353  1.00 65.37           O  
ATOM   2156  CG  ASP A 133     -18.915  -3.384 -16.420  1.00 65.37           C  
ATOM   2157  OD1 ASP A 133     -19.155  -4.054 -17.446  1.00 65.37           O  
ATOM   2158  OD2 ASP A 133     -19.525  -2.311 -16.214  1.00 65.37           O  
ATOM   2159  N   PRO A 134     -17.654  -6.533 -17.643  1.00 67.61           N  
ATOM   2160  CA  PRO A 134     -17.307  -6.934 -19.005  1.00 67.61           C  
ATOM   2161  HA  PRO A 134     -16.498  -7.662 -18.956  1.00 67.61           H  
ATOM   2162  C   PRO A 134     -16.876  -5.766 -19.903  1.00 67.61           C  
ATOM   2163  CB  PRO A 134     -18.571  -7.606 -19.547  1.00 67.61           C  
ATOM   2164  HB2 PRO A 134     -19.248  -6.859 -19.960  1.00 67.61           H  
ATOM   2165  HB3 PRO A 134     -18.334  -8.365 -20.293  1.00 67.61           H  
ATOM   2166  O   PRO A 134     -16.011  -5.939 -20.759  1.00 67.61           O  
ATOM   2167  CG  PRO A 134     -19.200  -8.218 -18.297  1.00 67.61           C  
ATOM   2168  HG2 PRO A 134     -18.716  -9.168 -18.073  1.00 67.61           H  
ATOM   2169  HG3 PRO A 134     -20.276  -8.351 -18.407  1.00 67.61           H  
ATOM   2170  CD  PRO A 134     -18.865  -7.209 -17.201  1.00 67.61           C  
ATOM   2171  HD2 PRO A 134     -18.704  -7.729 -16.257  1.00 67.61           H  
ATOM   2172  HD3 PRO A 134     -19.678  -6.489 -17.104  1.00 67.61           H  
ATOM   2173  N   ARG A 135     -17.420  -4.560 -19.682  1.00 70.61           N  
ATOM   2174  H   ARG A 135     -18.085  -4.486 -18.925  1.00 70.61           H  
ATOM   2175  CA  ARG A 135     -16.989  -3.326 -20.357  1.00 70.61           C  
ATOM   2176  HA  ARG A 135     -17.008  -3.482 -21.436  1.00 70.61           H  
ATOM   2177  C   ARG A 135     -15.551  -2.939 -20.010  1.00 70.61           C  
ATOM   2178  CB  ARG A 135     -17.934  -2.177 -19.986  1.00 70.61           C  
ATOM   2179  HB2 ARG A 135     -17.564  -1.259 -20.442  1.00 70.61           H  
ATOM   2180  HB3 ARG A 135     -17.929  -2.045 -18.904  1.00 70.61           H  
ATOM   2181  O   ARG A 135     -14.761  -2.662 -20.906  1.00 70.61           O  
ATOM   2182  CG  ARG A 135     -19.368  -2.427 -20.477  1.00 70.61           C  
ATOM   2183  HG2 ARG A 135     -19.355  -2.550 -21.560  1.00 70.61           H  
ATOM   2184  HG3 ARG A 135     -19.769  -3.336 -20.029  1.00 70.61           H  
ATOM   2185  CD  ARG A 135     -20.285  -1.255 -20.125  1.00 70.61           C  
ATOM   2186  HD2 ARG A 135     -21.258  -1.431 -20.583  1.00 70.61           H  
ATOM   2187  HD3 ARG A 135     -19.860  -0.340 -20.538  1.00 70.61           H  
ATOM   2188  NE  ARG A 135     -20.456  -1.118 -18.669  1.00 70.61           N  
ATOM   2189  HE  ARG A 135     -20.052  -1.827 -18.074  1.00 70.61           H  
ATOM   2190  NH1 ARG A 135     -21.637   0.852 -18.648  1.00 70.61           N  
ATOM   2191 HH11 ARG A 135     -21.605   0.866 -19.657  1.00 70.61           H  
ATOM   2192 HH12 ARG A 135     -22.062   1.595 -18.112  1.00 70.61           H  
ATOM   2193  NH2 ARG A 135     -21.067  -0.150 -16.730  1.00 70.61           N  
ATOM   2194 HH21 ARG A 135     -21.432   0.603 -16.165  1.00 70.61           H  
ATOM   2195 HH22 ARG A 135     -20.548  -0.902 -16.300  1.00 70.61           H  
ATOM   2196  CZ  ARG A 135     -21.055  -0.138 -18.026  1.00 70.61           C  
ATOM   2197  N   THR A 136     -15.207  -2.942 -18.730  1.00 69.30           N  
ATOM   2198  H   THR A 136     -15.896  -3.260 -18.063  1.00 69.30           H  
ATOM   2199  CA  THR A 136     -13.862  -2.667 -18.217  1.00 69.30           C  
ATOM   2200  HA  THR A 136     -13.512  -1.717 -18.622  1.00 69.30           H  
ATOM   2201  C   THR A 136     -12.878  -3.748 -18.678  1.00 69.30           C  
ATOM   2202  CB  THR A 136     -13.943  -2.520 -16.688  1.00 69.30           C  
ATOM   2203  HB  THR A 136     -14.397  -3.413 -16.258  1.00 69.30           H  
ATOM   2204  O   THR A 136     -11.819  -3.412 -19.204  1.00 69.30           O  
ATOM   2205  CG2 THR A 136     -12.627  -2.249 -15.974  1.00 69.30           C  
ATOM   2206 HG21 THR A 136     -11.934  -1.741 -16.645  1.00 69.30           H  
ATOM   2207 HG22 THR A 136     -12.785  -1.641 -15.083  1.00 69.30           H  
ATOM   2208 HG23 THR A 136     -12.202  -3.194 -15.635  1.00 69.30           H  
ATOM   2209  OG1 THR A 136     -14.794  -1.442 -16.386  1.00 69.30           O  
ATOM   2210  HG1 THR A 136     -14.600  -1.156 -15.490  1.00 69.30           H  
ATOM   2211  N   ALA A 137     -13.257  -5.031 -18.615  1.00 68.04           N  
ATOM   2212  H   ALA A 137     -14.140  -5.251 -18.178  1.00 68.04           H  
ATOM   2213  CA  ALA A 137     -12.456  -6.145 -19.134  1.00 68.04           C  
ATOM   2214  HA  ALA A 137     -11.516  -6.191 -18.583  1.00 68.04           H  
ATOM   2215  C   ALA A 137     -12.138  -5.985 -20.632  1.00 68.04           C  
ATOM   2216  CB  ALA A 137     -13.219  -7.457 -18.896  1.00 68.04           C  
ATOM   2217  HB1 ALA A 137     -13.538  -7.537 -17.856  1.00 68.04           H  
ATOM   2218  HB2 ALA A 137     -12.573  -8.302 -19.134  1.00 68.04           H  
ATOM   2219  HB3 ALA A 137     -14.106  -7.498 -19.528  1.00 68.04           H  
ATOM   2220  O   ALA A 137     -10.996  -6.163 -21.058  1.00 68.04           O  
ATOM   2221  N   LEU A 138     -13.150  -5.610 -21.423  1.00 70.04           N  
ATOM   2222  H   LEU A 138     -14.067  -5.530 -21.008  1.00 70.04           H  
ATOM   2223  CA  LEU A 138     -13.047  -5.434 -22.871  1.00 70.04           C  
ATOM   2224  HA  LEU A 138     -12.575  -6.322 -23.291  1.00 70.04           H  
ATOM   2225  C   LEU A 138     -12.185  -4.226 -23.260  1.00 70.04           C  
ATOM   2226  CB  LEU A 138     -14.476  -5.299 -23.431  1.00 70.04           C  
ATOM   2227  HB2 LEU A 138     -15.049  -6.179 -23.138  1.00 70.04           H  
ATOM   2228  HB3 LEU A 138     -14.943  -4.427 -22.974  1.00 70.04           H  
ATOM   2229  O   LEU A 138     -11.428  -4.298 -24.225  1.00 70.04           O  
ATOM   2230  CG  LEU A 138     -14.567  -5.155 -24.960  1.00 70.04           C  
ATOM   2231  HG  LEU A 138     -13.949  -4.322 -25.296  1.00 70.04           H  
ATOM   2232  CD1 LEU A 138     -14.123  -6.433 -25.673  1.00 70.04           C  
ATOM   2233 HD11 LEU A 138     -13.065  -6.612 -25.481  1.00 70.04           H  
ATOM   2234 HD12 LEU A 138     -14.258  -6.320 -26.749  1.00 70.04           H  
ATOM   2235 HD13 LEU A 138     -14.705  -7.284 -25.320  1.00 70.04           H  
ATOM   2236  CD2 LEU A 138     -16.012  -4.853 -25.360  1.00 70.04           C  
ATOM   2237 HD21 LEU A 138     -16.664  -5.666 -25.042  1.00 70.04           H  
ATOM   2238 HD22 LEU A 138     -16.077  -4.736 -26.442  1.00 70.04           H  
ATOM   2239 HD23 LEU A 138     -16.333  -3.925 -24.887  1.00 70.04           H  
ATOM   2240  N   LEU A 139     -12.312  -3.114 -22.534  1.00 73.89           N  
ATOM   2241  H   LEU A 139     -12.974  -3.118 -21.772  1.00 73.89           H  
ATOM   2242  CA  LEU A 139     -11.669  -1.846 -22.890  1.00 73.89           C  
ATOM   2243  HA  LEU A 139     -11.507  -1.824 -23.968  1.00 73.89           H  
ATOM   2244  C   LEU A 139     -10.272  -1.678 -22.276  1.00 73.89           C  
ATOM   2245  CB  LEU A 139     -12.619  -0.694 -22.522  1.00 73.89           C  
ATOM   2246  HB2 LEU A 139     -12.859  -0.781 -21.462  1.00 73.89           H  
ATOM   2247  HB3 LEU A 139     -12.100   0.252 -22.678  1.00 73.89           H  
ATOM   2248  O   LEU A 139      -9.498  -0.851 -22.753  1.00 73.89           O  
ATOM   2249  CG  LEU A 139     -13.928  -0.680 -23.340  1.00 73.89           C  
ATOM   2250  HG  LEU A 139     -14.417  -1.652 -23.282  1.00 73.89           H  
ATOM   2251  CD1 LEU A 139     -14.896   0.366 -22.794  1.00 73.89           C  
ATOM   2252 HD11 LEU A 139     -15.858   0.272 -23.298  1.00 73.89           H  
ATOM   2253 HD12 LEU A 139     -14.496   1.366 -22.967  1.00 73.89           H  
ATOM   2254 HD13 LEU A 139     -15.040   0.191 -21.728  1.00 73.89           H  
ATOM   2255  CD2 LEU A 139     -13.687  -0.354 -24.815  1.00 73.89           C  
ATOM   2256 HD21 LEU A 139     -13.111  -1.153 -25.283  1.00 73.89           H  
ATOM   2257 HD22 LEU A 139     -13.143   0.586 -24.907  1.00 73.89           H  
ATOM   2258 HD23 LEU A 139     -14.641  -0.275 -25.337  1.00 73.89           H  
ATOM   2259  N   CYS A 140      -9.923  -2.474 -21.261  1.00 74.26           N  
ATOM   2260  H   CYS A 140     -10.628  -3.094 -20.888  1.00 74.26           H  
ATOM   2261  CA  CYS A 140      -8.665  -2.353 -20.517  1.00 74.26           C  
ATOM   2262  HA  CYS A 140      -8.021  -1.636 -21.026  1.00 74.26           H  
ATOM   2263  C   CYS A 140      -7.851  -3.659 -20.422  1.00 74.26           C  
ATOM   2264  CB  CYS A 140      -9.007  -1.764 -19.151  1.00 74.26           C  
ATOM   2265  HB2 CYS A 140      -9.630  -2.478 -18.612  1.00 74.26           H  
ATOM   2266  HB3 CYS A 140      -8.099  -1.596 -18.572  1.00 74.26           H  
ATOM   2267  O   CYS A 140      -7.247  -3.922 -19.379  1.00 74.26           O  
ATOM   2268  SG  CYS A 140      -9.921  -0.224 -19.312  1.00 74.26           S  
ATOM   2269  N   PRO A 141      -7.764  -4.481 -21.487  1.00 60.61           N  
ATOM   2270  CA  PRO A 141      -7.306  -5.873 -21.402  1.00 60.61           C  
ATOM   2271  HA  PRO A 141      -7.976  -6.434 -20.751  1.00 60.61           H  
ATOM   2272  C   PRO A 141      -5.876  -6.035 -20.868  1.00 60.61           C  
ATOM   2273  CB  PRO A 141      -7.428  -6.414 -22.834  1.00 60.61           C  
ATOM   2274  HB2 PRO A 141      -8.408  -6.873 -22.959  1.00 60.61           H  
ATOM   2275  HB3 PRO A 141      -6.645  -7.133 -23.074  1.00 60.61           H  
ATOM   2276  O   PRO A 141      -5.555  -7.036 -20.235  1.00 60.61           O  
ATOM   2277  CG  PRO A 141      -7.340  -5.169 -23.716  1.00 60.61           C  
ATOM   2278  HG2 PRO A 141      -6.298  -4.877 -23.848  1.00 60.61           H  
ATOM   2279  HG3 PRO A 141      -7.828  -5.318 -24.680  1.00 60.61           H  
ATOM   2280  CD  PRO A 141      -8.068  -4.135 -22.869  1.00 60.61           C  
ATOM   2281  HD2 PRO A 141      -7.732  -3.130 -23.122  1.00 60.61           H  
ATOM   2282  HD3 PRO A 141      -9.140  -4.233 -23.040  1.00 60.61           H  
ATOM   2283  N   HIS A 142      -5.007  -5.048 -21.090  1.00 62.79           N  
ATOM   2284  H   HIS A 142      -5.331  -4.246 -21.611  1.00 62.79           H  
ATOM   2285  CA  HIS A 142      -3.592  -5.123 -20.718  1.00 62.79           C  
ATOM   2286  HA  HIS A 142      -3.281  -6.167 -20.751  1.00 62.79           H  
ATOM   2287  C   HIS A 142      -3.285  -4.649 -19.291  1.00 62.79           C  
ATOM   2288  CB  HIS A 142      -2.769  -4.367 -21.771  1.00 62.79           C  
ATOM   2289  HB2 HIS A 142      -3.073  -3.320 -21.789  1.00 62.79           H  
ATOM   2290  HB3 HIS A 142      -1.714  -4.408 -21.500  1.00 62.79           H  
ATOM   2291  O   HIS A 142      -2.125  -4.678 -18.889  1.00 62.79           O  
ATOM   2292  CG  HIS A 142      -2.923  -4.966 -23.146  1.00 62.79           C  
ATOM   2293  CD2 HIS A 142      -3.446  -4.363 -24.259  1.00 62.79           C  
ATOM   2294  HD2 HIS A 142      -3.808  -3.347 -24.323  1.00 62.79           H  
ATOM   2295  ND1 HIS A 142      -2.617  -6.261 -23.494  1.00 62.79           N  
ATOM   2296  HD1 HIS A 142      -2.217  -6.962 -22.886  1.00 62.79           H  
ATOM   2297  CE1 HIS A 142      -2.946  -6.436 -24.784  1.00 62.79           C  
ATOM   2298  HE1 HIS A 142      -2.823  -7.354 -25.339  1.00 62.79           H  
ATOM   2299  NE2 HIS A 142      -3.457  -5.305 -25.292  1.00 62.79           N  
ATOM   2300  N   ARG A 143      -4.286  -4.184 -18.527  1.00 63.16           N  
ATOM   2301  H   ARG A 143      -5.229  -4.237 -18.884  1.00 63.16           H  
ATOM   2302  CA  ARG A 143      -4.038  -3.344 -17.338  1.00 63.16           C  
ATOM   2303  HA  ARG A 143      -2.962  -3.251 -17.195  1.00 63.16           H  
ATOM   2304  C   ARG A 143      -4.505  -3.921 -16.002  1.00 63.16           C  
ATOM   2305  CB  ARG A 143      -4.562  -1.926 -17.598  1.00 63.16           C  
ATOM   2306  HB2 ARG A 143      -5.643  -1.941 -17.731  1.00 63.16           H  
ATOM   2307  HB3 ARG A 143      -4.327  -1.308 -16.731  1.00 63.16           H  
ATOM   2308  O   ARG A 143      -4.374  -3.255 -14.983  1.00 63.16           O  
ATOM   2309  CG  ARG A 143      -3.885  -1.333 -18.845  1.00 63.16           C  
ATOM   2310  HG2 ARG A 143      -4.359  -1.716 -19.749  1.00 63.16           H  
ATOM   2311  HG3 ARG A 143      -2.831  -1.609 -18.845  1.00 63.16           H  
ATOM   2312  CD  ARG A 143      -3.981   0.183 -18.811  1.00 63.16           C  
ATOM   2313  HD2 ARG A 143      -5.026   0.489 -18.875  1.00 63.16           H  
ATOM   2314  HD3 ARG A 143      -3.577   0.506 -17.851  1.00 63.16           H  
ATOM   2315  NE  ARG A 143      -3.200   0.817 -19.886  1.00 63.16           N  
ATOM   2316  HE  ARG A 143      -2.811   0.227 -20.607  1.00 63.16           H  
ATOM   2317  NH1 ARG A 143      -3.157   2.843 -18.842  1.00 63.16           N  
ATOM   2318 HH11 ARG A 143      -3.678   2.478 -18.058  1.00 63.16           H  
ATOM   2319 HH12 ARG A 143      -2.599   3.666 -18.665  1.00 63.16           H  
ATOM   2320  NH2 ARG A 143      -1.928   2.560 -20.655  1.00 63.16           N  
ATOM   2321 HH21 ARG A 143      -1.461   3.380 -20.294  1.00 63.16           H  
ATOM   2322 HH22 ARG A 143      -1.512   1.994 -21.380  1.00 63.16           H  
ATOM   2323  CZ  ARG A 143      -2.778   2.062 -19.808  1.00 63.16           C  
ATOM   2324  N   PHE A 144      -4.970  -5.170 -15.989  1.00 61.84           N  
ATOM   2325  H   PHE A 144      -5.061  -5.643 -16.877  1.00 61.84           H  
ATOM   2326  CA  PHE A 144      -5.473  -5.854 -14.788  1.00 61.84           C  
ATOM   2327  HA  PHE A 144      -5.750  -5.101 -14.050  1.00 61.84           H  
ATOM   2328  C   PHE A 144      -4.453  -6.754 -14.092  1.00 61.84           C  
ATOM   2329  CB  PHE A 144      -6.735  -6.653 -15.126  1.00 61.84           C  
ATOM   2330  HB2 PHE A 144      -7.105  -7.152 -14.231  1.00 61.84           H  
ATOM   2331  HB3 PHE A 144      -6.490  -7.423 -15.858  1.00 61.84           H  
ATOM   2332  O   PHE A 144      -4.845  -7.687 -13.398  1.00 61.84           O  
ATOM   2333  CG  PHE A 144      -7.853  -5.795 -15.637  1.00 61.84           C  
ATOM   2334  CD1 PHE A 144      -8.496  -4.909 -14.756  1.00 61.84           C  
ATOM   2335  HD1 PHE A 144      -8.202  -4.865 -13.717  1.00 61.84           H  
ATOM   2336  CD2 PHE A 144      -8.230  -5.868 -16.986  1.00 61.84           C  
ATOM   2337  HD2 PHE A 144      -7.738  -6.552 -17.662  1.00 61.84           H  
ATOM   2338  CE1 PHE A 144      -9.505  -4.065 -15.238  1.00 61.84           C  
ATOM   2339  HE1 PHE A 144      -9.989  -3.362 -14.576  1.00 61.84           H  
ATOM   2340  CE2 PHE A 144      -9.251  -5.039 -17.461  1.00 61.84           C  
ATOM   2341  HE2 PHE A 144      -9.545  -5.079 -18.499  1.00 61.84           H  
ATOM   2342  CZ  PHE A 144      -9.865  -4.130 -16.593  1.00 61.84           C  
ATOM   2343  HZ  PHE A 144     -10.613  -3.464 -16.997  1.00 61.84           H  
ATOM   2344  N   THR A 145      -3.147  -6.544 -14.269  1.00 74.18           N  
ATOM   2345  H   THR A 145      -2.815  -5.749 -14.797  1.00 74.18           H  
ATOM   2346  CA  THR A 145      -2.174  -7.407 -13.579  1.00 74.18           C  
ATOM   2347  HA  THR A 145      -2.439  -8.448 -13.765  1.00 74.18           H  
ATOM   2348  C   THR A 145      -2.219  -7.229 -12.064  1.00 74.18           C  
ATOM   2349  CB  THR A 145      -0.745  -7.204 -14.089  1.00 74.18           C  
ATOM   2350  HB  THR A 145      -0.058  -7.789 -13.478  1.00 74.18           H  
ATOM   2351  O   THR A 145      -1.801  -8.129 -11.349  1.00 74.18           O  
ATOM   2352  CG2 THR A 145      -0.606  -7.645 -15.546  1.00 74.18           C  
ATOM   2353 HG21 THR A 145      -1.236  -7.031 -16.190  1.00 74.18           H  
ATOM   2354 HG22 THR A 145       0.432  -7.543 -15.862  1.00 74.18           H  
ATOM   2355 HG23 THR A 145      -0.902  -8.689 -15.641  1.00 74.18           H  
ATOM   2356  OG1 THR A 145      -0.382  -5.845 -14.027  1.00 74.18           O  
ATOM   2357  HG1 THR A 145       0.551  -5.780 -14.245  1.00 74.18           H  
ATOM   2358  N   THR A 146      -2.758  -6.112 -11.572  1.00 87.78           N  
ATOM   2359  H   THR A 146      -3.114  -5.432 -12.228  1.00 87.78           H  
ATOM   2360  CA  THR A 146      -2.819  -5.747 -10.153  1.00 87.78           C  
ATOM   2361  HA  THR A 146      -2.380  -6.546  -9.556  1.00 87.78           H  
ATOM   2362  C   THR A 146      -4.267  -5.592  -9.688  1.00 87.78           C  
ATOM   2363  CB  THR A 146      -1.981  -4.481  -9.902  1.00 87.78           C  
ATOM   2364  HB  THR A 146      -2.054  -4.191  -8.854  1.00 87.78           H  
ATOM   2365  O   THR A 146      -5.191  -5.562 -10.496  1.00 87.78           O  
ATOM   2366  CG2 THR A 146      -0.511  -4.738 -10.251  1.00 87.78           C  
ATOM   2367 HG21 THR A 146      -0.405  -5.180 -11.241  1.00 87.78           H  
ATOM   2368 HG22 THR A 146       0.037  -3.796 -10.265  1.00 87.78           H  
ATOM   2369 HG23 THR A 146      -0.067  -5.405  -9.512  1.00 87.78           H  
ATOM   2370  OG1 THR A 146      -2.382  -3.398 -10.709  1.00 87.78           O  
ATOM   2371  HG1 THR A 146      -3.333  -3.284 -10.651  1.00 87.78           H  
ATOM   2372  N   GLY A 147      -4.479  -5.517  -8.376  1.00 91.63           N  
ATOM   2373  H   GLY A 147      -3.689  -5.508  -7.746  1.00 91.63           H  
ATOM   2374  CA  GLY A 147      -5.792  -5.271  -7.788  1.00 91.63           C  
ATOM   2375  HA2 GLY A 147      -6.553  -5.730  -8.418  1.00 91.63           H  
ATOM   2376  HA3 GLY A 147      -5.857  -5.727  -6.800  1.00 91.63           H  
ATOM   2377  C   GLY A 147      -6.060  -3.779  -7.645  1.00 91.63           C  
ATOM   2378  O   GLY A 147      -5.223  -3.066  -7.086  1.00 91.63           O  
ATOM   2379  N   TRP A 148      -7.204  -3.298  -8.131  1.00 93.98           N  
ATOM   2380  H   TRP A 148      -7.850  -3.939  -8.567  1.00 93.98           H  
ATOM   2381  CA  TRP A 148      -7.613  -1.896  -7.995  1.00 93.98           C  
ATOM   2382  HA  TRP A 148      -7.405  -1.572  -6.975  1.00 93.98           H  
ATOM   2383  C   TRP A 148      -9.114  -1.717  -8.247  1.00 93.98           C  
ATOM   2384  CB  TRP A 148      -6.811  -1.023  -8.976  1.00 93.98           C  
ATOM   2385  HB2 TRP A 148      -5.793  -1.402  -9.068  1.00 93.98           H  
ATOM   2386  HB3 TRP A 148      -7.281  -1.091  -9.957  1.00 93.98           H  
ATOM   2387  O   TRP A 148      -9.780  -2.599  -8.790  1.00 93.98           O  
ATOM   2388  CG  TRP A 148      -6.706   0.422  -8.615  1.00 93.98           C  
ATOM   2389  CD1 TRP A 148      -7.083   1.455  -9.397  1.00 93.98           C  
ATOM   2390  HD1 TRP A 148      -7.493   1.347 -10.390  1.00 93.98           H  
ATOM   2391  CD2 TRP A 148      -6.146   1.018  -7.409  1.00 93.98           C  
ATOM   2392  CE2 TRP A 148      -6.248   2.436  -7.521  1.00 93.98           C  
ATOM   2393  CE3 TRP A 148      -5.550   0.500  -6.241  1.00 93.98           C  
ATOM   2394  HE3 TRP A 148      -5.446  -0.569  -6.131  1.00 93.98           H  
ATOM   2395  NE1 TRP A 148      -6.824   2.648  -8.750  1.00 93.98           N  
ATOM   2396  HE1 TRP A 148      -6.932   3.553  -9.186  1.00 93.98           H  
ATOM   2397  CH2 TRP A 148      -5.235   2.750  -5.356  1.00 93.98           C  
ATOM   2398  HH2 TRP A 148      -4.905   3.402  -4.560  1.00 93.98           H  
ATOM   2399  CZ2 TRP A 148      -5.797   3.300  -6.518  1.00 93.98           C  
ATOM   2400  HZ2 TRP A 148      -5.897   4.369  -6.640  1.00 93.98           H  
ATOM   2401  CZ3 TRP A 148      -5.100   1.358  -5.221  1.00 93.98           C  
ATOM   2402  HZ3 TRP A 148      -4.657   0.945  -4.326  1.00 93.98           H  
ATOM   2403  N   TRP A 149      -9.646  -0.541  -7.914  1.00 93.83           N  
ATOM   2404  H   TRP A 149      -9.048   0.142  -7.471  1.00 93.83           H  
ATOM   2405  CA  TRP A 149     -11.021  -0.137  -8.237  1.00 93.83           C  
ATOM   2406  HA  TRP A 149     -11.675  -1.007  -8.181  1.00 93.83           H  
ATOM   2407  C   TRP A 149     -11.123   0.398  -9.666  1.00 93.83           C  
ATOM   2408  CB  TRP A 149     -11.508   0.872  -7.198  1.00 93.83           C  
ATOM   2409  HB2 TRP A 149     -10.868   1.754  -7.223  1.00 93.83           H  
ATOM   2410  HB3 TRP A 149     -12.523   1.184  -7.445  1.00 93.83           H  
ATOM   2411  O   TRP A 149     -11.399   1.575  -9.883  1.00 93.83           O  
ATOM   2412  CG  TRP A 149     -11.515   0.334  -5.812  1.00 93.83           C  
ATOM   2413  CD1 TRP A 149     -12.482  -0.445  -5.284  1.00 93.83           C  
ATOM   2414  HD1 TRP A 149     -13.381  -0.752  -5.798  1.00 93.83           H  
ATOM   2415  CD2 TRP A 149     -10.511   0.504  -4.769  1.00 93.83           C  
ATOM   2416  CE2 TRP A 149     -10.955  -0.198  -3.610  1.00 93.83           C  
ATOM   2417  CE3 TRP A 149      -9.266   1.166  -4.692  1.00 93.83           C  
ATOM   2418  HE3 TRP A 149      -8.898   1.710  -5.550  1.00 93.83           H  
ATOM   2419  NE1 TRP A 149     -12.166  -0.745  -3.976  1.00 93.83           N  
ATOM   2420  HE1 TRP A 149     -12.781  -1.277  -3.377  1.00 93.83           H  
ATOM   2421  CH2 TRP A 149      -8.972   0.437  -2.380  1.00 93.83           C  
ATOM   2422  HH2 TRP A 149      -8.390   0.416  -1.471  1.00 93.83           H  
ATOM   2423  CZ2 TRP A 149     -10.185  -0.265  -2.444  1.00 93.83           C  
ATOM   2424  HZ2 TRP A 149     -10.507  -0.877  -1.614  1.00 93.83           H  
ATOM   2425  CZ3 TRP A 149      -8.510   1.142  -3.505  1.00 93.83           C  
ATOM   2426  HZ3 TRP A 149      -7.562   1.660  -3.464  1.00 93.83           H  
ATOM   2427  N   TYR A 150     -10.794  -0.429 -10.656  1.00 89.88           N  
ATOM   2428  H   TYR A 150     -10.581  -1.388 -10.422  1.00 89.88           H  
ATOM   2429  CA  TYR A 150     -10.717  -0.002 -12.054  1.00 89.88           C  
ATOM   2430  HA  TYR A 150     -10.006   0.821 -12.115  1.00 89.88           H  
ATOM   2431  C   TYR A 150     -12.055   0.508 -12.606  1.00 89.88           C  
ATOM   2432  CB  TYR A 150     -10.184  -1.141 -12.926  1.00 89.88           C  
ATOM   2433  HB2 TYR A 150     -10.227  -0.833 -13.971  1.00 89.88           H  
ATOM   2434  HB3 TYR A 150     -10.839  -2.005 -12.813  1.00 89.88           H  
ATOM   2435  O   TYR A 150     -13.122  -0.017 -12.304  1.00 89.88           O  
ATOM   2436  CG  TYR A 150      -8.755  -1.535 -12.616  1.00 89.88           C  
ATOM   2437  CD1 TYR A 150      -7.695  -0.691 -12.997  1.00 89.88           C  
ATOM   2438  HD1 TYR A 150      -7.912   0.224 -13.529  1.00 89.88           H  
ATOM   2439  CD2 TYR A 150      -8.482  -2.744 -11.952  1.00 89.88           C  
ATOM   2440  HD2 TYR A 150      -9.290  -3.385 -11.631  1.00 89.88           H  
ATOM   2441  CE1 TYR A 150      -6.364  -1.046 -12.706  1.00 89.88           C  
ATOM   2442  HE1 TYR A 150      -5.549  -0.398 -12.991  1.00 89.88           H  
ATOM   2443  CE2 TYR A 150      -7.155  -3.119 -11.684  1.00 89.88           C  
ATOM   2444  HE2 TYR A 150      -6.947  -4.042 -11.164  1.00 89.88           H  
ATOM   2445  OH  TYR A 150      -4.819  -2.595 -11.729  1.00 89.88           O  
ATOM   2446  HH  TYR A 150      -4.204  -1.917 -12.018  1.00 89.88           H  
ATOM   2447  CZ  TYR A 150      -6.094  -2.267 -12.051  1.00 89.88           C  
ATOM   2448  N   ASN A 151     -11.957   1.502 -13.485  1.00 88.03           N  
ATOM   2449  H   ASN A 151     -11.024   1.782 -13.751  1.00 88.03           H  
ATOM   2450  CA  ASN A 151     -13.039   1.968 -14.349  1.00 88.03           C  
ATOM   2451  HA  ASN A 151     -13.941   1.382 -14.170  1.00 88.03           H  
ATOM   2452  C   ASN A 151     -12.596   1.708 -15.802  1.00 88.03           C  
ATOM   2453  CB  ASN A 151     -13.332   3.428 -13.974  1.00 88.03           C  
ATOM   2454  HB2 ASN A 151     -13.364   3.518 -12.889  1.00 88.03           H  
ATOM   2455  HB3 ASN A 151     -12.510   4.062 -14.305  1.00 88.03           H  
ATOM   2456  O   ASN A 151     -12.063   0.642 -16.077  1.00 88.03           O  
ATOM   2457  CG  ASN A 151     -14.644   3.960 -14.522  1.00 88.03           C  
ATOM   2458  ND2 ASN A 151     -15.123   5.044 -13.969  1.00 88.03           N  
ATOM   2459 HD21 ASN A 151     -16.032   5.359 -14.277  1.00 88.03           H  
ATOM   2460 HD22 ASN A 151     -14.633   5.447 -13.183  1.00 88.03           H  
ATOM   2461  OD1 ASN A 151     -15.224   3.442 -15.462  1.00 88.03           O  
ATOM   2462  N   ILE A 152     -12.724   2.653 -16.736  1.00 85.46           N  
ATOM   2463  H   ILE A 152     -13.267   3.471 -16.500  1.00 85.46           H  
ATOM   2464  CA  ILE A 152     -12.284   2.484 -18.132  1.00 85.46           C  
ATOM   2465  HA  ILE A 152     -11.886   1.479 -18.278  1.00 85.46           H  
ATOM   2466  C   ILE A 152     -11.149   3.480 -18.452  1.00 85.46           C  
ATOM   2467  CB  ILE A 152     -13.500   2.600 -19.081  1.00 85.46           C  
ATOM   2468  HB  ILE A 152     -13.910   3.606 -18.993  1.00 85.46           H  
ATOM   2469  O   ILE A 152     -11.393   4.542 -19.011  1.00 85.46           O  
ATOM   2470  CG1 ILE A 152     -14.616   1.579 -18.734  1.00 85.46           C  
ATOM   2471 HG12 ILE A 152     -14.793   1.556 -17.659  1.00 85.46           H  
ATOM   2472 HG13 ILE A 152     -14.304   0.579 -19.034  1.00 85.46           H  
ATOM   2473  CG2 ILE A 152     -13.047   2.369 -20.534  1.00 85.46           C  
ATOM   2474 HG21 ILE A 152     -13.887   2.531 -21.210  1.00 85.46           H  
ATOM   2475 HG22 ILE A 152     -12.658   1.356 -20.641  1.00 85.46           H  
ATOM   2476 HG23 ILE A 152     -12.268   3.073 -20.827  1.00 85.46           H  
ATOM   2477  CD1 ILE A 152     -15.970   1.904 -19.380  1.00 85.46           C  
ATOM   2478 HD11 ILE A 152     -16.315   2.878 -19.033  1.00 85.46           H  
ATOM   2479 HD12 ILE A 152     -16.697   1.147 -19.085  1.00 85.46           H  
ATOM   2480 HD13 ILE A 152     -15.898   1.917 -20.467  1.00 85.46           H  
ATOM   2481  N   CYS A 153      -9.885   3.258 -18.078  1.00 78.78           N  
ATOM   2482  H   CYS A 153      -9.244   3.974 -18.390  1.00 78.78           H  
ATOM   2483  CA  CYS A 153      -9.324   2.144 -17.301  1.00 78.78           C  
ATOM   2484  HA  CYS A 153     -10.049   1.334 -17.216  1.00 78.78           H  
ATOM   2485  C   CYS A 153      -8.982   2.557 -15.871  1.00 78.78           C  
ATOM   2486  CB  CYS A 153      -8.078   1.610 -18.026  1.00 78.78           C  
ATOM   2487  HB2 CYS A 153      -7.688   0.762 -17.464  1.00 78.78           H  
ATOM   2488  HB3 CYS A 153      -7.310   2.383 -18.063  1.00 78.78           H  
ATOM   2489  O   CYS A 153      -9.389   1.909 -14.908  1.00 78.78           O  
ATOM   2490  SG  CYS A 153      -8.426   1.064 -19.707  1.00 78.78           S  
ATOM   2491  N   HIS A 154      -8.236   3.653 -15.728  1.00 88.00           N  
ATOM   2492  H   HIS A 154      -7.904   4.143 -16.546  1.00 88.00           H  
ATOM   2493  CA  HIS A 154      -7.847   4.217 -14.445  1.00 88.00           C  
ATOM   2494  HA  HIS A 154      -8.731   4.317 -13.815  1.00 88.00           H  
ATOM   2495  C   HIS A 154      -7.213   5.604 -14.604  1.00 88.00           C  
ATOM   2496  CB  HIS A 154      -6.852   3.276 -13.759  1.00 88.00           C  
ATOM   2497  HB2 HIS A 154      -6.490   3.781 -12.863  1.00 88.00           H  
ATOM   2498  HB3 HIS A 154      -7.364   2.367 -13.444  1.00 88.00           H  
ATOM   2499  O   HIS A 154      -6.632   5.897 -15.645  1.00 88.00           O  
ATOM   2500  CG  HIS A 154      -5.658   2.863 -14.561  1.00 88.00           C  
ATOM   2501  CD2 HIS A 154      -5.537   1.715 -15.295  1.00 88.00           C  
ATOM   2502  HD2 HIS A 154      -6.313   0.980 -15.451  1.00 88.00           H  
ATOM   2503  ND1 HIS A 154      -4.421   3.450 -14.509  1.00 88.00           N  
ATOM   2504  HD1 HIS A 154      -4.168   4.304 -14.033  1.00 88.00           H  
ATOM   2505  CE1 HIS A 154      -3.567   2.643 -15.146  1.00 88.00           C  
ATOM   2506  HE1 HIS A 154      -2.492   2.735 -15.092  1.00 88.00           H  
ATOM   2507  NE2 HIS A 154      -4.205   1.595 -15.690  1.00 88.00           N  
ATOM   2508  N   GLN A 155      -7.281   6.418 -13.548  1.00 91.97           N  
ATOM   2509  H   GLN A 155      -7.808   6.106 -12.745  1.00 91.97           H  
ATOM   2510  CA  GLN A 155      -6.489   7.648 -13.374  1.00 91.97           C  
ATOM   2511  HA  GLN A 155      -5.963   7.881 -14.299  1.00 91.97           H  
ATOM   2512  C   GLN A 155      -5.410   7.494 -12.287  1.00 91.97           C  
ATOM   2513  CB  GLN A 155      -7.416   8.824 -13.054  1.00 91.97           C  
ATOM   2514  HB2 GLN A 155      -8.044   8.578 -12.198  1.00 91.97           H  
ATOM   2515  HB3 GLN A 155      -6.806   9.689 -12.796  1.00 91.97           H  
ATOM   2516  O   GLN A 155      -4.534   8.340 -12.124  1.00 91.97           O  
ATOM   2517  CG  GLN A 155      -8.293   9.201 -14.253  1.00 91.97           C  
ATOM   2518  HG2 GLN A 155      -9.018   8.414 -14.459  1.00 91.97           H  
ATOM   2519  HG3 GLN A 155      -7.659   9.325 -15.131  1.00 91.97           H  
ATOM   2520  CD  GLN A 155      -9.034  10.504 -13.989  1.00 91.97           C  
ATOM   2521  NE2 GLN A 155      -8.976  11.446 -14.895  1.00 91.97           N  
ATOM   2522 HE21 GLN A 155      -9.154  12.359 -14.501  1.00 91.97           H  
ATOM   2523 HE22 GLN A 155      -8.170  11.415 -15.504  1.00 91.97           H  
ATOM   2524  OE1 GLN A 155      -9.659  10.707 -12.958  1.00 91.97           O  
ATOM   2525  N   SER A 156      -5.420   6.374 -11.570  1.00 93.63           N  
ATOM   2526  H   SER A 156      -6.219   5.759 -11.635  1.00 93.63           H  
ATOM   2527  CA  SER A 156      -4.349   5.951 -10.676  1.00 93.63           C  
ATOM   2528  HA  SER A 156      -3.410   6.389 -11.013  1.00 93.63           H  
ATOM   2529  C   SER A 156      -4.205   4.431 -10.712  1.00 93.63           C  
ATOM   2530  CB  SER A 156      -4.600   6.453  -9.251  1.00 93.63           C  
ATOM   2531  HB2 SER A 156      -3.860   6.018  -8.580  1.00 93.63           H  
ATOM   2532  HB3 SER A 156      -4.488   7.537  -9.232  1.00 93.63           H  
ATOM   2533  O   SER A 156      -5.177   3.708 -10.909  1.00 93.63           O  
ATOM   2534  OG  SER A 156      -5.900   6.121  -8.806  1.00 93.63           O  
ATOM   2535  HG  SER A 156      -6.480   6.805  -9.149  1.00 93.63           H  
ATOM   2536  N   ASN A 157      -2.984   3.935 -10.542  1.00 92.33           N  
ATOM   2537  H   ASN A 157      -2.228   4.589 -10.393  1.00 92.33           H  
ATOM   2538  CA  ASN A 157      -2.706   2.514 -10.349  1.00 92.33           C  
ATOM   2539  HA  ASN A 157      -3.595   2.039  -9.938  1.00 92.33           H  
ATOM   2540  C   ASN A 157      -1.592   2.366  -9.309  1.00 92.33           C  
ATOM   2541  CB  ASN A 157      -2.376   1.823 -11.688  1.00 92.33           C  
ATOM   2542  HB2 ASN A 157      -3.178   2.010 -12.403  1.00 92.33           H  
ATOM   2543  HB3 ASN A 157      -1.438   2.204 -12.092  1.00 92.33           H  
ATOM   2544  O   ASN A 157      -0.445   2.058  -9.631  1.00 92.33           O  
ATOM   2545  CG  ASN A 157      -2.257   0.318 -11.512  1.00 92.33           C  
ATOM   2546  ND2 ASN A 157      -1.556  -0.373 -12.377  1.00 92.33           N  
ATOM   2547 HD21 ASN A 157      -1.032   0.088 -13.108  1.00 92.33           H  
ATOM   2548 HD22 ASN A 157      -1.497  -1.366 -12.204  1.00 92.33           H  
ATOM   2549  OD1 ASN A 157      -2.803  -0.263 -10.589  1.00 92.33           O  
ATOM   2550  N   LEU A 158      -1.917   2.640  -8.044  1.00 95.33           N  
ATOM   2551  H   LEU A 158      -2.872   2.891  -7.835  1.00 95.33           H  
ATOM   2552  CA  LEU A 158      -0.932   2.663  -6.952  1.00 95.33           C  
ATOM   2553  HA  LEU A 158      -0.067   3.237  -7.284  1.00 95.33           H  
ATOM   2554  C   LEU A 158      -0.398   1.267  -6.587  1.00 95.33           C  
ATOM   2555  CB  LEU A 158      -1.551   3.367  -5.733  1.00 95.33           C  
ATOM   2556  HB2 LEU A 158      -0.831   3.334  -4.915  1.00 95.33           H  
ATOM   2557  HB3 LEU A 158      -2.434   2.814  -5.413  1.00 95.33           H  
ATOM   2558  O   LEU A 158       0.654   1.131  -5.958  1.00 95.33           O  
ATOM   2559  CG  LEU A 158      -1.938   4.838  -5.986  1.00 95.33           C  
ATOM   2560  HG  LEU A 158      -2.725   4.888  -6.738  1.00 95.33           H  
ATOM   2561  CD1 LEU A 158      -2.482   5.456  -4.700  1.00 95.33           C  
ATOM   2562 HD11 LEU A 158      -2.656   6.521  -4.851  1.00 95.33           H  
ATOM   2563 HD12 LEU A 158      -3.429   4.986  -4.434  1.00 95.33           H  
ATOM   2564 HD13 LEU A 158      -1.784   5.313  -3.875  1.00 95.33           H  
ATOM   2565  CD2 LEU A 158      -0.740   5.653  -6.481  1.00 95.33           C  
ATOM   2566 HD21 LEU A 158       0.154   5.383  -5.919  1.00 95.33           H  
ATOM   2567 HD22 LEU A 158      -0.916   6.721  -6.353  1.00 95.33           H  
ATOM   2568 HD23 LEU A 158      -0.569   5.455  -7.539  1.00 95.33           H  
ATOM   2569  N   ASN A 159      -1.092   0.224  -7.037  1.00 93.97           N  
ATOM   2570  H   ASN A 159      -1.956   0.406  -7.527  1.00 93.97           H  
ATOM   2571  CA  ASN A 159      -0.646  -1.161  -6.946  1.00 93.97           C  
ATOM   2572  HA  ASN A 159       0.035  -1.263  -6.101  1.00 93.97           H  
ATOM   2573  C   ASN A 159       0.166  -1.606  -8.168  1.00 93.97           C  
ATOM   2574  CB  ASN A 159      -1.866  -2.039  -6.645  1.00 93.97           C  
ATOM   2575  HB2 ASN A 159      -1.589  -3.091  -6.721  1.00 93.97           H  
ATOM   2576  HB3 ASN A 159      -2.656  -1.846  -7.370  1.00 93.97           H  
ATOM   2577  O   ASN A 159       0.645  -2.734  -8.186  1.00 93.97           O  
ATOM   2578  CG  ASN A 159      -2.391  -1.803  -5.237  1.00 93.97           C  
ATOM   2579  ND2 ASN A 159      -3.608  -2.195  -4.965  1.00 93.97           N  
ATOM   2580 HD21 ASN A 159      -3.947  -2.075  -4.021  1.00 93.97           H  
ATOM   2581 HD22 ASN A 159      -4.174  -2.611  -5.690  1.00 93.97           H  
ATOM   2582  OD1 ASN A 159      -1.714  -1.276  -4.363  1.00 93.97           O  
ATOM   2583  N   GLY A 160       0.398  -0.712  -9.136  1.00 89.76           N  
ATOM   2584  H   GLY A 160      -0.025   0.202  -9.063  1.00 89.76           H  
ATOM   2585  CA  GLY A 160       1.186  -0.972 -10.334  1.00 89.76           C  
ATOM   2586  HA2 GLY A 160       0.662  -1.707 -10.945  1.00 89.76           H  
ATOM   2587  HA3 GLY A 160       1.258  -0.054 -10.919  1.00 89.76           H  
ATOM   2588  C   GLY A 160       2.600  -1.486 -10.058  1.00 89.76           C  
ATOM   2589  O   GLY A 160       3.126  -1.452  -8.935  1.00 89.76           O  
ATOM   2590  N   GLN A 161       3.227  -2.007 -11.106  1.00 85.00           N  
ATOM   2591  H   GLN A 161       2.797  -1.929 -12.016  1.00 85.00           H  
ATOM   2592  CA  GLN A 161       4.526  -2.656 -11.002  1.00 85.00           C  
ATOM   2593  HA  GLN A 161       4.601  -3.143 -10.030  1.00 85.00           H  
ATOM   2594  C   GLN A 161       5.652  -1.625 -11.111  1.00 85.00           C  
ATOM   2595  CB  GLN A 161       4.610  -3.752 -12.070  1.00 85.00           C  
ATOM   2596  HB2 GLN A 161       4.485  -3.309 -13.057  1.00 85.00           H  
ATOM   2597  HB3 GLN A 161       3.795  -4.458 -11.906  1.00 85.00           H  
ATOM   2598  O   GLN A 161       5.795  -0.958 -12.133  1.00 85.00           O  
ATOM   2599  CG  GLN A 161       5.940  -4.514 -12.007  1.00 85.00           C  
ATOM   2600  HG2 GLN A 161       6.757  -3.839 -12.263  1.00 85.00           H  
ATOM   2601  HG3 GLN A 161       6.098  -4.887 -10.995  1.00 85.00           H  
ATOM   2602  CD  GLN A 161       6.004  -5.687 -12.976  1.00 85.00           C  
ATOM   2603  NE2 GLN A 161       6.998  -6.537 -12.851  1.00 85.00           N  
ATOM   2604 HE21 GLN A 161       7.717  -6.386 -12.159  1.00 85.00           H  
ATOM   2605 HE22 GLN A 161       7.018  -7.293 -13.521  1.00 85.00           H  
ATOM   2606  OE1 GLN A 161       5.182  -5.867 -13.858  1.00 85.00           O  
ATOM   2607  N   PHE A 162       6.506  -1.532 -10.090  1.00 86.40           N  
ATOM   2608  H   PHE A 162       6.368  -2.096  -9.264  1.00 86.40           H  
ATOM   2609  CA  PHE A 162       7.741  -0.758 -10.211  1.00 86.40           C  
ATOM   2610  HA  PHE A 162       7.485   0.277 -10.439  1.00 86.40           H  
ATOM   2611  C   PHE A 162       8.613  -1.299 -11.348  1.00 86.40           C  
ATOM   2612  CB  PHE A 162       8.533  -0.798  -8.905  1.00 86.40           C  
ATOM   2613  HB2 PHE A 162       9.526  -0.388  -9.090  1.00 86.40           H  
ATOM   2614  HB3 PHE A 162       8.670  -1.836  -8.600  1.00 86.40           H  
ATOM   2615  O   PHE A 162       8.747  -2.511 -11.511  1.00 86.40           O  
ATOM   2616  CG  PHE A 162       7.921  -0.007  -7.776  1.00 86.40           C  
ATOM   2617  CD1 PHE A 162       7.975   1.398  -7.793  1.00 86.40           C  
ATOM   2618  HD1 PHE A 162       8.393   1.924  -8.638  1.00 86.40           H  
ATOM   2619  CD2 PHE A 162       7.386  -0.675  -6.662  1.00 86.40           C  
ATOM   2620  HD2 PHE A 162       7.371  -1.755  -6.636  1.00 86.40           H  
ATOM   2621  CE1 PHE A 162       7.533   2.119  -6.673  1.00 86.40           C  
ATOM   2622  HE1 PHE A 162       7.631   3.194  -6.634  1.00 86.40           H  
ATOM   2623  CE2 PHE A 162       6.951   0.053  -5.544  1.00 86.40           C  
ATOM   2624  HE2 PHE A 162       6.625  -0.475  -4.661  1.00 86.40           H  
ATOM   2625  CZ  PHE A 162       7.027   1.457  -5.550  1.00 86.40           C  
ATOM   2626  HZ  PHE A 162       6.746   2.030  -4.679  1.00 86.40           H  
ATOM   2627  N   ASN A 163       9.246  -0.394 -12.098  1.00 71.87           N  
ATOM   2628  H   ASN A 163       9.079   0.583 -11.907  1.00 71.87           H  
ATOM   2629  CA  ASN A 163      10.209  -0.715 -13.158  1.00 71.87           C  
ATOM   2630  HA  ASN A 163      10.453   0.221 -13.660  1.00 71.87           H  
ATOM   2631  C   ASN A 163       9.669  -1.645 -14.264  1.00 71.87           C  
ATOM   2632  CB  ASN A 163      11.512  -1.255 -12.533  1.00 71.87           C  
ATOM   2633  HB2 ASN A 163      12.256  -1.395 -13.316  1.00 71.87           H  
ATOM   2634  HB3 ASN A 163      11.312  -2.232 -12.092  1.00 71.87           H  
ATOM   2635  O   ASN A 163      10.457  -2.337 -14.911  1.00 71.87           O  
ATOM   2636  CG  ASN A 163      12.131  -0.355 -11.484  1.00 71.87           C  
ATOM   2637  ND2 ASN A 163      12.802  -0.935 -10.517  1.00 71.87           N  
ATOM   2638 HD21 ASN A 163      13.250  -0.339  -9.836  1.00 71.87           H  
ATOM   2639 HD22 ASN A 163      12.849  -1.943 -10.468  1.00 71.87           H  
ATOM   2640  OD1 ASN A 163      12.039   0.861 -11.512  1.00 71.87           O  
ATOM   2641  N   SER A 164       8.352  -1.689 -14.498  1.00 70.11           N  
ATOM   2642  H   SER A 164       7.721  -1.131 -13.942  1.00 70.11           H  
ATOM   2643  CA  SER A 164       7.828  -2.472 -15.618  1.00 70.11           C  
ATOM   2644  HA  SER A 164       8.215  -3.488 -15.530  1.00 70.11           H  
ATOM   2645  C   SER A 164       8.297  -1.882 -16.946  1.00 70.11           C  
ATOM   2646  CB  SER A 164       6.308  -2.568 -15.608  1.00 70.11           C  
ATOM   2647  HB2 SER A 164       5.974  -2.981 -14.656  1.00 70.11           H  
ATOM   2648  HB3 SER A 164       5.865  -1.584 -15.759  1.00 70.11           H  
ATOM   2649  O   SER A 164       8.034  -0.724 -17.258  1.00 70.11           O  
ATOM   2650  OG  SER A 164       5.937  -3.438 -16.661  1.00 70.11           O  
ATOM   2651  HG  SER A 164       4.978  -3.464 -16.691  1.00 70.11           H  
ATOM   2652  N   THR A 165       8.975  -2.700 -17.745  1.00 69.01           N  
ATOM   2653  H   THR A 165       9.250  -3.603 -17.386  1.00 69.01           H  
ATOM   2654  CA  THR A 165       9.338  -2.394 -19.136  1.00 69.01           C  
ATOM   2655  HA  THR A 165       9.326  -1.314 -19.287  1.00 69.01           H  
ATOM   2656  C   THR A 165       8.339  -2.986 -20.131  1.00 69.01           C  
ATOM   2657  CB  THR A 165      10.751  -2.905 -19.442  1.00 69.01           C  
ATOM   2658  HB  THR A 165      10.982  -2.730 -20.493  1.00 69.01           H  
ATOM   2659  O   THR A 165       8.507  -2.842 -21.342  1.00 69.01           O  
ATOM   2660  CG2 THR A 165      11.812  -2.211 -18.588  1.00 69.01           C  
ATOM   2661 HG21 THR A 165      12.805  -2.538 -18.895  1.00 69.01           H  
ATOM   2662 HG22 THR A 165      11.667  -2.445 -17.533  1.00 69.01           H  
ATOM   2663 HG23 THR A 165      11.739  -1.132 -18.723  1.00 69.01           H  
ATOM   2664  OG1 THR A 165      10.834  -4.288 -19.168  1.00 69.01           O  
ATOM   2665  HG1 THR A 165      11.748  -4.549 -19.301  1.00 69.01           H  
ATOM   2666  N   GLN A 166       7.307  -3.681 -19.641  1.00 66.65           N  
ATOM   2667  H   GLN A 166       7.152  -3.677 -18.643  1.00 66.65           H  
ATOM   2668  CA  GLN A 166       6.326  -4.348 -20.486  1.00 66.65           C  
ATOM   2669  HA  GLN A 166       6.846  -4.840 -21.308  1.00 66.65           H  
ATOM   2670  C   GLN A 166       5.359  -3.325 -21.074  1.00 66.65           C  
ATOM   2671  CB  GLN A 166       5.558  -5.416 -19.699  1.00 66.65           C  
ATOM   2672  HB2 GLN A 166       5.090  -4.961 -18.826  1.00 66.65           H  
ATOM   2673  HB3 GLN A 166       4.772  -5.815 -20.340  1.00 66.65           H  
ATOM   2674  O   GLN A 166       4.650  -2.636 -20.339  1.00 66.65           O  
ATOM   2675  CG  GLN A 166       6.451  -6.575 -19.238  1.00 66.65           C  
ATOM   2676  HG2 GLN A 166       7.200  -6.201 -18.539  1.00 66.65           H  
ATOM   2677  HG3 GLN A 166       6.965  -7.000 -20.100  1.00 66.65           H  
ATOM   2678  CD  GLN A 166       5.661  -7.685 -18.550  1.00 66.65           C  
ATOM   2679  NE2 GLN A 166       6.318  -8.730 -18.099  1.00 66.65           N  
ATOM   2680 HE21 GLN A 166       5.750  -9.426 -17.637  1.00 66.65           H  
ATOM   2681 HE22 GLN A 166       7.323  -8.786 -18.176  1.00 66.65           H  
ATOM   2682  OE1 GLN A 166       4.451  -7.660 -18.412  1.00 66.65           O  
ATOM   2683  N   ALA A 167       5.290  -3.261 -22.405  1.00 65.01           N  
ATOM   2684  H   ALA A 167       5.921  -3.831 -22.951  1.00 65.01           H  
ATOM   2685  CA  ALA A 167       4.331  -2.420 -23.108  1.00 65.01           C  
ATOM   2686  HA  ALA A 167       4.581  -1.378 -22.909  1.00 65.01           H  
ATOM   2687  C   ALA A 167       2.900  -2.694 -22.608  1.00 65.01           C  
ATOM   2688  CB  ALA A 167       4.461  -2.665 -24.615  1.00 65.01           C  
ATOM   2689  HB1 ALA A 167       3.764  -2.020 -25.151  1.00 65.01           H  
ATOM   2690  HB2 ALA A 167       5.476  -2.438 -24.941  1.00 65.01           H  
ATOM   2691  HB3 ALA A 167       4.229  -3.705 -24.844  1.00 65.01           H  
ATOM   2692  O   ALA A 167       2.454  -3.838 -22.560  1.00 65.01           O  
ATOM   2693  N   GLY A 168       2.186  -1.633 -22.229  1.00 64.10           N  
ATOM   2694  H   GLY A 168       2.628  -0.725 -22.259  1.00 64.10           H  
ATOM   2695  CA  GLY A 168       0.817  -1.720 -21.715  1.00 64.10           C  
ATOM   2696  HA2 GLY A 168       0.299  -2.541 -22.212  1.00 64.10           H  
ATOM   2697  HA3 GLY A 168       0.292  -0.796 -21.959  1.00 64.10           H  
ATOM   2698  C   GLY A 168       0.690  -1.946 -20.206  1.00 64.10           C  
ATOM   2699  O   GLY A 168      -0.393  -1.700 -19.680  1.00 64.10           O  
ATOM   2700  N   VAL A 169       1.766  -2.321 -19.505  1.00 67.32           N  
ATOM   2701  H   VAL A 169       2.636  -2.492 -19.989  1.00 67.32           H  
ATOM   2702  CA  VAL A 169       1.787  -2.404 -18.037  1.00 67.32           C  
ATOM   2703  HA  VAL A 169       0.775  -2.581 -17.675  1.00 67.32           H  
ATOM   2704  C   VAL A 169       2.276  -1.074 -17.474  1.00 67.32           C  
ATOM   2705  CB  VAL A 169       2.655  -3.574 -17.545  1.00 67.32           C  
ATOM   2706  HB  VAL A 169       3.679  -3.419 -17.886  1.00 67.32           H  
ATOM   2707  O   VAL A 169       3.432  -0.689 -17.666  1.00 67.32           O  
ATOM   2708  CG1 VAL A 169       2.662  -3.676 -16.012  1.00 67.32           C  
ATOM   2709 HG11 VAL A 169       1.644  -3.809 -15.645  1.00 67.32           H  
ATOM   2710 HG12 VAL A 169       3.265  -4.527 -15.697  1.00 67.32           H  
ATOM   2711 HG13 VAL A 169       3.081  -2.773 -15.568  1.00 67.32           H  
ATOM   2712  CG2 VAL A 169       2.155  -4.910 -18.106  1.00 67.32           C  
ATOM   2713 HG21 VAL A 169       1.108  -5.060 -17.843  1.00 67.32           H  
ATOM   2714 HG22 VAL A 169       2.256  -4.925 -19.191  1.00 67.32           H  
ATOM   2715 HG23 VAL A 169       2.747  -5.730 -17.700  1.00 67.32           H  
ATOM   2716  N   GLU A 170       1.386  -0.363 -16.787  1.00 73.72           N  
ATOM   2717  H   GLU A 170       0.454  -0.731 -16.653  1.00 73.72           H  
ATOM   2718  CA  GLU A 170       1.736   0.898 -16.139  1.00 73.72           C  
ATOM   2719  HA  GLU A 170       2.485   1.396 -16.755  1.00 73.72           H  
ATOM   2720  C   GLU A 170       2.400   0.678 -14.783  1.00 73.72           C  
ATOM   2721  CB  GLU A 170       0.541   1.857 -16.055  1.00 73.72           C  
ATOM   2722  HB2 GLU A 170      -0.302   1.379 -15.556  1.00 73.72           H  
ATOM   2723  HB3 GLU A 170       0.845   2.734 -15.483  1.00 73.72           H  
ATOM   2724  O   GLU A 170       2.142  -0.302 -14.073  1.00 73.72           O  
ATOM   2725  CG  GLU A 170       0.150   2.299 -17.472  1.00 73.72           C  
ATOM   2726  HG2 GLU A 170      -0.387   1.486 -17.962  1.00 73.72           H  
ATOM   2727  HG3 GLU A 170       1.055   2.487 -18.049  1.00 73.72           H  
ATOM   2728  CD  GLU A 170      -0.707   3.563 -17.518  1.00 73.72           C  
ATOM   2729  OE1 GLU A 170      -0.840   4.121 -18.637  1.00 73.72           O  
ATOM   2730  OE2 GLU A 170      -1.381   3.893 -16.530  1.00 73.72           O  
ATOM   2731  N   GLY A 171       3.280   1.622 -14.456  1.00 85.83           N  
ATOM   2732  H   GLY A 171       3.405   2.400 -15.087  1.00 85.83           H  
ATOM   2733  CA  GLY A 171       3.973   1.673 -13.184  1.00 85.83           C  
ATOM   2734  HA2 GLY A 171       4.454   0.712 -12.999  1.00 85.83           H  
ATOM   2735  HA3 GLY A 171       4.736   2.448 -13.252  1.00 85.83           H  
ATOM   2736  C   GLY A 171       3.048   1.995 -12.013  1.00 85.83           C  
ATOM   2737  O   GLY A 171       1.822   1.973 -12.127  1.00 85.83           O  
ATOM   2738  N   VAL A 172       3.644   2.350 -10.875  1.00 92.52           N  
ATOM   2739  H   VAL A 172       4.653   2.376 -10.860  1.00 92.52           H  
ATOM   2740  CA  VAL A 172       2.896   2.954  -9.762  1.00 92.52           C  
ATOM   2741  HA  VAL A 172       2.023   2.336  -9.551  1.00 92.52           H  
ATOM   2742  C   VAL A 172       2.414   4.334 -10.221  1.00 92.52           C  
ATOM   2743  CB  VAL A 172       3.743   3.019  -8.481  1.00 92.52           C  
ATOM   2744  HB  VAL A 172       4.613   3.656  -8.643  1.00 92.52           H  
ATOM   2745  O   VAL A 172       3.164   5.310 -10.166  1.00 92.52           O  
ATOM   2746  CG1 VAL A 172       2.930   3.575  -7.311  1.00 92.52           C  
ATOM   2747 HG11 VAL A 172       3.584   3.713  -6.450  1.00 92.52           H  
ATOM   2748 HG12 VAL A 172       2.134   2.879  -7.046  1.00 92.52           H  
ATOM   2749 HG13 VAL A 172       2.491   4.537  -7.577  1.00 92.52           H  
ATOM   2750  CG2 VAL A 172       4.221   1.622  -8.071  1.00 92.52           C  
ATOM   2751 HG21 VAL A 172       3.362   0.959  -7.958  1.00 92.52           H  
ATOM   2752 HG22 VAL A 172       4.900   1.212  -8.818  1.00 92.52           H  
ATOM   2753 HG23 VAL A 172       4.749   1.677  -7.119  1.00 92.52           H  
ATOM   2754  N   TYR A 173       1.197   4.386 -10.762  1.00 92.74           N  
ATOM   2755  H   TYR A 173       0.684   3.517 -10.805  1.00 92.74           H  
ATOM   2756  CA  TYR A 173       0.716   5.497 -11.584  1.00 92.74           C  
ATOM   2757  HA  TYR A 173       1.588   6.061 -11.915  1.00 92.74           H  
ATOM   2758  C   TYR A 173      -0.191   6.459 -10.816  1.00 92.74           C  
ATOM   2759  CB  TYR A 173       0.034   4.960 -12.854  1.00 92.74           C  
ATOM   2760  HB2 TYR A 173      -0.759   4.273 -12.559  1.00 92.74           H  
ATOM   2761  HB3 TYR A 173       0.762   4.392 -13.434  1.00 92.74           H  
ATOM   2762  O   TYR A 173      -1.091   6.026 -10.091  1.00 92.74           O  
ATOM   2763  CG  TYR A 173      -0.571   6.033 -13.743  1.00 92.74           C  
ATOM   2764  CD1 TYR A 173      -1.949   6.315 -13.666  1.00 92.74           C  
ATOM   2765  HD1 TYR A 173      -2.579   5.750 -12.995  1.00 92.74           H  
ATOM   2766  CD2 TYR A 173       0.242   6.762 -14.631  1.00 92.74           C  
ATOM   2767  HD2 TYR A 173       1.296   6.536 -14.706  1.00 92.74           H  
ATOM   2768  CE1 TYR A 173      -2.512   7.323 -14.471  1.00 92.74           C  
ATOM   2769  HE1 TYR A 173      -3.568   7.546 -14.436  1.00 92.74           H  
ATOM   2770  CE2 TYR A 173      -0.317   7.779 -15.428  1.00 92.74           C  
ATOM   2771  HE2 TYR A 173       0.310   8.348 -16.099  1.00 92.74           H  
ATOM   2772  OH  TYR A 173      -2.237   9.039 -16.119  1.00 92.74           O  
ATOM   2773  HH  TYR A 173      -1.582   9.430 -16.702  1.00 92.74           H  
ATOM   2774  CZ  TYR A 173      -1.696   8.058 -15.351  1.00 92.74           C  
ATOM   2775  N   TRP A 174       0.001   7.759 -11.041  1.00 94.76           N  
ATOM   2776  H   TRP A 174       0.739   8.031 -11.675  1.00 94.76           H  
ATOM   2777  CA  TRP A 174      -0.916   8.816 -10.620  1.00 94.76           C  
ATOM   2778  HA  TRP A 174      -1.912   8.400 -10.472  1.00 94.76           H  
ATOM   2779  C   TRP A 174      -1.002   9.882 -11.713  1.00 94.76           C  
ATOM   2780  CB  TRP A 174      -0.449   9.423  -9.292  1.00 94.76           C  
ATOM   2781  HB2 TRP A 174       0.499   9.941  -9.436  1.00 94.76           H  
ATOM   2782  HB3 TRP A 174      -0.272   8.611  -8.586  1.00 94.76           H  
ATOM   2783  O   TRP A 174       0.011  10.505 -12.054  1.00 94.76           O  
ATOM   2784  CG  TRP A 174      -1.434  10.360  -8.664  1.00 94.76           C  
ATOM   2785  CD1 TRP A 174      -1.583  11.678  -8.930  1.00 94.76           C  
ATOM   2786  HD1 TRP A 174      -1.010  12.226  -9.663  1.00 94.76           H  
ATOM   2787  CD2 TRP A 174      -2.494  10.030  -7.721  1.00 94.76           C  
ATOM   2788  CE2 TRP A 174      -3.221  11.218  -7.415  1.00 94.76           C  
ATOM   2789  CE3 TRP A 174      -2.939   8.827  -7.135  1.00 94.76           C  
ATOM   2790  HE3 TRP A 174      -2.433   7.907  -7.387  1.00 94.76           H  
ATOM   2791  NE1 TRP A 174      -2.637  12.192  -8.197  1.00 94.76           N  
ATOM   2792  HE1 TRP A 174      -3.023  13.112  -8.354  1.00 94.76           H  
ATOM   2793  CH2 TRP A 174      -4.726   9.998  -5.964  1.00 94.76           C  
ATOM   2794  HH2 TRP A 174      -5.588   9.962  -5.314  1.00 94.76           H  
ATOM   2795  CZ2 TRP A 174      -4.315  11.214  -6.538  1.00 94.76           C  
ATOM   2796  HZ2 TRP A 174      -4.849  12.131  -6.337  1.00 94.76           H  
ATOM   2797  CZ3 TRP A 174      -4.044   8.809  -6.265  1.00 94.76           C  
ATOM   2798  HZ3 TRP A 174      -4.384   7.874  -5.845  1.00 94.76           H  
ATOM   2799  N   GLU A 175      -2.203  10.096 -12.256  1.00 93.42           N  
ATOM   2800  H   GLU A 175      -2.988   9.531 -11.964  1.00 93.42           H  
ATOM   2801  CA  GLU A 175      -2.457  11.088 -13.303  1.00 93.42           C  
ATOM   2802  HA  GLU A 175      -1.939  10.771 -14.208  1.00 93.42           H  
ATOM   2803  C   GLU A 175      -1.915  12.460 -12.889  1.00 93.42           C  
ATOM   2804  CB  GLU A 175      -3.965  11.154 -13.608  1.00 93.42           C  
ATOM   2805  HB2 GLU A 175      -4.308  10.163 -13.905  1.00 93.42           H  
ATOM   2806  HB3 GLU A 175      -4.499  11.453 -12.705  1.00 93.42           H  
ATOM   2807  O   GLU A 175      -2.146  12.922 -11.781  1.00 93.42           O  
ATOM   2808  CG  GLU A 175      -4.305  12.125 -14.748  1.00 93.42           C  
ATOM   2809  HG2 GLU A 175      -3.928  13.119 -14.509  1.00 93.42           H  
ATOM   2810  HG3 GLU A 175      -3.808  11.791 -15.659  1.00 93.42           H  
ATOM   2811  CD  GLU A 175      -5.821  12.217 -14.967  1.00 93.42           C  
ATOM   2812  OE1 GLU A 175      -6.326  11.705 -15.993  1.00 93.42           O  
ATOM   2813  OE2 GLU A 175      -6.495  12.820 -14.106  1.00 93.42           O  
ATOM   2814  N   GLY A 176      -1.164  13.131 -13.759  1.00 93.47           N  
ATOM   2815  H   GLY A 176      -0.975  12.706 -14.655  1.00 93.47           H  
ATOM   2816  CA  GLY A 176      -0.578  14.444 -13.463  1.00 93.47           C  
ATOM   2817  HA2 GLY A 176      -1.281  15.027 -12.868  1.00 93.47           H  
ATOM   2818  HA3 GLY A 176      -0.415  14.973 -14.402  1.00 93.47           H  
ATOM   2819  C   GLY A 176       0.757  14.414 -12.708  1.00 93.47           C  
ATOM   2820  O   GLY A 176       1.409  15.454 -12.629  1.00 93.47           O  
ATOM   2821  N   LEU A 177       1.209  13.251 -12.221  1.00 94.43           N  
ATOM   2822  H   LEU A 177       0.609  12.442 -12.285  1.00 94.43           H  
ATOM   2823  CA  LEU A 177       2.565  13.071 -11.682  1.00 94.43           C  
ATOM   2824  HA  LEU A 177       3.082  14.030 -11.657  1.00 94.43           H  
ATOM   2825  C   LEU A 177       3.418  12.174 -12.584  1.00 94.43           C  
ATOM   2826  CB  LEU A 177       2.505  12.526 -10.242  1.00 94.43           C  
ATOM   2827  HB2 LEU A 177       1.982  11.569 -10.252  1.00 94.43           H  
ATOM   2828  HB3 LEU A 177       3.525  12.342  -9.906  1.00 94.43           H  
ATOM   2829  O   LEU A 177       4.526  12.556 -12.962  1.00 94.43           O  
ATOM   2830  CG  LEU A 177       1.815  13.452  -9.224  1.00 94.43           C  
ATOM   2831  HG  LEU A 177       0.770  13.587  -9.501  1.00 94.43           H  
ATOM   2832  CD1 LEU A 177       1.867  12.818  -7.832  1.00 94.43           C  
ATOM   2833 HD11 LEU A 177       1.339  11.865  -7.841  1.00 94.43           H  
ATOM   2834 HD12 LEU A 177       1.385  13.470  -7.103  1.00 94.43           H  
ATOM   2835 HD13 LEU A 177       2.901  12.655  -7.529  1.00 94.43           H  
ATOM   2836  CD2 LEU A 177       2.476  14.828  -9.141  1.00 94.43           C  
ATOM   2837 HD21 LEU A 177       3.546  14.714  -8.967  1.00 94.43           H  
ATOM   2838 HD22 LEU A 177       2.306  15.378 -10.067  1.00 94.43           H  
ATOM   2839 HD23 LEU A 177       2.034  15.400  -8.325  1.00 94.43           H  
ATOM   2840  N   THR A 178       2.900  11.004 -12.958  1.00 91.36           N  
ATOM   2841  H   THR A 178       1.964  10.764 -12.665  1.00 91.36           H  
ATOM   2842  CA  THR A 178       3.626  10.013 -13.764  1.00 91.36           C  
ATOM   2843  HA  THR A 178       4.641  10.369 -13.938  1.00 91.36           H  
ATOM   2844  C   THR A 178       2.990   9.824 -15.143  1.00 91.36           C  
ATOM   2845  CB  THR A 178       3.766   8.675 -13.025  1.00 91.36           C  
ATOM   2846  HB  THR A 178       4.391   8.012 -13.624  1.00 91.36           H  
ATOM   2847  O   THR A 178       1.870  10.266 -15.401  1.00 91.36           O  
ATOM   2848  CG2 THR A 178       4.392   8.808 -11.642  1.00 91.36           C  
ATOM   2849 HG21 THR A 178       4.425   7.822 -11.179  1.00 91.36           H  
ATOM   2850 HG22 THR A 178       3.798   9.469 -11.011  1.00 91.36           H  
ATOM   2851 HG23 THR A 178       5.406   9.197 -11.733  1.00 91.36           H  
ATOM   2852  OG1 THR A 178       2.529   8.054 -12.829  1.00 91.36           O  
ATOM   2853  HG1 THR A 178       2.742   7.135 -12.651  1.00 91.36           H  
ATOM   2854  N   ALA A 179       3.727   9.196 -16.063  1.00 82.58           N  
ATOM   2855  H   ALA A 179       4.638   8.843 -15.809  1.00 82.58           H  
ATOM   2856  CA  ALA A 179       3.254   8.886 -17.410  1.00 82.58           C  
ATOM   2857  HA  ALA A 179       2.173   8.746 -17.382  1.00 82.58           H  
ATOM   2858  C   ALA A 179       3.885   7.586 -17.933  1.00 82.58           C  
ATOM   2859  CB  ALA A 179       3.562  10.070 -18.337  1.00 82.58           C  
ATOM   2860  HB1 ALA A 179       3.192   9.858 -19.340  1.00 82.58           H  
ATOM   2861  HB2 ALA A 179       3.073  10.968 -17.962  1.00 82.58           H  
ATOM   2862  HB3 ALA A 179       4.639  10.237 -18.380  1.00 82.58           H  
ATOM   2863  O   ALA A 179       5.082   7.352 -17.754  1.00 82.58           O  
ATOM   2864  N   GLY A 180       3.091   6.760 -18.620  1.00 73.96           N  
ATOM   2865  H   GLY A 180       2.102   6.961 -18.663  1.00 73.96           H  
ATOM   2866  CA  GLY A 180       3.552   5.511 -19.231  1.00 73.96           C  
ATOM   2867  HA2 GLY A 180       2.712   5.021 -19.723  1.00 73.96           H  
ATOM   2868  HA3 GLY A 180       4.307   5.736 -19.984  1.00 73.96           H  
ATOM   2869  C   GLY A 180       4.131   4.528 -18.207  1.00 73.96           C  
ATOM   2870  O   GLY A 180       3.432   4.075 -17.305  1.00 73.96           O  
ATOM   2871  N   HIS A 181       5.415   4.194 -18.361  1.00 74.68           N  
ATOM   2872  H   HIS A 181       5.930   4.611 -19.123  1.00 74.68           H  
ATOM   2873  CA  HIS A 181       6.140   3.279 -17.469  1.00 74.68           C  
ATOM   2874  HA  HIS A 181       5.439   2.543 -17.076  1.00 74.68           H  
ATOM   2875  C   HIS A 181       6.768   3.975 -16.248  1.00 74.68           C  
ATOM   2876  CB  HIS A 181       7.202   2.523 -18.280  1.00 74.68           C  
ATOM   2877  HB2 HIS A 181       7.941   3.231 -18.657  1.00 74.68           H  
ATOM   2878  HB3 HIS A 181       7.717   1.824 -17.622  1.00 74.68           H  
ATOM   2879  O   HIS A 181       7.313   3.297 -15.374  1.00 74.68           O  
ATOM   2880  CG  HIS A 181       6.620   1.750 -19.435  1.00 74.68           C  
ATOM   2881  CD2 HIS A 181       6.795   2.015 -20.768  1.00 74.68           C  
ATOM   2882  HD2 HIS A 181       7.416   2.796 -21.181  1.00 74.68           H  
ATOM   2883  ND1 HIS A 181       5.732   0.703 -19.345  1.00 74.68           N  
ATOM   2884  HD1 HIS A 181       5.383   0.267 -18.504  1.00 74.68           H  
ATOM   2885  CE1 HIS A 181       5.374   0.364 -20.589  1.00 74.68           C  
ATOM   2886  HE1 HIS A 181       4.637  -0.390 -20.825  1.00 74.68           H  
ATOM   2887  NE2 HIS A 181       5.989   1.136 -21.499  1.00 74.68           N  
ATOM   2888  N   ASP A 182       6.719   5.313 -16.174  1.00 86.69           N  
ATOM   2889  H   ASP A 182       6.189   5.832 -16.859  1.00 86.69           H  
ATOM   2890  CA  ASP A 182       7.236   6.038 -15.011  1.00 86.69           C  
ATOM   2891  HA  ASP A 182       8.243   5.663 -14.830  1.00 86.69           H  
ATOM   2892  C   ASP A 182       6.392   5.707 -13.770  1.00 86.69           C  
ATOM   2893  CB  ASP A 182       7.349   7.556 -15.283  1.00 86.69           C  
ATOM   2894  HB2 ASP A 182       7.592   7.702 -16.336  1.00 86.69           H  
ATOM   2895  HB3 ASP A 182       6.388   8.033 -15.092  1.00 86.69           H  
ATOM   2896  O   ASP A 182       5.184   5.465 -13.850  1.00 86.69           O  
ATOM   2897  CG  ASP A 182       8.448   8.254 -14.456  1.00 86.69           C  
ATOM   2898  OD1 ASP A 182       8.992   7.618 -13.528  1.00 86.69           O  
ATOM   2899  OD2 ASP A 182       8.789   9.427 -14.762  1.00 86.69           O  
ATOM   2900  N   SER A 183       7.037   5.670 -12.612  1.00 91.45           N  
ATOM   2901  H   SER A 183       7.970   6.056 -12.589  1.00 91.45           H  
ATOM   2902  CA  SER A 183       6.418   5.273 -11.348  1.00 91.45           C  
ATOM   2903  HA  SER A 183       5.341   5.168 -11.474  1.00 91.45           H  
ATOM   2904  C   SER A 183       6.662   6.335 -10.293  1.00 91.45           C  
ATOM   2905  CB  SER A 183       6.971   3.930 -10.861  1.00 91.45           C  
ATOM   2906  HB2 SER A 183       8.058   3.989 -10.798  1.00 91.45           H  
ATOM   2907  HB3 SER A 183       6.579   3.711  -9.868  1.00 91.45           H  
ATOM   2908  O   SER A 183       7.717   6.970 -10.258  1.00 91.45           O  
ATOM   2909  OG  SER A 183       6.603   2.886 -11.741  1.00 91.45           O  
ATOM   2910  HG  SER A 183       6.794   3.181 -12.635  1.00 91.45           H  
ATOM   2911  N   LEU A 184       5.710   6.476  -9.373  1.00 94.50           N  
ATOM   2912  H   LEU A 184       4.842   5.973  -9.487  1.00 94.50           H  
ATOM   2913  CA  LEU A 184       5.996   7.102  -8.090  1.00 94.50           C  
ATOM   2914  HA  LEU A 184       6.254   8.149  -8.249  1.00 94.50           H  
ATOM   2915  C   LEU A 184       7.214   6.404  -7.467  1.00 94.50           C  
ATOM   2916  CB  LEU A 184       4.765   7.015  -7.175  1.00 94.50           C  
ATOM   2917  HB2 LEU A 184       4.510   5.964  -7.039  1.00 94.50           H  
ATOM   2918  HB3 LEU A 184       5.033   7.415  -6.197  1.00 94.50           H  
ATOM   2919  O   LEU A 184       7.413   5.205  -7.641  1.00 94.50           O  
ATOM   2920  CG  LEU A 184       3.522   7.770  -7.685  1.00 94.50           C  
ATOM   2921  HG  LEU A 184       3.221   7.389  -8.661  1.00 94.50           H  
ATOM   2922  CD1 LEU A 184       2.371   7.550  -6.710  1.00 94.50           C  
ATOM   2923 HD11 LEU A 184       2.140   6.488  -6.636  1.00 94.50           H  
ATOM   2924 HD12 LEU A 184       2.655   7.915  -5.723  1.00 94.50           H  
ATOM   2925 HD13 LEU A 184       1.482   8.079  -7.052  1.00 94.50           H  
ATOM   2926  CD2 LEU A 184       3.761   9.274  -7.803  1.00 94.50           C  
ATOM   2927 HD21 LEU A 184       2.821   9.779  -8.025  1.00 94.50           H  
ATOM   2928 HD22 LEU A 184       4.171   9.663  -6.871  1.00 94.50           H  
ATOM   2929 HD23 LEU A 184       4.449   9.463  -8.627  1.00 94.50           H  
ATOM   2930  N   THR A 185       8.048   7.154  -6.759  1.00 94.56           N  
ATOM   2931  H   THR A 185       7.790   8.119  -6.610  1.00 94.56           H  
ATOM   2932  CA  THR A 185       9.192   6.626  -6.010  1.00 94.56           C  
ATOM   2933  HA  THR A 185       9.760   5.974  -6.674  1.00 94.56           H  
ATOM   2934  C   THR A 185       8.720   5.816  -4.807  1.00 94.56           C  
ATOM   2935  CB  THR A 185      10.088   7.777  -5.524  1.00 94.56           C  
ATOM   2936  HB  THR A 185       9.484   8.459  -4.926  1.00 94.56           H  
ATOM   2937  O   THR A 185       9.336   4.792  -4.499  1.00 94.56           O  
ATOM   2938  CG2 THR A 185      11.314   7.379  -4.697  1.00 94.56           C  
ATOM   2939 HG21 THR A 185      11.050   6.675  -3.908  1.00 94.56           H  
ATOM   2940 HG22 THR A 185      11.705   8.270  -4.206  1.00 94.56           H  
ATOM   2941 HG23 THR A 185      12.102   6.968  -5.328  1.00 94.56           H  
ATOM   2942  OG1 THR A 185      10.623   8.483  -6.620  1.00 94.56           O  
ATOM   2943  HG1 THR A 185      11.251   9.096  -6.231  1.00 94.56           H  
ATOM   2944  N   SER A 186       7.654   6.285  -4.154  1.00 95.36           N  
ATOM   2945  H   SER A 186       7.235   7.147  -4.472  1.00 95.36           H  
ATOM   2946  CA  SER A 186       6.964   5.616  -3.056  1.00 95.36           C  
ATOM   2947  HA  SER A 186       6.971   4.546  -3.263  1.00 95.36           H  
ATOM   2948  C   SER A 186       5.508   6.076  -2.956  1.00 95.36           C  
ATOM   2949  CB  SER A 186       7.671   5.865  -1.718  1.00 95.36           C  
ATOM   2950  HB2 SER A 186       8.686   5.470  -1.768  1.00 95.36           H  
ATOM   2951  HB3 SER A 186       7.128   5.343  -0.931  1.00 95.36           H  
ATOM   2952  O   SER A 186       5.150   7.159  -3.431  1.00 95.36           O  
ATOM   2953  OG  SER A 186       7.712   7.245  -1.409  1.00 95.36           O  
ATOM   2954  HG  SER A 186       8.177   7.371  -0.578  1.00 95.36           H  
ATOM   2955  N   VAL A 187       4.669   5.248  -2.333  1.00 97.01           N  
ATOM   2956  H   VAL A 187       5.031   4.377  -1.973  1.00 97.01           H  
ATOM   2957  CA  VAL A 187       3.292   5.606  -1.980  1.00 97.01           C  
ATOM   2958  HA  VAL A 187       3.286   6.675  -1.769  1.00 97.01           H  
ATOM   2959  C   VAL A 187       2.848   4.900  -0.700  1.00 97.01           C  
ATOM   2960  CB  VAL A 187       2.320   5.378  -3.158  1.00 97.01           C  
ATOM   2961  HB  VAL A 187       2.656   6.005  -3.984  1.00 97.01           H  
ATOM   2962  O   VAL A 187       3.216   3.752  -0.451  1.00 97.01           O  
ATOM   2963  CG1 VAL A 187       2.272   3.937  -3.671  1.00 97.01           C  
ATOM   2964 HG11 VAL A 187       3.239   3.683  -4.105  1.00 97.01           H  
ATOM   2965 HG12 VAL A 187       2.026   3.259  -2.853  1.00 97.01           H  
ATOM   2966 HG13 VAL A 187       1.518   3.846  -4.452  1.00 97.01           H  
ATOM   2967  CG2 VAL A 187       0.894   5.816  -2.822  1.00 97.01           C  
ATOM   2968 HG21 VAL A 187       0.412   5.092  -2.165  1.00 97.01           H  
ATOM   2969 HG22 VAL A 187       0.908   6.792  -2.336  1.00 97.01           H  
ATOM   2970 HG23 VAL A 187       0.323   5.912  -3.745  1.00 97.01           H  
ATOM   2971  N   GLU A 188       2.057   5.598   0.108  1.00 97.55           N  
ATOM   2972  H   GLU A 188       1.860   6.557  -0.137  1.00 97.55           H  
ATOM   2973  CA  GLU A 188       1.344   5.048   1.259  1.00 97.55           C  
ATOM   2974  HA  GLU A 188       1.381   3.959   1.228  1.00 97.55           H  
ATOM   2975  C   GLU A 188      -0.121   5.478   1.209  1.00 97.55           C  
ATOM   2976  CB  GLU A 188       1.975   5.526   2.576  1.00 97.55           C  
ATOM   2977  HB2 GLU A 188       2.108   6.608   2.539  1.00 97.55           H  
ATOM   2978  HB3 GLU A 188       1.294   5.289   3.394  1.00 97.55           H  
ATOM   2979  O   GLU A 188      -0.415   6.673   1.146  1.00 97.55           O  
ATOM   2980  CG  GLU A 188       3.320   4.846   2.862  1.00 97.55           C  
ATOM   2981  HG2 GLU A 188       3.999   5.015   2.027  1.00 97.55           H  
ATOM   2982  HG3 GLU A 188       3.129   3.776   2.946  1.00 97.55           H  
ATOM   2983  CD  GLU A 188       3.997   5.329   4.154  1.00 97.55           C  
ATOM   2984  OE1 GLU A 188       5.074   4.763   4.477  1.00 97.55           O  
ATOM   2985  OE2 GLU A 188       3.448   6.246   4.819  1.00 97.55           O  
ATOM   2986  N   MET A 189      -1.042   4.518   1.298  1.00 98.54           N  
ATOM   2987  H   MET A 189      -0.723   3.563   1.382  1.00 98.54           H  
ATOM   2988  CA  MET A 189      -2.461   4.789   1.531  1.00 98.54           C  
ATOM   2989  HA  MET A 189      -2.661   5.846   1.352  1.00 98.54           H  
ATOM   2990  C   MET A 189      -2.799   4.474   2.983  1.00 98.54           C  
ATOM   2991  CB  MET A 189      -3.374   3.995   0.597  1.00 98.54           C  
ATOM   2992  HB2 MET A 189      -4.383   4.389   0.721  1.00 98.54           H  
ATOM   2993  HB3 MET A 189      -3.382   2.950   0.906  1.00 98.54           H  
ATOM   2994  O   MET A 189      -2.479   3.395   3.496  1.00 98.54           O  
ATOM   2995  CG  MET A 189      -3.008   4.079  -0.886  1.00 98.54           C  
ATOM   2996  HG2 MET A 189      -1.981   3.739  -1.017  1.00 98.54           H  
ATOM   2997  HG3 MET A 189      -3.072   5.114  -1.222  1.00 98.54           H  
ATOM   2998  SD  MET A 189      -4.066   3.043  -1.932  1.00 98.54           S  
ATOM   2999  CE  MET A 189      -5.613   3.992  -1.913  1.00 98.54           C  
ATOM   3000  HE1 MET A 189      -5.950   4.154  -0.889  1.00 98.54           H  
ATOM   3001  HE2 MET A 189      -6.382   3.447  -2.460  1.00 98.54           H  
ATOM   3002  HE3 MET A 189      -5.453   4.958  -2.392  1.00 98.54           H  
ATOM   3003  N   LYS A 190      -3.437   5.426   3.659  1.00 98.26           N  
ATOM   3004  H   LYS A 190      -3.657   6.292   3.188  1.00 98.26           H  
ATOM   3005  CA  LYS A 190      -3.687   5.342   5.095  1.00 98.26           C  
ATOM   3006  HA  LYS A 190      -3.743   4.285   5.356  1.00 98.26           H  
ATOM   3007  C   LYS A 190      -5.032   5.942   5.476  1.00 98.26           C  
ATOM   3008  CB  LYS A 190      -2.479   5.938   5.840  1.00 98.26           C  
ATOM   3009  HB2 LYS A 190      -1.590   5.413   5.492  1.00 98.26           H  
ATOM   3010  HB3 LYS A 190      -2.583   5.717   6.902  1.00 98.26           H  
ATOM   3011  O   LYS A 190      -5.482   6.907   4.864  1.00 98.26           O  
ATOM   3012  CG  LYS A 190      -2.276   7.452   5.624  1.00 98.26           C  
ATOM   3013  HG2 LYS A 190      -3.070   7.984   6.147  1.00 98.26           H  
ATOM   3014  HG3 LYS A 190      -2.355   7.685   4.562  1.00 98.26           H  
ATOM   3015  CD  LYS A 190      -0.919   7.989   6.113  1.00 98.26           C  
ATOM   3016  HD2 LYS A 190      -0.761   7.721   7.158  1.00 98.26           H  
ATOM   3017  HD3 LYS A 190      -0.929   9.076   6.033  1.00 98.26           H  
ATOM   3018  CE  LYS A 190       0.240   7.446   5.267  1.00 98.26           C  
ATOM   3019  HE2 LYS A 190       0.019   7.605   4.211  1.00 98.26           H  
ATOM   3020  HE3 LYS A 190       0.327   6.372   5.433  1.00 98.26           H  
ATOM   3021  NZ  LYS A 190       1.535   8.088   5.588  1.00 98.26           N  
ATOM   3022  HZ1 LYS A 190       2.301   7.536   5.231  1.00 98.26           H  
ATOM   3023  HZ2 LYS A 190       1.695   8.197   6.579  1.00 98.26           H  
ATOM   3024  HZ3 LYS A 190       1.576   9.005   5.166  1.00 98.26           H  
ATOM   3025  N   MET A 191      -5.677   5.363   6.482  1.00 98.15           N  
ATOM   3026  H   MET A 191      -5.225   4.590   6.949  1.00 98.15           H  
ATOM   3027  CA  MET A 191      -6.995   5.782   6.957  1.00 98.15           C  
ATOM   3028  HA  MET A 191      -7.290   6.659   6.381  1.00 98.15           H  
ATOM   3029  C   MET A 191      -6.957   6.204   8.421  1.00 98.15           C  
ATOM   3030  CB  MET A 191      -8.052   4.700   6.690  1.00 98.15           C  
ATOM   3031  HB2 MET A 191      -8.094   4.511   5.617  1.00 98.15           H  
ATOM   3032  HB3 MET A 191      -9.029   5.067   7.004  1.00 98.15           H  
ATOM   3033  O   MET A 191      -6.225   5.623   9.220  1.00 98.15           O  
ATOM   3034  CG  MET A 191      -7.754   3.381   7.410  1.00 98.15           C  
ATOM   3035  HG2 MET A 191      -7.735   3.545   8.488  1.00 98.15           H  
ATOM   3036  HG3 MET A 191      -6.772   3.028   7.097  1.00 98.15           H  
ATOM   3037  SD  MET A 191      -8.960   2.086   7.053  1.00 98.15           S  
ATOM   3038  CE  MET A 191      -7.902   0.631   7.253  1.00 98.15           C  
ATOM   3039  HE1 MET A 191      -7.133   0.633   6.481  1.00 98.15           H  
ATOM   3040  HE2 MET A 191      -7.432   0.647   8.236  1.00 98.15           H  
ATOM   3041  HE3 MET A 191      -8.507  -0.270   7.151  1.00 98.15           H  
ATOM   3042  N   ARG A 192      -7.754   7.205   8.786  1.00 97.54           N  
ATOM   3043  H   ARG A 192      -8.305   7.660   8.072  1.00 97.54           H  
ATOM   3044  CA  ARG A 192      -7.897   7.669  10.171  1.00 97.54           C  
ATOM   3045  HA  ARG A 192      -7.523   6.901  10.849  1.00 97.54           H  
ATOM   3046  C   ARG A 192      -9.365   7.890  10.485  1.00 97.54           C  
ATOM   3047  CB  ARG A 192      -7.050   8.931  10.383  1.00 97.54           C  
ATOM   3048  HB2 ARG A 192      -6.009   8.677  10.183  1.00 97.54           H  
ATOM   3049  HB3 ARG A 192      -7.364   9.704   9.682  1.00 97.54           H  
ATOM   3050  O   ARG A 192     -10.118   8.347   9.631  1.00 97.54           O  
ATOM   3051  CG  ARG A 192      -7.137   9.479  11.814  1.00 97.54           C  
ATOM   3052  HG2 ARG A 192      -8.133   9.881  11.999  1.00 97.54           H  
ATOM   3053  HG3 ARG A 192      -6.949   8.673  12.523  1.00 97.54           H  
ATOM   3054  CD  ARG A 192      -6.108  10.586  12.044  1.00 97.54           C  
ATOM   3055  HD2 ARG A 192      -5.127  10.219  11.744  1.00 97.54           H  
ATOM   3056  HD3 ARG A 192      -6.080  10.818  13.109  1.00 97.54           H  
ATOM   3057  NE  ARG A 192      -6.435  11.810  11.293  1.00 97.54           N  
ATOM   3058  HE  ARG A 192      -7.271  11.833  10.727  1.00 97.54           H  
ATOM   3059  NH1 ARG A 192      -4.536  12.991  11.769  1.00 97.54           N  
ATOM   3060 HH11 ARG A 192      -3.953  13.795  11.587  1.00 97.54           H  
ATOM   3061 HH12 ARG A 192      -4.179  12.215  12.310  1.00 97.54           H  
ATOM   3062  NH2 ARG A 192      -6.075  13.851  10.398  1.00 97.54           N  
ATOM   3063 HH21 ARG A 192      -5.439  14.574  10.094  1.00 97.54           H  
ATOM   3064 HH22 ARG A 192      -6.923  13.673   9.880  1.00 97.54           H  
ATOM   3065  CZ  ARG A 192      -5.683  12.882  11.168  1.00 97.54           C  
ATOM   3066  N   LYS A 193      -9.777   7.530  11.698  1.00 96.55           N  
ATOM   3067  H   LYS A 193      -9.084   7.221  12.364  1.00 96.55           H  
ATOM   3068  CA  LYS A 193     -11.147   7.757  12.162  1.00 96.55           C  
ATOM   3069  HA  LYS A 193     -11.835   7.393  11.399  1.00 96.55           H  
ATOM   3070  C   LYS A 193     -11.383   9.262  12.330  1.00 96.55           C  
ATOM   3071  CB  LYS A 193     -11.377   6.964  13.453  1.00 96.55           C  
ATOM   3072  HB2 LYS A 193     -10.815   7.414  14.271  1.00 96.55           H  
ATOM   3073  HB3 LYS A 193     -11.017   5.946  13.300  1.00 96.55           H  
ATOM   3074  O   LYS A 193     -10.557   9.924  12.957  1.00 96.55           O  
ATOM   3075  CG  LYS A 193     -12.865   6.905  13.815  1.00 96.55           C  
ATOM   3076  HG2 LYS A 193     -13.215   7.894  14.109  1.00 96.55           H  
ATOM   3077  HG3 LYS A 193     -13.427   6.575  12.942  1.00 96.55           H  
ATOM   3078  CD  LYS A 193     -13.099   5.910  14.958  1.00 96.55           C  
ATOM   3079  HD2 LYS A 193     -12.663   4.951  14.678  1.00 96.55           H  
ATOM   3080  HD3 LYS A 193     -12.624   6.274  15.869  1.00 96.55           H  
ATOM   3081  CE  LYS A 193     -14.605   5.741  15.172  1.00 96.55           C  
ATOM   3082  HE2 LYS A 193     -15.069   5.649  14.190  1.00 96.55           H  
ATOM   3083  HE3 LYS A 193     -15.001   6.641  15.642  1.00 96.55           H  
ATOM   3084  NZ  LYS A 193     -14.915   4.528  15.967  1.00 96.55           N  
ATOM   3085  HZ1 LYS A 193     -14.573   4.610  16.915  1.00 96.55           H  
ATOM   3086  HZ2 LYS A 193     -14.495   3.720  15.530  1.00 96.55           H  
ATOM   3087  HZ3 LYS A 193     -15.909   4.352  15.965  1.00 96.55           H  
ATOM   3088  N   MET A 194     -12.475   9.764  11.755  1.00 93.44           N  
ATOM   3089  H   MET A 194     -13.115   9.112  11.326  1.00 93.44           H  
ATOM   3090  CA  MET A 194     -12.925  11.159  11.853  1.00 93.44           C  
ATOM   3091  HA  MET A 194     -12.057  11.816  11.917  1.00 93.44           H  
ATOM   3092  C   MET A 194     -13.733  11.412  13.124  1.00 93.44           C  
ATOM   3093  CB  MET A 194     -13.756  11.551  10.622  1.00 93.44           C  
ATOM   3094  HB2 MET A 194     -14.110  12.571  10.769  1.00 93.44           H  
ATOM   3095  HB3 MET A 194     -14.625  10.896  10.558  1.00 93.44           H  
ATOM   3096  O   MET A 194     -14.453  10.483  13.566  1.00 93.44           O  
ATOM   3097  CG  MET A 194     -12.984  11.483   9.299  1.00 93.44           C  
ATOM   3098  HG2 MET A 194     -12.653  10.456   9.150  1.00 93.44           H  
ATOM   3099  HG3 MET A 194     -12.099  12.116   9.367  1.00 93.44           H  
ATOM   3100  SD  MET A 194     -13.962  11.983   7.845  1.00 93.44           S  
ATOM   3101  CE  MET A 194     -14.049  13.771   8.131  1.00 93.44           C  
ATOM   3102  HE1 MET A 194     -14.586  13.974   9.058  1.00 93.44           H  
ATOM   3103  HE2 MET A 194     -14.569  14.248   7.301  1.00 93.44           H  
ATOM   3104  HE3 MET A 194     -13.038  14.173   8.204  1.00 93.44           H  
ATOM   3105  OXT MET A 194     -13.661  12.569  13.583  1.00 93.44           O  
TER    3106      MET A 194                                                       
END   
