# Supplementary material for: Nuclear genome of Bulinus truncatus, an intermediate host of the carcinogenic human blood fluke Schistosoma haematobium
Source: Nat Commun. 2022 Feb 21;13:977. doi: 10.1038/s41467-022-28634-9 (PMC8861042; doi:10.1038/s41467-022-28634-9)
Supplement: Supplementary file 6 — Supplementary Data 3 [file 41467_2022_28634_MOESM6_ESM.zip › Supplementary_Data_3/bglb000116-pb.mature.pep.pdb]

ATOM      1  N   SER A   1     -40.537  -5.202  43.409  1.00 56.00           N  
ATOM      2  H   SER A   1     -41.236  -5.539  44.056  1.00 56.00           H  
ATOM      3  H2  SER A   1     -40.761  -4.265  43.106  1.00 56.00           H  
ATOM      4  H3  SER A   1     -39.666  -5.204  43.920  1.00 56.00           H  
ATOM      5  CA  SER A   1     -40.432  -6.106  42.255  1.00 56.00           C  
ATOM      6  HA  SER A   1     -41.412  -6.192  41.783  1.00 56.00           H  
ATOM      7  C   SER A   1     -40.015  -7.507  42.704  1.00 56.00           C  
ATOM      8  CB  SER A   1     -39.472  -5.499  41.231  1.00 56.00           C  
ATOM      9  HB2 SER A   1     -38.466  -5.446  41.649  1.00 56.00           H  
ATOM     10  HB3 SER A   1     -39.452  -6.119  40.335  1.00 56.00           H  
ATOM     11  O   SER A   1     -38.937  -7.988  42.365  1.00 56.00           O  
ATOM     12  OG  SER A   1     -39.925  -4.187  40.918  1.00 56.00           O  
ATOM     13  HG  SER A   1     -39.760  -4.004  39.990  1.00 56.00           H  
ATOM     14  N   GLU A   2     -40.855  -8.172  43.499  1.00 74.71           N  
ATOM     15  H   GLU A   2     -41.769  -7.778  43.670  1.00 74.71           H  
ATOM     16  CA  GLU A   2     -40.567  -9.418  44.220  1.00 74.71           C  
ATOM     17  HA  GLU A   2     -39.701  -9.909  43.776  1.00 74.71           H  
ATOM     18  C   GLU A   2     -41.767 -10.373  44.130  1.00 74.71           C  
ATOM     19  CB  GLU A   2     -40.274  -9.156  45.716  1.00 74.71           C  
ATOM     20  HB2 GLU A   2     -40.074 -10.120  46.184  1.00 74.71           H  
ATOM     21  HB3 GLU A   2     -41.170  -8.755  46.189  1.00 74.71           H  
ATOM     22  O   GLU A   2     -42.912  -9.936  44.000  1.00 74.71           O  
ATOM     23  CG  GLU A   2     -39.078  -8.241  46.044  1.00 74.71           C  
ATOM     24  HG2 GLU A   2     -38.883  -8.300  47.115  1.00 74.71           H  
ATOM     25  HG3 GLU A   2     -38.198  -8.617  45.522  1.00 74.71           H  
ATOM     26  CD  GLU A   2     -39.329  -6.775  45.672  1.00 74.71           C  
ATOM     27  OE1 GLU A   2     -38.505  -6.192  44.925  1.00 74.71           O  
ATOM     28  OE2 GLU A   2     -40.438  -6.254  45.946  1.00 74.71           O  
ATOM     29  N   LEU A   3     -41.519 -11.680  44.259  1.00 85.93           N  
ATOM     30  H   LEU A   3     -40.569 -11.982  44.420  1.00 85.93           H  
ATOM     31  CA  LEU A   3     -42.576 -12.684  44.381  1.00 85.93           C  
ATOM     32  HA  LEU A   3     -43.444 -12.348  43.812  1.00 85.93           H  
ATOM     33  C   LEU A   3     -42.992 -12.837  45.852  1.00 85.93           C  
ATOM     34  CB  LEU A   3     -42.078 -14.003  43.772  1.00 85.93           C  
ATOM     35  HB2 LEU A   3     -41.247 -14.371  44.375  1.00 85.93           H  
ATOM     36  HB3 LEU A   3     -41.705 -13.818  42.765  1.00 85.93           H  
ATOM     37  O   LEU A   3     -42.194 -13.262  46.691  1.00 85.93           O  
ATOM     38  CG  LEU A   3     -43.172 -15.082  43.708  1.00 85.93           C  
ATOM     39  HG  LEU A   3     -43.637 -15.208  44.686  1.00 85.93           H  
ATOM     40  CD1 LEU A   3     -44.244 -14.743  42.675  1.00 85.93           C  
ATOM     41 HD11 LEU A   3     -44.884 -15.609  42.505  1.00 85.93           H  
ATOM     42 HD12 LEU A   3     -44.868 -13.929  43.044  1.00 85.93           H  
ATOM     43 HD13 LEU A   3     -43.782 -14.457  41.730  1.00 85.93           H  
ATOM     44  CD2 LEU A   3     -42.540 -16.407  43.311  1.00 85.93           C  
ATOM     45 HD21 LEU A   3     -42.102 -16.329  42.316  1.00 85.93           H  
ATOM     46 HD22 LEU A   3     -43.305 -17.183  43.310  1.00 85.93           H  
ATOM     47 HD23 LEU A   3     -41.755 -16.674  44.018  1.00 85.93           H  
ATOM     48  N   LEU A   4     -44.244 -12.512  46.162  1.00 86.84           N  
ATOM     49  H   LEU A   4     -44.873 -12.252  45.417  1.00 86.84           H  
ATOM     50  CA  LEU A   4     -44.792 -12.497  47.516  1.00 86.84           C  
ATOM     51  HA  LEU A   4     -43.976 -12.586  48.233  1.00 86.84           H  
ATOM     52  C   LEU A   4     -45.738 -13.677  47.758  1.00 86.84           C  
ATOM     53  CB  LEU A   4     -45.509 -11.158  47.774  1.00 86.84           C  
ATOM     54  HB2 LEU A   4     -46.359 -11.086  47.095  1.00 86.84           H  
ATOM     55  HB3 LEU A   4     -45.902 -11.175  48.790  1.00 86.84           H  
ATOM     56  O   LEU A   4     -46.483 -14.098  46.873  1.00 86.84           O  
ATOM     57  CG  LEU A   4     -44.646  -9.891  47.604  1.00 86.84           C  
ATOM     58  HG  LEU A   4     -44.347  -9.788  46.561  1.00 86.84           H  
ATOM     59  CD1 LEU A   4     -45.478  -8.667  47.992  1.00 86.84           C  
ATOM     60 HD11 LEU A   4     -44.880  -7.761  47.892  1.00 86.84           H  
ATOM     61 HD12 LEU A   4     -45.816  -8.754  49.025  1.00 86.84           H  
ATOM     62 HD13 LEU A   4     -46.347  -8.596  47.338  1.00 86.84           H  
ATOM     63  CD2 LEU A   4     -43.389  -9.904  48.478  1.00 86.84           C  
ATOM     64 HD21 LEU A   4     -42.719 -10.702  48.156  1.00 86.84           H  
ATOM     65 HD22 LEU A   4     -43.658 -10.048  49.524  1.00 86.84           H  
ATOM     66 HD23 LEU A   4     -42.858  -8.958  48.370  1.00 86.84           H  
ATOM     67  N   ILE A   5     -45.737 -14.172  48.997  1.00 92.53           N  
ATOM     68  H   ILE A   5     -45.083 -13.796  49.668  1.00 92.53           H  
ATOM     69  CA  ILE A   5     -46.757 -15.090  49.507  1.00 92.53           C  
ATOM     70  HA  ILE A   5     -47.662 -14.876  48.939  1.00 92.53           H  
ATOM     71  C   ILE A   5     -47.079 -14.788  50.972  1.00 92.53           C  
ATOM     72  CB  ILE A   5     -46.401 -16.571  49.241  1.00 92.53           C  
ATOM     73  HB  ILE A   5     -46.452 -16.700  48.160  1.00 92.53           H  
ATOM     74  O   ILE A   5     -46.184 -14.617  51.809  1.00 92.53           O  
ATOM     75  CG1 ILE A   5     -47.442 -17.534  49.862  1.00 92.53           C  
ATOM     76 HG12 ILE A   5     -48.436 -17.229  49.538  1.00 92.53           H  
ATOM     77 HG13 ILE A   5     -47.417 -17.462  50.949  1.00 92.53           H  
ATOM     78  CG2 ILE A   5     -44.963 -16.912  49.658  1.00 92.53           C  
ATOM     79 HG21 ILE A   5     -44.789 -16.657  50.703  1.00 92.53           H  
ATOM     80 HG22 ILE A   5     -44.763 -17.971  49.490  1.00 92.53           H  
ATOM     81 HG23 ILE A   5     -44.262 -16.344  49.047  1.00 92.53           H  
ATOM     82  CD1 ILE A   5     -47.292 -19.010  49.474  1.00 92.53           C  
ATOM     83 HD11 ILE A   5     -48.162 -19.552  49.846  1.00 92.53           H  
ATOM     84 HD12 ILE A   5     -47.256 -19.113  48.390  1.00 92.53           H  
ATOM     85 HD13 ILE A   5     -46.395 -19.439  49.920  1.00 92.53           H  
ATOM     86  N   ASP A   6     -48.368 -14.738  51.292  1.00 89.02           N  
ATOM     87  H   ASP A   6     -49.051 -14.928  50.572  1.00 89.02           H  
ATOM     88  CA  ASP A   6     -48.864 -14.510  52.648  1.00 89.02           C  
ATOM     89  HA  ASP A   6     -48.060 -14.766  53.338  1.00 89.02           H  
ATOM     90  C   ASP A   6     -50.019 -15.443  53.009  1.00 89.02           C  
ATOM     91  CB  ASP A   6     -49.220 -13.030  52.856  1.00 89.02           C  
ATOM     92  HB2 ASP A   6     -50.176 -12.812  52.380  1.00 89.02           H  
ATOM     93  HB3 ASP A   6     -48.453 -12.406  52.399  1.00 89.02           H  
ATOM     94  O   ASP A   6     -50.758 -15.890  52.131  1.00 89.02           O  
ATOM     95  CG  ASP A   6     -49.273 -12.701  54.348  1.00 89.02           C  
ATOM     96  OD1 ASP A   6     -48.295 -13.091  55.032  1.00 89.02           O  
ATOM     97  OD2 ASP A   6     -50.271 -12.105  54.795  1.00 89.02           O  
ATOM     98  N   VAL A   7     -50.134 -15.768  54.299  1.00 90.51           N  
ATOM     99  H   VAL A   7     -49.580 -15.267  54.978  1.00 90.51           H  
ATOM    100  CA  VAL A   7     -51.129 -16.708  54.833  1.00 90.51           C  
ATOM    101  HA  VAL A   7     -51.959 -16.744  54.128  1.00 90.51           H  
ATOM    102  C   VAL A   7     -51.671 -16.192  56.162  1.00 90.51           C  
ATOM    103  CB  VAL A   7     -50.589 -18.146  54.972  1.00 90.51           C  
ATOM    104  HB  VAL A   7     -51.414 -18.778  55.300  1.00 90.51           H  
ATOM    105  O   VAL A   7     -50.901 -15.774  57.028  1.00 90.51           O  
ATOM    106  CG1 VAL A   7     -50.093 -18.704  53.632  1.00 90.51           C  
ATOM    107 HG11 VAL A   7     -49.192 -18.182  53.310  1.00 90.51           H  
ATOM    108 HG12 VAL A   7     -49.882 -19.769  53.728  1.00 90.51           H  
ATOM    109 HG13 VAL A   7     -50.871 -18.565  52.880  1.00 90.51           H  
ATOM    110  CG2 VAL A   7     -49.451 -18.275  55.990  1.00 90.51           C  
ATOM    111 HG21 VAL A   7     -49.854 -18.166  56.997  1.00 90.51           H  
ATOM    112 HG22 VAL A   7     -48.706 -17.497  55.829  1.00 90.51           H  
ATOM    113 HG23 VAL A   7     -48.986 -19.258  55.914  1.00 90.51           H  
ATOM    114  N   GLN A   8     -52.995 -16.180  56.311  1.00 87.11           N  
ATOM    115  H   GLN A   8     -53.562 -16.553  55.564  1.00 87.11           H  
ATOM    116  CA  GLN A   8     -53.674 -15.557  57.448  1.00 87.11           C  
ATOM    117  HA  GLN A   8     -52.954 -15.424  58.255  1.00 87.11           H  
ATOM    118  C   GLN A   8     -54.835 -16.445  57.938  1.00 87.11           C  
ATOM    119  CB  GLN A   8     -54.164 -14.147  57.069  1.00 87.11           C  
ATOM    120  HB2 GLN A   8     -54.872 -14.210  56.243  1.00 87.11           H  
ATOM    121  HB3 GLN A   8     -54.676 -13.722  57.932  1.00 87.11           H  
ATOM    122  O   GLN A   8     -55.815 -16.604  57.203  1.00 87.11           O  
ATOM    123  CG  GLN A   8     -53.007 -13.212  56.667  1.00 87.11           C  
ATOM    124  HG2 GLN A   8     -52.551 -13.575  55.746  1.00 87.11           H  
ATOM    125  HG3 GLN A   8     -52.245 -13.219  57.447  1.00 87.11           H  
ATOM    126  CD  GLN A   8     -53.429 -11.766  56.434  1.00 87.11           C  
ATOM    127  NE2 GLN A   8     -52.567 -10.964  55.855  1.00 87.11           N  
ATOM    128 HE21 GLN A   8     -52.843 -10.003  55.711  1.00 87.11           H  
ATOM    129 HE22 GLN A   8     -51.681 -11.331  55.538  1.00 87.11           H  
ATOM    130  OE1 GLN A   8     -54.522 -11.328  56.757  1.00 87.11           O  
ATOM    131  N   PRO A   9     -54.765 -17.008  59.161  1.00 88.74           N  
ATOM    132  CA  PRO A   9     -53.614 -17.008  60.076  1.00 88.74           C  
ATOM    133  HA  PRO A   9     -53.232 -15.998  60.227  1.00 88.74           H  
ATOM    134  C   PRO A   9     -52.464 -17.914  59.583  1.00 88.74           C  
ATOM    135  CB  PRO A   9     -54.188 -17.504  61.407  1.00 88.74           C  
ATOM    136  HB2 PRO A   9     -53.434 -17.963  62.047  1.00 88.74           H  
ATOM    137  HB3 PRO A   9     -54.677 -16.681  61.929  1.00 88.74           H  
ATOM    138  O   PRO A   9     -52.635 -18.725  58.676  1.00 88.74           O  
ATOM    139  CG  PRO A   9     -55.236 -18.511  60.946  1.00 88.74           C  
ATOM    140  HG2 PRO A   9     -55.987 -18.710  61.710  1.00 88.74           H  
ATOM    141  HG3 PRO A   9     -54.731 -19.428  60.641  1.00 88.74           H  
ATOM    142  CD  PRO A   9     -55.831 -17.834  59.714  1.00 88.74           C  
ATOM    143  HD2 PRO A   9     -56.160 -18.589  58.999  1.00 88.74           H  
ATOM    144  HD3 PRO A   9     -56.671 -17.203  60.004  1.00 88.74           H  
ATOM    145  N   ASN A  10     -51.290 -17.808  60.211  1.00 85.64           N  
ATOM    146  H   ASN A  10     -51.181 -17.108  60.931  1.00 85.64           H  
ATOM    147  CA  ASN A  10     -50.134 -18.688  59.974  1.00 85.64           C  
ATOM    148  HA  ASN A  10     -50.243 -19.147  58.991  1.00 85.64           H  
ATOM    149  C   ASN A  10     -50.030 -19.862  60.973  1.00 85.64           C  
ATOM    150  CB  ASN A  10     -48.856 -17.837  59.943  1.00 85.64           C  
ATOM    151  HB2 ASN A  10     -48.042 -18.455  59.563  1.00 85.64           H  
ATOM    152  HB3 ASN A  10     -48.987 -16.996  59.261  1.00 85.64           H  
ATOM    153  O   ASN A  10     -49.071 -20.633  60.932  1.00 85.64           O  
ATOM    154  CG  ASN A  10     -48.482 -17.304  61.315  1.00 85.64           C  
ATOM    155  ND2 ASN A  10     -47.237 -17.421  61.710  1.00 85.64           N  
ATOM    156 HD21 ASN A  10     -47.027 -17.058  62.628  1.00 85.64           H  
ATOM    157 HD22 ASN A  10     -46.569 -17.912  61.132  1.00 85.64           H  
ATOM    158  OD1 ASN A  10     -49.300 -16.785  62.055  1.00 85.64           O  
ATOM    159  N   VAL A  11     -51.007 -20.004  61.870  1.00 86.64           N  
ATOM    160  H   VAL A  11     -51.765 -19.337  61.851  1.00 86.64           H  
ATOM    161  CA  VAL A  11     -51.194 -21.154  62.765  1.00 86.64           C  
ATOM    162  HA  VAL A  11     -50.672 -22.017  62.352  1.00 86.64           H  
ATOM    163  C   VAL A  11     -52.691 -21.450  62.813  1.00 86.64           C  
ATOM    164  CB  VAL A  11     -50.665 -20.893  64.194  1.00 86.64           C  
ATOM    165  HB  VAL A  11     -51.322 -20.180  64.693  1.00 86.64           H  
ATOM    166  O   VAL A  11     -53.481 -20.513  62.926  1.00 86.64           O  
ATOM    167  CG1 VAL A  11     -50.640 -22.192  65.013  1.00 86.64           C  
ATOM    168 HG11 VAL A  11     -50.247 -22.001  66.011  1.00 86.64           H  
ATOM    169 HG12 VAL A  11     -51.650 -22.589  65.126  1.00 86.64           H  
ATOM    170 HG13 VAL A  11     -50.019 -22.943  64.524  1.00 86.64           H  
ATOM    171  CG2 VAL A  11     -49.246 -20.306  64.214  1.00 86.64           C  
ATOM    172 HG21 VAL A  11     -48.562 -20.969  63.684  1.00 86.64           H  
ATOM    173 HG22 VAL A  11     -48.923 -20.181  65.248  1.00 86.64           H  
ATOM    174 HG23 VAL A  11     -49.243 -19.325  63.740  1.00 86.64           H  
ATOM    175  N   ILE A  12     -53.079 -22.720  62.715  1.00 86.10           N  
ATOM    176  H   ILE A  12     -52.374 -23.433  62.591  1.00 86.10           H  
ATOM    177  CA  ILE A  12     -54.475 -23.168  62.796  1.00 86.10           C  
ATOM    178  HA  ILE A  12     -55.074 -22.360  63.215  1.00 86.10           H  
ATOM    179  C   ILE A  12     -54.637 -24.354  63.750  1.00 86.10           C  
ATOM    180  CB  ILE A  12     -55.069 -23.492  61.400  1.00 86.10           C  
ATOM    181  HB  ILE A  12     -56.115 -23.764  61.548  1.00 86.10           H  
ATOM    182  O   ILE A  12     -53.696 -25.103  64.016  1.00 86.10           O  
ATOM    183  CG1 ILE A  12     -54.392 -24.687  60.697  1.00 86.10           C  
ATOM    184 HG12 ILE A  12     -54.400 -25.547  61.367  1.00 86.10           H  
ATOM    185 HG13 ILE A  12     -53.354 -24.438  60.473  1.00 86.10           H  
ATOM    186  CG2 ILE A  12     -55.057 -22.236  60.515  1.00 86.10           C  
ATOM    187 HG21 ILE A  12     -55.515 -21.421  61.075  1.00 86.10           H  
ATOM    188 HG22 ILE A  12     -54.037 -21.963  60.247  1.00 86.10           H  
ATOM    189 HG23 ILE A  12     -55.641 -22.398  59.608  1.00 86.10           H  
ATOM    190  CD1 ILE A  12     -55.103 -25.106  59.402  1.00 86.10           C  
ATOM    191 HD11 ILE A  12     -54.984 -24.342  58.633  1.00 86.10           H  
ATOM    192 HD12 ILE A  12     -56.162 -25.272  59.598  1.00 86.10           H  
ATOM    193 HD13 ILE A  12     -54.672 -26.035  59.030  1.00 86.10           H  
ATOM    194  N   SER A  13     -55.871 -24.543  64.202  1.00 81.16           N  
ATOM    195  H   SER A  13     -56.561 -23.842  63.973  1.00 81.16           H  
ATOM    196  CA  SER A  13     -56.377 -25.816  64.711  1.00 81.16           C  
ATOM    197  HA  SER A  13     -55.745 -26.609  64.311  1.00 81.16           H  
ATOM    198  C   SER A  13     -57.797 -26.043  64.169  1.00 81.16           C  
ATOM    199  CB  SER A  13     -56.252 -25.884  66.242  1.00 81.16           C  
ATOM    200  HB2 SER A  13     -55.636 -25.062  66.607  1.00 81.16           H  
ATOM    201  HB3 SER A  13     -55.754 -26.820  66.491  1.00 81.16           H  
ATOM    202  O   SER A  13     -58.606 -25.114  64.125  1.00 81.16           O  
ATOM    203  OG  SER A  13     -57.493 -25.881  66.908  1.00 81.16           O  
ATOM    204  HG  SER A  13     -57.747 -26.806  66.912  1.00 81.16           H  
ATOM    205  N   GLU A  14     -58.094 -27.254  63.707  1.00 78.59           N  
ATOM    206  H   GLU A  14     -57.425 -27.995  63.860  1.00 78.59           H  
ATOM    207  CA  GLU A  14     -59.372 -27.658  63.096  1.00 78.59           C  
ATOM    208  HA  GLU A  14     -59.592 -27.012  62.246  1.00 78.59           H  
ATOM    209  C   GLU A  14     -60.539 -27.545  64.097  1.00 78.59           C  
ATOM    210  CB  GLU A  14     -59.172 -29.098  62.587  1.00 78.59           C  
ATOM    211  HB2 GLU A  14     -59.115 -29.776  63.439  1.00 78.59           H  
ATOM    212  HB3 GLU A  14     -58.212 -29.123  62.072  1.00 78.59           H  
ATOM    213  O   GLU A  14     -61.680 -27.297  63.722  1.00 78.59           O  
ATOM    214  CG  GLU A  14     -60.230 -29.624  61.609  1.00 78.59           C  
ATOM    215  HG2 GLU A  14     -60.374 -28.892  60.814  1.00 78.59           H  
ATOM    216  HG3 GLU A  14     -61.175 -29.742  62.139  1.00 78.59           H  
ATOM    217  CD  GLU A  14     -59.798 -30.967  60.983  1.00 78.59           C  
ATOM    218  OE1 GLU A  14     -60.642 -31.883  60.896  1.00 78.59           O  
ATOM    219  OE2 GLU A  14     -58.624 -31.069  60.543  1.00 78.59           O  
ATOM    220  N   GLU A  15     -60.224 -27.633  65.391  1.00 70.97           N  
ATOM    221  H   GLU A  15     -59.263 -27.854  65.611  1.00 70.97           H  
ATOM    222  CA  GLU A  15     -61.142 -27.462  66.518  1.00 70.97           C  
ATOM    223  HA  GLU A  15     -62.059 -28.007  66.295  1.00 70.97           H  
ATOM    224  C   GLU A  15     -61.537 -25.989  66.776  1.00 70.97           C  
ATOM    225  CB  GLU A  15     -60.511 -28.063  67.801  1.00 70.97           C  
ATOM    226  HB2 GLU A  15     -61.315 -28.182  68.526  1.00 70.97           H  
ATOM    227  HB3 GLU A  15     -59.811 -27.343  68.225  1.00 70.97           H  
ATOM    228  O   GLU A  15     -62.493 -25.740  67.511  1.00 70.97           O  
ATOM    229  CG  GLU A  15     -59.781 -29.424  67.681  1.00 70.97           C  
ATOM    230  HG2 GLU A  15     -60.243 -30.022  66.895  1.00 70.97           H  
ATOM    231  HG3 GLU A  15     -59.925 -29.959  68.619  1.00 70.97           H  
ATOM    232  CD  GLU A  15     -58.261 -29.296  67.428  1.00 70.97           C  
ATOM    233  OE1 GLU A  15     -57.448 -30.027  68.040  1.00 70.97           O  
ATOM    234  OE2 GLU A  15     -57.858 -28.426  66.625  1.00 70.97           O  
ATOM    235  N   LEU A  16     -60.794 -25.011  66.228  1.00 73.88           N  
ATOM    236  H   LEU A  16     -60.021 -25.302  65.646  1.00 73.88           H  
ATOM    237  CA  LEU A  16     -60.885 -23.585  66.597  1.00 73.88           C  
ATOM    238  HA  LEU A  16     -61.817 -23.413  67.137  1.00 73.88           H  
ATOM    239  C   LEU A  16     -60.900 -22.594  65.413  1.00 73.88           C  
ATOM    240  CB  LEU A  16     -59.700 -23.241  67.530  1.00 73.88           C  
ATOM    241  HB2 LEU A  16     -58.776 -23.454  66.992  1.00 73.88           H  
ATOM    242  HB3 LEU A  16     -59.717 -22.171  67.734  1.00 73.88           H  
ATOM    243  O   LEU A  16     -61.161 -21.407  65.620  1.00 73.88           O  
ATOM    244  CG  LEU A  16     -59.661 -23.979  68.884  1.00 73.88           C  
ATOM    245  HG  LEU A  16     -59.675 -25.057  68.724  1.00 73.88           H  
ATOM    246  CD1 LEU A  16     -58.370 -23.630  69.630  1.00 73.88           C  
ATOM    247 HD11 LEU A  16     -57.516 -23.934  69.024  1.00 73.88           H  
ATOM    248 HD12 LEU A  16     -58.321 -22.557  69.815  1.00 73.88           H  
ATOM    249 HD13 LEU A  16     -58.335 -24.171  70.575  1.00 73.88           H  
ATOM    250  CD2 LEU A  16     -60.834 -23.596  69.789  1.00 73.88           C  
ATOM    251 HD21 LEU A  16     -61.770 -23.913  69.330  1.00 73.88           H  
ATOM    252 HD22 LEU A  16     -60.741 -24.104  70.749  1.00 73.88           H  
ATOM    253 HD23 LEU A  16     -60.855 -22.517  69.945  1.00 73.88           H  
ATOM    254  N   THR A  17     -60.591 -23.022  64.184  1.00 80.07           N  
ATOM    255  H   THR A  17     -60.412 -24.007  64.055  1.00 80.07           H  
ATOM    256  CA  THR A  17     -60.308 -22.096  63.067  1.00 80.07           C  
ATOM    257  HA  THR A  17     -60.045 -21.129  63.496  1.00 80.07           H  
ATOM    258  C   THR A  17     -61.502 -21.927  62.121  1.00 80.07           C  
ATOM    259  CB  THR A  17     -59.079 -22.532  62.260  1.00 80.07           C  
ATOM    260  HB  THR A  17     -59.289 -23.458  61.726  1.00 80.07           H  
ATOM    261  O   THR A  17     -61.855 -22.875  61.423  1.00 80.07           O  
ATOM    262  CG2 THR A  17     -58.638 -21.455  61.269  1.00 80.07           C  
ATOM    263 HG21 THR A  17     -58.392 -20.533  61.796  1.00 80.07           H  
ATOM    264 HG22 THR A  17     -57.760 -21.806  60.728  1.00 80.07           H  
ATOM    265 HG23 THR A  17     -59.427 -21.267  60.541  1.00 80.07           H  
ATOM    266  OG1 THR A  17     -58.006 -22.744  63.140  1.00 80.07           O  
ATOM    267  HG1 THR A  17     -58.275 -23.524  63.631  1.00 80.07           H  
ATOM    268  N   PRO A  18     -62.084 -20.718  61.980  1.00 85.41           N  
ATOM    269  CA  PRO A  18     -63.203 -20.504  61.063  1.00 85.41           C  
ATOM    270  HA  PRO A  18     -63.921 -21.319  61.158  1.00 85.41           H  
ATOM    271  C   PRO A  18     -62.776 -20.426  59.588  1.00 85.41           C  
ATOM    272  CB  PRO A  18     -63.861 -19.206  61.541  1.00 85.41           C  
ATOM    273  HB2 PRO A  18     -64.334 -18.658  60.726  1.00 85.41           H  
ATOM    274  HB3 PRO A  18     -64.593 -19.439  62.314  1.00 85.41           H  
ATOM    275  O   PRO A  18     -63.552 -20.810  58.717  1.00 85.41           O  
ATOM    276  CG  PRO A  18     -62.702 -18.424  62.159  1.00 85.41           C  
ATOM    277  HG2 PRO A  18     -63.048 -17.718  62.914  1.00 85.41           H  
ATOM    278  HG3 PRO A  18     -62.147 -17.907  61.376  1.00 85.41           H  
ATOM    279  CD  PRO A  18     -61.830 -19.520  62.770  1.00 85.41           C  
ATOM    280  HD2 PRO A  18     -62.133 -19.699  63.802  1.00 85.41           H  
ATOM    281  HD3 PRO A  18     -60.781 -19.228  62.731  1.00 85.41           H  
ATOM    282  N   LYS A  19     -61.568 -19.922  59.282  1.00 87.49           N  
ATOM    283  H   LYS A  19     -60.957 -19.654  60.040  1.00 87.49           H  
ATOM    284  CA  LYS A  19     -61.029 -19.832  57.911  1.00 87.49           C  
ATOM    285  HA  LYS A  19     -61.240 -20.778  57.412  1.00 87.49           H  
ATOM    286  C   LYS A  19     -59.512 -19.620  57.850  1.00 87.49           C  
ATOM    287  CB  LYS A  19     -61.751 -18.727  57.117  1.00 87.49           C  
ATOM    288  HB2 LYS A  19     -61.445 -18.789  56.073  1.00 87.49           H  
ATOM    289  HB3 LYS A  19     -62.826 -18.907  57.144  1.00 87.49           H  
ATOM    290  O   LYS A  19     -58.908 -19.156  58.814  1.00 87.49           O  
ATOM    291  CG  LYS A  19     -61.472 -17.308  57.629  1.00 87.49           C  
ATOM    292  HG2 LYS A  19     -60.402 -17.100  57.583  1.00 87.49           H  
ATOM    293  HG3 LYS A  19     -61.811 -17.214  58.661  1.00 87.49           H  
ATOM    294  CD  LYS A  19     -62.210 -16.294  56.754  1.00 87.49           C  
ATOM    295  HD2 LYS A  19     -61.890 -16.417  55.719  1.00 87.49           H  
ATOM    296  HD3 LYS A  19     -63.282 -16.481  56.817  1.00 87.49           H  
ATOM    297  CE  LYS A  19     -61.889 -14.878  57.234  1.00 87.49           C  
ATOM    298  HE2 LYS A  19     -62.208 -14.781  58.271  1.00 87.49           H  
ATOM    299  HE3 LYS A  19     -60.808 -14.739  57.200  1.00 87.49           H  
ATOM    300  NZ  LYS A  19     -62.564 -13.869  56.385  1.00 87.49           N  
ATOM    301  HZ1 LYS A  19     -62.263 -13.969  55.426  1.00 87.49           H  
ATOM    302  HZ2 LYS A  19     -63.565 -14.005  56.417  1.00 87.49           H  
ATOM    303  HZ3 LYS A  19     -62.347 -12.934  56.701  1.00 87.49           H  
ATOM    304  N   LEU A  20     -58.941 -19.875  56.673  1.00 89.77           N  
ATOM    305  H   LEU A  20     -59.543 -20.273  55.967  1.00 89.77           H  
ATOM    306  CA  LEU A  20     -57.560 -19.595  56.268  1.00 89.77           C  
ATOM    307  HA  LEU A  20     -57.088 -18.939  56.999  1.00 89.77           H  
ATOM    308  C   LEU A  20     -57.552 -18.887  54.902  1.00 89.77           C  
ATOM    309  CB  LEU A  20     -56.798 -20.936  56.234  1.00 89.77           C  
ATOM    310  HB2 LEU A  20     -57.428 -21.668  55.729  1.00 89.77           H  
ATOM    311  HB3 LEU A  20     -56.643 -21.268  57.261  1.00 89.77           H  
ATOM    312  O   LEU A  20     -58.174 -19.364  53.955  1.00 89.77           O  
ATOM    313  CG  LEU A  20     -55.436 -20.931  55.518  1.00 89.77           C  
ATOM    314  HG  LEU A  20     -55.567 -20.595  54.490  1.00 89.77           H  
ATOM    315  CD1 LEU A  20     -54.422 -20.024  56.211  1.00 89.77           C  
ATOM    316 HD11 LEU A  20     -54.797 -19.002  56.277  1.00 89.77           H  
ATOM    317 HD12 LEU A  20     -53.497 -20.001  55.634  1.00 89.77           H  
ATOM    318 HD13 LEU A  20     -54.213 -20.388  57.217  1.00 89.77           H  
ATOM    319  CD2 LEU A  20     -54.885 -22.357  55.480  1.00 89.77           C  
ATOM    320 HD21 LEU A  20     -53.930 -22.373  54.955  1.00 89.77           H  
ATOM    321 HD22 LEU A  20     -55.581 -23.007  54.950  1.00 89.77           H  
ATOM    322 HD23 LEU A  20     -54.749 -22.735  56.493  1.00 89.77           H  
ATOM    323  N   VAL A  21     -56.822 -17.777  54.784  1.00 91.49           N  
ATOM    324  H   VAL A  21     -56.351 -17.440  55.612  1.00 91.49           H  
ATOM    325  CA  VAL A  21     -56.586 -17.029  53.532  1.00 91.49           C  
ATOM    326  HA  VAL A  21     -57.238 -17.416  52.749  1.00 91.49           H  
ATOM    327  C   VAL A  21     -55.134 -17.222  53.085  1.00 91.49           C  
ATOM    328  CB  VAL A  21     -56.902 -15.529  53.715  1.00 91.49           C  
ATOM    329  HB  VAL A  21     -56.203 -15.107  54.436  1.00 91.49           H  
ATOM    330  O   VAL A  21     -54.235 -17.198  53.921  1.00 91.49           O  
ATOM    331  CG1 VAL A  21     -56.763 -14.752  52.398  1.00 91.49           C  
ATOM    332 HG11 VAL A  21     -57.048 -13.711  52.550  1.00 91.49           H  
ATOM    333 HG12 VAL A  21     -55.728 -14.768  52.056  1.00 91.49           H  
ATOM    334 HG13 VAL A  21     -57.404 -15.191  51.633  1.00 91.49           H  
ATOM    335  CG2 VAL A  21     -58.326 -15.295  54.243  1.00 91.49           C  
ATOM    336 HG21 VAL A  21     -58.442 -15.759  55.223  1.00 91.49           H  
ATOM    337 HG22 VAL A  21     -59.052 -15.718  53.549  1.00 91.49           H  
ATOM    338 HG23 VAL A  21     -58.505 -14.225  54.347  1.00 91.49           H  
ATOM    339  N   ILE A  22     -54.893 -17.398  51.782  1.00 94.79           N  
ATOM    340  H   ILE A  22     -55.688 -17.422  51.160  1.00 94.79           H  
ATOM    341  CA  ILE A  22     -53.575 -17.631  51.165  1.00 94.79           C  
ATOM    342  HA  ILE A  22     -52.786 -17.351  51.862  1.00 94.79           H  
ATOM    343  C   ILE A  22     -53.453 -16.763  49.899  1.00 94.79           C  
ATOM    344  CB  ILE A  22     -53.419 -19.133  50.812  1.00 94.79           C  
ATOM    345  HB  ILE A  22     -54.242 -19.391  50.146  1.00 94.79           H  
ATOM    346  O   ILE A  22     -54.229 -16.934  48.962  1.00 94.79           O  
ATOM    347  CG1 ILE A  22     -53.491 -20.078  52.037  1.00 94.79           C  
ATOM    348 HG12 ILE A  22     -52.504 -20.188  52.486  1.00 94.79           H  
ATOM    349 HG13 ILE A  22     -54.155 -19.674  52.801  1.00 94.79           H  
ATOM    350  CG2 ILE A  22     -52.100 -19.392  50.054  1.00 94.79           C  
ATOM    351 HG21 ILE A  22     -52.118 -18.903  49.080  1.00 94.79           H  
ATOM    352 HG22 ILE A  22     -51.254 -19.012  50.626  1.00 94.79           H  
ATOM    353 HG23 ILE A  22     -51.963 -20.461  49.893  1.00 94.79           H  
ATOM    354  CD1 ILE A  22     -54.034 -21.463  51.665  1.00 94.79           C  
ATOM    355 HD11 ILE A  22     -53.435 -21.910  50.872  1.00 94.79           H  
ATOM    356 HD12 ILE A  22     -54.005 -22.112  52.541  1.00 94.79           H  
ATOM    357 HD13 ILE A  22     -55.067 -21.374  51.329  1.00 94.79           H  
ATOM    358  N   ASN A  23     -52.473 -15.860  49.836  1.00 91.73           N  
ATOM    359  H   ASN A  23     -51.839 -15.807  50.620  1.00 91.73           H  
ATOM    360  CA  ASN A  23     -52.218 -14.958  48.700  1.00 91.73           C  
ATOM    361  HA  ASN A  23     -52.988 -15.087  47.940  1.00 91.73           H  
ATOM    362  C   ASN A  23     -50.861 -15.274  48.050  1.00 91.73           C  
ATOM    363  CB  ASN A  23     -52.300 -13.509  49.224  1.00 91.73           C  
ATOM    364  HB2 ASN A  23     -51.558 -13.370  50.010  1.00 91.73           H  
ATOM    365  HB3 ASN A  23     -53.285 -13.363  49.667  1.00 91.73           H  
ATOM    366  O   ASN A  23     -49.872 -15.414  48.761  1.00 91.73           O  
ATOM    367  CG  ASN A  23     -52.066 -12.425  48.176  1.00 91.73           C  
ATOM    368  ND2 ASN A  23     -52.880 -11.396  48.167  1.00 91.73           N  
ATOM    369 HD21 ASN A  23     -53.640 -11.342  48.829  1.00 91.73           H  
ATOM    370 HD22 ASN A  23     -52.690 -10.678  47.483  1.00 91.73           H  
ATOM    371  OD1 ASN A  23     -51.134 -12.441  47.386  1.00 91.73           O  
ATOM    372  N   CYS A  24     -50.808 -15.350  46.718  1.00 93.34           N  
ATOM    373  H   CYS A  24     -51.674 -15.257  46.207  1.00 93.34           H  
ATOM    374  CA  CYS A  24     -49.602 -15.489  45.895  1.00 93.34           C  
ATOM    375  HA  CYS A  24     -48.710 -15.352  46.506  1.00 93.34           H  
ATOM    376  C   CYS A  24     -49.614 -14.408  44.801  1.00 93.34           C  
ATOM    377  CB  CYS A  24     -49.600 -16.916  45.326  1.00 93.34           C  
ATOM    378  HB2 CYS A  24     -50.609 -17.143  44.982  1.00 93.34           H  
ATOM    379  HB3 CYS A  24     -49.371 -17.594  46.149  1.00 93.34           H  
ATOM    380  O   CYS A  24     -50.524 -14.374  43.971  1.00 93.34           O  
ATOM    381  SG  CYS A  24     -48.480 -17.303  43.949  1.00 93.34           S  
ATOM    382  N   SER A  25     -48.643 -13.490  44.806  1.00 88.96           N  
ATOM    383  H   SER A  25     -47.898 -13.566  45.483  1.00 88.96           H  
ATOM    384  CA  SER A  25     -48.685 -12.275  43.971  1.00 88.96           C  
ATOM    385  HA  SER A  25     -49.126 -12.530  43.007  1.00 88.96           H  
ATOM    386  C   SER A  25     -47.302 -11.682  43.675  1.00 88.96           C  
ATOM    387  CB  SER A  25     -49.591 -11.225  44.634  1.00 88.96           C  
ATOM    388  HB2 SER A  25     -50.620 -11.584  44.613  1.00 88.96           H  
ATOM    389  HB3 SER A  25     -49.544 -10.293  44.071  1.00 88.96           H  
ATOM    390  O   SER A  25     -46.308 -12.047  44.300  1.00 88.96           O  
ATOM    391  OG  SER A  25     -49.238 -10.983  45.981  1.00 88.96           O  
ATOM    392  HG  SER A  25     -49.777 -11.562  46.526  1.00 88.96           H  
ATOM    393  N   ILE A  26     -47.218 -10.772  42.696  1.00 83.74           N  
ATOM    394  H   ILE A  26     -48.057 -10.549  42.181  1.00 83.74           H  
ATOM    395  CA  ILE A  26     -45.956 -10.142  42.265  1.00 83.74           C  
ATOM    396  HA  ILE A  26     -45.132 -10.564  42.841  1.00 83.74           H  
ATOM    397  C   ILE A  26     -45.975  -8.632  42.541  1.00 83.74           C  
ATOM    398  CB  ILE A  26     -45.664 -10.447  40.778  1.00 83.74           C  
ATOM    399  HB  ILE A  26     -46.402  -9.931  40.164  1.00 83.74           H  
ATOM    400  O   ILE A  26     -46.734  -7.887  41.914  1.00 83.74           O  
ATOM    401  CG1 ILE A  26     -45.754 -11.964  40.483  1.00 83.74           C  
ATOM    402 HG12 ILE A  26     -46.772 -12.306  40.668  1.00 83.74           H  
ATOM    403 HG13 ILE A  26     -45.087 -12.496  41.161  1.00 83.74           H  
ATOM    404  CG2 ILE A  26     -44.273  -9.902  40.415  1.00 83.74           C  
ATOM    405 HG21 ILE A  26     -44.066 -10.031  39.353  1.00 83.74           H  
ATOM    406 HG22 ILE A  26     -44.211  -8.836  40.633  1.00 83.74           H  
ATOM    407 HG23 ILE A  26     -43.510 -10.413  41.003  1.00 83.74           H  
ATOM    408  CD1 ILE A  26     -45.401 -12.359  39.047  1.00 83.74           C  
ATOM    409 HD11 ILE A  26     -44.329 -12.254  38.885  1.00 83.74           H  
ATOM    410 HD12 ILE A  26     -45.943 -11.728  38.342  1.00 83.74           H  
ATOM    411 HD13 ILE A  26     -45.682 -13.399  38.880  1.00 83.74           H  
ATOM    412  N   SER A  27     -45.103  -8.152  43.434  1.00 76.16           N  
ATOM    413  H   SER A  27     -44.421  -8.784  43.830  1.00 76.16           H  
ATOM    414  CA  SER A  27     -44.994  -6.718  43.733  1.00 76.16           C  
ATOM    415  HA  SER A  27     -46.002  -6.362  43.948  1.00 76.16           H  
ATOM    416  C   SER A  27     -44.480  -5.942  42.511  1.00 76.16           C  
ATOM    417  CB  SER A  27     -44.155  -6.455  44.994  1.00 76.16           C  
ATOM    418  HB2 SER A  27     -44.417  -5.478  45.399  1.00 76.16           H  
ATOM    419  HB3 SER A  27     -44.374  -7.218  45.741  1.00 76.16           H  
ATOM    420  O   SER A  27     -43.660  -6.429  41.730  1.00 76.16           O  
ATOM    421  OG  SER A  27     -42.778  -6.462  44.691  1.00 76.16           O  
ATOM    422  HG  SER A  27     -42.247  -6.435  45.490  1.00 76.16           H  
ATOM    423  N   ASN A  28     -44.978  -4.721  42.307  1.00 67.72           N  
ATOM    424  H   ASN A  28     -45.575  -4.327  43.021  1.00 67.72           H  
ATOM    425  CA  ASN A  28     -44.664  -3.867  41.150  1.00 67.72           C  
ATOM    426  HA  ASN A  28     -45.337  -3.011  41.197  1.00 67.72           H  
ATOM    427  C   ASN A  28     -44.911  -4.525  39.767  1.00 67.72           C  
ATOM    428  CB  ASN A  28     -43.225  -3.316  41.260  1.00 67.72           C  
ATOM    429  HB2 ASN A  28     -43.069  -2.573  40.479  1.00 67.72           H  
ATOM    430  HB3 ASN A  28     -42.530  -4.134  41.069  1.00 67.72           H  
ATOM    431  O   ASN A  28     -44.406  -4.024  38.767  1.00 67.72           O  
ATOM    432  CG  ASN A  28     -42.849  -2.670  42.581  1.00 67.72           C  
ATOM    433  ND2 ASN A  28     -41.583  -2.366  42.753  1.00 67.72           N  
ATOM    434 HD21 ASN A  28     -41.371  -1.818  43.575  1.00 67.72           H  
ATOM    435 HD22 ASN A  28     -40.939  -2.463  41.981  1.00 67.72           H  
ATOM    436  OD1 ASN A  28     -43.647  -2.456  43.475  1.00 67.72           O  
ATOM    437  N   ASN A  29     -45.658  -5.638  39.680  1.00 63.33           N  
ATOM    438  H   ASN A  29     -46.028  -6.023  40.537  1.00 63.33           H  
ATOM    439  CA  ASN A  29     -45.818  -6.457  38.464  1.00 63.33           C  
ATOM    440  HA  ASN A  29     -46.392  -7.335  38.763  1.00 63.33           H  
ATOM    441  C   ASN A  29     -44.502  -7.035  37.873  1.00 63.33           C  
ATOM    442  CB  ASN A  29     -46.669  -5.700  37.416  1.00 63.33           C  
ATOM    443  HB2 ASN A  29     -46.262  -4.706  37.228  1.00 63.33           H  
ATOM    444  HB3 ASN A  29     -46.647  -6.238  36.468  1.00 63.33           H  
ATOM    445  O   ASN A  29     -44.498  -7.483  36.721  1.00 63.33           O  
ATOM    446  CG  ASN A  29     -48.127  -5.582  37.798  1.00 63.33           C  
ATOM    447  ND2 ASN A  29     -48.511  -4.579  38.550  1.00 63.33           N  
ATOM    448 HD21 ASN A  29     -47.849  -3.880  38.853  1.00 63.33           H  
ATOM    449 HD22 ASN A  29     -49.493  -4.551  38.786  1.00 63.33           H  
ATOM    450  OD1 ASN A  29     -48.936  -6.399  37.404  1.00 63.33           O  
ATOM    451  N   GLN A  30     -43.403  -7.057  38.636  1.00 66.35           N  
ATOM    452  H   GLN A  30     -43.493  -6.774  39.601  1.00 66.35           H  
ATOM    453  CA  GLN A  30     -42.044  -7.396  38.183  1.00 66.35           C  
ATOM    454  HA  GLN A  30     -42.061  -7.859  37.196  1.00 66.35           H  
ATOM    455  C   GLN A  30     -41.324  -8.337  39.159  1.00 66.35           C  
ATOM    456  CB  GLN A  30     -41.206  -6.112  38.138  1.00 66.35           C  
ATOM    457  HB2 GLN A  30     -41.356  -5.598  39.087  1.00 66.35           H  
ATOM    458  HB3 GLN A  30     -40.153  -6.385  38.064  1.00 66.35           H  
ATOM    459  O   GLN A  30     -41.575  -8.283  40.358  1.00 66.35           O  
ATOM    460  CG  GLN A  30     -41.488  -5.124  37.003  1.00 66.35           C  
ATOM    461  HG2 GLN A  30     -42.530  -4.804  37.029  1.00 66.35           H  
ATOM    462  HG3 GLN A  30     -41.294  -5.610  36.047  1.00 66.35           H  
ATOM    463  CD  GLN A  30     -40.587  -3.894  37.139  1.00 66.35           C  
ATOM    464  NE2 GLN A  30     -40.352  -3.159  36.075  1.00 66.35           N  
ATOM    465 HE21 GLN A  30     -39.720  -2.381  36.196  1.00 66.35           H  
ATOM    466 HE22 GLN A  30     -40.728  -3.414  35.173  1.00 66.35           H  
ATOM    467  OE1 GLN A  30     -40.063  -3.582  38.204  1.00 66.35           O  
ATOM    468  N   VAL A  31     -40.331  -9.092  38.678  1.00 71.60           N  
ATOM    469  H   VAL A  31     -40.135  -9.067  37.687  1.00 71.60           H  
ATOM    470  CA  VAL A  31     -39.324  -9.765  39.522  1.00 71.60           C  
ATOM    471  HA  VAL A  31     -39.399  -9.382  40.540  1.00 71.60           H  
ATOM    472  C   VAL A  31     -37.928  -9.427  39.003  1.00 71.60           C  
ATOM    473  CB  VAL A  31     -39.561 -11.286  39.598  1.00 71.60           C  
ATOM    474  HB  VAL A  31     -39.550 -11.709  38.593  1.00 71.60           H  
ATOM    475  O   VAL A  31     -37.718  -9.447  37.796  1.00 71.60           O  
ATOM    476  CG1 VAL A  31     -38.494 -12.002  40.438  1.00 71.60           C  
ATOM    477 HG11 VAL A  31     -38.454 -11.578  41.441  1.00 71.60           H  
ATOM    478 HG12 VAL A  31     -37.516 -11.921  39.964  1.00 71.60           H  
ATOM    479 HG13 VAL A  31     -38.737 -13.062  40.504  1.00 71.60           H  
ATOM    480  CG2 VAL A  31     -40.919 -11.581  40.247  1.00 71.60           C  
ATOM    481 HG21 VAL A  31     -41.722 -11.289  39.570  1.00 71.60           H  
ATOM    482 HG22 VAL A  31     -41.018 -11.028  41.182  1.00 71.60           H  
ATOM    483 HG23 VAL A  31     -41.014 -12.646  40.458  1.00 71.60           H  
ATOM    484  N   GLN A  32     -36.966  -9.159  39.896  1.00 71.45           N  
ATOM    485  H   GLN A  32     -37.237  -9.152  40.869  1.00 71.45           H  
ATOM    486  CA  GLN A  32     -35.590  -8.696  39.591  1.00 71.45           C  
ATOM    487  HA  GLN A  32     -35.677  -7.810  38.961  1.00 71.45           H  
ATOM    488  C   GLN A  32     -34.698  -9.692  38.795  1.00 71.45           C  
ATOM    489  CB  GLN A  32     -34.889  -8.268  40.904  1.00 71.45           C  
ATOM    490  HB2 GLN A  32     -34.750  -9.151  41.527  1.00 71.45           H  
ATOM    491  HB3 GLN A  32     -33.905  -7.867  40.662  1.00 71.45           H  
ATOM    492  O   GLN A  32     -33.475  -9.582  38.814  1.00 71.45           O  
ATOM    493  CG  GLN A  32     -35.639  -7.200  41.725  1.00 71.45           C  
ATOM    494  HG2 GLN A  32     -36.635  -7.574  41.966  1.00 71.45           H  
ATOM    495  HG3 GLN A  32     -35.745  -6.290  41.136  1.00 71.45           H  
ATOM    496  CD  GLN A  32     -34.952  -6.853  43.046  1.00 71.45           C  
ATOM    497  NE2 GLN A  32     -35.673  -6.421  44.061  1.00 71.45           N  
ATOM    498 HE21 GLN A  32     -36.682  -6.379  44.060  1.00 71.45           H  
ATOM    499 HE22 GLN A  32     -35.158  -6.211  44.904  1.00 71.45           H  
ATOM    500  OE1 GLN A  32     -33.749  -6.965  43.202  1.00 71.45           O  
ATOM    501  N   GLN A  33     -35.286 -10.694  38.134  1.00 76.48           N  
ATOM    502  H   GLN A  33     -36.295 -10.668  38.098  1.00 76.48           H  
ATOM    503  CA  GLN A  33     -34.606 -11.732  37.345  1.00 76.48           C  
ATOM    504  HA  GLN A  33     -33.640 -11.353  37.011  1.00 76.48           H  
ATOM    505  C   GLN A  33     -35.377 -12.153  36.074  1.00 76.48           C  
ATOM    506  CB  GLN A  33     -34.372 -12.975  38.228  1.00 76.48           C  
ATOM    507  HB2 GLN A  33     -35.332 -13.347  38.585  1.00 76.48           H  
ATOM    508  HB3 GLN A  33     -33.910 -13.753  37.619  1.00 76.48           H  
ATOM    509  O   GLN A  33     -34.865 -12.975  35.316  1.00 76.48           O  
ATOM    510  CG  GLN A  33     -33.446 -12.721  39.428  1.00 76.48           C  
ATOM    511  HG2 GLN A  33     -33.905 -12.000  40.104  1.00 76.48           H  
ATOM    512  HG3 GLN A  33     -32.505 -12.306  39.068  1.00 76.48           H  
ATOM    513  CD  GLN A  33     -33.145 -13.979  40.237  1.00 76.48           C  
ATOM    514  NE2 GLN A  33     -32.206 -13.915  41.154  1.00 76.48           N  
ATOM    515 HE21 GLN A  33     -32.035 -14.765  41.671  1.00 76.48           H  
ATOM    516 HE22 GLN A  33     -31.697 -13.056  41.305  1.00 76.48           H  
ATOM    517  OE1 GLN A  33     -33.745 -15.031  40.090  1.00 76.48           O  
ATOM    518  N   ILE A  34     -36.602 -11.653  35.851  1.00 81.72           N  
ATOM    519  H   ILE A  34     -36.932 -10.885  36.418  1.00 81.72           H  
ATOM    520  CA  ILE A  34     -37.489 -12.087  34.758  1.00 81.72           C  
ATOM    521  HA  ILE A  34     -36.915 -12.653  34.024  1.00 81.72           H  
ATOM    522  C   ILE A  34     -38.063 -10.859  34.050  1.00 81.72           C  
ATOM    523  CB  ILE A  34     -38.623 -13.008  35.280  1.00 81.72           C  
ATOM    524  HB  ILE A  34     -39.183 -12.467  36.043  1.00 81.72           H  
ATOM    525  O   ILE A  34     -38.849 -10.110  34.633  1.00 81.72           O  
ATOM    526  CG1 ILE A  34     -38.056 -14.301  35.910  1.00 81.72           C  
ATOM    527 HG12 ILE A  34     -37.531 -14.870  35.143  1.00 81.72           H  
ATOM    528 HG13 ILE A  34     -37.342 -14.037  36.690  1.00 81.72           H  
ATOM    529  CG2 ILE A  34     -39.591 -13.374  34.138  1.00 81.72           C  
ATOM    530 HG21 ILE A  34     -40.429 -13.958  34.519  1.00 81.72           H  
ATOM    531 HG22 ILE A  34     -40.004 -12.478  33.674  1.00 81.72           H  
ATOM    532 HG23 ILE A  34     -39.061 -13.946  33.376  1.00 81.72           H  
ATOM    533  CD1 ILE A  34     -39.111 -15.201  36.565  1.00 81.72           C  
ATOM    534 HD11 ILE A  34     -38.616 -16.029  37.073  1.00 81.72           H  
ATOM    535 HD12 ILE A  34     -39.786 -15.620  35.820  1.00 81.72           H  
ATOM    536 HD13 ILE A  34     -39.675 -14.617  37.293  1.00 81.72           H  
ATOM    537  N   ASP A  35     -37.715 -10.710  32.775  1.00 83.53           N  
ATOM    538  H   ASP A  35     -37.071 -11.378  32.377  1.00 83.53           H  
ATOM    539  CA  ASP A  35     -38.196  -9.646  31.893  1.00 83.53           C  
ATOM    540  HA  ASP A  35     -38.311  -8.724  32.464  1.00 83.53           H  
ATOM    541  C   ASP A  35     -39.564 -10.006  31.281  1.00 83.53           C  
ATOM    542  CB  ASP A  35     -37.141  -9.402  30.800  1.00 83.53           C  
ATOM    543  HB2 ASP A  35     -37.494  -8.608  30.142  1.00 83.53           H  
ATOM    544  HB3 ASP A  35     -37.027 -10.306  30.202  1.00 83.53           H  
ATOM    545  O   ASP A  35     -40.478  -9.180  31.246  1.00 83.53           O  
ATOM    546  CG  ASP A  35     -35.779  -9.002  31.380  1.00 83.53           C  
ATOM    547  OD1 ASP A  35     -35.608  -7.807  31.696  1.00 83.53           O  
ATOM    548  OD2 ASP A  35     -34.910  -9.901  31.497  1.00 83.53           O  
ATOM    549  N   MET A  36     -39.743 -11.266  30.862  1.00 86.62           N  
ATOM    550  H   MET A  36     -38.965 -11.902  30.958  1.00 86.62           H  
ATOM    551  CA  MET A  36     -40.973 -11.781  30.248  1.00 86.62           C  
ATOM    552  HA  MET A  36     -41.707 -10.977  30.204  1.00 86.62           H  
ATOM    553  C   MET A  36     -41.583 -12.907  31.093  1.00 86.62           C  
ATOM    554  CB  MET A  36     -40.695 -12.199  28.796  1.00 86.62           C  
ATOM    555  HB2 MET A  36     -40.263 -11.352  28.261  1.00 86.62           H  
ATOM    556  HB3 MET A  36     -39.979 -13.021  28.781  1.00 86.62           H  
ATOM    557  O   MET A  36     -41.300 -14.091  30.901  1.00 86.62           O  
ATOM    558  CG  MET A  36     -41.988 -12.621  28.082  1.00 86.62           C  
ATOM    559  HG2 MET A  36     -42.729 -11.834  28.223  1.00 86.62           H  
ATOM    560  HG3 MET A  36     -42.373 -13.531  28.543  1.00 86.62           H  
ATOM    561  SD  MET A  36     -41.837 -12.911  26.299  1.00 86.62           S  
ATOM    562  CE  MET A  36     -40.732 -14.348  26.274  1.00 86.62           C  
ATOM    563  HE1 MET A  36     -41.156 -15.154  26.873  1.00 86.62           H  
ATOM    564  HE2 MET A  36     -39.755 -14.075  26.672  1.00 86.62           H  
ATOM    565  HE3 MET A  36     -40.606 -14.694  25.248  1.00 86.62           H  
ATOM    566  N   ILE A  37     -42.448 -12.528  32.038  1.00 86.59           N  
ATOM    567  H   ILE A  37     -42.607 -11.536  32.140  1.00 86.59           H  
ATOM    568  CA  ILE A  37     -43.230 -13.458  32.870  1.00 86.59           C  
ATOM    569  HA  ILE A  37     -42.549 -14.179  33.323  1.00 86.59           H  
ATOM    570  C   ILE A  37     -44.224 -14.236  31.992  1.00 86.59           C  
ATOM    571  CB  ILE A  37     -43.941 -12.688  34.012  1.00 86.59           C  
ATOM    572  HB  ILE A  37     -44.495 -11.859  33.571  1.00 86.59           H  
ATOM    573  O   ILE A  37     -45.068 -13.632  31.333  1.00 86.59           O  
ATOM    574  CG1 ILE A  37     -42.905 -12.112  35.009  1.00 86.59           C  
ATOM    575 HG12 ILE A  37     -42.494 -12.922  35.611  1.00 86.59           H  
ATOM    576 HG13 ILE A  37     -42.081 -11.657  34.459  1.00 86.59           H  
ATOM    577  CG2 ILE A  37     -44.947 -13.599  34.744  1.00 86.59           C  
ATOM    578 HG21 ILE A  37     -45.354 -13.111  35.630  1.00 86.59           H  
ATOM    579 HG22 ILE A  37     -44.460 -14.528  35.039  1.00 86.59           H  
ATOM    580 HG23 ILE A  37     -45.783 -13.839  34.087  1.00 86.59           H  
ATOM    581  CD1 ILE A  37     -43.457 -11.024  35.940  1.00 86.59           C  
ATOM    582 HD11 ILE A  37     -42.663 -10.686  36.606  1.00 86.59           H  
ATOM    583 HD12 ILE A  37     -44.279 -11.407  36.544  1.00 86.59           H  
ATOM    584 HD13 ILE A  37     -43.802 -10.176  35.349  1.00 86.59           H  
ATOM    585  N   LYS A  38     -44.150 -15.572  32.030  1.00 90.41           N  
ATOM    586  H   LYS A  38     -43.449 -15.973  32.636  1.00 90.41           H  
ATOM    587  CA  LYS A  38     -45.011 -16.507  31.283  1.00 90.41           C  
ATOM    588  HA  LYS A  38     -45.460 -15.992  30.434  1.00 90.41           H  
ATOM    589  C   LYS A  38     -46.170 -17.051  32.114  1.00 90.41           C  
ATOM    590  CB  LYS A  38     -44.171 -17.682  30.759  1.00 90.41           C  
ATOM    591  HB2 LYS A  38     -43.606 -18.115  31.584  1.00 90.41           H  
ATOM    592  HB3 LYS A  38     -44.839 -18.448  30.366  1.00 90.41           H  
ATOM    593  O   LYS A  38     -47.266 -17.210  31.585  1.00 90.41           O  
ATOM    594  CG  LYS A  38     -43.214 -17.260  29.639  1.00 90.41           C  
ATOM    595  HG2 LYS A  38     -43.793 -16.933  28.775  1.00 90.41           H  
ATOM    596  HG3 LYS A  38     -42.592 -16.430  29.977  1.00 90.41           H  
ATOM    597  CD  LYS A  38     -42.312 -18.432  29.241  1.00 90.41           C  
ATOM    598  HD2 LYS A  38     -41.753 -18.764  30.116  1.00 90.41           H  
ATOM    599  HD3 LYS A  38     -42.913 -19.257  28.859  1.00 90.41           H  
ATOM    600  CE  LYS A  38     -41.339 -17.949  28.169  1.00 90.41           C  
ATOM    601  HE2 LYS A  38     -41.877 -17.710  27.251  1.00 90.41           H  
ATOM    602  HE3 LYS A  38     -40.873 -17.029  28.520  1.00 90.41           H  
ATOM    603  NZ  LYS A  38     -40.268 -18.930  27.901  1.00 90.41           N  
ATOM    604  HZ1 LYS A  38     -39.883 -19.289  28.763  1.00 90.41           H  
ATOM    605  HZ2 LYS A  38     -40.555 -19.690  27.301  1.00 90.41           H  
ATOM    606  HZ3 LYS A  38     -39.495 -18.427  27.489  1.00 90.41           H  
ATOM    607  N   SER A  39     -45.955 -17.334  33.398  1.00 92.84           N  
ATOM    608  H   SER A  39     -45.023 -17.230  33.773  1.00 92.84           H  
ATOM    609  CA  SER A  39     -46.996 -17.882  34.280  1.00 92.84           C  
ATOM    610  HA  SER A  39     -47.913 -17.319  34.112  1.00 92.84           H  
ATOM    611  C   SER A  39     -46.669 -17.748  35.768  1.00 92.84           C  
ATOM    612  CB  SER A  39     -47.289 -19.350  33.932  1.00 92.84           C  
ATOM    613  HB2 SER A  39     -47.941 -19.791  34.686  1.00 92.84           H  
ATOM    614  HB3 SER A  39     -47.817 -19.377  32.978  1.00 92.84           H  
ATOM    615  O   SER A  39     -45.520 -17.541  36.155  1.00 92.84           O  
ATOM    616  OG  SER A  39     -46.121 -20.134  33.808  1.00 92.84           O  
ATOM    617  HG  SER A  39     -46.382 -20.927  33.333  1.00 92.84           H  
ATOM    618  N   LEU A  40     -47.704 -17.858  36.602  1.00 93.11           N  
ATOM    619  H   LEU A  40     -48.599 -18.068  36.185  1.00 93.11           H  
ATOM    620  CA  LEU A  40     -47.678 -17.805  38.066  1.00 93.11           C  
ATOM    621  HA  LEU A  40     -46.647 -17.818  38.419  1.00 93.11           H  
ATOM    622  C   LEU A  40     -48.410 -19.043  38.611  1.00 93.11           C  
ATOM    623  CB  LEU A  40     -48.354 -16.485  38.493  1.00 93.11           C  
ATOM    624  HB2 LEU A  40     -49.362 -16.478  38.077  1.00 93.11           H  
ATOM    625  HB3 LEU A  40     -47.808 -15.655  38.044  1.00 93.11           H  
ATOM    626  O   LEU A  40     -49.395 -19.471  38.021  1.00 93.11           O  
ATOM    627  CG  LEU A  40     -48.467 -16.235  40.009  1.00 93.11           C  
ATOM    628  HG  LEU A  40     -48.971 -17.074  40.490  1.00 93.11           H  
ATOM    629  CD1 LEU A  40     -47.101 -16.021  40.659  1.00 93.11           C  
ATOM    630 HD11 LEU A  40     -47.233 -15.735  41.702  1.00 93.11           H  
ATOM    631 HD12 LEU A  40     -46.553 -15.234  40.141  1.00 93.11           H  
ATOM    632 HD13 LEU A  40     -46.525 -16.947  40.626  1.00 93.11           H  
ATOM    633  CD2 LEU A  40     -49.287 -14.971  40.262  1.00 93.11           C  
ATOM    634 HD21 LEU A  40     -49.423 -14.836  41.335  1.00 93.11           H  
ATOM    635 HD22 LEU A  40     -50.269 -15.068  39.798  1.00 93.11           H  
ATOM    636 HD23 LEU A  40     -48.769 -14.104  39.855  1.00 93.11           H  
ATOM    637  N   SER A  41     -47.980 -19.634  39.723  1.00 95.70           N  
ATOM    638  H   SER A  41     -47.112 -19.328  40.138  1.00 95.70           H  
ATOM    639  CA  SER A  41     -48.665 -20.786  40.323  1.00 95.70           C  
ATOM    640  HA  SER A  41     -49.721 -20.720  40.061  1.00 95.70           H  
ATOM    641  C   SER A  41     -48.616 -20.797  41.850  1.00 95.70           C  
ATOM    642  CB  SER A  41     -48.152 -22.105  39.727  1.00 95.70           C  
ATOM    643  HB2 SER A  41     -48.347 -22.091  38.654  1.00 95.70           H  
ATOM    644  HB3 SER A  41     -48.706 -22.938  40.159  1.00 95.70           H  
ATOM    645  O   SER A  41     -47.662 -20.322  42.471  1.00 95.70           O  
ATOM    646  OG  SER A  41     -46.766 -22.314  39.936  1.00 95.70           O  
ATOM    647  HG  SER A  41     -46.479 -22.989  39.316  1.00 95.70           H  
ATOM    648  N   LEU A  42     -49.670 -21.362  42.444  1.00 96.71           N  
ATOM    649  H   LEU A  42     -50.369 -21.771  41.839  1.00 96.71           H  
ATOM    650  CA  LEU A  42     -49.848 -21.567  43.880  1.00 96.71           C  
ATOM    651  HA  LEU A  42     -48.993 -21.141  44.405  1.00 96.71           H  
ATOM    652  C   LEU A  42     -49.888 -23.074  44.169  1.00 96.71           C  
ATOM    653  CB  LEU A  42     -51.118 -20.823  44.342  1.00 96.71           C  
ATOM    654  HB2 LEU A  42     -51.948 -21.139  43.711  1.00 96.71           H  
ATOM    655  HB3 LEU A  42     -50.969 -19.755  44.186  1.00 96.71           H  
ATOM    656  O   LEU A  42     -50.647 -23.820  43.548  1.00 96.71           O  
ATOM    657  CG  LEU A  42     -51.520 -21.064  45.811  1.00 96.71           C  
ATOM    658  HG  LEU A  42     -51.728 -22.124  45.955  1.00 96.71           H  
ATOM    659  CD1 LEU A  42     -50.437 -20.641  46.808  1.00 96.71           C  
ATOM    660 HD11 LEU A  42     -49.514 -21.197  46.639  1.00 96.71           H  
ATOM    661 HD12 LEU A  42     -50.776 -20.851  47.822  1.00 96.71           H  
ATOM    662 HD13 LEU A  42     -50.240 -19.574  46.713  1.00 96.71           H  
ATOM    663  CD2 LEU A  42     -52.795 -20.282  46.132  1.00 96.71           C  
ATOM    664 HD21 LEU A  42     -53.108 -20.486  47.156  1.00 96.71           H  
ATOM    665 HD22 LEU A  42     -52.622 -19.212  46.018  1.00 96.71           H  
ATOM    666 HD23 LEU A  42     -53.595 -20.585  45.456  1.00 96.71           H  
ATOM    667  N   ALA A  43     -49.057 -23.517  45.108  1.00 97.23           N  
ATOM    668  H   ALA A  43     -48.447 -22.844  45.548  1.00 97.23           H  
ATOM    669  CA  ALA A  43     -48.784 -24.920  45.401  1.00 97.23           C  
ATOM    670  HA  ALA A  43     -49.615 -25.531  45.047  1.00 97.23           H  
ATOM    671  C   ALA A  43     -48.632 -25.181  46.913  1.00 97.23           C  
ATOM    672  CB  ALA A  43     -47.518 -25.299  44.617  1.00 97.23           C  
ATOM    673  HB1 ALA A  43     -47.716 -25.220  43.548  1.00 97.23           H  
ATOM    674  HB2 ALA A  43     -46.709 -24.615  44.875  1.00 97.23           H  
ATOM    675  HB3 ALA A  43     -47.217 -26.320  44.852  1.00 97.23           H  
ATOM    676  O   ALA A  43     -48.294 -24.271  47.674  1.00 97.23           O  
ATOM    677  N   ARG A  44     -48.836 -26.429  47.346  1.00 94.87           N  
ATOM    678  H   ARG A  44     -49.051 -27.126  46.647  1.00 94.87           H  
ATOM    679  CA  ARG A  44     -48.769 -26.901  48.740  1.00 94.87           C  
ATOM    680  HA  ARG A  44     -48.412 -26.101  49.389  1.00 94.87           H  
ATOM    681  C   ARG A  44     -47.801 -28.074  48.864  1.00 94.87           C  
ATOM    682  CB  ARG A  44     -50.192 -27.291  49.183  1.00 94.87           C  
ATOM    683  HB2 ARG A  44     -50.588 -28.067  48.528  1.00 94.87           H  
ATOM    684  HB3 ARG A  44     -50.813 -26.401  49.075  1.00 94.87           H  
ATOM    685  O   ARG A  44     -47.772 -28.926  47.990  1.00 94.87           O  
ATOM    686  CG  ARG A  44     -50.256 -27.783  50.639  1.00 94.87           C  
ATOM    687  HG2 ARG A  44     -50.040 -28.850  50.689  1.00 94.87           H  
ATOM    688  HG3 ARG A  44     -49.493 -27.249  51.205  1.00 94.87           H  
ATOM    689  CD  ARG A  44     -51.605 -27.479  51.303  1.00 94.87           C  
ATOM    690  HD2 ARG A  44     -52.012 -26.574  50.854  1.00 94.87           H  
ATOM    691  HD3 ARG A  44     -51.431 -27.273  52.360  1.00 94.87           H  
ATOM    692  NE  ARG A  44     -52.610 -28.553  51.230  1.00 94.87           N  
ATOM    693  HE  ARG A  44     -52.291 -29.508  51.156  1.00 94.87           H  
ATOM    694  NH1 ARG A  44     -54.399 -27.170  51.631  1.00 94.87           N  
ATOM    695 HH11 ARG A  44     -55.326 -27.133  52.031  1.00 94.87           H  
ATOM    696 HH12 ARG A  44     -53.806 -26.352  51.656  1.00 94.87           H  
ATOM    697  NH2 ARG A  44     -54.695 -29.336  51.810  1.00 94.87           N  
ATOM    698 HH21 ARG A  44     -54.339 -30.267  51.970  1.00 94.87           H  
ATOM    699 HH22 ARG A  44     -55.578 -29.081  52.229  1.00 94.87           H  
ATOM    700  CZ  ARG A  44     -53.885 -28.361  51.531  1.00 94.87           C  
ATOM    701  N   TYR A  45     -47.002 -28.140  49.926  1.00 96.67           N  
ATOM    702  H   TYR A  45     -47.034 -27.410  50.623  1.00 96.67           H  
ATOM    703  CA  TYR A  45     -46.218 -29.345  50.206  1.00 96.67           C  
ATOM    704  HA  TYR A  45     -45.667 -29.625  49.308  1.00 96.67           H  
ATOM    705  C   TYR A  45     -47.140 -30.512  50.581  1.00 96.67           C  
ATOM    706  CB  TYR A  45     -45.204 -29.077  51.319  1.00 96.67           C  
ATOM    707  HB2 TYR A  45     -45.738 -28.845  52.241  1.00 96.67           H  
ATOM    708  HB3 TYR A  45     -44.608 -28.203  51.056  1.00 96.67           H  
ATOM    709  O   TYR A  45     -48.018 -30.334  51.425  1.00 96.67           O  
ATOM    710  CG  TYR A  45     -44.264 -30.242  51.550  1.00 96.67           C  
ATOM    711  CD1 TYR A  45     -44.360 -31.004  52.730  1.00 96.67           C  
ATOM    712  HD1 TYR A  45     -45.113 -30.771  53.468  1.00 96.67           H  
ATOM    713  CD2 TYR A  45     -43.318 -30.588  50.564  1.00 96.67           C  
ATOM    714  HD2 TYR A  45     -43.271 -30.030  49.640  1.00 96.67           H  
ATOM    715  CE1 TYR A  45     -43.494 -32.093  52.937  1.00 96.67           C  
ATOM    716  HE1 TYR A  45     -43.571 -32.672  53.846  1.00 96.67           H  
ATOM    717  CE2 TYR A  45     -42.453 -31.679  50.767  1.00 96.67           C  
ATOM    718  HE2 TYR A  45     -41.722 -31.952  50.019  1.00 96.67           H  
ATOM    719  OH  TYR A  45     -41.718 -33.498  52.149  1.00 96.67           O  
ATOM    720  HH  TYR A  45     -41.868 -33.900  53.007  1.00 96.67           H  
ATOM    721  CZ  TYR A  45     -42.541 -32.435  51.954  1.00 96.67           C  
ATOM    722  N   ASN A  46     -46.927 -31.679  49.968  1.00 92.26           N  
ATOM    723  H   ASN A  46     -46.205 -31.728  49.263  1.00 92.26           H  
ATOM    724  CA  ASN A  46     -47.712 -32.890  50.203  1.00 92.26           C  
ATOM    725  HA  ASN A  46     -48.342 -32.750  51.082  1.00 92.26           H  
ATOM    726  C   ASN A  46     -46.776 -34.078  50.495  1.00 92.26           C  
ATOM    727  CB  ASN A  46     -48.639 -33.092  48.985  1.00 92.26           C  
ATOM    728  HB2 ASN A  46     -48.043 -33.150  48.074  1.00 92.26           H  
ATOM    729  HB3 ASN A  46     -49.289 -32.223  48.896  1.00 92.26           H  
ATOM    730  O   ASN A  46     -46.015 -34.520  49.633  1.00 92.26           O  
ATOM    731  CG  ASN A  46     -49.518 -34.333  49.048  1.00 92.26           C  
ATOM    732  ND2 ASN A  46     -50.674 -34.299  48.437  1.00 92.26           N  
ATOM    733 HD21 ASN A  46     -51.238 -35.134  48.368  1.00 92.26           H  
ATOM    734 HD22 ASN A  46     -50.957 -33.485  47.910  1.00 92.26           H  
ATOM    735  OD1 ASN A  46     -49.174 -35.359  49.623  1.00 92.26           O  
ATOM    736  N   GLU A  47     -46.843 -34.615  51.715  1.00 86.01           N  
ATOM    737  H   GLU A  47     -47.445 -34.140  52.373  1.00 86.01           H  
ATOM    738  CA  GLU A  47     -45.943 -35.648  52.255  1.00 86.01           C  
ATOM    739  HA  GLU A  47     -44.919 -35.296  52.126  1.00 86.01           H  
ATOM    740  C   GLU A  47     -46.033 -37.011  51.554  1.00 86.01           C  
ATOM    741  CB  GLU A  47     -46.183 -35.885  53.760  1.00 86.01           C  
ATOM    742  HB2 GLU A  47     -45.393 -36.544  54.119  1.00 86.01           H  
ATOM    743  HB3 GLU A  47     -47.129 -36.410  53.896  1.00 86.01           H  
ATOM    744  O   GLU A  47     -45.190 -37.875  51.802  1.00 86.01           O  
ATOM    745  CG  GLU A  47     -46.171 -34.639  54.651  1.00 86.01           C  
ATOM    746  HG2 GLU A  47     -45.404 -33.948  54.302  1.00 86.01           H  
ATOM    747  HG3 GLU A  47     -45.908 -34.939  55.665  1.00 86.01           H  
ATOM    748  CD  GLU A  47     -47.543 -33.965  54.667  1.00 86.01           C  
ATOM    749  OE1 GLU A  47     -48.389 -34.314  55.514  1.00 86.01           O  
ATOM    750  OE2 GLU A  47     -47.786 -33.092  53.807  1.00 86.01           O  
ATOM    751  N   ASN A  48     -47.022 -37.226  50.682  1.00 88.01           N  
ATOM    752  H   ASN A  48     -47.692 -36.486  50.528  1.00 88.01           H  
ATOM    753  CA  ASN A  48     -47.134 -38.453  49.894  1.00 88.01           C  
ATOM    754  HA  ASN A  48     -46.880 -39.303  50.529  1.00 88.01           H  
ATOM    755  C   ASN A  48     -46.126 -38.434  48.734  1.00 88.01           C  
ATOM    756  CB  ASN A  48     -48.585 -38.639  49.419  1.00 88.01           C  
ATOM    757  HB2 ASN A  48     -48.656 -39.563  48.845  1.00 88.01           H  
ATOM    758  HB3 ASN A  48     -48.883 -37.816  48.770  1.00 88.01           H  
ATOM    759  O   ASN A  48     -45.307 -39.346  48.608  1.00 88.01           O  
ATOM    760  CG  ASN A  48     -49.555 -38.742  50.583  1.00 88.01           C  
ATOM    761  ND2 ASN A  48     -50.177 -37.656  50.975  1.00 88.01           N  
ATOM    762 HD21 ASN A  48     -49.994 -36.774  50.518  1.00 88.01           H  
ATOM    763 HD22 ASN A  48     -50.793 -37.742  51.771  1.00 88.01           H  
ATOM    764  OD1 ASN A  48     -49.733 -39.793  51.170  1.00 88.01           O  
ATOM    765  N   ILE A  49     -46.139 -37.355  47.941  1.00 89.78           N  
ATOM    766  H   ILE A  49     -46.820 -36.636  48.142  1.00 89.78           H  
ATOM    767  CA  ILE A  49     -45.222 -37.138  46.807  1.00 89.78           C  
ATOM    768  HA  ILE A  49     -44.956 -38.111  46.394  1.00 89.78           H  
ATOM    769  C   ILE A  49     -43.893 -36.482  47.215  1.00 89.78           C  
ATOM    770  CB  ILE A  49     -45.907 -36.337  45.676  1.00 89.78           C  
ATOM    771  HB  ILE A  49     -45.173 -36.217  44.879  1.00 89.78           H  
ATOM    772  O   ILE A  49     -42.900 -36.629  46.509  1.00 89.78           O  
ATOM    773  CG1 ILE A  49     -46.356 -34.927  46.127  1.00 89.78           C  
ATOM    774 HG12 ILE A  49     -45.541 -34.436  46.660  1.00 89.78           H  
ATOM    775 HG13 ILE A  49     -47.202 -35.009  46.809  1.00 89.78           H  
ATOM    776  CG2 ILE A  49     -47.086 -37.140  45.100  1.00 89.78           C  
ATOM    777 HG21 ILE A  49     -47.466 -36.654  44.201  1.00 89.78           H  
ATOM    778 HG22 ILE A  49     -47.896 -37.210  45.826  1.00 89.78           H  
ATOM    779 HG23 ILE A  49     -46.757 -38.144  44.831  1.00 89.78           H  
ATOM    780  CD1 ILE A  49     -46.741 -34.010  44.961  1.00 89.78           C  
ATOM    781 HD11 ILE A  49     -46.871 -32.994  45.336  1.00 89.78           H  
ATOM    782 HD12 ILE A  49     -45.949 -34.003  44.213  1.00 89.78           H  
ATOM    783 HD13 ILE A  49     -47.675 -34.341  44.507  1.00 89.78           H  
ATOM    784  N   LYS A  50     -43.866 -35.788  48.362  1.00 88.92           N  
ATOM    785  H   LYS A  50     -44.749 -35.672  48.838  1.00 88.92           H  
ATOM    786  CA  LYS A  50     -42.702 -35.088  48.949  1.00 88.92           C  
ATOM    787  HA  LYS A  50     -43.073 -34.551  49.823  1.00 88.92           H  
ATOM    788  C   LYS A  50     -42.148 -33.969  48.054  1.00 88.92           C  
ATOM    789  CB  LYS A  50     -41.663 -36.106  49.468  1.00 88.92           C  
ATOM    790  HB2 LYS A  50     -40.813 -35.582  49.904  1.00 88.92           H  
ATOM    791  HB3 LYS A  50     -41.304 -36.702  48.628  1.00 88.92           H  
ATOM    792  O   LYS A  50     -40.971 -33.626  48.108  1.00 88.92           O  
ATOM    793  CG  LYS A  50     -42.291 -37.018  50.539  1.00 88.92           C  
ATOM    794  HG2 LYS A  50     -42.273 -36.511  51.504  1.00 88.92           H  
ATOM    795  HG3 LYS A  50     -43.334 -37.200  50.282  1.00 88.92           H  
ATOM    796  CD  LYS A  50     -41.630 -38.394  50.660  1.00 88.92           C  
ATOM    797  HD2 LYS A  50     -41.498 -38.811  49.662  1.00 88.92           H  
ATOM    798  HD3 LYS A  50     -40.665 -38.307  51.160  1.00 88.92           H  
ATOM    799  CE  LYS A  50     -42.596 -39.279  51.459  1.00 88.92           C  
ATOM    800  HE2 LYS A  50     -42.661 -38.910  52.483  1.00 88.92           H  
ATOM    801  HE3 LYS A  50     -43.586 -39.169  51.016  1.00 88.92           H  
ATOM    802  NZ  LYS A  50     -42.226 -40.709  51.423  1.00 88.92           N  
ATOM    803  HZ1 LYS A  50     -42.242 -41.029  50.465  1.00 88.92           H  
ATOM    804  HZ2 LYS A  50     -41.308 -40.853  51.818  1.00 88.92           H  
ATOM    805  HZ3 LYS A  50     -42.910 -41.242  51.941  1.00 88.92           H  
ATOM    806  N   GLU A  51     -43.046 -33.352  47.289  1.00 93.00           N  
ATOM    807  H   GLU A  51     -44.001 -33.666  47.387  1.00 93.00           H  
ATOM    808  CA  GLU A  51     -42.852 -32.132  46.497  1.00 93.00           C  
ATOM    809  HA  GLU A  51     -41.924 -31.649  46.805  1.00 93.00           H  
ATOM    810  C   GLU A  51     -44.018 -31.164  46.787  1.00 93.00           C  
ATOM    811  CB  GLU A  51     -42.753 -32.472  44.987  1.00 93.00           C  
ATOM    812  HB2 GLU A  51     -42.546 -33.537  44.881  1.00 93.00           H  
ATOM    813  HB3 GLU A  51     -43.716 -32.290  44.510  1.00 93.00           H  
ATOM    814  O   GLU A  51     -44.972 -31.485  47.503  1.00 93.00           O  
ATOM    815  CG  GLU A  51     -41.649 -31.728  44.197  1.00 93.00           C  
ATOM    816  HG2 GLU A  51     -41.655 -32.102  43.173  1.00 93.00           H  
ATOM    817  HG3 GLU A  51     -40.684 -31.990  44.629  1.00 93.00           H  
ATOM    818  CD  GLU A  51     -41.785 -30.192  44.169  1.00 93.00           C  
ATOM    819  OE1 GLU A  51     -42.367 -29.611  43.223  1.00 93.00           O  
ATOM    820  OE2 GLU A  51     -41.384 -29.547  45.165  1.00 93.00           O  
ATOM    821  N   PHE A  52     -43.942 -29.961  46.231  1.00 95.90           N  
ATOM    822  H   PHE A  52     -43.108 -29.737  45.707  1.00 95.90           H  
ATOM    823  CA  PHE A  52     -44.982 -28.949  46.267  1.00 95.90           C  
ATOM    824  HA  PHE A  52     -45.523 -29.045  47.208  1.00 95.90           H  
ATOM    825  C   PHE A  52     -45.994 -29.184  45.131  1.00 95.90           C  
ATOM    826  CB  PHE A  52     -44.312 -27.569  46.273  1.00 95.90           C  
ATOM    827  HB2 PHE A  52     -45.061 -26.813  46.037  1.00 95.90           H  
ATOM    828  HB3 PHE A  52     -43.546 -27.553  45.499  1.00 95.90           H  
ATOM    829  O   PHE A  52     -45.831 -28.728  44.000  1.00 95.90           O  
ATOM    830  CG  PHE A  52     -43.647 -27.219  47.594  1.00 95.90           C  
ATOM    831  CD1 PHE A  52     -44.268 -26.310  48.468  1.00 95.90           C  
ATOM    832  HD1 PHE A  52     -45.208 -25.852  48.196  1.00 95.90           H  
ATOM    833  CD2 PHE A  52     -42.447 -27.847  47.988  1.00 95.90           C  
ATOM    834  HD2 PHE A  52     -41.974 -28.566  47.336  1.00 95.90           H  
ATOM    835  CE1 PHE A  52     -43.697 -26.032  49.720  1.00 95.90           C  
ATOM    836  HE1 PHE A  52     -44.207 -25.361  50.395  1.00 95.90           H  
ATOM    837  CE2 PHE A  52     -41.911 -27.619  49.268  1.00 95.90           C  
ATOM    838  HE2 PHE A  52     -41.058 -28.193  49.599  1.00 95.90           H  
ATOM    839  CZ  PHE A  52     -42.535 -26.705  50.135  1.00 95.90           C  
ATOM    840  HZ  PHE A  52     -42.161 -26.565  51.139  1.00 95.90           H  
ATOM    841  N   GLU A  53     -47.063 -29.894  45.470  1.00 94.31           N  
ATOM    842  H   GLU A  53     -47.132 -30.159  46.442  1.00 94.31           H  
ATOM    843  CA  GLU A  53     -48.270 -30.135  44.679  1.00 94.31           C  
ATOM    844  HA  GLU A  53     -48.032 -30.764  43.821  1.00 94.31           H  
ATOM    845  C   GLU A  53     -48.902 -28.820  44.198  1.00 94.31           C  
ATOM    846  CB  GLU A  53     -49.221 -30.896  45.612  1.00 94.31           C  
ATOM    847  HB2 GLU A  53     -48.711 -31.797  45.951  1.00 94.31           H  
ATOM    848  HB3 GLU A  53     -49.420 -30.281  46.490  1.00 94.31           H  
ATOM    849  O   GLU A  53     -49.185 -27.927  44.998  1.00 94.31           O  
ATOM    850  CG  GLU A  53     -50.562 -31.311  45.012  1.00 94.31           C  
ATOM    851  HG2 GLU A  53     -50.389 -31.802  44.054  1.00 94.31           H  
ATOM    852  HG3 GLU A  53     -51.182 -30.429  44.849  1.00 94.31           H  
ATOM    853  CD  GLU A  53     -51.243 -32.273  45.994  1.00 94.31           C  
ATOM    854  OE1 GLU A  53     -51.445 -33.447  45.628  1.00 94.31           O  
ATOM    855  OE2 GLU A  53     -51.445 -31.886  47.169  1.00 94.31           O  
ATOM    856  N   VAL A  54     -49.121 -28.663  42.890  1.00 96.18           N  
ATOM    857  H   VAL A  54     -48.949 -29.443  42.271  1.00 96.18           H  
ATOM    858  CA  VAL A  54     -49.776 -27.463  42.342  1.00 96.18           C  
ATOM    859  HA  VAL A  54     -49.356 -26.583  42.830  1.00 96.18           H  
ATOM    860  C   VAL A  54     -51.265 -27.505  42.672  1.00 96.18           C  
ATOM    861  CB  VAL A  54     -49.539 -27.312  40.826  1.00 96.18           C  
ATOM    862  HB  VAL A  54     -49.911 -28.197  40.309  1.00 96.18           H  
ATOM    863  O   VAL A  54     -51.939 -28.474  42.348  1.00 96.18           O  
ATOM    864  CG1 VAL A  54     -50.244 -26.072  40.258  1.00 96.18           C  
ATOM    865 HG11 VAL A  54     -49.921 -25.173  40.783  1.00 96.18           H  
ATOM    866 HG12 VAL A  54     -50.021 -25.974  39.195  1.00 96.18           H  
ATOM    867 HG13 VAL A  54     -51.324 -26.180  40.356  1.00 96.18           H  
ATOM    868  CG2 VAL A  54     -48.041 -27.155  40.524  1.00 96.18           C  
ATOM    869 HG21 VAL A  54     -47.493 -28.031  40.871  1.00 96.18           H  
ATOM    870 HG22 VAL A  54     -47.652 -26.262  41.013  1.00 96.18           H  
ATOM    871 HG23 VAL A  54     -47.895 -27.070  39.447  1.00 96.18           H  
ATOM    872  N   LEU A  55     -51.783 -26.431  43.272  1.00 96.06           N  
ATOM    873  H   LEU A  55     -51.166 -25.663  43.496  1.00 96.06           H  
ATOM    874  CA  LEU A  55     -53.219 -26.231  43.482  1.00 96.06           C  
ATOM    875  HA  LEU A  55     -53.719 -27.198  43.530  1.00 96.06           H  
ATOM    876  C   LEU A  55     -53.828 -25.456  42.305  1.00 96.06           C  
ATOM    877  CB  LEU A  55     -53.460 -25.486  44.811  1.00 96.06           C  
ATOM    878  HB2 LEU A  55     -54.537 -25.435  44.967  1.00 96.06           H  
ATOM    879  HB3 LEU A  55     -53.092 -24.465  44.708  1.00 96.06           H  
ATOM    880  O   LEU A  55     -54.893 -25.820  41.809  1.00 96.06           O  
ATOM    881  CG  LEU A  55     -52.807 -26.093  46.069  1.00 96.06           C  
ATOM    882  HG  LEU A  55     -51.723 -26.024  45.984  1.00 96.06           H  
ATOM    883  CD1 LEU A  55     -53.239 -25.275  47.288  1.00 96.06           C  
ATOM    884 HD11 LEU A  55     -52.887 -24.249  47.188  1.00 96.06           H  
ATOM    885 HD12 LEU A  55     -54.326 -25.278  47.376  1.00 96.06           H  
ATOM    886 HD13 LEU A  55     -52.814 -25.713  48.192  1.00 96.06           H  
ATOM    887  CD2 LEU A  55     -53.184 -27.553  46.301  1.00 96.06           C  
ATOM    888 HD21 LEU A  55     -52.737 -27.917  47.226  1.00 96.06           H  
ATOM    889 HD22 LEU A  55     -54.267 -27.665  46.357  1.00 96.06           H  
ATOM    890 HD23 LEU A  55     -52.800 -28.168  45.486  1.00 96.06           H  
ATOM    891  N   TYR A  56     -53.121 -24.417  41.843  1.00 95.84           N  
ATOM    892  H   TYR A  56     -52.241 -24.212  42.294  1.00 95.84           H  
ATOM    893  CA  TYR A  56     -53.529 -23.525  40.756  1.00 95.84           C  
ATOM    894  HA  TYR A  56     -54.241 -24.043  40.113  1.00 95.84           H  
ATOM    895  C   TYR A  56     -52.333 -23.076  39.906  1.00 95.84           C  
ATOM    896  CB  TYR A  56     -54.213 -22.277  41.331  1.00 95.84           C  
ATOM    897  HB2 TYR A  56     -54.416 -21.592  40.508  1.00 95.84           H  
ATOM    898  HB3 TYR A  56     -53.518 -21.774  42.004  1.00 95.84           H  
ATOM    899  O   TYR A  56     -51.272 -22.749  40.443  1.00 95.84           O  
ATOM    900  CG  TYR A  56     -55.513 -22.530  42.064  1.00 95.84           C  
ATOM    901  CD1 TYR A  56     -56.726 -22.555  41.350  1.00 95.84           C  
ATOM    902  HD1 TYR A  56     -56.731 -22.407  40.280  1.00 95.84           H  
ATOM    903  CD2 TYR A  56     -55.511 -22.737  43.457  1.00 95.84           C  
ATOM    904  HD2 TYR A  56     -54.578 -22.718  44.001  1.00 95.84           H  
ATOM    905  CE1 TYR A  56     -57.938 -22.767  42.032  1.00 95.84           C  
ATOM    906  HE1 TYR A  56     -58.878 -22.768  41.500  1.00 95.84           H  
ATOM    907  CE2 TYR A  56     -56.718 -22.990  44.135  1.00 95.84           C  
ATOM    908  HE2 TYR A  56     -56.713 -23.179  45.199  1.00 95.84           H  
ATOM    909  OH  TYR A  56     -59.106 -23.202  44.082  1.00 95.84           O  
ATOM    910  HH  TYR A  56     -58.970 -23.413  45.008  1.00 95.84           H  
ATOM    911  CZ  TYR A  56     -57.937 -22.994  43.423  1.00 95.84           C  
ATOM    912  N   TYR A  57     -52.533 -22.983  38.592  1.00 95.48           N  
ATOM    913  H   TYR A  57     -53.427 -23.279  38.229  1.00 95.48           H  
ATOM    914  CA  TYR A  57     -51.595 -22.430  37.612  1.00 95.48           C  
ATOM    915  HA  TYR A  57     -50.745 -21.974  38.120  1.00 95.48           H  
ATOM    916  C   TYR A  57     -52.297 -21.346  36.786  1.00 95.48           C  
ATOM    917  CB  TYR A  57     -51.080 -23.570  36.722  1.00 95.48           C  
ATOM    918  HB2 TYR A  57     -50.540 -24.283  37.345  1.00 95.48           H  
ATOM    919  HB3 TYR A  57     -51.938 -24.097  36.304  1.00 95.48           H  
ATOM    920  O   TYR A  57     -53.393 -21.570  36.287  1.00 95.48           O  
ATOM    921  CG  TYR A  57     -50.187 -23.143  35.571  1.00 95.48           C  
ATOM    922  CD1 TYR A  57     -50.757 -22.782  34.333  1.00 95.48           C  
ATOM    923  HD1 TYR A  57     -51.830 -22.782  34.212  1.00 95.48           H  
ATOM    924  CD2 TYR A  57     -48.787 -23.141  35.725  1.00 95.48           C  
ATOM    925  HD2 TYR A  57     -48.348 -23.432  36.668  1.00 95.48           H  
ATOM    926  CE1 TYR A  57     -49.932 -22.431  33.246  1.00 95.48           C  
ATOM    927  HE1 TYR A  57     -50.376 -22.163  32.299  1.00 95.48           H  
ATOM    928  CE2 TYR A  57     -47.958 -22.788  34.642  1.00 95.48           C  
ATOM    929  HE2 TYR A  57     -46.884 -22.797  34.749  1.00 95.48           H  
ATOM    930  OH  TYR A  57     -47.722 -22.103  32.357  1.00 95.48           O  
ATOM    931  HH  TYR A  57     -48.230 -21.971  31.553  1.00 95.48           H  
ATOM    932  CZ  TYR A  57     -48.530 -22.441  33.399  1.00 95.48           C  
ATOM    933  N   LEU A  58     -51.667 -20.182  36.641  1.00 91.78           N  
ATOM    934  H   LEU A  58     -50.759 -20.080  37.071  1.00 91.78           H  
ATOM    935  CA  LEU A  58     -52.157 -19.023  35.900  1.00 91.78           C  
ATOM    936  HA  LEU A  58     -53.140 -19.245  35.486  1.00 91.78           H  
ATOM    937  C   LEU A  58     -51.197 -18.694  34.754  1.00 91.78           C  
ATOM    938  CB  LEU A  58     -52.290 -17.835  36.869  1.00 91.78           C  
ATOM    939  HB2 LEU A  58     -51.313 -17.654  37.317  1.00 91.78           H  
ATOM    940  HB3 LEU A  58     -52.983 -18.095  37.669  1.00 91.78           H  
ATOM    941  O   LEU A  58     -50.042 -18.330  34.982  1.00 91.78           O  
ATOM    942  CG  LEU A  58     -52.763 -16.534  36.198  1.00 91.78           C  
ATOM    943  HG  LEU A  58     -52.141 -16.310  35.331  1.00 91.78           H  
ATOM    944  CD1 LEU A  58     -54.222 -16.611  35.755  1.00 91.78           C  
ATOM    945 HD11 LEU A  58     -54.551 -15.643  35.375  1.00 91.78           H  
ATOM    946 HD12 LEU A  58     -54.332 -17.345  34.956  1.00 91.78           H  
ATOM    947 HD13 LEU A  58     -54.856 -16.903  36.592  1.00 91.78           H  
ATOM    948  CD2 LEU A  58     -52.614 -15.377  37.178  1.00 91.78           C  
ATOM    949 HD21 LEU A  58     -51.584 -15.311  37.527  1.00 91.78           H  
ATOM    950 HD22 LEU A  58     -52.867 -14.452  36.658  1.00 91.78           H  
ATOM    951 HD23 LEU A  58     -53.281 -15.510  38.030  1.00 91.78           H  
ATOM    952  N   GLU A  59     -51.684 -18.758  33.523  1.00 90.76           N  
ATOM    953  H   GLU A  59     -52.644 -19.049  33.405  1.00 90.76           H  
ATOM    954  CA  GLU A  59     -50.938 -18.362  32.329  1.00 90.76           C  
ATOM    955  HA  GLU A  59     -49.900 -18.679  32.428  1.00 90.76           H  
ATOM    956  C   GLU A  59     -50.969 -16.835  32.152  1.00 90.76           C  
ATOM    957  CB  GLU A  59     -51.546 -19.117  31.150  1.00 90.76           C  
ATOM    958  HB2 GLU A  59     -52.595 -18.834  31.065  1.00 90.76           H  
ATOM    959  HB3 GLU A  59     -51.499 -20.184  31.368  1.00 90.76           H  
ATOM    960  O   GLU A  59     -52.027 -16.232  31.998  1.00 90.76           O  
ATOM    961  CG  GLU A  59     -50.842 -18.867  29.816  1.00 90.76           C  
ATOM    962  HG2 GLU A  59     -51.004 -17.838  29.497  1.00 90.76           H  
ATOM    963  HG3 GLU A  59     -49.771 -19.020  29.946  1.00 90.76           H  
ATOM    964  CD  GLU A  59     -51.400 -19.844  28.775  1.00 90.76           C  
ATOM    965  OE1 GLU A  59     -50.627 -20.735  28.369  1.00 90.76           O  
ATOM    966  OE2 GLU A  59     -52.606 -19.717  28.441  1.00 90.76           O  
ATOM    967  N   ALA A  60     -49.811 -16.172  32.170  1.00 85.63           N  
ATOM    968  H   ALA A  60     -48.946 -16.693  32.189  1.00 85.63           H  
ATOM    969  CA  ALA A  60     -49.734 -14.707  32.170  1.00 85.63           C  
ATOM    970  HA  ALA A  60     -50.508 -14.329  32.838  1.00 85.63           H  
ATOM    971  C   ALA A  60     -50.000 -14.069  30.792  1.00 85.63           C  
ATOM    972  CB  ALA A  60     -48.377 -14.282  32.744  1.00 85.63           C  
ATOM    973  HB1 ALA A  60     -48.360 -13.199  32.869  1.00 85.63           H  
ATOM    974  HB2 ALA A  60     -48.214 -14.757  33.711  1.00 85.63           H  
ATOM    975  HB3 ALA A  60     -47.580 -14.562  32.056  1.00 85.63           H  
ATOM    976  O   ALA A  60     -50.243 -12.867  30.720  1.00 85.63           O  
ATOM    977  N   ALA A  61     -49.974 -14.861  29.714  1.00 84.87           N  
ATOM    978  H   ALA A  61     -49.746 -15.836  29.849  1.00 84.87           H  
ATOM    979  CA  ALA A  61     -50.273 -14.413  28.350  1.00 84.87           C  
ATOM    980  HA  ALA A  61     -49.883 -13.404  28.217  1.00 84.87           H  
ATOM    981  C   ALA A  61     -51.783 -14.357  28.028  1.00 84.87           C  
ATOM    982  CB  ALA A  61     -49.530 -15.345  27.384  1.00 84.87           C  
ATOM    983  HB1 ALA A  61     -49.902 -16.365  27.484  1.00 84.87           H  
ATOM    984  HB2 ALA A  61     -49.693 -15.011  26.360  1.00 84.87           H  
ATOM    985  HB3 ALA A  61     -48.461 -15.326  27.595  1.00 84.87           H  
ATOM    986  O   ALA A  61     -52.176 -13.731  27.048  1.00 84.87           O  
ATOM    987  N   THR A  62     -52.621 -15.015  28.835  1.00 86.06           N  
ATOM    988  H   THR A  62     -52.216 -15.563  29.581  1.00 86.06           H  
ATOM    989  CA  THR A  62     -54.059 -15.240  28.566  1.00 86.06           C  
ATOM    990  HA  THR A  62     -54.409 -14.581  27.771  1.00 86.06           H  
ATOM    991  C   THR A  62     -54.953 -15.010  29.788  1.00 86.06           C  
ATOM    992  CB  THR A  62     -54.277 -16.697  28.134  1.00 86.06           C  
ATOM    993  HB  THR A  62     -55.343 -16.884  28.007  1.00 86.06           H  
ATOM    994  O   THR A  62     -56.146 -14.764  29.641  1.00 86.06           O  
ATOM    995  CG2 THR A  62     -53.557 -17.060  26.836  1.00 86.06           C  
ATOM    996 HG21 THR A  62     -52.477 -17.029  26.975  1.00 86.06           H  
ATOM    997 HG22 THR A  62     -53.843 -18.067  26.533  1.00 86.06           H  
ATOM    998 HG23 THR A  62     -53.841 -16.359  26.051  1.00 86.06           H  
ATOM    999  OG1 THR A  62     -53.773 -17.512  29.166  1.00 86.06           O  
ATOM   1000  HG1 THR A  62     -53.423 -18.315  28.773  1.00 86.06           H  
ATOM   1001  N   LEU A  63     -54.379 -15.099  30.992  1.00 82.34           N  
ATOM   1002  H   LEU A  63     -53.398 -15.340  31.005  1.00 82.34           H  
ATOM   1003  CA  LEU A  63     -55.058 -15.240  32.283  1.00 82.34           C  
ATOM   1004  HA  LEU A  63     -54.260 -15.421  33.003  1.00 82.34           H  
ATOM   1005  C   LEU A  63     -55.918 -16.515  32.418  1.00 82.34           C  
ATOM   1006  CB  LEU A  63     -55.735 -13.924  32.721  1.00 82.34           C  
ATOM   1007  HB2 LEU A  63     -56.595 -13.745  32.076  1.00 82.34           H  
ATOM   1008  HB3 LEU A  63     -56.106 -14.053  33.738  1.00 82.34           H  
ATOM   1009  O   LEU A  63     -56.792 -16.575  33.282  1.00 82.34           O  
ATOM   1010  CG  LEU A  63     -54.819 -12.684  32.685  1.00 82.34           C  
ATOM   1011  HG  LEU A  63     -54.515 -12.483  31.657  1.00 82.34           H  
ATOM   1012  CD1 LEU A  63     -55.582 -11.461  33.199  1.00 82.34           C  
ATOM   1013 HD11 LEU A  63     -56.465 -11.307  32.579  1.00 82.34           H  
ATOM   1014 HD12 LEU A  63     -55.893 -11.621  34.232  1.00 82.34           H  
ATOM   1015 HD13 LEU A  63     -54.950 -10.576  33.131  1.00 82.34           H  
ATOM   1016  CD2 LEU A  63     -53.560 -12.834  33.547  1.00 82.34           C  
ATOM   1017 HD21 LEU A  63     -52.973 -11.917  33.495  1.00 82.34           H  
ATOM   1018 HD22 LEU A  63     -53.835 -13.052  34.579  1.00 82.34           H  
ATOM   1019 HD23 LEU A  63     -52.943 -13.643  33.157  1.00 82.34           H  
ATOM   1020  N   ASN A  64     -55.621 -17.566  31.640  1.00 87.59           N  
ATOM   1021  H   ASN A  64     -54.907 -17.456  30.934  1.00 87.59           H  
ATOM   1022  CA  ASN A  64     -56.147 -18.914  31.879  1.00 87.59           C  
ATOM   1023  HA  ASN A  64     -57.236 -18.888  31.839  1.00 87.59           H  
ATOM   1024  C   ASN A  64     -55.711 -19.410  33.272  1.00 87.59           C  
ATOM   1025  CB  ASN A  64     -55.624 -19.888  30.800  1.00 87.59           C  
ATOM   1026  HB2 ASN A  64     -55.843 -20.910  31.109  1.00 87.59           H  
ATOM   1027  HB3 ASN A  64     -54.540 -19.802  30.721  1.00 87.59           H  
ATOM   1028  O   ASN A  64     -54.511 -19.560  33.518  1.00 87.59           O  
ATOM   1029  CG  ASN A  64     -56.237 -19.712  29.425  1.00 87.59           C  
ATOM   1030  ND2 ASN A  64     -55.481 -19.936  28.374  1.00 87.59           N  
ATOM   1031 HD21 ASN A  64     -55.916 -19.828  27.469  1.00 87.59           H  
ATOM   1032 HD22 ASN A  64     -54.487 -20.094  28.466  1.00 87.59           H  
ATOM   1033  OD1 ASN A  64     -57.411 -19.423  29.275  1.00 87.59           O  
ATOM   1034  N   LEU A  65     -56.667 -19.694  34.166  1.00 88.92           N  
ATOM   1035  H   LEU A  65     -57.628 -19.514  33.911  1.00 88.92           H  
ATOM   1036  CA  LEU A  65     -56.414 -20.318  35.470  1.00 88.92           C  
ATOM   1037  HA  LEU A  65     -55.349 -20.244  35.687  1.00 88.92           H  
ATOM   1038  C   LEU A  65     -56.790 -21.808  35.439  1.00 88.92           C  
ATOM   1039  CB  LEU A  65     -57.163 -19.566  36.589  1.00 88.92           C  
ATOM   1040  HB2 LEU A  65     -56.955 -18.499  36.514  1.00 88.92           H  
ATOM   1041  HB3 LEU A  65     -58.235 -19.705  36.443  1.00 88.92           H  
ATOM   1042  O   LEU A  65     -57.964 -22.165  35.524  1.00 88.92           O  
ATOM   1043  CG  LEU A  65     -56.768 -20.070  37.997  1.00 88.92           C  
ATOM   1044  HG  LEU A  65     -56.647 -21.153  37.991  1.00 88.92           H  
ATOM   1045  CD1 LEU A  65     -55.457 -19.434  38.466  1.00 88.92           C  
ATOM   1046 HD11 LEU A  65     -55.542 -18.348  38.446  1.00 88.92           H  
ATOM   1047 HD12 LEU A  65     -54.647 -19.749  37.809  1.00 88.92           H  
ATOM   1048 HD13 LEU A  65     -55.232 -19.752  39.484  1.00 88.92           H  
ATOM   1049  CD2 LEU A  65     -57.836 -19.739  39.035  1.00 88.92           C  
ATOM   1050 HD21 LEU A  65     -57.959 -18.658  39.103  1.00 88.92           H  
ATOM   1051 HD22 LEU A  65     -58.783 -20.193  38.742  1.00 88.92           H  
ATOM   1052 HD23 LEU A  65     -57.547 -20.127  40.012  1.00 88.92           H  
ATOM   1053  N   THR A  66     -55.789 -22.681  35.393  1.00 91.82           N  
ATOM   1054  H   THR A  66     -54.846 -22.322  35.350  1.00 91.82           H  
ATOM   1055  CA  THR A  66     -55.967 -24.123  35.594  1.00 91.82           C  
ATOM   1056  HA  THR A  66     -56.915 -24.426  35.149  1.00 91.82           H  
ATOM   1057  C   THR A  66     -55.995 -24.425  37.090  1.00 91.82           C  
ATOM   1058  CB  THR A  66     -54.854 -24.934  34.912  1.00 91.82           C  
ATOM   1059  HB  THR A  66     -53.908 -24.767  35.427  1.00 91.82           H  
ATOM   1060  O   THR A  66     -55.001 -24.224  37.792  1.00 91.82           O  
ATOM   1061  CG2 THR A  66     -55.169 -26.429  34.888  1.00 91.82           C  
ATOM   1062 HG21 THR A  66     -54.369 -26.965  34.377  1.00 91.82           H  
ATOM   1063 HG22 THR A  66     -55.244 -26.812  35.906  1.00 91.82           H  
ATOM   1064 HG23 THR A  66     -56.112 -26.605  34.369  1.00 91.82           H  
ATOM   1065  OG1 THR A  66     -54.712 -24.538  33.568  1.00 91.82           O  
ATOM   1066  HG1 THR A  66     -53.989 -25.044  33.189  1.00 91.82           H  
ATOM   1067  N   GLN A  67     -57.119 -24.935  37.594  1.00 92.09           N  
ATOM   1068  H   GLN A  67     -57.913 -25.053  36.981  1.00 92.09           H  
ATOM   1069  CA  GLN A  67     -57.183 -25.558  38.918  1.00 92.09           C  
ATOM   1070  HA  GLN A  67     -56.472 -25.057  39.576  1.00 92.09           H  
ATOM   1071  C   GLN A  67     -56.771 -27.032  38.811  1.00 92.09           C  
ATOM   1072  CB  GLN A  67     -58.578 -25.361  39.529  1.00 92.09           C  
ATOM   1073  HB2 GLN A  67     -59.329 -25.847  38.906  1.00 92.09           H  
ATOM   1074  HB3 GLN A  67     -58.787 -24.292  39.555  1.00 92.09           H  
ATOM   1075  O   GLN A  67     -57.222 -27.745  37.918  1.00 92.09           O  
ATOM   1076  CG  GLN A  67     -58.657 -25.928  40.958  1.00 92.09           C  
ATOM   1077  HG2 GLN A  67     -57.792 -25.596  41.531  1.00 92.09           H  
ATOM   1078  HG3 GLN A  67     -58.634 -27.017  40.913  1.00 92.09           H  
ATOM   1079  CD  GLN A  67     -59.911 -25.507  41.722  1.00 92.09           C  
ATOM   1080  NE2 GLN A  67     -60.132 -26.066  42.887  1.00 92.09           N  
ATOM   1081 HE21 GLN A  67     -60.990 -25.791  43.344  1.00 92.09           H  
ATOM   1082 HE22 GLN A  67     -59.466 -26.733  43.250  1.00 92.09           H  
ATOM   1083  OE1 GLN A  67     -60.691 -24.660  41.320  1.00 92.09           O  
ATOM   1084  N   HIS A  68     -55.909 -27.480  39.723  1.00 89.61           N  
ATOM   1085  H   HIS A  68     -55.574 -26.823  40.413  1.00 89.61           H  
ATOM   1086  CA  HIS A  68     -55.321 -28.824  39.725  1.00 89.61           C  
ATOM   1087  HA  HIS A  68     -55.619 -29.362  38.824  1.00 89.61           H  
ATOM   1088  C   HIS A  68     -55.772 -29.685  40.917  1.00 89.61           C  
ATOM   1089  CB  HIS A  68     -53.796 -28.676  39.706  1.00 89.61           C  
ATOM   1090  HB2 HIS A  68     -53.505 -27.993  40.504  1.00 89.61           H  
ATOM   1091  HB3 HIS A  68     -53.342 -29.645  39.911  1.00 89.61           H  
ATOM   1092  O   HIS A  68     -55.784 -30.908  40.811  1.00 89.61           O  
ATOM   1093  CG  HIS A  68     -53.236 -28.156  38.407  1.00 89.61           C  
ATOM   1094  CD2 HIS A  68     -52.985 -26.850  38.084  1.00 89.61           C  
ATOM   1095  HD2 HIS A  68     -53.189 -25.993  38.709  1.00 89.61           H  
ATOM   1096  ND1 HIS A  68     -52.826 -28.921  37.340  1.00 89.61           N  
ATOM   1097  HD1 HIS A  68     -52.902 -29.926  37.271  1.00 89.61           H  
ATOM   1098  CE1 HIS A  68     -52.330 -28.097  36.402  1.00 89.61           C  
ATOM   1099  HE1 HIS A  68     -51.934 -28.410  35.448  1.00 89.61           H  
ATOM   1100  NE2 HIS A  68     -52.397 -26.823  36.815  1.00 89.61           N  
ATOM   1101  N   VAL A  69     -56.178 -29.064  42.032  1.00 88.09           N  
ATOM   1102  H   VAL A  69     -56.145 -28.055  42.050  1.00 88.09           H  
ATOM   1103  CA  VAL A  69     -56.696 -29.747  43.233  1.00 88.09           C  
ATOM   1104  HA  VAL A  69     -56.851 -30.802  43.010  1.00 88.09           H  
ATOM   1105  C   VAL A  69     -58.044 -29.144  43.620  1.00 88.09           C  
ATOM   1106  CB  VAL A  69     -55.689 -29.661  44.400  1.00 88.09           C  
ATOM   1107  HB  VAL A  69     -55.447 -28.612  44.575  1.00 88.09           H  
ATOM   1108  O   VAL A  69     -58.169 -27.924  43.741  1.00 88.09           O  
ATOM   1109  CG1 VAL A  69     -56.243 -30.252  45.704  1.00 88.09           C  
ATOM   1110 HG11 VAL A  69     -56.538 -31.290  45.551  1.00 88.09           H  
ATOM   1111 HG12 VAL A  69     -57.099 -29.677  46.057  1.00 88.09           H  
ATOM   1112 HG13 VAL A  69     -55.476 -30.217  46.478  1.00 88.09           H  
ATOM   1113  CG2 VAL A  69     -54.396 -30.415  44.067  1.00 88.09           C  
ATOM   1114 HG21 VAL A  69     -54.614 -31.460  43.848  1.00 88.09           H  
ATOM   1115 HG22 VAL A  69     -53.908 -29.969  43.201  1.00 88.09           H  
ATOM   1116 HG23 VAL A  69     -53.707 -30.372  44.910  1.00 88.09           H  
ATOM   1117  N   GLN A  70     -59.059 -29.988  43.825  1.00 83.30           N  
ATOM   1118  H   GLN A  70     -58.885 -30.980  43.753  1.00 83.30           H  
ATOM   1119  CA  GLN A  70     -60.398 -29.556  44.233  1.00 83.30           C  
ATOM   1120  HA  GLN A  70     -60.532 -28.527  43.899  1.00 83.30           H  
ATOM   1121  C   GLN A  70     -60.557 -29.577  45.758  1.00 83.30           C  
ATOM   1122  CB  GLN A  70     -61.474 -30.399  43.527  1.00 83.30           C  
ATOM   1123  HB2 GLN A  70     -61.406 -31.431  43.872  1.00 83.30           H  
ATOM   1124  HB3 GLN A  70     -61.285 -30.388  42.454  1.00 83.30           H  
ATOM   1125  O   GLN A  70     -60.223 -30.556  46.419  1.00 83.30           O  
ATOM   1126  CG  GLN A  70     -62.904 -29.882  43.778  1.00 83.30           C  
ATOM   1127  HG2 GLN A  70     -63.607 -30.509  43.229  1.00 83.30           H  
ATOM   1128  HG3 GLN A  70     -63.147 -29.965  44.837  1.00 83.30           H  
ATOM   1129  CD  GLN A  70     -63.094 -28.439  43.314  1.00 83.30           C  
ATOM   1130  NE2 GLN A  70     -63.483 -27.522  44.172  1.00 83.30           N  
ATOM   1131 HE21 GLN A  70     -63.662 -26.610  43.777  1.00 83.30           H  
ATOM   1132 HE22 GLN A  70     -63.739 -27.751  45.122  1.00 83.30           H  
ATOM   1133  OE1 GLN A  70     -62.847 -28.094  42.177  1.00 83.30           O  
ATOM   1134  N   PHE A  71     -61.139 -28.508  46.299  1.00 84.22           N  
ATOM   1135  H   PHE A  71     -61.436 -27.768  45.678  1.00 84.22           H  
ATOM   1136  CA  PHE A  71     -61.471 -28.349  47.716  1.00 84.22           C  
ATOM   1137  HA  PHE A  71     -61.096 -29.199  48.285  1.00 84.22           H  
ATOM   1138  C   PHE A  71     -62.995 -28.275  47.904  1.00 84.22           C  
ATOM   1139  CB  PHE A  71     -60.786 -27.079  48.232  1.00 84.22           C  
ATOM   1140  HB2 PHE A  71     -61.169 -26.840  49.225  1.00 84.22           H  
ATOM   1141  HB3 PHE A  71     -61.059 -26.264  47.561  1.00 84.22           H  
ATOM   1142  O   PHE A  71     -63.720 -27.937  46.968  1.00 84.22           O  
ATOM   1143  CG  PHE A  71     -59.273 -27.139  48.300  1.00 84.22           C  
ATOM   1144  CD1 PHE A  71     -58.642 -27.548  49.489  1.00 84.22           C  
ATOM   1145  HD1 PHE A  71     -59.224 -27.825  50.355  1.00 84.22           H  
ATOM   1146  CD2 PHE A  71     -58.493 -26.778  47.183  1.00 84.22           C  
ATOM   1147  HD2 PHE A  71     -58.968 -26.477  46.261  1.00 84.22           H  
ATOM   1148  CE1 PHE A  71     -57.241 -27.603  49.557  1.00 84.22           C  
ATOM   1149  HE1 PHE A  71     -56.772 -27.935  50.471  1.00 84.22           H  
ATOM   1150  CE2 PHE A  71     -57.089 -26.835  47.253  1.00 84.22           C  
ATOM   1151  HE2 PHE A  71     -56.498 -26.584  46.385  1.00 84.22           H  
ATOM   1152  CZ  PHE A  71     -56.463 -27.250  48.442  1.00 84.22           C  
ATOM   1153  HZ  PHE A  71     -55.386 -27.315  48.500  1.00 84.22           H  
ATOM   1154  N   GLN A  72     -63.494 -28.572  49.109  1.00 72.92           N  
ATOM   1155  H   GLN A  72     -62.862 -28.898  49.826  1.00 72.92           H  
ATOM   1156  CA  GLN A  72     -64.939 -28.546  49.405  1.00 72.92           C  
ATOM   1157  HA  GLN A  72     -65.498 -28.710  48.484  1.00 72.92           H  
ATOM   1158  C   GLN A  72     -65.435 -27.201  49.969  1.00 72.92           C  
ATOM   1159  CB  GLN A  72     -65.294 -29.692  50.364  1.00 72.92           C  
ATOM   1160  HB2 GLN A  72     -66.349 -29.607  50.623  1.00 72.92           H  
ATOM   1161  HB3 GLN A  72     -64.709 -29.597  51.279  1.00 72.92           H  
ATOM   1162  O   GLN A  72     -66.590 -26.843  49.768  1.00 72.92           O  
ATOM   1163  CG  GLN A  72     -65.055 -31.082  49.746  1.00 72.92           C  
ATOM   1164  HG2 GLN A  72     -63.995 -31.211  49.530  1.00 72.92           H  
ATOM   1165  HG3 GLN A  72     -65.608 -31.157  48.809  1.00 72.92           H  
ATOM   1166  CD  GLN A  72     -65.500 -32.225  50.656  1.00 72.92           C  
ATOM   1167  NE2 GLN A  72     -65.262 -33.460  50.276  1.00 72.92           N  
ATOM   1168 HE21 GLN A  72     -64.786 -33.662  49.408  1.00 72.92           H  
ATOM   1169 HE22 GLN A  72     -65.560 -34.176  50.923  1.00 72.92           H  
ATOM   1170  OE1 GLN A  72     -66.064 -32.042  51.720  1.00 72.92           O  
ATOM   1171  N   ARG A  73     -64.570 -26.444  50.660  1.00 79.28           N  
ATOM   1172  H   ARG A  73     -63.638 -26.812  50.787  1.00 79.28           H  
ATOM   1173  CA  ARG A  73     -64.912 -25.196  51.380  1.00 79.28           C  
ATOM   1174  HA  ARG A  73     -65.969 -24.980  51.228  1.00 79.28           H  
ATOM   1175  C   ARG A  73     -64.166 -23.965  50.842  1.00 79.28           C  
ATOM   1176  CB  ARG A  73     -64.697 -25.395  52.893  1.00 79.28           C  
ATOM   1177  HB2 ARG A  73     -63.642 -25.598  53.076  1.00 79.28           H  
ATOM   1178  HB3 ARG A  73     -64.957 -24.471  53.410  1.00 79.28           H  
ATOM   1179  O   ARG A  73     -63.863 -23.031  51.583  1.00 79.28           O  
ATOM   1180  CG  ARG A  73     -65.542 -26.526  53.504  1.00 79.28           C  
ATOM   1181  HG2 ARG A  73     -65.297 -27.479  53.033  1.00 79.28           H  
ATOM   1182  HG3 ARG A  73     -66.601 -26.313  53.359  1.00 79.28           H  
ATOM   1183  CD  ARG A  73     -65.232 -26.618  55.000  1.00 79.28           C  
ATOM   1184  HD2 ARG A  73     -65.448 -25.658  55.468  1.00 79.28           H  
ATOM   1185  HD3 ARG A  73     -64.165 -26.800  55.129  1.00 79.28           H  
ATOM   1186  NE  ARG A  73     -65.975 -27.695  55.681  1.00 79.28           N  
ATOM   1187  HE  ARG A  73     -65.447 -28.528  55.900  1.00 79.28           H  
ATOM   1188  NH1 ARG A  73     -67.891 -26.516  56.153  1.00 79.28           N  
ATOM   1189 HH11 ARG A  73     -68.299 -26.208  57.024  1.00 79.28           H  
ATOM   1190 HH12 ARG A  73     -67.437 -25.705  55.755  1.00 79.28           H  
ATOM   1191  NH2 ARG A  73     -67.508 -28.411  57.208  1.00 79.28           N  
ATOM   1192 HH21 ARG A  73     -68.249 -28.106  57.822  1.00 79.28           H  
ATOM   1193 HH22 ARG A  73     -66.879 -29.143  57.503  1.00 79.28           H  
ATOM   1194  CZ  ARG A  73     -67.123 -27.545  56.318  1.00 79.28           C  
ATOM   1195  N   SER A  74     -63.799 -23.989  49.561  1.00 86.14           N  
ATOM   1196  H   SER A  74     -64.114 -24.759  48.988  1.00 86.14           H  
ATOM   1197  CA  SER A  74     -62.903 -23.005  48.943  1.00 86.14           C  
ATOM   1198  HA  SER A  74     -62.257 -22.608  49.726  1.00 86.14           H  
ATOM   1199  C   SER A  74     -63.604 -21.828  48.271  1.00 86.14           C  
ATOM   1200  CB  SER A  74     -62.001 -23.673  47.910  1.00 86.14           C  
ATOM   1201  HB2 SER A  74     -61.424 -22.917  47.377  1.00 86.14           H  
ATOM   1202  HB3 SER A  74     -61.305 -24.333  48.428  1.00 86.14           H  
ATOM   1203  O   SER A  74     -64.602 -22.001  47.577  1.00 86.14           O  
ATOM   1204  OG  SER A  74     -62.781 -24.417  46.991  1.00 86.14           O  
ATOM   1205  HG  SER A  74     -63.483 -23.853  46.657  1.00 86.14           H  
ATOM   1206  N   GLN A  75     -62.977 -20.658  48.360  1.00 85.78           N  
ATOM   1207  H   GLN A  75     -62.167 -20.613  48.961  1.00 85.78           H  
ATOM   1208  CA  GLN A  75     -63.203 -19.499  47.495  1.00 85.78           C  
ATOM   1209  HA  GLN A  75     -63.924 -19.751  46.718  1.00 85.78           H  
ATOM   1210  C   GLN A  75     -61.877 -19.130  46.811  1.00 85.78           C  
ATOM   1211  CB  GLN A  75     -63.760 -18.334  48.325  1.00 85.78           C  
ATOM   1212  HB2 GLN A  75     -63.773 -17.431  47.715  1.00 85.78           H  
ATOM   1213  HB3 GLN A  75     -63.102 -18.163  49.177  1.00 85.78           H  
ATOM   1214  O   GLN A  75     -60.822 -19.183  47.442  1.00 85.78           O  
ATOM   1215  CG  GLN A  75     -65.190 -18.608  48.823  1.00 85.78           C  
ATOM   1216  HG2 GLN A  75     -65.857 -18.660  47.962  1.00 85.78           H  
ATOM   1217  HG3 GLN A  75     -65.230 -19.567  49.339  1.00 85.78           H  
ATOM   1218  CD  GLN A  75     -65.700 -17.545  49.793  1.00 85.78           C  
ATOM   1219  NE2 GLN A  75     -66.993 -17.316  49.847  1.00 85.78           N  
ATOM   1220 HE21 GLN A  75     -67.295 -16.618  50.512  1.00 85.78           H  
ATOM   1221 HE22 GLN A  75     -67.634 -17.814  49.246  1.00 85.78           H  
ATOM   1222  OE1 GLN A  75     -64.963 -16.935  50.552  1.00 85.78           O  
ATOM   1223  N   ILE A  76     -61.919 -18.771  45.528  1.00 83.39           N  
ATOM   1224  H   ILE A  76     -62.815 -18.700  45.067  1.00 83.39           H  
ATOM   1225  CA  ILE A  76     -60.740 -18.490  44.694  1.00 83.39           C  
ATOM   1226  HA  ILE A  76     -59.871 -18.381  45.343  1.00 83.39           H  
ATOM   1227  C   ILE A  76     -60.923 -17.156  43.963  1.00 83.39           C  
ATOM   1228  CB  ILE A  76     -60.455 -19.683  43.741  1.00 83.39           C  
ATOM   1229  HB  ILE A  76     -60.230 -20.547  44.368  1.00 83.39           H  
ATOM   1230  O   ILE A  76     -61.985 -16.888  43.406  1.00 83.39           O  
ATOM   1231  CG1 ILE A  76     -59.247 -19.473  42.799  1.00 83.39           C  
ATOM   1232 HG12 ILE A  76     -59.174 -20.335  42.136  1.00 83.39           H  
ATOM   1233 HG13 ILE A  76     -59.408 -18.597  42.171  1.00 83.39           H  
ATOM   1234  CG2 ILE A  76     -61.668 -20.070  42.873  1.00 83.39           C  
ATOM   1235 HG21 ILE A  76     -62.526 -20.323  43.496  1.00 83.39           H  
ATOM   1236 HG22 ILE A  76     -61.427 -20.947  42.273  1.00 83.39           H  
ATOM   1237 HG23 ILE A  76     -61.936 -19.252  42.204  1.00 83.39           H  
ATOM   1238  CD1 ILE A  76     -57.903 -19.334  43.520  1.00 83.39           C  
ATOM   1239 HD11 ILE A  76     -57.840 -18.361  44.008  1.00 83.39           H  
ATOM   1240 HD12 ILE A  76     -57.098 -19.410  42.790  1.00 83.39           H  
ATOM   1241 HD13 ILE A  76     -57.787 -20.126  44.261  1.00 83.39           H  
ATOM   1242  N   GLY A  77     -59.885 -16.322  43.967  1.00 85.81           N  
ATOM   1243  H   GLY A  77     -59.065 -16.587  44.495  1.00 85.81           H  
ATOM   1244  CA  GLY A  77     -59.796 -15.086  43.191  1.00 85.81           C  
ATOM   1245  HA2 GLY A  77     -59.919 -14.225  43.849  1.00 85.81           H  
ATOM   1246  HA3 GLY A  77     -60.580 -15.060  42.435  1.00 85.81           H  
ATOM   1247  C   GLY A  77     -58.437 -14.987  42.502  1.00 85.81           C  
ATOM   1248  O   GLY A  77     -57.426 -15.425  43.049  1.00 85.81           O  
ATOM   1249  N   PHE A  78     -58.403 -14.446  41.288  1.00 84.74           N  
ATOM   1250  H   PHE A  78     -59.245 -14.057  40.890  1.00 84.74           H  
ATOM   1251  CA  PHE A  78     -57.195 -14.373  40.465  1.00 84.74           C  
ATOM   1252  HA  PHE A  78     -56.331 -14.210  41.109  1.00 84.74           H  
ATOM   1253  C   PHE A  78     -57.266 -13.198  39.484  1.00 84.74           C  
ATOM   1254  CB  PHE A  78     -57.000 -15.704  39.717  1.00 84.74           C  
ATOM   1255  HB2 PHE A  78     -57.030 -16.525  40.433  1.00 84.74           H  
ATOM   1256  HB3 PHE A  78     -56.002 -15.710  39.279  1.00 84.74           H  
ATOM   1257  O   PHE A  78     -58.304 -12.554  39.322  1.00 84.74           O  
ATOM   1258  CG  PHE A  78     -58.017 -15.972  38.619  1.00 84.74           C  
ATOM   1259  CD1 PHE A  78     -59.306 -16.444  38.940  1.00 84.74           C  
ATOM   1260  HD1 PHE A  78     -59.580 -16.620  39.969  1.00 84.74           H  
ATOM   1261  CD2 PHE A  78     -57.669 -15.764  37.271  1.00 84.74           C  
ATOM   1262  HD2 PHE A  78     -56.687 -15.399  37.010  1.00 84.74           H  
ATOM   1263  CE1 PHE A  78     -60.230 -16.725  37.918  1.00 84.74           C  
ATOM   1264  HE1 PHE A  78     -61.212 -17.102  38.165  1.00 84.74           H  
ATOM   1265  CE2 PHE A  78     -58.595 -16.043  36.251  1.00 84.74           C  
ATOM   1266  HE2 PHE A  78     -58.320 -15.896  35.216  1.00 84.74           H  
ATOM   1267  CZ  PHE A  78     -59.873 -16.527  36.573  1.00 84.74           C  
ATOM   1268  HZ  PHE A  78     -60.579 -16.749  35.786  1.00 84.74           H  
ATOM   1269  N   GLY A  79     -56.147 -12.908  38.829  1.00 81.14           N  
ATOM   1270  H   GLY A  79     -55.308 -13.420  39.057  1.00 81.14           H  
ATOM   1271  CA  GLY A  79     -56.054 -11.883  37.795  1.00 81.14           C  
ATOM   1272  HA2 GLY A  79     -56.499 -10.956  38.157  1.00 81.14           H  
ATOM   1273  HA3 GLY A  79     -56.600 -12.208  36.909  1.00 81.14           H  
ATOM   1274  C   GLY A  79     -54.603 -11.627  37.415  1.00 81.14           C  
ATOM   1275  O   GLY A  79     -53.728 -12.425  37.743  1.00 81.14           O  
ATOM   1276  N   ASN A  80     -54.331 -10.507  36.741  1.00 76.75           N  
ATOM   1277  H   ASN A  80     -55.091  -9.882  36.514  1.00 76.75           H  
ATOM   1278  CA  ASN A  80     -52.979 -10.144  36.309  1.00 76.75           C  
ATOM   1279  HA  ASN A  80     -52.670 -10.839  35.528  1.00 76.75           H  
ATOM   1280  C   ASN A  80     -51.966 -10.253  37.469  1.00 76.75           C  
ATOM   1281  CB  ASN A  80     -53.022  -8.733  35.695  1.00 76.75           C  
ATOM   1282  HB2 ASN A  80     -53.294  -8.013  36.466  1.00 76.75           H  
ATOM   1283  HB3 ASN A  80     -53.777  -8.705  34.909  1.00 76.75           H  
ATOM   1284  O   ASN A  80     -51.990  -9.456  38.405  1.00 76.75           O  
ATOM   1285  CG  ASN A  80     -51.700  -8.295  35.082  1.00 76.75           C  
ATOM   1286  ND2 ASN A  80     -51.634  -7.072  34.614  1.00 76.75           N  
ATOM   1287 HD21 ASN A  80     -52.427  -6.451  34.690  1.00 76.75           H  
ATOM   1288 HD22 ASN A  80     -50.749  -6.784  34.222  1.00 76.75           H  
ATOM   1289  OD1 ASN A  80     -50.729  -9.030  34.985  1.00 76.75           O  
ATOM   1290  N   LYS A  81     -51.102 -11.276  37.393  1.00 77.69           N  
ATOM   1291  H   LYS A  81     -51.227 -11.902  36.610  1.00 77.69           H  
ATOM   1292  CA  LYS A  81     -50.014 -11.578  38.337  1.00 77.69           C  
ATOM   1293  HA  LYS A  81     -49.624 -12.558  38.065  1.00 77.69           H  
ATOM   1294  C   LYS A  81     -50.442 -11.761  39.811  1.00 77.69           C  
ATOM   1295  CB  LYS A  81     -48.868 -10.569  38.120  1.00 77.69           C  
ATOM   1296  HB2 LYS A  81     -48.085 -10.741  38.859  1.00 77.69           H  
ATOM   1297  HB3 LYS A  81     -49.250  -9.558  38.262  1.00 77.69           H  
ATOM   1298  O   LYS A  81     -49.638 -11.499  40.710  1.00 77.69           O  
ATOM   1299  CG  LYS A  81     -48.242 -10.703  36.719  1.00 77.69           C  
ATOM   1300  HG2 LYS A  81     -47.661 -11.625  36.671  1.00 77.69           H  
ATOM   1301  HG3 LYS A  81     -49.021 -10.757  35.960  1.00 77.69           H  
ATOM   1302  CD  LYS A  81     -47.343  -9.507  36.393  1.00 77.69           C  
ATOM   1303  HD2 LYS A  81     -47.942  -8.599  36.456  1.00 77.69           H  
ATOM   1304  HD3 LYS A  81     -46.526  -9.456  37.113  1.00 77.69           H  
ATOM   1305  CE  LYS A  81     -46.789  -9.649  34.973  1.00 77.69           C  
ATOM   1306  HE2 LYS A  81     -47.625  -9.797  34.289  1.00 77.69           H  
ATOM   1307  HE3 LYS A  81     -46.160 -10.538  34.931  1.00 77.69           H  
ATOM   1308  NZ  LYS A  81     -46.015  -8.449  34.575  1.00 77.69           N  
ATOM   1309  HZ1 LYS A  81     -45.566  -8.585  33.681  1.00 77.69           H  
ATOM   1310  HZ2 LYS A  81     -46.627  -7.648  34.515  1.00 77.69           H  
ATOM   1311  HZ3 LYS A  81     -45.308  -8.238  35.264  1.00 77.69           H  
ATOM   1312  N   TYR A  82     -51.649 -12.285  40.068  1.00 89.08           N  
ATOM   1313  H   TYR A  82     -52.285 -12.456  39.302  1.00 89.08           H  
ATOM   1314  CA  TYR A  82     -52.026 -12.793  41.398  1.00 89.08           C  
ATOM   1315  HA  TYR A  82     -51.107 -13.123  41.882  1.00 89.08           H  
ATOM   1316  C   TYR A  82     -52.962 -14.019  41.378  1.00 89.08           C  
ATOM   1317  CB  TYR A  82     -52.603 -11.666  42.275  1.00 89.08           C  
ATOM   1318  HB2 TYR A  82     -52.098 -10.727  42.050  1.00 89.08           H  
ATOM   1319  HB3 TYR A  82     -52.370 -11.908  43.312  1.00 89.08           H  
ATOM   1320  O   TYR A  82     -53.779 -14.188  40.471  1.00 89.08           O  
ATOM   1321  CG  TYR A  82     -54.106 -11.467  42.189  1.00 89.08           C  
ATOM   1322  CD1 TYR A  82     -54.668 -10.657  41.184  1.00 89.08           C  
ATOM   1323  HD1 TYR A  82     -54.025 -10.167  40.468  1.00 89.08           H  
ATOM   1324  CD2 TYR A  82     -54.940 -12.114  43.124  1.00 89.08           C  
ATOM   1325  HD2 TYR A  82     -54.509 -12.748  43.884  1.00 89.08           H  
ATOM   1326  CE1 TYR A  82     -56.068 -10.499  41.111  1.00 89.08           C  
ATOM   1327  HE1 TYR A  82     -56.507  -9.887  40.337  1.00 89.08           H  
ATOM   1328  CE2 TYR A  82     -56.335 -11.956  43.054  1.00 89.08           C  
ATOM   1329  HE2 TYR A  82     -56.983 -12.471  43.748  1.00 89.08           H  
ATOM   1330  OH  TYR A  82     -58.254 -11.065  41.953  1.00 89.08           O  
ATOM   1331  HH  TYR A  82     -58.533 -10.705  41.108  1.00 89.08           H  
ATOM   1332  CZ  TYR A  82     -56.902 -11.155  42.044  1.00 89.08           C  
ATOM   1333  N   ILE A  83     -52.859 -14.845  42.426  1.00 90.76           N  
ATOM   1334  H   ILE A  83     -52.130 -14.647  43.096  1.00 90.76           H  
ATOM   1335  CA  ILE A  83     -53.759 -15.956  42.773  1.00 90.76           C  
ATOM   1336  HA  ILE A  83     -54.712 -15.822  42.262  1.00 90.76           H  
ATOM   1337  C   ILE A  83     -53.992 -15.916  44.294  1.00 90.76           C  
ATOM   1338  CB  ILE A  83     -53.158 -17.330  42.370  1.00 90.76           C  
ATOM   1339  HB  ILE A  83     -52.288 -17.514  43.001  1.00 90.76           H  
ATOM   1340  O   ILE A  83     -53.033 -15.958  45.065  1.00 90.76           O  
ATOM   1341  CG1 ILE A  83     -52.680 -17.394  40.899  1.00 90.76           C  
ATOM   1342 HG12 ILE A  83     -51.977 -16.583  40.713  1.00 90.76           H  
ATOM   1343 HG13 ILE A  83     -53.531 -17.265  40.229  1.00 90.76           H  
ATOM   1344  CG2 ILE A  83     -54.191 -18.442  42.640  1.00 90.76           C  
ATOM   1345 HG21 ILE A  83     -54.523 -18.424  43.678  1.00 90.76           H  
ATOM   1346 HG22 ILE A  83     -53.751 -19.424  42.463  1.00 90.76           H  
ATOM   1347 HG23 ILE A  83     -55.054 -18.314  41.987  1.00 90.76           H  
ATOM   1348  CD1 ILE A  83     -51.947 -18.697  40.545  1.00 90.76           C  
ATOM   1349 HD11 ILE A  83     -51.173 -18.901  41.285  1.00 90.76           H  
ATOM   1350 HD12 ILE A  83     -52.645 -19.533  40.500  1.00 90.76           H  
ATOM   1351 HD13 ILE A  83     -51.475 -18.591  39.568  1.00 90.76           H  
ATOM   1352  N   THR A  84     -55.249 -15.877  44.739  1.00 92.37           N  
ATOM   1353  H   THR A  84     -55.996 -15.834  44.062  1.00 92.37           H  
ATOM   1354  CA  THR A  84     -55.628 -15.834  46.162  1.00 92.37           C  
ATOM   1355  HA  THR A  84     -54.752 -16.066  46.769  1.00 92.37           H  
ATOM   1356  C   THR A  84     -56.705 -16.873  46.471  1.00 92.37           C  
ATOM   1357  CB  THR A  84     -56.102 -14.431  46.572  1.00 92.37           C  
ATOM   1358  HB  THR A  84     -56.959 -14.147  45.962  1.00 92.37           H  
ATOM   1359  O   THR A  84     -57.823 -16.797  45.963  1.00 92.37           O  
ATOM   1360  CG2 THR A  84     -56.474 -14.324  48.052  1.00 92.37           C  
ATOM   1361 HG21 THR A  84     -57.328 -14.964  48.272  1.00 92.37           H  
ATOM   1362 HG22 THR A  84     -55.630 -14.629  48.672  1.00 92.37           H  
ATOM   1363 HG23 THR A  84     -56.745 -13.296  48.292  1.00 92.37           H  
ATOM   1364  OG1 THR A  84     -55.066 -13.493  46.375  1.00 92.37           O  
ATOM   1365  HG1 THR A  84     -55.469 -12.622  46.351  1.00 92.37           H  
ATOM   1366  N   LEU A  85     -56.375 -17.826  47.341  1.00 91.53           N  
ATOM   1367  H   LEU A  85     -55.482 -17.729  47.802  1.00 91.53           H  
ATOM   1368  CA  LEU A  85     -57.259 -18.877  47.846  1.00 91.53           C  
ATOM   1369  HA  LEU A  85     -58.119 -18.976  47.184  1.00 91.53           H  
ATOM   1370  C   LEU A  85     -57.772 -18.504  49.247  1.00 91.53           C  
ATOM   1371  CB  LEU A  85     -56.468 -20.204  47.827  1.00 91.53           C  
ATOM   1372  HB2 LEU A  85     -55.553 -20.057  48.402  1.00 91.53           H  
ATOM   1373  HB3 LEU A  85     -56.174 -20.411  46.798  1.00 91.53           H  
ATOM   1374  O   LEU A  85     -57.066 -17.895  50.046  1.00 91.53           O  
ATOM   1375  CG  LEU A  85     -57.182 -21.449  48.393  1.00 91.53           C  
ATOM   1376  HG  LEU A  85     -57.480 -21.267  49.425  1.00 91.53           H  
ATOM   1377  CD1 LEU A  85     -58.420 -21.829  47.578  1.00 91.53           C  
ATOM   1378 HD11 LEU A  85     -59.199 -21.080  47.719  1.00 91.53           H  
ATOM   1379 HD12 LEU A  85     -58.171 -21.882  46.518  1.00 91.53           H  
ATOM   1380 HD13 LEU A  85     -58.808 -22.790  47.917  1.00 91.53           H  
ATOM   1381  CD2 LEU A  85     -56.220 -22.639  48.382  1.00 91.53           C  
ATOM   1382 HD21 LEU A  85     -55.354 -22.415  49.004  1.00 91.53           H  
ATOM   1383 HD22 LEU A  85     -55.886 -22.851  47.366  1.00 91.53           H  
ATOM   1384 HD23 LEU A  85     -56.716 -23.520  48.789  1.00 91.53           H  
ATOM   1385  N   THR A  86     -58.995 -18.900  49.577  1.00 91.99           N  
ATOM   1386  H   THR A  86     -59.578 -19.299  48.856  1.00 91.99           H  
ATOM   1387  CA  THR A  86     -59.516 -18.940  50.950  1.00 91.99           C  
ATOM   1388  HA  THR A  86     -58.688 -18.856  51.655  1.00 91.99           H  
ATOM   1389  C   THR A  86     -60.198 -20.281  51.184  1.00 91.99           C  
ATOM   1390  CB  THR A  86     -60.483 -17.777  51.213  1.00 91.99           C  
ATOM   1391  HB  THR A  86     -61.287 -17.805  50.477  1.00 91.99           H  
ATOM   1392  O   THR A  86     -60.911 -20.765  50.307  1.00 91.99           O  
ATOM   1393  CG2 THR A  86     -61.089 -17.770  52.618  1.00 91.99           C  
ATOM   1394 HG21 THR A  86     -61.734 -18.638  52.755  1.00 91.99           H  
ATOM   1395 HG22 THR A  86     -60.298 -17.792  53.367  1.00 91.99           H  
ATOM   1396 HG23 THR A  86     -61.689 -16.869  52.748  1.00 91.99           H  
ATOM   1397  OG1 THR A  86     -59.777 -16.567  51.073  1.00 91.99           O  
ATOM   1398  HG1 THR A  86     -59.124 -16.708  50.384  1.00 91.99           H  
ATOM   1399  N   LEU A  87     -59.990 -20.874  52.356  1.00 88.40           N  
ATOM   1400  H   LEU A  87     -59.392 -20.405  53.021  1.00 88.40           H  
ATOM   1401  CA  LEU A  87     -60.651 -22.091  52.825  1.00 88.40           C  
ATOM   1402  HA  LEU A  87     -61.366 -22.450  52.084  1.00 88.40           H  
ATOM   1403  C   LEU A  87     -61.416 -21.756  54.109  1.00 88.40           C  
ATOM   1404  CB  LEU A  87     -59.597 -23.188  53.088  1.00 88.40           C  
ATOM   1405  HB2 LEU A  87     -58.940 -22.844  53.887  1.00 88.40           H  
ATOM   1406  HB3 LEU A  87     -60.111 -24.078  53.453  1.00 88.40           H  
ATOM   1407  O   LEU A  87     -60.813 -21.220  55.038  1.00 88.40           O  
ATOM   1408  CG  LEU A  87     -58.716 -23.583  51.886  1.00 88.40           C  
ATOM   1409  HG  LEU A  87     -58.179 -22.707  51.523  1.00 88.40           H  
ATOM   1410  CD1 LEU A  87     -57.684 -24.623  52.317  1.00 88.40           C  
ATOM   1411 HD11 LEU A  87     -57.062 -24.219  53.116  1.00 88.40           H  
ATOM   1412 HD12 LEU A  87     -57.046 -24.889  51.474  1.00 88.40           H  
ATOM   1413 HD13 LEU A  87     -58.185 -25.521  52.677  1.00 88.40           H  
ATOM   1414  CD2 LEU A  87     -59.534 -24.168  50.735  1.00 88.40           C  
ATOM   1415 HD21 LEU A  87     -60.124 -25.012  51.092  1.00 88.40           H  
ATOM   1416 HD22 LEU A  87     -58.865 -24.508  49.944  1.00 88.40           H  
ATOM   1417 HD23 LEU A  87     -60.191 -23.398  50.331  1.00 88.40           H  
ATOM   1418  N   GLN A  88     -62.710 -22.067  54.178  1.00 86.40           N  
ATOM   1419  H   GLN A  88     -63.142 -22.527  53.389  1.00 86.40           H  
ATOM   1420  CA  GLN A  88     -63.443 -22.059  55.454  1.00 86.40           C  
ATOM   1421  HA  GLN A  88     -63.033 -21.272  56.087  1.00 86.40           H  
ATOM   1422  C   GLN A  88     -63.223 -23.402  56.172  1.00 86.40           C  
ATOM   1423  CB  GLN A  88     -64.942 -21.744  55.285  1.00 86.40           C  
ATOM   1424  HB2 GLN A  88     -65.481 -22.686  55.188  1.00 86.40           H  
ATOM   1425  HB3 GLN A  88     -65.292 -21.266  56.199  1.00 86.40           H  
ATOM   1426  O   GLN A  88     -63.029 -24.415  55.501  1.00 86.40           O  
ATOM   1427  CG  GLN A  88     -65.349 -20.875  54.081  1.00 86.40           C  
ATOM   1428  HG2 GLN A  88     -66.418 -20.674  54.154  1.00 86.40           H  
ATOM   1429  HG3 GLN A  88     -65.204 -21.464  53.176  1.00 86.40           H  
ATOM   1430  CD  GLN A  88     -64.633 -19.533  53.909  1.00 86.40           C  
ATOM   1431  NE2 GLN A  88     -64.550 -19.069  52.680  1.00 86.40           N  
ATOM   1432 HE21 GLN A  88     -64.904 -19.625  51.915  1.00 86.40           H  
ATOM   1433 HE22 GLN A  88     -64.191 -18.136  52.537  1.00 86.40           H  
ATOM   1434  OE1 GLN A  88     -64.188 -18.859  54.827  1.00 86.40           O  
ATOM   1435  N   GLU A  89     -63.231 -23.400  57.507  1.00 83.18           N  
ATOM   1436  H   GLU A  89     -63.471 -22.534  57.968  1.00 83.18           H  
ATOM   1437  CA  GLU A  89     -62.979 -24.571  58.375  1.00 83.18           C  
ATOM   1438  HA  GLU A  89     -62.732 -24.199  59.370  1.00 83.18           H  
ATOM   1439  C   GLU A  89     -61.754 -25.419  57.929  1.00 83.18           C  
ATOM   1440  CB  GLU A  89     -64.273 -25.393  58.543  1.00 83.18           C  
ATOM   1441  HB2 GLU A  89     -64.074 -26.227  59.217  1.00 83.18           H  
ATOM   1442  HB3 GLU A  89     -64.544 -25.817  57.576  1.00 83.18           H  
ATOM   1443  O   GLU A  89     -61.905 -26.584  57.551  1.00 83.18           O  
ATOM   1444  CG  GLU A  89     -65.464 -24.590  59.112  1.00 83.18           C  
ATOM   1445  HG2 GLU A  89     -65.660 -24.927  60.130  1.00 83.18           H  
ATOM   1446  HG3 GLU A  89     -65.226 -23.528  59.171  1.00 83.18           H  
ATOM   1447  CD  GLU A  89     -66.719 -24.776  58.251  1.00 83.18           C  
ATOM   1448  OE1 GLU A  89     -66.755 -24.238  57.117  1.00 83.18           O  
ATOM   1449  OE2 GLU A  89     -67.628 -25.553  58.638  1.00 83.18           O  
ATOM   1450  N   PRO A  90     -60.537 -24.830  57.894  1.00 88.10           N  
ATOM   1451  CA  PRO A  90     -59.326 -25.477  57.389  1.00 88.10           C  
ATOM   1452  HA  PRO A  90     -59.530 -25.921  56.415  1.00 88.10           H  
ATOM   1453  C   PRO A  90     -58.806 -26.576  58.328  1.00 88.10           C  
ATOM   1454  CB  PRO A  90     -58.303 -24.350  57.223  1.00 88.10           C  
ATOM   1455  HB2 PRO A  90     -58.452 -23.861  56.261  1.00 88.10           H  
ATOM   1456  HB3 PRO A  90     -57.275 -24.701  57.321  1.00 88.10           H  
ATOM   1457  O   PRO A  90     -58.813 -26.440  59.551  1.00 88.10           O  
ATOM   1458  CG  PRO A  90     -58.695 -23.400  58.353  1.00 88.10           C  
ATOM   1459  HG2 PRO A  90     -58.349 -22.381  58.182  1.00 88.10           H  
ATOM   1460  HG3 PRO A  90     -58.320 -23.778  59.304  1.00 88.10           H  
ATOM   1461  CD  PRO A  90     -60.218 -23.481  58.328  1.00 88.10           C  
ATOM   1462  HD2 PRO A  90     -60.623 -23.271  59.318  1.00 88.10           H  
ATOM   1463  HD3 PRO A  90     -60.604 -22.774  57.593  1.00 88.10           H  
ATOM   1464  N   THR A  91     -58.295 -27.646  57.726  1.00 88.14           N  
ATOM   1465  H   THR A  91     -58.262 -27.641  56.716  1.00 88.14           H  
ATOM   1466  CA  THR A  91     -57.997 -28.922  58.390  1.00 88.14           C  
ATOM   1467  HA  THR A  91     -58.574 -28.969  59.313  1.00 88.14           H  
ATOM   1468  C   THR A  91     -56.525 -29.104  58.763  1.00 88.14           C  
ATOM   1469  CB  THR A  91     -58.436 -30.104  57.504  1.00 88.14           C  
ATOM   1470  HB  THR A  91     -58.298 -31.034  58.056  1.00 88.14           H  
ATOM   1471  O   THR A  91     -55.632 -28.391  58.291  1.00 88.14           O  
ATOM   1472  CG2 THR A  91     -59.897 -30.033  57.067  1.00 88.14           C  
ATOM   1473 HG21 THR A  91     -60.070 -29.169  56.426  1.00 88.14           H  
ATOM   1474 HG22 THR A  91     -60.532 -29.958  57.950  1.00 88.14           H  
ATOM   1475 HG23 THR A  91     -60.157 -30.943  56.526  1.00 88.14           H  
ATOM   1476  OG1 THR A  91     -57.630 -30.168  56.341  1.00 88.14           O  
ATOM   1477  HG1 THR A  91     -57.801 -29.364  55.845  1.00 88.14           H  
ATOM   1478  N   GLN A  92     -56.225 -30.175  59.501  1.00 87.42           N  
ATOM   1479  H   GLN A  92     -56.997 -30.684  59.907  1.00 87.42           H  
ATOM   1480  CA  GLN A  92     -54.865 -30.682  59.704  1.00 87.42           C  
ATOM   1481  HA  GLN A  92     -54.273 -29.853  60.092  1.00 87.42           H  
ATOM   1482  C   GLN A  92     -54.169 -31.129  58.397  1.00 87.42           C  
ATOM   1483  CB  GLN A  92     -54.897 -31.779  60.786  1.00 87.42           C  
ATOM   1484  HB2 GLN A  92     -55.534 -31.439  61.603  1.00 87.42           H  
ATOM   1485  HB3 GLN A  92     -55.334 -32.689  60.374  1.00 87.42           H  
ATOM   1486  O   GLN A  92     -52.960 -31.366  58.406  1.00 87.42           O  
ATOM   1487  CG  GLN A  92     -53.504 -32.089  61.361  1.00 87.42           C  
ATOM   1488  HG2 GLN A  92     -52.899 -32.599  60.611  1.00 87.42           H  
ATOM   1489  HG3 GLN A  92     -53.007 -31.157  61.630  1.00 87.42           H  
ATOM   1490  CD  GLN A  92     -53.565 -32.975  62.598  1.00 87.42           C  
ATOM   1491  NE2 GLN A  92     -53.927 -32.443  63.744  1.00 87.42           N  
ATOM   1492 HE21 GLN A  92     -54.020 -33.080  64.521  1.00 87.42           H  
ATOM   1493 HE22 GLN A  92     -54.221 -31.478  63.788  1.00 87.42           H  
ATOM   1494  OE1 GLN A  92     -53.272 -34.158  62.563  1.00 87.42           O  
ATOM   1495  N   SER A  93     -54.864 -31.177  57.249  1.00 87.56           N  
ATOM   1496  H   SER A  93     -55.853 -30.978  57.285  1.00 87.56           H  
ATOM   1497  CA  SER A  93     -54.241 -31.314  55.917  1.00 87.56           C  
ATOM   1498  HA  SER A  93     -53.310 -31.869  56.028  1.00 87.56           H  
ATOM   1499  C   SER A  93     -53.874 -29.972  55.257  1.00 87.56           C  
ATOM   1500  CB  SER A  93     -55.130 -32.150  54.987  1.00 87.56           C  
ATOM   1501  HB2 SER A  93     -54.505 -32.565  54.196  1.00 87.56           H  
ATOM   1502  HB3 SER A  93     -55.571 -32.978  55.543  1.00 87.56           H  
ATOM   1503  O   SER A  93     -53.045 -29.941  54.346  1.00 87.56           O  
ATOM   1504  OG  SER A  93     -56.151 -31.381  54.382  1.00 87.56           O  
ATOM   1505  HG  SER A  93     -56.754 -31.058  55.055  1.00 87.56           H  
ATOM   1506  N   ASP A  94     -54.458 -28.858  55.713  1.00 90.70           N  
ATOM   1507  H   ASP A  94     -55.118 -28.942  56.473  1.00 90.70           H  
ATOM   1508  CA  ASP A  94     -54.279 -27.520  55.131  1.00 90.70           C  
ATOM   1509  HA  ASP A  94     -53.979 -27.641  54.090  1.00 90.70           H  
ATOM   1510  C   ASP A  94     -53.156 -26.711  55.799  1.00 90.70           C  
ATOM   1511  CB  ASP A  94     -55.617 -26.764  55.141  1.00 90.70           C  
ATOM   1512  HB2 ASP A  94     -55.473 -25.787  54.680  1.00 90.70           H  
ATOM   1513  HB3 ASP A  94     -55.934 -26.606  56.172  1.00 90.70           H  
ATOM   1514  O   ASP A  94     -52.579 -25.812  55.176  1.00 90.70           O  
ATOM   1515  CG  ASP A  94     -56.709 -27.513  54.369  1.00 90.70           C  
ATOM   1516  OD1 ASP A  94     -56.536 -27.694  53.141  1.00 90.70           O  
ATOM   1517  OD2 ASP A  94     -57.702 -27.924  55.003  1.00 90.70           O  
ATOM   1518  N   ALA A  95     -52.788 -27.074  57.030  1.00 91.69           N  
ATOM   1519  H   ALA A  95     -53.359 -27.770  57.489  1.00 91.69           H  
ATOM   1520  CA  ALA A  95     -51.601 -26.595  57.732  1.00 91.69           C  
ATOM   1521  HA  ALA A  95     -51.571 -25.506  57.692  1.00 91.69           H  
ATOM   1522  C   ALA A  95     -50.308 -27.142  57.094  1.00 91.69           C  
ATOM   1523  CB  ALA A  95     -51.717 -27.020  59.197  1.00 91.69           C  
ATOM   1524  HB1 ALA A  95     -50.798 -26.748  59.716  1.00 91.69           H  
ATOM   1525  HB2 ALA A  95     -51.859 -28.098  59.264  1.00 91.69           H  
ATOM   1526  HB3 ALA A  95     -52.555 -26.514  59.676  1.00 91.69           H  
ATOM   1527  O   ALA A  95     -49.813 -28.202  57.483  1.00 91.69           O  
ATOM   1528  N   ARG A  96     -49.771 -26.460  56.076  1.00 93.71           N  
ATOM   1529  H   ARG A  96     -50.231 -25.603  55.805  1.00 93.71           H  
ATOM   1530  CA  ARG A  96     -48.553 -26.864  55.348  1.00 93.71           C  
ATOM   1531  HA  ARG A  96     -47.945 -27.491  56.001  1.00 93.71           H  
ATOM   1532  C   ARG A  96     -47.672 -25.672  54.979  1.00 93.71           C  
ATOM   1533  CB  ARG A  96     -48.954 -27.651  54.080  1.00 93.71           C  
ATOM   1534  HB2 ARG A  96     -49.634 -27.020  53.506  1.00 93.71           H  
ATOM   1535  HB3 ARG A  96     -48.075 -27.827  53.460  1.00 93.71           H  
ATOM   1536  O   ARG A  96     -48.076 -24.512  55.071  1.00 93.71           O  
ATOM   1537  CG  ARG A  96     -49.626 -29.014  54.320  1.00 93.71           C  
ATOM   1538  HG2 ARG A  96     -50.535 -28.881  54.907  1.00 93.71           H  
ATOM   1539  HG3 ARG A  96     -49.910 -29.440  53.359  1.00 93.71           H  
ATOM   1540  CD  ARG A  96     -48.673 -29.991  55.025  1.00 93.71           C  
ATOM   1541  HD2 ARG A  96     -48.337 -29.579  55.976  1.00 93.71           H  
ATOM   1542  HD3 ARG A  96     -47.800 -30.138  54.389  1.00 93.71           H  
ATOM   1543  NE  ARG A  96     -49.282 -31.305  55.268  1.00 93.71           N  
ATOM   1544  HE  ARG A  96     -48.917 -32.069  54.717  1.00 93.71           H  
ATOM   1545  NH1 ARG A  96     -50.687 -30.773  56.998  1.00 93.71           N  
ATOM   1546 HH11 ARG A  96     -50.334 -29.827  57.010  1.00 93.71           H  
ATOM   1547 HH12 ARG A  96     -51.407 -31.052  57.649  1.00 93.71           H  
ATOM   1548  NH2 ARG A  96     -50.520 -32.874  56.338  1.00 93.71           N  
ATOM   1549 HH21 ARG A  96     -49.910 -33.558  55.914  1.00 93.71           H  
ATOM   1550 HH22 ARG A  96     -51.132 -33.134  57.098  1.00 93.71           H  
ATOM   1551  CZ  ARG A  96     -50.163 -31.638  56.188  1.00 93.71           C  
ATOM   1552  N   VAL A  97     -46.475 -25.976  54.477  1.00 96.53           N  
ATOM   1553  H   VAL A  97     -46.208 -26.950  54.457  1.00 96.53           H  
ATOM   1554  CA  VAL A  97     -45.669 -25.025  53.702  1.00 96.53           C  
ATOM   1555  HA  VAL A  97     -45.703 -24.059  54.206  1.00 96.53           H  
ATOM   1556  C   VAL A  97     -46.284 -24.877  52.307  1.00 96.53           C  
ATOM   1557  CB  VAL A  97     -44.188 -25.444  53.602  1.00 96.53           C  
ATOM   1558  HB  VAL A  97     -44.100 -26.294  52.926  1.00 96.53           H  
ATOM   1559  O   VAL A  97     -46.547 -25.869  51.626  1.00 96.53           O  
ATOM   1560  CG1 VAL A  97     -43.328 -24.289  53.063  1.00 96.53           C  
ATOM   1561 HG11 VAL A  97     -43.364 -23.452  53.760  1.00 96.53           H  
ATOM   1562 HG12 VAL A  97     -42.293 -24.617  52.964  1.00 96.53           H  
ATOM   1563 HG13 VAL A  97     -43.690 -23.950  52.092  1.00 96.53           H  
ATOM   1564  CG2 VAL A  97     -43.596 -25.847  54.956  1.00 96.53           C  
ATOM   1565 HG21 VAL A  97     -42.537 -26.082  54.855  1.00 96.53           H  
ATOM   1566 HG22 VAL A  97     -43.704 -25.033  55.673  1.00 96.53           H  
ATOM   1567 HG23 VAL A  97     -44.098 -26.730  55.353  1.00 96.53           H  
ATOM   1568  N   TYR A  98     -46.472 -23.641  51.859  1.00 97.26           N  
ATOM   1569  H   TYR A  98     -46.211 -22.880  52.470  1.00 97.26           H  
ATOM   1570  CA  TYR A  98     -46.964 -23.287  50.529  1.00 97.26           C  
ATOM   1571  HA  TYR A  98     -47.322 -24.186  50.027  1.00 97.26           H  
ATOM   1572  C   TYR A  98     -45.837 -22.696  49.669  1.00 97.26           C  
ATOM   1573  CB  TYR A  98     -48.160 -22.330  50.654  1.00 97.26           C  
ATOM   1574  HB2 TYR A  98     -48.383 -21.930  49.665  1.00 97.26           H  
ATOM   1575  HB3 TYR A  98     -47.883 -21.493  51.294  1.00 97.26           H  
ATOM   1576  O   TYR A  98     -44.916 -22.052  50.177  1.00 97.26           O  
ATOM   1577  CG  TYR A  98     -49.426 -22.970  51.197  1.00 97.26           C  
ATOM   1578  CD1 TYR A  98     -50.435 -23.395  50.309  1.00 97.26           C  
ATOM   1579  HD1 TYR A  98     -50.310 -23.262  49.245  1.00 97.26           H  
ATOM   1580  CD2 TYR A  98     -49.599 -23.143  52.585  1.00 97.26           C  
ATOM   1581  HD2 TYR A  98     -48.835 -22.811  53.272  1.00 97.26           H  
ATOM   1582  CE1 TYR A  98     -51.606 -23.995  50.810  1.00 97.26           C  
ATOM   1583  HE1 TYR A  98     -52.389 -24.311  50.136  1.00 97.26           H  
ATOM   1584  CE2 TYR A  98     -50.757 -23.769  53.086  1.00 97.26           C  
ATOM   1585  HE2 TYR A  98     -50.875 -23.920  54.149  1.00 97.26           H  
ATOM   1586  OH  TYR A  98     -52.864 -24.849  52.661  1.00 97.26           O  
ATOM   1587  HH  TYR A  98     -52.808 -25.000  53.608  1.00 97.26           H  
ATOM   1588  CZ  TYR A  98     -51.763 -24.199  52.197  1.00 97.26           C  
ATOM   1589  N   ARG A  99     -45.921 -22.906  48.350  1.00 96.88           N  
ATOM   1590  H   ARG A  99     -46.740 -23.405  48.033  1.00 96.88           H  
ATOM   1591  CA  ARG A  99     -45.049 -22.331  47.314  1.00 96.88           C  
ATOM   1592  HA  ARG A  99     -44.297 -21.695  47.782  1.00 96.88           H  
ATOM   1593  C   ARG A  99     -45.888 -21.442  46.402  1.00 96.88           C  
ATOM   1594  CB  ARG A  99     -44.328 -23.461  46.540  1.00 96.88           C  
ATOM   1595  HB2 ARG A  99     -43.628 -23.947  47.219  1.00 96.88           H  
ATOM   1596  HB3 ARG A  99     -45.066 -24.205  46.239  1.00 96.88           H  
ATOM   1597  O   ARG A  99     -46.786 -21.932  45.725  1.00 96.88           O  
ATOM   1598  CG  ARG A  99     -43.546 -23.003  45.287  1.00 96.88           C  
ATOM   1599  HG2 ARG A  99     -44.199 -22.428  44.631  1.00 96.88           H  
ATOM   1600  HG3 ARG A  99     -42.736 -22.350  45.610  1.00 96.88           H  
ATOM   1601  CD  ARG A  99     -42.946 -24.168  44.467  1.00 96.88           C  
ATOM   1602  HD2 ARG A  99     -42.460 -24.869  45.147  1.00 96.88           H  
ATOM   1603  HD3 ARG A  99     -42.190 -23.762  43.795  1.00 96.88           H  
ATOM   1604  NE  ARG A  99     -43.955 -24.874  43.646  1.00 96.88           N  
ATOM   1605  HE  ARG A  99     -44.819 -24.383  43.465  1.00 96.88           H  
ATOM   1606  NH1 ARG A  99     -42.810 -26.851  43.217  1.00 96.88           N  
ATOM   1607 HH11 ARG A  99     -42.837 -27.837  43.001  1.00 96.88           H  
ATOM   1608 HH12 ARG A  99     -41.961 -26.525  43.656  1.00 96.88           H  
ATOM   1609  NH2 ARG A  99     -44.913 -26.615  42.558  1.00 96.88           N  
ATOM   1610 HH21 ARG A  99     -44.930 -27.624  42.513  1.00 96.88           H  
ATOM   1611 HH22 ARG A  99     -45.803 -26.139  42.543  1.00 96.88           H  
ATOM   1612  CZ  ARG A  99     -43.875 -26.100  43.139  1.00 96.88           C  
ATOM   1613  N   CYS A 100     -45.533 -20.168  46.333  1.00 95.48           N  
ATOM   1614  H   CYS A 100     -44.760 -19.872  46.912  1.00 95.48           H  
ATOM   1615  CA  CYS A 100     -45.831 -19.313  45.190  1.00 95.48           C  
ATOM   1616  HA  CYS A 100     -46.735 -19.659  44.691  1.00 95.48           H  
ATOM   1617  C   CYS A 100     -44.646 -19.414  44.216  1.00 95.48           C  
ATOM   1618  CB  CYS A 100     -46.080 -17.898  45.716  1.00 95.48           C  
ATOM   1619  HB2 CYS A 100     -45.167 -17.531  46.186  1.00 95.48           H  
ATOM   1620  HB3 CYS A 100     -46.855 -17.964  46.480  1.00 95.48           H  
ATOM   1621  O   CYS A 100     -43.493 -19.496  44.654  1.00 95.48           O  
ATOM   1622  SG  CYS A 100     -46.640 -16.657  44.530  1.00 95.48           S  
ATOM   1623  N   ASN A 101     -44.896 -19.470  42.911  1.00 94.56           N  
ATOM   1624  H   ASN A 101     -45.857 -19.476  42.600  1.00 94.56           H  
ATOM   1625  CA  ASN A 101     -43.848 -19.658  41.904  1.00 94.56           C  
ATOM   1626  HA  ASN A 101     -42.902 -19.270  42.281  1.00 94.56           H  
ATOM   1627  C   ASN A 101     -44.177 -18.903  40.610  1.00 94.56           C  
ATOM   1628  CB  ASN A 101     -43.691 -21.169  41.666  1.00 94.56           C  
ATOM   1629  HB2 ASN A 101     -43.345 -21.642  42.585  1.00 94.56           H  
ATOM   1630  HB3 ASN A 101     -44.657 -21.596  41.394  1.00 94.56           H  
ATOM   1631  O   ASN A 101     -45.285 -19.039  40.104  1.00 94.56           O  
ATOM   1632  CG  ASN A 101     -42.691 -21.484  40.574  1.00 94.56           C  
ATOM   1633  ND2 ASN A 101     -43.106 -21.455  39.333  1.00 94.56           N  
ATOM   1634 HD21 ASN A 101     -42.398 -21.575  38.622  1.00 94.56           H  
ATOM   1635 HD22 ASN A 101     -44.052 -21.177  39.116  1.00 94.56           H  
ATOM   1636  OD1 ASN A 101     -41.529 -21.751  40.829  1.00 94.56           O  
ATOM   1637  N   VAL A 102     -43.216 -18.180  40.033  1.00 92.47           N  
ATOM   1638  H   VAL A 102     -42.301 -18.176  40.461  1.00 92.47           H  
ATOM   1639  CA  VAL A 102     -43.361 -17.501  38.733  1.00 92.47           C  
ATOM   1640  HA  VAL A 102     -44.345 -17.737  38.328  1.00 92.47           H  
ATOM   1641  C   VAL A 102     -42.335 -18.023  37.727  1.00 92.47           C  
ATOM   1642  CB  VAL A 102     -43.316 -15.970  38.897  1.00 92.47           C  
ATOM   1643  HB  VAL A 102     -44.054 -15.694  39.651  1.00 92.47           H  
ATOM   1644  O   VAL A 102     -41.165 -18.182  38.066  1.00 92.47           O  
ATOM   1645  CG1 VAL A 102     -41.958 -15.442  39.361  1.00 92.47           C  
ATOM   1646 HG11 VAL A 102     -41.212 -15.590  38.579  1.00 92.47           H  
ATOM   1647 HG12 VAL A 102     -41.631 -15.974  40.255  1.00 92.47           H  
ATOM   1648 HG13 VAL A 102     -42.043 -14.379  39.584  1.00 92.47           H  
ATOM   1649  CG2 VAL A 102     -43.681 -15.230  37.608  1.00 92.47           C  
ATOM   1650 HG21 VAL A 102     -43.022 -15.528  36.792  1.00 92.47           H  
ATOM   1651 HG22 VAL A 102     -44.715 -15.452  37.344  1.00 92.47           H  
ATOM   1652 HG23 VAL A 102     -43.582 -14.154  37.752  1.00 92.47           H  
ATOM   1653  N   ILE A 103     -42.770 -18.277  36.493  1.00 91.73           N  
ATOM   1654  H   ILE A 103     -43.738 -18.070  36.290  1.00 91.73           H  
ATOM   1655  CA  ILE A 103     -41.948 -18.751  35.368  1.00 91.73           C  
ATOM   1656  HA  ILE A 103     -40.945 -18.985  35.724  1.00 91.73           H  
ATOM   1657  C   ILE A 103     -41.836 -17.630  34.331  1.00 91.73           C  
ATOM   1658  CB  ILE A 103     -42.555 -20.037  34.750  1.00 91.73           C  
ATOM   1659  HB  ILE A 103     -43.570 -19.806  34.428  1.00 91.73           H  
ATOM   1660  O   ILE A 103     -42.811 -16.917  34.079  1.00 91.73           O  
ATOM   1661  CG1 ILE A 103     -42.616 -21.179  35.790  1.00 91.73           C  
ATOM   1662 HG12 ILE A 103     -43.021 -20.796  36.726  1.00 91.73           H  
ATOM   1663 HG13 ILE A 103     -41.606 -21.543  35.979  1.00 91.73           H  
ATOM   1664  CG2 ILE A 103     -41.751 -20.506  33.519  1.00 91.73           C  
ATOM   1665 HG21 ILE A 103     -42.170 -21.428  33.115  1.00 91.73           H  
ATOM   1666 HG22 ILE A 103     -41.799 -19.763  32.722  1.00 91.73           H  
ATOM   1667 HG23 ILE A 103     -40.710 -20.671  33.797  1.00 91.73           H  
ATOM   1668  CD1 ILE A 103     -43.501 -22.366  35.386  1.00 91.73           C  
ATOM   1669 HD11 ILE A 103     -44.511 -22.016  35.171  1.00 91.73           H  
ATOM   1670 HD12 ILE A 103     -43.095 -22.876  34.513  1.00 91.73           H  
ATOM   1671 HD13 ILE A 103     -43.543 -23.077  36.212  1.00 91.73           H  
ATOM   1672  N   GLY A 104     -40.678 -17.488  33.686  1.00 90.44           N  
ATOM   1673  H   GLY A 104     -39.892 -18.068  33.944  1.00 90.44           H  
ATOM   1674  CA  GLY A 104     -40.509 -16.567  32.564  1.00 90.44           C  
ATOM   1675  HA2 GLY A 104     -41.192 -16.850  31.763  1.00 90.44           H  
ATOM   1676  HA3 GLY A 104     -40.769 -15.559  32.885  1.00 90.44           H  
ATOM   1677  C   GLY A 104     -39.097 -16.531  31.987  1.00 90.44           C  
ATOM   1678  O   GLY A 104     -38.184 -17.160  32.518  1.00 90.44           O  
ATOM   1679  N   ASP A 105     -38.926 -15.778  30.902  1.00 87.93           N  
ATOM   1680  H   ASP A 105     -39.700 -15.205  30.597  1.00 87.93           H  
ATOM   1681  CA  ASP A 105     -37.614 -15.528  30.298  1.00 87.93           C  
ATOM   1682  HA  ASP A 105     -36.945 -16.351  30.550  1.00 87.93           H  
ATOM   1683  C   ASP A 105     -36.986 -14.240  30.831  1.00 87.93           C  
ATOM   1684  CB  ASP A 105     -37.690 -15.458  28.764  1.00 87.93           C  
ATOM   1685  HB2 ASP A 105     -38.365 -14.650  28.480  1.00 87.93           H  
ATOM   1686  HB3 ASP A 105     -36.700 -15.220  28.375  1.00 87.93           H  
ATOM   1687  O   ASP A 105     -37.672 -13.283  31.199  1.00 87.93           O  
ATOM   1688  CG  ASP A 105     -38.148 -16.757  28.112  1.00 87.93           C  
ATOM   1689  OD1 ASP A 105     -37.861 -17.850  28.640  1.00 87.93           O  
ATOM   1690  OD2 ASP A 105     -38.880 -16.702  27.103  1.00 87.93           O  
ATOM   1691  N   ASN A 106     -35.658 -14.201  30.798  1.00 81.76           N  
ATOM   1692  H   ASN A 106     -35.176 -15.038  30.502  1.00 81.76           H  
ATOM   1693  CA  ASN A 106     -34.870 -12.979  30.925  1.00 81.76           C  
ATOM   1694  HA  ASN A 106     -35.506 -12.183  31.310  1.00 81.76           H  
ATOM   1695  C   ASN A 106     -34.337 -12.499  29.559  1.00 81.76           C  
ATOM   1696  CB  ASN A 106     -33.769 -13.233  31.966  1.00 81.76           C  
ATOM   1697  HB2 ASN A 106     -33.194 -12.321  32.129  1.00 81.76           H  
ATOM   1698  HB3 ASN A 106     -34.254 -13.483  32.910  1.00 81.76           H  
ATOM   1699  O   ASN A 106     -34.506 -13.172  28.541  1.00 81.76           O  
ATOM   1700  CG  ASN A 106     -32.817 -14.354  31.588  1.00 81.76           C  
ATOM   1701  ND2 ASN A 106     -32.450 -15.177  32.541  1.00 81.76           N  
ATOM   1702 HD21 ASN A 106     -32.863 -15.076  33.457  1.00 81.76           H  
ATOM   1703 HD22 ASN A 106     -31.903 -15.981  32.270  1.00 81.76           H  
ATOM   1704  OD1 ASN A 106     -32.399 -14.513  30.449  1.00 81.76           O  
ATOM   1705  N   ALA A 107     -33.617 -11.376  29.545  1.00 77.92           N  
ATOM   1706  H   ALA A 107     -33.695 -10.801  30.372  1.00 77.92           H  
ATOM   1707  CA  ALA A 107     -32.979 -10.761  28.375  1.00 77.92           C  
ATOM   1708  HA  ALA A 107     -33.767 -10.559  27.649  1.00 77.92           H  
ATOM   1709  C   ALA A 107     -31.919 -11.621  27.632  1.00 77.92           C  
ATOM   1710  CB  ALA A 107     -32.409  -9.409  28.825  1.00 77.92           C  
ATOM   1711  HB1 ALA A 107     -32.023  -8.863  27.964  1.00 77.92           H  
ATOM   1712  HB2 ALA A 107     -33.194  -8.813  29.291  1.00 77.92           H  
ATOM   1713  HB3 ALA A 107     -31.605  -9.562  29.544  1.00 77.92           H  
ATOM   1714  O   ALA A 107     -31.254 -11.128  26.721  1.00 77.92           O  
ATOM   1715  N   LYS A 108     -31.751 -12.906  27.980  1.00 78.19           N  
ATOM   1716  H   LYS A 108     -32.295 -13.238  28.764  1.00 78.19           H  
ATOM   1717  CA  LYS A 108     -31.009 -13.918  27.201  1.00 78.19           C  
ATOM   1718  HA  LYS A 108     -30.623 -13.448  26.297  1.00 78.19           H  
ATOM   1719  C   LYS A 108     -31.910 -15.057  26.694  1.00 78.19           C  
ATOM   1720  CB  LYS A 108     -29.807 -14.438  28.010  1.00 78.19           C  
ATOM   1721  HB2 LYS A 108     -29.295 -15.203  27.427  1.00 78.19           H  
ATOM   1722  HB3 LYS A 108     -30.159 -14.892  28.937  1.00 78.19           H  
ATOM   1723  O   LYS A 108     -31.421 -16.153  26.438  1.00 78.19           O  
ATOM   1724  CG  LYS A 108     -28.801 -13.325  28.327  1.00 78.19           C  
ATOM   1725  HG2 LYS A 108     -29.253 -12.601  29.004  1.00 78.19           H  
ATOM   1726  HG3 LYS A 108     -28.524 -12.820  27.401  1.00 78.19           H  
ATOM   1727  CD  LYS A 108     -27.544 -13.908  28.977  1.00 78.19           C  
ATOM   1728  HD2 LYS A 108     -27.104 -14.645  28.304  1.00 78.19           H  
ATOM   1729  HD3 LYS A 108     -27.817 -14.394  29.914  1.00 78.19           H  
ATOM   1730  CE  LYS A 108     -26.543 -12.780  29.238  1.00 78.19           C  
ATOM   1731  HE2 LYS A 108     -26.350 -12.266  28.296  1.00 78.19           H  
ATOM   1732  HE3 LYS A 108     -27.002 -12.062  29.918  1.00 78.19           H  
ATOM   1733  NZ  LYS A 108     -25.277 -13.300  29.808  1.00 78.19           N  
ATOM   1734  HZ1 LYS A 108     -24.629 -12.543  29.972  1.00 78.19           H  
ATOM   1735  HZ2 LYS A 108     -24.851 -13.956  29.168  1.00 78.19           H  
ATOM   1736  HZ3 LYS A 108     -25.455 -13.771  30.683  1.00 78.19           H  
ATOM   1737  N   VAL A 109     -33.227 -14.827  26.623  1.00 75.05           N  
ATOM   1738  H   VAL A 109     -33.550 -13.922  26.936  1.00 75.05           H  
ATOM   1739  CA  VAL A 109     -34.277 -15.814  26.276  1.00 75.05           C  
ATOM   1740  HA  VAL A 109     -35.217 -15.365  26.598  1.00 75.05           H  
ATOM   1741  C   VAL A 109     -34.145 -17.113  27.095  1.00 75.05           C  
ATOM   1742  CB  VAL A 109     -34.410 -16.045  24.750  1.00 75.05           C  
ATOM   1743  HB  VAL A 109     -33.674 -16.782  24.428  1.00 75.05           H  
ATOM   1744  O   VAL A 109     -34.432 -18.215  26.637  1.00 75.05           O  
ATOM   1745  CG1 VAL A 109     -35.819 -16.539  24.384  1.00 75.05           C  
ATOM   1746 HG11 VAL A 109     -36.043 -17.477  24.893  1.00 75.05           H  
ATOM   1747 HG12 VAL A 109     -35.885 -16.716  23.311  1.00 75.05           H  
ATOM   1748 HG13 VAL A 109     -36.568 -15.801  24.673  1.00 75.05           H  
ATOM   1749  CG2 VAL A 109     -34.187 -14.762  23.930  1.00 75.05           C  
ATOM   1750 HG21 VAL A 109     -34.861 -13.976  24.271  1.00 75.05           H  
ATOM   1751 HG22 VAL A 109     -34.374 -14.960  22.874  1.00 75.05           H  
ATOM   1752 HG23 VAL A 109     -33.155 -14.426  24.026  1.00 75.05           H  
ATOM   1753  N   THR A 110     -33.636 -16.990  28.324  1.00 80.50           N  
ATOM   1754  H   THR A 110     -33.438 -16.061  28.667  1.00 80.50           H  
ATOM   1755  CA  THR A 110     -33.339 -18.128  29.197  1.00 80.50           C  
ATOM   1756  HA  THR A 110     -33.256 -19.036  28.600  1.00 80.50           H  
ATOM   1757  C   THR A 110     -34.488 -18.302  30.182  1.00 80.50           C  
ATOM   1758  CB  THR A 110     -31.992 -17.929  29.902  1.00 80.50           C  
ATOM   1759  HB  THR A 110     -32.033 -17.030  30.517  1.00 80.50           H  
ATOM   1760  O   THR A 110     -34.657 -17.486  31.089  1.00 80.50           O  
ATOM   1761  CG2 THR A 110     -31.609 -19.116  30.785  1.00 80.50           C  
ATOM   1762 HG21 THR A 110     -31.589 -20.029  30.190  1.00 80.50           H  
ATOM   1763 HG22 THR A 110     -30.619 -18.946  31.210  1.00 80.50           H  
ATOM   1764 HG23 THR A 110     -32.325 -19.228  31.599  1.00 80.50           H  
ATOM   1765  OG1 THR A 110     -30.956 -17.785  28.953  1.00 80.50           O  
ATOM   1766  HG1 THR A 110     -31.315 -17.377  28.161  1.00 80.50           H  
ATOM   1767  N   ASN A 111     -35.274 -19.362  29.990  1.00 82.61           N  
ATOM   1768  H   ASN A 111     -35.116 -19.921  29.164  1.00 82.61           H  
ATOM   1769  CA  ASN A 111     -36.476 -19.644  30.769  1.00 82.61           C  
ATOM   1770  HA  ASN A 111     -37.063 -18.728  30.844  1.00 82.61           H  
ATOM   1771  C   ASN A 111     -36.131 -20.114  32.191  1.00 82.61           C  
ATOM   1772  CB  ASN A 111     -37.310 -20.687  30.002  1.00 82.61           C  
ATOM   1773  HB2 ASN A 111     -36.768 -21.632  29.957  1.00 82.61           H  
ATOM   1774  HB3 ASN A 111     -37.476 -20.340  28.982  1.00 82.61           H  
ATOM   1775  O   ASN A 111     -35.687 -21.249  32.377  1.00 82.61           O  
ATOM   1776  CG  ASN A 111     -38.660 -20.925  30.649  1.00 82.61           C  
ATOM   1777  ND2 ASN A 111     -38.699 -21.646  31.744  1.00 82.61           N  
ATOM   1778 HD21 ASN A 111     -37.835 -21.978  32.147  1.00 82.61           H  
ATOM   1779 HD22 ASN A 111     -39.600 -21.773  32.185  1.00 82.61           H  
ATOM   1780  OD1 ASN A 111     -39.693 -20.478  30.173  1.00 82.61           O  
ATOM   1781  N   ILE A 112     -36.411 -19.288  33.197  1.00 88.72           N  
ATOM   1782  H   ILE A 112     -36.850 -18.407  32.972  1.00 88.72           H  
ATOM   1783  CA  ILE A 112     -36.189 -19.594  34.617  1.00 88.72           C  
ATOM   1784  HA  ILE A 112     -35.753 -20.590  34.693  1.00 88.72           H  
ATOM   1785  C   ILE A 112     -37.505 -19.655  35.408  1.00 88.72           C  
ATOM   1786  CB  ILE A 112     -35.164 -18.619  35.243  1.00 88.72           C  
ATOM   1787  HB  ILE A 112     -34.996 -18.947  36.269  1.00 88.72           H  
ATOM   1788  O   ILE A 112     -38.575 -19.298  34.912  1.00 88.72           O  
ATOM   1789  CG1 ILE A 112     -35.682 -17.166  35.294  1.00 88.72           C  
ATOM   1790 HG12 ILE A 112     -36.689 -17.157  35.712  1.00 88.72           H  
ATOM   1791 HG13 ILE A 112     -35.731 -16.750  34.287  1.00 88.72           H  
ATOM   1792  CG2 ILE A 112     -33.810 -18.717  34.517  1.00 88.72           C  
ATOM   1793 HG21 ILE A 112     -33.517 -19.761  34.414  1.00 88.72           H  
ATOM   1794 HG22 ILE A 112     -33.883 -18.270  33.525  1.00 88.72           H  
ATOM   1795 HG23 ILE A 112     -33.040 -18.195  35.086  1.00 88.72           H  
ATOM   1796  CD1 ILE A 112     -34.813 -16.262  36.175  1.00 88.72           C  
ATOM   1797 HD11 ILE A 112     -33.844 -16.090  35.707  1.00 88.72           H  
ATOM   1798 HD12 ILE A 112     -34.673 -16.715  37.156  1.00 88.72           H  
ATOM   1799 HD13 ILE A 112     -35.315 -15.304  36.306  1.00 88.72           H  
ATOM   1800  N   SER A 113     -37.415 -20.106  36.661  1.00 89.87           N  
ATOM   1801  H   SER A 113     -36.505 -20.361  37.018  1.00 89.87           H  
ATOM   1802  CA  SER A 113     -38.523 -20.119  37.618  1.00 89.87           C  
ATOM   1803  HA  SER A 113     -39.318 -19.472  37.246  1.00 89.87           H  
ATOM   1804  C   SER A 113     -38.049 -19.588  38.969  1.00 89.87           C  
ATOM   1805  CB  SER A 113     -39.088 -21.537  37.751  1.00 89.87           C  
ATOM   1806  HB2 SER A 113     -38.422 -22.154  38.354  1.00 89.87           H  
ATOM   1807  HB3 SER A 113     -39.163 -21.975  36.756  1.00 89.87           H  
ATOM   1808  O   SER A 113     -37.032 -20.047  39.487  1.00 89.87           O  
ATOM   1809  OG  SER A 113     -40.383 -21.517  38.314  1.00 89.87           O  
ATOM   1810  HG  SER A 113     -40.336 -21.538  39.273  1.00 89.87           H  
ATOM   1811  N   VAL A 114     -38.778 -18.632  39.544  1.00 90.56           N  
ATOM   1812  H   VAL A 114     -39.624 -18.349  39.071  1.00 90.56           H  
ATOM   1813  CA  VAL A 114     -38.494 -18.031  40.857  1.00 90.56           C  
ATOM   1814  HA  VAL A 114     -37.530 -18.395  41.213  1.00 90.56           H  
ATOM   1815  C   VAL A 114     -39.557 -18.484  41.855  1.00 90.56           C  
ATOM   1816  CB  VAL A 114     -38.391 -16.494  40.763  1.00 90.56           C  
ATOM   1817  HB  VAL A 114     -39.295 -16.102  40.298  1.00 90.56           H  
ATOM   1818  O   VAL A 114     -40.750 -18.454  41.557  1.00 90.56           O  
ATOM   1819  CG1 VAL A 114     -38.230 -15.833  42.140  1.00 90.56           C  
ATOM   1820 HG11 VAL A 114     -38.076 -14.760  42.021  1.00 90.56           H  
ATOM   1821 HG12 VAL A 114     -39.127 -15.981  42.741  1.00 90.56           H  
ATOM   1822 HG13 VAL A 114     -37.369 -16.254  42.660  1.00 90.56           H  
ATOM   1823  CG2 VAL A 114     -37.187 -16.078  39.906  1.00 90.56           C  
ATOM   1824 HG21 VAL A 114     -36.259 -16.419  40.364  1.00 90.56           H  
ATOM   1825 HG22 VAL A 114     -37.153 -14.993  39.807  1.00 90.56           H  
ATOM   1826 HG23 VAL A 114     -37.261 -16.510  38.908  1.00 90.56           H  
ATOM   1827  N   VAL A 115     -39.121 -18.891  43.050  1.00 93.62           N  
ATOM   1828  H   VAL A 115     -38.131 -18.826  43.238  1.00 93.62           H  
ATOM   1829  CA  VAL A 115     -39.974 -19.409  44.132  1.00 93.62           C  
ATOM   1830  HA  VAL A 115     -40.993 -19.507  43.756  1.00 93.62           H  
ATOM   1831  C   VAL A 115     -40.033 -18.460  45.325  1.00 93.62           C  
ATOM   1832  CB  VAL A 115     -39.527 -20.807  44.607  1.00 93.62           C  
ATOM   1833  HB  VAL A 115     -40.114 -21.071  45.487  1.00 93.62           H  
ATOM   1834  O   VAL A 115     -39.060 -17.789  45.654  1.00 93.62           O  
ATOM   1835  CG1 VAL A 115     -39.814 -21.870  43.548  1.00 93.62           C  
ATOM   1836 HG11 VAL A 115     -39.260 -21.655  42.634  1.00 93.62           H  
ATOM   1837 HG12 VAL A 115     -39.529 -22.857  43.913  1.00 93.62           H  
ATOM   1838 HG13 VAL A 115     -40.879 -21.869  43.319  1.00 93.62           H  
ATOM   1839  CG2 VAL A 115     -38.044 -20.890  44.995  1.00 93.62           C  
ATOM   1840 HG21 VAL A 115     -37.818 -21.883  45.384  1.00 93.62           H  
ATOM   1841 HG22 VAL A 115     -37.813 -20.154  45.764  1.00 93.62           H  
ATOM   1842 HG23 VAL A 115     -37.412 -20.708  44.126  1.00 93.62           H  
ATOM   1843  N   SER A 116     -41.171 -18.462  46.015  1.00 92.61           N  
ATOM   1844  H   SER A 116     -41.950 -18.987  45.645  1.00 92.61           H  
ATOM   1845  CA  SER A 116     -41.387 -17.789  47.297  1.00 92.61           C  
ATOM   1846  HA  SER A 116     -40.428 -17.632  47.790  1.00 92.61           H  
ATOM   1847  C   SER A 116     -42.255 -18.692  48.179  1.00 92.61           C  
ATOM   1848  CB  SER A 116     -42.024 -16.422  47.044  1.00 92.61           C  
ATOM   1849  HB2 SER A 116     -41.479 -15.930  46.238  1.00 92.61           H  
ATOM   1850  HB3 SER A 116     -43.065 -16.540  46.743  1.00 92.61           H  
ATOM   1851  O   SER A 116     -43.121 -19.406  47.665  1.00 92.61           O  
ATOM   1852  OG  SER A 116     -41.936 -15.602  48.185  1.00 92.61           O  
ATOM   1853  HG  SER A 116     -41.969 -14.696  47.869  1.00 92.61           H  
ATOM   1854  N   LYS A 117     -42.001 -18.746  49.492  1.00 95.43           N  
ATOM   1855  H   LYS A 117     -41.369 -18.065  49.890  1.00 95.43           H  
ATOM   1856  CA  LYS A 117     -42.646 -19.717  50.398  1.00 95.43           C  
ATOM   1857  HA  LYS A 117     -43.542 -20.097  49.907  1.00 95.43           H  
ATOM   1858  C   LYS A 117     -43.146 -19.087  51.696  1.00 95.43           C  
ATOM   1859  CB  LYS A 117     -41.729 -20.925  50.682  1.00 95.43           C  
ATOM   1860  HB2 LYS A 117     -42.217 -21.556  51.425  1.00 95.43           H  
ATOM   1861  HB3 LYS A 117     -40.783 -20.578  51.099  1.00 95.43           H  
ATOM   1862  O   LYS A 117     -42.595 -18.101  52.177  1.00 95.43           O  
ATOM   1863  CG  LYS A 117     -41.463 -21.775  49.428  1.00 95.43           C  
ATOM   1864  HG2 LYS A 117     -40.810 -21.225  48.751  1.00 95.43           H  
ATOM   1865  HG3 LYS A 117     -42.409 -21.967  48.921  1.00 95.43           H  
ATOM   1866  CD  LYS A 117     -40.821 -23.127  49.770  1.00 95.43           C  
ATOM   1867  HD2 LYS A 117     -41.497 -23.685  50.418  1.00 95.43           H  
ATOM   1868  HD3 LYS A 117     -39.880 -22.958  50.294  1.00 95.43           H  
ATOM   1869  CE  LYS A 117     -40.570 -23.915  48.478  1.00 95.43           C  
ATOM   1870  HE2 LYS A 117     -39.858 -23.359  47.868  1.00 95.43           H  
ATOM   1871  HE3 LYS A 117     -41.508 -23.979  47.927  1.00 95.43           H  
ATOM   1872  NZ  LYS A 117     -40.058 -25.282  48.745  1.00 95.43           N  
ATOM   1873  HZ1 LYS A 117     -39.846 -25.767  47.884  1.00 95.43           H  
ATOM   1874  HZ2 LYS A 117     -40.764 -25.829  49.216  1.00 95.43           H  
ATOM   1875  HZ3 LYS A 117     -39.227 -25.259  49.318  1.00 95.43           H  
ATOM   1876  N   LYS A 118     -44.192 -19.694  52.258  1.00 94.74           N  
ATOM   1877  H   LYS A 118     -44.546 -20.519  51.796  1.00 94.74           H  
ATOM   1878  CA  LYS A 118     -44.818 -19.334  53.540  1.00 94.74           C  
ATOM   1879  HA  LYS A 118     -44.057 -18.904  54.190  1.00 94.74           H  
ATOM   1880  C   LYS A 118     -45.356 -20.599  54.209  1.00 94.74           C  
ATOM   1881  CB  LYS A 118     -45.933 -18.306  53.270  1.00 94.74           C  
ATOM   1882  HB2 LYS A 118     -46.846 -18.835  52.997  1.00 94.74           H  
ATOM   1883  HB3 LYS A 118     -45.648 -17.690  52.417  1.00 94.74           H  
ATOM   1884  O   LYS A 118     -45.513 -21.615  53.537  1.00 94.74           O  
ATOM   1885  CG  LYS A 118     -46.238 -17.339  54.420  1.00 94.74           C  
ATOM   1886  HG2 LYS A 118     -47.081 -16.722  54.109  1.00 94.74           H  
ATOM   1887  HG3 LYS A 118     -46.532 -17.903  55.305  1.00 94.74           H  
ATOM   1888  CD  LYS A 118     -45.053 -16.425  54.781  1.00 94.74           C  
ATOM   1889  HD2 LYS A 118     -44.375 -16.974  55.435  1.00 94.74           H  
ATOM   1890  HD3 LYS A 118     -44.505 -16.137  53.884  1.00 94.74           H  
ATOM   1891  CE  LYS A 118     -45.549 -15.173  55.518  1.00 94.74           C  
ATOM   1892  HE2 LYS A 118     -46.444 -15.433  56.083  1.00 94.74           H  
ATOM   1893  HE3 LYS A 118     -44.792 -14.848  56.232  1.00 94.74           H  
ATOM   1894  NZ  LYS A 118     -45.855 -14.066  54.581  1.00 94.74           N  
ATOM   1895  HZ1 LYS A 118     -46.655 -13.545  54.911  1.00 94.74           H  
ATOM   1896  HZ2 LYS A 118     -46.107 -14.405  53.664  1.00 94.74           H  
ATOM   1897  HZ3 LYS A 118     -45.080 -13.427  54.472  1.00 94.74           H  
ATOM   1898  N   GLU A 119     -45.638 -20.554  55.504  1.00 95.57           N  
ATOM   1899  H   GLU A 119     -45.555 -19.683  56.007  1.00 95.57           H  
ATOM   1900  CA  GLU A 119     -46.057 -21.722  56.285  1.00 95.57           C  
ATOM   1901  HA  GLU A 119     -46.294 -22.553  55.621  1.00 95.57           H  
ATOM   1902  C   GLU A 119     -47.317 -21.423  57.099  1.00 95.57           C  
ATOM   1903  CB  GLU A 119     -44.890 -22.162  57.182  1.00 95.57           C  
ATOM   1904  HB2 GLU A 119     -44.026 -22.355  56.546  1.00 95.57           H  
ATOM   1905  HB3 GLU A 119     -44.639 -21.352  57.865  1.00 95.57           H  
ATOM   1906  O   GLU A 119     -47.422 -20.363  57.716  1.00 95.57           O  
ATOM   1907  CG  GLU A 119     -45.192 -23.427  57.993  1.00 95.57           C  
ATOM   1908  HG2 GLU A 119     -45.487 -24.227  57.314  1.00 95.57           H  
ATOM   1909  HG3 GLU A 119     -46.020 -23.238  58.676  1.00 95.57           H  
ATOM   1910  CD  GLU A 119     -43.951 -23.839  58.790  1.00 95.57           C  
ATOM   1911  OE1 GLU A 119     -43.099 -24.534  58.194  1.00 95.57           O  
ATOM   1912  OE2 GLU A 119     -43.855 -23.422  59.967  1.00 95.57           O  
ATOM   1913  N   VAL A 120     -48.244 -22.382  57.107  1.00 93.78           N  
ATOM   1914  H   VAL A 120     -48.093 -23.200  56.534  1.00 93.78           H  
ATOM   1915  CA  VAL A 120     -49.345 -22.466  58.069  1.00 93.78           C  
ATOM   1916  HA  VAL A 120     -49.379 -21.559  58.671  1.00 93.78           H  
ATOM   1917  C   VAL A 120     -49.061 -23.662  58.972  1.00 93.78           C  
ATOM   1918  CB  VAL A 120     -50.706 -22.627  57.365  1.00 93.78           C  
ATOM   1919  HB  VAL A 120     -50.719 -23.566  56.811  1.00 93.78           H  
ATOM   1920  O   VAL A 120     -49.060 -24.797  58.500  1.00 93.78           O  
ATOM   1921  CG1 VAL A 120     -51.850 -22.631  58.386  1.00 93.78           C  
ATOM   1922 HG11 VAL A 120     -51.724 -23.448  59.096  1.00 93.78           H  
ATOM   1923 HG12 VAL A 120     -51.873 -21.686  58.929  1.00 93.78           H  
ATOM   1924 HG13 VAL A 120     -52.802 -22.769  57.874  1.00 93.78           H  
ATOM   1925  CG2 VAL A 120     -50.975 -21.496  56.371  1.00 93.78           C  
ATOM   1926 HG21 VAL A 120     -51.926 -21.676  55.870  1.00 93.78           H  
ATOM   1927 HG22 VAL A 120     -51.023 -20.545  56.902  1.00 93.78           H  
ATOM   1928 HG23 VAL A 120     -50.193 -21.459  55.612  1.00 93.78           H  
ATOM   1929  N   ARG A 121     -48.804 -23.431  60.260  1.00 89.16           N  
ATOM   1930  H   ARG A 121     -48.819 -22.474  60.583  1.00 89.16           H  
ATOM   1931  CA  ARG A 121     -48.589 -24.512  61.236  1.00 89.16           C  
ATOM   1932  HA  ARG A 121     -48.083 -25.336  60.733  1.00 89.16           H  
ATOM   1933  C   ARG A 121     -49.913 -25.058  61.764  1.00 89.16           C  
ATOM   1934  CB  ARG A 121     -47.704 -24.038  62.395  1.00 89.16           C  
ATOM   1935  HB2 ARG A 121     -47.586 -24.864  63.096  1.00 89.16           H  
ATOM   1936  HB3 ARG A 121     -48.201 -23.215  62.909  1.00 89.16           H  
ATOM   1937  O   ARG A 121     -50.915 -24.349  61.771  1.00 89.16           O  
ATOM   1938  CG  ARG A 121     -46.312 -23.588  61.930  1.00 89.16           C  
ATOM   1939  HG2 ARG A 121     -45.907 -24.346  61.260  1.00 89.16           H  
ATOM   1940  HG3 ARG A 121     -46.394 -22.650  61.380  1.00 89.16           H  
ATOM   1941  CD  ARG A 121     -45.329 -23.407  63.095  1.00 89.16           C  
ATOM   1942  HD2 ARG A 121     -44.387 -23.048  62.680  1.00 89.16           H  
ATOM   1943  HD3 ARG A 121     -45.132 -24.379  63.548  1.00 89.16           H  
ATOM   1944  NE  ARG A 121     -45.812 -22.446  64.114  1.00 89.16           N  
ATOM   1945  HE  ARG A 121     -45.673 -21.468  63.902  1.00 89.16           H  
ATOM   1946  NH1 ARG A 121     -46.681 -23.929  65.665  1.00 89.16           N  
ATOM   1947 HH11 ARG A 121     -46.479 -24.742  65.101  1.00 89.16           H  
ATOM   1948 HH12 ARG A 121     -47.183 -24.000  66.539  1.00 89.16           H  
ATOM   1949  NH2 ARG A 121     -46.789 -21.794  66.081  1.00 89.16           N  
ATOM   1950 HH21 ARG A 121     -46.682 -20.810  65.880  1.00 89.16           H  
ATOM   1951 HH22 ARG A 121     -47.279 -22.107  66.907  1.00 89.16           H  
ATOM   1952  CZ  ARG A 121     -46.411 -22.727  65.262  1.00 89.16           C  
ATOM   1953  N   TYR A 122     -49.888 -26.288  62.271  1.00 87.18           N  
ATOM   1954  H   TYR A 122     -49.015 -26.795  62.264  1.00 87.18           H  
ATOM   1955  CA  TYR A 122     -50.955 -26.822  63.116  1.00 87.18           C  
ATOM   1956  HA  TYR A 122     -51.841 -26.195  63.018  1.00 87.18           H  
ATOM   1957  C   TYR A 122     -50.510 -26.811  64.582  1.00 87.18           C  
ATOM   1958  CB  TYR A 122     -51.345 -28.238  62.668  1.00 87.18           C  
ATOM   1959  HB2 TYR A 122     -50.613 -28.955  63.040  1.00 87.18           H  
ATOM   1960  HB3 TYR A 122     -51.323 -28.294  61.580  1.00 87.18           H  
ATOM   1961  O   TYR A 122     -49.354 -27.131  64.862  1.00 87.18           O  
ATOM   1962  CG  TYR A 122     -52.729 -28.639  63.135  1.00 87.18           C  
ATOM   1963  CD1 TYR A 122     -52.920 -29.172  64.424  1.00 87.18           C  
ATOM   1964  HD1 TYR A 122     -52.074 -29.329  65.077  1.00 87.18           H  
ATOM   1965  CD2 TYR A 122     -53.838 -28.429  62.294  1.00 87.18           C  
ATOM   1966  HD2 TYR A 122     -53.705 -27.996  61.314  1.00 87.18           H  
ATOM   1967  CE1 TYR A 122     -54.220 -29.459  64.879  1.00 87.18           C  
ATOM   1968  HE1 TYR A 122     -54.393 -29.827  65.880  1.00 87.18           H  
ATOM   1969  CE2 TYR A 122     -55.130 -28.778  62.727  1.00 87.18           C  
ATOM   1970  HE2 TYR A 122     -55.983 -28.634  62.080  1.00 87.18           H  
ATOM   1971  OH  TYR A 122     -56.572 -29.572  64.460  1.00 87.18           O  
ATOM   1972  HH  TYR A 122     -56.697 -29.564  65.412  1.00 87.18           H  
ATOM   1973  CZ  TYR A 122     -55.324 -29.276  64.031  1.00 87.18           C  
ATOM   1974  N   GLU A 123     -51.417 -26.513  65.510  1.00 78.41           N  
ATOM   1975  H   GLU A 123     -52.331 -26.204  65.210  1.00 78.41           H  
ATOM   1976  CA  GLU A 123     -51.249 -26.826  66.936  1.00 78.41           C  
ATOM   1977  HA  GLU A 123     -50.457 -27.566  67.051  1.00 78.41           H  
ATOM   1978  C   GLU A 123     -52.527 -27.457  67.493  1.00 78.41           C  
ATOM   1979  CB  GLU A 123     -50.843 -25.590  67.757  1.00 78.41           C  
ATOM   1980  HB2 GLU A 123     -50.981 -25.824  68.812  1.00 78.41           H  
ATOM   1981  HB3 GLU A 123     -51.475 -24.740  67.500  1.00 78.41           H  
ATOM   1982  O   GLU A 123     -53.576 -26.825  67.532  1.00 78.41           O  
ATOM   1983  CG  GLU A 123     -49.368 -25.241  67.519  1.00 78.41           C  
ATOM   1984  HG2 GLU A 123     -48.763 -26.138  67.647  1.00 78.41           H  
ATOM   1985  HG3 GLU A 123     -49.251 -24.903  66.489  1.00 78.41           H  
ATOM   1986  CD  GLU A 123     -48.835 -24.165  68.469  1.00 78.41           C  
ATOM   1987  OE1 GLU A 123     -48.097 -23.290  67.945  1.00 78.41           O  
ATOM   1988  OE2 GLU A 123     -49.079 -24.261  69.692  1.00 78.41           O  
ATOM   1989  N   THR A 124     -52.441 -28.717  67.923  1.00 68.75           N  
ATOM   1990  H   THR A 124     -51.548 -29.189  67.906  1.00 68.75           H  
ATOM   1991  CA  THR A 124     -53.546 -29.445  68.561  1.00 68.75           C  
ATOM   1992  HA  THR A 124     -54.434 -29.384  67.931  1.00 68.75           H  
ATOM   1993  C   THR A 124     -53.937 -28.827  69.899  1.00 68.75           C  
ATOM   1994  CB  THR A 124     -53.176 -30.930  68.766  1.00 68.75           C  
ATOM   1995  HB  THR A 124     -53.777 -31.350  69.572  1.00 68.75           H  
ATOM   1996  O   THR A 124     -53.094 -28.287  70.619  1.00 68.75           O  
ATOM   1997  CG2 THR A 124     -53.414 -31.770  67.513  1.00 68.75           C  
ATOM   1998 HG21 THR A 124     -53.143 -32.806  67.715  1.00 68.75           H  
ATOM   1999 HG22 THR A 124     -52.804 -31.398  66.690  1.00 68.75           H  
ATOM   2000 HG23 THR A 124     -54.469 -31.732  67.243  1.00 68.75           H  
ATOM   2001  OG1 THR A 124     -51.806 -31.091  69.071  1.00 68.75           O  
ATOM   2002  HG1 THR A 124     -51.680 -30.923  70.008  1.00 68.75           H  
ATOM   2003  N   ILE A 125     -55.199 -29.018  70.304  1.00 62.05           N  
ATOM   2004  H   ILE A 125     -55.854 -29.397  69.635  1.00 62.05           H  
ATOM   2005  CA  ILE A 125     -55.748 -28.592  71.611  1.00 62.05           C  
ATOM   2006  HA  ILE A 125     -55.729 -27.502  71.625  1.00 62.05           H  
ATOM   2007  C   ILE A 125     -54.938 -29.037  72.850  1.00 62.05           C  
ATOM   2008  CB  ILE A 125     -57.229 -29.012  71.737  1.00 62.05           C  
ATOM   2009  HB  ILE A 125     -57.545 -28.824  72.763  1.00 62.05           H  
ATOM   2010  O   ILE A 125     -55.141 -28.502  73.939  1.00 62.05           O  
ATOM   2011  CG1 ILE A 125     -57.434 -30.523  71.474  1.00 62.05           C  
ATOM   2012 HG12 ILE A 125     -56.773 -31.084  72.136  1.00 62.05           H  
ATOM   2013 HG13 ILE A 125     -57.165 -30.769  70.447  1.00 62.05           H  
ATOM   2014  CG2 ILE A 125     -58.082 -28.090  70.849  1.00 62.05           C  
ATOM   2015 HG21 ILE A 125     -57.774 -28.171  69.807  1.00 62.05           H  
ATOM   2016 HG22 ILE A 125     -57.960 -27.052  71.160  1.00 62.05           H  
ATOM   2017 HG23 ILE A 125     -59.139 -28.343  70.928  1.00 62.05           H  
ATOM   2018  CD1 ILE A 125     -58.865 -31.013  71.720  1.00 62.05           C  
ATOM   2019 HD11 ILE A 125     -59.186 -30.741  72.726  1.00 62.05           H  
ATOM   2020 HD12 ILE A 125     -58.895 -32.098  71.618  1.00 62.05           H  
ATOM   2021 HD13 ILE A 125     -59.547 -30.579  70.989  1.00 62.05           H  
ATOM   2022  N   SER A 126     -53.965 -29.940  72.687  1.00 56.63           N  
ATOM   2023  H   SER A 126     -53.823 -30.278  71.746  1.00 56.63           H  
ATOM   2024  CA  SER A 126     -52.891 -30.234  73.647  1.00 56.63           C  
ATOM   2025  HA  SER A 126     -53.322 -30.765  74.496  1.00 56.63           H  
ATOM   2026  C   SER A 126     -52.154 -29.004  74.198  1.00 56.63           C  
ATOM   2027  CB  SER A 126     -51.858 -31.149  72.983  1.00 56.63           C  
ATOM   2028  HB2 SER A 126     -50.999 -31.275  73.642  1.00 56.63           H  
ATOM   2029  HB3 SER A 126     -52.309 -32.127  72.815  1.00 56.63           H  
ATOM   2030  O   SER A 126     -51.667 -29.071  75.324  1.00 56.63           O  
ATOM   2031  OG  SER A 126     -51.436 -30.624  71.734  1.00 56.63           O  
ATOM   2032  HG  SER A 126     -51.061 -29.749  71.860  1.00 56.63           H  
ATOM   2033  N   THR A 127     -52.071 -27.891  73.457  1.00 52.02           N  
ATOM   2034  H   THR A 127     -52.403 -27.899  72.503  1.00 52.02           H  
ATOM   2035  CA  THR A 127     -51.642 -26.594  74.016  1.00 52.02           C  
ATOM   2036  HA  THR A 127     -51.110 -26.802  74.945  1.00 52.02           H  
ATOM   2037  C   THR A 127     -52.854 -25.766  74.477  1.00 52.02           C  
ATOM   2038  CB  THR A 127     -50.622 -25.818  73.140  1.00 52.02           C  
ATOM   2039  HB  THR A 127     -50.935 -24.777  73.055  1.00 52.02           H  
ATOM   2040  O   THR A 127     -53.035 -25.662  75.695  1.00 52.02           O  
ATOM   2041  CG2 THR A 127     -49.228 -25.843  73.763  1.00 52.02           C  
ATOM   2042 HG21 THR A 127     -48.887 -26.874  73.868  1.00 52.02           H  
ATOM   2043 HG22 THR A 127     -49.254 -25.364  74.742  1.00 52.02           H  
ATOM   2044 HG23 THR A 127     -48.534 -25.297  73.124  1.00 52.02           H  
ATOM   2045  OG1 THR A 127     -50.475 -26.364  71.844  1.00 52.02           O  
ATOM   2046  HG1 THR A 127     -50.031 -25.718  71.290  1.00 52.02           H  
ATOM   2047  N   PRO A 128     -53.737 -25.245  73.592  1.00 50.92           N  
ATOM   2048  CA  PRO A 128     -54.810 -24.322  73.984  1.00 50.92           C  
ATOM   2049  HA  PRO A 128     -54.346 -23.402  74.341  1.00 50.92           H  
ATOM   2050  C   PRO A 128     -55.758 -24.826  75.084  1.00 50.92           C  
ATOM   2051  CB  PRO A 128     -55.582 -24.007  72.695  1.00 50.92           C  
ATOM   2052  HB2 PRO A 128     -56.372 -24.740  72.530  1.00 50.92           H  
ATOM   2053  HB3 PRO A 128     -55.998 -23.000  72.710  1.00 50.92           H  
ATOM   2054  O   PRO A 128     -55.952 -24.144  76.090  1.00 50.92           O  
ATOM   2055  CG  PRO A 128     -54.527 -24.166  71.607  1.00 50.92           C  
ATOM   2056  HG2 PRO A 128     -53.925 -23.259  71.543  1.00 50.92           H  
ATOM   2057  HG3 PRO A 128     -54.971 -24.404  70.640  1.00 50.92           H  
ATOM   2058  CD  PRO A 128     -53.671 -25.313  72.133  1.00 50.92           C  
ATOM   2059  HD2 PRO A 128     -54.078 -26.265  71.792  1.00 50.92           H  
ATOM   2060  HD3 PRO A 128     -52.661 -25.189  71.743  1.00 50.92           H  
ATOM   2061  N   LEU A 129     -56.329 -26.028  74.939  1.00 51.19           N  
ATOM   2062  H   LEU A 129     -56.057 -26.613  74.162  1.00 51.19           H  
ATOM   2063  CA  LEU A 129     -57.320 -26.541  75.891  1.00 51.19           C  
ATOM   2064  HA  LEU A 129     -58.009 -25.728  76.124  1.00 51.19           H  
ATOM   2065  C   LEU A 129     -56.670 -26.974  77.209  1.00 51.19           C  
ATOM   2066  CB  LEU A 129     -58.122 -27.681  75.240  1.00 51.19           C  
ATOM   2067  HB2 LEU A 129     -58.545 -27.316  74.304  1.00 51.19           H  
ATOM   2068  HB3 LEU A 129     -57.436 -28.499  75.018  1.00 51.19           H  
ATOM   2069  O   LEU A 129     -57.280 -26.836  78.264  1.00 51.19           O  
ATOM   2070  CG  LEU A 129     -59.262 -28.258  76.101  1.00 51.19           C  
ATOM   2071  HG  LEU A 129     -58.848 -28.670  77.021  1.00 51.19           H  
ATOM   2072  CD1 LEU A 129     -60.324 -27.217  76.460  1.00 51.19           C  
ATOM   2073 HD11 LEU A 129     -60.714 -26.751  75.555  1.00 51.19           H  
ATOM   2074 HD12 LEU A 129     -59.896 -26.451  77.106  1.00 51.19           H  
ATOM   2075 HD13 LEU A 129     -61.142 -27.694  76.999  1.00 51.19           H  
ATOM   2076  CD2 LEU A 129     -59.942 -29.397  75.342  1.00 51.19           C  
ATOM   2077 HD21 LEU A 129     -60.371 -29.025  74.412  1.00 51.19           H  
ATOM   2078 HD22 LEU A 129     -59.212 -30.176  75.118  1.00 51.19           H  
ATOM   2079 HD23 LEU A 129     -60.735 -29.827  75.955  1.00 51.19           H  
ATOM   2080  N   ILE A 130     -55.423 -27.454  77.185  1.00 52.41           N  
ATOM   2081  H   ILE A 130     -54.954 -27.529  76.294  1.00 52.41           H  
ATOM   2082  CA  ILE A 130     -54.713 -27.818  78.420  1.00 52.41           C  
ATOM   2083  HA  ILE A 130     -55.423 -28.339  79.061  1.00 52.41           H  
ATOM   2084  C   ILE A 130     -54.290 -26.560  79.200  1.00 52.41           C  
ATOM   2085  CB  ILE A 130     -53.561 -28.817  78.143  1.00 52.41           C  
ATOM   2086  HB  ILE A 130     -52.808 -28.318  77.533  1.00 52.41           H  
ATOM   2087  O   ILE A 130     -54.215 -26.618  80.428  1.00 52.41           O  
ATOM   2088  CG1 ILE A 130     -54.112 -30.045  77.371  1.00 52.41           C  
ATOM   2089 HG12 ILE A 130     -55.041 -30.372  77.837  1.00 52.41           H  
ATOM   2090 HG13 ILE A 130     -54.348 -29.733  76.353  1.00 52.41           H  
ATOM   2091  CG2 ILE A 130     -52.889 -29.288  79.450  1.00 52.41           C  
ATOM   2092 HG21 ILE A 130     -51.992 -29.862  79.220  1.00 52.41           H  
ATOM   2093 HG22 ILE A 130     -52.580 -28.450  80.075  1.00 52.41           H  
ATOM   2094 HG23 ILE A 130     -53.580 -29.912  80.018  1.00 52.41           H  
ATOM   2095  CD1 ILE A 130     -53.185 -31.267  77.283  1.00 52.41           C  
ATOM   2096 HD11 ILE A 130     -53.599 -31.985  76.575  1.00 52.41           H  
ATOM   2097 HD12 ILE A 130     -53.104 -31.753  78.255  1.00 52.41           H  
ATOM   2098 HD13 ILE A 130     -52.191 -30.971  76.947  1.00 52.41           H  
ATOM   2099  N   ASP A 131     -54.047 -25.417  78.547  1.00 55.98           N  
ATOM   2100  H   ASP A 131     -54.077 -25.403  77.537  1.00 55.98           H  
ATOM   2101  CA  ASP A 131     -53.864 -24.135  79.247  1.00 55.98           C  
ATOM   2102  HA  ASP A 131     -53.292 -24.344  80.151  1.00 55.98           H  
ATOM   2103  C   ASP A 131     -55.185 -23.525  79.756  1.00 55.98           C  
ATOM   2104  CB  ASP A 131     -53.002 -23.150  78.435  1.00 55.98           C  
ATOM   2105  HB2 ASP A 131     -53.099 -23.349  77.368  1.00 55.98           H  
ATOM   2106  HB3 ASP A 131     -53.341 -22.132  78.624  1.00 55.98           H  
ATOM   2107  O   ASP A 131     -55.215 -23.007  80.873  1.00 55.98           O  
ATOM   2108  CG  ASP A 131     -51.539 -23.257  78.880  1.00 55.98           C  
ATOM   2109  OD1 ASP A 131     -51.256 -22.935  80.063  1.00 55.98           O  
ATOM   2110  OD2 ASP A 131     -50.707 -23.832  78.136  1.00 55.98           O  
ATOM   2111  N   GLU A 132     -56.305 -23.692  79.045  1.00 58.92           N  
ATOM   2112  H   GLU A 132     -56.233 -24.037  78.098  1.00 58.92           H  
ATOM   2113  CA  GLU A 132     -57.637 -23.312  79.553  1.00 58.92           C  
ATOM   2114  HA  GLU A 132     -57.566 -22.299  79.948  1.00 58.92           H  
ATOM   2115  C   GLU A 132     -58.099 -24.207  80.722  1.00 58.92           C  
ATOM   2116  CB  GLU A 132     -58.642 -23.290  78.387  1.00 58.92           C  
ATOM   2117  HB2 GLU A 132     -58.598 -24.253  77.878  1.00 58.92           H  
ATOM   2118  HB3 GLU A 132     -58.331 -22.527  77.674  1.00 58.92           H  
ATOM   2119  O   GLU A 132     -58.650 -23.721  81.708  1.00 58.92           O  
ATOM   2120  CG  GLU A 132     -60.111 -23.037  78.775  1.00 58.92           C  
ATOM   2121  HG2 GLU A 132     -60.700 -23.034  77.857  1.00 58.92           H  
ATOM   2122  HG3 GLU A 132     -60.459 -23.881  79.371  1.00 58.92           H  
ATOM   2123  CD  GLU A 132     -60.389 -21.731  79.542  1.00 58.92           C  
ATOM   2124  OE1 GLU A 132     -61.538 -21.551  80.000  1.00 58.92           O  
ATOM   2125  OE2 GLU A 132     -59.479 -20.896  79.739  1.00 58.92           O  
ATOM   2126  N   ILE A 133     -57.774 -25.504  80.720  1.00 55.24           N  
ATOM   2127  H   ILE A 133     -57.398 -25.892  79.867  1.00 55.24           H  
ATOM   2128  CA  ILE A 133     -57.959 -26.382  81.891  1.00 55.24           C  
ATOM   2129  HA  ILE A 133     -58.986 -26.276  82.239  1.00 55.24           H  
ATOM   2130  C   ILE A 133     -57.055 -25.932  83.055  1.00 55.24           C  
ATOM   2131  CB  ILE A 133     -57.747 -27.859  81.481  1.00 55.24           C  
ATOM   2132  HB  ILE A 133     -56.828 -27.924  80.898  1.00 55.24           H  
ATOM   2133  O   ILE A 133     -57.485 -25.932  84.213  1.00 55.24           O  
ATOM   2134  CG1 ILE A 133     -58.937 -28.328  80.608  1.00 55.24           C  
ATOM   2135 HG12 ILE A 133     -59.170 -27.569  79.862  1.00 55.24           H  
ATOM   2136 HG13 ILE A 133     -59.822 -28.444  81.234  1.00 55.24           H  
ATOM   2137  CG2 ILE A 133     -57.600 -28.784  82.705  1.00 55.24           C  
ATOM   2138 HG21 ILE A 133     -56.712 -28.519  83.280  1.00 55.24           H  
ATOM   2139 HG22 ILE A 133     -58.481 -28.700  83.342  1.00 55.24           H  
ATOM   2140 HG23 ILE A 133     -57.484 -29.820  82.388  1.00 55.24           H  
ATOM   2141  CD1 ILE A 133     -58.680 -29.641  79.858  1.00 55.24           C  
ATOM   2142 HD11 ILE A 133     -59.519 -29.843  79.193  1.00 55.24           H  
ATOM   2143 HD12 ILE A 133     -57.771 -29.557  79.262  1.00 55.24           H  
ATOM   2144 HD13 ILE A 133     -58.584 -30.474  80.555  1.00 55.24           H  
ATOM   2145  N   ARG A 134     -55.830 -25.462  82.762  1.00 50.98           N  
ATOM   2146  H   ARG A 134     -55.542 -25.485  81.794  1.00 50.98           H  
ATOM   2147  CA  ARG A 134     -54.960 -24.773  83.735  1.00 50.98           C  
ATOM   2148  HA  ARG A 134     -54.964 -25.350  84.659  1.00 50.98           H  
ATOM   2149  C   ARG A 134     -55.484 -23.386  84.134  1.00 50.98           C  
ATOM   2150  CB  ARG A 134     -53.509 -24.687  83.219  1.00 50.98           C  
ATOM   2151  HB2 ARG A 134     -52.966 -23.935  83.791  1.00 50.98           H  
ATOM   2152  HB3 ARG A 134     -53.513 -24.357  82.180  1.00 50.98           H  
ATOM   2153  O   ARG A 134     -54.933 -22.820  85.079  1.00 50.98           O  
ATOM   2154  CG  ARG A 134     -52.730 -26.005  83.341  1.00 50.98           C  
ATOM   2155  HG2 ARG A 134     -52.574 -26.210  84.400  1.00 50.98           H  
ATOM   2156  HG3 ARG A 134     -53.307 -26.829  82.921  1.00 50.98           H  
ATOM   2157  CD  ARG A 134     -51.356 -25.924  82.650  1.00 50.98           C  
ATOM   2158  HD2 ARG A 134     -50.680 -26.623  83.142  1.00 50.98           H  
ATOM   2159  HD3 ARG A 134     -50.950 -24.919  82.762  1.00 50.98           H  
ATOM   2160  NE  ARG A 134     -51.440 -26.296  81.227  1.00 50.98           N  
ATOM   2161  HE  ARG A 134     -52.296 -26.745  80.933  1.00 50.98           H  
ATOM   2162  NH1 ARG A 134     -49.651 -25.094  80.426  1.00 50.98           N  
ATOM   2163 HH11 ARG A 134     -49.993 -24.283  80.922  1.00 50.98           H  
ATOM   2164 HH12 ARG A 134     -49.251 -24.786  79.552  1.00 50.98           H  
ATOM   2165  NH2 ARG A 134     -50.751 -26.408  79.051  1.00 50.98           N  
ATOM   2166 HH21 ARG A 134     -51.497 -27.051  78.828  1.00 50.98           H  
ATOM   2167 HH22 ARG A 134     -50.495 -25.739  78.339  1.00 50.98           H  
ATOM   2168  CZ  ARG A 134     -50.600 -25.962  80.261  1.00 50.98           C  
ATOM   2169  N   ARG A 135     -56.522 -22.833  83.498  1.00 61.80           N  
ATOM   2170  H   ARG A 135     -56.861 -23.291  82.665  1.00 61.80           H  
ATOM   2171  CA  ARG A 135     -57.307 -21.699  84.012  1.00 61.80           C  
ATOM   2172  HA  ARG A 135     -56.675 -21.084  84.653  1.00 61.80           H  
ATOM   2173  C   ARG A 135     -58.428 -22.220  84.914  1.00 61.80           C  
ATOM   2174  CB  ARG A 135     -57.798 -20.803  82.859  1.00 61.80           C  
ATOM   2175  HB2 ARG A 135     -56.976 -20.602  82.171  1.00 61.80           H  
ATOM   2176  HB3 ARG A 135     -58.582 -21.315  82.301  1.00 61.80           H  
ATOM   2177  O   ARG A 135     -58.275 -22.141  86.128  1.00 61.80           O  
ATOM   2178  CG  ARG A 135     -58.338 -19.464  83.386  1.00 61.80           C  
ATOM   2179  HG2 ARG A 135     -58.983 -19.642  84.246  1.00 61.80           H  
ATOM   2180  HG3 ARG A 135     -57.498 -18.852  83.716  1.00 61.80           H  
ATOM   2181  CD  ARG A 135     -59.129 -18.690  82.323  1.00 61.80           C  
ATOM   2182  HD2 ARG A 135     -59.389 -17.706  82.713  1.00 61.80           H  
ATOM   2183  HD3 ARG A 135     -58.502 -18.554  81.442  1.00 61.80           H  
ATOM   2184  NE  ARG A 135     -60.358 -19.392  81.921  1.00 61.80           N  
ATOM   2185  HE  ARG A 135     -60.322 -19.886  81.041  1.00 61.80           H  
ATOM   2186  NH1 ARG A 135     -61.606 -19.077  83.821  1.00 61.80           N  
ATOM   2187 HH11 ARG A 135     -62.277 -19.518  84.434  1.00 61.80           H  
ATOM   2188 HH12 ARG A 135     -60.788 -18.789  84.339  1.00 61.80           H  
ATOM   2189  NH2 ARG A 135     -62.478 -20.158  82.097  1.00 61.80           N  
ATOM   2190 HH21 ARG A 135     -63.339 -20.266  82.614  1.00 61.80           H  
ATOM   2191 HH22 ARG A 135     -62.321 -20.637  81.222  1.00 61.80           H  
ATOM   2192  CZ  ARG A 135     -61.473 -19.529  82.611  1.00 61.80           C  
ATOM   2193  N   LEU A 136     -59.447 -22.862  84.338  1.00 56.62           N  
ATOM   2194  H   LEU A 136     -59.401 -22.951  83.333  1.00 56.62           H  
ATOM   2195  CA  LEU A 136     -60.681 -23.334  84.991  1.00 56.62           C  
ATOM   2196  HA  LEU A 136     -61.337 -22.481  85.167  1.00 56.62           H  
ATOM   2197  C   LEU A 136     -60.467 -24.022  86.350  1.00 56.62           C  
ATOM   2198  CB  LEU A 136     -61.370 -24.322  84.027  1.00 56.62           C  
ATOM   2199  HB2 LEU A 136     -60.622 -25.030  83.670  1.00 56.62           H  
ATOM   2200  HB3 LEU A 136     -62.124 -24.890  84.570  1.00 56.62           H  
ATOM   2201  O   LEU A 136     -61.164 -23.740  87.327  1.00 56.62           O  
ATOM   2202  CG  LEU A 136     -62.047 -23.649  82.818  1.00 56.62           C  
ATOM   2203  HG  LEU A 136     -61.397 -22.870  82.421  1.00 56.62           H  
ATOM   2204  CD1 LEU A 136     -62.298 -24.682  81.721  1.00 56.62           C  
ATOM   2205 HD11 LEU A 136     -62.961 -25.470  82.080  1.00 56.62           H  
ATOM   2206 HD12 LEU A 136     -62.752 -24.186  80.863  1.00 56.62           H  
ATOM   2207 HD13 LEU A 136     -61.350 -25.111  81.398  1.00 56.62           H  
ATOM   2208  CD2 LEU A 136     -63.393 -23.043  83.220  1.00 56.62           C  
ATOM   2209 HD21 LEU A 136     -63.247 -22.275  83.979  1.00 56.62           H  
ATOM   2210 HD22 LEU A 136     -63.863 -22.595  82.344  1.00 56.62           H  
ATOM   2211 HD23 LEU A 136     -64.054 -23.814  83.617  1.00 56.62           H  
ATOM   2212  N   LYS A 137     -59.471 -24.913  86.461  1.00 53.36           N  
ATOM   2213  H   LYS A 137     -58.918 -25.119  85.642  1.00 53.36           H  
ATOM   2214  CA  LYS A 137     -59.227 -25.651  87.712  1.00 53.36           C  
ATOM   2215  HA  LYS A 137     -60.187 -26.053  88.037  1.00 53.36           H  
ATOM   2216  C   LYS A 137     -58.763 -24.750  88.874  1.00 53.36           C  
ATOM   2217  CB  LYS A 137     -58.305 -26.846  87.421  1.00 53.36           C  
ATOM   2218  HB2 LYS A 137     -57.301 -26.497  87.181  1.00 53.36           H  
ATOM   2219  HB3 LYS A 137     -58.700 -27.380  86.557  1.00 53.36           H  
ATOM   2220  O   LYS A 137     -58.994 -25.087  90.033  1.00 53.36           O  
ATOM   2221  CG  LYS A 137     -58.251 -27.814  88.612  1.00 53.36           C  
ATOM   2222  HG2 LYS A 137     -57.611 -27.386  89.383  1.00 53.36           H  
ATOM   2223  HG3 LYS A 137     -59.257 -27.933  89.013  1.00 53.36           H  
ATOM   2224  CD  LYS A 137     -57.713 -29.196  88.211  1.00 53.36           C  
ATOM   2225  HD2 LYS A 137     -56.758 -29.068  87.702  1.00 53.36           H  
ATOM   2226  HD3 LYS A 137     -58.409 -29.668  87.517  1.00 53.36           H  
ATOM   2227  CE  LYS A 137     -57.498 -30.112  89.425  1.00 53.36           C  
ATOM   2228  HE2 LYS A 137     -57.118 -31.074  89.080  1.00 53.36           H  
ATOM   2229  HE3 LYS A 137     -56.745 -29.655  90.066  1.00 53.36           H  
ATOM   2230  NZ  LYS A 137     -58.730 -30.303  90.225  1.00 53.36           N  
ATOM   2231  HZ1 LYS A 137     -58.967 -29.425  90.663  1.00 53.36           H  
ATOM   2232  HZ2 LYS A 137     -58.571 -30.900  91.024  1.00 53.36           H  
ATOM   2233  HZ3 LYS A 137     -59.534 -30.593  89.687  1.00 53.36           H  
ATOM   2234  N   LYS A 138     -58.201 -23.565  88.587  1.00 51.56           N  
ATOM   2235  H   LYS A 138     -58.148 -23.308  87.612  1.00 51.56           H  
ATOM   2236  CA  LYS A 138     -57.862 -22.528  89.585  1.00 51.56           C  
ATOM   2237  HA  LYS A 138     -57.348 -23.000  90.421  1.00 51.56           H  
ATOM   2238  C   LYS A 138     -59.096 -21.829  90.166  1.00 51.56           C  
ATOM   2239  CB  LYS A 138     -56.958 -21.446  88.968  1.00 51.56           C  
ATOM   2240  HB2 LYS A 138     -57.512 -20.947  88.173  1.00 51.56           H  
ATOM   2241  HB3 LYS A 138     -56.751 -20.694  89.729  1.00 51.56           H  
ATOM   2242  O   LYS A 138     -58.961 -21.143  91.182  1.00 51.56           O  
ATOM   2243  CG  LYS A 138     -55.609 -21.940  88.425  1.00 51.56           C  
ATOM   2244  HG2 LYS A 138     -54.968 -22.233  89.256  1.00 51.56           H  
ATOM   2245  HG3 LYS A 138     -55.759 -22.796  87.768  1.00 51.56           H  
ATOM   2246  CD  LYS A 138     -54.951 -20.807  87.622  1.00 51.56           C  
ATOM   2247  HD2 LYS A 138     -54.879 -19.909  88.236  1.00 51.56           H  
ATOM   2248  HD3 LYS A 138     -55.595 -20.591  86.771  1.00 51.56           H  
ATOM   2249  CE  LYS A 138     -53.548 -21.197  87.136  1.00 51.56           C  
ATOM   2250  HE2 LYS A 138     -53.472 -22.284  87.158  1.00 51.56           H  
ATOM   2251  HE3 LYS A 138     -52.804 -20.787  87.819  1.00 51.56           H  
ATOM   2252  NZ  LYS A 138     -53.315 -20.736  85.744  1.00 51.56           N  
ATOM   2253  HZ1 LYS A 138     -52.379 -20.947  85.431  1.00 51.56           H  
ATOM   2254  HZ2 LYS A 138     -53.505 -19.750  85.635  1.00 51.56           H  
ATOM   2255  HZ3 LYS A 138     -53.949 -21.253  85.151  1.00 51.56           H  
ATOM   2256  N   GLU A 139     -60.263 -21.950  89.540  1.00 56.23           N  
ATOM   2257  H   GLU A 139     -60.294 -22.443  88.659  1.00 56.23           H  
ATOM   2258  CA  GLU A 139     -61.542 -21.496  90.095  1.00 56.23           C  
ATOM   2259  HA  GLU A 139     -61.376 -20.700  90.822  1.00 56.23           H  
ATOM   2260  C   GLU A 139     -62.238 -22.639  90.847  1.00 56.23           C  
ATOM   2261  CB  GLU A 139     -62.435 -20.918  88.984  1.00 56.23           C  
ATOM   2262  HB2 GLU A 139     -63.385 -20.636  89.437  1.00 56.23           H  
ATOM   2263  HB3 GLU A 139     -62.643 -21.692  88.246  1.00 56.23           H  
ATOM   2264  O   GLU A 139     -62.631 -22.468  92.003  1.00 56.23           O  
ATOM   2265  CG  GLU A 139     -61.836 -19.665  88.310  1.00 56.23           C  
ATOM   2266  HG2 GLU A 139     -62.575 -18.865  88.364  1.00 56.23           H  
ATOM   2267  HG3 GLU A 139     -60.966 -19.324  88.872  1.00 56.23           H  
ATOM   2268  CD  GLU A 139     -61.462 -19.877  86.834  1.00 56.23           C  
ATOM   2269  OE1 GLU A 139     -60.334 -19.494  86.438  1.00 56.23           O  
ATOM   2270  OE2 GLU A 139     -62.316 -20.367  86.060  1.00 56.23           O  
ATOM   2271  N   ALA A 140     -62.314 -23.827  90.236  1.00 48.95           N  
ATOM   2272  H   ALA A 140     -61.986 -23.890  89.283  1.00 48.95           H  
ATOM   2273  CA  ALA A 140     -62.998 -24.989  90.805  1.00 48.95           C  
ATOM   2274  HA  ALA A 140     -64.046 -24.730  90.956  1.00 48.95           H  
ATOM   2275  C   ALA A 140     -62.435 -25.424  92.174  1.00 48.95           C  
ATOM   2276  CB  ALA A 140     -62.932 -26.132  89.783  1.00 48.95           C  
ATOM   2277  HB1 ALA A 140     -61.898 -26.437  89.628  1.00 48.95           H  
ATOM   2278  HB2 ALA A 140     -63.499 -26.984  90.157  1.00 48.95           H  
ATOM   2279  HB3 ALA A 140     -63.362 -25.808  88.835  1.00 48.95           H  
ATOM   2280  O   ALA A 140     -63.187 -25.536  93.142  1.00 48.95           O  
ATOM   2281  N   ASP A 141     -61.114 -25.605  92.287  1.00 44.15           N  
ATOM   2282  H   ASP A 141     -60.547 -25.498  91.459  1.00 44.15           H  
ATOM   2283  CA  ASP A 141     -60.481 -26.242  93.457  1.00 44.15           C  
ATOM   2284  HA  ASP A 141     -61.033 -27.154  93.683  1.00 44.15           H  
ATOM   2285  C   ASP A 141     -60.522 -25.397  94.749  1.00 44.15           C  
ATOM   2286  CB  ASP A 141     -59.037 -26.650  93.105  1.00 44.15           C  
ATOM   2287  HB2 ASP A 141     -58.517 -26.930  94.021  1.00 44.15           H  
ATOM   2288  HB3 ASP A 141     -58.513 -25.794  92.680  1.00 44.15           H  
ATOM   2289  O   ASP A 141     -60.102 -25.863  95.806  1.00 44.15           O  
ATOM   2290  CG  ASP A 141     -58.936 -27.842  92.146  1.00 44.15           C  
ATOM   2291  OD1 ASP A 141     -59.953 -28.323  91.596  1.00 44.15           O  
ATOM   2292  OD2 ASP A 141     -57.815 -28.351  91.924  1.00 44.15           O  
ATOM   2293  N   LYS A 142     -61.041 -24.162  94.690  1.00 44.33           N  
ATOM   2294  H   LYS A 142     -61.402 -23.868  93.793  1.00 44.33           H  
ATOM   2295  CA  LYS A 142     -61.193 -23.260  95.846  1.00 44.33           C  
ATOM   2296  HA  LYS A 142     -60.442 -23.496  96.600  1.00 44.33           H  
ATOM   2297  C   LYS A 142     -62.551 -23.362  96.543  1.00 44.33           C  
ATOM   2298  CB  LYS A 142     -61.013 -21.811  95.383  1.00 44.33           C  
ATOM   2299  HB2 LYS A 142     -61.725 -21.617  94.580  1.00 44.33           H  
ATOM   2300  HB3 LYS A 142     -61.253 -21.143  96.210  1.00 44.33           H  
ATOM   2301  O   LYS A 142     -62.656 -23.012  97.714  1.00 44.33           O  
ATOM   2302  CG  LYS A 142     -59.595 -21.482  94.903  1.00 44.33           C  
ATOM   2303  HG2 LYS A 142     -59.273 -22.204  94.153  1.00 44.33           H  
ATOM   2304  HG3 LYS A 142     -58.905 -21.503  95.747  1.00 44.33           H  
ATOM   2305  CD  LYS A 142     -59.622 -20.087  94.273  1.00 44.33           C  
ATOM   2306  HD2 LYS A 142     -59.973 -19.355  95.000  1.00 44.33           H  
ATOM   2307  HD3 LYS A 142     -60.325 -20.115  93.441  1.00 44.33           H  
ATOM   2308  CE  LYS A 142     -58.238 -19.682  93.765  1.00 44.33           C  
ATOM   2309  HE2 LYS A 142     -57.697 -19.175  94.564  1.00 44.33           H  
ATOM   2310  HE3 LYS A 142     -57.694 -20.587  93.495  1.00 44.33           H  
ATOM   2311  NZ  LYS A 142     -58.372 -18.823  92.566  1.00 44.33           N  
ATOM   2312  HZ1 LYS A 142     -59.004 -18.053  92.733  1.00 44.33           H  
ATOM   2313  HZ2 LYS A 142     -58.763 -19.397  91.832  1.00 44.33           H  
ATOM   2314  HZ3 LYS A 142     -57.477 -18.478  92.251  1.00 44.33           H  
ATOM   2315  N   ASN A 143     -63.604 -23.757  95.828  1.00 40.33           N  
ATOM   2316  H   ASN A 143     -63.439 -24.136  94.907  1.00 40.33           H  
ATOM   2317  CA  ASN A 143     -64.991 -23.469  96.218  1.00 40.33           C  
ATOM   2318  HA  ASN A 143     -64.986 -22.553  96.808  1.00 40.33           H  
ATOM   2319  C   ASN A 143     -65.596 -24.514  97.183  1.00 40.33           C  
ATOM   2320  CB  ASN A 143     -65.813 -23.152  94.953  1.00 40.33           C  
ATOM   2321  HB2 ASN A 143     -66.875 -23.271  95.167  1.00 40.33           H  
ATOM   2322  HB3 ASN A 143     -65.554 -23.832  94.141  1.00 40.33           H  
ATOM   2323  O   ASN A 143     -66.688 -25.033  96.967  1.00 40.33           O  
ATOM   2324  CG  ASN A 143     -65.623 -21.707  94.522  1.00 40.33           C  
ATOM   2325  ND2 ASN A 143     -64.804 -21.415  93.539  1.00 40.33           N  
ATOM   2326 HD21 ASN A 143     -64.270 -22.115  93.044  1.00 40.33           H  
ATOM   2327 HD22 ASN A 143     -64.790 -20.446  93.254  1.00 40.33           H  
ATOM   2328  OD1 ASN A 143     -66.189 -20.797  95.100  1.00 40.33           O  
ATOM   2329  N   GLN A 144     -64.880 -24.815  98.271  1.00 32.36           N  
ATOM   2330  H   GLN A 144     -64.003 -24.330  98.394  1.00 32.36           H  
ATOM   2331  CA  GLN A 144     -65.340 -25.672  99.372  1.00 32.36           C  
ATOM   2332  HA  GLN A 144     -66.287 -26.138  99.099  1.00 32.36           H  
ATOM   2333  C   GLN A 144     -65.616 -24.816 100.619  1.00 32.36           C  
ATOM   2334  CB  GLN A 144     -64.338 -26.812  99.628  1.00 32.36           C  
ATOM   2335  HB2 GLN A 144     -64.699 -27.396 100.474  1.00 32.36           H  
ATOM   2336  HB3 GLN A 144     -63.362 -26.398  99.881  1.00 32.36           H  
ATOM   2337  O   GLN A 144     -64.809 -24.739 101.543  1.00 32.36           O  
ATOM   2338  CG  GLN A 144     -64.199 -27.735  98.406  1.00 32.36           C  
ATOM   2339  HG2 GLN A 144     -63.732 -27.181  97.591  1.00 32.36           H  
ATOM   2340  HG3 GLN A 144     -65.188 -28.053  98.076  1.00 32.36           H  
ATOM   2341  CD  GLN A 144     -63.370 -28.988  98.678  1.00 32.36           C  
ATOM   2342  NE2 GLN A 144     -62.841 -29.619  97.653  1.00 32.36           N  
ATOM   2343 HE21 GLN A 144     -62.935 -29.248  96.719  1.00 32.36           H  
ATOM   2344 HE22 GLN A 144     -62.286 -30.432  97.880  1.00 32.36           H  
ATOM   2345  OE1 GLN A 144     -63.192 -29.447  99.794  1.00 32.36           O  
ATOM   2346  N   CYS A 145     -66.748 -24.110 100.609  1.00 29.31           N  
ATOM   2347  H   CYS A 145     -67.346 -24.174  99.798  1.00 29.31           H  
ATOM   2348  CA  CYS A 145     -67.068 -23.086 101.604  1.00 29.31           C  
ATOM   2349  HA  CYS A 145     -66.198 -22.442 101.728  1.00 29.31           H  
ATOM   2350  C   CYS A 145     -67.417 -23.674 102.984  1.00 29.31           C  
ATOM   2351  CB  CYS A 145     -68.217 -22.219 101.069  1.00 29.31           C  
ATOM   2352  HB2 CYS A 145     -69.108 -22.834 100.942  1.00 29.31           H  
ATOM   2353  HB3 CYS A 145     -68.439 -21.435 101.793  1.00 29.31           H  
ATOM   2354  O   CYS A 145     -68.512 -24.201 103.190  1.00 29.31           O  
ATOM   2355  SG  CYS A 145     -67.752 -21.467  99.480  1.00 29.31           S  
ATOM   2356  HG  CYS A 145     -68.899 -20.820  99.256  1.00 29.31           H  
ATOM   2357  N   SER A 146     -66.530 -23.497 103.965  1.00 30.80           N  
ATOM   2358  H   SER A 146     -65.640 -23.073 103.745  1.00 30.80           H  
ATOM   2359  CA  SER A 146     -66.902 -23.542 105.384  1.00 30.80           C  
ATOM   2360  HA  SER A 146     -67.447 -24.469 105.567  1.00 30.80           H  
ATOM   2361  C   SER A 146     -67.836 -22.370 105.726  1.00 30.80           C  
ATOM   2362  CB  SER A 146     -65.648 -23.552 106.265  1.00 30.80           C  
ATOM   2363  HB2 SER A 146     -65.936 -23.447 107.311  1.00 30.80           H  
ATOM   2364  HB3 SER A 146     -65.135 -24.505 106.137  1.00 30.80           H  
ATOM   2365  O   SER A 146     -67.792 -21.324 105.081  1.00 30.80           O  
ATOM   2366  OG  SER A 146     -64.763 -22.508 105.905  1.00 30.80           O  
ATOM   2367  HG  SER A 146     -64.009 -22.508 106.500  1.00 30.80           H  
ATOM   2368  N   SER A 147     -68.733 -22.551 106.702  1.00 29.57           N  
ATOM   2369  H   SER A 147     -68.719 -23.408 107.236  1.00 29.57           H  
ATOM   2370  CA  SER A 147     -69.832 -21.608 106.976  1.00 29.57           C  
ATOM   2371  HA  SER A 147     -69.645 -20.663 106.466  1.00 29.57           H  
ATOM   2372  C   SER A 147     -69.992 -21.303 108.467  1.00 29.57           C  
ATOM   2373  CB  SER A 147     -71.150 -22.171 106.432  1.00 29.57           C  
ATOM   2374  HB2 SER A 147     -71.333 -23.153 106.866  1.00 29.57           H  
ATOM   2375  HB3 SER A 147     -71.969 -21.508 106.710  1.00 29.57           H  
ATOM   2376  O   SER A 147     -70.060 -22.220 109.285  1.00 29.57           O  
ATOM   2377  OG  SER A 147     -71.109 -22.277 105.021  1.00 29.57           O  
ATOM   2378  HG  SER A 147     -70.254 -22.619 104.750  1.00 29.57           H  
ATOM   2379  N   THR A 148     -70.099 -20.015 108.797  1.00 27.38           N  
ATOM   2380  H   THR A 148     -70.016 -19.327 108.062  1.00 27.38           H  
ATOM   2381  CA  THR A 148     -70.402 -19.452 110.127  1.00 27.38           C  
ATOM   2382  HA  THR A 148     -71.028 -20.153 110.678  1.00 27.38           H  
ATOM   2383  C   THR A 148     -71.193 -18.142 109.969  1.00 27.38           C  
ATOM   2384  CB  THR A 148     -69.125 -19.176 110.949  1.00 27.38           C  
ATOM   2385  HB  THR A 148     -69.394 -18.575 111.818  1.00 27.38           H  
ATOM   2386  O   THR A 148     -71.210 -17.558 108.885  1.00 27.38           O  
ATOM   2387  CG2 THR A 148     -68.446 -20.448 111.453  1.00 27.38           C  
ATOM   2388 HG21 THR A 148     -69.168 -21.064 111.991  1.00 27.38           H  
ATOM   2389 HG22 THR A 148     -67.631 -20.182 112.126  1.00 27.38           H  
ATOM   2390 HG23 THR A 148     -68.044 -21.014 110.614  1.00 27.38           H  
ATOM   2391  OG1 THR A 148     -68.162 -18.477 110.195  1.00 27.38           O  
ATOM   2392  HG1 THR A 148     -67.848 -17.736 110.720  1.00 27.38           H  
ATOM   2393  N   ASN A 149     -71.853 -17.674 111.035  1.00 27.98           N  
ATOM   2394  H   ASN A 149     -71.796 -18.183 111.906  1.00 27.98           H  
ATOM   2395  CA  ASN A 149     -72.700 -16.469 111.019  1.00 27.98           C  
ATOM   2396  HA  ASN A 149     -73.002 -16.273 109.990  1.00 27.98           H  
ATOM   2397  C   ASN A 149     -71.963 -15.201 111.508  1.00 27.98           C  
ATOM   2398  CB  ASN A 149     -73.983 -16.720 111.835  1.00 27.98           C  
ATOM   2399  HB2 ASN A 149     -74.477 -15.765 112.012  1.00 27.98           H  
ATOM   2400  HB3 ASN A 149     -73.733 -17.137 112.811  1.00 27.98           H  
ATOM   2401  O   ASN A 149     -70.983 -15.289 112.248  1.00 27.98           O  
ATOM   2402  CG  ASN A 149     -74.985 -17.639 111.155  1.00 27.98           C  
ATOM   2403  ND2 ASN A 149     -76.254 -17.332 111.280  1.00 27.98           N  
ATOM   2404 HD21 ASN A 149     -76.525 -16.492 111.771  1.00 27.98           H  
ATOM   2405 HD22 ASN A 149     -76.921 -17.937 110.822  1.00 27.98           H  
ATOM   2406  OD1 ASN A 149     -74.655 -18.631 110.526  1.00 27.98           O  
ATOM   2407  N   GLY A 150     -72.478 -14.031 111.109  1.00 26.27           N  
ATOM   2408  H   GLY A 150     -73.308 -14.066 110.534  1.00 26.27           H  
ATOM   2409  CA  GLY A 150     -71.924 -12.690 111.365  1.00 26.27           C  
ATOM   2410  HA2 GLY A 150     -70.844 -12.765 111.495  1.00 26.27           H  
ATOM   2411  HA3 GLY A 150     -72.335 -12.260 112.278  1.00 26.27           H  
ATOM   2412  C   GLY A 150     -72.186 -11.765 110.164  1.00 26.27           C  
ATOM   2413  O   GLY A 150     -71.364 -11.732 109.257  1.00 26.27           O  
ATOM   2414  N   GLU A 151     -73.330 -11.093 109.978  1.00 25.45           N  
ATOM   2415  H   GLU A 151     -73.320 -10.625 109.084  1.00 25.45           H  
ATOM   2416  CA  GLU A 151     -74.384 -10.614 110.904  1.00 25.45           C  
ATOM   2417  HA  GLU A 151     -75.218 -10.363 110.248  1.00 25.45           H  
ATOM   2418  C   GLU A 151     -74.043  -9.289 111.629  1.00 25.45           C  
ATOM   2419  CB  GLU A 151     -74.923 -11.730 111.824  1.00 25.45           C  
ATOM   2420  HB2 GLU A 151     -74.829 -12.682 111.303  1.00 25.45           H  
ATOM   2421  HB3 GLU A 151     -74.329 -11.763 112.738  1.00 25.45           H  
ATOM   2422  O   GLU A 151     -72.879  -9.003 111.890  1.00 25.45           O  
ATOM   2423  CG  GLU A 151     -76.397 -11.573 112.217  1.00 25.45           C  
ATOM   2424  HG2 GLU A 151     -77.008 -11.567 111.315  1.00 25.45           H  
ATOM   2425  HG3 GLU A 151     -76.537 -10.618 112.723  1.00 25.45           H  
ATOM   2426  CD  GLU A 151     -76.836 -12.724 113.135  1.00 25.45           C  
ATOM   2427  OE1 GLU A 151     -76.758 -13.894 112.683  1.00 25.45           O  
ATOM   2428  OE2 GLU A 151     -77.237 -12.416 114.278  1.00 25.45           O  
ATOM   2429  N   ILE A 152     -75.087  -8.509 111.967  1.00 26.99           N  
ATOM   2430  H   ILE A 152     -75.998  -8.891 111.758  1.00 26.99           H  
ATOM   2431  CA  ILE A 152     -75.085  -7.159 112.587  1.00 26.99           C  
ATOM   2432  HA  ILE A 152     -76.123  -6.994 112.875  1.00 26.99           H  
ATOM   2433  C   ILE A 152     -74.758  -5.983 111.624  1.00 26.99           C  
ATOM   2434  CB  ILE A 152     -74.295  -7.143 113.933  1.00 26.99           C  
ATOM   2435  HB  ILE A 152     -73.247  -7.357 113.728  1.00 26.99           H  
ATOM   2436  O   ILE A 152     -73.878  -6.056 110.772  1.00 26.99           O  
ATOM   2437  CG1 ILE A 152     -74.838  -8.230 114.900  1.00 26.99           C  
ATOM   2438 HG12 ILE A 152     -75.881  -8.017 115.134  1.00 26.99           H  
ATOM   2439 HG13 ILE A 152     -74.801  -9.203 114.410  1.00 26.99           H  
ATOM   2440  CG2 ILE A 152     -74.344  -5.760 114.613  1.00 26.99           C  
ATOM   2441 HG21 ILE A 152     -73.775  -5.774 115.543  1.00 26.99           H  
ATOM   2442 HG22 ILE A 152     -73.865  -5.016 113.977  1.00 26.99           H  
ATOM   2443 HG23 ILE A 152     -75.374  -5.473 114.826  1.00 26.99           H  
ATOM   2444  CD1 ILE A 152     -74.060  -8.383 116.214  1.00 26.99           C  
ATOM   2445 HD11 ILE A 152     -72.998  -8.504 116.004  1.00 26.99           H  
ATOM   2446 HD12 ILE A 152     -74.419  -9.268 116.740  1.00 26.99           H  
ATOM   2447 HD13 ILE A 152     -74.214  -7.517 116.858  1.00 26.99           H  
ATOM   2448  N   THR A 153     -75.454  -4.847 111.822  1.00 25.22           N  
ATOM   2449  H   THR A 153     -76.140  -4.891 112.562  1.00 25.22           H  
ATOM   2450  CA  THR A 153     -75.344  -3.538 111.113  1.00 25.22           C  
ATOM   2451  HA  THR A 153     -76.108  -2.917 111.582  1.00 25.22           H  
ATOM   2452  C   THR A 153     -75.753  -3.474 109.623  1.00 25.22           C  
ATOM   2453  CB  THR A 153     -74.012  -2.799 111.393  1.00 25.22           C  
ATOM   2454  HB  THR A 153     -73.823  -2.079 110.597  1.00 25.22           H  
ATOM   2455  O   THR A 153     -75.954  -4.488 108.968  1.00 25.22           O  
ATOM   2456  CG2 THR A 153     -74.084  -2.024 112.710  1.00 25.22           C  
ATOM   2457 HG21 THR A 153     -74.859  -1.259 112.653  1.00 25.22           H  
ATOM   2458 HG22 THR A 153     -73.125  -1.539 112.894  1.00 25.22           H  
ATOM   2459 HG23 THR A 153     -74.301  -2.703 113.534  1.00 25.22           H  
ATOM   2460  OG1 THR A 153     -72.891  -3.638 111.499  1.00 25.22           O  
ATOM   2461  HG1 THR A 153     -73.093  -4.473 111.070  1.00 25.22           H  
ATOM   2462  N   ASP A 154     -75.972  -2.249 109.110  1.00 26.04           N  
ATOM   2463  H   ASP A 154     -75.736  -1.447 109.676  1.00 26.04           H  
ATOM   2464  CA  ASP A 154     -76.525  -1.939 107.773  1.00 26.04           C  
ATOM   2465  HA  ASP A 154     -76.852  -2.861 107.292  1.00 26.04           H  
ATOM   2466  C   ASP A 154     -75.486  -1.264 106.855  1.00 26.04           C  
ATOM   2467  CB  ASP A 154     -77.763  -1.028 107.946  1.00 26.04           C  
ATOM   2468  HB2 ASP A 154     -77.461  -0.132 108.488  1.00 26.04           H  
ATOM   2469  HB3 ASP A 154     -78.495  -1.553 108.560  1.00 26.04           H  
ATOM   2470  O   ASP A 154     -74.822  -0.302 107.260  1.00 26.04           O  
ATOM   2471  CG  ASP A 154     -78.456  -0.595 106.640  1.00 26.04           C  
ATOM   2472  OD1 ASP A 154     -78.340  -1.292 105.610  1.00 26.04           O  
ATOM   2473  OD2 ASP A 154     -79.193   0.421 106.654  1.00 26.04           O  
ATOM   2474  N   ASN A 155     -75.370  -1.726 105.602  1.00 27.76           N  
ATOM   2475  H   ASN A 155     -75.983  -2.477 105.321  1.00 27.76           H  
ATOM   2476  CA  ASN A 155     -74.714  -0.984 104.520  1.00 27.76           C  
ATOM   2477  HA  ASN A 155     -75.100   0.034 104.572  1.00 27.76           H  
ATOM   2478  C   ASN A 155     -75.055  -1.506 103.108  1.00 27.76           C  
ATOM   2479  CB  ASN A 155     -73.190  -0.956 104.739  1.00 27.76           C  
ATOM   2480  HB2 ASN A 155     -72.924  -1.278 105.745  1.00 27.76           H  
ATOM   2481  HB3 ASN A 155     -72.677  -1.610 104.034  1.00 27.76           H  
ATOM   2482  O   ASN A 155     -75.733  -2.520 102.976  1.00 27.76           O  
ATOM   2483  CG  ASN A 155     -72.726   0.466 104.547  1.00 27.76           C  
ATOM   2484  ND2 ASN A 155     -72.825   1.265 105.580  1.00 27.76           N  
ATOM   2485 HD21 ASN A 155     -72.554   2.232 105.467  1.00 27.76           H  
ATOM   2486 HD22 ASN A 155     -73.249   0.906 106.423  1.00 27.76           H  
ATOM   2487  OD1 ASN A 155     -72.411   0.888 103.445  1.00 27.76           O  
ATOM   2488  N   LYS A 156     -74.582  -0.797 102.057  1.00 27.72           N  
ATOM   2489  H   LYS A 156     -73.977  -0.024 102.297  1.00 27.72           H  
ATOM   2490  CA  LYS A 156     -74.732  -1.105 100.607  1.00 27.72           C  
ATOM   2491  HA  LYS A 156     -74.896  -0.159 100.090  1.00 27.72           H  
ATOM   2492  C   LYS A 156     -75.990  -1.944 100.263  1.00 27.72           C  
ATOM   2493  CB  LYS A 156     -73.433  -1.720 100.004  1.00 27.72           C  
ATOM   2494  HB2 LYS A 156     -73.708  -2.259  99.097  1.00 27.72           H  
ATOM   2495  HB3 LYS A 156     -73.022  -2.454 100.697  1.00 27.72           H  
ATOM   2496  O   LYS A 156     -75.890  -3.063  99.761  1.00 27.72           O  
ATOM   2497  CG  LYS A 156     -72.320  -0.730  99.571  1.00 27.72           C  
ATOM   2498  HG2 LYS A 156     -71.805  -0.353 100.455  1.00 27.72           H  
ATOM   2499  HG3 LYS A 156     -72.779   0.110  99.049  1.00 27.72           H  
ATOM   2500  CD  LYS A 156     -71.301  -1.405  98.609  1.00 27.72           C  
ATOM   2501  HD2 LYS A 156     -71.857  -1.809  97.764  1.00 27.72           H  
ATOM   2502  HD3 LYS A 156     -70.831  -2.237  99.133  1.00 27.72           H  
ATOM   2503  CE  LYS A 156     -70.194  -0.472  98.053  1.00 27.72           C  
ATOM   2504  HE2 LYS A 156     -69.597  -0.117  98.893  1.00 27.72           H  
ATOM   2505  HE3 LYS A 156     -70.672   0.397  97.602  1.00 27.72           H  
ATOM   2506  NZ  LYS A 156     -69.294  -1.126  97.038  1.00 27.72           N  
ATOM   2507  HZ1 LYS A 156     -69.759  -1.377  96.177  1.00 27.72           H  
ATOM   2508  HZ2 LYS A 156     -68.533  -0.537  96.731  1.00 27.72           H  
ATOM   2509  HZ3 LYS A 156     -68.844  -1.959  97.389  1.00 27.72           H  
ATOM   2510  N   LYS A 157     -77.190  -1.385 100.478  1.00 31.02           N  
ATOM   2511  H   LYS A 157     -77.214  -0.484 100.935  1.00 31.02           H  
ATOM   2512  CA  LYS A 157     -78.452  -1.971  99.979  1.00 31.02           C  
ATOM   2513  HA  LYS A 157     -78.567  -2.962 100.418  1.00 31.02           H  
ATOM   2514  C   LYS A 157     -78.344  -2.145  98.459  1.00 31.02           C  
ATOM   2515  CB  LYS A 157     -79.657  -1.104 100.392  1.00 31.02           C  
ATOM   2516  HB2 LYS A 157     -80.541  -1.412  99.834  1.00 31.02           H  
ATOM   2517  HB3 LYS A 157     -79.449  -0.058 100.167  1.00 31.02           H  
ATOM   2518  O   LYS A 157     -78.190  -1.159  97.741  1.00 31.02           O  
ATOM   2519  CG  LYS A 157     -79.930  -1.284 101.894  1.00 31.02           C  
ATOM   2520  HG2 LYS A 157     -80.311  -2.291 102.062  1.00 31.02           H  
ATOM   2521  HG3 LYS A 157     -78.987  -1.188 102.433  1.00 31.02           H  
ATOM   2522  CD  LYS A 157     -80.912  -0.266 102.490  1.00 31.02           C  
ATOM   2523  HD2 LYS A 157     -80.524   0.737 102.315  1.00 31.02           H  
ATOM   2524  HD3 LYS A 157     -81.898  -0.369 102.039  1.00 31.02           H  
ATOM   2525  CE  LYS A 157     -80.969  -0.566 103.995  1.00 31.02           C  
ATOM   2526  HE2 LYS A 157     -81.749  -1.297 104.207  1.00 31.02           H  
ATOM   2527  HE3 LYS A 157     -80.023  -1.034 104.270  1.00 31.02           H  
ATOM   2528  NZ  LYS A 157     -81.117   0.642 104.835  1.00 31.02           N  
ATOM   2529  HZ1 LYS A 157     -82.075   0.940 104.956  1.00 31.02           H  
ATOM   2530  HZ2 LYS A 157     -80.525   1.387 104.498  1.00 31.02           H  
ATOM   2531  HZ3 LYS A 157     -80.694   0.445 105.731  1.00 31.02           H  
ATOM   2532  N   LYS A 158     -78.331  -3.404  98.002  1.00 31.36           N  
ATOM   2533  H   LYS A 158     -78.406  -4.136  98.693  1.00 31.36           H  
ATOM   2534  CA  LYS A 158     -77.934  -3.794  96.638  1.00 31.36           C  
ATOM   2535  HA  LYS A 158     -76.893  -3.501  96.502  1.00 31.36           H  
ATOM   2536  C   LYS A 158     -78.756  -3.074  95.562  1.00 31.36           C  
ATOM   2537  CB  LYS A 158     -78.059  -5.327  96.454  1.00 31.36           C  
ATOM   2538  HB2 LYS A 158     -78.742  -5.526  95.627  1.00 31.36           H  
ATOM   2539  HB3 LYS A 158     -78.500  -5.781  97.341  1.00 31.36           H  
ATOM   2540  O   LYS A 158     -79.980  -2.992  95.662  1.00 31.36           O  
ATOM   2541  CG  LYS A 158     -76.721  -6.030  96.154  1.00 31.36           C  
ATOM   2542  HG2 LYS A 158     -76.127  -6.084  97.066  1.00 31.36           H  
ATOM   2543  HG3 LYS A 158     -76.173  -5.453  95.409  1.00 31.36           H  
ATOM   2544  CD  LYS A 158     -76.961  -7.445  95.593  1.00 31.36           C  
ATOM   2545  HD2 LYS A 158     -77.556  -7.349  94.684  1.00 31.36           H  
ATOM   2546  HD3 LYS A 158     -77.524  -8.034  96.317  1.00 31.36           H  
ATOM   2547  CE  LYS A 158     -75.649  -8.169  95.250  1.00 31.36           C  
ATOM   2548  HE2 LYS A 158     -75.005  -7.472  94.715  1.00 31.36           H  
ATOM   2549  HE3 LYS A 158     -75.144  -8.444  96.176  1.00 31.36           H  
ATOM   2550  NZ  LYS A 158     -75.882  -9.374  94.400  1.00 31.36           N  
ATOM   2551  HZ1 LYS A 158     -75.014  -9.840  94.174  1.00 31.36           H  
ATOM   2552  HZ2 LYS A 158     -76.315  -9.128  93.521  1.00 31.36           H  
ATOM   2553  HZ3 LYS A 158     -76.488 -10.047  94.847  1.00 31.36           H  
ATOM   2554  N   VAL A 159     -78.094  -2.682  94.473  1.00 33.80           N  
ATOM   2555  H   VAL A 159     -77.092  -2.808  94.452  1.00 33.80           H  
ATOM   2556  CA  VAL A 159     -78.781  -2.494  93.188  1.00 33.80           C  
ATOM   2557  HA  VAL A 159     -79.643  -1.846  93.346  1.00 33.80           H  
ATOM   2558  C   VAL A 159     -79.274  -3.869  92.725  1.00 33.80           C  
ATOM   2559  CB  VAL A 159     -77.870  -1.840  92.127  1.00 33.80           C  
ATOM   2560  HB  VAL A 159     -77.047  -2.514  91.888  1.00 33.80           H  
ATOM   2561  O   VAL A 159     -78.551  -4.860  92.844  1.00 33.80           O  
ATOM   2562  CG1 VAL A 159     -78.658  -1.537  90.845  1.00 33.80           C  
ATOM   2563 HG11 VAL A 159     -79.533  -0.926  91.068  1.00 33.80           H  
ATOM   2564 HG12 VAL A 159     -78.022  -0.998  90.143  1.00 33.80           H  
ATOM   2565 HG13 VAL A 159     -78.966  -2.465  90.363  1.00 33.80           H  
ATOM   2566  CG2 VAL A 159     -77.284  -0.513  92.631  1.00 33.80           C  
ATOM   2567 HG21 VAL A 159     -76.677  -0.061  91.846  1.00 33.80           H  
ATOM   2568 HG22 VAL A 159     -76.642  -0.686  93.495  1.00 33.80           H  
ATOM   2569 HG23 VAL A 159     -78.085   0.173  92.907  1.00 33.80           H  
ATOM   2570  N   ARG A 160     -80.514  -3.957  92.229  1.00 40.64           N  
ATOM   2571  H   ARG A 160     -81.054  -3.109  92.138  1.00 40.64           H  
ATOM   2572  CA  ARG A 160     -81.055  -5.202  91.666  1.00 40.64           C  
ATOM   2573  HA  ARG A 160     -80.615  -6.036  92.213  1.00 40.64           H  
ATOM   2574  C   ARG A 160     -80.617  -5.341  90.208  1.00 40.64           C  
ATOM   2575  CB  ARG A 160     -82.577  -5.263  91.869  1.00 40.64           C  
ATOM   2576  HB2 ARG A 160     -83.051  -4.447  91.324  1.00 40.64           H  
ATOM   2577  HB3 ARG A 160     -82.787  -5.139  92.931  1.00 40.64           H  
ATOM   2578  O   ARG A 160     -80.739  -4.395  89.433  1.00 40.64           O  
ATOM   2579  CG  ARG A 160     -83.170  -6.601  91.399  1.00 40.64           C  
ATOM   2580  HG2 ARG A 160     -82.601  -7.426  91.827  1.00 40.64           H  
ATOM   2581  HG3 ARG A 160     -83.107  -6.658  90.312  1.00 40.64           H  
ATOM   2582  CD  ARG A 160     -84.636  -6.732  91.836  1.00 40.64           C  
ATOM   2583  HD2 ARG A 160     -84.674  -6.806  92.922  1.00 40.64           H  
ATOM   2584  HD3 ARG A 160     -85.182  -5.835  91.545  1.00 40.64           H  
ATOM   2585  NE  ARG A 160     -85.281  -7.922  91.243  1.00 40.64           N  
ATOM   2586  HE  ARG A 160     -85.313  -8.764  91.800  1.00 40.64           H  
ATOM   2587  NH1 ARG A 160     -85.859  -6.988  89.220  1.00 40.64           N  
ATOM   2588 HH11 ARG A 160     -85.409  -6.106  89.420  1.00 40.64           H  
ATOM   2589 HH12 ARG A 160     -86.286  -7.172  88.324  1.00 40.64           H  
ATOM   2590  NH2 ARG A 160     -86.403  -9.073  89.609  1.00 40.64           N  
ATOM   2591 HH21 ARG A 160     -86.474  -9.928  90.142  1.00 40.64           H  
ATOM   2592 HH22 ARG A 160     -86.777  -9.018  88.673  1.00 40.64           H  
ATOM   2593  CZ  ARG A 160     -85.839  -7.989  90.045  1.00 40.64           C  
ATOM   2594  N   SER A 161     -80.113  -6.519  89.854  1.00 49.26           N  
ATOM   2595  H   SER A 161     -79.980  -7.224  90.564  1.00 49.26           H  
ATOM   2596  CA  SER A 161     -79.469  -6.807  88.571  1.00 49.26           C  
ATOM   2597  HA  SER A 161     -78.566  -6.199  88.515  1.00 49.26           H  
ATOM   2598  C   SER A 161     -80.356  -6.472  87.367  1.00 49.26           C  
ATOM   2599  CB  SER A 161     -79.059  -8.280  88.552  1.00 49.26           C  
ATOM   2600  HB2 SER A 161     -78.487  -8.498  87.651  1.00 49.26           H  
ATOM   2601  HB3 SER A 161     -79.956  -8.900  88.575  1.00 49.26           H  
ATOM   2602  O   SER A 161     -81.476  -6.967  87.240  1.00 49.26           O  
ATOM   2603  OG  SER A 161     -78.284  -8.562  89.699  1.00 49.26           O  
ATOM   2604  HG  SER A 161     -78.196  -9.517  89.743  1.00 49.26           H  
ATOM   2605  N   LYS A 162     -79.854  -5.597  86.489  1.00 68.96           N  
ATOM   2606  H   LYS A 162     -78.911  -5.269  86.646  1.00 68.96           H  
ATOM   2607  CA  LYS A 162     -80.659  -4.893  85.483  1.00 68.96           C  
ATOM   2608  HA  LYS A 162     -81.665  -4.781  85.887  1.00 68.96           H  
ATOM   2609  C   LYS A 162     -80.818  -5.678  84.178  1.00 68.96           C  
ATOM   2610  CB  LYS A 162     -80.097  -3.477  85.291  1.00 68.96           C  
ATOM   2611  HB2 LYS A 162     -79.893  -3.046  86.272  1.00 68.96           H  
ATOM   2612  HB3 LYS A 162     -79.160  -3.531  84.737  1.00 68.96           H  
ATOM   2613  O   LYS A 162     -80.165  -5.386  83.172  1.00 68.96           O  
ATOM   2614  CG  LYS A 162     -81.090  -2.560  84.558  1.00 68.96           C  
ATOM   2615  HG2 LYS A 162     -82.005  -2.468  85.143  1.00 68.96           H  
ATOM   2616  HG3 LYS A 162     -81.330  -2.969  83.576  1.00 68.96           H  
ATOM   2617  CD  LYS A 162     -80.448  -1.184  84.388  1.00 68.96           C  
ATOM   2618  HD2 LYS A 162     -79.546  -1.304  83.788  1.00 68.96           H  
ATOM   2619  HD3 LYS A 162     -80.169  -0.797  85.368  1.00 68.96           H  
ATOM   2620  CE  LYS A 162     -81.362  -0.173  83.701  1.00 68.96           C  
ATOM   2621  HE2 LYS A 162     -81.786  -0.625  82.804  1.00 68.96           H  
ATOM   2622  HE3 LYS A 162     -82.175   0.086  84.380  1.00 68.96           H  
ATOM   2623  NZ  LYS A 162     -80.570   1.024  83.336  1.00 68.96           N  
ATOM   2624  HZ1 LYS A 162     -81.156   1.802  83.068  1.00 68.96           H  
ATOM   2625  HZ2 LYS A 162     -79.941   1.283  84.083  1.00 68.96           H  
ATOM   2626  HZ3 LYS A 162     -79.987   0.788  82.547  1.00 68.96           H  
ATOM   2627  N   LEU A 163     -81.733  -6.644  84.207  1.00 86.74           N  
ATOM   2628  H   LEU A 163     -82.160  -6.836  85.102  1.00 86.74           H  
ATOM   2629  CA  LEU A 163     -82.470  -7.059  83.012  1.00 86.74           C  
ATOM   2630  HA  LEU A 163     -81.761  -7.163  82.191  1.00 86.74           H  
ATOM   2631  C   LEU A 163     -83.488  -5.962  82.633  1.00 86.74           C  
ATOM   2632  CB  LEU A 163     -83.139  -8.426  83.280  1.00 86.74           C  
ATOM   2633  HB2 LEU A 163     -84.027  -8.255  83.889  1.00 86.74           H  
ATOM   2634  HB3 LEU A 163     -82.453  -9.038  83.866  1.00 86.74           H  
ATOM   2635  O   LEU A 163     -83.878  -5.144  83.467  1.00 86.74           O  
ATOM   2636  CG  LEU A 163     -83.536  -9.236  82.026  1.00 86.74           C  
ATOM   2637  HG  LEU A 163     -84.132  -8.617  81.356  1.00 86.74           H  
ATOM   2638  CD1 LEU A 163     -82.313  -9.768  81.276  1.00 86.74           C  
ATOM   2639 HD11 LEU A 163     -81.708 -10.393  81.933  1.00 86.74           H  
ATOM   2640 HD12 LEU A 163     -81.706  -8.940  80.912  1.00 86.74           H  
ATOM   2641 HD13 LEU A 163     -82.638 -10.354  80.416  1.00 86.74           H  
ATOM   2642  CD2 LEU A 163     -84.367 -10.460  82.417  1.00 86.74           C  
ATOM   2643 HD21 LEU A 163     -85.263 -10.138  82.947  1.00 86.74           H  
ATOM   2644 HD22 LEU A 163     -83.789 -11.128  83.056  1.00 86.74           H  
ATOM   2645 HD23 LEU A 163     -84.677 -10.994  81.519  1.00 86.74           H  
ATOM   2646  N   SER A 164     -83.914  -5.947  81.377  1.00 88.85           N  
ATOM   2647  H   SER A 164     -83.474  -6.584  80.727  1.00 88.85           H  
ATOM   2648  CA  SER A 164     -84.921  -5.052  80.805  1.00 88.85           C  
ATOM   2649  HA  SER A 164     -85.570  -4.658  81.587  1.00 88.85           H  
ATOM   2650  C   SER A 164     -85.749  -5.838  79.792  1.00 88.85           C  
ATOM   2651  CB  SER A 164     -84.208  -3.898  80.100  1.00 88.85           C  
ATOM   2652  HB2 SER A 164     -83.594  -4.299  79.294  1.00 88.85           H  
ATOM   2653  HB3 SER A 164     -83.563  -3.380  80.810  1.00 88.85           H  
ATOM   2654  O   SER A 164     -85.182  -6.630  79.041  1.00 88.85           O  
ATOM   2655  OG  SER A 164     -85.146  -2.985  79.569  1.00 88.85           O  
ATOM   2656  HG  SER A 164     -84.704  -2.486  78.878  1.00 88.85           H  
ATOM   2657  N   PHE A 165     -87.071  -5.655  79.749  1.00 93.07           N  
ATOM   2658  H   PHE A 165     -87.500  -4.981  80.368  1.00 93.07           H  
ATOM   2659  CA  PHE A 165     -87.938  -6.365  78.805  1.00 93.07           C  
ATOM   2660  HA  PHE A 165     -87.375  -6.515  77.883  1.00 93.07           H  
ATOM   2661  C   PHE A 165     -89.181  -5.538  78.463  1.00 93.07           C  
ATOM   2662  CB  PHE A 165     -88.302  -7.737  79.399  1.00 93.07           C  
ATOM   2663  HB2 PHE A 165     -87.386  -8.224  79.733  1.00 93.07           H  
ATOM   2664  HB3 PHE A 165     -88.918  -7.574  80.283  1.00 93.07           H  
ATOM   2665  O   PHE A 165     -89.906  -5.111  79.358  1.00 93.07           O  
ATOM   2666  CG  PHE A 165     -89.007  -8.720  78.480  1.00 93.07           C  
ATOM   2667  CD1 PHE A 165     -89.980  -9.584  79.013  1.00 93.07           C  
ATOM   2668  HD1 PHE A 165     -90.267  -9.502  80.052  1.00 93.07           H  
ATOM   2669  CD2 PHE A 165     -88.645  -8.848  77.124  1.00 93.07           C  
ATOM   2670  HD2 PHE A 165     -87.896  -8.197  76.697  1.00 93.07           H  
ATOM   2671  CE1 PHE A 165     -90.570 -10.565  78.202  1.00 93.07           C  
ATOM   2672  HE1 PHE A 165     -91.324 -11.215  78.621  1.00 93.07           H  
ATOM   2673  CE2 PHE A 165     -89.226  -9.840  76.316  1.00 93.07           C  
ATOM   2674  HE2 PHE A 165     -88.926  -9.941  75.284  1.00 93.07           H  
ATOM   2675  CZ  PHE A 165     -90.186 -10.707  76.859  1.00 93.07           C  
ATOM   2676  HZ  PHE A 165     -90.629 -11.481  76.249  1.00 93.07           H  
ATOM   2677  N   VAL A 166     -89.409  -5.287  77.170  1.00 90.96           N  
ATOM   2678  H   VAL A 166     -88.763  -5.662  76.490  1.00 90.96           H  
ATOM   2679  CA  VAL A 166     -90.484  -4.419  76.658  1.00 90.96           C  
ATOM   2680  HA  VAL A 166     -91.298  -4.409  77.383  1.00 90.96           H  
ATOM   2681  C   VAL A 166     -91.058  -4.941  75.339  1.00 90.96           C  
ATOM   2682  CB  VAL A 166     -90.007  -2.960  76.464  1.00 90.96           C  
ATOM   2683  HB  VAL A 166     -90.829  -2.396  76.022  1.00 90.96           H  
ATOM   2684  O   VAL A 166     -90.353  -5.578  74.555  1.00 90.96           O  
ATOM   2685  CG1 VAL A 166     -89.665  -2.281  77.795  1.00 90.96           C  
ATOM   2686 HG11 VAL A 166     -89.478  -1.220  77.630  1.00 90.96           H  
ATOM   2687 HG12 VAL A 166     -90.501  -2.386  78.487  1.00 90.96           H  
ATOM   2688 HG13 VAL A 166     -88.778  -2.733  78.239  1.00 90.96           H  
ATOM   2689  CG2 VAL A 166     -88.793  -2.828  75.530  1.00 90.96           C  
ATOM   2690 HG21 VAL A 166     -88.536  -1.775  75.414  1.00 90.96           H  
ATOM   2691 HG22 VAL A 166     -87.936  -3.360  75.943  1.00 90.96           H  
ATOM   2692 HG23 VAL A 166     -89.032  -3.234  74.547  1.00 90.96           H  
ATOM   2693  N   GLY A 167     -92.326  -4.625  75.074  1.00 88.27           N  
ATOM   2694  H   GLY A 167     -92.822  -4.066  75.754  1.00 88.27           H  
ATOM   2695  CA  GLY A 167     -92.954  -4.729  73.753  1.00 88.27           C  
ATOM   2696  HA2 GLY A 167     -93.932  -5.199  73.858  1.00 88.27           H  
ATOM   2697  HA3 GLY A 167     -92.349  -5.345  73.088  1.00 88.27           H  
ATOM   2698  C   GLY A 167     -93.143  -3.355  73.106  1.00 88.27           C  
ATOM   2699  O   GLY A 167     -93.083  -2.337  73.792  1.00 88.27           O  
ATOM   2700  N   SER A 168     -93.400  -3.313  71.796  1.00 85.89           N  
ATOM   2701  H   SER A 168     -93.339  -4.166  71.259  1.00 85.89           H  
ATOM   2702  CA  SER A 168     -93.722  -2.064  71.080  1.00 85.89           C  
ATOM   2703  HA  SER A 168     -93.013  -1.301  71.400  1.00 85.89           H  
ATOM   2704  C   SER A 168     -95.120  -1.506  71.400  1.00 85.89           C  
ATOM   2705  CB  SER A 168     -93.532  -2.253  69.570  1.00 85.89           C  
ATOM   2706  HB2 SER A 168     -93.766  -1.323  69.052  1.00 85.89           H  
ATOM   2707  HB3 SER A 168     -92.487  -2.499  69.380  1.00 85.89           H  
ATOM   2708  O   SER A 168     -95.392  -0.348  71.104  1.00 85.89           O  
ATOM   2709  OG  SER A 168     -94.342  -3.298  69.063  1.00 85.89           O  
ATOM   2710  HG  SER A 168     -95.187  -2.916  68.814  1.00 85.89           H  
ATOM   2711  N   SER A 169     -95.987  -2.316  72.012  1.00 82.99           N  
ATOM   2712  H   SER A 169     -95.683  -3.258  72.209  1.00 82.99           H  
ATOM   2713  CA  SER A 169     -97.269  -1.938  72.622  1.00 82.99           C  
ATOM   2714  HA  SER A 169     -97.170  -0.967  73.107  1.00 82.99           H  
ATOM   2715  C   SER A 169     -97.647  -2.991  73.680  1.00 82.99           C  
ATOM   2716  CB  SER A 169     -98.356  -1.839  71.539  1.00 82.99           C  
ATOM   2717  HB2 SER A 169     -98.056  -1.109  70.788  1.00 82.99           H  
ATOM   2718  HB3 SER A 169     -98.477  -2.807  71.052  1.00 82.99           H  
ATOM   2719  O   SER A 169     -97.095  -4.092  73.677  1.00 82.99           O  
ATOM   2720  OG  SER A 169     -99.588  -1.436  72.107  1.00 82.99           O  
ATOM   2721  HG  SER A 169    -100.267  -1.594  71.448  1.00 82.99           H  
ATOM   2722  N   GLU A 170     -98.595  -2.687  74.571  1.00 77.91           N  
ATOM   2723  H   GLU A 170     -98.998  -1.763  74.517  1.00 77.91           H  
ATOM   2724  CA  GLU A 170     -99.313  -3.721  75.340  1.00 77.91           C  
ATOM   2725  HA  GLU A 170     -98.651  -4.561  75.546  1.00 77.91           H  
ATOM   2726  C   GLU A 170    -100.515  -4.293  74.570  1.00 77.91           C  
ATOM   2727  CB  GLU A 170     -99.819  -3.163  76.681  1.00 77.91           C  
ATOM   2728  HB2 GLU A 170    -100.202  -2.152  76.546  1.00 77.91           H  
ATOM   2729  HB3 GLU A 170    -100.654  -3.786  77.004  1.00 77.91           H  
ATOM   2730  O   GLU A 170    -100.917  -5.425  74.835  1.00 77.91           O  
ATOM   2731  CG  GLU A 170     -98.764  -3.179  77.796  1.00 77.91           C  
ATOM   2732  HG2 GLU A 170     -98.241  -4.135  77.783  1.00 77.91           H  
ATOM   2733  HG3 GLU A 170     -98.036  -2.388  77.616  1.00 77.91           H  
ATOM   2734  CD  GLU A 170     -99.436  -3.004  79.166  1.00 77.91           C  
ATOM   2735  OE1 GLU A 170     -99.178  -1.993  79.847  1.00 77.91           O  
ATOM   2736  OE2 GLU A 170    -100.263  -3.881  79.523  1.00 77.91           O  
ATOM   2737  N   VAL A 171    -101.102  -3.521  73.648  1.00 81.53           N  
ATOM   2738  H   VAL A 171    -100.649  -2.650  73.407  1.00 81.53           H  
ATOM   2739  CA  VAL A 171    -102.317  -3.868  72.890  1.00 81.53           C  
ATOM   2740  HA  VAL A 171    -102.569  -4.910  73.086  1.00 81.53           H  
ATOM   2741  C   VAL A 171    -102.052  -3.710  71.391  1.00 81.53           C  
ATOM   2742  CB  VAL A 171    -103.525  -3.018  73.332  1.00 81.53           C  
ATOM   2743  HB  VAL A 171    -103.321  -1.966  73.134  1.00 81.53           H  
ATOM   2744  O   VAL A 171    -101.738  -2.612  70.938  1.00 81.53           O  
ATOM   2745  CG1 VAL A 171    -104.794  -3.427  72.572  1.00 81.53           C  
ATOM   2746 HG11 VAL A 171    -104.670  -3.221  71.509  1.00 81.53           H  
ATOM   2747 HG12 VAL A 171    -104.992  -4.489  72.711  1.00 81.53           H  
ATOM   2748 HG13 VAL A 171    -105.645  -2.849  72.931  1.00 81.53           H  
ATOM   2749  CG2 VAL A 171    -103.816  -3.178  74.833  1.00 81.53           C  
ATOM   2750 HG21 VAL A 171    -104.003  -4.227  75.063  1.00 81.53           H  
ATOM   2751 HG22 VAL A 171    -102.968  -2.823  75.418  1.00 81.53           H  
ATOM   2752 HG23 VAL A 171    -104.690  -2.585  75.103  1.00 81.53           H  
ATOM   2753  N   ILE A 172    -102.153  -4.812  70.647  1.00 79.64           N  
ATOM   2754  H   ILE A 172    -102.398  -5.666  71.126  1.00 79.64           H  
ATOM   2755  CA  ILE A 172    -101.689  -4.957  69.259  1.00 79.64           C  
ATOM   2756  HA  ILE A 172    -101.189  -4.046  68.931  1.00 79.64           H  
ATOM   2757  C   ILE A 172    -102.881  -5.213  68.324  1.00 79.64           C  
ATOM   2758  CB  ILE A 172    -100.676  -6.132  69.189  1.00 79.64           C  
ATOM   2759  HB  ILE A 172    -101.113  -6.997  69.689  1.00 79.64           H  
ATOM   2760  O   ILE A 172    -103.721  -6.056  68.636  1.00 79.64           O  
ATOM   2761  CG1 ILE A 172     -99.305  -5.850  69.846  1.00 79.64           C  
ATOM   2762 HG12 ILE A 172     -98.859  -4.967  69.389  1.00 79.64           H  
ATOM   2763 HG13 ILE A 172     -98.659  -6.704  69.643  1.00 79.64           H  
ATOM   2764  CG2 ILE A 172    -100.401  -6.549  67.735  1.00 79.64           C  
ATOM   2765 HG21 ILE A 172    -100.187  -5.668  67.129  1.00 79.64           H  
ATOM   2766 HG22 ILE A 172    -101.260  -7.075  67.318  1.00 79.64           H  
ATOM   2767 HG23 ILE A 172     -99.540  -7.214  67.672  1.00 79.64           H  
ATOM   2768  CD1 ILE A 172     -99.299  -5.678  71.368  1.00 79.64           C  
ATOM   2769 HD11 ILE A 172     -99.637  -4.676  71.635  1.00 79.64           H  
ATOM   2770 HD12 ILE A 172     -99.934  -6.429  71.837  1.00 79.64           H  
ATOM   2771 HD13 ILE A 172     -98.282  -5.791  71.744  1.00 79.64           H  
ATOM   2772  N   ASN A 173    -102.940  -4.566  67.156  1.00 76.97           N  
ATOM   2773  H   ASN A 173    -102.267  -3.838  66.963  1.00 76.97           H  
ATOM   2774  CA  ASN A 173    -103.840  -4.969  66.071  1.00 76.97           C  
ATOM   2775  HA  ASN A 173    -104.860  -5.030  66.450  1.00 76.97           H  
ATOM   2776  C   ASN A 173    -103.471  -6.337  65.478  1.00 76.97           C  
ATOM   2777  CB  ASN A 173    -103.799  -3.953  64.925  1.00 76.97           C  
ATOM   2778  HB2 ASN A 173    -102.769  -3.667  64.707  1.00 76.97           H  
ATOM   2779  HB3 ASN A 173    -104.211  -4.434  64.038  1.00 76.97           H  
ATOM   2780  O   ASN A 173    -102.384  -6.517  64.924  1.00 76.97           O  
ATOM   2781  CG  ASN A 173    -104.640  -2.731  65.155  1.00 76.97           C  
ATOM   2782  ND2 ASN A 173    -104.077  -1.643  65.619  1.00 76.97           N  
ATOM   2783 HD21 ASN A 173    -104.590  -0.781  65.503  1.00 76.97           H  
ATOM   2784 HD22 ASN A 173    -103.094  -1.670  65.848  1.00 76.97           H  
ATOM   2785  OD1 ASN A 173    -105.839  -2.760  64.935  1.00 76.97           O  
ATOM   2786  N   GLU A 174    -104.429  -7.260  65.472  1.00 77.79           N  
ATOM   2787  H   GLU A 174    -105.293  -7.061  65.955  1.00 77.79           H  
ATOM   2788  CA  GLU A 174    -104.346  -8.492  64.689  1.00 77.79           C  
ATOM   2789  HA  GLU A 174    -103.417  -8.990  64.968  1.00 77.79           H  
ATOM   2790  C   GLU A 174    -104.272  -8.150  63.184  1.00 77.79           C  
ATOM   2791  CB  GLU A 174    -105.530  -9.416  65.062  1.00 77.79           C  
ATOM   2792  HB2 GLU A 174    -105.880  -9.146  66.059  1.00 77.79           H  
ATOM   2793  HB3 GLU A 174    -106.359  -9.269  64.369  1.00 77.79           H  
ATOM   2794  O   GLU A 174    -105.118  -7.424  62.662  1.00 77.79           O  
ATOM   2795  CG  GLU A 174    -105.116 -10.897  65.080  1.00 77.79           C  
ATOM   2796  HG2 GLU A 174    -104.143 -10.974  65.564  1.00 77.79           H  
ATOM   2797  HG3 GLU A 174    -104.995 -11.236  64.051  1.00 77.79           H  
ATOM   2798  CD  GLU A 174    -106.077 -11.837  65.834  1.00 77.79           C  
ATOM   2799  OE1 GLU A 174    -106.167 -13.026  65.454  1.00 77.79           O  
ATOM   2800  OE2 GLU A 174    -106.604 -11.462  66.905  1.00 77.79           O  
ATOM   2801  N   PHE A 175    -103.236  -8.647  62.497  1.00 72.97           N  
ATOM   2802  H   PHE A 175    -102.608  -9.262  62.994  1.00 72.97           H  
ATOM   2803  CA  PHE A 175    -102.958  -8.433  61.063  1.00 72.97           C  
ATOM   2804  HA  PHE A 175    -101.983  -8.886  60.884  1.00 72.97           H  
ATOM   2805  C   PHE A 175    -102.781  -6.973  60.569  1.00 72.97           C  
ATOM   2806  CB  PHE A 175    -103.952  -9.237  60.202  1.00 72.97           C  
ATOM   2807  HB2 PHE A 175    -104.945  -8.799  60.305  1.00 72.97           H  
ATOM   2808  HB3 PHE A 175    -103.668  -9.143  59.154  1.00 72.97           H  
ATOM   2809  O   PHE A 175    -103.025  -6.708  59.391  1.00 72.97           O  
ATOM   2810  CG  PHE A 175    -104.023 -10.717  60.520  1.00 72.97           C  
ATOM   2811  CD1 PHE A 175    -103.046 -11.596  60.012  1.00 72.97           C  
ATOM   2812  HD1 PHE A 175    -102.237 -11.217  59.405  1.00 72.97           H  
ATOM   2813  CD2 PHE A 175    -105.070 -11.219  61.313  1.00 72.97           C  
ATOM   2814  HD2 PHE A 175    -105.813 -10.546  61.715  1.00 72.97           H  
ATOM   2815  CE1 PHE A 175    -103.128 -12.973  60.285  1.00 72.97           C  
ATOM   2816  HE1 PHE A 175    -102.383 -13.637  59.873  1.00 72.97           H  
ATOM   2817  CE2 PHE A 175    -105.142 -12.594  61.601  1.00 72.97           C  
ATOM   2818  HE2 PHE A 175    -105.933 -12.969  62.233  1.00 72.97           H  
ATOM   2819  CZ  PHE A 175    -104.177 -13.472  61.078  1.00 72.97           C  
ATOM   2820  HZ  PHE A 175    -104.245 -14.529  61.291  1.00 72.97           H  
ATOM   2821  N   ILE A 176    -102.318  -6.024  61.403  1.00 73.82           N  
ATOM   2822  H   ILE A 176    -102.187  -6.265  62.375  1.00 73.82           H  
ATOM   2823  CA  ILE A 176    -101.926  -4.671  60.919  1.00 73.82           C  
ATOM   2824  HA  ILE A 176    -101.900  -4.691  59.830  1.00 73.82           H  
ATOM   2825  C   ILE A 176    -100.501  -4.252  61.318  1.00 73.82           C  
ATOM   2826  CB  ILE A 176    -102.972  -3.589  61.298  1.00 73.82           C  
ATOM   2827  HB  ILE A 176    -103.048  -3.557  62.385  1.00 73.82           H  
ATOM   2828  O   ILE A 176     -99.800  -3.672  60.489  1.00 73.82           O  
ATOM   2829  CG1 ILE A 176    -104.363  -3.943  60.715  1.00 73.82           C  
ATOM   2830 HG12 ILE A 176    -104.278  -4.082  59.637  1.00 73.82           H  
ATOM   2831 HG13 ILE A 176    -104.697  -4.884  61.150  1.00 73.82           H  
ATOM   2832  CG2 ILE A 176    -102.529  -2.183  60.841  1.00 73.82           C  
ATOM   2833 HG21 ILE A 176    -102.381  -2.175  59.761  1.00 73.82           H  
ATOM   2834 HG22 ILE A 176    -103.267  -1.430  61.118  1.00 73.82           H  
ATOM   2835 HG23 ILE A 176    -101.597  -1.896  61.330  1.00 73.82           H  
ATOM   2836  CD1 ILE A 176    -105.462  -2.909  60.984  1.00 73.82           C  
ATOM   2837 HD11 ILE A 176    -105.303  -2.010  60.388  1.00 73.82           H  
ATOM   2838 HD12 ILE A 176    -106.428  -3.333  60.707  1.00 73.82           H  
ATOM   2839 HD13 ILE A 176    -105.471  -2.653  62.044  1.00 73.82           H  
ATOM   2840  N   GLU A 177    -100.050  -4.504  62.551  1.00 69.39           N  
ATOM   2841  H   GLU A 177    -100.622  -5.031  63.196  1.00 69.39           H  
ATOM   2842  CA  GLU A 177     -98.790  -3.933  63.063  1.00 69.39           C  
ATOM   2843  HA  GLU A 177     -98.391  -3.281  62.286  1.00 69.39           H  
ATOM   2844  C   GLU A 177     -97.708  -4.998  63.370  1.00 69.39           C  
ATOM   2845  CB  GLU A 177     -99.077  -2.978  64.238  1.00 69.39           C  
ATOM   2846  HB2 GLU A 177     -98.154  -2.464  64.508  1.00 69.39           H  
ATOM   2847  HB3 GLU A 177     -99.791  -2.228  63.900  1.00 69.39           H  
ATOM   2848  O   GLU A 177     -97.986  -5.970  64.078  1.00 69.39           O  
ATOM   2849  CG  GLU A 177     -99.639  -3.673  65.481  1.00 69.39           C  
ATOM   2850  HG2 GLU A 177    -100.444  -4.346  65.187  1.00 69.39           H  
ATOM   2851  HG3 GLU A 177     -98.845  -4.267  65.933  1.00 69.39           H  
ATOM   2852  CD  GLU A 177    -100.180  -2.677  66.513  1.00 69.39           C  
ATOM   2853  OE1 GLU A 177    -101.377  -2.309  66.396  1.00 69.39           O  
ATOM   2854  OE2 GLU A 177     -99.424  -2.349  67.452  1.00 69.39           O  
ATOM   2855  N   PRO A 178     -96.453  -4.833  62.888  1.00 79.48           N  
ATOM   2856  CA  PRO A 178     -95.364  -5.797  63.083  1.00 79.48           C  
ATOM   2857  HA  PRO A 178     -95.750  -6.811  62.981  1.00 79.48           H  
ATOM   2858  C   PRO A 178     -94.741  -5.667  64.485  1.00 79.48           C  
ATOM   2859  CB  PRO A 178     -94.386  -5.531  61.934  1.00 79.48           C  
ATOM   2860  HB2 PRO A 178     -93.364  -5.826  62.170  1.00 79.48           H  
ATOM   2861  HB3 PRO A 178     -94.730  -6.055  61.042  1.00 79.48           H  
ATOM   2862  O   PRO A 178     -93.605  -5.211  64.668  1.00 79.48           O  
ATOM   2863  CG  PRO A 178     -94.521  -4.025  61.724  1.00 79.48           C  
ATOM   2864  HG2 PRO A 178     -94.234  -3.729  60.715  1.00 79.48           H  
ATOM   2865  HG3 PRO A 178     -93.925  -3.493  62.465  1.00 79.48           H  
ATOM   2866  CD  PRO A 178     -96.008  -3.777  61.985  1.00 79.48           C  
ATOM   2867  HD2 PRO A 178     -96.557  -3.852  61.046  1.00 79.48           H  
ATOM   2868  HD3 PRO A 178     -96.152  -2.792  62.428  1.00 79.48           H  
ATOM   2869  N   PHE A 179     -95.524  -6.027  65.502  1.00 85.82           N  
ATOM   2870  H   PHE A 179     -96.462  -6.325  65.271  1.00 85.82           H  
ATOM   2871  CA  PHE A 179     -95.156  -5.916  66.912  1.00 85.82           C  
ATOM   2872  HA  PHE A 179     -95.039  -4.856  67.136  1.00 85.82           H  
ATOM   2873  C   PHE A 179     -93.816  -6.598  67.232  1.00 85.82           C  
ATOM   2874  CB  PHE A 179     -96.299  -6.451  67.781  1.00 85.82           C  
ATOM   2875  HB2 PHE A 179     -97.093  -5.705  67.810  1.00 85.82           H  
ATOM   2876  HB3 PHE A 179     -96.714  -7.336  67.299  1.00 85.82           H  
ATOM   2877  O   PHE A 179     -93.452  -7.634  66.667  1.00 85.82           O  
ATOM   2878  CG  PHE A 179     -95.905  -6.830  69.197  1.00 85.82           C  
ATOM   2879  CD1 PHE A 179     -95.505  -8.150  69.486  1.00 85.82           C  
ATOM   2880  HD1 PHE A 179     -95.483  -8.895  68.706  1.00 85.82           H  
ATOM   2881  CD2 PHE A 179     -95.921  -5.868  70.222  1.00 85.82           C  
ATOM   2882  HD2 PHE A 179     -96.257  -4.863  70.014  1.00 85.82           H  
ATOM   2883  CE1 PHE A 179     -95.140  -8.509  70.794  1.00 85.82           C  
ATOM   2884  HE1 PHE A 179     -94.865  -9.530  71.012  1.00 85.82           H  
ATOM   2885  CE2 PHE A 179     -95.543  -6.225  71.527  1.00 85.82           C  
ATOM   2886  HE2 PHE A 179     -95.595  -5.496  72.322  1.00 85.82           H  
ATOM   2887  CZ  PHE A 179     -95.156  -7.543  71.814  1.00 85.82           C  
ATOM   2888  HZ  PHE A 179     -94.895  -7.817  72.825  1.00 85.82           H  
ATOM   2889  N   THR A 180     -93.067  -5.995  68.157  1.00 90.11           N  
ATOM   2890  H   THR A 180     -93.444  -5.173  68.607  1.00 90.11           H  
ATOM   2891  CA  THR A 180     -91.712  -6.424  68.516  1.00 90.11           C  
ATOM   2892  HA  THR A 180     -91.554  -7.441  68.157  1.00 90.11           H  
ATOM   2893  C   THR A 180     -91.497  -6.429  70.027  1.00 90.11           C  
ATOM   2894  CB  THR A 180     -90.686  -5.516  67.822  1.00 90.11           C  
ATOM   2895  HB  THR A 180     -90.908  -4.474  68.052  1.00 90.11           H  
ATOM   2896  O   THR A 180     -91.674  -5.406  70.686  1.00 90.11           O  
ATOM   2897  CG2 THR A 180     -89.238  -5.810  68.217  1.00 90.11           C  
ATOM   2898 HG21 THR A 180     -89.031  -6.873  68.092  1.00 90.11           H  
ATOM   2899 HG22 THR A 180     -88.565  -5.233  67.583  1.00 90.11           H  
ATOM   2900 HG23 THR A 180     -89.068  -5.526  69.255  1.00 90.11           H  
ATOM   2901  OG1 THR A 180     -90.749  -5.704  66.424  1.00 90.11           O  
ATOM   2902  HG1 THR A 180     -91.638  -5.495  66.129  1.00 90.11           H  
ATOM   2903  N   LEU A 181     -91.014  -7.555  70.559  1.00 91.20           N  
ATOM   2904  H   LEU A 181     -90.856  -8.325  69.925  1.00 91.20           H  
ATOM   2905  CA  LEU A 181     -90.421  -7.662  71.893  1.00 91.20           C  
ATOM   2906  HA  LEU A 181     -90.872  -6.919  72.551  1.00 91.20           H  
ATOM   2907  C   LEU A 181     -88.916  -7.393  71.830  1.00 91.20           C  
ATOM   2908  CB  LEU A 181     -90.657  -9.065  72.479  1.00 91.20           C  
ATOM   2909  HB2 LEU A 181     -90.378  -9.801  71.724  1.00 91.20           H  
ATOM   2910  HB3 LEU A 181     -89.993  -9.204  73.332  1.00 91.20           H  
ATOM   2911  O   LEU A 181     -88.219  -7.954  70.986  1.00 91.20           O  
ATOM   2912  CG  LEU A 181     -92.092  -9.341  72.947  1.00 91.20           C  
ATOM   2913  HG  LEU A 181     -92.784  -9.122  72.134  1.00 91.20           H  
ATOM   2914  CD1 LEU A 181     -92.226 -10.814  73.316  1.00 91.20           C  
ATOM   2915 HD11 LEU A 181     -91.647 -11.036  74.213  1.00 91.20           H  
ATOM   2916 HD12 LEU A 181     -93.278 -11.032  73.498  1.00 91.20           H  
ATOM   2917 HD13 LEU A 181     -91.870 -11.438  72.496  1.00 91.20           H  
ATOM   2918  CD2 LEU A 181     -92.472  -8.529  74.187  1.00 91.20           C  
ATOM   2919 HD21 LEU A 181     -92.511  -7.468  73.940  1.00 91.20           H  
ATOM   2920 HD22 LEU A 181     -91.744  -8.686  74.983  1.00 91.20           H  
ATOM   2921 HD23 LEU A 181     -93.457  -8.835  74.542  1.00 91.20           H  
ATOM   2922  N   THR A 182     -88.394  -6.606  72.770  1.00 93.47           N  
ATOM   2923  H   THR A 182     -89.029  -6.211  73.448  1.00 93.47           H  
ATOM   2924  CA  THR A 182     -86.954  -6.454  73.028  1.00 93.47           C  
ATOM   2925  HA  THR A 182     -86.388  -7.155  72.415  1.00 93.47           H  
ATOM   2926  C   THR A 182     -86.664  -6.758  74.493  1.00 93.47           C  
ATOM   2927  CB  THR A 182     -86.463  -5.034  72.702  1.00 93.47           C  
ATOM   2928  HB  THR A 182     -87.000  -4.317  73.323  1.00 93.47           H  
ATOM   2929  O   THR A 182     -87.245  -6.138  75.380  1.00 93.47           O  
ATOM   2930  CG2 THR A 182     -84.960  -4.863  72.936  1.00 93.47           C  
ATOM   2931 HG21 THR A 182     -84.396  -5.553  72.309  1.00 93.47           H  
ATOM   2932 HG22 THR A 182     -84.713  -5.051  73.981  1.00 93.47           H  
ATOM   2933 HG23 THR A 182     -84.671  -3.834  72.723  1.00 93.47           H  
ATOM   2934  OG1 THR A 182     -86.707  -4.727  71.341  1.00 93.47           O  
ATOM   2935  HG1 THR A 182     -87.660  -4.789  71.246  1.00 93.47           H  
ATOM   2936  N   CYS A 183     -85.725  -7.666  74.742  1.00 93.26           N  
ATOM   2937  H   CYS A 183     -85.297  -8.149  73.965  1.00 93.26           H  
ATOM   2938  CA  CYS A 183     -85.100  -7.879  76.041  1.00 93.26           C  
ATOM   2939  HA  CYS A 183     -85.623  -7.297  76.800  1.00 93.26           H  
ATOM   2940  C   CYS A 183     -83.635  -7.436  76.005  1.00 93.26           C  
ATOM   2941  CB  CYS A 183     -85.202  -9.358  76.403  1.00 93.26           C  
ATOM   2942  HB2 CYS A 183     -86.239  -9.683  76.316  1.00 93.26           H  
ATOM   2943  HB3 CYS A 183     -84.610  -9.940  75.696  1.00 93.26           H  
ATOM   2944  O   CYS A 183     -82.966  -7.673  75.000  1.00 93.26           O  
ATOM   2945  SG  CYS A 183     -84.633  -9.720  78.075  1.00 93.26           S  
ATOM   2946  N   SER A 184     -83.116  -6.849  77.085  1.00 91.19           N  
ATOM   2947  H   SER A 184     -83.707  -6.707  77.892  1.00 91.19           H  
ATOM   2948  CA  SER A 184     -81.690  -6.533  77.225  1.00 91.19           C  
ATOM   2949  HA  SER A 184     -81.142  -7.262  76.628  1.00 91.19           H  
ATOM   2950  C   SER A 184     -81.160  -6.682  78.655  1.00 91.19           C  
ATOM   2951  CB  SER A 184     -81.362  -5.154  76.642  1.00 91.19           C  
ATOM   2952  HB2 SER A 184     -81.846  -5.038  75.672  1.00 91.19           H  
ATOM   2953  HB3 SER A 184     -80.284  -5.109  76.487  1.00 91.19           H  
ATOM   2954  O   SER A 184     -81.927  -6.785  79.611  1.00 91.19           O  
ATOM   2955  OG  SER A 184     -81.729  -4.088  77.492  1.00 91.19           O  
ATOM   2956  HG  SER A 184     -80.996  -3.470  77.447  1.00 91.19           H  
ATOM   2957  N   CYS A 185     -79.835  -6.734  78.806  1.00 86.92           N  
ATOM   2958  H   CYS A 185     -79.275  -6.689  77.967  1.00 86.92           H  
ATOM   2959  CA  CYS A 185     -79.131  -6.892  80.077  1.00 86.92           C  
ATOM   2960  HA  CYS A 185     -79.816  -6.694  80.902  1.00 86.92           H  
ATOM   2961  C   CYS A 185     -77.969  -5.891  80.175  1.00 86.92           C  
ATOM   2962  CB  CYS A 185     -78.665  -8.351  80.184  1.00 86.92           C  
ATOM   2963  HB2 CYS A 185     -77.993  -8.589  79.359  1.00 86.92           H  
ATOM   2964  HB3 CYS A 185     -79.529  -9.012  80.126  1.00 86.92           H  
ATOM   2965  O   CYS A 185     -77.002  -5.968  79.412  1.00 86.92           O  
ATOM   2966  SG  CYS A 185     -77.812  -8.616  81.763  1.00 86.92           S  
ATOM   2967  HG  CYS A 185     -76.632  -8.113  81.389  1.00 86.92           H  
ATOM   2968  N   GLN A 186     -78.043  -4.962  81.135  1.00 75.19           N  
ATOM   2969  H   GLN A 186     -78.834  -4.992  81.762  1.00 75.19           H  
ATOM   2970  CA  GLN A 186     -77.098  -3.845  81.261  1.00 75.19           C  
ATOM   2971  HA  GLN A 186     -76.523  -3.770  80.339  1.00 75.19           H  
ATOM   2972  C   GLN A 186     -76.072  -4.057  82.383  1.00 75.19           C  
ATOM   2973  CB  GLN A 186     -77.849  -2.517  81.408  1.00 75.19           C  
ATOM   2974  HB2 GLN A 186     -78.540  -2.570  82.249  1.00 75.19           H  
ATOM   2975  HB3 GLN A 186     -77.102  -1.744  81.591  1.00 75.19           H  
ATOM   2976  O   GLN A 186     -76.159  -3.446  83.455  1.00 75.19           O  
ATOM   2977  CG  GLN A 186     -78.596  -2.113  80.137  1.00 75.19           C  
ATOM   2978  HG2 GLN A 186     -79.476  -2.741  79.997  1.00 75.19           H  
ATOM   2979  HG3 GLN A 186     -77.923  -2.268  79.293  1.00 75.19           H  
ATOM   2980  CD  GLN A 186     -79.018  -0.646  80.144  1.00 75.19           C  
ATOM   2981  NE2 GLN A 186     -79.093  -0.017  78.999  1.00 75.19           N  
ATOM   2982 HE21 GLN A 186     -78.817  -0.514  78.164  1.00 75.19           H  
ATOM   2983 HE22 GLN A 186     -79.320   0.966  78.963  1.00 75.19           H  
ATOM   2984  OE1 GLN A 186     -79.263  -0.033  81.180  1.00 75.19           O  
ATOM   2985  N   VAL A 187     -75.061  -4.883  82.085  1.00 63.89           N  
ATOM   2986  H   VAL A 187     -75.112  -5.328  81.180  1.00 63.89           H  
ATOM   2987  CA  VAL A 187     -73.884  -5.229  82.918  1.00 63.89           C  
ATOM   2988  HA  VAL A 187     -74.145  -6.051  83.583  1.00 63.89           H  
ATOM   2989  C   VAL A 187     -73.384  -4.073  83.795  1.00 63.89           C  
ATOM   2990  CB  VAL A 187     -72.742  -5.703  81.986  1.00 63.89           C  
ATOM   2991  HB  VAL A 187     -72.597  -4.956  81.206  1.00 63.89           H  
ATOM   2992  O   VAL A 187     -73.175  -4.248  84.994  1.00 63.89           O  
ATOM   2993  CG1 VAL A 187     -71.399  -5.885  82.706  1.00 63.89           C  
ATOM   2994 HG11 VAL A 187     -71.513  -6.576  83.541  1.00 63.89           H  
ATOM   2995 HG12 VAL A 187     -71.024  -4.930  83.075  1.00 63.89           H  
ATOM   2996 HG13 VAL A 187     -70.666  -6.288  82.007  1.00 63.89           H  
ATOM   2997  CG2 VAL A 187     -73.119  -7.031  81.317  1.00 63.89           C  
ATOM   2998 HG21 VAL A 187     -74.020  -6.924  80.712  1.00 63.89           H  
ATOM   2999 HG22 VAL A 187     -73.272  -7.805  82.068  1.00 63.89           H  
ATOM   3000 HG23 VAL A 187     -72.313  -7.348  80.655  1.00 63.89           H  
ATOM   3001  N   SER A 188     -73.245  -2.873  83.225  1.00 57.26           N  
ATOM   3002  H   SER A 188     -73.386  -2.806  82.227  1.00 57.26           H  
ATOM   3003  CA  SER A 188     -72.704  -1.666  83.871  1.00 57.26           C  
ATOM   3004  HA  SER A 188     -71.696  -1.893  84.218  1.00 57.26           H  
ATOM   3005  C   SER A 188     -73.491  -1.152  85.088  1.00 57.26           C  
ATOM   3006  CB  SER A 188     -72.604  -0.532  82.837  1.00 57.26           C  
ATOM   3007  HB2 SER A 188     -71.889   0.213  83.184  1.00 57.26           H  
ATOM   3008  HB3 SER A 188     -73.579  -0.059  82.719  1.00 57.26           H  
ATOM   3009  O   SER A 188     -73.036  -0.219  85.741  1.00 57.26           O  
ATOM   3010  OG  SER A 188     -72.197  -1.049  81.585  1.00 57.26           O  
ATOM   3011  HG  SER A 188     -71.869  -0.340  81.026  1.00 57.26           H  
ATOM   3012  N   ASN A 189     -74.664  -1.722  85.386  1.00 51.17           N  
ATOM   3013  H   ASN A 189     -74.959  -2.506  84.822  1.00 51.17           H  
ATOM   3014  CA  ASN A 189     -75.543  -1.297  86.483  1.00 51.17           C  
ATOM   3015  HA  ASN A 189     -75.230  -0.318  86.846  1.00 51.17           H  
ATOM   3016  C   ASN A 189     -75.494  -2.250  87.696  1.00 51.17           C  
ATOM   3017  CB  ASN A 189     -76.997  -1.179  85.967  1.00 51.17           C  
ATOM   3018  HB2 ASN A 189     -77.641  -0.924  86.808  1.00 51.17           H  
ATOM   3019  HB3 ASN A 189     -77.314  -2.150  85.587  1.00 51.17           H  
ATOM   3020  O   ASN A 189     -75.997  -1.885  88.754  1.00 51.17           O  
ATOM   3021  CG  ASN A 189     -77.238  -0.140  84.880  1.00 51.17           C  
ATOM   3022  ND2 ASN A 189     -76.714  -0.353  83.700  1.00 51.17           N  
ATOM   3023 HD21 ASN A 189     -76.906   0.312  82.964  1.00 51.17           H  
ATOM   3024 HD22 ASN A 189     -76.213  -1.214  83.537  1.00 51.17           H  
ATOM   3025  OD1 ASN A 189     -77.998   0.809  85.028  1.00 51.17           O  
ATOM   3026  N   LEU A 190     -74.954  -3.469  87.555  1.00 51.33           N  
ATOM   3027  H   LEU A 190     -74.505  -3.704  86.682  1.00 51.33           H  
ATOM   3028  CA  LEU A 190     -75.089  -4.530  88.569  1.00 51.33           C  
ATOM   3029  HA  LEU A 190     -76.127  -4.583  88.895  1.00 51.33           H  
ATOM   3030  C   LEU A 190     -74.268  -4.223  89.831  1.00 51.33           C  
ATOM   3031  CB  LEU A 190     -74.700  -5.890  87.951  1.00 51.33           C  
ATOM   3032  HB2 LEU A 190     -74.398  -6.552  88.762  1.00 51.33           H  
ATOM   3033  HB3 LEU A 190     -73.841  -5.760  87.293  1.00 51.33           H  
ATOM   3034  O   LEU A 190     -74.785  -4.305  90.943  1.00 51.33           O  
ATOM   3035  CG  LEU A 190     -75.832  -6.608  87.193  1.00 51.33           C  
ATOM   3036  HG  LEU A 190     -76.616  -6.851  87.910  1.00 51.33           H  
ATOM   3037  CD1 LEU A 190     -76.455  -5.786  86.060  1.00 51.33           C  
ATOM   3038 HD11 LEU A 190     -75.676  -5.476  85.363  1.00 51.33           H  
ATOM   3039 HD12 LEU A 190     -76.949  -4.901  86.461  1.00 51.33           H  
ATOM   3040 HD13 LEU A 190     -77.186  -6.388  85.521  1.00 51.33           H  
ATOM   3041  CD2 LEU A 190     -75.327  -7.917  86.592  1.00 51.33           C  
ATOM   3042 HD21 LEU A 190     -74.549  -7.719  85.855  1.00 51.33           H  
ATOM   3043 HD22 LEU A 190     -74.916  -8.546  87.382  1.00 51.33           H  
ATOM   3044 HD23 LEU A 190     -76.147  -8.456  86.118  1.00 51.33           H  
ATOM   3045  N   HIS A 191     -73.011  -3.820  89.650  1.00 50.82           N  
ATOM   3046  H   HIS A 191     -72.644  -3.817  88.709  1.00 50.82           H  
ATOM   3047  CA  HIS A 191     -72.174  -3.188  90.669  1.00 50.82           C  
ATOM   3048  HA  HIS A 191     -72.808  -2.512  91.243  1.00 50.82           H  
ATOM   3049  C   HIS A 191     -71.058  -2.380  89.970  1.00 50.82           C  
ATOM   3050  CB  HIS A 191     -71.584  -4.250  91.620  1.00 50.82           C  
ATOM   3051  HB2 HIS A 191     -70.502  -4.292  91.497  1.00 50.82           H  
ATOM   3052  HB3 HIS A 191     -71.967  -5.237  91.361  1.00 50.82           H  
ATOM   3053  O   HIS A 191     -70.670  -2.737  88.853  1.00 50.82           O  
ATOM   3054  CG  HIS A 191     -71.896  -4.003  93.077  1.00 50.82           C  
ATOM   3055  CD2 HIS A 191     -73.095  -4.199  93.710  1.00 50.82           C  
ATOM   3056  HD2 HIS A 191     -74.008  -4.537  93.244  1.00 50.82           H  
ATOM   3057  ND1 HIS A 191     -71.000  -3.612  94.041  1.00 50.82           N  
ATOM   3058  HD1 HIS A 191     -70.050  -3.310  93.883  1.00 50.82           H  
ATOM   3059  CE1 HIS A 191     -71.631  -3.601  95.223  1.00 50.82           C  
ATOM   3060  HE1 HIS A 191     -71.166  -3.363  96.168  1.00 50.82           H  
ATOM   3061  NE2 HIS A 191     -72.921  -3.930  95.076  1.00 50.82           N  
ATOM   3062  N   PRO A 192     -70.510  -1.316  90.588  1.00 50.54           N  
ATOM   3063  CA  PRO A 192     -69.341  -0.622  90.045  1.00 50.54           C  
ATOM   3064  HA  PRO A 192     -69.538  -0.336  89.012  1.00 50.54           H  
ATOM   3065  C   PRO A 192     -68.079  -1.493  90.096  1.00 50.54           C  
ATOM   3066  CB  PRO A 192     -69.167   0.642  90.902  1.00 50.54           C  
ATOM   3067  HB2 PRO A 192     -68.905   1.505  90.290  1.00 50.54           H  
ATOM   3068  HB3 PRO A 192     -68.409   0.486  91.669  1.00 50.54           H  
ATOM   3069  O   PRO A 192     -67.307  -1.524  89.140  1.00 50.54           O  
ATOM   3070  CG  PRO A 192     -70.524   0.828  91.579  1.00 50.54           C  
ATOM   3071  HG2 PRO A 192     -71.192   1.377  90.915  1.00 50.54           H  
ATOM   3072  HG3 PRO A 192     -70.433   1.336  92.539  1.00 50.54           H  
ATOM   3073  CD  PRO A 192     -71.032  -0.602  91.743  1.00 50.54           C  
ATOM   3074  HD2 PRO A 192     -72.121  -0.600  91.767  1.00 50.54           H  
ATOM   3075  HD3 PRO A 192     -70.635  -1.040  92.659  1.00 50.54           H  
ATOM   3076  N   ASP A 193     -67.896  -2.185  91.226  1.00 50.59           N  
ATOM   3077  H   ASP A 193     -68.592  -2.080  91.951  1.00 50.59           H  
ATOM   3078  CA  ASP A 193     -66.653  -2.844  91.637  1.00 50.59           C  
ATOM   3079  HA  ASP A 193     -65.831  -2.147  91.475  1.00 50.59           H  
ATOM   3080  C   ASP A 193     -66.348  -4.114  90.805  1.00 50.59           C  
ATOM   3081  CB  ASP A 193     -66.710  -3.173  93.159  1.00 50.59           C  
ATOM   3082  HB2 ASP A 193     -65.689  -3.249  93.531  1.00 50.59           H  
ATOM   3083  HB3 ASP A 193     -67.162  -4.158  93.271  1.00 50.59           H  
ATOM   3084  O   ASP A 193     -65.188  -4.415  90.536  1.00 50.59           O  
ATOM   3085  CG  ASP A 193     -67.516  -2.213  94.074  1.00 50.59           C  
ATOM   3086  OD1 ASP A 193     -66.991  -1.630  95.049  1.00 50.59           O  
ATOM   3087  OD2 ASP A 193     -68.754  -2.121  93.902  1.00 50.59           O  
ATOM   3088  N   THR A 194     -67.383  -4.849  90.376  1.00 53.22           N  
ATOM   3089  H   THR A 194     -68.316  -4.532  90.595  1.00 53.22           H  
ATOM   3090  CA  THR A 194     -67.285  -6.132  89.654  1.00 53.22           C  
ATOM   3091  HA  THR A 194     -66.252  -6.479  89.695  1.00 53.22           H  
ATOM   3092  C   THR A 194     -67.658  -6.011  88.173  1.00 53.22           C  
ATOM   3093  CB  THR A 194     -68.156  -7.219  90.316  1.00 53.22           C  
ATOM   3094  HB  THR A 194     -68.219  -8.083  89.654  1.00 53.22           H  
ATOM   3095  O   THR A 194     -68.373  -5.100  87.749  1.00 53.22           O  
ATOM   3096  CG2 THR A 194     -67.585  -7.682  91.652  1.00 53.22           C  
ATOM   3097 HG21 THR A 194     -68.204  -8.481  92.061  1.00 53.22           H  
ATOM   3098 HG22 THR A 194     -66.580  -8.079  91.505  1.00 53.22           H  
ATOM   3099 HG23 THR A 194     -67.544  -6.853  92.358  1.00 53.22           H  
ATOM   3100  OG1 THR A 194     -69.456  -6.733  90.566  1.00 53.22           O  
ATOM   3101  HG1 THR A 194     -70.001  -7.492  90.789  1.00 53.22           H  
ATOM   3102  N   ASN A 195     -67.186  -6.955  87.357  1.00 63.17           N  
ATOM   3103  H   ASN A 195     -66.652  -7.704  87.773  1.00 63.17           H  
ATOM   3104  CA  ASN A 195     -67.670  -7.177  85.990  1.00 63.17           C  
ATOM   3105  HA  ASN A 195     -68.214  -6.299  85.642  1.00 63.17           H  
ATOM   3106  C   ASN A 195     -68.664  -8.347  85.965  1.00 63.17           C  
ATOM   3107  CB  ASN A 195     -66.475  -7.411  85.048  1.00 63.17           C  
ATOM   3108  HB2 ASN A 195     -65.853  -8.211  85.448  1.00 63.17           H  
ATOM   3109  HB3 ASN A 195     -66.837  -7.733  84.071  1.00 63.17           H  
ATOM   3110  O   ASN A 195     -68.621  -9.202  86.848  1.00 63.17           O  
ATOM   3111  CG  ASN A 195     -65.626  -6.171  84.828  1.00 63.17           C  
ATOM   3112  ND2 ASN A 195     -64.369  -6.343  84.495  1.00 63.17           N  
ATOM   3113 HD21 ASN A 195     -63.994  -7.275  84.391  1.00 63.17           H  
ATOM   3114 HD22 ASN A 195     -63.808  -5.516  84.352  1.00 63.17           H  
ATOM   3115  OD1 ASN A 195     -66.080  -5.037  84.927  1.00 63.17           O  
ATOM   3116  N   TYR A 196     -69.522  -8.385  84.942  1.00 73.57           N  
ATOM   3117  H   TYR A 196     -69.471  -7.679  84.221  1.00 73.57           H  
ATOM   3118  CA  TYR A 196     -70.409  -9.515  84.666  1.00 73.57           C  
ATOM   3119  HA  TYR A 196     -70.041 -10.383  85.213  1.00 73.57           H  
ATOM   3120  C   TYR A 196     -70.392  -9.841  83.173  1.00 73.57           C  
ATOM   3121  CB  TYR A 196     -71.849  -9.239  85.128  1.00 73.57           C  
ATOM   3122  HB2 TYR A 196     -72.235  -8.352  84.626  1.00 73.57           H  
ATOM   3123  HB3 TYR A 196     -72.471 -10.076  84.810  1.00 73.57           H  
ATOM   3124  O   TYR A 196     -70.602  -8.952  82.349  1.00 73.57           O  
ATOM   3125  CG  TYR A 196     -72.011  -9.067  86.623  1.00 73.57           C  
ATOM   3126  CD1 TYR A 196     -72.405 -10.164  87.412  1.00 73.57           C  
ATOM   3127  HD1 TYR A 196     -72.597 -11.122  86.953  1.00 73.57           H  
ATOM   3128  CD2 TYR A 196     -71.756  -7.819  87.225  1.00 73.57           C  
ATOM   3129  HD2 TYR A 196     -71.464  -6.975  86.617  1.00 73.57           H  
ATOM   3130  CE1 TYR A 196     -72.511 -10.022  88.808  1.00 73.57           C  
ATOM   3131  HE1 TYR A 196     -72.803 -10.868  89.411  1.00 73.57           H  
ATOM   3132  CE2 TYR A 196     -71.836  -7.681  88.622  1.00 73.57           C  
ATOM   3133  HE2 TYR A 196     -71.601  -6.738  89.093  1.00 73.57           H  
ATOM   3134  OH  TYR A 196     -72.178  -8.694  90.772  1.00 73.57           O  
ATOM   3135  HH  TYR A 196     -72.284  -9.565  91.161  1.00 73.57           H  
ATOM   3136  CZ  TYR A 196     -72.187  -8.792  89.417  1.00 73.57           C  
ATOM   3137  N   THR A 197     -70.183 -11.106  82.836  1.00 79.93           N  
ATOM   3138  H   THR A 197     -69.986 -11.766  83.575  1.00 79.93           H  
ATOM   3139  CA  THR A 197     -70.362 -11.650  81.484  1.00 79.93           C  
ATOM   3140  HA  THR A 197     -70.069 -10.904  80.745  1.00 79.93           H  
ATOM   3141  C   THR A 197     -71.831 -12.020  81.287  1.00 79.93           C  
ATOM   3142  CB  THR A 197     -69.491 -12.902  81.298  1.00 79.93           C  
ATOM   3143  HB  THR A 197     -69.914 -13.730  81.867  1.00 79.93           H  
ATOM   3144  O   THR A 197     -72.446 -12.530  82.223  1.00 79.93           O  
ATOM   3145  CG2 THR A 197     -69.364 -13.292  79.835  1.00 79.93           C  
ATOM   3146 HG21 THR A 197     -68.787 -14.214  79.758  1.00 79.93           H  
ATOM   3147 HG22 THR A 197     -70.347 -13.452  79.391  1.00 79.93           H  
ATOM   3148 HG23 THR A 197     -68.858 -12.486  79.304  1.00 79.93           H  
ATOM   3149  OG1 THR A 197     -68.173 -12.668  81.739  1.00 79.93           O  
ATOM   3150  HG1 THR A 197     -67.763 -13.527  81.866  1.00 79.93           H  
ATOM   3151  N   VAL A 198     -72.404 -11.821  80.095  1.00 82.79           N  
ATOM   3152  H   VAL A 198     -71.852 -11.410  79.355  1.00 82.79           H  
ATOM   3153  CA  VAL A 198     -73.731 -12.362  79.733  1.00 82.79           C  
ATOM   3154  HA  VAL A 198     -74.228 -12.736  80.628  1.00 82.79           H  
ATOM   3155  C   VAL A 198     -73.529 -13.539  78.783  1.00 82.79           C  
ATOM   3156  CB  VAL A 198     -74.657 -11.300  79.101  1.00 82.79           C  
ATOM   3157  HB  VAL A 198     -74.308 -11.070  78.094  1.00 82.79           H  
ATOM   3158  O   VAL A 198     -73.023 -13.352  77.679  1.00 82.79           O  
ATOM   3159  CG1 VAL A 198     -76.096 -11.833  79.013  1.00 82.79           C  
ATOM   3160 HG11 VAL A 198     -76.123 -12.743  78.414  1.00 82.79           H  
ATOM   3161 HG12 VAL A 198     -76.735 -11.091  78.534  1.00 82.79           H  
ATOM   3162 HG13 VAL A 198     -76.482 -12.051  80.008  1.00 82.79           H  
ATOM   3163  CG2 VAL A 198     -74.684  -9.990  79.902  1.00 82.79           C  
ATOM   3164 HG21 VAL A 198     -74.915 -10.186  80.949  1.00 82.79           H  
ATOM   3165 HG22 VAL A 198     -75.427  -9.312  79.484  1.00 82.79           H  
ATOM   3166 HG23 VAL A 198     -73.709  -9.507  79.836  1.00 82.79           H  
ATOM   3167  N   GLU A 199     -73.901 -14.751  79.202  1.00 83.79           N  
ATOM   3168  H   GLU A 199     -74.301 -14.846  80.125  1.00 83.79           H  
ATOM   3169  CA  GLU A 199     -73.562 -15.975  78.450  1.00 83.79           C  
ATOM   3170  HA  GLU A 199     -72.928 -15.698  77.608  1.00 83.79           H  
ATOM   3171  C   GLU A 199     -74.757 -16.680  77.803  1.00 83.79           C  
ATOM   3172  CB  GLU A 199     -72.711 -16.928  79.302  1.00 83.79           C  
ATOM   3173  HB2 GLU A 199     -72.474 -17.800  78.693  1.00 83.79           H  
ATOM   3174  HB3 GLU A 199     -73.267 -17.249  80.183  1.00 83.79           H  
ATOM   3175  O   GLU A 199     -74.586 -17.450  76.858  1.00 83.79           O  
ATOM   3176  CG  GLU A 199     -71.405 -16.233  79.722  1.00 83.79           C  
ATOM   3177  HG2 GLU A 199     -71.151 -15.497  78.960  1.00 83.79           H  
ATOM   3178  HG3 GLU A 199     -71.564 -15.699  80.659  1.00 83.79           H  
ATOM   3179  CD  GLU A 199     -70.216 -17.189  79.854  1.00 83.79           C  
ATOM   3180  OE1 GLU A 199     -69.120 -16.771  79.410  1.00 83.79           O  
ATOM   3181  OE2 GLU A 199     -70.413 -18.304  80.381  1.00 83.79           O  
ATOM   3182  N   PHE A 200     -75.969 -16.369  78.261  1.00 88.11           N  
ATOM   3183  H   PHE A 200     -76.028 -15.702  79.017  1.00 88.11           H  
ATOM   3184  CA  PHE A 200     -77.220 -16.915  77.740  1.00 88.11           C  
ATOM   3185  HA  PHE A 200     -77.097 -17.169  76.687  1.00 88.11           H  
ATOM   3186  C   PHE A 200     -78.342 -15.882  77.873  1.00 88.11           C  
ATOM   3187  CB  PHE A 200     -77.547 -18.195  78.527  1.00 88.11           C  
ATOM   3188  HB2 PHE A 200     -77.482 -17.964  79.590  1.00 88.11           H  
ATOM   3189  HB3 PHE A 200     -76.778 -18.936  78.309  1.00 88.11           H  
ATOM   3190  O   PHE A 200     -78.462 -15.246  78.921  1.00 88.11           O  
ATOM   3191  CG  PHE A 200     -78.899 -18.831  78.257  1.00 88.11           C  
ATOM   3192  CD1 PHE A 200     -79.771 -19.121  79.325  1.00 88.11           C  
ATOM   3193  HD1 PHE A 200     -79.495 -18.856  80.334  1.00 88.11           H  
ATOM   3194  CD2 PHE A 200     -79.261 -19.199  76.950  1.00 88.11           C  
ATOM   3195  HD2 PHE A 200     -78.591 -18.998  76.127  1.00 88.11           H  
ATOM   3196  CE1 PHE A 200     -80.986 -19.789  79.087  1.00 88.11           C  
ATOM   3197  HE1 PHE A 200     -81.646 -20.026  79.909  1.00 88.11           H  
ATOM   3198  CE2 PHE A 200     -80.476 -19.864  76.713  1.00 88.11           C  
ATOM   3199  HE2 PHE A 200     -80.725 -20.172  75.708  1.00 88.11           H  
ATOM   3200  CZ  PHE A 200     -81.340 -20.161  77.779  1.00 88.11           C  
ATOM   3201  HZ  PHE A 200     -82.267 -20.683  77.594  1.00 88.11           H  
ATOM   3202  N   MET A 201     -79.192 -15.751  76.852  1.00 91.07           N  
ATOM   3203  H   MET A 201     -79.005 -16.283  76.015  1.00 91.07           H  
ATOM   3204  CA  MET A 201     -80.474 -15.034  76.924  1.00 91.07           C  
ATOM   3205  HA  MET A 201     -80.771 -14.950  77.969  1.00 91.07           H  
ATOM   3206  C   MET A 201     -81.579 -15.820  76.211  1.00 91.07           C  
ATOM   3207  CB  MET A 201     -80.367 -13.613  76.344  1.00 91.07           C  
ATOM   3208  HB2 MET A 201     -79.904 -13.646  75.357  1.00 91.07           H  
ATOM   3209  HB3 MET A 201     -81.375 -13.213  76.234  1.00 91.07           H  
ATOM   3210  O   MET A 201     -81.324 -16.490  75.210  1.00 91.07           O  
ATOM   3211  CG  MET A 201     -79.569 -12.669  77.252  1.00 91.07           C  
ATOM   3212  HG2 MET A 201     -78.535 -13.011  77.285  1.00 91.07           H  
ATOM   3213  HG3 MET A 201     -79.973 -12.740  78.261  1.00 91.07           H  
ATOM   3214  SD  MET A 201     -79.574 -10.918  76.764  1.00 91.07           S  
ATOM   3215  CE  MET A 201     -81.303 -10.480  77.090  1.00 91.07           C  
ATOM   3216  HE1 MET A 201     -81.553 -10.710  78.125  1.00 91.07           H  
ATOM   3217  HE2 MET A 201     -81.962 -11.036  76.423  1.00 91.07           H  
ATOM   3218  HE3 MET A 201     -81.445  -9.414  76.914  1.00 91.07           H  
ATOM   3219  N   TYR A 202     -82.816 -15.724  76.708  1.00 90.93           N  
ATOM   3220  H   TYR A 202     -82.962 -15.170  77.540  1.00 90.93           H  
ATOM   3221  CA  TYR A 202     -83.981 -16.411  76.140  1.00 90.93           C  
ATOM   3222  HA  TYR A 202     -83.806 -16.558  75.074  1.00 90.93           H  
ATOM   3223  C   TYR A 202     -85.278 -15.607  76.281  1.00 90.93           C  
ATOM   3224  CB  TYR A 202     -84.137 -17.797  76.783  1.00 90.93           C  
ATOM   3225  HB2 TYR A 202     -83.193 -18.334  76.682  1.00 90.93           H  
ATOM   3226  HB3 TYR A 202     -84.886 -18.355  76.221  1.00 90.93           H  
ATOM   3227  O   TYR A 202     -85.443 -14.842  77.232  1.00 90.93           O  
ATOM   3228  CG  TYR A 202     -84.537 -17.793  78.248  1.00 90.93           C  
ATOM   3229  CD1 TYR A 202     -83.550 -17.682  79.245  1.00 90.93           C  
ATOM   3230  HD1 TYR A 202     -82.514 -17.577  78.960  1.00 90.93           H  
ATOM   3231  CD2 TYR A 202     -85.896 -17.890  78.610  1.00 90.93           C  
ATOM   3232  HD2 TYR A 202     -86.653 -17.962  77.843  1.00 90.93           H  
ATOM   3233  CE1 TYR A 202     -83.914 -17.686  80.604  1.00 90.93           C  
ATOM   3234  HE1 TYR A 202     -83.158 -17.584  81.369  1.00 90.93           H  
ATOM   3235  CE2 TYR A 202     -86.269 -17.867  79.968  1.00 90.93           C  
ATOM   3236  HE2 TYR A 202     -87.312 -17.920  80.241  1.00 90.93           H  
ATOM   3237  OH  TYR A 202     -85.628 -17.719  82.275  1.00 90.93           O  
ATOM   3238  HH  TYR A 202     -86.579 -17.638  82.374  1.00 90.93           H  
ATOM   3239  CZ  TYR A 202     -85.275 -17.768  80.965  1.00 90.93           C  
ATOM   3240  N   ILE A 203     -86.219 -15.827  75.356  1.00 91.44           N  
ATOM   3241  H   ILE A 203     -85.997 -16.477  74.615  1.00 91.44           H  
ATOM   3242  CA  ILE A 203     -87.594 -15.302  75.400  1.00 91.44           C  
ATOM   3243  HA  ILE A 203     -87.745 -14.818  76.365  1.00 91.44           H  
ATOM   3244  C   ILE A 203     -88.594 -16.468  75.341  1.00 91.44           C  
ATOM   3245  CB  ILE A 203     -87.815 -14.218  74.313  1.00 91.44           C  
ATOM   3246  HB  ILE A 203     -87.414 -14.586  73.369  1.00 91.44           H  
ATOM   3247  O   ILE A 203     -88.421 -17.420  74.581  1.00 91.44           O  
ATOM   3248  CG1 ILE A 203     -87.051 -12.931  74.718  1.00 91.44           C  
ATOM   3249 HG12 ILE A 203     -86.013 -13.183  74.934  1.00 91.44           H  
ATOM   3250 HG13 ILE A 203     -87.487 -12.527  75.632  1.00 91.44           H  
ATOM   3251  CG2 ILE A 203     -89.311 -13.901  74.106  1.00 91.44           C  
ATOM   3252 HG21 ILE A 203     -89.440 -13.140  73.337  1.00 91.44           H  
ATOM   3253 HG22 ILE A 203     -89.751 -13.548  75.039  1.00 91.44           H  
ATOM   3254 HG23 ILE A 203     -89.846 -14.788  73.768  1.00 91.44           H  
ATOM   3255  CD1 ILE A 203     -87.030 -11.823  73.656  1.00 91.44           C  
ATOM   3256 HD11 ILE A 203     -88.031 -11.425  73.487  1.00 91.44           H  
ATOM   3257 HD12 ILE A 203     -86.628 -12.213  72.721  1.00 91.44           H  
ATOM   3258 HD13 ILE A 203     -86.393 -11.010  74.003  1.00 91.44           H  
ATOM   3259  N   LEU A 204     -89.636 -16.388  76.169  1.00 86.90           N  
ATOM   3260  H   LEU A 204     -89.717 -15.538  76.709  1.00 86.90           H  
ATOM   3261  CA  LEU A 204     -90.573 -17.456  76.536  1.00 86.90           C  
ATOM   3262  HA  LEU A 204     -90.556 -18.246  75.785  1.00 86.90           H  
ATOM   3263  C   LEU A 204     -92.008 -16.900  76.593  1.00 86.90           C  
ATOM   3264  CB  LEU A 204     -90.061 -18.013  77.889  1.00 86.90           C  
ATOM   3265  HB2 LEU A 204     -89.699 -17.167  78.472  1.00 86.90           H  
ATOM   3266  HB3 LEU A 204     -89.194 -18.641  77.683  1.00 86.90           H  
ATOM   3267  O   LEU A 204     -92.196 -15.740  76.945  1.00 86.90           O  
ATOM   3268  CG  LEU A 204     -91.024 -18.793  78.809  1.00 86.90           C  
ATOM   3269  HG  LEU A 204     -91.902 -18.184  79.024  1.00 86.90           H  
ATOM   3270  CD1 LEU A 204     -91.470 -20.132  78.229  1.00 86.90           C  
ATOM   3271 HD11 LEU A 204     -92.135 -19.958  77.383  1.00 86.90           H  
ATOM   3272 HD12 LEU A 204     -90.607 -20.719  77.914  1.00 86.90           H  
ATOM   3273 HD13 LEU A 204     -92.037 -20.689  78.974  1.00 86.90           H  
ATOM   3274  CD2 LEU A 204     -90.313 -19.095  80.131  1.00 86.90           C  
ATOM   3275 HD21 LEU A 204     -90.000 -18.165  80.606  1.00 86.90           H  
ATOM   3276 HD22 LEU A 204     -89.443 -19.727  79.955  1.00 86.90           H  
ATOM   3277 HD23 LEU A 204     -91.000 -19.606  80.806  1.00 86.90           H  
ATOM   3278  N   HIS A 205     -93.019 -17.713  76.285  1.00 86.78           N  
ATOM   3279  H   HIS A 205     -92.804 -18.637  75.937  1.00 86.78           H  
ATOM   3280  CA  HIS A 205     -94.438 -17.393  76.488  1.00 86.78           C  
ATOM   3281  HA  HIS A 205     -94.522 -16.462  77.047  1.00 86.78           H  
ATOM   3282  C   HIS A 205     -95.143 -18.482  77.309  1.00 86.78           C  
ATOM   3283  CB  HIS A 205     -95.124 -17.195  75.131  1.00 86.78           C  
ATOM   3284  HB2 HIS A 205     -95.068 -18.124  74.564  1.00 86.78           H  
ATOM   3285  HB3 HIS A 205     -94.594 -16.419  74.580  1.00 86.78           H  
ATOM   3286  O   HIS A 205     -94.881 -19.667  77.105  1.00 86.78           O  
ATOM   3287  CG  HIS A 205     -96.560 -16.766  75.284  1.00 86.78           C  
ATOM   3288  CD2 HIS A 205     -96.964 -15.621  75.907  1.00 86.78           C  
ATOM   3289  HD2 HIS A 205     -96.315 -14.865  76.324  1.00 86.78           H  
ATOM   3290  ND1 HIS A 205     -97.704 -17.453  74.928  1.00 86.78           N  
ATOM   3291  HD1 HIS A 205     -97.786 -18.299  74.383  1.00 86.78           H  
ATOM   3292  CE1 HIS A 205     -98.764 -16.728  75.326  1.00 86.78           C  
ATOM   3293  HE1 HIS A 205     -99.799 -16.991  75.163  1.00 86.78           H  
ATOM   3294  NE2 HIS A 205     -98.353 -15.615  75.948  1.00 86.78           N  
ATOM   3295  N   GLU A 206     -96.047 -18.095  78.217  1.00 83.72           N  
ATOM   3296  H   GLU A 206     -96.238 -17.109  78.317  1.00 83.72           H  
ATOM   3297  CA  GLU A 206     -96.602 -18.999  79.239  1.00 83.72           C  
ATOM   3298  HA  GLU A 206     -95.762 -19.405  79.802  1.00 83.72           H  
ATOM   3299  C   GLU A 206     -97.354 -20.227  78.693  1.00 83.72           C  
ATOM   3300  CB  GLU A 206     -97.462 -18.207  80.240  1.00 83.72           C  
ATOM   3301  HB2 GLU A 206     -96.880 -17.361  80.605  1.00 83.72           H  
ATOM   3302  HB3 GLU A 206     -97.672 -18.858  81.089  1.00 83.72           H  
ATOM   3303  O   GLU A 206     -97.279 -21.291  79.302  1.00 83.72           O  
ATOM   3304  CG  GLU A 206     -98.794 -17.684  79.677  1.00 83.72           C  
ATOM   3305  HG2 GLU A 206     -99.412 -18.531  79.378  1.00 83.72           H  
ATOM   3306  HG3 GLU A 206     -98.595 -17.072  78.798  1.00 83.72           H  
ATOM   3307  CD  GLU A 206     -99.574 -16.863  80.711  1.00 83.72           C  
ATOM   3308  OE1 GLU A 206    -100.174 -15.821  80.351  1.00 83.72           O  
ATOM   3309  OE2 GLU A 206     -99.586 -17.209  81.916  1.00 83.72           O  
ATOM   3310  N   THR A 207     -98.023 -20.117  77.540  1.00 79.04           N  
ATOM   3311  H   THR A 207     -98.132 -19.200  77.130  1.00 79.04           H  
ATOM   3312  CA  THR A 207     -98.679 -21.258  76.867  1.00 79.04           C  
ATOM   3313  HA  THR A 207     -98.856 -22.055  77.589  1.00 79.04           H  
ATOM   3314  C   THR A 207     -97.850 -21.864  75.738  1.00 79.04           C  
ATOM   3315  CB  THR A 207    -100.038 -20.855  76.276  1.00 79.04           C  
ATOM   3316  HB  THR A 207    -100.451 -21.699  75.723  1.00 79.04           H  
ATOM   3317  O   THR A 207     -98.028 -23.035  75.418  1.00 79.04           O  
ATOM   3318  CG2 THR A 207    -101.049 -20.445  77.344  1.00 79.04           C  
ATOM   3319 HG21 THR A 207    -102.021 -20.292  76.876  1.00 79.04           H  
ATOM   3320 HG22 THR A 207    -100.739 -19.514  77.819  1.00 79.04           H  
ATOM   3321 HG23 THR A 207    -101.134 -21.230  78.096  1.00 79.04           H  
ATOM   3322  OG1 THR A 207     -99.877 -19.764  75.399  1.00 79.04           O  
ATOM   3323  HG1 THR A 207     -99.792 -20.121  74.512  1.00 79.04           H  
ATOM   3324  N   ASN A 208     -96.969 -21.076  75.108  1.00 74.41           N  
ATOM   3325  H   ASN A 208     -96.793 -20.164  75.506  1.00 74.41           H  
ATOM   3326  CA  ASN A 208     -96.370 -21.425  73.810  1.00 74.41           C  
ATOM   3327  HA  ASN A 208     -96.889 -22.301  73.421  1.00 74.41           H  
ATOM   3328  C   ASN A 208     -94.893 -21.859  73.922  1.00 74.41           C  
ATOM   3329  CB  ASN A 208     -96.608 -20.290  72.784  1.00 74.41           C  
ATOM   3330  HB2 ASN A 208     -96.223 -20.614  71.817  1.00 74.41           H  
ATOM   3331  HB3 ASN A 208     -96.041 -19.408  73.081  1.00 74.41           H  
ATOM   3332  O   ASN A 208     -94.312 -22.289  72.931  1.00 74.41           O  
ATOM   3333  CG  ASN A 208     -98.071 -19.896  72.582  1.00 74.41           C  
ATOM   3334  ND2 ASN A 208     -98.330 -18.732  72.031  1.00 74.41           N  
ATOM   3335 HD21 ASN A 208     -99.298 -18.468  71.915  1.00 74.41           H  
ATOM   3336 HD22 ASN A 208     -97.598 -18.136  71.670  1.00 74.41           H  
ATOM   3337  OD1 ASN A 208     -98.999 -20.577  72.981  1.00 74.41           O  
ATOM   3338  N   GLY A 209     -94.288 -21.782  75.113  1.00 80.86           N  
ATOM   3339  H   GLY A 209     -94.793 -21.357  75.878  1.00 80.86           H  
ATOM   3340  CA  GLY A 209     -92.926 -22.254  75.376  1.00 80.86           C  
ATOM   3341  HA2 GLY A 209     -92.840 -22.509  76.433  1.00 80.86           H  
ATOM   3342  HA3 GLY A 209     -92.747 -23.161  74.798  1.00 80.86           H  
ATOM   3343  C   GLY A 209     -91.826 -21.242  75.038  1.00 80.86           C  
ATOM   3344  O   GLY A 209     -92.079 -20.051  74.845  1.00 80.86           O  
ATOM   3345  N   VAL A 210     -90.572 -21.707  75.031  1.00 82.70           N  
ATOM   3346  H   VAL A 210     -90.432 -22.702  75.137  1.00 82.70           H  
ATOM   3347  CA  VAL A 210     -89.410 -20.885  74.652  1.00 82.70           C  
ATOM   3348  HA  VAL A 210     -89.463 -19.931  75.177  1.00 82.70           H  
ATOM   3349  C   VAL A 210     -89.479 -20.611  73.153  1.00 82.70           C  
ATOM   3350  CB  VAL A 210     -88.073 -21.551  75.034  1.00 82.70           C  
ATOM   3351  HB  VAL A 210     -87.999 -22.522  74.546  1.00 82.70           H  
ATOM   3352  O   VAL A 210     -89.552 -21.541  72.360  1.00 82.70           O  
ATOM   3353  CG1 VAL A 210     -86.867 -20.696  74.617  1.00 82.70           C  
ATOM   3354 HG11 VAL A 210     -86.936 -19.699  75.052  1.00 82.70           H  
ATOM   3355 HG12 VAL A 210     -85.945 -21.170  74.954  1.00 82.70           H  
ATOM   3356 HG13 VAL A 210     -86.820 -20.611  73.531  1.00 82.70           H  
ATOM   3357  CG2 VAL A 210     -87.982 -21.759  76.553  1.00 82.70           C  
ATOM   3358 HG21 VAL A 210     -87.029 -22.226  76.803  1.00 82.70           H  
ATOM   3359 HG22 VAL A 210     -88.782 -22.416  76.894  1.00 82.70           H  
ATOM   3360 HG23 VAL A 210     -88.056 -20.801  77.068  1.00 82.70           H  
ATOM   3361  N   ILE A 211     -89.447 -19.337  72.768  1.00 82.18           N  
ATOM   3362  H   ILE A 211     -89.341 -18.633  73.484  1.00 82.18           H  
ATOM   3363  CA  ILE A 211     -89.566 -18.897  71.373  1.00 82.18           C  
ATOM   3364  HA  ILE A 211     -90.147 -19.631  70.815  1.00 82.18           H  
ATOM   3365  C   ILE A 211     -88.181 -18.829  70.729  1.00 82.18           C  
ATOM   3366  CB  ILE A 211     -90.312 -17.543  71.302  1.00 82.18           C  
ATOM   3367  HB  ILE A 211     -89.745 -16.805  71.871  1.00 82.18           H  
ATOM   3368  O   ILE A 211     -87.975 -19.358  69.635  1.00 82.18           O  
ATOM   3369  CG1 ILE A 211     -91.719 -17.667  71.934  1.00 82.18           C  
ATOM   3370 HG12 ILE A 211     -91.643 -18.087  72.937  1.00 82.18           H  
ATOM   3371 HG13 ILE A 211     -92.325 -18.347  71.335  1.00 82.18           H  
ATOM   3372  CG2 ILE A 211     -90.410 -17.058  69.841  1.00 82.18           C  
ATOM   3373 HG21 ILE A 211     -90.961 -17.784  69.242  1.00 82.18           H  
ATOM   3374 HG22 ILE A 211     -89.417 -16.927  69.412  1.00 82.18           H  
ATOM   3375 HG23 ILE A 211     -90.911 -16.092  69.787  1.00 82.18           H  
ATOM   3376  CD1 ILE A 211     -92.475 -16.347  72.071  1.00 82.18           C  
ATOM   3377 HD11 ILE A 211     -92.677 -15.906  71.095  1.00 82.18           H  
ATOM   3378 HD12 ILE A 211     -93.428 -16.547  72.561  1.00 82.18           H  
ATOM   3379 HD13 ILE A 211     -91.899 -15.652  72.680  1.00 82.18           H  
ATOM   3380  N   ALA A 212     -87.228 -18.195  71.418  1.00 86.59           N  
ATOM   3381  H   ALA A 212     -87.444 -17.856  72.344  1.00 86.59           H  
ATOM   3382  CA  ALA A 212     -85.874 -17.979  70.924  1.00 86.59           C  
ATOM   3383  HA  ALA A 212     -85.604 -18.822  70.287  1.00 86.59           H  
ATOM   3384  C   ALA A 212     -84.835 -17.907  72.052  1.00 86.59           C  
ATOM   3385  CB  ALA A 212     -85.848 -16.697  70.084  1.00 86.59           C  
ATOM   3386  HB1 ALA A 212     -86.112 -15.838  70.701  1.00 86.59           H  
ATOM   3387  HB2 ALA A 212     -84.844 -16.556  69.682  1.00 86.59           H  
ATOM   3388  HB3 ALA A 212     -86.550 -16.781  69.255  1.00 86.59           H  
ATOM   3389  O   ALA A 212     -85.155 -17.540  73.187  1.00 86.59           O  
ATOM   3390  N   THR A 213     -83.587 -18.213  71.704  1.00 87.14           N  
ATOM   3391  H   THR A 213     -83.424 -18.528  70.758  1.00 87.14           H  
ATOM   3392  CA  THR A 213     -82.406 -18.192  72.574  1.00 87.14           C  
ATOM   3393  HA  THR A 213     -82.610 -17.565  73.442  1.00 87.14           H  
ATOM   3394  C   THR A 213     -81.186 -17.613  71.853  1.00 87.14           C  
ATOM   3395  CB  THR A 213     -82.048 -19.605  73.071  1.00 87.14           C  
ATOM   3396  HB  THR A 213     -81.131 -19.544  73.656  1.00 87.14           H  
ATOM   3397  O   THR A 213     -81.114 -17.608  70.624  1.00 87.14           O  
ATOM   3398  CG2 THR A 213     -83.138 -20.242  73.929  1.00 87.14           C  
ATOM   3399 HG21 THR A 213     -83.396 -19.569  74.747  1.00 87.14           H  
ATOM   3400 HG22 THR A 213     -82.776 -21.184  74.344  1.00 87.14           H  
ATOM   3401 HG23 THR A 213     -84.026 -20.433  73.327  1.00 87.14           H  
ATOM   3402  OG1 THR A 213     -81.838 -20.482  71.992  1.00 87.14           O  
ATOM   3403  HG1 THR A 213     -81.437 -21.286  72.331  1.00 87.14           H  
ATOM   3404  N   ILE A 214     -80.197 -17.154  72.619  1.00 86.71           N  
ATOM   3405  H   ILE A 214     -80.351 -17.095  73.615  1.00 86.71           H  
ATOM   3406  CA  ILE A 214     -78.824 -16.918  72.155  1.00 86.71           C  
ATOM   3407  HA  ILE A 214     -78.641 -17.573  71.303  1.00 86.71           H  
ATOM   3408  C   ILE A 214     -77.838 -17.324  73.257  1.00 86.71           C  
ATOM   3409  CB  ILE A 214     -78.619 -15.463  71.662  1.00 86.71           C  
ATOM   3410  HB  ILE A 214     -79.306 -15.311  70.829  1.00 86.71           H  
ATOM   3411  O   ILE A 214     -78.064 -17.034  74.433  1.00 86.71           O  
ATOM   3412  CG1 ILE A 214     -77.181 -15.279  71.124  1.00 86.71           C  
ATOM   3413 HG12 ILE A 214     -76.961 -16.089  70.429  1.00 86.71           H  
ATOM   3414 HG13 ILE A 214     -76.470 -15.338  71.948  1.00 86.71           H  
ATOM   3415  CG2 ILE A 214     -78.962 -14.414  72.738  1.00 86.71           C  
ATOM   3416 HG21 ILE A 214     -79.973 -14.577  73.114  1.00 86.71           H  
ATOM   3417 HG22 ILE A 214     -78.917 -13.409  72.320  1.00 86.71           H  
ATOM   3418 HG23 ILE A 214     -78.258 -14.485  73.567  1.00 86.71           H  
ATOM   3419  CD1 ILE A 214     -76.934 -13.959  70.387  1.00 86.71           C  
ATOM   3420 HD11 ILE A 214     -77.633 -13.861  69.556  1.00 86.71           H  
ATOM   3421 HD12 ILE A 214     -77.046 -13.112  71.064  1.00 86.71           H  
ATOM   3422 HD13 ILE A 214     -75.918 -13.954  69.992  1.00 86.71           H  
ATOM   3423  N   ASN A 215     -76.748 -17.982  72.860  1.00 83.57           N  
ATOM   3424  H   ASN A 215     -76.619 -18.121  71.868  1.00 83.57           H  
ATOM   3425  CA  ASN A 215     -75.617 -18.342  73.719  1.00 83.57           C  
ATOM   3426  HA  ASN A 215     -75.851 -18.107  74.757  1.00 83.57           H  
ATOM   3427  C   ASN A 215     -74.380 -17.533  73.297  1.00 83.57           C  
ATOM   3428  CB  ASN A 215     -75.333 -19.851  73.612  1.00 83.57           C  
ATOM   3429  HB2 ASN A 215     -74.580 -20.129  74.349  1.00 83.57           H  
ATOM   3430  HB3 ASN A 215     -74.921 -20.053  72.623  1.00 83.57           H  
ATOM   3431  O   ASN A 215     -74.254 -17.152  72.130  1.00 83.57           O  
ATOM   3432  CG  ASN A 215     -76.545 -20.740  73.828  1.00 83.57           C  
ATOM   3433  ND2 ASN A 215     -76.787 -21.682  72.948  1.00 83.57           N  
ATOM   3434 HD21 ASN A 215     -77.585 -22.275  73.120  1.00 83.57           H  
ATOM   3435 HD22 ASN A 215     -76.179 -21.804  72.150  1.00 83.57           H  
ATOM   3436  OD1 ASN A 215     -77.294 -20.612  74.778  1.00 83.57           O  
ATOM   3437  N   LYS A 216     -73.437 -17.290  74.211  1.00 76.76           N  
ATOM   3438  H   LYS A 216     -73.602 -17.587  75.162  1.00 76.76           H  
ATOM   3439  CA  LYS A 216     -72.204 -16.555  73.889  1.00 76.76           C  
ATOM   3440  HA  LYS A 216     -72.497 -15.588  73.479  1.00 76.76           H  
ATOM   3441  C   LYS A 216     -71.389 -17.269  72.805  1.00 76.76           C  
ATOM   3442  CB  LYS A 216     -71.418 -16.284  75.176  1.00 76.76           C  
ATOM   3443  HB2 LYS A 216     -71.238 -17.218  75.709  1.00 76.76           H  
ATOM   3444  HB3 LYS A 216     -72.036 -15.631  75.792  1.00 76.76           H  
ATOM   3445  O   LYS A 216     -71.211 -18.482  72.835  1.00 76.76           O  
ATOM   3446  CG  LYS A 216     -70.084 -15.572  74.931  1.00 76.76           C  
ATOM   3447  HG2 LYS A 216     -69.387 -16.259  74.451  1.00 76.76           H  
ATOM   3448  HG3 LYS A 216     -70.248 -14.714  74.280  1.00 76.76           H  
ATOM   3449  CD  LYS A 216     -69.487 -15.083  76.253  1.00 76.76           C  
ATOM   3450  HD2 LYS A 216     -69.344 -15.925  76.930  1.00 76.76           H  
ATOM   3451  HD3 LYS A 216     -70.168 -14.366  76.711  1.00 76.76           H  
ATOM   3452  CE  LYS A 216     -68.142 -14.413  75.973  1.00 76.76           C  
ATOM   3453  HE2 LYS A 216     -67.422 -15.169  75.658  1.00 76.76           H  
ATOM   3454  HE3 LYS A 216     -68.269 -13.692  75.166  1.00 76.76           H  
ATOM   3455  NZ  LYS A 216     -67.650 -13.699  77.162  1.00 76.76           N  
ATOM   3456  HZ1 LYS A 216     -68.294 -12.957  77.397  1.00 76.76           H  
ATOM   3457  HZ2 LYS A 216     -66.837 -13.145  76.934  1.00 76.76           H  
ATOM   3458  HZ3 LYS A 216     -67.510 -14.303  77.960  1.00 76.76           H  
ATOM   3459  N   GLY A 217     -70.921 -16.494  71.824  1.00 68.55           N  
ATOM   3460  H   GLY A 217     -71.129 -15.506  71.862  1.00 68.55           H  
ATOM   3461  CA  GLY A 217     -70.198 -17.001  70.652  1.00 68.55           C  
ATOM   3462  HA2 GLY A 217     -69.710 -16.165  70.150  1.00 68.55           H  
ATOM   3463  HA3 GLY A 217     -69.427 -17.696  70.983  1.00 68.55           H  
ATOM   3464  C   GLY A 217     -71.064 -17.728  69.612  1.00 68.55           C  
ATOM   3465  O   GLY A 217     -70.513 -18.251  68.648  1.00 68.55           O  
ATOM   3466  N   GLN A 218     -72.391 -17.770  69.776  1.00 70.86           N  
ATOM   3467  H   GLN A 218     -72.807 -17.306  70.572  1.00 70.86           H  
ATOM   3468  CA  GLN A 218     -73.312 -18.465  68.871  1.00 70.86           C  
ATOM   3469  HA  GLN A 218     -72.744 -18.910  68.054  1.00 70.86           H  
ATOM   3470  C   GLN A 218     -74.321 -17.504  68.228  1.00 70.86           C  
ATOM   3471  CB  GLN A 218     -74.022 -19.612  69.612  1.00 70.86           C  
ATOM   3472  HB2 GLN A 218     -74.688 -20.120  68.915  1.00 70.86           H  
ATOM   3473  HB3 GLN A 218     -74.625 -19.201  70.421  1.00 70.86           H  
ATOM   3474  O   GLN A 218     -74.540 -16.387  68.695  1.00 70.86           O  
ATOM   3475  CG  GLN A 218     -73.028 -20.642  70.180  1.00 70.86           C  
ATOM   3476  HG2 GLN A 218     -72.397 -20.164  70.930  1.00 70.86           H  
ATOM   3477  HG3 GLN A 218     -72.385 -20.999  69.376  1.00 70.86           H  
ATOM   3478  CD  GLN A 218     -73.696 -21.848  70.834  1.00 70.86           C  
ATOM   3479  NE2 GLN A 218     -72.927 -22.740  71.415  1.00 70.86           N  
ATOM   3480 HE21 GLN A 218     -71.926 -22.609  71.440  1.00 70.86           H  
ATOM   3481 HE22 GLN A 218     -73.387 -23.528  71.847  1.00 70.86           H  
ATOM   3482  OE1 GLN A 218     -74.906 -22.013  70.864  1.00 70.86           O  
ATOM   3483  N   LEU A 219     -74.950 -17.957  67.142  1.00 68.94           N  
ATOM   3484  H   LEU A 219     -74.756 -18.901  66.841  1.00 68.94           H  
ATOM   3485  CA  LEU A 219     -76.084 -17.266  66.529  1.00 68.94           C  
ATOM   3486  HA  LEU A 219     -75.868 -16.198  66.501  1.00 68.94           H  
ATOM   3487  C   LEU A 219     -77.358 -17.435  67.374  1.00 68.94           C  
ATOM   3488  CB  LEU A 219     -76.290 -17.775  65.087  1.00 68.94           C  
ATOM   3489  HB2 LEU A 219     -76.473 -18.849  65.126  1.00 68.94           H  
ATOM   3490  HB3 LEU A 219     -77.185 -17.308  64.676  1.00 68.94           H  
ATOM   3491  O   LEU A 219     -77.461 -18.324  68.219  1.00 68.94           O  
ATOM   3492  CG  LEU A 219     -75.118 -17.504  64.124  1.00 68.94           C  
ATOM   3493  HG  LEU A 219     -74.216 -17.985  64.502  1.00 68.94           H  
ATOM   3494  CD1 LEU A 219     -75.438 -18.098  62.752  1.00 68.94           C  
ATOM   3495 HD11 LEU A 219     -76.328 -17.627  62.335  1.00 68.94           H  
ATOM   3496 HD12 LEU A 219     -75.611 -19.170  62.848  1.00 68.94           H  
ATOM   3497 HD13 LEU A 219     -74.596 -17.942  62.077  1.00 68.94           H  
ATOM   3498  CD2 LEU A 219     -74.844 -16.010  63.938  1.00 68.94           C  
ATOM   3499 HD21 LEU A 219     -74.497 -15.574  64.875  1.00 68.94           H  
ATOM   3500 HD22 LEU A 219     -75.748 -15.498  63.609  1.00 68.94           H  
ATOM   3501 HD23 LEU A 219     -74.060 -15.871  63.193  1.00 68.94           H  
ATOM   3502  N   VAL A 220     -78.351 -16.588  67.104  1.00 67.82           N  
ATOM   3503  H   VAL A 220     -78.199 -15.892  66.388  1.00 67.82           H  
ATOM   3504  CA  VAL A 220     -79.706 -16.728  67.651  1.00 67.82           C  
ATOM   3505  HA  VAL A 220     -79.638 -16.815  68.735  1.00 67.82           H  
ATOM   3506  C   VAL A 220     -80.370 -17.991  67.095  1.00 67.82           C  
ATOM   3507  CB  VAL A 220     -80.566 -15.503  67.302  1.00 67.82           C  
ATOM   3508  HB  VAL A 220     -80.667 -15.436  66.219  1.00 67.82           H  
ATOM   3509  O   VAL A 220     -80.309 -18.246  65.892  1.00 67.82           O  
ATOM   3510  CG1 VAL A 220     -81.965 -15.586  67.916  1.00 67.82           C  
ATOM   3511 HG11 VAL A 220     -82.498 -14.661  67.693  1.00 67.82           H  
ATOM   3512 HG12 VAL A 220     -81.897 -15.713  68.996  1.00 67.82           H  
ATOM   3513 HG13 VAL A 220     -82.525 -16.416  67.486  1.00 67.82           H  
ATOM   3514  CG2 VAL A 220     -79.948 -14.191  67.797  1.00 67.82           C  
ATOM   3515 HG21 VAL A 220     -80.574 -13.364  67.462  1.00 67.82           H  
ATOM   3516 HG22 VAL A 220     -78.948 -14.048  67.387  1.00 67.82           H  
ATOM   3517 HG23 VAL A 220     -79.896 -14.185  68.886  1.00 67.82           H  
ATOM   3518  N   VAL A 221     -81.056 -18.743  67.955  1.00 61.34           N  
ATOM   3519  H   VAL A 221     -81.078 -18.452  68.922  1.00 61.34           H  
ATOM   3520  CA  VAL A 221     -81.810 -19.953  67.599  1.00 61.34           C  
ATOM   3521  HA  VAL A 221     -81.744 -20.119  66.523  1.00 61.34           H  
ATOM   3522  C   VAL A 221     -83.284 -19.763  67.956  1.00 61.34           C  
ATOM   3523  CB  VAL A 221     -81.212 -21.191  68.302  1.00 61.34           C  
ATOM   3524  HB  VAL A 221     -81.256 -21.046  69.381  1.00 61.34           H  
ATOM   3525  O   VAL A 221     -83.606 -19.281  69.041  1.00 61.34           O  
ATOM   3526  CG1 VAL A 221     -81.973 -22.479  67.959  1.00 61.34           C  
ATOM   3527 HG11 VAL A 221     -81.480 -23.335  68.420  1.00 61.34           H  
ATOM   3528 HG12 VAL A 221     -82.004 -22.624  66.879  1.00 61.34           H  
ATOM   3529 HG13 VAL A 221     -82.990 -22.432  68.348  1.00 61.34           H  
ATOM   3530  CG2 VAL A 221     -79.744 -21.406  67.905  1.00 61.34           C  
ATOM   3531 HG21 VAL A 221     -79.353 -22.303  68.386  1.00 61.34           H  
ATOM   3532 HG22 VAL A 221     -79.139 -20.560  68.230  1.00 61.34           H  
ATOM   3533 HG23 VAL A 221     -79.658 -21.508  66.823  1.00 61.34           H  
ATOM   3534  N   THR A 222     -84.198 -20.160  67.069  1.00 58.71           N  
ATOM   3535  H   THR A 222     -83.899 -20.529  66.177  1.00 58.71           H  
ATOM   3536  CA  THR A 222     -85.626 -20.309  67.387  1.00 58.71           C  
ATOM   3537  HA  THR A 222     -85.874 -19.656  68.224  1.00 58.71           H  
ATOM   3538  C   THR A 222     -85.935 -21.739  67.818  1.00 58.71           C  
ATOM   3539  CB  THR A 222     -86.539 -19.907  66.219  1.00 58.71           C  
ATOM   3540  HB  THR A 222     -87.532 -20.327  66.380  1.00 58.71           H  
ATOM   3541  O   THR A 222     -85.520 -22.698  67.172  1.00 58.71           O  
ATOM   3542  CG2 THR A 222     -86.670 -18.390  66.120  1.00 58.71           C  
ATOM   3543 HG21 THR A 222     -87.315 -18.131  65.281  1.00 58.71           H  
ATOM   3544 HG22 THR A 222     -87.114 -18.008  67.039  1.00 58.71           H  
ATOM   3545 HG23 THR A 222     -85.687 -17.941  65.975  1.00 58.71           H  
ATOM   3546  OG1 THR A 222     -86.036 -20.360  64.984  1.00 58.71           O  
ATOM   3547  HG1 THR A 222     -86.779 -20.434  64.381  1.00 58.71           H  
ATOM   3548  N   ALA A 223     -86.689 -21.887  68.908  1.00 54.01           N  
ATOM   3549  H   ALA A 223     -87.012 -21.057  69.384  1.00 54.01           H  
ATOM   3550  CA  ALA A 223     -87.135 -23.188  69.417  1.00 54.01           C  
ATOM   3551  HA  ALA A 223     -86.493 -23.968  69.009  1.00 54.01           H  
ATOM   3552  C   ALA A 223     -88.568 -23.552  68.967  1.00 54.01           C  
ATOM   3553  CB  ALA A 223     -86.935 -23.200  70.936  1.00 54.01           C  
ATOM   3554  HB1 ALA A 223     -87.327 -24.128  71.352  1.00 54.01           H  
ATOM   3555  HB2 ALA A 223     -85.872 -23.128  71.165  1.00 54.01           H  
ATOM   3556  HB3 ALA A 223     -87.451 -22.353  71.387  1.00 54.01           H  
ATOM   3557  O   ALA A 223     -88.988 -24.696  69.121  1.00 54.01           O  
ATOM   3558  N   ILE A 224     -89.291 -22.608  68.348  1.00 50.97           N  
ATOM   3559  H   ILE A 224     -88.877 -21.692  68.254  1.00 50.97           H  
ATOM   3560  CA  ILE A 224     -90.583 -22.832  67.681  1.00 50.97           C  
ATOM   3561  HA  ILE A 224     -90.900 -23.859  67.857  1.00 50.97           H  
ATOM   3562  C   ILE A 224     -90.405 -22.634  66.173  1.00 50.97           C  
ATOM   3563  CB  ILE A 224     -91.688 -21.900  68.234  1.00 50.97           C  
ATOM   3564  HB  ILE A 224     -91.424 -20.874  67.980  1.00 50.97           H  
ATOM   3565  O   ILE A 224     -89.854 -21.624  65.730  1.00 50.97           O  
ATOM   3566  CG1 ILE A 224     -91.797 -22.000  69.771  1.00 50.97           C  
ATOM   3567 HG12 ILE A 224     -90.823 -21.771  70.206  1.00 50.97           H  
ATOM   3568 HG13 ILE A 224     -92.066 -23.014  70.064  1.00 50.97           H  
ATOM   3569  CG2 ILE A 224     -93.047 -22.226  67.580  1.00 50.97           C  
ATOM   3570 HG21 ILE A 224     -93.352 -23.242  67.829  1.00 50.97           H  
ATOM   3571 HG22 ILE A 224     -92.998 -22.116  66.497  1.00 50.97           H  
ATOM   3572 HG23 ILE A 224     -93.812 -21.532  67.928  1.00 50.97           H  
ATOM   3573  CD1 ILE A 224     -92.799 -21.014  70.379  1.00 50.97           C  
ATOM   3574 HD11 ILE A 224     -92.693 -20.039  69.903  1.00 50.97           H  
ATOM   3575 HD12 ILE A 224     -93.818 -21.377  70.240  1.00 50.97           H  
ATOM   3576 HD13 ILE A 224     -92.603 -20.915  71.447  1.00 50.97           H  
ATOM   3577  N   GLN A 225     -90.916 -23.571  65.373  1.00 43.90           N  
ATOM   3578  H   GLN A 225     -91.378 -24.361  65.799  1.00 43.90           H  
ATOM   3579  CA  GLN A 225     -90.876 -23.514  63.907  1.00 43.90           C  
ATOM   3580  HA  GLN A 225     -89.968 -22.991  63.609  1.00 43.90           H  
ATOM   3581  C   GLN A 225     -92.048 -22.681  63.344  1.00 43.90           C  
ATOM   3582  CB  GLN A 225     -90.778 -24.940  63.331  1.00 43.90           C  
ATOM   3583  HB2 GLN A 225     -91.650 -25.519  63.631  1.00 43.90           H  
ATOM   3584  HB3 GLN A 225     -90.762 -24.868  62.243  1.00 43.90           H  
ATOM   3585  O   GLN A 225     -92.894 -23.175  62.604  1.00 43.90           O  
ATOM   3586  CG  GLN A 225     -89.494 -25.663  63.785  1.00 43.90           C  
ATOM   3587  HG2 GLN A 225     -89.504 -25.781  64.869  1.00 43.90           H  
ATOM   3588  HG3 GLN A 225     -88.630 -25.054  63.519  1.00 43.90           H  
ATOM   3589  CD  GLN A 225     -89.311 -27.046  63.164  1.00 43.90           C  
ATOM   3590  NE2 GLN A 225     -88.255 -27.748  63.512  1.00 43.90           N  
ATOM   3591 HE21 GLN A 225     -88.172 -28.657  63.081  1.00 43.90           H  
ATOM   3592 HE22 GLN A 225     -87.584 -27.383  64.173  1.00 43.90           H  
ATOM   3593  OE1 GLN A 225     -90.093 -27.532  62.366  1.00 43.90           O  
ATOM   3594  N   ASP A 226     -92.115 -21.399  63.722  1.00 49.28           N  
ATOM   3595  H   ASP A 226     -91.392 -21.065  64.343  1.00 49.28           H  
ATOM   3596  CA  ASP A 226     -93.160 -20.440  63.312  1.00 49.28           C  
ATOM   3597  HA  ASP A 226     -94.109 -20.975  63.276  1.00 49.28           H  
ATOM   3598  C   ASP A 226     -92.884 -19.904  61.884  1.00 49.28           C  
ATOM   3599  CB  ASP A 226     -93.293 -19.353  64.397  1.00 49.28           C  
ATOM   3600  HB2 ASP A 226     -92.600 -18.535  64.203  1.00 49.28           H  
ATOM   3601  HB3 ASP A 226     -93.003 -19.783  65.355  1.00 49.28           H  
ATOM   3602  O   ASP A 226     -92.521 -18.743  61.668  1.00 49.28           O  
ATOM   3603  CG  ASP A 226     -94.717 -18.801  64.552  1.00 49.28           C  
ATOM   3604  OD1 ASP A 226     -95.234 -18.122  63.636  1.00 49.28           O  
ATOM   3605  OD2 ASP A 226     -95.268 -18.945  65.667  1.00 49.28           O  
ATOM   3606  N   PHE A 227     -92.941 -20.823  60.910  1.00 46.23           N  
ATOM   3607  H   PHE A 227     -93.208 -21.754  61.196  1.00 46.23           H  
ATOM   3608  CA  PHE A 227     -92.412 -20.676  59.548  1.00 46.23           C  
ATOM   3609  HA  PHE A 227     -91.324 -20.716  59.610  1.00 46.23           H  
ATOM   3610  C   PHE A 227     -92.787 -19.351  58.864  1.00 46.23           C  
ATOM   3611  CB  PHE A 227     -92.872 -21.859  58.676  1.00 46.23           C  
ATOM   3612  HB2 PHE A 227     -92.861 -21.547  57.631  1.00 46.23           H  
ATOM   3613  HB3 PHE A 227     -93.906 -22.108  58.915  1.00 46.23           H  
ATOM   3614  O   PHE A 227     -93.950 -19.073  58.586  1.00 46.23           O  
ATOM   3615  CG  PHE A 227     -92.007 -23.102  58.776  1.00 46.23           C  
ATOM   3616  CD1 PHE A 227     -90.829 -23.196  58.007  1.00 46.23           C  
ATOM   3617  HD1 PHE A 227     -90.541 -22.384  57.357  1.00 46.23           H  
ATOM   3618  CD2 PHE A 227     -92.382 -24.175  59.605  1.00 46.23           C  
ATOM   3619  HD2 PHE A 227     -93.285 -24.117  60.195  1.00 46.23           H  
ATOM   3620  CE1 PHE A 227     -90.029 -24.351  58.075  1.00 46.23           C  
ATOM   3621  HE1 PHE A 227     -89.127 -24.421  57.485  1.00 46.23           H  
ATOM   3622  CE2 PHE A 227     -91.582 -25.330  59.672  1.00 46.23           C  
ATOM   3623  HE2 PHE A 227     -91.865 -26.148  60.318  1.00 46.23           H  
ATOM   3624  CZ  PHE A 227     -90.404 -25.417  58.911  1.00 46.23           C  
ATOM   3625  HZ  PHE A 227     -89.791 -26.304  58.972  1.00 46.23           H  
ATOM   3626  N   GLY A 228     -91.770 -18.549  58.529  1.00 56.56           N  
ATOM   3627  H   GLY A 228     -90.848 -18.806  58.853  1.00 56.56           H  
ATOM   3628  CA  GLY A 228     -91.892 -17.351  57.687  1.00 56.56           C  
ATOM   3629  HA2 GLY A 228     -90.892 -17.028  57.395  1.00 56.56           H  
ATOM   3630  HA3 GLY A 228     -92.440 -17.622  56.785  1.00 56.56           H  
ATOM   3631  C   GLY A 228     -92.609 -16.146  58.314  1.00 56.56           C  
ATOM   3632  O   GLY A 228     -92.566 -15.063  57.725  1.00 56.56           O  
ATOM   3633  N   ASN A 229     -93.233 -16.308  59.482  1.00 66.19           N  
ATOM   3634  H   ASN A 229     -93.264 -17.243  59.863  1.00 66.19           H  
ATOM   3635  CA  ASN A 229     -93.940 -15.262  60.222  1.00 66.19           C  
ATOM   3636  HA  ASN A 229     -94.433 -14.577  59.533  1.00 66.19           H  
ATOM   3637  C   ASN A 229     -92.977 -14.437  61.090  1.00 66.19           C  
ATOM   3638  CB  ASN A 229     -95.025 -15.967  61.056  1.00 66.19           C  
ATOM   3639  HB2 ASN A 229     -94.564 -16.773  61.626  1.00 66.19           H  
ATOM   3640  HB3 ASN A 229     -95.754 -16.417  60.382  1.00 66.19           H  
ATOM   3641  O   ASN A 229     -92.903 -13.214  60.959  1.00 66.19           O  
ATOM   3642  CG  ASN A 229     -95.778 -15.075  62.029  1.00 66.19           C  
ATOM   3643  ND2 ASN A 229     -96.509 -15.672  62.939  1.00 66.19           N  
ATOM   3644 HD21 ASN A 229     -96.990 -15.060  63.582  1.00 66.19           H  
ATOM   3645 HD22 ASN A 229     -96.307 -16.644  63.125  1.00 66.19           H  
ATOM   3646  OD1 ASN A 229     -95.710 -13.857  62.022  1.00 66.19           O  
ATOM   3647  N   LYS A 230     -92.232 -15.110  61.976  1.00 71.72           N  
ATOM   3648  H   LYS A 230     -92.288 -16.118  61.971  1.00 71.72           H  
ATOM   3649  CA  LYS A 230     -91.485 -14.462  63.065  1.00 71.72           C  
ATOM   3650  HA  LYS A 230     -91.869 -13.448  63.173  1.00 71.72           H  
ATOM   3651  C   LYS A 230     -90.003 -14.305  62.714  1.00 71.72           C  
ATOM   3652  CB  LYS A 230     -91.762 -15.174  64.406  1.00 71.72           C  
ATOM   3653  HB2 LYS A 230     -91.240 -14.650  65.207  1.00 71.72           H  
ATOM   3654  HB3 LYS A 230     -91.399 -16.201  64.358  1.00 71.72           H  
ATOM   3655  O   LYS A 230     -89.397 -15.159  62.073  1.00 71.72           O  
ATOM   3656  CG  LYS A 230     -93.276 -15.171  64.698  1.00 71.72           C  
ATOM   3657  HG2 LYS A 230     -93.777 -15.712  63.895  1.00 71.72           H  
ATOM   3658  HG3 LYS A 230     -93.637 -14.142  64.693  1.00 71.72           H  
ATOM   3659  CD  LYS A 230     -93.703 -15.835  66.012  1.00 71.72           C  
ATOM   3660  HD2 LYS A 230     -93.280 -16.837  66.072  1.00 71.72           H  
ATOM   3661  HD3 LYS A 230     -93.368 -15.236  66.860  1.00 71.72           H  
ATOM   3662  CE  LYS A 230     -95.237 -15.909  65.976  1.00 71.72           C  
ATOM   3663  HE2 LYS A 230     -95.534 -16.368  65.033  1.00 71.72           H  
ATOM   3664  HE3 LYS A 230     -95.641 -14.897  65.979  1.00 71.72           H  
ATOM   3665  NZ  LYS A 230     -95.821 -16.708  67.072  1.00 71.72           N  
ATOM   3666  HZ1 LYS A 230     -95.808 -17.679  66.792  1.00 71.72           H  
ATOM   3667  HZ2 LYS A 230     -95.316 -16.584  67.938  1.00 71.72           H  
ATOM   3668  HZ3 LYS A 230     -96.771 -16.419  67.256  1.00 71.72           H  
ATOM   3669  N   ASN A 231     -89.436 -13.176  63.123  1.00 80.73           N  
ATOM   3670  H   ASN A 231     -90.011 -12.555  63.674  1.00 80.73           H  
ATOM   3671  CA  ASN A 231     -88.128 -12.653  62.734  1.00 80.73           C  
ATOM   3672  HA  ASN A 231     -87.568 -13.403  62.176  1.00 80.73           H  
ATOM   3673  C   ASN A 231     -87.349 -12.291  64.009  1.00 80.73           C  
ATOM   3674  CB  ASN A 231     -88.409 -11.438  61.830  1.00 80.73           C  
ATOM   3675  HB2 ASN A 231     -88.992 -11.769  60.970  1.00 80.73           H  
ATOM   3676  HB3 ASN A 231     -89.012 -10.720  62.384  1.00 80.73           H  
ATOM   3677  O   ASN A 231     -87.910 -11.664  64.904  1.00 80.73           O  
ATOM   3678  CG  ASN A 231     -87.184 -10.714  61.306  1.00 80.73           C  
ATOM   3679  ND2 ASN A 231     -87.394  -9.622  60.609  1.00 80.73           N  
ATOM   3680 HD21 ASN A 231     -88.335  -9.284  60.470  1.00 80.73           H  
ATOM   3681 HD22 ASN A 231     -86.580  -9.156  60.233  1.00 80.73           H  
ATOM   3682  OD1 ASN A 231     -86.042 -11.100  61.488  1.00 80.73           O  
ATOM   3683  N   VAL A 232     -86.089 -12.714  64.142  1.00 85.44           N  
ATOM   3684  H   VAL A 232     -85.620 -13.133  63.352  1.00 85.44           H  
ATOM   3685  CA  VAL A 232     -85.385 -12.695  65.438  1.00 85.44           C  
ATOM   3686  HA  VAL A 232     -85.892 -11.988  66.095  1.00 85.44           H  
ATOM   3687  C   VAL A 232     -83.943 -12.214  65.284  1.00 85.44           C  
ATOM   3688  CB  VAL A 232     -85.429 -14.077  66.130  1.00 85.44           C  
ATOM   3689  HB  VAL A 232     -84.687 -14.732  65.673  1.00 85.44           H  
ATOM   3690  O   VAL A 232     -83.251 -12.612  64.349  1.00 85.44           O  
ATOM   3691  CG1 VAL A 232     -85.124 -13.951  67.626  1.00 85.44           C  
ATOM   3692 HG11 VAL A 232     -84.223 -13.362  67.800  1.00 85.44           H  
ATOM   3693 HG12 VAL A 232     -84.979 -14.945  68.049  1.00 85.44           H  
ATOM   3694 HG13 VAL A 232     -85.952 -13.458  68.136  1.00 85.44           H  
ATOM   3695  CG2 VAL A 232     -86.802 -14.762  66.040  1.00 85.44           C  
ATOM   3696 HG21 VAL A 232     -86.999 -15.076  65.015  1.00 85.44           H  
ATOM   3697 HG22 VAL A 232     -87.584 -14.076  66.367  1.00 85.44           H  
ATOM   3698 HG23 VAL A 232     -86.819 -15.647  66.675  1.00 85.44           H  
ATOM   3699  N   LYS A 233     -83.483 -11.364  66.211  1.00 85.85           N  
ATOM   3700  H   LYS A 233     -84.110 -11.127  66.967  1.00 85.85           H  
ATOM   3701  CA  LYS A 233     -82.092 -10.880  66.305  1.00 85.85           C  
ATOM   3702  HA  LYS A 233     -81.434 -11.615  65.843  1.00 85.85           H  
ATOM   3703  C   LYS A 233     -81.654 -10.748  67.764  1.00 85.85           C  
ATOM   3704  CB  LYS A 233     -81.921  -9.537  65.570  1.00 85.85           C  
ATOM   3705  HB2 LYS A 233     -82.631  -8.808  65.962  1.00 85.85           H  
ATOM   3706  HB3 LYS A 233     -80.913  -9.168  65.756  1.00 85.85           H  
ATOM   3707  O   LYS A 233     -82.488 -10.582  68.648  1.00 85.85           O  
ATOM   3708  CG  LYS A 233     -82.114  -9.684  64.053  1.00 85.85           C  
ATOM   3709  HG2 LYS A 233     -81.523 -10.531  63.703  1.00 85.85           H  
ATOM   3710  HG3 LYS A 233     -83.166  -9.873  63.836  1.00 85.85           H  
ATOM   3711  CD  LYS A 233     -81.667  -8.433  63.293  1.00 85.85           C  
ATOM   3712  HD2 LYS A 233     -80.618  -8.239  63.518  1.00 85.85           H  
ATOM   3713  HD3 LYS A 233     -82.269  -7.580  63.605  1.00 85.85           H  
ATOM   3714  CE  LYS A 233     -81.839  -8.683  61.791  1.00 85.85           C  
ATOM   3715  HE2 LYS A 233     -82.900  -8.816  61.579  1.00 85.85           H  
ATOM   3716  HE3 LYS A 233     -81.336  -9.617  61.540  1.00 85.85           H  
ATOM   3717  NZ  LYS A 233     -81.277  -7.571  60.985  1.00 85.85           N  
ATOM   3718  HZ1 LYS A 233     -81.388  -7.758  59.999  1.00 85.85           H  
ATOM   3719  HZ2 LYS A 233     -80.291  -7.467  61.179  1.00 85.85           H  
ATOM   3720  HZ3 LYS A 233     -81.739  -6.701  61.207  1.00 85.85           H  
ATOM   3721  N   GLY A 234     -80.354 -10.799  68.018  1.00 86.92           N  
ATOM   3722  H   GLY A 234     -79.697 -10.935  67.262  1.00 86.92           H  
ATOM   3723  CA  GLY A 234     -79.781 -10.732  69.358  1.00 86.92           C  
ATOM   3724  HA2 GLY A 234     -80.126 -11.571  69.964  1.00 86.92           H  
ATOM   3725  HA3 GLY A 234     -80.092  -9.805  69.839  1.00 86.92           H  
ATOM   3726  C   GLY A 234     -78.261 -10.770  69.306  1.00 86.92           C  
ATOM   3727  O   GLY A 234     -77.689 -11.341  68.379  1.00 86.92           O  
ATOM   3728  N   GLU A 235     -77.631 -10.145  70.293  1.00 86.85           N  
ATOM   3729  H   GLU A 235     -78.191  -9.779  71.049  1.00 86.85           H  
ATOM   3730  CA  GLU A 235     -76.182  -9.985  70.430  1.00 86.85           C  
ATOM   3731  HA  GLU A 235     -75.659 -10.782  69.900  1.00 86.85           H  
ATOM   3732  C   GLU A 235     -75.835 -10.056  71.922  1.00 86.85           C  
ATOM   3733  CB  GLU A 235     -75.733  -8.621  69.867  1.00 86.85           C  
ATOM   3734  HB2 GLU A 235     -76.342  -7.844  70.328  1.00 86.85           H  
ATOM   3735  HB3 GLU A 235     -74.698  -8.445  70.159  1.00 86.85           H  
ATOM   3736  O   GLU A 235     -76.533  -9.460  72.742  1.00 86.85           O  
ATOM   3737  CG  GLU A 235     -75.825  -8.498  68.335  1.00 86.85           C  
ATOM   3738  HG2 GLU A 235     -74.997  -9.040  67.880  1.00 86.85           H  
ATOM   3739  HG3 GLU A 235     -76.753  -8.950  67.986  1.00 86.85           H  
ATOM   3740  CD  GLU A 235     -75.814  -7.032  67.880  1.00 86.85           C  
ATOM   3741  OE1 GLU A 235     -74.882  -6.293  68.265  1.00 86.85           O  
ATOM   3742  OE2 GLU A 235     -76.794  -6.634  67.200  1.00 86.85           O  
ATOM   3743  N   LEU A 236     -74.758 -10.755  72.288  1.00 85.70           N  
ATOM   3744  H   LEU A 236     -74.178 -11.167  71.571  1.00 85.70           H  
ATOM   3745  CA  LEU A 236     -74.232 -10.764  73.657  1.00 85.70           C  
ATOM   3746  HA  LEU A 236     -74.917 -10.221  74.309  1.00 85.70           H  
ATOM   3747  C   LEU A 236     -72.908  -9.993  73.701  1.00 85.70           C  
ATOM   3748  CB  LEU A 236     -74.134 -12.200  74.206  1.00 85.70           C  
ATOM   3749  HB2 LEU A 236     -73.443 -12.767  73.581  1.00 85.70           H  
ATOM   3750  HB3 LEU A 236     -73.712 -12.151  75.210  1.00 85.70           H  
ATOM   3751  O   LEU A 236     -72.063 -10.139  72.819  1.00 85.70           O  
ATOM   3752  CG  LEU A 236     -75.479 -12.956  74.275  1.00 85.70           C  
ATOM   3753  HG  LEU A 236     -75.866 -13.099  73.266  1.00 85.70           H  
ATOM   3754  CD1 LEU A 236     -75.266 -14.330  74.902  1.00 85.70           C  
ATOM   3755 HD11 LEU A 236     -76.200 -14.893  74.915  1.00 85.70           H  
ATOM   3756 HD12 LEU A 236     -74.537 -14.876  74.304  1.00 85.70           H  
ATOM   3757 HD13 LEU A 236     -74.890 -14.226  75.920  1.00 85.70           H  
ATOM   3758  CD2 LEU A 236     -76.541 -12.239  75.107  1.00 85.70           C  
ATOM   3759 HD21 LEU A 236     -76.140 -12.000  76.092  1.00 85.70           H  
ATOM   3760 HD22 LEU A 236     -77.419 -12.876  75.212  1.00 85.70           H  
ATOM   3761 HD23 LEU A 236     -76.854 -11.324  74.603  1.00 85.70           H  
ATOM   3762  N   SER A 237     -72.763  -9.142  74.713  1.00 76.50           N  
ATOM   3763  H   SER A 237     -73.469  -9.157  75.435  1.00 76.50           H  
ATOM   3764  CA  SER A 237     -71.758  -8.082  74.805  1.00 76.50           C  
ATOM   3765  HA  SER A 237     -71.066  -8.153  73.966  1.00 76.50           H  
ATOM   3766  C   SER A 237     -70.971  -8.205  76.107  1.00 76.50           C  
ATOM   3767  CB  SER A 237     -72.468  -6.721  74.719  1.00 76.50           C  
ATOM   3768  HB2 SER A 237     -73.322  -6.732  75.397  1.00 76.50           H  
ATOM   3769  HB3 SER A 237     -72.842  -6.572  73.707  1.00 76.50           H  
ATOM   3770  O   SER A 237     -71.520  -8.038  77.196  1.00 76.50           O  
ATOM   3771  OG  SER A 237     -71.641  -5.627  75.085  1.00 76.50           O  
ATOM   3772  HG  SER A 237     -72.238  -5.009  75.512  1.00 76.50           H  
ATOM   3773  N   ASP A 238     -69.659  -8.415  75.979  1.00 67.97           N  
ATOM   3774  H   ASP A 238     -69.302  -8.634  75.060  1.00 67.97           H  
ATOM   3775  CA  ASP A 238     -68.691  -8.334  77.084  1.00 67.97           C  
ATOM   3776  HA  ASP A 238     -69.129  -8.788  77.973  1.00 67.97           H  
ATOM   3777  C   ASP A 238     -68.345  -6.873  77.453  1.00 67.97           C  
ATOM   3778  CB  ASP A 238     -67.419  -9.123  76.711  1.00 67.97           C  
ATOM   3779  HB2 ASP A 238     -67.078  -8.805  75.726  1.00 67.97           H  
ATOM   3780  HB3 ASP A 238     -66.632  -8.883  77.426  1.00 67.97           H  
ATOM   3781  O   ASP A 238     -67.512  -6.617  78.325  1.00 67.97           O  
ATOM   3782  CG  ASP A 238     -67.582 -10.648  76.725  1.00 67.97           C  
ATOM   3783  OD1 ASP A 238     -68.618 -11.171  77.192  1.00 67.97           O  
ATOM   3784  OD2 ASP A 238     -66.638 -11.354  76.304  1.00 67.97           O  
ATOM   3785  N   THR A 239     -68.948  -5.882  76.783  1.00 63.13           N  
ATOM   3786  H   THR A 239     -69.707  -6.124  76.162  1.00 63.13           H  
ATOM   3787  CA  THR A 239     -68.631  -4.465  76.994  1.00 63.13           C  
ATOM   3788  HA  THR A 239     -67.610  -4.407  77.371  1.00 63.13           H  
ATOM   3789  C   THR A 239     -69.544  -3.837  78.046  1.00 63.13           C  
ATOM   3790  CB  THR A 239     -68.648  -3.637  75.696  1.00 63.13           C  
ATOM   3791  HB  THR A 239     -68.152  -2.689  75.905  1.00 63.13           H  
ATOM   3792  O   THR A 239     -70.761  -4.007  78.025  1.00 63.13           O  
ATOM   3793  CG2 THR A 239     -67.925  -4.296  74.523  1.00 63.13           C  
ATOM   3794 HG21 THR A 239     -66.906  -4.551  74.814  1.00 63.13           H  
ATOM   3795 HG22 THR A 239     -67.893  -3.604  73.682  1.00 63.13           H  
ATOM   3796 HG23 THR A 239     -68.447  -5.202  74.213  1.00 63.13           H  
ATOM   3797  OG1 THR A 239     -69.957  -3.342  75.278  1.00 63.13           O  
ATOM   3798  HG1 THR A 239     -70.384  -4.175  75.066  1.00 63.13           H  
ATOM   3799  N   LYS A 240     -68.987  -2.978  78.908  1.00 61.50           N  
ATOM   3800  H   LYS A 240     -67.980  -2.902  78.913  1.00 61.50           H  
ATOM   3801  CA  LYS A 240     -69.770  -2.075  79.775  1.00 61.50           C  
ATOM   3802  HA  LYS A 240     -70.655  -2.623  80.097  1.00 61.50           H  
ATOM   3803  C   LYS A 240     -70.362  -0.862  79.012  1.00 61.50           C  
ATOM   3804  CB  LYS A 240     -68.960  -1.723  81.051  1.00 61.50           C  
ATOM   3805  HB2 LYS A 240     -67.903  -1.617  80.803  1.00 61.50           H  
ATOM   3806  HB3 LYS A 240     -69.300  -0.771  81.458  1.00 61.50           H  
ATOM   3807  O   LYS A 240     -70.648   0.162  79.632  1.00 61.50           O  
ATOM   3808  CG  LYS A 240     -69.140  -2.781  82.159  1.00 61.50           C  
ATOM   3809  HG2 LYS A 240     -70.201  -2.836  82.403  1.00 61.50           H  
ATOM   3810  HG3 LYS A 240     -68.822  -3.756  81.788  1.00 61.50           H  
ATOM   3811  CD  LYS A 240     -68.358  -2.452  83.447  1.00 61.50           C  
ATOM   3812  HD2 LYS A 240     -68.518  -1.406  83.710  1.00 61.50           H  
ATOM   3813  HD3 LYS A 240     -67.296  -2.610  83.261  1.00 61.50           H  
ATOM   3814  CE  LYS A 240     -68.820  -3.337  84.619  1.00 61.50           C  
ATOM   3815  HE2 LYS A 240     -69.852  -3.087  84.866  1.00 61.50           H  
ATOM   3816  HE3 LYS A 240     -68.798  -4.377  84.293  1.00 61.50           H  
ATOM   3817  NZ  LYS A 240     -67.965  -3.194  85.827  1.00 61.50           N  
ATOM   3818  HZ1 LYS A 240     -67.051  -3.587  85.651  1.00 61.50           H  
ATOM   3819  HZ2 LYS A 240     -68.330  -3.735  86.597  1.00 61.50           H  
ATOM   3820  HZ3 LYS A 240     -67.877  -2.242  86.155  1.00 61.50           H  
ATOM   3821  N   LEU A 241     -70.543  -0.969  77.687  1.00 59.04           N  
ATOM   3822  H   LEU A 241     -70.418  -1.886  77.283  1.00 59.04           H  
ATOM   3823  CA  LEU A 241     -70.986   0.114  76.789  1.00 59.04           C  
ATOM   3824  HA  LEU A 241     -71.301   0.973  77.381  1.00 59.04           H  
ATOM   3825  C   LEU A 241     -72.204  -0.259  75.923  1.00 59.04           C  
ATOM   3826  CB  LEU A 241     -69.815   0.545  75.882  1.00 59.04           C  
ATOM   3827  HB2 LEU A 241     -70.190   1.277  75.168  1.00 59.04           H  
ATOM   3828  HB3 LEU A 241     -69.482  -0.324  75.314  1.00 59.04           H  
ATOM   3829  O   LEU A 241     -73.099   0.566  75.774  1.00 59.04           O  
ATOM   3830  CG  LEU A 241     -68.599   1.157  76.603  1.00 59.04           C  
ATOM   3831  HG  LEU A 241     -68.199   0.439  77.319  1.00 59.04           H  
ATOM   3832  CD1 LEU A 241     -67.506   1.471  75.581  1.00 59.04           C  
ATOM   3833 HD11 LEU A 241     -66.627   1.870  76.088  1.00 59.04           H  
ATOM   3834 HD12 LEU A 241     -67.222   0.560  75.054  1.00 59.04           H  
ATOM   3835 HD13 LEU A 241     -67.867   2.202  74.858  1.00 59.04           H  
ATOM   3836  CD2 LEU A 241     -68.940   2.454  77.340  1.00 59.04           C  
ATOM   3837 HD21 LEU A 241     -69.640   2.251  78.151  1.00 59.04           H  
ATOM   3838 HD22 LEU A 241     -68.036   2.884  77.771  1.00 59.04           H  
ATOM   3839 HD23 LEU A 241     -69.386   3.171  76.650  1.00 59.04           H  
ATOM   3840  N   GLN A 242     -72.253  -1.477  75.375  1.00 70.01           N  
ATOM   3841  H   GLN A 242     -71.471  -2.102  75.506  1.00 70.01           H  
ATOM   3842  CA  GLN A 242     -73.384  -1.992  74.593  1.00 70.01           C  
ATOM   3843  HA  GLN A 242     -74.047  -1.165  74.338  1.00 70.01           H  
ATOM   3844  C   GLN A 242     -74.203  -3.004  75.406  1.00 70.01           C  
ATOM   3845  CB  GLN A 242     -72.872  -2.585  73.261  1.00 70.01           C  
ATOM   3846  HB2 GLN A 242     -72.483  -1.773  72.647  1.00 70.01           H  
ATOM   3847  HB3 GLN A 242     -72.061  -3.286  73.460  1.00 70.01           H  
ATOM   3848  O   GLN A 242     -73.650  -3.961  75.952  1.00 70.01           O  
ATOM   3849  CG  GLN A 242     -73.975  -3.331  72.484  1.00 70.01           C  
ATOM   3850  HG2 GLN A 242     -74.841  -2.680  72.366  1.00 70.01           H  
ATOM   3851  HG3 GLN A 242     -74.276  -4.202  73.066  1.00 70.01           H  
ATOM   3852  CD  GLN A 242     -73.571  -3.839  71.102  1.00 70.01           C  
ATOM   3853  NE2 GLN A 242     -74.347  -4.759  70.568  1.00 70.01           N  
ATOM   3854 HE21 GLN A 242     -75.133  -5.130  71.083  1.00 70.01           H  
ATOM   3855 HE22 GLN A 242     -74.170  -5.110  69.638  1.00 70.01           H  
ATOM   3856  OE1 GLN A 242     -72.596  -3.410  70.507  1.00 70.01           O  
ATOM   3857  N   ASP A 243     -75.527  -2.833  75.415  1.00 78.53           N  
ATOM   3858  H   ASP A 243     -75.903  -1.982  75.021  1.00 78.53           H  
ATOM   3859  CA  ASP A 243     -76.502  -3.820  75.889  1.00 78.53           C  
ATOM   3860  HA  ASP A 243     -76.399  -3.942  76.968  1.00 78.53           H  
ATOM   3861  C   ASP A 243     -76.315  -5.192  75.216  1.00 78.53           C  
ATOM   3862  CB  ASP A 243     -77.929  -3.326  75.574  1.00 78.53           C  
ATOM   3863  HB2 ASP A 243     -77.945  -2.840  74.599  1.00 78.53           H  
ATOM   3864  HB3 ASP A 243     -78.588  -4.192  75.508  1.00 78.53           H  
ATOM   3865  O   ASP A 243     -76.368  -5.307  73.990  1.00 78.53           O  
ATOM   3866  CG  ASP A 243     -78.499  -2.374  76.624  1.00 78.53           C  
ATOM   3867  OD1 ASP A 243     -77.912  -1.295  76.845  1.00 78.53           O  
ATOM   3868  OD2 ASP A 243     -79.537  -2.712  77.237  1.00 78.53           O  
ATOM   3869  N   SER A 244     -76.217  -6.253  76.023  1.00 88.03           N  
ATOM   3870  H   SER A 244     -76.216  -6.091  77.020  1.00 88.03           H  
ATOM   3871  CA  SER A 244     -76.563  -7.601  75.547  1.00 88.03           C  
ATOM   3872  HA  SER A 244     -76.056  -7.808  74.605  1.00 88.03           H  
ATOM   3873  C   SER A 244     -78.075  -7.662  75.336  1.00 88.03           C  
ATOM   3874  CB  SER A 244     -76.168  -8.658  76.577  1.00 88.03           C  
ATOM   3875  HB2 SER A 244     -76.630  -8.428  77.536  1.00 88.03           H  
ATOM   3876  HB3 SER A 244     -76.527  -9.631  76.242  1.00 88.03           H  
ATOM   3877  O   SER A 244     -78.805  -7.233  76.231  1.00 88.03           O  
ATOM   3878  OG  SER A 244     -74.765  -8.714  76.727  1.00 88.03           O  
ATOM   3879  HG  SER A 244     -74.449  -7.916  77.157  1.00 88.03           H  
ATOM   3880  N   TYR A 245     -78.568  -8.164  74.202  1.00 91.50           N  
ATOM   3881  H   TYR A 245     -77.930  -8.551  73.522  1.00 91.50           H  
ATOM   3882  CA  TYR A 245     -80.000  -8.149  73.883  1.00 91.50           C  
ATOM   3883  HA  TYR A 245     -80.542  -8.176  74.829  1.00 91.50           H  
ATOM   3884  C   TYR A 245     -80.491  -9.370  73.093  1.00 91.50           C  
ATOM   3885  CB  TYR A 245     -80.373  -6.829  73.175  1.00 91.50           C  
ATOM   3886  HB2 TYR A 245     -79.849  -6.003  73.656  1.00 91.50           H  
ATOM   3887  HB3 TYR A 245     -81.437  -6.642  73.321  1.00 91.50           H  
ATOM   3888  O   TYR A 245     -79.740 -10.028  72.375  1.00 91.50           O  
ATOM   3889  CG  TYR A 245     -80.110  -6.787  71.681  1.00 91.50           C  
ATOM   3890  CD1 TYR A 245     -78.876  -6.319  71.196  1.00 91.50           C  
ATOM   3891  HD1 TYR A 245     -78.113  -5.988  71.885  1.00 91.50           H  
ATOM   3892  CD2 TYR A 245     -81.104  -7.221  70.778  1.00 91.50           C  
ATOM   3893  HD2 TYR A 245     -82.047  -7.588  71.154  1.00 91.50           H  
ATOM   3894  CE1 TYR A 245     -78.627  -6.302  69.811  1.00 91.50           C  
ATOM   3895  HE1 TYR A 245     -77.681  -5.935  69.441  1.00 91.50           H  
ATOM   3896  CE2 TYR A 245     -80.846  -7.226  69.393  1.00 91.50           C  
ATOM   3897  HE2 TYR A 245     -81.578  -7.614  68.700  1.00 91.50           H  
ATOM   3898  OH  TYR A 245     -79.353  -6.822  67.571  1.00 91.50           O  
ATOM   3899  HH  TYR A 245     -78.421  -6.672  67.397  1.00 91.50           H  
ATOM   3900  CZ  TYR A 245     -79.598  -6.781  68.906  1.00 91.50           C  
ATOM   3901  N   LEU A 246     -81.801  -9.621  73.178  1.00 91.82           N  
ATOM   3902  H   LEU A 246     -82.342  -9.024  73.786  1.00 91.82           H  
ATOM   3903  CA  LEU A 246     -82.541 -10.577  72.350  1.00 91.82           C  
ATOM   3904  HA  LEU A 246     -81.975 -10.749  71.434  1.00 91.82           H  
ATOM   3905  C   LEU A 246     -83.902  -9.972  71.964  1.00 91.82           C  
ATOM   3906  CB  LEU A 246     -82.659 -11.910  73.115  1.00 91.82           C  
ATOM   3907  HB2 LEU A 246     -81.657 -12.244  73.382  1.00 91.82           H  
ATOM   3908  HB3 LEU A 246     -83.206 -11.725  74.040  1.00 91.82           H  
ATOM   3909  O   LEU A 246     -84.583  -9.371  72.796  1.00 91.82           O  
ATOM   3910  CG  LEU A 246     -83.364 -13.047  72.350  1.00 91.82           C  
ATOM   3911  HG  LEU A 246     -84.379 -12.738  72.102  1.00 91.82           H  
ATOM   3912  CD1 LEU A 246     -82.644 -13.445  71.061  1.00 91.82           C  
ATOM   3913 HD11 LEU A 246     -81.610 -13.717  71.276  1.00 91.82           H  
ATOM   3914 HD12 LEU A 246     -83.148 -14.299  70.608  1.00 91.82           H  
ATOM   3915 HD13 LEU A 246     -82.658 -12.623  70.345  1.00 91.82           H  
ATOM   3916  CD2 LEU A 246     -83.444 -14.285  73.241  1.00 91.82           C  
ATOM   3917 HD21 LEU A 246     -84.023 -15.062  72.741  1.00 91.82           H  
ATOM   3918 HD22 LEU A 246     -83.931 -14.030  74.183  1.00 91.82           H  
ATOM   3919 HD23 LEU A 246     -82.443 -14.663  73.448  1.00 91.82           H  
ATOM   3920  N   ARG A 247     -84.295 -10.094  70.694  1.00 91.58           N  
ATOM   3921  H   ARG A 247     -83.672 -10.570  70.058  1.00 91.58           H  
ATOM   3922  CA  ARG A 247     -85.442  -9.403  70.089  1.00 91.58           C  
ATOM   3923  HA  ARG A 247     -86.118  -9.074  70.877  1.00 91.58           H  
ATOM   3924  C   ARG A 247     -86.224 -10.329  69.162  1.00 91.58           C  
ATOM   3925  CB  ARG A 247     -84.910  -8.166  69.339  1.00 91.58           C  
ATOM   3926  HB2 ARG A 247     -84.520  -7.469  70.081  1.00 91.58           H  
ATOM   3927  HB3 ARG A 247     -84.085  -8.468  68.694  1.00 91.58           H  
ATOM   3928  O   ARG A 247     -85.632 -10.932  68.271  1.00 91.58           O  
ATOM   3929  CG  ARG A 247     -85.956  -7.454  68.463  1.00 91.58           C  
ATOM   3930  HG2 ARG A 247     -86.828  -7.197  69.064  1.00 91.58           H  
ATOM   3931  HG3 ARG A 247     -86.271  -8.114  67.655  1.00 91.58           H  
ATOM   3932  CD  ARG A 247     -85.391  -6.173  67.842  1.00 91.58           C  
ATOM   3933  HD2 ARG A 247     -86.118  -5.793  67.124  1.00 91.58           H  
ATOM   3934  HD3 ARG A 247     -84.475  -6.413  67.302  1.00 91.58           H  
ATOM   3935  NE  ARG A 247     -85.160  -5.145  68.874  1.00 91.58           N  
ATOM   3936  HE  ARG A 247     -85.917  -4.989  69.524  1.00 91.58           H  
ATOM   3937  NH1 ARG A 247     -82.950  -4.607  68.465  1.00 91.58           N  
ATOM   3938 HH11 ARG A 247     -82.107  -4.135  68.759  1.00 91.58           H  
ATOM   3939 HH12 ARG A 247     -82.900  -5.300  67.732  1.00 91.58           H  
ATOM   3940  NH2 ARG A 247     -84.081  -3.602  70.103  1.00 91.58           N  
ATOM   3941 HH21 ARG A 247     -83.256  -3.069  70.339  1.00 91.58           H  
ATOM   3942 HH22 ARG A 247     -84.914  -3.548  70.672  1.00 91.58           H  
ATOM   3943  CZ  ARG A 247     -84.062  -4.459  69.129  1.00 91.58           C  
ATOM   3944  N   VAL A 248     -87.546 -10.370  69.329  1.00 89.28           N  
ATOM   3945  H   VAL A 248     -87.944  -9.744  70.015  1.00 89.28           H  
ATOM   3946  CA  VAL A 248     -88.489 -11.097  68.460  1.00 89.28           C  
ATOM   3947  HA  VAL A 248     -87.940 -11.591  67.657  1.00 89.28           H  
ATOM   3948  C   VAL A 248     -89.454 -10.089  67.836  1.00 89.28           C  
ATOM   3949  CB  VAL A 248     -89.282 -12.180  69.228  1.00 89.28           C  
ATOM   3950  HB  VAL A 248     -89.917 -11.691  69.968  1.00 89.28           H  
ATOM   3951  O   VAL A 248     -90.112  -9.345  68.557  1.00 89.28           O  
ATOM   3952  CG1 VAL A 248     -90.170 -13.002  68.282  1.00 89.28           C  
ATOM   3953 HG11 VAL A 248     -90.739 -13.735  68.852  1.00 89.28           H  
ATOM   3954 HG12 VAL A 248     -89.560 -13.517  67.539  1.00 89.28           H  
ATOM   3955 HG13 VAL A 248     -90.881 -12.357  67.765  1.00 89.28           H  
ATOM   3956  CG2 VAL A 248     -88.390 -13.182  69.975  1.00 89.28           C  
ATOM   3957 HG21 VAL A 248     -87.815 -13.777  69.266  1.00 89.28           H  
ATOM   3958 HG22 VAL A 248     -87.711 -12.661  70.649  1.00 89.28           H  
ATOM   3959 HG23 VAL A 248     -89.013 -13.853  70.567  1.00 89.28           H  
ATOM   3960  N   THR A 249     -89.553 -10.089  66.512  1.00 87.09           N  
ATOM   3961  H   THR A 249     -88.967 -10.733  66.000  1.00 87.09           H  
ATOM   3962  CA  THR A 249     -90.475  -9.286  65.700  1.00 87.09           C  
ATOM   3963  HA  THR A 249     -91.059  -8.622  66.336  1.00 87.09           H  
ATOM   3964  C   THR A 249     -91.435 -10.217  64.965  1.00 87.09           C  
ATOM   3965  CB  THR A 249     -89.691  -8.424  64.695  1.00 87.09           C  
ATOM   3966  HB  THR A 249     -89.026  -9.070  64.122  1.00 87.09           H  
ATOM   3967  O   THR A 249     -91.021 -11.230  64.401  1.00 87.09           O  
ATOM   3968  CG2 THR A 249     -90.573  -7.649  63.716  1.00 87.09           C  
ATOM   3969 HG21 THR A 249     -91.022  -8.334  62.996  1.00 87.09           H  
ATOM   3970 HG22 THR A 249     -91.372  -7.131  64.247  1.00 87.09           H  
ATOM   3971 HG23 THR A 249     -89.972  -6.921  63.171  1.00 87.09           H  
ATOM   3972  OG1 THR A 249     -88.901  -7.474  65.375  1.00 87.09           O  
ATOM   3973  HG1 THR A 249     -89.509  -6.817  65.719  1.00 87.09           H  
ATOM   3974  N   TRP A 250     -92.717  -9.875  64.947  1.00 84.15           N  
ATOM   3975  H   TRP A 250     -92.998  -9.022  65.410  1.00 84.15           H  
ATOM   3976  CA  TRP A 250     -93.749 -10.586  64.198  1.00 84.15           C  
ATOM   3977  HA  TRP A 250     -93.446 -11.615  64.005  1.00 84.15           H  
ATOM   3978  C   TRP A 250     -94.019  -9.908  62.848  1.00 84.15           C  
ATOM   3979  CB  TRP A 250     -95.035 -10.605  65.030  1.00 84.15           C  
ATOM   3980  HB2 TRP A 250     -95.862 -10.823  64.353  1.00 84.15           H  
ATOM   3981  HB3 TRP A 250     -95.208  -9.601  65.418  1.00 84.15           H  
ATOM   3982  O   TRP A 250     -93.798  -8.708  62.691  1.00 84.15           O  
ATOM   3983  CG  TRP A 250     -95.135 -11.583  66.167  1.00 84.15           C  
ATOM   3984  CD1 TRP A 250     -96.064 -12.563  66.232  1.00 84.15           C  
ATOM   3985  HD1 TRP A 250     -96.814 -12.747  65.477  1.00 84.15           H  
ATOM   3986  CD2 TRP A 250     -94.416 -11.640  67.446  1.00 84.15           C  
ATOM   3987  CE2 TRP A 250     -94.949 -12.726  68.207  1.00 84.15           C  
ATOM   3988  CE3 TRP A 250     -93.398 -10.882  68.071  1.00 84.15           C  
ATOM   3989  HE3 TRP A 250     -93.003 -10.011  67.570  1.00 84.15           H  
ATOM   3990  NE1 TRP A 250     -95.983 -13.211  67.447  1.00 84.15           N  
ATOM   3991  HE1 TRP A 250     -96.665 -13.886  67.763  1.00 84.15           H  
ATOM   3992  CH2 TRP A 250     -93.426 -12.331  70.040  1.00 84.15           C  
ATOM   3993  HH2 TRP A 250     -93.056 -12.585  71.023  1.00 84.15           H  
ATOM   3994  CZ2 TRP A 250     -94.456 -13.089  69.465  1.00 84.15           C  
ATOM   3995  HZ2 TRP A 250     -94.896 -13.922  69.992  1.00 84.15           H  
ATOM   3996  CZ3 TRP A 250     -92.913 -11.218  69.352  1.00 84.15           C  
ATOM   3997  HZ3 TRP A 250     -92.149 -10.607  69.809  1.00 84.15           H  
ATOM   3998  N   LYS A 251     -94.589 -10.664  61.906  1.00 77.67           N  
ATOM   3999  H   LYS A 251     -94.607 -11.664  62.046  1.00 77.67           H  
ATOM   4000  CA  LYS A 251     -95.538 -10.115  60.924  1.00 77.67           C  
ATOM   4001  HA  LYS A 251     -95.358  -9.055  60.744  1.00 77.67           H  
ATOM   4002  C   LYS A 251     -96.963 -10.254  61.453  1.00 77.67           C  
ATOM   4003  CB  LYS A 251     -95.445 -10.895  59.610  1.00 77.67           C  
ATOM   4004  HB2 LYS A 251     -96.270 -10.592  58.965  1.00 77.67           H  
ATOM   4005  HB3 LYS A 251     -95.572 -11.952  59.842  1.00 77.67           H  
ATOM   4006  O   LYS A 251     -97.687  -9.280  61.602  1.00 77.67           O  
ATOM   4007  CG  LYS A 251     -94.139 -10.734  58.834  1.00 77.67           C  
ATOM   4008  HG2 LYS A 251     -94.065  -9.725  58.428  1.00 77.67           H  
ATOM   4009  HG3 LYS A 251     -93.285 -10.938  59.479  1.00 77.67           H  
ATOM   4010  CD  LYS A 251     -94.193 -11.766  57.705  1.00 77.67           C  
ATOM   4011  HD2 LYS A 251     -94.324 -12.755  58.146  1.00 77.67           H  
ATOM   4012  HD3 LYS A 251     -95.051 -11.560  57.066  1.00 77.67           H  
ATOM   4013  CE  LYS A 251     -92.918 -11.765  56.874  1.00 77.67           C  
ATOM   4014  HE2 LYS A 251     -92.065 -11.813  57.551  1.00 77.67           H  
ATOM   4015  HE3 LYS A 251     -92.868 -10.836  56.307  1.00 77.67           H  
ATOM   4016  NZ  LYS A 251     -92.920 -12.941  55.978  1.00 77.67           N  
ATOM   4017  HZ1 LYS A 251     -93.772 -12.967  55.436  1.00 77.67           H  
ATOM   4018  HZ2 LYS A 251     -92.895 -13.775  56.547  1.00 77.67           H  
ATOM   4019  HZ3 LYS A 251     -92.114 -12.946  55.369  1.00 77.67           H  
ATOM   4020  N   ASP A 252     -97.322 -11.495  61.772  1.00 75.62           N  
ATOM   4021  H   ASP A 252     -96.634 -12.220  61.628  1.00 75.62           H  
ATOM   4022  CA  ASP A 252     -98.689 -11.951  61.946  1.00 75.62           C  
ATOM   4023  HA  ASP A 252     -99.386 -11.132  61.767  1.00 75.62           H  
ATOM   4024  C   ASP A 252     -98.872 -12.466  63.380  1.00 75.62           C  
ATOM   4025  CB  ASP A 252     -98.974 -13.058  60.912  1.00 75.62           C  
ATOM   4026  HB2 ASP A 252     -98.375 -13.933  61.162  1.00 75.62           H  
ATOM   4027  HB3 ASP A 252    -100.026 -13.335  60.977  1.00 75.62           H  
ATOM   4028  O   ASP A 252     -98.664 -13.657  63.659  1.00 75.62           O  
ATOM   4029  CG  ASP A 252     -98.643 -12.693  59.466  1.00 75.62           C  
ATOM   4030  OD1 ASP A 252     -99.438 -11.945  58.866  1.00 75.62           O  
ATOM   4031  OD2 ASP A 252     -97.622 -13.226  58.970  1.00 75.62           O  
ATOM   4032  N   LEU A 253     -99.270 -11.584  64.301  1.00 79.46           N  
ATOM   4033  H   LEU A 253     -99.404 -10.624  64.017  1.00 79.46           H  
ATOM   4034  CA  LEU A 253     -99.922 -12.029  65.534  1.00 79.46           C  
ATOM   4035  HA  LEU A 253     -99.363 -12.863  65.957  1.00 79.46           H  
ATOM   4036  C   LEU A 253    -101.318 -12.539  65.189  1.00 79.46           C  
ATOM   4037  CB  LEU A 253    -100.037 -10.929  66.612  1.00 79.46           C  
ATOM   4038  HB2 LEU A 253    -100.759 -11.276  67.352  1.00 79.46           H  
ATOM   4039  HB3 LEU A 253    -100.437 -10.012  66.179  1.00 79.46           H  
ATOM   4040  O   LEU A 253    -101.988 -11.998  64.309  1.00 79.46           O  
ATOM   4041  CG  LEU A 253     -98.725 -10.647  67.356  1.00 79.46           C  
ATOM   4042  HG  LEU A 253     -98.181 -11.584  67.478  1.00 79.46           H  
ATOM   4043  CD1 LEU A 253     -97.874  -9.658  66.570  1.00 79.46           C  
ATOM   4044 HD11 LEU A 253     -96.920  -9.528  67.082  1.00 79.46           H  
ATOM   4045 HD12 LEU A 253     -98.390  -8.702  66.477  1.00 79.46           H  
ATOM   4046 HD13 LEU A 253     -97.680 -10.035  65.566  1.00 79.46           H  
ATOM   4047  CD2 LEU A 253     -98.953 -10.077  68.755  1.00 79.46           C  
ATOM   4048 HD21 LEU A 253     -97.998  -9.845  69.225  1.00 79.46           H  
ATOM   4049 HD22 LEU A 253     -99.562  -9.175  68.704  1.00 79.46           H  
ATOM   4050 HD23 LEU A 253     -99.463 -10.816  69.374  1.00 79.46           H  
ATOM   4051  N   LYS A 254    -101.751 -13.556  65.925  1.00 80.64           N  
ATOM   4052  H   LYS A 254    -101.099 -13.968  66.577  1.00 80.64           H  
ATOM   4053  CA  LYS A 254    -103.156 -13.937  66.066  1.00 80.64           C  
ATOM   4054  HA  LYS A 254    -103.774 -13.273  65.462  1.00 80.64           H  
ATOM   4055  C   LYS A 254    -103.554 -13.732  67.524  1.00 80.64           C  
ATOM   4056  CB  LYS A 254    -103.392 -15.377  65.573  1.00 80.64           C  
ATOM   4057  HB2 LYS A 254    -102.822 -16.079  66.182  1.00 80.64           H  
ATOM   4058  HB3 LYS A 254    -104.452 -15.604  65.692  1.00 80.64           H  
ATOM   4059  O   LYS A 254    -102.683 -13.564  68.376  1.00 80.64           O  
ATOM   4060  CG  LYS A 254    -103.033 -15.565  64.088  1.00 80.64           C  
ATOM   4061  HG2 LYS A 254    -103.681 -16.331  63.662  1.00 80.64           H  
ATOM   4062  HG3 LYS A 254    -103.228 -14.631  63.561  1.00 80.64           H  
ATOM   4063  CD  LYS A 254    -101.574 -15.998  63.872  1.00 80.64           C  
ATOM   4064  HD2 LYS A 254    -101.474 -17.059  64.100  1.00 80.64           H  
ATOM   4065  HD3 LYS A 254    -100.909 -15.449  64.539  1.00 80.64           H  
ATOM   4066  CE  LYS A 254    -101.154 -15.721  62.428  1.00 80.64           C  
ATOM   4067  HE2 LYS A 254    -101.682 -16.403  61.762  1.00 80.64           H  
ATOM   4068  HE3 LYS A 254    -101.451 -14.703  62.178  1.00 80.64           H  
ATOM   4069  NZ  LYS A 254     -99.687 -15.855  62.277  1.00 80.64           N  
ATOM   4070  HZ1 LYS A 254     -99.396 -15.653  61.331  1.00 80.64           H  
ATOM   4071  HZ2 LYS A 254     -99.356 -16.767  62.556  1.00 80.64           H  
ATOM   4072  HZ3 LYS A 254     -99.236 -15.164  62.859  1.00 80.64           H  
ATOM   4073  N   SER A 255    -104.834 -13.830  67.867  1.00 78.90           N  
ATOM   4074  H   SER A 255    -105.520 -13.781  67.127  1.00 78.90           H  
ATOM   4075  CA  SER A 255    -105.275 -13.752  69.270  1.00 78.90           C  
ATOM   4076  HA  SER A 255    -105.052 -12.752  69.642  1.00 78.90           H  
ATOM   4077  C   SER A 255    -104.537 -14.745  70.203  1.00 78.90           C  
ATOM   4078  CB  SER A 255    -106.793 -13.934  69.339  1.00 78.90           C  
ATOM   4079  HB2 SER A 255    -107.108 -14.714  68.646  1.00 78.90           H  
ATOM   4080  HB3 SER A 255    -107.071 -14.230  70.351  1.00 78.90           H  
ATOM   4081  O   SER A 255    -104.343 -14.451  71.382  1.00 78.90           O  
ATOM   4082  OG  SER A 255    -107.464 -12.726  69.039  1.00 78.90           O  
ATOM   4083  HG  SER A 255    -107.138 -12.338  68.224  1.00 78.90           H  
ATOM   4084  N   SER A 256    -104.026 -15.865  69.667  1.00 79.33           N  
ATOM   4085  H   SER A 256    -104.181 -16.012  68.680  1.00 79.33           H  
ATOM   4086  CA  SER A 256    -103.166 -16.863  70.338  1.00 79.33           C  
ATOM   4087  HA  SER A 256    -103.624 -17.122  71.293  1.00 79.33           H  
ATOM   4088  C   SER A 256    -101.718 -16.429  70.647  1.00 79.33           C  
ATOM   4089  CB  SER A 256    -103.124 -18.128  69.473  1.00 79.33           C  
ATOM   4090  HB2 SER A 256    -102.447 -18.860  69.913  1.00 79.33           H  
ATOM   4091  HB3 SER A 256    -104.123 -18.563  69.433  1.00 79.33           H  
ATOM   4092  O   SER A 256    -100.983 -17.176  71.296  1.00 79.33           O  
ATOM   4093  OG  SER A 256    -102.708 -17.818  68.153  1.00 79.33           O  
ATOM   4094  HG  SER A 256    -101.816 -17.465  68.177  1.00 79.33           H  
ATOM   4095  N   ASP A 257    -101.288 -15.252  70.187  1.00 82.69           N  
ATOM   4096  H   ASP A 257    -101.905 -14.714  69.595  1.00 82.69           H  
ATOM   4097  CA  ASP A 257    -100.039 -14.585  70.588  1.00 82.69           C  
ATOM   4098  HA  ASP A 257     -99.330 -15.338  70.932  1.00 82.69           H  
ATOM   4099  C   ASP A 257    -100.259 -13.630  71.791  1.00 82.69           C  
ATOM   4100  CB  ASP A 257     -99.400 -13.880  69.372  1.00 82.69           C  
ATOM   4101  HB2 ASP A 257    -100.111 -13.165  68.958  1.00 82.69           H  
ATOM   4102  HB3 ASP A 257     -98.531 -13.314  69.708  1.00 82.69           H  
ATOM   4103  O   ASP A 257     -99.390 -12.831  72.129  1.00 82.69           O  
ATOM   4104  CG  ASP A 257     -98.934 -14.833  68.263  1.00 82.69           C  
ATOM   4105  OD1 ASP A 257     -97.746 -15.250  68.288  1.00 82.69           O  
ATOM   4106  OD2 ASP A 257     -99.713 -15.096  67.320  1.00 82.69           O  
ATOM   4107  N   SER A 258    -101.422 -13.695  72.455  1.00 85.92           N  
ATOM   4108  H   SER A 258    -102.115 -14.356  72.133  1.00 85.92           H  
ATOM   4109  CA  SER A 258    -101.699 -12.973  73.709  1.00 85.92           C  
ATOM   4110  HA  SER A 258    -101.142 -12.036  73.707  1.00 85.92           H  
ATOM   4111  C   SER A 258    -101.292 -13.784  74.945  1.00 85.92           C  
ATOM   4112  CB  SER A 258    -103.187 -12.637  73.856  1.00 85.92           C  
ATOM   4113  HB2 SER A 258    -103.752 -13.557  74.007  1.00 85.92           H  
ATOM   4114  HB3 SER A 258    -103.318 -12.004  74.733  1.00 85.92           H  
ATOM   4115  O   SER A 258    -101.538 -14.989  75.002  1.00 85.92           O  
ATOM   4116  OG  SER A 258    -103.704 -11.969  72.726  1.00 85.92           O  
ATOM   4117  HG  SER A 258    -103.902 -12.653  72.082  1.00 85.92           H  
ATOM   4118  N   GLY A 259    -100.790 -13.103  75.979  1.00 88.29           N  
ATOM   4119  H   GLY A 259    -100.620 -12.115  75.855  1.00 88.29           H  
ATOM   4120  CA  GLY A 259    -100.501 -13.679  77.297  1.00 88.29           C  
ATOM   4121  HA2 GLY A 259    -101.339 -13.479  77.965  1.00 88.29           H  
ATOM   4122  HA3 GLY A 259    -100.402 -14.762  77.218  1.00 88.29           H  
ATOM   4123  C   GLY A 259     -99.231 -13.122  77.947  1.00 88.29           C  
ATOM   4124  O   GLY A 259     -98.728 -12.056  77.574  1.00 88.29           O  
ATOM   4125  N   LYS A 260     -98.729 -13.815  78.976  1.00 92.28           N  
ATOM   4126  H   LYS A 260     -99.212 -14.657  79.253  1.00 92.28           H  
ATOM   4127  CA  LYS A 260     -97.508 -13.442  79.707  1.00 92.28           C  
ATOM   4128  HA  LYS A 260     -97.437 -12.355  79.745  1.00 92.28           H  
ATOM   4129  C   LYS A 260     -96.276 -13.961  78.976  1.00 92.28           C  
ATOM   4130  CB  LYS A 260     -97.538 -13.950  81.155  1.00 92.28           C  
ATOM   4131  HB2 LYS A 260     -97.622 -15.037  81.142  1.00 92.28           H  
ATOM   4132  HB3 LYS A 260     -96.598 -13.693  81.645  1.00 92.28           H  
ATOM   4133  O   LYS A 260     -96.011 -15.166  78.922  1.00 92.28           O  
ATOM   4134  CG  LYS A 260     -98.698 -13.346  81.959  1.00 92.28           C  
ATOM   4135  HG2 LYS A 260     -99.618 -13.427  81.380  1.00 92.28           H  
ATOM   4136  HG3 LYS A 260     -98.511 -12.285  82.126  1.00 92.28           H  
ATOM   4137  CD  LYS A 260     -98.878 -14.051  83.314  1.00 92.28           C  
ATOM   4138  HD2 LYS A 260     -98.438 -15.048  83.289  1.00 92.28           H  
ATOM   4139  HD3 LYS A 260     -98.362 -13.474  84.082  1.00 92.28           H  
ATOM   4140  CE  LYS A 260    -100.361 -14.176  83.679  1.00 92.28           C  
ATOM   4141  HE2 LYS A 260    -100.438 -14.485  84.721  1.00 92.28           H  
ATOM   4142  HE3 LYS A 260    -100.833 -13.200  83.568  1.00 92.28           H  
ATOM   4143  NZ  LYS A 260    -101.029 -15.176  82.814  1.00 92.28           N  
ATOM   4144  HZ1 LYS A 260    -100.875 -14.994  81.832  1.00 92.28           H  
ATOM   4145  HZ2 LYS A 260    -100.559 -16.069  82.855  1.00 92.28           H  
ATOM   4146  HZ3 LYS A 260    -102.016 -15.303  82.986  1.00 92.28           H  
ATOM   4147  N   TYR A 261     -95.495 -13.025  78.456  1.00 92.81           N  
ATOM   4148  H   TYR A 261     -95.760 -12.062  78.601  1.00 92.81           H  
ATOM   4149  CA  TYR A 261     -94.157 -13.267  77.949  1.00 92.81           C  
ATOM   4150  HA  TYR A 261     -94.092 -14.294  77.589  1.00 92.81           H  
ATOM   4151  C   TYR A 261     -93.140 -13.097  79.076  1.00 92.81           C  
ATOM   4152  CB  TYR A 261     -93.864 -12.341  76.763  1.00 92.81           C  
ATOM   4153  HB2 TYR A 261     -92.793 -12.367  76.559  1.00 92.81           H  
ATOM   4154  HB3 TYR A 261     -94.123 -11.316  77.026  1.00 92.81           H  
ATOM   4155  O   TYR A 261     -93.274 -12.231  79.940  1.00 92.81           O  
ATOM   4156  CG  TYR A 261     -94.599 -12.735  75.498  1.00 92.81           C  
ATOM   4157  CD1 TYR A 261     -93.924 -13.453  74.491  1.00 92.81           C  
ATOM   4158  HD1 TYR A 261     -92.882 -13.708  74.615  1.00 92.81           H  
ATOM   4159  CD2 TYR A 261     -95.962 -12.416  75.338  1.00 92.81           C  
ATOM   4160  HD2 TYR A 261     -96.496 -11.886  76.113  1.00 92.81           H  
ATOM   4161  CE1 TYR A 261     -94.605 -13.820  73.315  1.00 92.81           C  
ATOM   4162  HE1 TYR A 261     -94.087 -14.338  72.521  1.00 92.81           H  
ATOM   4163  CE2 TYR A 261     -96.653 -12.832  74.186  1.00 92.81           C  
ATOM   4164  HE2 TYR A 261     -97.710 -12.643  74.069  1.00 92.81           H  
ATOM   4165  OH  TYR A 261     -96.644 -13.948  72.066  1.00 92.81           O  
ATOM   4166  HH  TYR A 261     -96.086 -14.375  71.411  1.00 92.81           H  
ATOM   4167  CZ  TYR A 261     -95.977 -13.531  73.170  1.00 92.81           C  
ATOM   4168  N   PHE A 262     -92.083 -13.894  79.028  1.00 93.66           N  
ATOM   4169  H   PHE A 262     -92.028 -14.548  78.261  1.00 93.66           H  
ATOM   4170  CA  PHE A 262     -90.940 -13.838  79.928  1.00 93.66           C  
ATOM   4171  HA  PHE A 262     -91.048 -13.002  80.619  1.00 93.66           H  
ATOM   4172  C   PHE A 262     -89.659 -13.638  79.125  1.00 93.66           C  
ATOM   4173  CB  PHE A 262     -90.850 -15.133  80.743  1.00 93.66           C  
ATOM   4174  HB2 PHE A 262     -90.821 -15.976  80.052  1.00 93.66           H  
ATOM   4175  HB3 PHE A 262     -89.907 -15.132  81.291  1.00 93.66           H  
ATOM   4176  O   PHE A 262     -89.510 -14.181  78.028  1.00 93.66           O  
ATOM   4177  CG  PHE A 262     -91.975 -15.364  81.730  1.00 93.66           C  
ATOM   4178  CD1 PHE A 262     -91.795 -15.033  83.086  1.00 93.66           C  
ATOM   4179  HD1 PHE A 262     -90.873 -14.574  83.413  1.00 93.66           H  
ATOM   4180  CD2 PHE A 262     -93.184 -15.949  81.306  1.00 93.66           C  
ATOM   4181  HD2 PHE A 262     -93.334 -16.197  80.265  1.00 93.66           H  
ATOM   4182  CE1 PHE A 262     -92.811 -15.308  84.018  1.00 93.66           C  
ATOM   4183  HE1 PHE A 262     -92.664 -15.065  85.060  1.00 93.66           H  
ATOM   4184  CE2 PHE A 262     -94.205 -16.205  82.235  1.00 93.66           C  
ATOM   4185  HE2 PHE A 262     -95.136 -16.644  81.906  1.00 93.66           H  
ATOM   4186  CZ  PHE A 262     -94.017 -15.894  83.593  1.00 93.66           C  
ATOM   4187  HZ  PHE A 262     -94.802 -16.101  84.305  1.00 93.66           H  
ATOM   4188  N   CYS A 263     -88.704 -12.933  79.717  1.00 94.06           N  
ATOM   4189  H   CYS A 263     -88.905 -12.524  80.618  1.00 94.06           H  
ATOM   4190  CA  CYS A 263     -87.306 -13.001  79.323  1.00 94.06           C  
ATOM   4191  HA  CYS A 263     -87.187 -13.725  78.518  1.00 94.06           H  
ATOM   4192  C   CYS A 263     -86.468 -13.475  80.509  1.00 94.06           C  
ATOM   4193  CB  CYS A 263     -86.824 -11.644  78.809  1.00 94.06           C  
ATOM   4194  HB2 CYS A 263     -87.454 -11.335  77.974  1.00 94.06           H  
ATOM   4195  HB3 CYS A 263     -86.929 -10.908  79.606  1.00 94.06           H  
ATOM   4196  O   CYS A 263     -86.789 -13.194  81.666  1.00 94.06           O  
ATOM   4197  SG  CYS A 263     -85.094 -11.670  78.261  1.00 94.06           S  
ATOM   4198  N   GLY A 264     -85.361 -14.150  80.225  1.00 90.68           N  
ATOM   4199  H   GLY A 264     -85.147 -14.351  79.258  1.00 90.68           H  
ATOM   4200  CA  GLY A 264     -84.309 -14.338  81.209  1.00 90.68           C  
ATOM   4201  HA2 GLY A 264     -84.351 -13.522  81.930  1.00 90.68           H  
ATOM   4202  HA3 GLY A 264     -84.459 -15.272  81.750  1.00 90.68           H  
ATOM   4203  C   GLY A 264     -82.917 -14.325  80.597  1.00 90.68           C  
ATOM   4204  O   GLY A 264     -82.741 -14.428  79.382  1.00 90.68           O  
ATOM   4205  N   ALA A 265     -81.927 -14.195  81.474  1.00 89.39           N  
ATOM   4206  H   ALA A 265     -82.167 -14.169  82.454  1.00 89.39           H  
ATOM   4207  CA  ALA A 265     -80.514 -14.214  81.128  1.00 89.39           C  
ATOM   4208  HA  ALA A 265     -80.400 -14.700  80.159  1.00 89.39           H  
ATOM   4209  C   ALA A 265     -79.720 -15.018  82.162  1.00 89.39           C  
ATOM   4210  CB  ALA A 265     -79.993 -12.774  81.021  1.00 89.39           C  
ATOM   4211  HB1 ALA A 265     -80.624 -12.198  80.342  1.00 89.39           H  
ATOM   4212  HB2 ALA A 265     -78.974 -12.782  80.634  1.00 89.39           H  
ATOM   4213  HB3 ALA A 265     -79.994 -12.299  82.002  1.00 89.39           H  
ATOM   4214  O   ALA A 265     -80.119 -15.091  83.327  1.00 89.39           O  
ATOM   4215  N   HIS A 266     -78.580 -15.578  81.764  1.00 87.27           N  
ATOM   4216  H   HIS A 266     -78.306 -15.463  80.799  1.00 87.27           H  
ATOM   4217  CA  HIS A 266     -77.571 -16.064  82.702  1.00 87.27           C  
ATOM   4218  HA  HIS A 266     -77.974 -15.979  83.711  1.00 87.27           H  
ATOM   4219  C   HIS A 266     -76.345 -15.157  82.625  1.00 87.27           C  
ATOM   4220  CB  HIS A 266     -77.247 -17.546  82.458  1.00 87.27           C  
ATOM   4221  HB2 HIS A 266     -78.141 -18.041  82.077  1.00 87.27           H  
ATOM   4222  HB3 HIS A 266     -76.469 -17.628  81.699  1.00 87.27           H  
ATOM   4223  O   HIS A 266     -75.807 -14.920  81.539  1.00 87.27           O  
ATOM   4224  CG  HIS A 266     -76.821 -18.314  83.690  1.00 87.27           C  
ATOM   4225  CD2 HIS A 266     -76.316 -19.587  83.702  1.00 87.27           C  
ATOM   4226  HD2 HIS A 266     -76.097 -20.191  82.833  1.00 87.27           H  
ATOM   4227  ND1 HIS A 266     -76.978 -17.937  85.008  1.00 87.27           N  
ATOM   4228  HD1 HIS A 266     -77.212 -17.017  85.352  1.00 87.27           H  
ATOM   4229  CE1 HIS A 266     -76.603 -18.963  85.786  1.00 87.27           C  
ATOM   4230  HE1 HIS A 266     -76.585 -18.947  86.866  1.00 87.27           H  
ATOM   4231  NE2 HIS A 266     -76.185 -19.991  85.036  1.00 87.27           N  
ATOM   4232  N   VAL A 267     -75.941 -14.631  83.781  1.00 83.50           N  
ATOM   4233  H   VAL A 267     -76.416 -14.892  84.634  1.00 83.50           H  
ATOM   4234  CA  VAL A 267     -74.790 -13.738  83.926  1.00 83.50           C  
ATOM   4235  HA  VAL A 267     -74.285 -13.693  82.961  1.00 83.50           H  
ATOM   4236  C   VAL A 267     -73.797 -14.325  84.919  1.00 83.50           C  
ATOM   4237  CB  VAL A 267     -75.201 -12.299  84.305  1.00 83.50           C  
ATOM   4238  HB  VAL A 267     -74.301 -11.685  84.325  1.00 83.50           H  
ATOM   4239  O   VAL A 267     -74.217 -14.962  85.884  1.00 83.50           O  
ATOM   4240  CG1 VAL A 267     -76.150 -11.706  83.257  1.00 83.50           C  
ATOM   4241 HG11 VAL A 267     -77.120 -12.203  83.290  1.00 83.50           H  
ATOM   4242 HG12 VAL A 267     -76.285 -10.642  83.446  1.00 83.50           H  
ATOM   4243 HG13 VAL A 267     -75.716 -11.841  82.266  1.00 83.50           H  
ATOM   4244  CG2 VAL A 267     -75.887 -12.179  85.673  1.00 83.50           C  
ATOM   4245 HG21 VAL A 267     -76.145 -11.138  85.868  1.00 83.50           H  
ATOM   4246 HG22 VAL A 267     -75.209 -12.514  86.459  1.00 83.50           H  
ATOM   4247 HG23 VAL A 267     -76.793 -12.783  85.700  1.00 83.50           H  
ATOM   4248  N   ILE A 268     -72.499 -14.126  84.693  1.00 74.88           N  
ATOM   4249  H   ILE A 268     -72.233 -13.580  83.886  1.00 74.88           H  
ATOM   4250  CA  ILE A 268     -71.419 -14.671  85.535  1.00 74.88           C  
ATOM   4251  HA  ILE A 268     -71.861 -15.117  86.426  1.00 74.88           H  
ATOM   4252  C   ILE A 268     -70.516 -13.531  86.001  1.00 74.88           C  
ATOM   4253  CB  ILE A 268     -70.626 -15.787  84.811  1.00 74.88           C  
ATOM   4254  HB  ILE A 268     -70.023 -15.332  84.024  1.00 74.88           H  
ATOM   4255  O   ILE A 268     -70.128 -12.697  85.187  1.00 74.88           O  
ATOM   4256  CG1 ILE A 268     -71.584 -16.807  84.147  1.00 74.88           C  
ATOM   4257 HG12 ILE A 268     -72.361 -17.091  84.858  1.00 74.88           H  
ATOM   4258 HG13 ILE A 268     -72.070 -16.326  83.298  1.00 74.88           H  
ATOM   4259  CG2 ILE A 268     -69.672 -16.467  85.813  1.00 74.88           C  
ATOM   4260 HG21 ILE A 268     -69.015 -15.732  86.279  1.00 74.88           H  
ATOM   4261 HG22 ILE A 268     -69.030 -17.183  85.298  1.00 74.88           H  
ATOM   4262 HG23 ILE A 268     -70.239 -16.984  86.586  1.00 74.88           H  
ATOM   4263  CD1 ILE A 268     -70.924 -18.087  83.624  1.00 74.88           C  
ATOM   4264 HD11 ILE A 268     -71.643 -18.645  83.023  1.00 74.88           H  
ATOM   4265 HD12 ILE A 268     -70.065 -17.833  83.003  1.00 74.88           H  
ATOM   4266 HD13 ILE A 268     -70.603 -18.716  84.453  1.00 74.88           H  
ATOM   4267  N   ASP A 269     -70.220 -13.467  87.299  1.00 73.30           N  
ATOM   4268  H   ASP A 269     -70.538 -14.214  87.899  1.00 73.30           H  
ATOM   4269  CA  ASP A 269     -69.422 -12.403  87.911  1.00 73.30           C  
ATOM   4270  HA  ASP A 269     -69.653 -11.488  87.365  1.00 73.30           H  
ATOM   4271  C   ASP A 269     -67.901 -12.593  87.761  1.00 73.30           C  
ATOM   4272  CB  ASP A 269     -69.888 -12.139  89.359  1.00 73.30           C  
ATOM   4273  HB2 ASP A 269     -69.546 -11.146  89.649  1.00 73.30           H  
ATOM   4274  HB3 ASP A 269     -70.977 -12.120  89.358  1.00 73.30           H  
ATOM   4275  O   ASP A 269     -67.411 -13.630  87.309  1.00 73.30           O  
ATOM   4276  CG  ASP A 269     -69.455 -13.121  90.456  1.00 73.30           C  
ATOM   4277  OD1 ASP A 269     -68.489 -13.892  90.275  1.00 73.30           O  
ATOM   4278  OD2 ASP A 269     -70.081 -13.063  91.541  1.00 73.30           O  
ATOM   4279  N   ALA A 270     -67.145 -11.562  88.145  1.00 68.93           N  
ATOM   4280  H   ALA A 270     -67.617 -10.743  88.501  1.00 68.93           H  
ATOM   4281  CA  ALA A 270     -65.687 -11.511  88.039  1.00 68.93           C  
ATOM   4282  HA  ALA A 270     -65.422 -11.752  87.010  1.00 68.93           H  
ATOM   4283  C   ALA A 270     -64.934 -12.531  88.924  1.00 68.93           C  
ATOM   4284  CB  ALA A 270     -65.245 -10.070  88.323  1.00 68.93           C  
ATOM   4285  HB1 ALA A 270     -65.735  -9.394  87.623  1.00 68.93           H  
ATOM   4286  HB2 ALA A 270     -64.165  -9.990  88.205  1.00 68.93           H  
ATOM   4287  HB3 ALA A 270     -65.509  -9.800  89.346  1.00 68.93           H  
ATOM   4288  O   ALA A 270     -63.713 -12.647  88.803  1.00 68.93           O  
ATOM   4289  N   GLU A 271     -65.634 -13.292  89.770  1.00 67.96           N  
ATOM   4290  H   GLU A 271     -66.632 -13.149  89.833  1.00 67.96           H  
ATOM   4291  CA  GLU A 271     -65.079 -14.386  90.571  1.00 67.96           C  
ATOM   4292  HA  GLU A 271     -64.015 -14.471  90.348  1.00 67.96           H  
ATOM   4293  C   GLU A 271     -65.681 -15.760  90.204  1.00 67.96           C  
ATOM   4294  CB  GLU A 271     -65.195 -14.058  92.069  1.00 67.96           C  
ATOM   4295  HB2 GLU A 271     -66.246 -14.077  92.358  1.00 67.96           H  
ATOM   4296  HB3 GLU A 271     -64.686 -14.845  92.626  1.00 67.96           H  
ATOM   4297  O   GLU A 271     -65.409 -16.753  90.881  1.00 67.96           O  
ATOM   4298  CG  GLU A 271     -64.558 -12.711  92.471  1.00 67.96           C  
ATOM   4299  HG2 GLU A 271     -64.012 -12.867  93.401  1.00 67.96           H  
ATOM   4300  HG3 GLU A 271     -63.826 -12.394  91.729  1.00 67.96           H  
ATOM   4301  CD  GLU A 271     -65.608 -11.614  92.706  1.00 67.96           C  
ATOM   4302  OE1 GLU A 271     -65.975 -10.883  91.764  1.00 67.96           O  
ATOM   4303  OE2 GLU A 271     -66.091 -11.538  93.864  1.00 67.96           O  
ATOM   4304  N   GLY A 272     -66.453 -15.834  89.111  1.00 67.25           N  
ATOM   4305  H   GLY A 272     -66.682 -14.968  88.644  1.00 67.25           H  
ATOM   4306  CA  GLY A 272     -66.978 -17.070  88.524  1.00 67.25           C  
ATOM   4307  HA2 GLY A 272     -66.269 -17.880  88.693  1.00 67.25           H  
ATOM   4308  HA3 GLY A 272     -67.071 -16.921  87.448  1.00 67.25           H  
ATOM   4309  C   GLY A 272     -68.346 -17.525  89.044  1.00 67.25           C  
ATOM   4310  O   GLY A 272     -68.762 -18.643  88.740  1.00 67.25           O  
ATOM   4311  N   ARG A 273     -69.065 -16.705  89.823  1.00 72.53           N  
ATOM   4312  H   ARG A 273     -68.711 -15.774  89.984  1.00 72.53           H  
ATOM   4313  CA  ARG A 273     -70.403 -17.052  90.346  1.00 72.53           C  
ATOM   4314  HA  ARG A 273     -70.452 -18.133  90.478  1.00 72.53           H  
ATOM   4315  C   ARG A 273     -71.478 -16.640  89.346  1.00 72.53           C  
ATOM   4316  CB  ARG A 273     -70.684 -16.379  91.699  1.00 72.53           C  
ATOM   4317  HB2 ARG A 273     -71.482 -16.927  92.198  1.00 72.53           H  
ATOM   4318  HB3 ARG A 273     -71.055 -15.372  91.508  1.00 72.53           H  
ATOM   4319  O   ARG A 273     -71.411 -15.538  88.809  1.00 72.53           O  
ATOM   4320  CG  ARG A 273     -69.480 -16.272  92.645  1.00 72.53           C  
ATOM   4321  HG2 ARG A 273     -68.673 -15.722  92.159  1.00 72.53           H  
ATOM   4322  HG3 ARG A 273     -69.122 -17.266  92.912  1.00 72.53           H  
ATOM   4323  CD  ARG A 273     -69.894 -15.504  93.903  1.00 72.53           C  
ATOM   4324  HD2 ARG A 273     -70.476 -14.628  93.614  1.00 72.53           H  
ATOM   4325  HD3 ARG A 273     -70.529 -16.143  94.516  1.00 72.53           H  
ATOM   4326  NE  ARG A 273     -68.716 -15.078  94.676  1.00 72.53           N  
ATOM   4327  HE  ARG A 273     -68.322 -15.747  95.322  1.00 72.53           H  
ATOM   4328  NH1 ARG A 273     -68.409 -13.003  93.690  1.00 72.53           N  
ATOM   4329 HH11 ARG A 273     -69.084 -13.175  92.959  1.00 72.53           H  
ATOM   4330 HH12 ARG A 273     -67.771 -12.230  93.565  1.00 72.53           H  
ATOM   4331  NH2 ARG A 273     -67.015 -13.676  95.235  1.00 72.53           N  
ATOM   4332 HH21 ARG A 273     -66.603 -14.355  95.858  1.00 72.53           H  
ATOM   4333 HH22 ARG A 273     -66.534 -12.825  94.978  1.00 72.53           H  
ATOM   4334  CZ  ARG A 273     -68.070 -13.934  94.526  1.00 72.53           C  
ATOM   4335  N   SER A 274     -72.496 -17.472  89.125  1.00 76.65           N  
ATOM   4336  H   SER A 274     -72.527 -18.366  89.593  1.00 76.65           H  
ATOM   4337  CA  SER A 274     -73.553 -17.174  88.151  1.00 76.65           C  
ATOM   4338  HA  SER A 274     -73.252 -16.279  87.606  1.00 76.65           H  
ATOM   4339  C   SER A 274     -74.910 -16.828  88.782  1.00 76.65           C  
ATOM   4340  CB  SER A 274     -73.625 -18.265  87.081  1.00 76.65           C  
ATOM   4341  HB2 SER A 274     -74.259 -17.913  86.266  1.00 76.65           H  
ATOM   4342  HB3 SER A 274     -72.625 -18.436  86.682  1.00 76.65           H  
ATOM   4343  O   SER A 274     -75.362 -17.447  89.744  1.00 76.65           O  
ATOM   4344  OG  SER A 274     -74.128 -19.484  87.588  1.00 76.65           O  
ATOM   4345  HG  SER A 274     -74.262 -20.076  86.845  1.00 76.65           H  
ATOM   4346  N   GLU A 275     -75.585 -15.826  88.215  1.00 78.58           N  
ATOM   4347  H   GLU A 275     -75.154 -15.376  87.420  1.00 78.58           H  
ATOM   4348  CA  GLU A 275     -76.930 -15.372  88.589  1.00 78.58           C  
ATOM   4349  HA  GLU A 275     -77.299 -16.011  89.392  1.00 78.58           H  
ATOM   4350  C   GLU A 275     -77.873 -15.533  87.382  1.00 78.58           C  
ATOM   4351  CB  GLU A 275     -76.872 -13.928  89.136  1.00 78.58           C  
ATOM   4352  HB2 GLU A 275     -76.694 -13.238  88.311  1.00 78.58           H  
ATOM   4353  HB3 GLU A 275     -76.033 -13.853  89.828  1.00 78.58           H  
ATOM   4354  O   GLU A 275     -77.457 -15.413  86.223  1.00 78.58           O  
ATOM   4355  CG  GLU A 275     -78.142 -13.502  89.893  1.00 78.58           C  
ATOM   4356  HG2 GLU A 275     -78.332 -14.219  90.692  1.00 78.58           H  
ATOM   4357  HG3 GLU A 275     -78.993 -13.537  89.212  1.00 78.58           H  
ATOM   4358  CD  GLU A 275     -78.020 -12.084  90.485  1.00 78.58           C  
ATOM   4359  OE1 GLU A 275     -77.736 -11.940  91.698  1.00 78.58           O  
ATOM   4360  OE2 GLU A 275     -78.242 -11.116  89.722  1.00 78.58           O  
ATOM   4361  N   ARG A 276     -79.151 -15.858  87.619  1.00 83.91           N  
ATOM   4362  H   ARG A 276     -79.455 -15.914  88.581  1.00 83.91           H  
ATOM   4363  CA  ARG A 276     -80.135 -16.110  86.552  1.00 83.91           C  
ATOM   4364  HA  ARG A 276     -79.645 -15.974  85.588  1.00 83.91           H  
ATOM   4365  C   ARG A 276     -81.262 -15.081  86.609  1.00 83.91           C  
ATOM   4366  CB  ARG A 276     -80.609 -17.573  86.604  1.00 83.91           C  
ATOM   4367  HB2 ARG A 276     -79.753 -18.218  86.804  1.00 83.91           H  
ATOM   4368  HB3 ARG A 276     -81.329 -17.697  87.413  1.00 83.91           H  
ATOM   4369  O   ARG A 276     -82.172 -15.184  87.431  1.00 83.91           O  
ATOM   4370  CG  ARG A 276     -81.225 -18.003  85.262  1.00 83.91           C  
ATOM   4371  HG2 ARG A 276     -82.034 -17.324  84.992  1.00 83.91           H  
ATOM   4372  HG3 ARG A 276     -80.457 -17.934  84.491  1.00 83.91           H  
ATOM   4373  CD  ARG A 276     -81.746 -19.452  85.296  1.00 83.91           C  
ATOM   4374  HD2 ARG A 276     -80.943 -20.105  85.637  1.00 83.91           H  
ATOM   4375  HD3 ARG A 276     -82.006 -19.758  84.283  1.00 83.91           H  
ATOM   4376  NE  ARG A 276     -82.922 -19.608  86.182  1.00 83.91           N  
ATOM   4377  HE  ARG A 276     -82.756 -20.031  87.084  1.00 83.91           H  
ATOM   4378  NH1 ARG A 276     -84.464 -18.643  84.791  1.00 83.91           N  
ATOM   4379 HH11 ARG A 276     -85.330 -18.138  84.672  1.00 83.91           H  
ATOM   4380 HH12 ARG A 276     -83.817 -18.649  84.015  1.00 83.91           H  
ATOM   4381  NH2 ARG A 276     -85.062 -19.146  86.853  1.00 83.91           N  
ATOM   4382 HH21 ARG A 276     -84.891 -19.525  87.773  1.00 83.91           H  
ATOM   4383 HH22 ARG A 276     -85.954 -18.731  86.621  1.00 83.91           H  
ATOM   4384  CZ  ARG A 276     -84.139 -19.157  85.937  1.00 83.91           C  
ATOM   4385  N   LEU A 277     -81.190 -14.086  85.733  1.00 86.48           N  
ATOM   4386  H   LEU A 277     -80.479 -14.152  85.018  1.00 86.48           H  
ATOM   4387  CA  LEU A 277     -82.142 -12.980  85.651  1.00 86.48           C  
ATOM   4388  HA  LEU A 277     -82.370 -12.649  86.665  1.00 86.48           H  
ATOM   4389  C   LEU A 277     -83.452 -13.450  85.001  1.00 86.48           C  
ATOM   4390  CB  LEU A 277     -81.513 -11.797  84.890  1.00 86.48           C  
ATOM   4391  HB2 LEU A 277     -81.485 -12.044  83.829  1.00 86.48           H  
ATOM   4392  HB3 LEU A 277     -82.173 -10.939  85.020  1.00 86.48           H  
ATOM   4393  O   LEU A 277     -83.423 -14.281  84.094  1.00 86.48           O  
ATOM   4394  CG  LEU A 277     -80.088 -11.393  85.326  1.00 86.48           C  
ATOM   4395  HG  LEU A 277     -79.391 -12.188  85.060  1.00 86.48           H  
ATOM   4396  CD1 LEU A 277     -79.655 -10.117  84.604  1.00 86.48           C  
ATOM   4397 HD11 LEU A 277     -78.619  -9.891  84.854  1.00 86.48           H  
ATOM   4398 HD12 LEU A 277     -79.723 -10.260  83.525  1.00 86.48           H  
ATOM   4399 HD13 LEU A 277     -80.286  -9.279  84.900  1.00 86.48           H  
ATOM   4400  CD2 LEU A 277     -79.996 -11.137  86.827  1.00 86.48           C  
ATOM   4401 HD21 LEU A 277     -80.178 -12.054  87.387  1.00 86.48           H  
ATOM   4402 HD22 LEU A 277     -80.726 -10.383  87.122  1.00 86.48           H  
ATOM   4403 HD23 LEU A 277     -78.991 -10.802  87.082  1.00 86.48           H  
ATOM   4404  N   ASN A 278     -84.592 -12.938  85.469  1.00 89.95           N  
ATOM   4405  H   ASN A 278     -84.547 -12.219  86.177  1.00 89.95           H  
ATOM   4406  CA  ASN A 278     -85.935 -13.257  84.970  1.00 89.95           C  
ATOM   4407  HA  ASN A 278     -85.888 -13.567  83.926  1.00 89.95           H  
ATOM   4408  C   ASN A 278     -86.817 -12.003  85.085  1.00 89.95           C  
ATOM   4409  CB  ASN A 278     -86.586 -14.378  85.816  1.00 89.95           C  
ATOM   4410  HB2 ASN A 278     -86.643 -14.051  86.854  1.00 89.95           H  
ATOM   4411  HB3 ASN A 278     -87.607 -14.520  85.463  1.00 89.95           H  
ATOM   4412  O   ASN A 278     -86.869 -11.431  86.171  1.00 89.95           O  
ATOM   4413  CG  ASN A 278     -85.905 -15.732  85.784  1.00 89.95           C  
ATOM   4414  ND2 ASN A 278     -84.804 -15.900  86.478  1.00 89.95           N  
ATOM   4415 HD21 ASN A 278     -84.358 -15.120  86.939  1.00 89.95           H  
ATOM   4416 HD22 ASN A 278     -84.300 -16.769  86.375  1.00 89.95           H  
ATOM   4417  OD1 ASN A 278     -86.382 -16.699  85.205  1.00 89.95           O  
ATOM   4418  N   GLU A 279     -87.532 -11.621  84.025  1.00 92.07           N  
ATOM   4419  H   GLU A 279     -87.438 -12.146  83.167  1.00 92.07           H  
ATOM   4420  CA  GLU A 279     -88.579 -10.581  84.042  1.00 92.07           C  
ATOM   4421  HA  GLU A 279     -89.014 -10.539  85.040  1.00 92.07           H  
ATOM   4422  C   GLU A 279     -89.737 -10.929  83.088  1.00 92.07           C  
ATOM   4423  CB  GLU A 279     -88.008  -9.190  83.692  1.00 92.07           C  
ATOM   4424  HB2 GLU A 279     -87.462  -9.257  82.751  1.00 92.07           H  
ATOM   4425  HB3 GLU A 279     -88.833  -8.496  83.531  1.00 92.07           H  
ATOM   4426  O   GLU A 279     -89.618 -11.829  82.253  1.00 92.07           O  
ATOM   4427  CG  GLU A 279     -87.090  -8.573  84.761  1.00 92.07           C  
ATOM   4428  HG2 GLU A 279     -86.191  -9.182  84.855  1.00 92.07           H  
ATOM   4429  HG3 GLU A 279     -86.773  -7.592  84.407  1.00 92.07           H  
ATOM   4430  CD  GLU A 279     -87.745  -8.411  86.143  1.00 92.07           C  
ATOM   4431  OE1 GLU A 279     -86.984  -8.189  87.116  1.00 92.07           O  
ATOM   4432  OE2 GLU A 279     -88.985  -8.493  86.262  1.00 92.07           O  
ATOM   4433  N   MET A 280     -90.870 -10.229  83.218  1.00 92.27           N  
ATOM   4434  H   MET A 280     -90.876  -9.453  83.865  1.00 92.27           H  
ATOM   4435  CA  MET A 280     -92.138 -10.537  82.539  1.00 92.27           C  
ATOM   4436  HA  MET A 280     -91.950 -11.264  81.748  1.00 92.27           H  
ATOM   4437  C   MET A 280     -92.781  -9.289  81.908  1.00 92.27           C  
ATOM   4438  CB  MET A 280     -93.095 -11.168  83.567  1.00 92.27           C  
ATOM   4439  HB2 MET A 280     -92.553 -11.906  84.158  1.00 92.27           H  
ATOM   4440  HB3 MET A 280     -93.436 -10.383  84.241  1.00 92.27           H  
ATOM   4441  O   MET A 280     -92.699  -8.200  82.467  1.00 92.27           O  
ATOM   4442  CG  MET A 280     -94.322 -11.868  82.958  1.00 92.27           C  
ATOM   4443  HG2 MET A 280     -94.034 -12.873  82.651  1.00 92.27           H  
ATOM   4444  HG3 MET A 280     -94.643 -11.335  82.063  1.00 92.27           H  
ATOM   4445  SD  MET A 280     -95.773 -11.965  84.048  1.00 92.27           S  
ATOM   4446  CE  MET A 280     -95.073 -12.758  85.519  1.00 92.27           C  
ATOM   4447  HE1 MET A 280     -94.312 -12.114  85.959  1.00 92.27           H  
ATOM   4448  HE2 MET A 280     -95.864 -12.926  86.250  1.00 92.27           H  
ATOM   4449  HE3 MET A 280     -94.629 -13.715  85.243  1.00 92.27           H  
ATOM   4450  N   VAL A 281     -93.491  -9.462  80.789  1.00 91.03           N  
ATOM   4451  H   VAL A 281     -93.523 -10.391  80.395  1.00 91.03           H  
ATOM   4452  CA  VAL A 281     -94.424  -8.474  80.215  1.00 91.03           C  
ATOM   4453  HA  VAL A 281     -94.712  -7.784  81.009  1.00 91.03           H  
ATOM   4454  C   VAL A 281     -95.696  -9.184  79.734  1.00 91.03           C  
ATOM   4455  CB  VAL A 281     -93.738  -7.641  79.108  1.00 91.03           C  
ATOM   4456  HB  VAL A 281     -92.773  -7.309  79.492  1.00 91.03           H  
ATOM   4457  O   VAL A 281     -95.643 -10.347  79.339  1.00 91.03           O  
ATOM   4458  CG1 VAL A 281     -93.483  -8.425  77.816  1.00 91.03           C  
ATOM   4459 HG11 VAL A 281     -94.422  -8.658  77.314  1.00 91.03           H  
ATOM   4460 HG12 VAL A 281     -92.858  -7.831  77.149  1.00 91.03           H  
ATOM   4461 HG13 VAL A 281     -92.963  -9.355  78.047  1.00 91.03           H  
ATOM   4462  CG2 VAL A 281     -94.541  -6.382  78.757  1.00 91.03           C  
ATOM   4463 HG21 VAL A 281     -95.487  -6.640  78.283  1.00 91.03           H  
ATOM   4464 HG22 VAL A 281     -93.963  -5.767  78.067  1.00 91.03           H  
ATOM   4465 HG23 VAL A 281     -94.729  -5.799  79.658  1.00 91.03           H  
ATOM   4466  N   THR A 282     -96.856  -8.523  79.773  1.00 90.87           N  
ATOM   4467  H   THR A 282     -96.848  -7.542  80.014  1.00 90.87           H  
ATOM   4468  CA  THR A 282     -98.119  -9.092  79.259  1.00 90.87           C  
ATOM   4469  HA  THR A 282     -97.993 -10.157  79.066  1.00 90.87           H  
ATOM   4470  C   THR A 282     -98.499  -8.427  77.941  1.00 90.87           C  
ATOM   4471  CB  THR A 282     -99.258  -8.964  80.278  1.00 90.87           C  
ATOM   4472  HB  THR A 282     -99.454  -7.910  80.476  1.00 90.87           H  
ATOM   4473  O   THR A 282     -98.620  -7.207  77.885  1.00 90.87           O  
ATOM   4474  CG2 THR A 282    -100.548  -9.645  79.818  1.00 90.87           C  
ATOM   4475 HG21 THR A 282    -100.354 -10.697  79.606  1.00 90.87           H  
ATOM   4476 HG22 THR A 282    -100.930  -9.165  78.918  1.00 90.87           H  
ATOM   4477 HG23 THR A 282    -101.298  -9.571  80.605  1.00 90.87           H  
ATOM   4478  OG1 THR A 282     -98.887  -9.599  81.480  1.00 90.87           O  
ATOM   4479  HG1 THR A 282     -97.999  -9.306  81.697  1.00 90.87           H  
ATOM   4480  N   VAL A 283     -98.714  -9.229  76.900  1.00 87.05           N  
ATOM   4481  H   VAL A 283     -98.657 -10.227  77.047  1.00 87.05           H  
ATOM   4482  CA  VAL A 283     -99.075  -8.783  75.546  1.00 87.05           C  
ATOM   4483  HA  VAL A 283     -98.986  -7.699  75.478  1.00 87.05           H  
ATOM   4484  C   VAL A 283    -100.529  -9.163  75.269  1.00 87.05           C  
ATOM   4485  CB  VAL A 283     -98.124  -9.406  74.504  1.00 87.05           C  
ATOM   4486  HB  VAL A 283     -98.233 -10.490  74.546  1.00 87.05           H  
ATOM   4487  O   VAL A 283    -100.963 -10.258  75.633  1.00 87.05           O  
ATOM   4488  CG1 VAL A 283     -98.429  -8.946  73.075  1.00 87.05           C  
ATOM   4489 HG11 VAL A 283     -99.430  -9.255  72.775  1.00 87.05           H  
ATOM   4490 HG12 VAL A 283     -97.724  -9.405  72.381  1.00 87.05           H  
ATOM   4491 HG13 VAL A 283     -98.341  -7.861  73.005  1.00 87.05           H  
ATOM   4492  CG2 VAL A 283     -96.658  -9.050  74.798  1.00 87.05           C  
ATOM   4493 HG21 VAL A 283     -96.524  -7.969  74.763  1.00 87.05           H  
ATOM   4494 HG22 VAL A 283     -96.364  -9.419  75.781  1.00 87.05           H  
ATOM   4495 HG23 VAL A 283     -96.017  -9.526  74.057  1.00 87.05           H  
ATOM   4496  N   LYS A 284    -101.298  -8.264  74.649  1.00 85.56           N  
ATOM   4497  H   LYS A 284    -100.901  -7.362  74.427  1.00 85.56           H  
ATOM   4498  CA  LYS A 284    -102.713  -8.464  74.307  1.00 85.56           C  
ATOM   4499  HA  LYS A 284    -102.996  -9.502  74.481  1.00 85.56           H  
ATOM   4500  C   LYS A 284    -102.930  -8.159  72.827  1.00 85.56           C  
ATOM   4501  CB  LYS A 284    -103.603  -7.544  75.165  1.00 85.56           C  
ATOM   4502  HB2 LYS A 284    -104.646  -7.750  74.925  1.00 85.56           H  
ATOM   4503  HB3 LYS A 284    -103.407  -6.516  74.863  1.00 85.56           H  
ATOM   4504  O   LYS A 284    -102.466  -7.132  72.338  1.00 85.56           O  
ATOM   4505  CG  LYS A 284    -103.418  -7.675  76.693  1.00 85.56           C  
ATOM   4506  HG2 LYS A 284    -102.595  -8.349  76.930  1.00 85.56           H  
ATOM   4507  HG3 LYS A 284    -104.325  -8.098  77.124  1.00 85.56           H  
ATOM   4508  CD  LYS A 284    -103.143  -6.308  77.340  1.00 85.56           C  
ATOM   4509  HD2 LYS A 284    -104.001  -5.655  77.180  1.00 85.56           H  
ATOM   4510  HD3 LYS A 284    -102.266  -5.864  76.869  1.00 85.56           H  
ATOM   4511  CE  LYS A 284    -102.865  -6.447  78.837  1.00 85.56           C  
ATOM   4512  HE2 LYS A 284    -102.025  -7.130  78.969  1.00 85.56           H  
ATOM   4513  HE3 LYS A 284    -103.741  -6.880  79.319  1.00 85.56           H  
ATOM   4514  NZ  LYS A 284    -102.534  -5.137  79.445  1.00 85.56           N  
ATOM   4515  HZ1 LYS A 284    -103.211  -4.417  79.242  1.00 85.56           H  
ATOM   4516  HZ2 LYS A 284    -101.645  -4.789  79.114  1.00 85.56           H  
ATOM   4517  HZ3 LYS A 284    -102.369  -5.192  80.440  1.00 85.56           H  
ATOM   4518  N   VAL A 285    -103.681  -8.997  72.127  1.00 82.86           N  
ATOM   4519  H   VAL A 285    -103.992  -9.857  72.557  1.00 82.86           H  
ATOM   4520  CA  VAL A 285    -104.086  -8.752  70.736  1.00 82.86           C  
ATOM   4521  HA  VAL A 285    -103.496  -7.933  70.324  1.00 82.86           H  
ATOM   4522  C   VAL A 285    -105.556  -8.323  70.693  1.00 82.86           C  
ATOM   4523  CB  VAL A 285    -103.788  -9.987  69.869  1.00 82.86           C  
ATOM   4524  HB  VAL A 285    -104.387 -10.824  70.230  1.00 82.86           H  
ATOM   4525  O   VAL A 285    -106.370  -8.804  71.482  1.00 82.86           O  
ATOM   4526  CG1 VAL A 285    -104.106  -9.749  68.393  1.00 82.86           C  
ATOM   4527 HG11 VAL A 285    -103.568  -8.878  68.018  1.00 82.86           H  
ATOM   4528 HG12 VAL A 285    -105.179  -9.603  68.262  1.00 82.86           H  
ATOM   4529 HG13 VAL A 285    -103.820 -10.627  67.814  1.00 82.86           H  
ATOM   4530  CG2 VAL A 285    -102.303 -10.368  69.954  1.00 82.86           C  
ATOM   4531 HG21 VAL A 285    -102.033 -10.659  70.969  1.00 82.86           H  
ATOM   4532 HG22 VAL A 285    -101.690  -9.521  69.647  1.00 82.86           H  
ATOM   4533 HG23 VAL A 285    -102.100 -11.218  69.303  1.00 82.86           H  
ATOM   4534  N   LYS A 286    -105.898  -7.400  69.789  1.00 82.33           N  
ATOM   4535  H   LYS A 286    -105.165  -7.031  69.201  1.00 82.33           H  
ATOM   4536  CA  LYS A 286    -107.275  -7.007  69.463  1.00 82.33           C  
ATOM   4537  HA  LYS A 286    -107.941  -7.738  69.920  1.00 82.33           H  
ATOM   4538  C   LYS A 286    -107.514  -7.094  67.961  1.00 82.33           C  
ATOM   4539  CB  LYS A 286    -107.633  -5.629  70.067  1.00 82.33           C  
ATOM   4540  HB2 LYS A 286    -108.692  -5.438  69.893  1.00 82.33           H  
ATOM   4541  HB3 LYS A 286    -107.508  -5.722  71.145  1.00 82.33           H  
ATOM   4542  O   LYS A 286    -106.664  -6.689  67.171  1.00 82.33           O  
ATOM   4543  CG  LYS A 286    -106.829  -4.383  69.625  1.00 82.33           C  
ATOM   4544  HG2 LYS A 286    -105.778  -4.643  69.495  1.00 82.33           H  
ATOM   4545  HG3 LYS A 286    -106.886  -3.669  70.447  1.00 82.33           H  
ATOM   4546  CD  LYS A 286    -107.340  -3.653  68.366  1.00 82.33           C  
ATOM   4547  HD2 LYS A 286    -108.416  -3.500  68.449  1.00 82.33           H  
ATOM   4548  HD3 LYS A 286    -107.138  -4.254  67.479  1.00 82.33           H  
ATOM   4549  CE  LYS A 286    -106.647  -2.287  68.213  1.00 82.33           C  
ATOM   4550  HE2 LYS A 286    -105.572  -2.453  68.142  1.00 82.33           H  
ATOM   4551  HE3 LYS A 286    -106.840  -1.687  69.102  1.00 82.33           H  
ATOM   4552  NZ  LYS A 286    -107.105  -1.562  67.003  1.00 82.33           N  
ATOM   4553  HZ1 LYS A 286    -106.632  -0.688  66.822  1.00 82.33           H  
ATOM   4554  HZ2 LYS A 286    -106.884  -2.081  66.166  1.00 82.33           H  
ATOM   4555  HZ3 LYS A 286    -108.094  -1.363  66.952  1.00 82.33           H  
ATOM   4556  N   LEU A 287    -108.694  -7.571  67.571  1.00 76.73           N  
ATOM   4557  H   LEU A 287    -109.340  -7.903  68.273  1.00 76.73           H  
ATOM   4558  CA  LEU A 287    -109.156  -7.454  66.189  1.00 76.73           C  
ATOM   4559  HA  LEU A 287    -108.401  -7.909  65.548  1.00 76.73           H  
ATOM   4560  C   LEU A 287    -109.278  -5.960  65.817  1.00 76.73           C  
ATOM   4561  CB  LEU A 287    -110.491  -8.199  66.002  1.00 76.73           C  
ATOM   4562  HB2 LEU A 287    -111.219  -7.779  66.696  1.00 76.73           H  
ATOM   4563  HB3 LEU A 287    -110.852  -8.009  64.991  1.00 76.73           H  
ATOM   4564  O   LEU A 287    -109.688  -5.158  66.666  1.00 76.73           O  
ATOM   4565  CG  LEU A 287    -110.416  -9.724  66.216  1.00 76.73           C  
ATOM   4566  HG  LEU A 287    -110.047  -9.933  67.221  1.00 76.73           H  
ATOM   4567  CD1 LEU A 287    -111.818 -10.324  66.088  1.00 76.73           C  
ATOM   4568 HD11 LEU A 287    -111.771 -11.397  66.272  1.00 76.73           H  
ATOM   4569 HD12 LEU A 287    -112.209 -10.147  65.086  1.00 76.73           H  
ATOM   4570 HD13 LEU A 287    -112.481  -9.870  66.824  1.00 76.73           H  
ATOM   4571  CD2 LEU A 287    -109.511 -10.416  65.197  1.00 76.73           C  
ATOM   4572 HD21 LEU A 287    -109.536 -11.494  65.353  1.00 76.73           H  
ATOM   4573 HD22 LEU A 287    -108.479 -10.098  65.344  1.00 76.73           H  
ATOM   4574 HD23 LEU A 287    -109.826 -10.185  64.180  1.00 76.73           H  
ATOM   4575  N   PRO A 288    -108.906  -5.564  64.590  1.00 79.51           N  
ATOM   4576  CA  PRO A 288    -108.902  -4.164  64.184  1.00 79.51           C  
ATOM   4577  HA  PRO A 288    -108.357  -3.570  64.917  1.00 79.51           H  
ATOM   4578  C   PRO A 288    -110.318  -3.590  64.047  1.00 79.51           C  
ATOM   4579  CB  PRO A 288    -108.135  -4.139  62.862  1.00 79.51           C  
ATOM   4580  HB2 PRO A 288    -108.473  -3.339  62.203  1.00 79.51           H  
ATOM   4581  HB3 PRO A 288    -107.069  -4.042  63.069  1.00 79.51           H  
ATOM   4582  O   PRO A 288    -111.270  -4.295  63.709  1.00 79.51           O  
ATOM   4583  CG  PRO A 288    -108.393  -5.521  62.268  1.00 79.51           C  
ATOM   4584  HG2 PRO A 288    -107.609  -5.816  61.571  1.00 79.51           H  
ATOM   4585  HG3 PRO A 288    -109.371  -5.540  61.787  1.00 79.51           H  
ATOM   4586  CD  PRO A 288    -108.410  -6.407  63.511  1.00 79.51           C  
ATOM   4587  HD2 PRO A 288    -109.054  -7.271  63.346  1.00 79.51           H  
ATOM   4588  HD3 PRO A 288    -107.396  -6.731  63.744  1.00 79.51           H  
ATOM   4589  N   THR A 289    -110.454  -2.284  64.280  1.00 81.77           N  
ATOM   4590  H   THR A 289    -109.631  -1.744  64.506  1.00 81.77           H  
ATOM   4591  CA  THR A 289    -111.678  -1.537  63.962  1.00 81.77           C  
ATOM   4592  HA  THR A 289    -112.539  -2.161  64.203  1.00 81.77           H  
ATOM   4593  C   THR A 289    -111.747  -1.216  62.468  1.00 81.77           C  
ATOM   4594  CB  THR A 289    -111.802  -0.238  64.779  1.00 81.77           C  
ATOM   4595  HB  THR A 289    -112.769   0.213  64.559  1.00 81.77           H  
ATOM   4596  O   THR A 289    -110.760  -1.329  61.736  1.00 81.77           O  
ATOM   4597  CG2 THR A 289    -111.722  -0.459  66.289  1.00 81.77           C  
ATOM   4598 HG21 THR A 289    -110.744  -0.852  66.567  1.00 81.77           H  
ATOM   4599 HG22 THR A 289    -112.497  -1.160  66.597  1.00 81.77           H  
ATOM   4600 HG23 THR A 289    -111.880   0.493  66.796  1.00 81.77           H  
ATOM   4601  OG1 THR A 289    -110.804   0.677  64.415  1.00 81.77           O  
ATOM   4602  HG1 THR A 289    -109.962   0.330  64.718  1.00 81.77           H  
ATOM   4603  N   PHE A 290    -112.912  -0.755  62.007  1.00 81.35           N  
ATOM   4604  H   PHE A 290    -113.681  -0.628  62.649  1.00 81.35           H  
ATOM   4605  CA  PHE A 290    -113.046  -0.205  60.658  1.00 81.35           C  
ATOM   4606  HA  PHE A 290    -112.771  -0.973  59.936  1.00 81.35           H  
ATOM   4607  C   PHE A 290    -112.098   0.990  60.443  1.00 81.35           C  
ATOM   4608  CB  PHE A 290    -114.514   0.179  60.435  1.00 81.35           C  
ATOM   4609  HB2 PHE A 290    -115.147  -0.653  60.744  1.00 81.35           H  
ATOM   4610  HB3 PHE A 290    -114.761   1.031  61.069  1.00 81.35           H  
ATOM   4611  O   PHE A 290    -111.533   1.140  59.366  1.00 81.35           O  
ATOM   4612  CG  PHE A 290    -114.850   0.506  58.994  1.00 81.35           C  
ATOM   4613  CD1 PHE A 290    -114.980   1.845  58.581  1.00 81.35           C  
ATOM   4614  HD1 PHE A 290    -114.829   2.646  59.290  1.00 81.35           H  
ATOM   4615  CD2 PHE A 290    -115.036  -0.534  58.064  1.00 81.35           C  
ATOM   4616  HD2 PHE A 290    -114.931  -1.563  58.378  1.00 81.35           H  
ATOM   4617  CE1 PHE A 290    -115.303   2.140  57.244  1.00 81.35           C  
ATOM   4618  HE1 PHE A 290    -115.399   3.170  56.932  1.00 81.35           H  
ATOM   4619  CE2 PHE A 290    -115.353  -0.239  56.726  1.00 81.35           C  
ATOM   4620  HE2 PHE A 290    -115.489  -1.039  56.014  1.00 81.35           H  
ATOM   4621  CZ  PHE A 290    -115.487   1.100  56.317  1.00 81.35           C  
ATOM   4622  HZ  PHE A 290    -115.728   1.329  55.289  1.00 81.35           H  
ATOM   4623  N   ASP A 291    -111.853   1.787  61.482  1.00 83.65           N  
ATOM   4624  H   ASP A 291    -112.423   1.678  62.308  1.00 83.65           H  
ATOM   4625  CA  ASP A 291    -111.014   2.987  61.462  1.00 83.65           C  
ATOM   4626  HA  ASP A 291    -111.232   3.544  60.551  1.00 83.65           H  
ATOM   4627  C   ASP A 291    -109.502   2.677  61.471  1.00 83.65           C  
ATOM   4628  CB  ASP A 291    -111.430   3.866  62.651  1.00 83.65           C  
ATOM   4629  HB2 ASP A 291    -110.919   4.826  62.580  1.00 83.65           H  
ATOM   4630  HB3 ASP A 291    -111.121   3.388  63.581  1.00 83.65           H  
ATOM   4631  O   ASP A 291    -108.725   3.402  60.838  1.00 83.65           O  
ATOM   4632  CG  ASP A 291    -112.949   4.085  62.678  1.00 83.65           C  
ATOM   4633  OD1 ASP A 291    -113.390   5.135  62.161  1.00 83.65           O  
ATOM   4634  OD2 ASP A 291    -113.654   3.166  63.163  1.00 83.65           O  
ATOM   4635  N   ASP A 292    -109.079   1.567  62.101  1.00 79.17           N  
ATOM   4636  H   ASP A 292    -109.761   1.050  62.637  1.00 79.17           H  
ATOM   4637  CA  ASP A 292    -107.731   0.993  61.922  1.00 79.17           C  
ATOM   4638  HA  ASP A 292    -106.982   1.752  62.151  1.00 79.17           H  
ATOM   4639  C   ASP A 292    -107.538   0.550  60.452  1.00 79.17           C  
ATOM   4640  CB  ASP A 292    -107.477  -0.234  62.831  1.00 79.17           C  
ATOM   4641  HB2 ASP A 292    -108.211  -1.001  62.588  1.00 79.17           H  
ATOM   4642  HB3 ASP A 292    -106.499  -0.636  62.566  1.00 79.17           H  
ATOM   4643  O   ASP A 292    -106.518   0.849  59.829  1.00 79.17           O  
ATOM   4644  CG  ASP A 292    -107.480  -0.031  64.355  1.00 79.17           C  
ATOM   4645  OD1 ASP A 292    -106.426   0.270  64.964  1.00 79.17           O  
ATOM   4646  OD2 ASP A 292    -108.513  -0.355  64.992  1.00 79.17           O  
ATOM   4647  N   LEU A 293    -108.538  -0.120  59.863  1.00 78.86           N  
ATOM   4648  H   LEU A 293    -109.351  -0.333  60.423  1.00 78.86           H  
ATOM   4649  CA  LEU A 293    -108.479  -0.643  58.489  1.00 78.86           C  
ATOM   4650  HA  LEU A 293    -107.516  -1.135  58.351  1.00 78.86           H  
ATOM   4651  C   LEU A 293    -108.548   0.462  57.423  1.00 78.86           C  
ATOM   4652  CB  LEU A 293    -109.600  -1.680  58.295  1.00 78.86           C  
ATOM   4653  HB2 LEU A 293    -110.542  -1.235  58.616  1.00 78.86           H  
ATOM   4654  HB3 LEU A 293    -109.690  -1.915  57.234  1.00 78.86           H  
ATOM   4655  O   LEU A 293    -107.782   0.436  56.459  1.00 78.86           O  
ATOM   4656  CG  LEU A 293    -109.373  -2.992  59.070  1.00 78.86           C  
ATOM   4657  HG  LEU A 293    -109.093  -2.767  60.099  1.00 78.86           H  
ATOM   4658  CD1 LEU A 293    -110.661  -3.815  59.089  1.00 78.86           C  
ATOM   4659 HD11 LEU A 293    -110.979  -4.044  58.072  1.00 78.86           H  
ATOM   4660 HD12 LEU A 293    -111.441  -3.250  59.600  1.00 78.86           H  
ATOM   4661 HD13 LEU A 293    -110.495  -4.742  59.638  1.00 78.86           H  
ATOM   4662  CD2 LEU A 293    -108.274  -3.849  58.435  1.00 78.86           C  
ATOM   4663 HD21 LEU A 293    -108.539  -4.104  57.409  1.00 78.86           H  
ATOM   4664 HD22 LEU A 293    -108.147  -4.765  59.011  1.00 78.86           H  
ATOM   4665 HD23 LEU A 293    -107.325  -3.314  58.439  1.00 78.86           H  
ATOM   4666  N   VAL A 294    -109.390   1.482  57.609  1.00 83.83           N  
ATOM   4667  H   VAL A 294    -110.032   1.425  58.386  1.00 83.83           H  
ATOM   4668  CA  VAL A 294    -109.401   2.696  56.774  1.00 83.83           C  
ATOM   4669  HA  VAL A 294    -109.542   2.403  55.734  1.00 83.83           H  
ATOM   4670  C   VAL A 294    -108.050   3.411  56.853  1.00 83.83           C  
ATOM   4671  CB  VAL A 294    -110.573   3.621  57.168  1.00 83.83           C  
ATOM   4672  HB  VAL A 294    -110.605   3.716  58.254  1.00 83.83           H  
ATOM   4673  O   VAL A 294    -107.564   3.906  55.835  1.00 83.83           O  
ATOM   4674  CG1 VAL A 294    -110.470   5.030  56.567  1.00 83.83           C  
ATOM   4675 HG11 VAL A 294    -110.361   4.968  55.484  1.00 83.83           H  
ATOM   4676 HG12 VAL A 294    -111.366   5.600  56.811  1.00 83.83           H  
ATOM   4677 HG13 VAL A 294    -109.614   5.556  56.991  1.00 83.83           H  
ATOM   4678  CG2 VAL A 294    -111.899   3.030  56.672  1.00 83.83           C  
ATOM   4679 HG21 VAL A 294    -111.922   3.008  55.582  1.00 83.83           H  
ATOM   4680 HG22 VAL A 294    -112.028   2.014  57.045  1.00 83.83           H  
ATOM   4681 HG23 VAL A 294    -112.729   3.633  57.042  1.00 83.83           H  
ATOM   4682  N   ASN A 295    -107.383   3.387  58.012  1.00 80.38           N  
ATOM   4683  H   ASN A 295    -107.822   2.969  58.820  1.00 80.38           H  
ATOM   4684  CA  ASN A 295    -106.018   3.891  58.143  1.00 80.38           C  
ATOM   4685  HA  ASN A 295    -106.009   4.909  57.754  1.00 80.38           H  
ATOM   4686  C   ASN A 295    -104.992   3.115  57.303  1.00 80.38           C  
ATOM   4687  CB  ASN A 295    -105.602   3.926  59.624  1.00 80.38           C  
ATOM   4688  HB2 ASN A 295    -104.579   3.570  59.741  1.00 80.38           H  
ATOM   4689  HB3 ASN A 295    -106.237   3.281  60.231  1.00 80.38           H  
ATOM   4690  O   ASN A 295    -104.017   3.730  56.871  1.00 80.38           O  
ATOM   4691  CG  ASN A 295    -105.668   5.332  60.158  1.00 80.38           C  
ATOM   4692  ND2 ASN A 295    -106.775   5.700  60.754  1.00 80.38           N  
ATOM   4693 HD21 ASN A 295    -107.521   5.027  60.865  1.00 80.38           H  
ATOM   4694 HD22 ASN A 295    -106.847   6.645  61.103  1.00 80.38           H  
ATOM   4695  OD1 ASN A 295    -104.731   6.102  59.980  1.00 80.38           O  
ATOM   4696  N   VAL A 296    -105.184   1.819  57.042  1.00 81.62           N  
ATOM   4697  H   VAL A 296    -105.970   1.354  57.473  1.00 81.62           H  
ATOM   4698  CA  VAL A 296    -104.349   1.060  56.092  1.00 81.62           C  
ATOM   4699  HA  VAL A 296    -103.305   1.334  56.245  1.00 81.62           H  
ATOM   4700  C   VAL A 296    -104.706   1.440  54.653  1.00 81.62           C  
ATOM   4701  CB  VAL A 296    -104.466  -0.463  56.318  1.00 81.62           C  
ATOM   4702  HB  VAL A 296    -105.500  -0.777  56.174  1.00 81.62           H  
ATOM   4703  O   VAL A 296    -103.828   1.820  53.878  1.00 81.62           O  
ATOM   4704  CG1 VAL A 296    -103.586  -1.248  55.337  1.00 81.62           C  
ATOM   4705 HG11 VAL A 296    -103.652  -2.314  55.555  1.00 81.62           H  
ATOM   4706 HG12 VAL A 296    -102.547  -0.931  55.424  1.00 81.62           H  
ATOM   4707 HG13 VAL A 296    -103.926  -1.091  54.313  1.00 81.62           H  
ATOM   4708  CG2 VAL A 296    -104.032  -0.850  57.736  1.00 81.62           C  
ATOM   4709 HG21 VAL A 296    -104.677  -0.375  58.475  1.00 81.62           H  
ATOM   4710 HG22 VAL A 296    -104.113  -1.929  57.866  1.00 81.62           H  
ATOM   4711 HG23 VAL A 296    -103.000  -0.544  57.912  1.00 81.62           H  
ATOM   4712  N   ILE A 297    -105.999   1.417  54.308  1.00 83.64           N  
ATOM   4713  H   ILE A 297    -106.660   1.121  55.011  1.00 83.64           H  
ATOM   4714  CA  ILE A 297    -106.504   1.691  52.951  1.00 83.64           C  
ATOM   4715  HA  ILE A 297    -106.076   0.957  52.269  1.00 83.64           H  
ATOM   4716  C   ILE A 297    -106.053   3.071  52.450  1.00 83.64           C  
ATOM   4717  CB  ILE A 297    -108.045   1.533  52.924  1.00 83.64           C  
ATOM   4718  HB  ILE A 297    -108.462   2.139  53.728  1.00 83.64           H  
ATOM   4719  O   ILE A 297    -105.553   3.180  51.333  1.00 83.64           O  
ATOM   4720  CG1 ILE A 297    -108.439   0.054  53.157  1.00 83.64           C  
ATOM   4721 HG12 ILE A 297    -108.222  -0.526  52.259  1.00 83.64           H  
ATOM   4722 HG13 ILE A 297    -107.842  -0.369  53.965  1.00 83.64           H  
ATOM   4723  CG2 ILE A 297    -108.645   2.027  51.593  1.00 83.64           C  
ATOM   4724 HG21 ILE A 297    -108.183   1.506  50.755  1.00 83.64           H  
ATOM   4725 HG22 ILE A 297    -108.485   3.099  51.479  1.00 83.64           H  
ATOM   4726 HG23 ILE A 297    -109.722   1.858  51.570  1.00 83.64           H  
ATOM   4727  CD1 ILE A 297    -109.912  -0.143  53.538  1.00 83.64           C  
ATOM   4728 HD11 ILE A 297    -110.568   0.139  52.715  1.00 83.64           H  
ATOM   4729 HD12 ILE A 297    -110.084  -1.194  53.772  1.00 83.64           H  
ATOM   4730 HD13 ILE A 297    -110.152   0.454  54.418  1.00 83.64           H  
ATOM   4731  N   GLN A 298    -106.146   4.115  53.279  1.00 88.14           N  
ATOM   4732  H   GLN A 298    -106.564   3.971  54.187  1.00 88.14           H  
ATOM   4733  CA  GLN A 298    -105.705   5.469  52.916  1.00 88.14           C  
ATOM   4734  HA  GLN A 298    -106.237   5.791  52.021  1.00 88.14           H  
ATOM   4735  C   GLN A 298    -104.206   5.565  52.593  1.00 88.14           C  
ATOM   4736  CB  GLN A 298    -106.031   6.438  54.061  1.00 88.14           C  
ATOM   4737  HB2 GLN A 298    -105.696   6.005  55.003  1.00 88.14           H  
ATOM   4738  HB3 GLN A 298    -105.488   7.369  53.902  1.00 88.14           H  
ATOM   4739  O   GLN A 298    -103.818   6.417  51.803  1.00 88.14           O  
ATOM   4740  CG  GLN A 298    -107.527   6.776  54.144  1.00 88.14           C  
ATOM   4741  HG2 GLN A 298    -107.828   7.286  53.230  1.00 88.14           H  
ATOM   4742  HG3 GLN A 298    -108.113   5.861  54.229  1.00 88.14           H  
ATOM   4743  CD  GLN A 298    -107.856   7.674  55.334  1.00 88.14           C  
ATOM   4744  NE2 GLN A 298    -109.100   8.063  55.500  1.00 88.14           N  
ATOM   4745 HE21 GLN A 298    -109.274   8.639  56.311  1.00 88.14           H  
ATOM   4746 HE22 GLN A 298    -109.829   7.755  54.872  1.00 88.14           H  
ATOM   4747  OE1 GLN A 298    -107.017   8.046  56.139  1.00 88.14           O  
ATOM   4748  N   LYS A 299    -103.361   4.707  53.180  1.00 84.09           N  
ATOM   4749  H   LYS A 299    -103.750   3.976  53.759  1.00 84.09           H  
ATOM   4750  CA  LYS A 299    -101.906   4.712  52.947  1.00 84.09           C  
ATOM   4751  HA  LYS A 299    -101.578   5.733  52.751  1.00 84.09           H  
ATOM   4752  C   LYS A 299    -101.547   3.930  51.680  1.00 84.09           C  
ATOM   4753  CB  LYS A 299    -101.177   4.211  54.209  1.00 84.09           C  
ATOM   4754  HB2 LYS A 299    -100.113   4.116  53.996  1.00 84.09           H  
ATOM   4755  HB3 LYS A 299    -101.565   3.230  54.481  1.00 84.09           H  
ATOM   4756  O   LYS A 299    -100.732   4.394  50.890  1.00 84.09           O  
ATOM   4757  CG  LYS A 299    -101.366   5.194  55.383  1.00 84.09           C  
ATOM   4758  HG2 LYS A 299    -100.820   6.114  55.170  1.00 84.09           H  
ATOM   4759  HG3 LYS A 299    -102.424   5.443  55.470  1.00 84.09           H  
ATOM   4760  CD  LYS A 299    -100.885   4.615  56.724  1.00 84.09           C  
ATOM   4761  HD2 LYS A 299    -101.353   3.643  56.880  1.00 84.09           H  
ATOM   4762  HD3 LYS A 299     -99.807   4.459  56.672  1.00 84.09           H  
ATOM   4763  CE  LYS A 299    -101.201   5.520  57.932  1.00 84.09           C  
ATOM   4764  HE2 LYS A 299    -100.644   6.452  57.837  1.00 84.09           H  
ATOM   4765  HE3 LYS A 299    -100.853   5.009  58.829  1.00 84.09           H  
ATOM   4766  NZ  LYS A 299    -102.655   5.803  58.055  1.00 84.09           N  
ATOM   4767  HZ1 LYS A 299    -103.180   4.965  57.850  1.00 84.09           H  
ATOM   4768  HZ2 LYS A 299    -102.942   6.116  58.972  1.00 84.09           H  
ATOM   4769  HZ3 LYS A 299    -102.957   6.487  57.377  1.00 84.09           H  
ATOM   4770  N   LEU A 300    -102.236   2.814  51.424  1.00 85.64           N  
ATOM   4771  H   LEU A 300    -102.894   2.493  52.120  1.00 85.64           H  
ATOM   4772  CA  LEU A 300    -102.141   2.082  50.152  1.00 85.64           C  
ATOM   4773  HA  LEU A 300    -101.098   1.831  49.961  1.00 85.64           H  
ATOM   4774  C   LEU A 300    -102.605   2.939  48.959  1.00 85.64           C  
ATOM   4775  CB  LEU A 300    -102.970   0.787  50.245  1.00 85.64           C  
ATOM   4776  HB2 LEU A 300    -104.000   1.052  50.481  1.00 85.64           H  
ATOM   4777  HB3 LEU A 300    -102.969   0.309  49.265  1.00 85.64           H  
ATOM   4778  O   LEU A 300    -101.987   2.903  47.899  1.00 85.64           O  
ATOM   4779  CG  LEU A 300    -102.471  -0.236  51.284  1.00 85.64           C  
ATOM   4780  HG  LEU A 300    -102.427   0.228  52.269  1.00 85.64           H  
ATOM   4781  CD1 LEU A 300    -103.450  -1.409  51.352  1.00 85.64           C  
ATOM   4782 HD11 LEU A 300    -103.111  -2.128  52.097  1.00 85.64           H  
ATOM   4783 HD12 LEU A 300    -103.511  -1.901  50.381  1.00 85.64           H  
ATOM   4784 HD13 LEU A 300    -104.437  -1.047  51.638  1.00 85.64           H  
ATOM   4785  CD2 LEU A 300    -101.085  -0.788  50.944  1.00 85.64           C  
ATOM   4786 HD21 LEU A 300    -101.086  -1.220  49.943  1.00 85.64           H  
ATOM   4787 HD22 LEU A 300    -100.804  -1.554  51.666  1.00 85.64           H  
ATOM   4788 HD23 LEU A 300    -100.342   0.009  50.987  1.00 85.64           H  
ATOM   4789  N   LEU A 301    -103.649   3.755  49.140  1.00 90.77           N  
ATOM   4790  H   LEU A 301    -104.148   3.701  50.017  1.00 90.77           H  
ATOM   4791  CA  LEU A 301    -104.150   4.684  48.117  1.00 90.77           C  
ATOM   4792  HA  LEU A 301    -104.247   4.138  47.179  1.00 90.77           H  
ATOM   4793  C   LEU A 301    -103.203   5.856  47.799  1.00 90.77           C  
ATOM   4794  CB  LEU A 301    -105.535   5.210  48.542  1.00 90.77           C  
ATOM   4795  HB2 LEU A 301    -105.472   5.543  49.578  1.00 90.77           H  
ATOM   4796  HB3 LEU A 301    -105.783   6.082  47.937  1.00 90.77           H  
ATOM   4797  O   LEU A 301    -103.437   6.538  46.806  1.00 90.77           O  
ATOM   4798  CG  LEU A 301    -106.681   4.194  48.396  1.00 90.77           C  
ATOM   4799  HG  LEU A 301    -106.425   3.263  48.902  1.00 90.77           H  
ATOM   4800  CD1 LEU A 301    -107.946   4.768  49.037  1.00 90.77           C  
ATOM   4801 HD11 LEU A 301    -108.238   5.686  48.528  1.00 90.77           H  
ATOM   4802 HD12 LEU A 301    -108.755   4.040  48.969  1.00 90.77           H  
ATOM   4803 HD13 LEU A 301    -107.753   4.984  50.088  1.00 90.77           H  
ATOM   4804  CD2 LEU A 301    -107.003   3.878  46.932  1.00 90.77           C  
ATOM   4805 HD21 LEU A 301    -107.865   3.214  46.877  1.00 90.77           H  
ATOM   4806 HD22 LEU A 301    -107.217   4.799  46.389  1.00 90.77           H  
ATOM   4807 HD23 LEU A 301    -106.156   3.377  46.463  1.00 90.77           H  
ATOM   4808  N   ILE A 302    -102.154   6.086  48.597  1.00 88.78           N  
ATOM   4809  H   ILE A 302    -102.028   5.487  49.401  1.00 88.78           H  
ATOM   4810  CA  ILE A 302    -101.080   7.047  48.290  1.00 88.78           C  
ATOM   4811  HA  ILE A 302    -101.458   7.805  47.604  1.00 88.78           H  
ATOM   4812  C   ILE A 302     -99.944   6.325  47.551  1.00 88.78           C  
ATOM   4813  CB  ILE A 302    -100.618   7.777  49.573  1.00 88.78           C  
ATOM   4814  HB  ILE A 302    -100.328   7.030  50.312  1.00 88.78           H  
ATOM   4815  O   ILE A 302     -99.581   6.736  46.452  1.00 88.78           O  
ATOM   4816  CG1 ILE A 302    -101.771   8.635  50.150  1.00 88.78           C  
ATOM   4817 HG12 ILE A 302    -101.931   9.504  49.511  1.00 88.78           H  
ATOM   4818 HG13 ILE A 302    -102.696   8.059  50.149  1.00 88.78           H  
ATOM   4819  CG2 ILE A 302     -99.403   8.678  49.292  1.00 88.78           C  
ATOM   4820 HG21 ILE A 302     -99.637   9.406  48.515  1.00 88.78           H  
ATOM   4821 HG22 ILE A 302     -98.558   8.081  48.950  1.00 88.78           H  
ATOM   4822 HG23 ILE A 302     -99.079   9.197  50.193  1.00 88.78           H  
ATOM   4823  CD1 ILE A 302    -101.534   9.107  51.591  1.00 88.78           C  
ATOM   4824 HD11 ILE A 302    -101.335   8.249  52.233  1.00 88.78           H  
ATOM   4825 HD12 ILE A 302    -102.428   9.617  51.951  1.00 88.78           H  
ATOM   4826 HD13 ILE A 302    -100.695   9.800  51.636  1.00 88.78           H  
ATOM   4827  N   LEU A 303     -99.493   5.178  48.076  1.00 89.43           N  
ATOM   4828  H   LEU A 303     -99.838   4.905  48.985  1.00 89.43           H  
ATOM   4829  CA  LEU A 303     -98.427   4.358  47.481  1.00 89.43           C  
ATOM   4830  HA  LEU A 303     -97.506   4.941  47.500  1.00 89.43           H  
ATOM   4831  C   LEU A 303     -98.697   3.974  46.012  1.00 89.43           C  
ATOM   4832  CB  LEU A 303     -98.245   3.116  48.375  1.00 89.43           C  
ATOM   4833  HB2 LEU A 303     -98.000   3.451  49.382  1.00 89.43           H  
ATOM   4834  HB3 LEU A 303     -99.194   2.582  48.416  1.00 89.43           H  
ATOM   4835  O   LEU A 303     -97.782   3.950  45.198  1.00 89.43           O  
ATOM   4836  CG  LEU A 303     -97.158   2.127  47.908  1.00 89.43           C  
ATOM   4837  HG  LEU A 303     -97.420   1.746  46.921  1.00 89.43           H  
ATOM   4838  CD1 LEU A 303     -95.765   2.753  47.863  1.00 89.43           C  
ATOM   4839 HD11 LEU A 303     -95.496   3.179  48.830  1.00 89.43           H  
ATOM   4840 HD12 LEU A 303     -95.037   1.998  47.565  1.00 89.43           H  
ATOM   4841 HD13 LEU A 303     -95.738   3.532  47.101  1.00 89.43           H  
ATOM   4842  CD2 LEU A 303     -97.115   0.944  48.879  1.00 89.43           C  
ATOM   4843 HD21 LEU A 303     -96.831   1.285  49.874  1.00 89.43           H  
ATOM   4844 HD22 LEU A 303     -96.382   0.223  48.516  1.00 89.43           H  
ATOM   4845 HD23 LEU A 303     -98.092   0.461  48.911  1.00 89.43           H  
ATOM   4846  N   VAL A 304     -99.963   3.752  45.640  1.00 92.77           N  
ATOM   4847  H   VAL A 304    -100.663   3.754  46.368  1.00 92.77           H  
ATOM   4848  CA  VAL A 304    -100.384   3.453  44.253  1.00 92.77           C  
ATOM   4849  HA  VAL A 304     -99.738   2.660  43.878  1.00 92.77           H  
ATOM   4850  C   VAL A 304    -100.177   4.633  43.274  1.00 92.77           C  
ATOM   4851  CB  VAL A 304    -101.831   2.907  44.280  1.00 92.77           C  
ATOM   4852  HB  VAL A 304    -102.439   3.557  44.908  1.00 92.77           H  
ATOM   4853  O   VAL A 304    -100.209   4.431  42.058  1.00 92.77           O  
ATOM   4854  CG1 VAL A 304    -102.529   2.791  42.918  1.00 92.77           C  
ATOM   4855 HG11 VAL A 304    -101.910   2.211  42.233  1.00 92.77           H  
ATOM   4856 HG12 VAL A 304    -103.499   2.309  43.034  1.00 92.77           H  
ATOM   4857 HG13 VAL A 304    -102.691   3.786  42.503  1.00 92.77           H  
ATOM   4858  CG2 VAL A 304    -101.838   1.492  44.883  1.00 92.77           C  
ATOM   4859 HG21 VAL A 304    -101.297   0.807  44.231  1.00 92.77           H  
ATOM   4860 HG22 VAL A 304    -101.351   1.491  45.858  1.00 92.77           H  
ATOM   4861 HG23 VAL A 304    -102.863   1.146  45.010  1.00 92.77           H  
ATOM   4862  N   TYR A 305     -99.908   5.848  43.766  1.00 90.25           N  
ATOM   4863  H   TYR A 305     -99.871   5.955  44.770  1.00 90.25           H  
ATOM   4864  CA  TYR A 305     -99.380   6.963  42.968  1.00 90.25           C  
ATOM   4865  HA  TYR A 305     -99.626   6.802  41.918  1.00 90.25           H  
ATOM   4866  C   TYR A 305     -97.850   7.059  43.047  1.00 90.25           C  
ATOM   4867  CB  TYR A 305    -100.033   8.286  43.387  1.00 90.25           C  
ATOM   4868  HB2 TYR A 305     -99.894   8.439  44.457  1.00 90.25           H  
ATOM   4869  HB3 TYR A 305     -99.515   9.101  42.880  1.00 90.25           H  
ATOM   4870  O   TYR A 305     -97.220   7.274  42.012  1.00 90.25           O  
ATOM   4871  CG  TYR A 305    -101.509   8.378  43.047  1.00 90.25           C  
ATOM   4872  CD1 TYR A 305    -101.916   8.862  41.788  1.00 90.25           C  
ATOM   4873  HD1 TYR A 305    -101.168   9.177  41.075  1.00 90.25           H  
ATOM   4874  CD2 TYR A 305    -102.472   7.975  43.988  1.00 90.25           C  
ATOM   4875  HD2 TYR A 305    -102.151   7.603  44.950  1.00 90.25           H  
ATOM   4876  CE1 TYR A 305    -103.286   8.948  41.473  1.00 90.25           C  
ATOM   4877  HE1 TYR A 305    -103.593   9.333  40.512  1.00 90.25           H  
ATOM   4878  CE2 TYR A 305    -103.843   8.052  43.679  1.00 90.25           C  
ATOM   4879  HE2 TYR A 305    -104.578   7.740  44.406  1.00 90.25           H  
ATOM   4880  OH  TYR A 305    -105.575   8.629  42.119  1.00 90.25           O  
ATOM   4881  HH  TYR A 305    -105.706   9.013  41.249  1.00 90.25           H  
ATOM   4882  CZ  TYR A 305    -104.252   8.542  42.422  1.00 90.25           C  
ATOM   4883  N   ASP A 306     -97.255   6.847  44.225  1.00 90.03           N  
ATOM   4884  H   ASP A 306     -97.833   6.725  45.045  1.00 90.03           H  
ATOM   4885  CA  ASP A 306     -95.798   6.904  44.429  1.00 90.03           C  
ATOM   4886  HA  ASP A 306     -95.445   7.897  44.150  1.00 90.03           H  
ATOM   4887  C   ASP A 306     -95.061   5.873  43.546  1.00 90.03           C  
ATOM   4888  CB  ASP A 306     -95.448   6.670  45.912  1.00 90.03           C  
ATOM   4889  HB2 ASP A 306     -95.723   5.649  46.176  1.00 90.03           H  
ATOM   4890  HB3 ASP A 306     -94.367   6.756  46.026  1.00 90.03           H  
ATOM   4891  O   ASP A 306     -94.212   6.236  42.728  1.00 90.03           O  
ATOM   4892  CG  ASP A 306     -96.110   7.628  46.912  1.00 90.03           C  
ATOM   4893  OD1 ASP A 306     -96.307   8.816  46.570  1.00 90.03           O  
ATOM   4894  OD2 ASP A 306     -96.397   7.162  48.039  1.00 90.03           O  
ATOM   4895  N   ASP A 307     -95.460   4.595  43.628  1.00 93.02           N  
ATOM   4896  H   ASP A 307     -96.167   4.364  44.311  1.00 93.02           H  
ATOM   4897  CA  ASP A 307     -94.951   3.508  42.777  1.00 93.02           C  
ATOM   4898  HA  ASP A 307     -93.881   3.381  42.940  1.00 93.02           H  
ATOM   4899  C   ASP A 307     -95.175   3.812  41.287  1.00 93.02           C  
ATOM   4900  CB  ASP A 307     -95.679   2.184  43.100  1.00 93.02           C  
ATOM   4901  HB2 ASP A 307     -95.535   1.503  42.261  1.00 93.02           H  
ATOM   4902  HB3 ASP A 307     -96.749   2.373  43.175  1.00 93.02           H  
ATOM   4903  O   ASP A 307     -94.367   3.443  40.431  1.00 93.02           O  
ATOM   4904  CG  ASP A 307     -95.196   1.439  44.352  1.00 93.02           C  
ATOM   4905  OD1 ASP A 307     -94.003   1.576  44.706  1.00 93.02           O  
ATOM   4906  OD2 ASP A 307     -96.008   0.653  44.894  1.00 93.02           O  
ATOM   4907  N   ARG A 308     -96.275   4.499  40.951  1.00 93.65           N  
ATOM   4908  H   ARG A 308     -96.840   4.860  41.706  1.00 93.65           H  
ATOM   4909  CA  ARG A 308     -96.635   4.806  39.564  1.00 93.65           C  
ATOM   4910  HA  ARG A 308     -96.463   3.906  38.974  1.00 93.65           H  
ATOM   4911  C   ARG A 308     -95.728   5.872  38.951  1.00 93.65           C  
ATOM   4912  CB  ARG A 308     -98.125   5.165  39.465  1.00 93.65           C  
ATOM   4913  HB2 ARG A 308     -98.350   6.017  40.107  1.00 93.65           H  
ATOM   4914  HB3 ARG A 308     -98.724   4.311  39.780  1.00 93.65           H  
ATOM   4915  O   ARG A 308     -95.333   5.702  37.800  1.00 93.65           O  
ATOM   4916  CG  ARG A 308     -98.465   5.528  38.018  1.00 93.65           C  
ATOM   4917  HG2 ARG A 308     -97.893   6.410  37.730  1.00 93.65           H  
ATOM   4918  HG3 ARG A 308     -98.185   4.702  37.364  1.00 93.65           H  
ATOM   4919  CD  ARG A 308     -99.932   5.864  37.791  1.00 93.65           C  
ATOM   4920  HD2 ARG A 308    -100.532   4.964  37.928  1.00 93.65           H  
ATOM   4921  HD3 ARG A 308    -100.242   6.625  38.507  1.00 93.65           H  
ATOM   4922  NE  ARG A 308    -100.046   6.384  36.422  1.00 93.65           N  
ATOM   4923  HE  ARG A 308     -99.186   6.709  36.004  1.00 93.65           H  
ATOM   4924  NH1 ARG A 308    -102.280   6.090  36.023  1.00 93.65           N  
ATOM   4925 HH11 ARG A 308    -102.379   5.780  36.978  1.00 93.65           H  
ATOM   4926 HH12 ARG A 308    -103.067   6.141  35.392  1.00 93.65           H  
ATOM   4927  NH2 ARG A 308    -100.902   6.864  34.415  1.00 93.65           N  
ATOM   4928 HH21 ARG A 308     -99.955   7.110  34.165  1.00 93.65           H  
ATOM   4929 HH22 ARG A 308    -101.653   6.925  33.742  1.00 93.65           H  
ATOM   4930  CZ  ARG A 308    -101.087   6.441  35.630  1.00 93.65           C  
ATOM   4931  N   GLU A 309     -95.408   6.951  39.662  1.00 92.67           N  
ATOM   4932  H   GLU A 309     -95.769   7.043  40.600  1.00 92.67           H  
ATOM   4933  CA  GLU A 309     -94.478   7.970  39.149  1.00 92.67           C  
ATOM   4934  HA  GLU A 309     -94.830   8.317  38.177  1.00 92.67           H  
ATOM   4935  C   GLU A 309     -93.079   7.355  38.952  1.00 92.67           C  
ATOM   4936  CB  GLU A 309     -94.445   9.180  40.097  1.00 92.67           C  
ATOM   4937  HB2 GLU A 309     -93.888   8.901  40.992  1.00 92.67           H  
ATOM   4938  HB3 GLU A 309     -95.460   9.431  40.408  1.00 92.67           H
[truncated: 658,944 more chars]
