# Supplementary material for: Nuclear genome of Bulinus truncatus, an intermediate host of the carcinogenic human blood fluke Schistosoma haematobium
Source: Nat Commun. 2022 Feb 21;13:977. doi: 10.1038/s41467-022-28634-9 (PMC8861042; doi:10.1038/s41467-022-28634-9)
Supplement: Supplementary file 6 — Supplementary Data 3 [file 41467_2022_28634_MOESM6_ESM.zip › Supplementary_Data_3/bglb030830-pa.mature.pep.pdb]

ATOM      1  N   ARG A   1     -17.806   6.310  -6.378  1.00 40.80           N  
ATOM      2  H   ARG A   1     -17.020   5.839  -6.804  1.00 40.80           H  
ATOM      3  H2  ARG A   1     -18.652   6.021  -6.847  1.00 40.80           H  
ATOM      4  H3  ARG A   1     -17.674   7.305  -6.491  1.00 40.80           H  
ATOM      5  CA  ARG A   1     -17.882   5.961  -4.940  1.00 40.80           C  
ATOM      6  HA  ARG A   1     -16.939   6.218  -4.459  1.00 40.80           H  
ATOM      7  C   ARG A   1     -18.050   4.455  -4.809  1.00 40.80           C  
ATOM      8  CB  ARG A   1     -19.024   6.715  -4.207  1.00 40.80           C  
ATOM      9  HB2 ARG A   1     -19.653   6.018  -3.654  1.00 40.80           H  
ATOM     10  HB3 ARG A   1     -19.652   7.243  -4.925  1.00 40.80           H  
ATOM     11  O   ARG A   1     -19.161   3.971  -4.999  1.00 40.80           O  
ATOM     12  CG  ARG A   1     -18.447   7.714  -3.198  1.00 40.80           C  
ATOM     13  HG2 ARG A   1     -17.861   8.452  -3.745  1.00 40.80           H  
ATOM     14  HG3 ARG A   1     -17.788   7.191  -2.506  1.00 40.80           H  
ATOM     15  CD  ARG A   1     -19.539   8.429  -2.393  1.00 40.80           C  
ATOM     16  HD2 ARG A   1     -19.944   7.744  -1.648  1.00 40.80           H  
ATOM     17  HD3 ARG A   1     -20.334   8.746  -3.068  1.00 40.80           H  
ATOM     18  NE  ARG A   1     -18.969   9.614  -1.741  1.00 40.80           N  
ATOM     19  HE  ARG A   1     -17.967   9.711  -1.813  1.00 40.80           H  
ATOM     20  NH1 ARG A   1     -20.835  10.343  -0.620  1.00 40.80           N  
ATOM     21 HH11 ARG A   1     -21.302   9.478  -0.852  1.00 40.80           H  
ATOM     22 HH12 ARG A   1     -21.296  11.062  -0.080  1.00 40.80           H  
ATOM     23  NH2 ARG A   1     -19.013  11.626  -0.700  1.00 40.80           N  
ATOM     24 HH21 ARG A   1     -18.041  11.741  -0.950  1.00 40.80           H  
ATOM     25 HH22 ARG A   1     -19.463  12.329  -0.131  1.00 40.80           H  
ATOM     26  CZ  ARG A   1     -19.609  10.519  -1.026  1.00 40.80           C  
ATOM     27  N   CYS A   2     -16.976   3.716  -4.533  1.00 39.19           N  
ATOM     28  H   CYS A   2     -16.044   4.105  -4.535  1.00 39.19           H  
ATOM     29  CA  CYS A   2     -17.108   2.371  -3.979  1.00 39.19           C  
ATOM     30  HA  CYS A   2     -17.733   1.752  -4.623  1.00 39.19           H  
ATOM     31  C   CYS A   2     -17.781   2.485  -2.609  1.00 39.19           C  
ATOM     32  CB  CYS A   2     -15.721   1.726  -3.863  1.00 39.19           C  
ATOM     33  HB2 CYS A   2     -15.771   0.852  -3.214  1.00 39.19           H  
ATOM     34  HB3 CYS A   2     -15.009   2.431  -3.435  1.00 39.19           H  
ATOM     35  O   CYS A   2     -17.216   3.042  -1.673  1.00 39.19           O  
ATOM     36  SG  CYS A   2     -15.166   1.207  -5.505  1.00 39.19           S  
ATOM     37  HG  CYS A   2     -16.045   0.213  -5.658  1.00 39.19           H  
ATOM     38  N   THR A   3     -19.016   2.014  -2.497  1.00 44.93           N  
ATOM     39  H   THR A   3     -19.464   1.607  -3.305  1.00 44.93           H  
ATOM     40  CA  THR A   3     -19.624   1.744  -1.194  1.00 44.93           C  
ATOM     41  HA  THR A   3     -19.245   2.448  -0.454  1.00 44.93           H  
ATOM     42  C   THR A   3     -19.199   0.343  -0.772  1.00 44.93           C  
ATOM     43  CB  THR A   3     -21.153   1.892  -1.247  1.00 44.93           C  
ATOM     44  HB  THR A   3     -21.579   1.577  -0.294  1.00 44.93           H  
ATOM     45  O   THR A   3     -19.072  -0.528  -1.634  1.00 44.93           O  
ATOM     46  CG2 THR A   3     -21.556   3.344  -1.512  1.00 44.93           C  
ATOM     47 HG21 THR A   3     -21.134   3.990  -0.742  1.00 44.93           H  
ATOM     48 HG22 THR A   3     -22.643   3.423  -1.487  1.00 44.93           H  
ATOM     49 HG23 THR A   3     -21.200   3.661  -2.492  1.00 44.93           H  
ATOM     50  OG1 THR A   3     -21.708   1.116  -2.284  1.00 44.93           O  
ATOM     51  HG1 THR A   3     -21.684   0.200  -1.997  1.00 44.93           H  
ATOM     52  N   LEU A   4     -18.994   0.108   0.528  1.00 45.36           N  
ATOM     53  H   LEU A   4     -19.054   0.880   1.177  1.00 45.36           H  
ATOM     54  CA  LEU A   4     -18.936  -1.244   1.100  1.00 45.36           C  
ATOM     55  HA  LEU A   4     -17.972  -1.704   0.887  1.00 45.36           H  
ATOM     56  C   LEU A   4     -20.053  -2.091   0.452  1.00 45.36           C  
ATOM     57  CB  LEU A   4     -19.136  -1.128   2.628  1.00 45.36           C  
ATOM     58  HB2 LEU A   4     -19.942  -0.418   2.818  1.00 45.36           H  
ATOM     59  HB3 LEU A   4     -19.472  -2.089   3.018  1.00 45.36           H  
ATOM     60  O   LEU A   4     -21.229  -1.779   0.619  1.00 45.36           O  
ATOM     61  CG  LEU A   4     -17.872  -0.697   3.402  1.00 45.36           C  
ATOM     62  HG  LEU A   4     -17.271  -0.037   2.777  1.00 45.36           H  
ATOM     63  CD1 LEU A   4     -18.241   0.066   4.675  1.00 45.36           C  
ATOM     64 HD11 LEU A   4     -17.331   0.363   5.197  1.00 45.36           H  
ATOM     65 HD12 LEU A   4     -18.834  -0.570   5.333  1.00 45.36           H  
ATOM     66 HD13 LEU A   4     -18.810   0.961   4.425  1.00 45.36           H  
ATOM     67  CD2 LEU A   4     -17.039  -1.917   3.795  1.00 45.36           C  
ATOM     68 HD21 LEU A   4     -16.137  -1.594   4.316  1.00 45.36           H  
ATOM     69 HD22 LEU A   4     -16.738  -2.471   2.906  1.00 45.36           H  
ATOM     70 HD23 LEU A   4     -17.607  -2.574   4.453  1.00 45.36           H  
ATOM     71  N   GLY A   5     -19.688  -3.068  -0.385  1.00 43.41           N  
ATOM     72  H   GLY A   5     -18.700  -3.228  -0.522  1.00 43.41           H  
ATOM     73  CA  GLY A   5     -20.629  -3.931  -1.116  1.00 43.41           C  
ATOM     74  HA2 GLY A   5     -20.304  -4.965  -0.996  1.00 43.41           H  
ATOM     75  HA3 GLY A   5     -21.617  -3.856  -0.661  1.00 43.41           H  
ATOM     76  C   GLY A   5     -20.810  -3.686  -2.625  1.00 43.41           C  
ATOM     77  O   GLY A   5     -21.341  -4.569  -3.285  1.00 43.41           O  
ATOM     78  N   ASN A   6     -20.337  -2.574  -3.209  1.00 47.31           N  
ATOM     79  H   ASN A   6     -19.872  -1.894  -2.624  1.00 47.31           H  
ATOM     80  CA  ASN A   6     -20.418  -2.309  -4.659  1.00 47.31           C  
ATOM     81  HA  ASN A   6     -20.643  -3.236  -5.186  1.00 47.31           H  
ATOM     82  C   ASN A   6     -19.068  -1.821  -5.209  1.00 47.31           C  
ATOM     83  CB  ASN A   6     -21.549  -1.304  -4.971  1.00 47.31           C  
ATOM     84  HB2 ASN A   6     -21.502  -0.474  -4.266  1.00 47.31           H  
ATOM     85  HB3 ASN A   6     -21.393  -0.894  -5.969  1.00 47.31           H  
ATOM     86  O   ASN A   6     -18.880  -0.634  -5.483  1.00 47.31           O  
ATOM     87  CG  ASN A   6     -22.948  -1.890  -4.985  1.00 47.31           C  
ATOM     88  ND2 ASN A   6     -23.954  -1.061  -4.850  1.00 47.31           N  
ATOM     89 HD21 ASN A   6     -23.792  -0.082  -4.661  1.00 47.31           H  
ATOM     90 HD22 ASN A   6     -24.871  -1.485  -4.858  1.00 47.31           H  
ATOM     91  OD1 ASN A   6     -23.175  -3.066  -5.184  1.00 47.31           O  
ATOM     92  N   CYS A   7     -18.109  -2.733  -5.377  1.00 46.67           N  
ATOM     93  H   CYS A   7     -18.296  -3.694  -5.126  1.00 46.67           H  
ATOM     94  CA  CYS A   7     -16.913  -2.446  -6.163  1.00 46.67           C  
ATOM     95  HA  CYS A   7     -16.613  -1.414  -5.983  1.00 46.67           H  
ATOM     96  C   CYS A   7     -17.225  -2.646  -7.660  1.00 46.67           C  
ATOM     97  CB  CYS A   7     -15.754  -3.323  -5.695  1.00 46.67           C  
ATOM     98  HB2 CYS A   7     -15.603  -3.215  -4.621  1.00 46.67           H  
ATOM     99  HB3 CYS A   7     -15.936  -4.372  -5.932  1.00 46.67           H  
ATOM    100  O   CYS A   7     -17.545  -3.771  -8.057  1.00 46.67           O  
ATOM    101  SG  CYS A   7     -14.279  -2.745  -6.559  1.00 46.67           S  
ATOM    102  HG  CYS A   7     -14.582  -3.082  -7.816  1.00 46.67           H  
ATOM    103  N   PRO A   8     -17.163  -1.601  -8.509  1.00 51.86           N  
ATOM    104  CA  PRO A   8     -17.303  -1.779  -9.944  1.00 51.86           C  
ATOM    105  HA  PRO A   8     -18.253  -2.275 -10.142  1.00 51.86           H  
ATOM    106  C   PRO A   8     -16.164  -2.657 -10.467  1.00 51.86           C  
ATOM    107  CB  PRO A   8     -17.348  -0.388 -10.576  1.00 51.86           C  
ATOM    108  HB2 PRO A   8     -18.374  -0.153 -10.860  1.00 51.86           H  
ATOM    109  HB3 PRO A   8     -16.698  -0.324 -11.448  1.00 51.86           H  
ATOM    110  O   PRO A   8     -14.991  -2.445 -10.182  1.00 51.86           O  
ATOM    111  CG  PRO A   8     -16.890   0.577  -9.482  1.00 51.86           C  
ATOM    112  HG2 PRO A   8     -17.593   1.404  -9.384  1.00 51.86           H  
ATOM    113  HG3 PRO A   8     -15.897   0.959  -9.718  1.00 51.86           H  
ATOM    114  CD  PRO A   8     -16.829  -0.228  -8.186  1.00 51.86           C  
ATOM    115  HD2 PRO A   8     -17.535   0.181  -7.462  1.00 51.86           H  
ATOM    116  HD3 PRO A   8     -15.812  -0.191  -7.795  1.00 51.86           H  
ATOM    117  N   ARG A   9     -16.566  -3.696 -11.194  1.00 48.14           N  
ATOM    118  H   ARG A   9     -17.559  -3.757 -11.368  1.00 48.14           H  
ATOM    119  CA  ARG A   9     -15.734  -4.794 -11.679  1.00 48.14           C  
ATOM    120  HA  ARG A   9     -15.081  -5.118 -10.869  1.00 48.14           H  
ATOM    121  C   ARG A   9     -14.849  -4.374 -12.852  1.00 48.14           C  
ATOM    122  CB  ARG A   9     -16.660  -5.942 -12.125  1.00 48.14           C  
ATOM    123  HB2 ARG A   9     -17.357  -5.555 -12.868  1.00 48.14           H  
ATOM    124  HB3 ARG A   9     -16.050  -6.704 -12.611  1.00 48.14           H  
ATOM    125  O   ARG A   9     -15.384  -3.858 -13.832  1.00 48.14           O  
ATOM    126  CG  ARG A   9     -17.455  -6.625 -10.999  1.00 48.14           C  
ATOM    127  HG2 ARG A   9     -16.762  -7.174 -10.362  1.00 48.14           H  
ATOM    128  HG3 ARG A   9     -17.979  -5.883 -10.396  1.00 48.14           H  
ATOM    129  CD  ARG A   9     -18.480  -7.592 -11.614  1.00 48.14           C  
ATOM    130  HD2 ARG A   9     -19.253  -7.003 -12.109  1.00 48.14           H  
ATOM    131  HD3 ARG A   9     -17.978  -8.208 -12.359  1.00 48.14           H  
ATOM    132  NE  ARG A   9     -19.083  -8.480 -10.603  1.00 48.14           N  
ATOM    133  HE  ARG A   9     -18.562  -8.600  -9.746  1.00 48.14           H  
ATOM    134  NH1 ARG A   9     -20.930  -9.153 -11.800  1.00 48.14           N  
ATOM    135 HH11 ARG A   9     -21.749  -9.739 -11.876  1.00 48.14           H  
ATOM    136 HH12 ARG A   9     -20.661  -8.535 -12.553  1.00 48.14           H  
ATOM    137  NH2 ARG A   9     -20.533 -10.036  -9.793  1.00 48.14           N  
ATOM    138 HH21 ARG A   9     -21.345 -10.628  -9.894  1.00 48.14           H  
ATOM    139 HH22 ARG A   9     -19.949 -10.148  -8.976  1.00 48.14           H  
ATOM    140  CZ  ARG A   9     -20.176  -9.213 -10.737  1.00 48.14           C  
ATOM    141  N   LYS A  10     -13.557  -4.725 -12.797  1.00 51.69           N  
ATOM    142  H   LYS A  10     -13.173  -4.749 -11.863  1.00 51.69           H  
ATOM    143  CA  LYS A  10     -12.765  -5.469 -13.810  1.00 51.69           C  
ATOM    144  HA  LYS A  10     -13.006  -6.530 -13.741  1.00 51.69           H  
ATOM    145  C   LYS A  10     -11.270  -5.336 -13.488  1.00 51.69           C  
ATOM    146  CB  LYS A  10     -13.016  -4.985 -15.259  1.00 51.69           C  
ATOM    147  HB2 LYS A  10     -12.116  -5.144 -15.852  1.00 51.69           H  
ATOM    148  HB3 LYS A  10     -13.223  -3.914 -15.263  1.00 51.69           H  
ATOM    149  O   LYS A  10     -10.813  -4.232 -13.213  1.00 51.69           O  
ATOM    150  CG  LYS A  10     -14.160  -5.773 -15.928  1.00 51.69           C  
ATOM    151  HG2 LYS A  10     -13.839  -6.807 -16.056  1.00 51.69           H  
ATOM    152  HG3 LYS A  10     -15.048  -5.782 -15.296  1.00 51.69           H  
ATOM    153  CD  LYS A  10     -14.526  -5.195 -17.300  1.00 51.69           C  
ATOM    154  HD2 LYS A  10     -13.665  -5.300 -17.960  1.00 51.69           H  
ATOM    155  HD3 LYS A  10     -14.770  -4.138 -17.195  1.00 51.69           H  
ATOM    156  CE  LYS A  10     -15.732  -5.952 -17.872  1.00 51.69           C  
ATOM    157  HE2 LYS A  10     -16.616  -5.675 -17.297  1.00 51.69           H  
ATOM    158  HE3 LYS A  10     -15.562  -7.020 -17.734  1.00 51.69           H  
ATOM    159  NZ  LYS A  10     -15.927  -5.658 -19.313  1.00 51.69           N  
ATOM    160  HZ1 LYS A  10     -15.115  -5.951 -19.838  1.00 51.69           H  
ATOM    161  HZ2 LYS A  10     -16.734  -6.147 -19.672  1.00 51.69           H  
ATOM    162  HZ3 LYS A  10     -16.054  -4.666 -19.453  1.00 51.69           H  
ATOM    163  N   ILE A  11     -10.516  -6.440 -13.582  1.00 53.42           N  
ATOM    164  H   ILE A  11     -10.965  -7.329 -13.748  1.00 53.42           H  
ATOM    165  CA  ILE A  11      -9.052  -6.393 -13.724  1.00 53.42           C  
ATOM    166  HA  ILE A  11      -8.607  -6.029 -12.798  1.00 53.42           H  
ATOM    167  C   ILE A  11      -8.750  -5.393 -14.837  1.00 53.42           C  
ATOM    168  CB  ILE A  11      -8.471  -7.801 -14.045  1.00 53.42           C  
ATOM    169  HB  ILE A  11      -9.187  -8.335 -14.671  1.00 53.42           H  
ATOM    170  O   ILE A  11      -9.232  -5.546 -15.965  1.00 53.42           O  
ATOM    171  CG1 ILE A  11      -8.293  -8.580 -12.730  1.00 53.42           C  
ATOM    172 HG12 ILE A  11      -9.256  -8.595 -12.221  1.00 53.42           H  
ATOM    173 HG13 ILE A  11      -7.561  -8.063 -12.110  1.00 53.42           H  
ATOM    174  CG2 ILE A  11      -7.135  -7.772 -14.812  1.00 53.42           C  
ATOM    175 HG21 ILE A  11      -7.254  -7.295 -15.785  1.00 53.42           H  
ATOM    176 HG22 ILE A  11      -6.782  -8.784 -15.008  1.00 53.42           H  
ATOM    177 HG23 ILE A  11      -6.381  -7.243 -14.229  1.00 53.42           H  
ATOM    178  CD1 ILE A  11      -7.847 -10.039 -12.866  1.00 53.42           C  
ATOM    179 HD11 ILE A  11      -7.842 -10.504 -11.879  1.00 53.42           H  
ATOM    180 HD12 ILE A  11      -6.833 -10.103 -13.260  1.00 53.42           H  
ATOM    181 HD13 ILE A  11      -8.532 -10.583 -13.516  1.00 53.42           H  
ATOM    182  N   SER A  12      -7.978  -4.356 -14.527  1.00 53.68           N  
ATOM    183  H   SER A  12      -7.599  -4.275 -13.594  1.00 53.68           H  
ATOM    184  CA  SER A  12      -7.412  -3.541 -15.586  1.00 53.68           C  
ATOM    185  HA  SER A  12      -8.219  -3.238 -16.252  1.00 53.68           H  
ATOM    186  C   SER A  12      -6.447  -4.448 -16.363  1.00 53.68           C  
ATOM    187  CB  SER A  12      -6.794  -2.257 -15.006  1.00 53.68           C  
ATOM    188  HB2 SER A  12      -6.697  -1.511 -15.795  1.00 53.68           H  
ATOM    189  HB3 SER A  12      -7.462  -1.852 -14.247  1.00 53.68           H  
ATOM    190  O   SER A  12      -5.640  -5.169 -15.775  1.00 53.68           O  
ATOM    191  OG  SER A  12      -5.523  -2.503 -14.443  1.00 53.68           O  
ATOM    192  HG  SER A  12      -5.376  -1.912 -13.701  1.00 53.68           H  
ATOM    193  N   LEU A  13      -6.534  -4.452 -17.696  1.00 54.41           N  
ATOM    194  H   LEU A  13      -7.269  -3.914 -18.133  1.00 54.41           H  
ATOM    195  CA  LEU A  13      -5.573  -5.158 -18.554  1.00 54.41           C  
ATOM    196  HA  LEU A  13      -5.745  -6.226 -18.424  1.00 54.41           H  
ATOM    197  C   LEU A  13      -4.095  -4.889 -18.163  1.00 54.41           C  
ATOM    198  CB  LEU A  13      -5.861  -4.773 -20.018  1.00 54.41           C  
ATOM    199  HB2 LEU A  13      -6.935  -4.826 -20.198  1.00 54.41           H  
ATOM    200  HB3 LEU A  13      -5.553  -3.740 -20.176  1.00 54.41           H  
ATOM    201  O   LEU A  13      -3.299  -5.823 -18.246  1.00 54.41           O  
ATOM    202  CG  LEU A  13      -5.156  -5.660 -21.060  1.00 54.41           C  
ATOM    203  HG  LEU A  13      -4.101  -5.772 -20.807  1.00 54.41           H  
ATOM    204  CD1 LEU A  13      -5.810  -7.040 -21.151  1.00 54.41           C  
ATOM    205 HD11 LEU A  13      -5.301  -7.633 -21.910  1.00 54.41           H  
ATOM    206 HD12 LEU A  13      -6.865  -6.950 -21.409  1.00 54.41           H  
ATOM    207 HD13 LEU A  13      -5.709  -7.563 -20.200  1.00 54.41           H  
ATOM    208  CD2 LEU A  13      -5.247  -4.996 -22.435  1.00 54.41           C  
ATOM    209 HD21 LEU A  13      -4.744  -5.621 -23.173  1.00 54.41           H  
ATOM    210 HD22 LEU A  13      -6.289  -4.866 -22.724  1.00 54.41           H  
ATOM    211 HD23 LEU A  13      -4.751  -4.026 -22.409  1.00 54.41           H  
ATOM    212  N   PRO A  14      -3.713  -3.682 -17.681  1.00 55.21           N  
ATOM    213  CA  PRO A  14      -2.394  -3.436 -17.100  1.00 55.21           C  
ATOM    214  HA  PRO A  14      -1.649  -3.481 -17.894  1.00 55.21           H  
ATOM    215  C   PRO A  14      -1.992  -4.417 -16.001  1.00 55.21           C  
ATOM    216  CB  PRO A  14      -2.443  -2.015 -16.536  1.00 55.21           C  
ATOM    217  HB2 PRO A  14      -1.463  -1.537 -16.562  1.00 55.21           H  
ATOM    218  HB3 PRO A  14      -2.834  -2.017 -15.519  1.00 55.21           H  
ATOM    219  O   PRO A  14      -0.859  -4.895 -16.030  1.00 55.21           O  
ATOM    220  CG  PRO A  14      -3.436  -1.317 -17.451  1.00 55.21           C  
ATOM    221  HG2 PRO A  14      -2.932  -0.999 -18.363  1.00 55.21           H  
ATOM    222  HG3 PRO A  14      -3.914  -0.469 -16.959  1.00 55.21           H  
ATOM    223  CD  PRO A  14      -4.433  -2.417 -17.775  1.00 55.21           C  
ATOM    224  HD2 PRO A  14      -4.843  -2.256 -18.771  1.00 55.21           H  
ATOM    225  HD3 PRO A  14      -5.227  -2.368 -17.029  1.00 55.21           H  
ATOM    226  N   CYS A  15      -2.901  -4.763 -15.081  1.00 63.39           N  
ATOM    227  H   CYS A  15      -3.834  -4.378 -15.111  1.00 63.39           H  
ATOM    228  CA  CYS A  15      -2.586  -5.760 -14.068  1.00 63.39           C  
ATOM    229  HA  CYS A  15      -1.630  -5.494 -13.618  1.00 63.39           H  
ATOM    230  C   CYS A  15      -2.330  -7.101 -14.715  1.00 63.39           C  
ATOM    231  CB  CYS A  15      -3.644  -5.848 -12.964  1.00 63.39           C  
ATOM    232  HB2 CYS A  15      -3.445  -6.749 -12.383  1.00 63.39           H  
ATOM    233  HB3 CYS A  15      -4.634  -5.952 -13.409  1.00 63.39           H  
ATOM    234  O   CYS A  15      -1.249  -7.625 -14.500  1.00 63.39           O  
ATOM    235  SG  CYS A  15      -3.674  -4.476 -11.787  1.00 63.39           S  
ATOM    236  N   LEU A  16      -3.233  -7.576 -15.583  1.00 62.06           N  
ATOM    237  H   LEU A  16      -4.059  -7.018 -15.752  1.00 62.06           H  
ATOM    238  CA  LEU A  16      -3.083  -8.845 -16.306  1.00 62.06           C  
ATOM    239  HA  LEU A  16      -3.162  -9.660 -15.586  1.00 62.06           H  
ATOM    240  C   LEU A  16      -1.715  -8.966 -17.009  1.00 62.06           C  
ATOM    241  CB  LEU A  16      -4.228  -8.985 -17.325  1.00 62.06           C  
ATOM    242  HB2 LEU A  16      -5.153  -8.590 -16.907  1.00 62.06           H  
ATOM    243  HB3 LEU A  16      -3.983  -8.391 -18.206  1.00 62.06           H  
ATOM    244  O   LEU A  16      -1.054  -9.997 -16.903  1.00 62.06           O  
ATOM    245  CG  LEU A  16      -4.451 -10.451 -17.742  1.00 62.06           C  
ATOM    246  HG  LEU A  16      -3.497 -10.973 -17.809  1.00 62.06           H  
ATOM    247  CD1 LEU A  16      -5.352 -11.173 -16.737  1.00 62.06           C  
ATOM    248 HD11 LEU A  16      -4.909 -11.135 -15.742  1.00 62.06           H  
ATOM    249 HD12 LEU A  16      -5.456 -12.219 -17.025  1.00 62.06           H  
ATOM    250 HD13 LEU A  16      -6.339 -10.710 -16.706  1.00 62.06           H  
ATOM    251  CD2 LEU A  16      -5.120 -10.513 -19.115  1.00 62.06           C  
ATOM    252 HD21 LEU A  16      -6.072  -9.983 -19.094  1.00 62.06           H  
ATOM    253 HD22 LEU A  16      -5.286 -11.553 -19.392  1.00 62.06           H  
ATOM    254 HD23 LEU A  16      -4.464 -10.056 -19.856  1.00 62.06           H  
ATOM    255  N   ASN A  17      -1.274  -7.899 -17.684  1.00 59.43           N  
ATOM    256  H   ASN A  17      -1.883  -7.095 -17.750  1.00 59.43           H  
ATOM    257  CA  ASN A  17       0.028  -7.853 -18.352  1.00 59.43           C  
ATOM    258  HA  ASN A  17       0.150  -8.756 -18.950  1.00 59.43           H  
ATOM    259  C   ASN A  17       1.194  -7.830 -17.351  1.00 59.43           C  
ATOM    260  CB  ASN A  17       0.082  -6.632 -19.284  1.00 59.43           C  
ATOM    261  HB2 ASN A  17       1.111  -6.490 -19.612  1.00 59.43           H  
ATOM    262  HB3 ASN A  17      -0.227  -5.742 -18.735  1.00 59.43           H  
ATOM    263  O   ASN A  17       2.197  -8.499 -17.581  1.00 59.43           O  
ATOM    264  CG  ASN A  17      -0.771  -6.772 -20.532  1.00 59.43           C  
ATOM    265  ND2 ASN A  17      -0.908  -5.708 -21.288  1.00 59.43           N  
ATOM    266 HD21 ASN A  17      -0.438  -4.849 -21.042  1.00 59.43           H  
ATOM    267 HD22 ASN A  17      -1.440  -5.841 -22.137  1.00 59.43           H  
ATOM    268  OD1 ASN A  17      -1.303  -7.813 -20.876  1.00 59.43           O  
ATOM    269  N   SER A  18       1.064  -7.111 -16.231  1.00 58.36           N  
ATOM    270  H   SER A  18       0.220  -6.575 -16.089  1.00 58.36           H  
ATOM    271  CA  SER A  18       2.043  -7.159 -15.138  1.00 58.36           C  
ATOM    272  HA  SER A  18       3.022  -6.894 -15.537  1.00 58.36           H  
ATOM    273  C   SER A  18       2.149  -8.566 -14.535  1.00 58.36           C  
ATOM    274  CB  SER A  18       1.677  -6.138 -14.055  1.00 58.36           C  
ATOM    275  HB2 SER A  18       1.473  -5.177 -14.525  1.00 58.36           H  
ATOM    276  HB3 SER A  18       0.788  -6.465 -13.516  1.00 58.36           H  
ATOM    277  O   SER A  18       3.262  -9.014 -14.260  1.00 58.36           O  
ATOM    278  OG  SER A  18       2.745  -5.971 -13.146  1.00 58.36           O  
ATOM    279  HG  SER A  18       2.812  -6.744 -12.582  1.00 58.36           H  
ATOM    280  N   LEU A  19       1.027  -9.299 -14.411  1.00 55.11           N  
ATOM    281  H   LEU A  19       0.144  -8.857 -14.623  1.00 55.11           H  
ATOM    282  CA  LEU A  19       1.012 -10.671 -13.879  1.00 55.11           C  
ATOM    283  HA  LEU A  19       1.470 -10.637 -12.890  1.00 55.11           H  
ATOM    284  C   LEU A  19       1.849 -11.624 -14.737  1.00 55.11           C  
ATOM    285  CB  LEU A  19      -0.404 -11.291 -13.755  1.00 55.11           C  
ATOM    286  HB2 LEU A  19      -0.707 -11.632 -14.745  1.00 55.11           H  
ATOM    287  HB3 LEU A  19      -0.310 -12.182 -13.134  1.00 55.11           H  
ATOM    288  O   LEU A  19       2.478 -12.532 -14.212  1.00 55.11           O  
ATOM    289  CG  LEU A  19      -1.565 -10.457 -13.208  1.00 55.11           C  
ATOM    290  HG  LEU A  19      -1.781  -9.716 -13.977  1.00 55.11           H  
ATOM    291  CD1 LEU A  19      -2.861 -11.255 -13.120  1.00 55.11           C  
ATOM    292 HD11 LEU A  19      -2.757 -12.049 -12.380  1.00 55.11           H  
ATOM    293 HD12 LEU A  19      -3.680 -10.599 -12.824  1.00 55.11           H  
ATOM    294 HD13 LEU A  19      -3.086 -11.700 -14.089  1.00 55.11           H  
ATOM    295  CD2 LEU A  19      -1.342  -9.754 -11.878  1.00 55.11           C  
ATOM    296 HD21 LEU A  19      -1.998  -8.886 -11.816  1.00 55.11           H  
ATOM    297 HD22 LEU A  19      -1.606 -10.413 -11.051  1.00 55.11           H  
ATOM    298 HD23 LEU A  19      -0.313  -9.409 -11.780  1.00 55.11           H  
ATOM    299  N   MET A  20       1.867 -11.417 -16.058  1.00 54.27           N  
ATOM    300  H   MET A  20       1.307 -10.662 -16.426  1.00 54.27           H  
ATOM    301  CA  MET A  20       2.650 -12.237 -16.991  1.00 54.27           C  
ATOM    302  HA  MET A  20       2.465 -13.291 -16.783  1.00 54.27           H  
ATOM    303  C   MET A  20       4.165 -12.009 -16.842  1.00 54.27           C  
ATOM    304  CB  MET A  20       2.209 -11.936 -18.432  1.00 54.27           C  
ATOM    305  HB2 MET A  20       2.318 -10.866 -18.614  1.00 54.27           H  
ATOM    306  HB3 MET A  20       2.868 -12.454 -19.130  1.00 54.27           H  
ATOM    307  O   MET A  20       4.950 -12.872 -17.226  1.00 54.27           O  
ATOM    308  CG  MET A  20       0.757 -12.338 -18.733  1.00 54.27           C  
ATOM    309  HG2 MET A  20       0.176 -12.340 -17.811  1.00 54.27           H  
ATOM    310  HG3 MET A  20       0.328 -11.580 -19.388  1.00 54.27           H  
ATOM    311  SD  MET A  20       0.569 -13.946 -19.555  1.00 54.27           S  
ATOM    312  CE  MET A  20      -1.239 -14.052 -19.589  1.00 54.27           C  
ATOM    313  HE1 MET A  20      -1.645 -13.192 -20.122  1.00 54.27           H  
ATOM    314  HE2 MET A  20      -1.620 -14.058 -18.568  1.00 54.27           H  
ATOM    315  HE3 MET A  20      -1.540 -14.970 -20.093  1.00 54.27           H  
ATOM    316  N   HIS A  21       4.587 -10.861 -16.298  1.00 52.60           N  
ATOM    317  H   HIS A  21       3.894 -10.201 -15.977  1.00 52.60           H  
ATOM    318  CA  HIS A  21       6.002 -10.515 -16.124  1.00 52.60           C  
ATOM    319  HA  HIS A  21       6.590 -11.044 -16.874  1.00 52.60           H  
ATOM    320  C   HIS A  21       6.576 -10.938 -14.772  1.00 52.60           C  
ATOM    321  CB  HIS A  21       6.189  -9.010 -16.348  1.00 52.60           C  
ATOM    322  HB2 HIS A  21       5.411  -8.452 -15.826  1.00 52.60           H  
ATOM    323  HB3 HIS A  21       7.151  -8.706 -15.935  1.00 52.60           H  
ATOM    324  O   HIS A  21       7.773 -11.213 -14.666  1.00 52.60           O  
ATOM    325  CG  HIS A  21       6.190  -8.653 -17.808  1.00 52.60           C  
ATOM    326  CD2 HIS A  21       5.261  -7.910 -18.484  1.00 52.60           C  
ATOM    327  HD2 HIS A  21       4.382  -7.453 -18.056  1.00 52.60           H  
ATOM    328  ND1 HIS A  21       7.145  -9.038 -18.719  1.00 52.60           N  
ATOM    329  HD1 HIS A  21       7.946  -9.622 -18.522  1.00 52.60           H  
ATOM    330  CE1 HIS A  21       6.801  -8.541 -19.916  1.00 52.60           C  
ATOM    331  HE1 HIS A  21       7.355  -8.685 -20.832  1.00 52.60           H  
ATOM    332  NE2 HIS A  21       5.662  -7.839 -19.825  1.00 52.60           N  
ATOM    333  N   THR A  22       5.748 -11.006 -13.735  1.00 53.90           N  
ATOM    334  H   THR A  22       4.783 -10.739 -13.860  1.00 53.90           H  
ATOM    335  CA  THR A  22       6.163 -11.465 -12.412  1.00 53.90           C  
ATOM    336  HA  THR A  22       7.243 -11.373 -12.298  1.00 53.90           H  
ATOM    337  C   THR A  22       5.774 -12.936 -12.302  1.00 53.90           C  
ATOM    338  CB  THR A  22       5.508 -10.599 -11.324  1.00 53.90           C  
ATOM    339  HB  THR A  22       5.814 -10.956 -10.341  1.00 53.90           H  
ATOM    340  O   THR A  22       4.590 -13.234 -12.255  1.00 53.90           O  
ATOM    341  CG2 THR A  22       5.816  -9.108 -11.455  1.00 53.90           C  
ATOM    342 HG21 THR A  22       5.369  -8.577 -10.615  1.00 53.90           H  
ATOM    343 HG22 THR A  22       6.895  -8.954 -11.437  1.00 53.90           H  
ATOM    344 HG23 THR A  22       5.405  -8.709 -12.382  1.00 53.90           H  
ATOM    345  OG1 THR A  22       4.127 -10.682 -11.451  1.00 53.90           O  
ATOM    346  HG1 THR A  22       3.931 -11.574 -11.748  1.00 53.90           H  
ATOM    347  N   ASN A  23       6.725 -13.875 -12.255  1.00 55.12           N  
ATOM    348  H   ASN A  23       7.676 -13.567 -12.396  1.00 55.12           H  
ATOM    349  CA  ASN A  23       6.482 -15.333 -12.137  1.00 55.12           C  
ATOM    350  HA  ASN A  23       5.893 -15.646 -13.000  1.00 55.12           H  
ATOM    351  C   ASN A  23       5.665 -15.776 -10.888  1.00 55.12           C  
ATOM    352  CB  ASN A  23       7.846 -16.053 -12.176  1.00 55.12           C  
ATOM    353  HB2 ASN A  23       7.719 -17.093 -11.876  1.00 55.12           H  
ATOM    354  HB3 ASN A  23       8.526 -15.585 -11.464  1.00 55.12           H  
ATOM    355  O   ASN A  23       5.645 -16.949 -10.520  1.00 55.12           O  
ATOM    356  CG  ASN A  23       8.479 -16.102 -13.552  1.00 55.12           C  
ATOM    357  ND2 ASN A  23       9.777 -15.939 -13.643  1.00 55.12           N  
ATOM    358 HD21 ASN A  23      10.340 -15.758 -12.823  1.00 55.12           H  
ATOM    359 HD22 ASN A  23      10.147 -15.958 -14.582  1.00 55.12           H  
ATOM    360  OD1 ASN A  23       7.838 -16.324 -14.560  1.00 55.12           O  
ATOM    361  N   THR A  24       5.027 -14.845 -10.189  1.00 51.37           N  
ATOM    362  H   THR A  24       4.998 -13.918 -10.588  1.00 51.37           H  
ATOM    363  CA  THR A  24       4.098 -15.039  -9.088  1.00 51.37           C  
ATOM    364  HA  THR A  24       4.427 -15.885  -8.484  1.00 51.37           H  
ATOM    365  C   THR A  24       2.701 -15.342  -9.620  1.00 51.37           C  
ATOM    366  CB  THR A  24       4.086 -13.783  -8.201  1.00 51.37           C  
ATOM    367  HB  THR A  24       3.210 -13.793  -7.553  1.00 51.37           H  
ATOM    368  O   THR A  24       2.087 -14.531 -10.305  1.00 51.37           O  
ATOM    369  CG2 THR A  24       5.346 -13.732  -7.337  1.00 51.37           C  
ATOM    370 HG21 THR A  24       6.234 -13.694  -7.968  1.00 51.37           H  
ATOM    371 HG22 THR A  24       5.389 -14.611  -6.694  1.00 51.37           H  
ATOM    372 HG23 THR A  24       5.314 -12.837  -6.715  1.00 51.37           H  
ATOM    373  OG1 THR A  24       4.101 -12.601  -8.969  1.00 51.37           O  
ATOM    374  HG1 THR A  24       3.234 -12.484  -9.365  1.00 51.37           H  
ATOM    375  N   LEU A  25       2.177 -16.515  -9.261  1.00 53.30           N  
ATOM    376  H   LEU A  25       2.757 -17.155  -8.738  1.00 53.30           H  
ATOM    377  CA  LEU A  25       0.761 -16.848  -9.401  1.00 53.30           C  
ATOM    378  HA  LEU A  25       0.441 -16.701 -10.432  1.00 53.30           H  
ATOM    379  C   LEU A  25      -0.036 -15.897  -8.496  1.00 53.30           C  
ATOM    380  CB  LEU A  25       0.548 -18.320  -8.986  1.00 53.30           C  
ATOM    381  HB2 LEU A  25       0.931 -18.443  -7.973  1.00 53.30           H  
ATOM    382  HB3 LEU A  25      -0.522 -18.523  -8.954  1.00 53.30           H  
ATOM    383  O   LEU A  25      -0.052 -16.071  -7.278  1.00 53.30           O  
ATOM    384  CG  LEU A  25       1.223 -19.363  -9.896  1.00 53.30           C  
ATOM    385  HG  LEU A  25       2.255 -19.072 -10.093  1.00 53.30           H  
ATOM    386  CD1 LEU A  25       1.246 -20.724  -9.198  1.00 53.30           C  
ATOM    387 HD11 LEU A  25       0.228 -21.046  -8.976  1.00 53.30           H  
ATOM    388 HD12 LEU A  25       1.811 -20.650  -8.269  1.00 53.30           H  
ATOM    389 HD13 LEU A  25       1.726 -21.460  -9.843  1.00 53.30           H  
ATOM    390  CD2 LEU A  25       0.486 -19.517 -11.227  1.00 53.30           C  
ATOM    391 HD21 LEU A  25       0.502 -18.572 -11.770  1.00 53.30           H  
ATOM    392 HD22 LEU A  25       0.982 -20.272 -11.837  1.00 53.30           H  
ATOM    393 HD23 LEU A  25      -0.548 -19.813 -11.053  1.00 53.30           H  
ATOM    394  N   PHE A  26      -0.642 -14.858  -9.064  1.00 51.75           N  
ATOM    395  H   PHE A  26      -0.527 -14.698 -10.054  1.00 51.75           H  
ATOM    396  CA  PHE A  26      -1.561 -14.009  -8.309  1.00 51.75           C  
ATOM    397  HA  PHE A  26      -1.072 -13.730  -7.375  1.00 51.75           H  
ATOM    398  C   PHE A  26      -2.838 -14.789  -7.988  1.00 51.75           C  
ATOM    399  CB  PHE A  26      -1.898 -12.720  -9.063  1.00 51.75           C  
ATOM    400  HB2 PHE A  26      -2.701 -12.197  -8.543  1.00 51.75           H  
ATOM    401  HB3 PHE A  26      -2.269 -12.970 -10.057  1.00 51.75           H  
ATOM    402  O   PHE A  26      -3.217 -15.685  -8.754  1.00 51.75           O  
ATOM    403  CG  PHE A  26      -0.720 -11.788  -9.185  1.00 51.75           C  
ATOM    404  CD1 PHE A  26      -0.618 -10.619  -8.409  1.00 51.75           C  
ATOM    405  HD1 PHE A  26      -1.400 -10.362  -7.709  1.00 51.75           H  
ATOM    406  CD2 PHE A  26       0.247 -12.062 -10.156  1.00 51.75           C  
ATOM    407  HD2 PHE A  26       0.157 -12.928 -10.795  1.00 51.75           H  
ATOM    408  CE1 PHE A  26       0.465  -9.739  -8.611  1.00 51.75           C  
ATOM    409  HE1 PHE A  26       0.516  -8.803  -8.075  1.00 51.75           H  
ATOM    410  CE2 PHE A  26       1.333 -11.210 -10.321  1.00 51.75           C  
ATOM    411  HE2 PHE A  26       2.044 -11.485 -11.085  1.00 51.75           H  
ATOM    412  CZ  PHE A  26       1.460 -10.044  -9.551  1.00 51.75           C  
ATOM    413  HZ  PHE A  26       2.288  -9.368  -9.713  1.00 51.75           H  
ATOM    414  N   PRO A  27      -3.538 -14.446  -6.894  1.00 48.51           N  
ATOM    415  CA  PRO A  27      -4.925 -14.844  -6.717  1.00 48.51           C  
ATOM    416  HA  PRO A  27      -4.959 -15.916  -6.524  1.00 48.51           H  
ATOM    417  C   PRO A  27      -5.716 -14.507  -7.988  1.00 48.51           C  
ATOM    418  CB  PRO A  27      -5.435 -14.082  -5.491  1.00 48.51           C  
ATOM    419  HB2 PRO A  27      -6.095 -14.696  -4.878  1.00 48.51           H  
ATOM    420  HB3 PRO A  27      -5.948 -13.172  -5.802  1.00 48.51           H  
ATOM    421  O   PRO A  27      -5.572 -13.433  -8.565  1.00 48.51           O  
ATOM    422  CG  PRO A  27      -4.161 -13.699  -4.741  1.00 48.51           C  
ATOM    423  HG2 PRO A  27      -3.852 -14.525  -4.100  1.00 48.51           H  
ATOM    424  HG3 PRO A  27      -4.292 -12.787  -4.158  1.00 48.51           H  
ATOM    425  CD  PRO A  27      -3.139 -13.512  -5.856  1.00 48.51           C  
ATOM    426  HD2 PRO A  27      -2.137 -13.727  -5.483  1.00 48.51           H  
ATOM    427  HD3 PRO A  27      -3.196 -12.493  -6.239  1.00 48.51           H  
ATOM    428  N   GLN A  28      -6.504 -15.473  -8.451  1.00 50.47           N  
ATOM    429  H   GLN A  28      -6.580 -16.305  -7.885  1.00 50.47           H  
ATOM    430  CA  GLN A  28      -6.939 -15.604  -9.843  1.00 50.47           C  
ATOM    431  HA  GLN A  28      -6.039 -15.607 -10.459  1.00 50.47           H  
ATOM    432  C   GLN A  28      -7.824 -14.451 -10.365  1.00 50.47           C  
ATOM    433  CB  GLN A  28      -7.605 -16.991  -9.943  1.00 50.47           C  
ATOM    434  HB2 GLN A  28      -7.078 -17.664  -9.266  1.00 50.47           H  
ATOM    435  HB3 GLN A  28      -8.639 -16.924  -9.604  1.00 50.47           H  
ATOM    436  O   GLN A  28      -7.972 -14.317 -11.577  1.00 50.47           O  
ATOM    437  CG  GLN A  28      -7.563 -17.636 -11.334  1.00 50.47           C  
ATOM    438  HG2 GLN A  28      -8.235 -17.090 -11.997  1.00 50.47           H  
ATOM    439  HG3 GLN A  28      -6.553 -17.567 -11.737  1.00 50.47           H  
ATOM    440  CD  GLN A  28      -7.964 -19.114 -11.308  1.00 50.47           C  
ATOM    441  NE2 GLN A  28      -8.361 -19.675 -12.428  1.00 50.47           N  
ATOM    442 HE21 GLN A  28      -8.459 -19.117 -13.265  1.00 50.47           H  
ATOM    443 HE22 GLN A  28      -8.637 -20.643 -12.357  1.00 50.47           H  
ATOM    444  OE1 GLN A  28      -7.915 -19.811 -10.307  1.00 50.47           O  
ATOM    445  N   GLU A  29      -8.376 -13.598  -9.494  1.00 51.71           N  
ATOM    446  H   GLU A  29      -8.150 -13.704  -8.516  1.00 51.71           H  
ATOM    447  CA  GLU A  29      -9.208 -12.449  -9.872  1.00 51.71           C  
ATOM    448  HA  GLU A  29      -8.887 -12.084 -10.847  1.00 51.71           H  
ATOM    449  C   GLU A  29      -9.067 -11.295  -8.859  1.00 51.71           C  
ATOM    450  CB  GLU A  29     -10.685 -12.874 -10.000  1.00 51.71           C  
ATOM    451  HB2 GLU A  29     -11.027 -13.290  -9.052  1.00 51.71           H  
ATOM    452  HB3 GLU A  29     -11.272 -11.983 -10.222  1.00 51.71           H  
ATOM    453  O   GLU A  29      -9.697 -11.300  -7.805  1.00 51.71           O  
ATOM    454  CG  GLU A  29     -10.928 -13.905 -11.118  1.00 51.71           C  
ATOM    455  HG2 GLU A  29     -10.443 -14.845 -10.852  1.00 51.71           H  
ATOM    456  HG3 GLU A  29     -10.485 -13.524 -12.038  1.00 51.71           H  
ATOM    457  CD  GLU A  29     -12.407 -14.213 -11.383  1.00 51.71           C  
ATOM    458  OE1 GLU A  29     -12.681 -14.816 -12.447  1.00 51.71           O  
ATOM    459  OE2 GLU A  29     -13.270 -13.830 -10.560  1.00 51.71           O  
ATOM    460  N   GLU A  30      -8.256 -10.282  -9.172  1.00 59.30           N  
ATOM    461  H   GLU A  30      -7.692 -10.344 -10.008  1.00 59.30           H  
ATOM    462  CA  GLU A  30      -8.120  -9.077  -8.341  1.00 59.30           C  
ATOM    463  HA  GLU A  30      -8.472  -9.298  -7.333  1.00 59.30           H  
ATOM    464  C   GLU A  30      -8.978  -7.932  -8.884  1.00 59.30           C  
ATOM    465  CB  GLU A  30      -6.653  -8.657  -8.208  1.00 59.30           C  
ATOM    466  HB2 GLU A  30      -6.607  -7.755  -7.599  1.00 59.30           H  
ATOM    467  HB3 GLU A  30      -6.240  -8.442  -9.194  1.00 59.30           H  
ATOM    468  O   GLU A  30      -8.870  -7.532 -10.042  1.00 59.30           O  
ATOM    469  CG  GLU A  30      -5.835  -9.765  -7.534  1.00 59.30           C  
ATOM    470  HG2 GLU A  30      -6.358 -10.084  -6.633  1.00 59.30           H  
ATOM    471  HG3 GLU A  30      -5.761 -10.619  -8.207  1.00 59.30           H  
ATOM    472  CD  GLU A  30      -4.427  -9.322  -7.150  1.00 59.30           C  
ATOM    473  OE1 GLU A  30      -3.834  -9.971  -6.262  1.00 59.30           O  
ATOM    474  OE2 GLU A  30      -3.925  -8.285  -7.627  1.00 59.30           O  
ATOM    475  N   LEU A  31      -9.850  -7.370  -8.052  1.00 63.49           N  
ATOM    476  H   LEU A  31      -9.891  -7.691  -7.096  1.00 63.49           H  
ATOM    477  CA  LEU A  31     -10.696  -6.244  -8.443  1.00 63.49           C  
ATOM    478  HA  LEU A  31     -10.806  -6.219  -9.527  1.00 63.49           H  
ATOM    479  C   LEU A  31     -10.025  -4.940  -8.015  1.00 63.49           C  
ATOM    480  CB  LEU A  31     -12.086  -6.438  -7.815  1.00 63.49           C  
ATOM    481  HB2 LEU A  31     -12.658  -5.514  -7.899  1.00 63.49           H  
ATOM    482  HB3 LEU A  31     -11.950  -6.645  -6.754  1.00 63.49           H  
ATOM    483  O   LEU A  31      -9.735  -4.766  -6.837  1.00 63.49           O  
ATOM    484  CG  LEU A  31     -12.873  -7.595  -8.463  1.00 63.49           C  
ATOM    485  HG  LEU A  31     -12.210  -8.429  -8.695  1.00 63.49           H  
ATOM    486  CD1 LEU A  31     -13.963  -8.096  -7.517  1.00 63.49           C  
ATOM    487 HD11 LEU A  31     -14.511  -8.915  -7.982  1.00 63.49           H  
ATOM    488 HD12 LEU A  31     -13.494  -8.481  -6.611  1.00 63.49           H  
ATOM    489 HD13 LEU A  31     -14.641  -7.286  -7.247  1.00 63.49           H  
ATOM    490  CD2 LEU A  31     -13.565  -7.133  -9.747  1.00 63.49           C  
ATOM    491 HD21 LEU A  31     -12.825  -6.724 -10.435  1.00 63.49           H  
ATOM    492 HD22 LEU A  31     -14.302  -6.378  -9.474  1.00 63.49           H  
ATOM    493 HD23 LEU A  31     -14.054  -7.988 -10.214  1.00 63.49           H  
ATOM    494  N   ILE A  32      -9.809  -4.005  -8.943  1.00 66.01           N  
ATOM    495  H   ILE A  32     -10.048  -4.196  -9.906  1.00 66.01           H  
ATOM    496  CA  ILE A  32      -9.410  -2.639  -8.578  1.00 66.01           C  
ATOM    497  HA  ILE A  32      -8.784  -2.691  -7.688  1.00 66.01           H  
ATOM    498  C   ILE A  32     -10.669  -1.849  -8.225  1.00 66.01           C  
ATOM    499  CB  ILE A  32      -8.572  -1.936  -9.663  1.00 66.01           C  
ATOM    500  HB  ILE A  32      -9.183  -1.838 -10.561  1.00 66.01           H  
ATOM    501  O   ILE A  32     -11.630  -1.795  -8.994  1.00 66.01           O  
ATOM    502  CG1 ILE A  32      -7.318  -2.768 -10.008  1.00 66.01           C  
ATOM    503 HG12 ILE A  32      -7.623  -3.760 -10.341  1.00 66.01           H  
ATOM    504 HG13 ILE A  32      -6.691  -2.884  -9.123  1.00 66.01           H  
ATOM    505  CG2 ILE A  32      -8.170  -0.524  -9.187  1.00 66.01           C  
ATOM    506 HG21 ILE A  32      -9.049   0.085  -8.980  1.00 66.01           H  
ATOM    507 HG22 ILE A  32      -7.563  -0.589  -8.283  1.00 66.01           H  
ATOM    508 HG23 ILE A  32      -7.606   0.000  -9.958  1.00 66.01           H  
ATOM    509  CD1 ILE A  32      -6.491  -2.143 -11.135  1.00 66.01           C  
ATOM    510 HD11 ILE A  32      -5.809  -2.892 -11.538  1.00 66.01           H  
ATOM    511 HD12 ILE A  32      -5.907  -1.303 -10.758  1.00 66.01           H  
ATOM    512 HD13 ILE A  32      -7.149  -1.805 -11.935  1.00 66.01           H  
ATOM    513  N   ALA A  33     -10.645  -1.235  -7.055  1.00 66.72           N  
ATOM    514  H   ALA A  33      -9.801  -1.322  -6.506  1.00 66.72           H  
ATOM    515  CA  ALA A  33     -11.701  -0.443  -6.471  1.00 66.72           C  
ATOM    516  HA  ALA A  33     -12.603  -0.515  -7.079  1.00 66.72           H  
ATOM    517  C   ALA A  33     -11.277   1.021  -6.364  1.00 66.72           C  
ATOM    518  CB  ALA A  33     -11.968  -1.026  -5.088  1.00 66.72           C  
ATOM    519  HB1 ALA A  33     -11.079  -0.904  -4.470  1.00 66.72           H  
ATOM    520  HB2 ALA A  33     -12.825  -0.526  -4.638  1.00 66.72           H  
ATOM    521  HB3 ALA A  33     -12.152  -2.097  -5.170  1.00 66.72           H  
ATOM    522  O   ALA A  33     -10.230   1.314  -5.794  1.00 66.72           O  
ATOM    523  N   ASN A  34     -12.127   1.935  -6.839  1.00 65.52           N  
ATOM    524  H   ASN A  34     -12.969   1.618  -7.297  1.00 65.52           H  
ATOM    525  CA  ASN A  34     -11.940   3.372  -6.648  1.00 65.52           C  
ATOM    526  HA  ASN A  34     -10.879   3.564  -6.490  1.00 65.52           H  
ATOM    527  C   ASN A  34     -12.711   3.871  -5.411  1.00 65.52           C  
ATOM    528  CB  ASN A  34     -12.334   4.134  -7.920  1.00 65.52           C  
ATOM    529  HB2 ASN A  34     -11.820   3.701  -8.778  1.00 65.52           H  
ATOM    530  HB3 ASN A  34     -13.409   4.069  -8.085  1.00 65.52           H  
ATOM    531  O   ASN A  34     -13.939   4.063  -5.441  1.00 65.52           O  
ATOM    532  CG  ASN A  34     -11.935   5.596  -7.790  1.00 65.52           C  
ATOM    533  ND2 ASN A  34     -10.732   5.930  -8.181  1.00 65.52           N  
ATOM    534 HD21 ASN A  34     -10.125   5.201  -8.529  1.00 65.52           H  
ATOM    535 HD22 ASN A  34     -10.390   6.874  -8.073  1.00 65.52           H  
ATOM    536  OD1 ASN A  34     -12.699   6.423  -7.305  1.00 65.52           O  
ATOM    537  N   MET A  35     -11.992   4.110  -4.318  1.00 63.90           N  
ATOM    538  H   MET A  35     -10.992   3.977  -4.368  1.00 63.90           H  
ATOM    539  CA  MET A  35     -12.533   4.730  -3.110  1.00 63.90           C  
ATOM    540  HA  MET A  35     -13.619   4.645  -3.108  1.00 63.90           H  
ATOM    541  C   MET A  35     -12.205   6.216  -3.076  1.00 63.90           C  
ATOM    542  CB  MET A  35     -12.012   4.028  -1.855  1.00 63.90           C  
ATOM    543  HB2 MET A  35     -11.022   3.603  -2.022  1.00 63.90           H  
ATOM    544  HB3 MET A  35     -11.949   4.758  -1.048  1.00 63.90           H  
ATOM    545  O   MET A  35     -11.056   6.594  -2.893  1.00 63.90           O  
ATOM    546  CG  MET A  35     -12.993   2.957  -1.399  1.00 63.90           C  
ATOM    547  HG2 MET A  35     -13.976   3.415  -1.287  1.00 63.90           H  
ATOM    548  HG3 MET A  35     -13.058   2.179  -2.159  1.00 63.90           H  
ATOM    549  SD  MET A  35     -12.541   2.236   0.194  1.00 63.90           S  
ATOM    550  CE  MET A  35     -14.098   1.410   0.593  1.00 63.90           C  
ATOM    551  HE1 MET A  35     -13.923   0.665   1.369  1.00 63.90           H  
ATOM    552  HE2 MET A  35     -14.517   0.939  -0.297  1.00 63.90           H  
ATOM    553  HE3 MET A  35     -14.809   2.151   0.959  1.00 63.90           H  
ATOM    554  N   ASP A  36     -13.238   7.045  -3.255  1.00 66.28           N  
ATOM    555  H   ASP A  36     -14.154   6.630  -3.339  1.00 66.28           H  
ATOM    556  CA  ASP A  36     -13.177   8.510  -3.136  1.00 66.28           C  
ATOM    557  HA  ASP A  36     -14.023   8.904  -3.698  1.00 66.28           H  
ATOM    558  C   ASP A  36     -11.953   9.148  -3.836  1.00 66.28           C  
ATOM    559  CB  ASP A  36     -13.412   8.932  -1.667  1.00 66.28           C  
ATOM    560  HB2 ASP A  36     -13.235  10.003  -1.570  1.00 66.28           H  
ATOM    561  HB3 ASP A  36     -12.705   8.412  -1.021  1.00 66.28           H  
ATOM    562  O   ASP A  36     -11.365  10.102  -3.342  1.00 66.28           O  
ATOM    563  CG  ASP A  36     -14.857   8.666  -1.193  1.00 66.28           C  
ATOM    564  OD1 ASP A  36     -15.820   8.939  -1.964  1.00 66.28           O  
ATOM    565  OD2 ASP A  36     -15.057   8.177  -0.060  1.00 66.28           O  
ATOM    566  N   GLY A  37     -11.599   8.632  -5.022  1.00 69.21           N  
ATOM    567  H   GLY A  37     -12.095   7.818  -5.358  1.00 69.21           H  
ATOM    568  CA  GLY A  37     -10.481   9.121  -5.837  1.00 69.21           C  
ATOM    569  HA2 GLY A  37     -10.814   9.213  -6.871  1.00 69.21           H  
ATOM    570  HA3 GLY A  37     -10.178  10.109  -5.492  1.00 69.21           H  
ATOM    571  C   GLY A  37      -9.233   8.236  -5.825  1.00 69.21           C  
ATOM    572  O   GLY A  37      -8.351   8.457  -6.650  1.00 69.21           O  
ATOM    573  N   TYR A  38      -9.177   7.210  -4.973  1.00 71.71           N  
ATOM    574  H   TYR A  38      -9.904   7.120  -4.278  1.00 71.71           H  
ATOM    575  CA  TYR A  38      -8.017   6.330  -4.831  1.00 71.71           C  
ATOM    576  HA  TYR A  38      -7.188   6.734  -5.412  1.00 71.71           H  
ATOM    577  C   TYR A  38      -8.299   4.917  -5.335  1.00 71.71           C  
ATOM    578  CB  TYR A  38      -7.570   6.307  -3.369  1.00 71.71           C  
ATOM    579  HB2 TYR A  38      -6.654   5.720  -3.296  1.00 71.71           H  
ATOM    580  HB3 TYR A  38      -8.332   5.818  -2.762  1.00 71.71           H  
ATOM    581  O   TYR A  38      -9.198   4.239  -4.836  1.00 71.71           O  
ATOM    582  CG  TYR A  38      -7.302   7.688  -2.817  1.00 71.71           C  
ATOM    583  CD1 TYR A  38      -6.152   8.386  -3.224  1.00 71.71           C  
ATOM    584  HD1 TYR A  38      -5.448   7.928  -3.904  1.00 71.71           H  
ATOM    585  CD2 TYR A  38      -8.230   8.297  -1.948  1.00 71.71           C  
ATOM    586  HD2 TYR A  38      -9.128   7.773  -1.655  1.00 71.71           H  
ATOM    587  CE1 TYR A  38      -5.919   9.685  -2.746  1.00 71.71           C  
ATOM    588  HE1 TYR A  38      -5.031  10.220  -3.051  1.00 71.71           H  
ATOM    589  CE2 TYR A  38      -7.986   9.590  -1.453  1.00 71.71           C  
ATOM    590  HE2 TYR A  38      -8.678  10.058  -0.768  1.00 71.71           H  
ATOM    591  OH  TYR A  38      -6.524  11.482  -1.283  1.00 71.71           O  
ATOM    592  HH  TYR A  38      -5.596  11.686  -1.417  1.00 71.71           H  
ATOM    593  CZ  TYR A  38      -6.815  10.275  -1.831  1.00 71.71           C  
ATOM    594  N   ASP A  39      -7.500   4.465  -6.300  1.00 71.75           N  
ATOM    595  H   ASP A  39      -6.789   5.077  -6.675  1.00 71.75           H  
ATOM    596  CA  ASP A  39      -7.544   3.092  -6.794  1.00 71.75           C  
ATOM    597  HA  ASP A  39      -8.577   2.746  -6.775  1.00 71.75           H  
ATOM    598  C   ASP A  39      -6.726   2.173  -5.877  1.00 71.75           C  
ATOM    599  CB  ASP A  39      -7.076   3.025  -8.255  1.00 71.75           C  
ATOM    600  HB2 ASP A  39      -6.949   1.979  -8.534  1.00 71.75           H  
ATOM    601  HB3 ASP A  39      -6.105   3.514  -8.343  1.00 71.75           H  
ATOM    602  O   ASP A  39      -5.537   2.391  -5.641  1.00 71.75           O  
ATOM    603  CG  ASP A  39      -8.066   3.668  -9.236  1.00 71.75           C  
ATOM    604  OD1 ASP A  39      -9.279   3.726  -8.919  1.00 71.75           O  
ATOM    605  OD2 ASP A  39      -7.618   4.102 -10.316  1.00 71.75           O  
ATOM    606  N   SER A  40      -7.364   1.131  -5.359  1.00 75.47           N  
ATOM    607  H   SER A  40      -8.347   1.033  -5.569  1.00 75.47           H  
ATOM    608  CA  SER A  40      -6.761   0.103  -4.506  1.00 75.47           C  
ATOM    609  HA  SER A  40      -5.687   0.059  -4.683  1.00 75.47           H  
ATOM    610  C   SER A  40      -7.352  -1.261  -4.862  1.00 75.47           C  
ATOM    611  CB  SER A  40      -6.990   0.477  -3.036  1.00 75.47           C  
ATOM    612  HB2 SER A  40      -6.363   1.329  -2.772  1.00 75.47           H  
ATOM    613  HB3 SER A  40      -8.033   0.766  -2.911  1.00 75.47           H  
ATOM    614  O   SER A  40      -8.360  -1.350  -5.555  1.00 75.47           O  
ATOM    615  OG  SER A  40      -6.732  -0.605  -2.164  1.00 75.47           O  
ATOM    616  HG  SER A  40      -5.865  -0.548  -1.754  1.00 75.47           H  
ATOM    617  N   ILE A  41      -6.719  -2.345  -4.429  1.00 76.90           N  
ATOM    618  H   ILE A  41      -5.971  -2.220  -3.763  1.00 76.90           H  
ATOM    619  CA  ILE A  41      -7.245  -3.693  -4.639  1.00 76.90           C  
ATOM    620  HA  ILE A  41      -7.680  -3.746  -5.637  1.00 76.90           H  
ATOM    621  C   ILE A  41      -8.342  -3.963  -3.612  1.00 76.90           C  
ATOM    622  CB  ILE A  41      -6.136  -4.751  -4.562  1.00 76.90           C  
ATOM    623  HB  ILE A  41      -5.771  -4.779  -3.536  1.00 76.90           H  
ATOM    624  O   ILE A  41      -8.160  -3.741  -2.412  1.00 76.90           O  
ATOM    625  CG1 ILE A  41      -4.954  -4.372  -5.480  1.00 76.90           C  
ATOM    626 HG12 ILE A  41      -5.254  -4.394  -6.527  1.00 76.90           H  
ATOM    627 HG13 ILE A  41      -4.590  -3.373  -5.239  1.00 76.90           H  
ATOM    628  CG2 ILE A  41      -6.697  -6.148  -4.893  1.00 76.90           C  
ATOM    629 HG21 ILE A  41      -7.162  -6.138  -5.879  1.00 76.90           H  
ATOM    630 HG22 ILE A  41      -7.436  -6.452  -4.152  1.00 76.90           H  
ATOM    631 HG23 ILE A  41      -5.907  -6.899  -4.888  1.00 76.90           H  
ATOM    632  CD1 ILE A  41      -3.790  -5.321  -5.253  1.00 76.90           C  
ATOM    633 HD11 ILE A  41      -2.841  -4.830  -5.469  1.00 76.90           H  
ATOM    634 HD12 ILE A  41      -3.757  -5.623  -4.206  1.00 76.90           H  
ATOM    635 HD13 ILE A  41      -3.918  -6.186  -5.904  1.00 76.90           H  
ATOM    636  N   CYS A  42      -9.464  -4.490  -4.088  1.00 73.85           N  
ATOM    637  H   CYS A  42      -9.523  -4.648  -5.084  1.00 73.85           H  
ATOM    638  CA  CYS A  42     -10.484  -5.102  -3.260  1.00 73.85           C  
ATOM    639  HA  CYS A  42     -10.422  -4.682  -2.257  1.00 73.85           H  
ATOM    640  C   CYS A  42     -10.217  -6.603  -3.179  1.00 73.85           C  
ATOM    641  CB  CYS A  42     -11.863  -4.757  -3.821  1.00 73.85           C  
ATOM    642  HB2 CYS A  42     -11.946  -3.671  -3.855  1.00 73.85           H  
ATOM    643  HB3 CYS A  42     -11.972  -5.169  -4.824  1.00 73.85           H  
ATOM    644  O   CYS A  42     -10.342  -7.327  -4.169  1.00 73.85           O  
ATOM    645  SG  CYS A  42     -13.161  -5.396  -2.726  1.00 73.85           S  
ATOM    646  HG  CYS A  42     -12.498  -5.190  -1.585  1.00 73.85           H  
ATOM    647  N   ASP A  43      -9.846  -7.050  -1.986  1.00 73.83           N  
ATOM    648  H   ASP A  43      -9.801  -6.399  -1.215  1.00 73.83           H  
ATOM    649  CA  ASP A  43      -9.706  -8.460  -1.671  1.00 73.83           C  
ATOM    650  HA  ASP A  43      -9.507  -9.014  -2.589  1.00 73.83           H  
ATOM    651  C   ASP A  43     -11.021  -8.973  -1.074  1.00 73.83           C  
ATOM    652  CB  ASP A  43      -8.496  -8.673  -0.755  1.00 73.83           C  
ATOM    653  HB2 ASP A  43      -8.679  -8.210   0.214  1.00 73.83           H  
ATOM    654  HB3 ASP A  43      -7.629  -8.189  -1.205  1.00 73.83           H  
ATOM    655  O   ASP A  43     -11.438  -8.567   0.012  1.00 73.83           O  
ATOM    656  CG  ASP A  43      -8.172 -10.155  -0.563  1.00 73.83           C  
ATOM    657  OD1 ASP A  43      -8.964 -11.011  -1.026  1.00 73.83           O  
ATOM    658  OD2 ASP A  43      -7.112 -10.440   0.026  1.00 73.83           O  
ATOM    659  N   SER A  44     -11.697  -9.842  -1.822  1.00 68.96           N  
ATOM    660  H   SER A  44     -11.301 -10.096  -2.716  1.00 68.96           H  
ATOM    661  CA  SER A  44     -12.915 -10.536  -1.398  1.00 68.96           C  
ATOM    662  HA  SER A  44     -13.276 -10.091  -0.471  1.00 68.96           H  
ATOM    663  C   SER A  44     -12.675 -12.016  -1.096  1.00 68.96           C  
ATOM    664  CB  SER A  44     -14.003 -10.361  -2.460  1.00 68.96           C  
ATOM    665  HB2 SER A  44     -14.086  -9.304  -2.713  1.00 68.96           H  
ATOM    666  HB3 SER A  44     -14.956 -10.709  -2.061  1.00 68.96           H  
ATOM    667  O   SER A  44     -13.633 -12.786  -1.044  1.00 68.96           O  
ATOM    668  OG  SER A  44     -13.709 -11.079  -3.640  1.00 68.96           O  
ATOM    669  HG  SER A  44     -13.653 -12.008  -3.407  1.00 68.96           H  
ATOM    670  N   SER A  45     -11.411 -12.442  -1.004  1.00 70.17           N  
ATOM    671  H   SER A  45     -10.655 -11.774  -1.058  1.00 70.17           H  
ATOM    672  CA  SER A  45     -11.063 -13.841  -0.747  1.00 70.17           C  
ATOM    673  HA  SER A  45     -11.707 -14.476  -1.356  1.00 70.17           H  
ATOM    674  C   SER A  45     -11.298 -14.235   0.711  1.00 70.17           C  
ATOM    675  CB  SER A  45      -9.616 -14.125  -1.163  1.00 70.17           C  
ATOM    676  HB2 SER A  45      -9.458 -13.790  -2.188  1.00 70.17           H  
ATOM    677  HB3 SER A  45      -9.447 -15.201  -1.117  1.00 70.17           H  
ATOM    678  O   SER A  45     -11.593 -15.398   0.990  1.00 70.17           O  
ATOM    679  OG  SER A  45      -8.681 -13.499  -0.313  1.00 70.17           O  
ATOM    680  HG  SER A  45      -8.657 -12.562  -0.522  1.00 70.17           H  
ATOM    681  N   ASP A  46     -11.218 -13.274   1.636  1.00 70.59           N  
ATOM    682  H   ASP A  46     -10.957 -12.343   1.345  1.00 70.59           H  
ATOM    683  CA  ASP A  46     -11.495 -13.515   3.047  1.00 70.59           C  
ATOM    684  HA  ASP A  46     -11.035 -14.474   3.285  1.00 70.59           H  
ATOM    685  C   ASP A  46     -13.020 -13.586   3.291  1.00 70.59           C  
ATOM    686  CB  ASP A  46     -10.777 -12.478   3.926  1.00 70.59           C  
ATOM    687  HB2 ASP A  46      -9.723 -12.470   3.651  1.00 70.59           H  
ATOM    688  HB3 ASP A  46     -11.182 -11.494   3.689  1.00 70.59           H  
ATOM    689  O   ASP A  46     -13.756 -12.640   2.995  1.00 70.59           O  
ATOM    690  CG  ASP A  46     -10.881 -12.759   5.441  1.00 70.59           C  
ATOM    691  OD1 ASP A  46     -11.951 -13.209   5.912  1.00 70.59           O  
ATOM    692  OD2 ASP A  46      -9.893 -12.550   6.177  1.00 70.59           O  
ATOM    693  N   PRO A  47     -13.530 -14.687   3.876  1.00 74.03           N  
ATOM    694  CA  PRO A  47     -14.960 -14.861   4.136  1.00 74.03           C  
ATOM    695  HA  PRO A  47     -15.507 -14.783   3.197  1.00 74.03           H  
ATOM    696  C   PRO A  47     -15.553 -13.828   5.110  1.00 74.03           C  
ATOM    697  CB  PRO A  47     -15.086 -16.287   4.685  1.00 74.03           C  
ATOM    698  HB2 PRO A  47     -15.259 -16.973   3.856  1.00 74.03           H  
ATOM    699  HB3 PRO A  47     -15.884 -16.381   5.421  1.00 74.03           H  
ATOM    700  O   PRO A  47     -16.775 -13.708   5.200  1.00 74.03           O  
ATOM    701  CG  PRO A  47     -13.715 -16.571   5.296  1.00 74.03           C  
ATOM    702  HG2 PRO A  47     -13.497 -17.638   5.330  1.00 74.03           H  
ATOM    703  HG3 PRO A  47     -13.657 -16.130   6.291  1.00 74.03           H  
ATOM    704  CD  PRO A  47     -12.775 -15.834   4.355  1.00 74.03           C  
ATOM    705  HD2 PRO A  47     -11.876 -15.540   4.897  1.00 74.03           H  
ATOM    706  HD3 PRO A  47     -12.513 -16.471   3.510  1.00 74.03           H  
ATOM    707  N   LYS A  48     -14.723 -13.087   5.853  1.00 76.38           N  
ATOM    708  H   LYS A  48     -13.730 -13.219   5.725  1.00 76.38           H  
ATOM    709  CA  LYS A  48     -15.156 -12.040   6.790  1.00 76.38           C  
ATOM    710  HA  LYS A  48     -16.032 -12.395   7.331  1.00 76.38           H  
ATOM    711  C   LYS A  48     -15.593 -10.753   6.093  1.00 76.38           C  
ATOM    712  CB  LYS A  48     -14.037 -11.739   7.792  1.00 76.38           C  
ATOM    713  HB2 LYS A  48     -14.356 -10.926   8.446  1.00 76.38           H  
ATOM    714  HB3 LYS A  48     -13.154 -11.405   7.249  1.00 76.38           H  
ATOM    715  O   LYS A  48     -16.191  -9.907   6.757  1.00 76.38           O  
ATOM    716  CG  LYS A  48     -13.691 -12.954   8.661  1.00 76.38           C  
ATOM    717  HG2 LYS A  48     -13.440 -13.810   8.035  1.00 76.38           H  
ATOM    718  HG3 LYS A  48     -14.545 -13.211   9.288  1.00 76.38           H  
ATOM    719  CD  LYS A  48     -12.487 -12.612   9.536  1.00 76.38           C  
ATOM    720  HD2 LYS A  48     -11.663 -12.313   8.888  1.00 76.38           H  
ATOM    721  HD3 LYS A  48     -12.743 -11.787  10.201  1.00 76.38           H  
ATOM    722  CE  LYS A  48     -12.075 -13.840  10.344  1.00 76.38           C  
ATOM    723  HE2 LYS A  48     -11.865 -14.644   9.639  1.00 76.38           H  
ATOM    724  HE3 LYS A  48     -12.906 -14.145  10.980  1.00 76.38           H  
ATOM    725  NZ  LYS A  48     -10.869 -13.538  11.145  1.00 76.38           N  
ATOM    726  HZ1 LYS A  48     -10.548 -14.359  11.638  1.00 76.38           H  
ATOM    727  HZ2 LYS A  48     -10.138 -13.239  10.516  1.00 76.38           H  
ATOM    728  HZ3 LYS A  48     -11.052 -12.786  11.795  1.00 76.38           H  
ATOM    729  N   GLY A  49     -15.334 -10.594   4.794  1.00 73.38           N  
ATOM    730  H   GLY A  49     -14.791 -11.290   4.302  1.00 73.38           H  
ATOM    731  CA  GLY A  49     -15.866  -9.474   4.026  1.00 73.38           C  
ATOM    732  HA2 GLY A  49     -16.038  -8.626   4.690  1.00 73.38           H  
ATOM    733  HA3 GLY A  49     -16.824  -9.767   3.596  1.00 73.38           H  
ATOM    734  C   GLY A  49     -14.969  -8.993   2.893  1.00 73.38           C  
ATOM    735  O   GLY A  49     -14.073  -9.684   2.428  1.00 73.38           O  
ATOM    736  N   LEU A  50     -15.257  -7.774   2.438  1.00 75.22           N  
ATOM    737  H   LEU A  50     -15.961  -7.240   2.928  1.00 75.22           H  
ATOM    738  CA  LEU A  50     -14.475  -7.082   1.420  1.00 75.22           C  
ATOM    739  HA  LEU A  50     -13.959  -7.809   0.792  1.00 75.22           H  
ATOM    740  C   LEU A  50     -13.419  -6.221   2.102  1.00 75.22           C  
ATOM    741  CB  LEU A  50     -15.398  -6.221   0.540  1.00 75.22           C  
ATOM    742  HB2 LEU A  50     -15.886  -5.482   1.175  1.00 75.22           H  
ATOM    743  HB3 LEU A  50     -14.779  -5.684  -0.178  1.00 75.22           H  
ATOM    744  O   LEU A  50     -13.757  -5.296   2.846  1.00 75.22           O  
ATOM    745  CG  LEU A  50     -16.479  -7.001  -0.223  1.00 75.22           C  
ATOM    746  HG  LEU A  50     -17.114  -7.539   0.482  1.00 75.22           H  
ATOM    747  CD1 LEU A  50     -17.362  -6.022  -0.998  1.00 75.22           C  
ATOM    748 HD11 LEU A  50     -16.757  -5.480  -1.725  1.00 75.22           H  
ATOM    749 HD12 LEU A  50     -18.146  -6.573  -1.518  1.00 75.22           H  
ATOM    750 HD13 LEU A  50     -17.819  -5.322  -0.299  1.00 75.22           H  
ATOM    751  CD2 LEU A  50     -15.882  -7.996  -1.209  1.00 75.22           C  
ATOM    752 HD21 LEU A  50     -15.186  -7.489  -1.878  1.00 75.22           H  
ATOM    753 HD22 LEU A  50     -16.671  -8.472  -1.791  1.00 75.22           H  
ATOM    754 HD23 LEU A  50     -15.354  -8.770  -0.651  1.00 75.22           H  
ATOM    755  N   PHE A  51     -12.157  -6.500   1.814  1.00 78.21           N  
ATOM    756  H   PHE A  51     -11.955  -7.283   1.209  1.00 78.21           H  
ATOM    757  CA  PHE A  51     -11.024  -5.760   2.343  1.00 78.21           C  
ATOM    758  HA  PHE A  51     -11.361  -5.142   3.175  1.00 78.21           H  
ATOM    759  C   PHE A  51     -10.449  -4.828   1.285  1.00 78.21           C  
ATOM    760  CB  PHE A  51      -9.987  -6.734   2.905  1.00 78.21           C  
ATOM    761  HB2 PHE A  51      -9.712  -7.458   2.138  1.00 78.21           H  
ATOM    762  HB3 PHE A  51      -9.088  -6.181   3.177  1.00 78.21           H  
ATOM    763  O   PHE A  51     -10.364  -5.166   0.106  1.00 78.21           O  
ATOM    764  CG  PHE A  51     -10.500  -7.465   4.129  1.00 78.21           C  
ATOM    765  CD1 PHE A  51     -10.357  -6.885   5.403  1.00 78.21           C  
ATOM    766  HD1 PHE A  51      -9.841  -5.943   5.512  1.00 78.21           H  
ATOM    767  CD2 PHE A  51     -11.184  -8.687   3.991  1.00 78.21           C  
ATOM    768  HD2 PHE A  51     -11.323  -9.126   3.014  1.00 78.21           H  
ATOM    769  CE1 PHE A  51     -10.874  -7.535   6.538  1.00 78.21           C  
ATOM    770  HE1 PHE A  51     -10.751  -7.094   7.516  1.00 78.21           H  
ATOM    771  CE2 PHE A  51     -11.722  -9.320   5.125  1.00 78.21           C  
ATOM    772  HE2 PHE A  51     -12.284 -10.236   5.017  1.00 78.21           H  
ATOM    773  CZ  PHE A  51     -11.552  -8.757   6.398  1.00 78.21           C  
ATOM    774  HZ  PHE A  51     -11.955  -9.260   7.265  1.00 78.21           H  
ATOM    775  N   PHE A  52     -10.045  -3.641   1.728  1.00 79.36           N  
ATOM    776  H   PHE A  52     -10.115  -3.446   2.717  1.00 79.36           H  
ATOM    777  CA  PHE A  52      -9.272  -2.706   0.922  1.00 79.36           C  
ATOM    778  HA  PHE A  52      -9.391  -2.940  -0.136  1.00 79.36           H  
ATOM    779  C   PHE A  52      -7.800  -2.864   1.257  1.00 79.36           C  
ATOM    780  CB  PHE A  52      -9.768  -1.275   1.137  1.00 79.36           C  
ATOM    781  HB2 PHE A  52      -8.938  -0.585   0.988  1.00 79.36           H  
ATOM    782  HB3 PHE A  52     -10.128  -1.142   2.157  1.00 79.36           H  
ATOM    783  O   PHE A  52      -7.385  -2.679   2.403  1.00 79.36           O  
ATOM    784  CG  PHE A  52     -10.855  -0.936   0.149  1.00 79.36           C  
ATOM    785  CD1 PHE A  52     -10.525  -0.233  -1.021  1.00 79.36           C  
ATOM    786  HD1 PHE A  52      -9.515   0.118  -1.178  1.00 79.36           H  
ATOM    787  CD2 PHE A  52     -12.163  -1.416   0.341  1.00 79.36           C  
ATOM    788  HD2 PHE A  52     -12.403  -1.987   1.226  1.00 79.36           H  
ATOM    789  CE1 PHE A  52     -11.510   0.022  -1.986  1.00 79.36           C  
ATOM    790  HE1 PHE A  52     -11.253   0.602  -2.859  1.00 79.36           H  
ATOM    791  CE2 PHE A  52     -13.137  -1.203  -0.647  1.00 79.36           C  
ATOM    792  HE2 PHE A  52     -14.132  -1.601  -0.514  1.00 79.36           H  
ATOM    793  CZ  PHE A  52     -12.815  -0.471  -1.803  1.00 79.36           C  
ATOM    794  HZ  PHE A  52     -13.573  -0.286  -2.550  1.00 79.36           H  
ATOM    795  N   VAL A  53      -7.010  -3.221   0.251  1.00 84.90           N  
ATOM    796  H   VAL A  53      -7.411  -3.343  -0.668  1.00 84.90           H  
ATOM    797  CA  VAL A  53      -5.581  -3.452   0.424  1.00 84.90           C  
ATOM    798  HA  VAL A  53      -5.417  -3.926   1.392  1.00 84.90           H  
ATOM    799  C   VAL A  53      -4.865  -2.104   0.413  1.00 84.90           C  
ATOM    800  CB  VAL A  53      -5.047  -4.413  -0.650  1.00 84.90           C  
ATOM    801  HB  VAL A  53      -5.154  -3.943  -1.628  1.00 84.90           H  
ATOM    802  O   VAL A  53      -4.725  -1.459  -0.624  1.00 84.90           O  
ATOM    803  CG1 VAL A  53      -3.566  -4.723  -0.418  1.00 84.90           C  
ATOM    804 HG11 VAL A  53      -2.971  -3.812  -0.481  1.00 84.90           H  
ATOM    805 HG12 VAL A  53      -3.212  -5.408  -1.188  1.00 84.90           H  
ATOM    806 HG13 VAL A  53      -3.423  -5.182   0.560  1.00 84.90           H  
ATOM    807  CG2 VAL A  53      -5.807  -5.748  -0.650  1.00 84.90           C  
ATOM    808 HG21 VAL A  53      -5.738  -6.227   0.327  1.00 84.90           H  
ATOM    809 HG22 VAL A  53      -6.858  -5.591  -0.893  1.00 84.90           H  
ATOM    810 HG23 VAL A  53      -5.390  -6.415  -1.405  1.00 84.90           H  
ATOM    811  N   ILE A  54      -4.398  -1.663   1.579  1.00 89.75           N  
ATOM    812  H   ILE A  54      -4.665  -2.158   2.418  1.00 89.75           H  
ATOM    813  CA  ILE A  54      -3.629  -0.412   1.701  1.00 89.75           C  
ATOM    814  HA  ILE A  54      -4.017   0.306   0.978  1.00 89.75           H  
ATOM    815  C   ILE A  54      -2.145  -0.595   1.365  1.00 89.75           C  
ATOM    816  CB  ILE A  54      -3.808   0.210   3.099  1.00 89.75           C  
ATOM    817  HB  ILE A  54      -3.249   1.145   3.111  1.00 89.75           H  
ATOM    818  O   ILE A  54      -1.450   0.371   1.061  1.00 89.75           O  
ATOM    819  CG1 ILE A  54      -3.245  -0.700   4.217  1.00 89.75           C  
ATOM    820 HG12 ILE A  54      -2.218  -0.976   3.982  1.00 89.75           H  
ATOM    821 HG13 ILE A  54      -3.837  -1.614   4.284  1.00 89.75           H  
ATOM    822  CG2 ILE A  54      -5.292   0.553   3.325  1.00 89.75           C  
ATOM    823 HG21 ILE A  54      -5.675   1.120   2.477  1.00 89.75           H  
ATOM    824 HG22 ILE A  54      -5.887  -0.353   3.441  1.00 89.75           H  
ATOM    825 HG23 ILE A  54      -5.404   1.167   4.218  1.00 89.75           H  
ATOM    826  CD1 ILE A  54      -3.218  -0.032   5.594  1.00 89.75           C  
ATOM    827 HD11 ILE A  54      -2.740  -0.702   6.309  1.00 89.75           H  
ATOM    828 HD12 ILE A  54      -4.230   0.178   5.939  1.00 89.75           H  
ATOM    829 HD13 ILE A  54      -2.647   0.896   5.545  1.00 89.75           H  
ATOM    830  N   GLN A  55      -1.650  -1.830   1.442  1.00 92.68           N  
ATOM    831  H   GLN A  55      -2.274  -2.588   1.679  1.00 92.68           H  
ATOM    832  CA  GLN A  55      -0.260  -2.171   1.187  1.00 92.68           C  
ATOM    833  HA  GLN A  55       0.134  -1.503   0.421  1.00 92.68           H  
ATOM    834  C   GLN A  55      -0.158  -3.607   0.692  1.00 92.68           C  
ATOM    835  CB  GLN A  55       0.560  -2.001   2.475  1.00 92.68           C  
ATOM    836  HB2 GLN A  55       0.135  -2.631   3.256  1.00 92.68           H  
ATOM    837  HB3 GLN A  55       0.493  -0.963   2.801  1.00 92.68           H  
ATOM    838  O   GLN A  55      -0.815  -4.506   1.221  1.00 92.68           O  
ATOM    839  CG  GLN A  55       2.039  -2.381   2.277  1.00 92.68           C  
ATOM    840  HG2 GLN A  55       2.466  -1.782   1.473  1.00 92.68           H  
ATOM    841  HG3 GLN A  55       2.116  -3.432   1.996  1.00 92.68           H  
ATOM    842  CD  GLN A  55       2.887  -2.208   3.527  1.00 92.68           C  
ATOM    843  NE2 GLN A  55       4.137  -2.607   3.481  1.00 92.68           N  
ATOM    844 HE21 GLN A  55       4.683  -2.389   4.302  1.00 92.68           H  
ATOM    845 HE22 GLN A  55       4.556  -2.848   2.594  1.00 92.68           H  
ATOM    846  OE1 GLN A  55       2.465  -1.717   4.559  1.00 92.68           O  
ATOM    847  N   ARG A  56       0.748  -3.830  -0.256  1.00 87.71           N  
ATOM    848  H   ARG A  56       1.222  -3.035  -0.660  1.00 87.71           H  
ATOM    849  CA  ARG A  56       1.142  -5.161  -0.700  1.00 87.71           C  
ATOM    850  HA  ARG A  56       0.892  -5.891   0.070  1.00 87.71           H  
ATOM    851  C   ARG A  56       2.638  -5.209  -0.957  1.00 87.71           C  
ATOM    852  CB  ARG A  56       0.348  -5.475  -1.958  1.00 87.71           C  
ATOM    853  HB2 ARG A  56      -0.716  -5.444  -1.721  1.00 87.71           H  
ATOM    854  HB3 ARG A  56       0.561  -4.709  -2.705  1.00 87.71           H  
ATOM    855  O   ARG A  56       3.189  -4.294  -1.562  1.00 87.71           O  
ATOM    856  CG  ARG A  56       0.705  -6.839  -2.537  1.00 87.71           C  
ATOM    857  HG2 ARG A  56       0.517  -7.637  -1.818  1.00 87.71           H  
ATOM    858  HG3 ARG A  56       1.751  -6.855  -2.841  1.00 87.71           H  
ATOM    859  CD  ARG A  56      -0.143  -7.021  -3.777  1.00 87.71           C  
ATOM    860  HD2 ARG A  56       0.361  -7.765  -4.395  1.00 87.71           H  
ATOM    861  HD3 ARG A  56      -0.179  -6.095  -4.351  1.00 87.71           H  
ATOM    862  NE  ARG A  56      -1.506  -7.478  -3.478  1.00 87.71           N  
ATOM    863  HE  ARG A  56      -1.831  -7.470  -2.522  1.00 87.71           H  
ATOM    864  NH1 ARG A  56      -1.990  -7.953  -5.656  1.00 87.71           N  
ATOM    865 HH11 ARG A  56      -2.668  -8.258  -6.341  1.00 87.71           H  
ATOM    866 HH12 ARG A  56      -1.072  -7.665  -5.965  1.00 87.71           H  
ATOM    867  NH2 ARG A  56      -3.498  -8.388  -4.088  1.00 87.71           N  
ATOM    868 HH21 ARG A  56      -3.824  -8.478  -3.137  1.00 87.71           H  
ATOM    869 HH22 ARG A  56      -3.917  -8.933  -4.828  1.00 87.71           H  
ATOM    870  CZ  ARG A  56      -2.324  -7.933  -4.402  1.00 87.71           C  
ATOM    871  N   ARG A  57       3.266  -6.296  -0.505  1.00 88.40           N  
ATOM    872  H   ARG A  57       2.716  -7.009  -0.048  1.00 88.40           H  
ATOM    873  CA  ARG A  57       4.682  -6.576  -0.725  1.00 88.40           C  
ATOM    874  HA  ARG A  57       5.031  -5.958  -1.553  1.00 88.40           H  
ATOM    875  C   ARG A  57       4.900  -8.035  -1.108  1.00 88.40           C  
ATOM    876  CB  ARG A  57       5.482  -6.189   0.522  1.00 88.40           C  
ATOM    877  HB2 ARG A  57       5.274  -5.147   0.768  1.00 88.40           H  
ATOM    878  HB3 ARG A  57       5.175  -6.811   1.363  1.00 88.40           H  
ATOM    879  O   ARG A  57       4.493  -8.933  -0.374  1.00 88.40           O  
ATOM    880  CG  ARG A  57       6.985  -6.361   0.278  1.00 88.40           C  
ATOM    881  HG2 ARG A  57       7.273  -5.822  -0.624  1.00 88.40           H  
ATOM    882  HG3 ARG A  57       7.217  -7.418   0.149  1.00 88.40           H  
ATOM    883  CD  ARG A  57       7.774  -5.828   1.472  1.00 88.40           C  
ATOM    884  HD2 ARG A  57       7.538  -4.772   1.604  1.00 88.40           H  
ATOM    885  HD3 ARG A  57       7.473  -6.378   2.363  1.00 88.40           H  
ATOM    886  NE  ARG A  57       9.219  -5.985   1.250  1.00 88.40           N  
ATOM    887  HE  ARG A  57       9.493  -6.291   0.327  1.00 88.40           H  
ATOM    888  NH1 ARG A  57       9.905  -5.234   3.303  1.00 88.40           N  
ATOM    889 HH11 ARG A  57       8.938  -5.050   3.530  1.00 88.40           H  
ATOM    890 HH12 ARG A  57      10.644  -4.938   3.925  1.00 88.40           H  
ATOM    891  NH2 ARG A  57      11.424  -5.820   1.775  1.00 88.40           N  
ATOM    892 HH21 ARG A  57      11.656  -6.128   0.842  1.00 88.40           H  
ATOM    893 HH22 ARG A  57      12.158  -5.539   2.410  1.00 88.40           H  
ATOM    894  CZ  ARG A  57      10.173  -5.681   2.107  1.00 88.40           C  
ATOM    895  N   TYR A  58       5.604  -8.256  -2.204  1.00 82.48           N  
ATOM    896  H   TYR A  58       5.842  -7.455  -2.772  1.00 82.48           H  
ATOM    897  CA  TYR A  58       6.078  -9.548  -2.665  1.00 82.48           C  
ATOM    898  HA  TYR A  58       5.444 -10.325  -2.239  1.00 82.48           H  
ATOM    899  C   TYR A  58       7.511  -9.813  -2.199  1.00 82.48           C  
ATOM    900  CB  TYR A  58       5.943  -9.617  -4.191  1.00 82.48           C  
ATOM    901  HB2 TYR A  58       6.469  -8.775  -4.640  1.00 82.48           H  
ATOM    902  HB3 TYR A  58       6.416 -10.530  -4.555  1.00 82.48           H  
ATOM    903  O   TYR A  58       8.281  -8.904  -1.882  1.00 82.48           O  
ATOM    904  CG  TYR A  58       4.497  -9.621  -4.640  1.00 82.48           C  
ATOM    905  CD1 TYR A  58       3.730 -10.794  -4.492  1.00 82.48           C  
ATOM    906  HD1 TYR A  58       4.182 -11.689  -4.090  1.00 82.48           H  
ATOM    907  CD2 TYR A  58       3.911  -8.454  -5.164  1.00 82.48           C  
ATOM    908  HD2 TYR A  58       4.498  -7.553  -5.268  1.00 82.48           H  
ATOM    909  CE1 TYR A  58       2.377 -10.806  -4.868  1.00 82.48           C  
ATOM    910  HE1 TYR A  58       1.786 -11.704  -4.755  1.00 82.48           H  
ATOM    911  CE2 TYR A  58       2.556  -8.464  -5.540  1.00 82.48           C  
ATOM    912  HE2 TYR A  58       2.089  -7.576  -5.939  1.00 82.48           H  
ATOM    913  OH  TYR A  58       0.473  -9.641  -5.702  1.00 82.48           O  
ATOM    914  HH  TYR A  58       0.086 -10.519  -5.693  1.00 82.48           H  
ATOM    915  CZ  TYR A  58       1.791  -9.639  -5.389  1.00 82.48           C  
ATOM    916  N   ALA A  59       7.879 -11.097  -2.163  1.00 78.02           N  
ATOM    917  H   ALA A  59       7.195 -11.802  -2.398  1.00 78.02           H  
ATOM    918  CA  ALA A  59       9.233 -11.520  -1.812  1.00 78.02           C  
ATOM    919  HA  ALA A  59       9.487 -11.117  -0.832  1.00 78.02           H  
ATOM    920  C   ALA A  59      10.271 -10.983  -2.814  1.00 78.02           C  
ATOM    921  CB  ALA A  59       9.257 -13.051  -1.736  1.00 78.02           C  
ATOM    922  HB1 ALA A  59      10.259 -13.384  -1.464  1.00 78.02           H  
ATOM    923  HB2 ALA A  59       8.555 -13.395  -0.977  1.00 78.02           H  
ATOM    924  HB3 ALA A  59       8.989 -13.484  -2.700  1.00 78.02           H  
ATOM    925  O   ALA A  59      11.312 -10.466  -2.416  1.00 78.02           O  
ATOM    926  N   ALA A  60       9.956 -11.057  -4.109  1.00 80.03           N  
ATOM    927  H   ALA A  60       9.061 -11.451  -4.361  1.00 80.03           H  
ATOM    928  CA  ALA A  60      10.725 -10.431  -5.178  1.00 80.03           C  
ATOM    929  HA  ALA A  60      11.763 -10.320  -4.865  1.00 80.03           H  
ATOM    930  C   ALA A  60      10.175  -9.024  -5.448  1.00 80.03           C  
ATOM    931  CB  ALA A  60      10.706 -11.355  -6.403  1.00 80.03           C  
ATOM    932  HB1 ALA A  60       9.683 -11.492  -6.753  1.00 80.03           H  
ATOM    933  HB2 ALA A  60      11.137 -12.323  -6.147  1.00 80.03           H  
ATOM    934  HB3 ALA A  60      11.292 -10.905  -7.204  1.00 80.03           H  
ATOM    935  O   ALA A  60       9.517  -8.796  -6.459  1.00 80.03           O  
ATOM    936  N   SER A  61      10.395  -8.116  -4.496  1.00 80.62           N  
ATOM    937  H   SER A  61      10.907  -8.395  -3.672  1.00 80.62           H  
ATOM    938  CA  SER A  61       9.869  -6.753  -4.580  1.00 80.62           C  
ATOM    939  HA  SER A  61       8.794  -6.848  -4.734  1.00 80.62           H  
ATOM    940  C   SER A  61      10.496  -5.986  -5.748  1.00 80.62           C  
ATOM    941  CB  SER A  61      10.098  -6.007  -3.264  1.00 80.62           C  
ATOM    942  HB2 SER A  61      11.169  -5.914  -3.079  1.00 80.62           H  
ATOM    943  HB3 SER A  61       9.653  -6.588  -2.457  1.00 80.62           H  
ATOM    944  O   SER A  61      11.723  -5.926  -5.845  1.00 80.62           O  
ATOM    945  OG  SER A  61       9.509  -4.721  -3.257  1.00 80.62           O  
ATOM    946  HG  SER A  61      10.163  -4.050  -3.465  1.00 80.62           H  
ATOM    947  N   SER A  62       9.683  -5.359  -6.599  1.00 81.40           N  
ATOM    948  H   SER A  62       8.689  -5.448  -6.446  1.00 81.40           H  
ATOM    949  CA  SER A  62      10.156  -4.471  -7.677  1.00 81.40           C  
ATOM    950  HA  SER A  62      11.140  -4.810  -8.001  1.00 81.40           H  
ATOM    951  C   SER A  62      10.314  -3.016  -7.229  1.00 81.40           C  
ATOM    952  CB  SER A  62       9.223  -4.557  -8.888  1.00 81.40           C  
ATOM    953  HB2 SER A  62       9.660  -4.001  -9.718  1.00 81.40           H  
ATOM    954  HB3 SER A  62       9.123  -5.601  -9.186  1.00 81.40           H  
ATOM    955  O   SER A  62      10.779  -2.172  -7.992  1.00 81.40           O  
ATOM    956  OG  SER A  62       7.939  -4.034  -8.603  1.00 81.40           O  
ATOM    957  HG  SER A  62       8.017  -3.090  -8.443  1.00 81.40           H  
ATOM    958  N   VAL A  63       9.882  -2.717  -6.006  1.00 87.69           N  
ATOM    959  H   VAL A  63       9.476  -3.473  -5.473  1.00 87.69           H  
ATOM    960  CA  VAL A  63       9.854  -1.382  -5.408  1.00 87.69           C  
ATOM    961  HA  VAL A  63      10.206  -0.645  -6.130  1.00 87.69           H  
ATOM    962  C   VAL A  63      10.791  -1.342  -4.199  1.00 87.69           C  
ATOM    963  CB  VAL A  63       8.398  -1.048  -5.049  1.00 87.69           C  
ATOM    964  HB  VAL A  63       8.003  -1.844  -4.418  1.00 87.69           H  
ATOM    965  O   VAL A  63      10.878  -2.319  -3.447  1.00 87.69           O  
ATOM    966  CG1 VAL A  63       8.242   0.259  -4.294  1.00 87.69           C  
ATOM    967 HG11 VAL A  63       8.768   0.209  -3.341  1.00 87.69           H  
ATOM    968 HG12 VAL A  63       7.178   0.357  -4.076  1.00 87.69           H  
ATOM    969 HG13 VAL A  63       8.601   1.104  -4.881  1.00 87.69           H  
ATOM    970  CG2 VAL A  63       7.521  -0.933  -6.306  1.00 87.69           C  
ATOM    971 HG21 VAL A  63       7.906  -0.155  -6.965  1.00 87.69           H  
ATOM    972 HG22 VAL A  63       7.502  -1.884  -6.840  1.00 87.69           H  
ATOM    973 HG23 VAL A  63       6.496  -0.696  -6.022  1.00 87.69           H  
ATOM    974  N   ASP A  64      11.495  -0.223  -4.012  1.00 90.55           N  
ATOM    975  H   ASP A  64      11.352   0.555  -4.640  1.00 90.55           H  
ATOM    976  CA  ASP A  64      12.278   0.034  -2.801  1.00 90.55           C  
ATOM    977  HA  ASP A  64      12.797  -0.885  -2.527  1.00 90.55           H  
ATOM    978  C   ASP A  64      11.344   0.420  -1.645  1.00 90.55           C  
ATOM    979  CB  ASP A  64      13.349   1.107  -3.061  1.00 90.55           C  
ATOM    980  HB2 ASP A  64      13.892   0.843  -3.968  1.00 90.55           H  
ATOM    981  HB3 ASP A  64      12.862   2.068  -3.227  1.00 90.55           H  
ATOM    982  O   ASP A  64      10.426   1.215  -1.813  1.00 90.55           O  
ATOM    983  CG  ASP A  64      14.368   1.241  -1.916  1.00 90.55           C  
ATOM    984  OD1 ASP A  64      14.227   0.519  -0.896  1.00 90.55           O  
ATOM    985  OD2 ASP A  64      15.309   2.042  -2.080  1.00 90.55           O  
ATOM    986  N   TRP A  65      11.571  -0.152  -0.465  1.00 93.32           N  
ATOM    987  H   TRP A  65      12.457  -0.628  -0.373  1.00 93.32           H  
ATOM    988  CA  TRP A  65      10.787   0.134   0.740  1.00 93.32           C  
ATOM    989  HA  TRP A  65       9.882   0.672   0.459  1.00 93.32           H  
ATOM    990  C   TRP A  65      11.531   1.050   1.718  1.00 93.32           C  
ATOM    991  CB  TRP A  65      10.351  -1.183   1.392  1.00 93.32           C  
ATOM    992  HB2 TRP A  65       9.874  -0.957   2.346  1.00 93.32           H  
ATOM    993  HB3 TRP A  65      11.233  -1.789   1.600  1.00 93.32           H  
ATOM    994  O   TRP A  65      10.947   1.478   2.713  1.00 93.32           O  
ATOM    995  CG  TRP A  65       9.381  -1.987   0.582  1.00 93.32           C  
ATOM    996  CD1 TRP A  65       9.702  -2.871  -0.388  1.00 93.32           C  
ATOM    997  HD1 TRP A  65      10.707  -3.082  -0.723  1.00 93.32           H  
ATOM    998  CD2 TRP A  65       7.923  -1.896   0.566  1.00 93.32           C  
ATOM    999  CE2 TRP A  65       7.426  -2.795  -0.423  1.00 93.32           C  
ATOM   1000  CE3 TRP A  65       6.971  -1.113   1.255  1.00 93.32           C  
ATOM   1001  HE3 TRP A  65       7.313  -0.384   1.975  1.00 93.32           H  
ATOM   1002  NE1 TRP A  65       8.552  -3.365  -0.968  1.00 93.32           N  
ATOM   1003  HE1 TRP A  65       8.562  -3.915  -1.815  1.00 93.32           H  
ATOM   1004  CH2 TRP A  65       5.141  -2.137   0.002  1.00 93.32           C  
ATOM   1005  HH2 TRP A  65       4.091  -2.199  -0.240  1.00 93.32           H  
ATOM   1006  CZ2 TRP A  65       6.061  -2.934  -0.695  1.00 93.32           C  
ATOM   1007  HZ2 TRP A  65       5.721  -3.618  -1.458  1.00 93.32           H  
ATOM   1008  CZ3 TRP A  65       5.597  -1.222   0.968  1.00 93.32           C  
ATOM   1009  HZ3 TRP A  65       4.894  -0.572   1.467  1.00 93.32           H  
ATOM   1010  N   ASN A  66      12.799   1.374   1.464  1.00 95.56           N  
ATOM   1011  H   ASN A  66      13.231   1.052   0.610  1.00 95.56           H  
ATOM   1012  CA  ASN A  66      13.570   2.303   2.285  1.00 95.56           C  
ATOM   1013  HA  ASN A  66      13.130   2.344   3.282  1.00 95.56           H  
ATOM   1014  C   ASN A  66      13.488   3.734   1.725  1.00 95.56           C  
ATOM   1015  CB  ASN A  66      14.995   1.768   2.438  1.00 95.56           C  
ATOM   1016  HB2 ASN A  66      15.505   1.833   1.477  1.00 95.56           H  
ATOM   1017  HB3 ASN A  66      14.971   0.724   2.750  1.00 95.56           H  
ATOM   1018  O   ASN A  66      14.491   4.333   1.343  1.00 95.56           O  
ATOM   1019  CG  ASN A  66      15.749   2.555   3.491  1.00 95.56           C  
ATOM   1020  ND2 ASN A  66      16.990   2.887   3.238  1.00 95.56           N  
ATOM   1021 HD21 ASN A  66      17.416   3.514   3.905  1.00 95.56           H  
ATOM   1022 HD22 ASN A  66      17.322   2.781   2.290  1.00 95.56           H  
ATOM   1023  OD1 ASN A  66      15.251   2.856   4.563  1.00 95.56           O  
ATOM   1024  N   LEU A  67      12.261   4.250   1.647  1.00 95.95           N  
ATOM   1025  H   LEU A  67      11.501   3.699   2.018  1.00 95.95           H  
ATOM   1026  CA  LEU A  67      11.934   5.556   1.074  1.00 95.95           C  
ATOM   1027  HA  LEU A  67      12.777   5.904   0.476  1.00 95.95           H  
ATOM   1028  C   LEU A  67      11.709   6.616   2.160  1.00 95.95           C  
ATOM   1029  CB  LEU A  67      10.715   5.407   0.145  1.00 95.95           C  
ATOM   1030  HB2 LEU A  67       9.869   5.059   0.737  1.00 95.95           H  
ATOM   1031  HB3 LEU A  67      10.456   6.386  -0.260  1.00 95.95           H  
ATOM   1032  O   LEU A  67      11.523   6.300   3.336  1.00 95.95           O  
ATOM   1033  CG  LEU A  67      10.936   4.437  -1.031  1.00 95.95           C  
ATOM   1034  HG  LEU A  67      11.255   3.466  -0.652  1.00 95.95           H  
ATOM   1035  CD1 LEU A  67       9.625   4.244  -1.787  1.00 95.95           C  
ATOM   1036 HD11 LEU A  67       9.289   5.190  -2.212  1.00 95.95           H  
ATOM   1037 HD12 LEU A  67       8.867   3.850  -1.110  1.00 95.95           H  
ATOM   1038 HD13 LEU A  67       9.767   3.529  -2.597  1.00 95.95           H  
ATOM   1039  CD2 LEU A  67      11.985   4.953  -2.017  1.00 95.95           C  
ATOM   1040 HD21 LEU A  67      11.724   5.956  -2.354  1.00 95.95           H  
ATOM   1041 HD22 LEU A  67      12.038   4.286  -2.877  1.00 95.95           H  
ATOM   1042 HD23 LEU A  67      12.966   4.967  -1.542  1.00 95.95           H  
ATOM   1043  N   ASP A  68      11.723   7.886   1.757  1.00 97.44           N  
ATOM   1044  H   ASP A  68      11.785   8.084   0.769  1.00 97.44           H  
ATOM   1045  CA  ASP A  68      11.496   9.011   2.661  1.00 97.44           C  
ATOM   1046  HA  ASP A  68      12.052   8.802   3.575  1.00 97.44           H  
ATOM   1047  C   ASP A  68      10.023   9.170   3.084  1.00 97.44           C  
ATOM   1048  CB  ASP A  68      12.098  10.302   2.074  1.00 97.44           C  
ATOM   1049  HB2 ASP A  68      13.150  10.120   1.856  1.00 97.44           H  
ATOM   1050  HB3 ASP A  68      12.055  11.081   2.835  1.00 97.44           H  
ATOM   1051  O   ASP A  68       9.099   8.545   2.551  1.00 97.44           O  
ATOM   1052  CG  ASP A  68      11.413  10.831   0.809  1.00 97.44           C  
ATOM   1053  OD1 ASP A  68      10.242  10.469   0.556  1.00 97.44           O  
ATOM   1054  OD2 ASP A  68      12.062  11.634   0.113  1.00 97.44           O  
ATOM   1055  N   TRP A  69       9.802  10.027   4.084  1.00 97.56           N  
ATOM   1056  H   TRP A  69      10.590  10.523   4.477  1.00 97.56           H  
ATOM   1057  CA  TRP A  69       8.466  10.286   4.617  1.00 97.56           C  
ATOM   1058  HA  TRP A  69       8.031   9.345   4.951  1.00 97.56           H  
ATOM   1059  C   TRP A  69       7.510  10.865   3.572  1.00 97.56           C  
ATOM   1060  CB  TRP A  69       8.556  11.240   5.812  1.00 97.56           C  
ATOM   1061  HB2 TRP A  69       9.138  12.117   5.525  1.00 97.56           H  
ATOM   1062  HB3 TRP A  69       9.077  10.740   6.628  1.00 97.56           H  
ATOM   1063  O   TRP A  69       6.343  10.488   3.554  1.00 97.56           O  
ATOM   1064  CG  TRP A  69       7.217  11.697   6.302  1.00 97.56           C  
ATOM   1065  CD1 TRP A  69       6.700  12.937   6.139  1.00 97.56           C  
ATOM   1066  HD1 TRP A  69       7.203  13.758   5.650  1.00 97.56           H  
ATOM   1067  CD2 TRP A  69       6.160  10.900   6.917  1.00 97.56           C  
ATOM   1068  CE2 TRP A  69       5.024  11.740   7.124  1.00 97.56           C  
ATOM   1069  CE3 TRP A  69       6.042   9.548   7.306  1.00 97.56           C  
ATOM   1070  HE3 TRP A  69       6.879   8.883   7.154  1.00 97.56           H  
ATOM   1071  NE1 TRP A  69       5.417  12.972   6.646  1.00 97.56           N  
ATOM   1072  HE1 TRP A  69       4.846  13.805   6.625  1.00 97.56           H  
ATOM   1073  CH2 TRP A  69       3.760   9.921   8.096  1.00 97.56           C  
ATOM   1074  HH2 TRP A  69       2.859   9.541   8.555  1.00 97.56           H  
ATOM   1075  CZ2 TRP A  69       3.836  11.267   7.699  1.00 97.56           C  
ATOM   1076  HZ2 TRP A  69       2.997  11.931   7.844  1.00 97.56           H  
ATOM   1077  CZ3 TRP A  69       4.860   9.067   7.900  1.00 97.56           C  
ATOM   1078  HZ3 TRP A  69       4.799   8.035   8.211  1.00 97.56           H  
ATOM   1079  N   GLU A  70       7.982  11.760   2.705  1.00 98.23           N  
ATOM   1080  H   GLU A  70       8.974  11.945   2.675  1.00 98.23           H  
ATOM   1081  CA  GLU A  70       7.133  12.388   1.684  1.00 98.23           C  
ATOM   1082  HA  GLU A  70       6.262  12.838   2.160  1.00 98.23           H  
ATOM   1083  C   GLU A  70       6.593  11.350   0.690  1.00 98.23           C  
ATOM   1084  CB  GLU A  70       7.923  13.491   0.960  1.00 98.23           C  
ATOM   1085  HB2 GLU A  70       7.374  13.794   0.068  1.00 98.23           H  
ATOM   1086  HB3 GLU A  70       8.884  13.092   0.635  1.00 98.23           H  
ATOM   1087  O   GLU A  70       5.410  11.372   0.327  1.00 98.23           O  
ATOM   1088  CG  GLU A  70       8.167  14.736   1.832  1.00 98.23           C  
ATOM   1089  HG2 GLU A  70       8.767  15.443   1.259  1.00 98.23           H  
ATOM   1090  HG3 GLU A  70       8.752  14.444   2.705  1.00 98.23           H  
ATOM   1091  CD  GLU A  70       6.873  15.441   2.289  1.00 98.23           C  
ATOM   1092  OE1 GLU A  70       6.901  16.079   3.367  1.00 98.23           O  
ATOM   1093  OE2 GLU A  70       5.830  15.326   1.604  1.00 98.23           O  
ATOM   1094  N   THR A  71       7.417  10.365   0.332  1.00 97.34           N  
ATOM   1095  H   THR A  71       8.384  10.411   0.620  1.00 97.34           H  
ATOM   1096  CA  THR A  71       7.005   9.254  -0.527  1.00 97.34           C  
ATOM   1097  HA  THR A  71       6.507   9.667  -1.405  1.00 97.34           H  
ATOM   1098  C   THR A  71       6.004   8.340   0.185  1.00 97.34           C  
ATOM   1099  CB  THR A  71       8.224   8.460  -1.012  1.00 97.34           C  
ATOM   1100  HB  THR A  71       8.671   7.913  -0.181  1.00 97.34           H  
ATOM   1101  O   THR A  71       4.973   7.984  -0.383  1.00 97.34           O  
ATOM   1102  CG2 THR A  71       7.830   7.490  -2.120  1.00 97.34           C  
ATOM   1103 HG21 THR A  71       7.398   6.593  -1.677  1.00 97.34           H  
ATOM   1104 HG22 THR A  71       7.107   7.954  -2.791  1.00 97.34           H  
ATOM   1105 HG23 THR A  71       8.713   7.223  -2.701  1.00 97.34           H  
ATOM   1106  OG1 THR A  71       9.198   9.307  -1.571  1.00 97.34           O  
ATOM   1107  HG1 THR A  71       9.604   9.797  -0.853  1.00 97.34           H  
ATOM   1108  N   TYR A  72       6.219   8.019   1.465  1.00 97.87           N  
ATOM   1109  H   TYR A  72       7.082   8.317   1.897  1.00 97.87           H  
ATOM   1110  CA  TYR A  72       5.240   7.259   2.259  1.00 97.87           C  
ATOM   1111  HA  TYR A  72       4.959   6.367   1.700  1.00 97.87           H  
ATOM   1112  C   TYR A  72       3.939   8.027   2.526  1.00 97.87           C  
ATOM   1113  CB  TYR A  72       5.872   6.822   3.584  1.00 97.87           C  
ATOM   1114  HB2 TYR A  72       6.566   7.585   3.938  1.00 97.87           H  
ATOM   1115  HB3 TYR A  72       5.092   6.725   4.339  1.00 97.87           H  
ATOM   1116  O   TYR A  72       2.874   7.420   2.660  1.00 97.87           O  
ATOM   1117  CG  TYR A  72       6.568   5.486   3.484  1.00 97.87           C  
ATOM   1118  CD1 TYR A  72       5.792   4.312   3.469  1.00 97.87           C  
ATOM   1119  HD1 TYR A  72       4.715   4.373   3.536  1.00 97.87           H  
ATOM   1120  CD2 TYR A  72       7.971   5.405   3.395  1.00 97.87           C  
ATOM   1121  HD2 TYR A  72       8.573   6.301   3.407  1.00 97.87           H  
ATOM   1122  CE1 TYR A  72       6.414   3.057   3.357  1.00 97.87           C  
ATOM   1123  HE1 TYR A  72       5.824   2.154   3.337  1.00 97.87           H  
ATOM   1124  CE2 TYR A  72       8.600   4.149   3.295  1.00 97.87           C  
ATOM   1125  HE2 TYR A  72       9.677   4.093   3.243  1.00 97.87           H  
ATOM   1126  OH  TYR A  72       8.388   1.747   3.180  1.00 97.87           O  
ATOM   1127  HH  TYR A  72       9.343   1.796   3.098  1.00 97.87           H  
ATOM   1128  CZ  TYR A  72       7.817   2.974   3.272  1.00 97.87           C  
ATOM   1129  N   LYS A  73       3.997   9.358   2.601  1.00 96.62           N  
ATOM   1130  H   LYS A  73       4.908   9.792   2.565  1.00 96.62           H  
ATOM   1131  CA  LYS A  73       2.822  10.210   2.780  1.00 96.62           C  
ATOM   1132  HA  LYS A  73       2.239   9.827   3.618  1.00 96.62           H  
ATOM   1133  C   LYS A  73       1.914  10.165   1.555  1.00 96.62           C  
ATOM   1134  CB  LYS A  73       3.283  11.634   3.118  1.00 96.62           C  
ATOM   1135  HB2 LYS A  73       3.878  12.032   2.296  1.00 96.62           H  
ATOM   1136  HB3 LYS A  73       3.905  11.604   4.012  1.00 96.62           H  
ATOM   1137  O   LYS A  73       0.702  10.038   1.714  1.00 96.62           O  
ATOM   1138  CG  LYS A  73       2.093  12.565   3.371  1.00 96.62           C  
ATOM   1139  HG2 LYS A  73       1.508  12.194   4.213  1.00 96.62           H  
ATOM   1140  HG3 LYS A  73       1.460  12.603   2.484  1.00 96.62           H  
ATOM   1141  CD  LYS A  73       2.586  13.979   3.671  1.00 96.62           C  
ATOM   1142  HD2 LYS A  73       3.164  13.978   4.595  1.00 96.62           H  
ATOM   1143  HD3 LYS A  73       3.224  14.313   2.853  1.00 96.62           H  
ATOM   1144  CE  LYS A  73       1.378  14.909   3.799  1.00 96.62           C  
ATOM   1145  HE2 LYS A  73       0.757  14.797   2.910  1.00 96.62           H  
ATOM   1146  HE3 LYS A  73       0.768  14.609   4.651  1.00 96.62           H  
ATOM   1147  NZ  LYS A  73       1.829  16.312   3.928  1.00 96.62           N  
ATOM   1148  HZ1 LYS A  73       2.415  16.548   3.141  1.00 96.62           H  
ATOM   1149  HZ2 LYS A  73       1.025  16.924   3.951  1.00 96.62           H  
ATOM   1150  HZ3 LYS A  73       2.377  16.429   4.768  1.00 96.62           H  
ATOM   1151  N   THR A  74       2.497  10.246   0.363  1.00 93.98           N  
ATOM   1152  H   THR A  74       3.503  10.334   0.334  1.00 93.98           H  
ATOM   1153  CA  THR A  74       1.763  10.305  -0.912  1.00 93.98           C  
ATOM   1154  HA  THR A  74       0.802  10.791  -0.741  1.00 93.98           H  
ATOM   1155  C   THR A  74       1.433   8.931  -1.498  1.00 93.98           C  
ATOM   1156  CB  THR A  74       2.527  11.157  -1.934  1.00 93.98           C  
ATOM   1157  HB  THR A  74       2.038  11.074  -2.904  1.00 93.98           H  
ATOM   1158  O   THR A  74       0.417   8.799  -2.180  1.00 93.98           O  
ATOM   1159  CG2 THR A  74       2.553  12.631  -1.525  1.00 93.98           C  
ATOM   1160 HG21 THR A  74       3.061  12.757  -0.569  1.00 93.98           H  
ATOM   1161 HG22 THR A  74       3.084  13.204  -2.286  1.00 93.98           H  
ATOM   1162 HG23 THR A  74       1.533  13.006  -1.448  1.00 93.98           H  
ATOM   1163  OG1 THR A  74       3.866  10.741  -2.057  1.00 93.98           O  
ATOM   1164  HG1 THR A  74       4.377  11.089  -1.323  1.00 93.98           H  
ATOM   1165  N   GLY A  75       2.219   7.904  -1.165  1.00 93.61           N  
ATOM   1166  H   GLY A  75       3.101   8.124  -0.724  1.00 93.61           H  
ATOM   1167  CA  GLY A  75       2.076   6.549  -1.692  1.00 93.61           C  
ATOM   1168  HA2 GLY A  75       2.340   5.837  -0.910  1.00 93.61           H  
ATOM   1169  HA3 GLY A  75       1.044   6.360  -1.989  1.00 93.61           H  
ATOM   1170  C   GLY A  75       2.977   6.299  -2.899  1.00 93.61           C  
ATOM   1171  O   GLY A  75       3.488   7.221  -3.531  1.00 93.61           O  
ATOM   1172  N   PHE A  76       3.207   5.026  -3.206  1.00 93.67           N  
ATOM   1173  H   PHE A  76       2.697   4.308  -2.711  1.00 93.67           H  
ATOM   1174  CA  PHE A  76       4.116   4.614  -4.273  1.00 93.67           C  
ATOM   1175  HA  PHE A  76       3.973   5.275  -5.128  1.00 93.67           H  
ATOM   1176  C   PHE A  76       3.833   3.184  -4.739  1.00 93.67           C  
ATOM   1177  CB  PHE A  76       5.569   4.758  -3.786  1.00 93.67           C  
ATOM   1178  HB2 PHE A  76       6.247   4.492  -4.598  1.00 93.67           H  
ATOM   1179  HB3 PHE A  76       5.763   5.805  -3.556  1.00 93.67           H  
ATOM   1180  O   PHE A  76       3.102   2.428  -4.096  1.00 93.67           O  
ATOM   1181  CG  PHE A  76       5.912   3.924  -2.568  1.00 93.67           C  
ATOM   1182  CD1 PHE A  76       5.807   4.465  -1.275  1.00 93.67           C  
ATOM   1183  HD1 PHE A  76       5.467   5.481  -1.141  1.00 93.67           H  
ATOM   1184  CD2 PHE A  76       6.334   2.598  -2.730  1.00 93.67           C  
ATOM   1185  HD2 PHE A  76       6.391   2.201  -3.732  1.00 93.67           H  
ATOM   1186  CE1 PHE A  76       6.164   3.692  -0.159  1.00 93.67           C  
ATOM   1187  HE1 PHE A  76       6.115   4.128   0.829  1.00 93.67           H  
ATOM   1188  CE2 PHE A  76       6.674   1.812  -1.612  1.00 93.67           C  
ATOM   1189  HE2 PHE A  76       7.012   0.793  -1.735  1.00 93.67           H  
ATOM   1190  CZ  PHE A  76       6.598   2.366  -0.324  1.00 93.67           C  
ATOM   1191  HZ  PHE A  76       6.882   1.778   0.536  1.00 93.67           H  
ATOM   1192  N   GLY A  77       4.463   2.799  -5.849  1.00 89.74           N  
ATOM   1193  H   GLY A  77       5.018   3.484  -6.342  1.00 89.74           H  
ATOM   1194  CA  GLY A  77       4.317   1.476  -6.448  1.00 89.74           C  
ATOM   1195  HA2 GLY A  77       5.201   1.241  -7.041  1.00 89.74           H  
ATOM   1196  HA3 GLY A  77       4.246   0.737  -5.649  1.00 89.74           H  
ATOM   1197  C   GLY A  77       3.088   1.358  -7.349  1.00 89.74           C  
ATOM   1198  O   GLY A  77       2.577   2.355  -7.858  1.00 89.74           O  
ATOM   1199  N   SER A  78       2.640   0.126  -7.588  1.00 83.89           N  
ATOM   1200  H   SER A  78       3.062  -0.638  -7.080  1.00 83.89           H  
ATOM   1201  CA  SER A  78       1.490  -0.171  -8.446  1.00 83.89           C  
ATOM   1202  HA  SER A  78       0.918   0.741  -8.618  1.00 83.89           H  
ATOM   1203  C   SER A  78       0.567  -1.191  -7.796  1.00 83.89           C  
ATOM   1204  CB  SER A  78       1.961  -0.709  -9.800  1.00 83.89           C  
ATOM   1205  HB2 SER A  78       2.543  -1.618  -9.643  1.00 83.89           H  
ATOM   1206  HB3 SER A  78       2.590   0.034 -10.290  1.00 83.89           H  
ATOM   1207  O   SER A  78       1.018  -2.218  -7.296  1.00 83.89           O  
ATOM   1208  OG  SER A  78       0.845  -1.008 -10.622  1.00 83.89           O  
ATOM   1209  HG  SER A  78       0.475  -0.180 -10.935  1.00 83.89           H  
ATOM   1210  N   GLN A  79      -0.742  -0.956  -7.889  1.00 76.98           N  
ATOM   1211  H   GLN A  79      -1.047  -0.098  -8.327  1.00 76.98           H  
ATOM   1212  CA  GLN A  79      -1.776  -1.885  -7.433  1.00 76.98           C  
ATOM   1213  HA  GLN A  79      -1.648  -2.054  -6.364  1.00 76.98           H  
ATOM   1214  C   GLN A  79      -1.675  -3.257  -8.124  1.00 76.98           C  
ATOM   1215  CB  GLN A  79      -3.178  -1.292  -7.669  1.00 76.98           C  
ATOM   1216  HB2 GLN A  79      -3.902  -2.004  -7.272  1.00 76.98           H  
ATOM   1217  HB3 GLN A  79      -3.367  -1.209  -8.739  1.00 76.98           H  
ATOM   1218  O   GLN A  79      -2.237  -4.224  -7.639  1.00 76.98           O  
ATOM   1219  CG  GLN A  79      -3.452   0.065  -6.993  1.00 76.98           C  
ATOM   1220  HG2 GLN A  79      -4.531   0.159  -6.873  1.00 76.98           H  
ATOM   1221  HG3 GLN A  79      -3.006   0.081  -5.998  1.00 76.98           H  
ATOM   1222  CD  GLN A  79      -2.975   1.286  -7.784  1.00 76.98           C  
ATOM   1223  NE2 GLN A  79      -3.370   2.473  -7.393  1.00 76.98           N  
ATOM   1224 HE21 GLN A  79      -4.031   2.557  -6.634  1.00 76.98           H  
ATOM   1225 HE22 GLN A  79      -3.055   3.269  -7.928  1.00 76.98           H  
ATOM   1226  OE1 GLN A  79      -2.244   1.204  -8.762  1.00 76.98           O  
ATOM   1227  N   CYS A  80      -0.953  -3.370  -9.240  1.00 76.25           N  
ATOM   1228  H   CYS A  80      -0.505  -2.544  -9.610  1.00 76.25           H  
ATOM   1229  CA  CYS A  80      -0.708  -4.641  -9.920  1.00 76.25           C  
ATOM   1230  HA  CYS A  80      -1.560  -5.302  -9.756  1.00 76.25           H  
ATOM   1231  C   CYS A  80       0.544  -5.389  -9.416  1.00 76.25           C  
ATOM   1232  CB  CYS A  80      -0.611  -4.356 -11.416  1.00 76.25           C  
ATOM   1233  HB2 CYS A  80       0.314  -3.810 -11.600  1.00 76.25           H  
ATOM   1234  HB3 CYS A  80      -0.528  -5.316 -11.925  1.00 76.25           H  
ATOM   1235  O   CYS A  80       0.902  -6.428  -9.968  1.00 76.25           O  
ATOM   1236  SG  CYS A  80      -1.982  -3.392 -12.128  1.00 76.25           S  
ATOM   1237  N   GLY A  81       1.237  -4.853  -8.411  1.00 80.95           N  
ATOM   1238  H   GLY A  81       0.886  -4.007  -7.984  1.00 80.95           H  
ATOM   1239  CA  GLY A  81       2.486  -5.379  -7.868  1.00 80.95           C  
ATOM   1240  HA2 GLY A  81       3.315  -5.019  -8.478  1.00 80.95           H  
ATOM   1241  HA3 GLY A  81       2.484  -6.468  -7.902  1.00 80.95           H  
ATOM   1242  C   GLY A  81       2.689  -4.931  -6.421  1.00 80.95           C  
ATOM   1243  O   GLY A  81       1.771  -5.008  -5.602  1.00 80.95           O  
ATOM   1244  N   ASP A  82       3.901  -4.480  -6.102  1.00 87.62           N  
ATOM   1245  H   ASP A  82       4.628  -4.474  -6.803  1.00 87.62           H  
ATOM   1246  CA  ASP A  82       4.201  -3.861  -4.813  1.00 87.62           C  
ATOM   1247  HA  ASP A  82       3.736  -4.444  -4.017  1.00 87.62           H  
ATOM   1248  C   ASP A  82       3.672  -2.436  -4.771  1.00 87.62           C  
ATOM   1249  CB  ASP A  82       5.707  -3.829  -4.576  1.00 87.62           C  
ATOM   1250  HB2 ASP A  82       5.923  -3.332  -3.630  1.00 87.62           H  
ATOM   1251  HB3 ASP A  82       6.180  -3.257  -5.374  1.00 87.62           H  
ATOM   1252  O   ASP A  82       3.961  -1.634  -5.664  1.00 87.62           O  
ATOM   1253  CG  ASP A  82       6.281  -5.227  -4.556  1.00 87.62           C  
ATOM   1254  OD1 ASP A  82       5.844  -6.028  -3.705  1.00 87.62           O  
ATOM   1255  OD2 ASP A  82       7.145  -5.497  -5.409  1.00 87.62           O  
ATOM   1256  N   PHE A  83       2.935  -2.100  -3.716  1.00 90.71           N  
ATOM   1257  H   PHE A  83       2.769  -2.781  -2.989  1.00 90.71           H  
ATOM   1258  CA  PHE A  83       2.493  -0.730  -3.510  1.00 90.71           C  
ATOM   1259  HA  PHE A  83       3.298  -0.071  -3.837  1.00 90.71           H  
ATOM   1260  C   PHE A  83       2.223  -0.401  -2.055  1.00 90.71           C  
ATOM   1261  CB  PHE A  83       1.251  -0.409  -4.354  1.00 90.71           C  
ATOM   1262  HB2 PHE A  83       1.420  -0.767  -5.370  1.00 90.71           H  
ATOM   1263  HB3 PHE A  83       1.147   0.673  -4.423  1.00 90.71           H  
ATOM   1264  O   PHE A  83       1.951  -1.265  -1.212  1.00 90.71           O  
ATOM   1265  CG  PHE A  83      -0.051  -0.982  -3.838  1.00 90.71           C  
ATOM   1266  CD1 PHE A  83      -0.368  -2.333  -4.063  1.00 90.71           C  
ATOM   1267  HD1 PHE A  83       0.312  -2.960  -4.620  1.00 90.71           H  
ATOM   1268  CD2 PHE A  83      -0.941  -0.162  -3.118  1.00 90.71           C  
ATOM   1269  HD2 PHE A  83      -0.702   0.876  -2.945  1.00 90.71           H  
ATOM   1270  CE1 PHE A  83      -1.573  -2.861  -3.572  1.00 90.71           C  
ATOM   1271  HE1 PHE A  83      -1.808  -3.902  -3.741  1.00 90.71           H  
ATOM   1272  CE2 PHE A  83      -2.147  -0.692  -2.629  1.00 90.71           C  
ATOM   1273  HE2 PHE A  83      -2.830  -0.063  -2.077  1.00 90.71           H  
ATOM   1274  CZ  PHE A  83      -2.466  -2.040  -2.865  1.00 90.71           C  
ATOM   1275  HZ  PHE A  83      -3.398  -2.449  -2.506  1.00 90.71           H  
ATOM   1276  N   TYR A  84       2.226   0.900  -1.814  1.00 93.61           N  
ATOM   1277  H   TYR A  84       2.472   1.518  -2.575  1.00 93.61           H  
ATOM   1278  CA  TYR A  84       1.735   1.522  -0.608  1.00 93.61           C  
ATOM   1279  HA  TYR A  84       1.205   0.784  -0.007  1.00 93.61           H  
ATOM   1280  C   TYR A  84       0.764   2.636  -0.984  1.00 93.61           C  
ATOM   1281  CB  TYR A  84       2.925   2.058   0.186  1.00 93.61           C  
ATOM   1282  HB2 TYR A  84       3.352   2.923  -0.323  1.00 93.61           H  
ATOM   1283  HB3 TYR A  84       3.697   1.291   0.244  1.00 93.61           H  
ATOM   1284  O   TYR A  84       1.107   3.516  -1.773  1.00 93.61           O  
ATOM   1285  CG  TYR A  84       2.521   2.427   1.588  1.00 93.61           C  
ATOM   1286  CD1 TYR A  84       2.396   3.771   1.985  1.00 93.61           C  
ATOM   1287  HD1 TYR A  84       2.640   4.567   1.297  1.00 93.61           H  
ATOM   1288  CD2 TYR A  84       2.222   1.390   2.484  1.00 93.61           C  
ATOM   1289  HD2 TYR A  84       2.330   0.364   2.164  1.00 93.61           H  
ATOM   1290  CE1 TYR A  84       1.966   4.067   3.293  1.00 93.61           C  
ATOM   1291  HE1 TYR A  84       1.872   5.089   3.629  1.00 93.61           H  
ATOM   1292  CE2 TYR A  84       1.793   1.677   3.786  1.00 93.61           C  
ATOM   1293  HE2 TYR A  84       1.573   0.874   4.474  1.00 93.61           H  
ATOM   1294  OH  TYR A  84       1.269   3.281   5.457  1.00 93.61           O  
ATOM   1295  HH  TYR A  84       1.108   2.484   5.967  1.00 93.61           H  
ATOM   1296  CZ  TYR A  84       1.668   3.019   4.192  1.00 93.61           C  
ATOM   1297  N   LEU A  85      -0.445   2.606  -0.423  1.00 91.63           N  
ATOM   1298  H   LEU A  85      -0.676   1.841   0.196  1.00 91.63           H  
ATOM   1299  CA  LEU A  85      -1.502   3.551  -0.776  1.00 91.63           C  
ATOM   1300  HA  LEU A  85      -1.638   3.511  -1.857  1.00 91.63           H  
ATOM   1301  C   LEU A  85      -1.139   4.997  -0.421  1.00 91.63           C  
ATOM   1302  CB  LEU A  85      -2.804   3.109  -0.084  1.00 91.63           C  
ATOM   1303  HB2 LEU A  85      -2.993   2.067  -0.339  1.00 91.63           H  
ATOM   1304  HB3 LEU A  85      -2.663   3.174   0.995  1.00 91.63           H  
ATOM   1305  O   LEU A  85      -1.595   5.905  -1.100  1.00 91.63           O  
ATOM   1306  CG  LEU A  85      -4.047   3.930  -0.472  1.00 91.63           C  
ATOM   1307  HG  LEU A  85      -3.895   4.981  -0.226  1.00 91.63           H  
ATOM   1308  CD1 LEU A  85      -4.376   3.802  -1.960  1.00 91.63           C  
ATOM   1309 HD11 LEU A  85      -3.609   4.299  -2.555  1.00 91.63           H  
ATOM   1310 HD12 LEU A  85      -4.438   2.753  -2.250  1.00 91.63           H  
ATOM   1311 HD13 LEU A  85      -5.329   4.288  -2.167  1.00 91.63           H  
ATOM   1312  CD2 LEU A  85      -5.250   3.438   0.326  1.00 91.63           C  
ATOM   1313 HD21 LEU A  85      -6.128   4.018   0.043  1.00 91.63           H  
ATOM   1314 HD22 LEU A  85      -5.069   3.577   1.392  1.00 91.63           H  
ATOM   1315 HD23 LEU A  85      -5.436   2.384   0.120  1.00 91.63           H  
ATOM   1316  N   GLY A  86      -0.316   5.206   0.608  1.00 93.59           N  
ATOM   1317  H   GLY A  86       0.029   4.397   1.105  1.00 93.59           H  
ATOM   1318  CA  GLY A  86       0.076   6.527   1.093  1.00 93.59           C  
ATOM   1319  HA2 GLY A  86      -0.098   7.284   0.329  1.00 93.59           H  
ATOM   1320  HA3 GLY A  86       1.145   6.510   1.305  1.00 93.59           H  
ATOM   1321  C   GLY A  86      -0.692   6.939   2.344  1.00 93.59           C  
ATOM   1322  O   GLY A  86      -1.910   6.777   2.419  1.00 93.59           O  
ATOM   1323  N   ASN A  87       0.015   7.478   3.337  1.00 94.67           N  
ATOM   1324  H   ASN A  87       1.014   7.562   3.211  1.00 94.67           H  
ATOM   1325  CA  ASN A  87      -0.571   7.820   4.637  1.00 94.67           C  
ATOM   1326  HA  ASN A  87      -1.035   6.927   5.056  1.00 94.67           H  
ATOM   1327  C   ASN A  87      -1.667   8.879   4.541  1.00 94.67           C  
ATOM   1328  CB  ASN A  87       0.520   8.306   5.602  1.00 94.67           C  
ATOM   1329  HB2 ASN A  87       0.050   8.619   6.535  1.00 94.67           H  
ATOM   1330  HB3 ASN A  87       1.038   9.169   5.185  1.00 94.67           H  
ATOM   1331  O   ASN A  87      -2.671   8.764   5.236  1.00 94.67           O  
ATOM   1332  CG  ASN A  87       1.506   7.216   5.946  1.00 94.67           C  
ATOM   1333  ND2 ASN A  87       2.758   7.531   6.161  1.00 94.67           N  
ATOM   1334 HD21 ASN A  87       3.093   8.481   6.097  1.00 94.67           H  
ATOM   1335 HD22 ASN A  87       3.375   6.750   6.338  1.00 94.67           H  
ATOM   1336  OD1 ASN A  87       1.160   6.061   6.048  1.00 94.67           O  
ATOM   1337  N   GLU A  88      -1.496   9.890   3.685  1.00 92.76           N  
ATOM   1338  H   GLU A  88      -0.677   9.907   3.094  1.00 92.76           H  
ATOM   1339  CA  GLU A  88      -2.520  10.918   3.481  1.00 92.76           C  
ATOM   1340  HA  GLU A  88      -2.768  11.375   4.439  1.00 92.76           H  
ATOM   1341  C   GLU A  88      -3.795  10.284   2.914  1.00 92.76           C  
ATOM   1342  CB  GLU A  88      -1.969  12.000   2.540  1.00 92.76           C  
ATOM   1343  HB2 GLU A  88      -1.002  12.339   2.912  1.00 92.76           H  
ATOM   1344  HB3 GLU A  88      -1.807  11.564   1.554  1.00 92.76           H  
ATOM   1345  O   GLU A  88      -4.893  10.547   3.388  1.00 92.76           O  
ATOM   1346  CG  GLU A  88      -2.900  13.214   2.393  1.00 92.76           C  
ATOM   1347  HG2 GLU A  88      -3.864  12.885   2.003  1.00 92.76           H  
ATOM   1348  HG3 GLU A  88      -2.464  13.886   1.654  1.00 92.76           H  
ATOM   1349  CD  GLU A  88      -3.091  13.988   3.705  1.00 92.76           C  
ATOM   1350  OE1 GLU A  88      -4.258  14.347   4.000  1.00 92.76           O  
ATOM   1351  OE2 GLU A  88      -2.060  14.242   4.377  1.00 92.76           O  
ATOM   1352  N   ASN A  89      -3.650   9.358   1.969  1.00 88.11           N  
ATOM   1353  H   ASN A  89      -2.718   9.152   1.638  1.00 88.11           H  
ATOM   1354  CA  ASN A  89      -4.781   8.681   1.341  1.00 88.11           C  
ATOM   1355  HA  ASN A  89      -5.504   9.429   1.018  1.00 88.11           H  
ATOM   1356  C   ASN A  89      -5.490   7.763   2.349  1.00 88.11           C  
ATOM   1357  CB  ASN A  89      -4.261   7.937   0.099  1.00 88.11           C  
ATOM   1358  HB2 ASN A  89      -5.098   7.470  -0.420  1.00 88.11           H  
ATOM   1359  HB3 ASN A  89      -3.567   7.157   0.413  1.00 88.11           H  
ATOM   1360  O   ASN A  89      -6.714   7.774   2.451  1.00 88.11           O  
ATOM   1361  CG  ASN A  89      -3.544   8.856  -0.882  1.00 88.11           C  
ATOM   1362  ND2 ASN A  89      -2.688   8.326  -1.717  1.00 88.11           N  
ATOM   1363 HD21 ASN A  89      -2.082   8.952  -2.228  1.00 88.11           H  
ATOM   1364 HD22 ASN A  89      -2.418   7.358  -1.617  1.00 88.11           H  
ATOM   1365  OD1 ASN A  89      -3.709  10.066  -0.899  1.00 88.11           O  
ATOM   1366  N   ILE A  90      -4.727   7.026   3.163  1.00 90.89           N  
ATOM   1367  H   ILE A  90      -3.727   7.060   3.029  1.00 90.89           H  
ATOM   1368  CA  ILE A  90      -5.267   6.215   4.265  1.00 90.89           C  
ATOM   1369  HA  ILE A  90      -6.006   5.524   3.860  1.00 90.89           H  
ATOM   1370  C   ILE A  90      -5.991   7.104   5.286  1.00 90.89           C  
ATOM   1371  CB  ILE A  90      -4.138   5.391   4.928  1.00 90.89           C  
ATOM   1372  HB  ILE A  90      -3.346   6.076   5.230  1.00 90.89           H  
ATOM   1373  O   ILE A  90      -7.084   6.755   5.737  1.00 90.89           O  
ATOM   1374  CG1 ILE A  90      -3.553   4.356   3.937  1.00 90.89           C  
ATOM   1375 HG12 ILE A  90      -3.438   4.802   2.949  1.00 90.89           H  
ATOM   1376 HG13 ILE A  90      -4.246   3.521   3.834  1.00 90.89           H  
ATOM   1377  CG2 ILE A  90      -4.653   4.660   6.185  1.00 90.89           C  
ATOM   1378 HG21 ILE A  90      -4.953   5.376   6.950  1.00 90.89           H  
ATOM   1379 HG22 ILE A  90      -5.507   4.031   5.932  1.00 90.89           H  
ATOM   1380 HG23 ILE A  90      -3.867   4.040   6.616  1.00 90.89           H  
ATOM   1381  CD1 ILE A  90      -2.177   3.820   4.354  1.00 90.89           C  
ATOM   1382 HD11 ILE A  90      -1.473   4.645   4.462  1.00 90.89           H  
ATOM   1383 HD12 ILE A  90      -2.239   3.273   5.295  1.00 90.89           H  
ATOM   1384 HD13 ILE A  90      -1.804   3.146   3.582  1.00 90.89           H  
ATOM   1385  N   TYR A  91      -5.423   8.263   5.624  1.00 90.92           N  
ATOM   1386  H   TYR A  91      -4.524   8.498   5.229  1.00 90.92           H  
ATOM   1387  CA  TYR A  91      -6.049   9.242   6.509  1.00 90.92           C  
ATOM   1388  HA  TYR A  91      -6.252   8.766   7.468  1.00 90.92           H  
ATOM   1389  C   TYR A  91      -7.402   9.692   5.940  1.00 90.92           C  
ATOM   1390  CB  TYR A  91      -5.073  10.403   6.760  1.00 90.92           C  
ATOM   1391  HB2 TYR A  91      -4.705  10.791   5.810  1.00 90.92           H  
ATOM   1392  HB3 TYR A  91      -4.209  10.016   7.299  1.00 90.92           H  
ATOM   1393  O   TYR A  91      -8.423   9.505   6.596  1.00 90.92           O  
ATOM   1394  CG  TYR A  91      -5.654  11.557   7.548  1.00 90.92           C  
ATOM   1395  CD1 TYR A  91      -6.030  12.742   6.887  1.00 90.92           C  
ATOM   1396  HD1 TYR A  91      -5.877  12.839   5.822  1.00 90.92           H  
ATOM   1397  CD2 TYR A  91      -5.812  11.445   8.942  1.00 90.92           C  
ATOM   1398  HD2 TYR A  91      -5.526  10.532   9.442  1.00 90.92           H  
ATOM   1399  CE1 TYR A  91      -6.598  13.805   7.614  1.00 90.92           C  
ATOM   1400  HE1 TYR A  91      -6.904  14.708   7.107  1.00 90.92           H  
ATOM   1401  CE2 TYR A  91      -6.359  12.515   9.677  1.00 90.92           C  
ATOM   1402  HE2 TYR A  91      -6.499  12.418  10.744  1.00 90.92           H  
ATOM   1403  OH  TYR A  91      -7.378  14.688   9.705  1.00 90.92           O  
ATOM   1404  HH  TYR A  91      -7.492  14.450  10.628  1.00 90.92           H  
ATOM   1405  CZ  TYR A  91      -6.776  13.688   9.008  1.00 90.92           C  
ATOM   1406  N   GLN A  92      -7.463  10.139   4.683  1.00 85.25           N  
ATOM   1407  H   GLN A  92      -6.603  10.243   4.164  1.00 85.25           H  
ATOM   1408  CA  GLN A  92      -8.727  10.551   4.053  1.00 85.25           C  
ATOM   1409  HA  GLN A  92      -9.148  11.373   4.633  1.00 85.25           H  
ATOM   1410  C   GLN A  92      -9.794   9.437   4.041  1.00 85.25           C  
ATOM   1411  CB  GLN A  92      -8.463  11.045   2.620  1.00 85.25           C  
ATOM   1412  HB2 GLN A  92      -7.992  10.247   2.045  1.00 85.25           H  
ATOM   1413  HB3 GLN A  92      -9.421  11.268   2.150  1.00 85.25           H  
ATOM   1414  O   GLN A  92     -10.982   9.716   4.206  1.00 85.25           O  
ATOM   1415  CG  GLN A  92      -7.582  12.306   2.527  1.00 85.25           C  
ATOM   1416  HG2 GLN A  92      -7.506  12.602   1.481  1.00 85.25           H  
ATOM   1417  HG3 GLN A  92      -6.572  12.086   2.872  1.00 85.25           H  
ATOM   1418  CD  GLN A  92      -8.099  13.498   3.322  1.00 85.25           C  
ATOM   1419  NE2 GLN A  92      -7.226  14.312   3.880  1.00 85.25           N  
ATOM   1420 HE21 GLN A  92      -6.229  14.166   3.806  1.00 85.25           H  
ATOM   1421 HE22 GLN A  92      -7.596  15.084   4.416  1.00 85.25           H  
ATOM   1422  OE1 GLN A  92      -9.292  13.731   3.445  1.00 85.25           O  
ATOM   1423  N   LEU A  93      -9.391   8.169   3.902  1.00 80.34           N  
ATOM   1424  H   LEU A  93      -8.411   7.999   3.728  1.00 80.34           H  
ATOM   1425  CA  LEU A  93     -10.315   7.027   3.936  1.00 80.34           C  
ATOM   1426  HA  LEU A  93     -11.200   7.278   3.352  1.00 80.34           H  
ATOM   1427  C   LEU A  93     -10.830   6.681   5.341  1.00 80.34           C  
ATOM   1428  CB  LEU A  93      -9.625   5.803   3.310  1.00 80.34           C  
ATOM   1429  HB2 LEU A  93     -10.252   4.926   3.476  1.00 80.34           H  
ATOM   1430  HB3 LEU A  93      -8.679   5.634   3.825  1.00 80.34           H  
ATOM   1431  O   LEU A  93     -11.875   6.040   5.466  1.00 80.34           O  
ATOM   1432  CG  LEU A  93      -9.359   5.924   1.800  1.00 80.34           C  
ATOM   1433  HG  LEU A  93      -8.758   6.808   1.587  1.00 80.34           H  
ATOM   1434  CD1 LEU A  93      -8.598   4.687   1.326  1.00 80.34           C  
ATOM   1435 HD11 LEU A  93      -7.654   4.617   1.868  1.00 80.34           H  
ATOM   1436 HD12 LEU A  93      -8.387   4.781   0.261  1.00 80.34           H  
ATOM   1437 HD13 LEU A  93      -9.189   3.789   1.501  1.00 80.34           H  
ATOM   1438  CD2 LEU A  93     -10.644   6.040   0.985  1.00 80.34           C  
ATOM   1439 HD21 LEU A  93     -10.388   6.073  -0.074  1.00 80.34           H  
ATOM   1440 HD22 LEU A  93     -11.297   5.191   1.190  1.00 80.34           H  
ATOM   1441 HD23 LEU A  93     -11.160   6.970   1.224  1.00 80.34           H  
ATOM   1442  N   THR A  94     -10.110   7.083   6.389  1.00 84.78           N  
ATOM   1443  H   THR A  94      -9.289   7.643   6.209  1.00 84.78           H  
ATOM   1444  CA  THR A  94     -10.380   6.684   7.781  1.00 84.78           C  
ATOM   1445  HA  THR A  94     -11.175   5.937   7.786  1.00 84.78           H  
ATOM   1446  C   THR A  94     -10.896   7.812   8.671  1.00 84.78           C  
ATOM   1447  CB  THR A  94      -9.155   6.017   8.424  1.00 84.78           C  
ATOM   1448  HB  THR A  94      -9.365   5.826   9.476  1.00 84.78           H  
ATOM   1449  O   THR A  94     -11.356   7.534   9.773  1.00 84.78           O  
ATOM   1450  CG2 THR A  94      -8.812   4.683   7.760  1.00 84.78           C  
ATOM   1451 HG21 THR A  94      -8.552   4.826   6.711  1.00 84.78           H  
ATOM   1452 HG22 THR A  94      -9.669   4.013   7.828  1.00 84.78           H  
ATOM   1453 HG23 THR A  94      -7.968   4.231   8.282  1.00 84.78           H  
ATOM   1454  OG1 THR A  94      -8.016   6.837   8.335  1.00 84.78           O  
ATOM   1455  HG1 THR A  94      -7.757   6.863   7.411  1.00 84.78           H  
ATOM   1456  N   VAL A  95     -10.899   9.064   8.203  1.00 82.98           N  
ATOM   1457  H   VAL A  95     -10.436   9.220   7.319  1.00 82.98           H  
ATOM   1458  CA  VAL A  95     -11.332  10.266   8.957  1.00 82.98           C  
ATOM   1459  HA  VAL A  95     -11.000  10.140   9.988  1.00 82.98           H  
ATOM   1460  C   VAL A  95     -12.863  10.400   9.065  1.00 82.98           C  
ATOM   1461  CB  VAL A  95     -10.591  11.505   8.396  1.00 82.98           C  
ATOM   1462  HB  VAL A  95     -10.657  11.488   7.308  1.00 82.98           H  
ATOM   1463  O   VAL A  95     -13.416  11.494   9.038  1.00 82.98           O  
ATOM   1464  CG1 VAL A  95     -10.994  12.908   8.884  1.00 82.98           C  
ATOM   1465 HG11 VAL A  95     -10.215  13.630   8.640  1.00 82.98           H  
ATOM   1466 HG12 VAL A  95     -11.898  13.234   8.370  1.00 82.98           H  
ATOM   1467 HG13 VAL A  95     -11.164  12.898   9.960  1.00 82.98           H  
ATOM   1468  CG2 VAL A  95      -9.123  11.390   8.803  1.00 82.98           C  
ATOM   1469 HG21 VAL A  95      -8.777  10.357   8.826  1.00 82.98           H  
ATOM   1470 HG22 VAL A  95      -8.533  11.936   8.068  1.00 82.98           H  
ATOM   1471 HG23 VAL A  95      -8.975  11.798   9.803  1.00 82.98           H  
ATOM   1472  N   LYS A  96     -13.589   9.289   9.209  1.00 57.71           N  
ATOM   1473  H   LYS A  96     -13.087   8.444   9.441  1.00 57.71           H  
ATOM   1474  CA  LYS A  96     -15.031   9.322   9.503  1.00 57.71           C  
ATOM   1475  HA  LYS A  96     -15.431  10.308   9.267  1.00 57.71           H  
ATOM   1476  C   LYS A  96     -15.326   9.181  10.985  1.00 57.71           C  
ATOM   1477  CB  LYS A  96     -15.795   8.290   8.679  1.00 57.71           C  
ATOM   1478  HB2 LYS A  96     -16.776   8.146   9.132  1.00 57.71           H  
ATOM   1479  HB3 LYS A  96     -15.261   7.340   8.687  1.00 57.71           H  
ATOM   1480  O   LYS A  96     -14.706   8.307  11.625  1.00 57.71           O  
ATOM   1481  CG  LYS A  96     -15.979   8.804   7.251  1.00 57.71           C  
ATOM   1482  HG2 LYS A  96     -16.451   9.786   7.274  1.00 57.71           H  
ATOM   1483  HG3 LYS A  96     -15.007   8.885   6.766  1.00 57.71           H  
ATOM   1484  CD  LYS A  96     -16.868   7.838   6.473  1.00 57.71           C  
ATOM   1485  HD2 LYS A  96     -17.844   7.764   6.951  1.00 57.71           H  
ATOM   1486  HD3 LYS A  96     -16.386   6.860   6.463  1.00 57.71           H  
ATOM   1487  CE  LYS A  96     -17.011   8.371   5.050  1.00 57.71           C  
ATOM   1488  HE2 LYS A  96     -17.619   9.276   5.067  1.00 57.71           H  
ATOM   1489  HE3 LYS A  96     -16.017   8.646   4.697  1.00 57.71           H  
ATOM   1490  NZ  LYS A  96     -17.585   7.343   4.157  1.00 57.71           N  
ATOM   1491  HZ1 LYS A  96     -18.515   7.089   4.455  1.00 57.71           H  
ATOM   1492  HZ2 LYS A  96     -17.578   7.680   3.205  1.00 57.71           H  
ATOM   1493  HZ3 LYS A  96     -16.986   6.531   4.187  1.00 57.71           H  
ATOM   1494  OXT LYS A  96     -16.246   9.913  11.401  1.00 57.71           O  
TER    1495      LYS A  96                                                       
END   
