# Supplementary material for: Nuclear genome of Bulinus truncatus, an intermediate host of the carcinogenic human blood fluke Schistosoma haematobium
Source: Nat Commun. 2022 Feb 21;13:977. doi: 10.1038/s41467-022-28634-9 (PMC8861042; doi:10.1038/s41467-022-28634-9)
Supplement: Supplementary file 6 — Supplementary Data 3 [file 41467_2022_28634_MOESM6_ESM.zip › Supplementary_Data_3/btru_002419-t1.mature.pep.pdb]

ATOM      1  N   ALA A   1       5.919  25.768   6.261  1.00 34.72           N  
ATOM      2  H   ALA A   1       6.423  26.258   6.987  1.00 34.72           H  
ATOM      3  H2  ALA A   1       5.127  26.313   5.952  1.00 34.72           H  
ATOM      4  H3  ALA A   1       6.553  25.608   5.491  1.00 34.72           H  
ATOM      5  CA  ALA A   1       5.479  24.456   6.761  1.00 34.72           C  
ATOM      6  HA  ALA A   1       4.891  24.578   7.671  1.00 34.72           H  
ATOM      7  C   ALA A   1       6.741  23.695   7.098  1.00 34.72           C  
ATOM      8  CB  ALA A   1       4.630  23.727   5.711  1.00 34.72           C  
ATOM      9  HB1 ALA A   1       5.201  23.586   4.793  1.00 34.72           H  
ATOM     10  HB2 ALA A   1       4.339  22.749   6.094  1.00 34.72           H  
ATOM     11  HB3 ALA A   1       3.730  24.301   5.492  1.00 34.72           H  
ATOM     12  O   ALA A   1       7.652  23.731   6.276  1.00 34.72           O  
ATOM     13  N   GLU A   2       6.851  23.156   8.312  1.00 37.22           N  
ATOM     14  H   GLU A   2       6.063  23.125   8.943  1.00 37.22           H  
ATOM     15  CA  GLU A   2       7.990  22.318   8.691  1.00 37.22           C  
ATOM     16  HA  GLU A   2       8.887  22.926   8.804  1.00 37.22           H  
ATOM     17  C   GLU A   2       8.232  21.303   7.583  1.00 37.22           C  
ATOM     18  CB  GLU A   2       7.707  21.594  10.018  1.00 37.22           C  
ATOM     19  HB2 GLU A   2       8.210  20.627  10.025  1.00 37.22           H  
ATOM     20  HB3 GLU A   2       6.634  21.426  10.106  1.00 37.22           H  
ATOM     21  O   GLU A   2       7.325  20.570   7.190  1.00 37.22           O  
ATOM     22  CG  GLU A   2       8.239  22.412  11.202  1.00 37.22           C  
ATOM     23  HG2 GLU A   2       9.328  22.403  11.163  1.00 37.22           H  
ATOM     24  HG3 GLU A   2       7.912  23.446  11.085  1.00 37.22           H  
ATOM     25  CD  GLU A   2       7.751  21.900  12.564  1.00 37.22           C  
ATOM     26  OE1 GLU A   2       8.512  22.073  13.540  1.00 37.22           O  
ATOM     27  OE2 GLU A   2       6.598  21.419  12.621  1.00 37.22           O  
ATOM     28  N   ILE A   3       9.447  21.306   7.043  1.00 45.57           N  
ATOM     29  H   ILE A   3      10.136  21.953   7.399  1.00 45.57           H  
ATOM     30  CA  ILE A   3       9.923  20.197   6.233  1.00 45.57           C  
ATOM     31  HA  ILE A   3       9.150  19.899   5.524  1.00 45.57           H  
ATOM     32  C   ILE A   3      10.117  19.072   7.247  1.00 45.57           C  
ATOM     33  CB  ILE A   3      11.201  20.580   5.447  1.00 45.57           C  
ATOM     34  HB  ILE A   3      11.995  20.797   6.161  1.00 45.57           H  
ATOM     35  O   ILE A   3      11.206  18.899   7.789  1.00 45.57           O  
ATOM     36  CG1 ILE A   3      10.975  21.845   4.580  1.00 45.57           C  
ATOM     37 HG12 ILE A   3      10.266  21.618   3.783  1.00 45.57           H  
ATOM     38 HG13 ILE A   3      10.547  22.640   5.189  1.00 45.57           H  
ATOM     39  CG2 ILE A   3      11.640  19.396   4.565  1.00 45.57           C  
ATOM     40 HG21 ILE A   3      11.786  18.507   5.177  1.00 45.57           H  
ATOM     41 HG22 ILE A   3      10.881  19.182   3.812  1.00 45.57           H  
ATOM     42 HG23 ILE A   3      12.588  19.616   4.075  1.00 45.57           H  
ATOM     43  CD1 ILE A   3      12.261  22.413   3.964  1.00 45.57           C  
ATOM     44 HD11 ILE A   3      13.000  22.592   4.744  1.00 45.57           H  
ATOM     45 HD12 ILE A   3      12.669  21.725   3.224  1.00 45.57           H  
ATOM     46 HD13 ILE A   3      12.034  23.358   3.469  1.00 45.57           H  
ATOM     47  N   SER A   4       9.020  18.392   7.592  1.00 49.92           N  
ATOM     48  H   SER A   4       8.134  18.690   7.208  1.00 49.92           H  
ATOM     49  CA  SER A   4       9.042  17.150   8.356  1.00 49.92           C  
ATOM     50  HA  SER A   4       9.326  17.351   9.388  1.00 49.92           H  
ATOM     51  C   SER A   4      10.078  16.260   7.688  1.00 49.92           C  
ATOM     52  CB  SER A   4       7.660  16.477   8.318  1.00 49.92           C  
ATOM     53  HB2 SER A   4       7.718  15.508   8.813  1.00 49.92           H  
ATOM     54  HB3 SER A   4       6.933  17.096   8.845  1.00 49.92           H  
ATOM     55  O   SER A   4       9.996  16.101   6.464  1.00 49.92           O  
ATOM     56  OG  SER A   4       7.242  16.301   6.974  1.00 49.92           O  
ATOM     57  HG  SER A   4       8.033  16.117   6.463  1.00 49.92           H  
ATOM     58  N   GLU A   5      11.058  15.764   8.451  1.00 55.30           N  
ATOM     59  H   GLU A   5      11.070  15.988   9.435  1.00 55.30           H  
ATOM     60  CA  GLU A   5      12.156  14.943   7.936  1.00 55.30           C  
ATOM     61  HA  GLU A   5      12.929  15.593   7.526  1.00 55.30           H  
ATOM     62  C   GLU A   5      11.648  14.019   6.832  1.00 55.30           C  
ATOM     63  CB  GLU A   5      12.767  14.082   9.046  1.00 55.30           C  
ATOM     64  HB2 GLU A   5      13.372  13.304   8.581  1.00 55.30           H  
ATOM     65  HB3 GLU A   5      11.965  13.605   9.609  1.00 55.30           H  
ATOM     66  O   GLU A   5      10.737  13.213   7.042  1.00 55.30           O  
ATOM     67  CG  GLU A   5      13.673  14.876   9.992  1.00 55.30           C  
ATOM     68  HG2 GLU A   5      13.073  15.619  10.518  1.00 55.30           H  
ATOM     69  HG3 GLU A   5      14.423  15.398   9.399  1.00 55.30           H  
ATOM     70  CD  GLU A   5      14.361  13.953  11.010  1.00 55.30           C  
ATOM     71  OE1 GLU A   5      15.505  14.277  11.396  1.00 55.30           O  
ATOM     72  OE2 GLU A   5      13.758  12.913  11.362  1.00 55.30           O  
ATOM     73  N   GLU A   6      12.170  14.211   5.618  1.00 65.45           N  
ATOM     74  H   GLU A   6      12.867  14.930   5.488  1.00 65.45           H  
ATOM     75  CA  GLU A   6      11.635  13.532   4.451  1.00 65.45           C  
ATOM     76  HA  GLU A   6      10.555  13.679   4.457  1.00 65.45           H  
ATOM     77  C   GLU A   6      11.924  12.038   4.630  1.00 65.45           C  
ATOM     78  CB  GLU A   6      12.186  14.172   3.156  1.00 65.45           C  
ATOM     79  HB2 GLU A   6      13.229  13.891   3.008  1.00 65.45           H  
ATOM     80  HB3 GLU A   6      12.137  15.255   3.267  1.00 65.45           H  
ATOM     81  O   GLU A   6      13.060  11.577   4.499  1.00 65.45           O  
ATOM     82  CG  GLU A   6      11.356  13.793   1.920  1.00 65.45           C  
ATOM     83  HG2 GLU A   6      10.299  13.861   2.181  1.00 65.45           H  
ATOM     84  HG3 GLU A   6      11.559  12.752   1.668  1.00 65.45           H  
ATOM     85  CD  GLU A   6      11.619  14.680   0.686  1.00 65.45           C  
ATOM     86  OE1 GLU A   6      10.626  15.053   0.018  1.00 65.45           O  
ATOM     87  OE2 GLU A   6      12.788  14.944   0.312  1.00 65.45           O  
ATOM     88  N   VAL A   7      10.901  11.278   5.033  1.00 75.82           N  
ATOM     89  H   VAL A   7      10.107  11.756   5.434  1.00 75.82           H  
ATOM     90  CA  VAL A   7      11.023   9.829   5.174  1.00 75.82           C  
ATOM     91  HA  VAL A   7      11.885   9.621   5.808  1.00 75.82           H  
ATOM     92  C   VAL A   7      11.314   9.279   3.786  1.00 75.82           C  
ATOM     93  CB  VAL A   7       9.794   9.194   5.849  1.00 75.82           C  
ATOM     94  HB  VAL A   7       8.883   9.546   5.365  1.00 75.82           H  
ATOM     95  O   VAL A   7      10.506   9.394   2.866  1.00 75.82           O  
ATOM     96  CG1 VAL A   7       9.824   7.662   5.772  1.00 75.82           C  
ATOM     97 HG11 VAL A   7       9.010   7.245   6.364  1.00 75.82           H  
ATOM     98 HG12 VAL A   7       9.691   7.345   4.738  1.00 75.82           H  
ATOM     99 HG13 VAL A   7      10.776   7.290   6.152  1.00 75.82           H  
ATOM    100  CG2 VAL A   7       9.771   9.601   7.326  1.00 75.82           C  
ATOM    101 HG21 VAL A   7      10.705   9.313   7.809  1.00 75.82           H  
ATOM    102 HG22 VAL A   7       9.656  10.681   7.418  1.00 75.82           H  
ATOM    103 HG23 VAL A   7       8.950   9.115   7.854  1.00 75.82           H  
ATOM    104  N   THR A   8      12.494   8.715   3.636  1.00 82.74           N  
ATOM    105  H   THR A   8      13.067   8.652   4.465  1.00 82.74           H  
ATOM    106  CA  THR A   8      13.034   8.098   2.435  1.00 82.74           C  
ATOM    107  HA  THR A   8      12.306   8.161   1.626  1.00 82.74           H  
ATOM    108  C   THR A   8      13.317   6.629   2.724  1.00 82.74           C  
ATOM    109  CB  THR A   8      14.304   8.806   1.944  1.00 82.74           C  
ATOM    110  HB  THR A   8      14.699   8.255   1.091  1.00 82.74           H  
ATOM    111  O   THR A   8      13.165   6.128   3.839  1.00 82.74           O  
ATOM    112  CG2 THR A   8      14.058  10.235   1.469  1.00 82.74           C  
ATOM    113 HG21 THR A   8      14.995  10.671   1.124  1.00 82.74           H  
ATOM    114 HG22 THR A   8      13.340  10.233   0.649  1.00 82.74           H  
ATOM    115 HG23 THR A   8      13.663  10.851   2.277  1.00 82.74           H  
ATOM    116  OG1 THR A   8      15.287   8.806   2.945  1.00 82.74           O  
ATOM    117  HG1 THR A   8      14.933   9.301   3.687  1.00 82.74           H  
ATOM    118  N   GLU A   9      13.755   5.902   1.707  1.00 79.51           N  
ATOM    119  H   GLU A   9      13.818   6.328   0.794  1.00 79.51           H  
ATOM    120  CA  GLU A   9      14.133   4.496   1.843  1.00 79.51           C  
ATOM    121  HA  GLU A   9      13.279   3.926   2.210  1.00 79.51           H  
ATOM    122  C   GLU A   9      15.276   4.272   2.851  1.00 79.51           C  
ATOM    123  CB  GLU A   9      14.502   3.974   0.452  1.00 79.51           C  
ATOM    124  HB2 GLU A   9      15.273   4.615   0.024  1.00 79.51           H  
ATOM    125  HB3 GLU A   9      14.898   2.962   0.541  1.00 79.51           H  
ATOM    126  O   GLU A   9      15.323   3.214   3.473  1.00 79.51           O  
ATOM    127  CG  GLU A   9      13.275   3.951  -0.473  1.00 79.51           C  
ATOM    128  HG2 GLU A   9      12.602   3.162  -0.135  1.00 79.51           H  
ATOM    129  HG3 GLU A   9      12.736   4.895  -0.404  1.00 79.51           H  
ATOM    130  CD  GLU A   9      13.672   3.723  -1.933  1.00 79.51           C  
ATOM    131  OE1 GLU A   9      13.183   4.501  -2.788  1.00 79.51           O  
ATOM    132  OE2 GLU A   9      14.465   2.794  -2.187  1.00 79.51           O  
ATOM    133  N   THR A  10      16.157   5.259   3.065  1.00 81.47           N  
ATOM    134  H   THR A  10      16.038   6.136   2.580  1.00 81.47           H  
ATOM    135  CA  THR A  10      17.341   5.140   3.937  1.00 81.47           C  
ATOM    136  HA  THR A  10      17.717   4.119   3.876  1.00 81.47           H  
ATOM    137  C   THR A  10      17.074   5.399   5.421  1.00 81.47           C  
ATOM    138  CB  THR A  10      18.463   6.078   3.462  1.00 81.47           C  
ATOM    139  HB  THR A  10      19.246   6.134   4.218  1.00 81.47           H  
ATOM    140  O   THR A  10      17.828   4.913   6.254  1.00 81.47           O  
ATOM    141  CG2 THR A  10      19.078   5.589   2.151  1.00 81.47           C  
ATOM    142 HG21 THR A  10      18.321   5.554   1.368  1.00 81.47           H  
ATOM    143 HG22 THR A  10      19.500   4.594   2.294  1.00 81.47           H  
ATOM    144 HG23 THR A  10      19.874   6.271   1.853  1.00 81.47           H  
ATOM    145  OG1 THR A  10      17.971   7.370   3.187  1.00 81.47           O  
ATOM    146  HG1 THR A  10      17.703   7.802   4.002  1.00 81.47           H  
ATOM    147  N   ASN A  11      16.016   6.135   5.771  1.00 86.04           N  
ATOM    148  H   ASN A  11      15.424   6.508   5.042  1.00 86.04           H  
ATOM    149  CA  ASN A  11      15.600   6.424   7.158  1.00 86.04           C  
ATOM    150  HA  ASN A  11      16.250   5.878   7.842  1.00 86.04           H  
ATOM    151  C   ASN A  11      14.181   5.897   7.430  1.00 86.04           C  
ATOM    152  CB  ASN A  11      15.772   7.924   7.471  1.00 86.04           C  
ATOM    153  HB2 ASN A  11      16.812   8.213   7.319  1.00 86.04           H  
ATOM    154  HB3 ASN A  11      15.524   8.099   8.518  1.00 86.04           H  
ATOM    155  O   ASN A  11      13.392   6.462   8.184  1.00 86.04           O  
ATOM    156  CG  ASN A  11      14.894   8.827   6.624  1.00 86.04           C  
ATOM    157  ND2 ASN A  11      14.886  10.116   6.858  1.00 86.04           N  
ATOM    158 HD21 ASN A  11      14.291  10.694   6.281  1.00 86.04           H  
ATOM    159 HD22 ASN A  11      15.341  10.497   7.674  1.00 86.04           H  
ATOM    160  OD1 ASN A  11      14.244   8.394   5.693  1.00 86.04           O  
ATOM    161  N   CYS A  12      13.854   4.804   6.755  1.00 85.16           N  
ATOM    162  H   CYS A  12      14.561   4.406   6.154  1.00 85.16           H  
ATOM    163  CA  CYS A  12      12.540   4.209   6.744  1.00 85.16           C  
ATOM    164  HA  CYS A  12      11.819   4.992   6.509  1.00 85.16           H  
ATOM    165  C   CYS A  12      12.231   3.543   8.103  1.00 85.16           C  
ATOM    166  CB  CYS A  12      12.584   3.231   5.578  1.00 85.16           C  
ATOM    167  HB2 CYS A  12      13.301   2.442   5.810  1.00 85.16           H  
ATOM    168  HB3 CYS A  12      12.969   3.767   4.711  1.00 85.16           H  
ATOM    169  O   CYS A  12      12.956   2.622   8.487  1.00 85.16           O  
ATOM    170  SG  CYS A  12      11.044   2.483   5.077  1.00 85.16           S  
ATOM    171  N   PRO A  13      11.164   3.951   8.817  1.00 83.98           N  
ATOM    172  CA  PRO A  13      10.861   3.443  10.152  1.00 83.98           C  
ATOM    173  HA  PRO A  13      11.670   3.744  10.817  1.00 83.98           H  
ATOM    174  C   PRO A  13      10.710   1.918  10.195  1.00 83.98           C  
ATOM    175  CB  PRO A  13       9.569   4.132  10.601  1.00 83.98           C  
ATOM    176  HB2 PRO A  13       9.614   4.422  11.651  1.00 83.98           H  
ATOM    177  HB3 PRO A  13       8.718   3.473  10.431  1.00 83.98           H  
ATOM    178  O   PRO A  13      10.268   1.280   9.226  1.00 83.98           O  
ATOM    179  CG  PRO A  13       9.444   5.350   9.692  1.00 83.98           C  
ATOM    180  HG2 PRO A  13       9.855   6.230  10.187  1.00 83.98           H  
ATOM    181  HG3 PRO A  13       8.407   5.510   9.396  1.00 83.98           H  
ATOM    182  CD  PRO A  13      10.258   5.024   8.453  1.00 83.98           C  
ATOM    183  HD2 PRO A  13      10.801   5.916   8.140  1.00 83.98           H  
ATOM    184  HD3 PRO A  13       9.591   4.685   7.661  1.00 83.98           H  
ATOM    185  N   ALA A  14      11.049   1.340  11.349  1.00 80.42           N  
ATOM    186  H   ALA A  14      11.376   1.927  12.104  1.00 80.42           H  
ATOM    187  CA  ALA A  14      10.843  -0.075  11.625  1.00 80.42           C  
ATOM    188  HA  ALA A  14      11.345  -0.645  10.843  1.00 80.42           H  
ATOM    189  C   ALA A  14       9.349  -0.450  11.591  1.00 80.42           C  
ATOM    190  CB  ALA A  14      11.504  -0.429  12.963  1.00 80.42           C  
ATOM    191  HB1 ALA A  14      12.564  -0.177  12.933  1.00 80.42           H  
ATOM    192  HB2 ALA A  14      11.401  -1.496  13.161  1.00 80.42           H  
ATOM    193  HB3 ALA A  14      11.026   0.125  13.771  1.00 80.42           H  
ATOM    194  O   ALA A  14       8.460   0.395  11.736  1.00 80.42           O  
ATOM    195  N   LEU A  15       9.076  -1.742  11.382  1.00 78.30           N  
ATOM    196  H   LEU A  15       9.845  -2.397  11.370  1.00 78.30           H  
ATOM    197  CA  LEU A  15       7.719  -2.278  11.458  1.00 78.30           C  
ATOM    198  HA  LEU A  15       7.088  -1.720  10.766  1.00 78.30           H  
ATOM    199  C   LEU A  15       7.157  -2.089  12.869  1.00 78.30           C  
ATOM    200  CB  LEU A  15       7.715  -3.765  11.051  1.00 78.30           C  
ATOM    201  HB2 LEU A  15       7.984  -3.848   9.998  1.00 78.30           H  
ATOM    202  HB3 LEU A  15       8.479  -4.279  11.635  1.00 78.30           H  
ATOM    203  O   LEU A  15       7.788  -2.474  13.848  1.00 78.30           O  
ATOM    204  CG  LEU A  15       6.372  -4.482  11.307  1.00 78.30           C  
ATOM    205  HG  LEU A  15       6.150  -4.445  12.374  1.00 78.30           H  
ATOM    206  CD1 LEU A  15       5.184  -3.872  10.558  1.00 78.30           C  
ATOM    207 HD11 LEU A  15       4.272  -4.260  11.013  1.00 78.30           H  
ATOM    208 HD12 LEU A  15       5.192  -4.136   9.501  1.00 78.30           H  
ATOM    209 HD13 LEU A  15       5.151  -2.788  10.663  1.00 78.30           H  
ATOM    210  CD2 LEU A  15       6.477  -5.956  10.923  1.00 78.30           C  
ATOM    211 HD21 LEU A  15       6.702  -6.060   9.861  1.00 78.30           H  
ATOM    212 HD22 LEU A  15       7.265  -6.430  11.508  1.00 78.30           H  
ATOM    213 HD23 LEU A  15       5.535  -6.458  11.142  1.00 78.30           H  
ATOM    214  N   THR A  16       5.935  -1.573  12.941  1.00 79.19           N  
ATOM    215  H   THR A  16       5.491  -1.249  12.094  1.00 79.19           H  
ATOM    216  CA  THR A  16       5.144  -1.468  14.162  1.00 79.19           C  
ATOM    217  HA  THR A  16       5.715  -1.864  15.001  1.00 79.19           H  
ATOM    218  C   THR A  16       3.864  -2.300  14.009  1.00 79.19           C  
ATOM    219  CB  THR A  16       4.857   0.013  14.447  1.00 79.19           C  
ATOM    220  HB  THR A  16       4.211   0.419  13.669  1.00 79.19           H  
ATOM    221  O   THR A  16       3.226  -2.281  12.957  1.00 79.19           O  
ATOM    222  CG2 THR A  16       4.215   0.220  15.809  1.00 79.19           C  
ATOM    223 HG21 THR A  16       4.097   1.291  15.976  1.00 79.19           H  
ATOM    224 HG22 THR A  16       3.235  -0.258  15.828  1.00 79.19           H  
ATOM    225 HG23 THR A  16       4.847  -0.194  16.594  1.00 79.19           H  
ATOM    226  OG1 THR A  16       6.058   0.748  14.486  1.00 79.19           O  
ATOM    227  HG1 THR A  16       6.536   0.601  13.667  1.00 79.19           H  
ATOM    228  N   LEU A  17       3.485  -3.051  15.050  1.00 72.05           N  
ATOM    229  H   LEU A  17       4.058  -3.036  15.882  1.00 72.05           H  
ATOM    230  CA  LEU A  17       2.268  -3.888  15.081  1.00 72.05           C  
ATOM    231  HA  LEU A  17       2.069  -4.251  14.073  1.00 72.05           H  
ATOM    232  C   LEU A  17       0.994  -3.111  15.475  1.00 72.05           C  
ATOM    233  CB  LEU A  17       2.501  -5.104  16.003  1.00 72.05           C  
ATOM    234  HB2 LEU A  17       1.550  -5.606  16.183  1.00 72.05           H  
ATOM    235  HB3 LEU A  17       2.862  -4.742  16.966  1.00 72.05           H  
ATOM    236  O   LEU A  17      -0.042  -3.712  15.745  1.00 72.05           O  
ATOM    237  CG  LEU A  17       3.482  -6.157  15.458  1.00 72.05           C  
ATOM    238  HG  LEU A  17       4.434  -5.683  15.223  1.00 72.05           H  
ATOM    239  CD1 LEU A  17       3.723  -7.223  16.528  1.00 72.05           C  
ATOM    240 HD11 LEU A  17       4.126  -6.756  17.426  1.00 72.05           H  
ATOM    241 HD12 LEU A  17       2.788  -7.727  16.775  1.00 72.05           H  
ATOM    242 HD13 LEU A  17       4.444  -7.955  16.164  1.00 72.05           H  
ATOM    243  CD2 LEU A  17       2.949  -6.851  14.200  1.00 72.05           C  
ATOM    244 HD21 LEU A  17       3.607  -7.676  13.925  1.00 72.05           H  
ATOM    245 HD22 LEU A  17       2.917  -6.147  13.368  1.00 72.05           H  
ATOM    246 HD23 LEU A  17       1.947  -7.238  14.384  1.00 72.05           H  
ATOM    247  N   LEU A  18       1.070  -1.781  15.530  1.00 74.04           N  
ATOM    248  H   LEU A  18       1.911  -1.346  15.178  1.00 74.04           H  
ATOM    249  CA  LEU A  18      -0.057  -0.906  15.850  1.00 74.04           C  
ATOM    250  HA  LEU A  18      -0.669  -1.381  16.617  1.00 74.04           H  
ATOM    251  C   LEU A  18      -0.954  -0.705  14.624  1.00 74.04           C  
ATOM    252  CB  LEU A  18       0.459   0.443  16.385  1.00 74.04           C  
ATOM    253  HB2 LEU A  18      -0.382   1.128  16.485  1.00 74.04           H  
ATOM    254  HB3 LEU A  18       1.134   0.873  15.644  1.00 74.04           H  
ATOM    255  O   LEU A  18      -0.488  -0.771  13.488  1.00 74.04           O  
ATOM    256  CG  LEU A  18       1.177   0.359  17.746  1.00 74.04           C  
ATOM    257  HG  LEU A  18       1.965  -0.393  17.704  1.00 74.04           H  
ATOM    258  CD1 LEU A  18       1.814   1.705  18.087  1.00 74.04           C  
ATOM    259 HD11 LEU A  18       2.422   1.610  18.987  1.00 74.04           H  
ATOM    260 HD12 LEU A  18       1.035   2.446  18.263  1.00 74.04           H  
ATOM    261 HD13 LEU A  18       2.444   2.054  17.269  1.00 74.04           H  
ATOM    262  CD2 LEU A  18       0.219  -0.005  18.880  1.00 74.04           C  
ATOM    263 HD21 LEU A  18       0.748   0.023  19.833  1.00 74.04           H  
ATOM    264 HD22 LEU A  18      -0.174  -1.012  18.738  1.00 74.04           H  
ATOM    265 HD23 LEU A  18      -0.609   0.703  18.915  1.00 74.04           H  
ATOM    266  N   GLN A  19      -2.235  -0.422  14.857  1.00 84.73           N  
ATOM    267  H   GLN A  19      -2.546  -0.319  15.813  1.00 84.73           H  
ATOM    268  CA  GLN A  19      -3.135   0.053  13.808  1.00 84.73           C  
ATOM    269  HA  GLN A  19      -2.952  -0.530  12.905  1.00 84.73           H  
ATOM    270  C   GLN A  19      -2.829   1.518  13.467  1.00 84.73           C  
ATOM    271  CB  GLN A  19      -4.599  -0.165  14.221  1.00 84.73           C  
ATOM    272  HB2 GLN A  19      -5.246   0.249  13.448  1.00 84.73           H  
ATOM    273  HB3 GLN A  19      -4.801   0.351  15.159  1.00 84.73           H  
ATOM    274  O   GLN A  19      -2.232   2.240  14.263  1.00 84.73           O  
ATOM    275  CG  GLN A  19      -4.906  -1.665  14.376  1.00 84.73           C  
ATOM    276  HG2 GLN A  19      -4.505  -2.196  13.513  1.00 84.73           H  
ATOM    277  HG3 GLN A  19      -4.411  -2.049  15.269  1.00 84.73           H  
ATOM    278  CD  GLN A  19      -6.393  -1.999  14.473  1.00 84.73           C  
ATOM    279  NE2 GLN A  19      -6.765  -3.249  14.320  1.00 84.73           N  
ATOM    280 HE21 GLN A  19      -6.083  -3.991  14.267  1.00 84.73           H  
ATOM    281 HE22 GLN A  19      -7.759  -3.387  14.437  1.00 84.73           H  
ATOM    282  OE1 GLN A  19      -7.271  -1.184  14.630  1.00 84.73           O  
ATOM    283  N   CYS A  20      -3.204   1.950  12.263  1.00 92.09           N  
ATOM    284  H   CYS A  20      -3.779   1.348  11.691  1.00 92.09           H  
ATOM    285  CA  CYS A  20      -3.062   3.345  11.859  1.00 92.09           C  
ATOM    286  HA  CYS A  20      -2.193   3.777  12.355  1.00 92.09           H  
ATOM    287  C   CYS A  20      -4.299   4.124  12.292  1.00 92.09           C  
ATOM    288  CB  CYS A  20      -2.825   3.418  10.356  1.00 92.09           C  
ATOM    289  HB2 CYS A  20      -3.703   3.037   9.833  1.00 92.09           H  
ATOM    290  HB3 CYS A  20      -1.968   2.779  10.143  1.00 92.09           H  
ATOM    291  O   CYS A  20      -5.337   4.060  11.637  1.00 92.09           O  
ATOM    292  SG  CYS A  20      -2.461   5.078   9.742  1.00 92.09           S  
ATOM    293  N   GLU A  21      -4.182   4.816  13.418  1.00 91.43           N  
ATOM    294  H   GLU A  21      -3.301   4.804  13.911  1.00 91.43           H  
ATOM    295  CA  GLU A  21      -5.294   5.485  14.084  1.00 91.43           C  
ATOM    296  HA  GLU A  21      -6.166   5.487  13.431  1.00 91.43           H  
ATOM    297  C   GLU A  21      -4.954   6.940  14.402  1.00 91.43           C  
ATOM    298  CB  GLU A  21      -5.670   4.735  15.368  1.00 91.43           C  
ATOM    299  HB2 GLU A  21      -4.789   4.665  16.006  1.00 91.43           H  
ATOM    300  HB3 GLU A  21      -6.435   5.309  15.890  1.00 91.43           H  
ATOM    301  O   GLU A  21      -3.787   7.339  14.476  1.00 91.43           O  
ATOM    302  CG  GLU A  21      -6.220   3.327  15.093  1.00 91.43           C  
ATOM    303  HG2 GLU A  21      -7.095   3.414  14.449  1.00 91.43           H  
ATOM    304  HG3 GLU A  21      -5.466   2.744  14.564  1.00 91.43           H  
ATOM    305  CD  GLU A  21      -6.607   2.581  16.379  1.00 91.43           C  
ATOM    306  OE1 GLU A  21      -7.027   1.413  16.250  1.00 91.43           O  
ATOM    307  OE2 GLU A  21      -6.465   3.157  17.480  1.00 91.43           O  
ATOM    308  N   ARG A  22      -5.999   7.747  14.587  1.00 92.78           N  
ATOM    309  H   ARG A  22      -6.919   7.330  14.602  1.00 92.78           H  
ATOM    310  CA  ARG A  22      -5.862   9.142  15.001  1.00 92.78           C  
ATOM    311  HA  ARG A  22      -5.120   9.622  14.363  1.00 92.78           H  
ATOM    312  C   ARG A  22      -5.327   9.233  16.426  1.00 92.78           C  
ATOM    313  CB  ARG A  22      -7.206   9.872  14.853  1.00 92.78           C  
ATOM    314  HB2 ARG A  22      -7.217  10.737  15.517  1.00 92.78           H  
ATOM    315  HB3 ARG A  22      -8.034   9.216  15.122  1.00 92.78           H  
ATOM    316  O   ARG A  22      -5.723   8.463  17.294  1.00 92.78           O  
ATOM    317  CG  ARG A  22      -7.359  10.372  13.415  1.00 92.78           C  
ATOM    318  HG2 ARG A  22      -7.324   9.541  12.710  1.00 92.78           H  
ATOM    319  HG3 ARG A  22      -6.508  11.028  13.230  1.00 92.78           H  
ATOM    320  CD  ARG A  22      -8.632  11.192  13.185  1.00 92.78           C  
ATOM    321  HD2 ARG A  22      -8.950  11.633  14.130  1.00 92.78           H  
ATOM    322  HD3 ARG A  22      -9.427  10.536  12.829  1.00 92.78           H  
ATOM    323  NE  ARG A  22      -8.358  12.292  12.237  1.00 92.78           N  
ATOM    324  HE  ARG A  22      -7.639  12.951  12.499  1.00 92.78           H  
ATOM    325  NH1 ARG A  22      -9.715  11.721  10.455  1.00 92.78           N  
ATOM    326 HH11 ARG A  22      -9.966  10.849  10.898  1.00 92.78           H  
ATOM    327 HH12 ARG A  22     -10.098  11.976   9.555  1.00 92.78           H  
ATOM    328  NH2 ARG A  22      -8.505  13.595  10.404  1.00 92.78           N  
ATOM    329 HH21 ARG A  22      -8.904  13.845   9.510  1.00 92.78           H  
ATOM    330 HH22 ARG A  22      -7.775  14.188  10.772  1.00 92.78           H  
ATOM    331  CZ  ARG A  22      -8.861  12.517  11.037  1.00 92.78           C  
ATOM    332  N   GLY A  23      -4.461  10.214  16.672  1.00 86.41           N  
ATOM    333  H   GLY A  23      -4.213  10.832  15.912  1.00 86.41           H  
ATOM    334  CA  GLY A  23      -3.934  10.489  18.011  1.00 86.41           C  
ATOM    335  HA2 GLY A  23      -3.463  11.472  18.004  1.00 86.41           H  
ATOM    336  HA3 GLY A  23      -4.758  10.508  18.725  1.00 86.41           H  
ATOM    337  C   GLY A  23      -2.896   9.484  18.521  1.00 86.41           C  
ATOM    338  O   GLY A  23      -2.652   9.432  19.725  1.00 86.41           O  
ATOM    339  N   LEU A  24      -2.268   8.702  17.636  1.00 87.69           N  
ATOM    340  H   LEU A  24      -2.543   8.751  16.665  1.00 87.69           H  
ATOM    341  CA  LEU A  24      -1.105   7.888  17.995  1.00 87.69           C  
ATOM    342  HA  LEU A  24      -1.417   7.139  18.722  1.00 87.69           H  
ATOM    343  C   LEU A  24      -0.017   8.761  18.642  1.00 87.69           C  
ATOM    344  CB  LEU A  24      -0.557   7.184  16.740  1.00 87.69           C  
ATOM    345  HB2 LEU A  24       0.503   6.972  16.879  1.00 87.69           H  
ATOM    346  HB3 LEU A  24      -0.639   7.869  15.895  1.00 87.69           H  
ATOM    347  O   LEU A  24       0.497   9.698  18.030  1.00 87.69           O  
ATOM    348  CG  LEU A  24      -1.267   5.861  16.410  1.00 87.69           C  
ATOM    349  HG  LEU A  24      -2.343   5.968  16.553  1.00 87.69           H  
ATOM    350  CD1 LEU A  24      -0.998   5.489  14.954  1.00 87.69           C  
ATOM    351 HD11 LEU A  24       0.072   5.360  14.789  1.00 87.69           H  
ATOM    352 HD12 LEU A  24      -1.511   4.555  14.723  1.00 87.69           H  
ATOM    353 HD13 LEU A  24      -1.377   6.271  14.296  1.00 87.69           H  
ATOM    354  CD2 LEU A  24      -0.740   4.720  17.288  1.00 87.69           C  
ATOM    355 HD21 LEU A  24      -1.259   3.799  17.022  1.00 87.69           H  
ATOM    356 HD22 LEU A  24      -0.940   4.934  18.337  1.00 87.69           H  
ATOM    357 HD23 LEU A  24       0.331   4.589  17.137  1.00 87.69           H  
ATOM    358  N   ASN A  25       0.367   8.421  19.874  1.00 85.96           N  
ATOM    359  H   ASN A  25      -0.131   7.679  20.343  1.00 85.96           H  
ATOM    360  CA  ASN A  25       1.439   9.101  20.597  1.00 85.96           C  
ATOM    361  HA  ASN A  25       1.440  10.150  20.301  1.00 85.96           H  
ATOM    362  C   ASN A  25       2.807   8.524  20.204  1.00 85.96           C  
ATOM    363  CB  ASN A  25       1.163   9.054  22.108  1.00 85.96           C  
ATOM    364  HB2 ASN A  25       0.152   9.410  22.305  1.00 85.96           H  
ATOM    365  HB3 ASN A  25       1.257   8.030  22.469  1.00 85.96           H  
ATOM    366  O   ASN A  25       3.422   7.769  20.954  1.00 85.96           O  
ATOM    367  CG  ASN A  25       2.129   9.944  22.873  1.00 85.96           C  
ATOM    368  ND2 ASN A  25       2.193   9.812  24.176  1.00 85.96           N  
ATOM    369 HD21 ASN A  25       1.664   9.092  24.649  1.00 85.96           H  
ATOM    370 HD22 ASN A  25       2.879  10.398  24.631  1.00 85.96           H  
ATOM    371  OD1 ASN A  25       2.805  10.798  22.328  1.00 85.96           O  
ATOM    372  N   VAL A  26       3.232   8.824  18.979  1.00 85.48           N  
ATOM    373  H   VAL A  26       2.641   9.414  18.411  1.00 85.48           H  
ATOM    374  CA  VAL A  26       4.533   8.427  18.427  1.00 85.48           C  
ATOM    375  HA  VAL A  26       5.142   8.000  19.224  1.00 85.48           H  
ATOM    376  C   VAL A  26       5.270   9.652  17.914  1.00 85.48           C  
ATOM    377  CB  VAL A  26       4.395   7.364  17.320  1.00 85.48           C  
ATOM    378  HB  VAL A  26       5.390   7.153  16.927  1.00 85.48           H  
ATOM    379  O   VAL A  26       4.649  10.547  17.347  1.00 85.48           O  
ATOM    380  CG1 VAL A  26       3.835   6.050  17.876  1.00 85.48           C  
ATOM    381 HG11 VAL A  26       3.857   5.281  17.104  1.00 85.48           H  
ATOM    382 HG12 VAL A  26       4.445   5.720  18.718  1.00 85.48           H  
ATOM    383 HG13 VAL A  26       2.809   6.189  18.216  1.00 85.48           H  
ATOM    384  CG2 VAL A  26       3.509   7.805  16.151  1.00 85.48           C  
ATOM    385 HG21 VAL A  26       3.976   8.638  15.625  1.00 85.48           H  
ATOM    386 HG22 VAL A  26       3.400   6.968  15.461  1.00 85.48           H  
ATOM    387 HG23 VAL A  26       2.523   8.111  16.502  1.00 85.48           H  
ATOM    388  N   ASP A  27       6.589   9.706  18.082  1.00 83.96           N  
ATOM    389  H   ASP A  27       7.039   9.017  18.668  1.00 83.96           H  
ATOM    390  CA  ASP A  27       7.380  10.881  17.691  1.00 83.96           C  
ATOM    391  HA  ASP A  27       6.865  11.784  18.020  1.00 83.96           H  
ATOM    392  C   ASP A  27       7.554  10.994  16.170  1.00 83.96           C  
ATOM    393  CB  ASP A  27       8.738  10.843  18.406  1.00 83.96           C  
ATOM    394  HB2 ASP A  27       9.248   9.913  18.154  1.00 83.96           H  
ATOM    395  HB3 ASP A  27       9.348  11.673  18.051  1.00 83.96           H  
ATOM    396  O   ASP A  27       7.585  12.094  15.622  1.00 83.96           O  
ATOM    397  CG  ASP A  27       8.593  10.965  19.927  1.00 83.96           C  
ATOM    398  OD1 ASP A  27       7.680  11.701  20.362  1.00 83.96           O  
ATOM    399  OD2 ASP A  27       9.374  10.287  20.627  1.00 83.96           O  
ATOM    400  N   THR A  28       7.601   9.863  15.461  1.00 85.51           N  
ATOM    401  H   THR A  28       7.504   8.984  15.949  1.00 85.51           H  
ATOM    402  CA  THR A  28       7.859   9.823  14.017  1.00 85.51           C  
ATOM    403  HA  THR A  28       8.624  10.566  13.792  1.00 85.51           H  
ATOM    404  C   THR A  28       6.616  10.165  13.201  1.00 85.51           C  
ATOM    405  CB  THR A  28       8.399   8.452  13.584  1.00 85.51           C  
ATOM    406  HB  THR A  28       8.567   8.463  12.507  1.00 85.51           H  
ATOM    407  O   THR A  28       5.542   9.626  13.463  1.00 85.51           O  
ATOM    408  CG2 THR A  28       9.715   8.101  14.274  1.00 85.51           C  
ATOM    409 HG21 THR A  28      10.450   8.885  14.090  1.00 85.51           H  
ATOM    410 HG22 THR A  28       9.566   7.993  15.349  1.00 85.51           H  
ATOM    411 HG23 THR A  28      10.093   7.161  13.873  1.00 85.51           H  
ATOM    412  OG1 THR A  28       7.496   7.420  13.901  1.00 85.51           O  
ATOM    413  HG1 THR A  28       6.786   7.455  13.256  1.00 85.51           H  
ATOM    414  N   HIS A  29       6.776  10.988  12.156  1.00 89.21           N  
ATOM    415  H   HIS A  29       7.670  11.443  12.045  1.00 89.21           H  
ATOM    416  CA  HIS A  29       5.680  11.411  11.262  1.00 89.21           C  
ATOM    417  HA  HIS A  29       4.879  11.838  11.864  1.00 89.21           H  
ATOM    418  C   HIS A  29       5.064  10.257  10.472  1.00 89.21           C  
ATOM    419  CB  HIS A  29       6.201  12.493  10.302  1.00 89.21           C  
ATOM    420  HB2 HIS A  29       6.812  12.040   9.522  1.00 89.21           H  
ATOM    421  HB3 HIS A  29       6.834  13.182  10.861  1.00 89.21           H  
ATOM    422  O   HIS A  29       3.858  10.210  10.248  1.00 89.21           O  
ATOM    423  CG  HIS A  29       5.112  13.317   9.659  1.00 89.21           C  
ATOM    424  CD2 HIS A  29       4.196  12.895   8.739  1.00 89.21           C  
ATOM    425  HD2 HIS A  29       4.085  11.898   8.341  1.00 89.21           H  
ATOM    426  ND1 HIS A  29       4.866  14.655   9.957  1.00 89.21           N  
ATOM    427  CE1 HIS A  29       3.813  15.012   9.204  1.00 89.21           C  
ATOM    428  HE1 HIS A  29       3.351  15.989   9.210  1.00 89.21           H  
ATOM    429  NE2 HIS A  29       3.381  13.970   8.475  1.00 89.21           N  
ATOM    430  HE2 HIS A  29       2.538  13.950   7.919  1.00 89.21           H  
ATOM    431  N   TYR A  30       5.904   9.305  10.072  1.00 91.34           N  
ATOM    432  H   TYR A  30       6.873   9.375  10.349  1.00 91.34           H  
ATOM    433  CA  TYR A  30       5.466   8.093   9.403  1.00 91.34           C  
ATOM    434  HA  TYR A  30       4.377   8.092   9.373  1.00 91.34           H  
ATOM    435  C   TYR A  30       5.910   6.860  10.182  1.00 91.34           C  
ATOM    436  CB  TYR A  30       5.963   8.070   7.957  1.00 91.34           C  
ATOM    437  HB2 TYR A  30       7.053   8.083   7.951  1.00 91.34           H  
ATOM    438  HB3 TYR A  30       5.652   7.120   7.522  1.00 91.34           H  
ATOM    439  O   TYR A  30       6.985   6.858  10.779  1.00 91.34           O  
ATOM    440  CG  TYR A  30       5.426   9.188   7.080  1.00 91.34           C  
ATOM    441  CD1 TYR A  30       4.154   9.058   6.488  1.00 91.34           C  
ATOM    442  HD1 TYR A  30       3.542   8.194   6.701  1.00 91.34           H  
ATOM    443  CD2 TYR A  30       6.177  10.363   6.873  1.00 91.34           C  
ATOM    444  HD2 TYR A  30       7.124  10.498   7.374  1.00 91.34           H  
ATOM    445  CE1 TYR A  30       3.661  10.071   5.646  1.00 91.34           C  
ATOM    446  HE1 TYR A  30       2.677  10.000   5.207  1.00 91.34           H  
ATOM    447  CE2 TYR A  30       5.667  11.397   6.064  1.00 91.34           C  
ATOM    448  HE2 TYR A  30       6.220  12.318   5.947  1.00 91.34           H  
ATOM    449  OH  TYR A  30       3.920  12.216   4.631  1.00 91.34           O  
ATOM    450  HH  TYR A  30       4.248  13.089   4.859  1.00 91.34           H  
ATOM    451  CZ  TYR A  30       4.411  11.245   5.439  1.00 91.34           C  
ATOM    452  N   ILE A  31       5.109   5.796  10.133  1.00 91.51           N  
ATOM    453  H   ILE A  31       4.207   5.917   9.696  1.00 91.51           H  
ATOM    454  CA  ILE A  31       5.471   4.456  10.620  1.00 91.51           C  
ATOM    455  HA  ILE A  31       6.556   4.404  10.708  1.00 91.51           H  
ATOM    456  C   ILE A  31       5.055   3.391   9.608  1.00 91.51           C  
ATOM    457  CB  ILE A  31       4.884   4.147  12.019  1.00 91.51           C  
ATOM    458  HB  ILE A  31       5.177   3.130  12.279  1.00 91.51           H  
ATOM    459  O   ILE A  31       4.102   3.576   8.849  1.00 91.51           O  
ATOM    460  CG1 ILE A  31       3.344   4.210  12.034  1.00 91.51           C  
ATOM    461 HG12 ILE A  31       2.963   3.530  11.272  1.00 91.51           H  
ATOM    462 HG13 ILE A  31       3.018   5.221  11.789  1.00 91.51           H  
ATOM    463  CG2 ILE A  31       5.502   5.072  13.075  1.00 91.51           C  
ATOM    464 HG21 ILE A  31       6.589   5.064  12.985  1.00 91.51           H  
ATOM    465 HG22 ILE A  31       5.250   4.726  14.078  1.00 91.51           H  
ATOM    466 HG23 ILE A  31       5.136   6.091  12.952  1.00 91.51           H  
ATOM    467  CD1 ILE A  31       2.697   3.798  13.360  1.00 91.51           C  
ATOM    468 HD11 ILE A  31       2.934   4.521  14.141  1.00 91.51           H  
ATOM    469 HD12 ILE A  31       1.615   3.767  13.236  1.00 91.51           H  
ATOM    470 HD13 ILE A  31       3.048   2.810  13.656  1.00 91.51           H  
ATOM    471  N   LYS A  32       5.746   2.248   9.606  1.00 92.86           N  
ATOM    472  H   LYS A  32       6.484   2.129  10.284  1.00 92.86           H  
ATOM    473  CA  LYS A  32       5.283   1.069   8.869  1.00 92.86           C  
ATOM    474  HA  LYS A  32       4.746   1.379   7.973  1.00 92.86           H  
ATOM    475  C   LYS A  32       4.332   0.258   9.724  1.00 92.86           C  
ATOM    476  CB  LYS A  32       6.444   0.175   8.464  1.00 92.86           C  
ATOM    477  HB2 LYS A  32       6.030  -0.774   8.122  1.00 92.86           H  
ATOM    478  HB3 LYS A  32       7.075  -0.012   9.333  1.00 92.86           H  
ATOM    479  O   LYS A  32       4.680  -0.112  10.842  1.00 92.86           O  
ATOM    480  CG  LYS A  32       7.283   0.775   7.347  1.00 92.86           C  
ATOM    481  HG2 LYS A  32       7.797   1.661   7.718  1.00 92.86           H  
ATOM    482  HG3 LYS A  32       6.655   1.040   6.496  1.00 92.86           H  
ATOM    483  CD  LYS A  32       8.288  -0.300   6.939  1.00 92.86           C  
ATOM    484  HD2 LYS A  32       7.784  -1.092   6.384  1.00 92.86           H  
ATOM    485  HD3 LYS A  32       8.771  -0.702   7.829  1.00 92.86           H  
ATOM    486  CE  LYS A  32       9.318   0.356   6.062  1.00 92.86           C  
ATOM    487  HE2 LYS A  32       8.887   0.573   5.084  1.00 92.86           H  
ATOM    488  HE3 LYS A  32       9.556   1.301   6.551  1.00 92.86           H  
ATOM    489  NZ  LYS A  32      10.561  -0.442   5.950  1.00 92.86           N  
ATOM    490  HZ1 LYS A  32      10.965  -0.539   6.871  1.00 92.86           H  
ATOM    491  HZ2 LYS A  32      10.388  -1.357   5.558  1.00 92.86           H  
ATOM    492  HZ3 LYS A  32      11.240   0.052   5.389  1.00 92.86           H  
ATOM    493  N   VAL A  33       3.199  -0.105   9.145  1.00 94.24           N  
ATOM    494  H   VAL A  33       3.000   0.242   8.218  1.00 94.24           H  
ATOM    495  CA  VAL A  33       2.196  -0.963   9.773  1.00 94.24           C  
ATOM    496  HA  VAL A  33       2.528  -1.264  10.766  1.00 94.24           H  
ATOM    497  C   VAL A  33       2.021  -2.218   8.934  1.00 94.24           C  
ATOM    498  CB  VAL A  33       0.876  -0.197   9.943  1.00 94.24           C  
ATOM    499  HB  VAL A  33       0.586   0.218   8.978  1.00 94.24           H  
ATOM    500  O   VAL A  33       1.925  -2.137   7.710  1.00 94.24           O  
ATOM    501  CG1 VAL A  33      -0.248  -1.118  10.427  1.00 94.24           C  
ATOM    502 HG11 VAL A  33      -1.107  -0.525  10.740  1.00 94.24           H  
ATOM    503 HG12 VAL A  33       0.095  -1.717  11.271  1.00 94.24           H  
ATOM    504 HG13 VAL A  33      -0.565  -1.780   9.622  1.00 94.24           H  
ATOM    505  CG2 VAL A  33       1.056   0.965  10.929  1.00 94.24           C  
ATOM    506 HG21 VAL A  33       0.105   1.476  11.080  1.00 94.24           H  
ATOM    507 HG22 VAL A  33       1.775   1.685  10.537  1.00 94.24           H  
ATOM    508 HG23 VAL A  33       1.404   0.588  11.890  1.00 94.24           H  
ATOM    509  N   TYR A  34       1.977  -3.379   9.585  1.00 93.28           N  
ATOM    510  H   TYR A  34       2.031  -3.359  10.594  1.00 93.28           H  
ATOM    511  CA  TYR A  34       1.590  -4.635   8.949  1.00 93.28           C  
ATOM    512  HA  TYR A  34       1.741  -4.562   7.872  1.00 93.28           H  
ATOM    513  C   TYR A  34       0.109  -4.907   9.198  1.00 93.28           C  
ATOM    514  CB  TYR A  34       2.458  -5.788   9.454  1.00 93.28           C  
ATOM    515  HB2 TYR A  34       2.372  -5.861  10.539  1.00 93.28           H  
ATOM    516  HB3 TYR A  34       3.499  -5.584   9.205  1.00 93.28           H  
ATOM    517  O   TYR A  34      -0.318  -5.056  10.341  1.00 93.28           O  
ATOM    518  CG  TYR A  34       2.100  -7.115   8.828  1.00 93.28           C  
ATOM    519  CD1 TYR A  34       1.412  -8.092   9.572  1.00 93.28           C  
ATOM    520  HD1 TYR A  34       1.124  -7.890  10.593  1.00 93.28           H  
ATOM    521  CD2 TYR A  34       2.461  -7.361   7.492  1.00 93.28           C  
ATOM    522  HD2 TYR A  34       2.976  -6.603   6.919  1.00 93.28           H  
ATOM    523  CE1 TYR A  34       1.114  -9.336   8.985  1.00 93.28           C  
ATOM    524  HE1 TYR A  34       0.609 -10.102   9.555  1.00 93.28           H  
ATOM    525  CE2 TYR A  34       2.170  -8.601   6.904  1.00 93.28           C  
ATOM    526  HE2 TYR A  34       2.457  -8.821   5.886  1.00 93.28           H  
ATOM    527  OH  TYR A  34       1.291 -10.791   7.080  1.00 93.28           O  
ATOM    528  HH  TYR A  34       0.763 -11.398   7.604  1.00 93.28           H  
ATOM    529  CZ  TYR A  34       1.511  -9.590   7.656  1.00 93.28           C  
ATOM    530  N   SER A  35      -0.673  -5.002   8.124  1.00 91.58           N  
ATOM    531  H   SER A  35      -0.253  -4.936   7.208  1.00 91.58           H  
ATOM    532  CA  SER A  35      -2.076  -5.386   8.212  1.00 91.58           C  
ATOM    533  HA  SER A  35      -2.461  -5.122   9.198  1.00 91.58           H  
ATOM    534  C   SER A  35      -2.230  -6.880   8.016  1.00 91.58           C  
ATOM    535  CB  SER A  35      -2.916  -4.626   7.200  1.00 91.58           C  
ATOM    536  HB2 SER A  35      -2.502  -4.750   6.200  1.00 91.58           H  
ATOM    537  HB3 SER A  35      -2.881  -3.574   7.485  1.00 91.58           H  
ATOM    538  O   SER A  35      -2.008  -7.403   6.924  1.00 91.58           O  
ATOM    539  OG  SER A  35      -4.259  -5.078   7.243  1.00 91.58           O  
ATOM    540  HG  SER A  35      -4.829  -4.340   7.014  1.00 91.58           H  
ATOM    541  N   VAL A  36      -2.699  -7.549   9.067  1.00 90.10           N  
ATOM    542  H   VAL A  36      -2.782  -7.055   9.944  1.00 90.10           H  
ATOM    543  CA  VAL A  36      -3.075  -8.965   9.015  1.00 90.10           C  
ATOM    544  HA  VAL A  36      -2.228  -9.541   8.643  1.00 90.10           H  
ATOM    545  C   VAL A  36      -4.237  -9.181   8.040  1.00 90.10           C  
ATOM    546  CB  VAL A  36      -3.429  -9.473  10.426  1.00 90.10           C  
ATOM    547  HB  VAL A  36      -4.266  -8.891  10.813  1.00 90.10           H  
ATOM    548  O   VAL A  36      -4.210 -10.126   7.260  1.00 90.10           O  
ATOM    549  CG1 VAL A  36      -3.830 -10.952  10.416  1.00 90.10           C  
ATOM    550 HG11 VAL A  36      -4.741 -11.098   9.837  1.00 90.10           H  
ATOM    551 HG12 VAL A  36      -3.032 -11.554   9.983  1.00 90.10           H  
ATOM    552 HG13 VAL A  36      -4.021 -11.291  11.434  1.00 90.10           H  
ATOM    553  CG2 VAL A  36      -2.240  -9.313  11.385  1.00 90.10           C  
ATOM    554 HG21 VAL A  36      -1.966  -8.264  11.495  1.00 90.10           H  
ATOM    555 HG22 VAL A  36      -2.509  -9.693  12.371  1.00 90.10           H  
ATOM    556 HG23 VAL A  36      -1.381  -9.871  11.013  1.00 90.10           H  
ATOM    557  N   ALA A  37      -5.222  -8.276   8.017  1.00 89.98           N  
ATOM    558  H   ALA A  37      -5.165  -7.484   8.641  1.00 89.98           H  
ATOM    559  CA  ALA A  37      -6.398  -8.395   7.152  1.00 89.98           C  
ATOM    560  HA  ALA A  37      -6.857  -9.369   7.317  1.00 89.98           H  
ATOM    561  C   ALA A  37      -6.057  -8.298   5.654  1.00 89.98           C  
ATOM    562  CB  ALA A  37      -7.400  -7.307   7.557  1.00 89.98           C  
ATOM    563  HB1 ALA A  37      -7.681  -7.430   8.602  1.00 89.98           H  
ATOM    564  HB2 ALA A  37      -8.296  -7.391   6.942  1.00 89.98           H  
ATOM    565  HB3 ALA A  37      -6.964  -6.318   7.414  1.00 89.98           H  
ATOM    566  O   ALA A  37      -6.670  -8.977   4.830  1.00 89.98           O  
ATOM    567  N   LEU A  38      -5.079  -7.462   5.300  1.00 92.23           N  
ATOM    568  H   LEU A  38      -4.624  -6.928   6.027  1.00 92.23           H  
ATOM    569  CA  LEU A  38      -4.618  -7.300   3.918  1.00 92.23           C  
ATOM    570  HA  LEU A  38      -5.430  -7.532   3.229  1.00 92.23           H  
ATOM    571  C   LEU A  38      -3.456  -8.239   3.565  1.00 92.23           C  
ATOM    572  CB  LEU A  38      -4.188  -5.846   3.703  1.00 92.23           C  
ATOM    573  HB2 LEU A  38      -3.326  -5.664   4.345  1.00 92.23           H  
ATOM    574  HB3 LEU A  38      -3.868  -5.733   2.667  1.00 92.23           H  
ATOM    575  O   LEU A  38      -3.142  -8.398   2.384  1.00 92.23           O  
ATOM    576  CG  LEU A  38      -5.248  -4.779   3.998  1.00 92.23           C  
ATOM    577  HG  LEU A  38      -5.566  -4.848   5.038  1.00 92.23           H  
ATOM    578  CD1 LEU A  38      -4.600  -3.414   3.794  1.00 92.23           C  
ATOM    579 HD11 LEU A  38      -3.648  -3.359   4.323  1.00 92.23           H  
ATOM    580 HD12 LEU A  38      -4.437  -3.216   2.735  1.00 92.23           H  
ATOM    581 HD13 LEU A  38      -5.257  -2.650   4.211  1.00 92.23           H  
ATOM    582  CD2 LEU A  38      -6.483  -4.915   3.114  1.00 92.23           C  
ATOM    583 HD21 LEU A  38      -7.176  -4.098   3.315  1.00 92.23           H  
ATOM    584 HD22 LEU A  38      -6.199  -4.902   2.062  1.00 92.23           H  
ATOM    585 HD23 LEU A  38      -6.986  -5.854   3.347  1.00 92.23           H  
ATOM    586  N   ASN A  39      -2.804  -8.823   4.576  1.00 92.75           N  
ATOM    587  H   ASN A  39      -3.137  -8.651   5.514  1.00 92.75           H  
ATOM    588  CA  ASN A  39      -1.550  -9.564   4.460  1.00 92.75           C  
ATOM    589  HA  ASN A  39      -1.177  -9.721   5.472  1.00 92.75           H  
ATOM    590  C   ASN A  39      -0.459  -8.754   3.727  1.00 92.75           C  
ATOM    591  CB  ASN A  39      -1.861 -10.944   3.859  1.00 92.75           C  
ATOM    592  HB2 ASN A  39      -2.110 -10.831   2.804  1.00 92.75           H  
ATOM    593  HB3 ASN A  39      -2.720 -11.376   4.373  1.00 92.75           H  
ATOM    594  O   ASN A  39       0.179  -9.240   2.794  1.00 92.75           O  
ATOM    595  CG  ASN A  39      -0.713 -11.920   4.011  1.00 92.75           C  
ATOM    596  ND2 ASN A  39      -0.381 -12.669   2.988  1.00 92.75           N  
ATOM    597 HD21 ASN A  39       0.396 -13.294   3.151  1.00 92.75           H  
ATOM    598 HD22 ASN A  39      -0.828 -12.539   2.092  1.00 92.75           H  
ATOM    599  OD1 ASN A  39      -0.131 -12.073   5.064  1.00 92.75           O  
ATOM    600  N   THR A  40      -0.302  -7.477   4.094  1.00 93.41           N  
ATOM    601  H   THR A  40      -0.828  -7.150   4.892  1.00 93.41           H  
ATOM    602  CA  THR A  40       0.692  -6.564   3.506  1.00 93.41           C  
ATOM    603  HA  THR A  40       1.601  -7.136   3.315  1.00 93.41           H  
ATOM    604  C   THR A  40       1.056  -5.428   4.464  1.00 93.41           C  
ATOM    605  CB  THR A  40       0.217  -6.002   2.150  1.00 93.41           C  
ATOM    606  HB  THR A  40      -0.187  -6.817   1.549  1.00 93.41           H  
ATOM    607  O   THR A  40       0.348  -5.169   5.440  1.00 93.41           O  
ATOM    608  CG2 THR A  40      -0.836  -4.899   2.256  1.00 93.41           C  
ATOM    609 HG21 THR A  40      -0.391  -3.975   2.626  1.00 93.41           H  
ATOM    610 HG22 THR A  40      -1.276  -4.716   1.275  1.00 93.41           H  
ATOM    611 HG23 THR A  40      -1.618  -5.214   2.945  1.00 93.41           H  
ATOM    612  OG1 THR A  40       1.317  -5.445   1.467  1.00 93.41           O  
ATOM    613  HG1 THR A  40       0.971  -4.817   0.829  1.00 93.41           H  
ATOM    614  N   MET A  41       2.156  -4.735   4.174  1.00 94.06           N  
ATOM    615  H   MET A  41       2.586  -4.922   3.279  1.00 94.06           H  
ATOM    616  CA  MET A  41       2.588  -3.539   4.895  1.00 94.06           C  
ATOM    617  HA  MET A  41       2.143  -3.554   5.890  1.00 94.06           H  
ATOM    618  C   MET A  41       2.125  -2.261   4.184  1.00 94.06           C  
ATOM    619  CB  MET A  41       4.113  -3.531   5.052  1.00 94.06           C  
ATOM    620  HB2 MET A  41       4.418  -2.590   5.510  1.00 94.06           H  
ATOM    621  HB3 MET A  41       4.555  -3.606   4.058  1.00 94.06           H  
ATOM    622  O   MET A  41       2.067  -2.217   2.956  1.00 94.06           O  
ATOM    623  CG  MET A  41       4.681  -4.680   5.884  1.00 94.06           C  
ATOM    624  HG2 MET A  41       4.312  -4.614   6.907  1.00 94.06           H  
ATOM    625  HG3 MET A  41       4.345  -5.620   5.447  1.00 94.06           H  
ATOM    626  SD  MET A  41       6.496  -4.699   5.883  1.00 94.06           S  
ATOM    627  CE  MET A  41       6.843  -3.552   7.231  1.00 94.06           C  
ATOM    628  HE1 MET A  41       6.732  -4.090   8.172  1.00 94.06           H  
ATOM    629  HE2 MET A  41       7.875  -3.210   7.156  1.00 94.06           H  
ATOM    630  HE3 MET A  41       6.150  -2.711   7.188  1.00 94.06           H  
ATOM    631  N   PHE A  42       1.869  -1.203   4.949  1.00 94.72           N  
ATOM    632  H   PHE A  42       1.905  -1.316   5.952  1.00 94.72           H  
ATOM    633  CA  PHE A  42       1.623   0.148   4.441  1.00 94.72           C  
ATOM    634  HA  PHE A  42       2.071   0.242   3.452  1.00 94.72           H  
ATOM    635  C   PHE A  42       2.287   1.202   5.337  1.00 94.72           C  
ATOM    636  CB  PHE A  42       0.115   0.375   4.270  1.00 94.72           C  
ATOM    637  HB2 PHE A  42      -0.261  -0.348   3.546  1.00 94.72           H  
ATOM    638  HB3 PHE A  42      -0.049   1.364   3.841  1.00 94.72           H  
ATOM    639  O   PHE A  42       2.757   0.894   6.437  1.00 94.72           O  
ATOM    640  CG  PHE A  42      -0.705   0.262   5.538  1.00 94.72           C  
ATOM    641  CD1 PHE A  42      -1.542  -0.848   5.753  1.00 94.72           C  
ATOM    642  HD1 PHE A  42      -1.586  -1.643   5.023  1.00 94.72           H  
ATOM    643  CD2 PHE A  42      -0.686   1.307   6.477  1.00 94.72           C  
ATOM    644  HD2 PHE A  42      -0.080   2.184   6.307  1.00 94.72           H  
ATOM    645  CE1 PHE A  42      -2.368  -0.888   6.890  1.00 94.72           C  
ATOM    646  HE1 PHE A  42      -3.093  -1.679   7.013  1.00 94.72           H  
ATOM    647  CE2 PHE A  42      -1.484   1.244   7.625  1.00 94.72           C  
ATOM    648  HE2 PHE A  42      -1.460   2.069   8.321  1.00 94.72           H  
ATOM    649  CZ  PHE A  42      -2.326   0.144   7.840  1.00 94.72           C  
ATOM    650  HZ  PHE A  42      -2.968   0.117   8.708  1.00 94.72           H  
ATOM    651  N   LEU A  43       2.347   2.446   4.860  1.00 94.24           N  
ATOM    652  H   LEU A  43       1.897   2.647   3.979  1.00 94.24           H  
ATOM    653  CA  LEU A  43       2.827   3.582   5.646  1.00 94.24           C  
ATOM    654  HA  LEU A  43       3.486   3.213   6.432  1.00 94.24           H  
ATOM    655  C   LEU A  43       1.636   4.286   6.314  1.00 94.24           C  
ATOM    656  CB  LEU A  43       3.640   4.513   4.729  1.00 94.24           C  
ATOM    657  HB2 LEU A  43       2.943   5.122   4.154  1.00 94.24           H  
ATOM    658  HB3 LEU A  43       4.215   3.917   4.019  1.00 94.24           H  
ATOM    659  O   LEU A  43       0.628   4.539   5.658  1.00 94.24           O  
ATOM    660  CG  LEU A  43       4.605   5.453   5.466  1.00 94.24           C  
ATOM    661  HG  LEU A  43       4.110   5.881   6.337  1.00 94.24           H  
ATOM    662  CD1 LEU A  43       5.868   4.699   5.898  1.00 94.24           C  
ATOM    663 HD11 LEU A  43       5.609   3.917   6.612  1.00 94.24           H  
ATOM    664 HD12 LEU A  43       6.353   4.254   5.029  1.00 94.24           H  
ATOM    665 HD13 LEU A  43       6.567   5.385   6.376  1.00 94.24           H  
ATOM    666  CD2 LEU A  43       5.029   6.576   4.518  1.00 94.24           C  
ATOM    667 HD21 LEU A  43       5.472   6.159   3.614  1.00 94.24           H  
ATOM    668 HD22 LEU A  43       5.761   7.219   5.006  1.00 94.24           H  
ATOM    669 HD23 LEU A  43       4.162   7.183   4.253  1.00 94.24           H  
ATOM    670  N   CYS A  44       1.749   4.591   7.602  1.00 94.67           N  
ATOM    671  H   CYS A  44       2.602   4.342   8.082  1.00 94.67           H  
ATOM    672  CA  CYS A  44       0.782   5.394   8.344  1.00 94.67           C  
ATOM    673  HA  CYS A  44      -0.153   5.473   7.790  1.00 94.67           H  
ATOM    674  C   CYS A  44       1.357   6.791   8.570  1.00 94.67           C  
ATOM    675  CB  CYS A  44       0.499   4.716   9.684  1.00 94.67           C  
ATOM    676  HB2 CYS A  44       1.430   4.692  10.250  1.00 94.67           H  
ATOM    677  HB3 CYS A  44       0.176   3.690   9.510  1.00 94.67           H  
ATOM    678  O   CYS A  44       2.478   6.887   9.068  1.00 94.67           O  
ATOM    679  SG  CYS A  44      -0.738   5.554  10.700  1.00 94.67           S  
ATOM    680  N   ASP A  45       0.611   7.838   8.225  1.00 93.97           N  
ATOM    681  H   ASP A  45      -0.307   7.665   7.842  1.00 93.97           H  
ATOM    682  CA  ASP A  45       0.886   9.202   8.686  1.00 93.97           C  
ATOM    683  HA  ASP A  45       1.962   9.341   8.792  1.00 93.97           H  
ATOM    684  C   ASP A  45       0.226   9.406  10.055  1.00 93.97           C  
ATOM    685  CB  ASP A  45       0.391  10.227   7.663  1.00 93.97           C  
ATOM    686  HB2 ASP A  45      -0.697  10.167   7.626  1.00 93.97           H  
ATOM    687  HB3 ASP A  45       0.789   9.977   6.679  1.00 93.97           H  
ATOM    688  O   ASP A  45      -0.986   9.231  10.221  1.00 93.97           O  
ATOM    689  CG  ASP A  45       0.746  11.675   8.009  1.00 93.97           C  
ATOM    690  OD1 ASP A  45       0.716  12.052   9.201  1.00 93.97           O  
ATOM    691  OD2 ASP A  45       1.000  12.454   7.068  1.00 93.97           O  
ATOM    692  N   THR A  46       1.040   9.750  11.045  1.00 92.55           N  
ATOM    693  H   THR A  46       2.009   9.928  10.826  1.00 92.55           H  
ATOM    694  CA  THR A  46       0.659   9.826  12.460  1.00 92.55           C  
ATOM    695  HA  THR A  46      -0.278   9.292  12.620  1.00 92.55           H  
ATOM    696  C   THR A  46       0.451  11.264  12.938  1.00 92.55           C  
ATOM    697  CB  THR A  46       1.739   9.155  13.318  1.00 92.55           C  
ATOM    698  HB  THR A  46       1.461   9.203  14.371  1.00 92.55           H  
ATOM    699  O   THR A  46       0.049  11.463  14.084  1.00 92.55           O  
ATOM    700  CG2 THR A  46       1.976   7.690  12.930  1.00 92.55           C  
ATOM    701 HG21 THR A  46       1.138   7.085  13.279  1.00 92.55           H  
ATOM    702 HG22 THR A  46       2.899   7.330  13.384  1.00 92.55           H  
ATOM    703 HG23 THR A  46       2.074   7.577  11.851  1.00 92.55           H  
ATOM    704  OG1 THR A  46       2.922   9.885  13.124  1.00 92.55           O  
ATOM    705  HG1 THR A  46       3.687   9.430  13.482  1.00 92.55           H  
ATOM    706  N   LYS A  47       0.710  12.274  12.095  1.00 92.09           N  
ATOM    707  H   LYS A  47       0.955  12.039  11.143  1.00 92.09           H  
ATOM    708  CA  LYS A  47       0.755  13.690  12.500  1.00 92.09           C  
ATOM    709  HA  LYS A  47       0.462  13.789  13.545  1.00 92.09           H  
ATOM    710  C   LYS A  47      -0.221  14.563  11.725  1.00 92.09           C  
ATOM    711  CB  LYS A  47       2.186  14.228  12.325  1.00 92.09           C  
ATOM    712  HB2 LYS A  47       2.458  14.108  11.276  1.00 92.09           H  
ATOM    713  HB3 LYS A  47       2.206  15.292  12.558  1.00 92.09           H  
ATOM    714  O   LYS A  47      -0.893  15.402  12.325  1.00 92.09           O  
ATOM    715  CG  LYS A  47       3.249  13.516  13.170  1.00 92.09           C  
ATOM    716  HG2 LYS A  47       4.230  13.894  12.881  1.00 92.09           H  
ATOM    717  HG3 LYS A  47       3.212  12.448  12.956  1.00 92.09           H  
ATOM    718  CD  LYS A  47       3.068  13.716  14.676  1.00 92.09           C  
ATOM    719  HD2 LYS A  47       2.087  13.352  14.980  1.00 92.09           H  
ATOM    720  HD3 LYS A  47       3.156  14.776  14.913  1.00 92.09           H  
ATOM    721  CE  LYS A  47       4.143  12.918  15.413  1.00 92.09           C  
ATOM    722  HE2 LYS A  47       4.023  11.865  15.157  1.00 92.09           H  
ATOM    723  HE3 LYS A  47       5.133  13.226  15.076  1.00 92.09           H  
ATOM    724  NZ  LYS A  47       4.024  13.084  16.878  1.00 92.09           N  
ATOM    725  HZ1 LYS A  47       3.074  12.917  17.178  1.00 92.09           H  
ATOM    726  HZ2 LYS A  47       4.577  12.361  17.314  1.00 92.09           H  
ATOM    727  HZ3 LYS A  47       4.357  13.986  17.187  1.00 92.09           H  
ATOM    728  N   THR A  48      -0.316  14.380  10.412  1.00 92.89           N  
ATOM    729  H   THR A  48       0.221  13.641   9.981  1.00 92.89           H  
ATOM    730  CA  THR A  48      -1.098  15.255   9.535  1.00 92.89           C  
ATOM    731  HA  THR A  48      -0.740  16.277   9.657  1.00 92.89           H  
ATOM    732  C   THR A  48      -2.574  15.195   9.908  1.00 92.89           C  
ATOM    733  CB  THR A  48      -0.905  14.861   8.066  1.00 92.89           C  
ATOM    734  HB  THR A  48      -1.281  13.851   7.905  1.00 92.89           H  
ATOM    735  O   THR A  48      -3.169  14.123   9.910  1.00 92.89           O  
ATOM    736  CG2 THR A  48      -1.604  15.823   7.106  1.00 92.89           C  
ATOM    737 HG21 THR A  48      -2.685  15.756   7.231  1.00 92.89           H  
ATOM    738 HG22 THR A  48      -1.345  15.547   6.084  1.00 92.89           H  
ATOM    739 HG23 THR A  48      -1.265  16.843   7.291  1.00 92.89           H  
ATOM    740  OG1 THR A  48       0.464  14.901   7.761  1.00 92.89           O  
ATOM    741  HG1 THR A  48       0.666  14.034   7.402  1.00 92.89           H  
ATOM    742  N   ASP A  49      -3.187  16.340  10.219  1.00 92.93           N  
ATOM    743  H   ASP A  49      -2.632  17.184  10.251  1.00 92.93           H  
ATOM    744  CA  ASP A  49      -4.625  16.442  10.527  1.00 92.93           C  
ATOM    745  HA  ASP A  49      -4.789  17.432  10.951  1.00 92.93           H  
ATOM    746  C   ASP A  49      -5.107  15.444  11.609  1.00 92.93           C  
ATOM    747  CB  ASP A  49      -5.407  16.385   9.208  1.00 92.93           C  
ATOM    748  HB2 ASP A  49      -5.345  15.380   8.791  1.00 92.93           H  
ATOM    749  HB3 ASP A  49      -4.946  17.072   8.498  1.00 92.93           H  
ATOM    750  O   ASP A  49      -6.137  14.771  11.487  1.00 92.93           O  
ATOM    751  CG  ASP A  49      -6.871  16.785   9.361  1.00 92.93           C  
ATOM    752  OD1 ASP A  49      -7.146  17.674  10.194  1.00 92.93           O  
ATOM    753  OD2 ASP A  49      -7.675  16.248   8.569  1.00 92.93           O  
ATOM    754  N   GLY A  50      -4.299  15.297  12.665  1.00 92.13           N  
ATOM    755  H   GLY A  50      -3.426  15.805  12.663  1.00 92.13           H  
ATOM    756  CA  GLY A  50      -4.542  14.363  13.770  1.00 92.13           C  
ATOM    757  HA2 GLY A  50      -5.610  14.326  13.985  1.00 92.13           H  
ATOM    758  HA3 GLY A  50      -4.028  14.735  14.657  1.00 92.13           H  
ATOM    759  C   GLY A  50      -4.057  12.929  13.523  1.00 92.13           C  
ATOM    760  O   GLY A  50      -4.245  12.074  14.391  1.00 92.13           O  
ATOM    761  N   GLY A  51      -3.426  12.662  12.378  1.00 93.51           N  
ATOM    762  H   GLY A  51      -3.382  13.388  11.677  1.00 93.51           H  
ATOM    763  CA  GLY A  51      -2.865  11.363  12.018  1.00 93.51           C  
ATOM    764  HA2 GLY A  51      -2.172  11.487  11.186  1.00 93.51           H  
ATOM    765  HA3 GLY A  51      -2.310  10.971  12.871  1.00 93.51           H  
ATOM    766  C   GLY A  51      -3.916  10.328  11.618  1.00 93.51           C  
ATOM    767  O   GLY A  51      -5.058  10.655  11.300  1.00 93.51           O  
ATOM    768  N   GLY A  52      -3.518   9.057  11.632  1.00 94.48           N  
ATOM    769  H   GLY A  52      -2.542   8.866  11.805  1.00 94.48           H  
ATOM    770  CA  GLY A  52      -4.387   7.935  11.279  1.00 94.48           C  
ATOM    771  HA2 GLY A  52      -5.359   8.062  11.757  1.00 94.48           H  
ATOM    772  HA3 GLY A  52      -3.934   7.015  11.649  1.00 94.48           H  
ATOM    773  C   GLY A  52      -4.617   7.774   9.778  1.00 94.48           C  
ATOM    774  O   GLY A  52      -5.555   7.088   9.374  1.00 94.48           O  
ATOM    775  N   TRP A  53      -3.780   8.386   8.936  1.00 95.76           N  
ATOM    776  H   TRP A  53      -3.000   8.909   9.310  1.00 95.76           H  
ATOM    777  CA  TRP A  53      -3.918   8.246   7.489  1.00 95.76           C  
ATOM    778  HA  TRP A  53      -4.970   8.072   7.263  1.00 95.76           H  
ATOM    779  C   TRP A  53      -3.122   7.056   6.981  1.00 95.76           C  
ATOM    780  CB  TRP A  53      -3.539   9.520   6.742  1.00 95.76           C  
ATOM    781  HB2 TRP A  53      -3.741   9.366   5.682  1.00 95.76           H  
ATOM    782  HB3 TRP A  53      -2.468   9.698   6.832  1.00 95.76           H  
ATOM    783  O   TRP A  53      -1.894   7.014   7.063  1.00 95.76           O  
ATOM    784  CG  TRP A  53      -4.284  10.731   7.178  1.00 95.76           C  
ATOM    785  CD1 TRP A  53      -3.849  11.668   8.047  1.00 95.76           C  
ATOM    786  HD1 TRP A  53      -2.890  11.666   8.542  1.00 95.76           H  
ATOM    787  CD2 TRP A  53      -5.633  11.122   6.799  1.00 95.76           C  
ATOM    788  CE2 TRP A  53      -5.958  12.333   7.476  1.00 95.76           C  
ATOM    789  CE3 TRP A  53      -6.612  10.565   5.949  1.00 95.76           C  
ATOM    790  HE3 TRP A  53      -6.402   9.640   5.433  1.00 95.76           H  
ATOM    791  NE1 TRP A  53      -4.839  12.611   8.231  1.00 95.76           N  
ATOM    792  HE1 TRP A  53      -4.735  13.361   8.900  1.00 95.76           H  
ATOM    793  CH2 TRP A  53      -8.157  12.386   6.462  1.00 95.76           C  
ATOM    794  HH2 TRP A  53      -9.128  12.845   6.348  1.00 95.76           H  
ATOM    795  CZ2 TRP A  53      -7.194  12.971   7.304  1.00 95.76           C  
ATOM    796  HZ2 TRP A  53      -7.406  13.892   7.826  1.00 95.76           H  
ATOM    797  CZ3 TRP A  53      -7.863  11.188   5.785  1.00 95.76           C  
ATOM    798  HZ3 TRP A  53      -8.611  10.737   5.149  1.00 95.76           H  
ATOM    799  N   ILE A  54      -3.830   6.107   6.378  1.00 95.44           N  
ATOM    800  H   ILE A  54      -4.837   6.190   6.379  1.00 95.44           H  
ATOM    801  CA  ILE A  54      -3.212   5.043   5.596  1.00 95.44           C  
ATOM    802  HA  ILE A  54      -2.337   4.671   6.130  1.00 95.44           H  
ATOM    803  C   ILE A  54      -2.755   5.652   4.273  1.00 95.44           C  
ATOM    804  CB  ILE A  54      -4.185   3.866   5.389  1.00 95.44           C  
ATOM    805  HB  ILE A  54      -5.065   4.228   4.856  1.00 95.44           H  
ATOM    806  O   ILE A  54      -3.569   6.041   3.434  1.00 95.44           O  
ATOM    807  CG1 ILE A  54      -4.642   3.305   6.756  1.00 95.44           C  
ATOM    808 HG12 ILE A  54      -3.778   2.917   7.297  1.00 95.44           H  
ATOM    809 HG13 ILE A  54      -5.076   4.106   7.355  1.00 95.44           H  
ATOM    810  CG2 ILE A  54      -3.509   2.779   4.529  1.00 95.44           C  
ATOM    811 HG21 ILE A  54      -3.246   3.174   3.548  1.00 95.44           H  
ATOM    812 HG22 ILE A  54      -2.604   2.424   5.022  1.00 95.44           H  
ATOM    813 HG23 ILE A  54      -4.185   1.938   4.373  1.00 95.44           H  
ATOM    814  CD1 ILE A  54      -5.704   2.206   6.656  1.00 95.44           C  
ATOM    815 HD11 ILE A  54      -5.274   1.299   6.232  1.00 95.44           H  
ATOM    816 HD12 ILE A  54      -6.075   1.976   7.655  1.00 95.44           H  
ATOM    817 HD13 ILE A  54      -6.536   2.546   6.039  1.00 95.44           H  
ATOM    818  N   VAL A  55      -1.446   5.717   4.065  1.00 96.39           N  
ATOM    819  H   VAL A  55      -0.819   5.390   4.786  1.00 96.39           H  
ATOM    820  CA  VAL A  55      -0.885   6.163   2.795  1.00 96.39           C  
ATOM    821  HA  VAL A  55      -1.422   7.054   2.471  1.00 96.39           H  
ATOM    822  C   VAL A  55      -1.107   5.048   1.772  1.00 96.39           C  
ATOM    823  CB  VAL A  55       0.595   6.538   2.955  1.00 96.39           C  
ATOM    824  HB  VAL A  55       1.137   5.638   3.247  1.00 96.39           H  
ATOM    825  O   VAL A  55      -0.698   3.909   1.974  1.00 96.39           O  
ATOM    826  CG1 VAL A  55       1.201   7.058   1.647  1.00 96.39           C  
ATOM    827 HG11 VAL A  55       2.250   7.308   1.806  1.00 96.39           H  
ATOM    828 HG12 VAL A  55       0.672   7.954   1.323  1.00 96.39           H  
ATOM    829 HG13 VAL A  55       1.137   6.302   0.865  1.00 96.39           H  
ATOM    830  CG2 VAL A  55       0.811   7.605   4.038  1.00 96.39           C  
ATOM    831 HG21 VAL A  55       1.867   7.866   4.107  1.00 96.39           H  
ATOM    832 HG22 VAL A  55       0.238   8.502   3.801  1.00 96.39           H  
ATOM    833 HG23 VAL A  55       0.490   7.236   5.012  1.00 96.39           H  
ATOM    834  N   ILE A  56      -1.782   5.362   0.667  1.00 97.54           N  
ATOM    835  H   ILE A  56      -2.228   6.267   0.636  1.00 97.54           H  
ATOM    836  CA  ILE A  56      -2.033   4.400  -0.424  1.00 97.54           C  
ATOM    837  HA  ILE A  56      -1.762   3.401  -0.083  1.00 97.54           H  
ATOM    838  C   ILE A  56      -1.166   4.669  -1.658  1.00 97.54           C  
ATOM    839  CB  ILE A  56      -3.532   4.349  -0.784  1.00 97.54           C  
ATOM    840  HB  ILE A  56      -3.647   3.593  -1.560  1.00 97.54           H  
ATOM    841  O   ILE A  56      -0.945   3.778  -2.479  1.00 97.54           O  
ATOM    842  CG1 ILE A  56      -4.041   5.695  -1.350  1.00 97.54           C  
ATOM    843 HG12 ILE A  56      -4.000   6.461  -0.576  1.00 97.54           H  
ATOM    844 HG13 ILE A  56      -3.401   6.009  -2.175  1.00 97.54           H  
ATOM    845  CG2 ILE A  56      -4.351   3.891   0.437  1.00 97.54           C  
ATOM    846 HG21 ILE A  56      -3.901   3.003   0.881  1.00 97.54           H  
ATOM    847 HG22 ILE A  56      -4.382   4.676   1.193  1.00 97.54           H  
ATOM    848 HG23 ILE A  56      -5.372   3.648   0.144  1.00 97.54           H  
ATOM    849  CD1 ILE A  56      -5.469   5.627  -1.898  1.00 97.54           C  
ATOM    850 HD11 ILE A  56      -5.545   4.841  -2.649  1.00 97.54           H  
ATOM    851 HD12 ILE A  56      -5.723   6.582  -2.358  1.00 97.54           H  
ATOM    852 HD13 ILE A  56      -6.178   5.433  -1.092  1.00 97.54           H  
ATOM    853  N   GLN A  57      -0.676   5.901  -1.790  1.00 97.82           N  
ATOM    854  H   GLN A  57      -0.868   6.572  -1.061  1.00 97.82           H  
ATOM    855  CA  GLN A  57       0.195   6.358  -2.863  1.00 97.82           C  
ATOM    856  HA  GLN A  57       0.776   5.510  -3.225  1.00 97.82           H  
ATOM    857  C   GLN A  57       1.141   7.416  -2.307  1.00 97.82           C  
ATOM    858  CB  GLN A  57      -0.659   6.920  -4.010  1.00 97.82           C  
ATOM    859  HB2 GLN A  57      -1.162   7.834  -3.694  1.00 97.82           H  
ATOM    860  HB3 GLN A  57      -1.432   6.182  -4.223  1.00 97.82           H  
ATOM    861  O   GLN A  57       0.728   8.240  -1.492  1.00 97.82           O  
ATOM    862  CG  GLN A  57       0.127   7.169  -5.311  1.00 97.82           C  
ATOM    863  HG2 GLN A  57      -0.566   7.041  -6.142  1.00 97.82           H  
ATOM    864  HG3 GLN A  57       0.915   6.424  -5.418  1.00 97.82           H  
ATOM    865  CD  GLN A  57       0.740   8.558  -5.462  1.00 97.82           C  
ATOM    866  NE2 GLN A  57       1.079   8.953  -6.668  1.00 97.82           N  
ATOM    867 HE21 GLN A  57       0.846   8.385  -7.470  1.00 97.82           H  
ATOM    868 HE22 GLN A  57       1.321   9.932  -6.718  1.00 97.82           H  
ATOM    869  OE1 GLN A  57       0.923   9.330  -4.544  1.00 97.82           O  
ATOM    870  N   ARG A  58       2.402   7.392  -2.745  1.00 95.60           N  
ATOM    871  H   ARG A  58       2.685   6.642  -3.359  1.00 95.60           H  
ATOM    872  CA  ARG A  58       3.387   8.411  -2.373  1.00 95.60           C  
ATOM    873  HA  ARG A  58       2.854   9.340  -2.170  1.00 95.60           H  
ATOM    874  C   ARG A  58       4.373   8.668  -3.502  1.00 95.60           C  
ATOM    875  CB  ARG A  58       4.080   7.943  -1.087  1.00 95.60           C  
ATOM    876  HB2 ARG A  58       3.310   7.653  -0.371  1.00 95.60           H  
ATOM    877  HB3 ARG A  58       4.692   7.066  -1.301  1.00 95.60           H  
ATOM    878  O   ARG A  58       4.805   7.714  -4.148  1.00 95.60           O  
ATOM    879  CG  ARG A  58       4.953   9.022  -0.443  1.00 95.60           C  
ATOM    880  HG2 ARG A  58       5.854   9.163  -1.040  1.00 95.60           H  
ATOM    881  HG3 ARG A  58       4.399   9.958  -0.383  1.00 95.60           H  
ATOM    882  CD  ARG A  58       5.335   8.573   0.969  1.00 95.60           C  
ATOM    883  HD2 ARG A  58       4.423   8.418   1.547  1.00 95.60           H  
ATOM    884  HD3 ARG A  58       5.855   7.618   0.909  1.00 95.60           H  
ATOM    885  NE  ARG A  58       6.148   9.589   1.660  1.00 95.60           N  
ATOM    886  HE  ARG A  58       5.682  10.449   1.913  1.00 95.60           H  
ATOM    887  NH1 ARG A  58       8.087   8.380   1.857  1.00 95.60           N  
ATOM    888 HH11 ARG A  58       7.701   7.657   1.265  1.00 95.60           H  
ATOM    889 HH12 ARG A  58       9.069   8.387   2.092  1.00 95.60           H  
ATOM    890  NH2 ARG A  58       7.988  10.436   2.683  1.00 95.60           N  
ATOM    891 HH21 ARG A  58       7.500  11.288   2.922  1.00 95.60           H  
ATOM    892 HH22 ARG A  58       8.966  10.321   2.909  1.00 95.60           H  
ATOM    893  CZ  ARG A  58       7.394   9.460   2.067  1.00 95.60           C  
ATOM    894  N   ARG A  59       4.746   9.938  -3.718  1.00 93.66           N  
ATOM    895  H   ARG A  59       4.302  10.647  -3.152  1.00 93.66           H  
ATOM    896  CA  ARG A  59       5.808  10.386  -4.642  1.00 93.66           C  
ATOM    897  HA  ARG A  59       6.426   9.535  -4.930  1.00 93.66           H  
ATOM    898  C   ARG A  59       6.716  11.397  -3.942  1.00 93.66           C  
ATOM    899  CB  ARG A  59       5.207  11.030  -5.908  1.00 93.66           C  
ATOM    900  HB2 ARG A  59       4.652  11.922  -5.621  1.00 93.66           H  
ATOM    901  HB3 ARG A  59       6.021  11.347  -6.560  1.00 93.66           H  
ATOM    902  O   ARG A  59       6.289  12.515  -3.686  1.00 93.66           O  
ATOM    903  CG  ARG A  59       4.253  10.133  -6.701  1.00 93.66           C  
ATOM    904  HG2 ARG A  59       3.412   9.884  -6.053  1.00 93.66           H  
ATOM    905  HG3 ARG A  59       3.864  10.702  -7.546  1.00 93.66           H  
ATOM    906  CD  ARG A  59       4.873   8.827  -7.213  1.00 93.66           C  
ATOM    907  HD2 ARG A  59       4.102   8.274  -7.749  1.00 93.66           H  
ATOM    908  HD3 ARG A  59       5.184   8.209  -6.371  1.00 93.66           H  
ATOM    909  NE  ARG A  59       6.045   9.029  -8.080  1.00 93.66           N  
ATOM    910  HE  ARG A  59       6.953   8.867  -7.668  1.00 93.66           H  
ATOM    911  NH1 ARG A  59       4.908   9.509 -10.018  1.00 93.66           N  
ATOM    912 HH11 ARG A  59       4.917   9.742 -11.001  1.00 93.66           H  
ATOM    913 HH12 ARG A  59       4.043   9.427  -9.503  1.00 93.66           H  
ATOM    914  NH2 ARG A  59       7.147   9.334 -10.018  1.00 93.66           N  
ATOM    915 HH21 ARG A  59       7.177   9.484 -11.017  1.00 93.66           H  
ATOM    916 HH22 ARG A  59       7.972   9.025  -9.524  1.00 93.66           H  
ATOM    917  CZ  ARG A  59       6.022   9.294  -9.368  1.00 93.66           C  
ATOM    918  N   VAL A  60       7.954  11.008  -3.657  1.00 90.93           N  
ATOM    919  H   VAL A  60       8.219  10.073  -3.935  1.00 90.93           H  
ATOM    920  CA  VAL A  60       8.971  11.837  -2.987  1.00 90.93           C  
ATOM    921  HA  VAL A  60       8.678  12.884  -3.060  1.00 90.93           H  
ATOM    922  C   VAL A  60      10.349  11.744  -3.649  1.00 90.93           C  
ATOM    923  CB  VAL A  60       9.070  11.509  -1.480  1.00 90.93           C  
ATOM    924  HB  VAL A  60       9.867  12.118  -1.054  1.00 90.93           H  
ATOM    925  O   VAL A  60      10.996  12.767  -3.855  1.00 90.93           O  
ATOM    926  CG1 VAL A  60       7.772  11.871  -0.753  1.00 90.93           C  
ATOM    927 HG11 VAL A  60       7.505  12.902  -0.982  1.00 90.93           H  
ATOM    928 HG12 VAL A  60       6.956  11.214  -1.056  1.00 90.93           H  
ATOM    929 HG13 VAL A  60       7.928  11.800   0.324  1.00 90.93           H  
ATOM    930  CG2 VAL A  60       9.383  10.038  -1.173  1.00 90.93           C  
ATOM    931 HG21 VAL A  60       9.413   9.893  -0.094  1.00 90.93           H  
ATOM    932 HG22 VAL A  60       8.629   9.381  -1.606  1.00 90.93           H  
ATOM    933 HG23 VAL A  60      10.371   9.787  -1.560  1.00 90.93           H  
ATOM    934  N   THR A  61      10.799  10.552  -4.058  1.00 89.23           N  
ATOM    935  H   THR A  61      10.182   9.754  -4.008  1.00 89.23           H  
ATOM    936  CA  THR A  61      12.153  10.351  -4.608  1.00 89.23           C  
ATOM    937  HA  THR A  61      12.804  11.132  -4.218  1.00 89.23           H  
ATOM    938  C   THR A  61      12.212  10.462  -6.127  1.00 89.23           C  
ATOM    939  CB  THR A  61      12.767   9.005  -4.189  1.00 89.23           C  
ATOM    940  HB  THR A  61      13.796   8.982  -4.548  1.00 89.23           H  
ATOM    941  O   THR A  61      13.295  10.665  -6.674  1.00 89.23           O  
ATOM    942  CG2 THR A  61      12.804   8.777  -2.681  1.00 89.23           C  
ATOM    943 HG21 THR A  61      13.082   9.698  -2.167  1.00 89.23           H  
ATOM    944 HG22 THR A  61      13.537   8.005  -2.448  1.00 89.23           H  
ATOM    945 HG23 THR A  61      11.830   8.437  -2.330  1.00 89.23           H  
ATOM    946  OG1 THR A  61      12.069   7.922  -4.764  1.00 89.23           O  
ATOM    947  HG1 THR A  61      12.261   7.142  -4.239  1.00 89.23           H  
ATOM    948  N   LYS A  62      11.073  10.315  -6.821  1.00 89.74           N  
ATOM    949  H   LYS A  62      10.253  10.064  -6.287  1.00 89.74           H  
ATOM    950  CA  LYS A  62      10.974  10.217  -8.291  1.00 89.74           C  
ATOM    951  HA  LYS A  62       9.924  10.032  -8.519  1.00 89.74           H  
ATOM    952  C   LYS A  62      11.717   9.007  -8.885  1.00 89.74           C  
ATOM    953  CB  LYS A  62      11.358  11.545  -8.979  1.00 89.74           C  
ATOM    954  HB2 LYS A  62      12.424  11.726  -8.841  1.00 89.74           H  
ATOM    955  HB3 LYS A  62      11.178  11.447 -10.050  1.00 89.74           H  
ATOM    956  O   LYS A  62      11.968   8.985 -10.087  1.00 89.74           O  
ATOM    957  CG  LYS A  62      10.570  12.762  -8.472  1.00 89.74           C  
ATOM    958  HG2 LYS A  62       9.507  12.607  -8.658  1.00 89.74           H  
ATOM    959  HG3 LYS A  62      10.727  12.884  -7.400  1.00 89.74           H  
ATOM    960  CD  LYS A  62      11.038  14.040  -9.183  1.00 89.74           C  
ATOM    961  HD2 LYS A  62      12.103  14.177  -8.996  1.00 89.74           H  
ATOM    962  HD3 LYS A  62      10.874  13.936 -10.256  1.00 89.74           H  
ATOM    963  CE  LYS A  62      10.265  15.256  -8.654  1.00 89.74           C  
ATOM    964  HE2 LYS A  62       9.201  15.101  -8.838  1.00 89.74           H  
ATOM    965  HE3 LYS A  62      10.405  15.308  -7.575  1.00 89.74           H  
ATOM    966  NZ  LYS A  62      10.714  16.524  -9.287  1.00 89.74           N  
ATOM    967  HZ1 LYS A  62      11.691  16.692  -9.094  1.00 89.74           H  
ATOM    968  HZ2 LYS A  62      10.188  17.306  -8.924  1.00 89.74           H  
ATOM    969  HZ3 LYS A  62      10.583  16.498 -10.288  1.00 89.74           H  
ATOM    970  N   LYS A  63      12.061   7.998  -8.072  1.00 92.68           N  
ATOM    971  H   LYS A  63      11.813   8.087  -7.097  1.00 92.68           H  
ATOM    972  CA  LYS A  63      12.845   6.824  -8.506  1.00 92.68           C  
ATOM    973  HA  LYS A  63      13.489   7.114  -9.336  1.00 92.68           H  
ATOM    974  C   LYS A  63      11.994   5.672  -9.042  1.00 92.68           C  
ATOM    975  CB  LYS A  63      13.741   6.331  -7.360  1.00 92.68           C  
ATOM    976  HB2 LYS A  63      14.216   5.400  -7.668  1.00 92.68           H  
ATOM    977  HB3 LYS A  63      13.128   6.119  -6.484  1.00 92.68           H  
ATOM    978  O   LYS A  63      12.475   4.894  -9.861  1.00 92.68           O  
ATOM    979  CG  LYS A  63      14.844   7.337  -7.002  1.00 92.68           C  
ATOM    980  HG2 LYS A  63      14.400   8.283  -6.693  1.00 92.68           H  
ATOM    981  HG3 LYS A  63      15.471   7.511  -7.877  1.00 92.68           H  
ATOM    982  CD  LYS A  63      15.704   6.787  -5.859  1.00 92.68           C  
ATOM    983  HD2 LYS A  63      15.069   6.614  -4.990  1.00 92.68           H  
ATOM    984  HD3 LYS A  63      16.140   5.836  -6.166  1.00 92.68           H  
ATOM    985  CE  LYS A  63      16.819   7.772  -5.496  1.00 92.68           C  
ATOM    986  HE2 LYS A  63      17.438   7.942  -6.376  1.00 92.68           H  
ATOM    987  HE3 LYS A  63      16.365   8.722  -5.215  1.00 92.68           H  
ATOM    988  NZ  LYS A  63      17.644   7.246  -4.378  1.00 92.68           N  
ATOM    989  HZ1 LYS A  63      18.077   6.371  -4.637  1.00 92.68           H  
ATOM    990  HZ2 LYS A  63      17.066   7.067  -3.569  1.00 92.68           H  
ATOM    991  HZ3 LYS A  63      18.366   7.902  -4.117  1.00 92.68           H  
ATOM    992  N   THR A  64      10.738   5.556  -8.612  1.00 95.27           N  
ATOM    993  H   THR A  64      10.393   6.222  -7.936  1.00 95.27           H  
ATOM    994  CA  THR A  64       9.850   4.473  -9.060  1.00 95.27           C  
ATOM    995  HA  THR A  64      10.458   3.596  -9.285  1.00 95.27           H  
ATOM    996  C   THR A  64       9.105   4.885 -10.326  1.00 95.27           C  
ATOM    997  CB  THR A  64       8.865   4.054  -7.964  1.00 95.27           C  
ATOM    998  HB  THR A  64       8.209   4.895  -7.743  1.00 95.27           H  
ATOM    999  O   THR A  64       8.489   5.952 -10.384  1.00 95.27           O  
ATOM   1000  CG2 THR A  64       7.997   2.857  -8.336  1.00 95.27           C  
ATOM   1001 HG21 THR A  64       8.623   2.001  -8.587  1.00 95.27           H  
ATOM   1002 HG22 THR A  64       7.359   2.604  -7.490  1.00 95.27           H  
ATOM   1003 HG23 THR A  64       7.355   3.106  -9.181  1.00 95.27           H  
ATOM   1004  OG1 THR A  64       9.565   3.672  -6.806  1.00 95.27           O  
ATOM   1005  HG1 THR A  64       8.928   3.666  -6.088  1.00 95.27           H  
ATOM   1006  N   GLN A  65       9.110   4.018 -11.341  1.00 96.94           N  
ATOM   1007  H   GLN A  65       9.633   3.159 -11.245  1.00 96.94           H  
ATOM   1008  CA  GLN A  65       8.291   4.204 -12.538  1.00 96.94           C  
ATOM   1009  HA  GLN A  65       8.357   5.248 -12.844  1.00 96.94           H  
ATOM   1010  C   GLN A  65       6.825   3.881 -12.240  1.00 96.94           C  
ATOM   1011  CB  GLN A  65       8.792   3.341 -13.701  1.00 96.94           C  
ATOM   1012  HB2 GLN A  65       8.095   3.462 -14.529  1.00 96.94           H  
ATOM   1013  HB3 GLN A  65       8.796   2.291 -13.407  1.00 96.94           H  
ATOM   1014  O   GLN A  65       6.514   2.812 -11.718  1.00 96.94           O  
ATOM   1015  CG  GLN A  65      10.199   3.741 -14.173  1.00 96.94           C  
ATOM   1016  HG2 GLN A  65      10.924   3.501 -13.395  1.00 96.94           H  
ATOM   1017  HG3 GLN A  65      10.233   4.815 -14.355  1.00 96.94           H  
ATOM   1018  CD  GLN A  65      10.605   3.030 -15.462  1.00 96.94           C  
ATOM   1019  NE2 GLN A  65      11.874   3.014 -15.800  1.00 96.94           N  
ATOM   1020 HE21 GLN A  65      12.089   2.531 -16.660  1.00 96.94           H  
ATOM   1021 HE22 GLN A  65      12.581   3.443 -15.220  1.00 96.94           H  
ATOM   1022  OE1 GLN A  65       9.796   2.495 -16.197  1.00 96.94           O  
ATOM   1023  N   PHE A  66       5.930   4.797 -12.608  1.00 97.59           N  
ATOM   1024  H   PHE A  66       6.268   5.670 -12.988  1.00 97.59           H  
ATOM   1025  CA  PHE A  66       4.480   4.618 -12.476  1.00 97.59           C  
ATOM   1026  HA  PHE A  66       4.280   3.787 -11.800  1.00 97.59           H  
ATOM   1027  C   PHE A  66       3.810   4.217 -13.795  1.00 97.59           C  
ATOM   1028  CB  PHE A  66       3.849   5.871 -11.841  1.00 97.59           C  
ATOM   1029  HB2 PHE A  66       4.363   6.765 -12.194  1.00 97.59           H  
ATOM   1030  HB3 PHE A  66       2.813   5.948 -12.171  1.00 97.59           H  
ATOM   1031  O   PHE A  66       2.634   3.895 -13.790  1.00 97.59           O  
ATOM   1032  CG  PHE A  66       3.858   5.849 -10.322  1.00 97.59           C  
ATOM   1033  CD1 PHE A  66       2.647   5.800  -9.604  1.00 97.59           C  
ATOM   1034  HD1 PHE A  66       1.704   5.797 -10.131  1.00 97.59           H  
ATOM   1035  CD2 PHE A  66       5.077   5.815  -9.621  1.00 97.59           C  
ATOM   1036  HD2 PHE A  66       6.016   5.838 -10.154  1.00 97.59           H  
ATOM   1037  CE1 PHE A  66       2.657   5.717  -8.199  1.00 97.59           C  
ATOM   1038  HE1 PHE A  66       1.729   5.650  -7.650  1.00 97.59           H  
ATOM   1039  CE2 PHE A  66       5.084   5.701  -8.223  1.00 97.59           C  
ATOM   1040  HE2 PHE A  66       6.023   5.618  -7.695  1.00 97.59           H  
ATOM   1041  CZ  PHE A  66       3.878   5.662  -7.508  1.00 97.59           C  
ATOM   1042  HZ  PHE A  66       3.891   5.578  -6.431  1.00 97.59           H  
ATOM   1043  N   ASN A  67       4.530   4.172 -14.920  1.00 98.02           N  
ATOM   1044  H   ASN A  67       5.520   4.370 -14.883  1.00 98.02           H  
ATOM   1045  CA  ASN A  67       3.995   3.586 -16.148  1.00 98.02           C  
ATOM   1046  HA  ASN A  67       2.943   3.853 -16.246  1.00 98.02           H  
ATOM   1047  C   ASN A  67       4.077   2.054 -16.063  1.00 98.02           C  
ATOM   1048  CB  ASN A  67       4.736   4.158 -17.366  1.00 98.02           C  
ATOM   1049  HB2 ASN A  67       4.691   5.246 -17.351  1.00 98.02           H  
ATOM   1050  HB3 ASN A  67       5.779   3.841 -17.346  1.00 98.02           H  
ATOM   1051  O   ASN A  67       5.066   1.460 -16.484  1.00 98.02           O  
ATOM   1052  CG  ASN A  67       4.100   3.684 -18.663  1.00 98.02           C  
ATOM   1053  ND2 ASN A  67       4.773   3.845 -19.776  1.00 98.02           N  
ATOM   1054 HD21 ASN A  67       4.320   3.505 -20.612  1.00 98.02           H  
ATOM   1055 HD22 ASN A  67       5.719   4.197 -19.767  1.00 98.02           H  
ATOM   1056  OD1 ASN A  67       2.981   3.203 -18.702  1.00 98.02           O  
ATOM   1057  N   GLN A  68       3.082   1.439 -15.425  1.00 97.86           N  
ATOM   1058  H   GLN A  68       2.313   2.004 -15.093  1.00 97.86           H  
ATOM   1059  CA  GLN A  68       3.091   0.020 -15.074  1.00 97.86           C  
ATOM   1060  HA  GLN A  68       3.975  -0.448 -15.507  1.00 97.86           H  
ATOM   1061  C   GLN A  68       1.887  -0.734 -15.643  1.00 97.86           C  
ATOM   1062  CB  GLN A  68       3.152  -0.139 -13.544  1.00 97.86           C  
ATOM   1063  HB2 GLN A  68       3.095  -1.200 -13.300  1.00 97.86           H  
ATOM   1064  HB3 GLN A  68       2.283   0.350 -13.105  1.00 97.86           H  
ATOM   1065  O   GLN A  68       0.818  -0.171 -15.873  1.00 97.86           O  
ATOM   1066  CG  GLN A  68       4.414   0.435 -12.880  1.00 97.86           C  
ATOM   1067  HG2 GLN A  68       4.304   0.341 -11.800  1.00 97.86           H  
ATOM   1068  HG3 GLN A  68       4.498   1.497 -13.109  1.00 97.86           H  
ATOM   1069  CD  GLN A  68       5.715  -0.260 -13.276  1.00 97.86           C  
ATOM   1070  NE2 GLN A  68       6.826   0.165 -12.724  1.00 97.86           N  
ATOM   1071 HE21 GLN A  68       7.676  -0.281 -13.041  1.00 97.86           H  
ATOM   1072 HE22 GLN A  68       6.801   0.989 -12.141  1.00 97.86           H  
ATOM   1073  OE1 GLN A  68       5.767  -1.195 -14.056  1.00 97.86           O  
ATOM   1074  N   TYR A  69       2.041  -2.047 -15.812  1.00 98.18           N  
ATOM   1075  H   TYR A  69       2.958  -2.440 -15.651  1.00 98.18           H  
ATOM   1076  CA  TYR A  69       0.960  -2.934 -16.244  1.00 98.18           C  
ATOM   1077  HA  TYR A  69       0.463  -2.468 -17.095  1.00 98.18           H  
ATOM   1078  C   TYR A  69      -0.089  -3.153 -15.145  1.00 98.18           C  
ATOM   1079  CB  TYR A  69       1.541  -4.277 -16.705  1.00 98.18           C  
ATOM   1080  HB2 TYR A  69       0.732  -4.906 -17.077  1.00 98.18           H  
ATOM   1081  HB3 TYR A  69       1.983  -4.784 -15.847  1.00 98.18           H  
ATOM   1082  O   TYR A  69       0.195  -3.041 -13.949  1.00 98.18           O  
ATOM   1083  CG  TYR A  69       2.582  -4.148 -17.797  1.00 98.18           C  
ATOM   1084  CD1 TYR A  69       2.182  -3.911 -19.126  1.00 98.18           C  
ATOM   1085  HD1 TYR A  69       1.135  -3.833 -19.379  1.00 98.18           H  
ATOM   1086  CD2 TYR A  69       3.951  -4.235 -17.476  1.00 98.18           C  
ATOM   1087  HD2 TYR A  69       4.267  -4.408 -16.458  1.00 98.18           H  
ATOM   1088  CE1 TYR A  69       3.152  -3.765 -20.136  1.00 98.18           C  
ATOM   1089  HE1 TYR A  69       2.863  -3.579 -21.160  1.00 98.18           H  
ATOM   1090  CE2 TYR A  69       4.922  -4.084 -18.484  1.00 98.18           C  
ATOM   1091  HE2 TYR A  69       5.972  -4.140 -18.238  1.00 98.18           H  
ATOM   1092  OH  TYR A  69       5.450  -3.702 -20.796  1.00 98.18           O  
ATOM   1093  HH  TYR A  69       6.348  -3.751 -20.460  1.00 98.18           H  
ATOM   1094  CZ  TYR A  69       4.522  -3.849 -19.817  1.00 98.18           C  
ATOM   1095  N   TRP A  70      -1.293  -3.576 -15.546  1.00 98.54           N  
ATOM   1096  H   TRP A  70      -1.472  -3.616 -16.540  1.00 98.54           H  
ATOM   1097  CA  TRP A  70      -2.411  -3.847 -14.634  1.00 98.54           C  
ATOM   1098  HA  TRP A  70      -2.768  -2.904 -14.219  1.00 98.54           H  
ATOM   1099  C   TRP A  70      -2.039  -4.750 -13.452  1.00 98.54           C  
ATOM   1100  CB  TRP A  70      -3.556  -4.504 -15.412  1.00 98.54           C  
ATOM   1101  HB2 TRP A  70      -3.925  -3.800 -16.159  1.00 98.54           H  
ATOM   1102  HB3 TRP A  70      -3.180  -5.381 -15.938  1.00 98.54           H  
ATOM   1103  O   TRP A  70      -2.456  -4.492 -12.327  1.00 98.54           O  
ATOM   1104  CG  TRP A  70      -4.705  -4.919 -14.545  1.00 98.54           C  
ATOM   1105  CD1 TRP A  70      -5.056  -6.189 -14.240  1.00 98.54           C  
ATOM   1106  HD1 TRP A  70      -4.565  -7.071 -14.626  1.00 98.54           H  
ATOM   1107  CD2 TRP A  70      -5.654  -4.061 -13.845  1.00 98.54           C  
ATOM   1108  CE2 TRP A  70      -6.567  -4.890 -13.127  1.00 98.54           C  
ATOM   1109  CE3 TRP A  70      -5.851  -2.665 -13.766  1.00 98.54           C  
ATOM   1110  HE3 TRP A  70      -5.196  -2.005 -14.315  1.00 98.54           H  
ATOM   1111  NE1 TRP A  70      -6.163  -6.177 -13.413  1.00 98.54           N  
ATOM   1112  HE1 TRP A  70      -6.691  -7.005 -13.179  1.00 98.54           H  
ATOM   1113  CH2 TRP A  70      -7.802  -2.970 -12.325  1.00 98.54           C  
ATOM   1114  HH2 TRP A  70      -8.635  -2.546 -11.784  1.00 98.54           H  
ATOM   1115  CZ2 TRP A  70      -7.626  -4.364 -12.373  1.00 98.54           C  
ATOM   1116  HZ2 TRP A  70      -8.323  -5.018 -11.870  1.00 98.54           H  
ATOM   1117  CZ3 TRP A  70      -6.915  -2.126 -13.018  1.00 98.54           C  
ATOM   1118  HZ3 TRP A  70      -7.070  -1.057 -13.001  1.00 98.54           H  
ATOM   1119  N   ALA A  71      -1.232  -5.790 -13.681  1.00 98.64           N  
ATOM   1120  H   ALA A  71      -0.899  -5.946 -14.622  1.00 98.64           H  
ATOM   1121  CA  ALA A  71      -0.827  -6.718 -12.627  1.00 98.64           C  
ATOM   1122  HA  ALA A  71      -1.722  -7.171 -12.201  1.00 98.64           H  
ATOM   1123  C   ALA A  71      -0.078  -6.021 -11.475  1.00 98.64           C  
ATOM   1124  CB  ALA A  71       0.022  -7.826 -13.260  1.00 98.64           C  
ATOM   1125  HB1 ALA A  71       0.927  -7.404 -13.697  1.00 98.64           H  
ATOM   1126  HB2 ALA A  71       0.305  -8.551 -12.497  1.00 98.64           H  
ATOM   1127  HB3 ALA A  71      -0.547  -8.337 -14.036  1.00 98.64           H  
ATOM   1128  O   ALA A  71      -0.298  -6.362 -10.312  1.00 98.64           O  
ATOM   1129  N   LEU A  72       0.751  -5.018 -11.780  1.00 98.49           N  
ATOM   1130  H   LEU A  72       0.810  -4.710 -12.740  1.00 98.49           H  
ATOM   1131  CA  LEU A  72       1.471  -4.237 -10.773  1.00 98.49           C  
ATOM   1132  HA  LEU A  72       1.844  -4.901  -9.993  1.00 98.49           H  
ATOM   1133  C   LEU A  72       0.537  -3.254 -10.073  1.00 98.49           C  
ATOM   1134  CB  LEU A  72       2.658  -3.521 -11.431  1.00 98.49           C  
ATOM   1135  HB2 LEU A  72       3.075  -2.801 -10.726  1.00 98.49           H  
ATOM   1136  HB3 LEU A  72       2.291  -2.971 -12.297  1.00 98.49           H  
ATOM   1137  O   LEU A  72       0.541  -3.178  -8.851  1.00 98.49           O  
ATOM   1138  CG  LEU A  72       3.782  -4.471 -11.876  1.00 98.49           C  
ATOM   1139  HG  LEU A  72       3.378  -5.230 -12.546  1.00 98.49           H  
ATOM   1140  CD1 LEU A  72       4.842  -3.686 -12.631  1.00 98.49           C  
ATOM   1141 HD11 LEU A  72       4.398  -3.240 -13.521  1.00 98.49           H  
ATOM   1142 HD12 LEU A  72       5.648  -4.348 -12.949  1.00 98.49           H  
ATOM   1143 HD13 LEU A  72       5.257  -2.902 -11.997  1.00 98.49           H  
ATOM   1144  CD2 LEU A  72       4.465  -5.164 -10.695  1.00 98.49           C  
ATOM   1145 HD21 LEU A  72       3.773  -5.839 -10.191  1.00 98.49           H  
ATOM   1146 HD22 LEU A  72       5.310  -5.752 -11.052  1.00 98.49           H  
ATOM   1147 HD23 LEU A  72       4.825  -4.423  -9.982  1.00 98.49           H  
ATOM   1148  N   TYR A  73      -0.351  -2.579 -10.800  1.00 98.73           N  
ATOM   1149  H   TYR A  73      -0.316  -2.642 -11.808  1.00 98.73           H  
ATOM   1150  CA  TYR A  73      -1.374  -1.748 -10.161  1.00 98.73           C  
ATOM   1151  HA  TYR A  73      -0.878  -1.017  -9.522  1.00 98.73           H  
ATOM   1152  C   TYR A  73      -2.313  -2.550  -9.257  1.00 98.73           C  
ATOM   1153  CB  TYR A  73      -2.168  -0.995 -11.223  1.00 98.73           C  
ATOM   1154  HB2 TYR A  73      -2.336  -1.630 -12.093  1.00 98.73           H  
ATOM   1155  HB3 TYR A  73      -3.145  -0.733 -10.817  1.00 98.73           H  
ATOM   1156  O   TYR A  73      -2.679  -2.074  -8.186  1.00 98.73           O  
ATOM   1157  CG  TYR A  73      -1.493   0.290 -11.630  1.00 98.73           C  
ATOM   1158  CD1 TYR A  73      -1.546   1.389 -10.751  1.00 98.73           C  
ATOM   1159  HD1 TYR A  73      -2.049   1.303  -9.800  1.00 98.73           H  
ATOM   1160  CD2 TYR A  73      -0.836   0.400 -12.869  1.00 98.73           C  
ATOM   1161  HD2 TYR A  73      -0.781  -0.441 -13.546  1.00 98.73           H  
ATOM   1162  CE1 TYR A  73      -0.979   2.617 -11.124  1.00 98.73           C  
ATOM   1163  HE1 TYR A  73      -1.050   3.466 -10.460  1.00 98.73           H  
ATOM   1164  CE2 TYR A  73      -0.281   1.635 -13.252  1.00 98.73           C  
ATOM   1165  HE2 TYR A  73       0.180   1.758 -14.221  1.00 98.73           H  
ATOM   1166  OH  TYR A  73       0.063   3.962 -12.788  1.00 98.73           O  
ATOM   1167  HH  TYR A  73      -0.123   4.646 -12.141  1.00 98.73           H  
ATOM   1168  CZ  TYR A  73      -0.372   2.746 -12.389  1.00 98.73           C  
ATOM   1169  N   LYS A  74      -2.671  -3.782  -9.634  1.00 98.52           N  
ATOM   1170  H   LYS A  74      -2.383  -4.086 -10.553  1.00 98.52           H  
ATOM   1171  CA  LYS A  74      -3.494  -4.683  -8.818  1.00 98.52           C  
ATOM   1172  HA  LYS A  74      -4.411  -4.160  -8.547  1.00 98.52           H  
ATOM   1173  C   LYS A  74      -2.802  -5.059  -7.508  1.00 98.52           C  
ATOM   1174  CB  LYS A  74      -3.868  -5.923  -9.649  1.00 98.52           C  
ATOM   1175  HB2 LYS A  74      -2.958  -6.447  -9.944  1.00 98.52           H  
ATOM   1176  HB3 LYS A  74      -4.385  -5.598 -10.552  1.00 98.52           H  
ATOM   1177  O   LYS A  74      -3.465  -5.064  -6.473  1.00 98.52           O  
ATOM   1178  CG  LYS A  74      -4.777  -6.893  -8.875  1.00 98.52           C  
ATOM   1179  HG2 LYS A  74      -5.688  -6.373  -8.579  1.00 98.52           H  
ATOM   1180  HG3 LYS A  74      -4.261  -7.239  -7.979  1.00 98.52           H  
ATOM   1181  CD  LYS A  74      -5.144  -8.121  -9.720  1.00 98.52           C  
ATOM   1182  HD2 LYS A  74      -4.228  -8.618 -10.038  1.00 98.52           H  
ATOM   1183  HD3 LYS A  74      -5.702  -7.797 -10.598  1.00 98.52           H  
ATOM   1184  CE  LYS A  74      -5.993  -9.089  -8.882  1.00 98.52           C  
ATOM   1185  HE2 LYS A  74      -6.893  -8.567  -8.557  1.00 98.52           H  
ATOM   1186  HE3 LYS A  74      -5.426  -9.357  -7.991  1.00 98.52           H  
ATOM   1187  NZ  LYS A  74      -6.361 -10.316  -9.636  1.00 98.52           N  
ATOM   1188  HZ1 LYS A  74      -5.536 -10.822  -9.925  1.00 98.52           H  
ATOM   1189  HZ2 LYS A  74      -6.916 -10.932  -9.060  1.00 98.52           H  
ATOM   1190  HZ3 LYS A  74      -6.906 -10.087 -10.455  1.00 98.52           H  
ATOM   1191  N   ASN A  75      -1.507  -5.375  -7.563  1.00 98.00           N  
ATOM   1192  H   ASN A  75      -1.045  -5.314  -8.459  1.00 98.00           H  
ATOM   1193  CA  ASN A  75      -0.751  -5.960  -6.451  1.00 98.00           C  
ATOM   1194  HA  ASN A  75      -1.449  -6.350  -5.711  1.00 98.00           H  
ATOM   1195  C   ASN A  75       0.142  -4.978  -5.680  1.00 98.00           C  
ATOM   1196  CB  ASN A  75       0.076  -7.134  -6.991  1.00 98.00           C  
ATOM   1197  HB2 ASN A  75       0.736  -7.506  -6.207  1.00 98.00           H  
ATOM   1198  HB3 ASN A  75       0.707  -6.785  -7.808  1.00 98.00           H  
ATOM   1199  O   ASN A  75       0.683  -5.374  -4.653  1.00 98.00           O  
ATOM   1200  CG  ASN A  75      -0.780  -8.296  -7.448  1.00 98.00           C  
ATOM   1201  ND2 ASN A  75      -0.413  -8.927  -8.537  1.00 98.00           N  
ATOM   1202 HD21 ASN A  75      -0.911  -9.769  -8.787  1.00 98.00           H  
ATOM   1203 HD22 ASN A  75       0.367  -8.567  -9.070  1.00 98.00           H  
ATOM   1204  OD1 ASN A  75      -1.777  -8.656  -6.836  1.00 98.00           O  
ATOM   1205  N   GLY A  76       0.280  -3.739  -6.148  1.00 98.17           N  
ATOM   1206  H   GLY A  76      -0.064  -3.544  -7.077  1.00 98.17           H  
ATOM   1207  CA  GLY A  76       1.182  -2.745  -5.573  1.00 98.17           C  
ATOM   1208  HA2 GLY A  76       0.779  -1.752  -5.774  1.00 98.17           H  
ATOM   1209  HA3 GLY A  76       1.247  -2.871  -4.492  1.00 98.17           H  
ATOM   1210  C   GLY A  76       2.599  -2.820  -6.139  1.00 98.17           C  
ATOM   1211  O   GLY A  76       3.020  -3.840  -6.687  1.00 98.17           O  
ATOM   1212  N   PHE A  77       3.329  -1.711  -6.033  1.00 98.00           N  
ATOM   1213  H   PHE A  77       2.936  -0.930  -5.527  1.00 98.00           H  
ATOM   1214  CA  PHE A  77       4.727  -1.606  -6.451  1.00 98.00           C  
ATOM   1215  HA  PHE A  77       5.243  -2.519  -6.153  1.00 98.00           H  
ATOM   1216  C   PHE A  77       5.431  -0.430  -5.771  1.00 98.00           C  
ATOM   1217  CB  PHE A  77       4.826  -1.474  -7.983  1.00 98.00           C  
ATOM   1218  HB2 PHE A  77       4.422  -2.378  -8.438  1.00 98.00           H  
ATOM   1219  HB3 PHE A  77       5.877  -1.431  -8.267  1.00 98.00           H  
ATOM   1220  O   PHE A  77       4.793   0.520  -5.320  1.00 98.00           O  
ATOM   1221  CG  PHE A  77       4.114  -0.274  -8.580  1.00 98.00           C  
ATOM   1222  CD1 PHE A  77       2.792  -0.401  -9.042  1.00 98.00           C  
ATOM   1223  HD1 PHE A  77       2.282  -1.348  -8.940  1.00 98.00           H  
ATOM   1224  CD2 PHE A  77       4.771   0.966  -8.691  1.00 98.00           C  
ATOM   1225  HD2 PHE A  77       5.785   1.072  -8.335  1.00 98.00           H  
ATOM   1226  CE1 PHE A  77       2.134   0.695  -9.625  1.00 98.00           C  
ATOM   1227  HE1 PHE A  77       1.121   0.592  -9.985  1.00 98.00           H  
ATOM   1228  CE2 PHE A  77       4.109   2.068  -9.260  1.00 98.00           C  
ATOM   1229  HE2 PHE A  77       4.617   3.018  -9.339  1.00 98.00           H  
ATOM   1230  CZ  PHE A  77       2.793   1.931  -9.733  1.00 98.00           C  
ATOM   1231  HZ  PHE A  77       2.287   2.774 -10.180  1.00 98.00           H  
ATOM   1232  N   GLY A  78       6.764  -0.474  -5.772  1.00 96.36           N  
ATOM   1233  H   GLY A  78       7.213  -1.301  -6.138  1.00 96.36           H  
ATOM   1234  CA  GLY A  78       7.614   0.562  -5.192  1.00 96.36           C  
ATOM   1235  HA2 GLY A  78       7.159   1.539  -5.357  1.00 96.36           H  
ATOM   1236  HA3 GLY A  78       8.571   0.547  -5.712  1.00 96.36           H  
ATOM   1237  C   GLY A  78       7.850   0.399  -3.682  1.00 96.36           C  
ATOM   1238  O   GLY A  78       7.139  -0.351  -3.010  1.00 96.36           O  
ATOM   1239  N   PRO A  79       8.880   1.062  -3.135  1.00 94.09           N  
ATOM   1240  CA  PRO A  79       9.223   0.971  -1.720  1.00 94.09           C  
ATOM   1241  HA  PRO A  79       9.111  -0.058  -1.376  1.00 94.09           H  
ATOM   1242  C   PRO A  79       8.352   1.888  -0.846  1.00 94.09           C  
ATOM   1243  CB  PRO A  79      10.701   1.354  -1.659  1.00 94.09           C  
ATOM   1244  HB2 PRO A  79      10.958   1.815  -0.706  1.00 94.09           H  
ATOM   1245  HB3 PRO A  79      11.313   0.468  -1.827  1.00 94.09           H  
ATOM   1246  O   PRO A  79       8.217   3.075  -1.128  1.00 94.09           O  
ATOM   1247  CG  PRO A  79      10.877   2.317  -2.833  1.00 94.09           C  
ATOM   1248  HG2 PRO A  79      10.603   3.329  -2.535  1.00 94.09           H  
ATOM   1249  HG3 PRO A  79      11.891   2.279  -3.230  1.00 94.09           H  
ATOM   1250  CD  PRO A  79       9.895   1.802  -3.871  1.00 94.09           C  
ATOM   1251  HD2 PRO A  79      10.417   1.131  -4.553  1.00 94.09           H  
ATOM   1252  HD3 PRO A  79       9.470   2.641  -4.421  1.00 94.09           H  
ATOM   1253  N   LEU A  80       7.831   1.369   0.275  1.00 92.49           N  
ATOM   1254  H   LEU A  80       7.937   0.374   0.409  1.00 92.49           H  
ATOM   1255  CA  LEU A  80       6.902   2.085   1.177  1.00 92.49           C  
ATOM   1256  HA  LEU A  80       5.966   2.258   0.647  1.00 92.49           H  
ATOM   1257  C   LEU A  80       7.380   3.469   1.648  1.00 92.49           C  
ATOM   1258  CB  LEU A  80       6.639   1.221   2.425  1.00 92.49           C  
ATOM   1259  HB2 LEU A  80       6.153   1.842   3.178  1.00 92.49           H  
ATOM   1260  HB3 LEU A  80       7.594   0.895   2.836  1.00 92.49           H  
ATOM   1261  O   LEU A  80       6.580   4.394   1.755  1.00 92.49           O  
ATOM   1262  CG  LEU A  80       5.746  -0.003   2.185  1.00 92.49           C  
ATOM   1263  HG  LEU A  80       6.181  -0.629   1.406  1.00 92.49           H  
ATOM   1264  CD1 LEU A  80       5.665  -0.817   3.471  1.00 92.49           C  
ATOM   1265 HD11 LEU A  80       5.220  -0.223   4.270  1.00 92.49           H  
ATOM   1266 HD12 LEU A  80       6.654  -1.168   3.763  1.00 92.49           H  
ATOM   1267 HD13 LEU A  80       5.027  -1.678   3.268  1.00 92.49           H  
ATOM   1268  CD2 LEU A  80       4.329   0.397   1.782  1.00 92.49           C  
ATOM   1269 HD21 LEU A  80       4.341   0.815   0.776  1.00 92.49           H  
ATOM   1270 HD22 LEU A  80       3.681  -0.479   1.765  1.00 92.49           H  
ATOM   1271 HD23 LEU A  80       3.929   1.139   2.473  1.00 92.49           H  
ATOM   1272  N   CYS A  81       8.674   3.625   1.936  1.00 92.02           N  
ATOM   1273  H   CYS A  81       9.294   2.837   1.814  1.00 92.02           H  
ATOM   1274  CA  CYS A  81       9.245   4.914   2.346  1.00 92.02           C  
ATOM   1275  HA  CYS A  81       8.458   5.526   2.787  1.00 92.02           H  
ATOM   1276  C   CYS A  81       9.819   5.727   1.183  1.00 92.02           C  
ATOM   1277  CB  CYS A  81      10.299   4.715   3.423  1.00 92.02           C  
ATOM   1278  HB2 CYS A  81      10.712   5.686   3.696  1.00 92.02           H  
ATOM   1279  HB3 CYS A  81      11.118   4.125   3.011  1.00 92.02           H  
ATOM   1280  O   CYS A  81      10.471   6.735   1.417  1.00 92.02           O  
ATOM   1281  SG  CYS A  81       9.692   3.951   4.928  1.00 92.02           S  
ATOM   1282  N   GLY A  82       9.594   5.318  -0.059  1.00 92.97           N  
ATOM   1283  H   GLY A  82       9.013   4.505  -0.206  1.00 92.97           H  
ATOM   1284  CA  GLY A  82       9.942   6.088  -1.244  1.00 92.97           C  
ATOM   1285  HA2 GLY A  82      10.403   7.040  -0.980  1.00 92.97           H  
ATOM   1286  HA3 GLY A  82      10.654   5.521  -1.843  1.00 92.97           H  
ATOM   1287  C   GLY A  82       8.695   6.383  -2.064  1.00 92.97           C  
ATOM   1288  O   GLY A  82       7.676   6.844  -1.540  1.00 92.97           O  
ATOM   1289  N   ASP A  83       8.798   6.101  -3.356  1.00 94.60           N  
ATOM   1290  H   ASP A  83       9.661   5.696  -3.690  1.00 94.60           H  
ATOM   1291  CA  ASP A  83       7.695   6.211  -4.297  1.00 94.60           C  
ATOM   1292  HA  ASP A  83       7.007   6.989  -3.966  1.00 94.60           H  
ATOM   1293  C   ASP A  83       6.961   4.871  -4.399  1.00 94.60           C  
ATOM   1294  CB  ASP A  83       8.246   6.581  -5.676  1.00 94.60           C  
ATOM   1295  HB2 ASP A  83       9.106   5.948  -5.896  1.00 94.60           H  
ATOM   1296  HB3 ASP A  83       7.457   6.392  -6.405  1.00 94.60           H  
ATOM   1297  O   ASP A  83       7.536   3.910  -4.919  1.00 94.60           O  
ATOM   1298  CG  ASP A  83       8.685   8.013  -5.886  1.00 94.60           C  
ATOM   1299  OD1 ASP A  83       8.833   8.777  -4.916  1.00 94.60           O  
ATOM   1300  OD2 ASP A  83       8.826   8.385  -7.074  1.00 94.60           O  
ATOM   1301  N   TYR A  84       5.699   4.795  -3.975  1.00 97.04           N  
ATOM   1302  H   TYR A  84       5.242   5.621  -3.616  1.00 97.04           H  
ATOM   1303  CA  TYR A  84       4.952   3.536  -4.037  1.00 97.04           C  
ATOM   1304  HA  TYR A  84       5.356   2.952  -4.863  1.00 97.04           H  
ATOM   1305  C   TYR A  84       3.464   3.691  -4.331  1.00 97.04           C  
ATOM   1306  CB  TYR A  84       5.173   2.709  -2.763  1.00 97.04           C  
ATOM   1307  HB2 TYR A  84       6.212   2.812  -2.451  1.00 97.04           H  
ATOM   1308  HB3 TYR A  84       5.033   1.656  -3.007  1.00 97.04           H  
ATOM   1309  O   TYR A  84       2.866   4.759  -4.176  1.00 97.04           O  
ATOM   1310  CG  TYR A  84       4.261   3.044  -1.603  1.00 97.04           C  
ATOM   1311  CD1 TYR A  84       4.535   4.158  -0.790  1.00 97.04           C  
ATOM   1312  HD1 TYR A  84       5.397   4.775  -0.994  1.00 97.04           H  
ATOM   1313  CD2 TYR A  84       3.158   2.212  -1.326  1.00 97.04           C  
ATOM   1314  HD2 TYR A  84       2.959   1.350  -1.945  1.00 97.04           H  
ATOM   1315  CE1 TYR A  84       3.731   4.418   0.334  1.00 97.04           C  
ATOM   1316  HE1 TYR A  84       3.981   5.231   1.000  1.00 97.04           H  
ATOM   1317  CE2 TYR A  84       2.352   2.469  -0.204  1.00 97.04           C  
ATOM   1318  HE2 TYR A  84       1.532   1.816   0.056  1.00 97.04           H  
ATOM   1319  OH  TYR A  84       2.003   3.694   1.807  1.00 97.04           O  
ATOM   1320  HH  TYR A  84       2.222   4.511   2.260  1.00 97.04           H  
ATOM   1321  CZ  TYR A  84       2.665   3.550   0.641  1.00 97.04           C  
ATOM   1322  N   TRP A  85       2.889   2.569  -4.753  1.00 98.30           N  
ATOM   1323  H   TRP A  85       3.493   1.767  -4.865  1.00 98.30           H  
ATOM   1324  CA  TRP A  85       1.467   2.315  -4.898  1.00 98.30           C  
ATOM   1325  HA  TRP A  85       0.891   3.167  -4.538  1.00 98.30           H  
ATOM   1326  C   TRP A  85       1.108   1.084  -4.069  1.00 98.30           C  
ATOM   1327  CB  TRP A  85       1.155   2.069  -6.377  1.00 98.30           C  
ATOM   1328  HB2 TRP A  85       1.735   1.216  -6.730  1.00 98.30           H  
ATOM   1329  HB3 TRP A  85       1.467   2.941  -6.952  1.00 98.30           H  
ATOM   1330  O   TRP A  85       1.705   0.024  -4.262  1.00 98.30           O  
ATOM   1331  CG  TRP A  85      -0.293   1.821  -6.651  1.00 98.30           C  
ATOM   1332  CD1 TRP A  85      -0.865   0.648  -7.006  1.00 98.30           C  
ATOM   1333  HD1 TRP A  85      -0.327  -0.277  -7.156  1.00 98.30           H  
ATOM   1334  CD2 TRP A  85      -1.378   2.788  -6.585  1.00 98.30           C  
ATOM   1335  CE2 TRP A  85      -2.598   2.132  -6.906  1.00 98.30           C  
ATOM   1336  CE3 TRP A  85      -1.441   4.164  -6.294  1.00 98.30           C  
ATOM   1337  HE3 TRP A  85      -0.525   4.673  -6.031  1.00 98.30           H  
ATOM   1338  NE1 TRP A  85      -2.230   0.827  -7.152  1.00 98.30           N  
ATOM   1339  HE1 TRP A  85      -2.873   0.119  -7.476  1.00 98.30           H  
ATOM   1340  CH2 TRP A  85      -3.855   4.185  -6.648  1.00 98.30           C  
ATOM   1341  HH2 TRP A  85      -4.792   4.722  -6.664  1.00 98.30           H  
ATOM   1342  CZ2 TRP A  85      -3.823   2.814  -6.938  1.00 98.30           C  
ATOM   1343  HZ2 TRP A  85      -4.740   2.297  -7.179  1.00 98.30           H  
ATOM   1344  CZ3 TRP A  85      -2.665   4.860  -6.332  1.00 98.30           C  
ATOM   1345  HZ3 TRP A  85      -2.704   5.915  -6.107  1.00 98.30           H  
ATOM   1346  N   LEU A  86       0.136   1.205  -3.163  1.00 98.14           N  
ATOM   1347  H   LEU A  86      -0.276   2.114  -3.010  1.00 98.14           H  
ATOM   1348  CA  LEU A  86      -0.246   0.113  -2.266  1.00 98.14           C  
ATOM   1349  HA  LEU A  86       0.644  -0.211  -1.726  1.00 98.14           H  
ATOM   1350  C   LEU A  86      -0.774  -1.100  -3.041  1.00 98.14           C  
ATOM   1351  CB  LEU A  86      -1.277   0.642  -1.253  1.00 98.14           C  
ATOM   1352  HB2 LEU A  86      -2.132   1.044  -1.796  1.00 98.14           H  
ATOM   1353  HB3 LEU A  86      -0.819   1.458  -0.693  1.00 98.14           H  
ATOM   1354  O   LEU A  86      -0.414  -2.228  -2.726  1.00 98.14           O  
ATOM   1355  CG  LEU A  86      -1.782  -0.413  -0.252  1.00 98.14           C  
ATOM   1356  HG  LEU A  86      -2.251  -1.232  -0.799  1.00 98.14           H  
ATOM   1357  CD1 LEU A  86      -0.659  -0.981   0.616  1.00 98.14           C  
ATOM   1358 HD11 LEU A  86       0.044  -1.548   0.005  1.00 98.14           H  
ATOM   1359 HD12 LEU A  86      -0.127  -0.171   1.117  1.00 98.14           H  
ATOM   1360 HD13 LEU A  86      -1.072  -1.654   1.367  1.00 98.14           H  
ATOM   1361  CD2 LEU A  86      -2.837   0.202   0.665  1.00 98.14           C  
ATOM   1362 HD21 LEU A  86      -2.395   1.006   1.254  1.00 98.14           H  
ATOM   1363 HD22 LEU A  86      -3.661   0.598   0.074  1.00 98.14           H  
ATOM   1364 HD23 LEU A  86      -3.224  -0.561   1.341  1.00 98.14           H  
ATOM   1365  N   GLY A  87      -1.592  -0.866  -4.070  1.00 98.46           N  
ATOM   1366  H   GLY A  87      -1.795   0.100  -4.283  1.00 98.46           H  
ATOM   1367  CA  GLY A  87      -2.214  -1.902  -4.895  1.00 98.46           C  
ATOM   1368  HA2 GLY A  87      -1.882  -2.892  -4.583  1.00 98.46           H  
ATOM   1369  HA3 GLY A  87      -1.887  -1.758  -5.925  1.00 98.46           H  
ATOM   1370  C   GLY A  87      -3.740  -1.877  -4.829  1.00 98.46           C  
ATOM   1371  O   GLY A  87      -4.329  -1.865  -3.748  1.00 98.46           O  
ATOM   1372  N   ASN A  88      -4.395  -1.921  -5.991  1.00 98.57           N  
ATOM   1373  H   ASN A  88      -3.839  -1.910  -6.834  1.00 98.57           H  
ATOM   1374  CA  ASN A  88      -5.844  -1.746  -6.130  1.00 98.57           C  
ATOM   1375  HA  ASN A  88      -6.114  -0.760  -5.752  1.00 98.57           H  
ATOM   1376  C   ASN A  88      -6.630  -2.779  -5.322  1.00 98.57           C  
ATOM   1377  CB  ASN A  88      -6.264  -1.841  -7.612  1.00 98.57           C  
ATOM   1378  HB2 ASN A  88      -6.026  -2.831  -8.002  1.00 98.57           H  
ATOM   1379  HB3 ASN A  88      -7.344  -1.710  -7.672  1.00 98.57           H  
ATOM   1380  O   ASN A  88      -7.668  -2.442  -4.762  1.00 98.57           O  
ATOM   1381  CG  ASN A  88      -5.636  -0.796  -8.514  1.00 98.57           C  
ATOM   1382  ND2 ASN A  88      -5.842  -0.878  -9.806  1.00 98.57           N  
ATOM   1383 HD21 ASN A  88      -6.434  -1.590 -10.210  1.00 98.57           H  
ATOM   1384 HD22 ASN A  88      -5.444  -0.133 -10.361  1.00 98.57           H  
ATOM   1385  OD1 ASN A  88      -4.928   0.090  -8.084  1.00 98.57           O  
ATOM   1386  N   ARG A  89      -6.142  -4.026  -5.233  1.00 98.01           N  
ATOM   1387  H   ARG A  89      -5.253  -4.231  -5.666  1.00 98.01           H  
ATOM   1388  CA  ARG A  89      -6.835  -5.071  -4.465  1.00 98.01           C  
ATOM   1389  HA  ARG A  89      -7.876  -5.093  -4.789  1.00 98.01           H  
ATOM   1390  C   ARG A  89      -6.891  -4.744  -2.973  1.00 98.01           C  
ATOM   1391  CB  ARG A  89      -6.224  -6.454  -4.746  1.00 98.01           C  
ATOM   1392  HB2 ARG A  89      -6.946  -7.208  -4.436  1.00 98.01           H  
ATOM   1393  HB3 ARG A  89      -6.080  -6.556  -5.822  1.00 98.01           H  
ATOM   1394  O   ARG A  89      -7.911  -4.992  -2.343  1.00 98.01           O  
ATOM   1395  CG  ARG A  89      -4.894  -6.745  -4.022  1.00 98.01           C  
ATOM   1396  HG2 ARG A  89      -4.169  -5.954  -4.213  1.00 98.01           H  
ATOM   1397  HG3 ARG A  89      -5.066  -6.811  -2.948  1.00 98.01           H  
ATOM   1398  CD  ARG A  89      -4.341  -8.085  -4.518  1.00 98.01           C  
ATOM   1399  HD2 ARG A  89      -4.168  -8.008  -5.591  1.00 98.01           H  
ATOM   1400  HD3 ARG A  89      -5.084  -8.865  -4.353  1.00 98.01           H  
ATOM   1401  NE  ARG A  89      -3.070  -8.463  -3.876  1.00 98.01           N  
ATOM   1402  HE  ARG A  89      -2.234  -8.307  -4.421  1.00 98.01           H  
ATOM   1403  NH1 ARG A  89      -3.919  -9.509  -2.003  1.00 98.01           N  
ATOM   1404 HH11 ARG A  89      -3.750  -9.982  -1.127  1.00 98.01           H  
ATOM   1405 HH12 ARG A  89      -4.821  -9.081  -2.159  1.00 98.01           H  
ATOM   1406  NH2 ARG A  89      -1.752  -9.625  -2.426  1.00 98.01           N  
ATOM   1407 HH21 ARG A  89      -1.649 -10.109  -1.546  1.00 98.01           H  
ATOM   1408 HH22 ARG A  89      -0.934  -9.146  -2.775  1.00 98.01           H  
ATOM   1409  CZ  ARG A  89      -2.922  -9.188  -2.778  1.00 98.01           C  
ATOM   1410  N   TYR A  90      -5.825  -4.160  -2.427  1.00 97.33           N  
ATOM   1411  H   TYR A  90      -5.043  -3.907  -3.013  1.00 97.33           H  
ATOM   1412  CA  TYR A  90      -5.774  -3.791  -1.015  1.00 97.33           C  
ATOM   1413  HA  TYR A  90      -6.237  -4.578  -0.419  1.00 97.33           H  
ATOM   1414  C   TYR A  90      -6.526  -2.495  -0.752  1.00 97.33           C  
ATOM   1415  CB  TYR A  90      -4.336  -3.621  -0.550  1.00 97.33           C  
ATOM   1416  HB2 TYR A  90      -4.332  -3.535   0.537  1.00 97.33           H  
ATOM   1417  HB3 TYR A  90      -3.958  -2.679  -0.945  1.00 97.33           H  
ATOM   1418  O   TYR A  90      -7.215  -2.406   0.253  1.00 97.33           O  
ATOM   1419  CG  TYR A  90      -3.390  -4.727  -0.936  1.00 97.33           C  
ATOM   1420  CD1 TYR A  90      -3.444  -5.995  -0.329  1.00 97.33           C  
ATOM   1421  HD1 TYR A  90      -4.219  -6.225   0.388  1.00 97.33           H  
ATOM   1422  CD2 TYR A  90      -2.372  -4.424  -1.844  1.00 97.33           C  
ATOM   1423  HD2 TYR A  90      -2.349  -3.446  -2.300  1.00 97.33           H  
ATOM   1424  CE1 TYR A  90      -2.422  -6.931  -0.587  1.00 97.33           C  
ATOM   1425  HE1 TYR A  90      -2.402  -7.870  -0.053  1.00 97.33           H  
ATOM   1426  CE2 TYR A  90      -1.340  -5.336  -2.079  1.00 97.33           C  
ATOM   1427  HE2 TYR A  90      -0.503  -5.028  -2.688  1.00 97.33           H  
ATOM   1428  OH  TYR A  90      -0.310  -7.427  -1.671  1.00 97.33           O  
ATOM   1429  HH  TYR A  90       0.409  -6.951  -2.092  1.00 97.33           H  
ATOM   1430  CZ  TYR A  90      -1.353  -6.588  -1.447  1.00 97.33           C  
ATOM   1431  N   ILE A  91      -6.443  -1.522  -1.668  1.00 97.59           N  
ATOM   1432  H   ILE A  91      -5.809  -1.638  -2.445  1.00 97.59           H  
ATOM   1433  CA  ILE A  91      -7.234  -0.289  -1.580  1.00 97.59           C  
ATOM   1434  HA  ILE A  91      -7.025   0.194  -0.625  1.00 97.59           H  
ATOM   1435  C   ILE A  91      -8.724  -0.637  -1.584  1.00 97.59           C  
ATOM   1436  CB  ILE A  91      -6.865   0.699  -2.709  1.00 97.59           C  
ATOM   1437  HB  ILE A  91      -6.979   0.189  -3.666  1.00 97.59           H  
ATOM   1438  O   ILE A  91      -9.442  -0.185  -0.705  1.00 97.59           O  
ATOM   1439  CG1 ILE A  91      -5.397   1.162  -2.558  1.00 97.59           C  
ATOM   1440 HG12 ILE A  91      -5.317   1.830  -1.700  1.00 97.59           H  
ATOM   1441 HG13 ILE A  91      -4.751   0.306  -2.363  1.00 97.59           H  
ATOM   1442  CG2 ILE A  91      -7.804   1.921  -2.688  1.00 97.59           C  
ATOM   1443 HG21 ILE A  91      -7.535   2.629  -3.472  1.00 97.59           H  
ATOM   1444 HG22 ILE A  91      -8.838   1.622  -2.863  1.00 97.59           H  
ATOM   1445 HG23 ILE A  91      -7.744   2.425  -1.723  1.00 97.59           H  
ATOM   1446  CD1 ILE A  91      -4.843   1.868  -3.802  1.00 97.59           C  
ATOM   1447 HD11 ILE A  91      -4.948   1.219  -4.671  1.00 97.59           H  
ATOM   1448 HD12 ILE A  91      -3.785   2.085  -3.652  1.00 97.59           H  
ATOM   1449 HD13 ILE A  91      -5.365   2.808  -3.983  1.00 97.59           H  
ATOM   1450  N   HIS A  92      -9.172  -1.506  -2.496  1.00 97.62           N  
ATOM   1451  H   HIS A  92      -8.539  -1.837  -3.210  1.00 97.62           H  
ATOM   1452  CA  HIS A  92     -10.548  -2.001  -2.510  1.00 97.62           C  
ATOM   1453  HA  HIS A  92     -11.229  -1.161  -2.647  1.00 97.62           H  
ATOM   1454  C   HIS A  92     -10.915  -2.674  -1.185  1.00 97.62           C  
ATOM   1455  CB  HIS A  92     -10.721  -2.980  -3.682  1.00 97.62           C  
ATOM   1456  HB2 HIS A  92      -9.978  -3.773  -3.603  1.00 97.62           H  
ATOM   1457  HB3 HIS A  92     -10.541  -2.445  -4.615  1.00 97.62           H  
ATOM   1458  O   HIS A  92     -11.959  -2.379  -0.613  1.00 97.62           O  
ATOM   1459  CG  HIS A  92     -12.086  -3.623  -3.746  1.00 97.62           C  
ATOM   1460  CD2 HIS A  92     -13.047  -3.402  -4.696  1.00 97.62           C  
ATOM   1461  HD2 HIS A  92     -12.965  -2.733  -5.540  1.00 97.62           H  
ATOM   1462  ND1 HIS A  92     -12.614  -4.527  -2.848  1.00 97.62           N  
ATOM   1463  HD1 HIS A  92     -12.222  -4.782  -1.953  1.00 97.62           H  
ATOM   1464  CE1 HIS A  92     -13.867  -4.816  -3.233  1.00 97.62           C  
ATOM   1465  HE1 HIS A  92     -14.563  -5.430  -2.679  1.00 97.62           H  
ATOM   1466  NE2 HIS A  92     -14.161  -4.179  -4.375  1.00 97.62           N  
ATOM   1467  N   GLN A  93     -10.085  -3.595  -0.688  1.00 95.68           N  
ATOM   1468  H   GLN A  93      -9.241  -3.826  -1.193  1.00 95.68           H  
ATOM   1469  CA  GLN A  93     -10.373  -4.309   0.556  1.00 95.68           C  
ATOM   1470  HA  GLN A  93     -11.358  -4.769   0.467  1.00 95.68           H  
ATOM   1471  C   GLN A  93     -10.433  -3.364   1.768  1.00 95.68           C  
ATOM   1472  CB  GLN A  93      -9.338  -5.425   0.734  1.00 95.68           C  
ATOM   1473  HB2 GLN A  93      -9.279  -5.999  -0.190  1.00 95.68           H  
ATOM   1474  HB3 GLN A  93      -8.362  -4.981   0.930  1.00 95.68           H  
ATOM   1475  O   GLN A  93     -11.315  -3.534   2.603  1.00 95.68           O  
ATOM   1476  CG  GLN A  93      -9.712  -6.387   1.871  1.00 95.68           C  
ATOM   1477  HG2 GLN A  93     -10.687  -6.828   1.665  1.00 95.68           H  
ATOM   1478  HG3 GLN A  93      -9.778  -5.835   2.809  1.00 95.68           H  
ATOM   1479  CD  GLN A  93      -8.698  -7.513   2.055  1.00 95.68           C  
ATOM   1480  NE2 GLN A  93      -8.895  -8.353   3.045  1.00 95.68           N  
ATOM   1481 HE21 GLN A  93      -8.111  -8.931   3.310  1.00 95.68           H  
ATOM   1482 HE22 GLN A  93      -9.682  -8.238   3.667  1.00 95.68           H  
ATOM   1483  OE1 GLN A  93      -7.708  -7.636   1.345  1.00 95.68           O  
ATOM   1484  N   LEU A  94      -9.555  -2.355   1.829  1.00 93.65           N  
ATOM   1485  H   LEU A  94      -8.852  -2.290   1.106  1.00 93.65           H  
ATOM   1486  CA  LEU A  94      -9.586  -1.293   2.836  1.00 93.65           C  
ATOM   1487  HA  LEU A  94      -9.544  -1.732   3.832  1.00 93.65           H  
ATOM   1488  C   LEU A  94     -10.889  -0.505   2.763  1.00 93.65           C  
ATOM   1489  CB  LEU A  94      -8.401  -0.329   2.623  1.00 93.65           C  
ATOM   1490  HB2 LEU A  94      -8.637   0.631   3.084  1.00 93.65           H  
ATOM   1491  HB3 LEU A  94      -8.278  -0.146   1.556  1.00 93.65           H  
ATOM   1492  O   LEU A  94     -11.578  -0.367   3.761  1.00 93.65           O  
ATOM   1493  CG  LEU A  94      -7.070  -0.819   3.203  1.00 93.65           C  
ATOM   1494  HG  LEU A  94      -6.889  -1.842   2.873  1.00 93.65           H  
ATOM   1495  CD1 LEU A  94      -5.926   0.059   2.697  1.00 93.65           C  
ATOM   1496 HD11 LEU A  94      -4.982  -0.279   3.124  1.00 93.65           H  
ATOM   1497 HD12 LEU A  94      -6.099   1.096   2.983  1.00 93.65           H  
ATOM   1498 HD13 LEU A  94      -5.867  -0.010   1.610  1.00 93.65           H  
ATOM   1499  CD2 LEU A  94      -7.098  -0.767   4.735  1.00 93.65           C  
ATOM   1500 HD21 LEU A  94      -7.479   0.199   5.065  1.00 93.65           H  
ATOM   1501 HD22 LEU A  94      -7.745  -1.553   5.125  1.00 93.65           H  
ATOM   1502 HD23 LEU A  94      -6.097  -0.889   5.150  1.00 93.65           H  
ATOM   1503  N   THR A  95     -11.248   0.003   1.588  1.00 95.41           N  
ATOM   1504  H   THR A  95     -10.667  -0.148   0.775  1.00 95.41           H  
ATOM   1505  CA  THR A  95     -12.364   0.946   1.466  1.00 95.41           C  
ATOM   1506  HA  THR A  95     -12.375   1.563   2.365  1.00 95.41           H  
ATOM   1507  C   THR A  95     -13.737   0.281   1.412  1.00 95.41           C  
ATOM   1508  CB  THR A  95     -12.166   1.904   0.291  1.00 95.41           C  
ATOM   1509  HB  THR A  95     -13.021   2.578   0.237  1.00 95.41           H  
ATOM   1510  O   THR A  95     -14.747   0.974   1.470  1.00 95.41           O  
ATOM   1511  CG2 THR A  95     -10.898   2.747   0.455  1.00 95.41           C  
ATOM   1512 HG21 THR A  95     -10.011   2.115   0.448  1.00 95.41           H  
ATOM   1513 HG22 THR A  95     -10.942   3.287   1.401  1.00 95.41           H  
ATOM   1514 HG23 THR A  95     -10.831   3.469  -0.359  1.00 95.41           H  
ATOM   1515  OG1 THR A  95     -12.065   1.197  -0.924  1.00 95.41           O  
ATOM   1516  HG1 THR A  95     -12.080   1.848  -1.629  1.00 95.41           H  
ATOM   1517  N   SER A  96     -13.799  -1.053   1.345  1.00 95.25           N  
ATOM   1518  H   SER A  96     -12.928  -1.557   1.264  1.00 95.25           H  
ATOM   1519  CA  SER A  96     -15.062  -1.804   1.331  1.00 95.25           C  
ATOM   1520  HA  SER A  96     -15.797  -1.250   0.746  1.00 95.25           H  
ATOM   1521  C   SER A  96     -15.670  -2.021   2.720  1.00 95.25           C  
ATOM   1522  CB  SER A  96     -14.872  -3.168   0.667  1.00 95.25           C  
ATOM   1523  HB2 SER A  96     -15.806  -3.727   0.721  1.00 95.25           H  
ATOM   1524  HB3 SER A  96     -14.098  -3.726   1.195  1.00 95.25           H  
ATOM   1525  O   SER A  96     -16.854  -2.332   2.812  1.00 95.25           O  
ATOM   1526  OG  SER A  96     -14.513  -3.022  -0.689  1.00 95.25           O  
ATOM   1527  HG  SER A  96     -13.661  -2.580  -0.716  1.00 95.25           H  
ATOM   1528  N   SER A  97     -14.897  -1.888   3.805  1.00 87.68           N  
ATOM   1529  H   SER A  97     -13.922  -1.648   3.698  1.00 87.68           H  
ATOM   1530  CA  SER A  97     -15.373  -2.184   5.168  1.00 87.68           C  
ATOM   1531  HA  SER A  97     -16.088  -3.005   5.107  1.00 87.68           H  
ATOM   1532  C   SER A  97     -16.125  -1.039   5.847  1.00 87.68           C  
ATOM   1533  CB  SER A  97     -14.222  -2.673   6.056  1.00 87.68           C  
ATOM   1534  HB2 SER A  97     -13.961  -3.685   5.744  1.00 87.68           H  
ATOM   1535  HB3 SER A  97     -14.537  -2.714   7.098  1.00 87.68           H  
ATOM   1536  O   SER A  97     -16.615  -1.211   6.961  1.00 87.68           O  
ATOM   1537  OG  SER A  97     -13.063  -1.874   5.933  1.00 87.68           O  
ATOM   1538  HG  SER A  97     -13.160  -1.014   6.348  1.00 87.68           H  
ATOM   1539  N   GLY A  98     -16.226   0.132   5.218  1.00 89.83           N  
ATOM   1540  H   GLY A  98     -15.857   0.234   4.283  1.00 89.83           H  
ATOM   1541  CA  GLY A  98     -16.864   1.283   5.844  1.00 89.83           C  
ATOM   1542  HA2 GLY A  98     -16.415   1.440   6.825  1.00 89.83           H  
ATOM   1543  HA3 GLY A  98     -17.924   1.073   5.986  1.00 89.83           H  
ATOM   1544  C   GLY A  98     -16.731   2.569   5.043  1.00 89.83           C  
ATOM   1545  O   GLY A  98     -16.457   2.559   3.846  1.00 89.83           O  
ATOM   1546  N   LYS A  99     -16.947   3.697   5.722  1.00 93.80           N  
ATOM   1547  H   LYS A  99     -17.060   3.629   6.724  1.00 93.80           H  
ATOM   1548  CA  LYS A  99     -16.762   5.031   5.146  1.00 93.80           C  
ATOM   1549  HA  LYS A  99     -16.912   4.980   4.068  1.00 93.80           H  
ATOM   1550  C   LYS A  99     -15.331   5.490   5.392  1.00 93.80           C  
ATOM   1551  CB  LYS A  99     -17.772   6.022   5.736  1.00 93.80           C  
ATOM   1552  HB2 LYS A  99     -17.676   6.033   6.821  1.00 93.80           H  
ATOM   1553  HB3 LYS A  99     -17.537   7.019   5.362  1.00 93.80           H  
ATOM   1554  O   LYS A  99     -14.868   5.456   6.527  1.00 93.80           O  
ATOM   1555  CG  LYS A  99     -19.215   5.672   5.345  1.00 93.80           C  
ATOM   1556  HG2 LYS A  99     -19.477   4.691   5.740  1.00 93.80           H  
ATOM   1557  HG3 LYS A  99     -19.300   5.652   4.259  1.00 93.80           H  
ATOM   1558  CD  LYS A  99     -20.181   6.716   5.912  1.00 93.80           C  
ATOM   1559  HD2 LYS A  99     -20.087   6.735   6.998  1.00 93.80           H  
ATOM   1560  HD3 LYS A  99     -19.919   7.697   5.516  1.00 93.80           H  
ATOM   1561  CE  LYS A  99     -21.621   6.369   5.523  1.00 93.80           C  
ATOM   1562  HE2 LYS A  99     -21.689   6.338   4.436  1.00 93.80           H  
ATOM   1563  HE3 LYS A  99     -21.854   5.374   5.902  1.00 93.80           H  
ATOM   1564  NZ  LYS A  99     -22.576   7.364   6.071  1.00 93.80           N  
ATOM   1565  HZ1 LYS A  99     -23.524   7.135   5.806  1.00 93.80           H  
ATOM   1566  HZ2 LYS A  99     -22.520   7.387   7.079  1.00 93.80           H  
ATOM   1567  HZ3 LYS A  99     -22.359   8.287   5.724  1.00 93.80           H  
ATOM   1568  N   TYR A 100     -14.674   5.941   4.332  1.00 94.14           N  
ATOM   1569  H   TYR A 100     -15.147   5.976   3.441  1.00 94.14           H  
ATOM   1570  CA  TYR A 100     -13.312   6.460   4.372  1.00 94.14           C  
ATOM   1571  HA  TYR A 100     -12.971   6.528   5.405  1.00 94.14           H  
ATOM   1572  C   TYR A 100     -13.278   7.864   3.782  1.00 94.14           C  
ATOM   1573  CB  TYR A 100     -12.361   5.517   3.622  1.00 94.14           C  
ATOM   1574  HB2 TYR A 100     -12.763   5.303   2.632  1.00 94.14           H  
ATOM   1575  HB3 TYR A 100     -11.404   6.021   3.483  1.00 94.14           H  
ATOM   1576  O   TYR A 100     -13.986   8.160   2.818  1.00 94.14           O  
ATOM   1577  CG  TYR A 100     -12.114   4.217   4.358  1.00 94.14           C  
ATOM   1578  CD1 TYR A 100     -10.981   4.086   5.186  1.00 94.14           C  
ATOM   1579  HD1 TYR A 100     -10.278   4.900   5.272  1.00 94.14           H  
ATOM   1580  CD2 TYR A 100     -13.041   3.163   4.259  1.00 94.14           C  
ATOM   1581  HD2 TYR A 100     -13.906   3.253   3.619  1.00 94.14           H  
ATOM   1582  CE1 TYR A 100     -10.780   2.906   5.927  1.00 94.14           C  
ATOM   1583  HE1 TYR A 100      -9.923   2.817   6.579  1.00 94.14           H  
ATOM   1584  CE2 TYR A 100     -12.851   1.990   5.010  1.00 94.14           C  
ATOM   1585  HE2 TYR A 100     -13.553   1.172   4.940  1.00 94.14           H  
ATOM   1586  OH  TYR A 100     -11.568   0.738   6.600  1.00 94.14           O  
ATOM   1587  HH  TYR A 100     -10.763   0.771   7.122  1.00 94.14           H  
ATOM   1588  CZ  TYR A 100     -11.724   1.859   5.849  1.00 94.14           C  
ATOM   1589  N   GLU A 101     -12.429   8.709   4.352  1.00 95.31           N  
ATOM   1590  H   GLU A 101     -11.874   8.392   5.134  1.00 95.31           H  
ATOM   1591  CA  GLU A 101     -12.066  10.002   3.783  1.00 95.31           C  
ATOM   1592  HA  GLU A 101     -12.864  10.353   3.130  1.00 95.31           H  
ATOM   1593  C   GLU A 101     -10.797   9.845   2.945  1.00 95.31           C  
ATOM   1594  CB  GLU A 101     -11.875  11.039   4.895  1.00 95.31           C  
ATOM   1595  HB2 GLU A 101     -11.473  11.954   4.461  1.00 95.31           H  
ATOM   1596  HB3 GLU A 101     -11.162  10.648   5.621  1.00 95.31           H  
ATOM   1597  O   GLU A 101      -9.899   9.074   3.289  1.00 95.31           O  
ATOM   1598  CG  GLU A 101     -13.209  11.361   5.587  1.00 95.31           C  
ATOM   1599  HG2 GLU A 101     -13.653  10.438   5.959  1.00 95.31           H  
ATOM   1600  HG3 GLU A 101     -13.887  11.783   4.846  1.00 95.31           H  
ATOM   1601  CD  GLU A 101     -13.065  12.336   6.764  1.00 95.31           C  
ATOM   1602  OE1 GLU A 101     -14.131  12.772   7.252  1.00 95.31           O  
ATOM   1603  OE2 GLU A 101     -11.917  12.603   7.192  1.00 95.31           O  
ATOM   1604  N   LEU A 102     -10.725  10.581   1.837  1.00 96.93           N  
ATOM   1605  H   LEU A 102     -11.464  11.242   1.644  1.00 96.93           H  
ATOM   1606  CA  LEU A 102      -9.554  10.610   0.971  1.00 96.93           C  
ATOM   1607  HA  LEU A 102      -8.827   9.887   1.338  1.00 96.93           H  
ATOM   1608  C   LEU A 102      -8.915  11.994   1.030  1.00 96.93           C  
ATOM   1609  CB  LEU A 102      -9.957  10.199  -0.453  1.00 96.93           C  
ATOM   1610  HB2 LEU A 102     -10.436   9.221  -0.407  1.00 96.93           H  
ATOM   1611  HB3 LEU A 102     -10.688  10.916  -0.825  1.00 96.93           H  
ATOM   1612  O   LEU A 102      -9.583  13.004   0.814  1.00 96.93           O  
ATOM   1613  CG  LEU A 102      -8.781  10.132  -1.446  1.00 96.93           C  
ATOM   1614  HG  LEU A 102      -8.303  11.109  -1.519  1.00 96.93           H  
ATOM   1615  CD1 LEU A 102      -7.728   9.091  -1.056  1.00 96.93           C  
ATOM   1616 HD11 LEU A 102      -6.963   9.037  -1.831  1.00 96.93           H  
ATOM   1617 HD12 LEU A 102      -7.235   9.379  -0.127  1.00 96.93           H  
ATOM   1618 HD13 LEU A 102      -8.192   8.113  -0.930  1.00 96.93           H  
ATOM   1619  CD2 LEU A 102      -9.331   9.752  -2.820  1.00 96.93           C  
ATOM   1620 HD21 LEU A 102      -9.871   8.807  -2.755  1.00 96.93           H  
ATOM   1621 HD22 LEU A 102      -8.510   9.639  -3.528  1.00 96.93           H  
ATOM   1622 HD23 LEU A 102     -10.009  10.530  -3.172  1.00 96.93           H  
ATOM   1623  N   ARG A 103      -7.606  12.020   1.275  1.00 96.84           N  
ATOM   1624  H   ARG A 103      -7.136  11.142   1.442  1.00 96.84           H  
ATOM   1625  CA  ARG A 103      -6.795  13.234   1.328  1.00 96.84           C  
ATOM   1626  HA  ARG A 103      -7.428  14.096   1.118  1.00 96.84           H  
ATOM   1627  C   ARG A 103      -5.703  13.170   0.269  1.00 96.84           C  
ATOM   1628  CB  ARG A 103      -6.234  13.386   2.751  1.00 96.84           C  
ATOM   1629  HB2 ARG A 103      -5.573  12.547   2.967  1.00 96.84           H  
ATOM   1630  HB3 ARG A 103      -7.060  13.359   3.462  1.00 96.84           H  
ATOM   1631  O   ARG A 103      -5.034  12.149   0.124  1.00 96.84           O  
ATOM   1632  CG  ARG A 103      -5.463  14.697   2.946  1.00 96.84           C  
ATOM   1633  HG2 ARG A 103      -6.134  15.540   2.779  1.00 96.84           H  
ATOM   1634  HG3 ARG A 103      -4.635  14.753   2.239  1.00 96.84           H  
ATOM   1635  CD  ARG A 103      -4.894  14.770   4.366  1.00 96.84           C  
ATOM   1636  HD2 ARG A 103      -5.701  14.654   5.089  1.00 96.84           H  
ATOM   1637  HD3 ARG A 103      -4.204  13.939   4.513  1.00 96.84           H  
ATOM   1638  NE  ARG A 103      -4.168  16.034   4.579  1.00 96.84           N  
ATOM   1639  HE  ARG A 103      -3.208  16.059   4.266  1.00 96.84           H  
ATOM   1640  NH1 ARG A 103      -5.799  17.170   5.755  1.00 96.84           N  
ATOM   1641 HH11 ARG A 103      -6.353  16.329   5.833  1.00 96.84           H  
ATOM   1642 HH12 ARG A 103      -6.085  17.958   6.319  1.00 96.84           H  
ATOM   1643  NH2 ARG A 103      -3.846  18.158   5.286  1.00 96.84           N  
ATOM   1644 HH21 ARG A 103      -4.162  18.976   5.788  1.00 96.84           H  
ATOM   1645 HH22 ARG A 103      -2.899  18.100   4.939  1.00 96.84           H  
ATOM   1646  CZ  ARG A 103      -4.616  17.111   5.201  1.00 96.84           C  
ATOM   1647  N   PHE A 104      -5.505  14.281  -0.432  1.00 96.07           N  
ATOM   1648  H   PHE A 104      -6.076  15.088  -0.226  1.00 96.07           H  
ATOM   1649  CA  PHE A 104      -4.366  14.486  -1.318  1.00 96.07           C  
ATOM   1650  HA  PHE A 104      -3.760  13.580  -1.364  1.00 96.07           H  
ATOM   1651  C   PHE A 104      -3.503  15.606  -0.760  1.00 96.07           C  
ATOM   1652  CB  PHE A 104      -4.835  14.811  -2.738  1.00 96.07           C  
ATOM   1653  HB2 PHE A 104      -5.475  15.693  -2.713  1.00 96.07           H  
ATOM   1654  HB3 PHE A 104      -3.963  15.061  -3.344  1.00 96.07           H  
ATOM   1655  O   PHE A 104      -4.007  16.688  -0.464  1.00 96.07           O  
ATOM   1656  CG  PHE A 104      -5.575  13.675  -3.407  1.00 96.07           C  
ATOM   1657  CD1 PHE A 104      -4.859  12.684  -4.105  1.00 96.07           C  
ATOM   1658  HD1 PHE A 104      -3.781  12.728  -4.150  1.00 96.07           H  
ATOM   1659  CD2 PHE A 104      -6.977  13.605  -3.329  1.00 96.07           C  
ATOM   1660  HD2 PHE A 104      -7.529  14.357  -2.785  1.00 96.07           H  
ATOM   1661  CE1 PHE A 104      -5.547  11.639  -4.745  1.00 96.07           C  
ATOM   1662  HE1 PHE A 104      -4.998  10.882  -5.285  1.00 96.07           H  
ATOM   1663  CE2 PHE A 104      -7.665  12.563  -3.973  1.00 96.07           C  
ATOM   1664  HE2 PHE A 104      -8.743  12.522  -3.925  1.00 96.07           H  
ATOM   1665  CZ  PHE A 104      -6.950  11.586  -4.688  1.00 96.07           C  
ATOM   1666  HZ  PHE A 104      -7.480  10.795  -5.198  1.00 96.07           H  
ATOM   1667  N   GLU A 105      -2.207  15.349  -0.647  1.00 93.53           N  
ATOM   1668  H   GLU A 105      -1.851  14.438  -0.897  1.00 93.53           H  
ATOM   1669  CA  GLU A 105      -1.223  16.361  -0.296  1.00 93.53           C  
ATOM   1670  HA  GLU A 105      -1.729  17.311  -0.124  1.00 93.53           H  
ATOM   1671  C   GLU A 105      -0.267  16.544  -1.468  1.00 93.53           C  
ATOM   1672  CB  GLU A 105      -0.527  15.986   1.010  1.00 93.53           C  
ATOM   1673  HB2 GLU A 105      -1.308  15.774   1.739  1.00 93.53           H  
ATOM   1674  HB3 GLU A 105       0.085  15.094   0.874  1.00 93.53           H  
ATOM   1675  O   GLU A 105       0.318  15.584  -1.974  1.00 93.53           O  
ATOM   1676  CG  GLU A 105       0.341  17.152   1.503  1.00 93.53           C  
ATOM   1677  HG2 GLU A 105       1.206  17.248   0.846  1.00 93.53           H  
ATOM   1678  HG3 GLU A 105      -0.235  18.075   1.433  1.00 93.53           H  
ATOM   1679  CD  GLU A 105       0.799  16.979   2.954  1.00 93.53           C  
ATOM   1680  OE1 GLU A 105       1.804  17.632   3.305  1.00 93.53           O  
ATOM   1681  OE2 GLU A 105       0.090  16.271   3.706  1.00 93.53           O  
ATOM   1682  N   ILE A 106      -0.167  17.784  -1.940  1.00 92.23           N  
ATOM   1683  H   ILE A 106      -0.641  18.531  -1.453  1.00 92.23           H  
ATOM   1684  CA  ILE A 106       0.648  18.149  -3.092  1.00 92.23           C  
ATOM   1685  HA  ILE A 106       1.279  17.305  -3.370  1.00 92.23           H  
ATOM   1686  C   ILE A 106       1.546  19.294  -2.656  1.00 92.23           C  
ATOM   1687  CB  ILE A 106      -0.216  18.518  -4.320  1.00 92.23           C  
ATOM   1688  HB  ILE A 106      -0.801  19.406  -4.080  1.00 92.23           H  
ATOM   1689  O   ILE A 106       1.070  20.365  -2.284  1.00 92.23           O  
ATOM   1690  CG1 ILE A 106      -1.195  17.373  -4.679  1.00 92.23           C  
ATOM   1691 HG12 ILE A 106      -1.817  17.145  -3.813  1.00 92.23           H  
ATOM   1692 HG13 ILE A 106      -0.629  16.476  -4.930  1.00 92.23           H  
ATOM   1693  CG2 ILE A 106       0.705  18.844  -5.514  1.00 92.23           C  
ATOM   1694 HG21 ILE A 106       1.281  17.963  -5.797  1.00 92.23           H  
ATOM   1695 HG22 ILE A 106       0.115  19.181  -6.366  1.00 92.23           H  
ATOM   1696 HG23 ILE A 106       1.389  19.654  -5.261  1.00 92.23           H  
ATOM   1697  CD1 ILE A 106      -2.154  17.700  -5.830  1.00 92.23           C  
ATOM   1698 HD11 ILE A 106      -2.674  18.636  -5.627  1.00 92.23           H  
ATOM   1699 HD12 ILE A 106      -1.611  17.776  -6.772  1.00 92.23           H  
ATOM   1700 HD13 ILE A 106      -2.889  16.900  -5.920  1.00 92.23           H  
ATOM   1701  N   VAL A 107       2.851  19.059  -2.725  1.00 87.42           N  
ATOM   1702  H   VAL A 107       3.163  18.145  -3.022  1.00 87.42           H  
ATOM   1703  CA  VAL A 107       3.866  20.065  -2.434  1.00 87.42           C  
ATOM   1704  HA  VAL A 107       3.394  20.939  -1.985  1.00 87.42           H  
ATOM   1705  C   VAL A 107       4.502  20.486  -3.750  1.00 87.42           C  
ATOM   1706  CB  VAL A 107       4.900  19.541  -1.422  1.00 87.42           C  
ATOM   1707  HB  VAL A 107       5.434  18.694  -1.852  1.00 87.42           H  
ATOM   1708  O   VAL A 107       5.048  19.654  -4.479  1.00 87.42           O  
ATOM   1709  CG1 VAL A 107       5.915  20.634  -1.065  1.00 87.42           C  
ATOM   1710 HG11 VAL A 107       6.613  20.257  -0.317  1.00 87.42           H  
ATOM   1711 HG12 VAL A 107       5.403  21.507  -0.661  1.00 87.42           H  
ATOM   1712 HG13 VAL A 107       6.487  20.928  -1.945  1.00 87.42           H  
ATOM   1713  CG2 VAL A 107       4.220  19.080  -0.125  1.00 87.42           C  
ATOM   1714 HG21 VAL A 107       3.563  18.231  -0.313  1.00 87.42           H  
ATOM   1715 HG22 VAL A 107       3.632  19.891   0.305  1.00 87.42           H  
ATOM   1716 HG23 VAL A 107       4.969  18.766   0.601  1.00 87.42           H  
ATOM   1717  N   HIS A 108       4.432  21.779  -4.055  1.00 81.59           N  
ATOM   1718  H   HIS A 108       3.988  22.413  -3.405  1.00 81.59           H  
ATOM   1719  CA  HIS A 108       5.219  22.354  -5.138  1.00 81.59           C  
ATOM   1720  HA  HIS A 108       5.247  21.638  -5.959  1.00 81.59           H  
ATOM   1721  C   HIS A 108       6.653  22.559  -4.638  1.00 81.59           C  
ATOM   1722  CB  HIS A 108       4.572  23.648  -5.659  1.00 81.59           C  
ATOM   1723  HB2 HIS A 108       3.631  23.836  -5.141  1.00 81.59           H  
ATOM   1724  HB3 HIS A 108       5.228  24.496  -5.464  1.00 81.59           H  
ATOM   1725  O   HIS A 108       6.858  23.194  -3.605  1.00 81.59           O  
ATOM   1726  CG  HIS A 108       4.302  23.580  -7.139  1.00 81.59           C  
ATOM   1727  CD2 HIS A 108       3.075  23.514  -7.743  1.00 81.59           C  
ATOM   1728  HD2 HIS A 108       2.118  23.521  -7.241  1.00 81.59           H  
ATOM   1729  ND1 HIS A 108       5.255  23.522  -8.132  1.00 81.59           N  
ATOM   1730  HD1 HIS A 108       6.254  23.610  -8.008  1.00 81.59           H  
ATOM   1731  CE1 HIS A 108       4.610  23.429  -9.307  1.00 81.59           C  
ATOM   1732  HE1 HIS A 108       5.092  23.397 -10.273  1.00 81.59           H  
ATOM   1733  NE2 HIS A 108       3.280  23.410  -9.122  1.00 81.59           N  
ATOM   1734  N   ARG A 109       7.625  21.995  -5.358  1.00 69.40           N  
ATOM   1735  H   ARG A 109       7.363  21.580  -6.241  1.00 69.40           H  
ATOM   1736  CA  ARG A 109       9.041  22.349  -5.215  1.00 69.40           C  
ATOM   1737  HA  ARG A 109       9.207  22.874  -4.274  1.00 69.40           H  
ATOM   1738  C   ARG A 109       9.429  23.355  -6.285  1.00 69.40           C  
ATOM   1739  CB  ARG A 109       9.961  21.123  -5.272  1.00 69.40           C  
ATOM   1740  HB2 ARG A 109      10.984  21.492  -5.347  1.00 69.40           H  
ATOM   1741  HB3 ARG A 109       9.744  20.552  -6.175  1.00 69.40           H  
ATOM   1742  O   ARG A 109       8.816  23.286  -7.378  1.00 69.40           O  
ATOM   1743  CG  ARG A 109       9.875  20.207  -4.043  1.00 69.40           C  
ATOM   1744  HG2 ARG A 109       9.919  20.799  -3.129  1.00 69.40           H  
ATOM   1745  HG3 ARG A 109       8.937  19.652  -4.070  1.00 69.40           H  
ATOM   1746  CD  ARG A 109      11.069  19.239  -4.081  1.00 69.40           C  
ATOM   1747  HD2 ARG A 109      11.973  19.807  -3.861  1.00 69.40           H  
ATOM   1748  HD3 ARG A 109      11.154  18.833  -5.089  1.00 69.40           H  
ATOM   1749  NE  ARG A 109      10.953  18.110  -3.137  1.00 69.40           N  
ATOM   1750  HE  ARG A 109      10.100  18.019  -2.604  1.00 69.40           H  
ATOM   1751  NH1 ARG A 109      13.070  17.273  -3.434  1.00 69.40           N  
ATOM   1752 HH11 ARG A 109      13.754  16.602  -3.114  1.00 69.40           H  
ATOM   1753 HH12 ARG A 109      13.330  18.108  -3.940  1.00 69.40           H  
ATOM   1754  NH2 ARG A 109      11.704  16.234  -2.064  1.00 69.40           N  
ATOM   1755 HH21 ARG A 109      10.880  16.109  -1.494  1.00 69.40           H  
ATOM   1756 HH22 ARG A 109      12.450  15.715  -1.624  1.00 69.40           H  
ATOM   1757  CZ  ARG A 109      11.893  17.216  -2.882  1.00 69.40           C  
ATOM   1758  OXT ARG A 109      10.365  24.112  -5.977  1.00 69.40           O  
TER    1759      ARG A 109                                                       
END   
