# Supplementary material for: Nuclear genome of Bulinus truncatus, an intermediate host of the carcinogenic human blood fluke Schistosoma haematobium
Source: Nat Commun. 2022 Feb 21;13:977. doi: 10.1038/s41467-022-28634-9 (PMC8861042; doi:10.1038/s41467-022-28634-9)
Supplement: Supplementary file 6 — Supplementary Data 3 [file 41467_2022_28634_MOESM6_ESM.zip › Supplementary_Data_3/btru_002563-t1.mature.pep.pdb]

ATOM      1  N   ALA A   1     -37.551   1.736  -8.328  1.00 34.10           N  
ATOM      2  H   ALA A   1     -36.698   1.700  -8.867  1.00 34.10           H  
ATOM      3  H2  ALA A   1     -38.011   0.839  -8.392  1.00 34.10           H  
ATOM      4  H3  ALA A   1     -38.159   2.450  -8.703  1.00 34.10           H  
ATOM      5  CA  ALA A   1     -37.246   2.021  -6.915  1.00 34.10           C  
ATOM      6  HA  ALA A   1     -36.727   2.977  -6.838  1.00 34.10           H  
ATOM      7  C   ALA A   1     -36.304   0.936  -6.413  1.00 34.10           C  
ATOM      8  CB  ALA A   1     -38.539   2.101  -6.083  1.00 34.10           C  
ATOM      9  HB1 ALA A   1     -39.158   2.924  -6.439  1.00 34.10           H  
ATOM     10  HB2 ALA A   1     -39.102   1.171  -6.160  1.00 34.10           H  
ATOM     11  HB3 ALA A   1     -38.289   2.279  -5.037  1.00 34.10           H  
ATOM     12  O   ALA A   1     -36.763  -0.116  -5.984  1.00 34.10           O  
ATOM     13  N   GLU A   2     -34.993   1.125  -6.563  1.00 35.64           N  
ATOM     14  H   GLU A   2     -34.612   1.999  -6.900  1.00 35.64           H  
ATOM     15  CA  GLU A   2     -34.034   0.224  -5.923  1.00 35.64           C  
ATOM     16  HA  GLU A   2     -34.375  -0.807  -6.017  1.00 35.64           H  
ATOM     17  C   GLU A   2     -34.015   0.567  -4.439  1.00 35.64           C  
ATOM     18  CB  GLU A   2     -32.649   0.292  -6.575  1.00 35.64           C  
ATOM     19  HB2 GLU A   2     -31.918  -0.131  -5.887  1.00 35.64           H  
ATOM     20  HB3 GLU A   2     -32.389   1.330  -6.783  1.00 35.64           H  
ATOM     21  O   GLU A   2     -33.492   1.592  -4.012  1.00 35.64           O  
ATOM     22  CG  GLU A   2     -32.643  -0.541  -7.865  1.00 35.64           C  
ATOM     23  HG2 GLU A   2     -32.994  -1.546  -7.631  1.00 35.64           H  
ATOM     24  HG3 GLU A   2     -33.343  -0.100  -8.574  1.00 35.64           H  
ATOM     25  CD  GLU A   2     -31.256  -0.631  -8.511  1.00 35.64           C  
ATOM     26  OE1 GLU A   2     -31.029  -1.643  -9.210  1.00 35.64           O  
ATOM     27  OE2 GLU A   2     -30.450   0.297  -8.294  1.00 35.64           O  
ATOM     28  N   ILE A   3     -34.716  -0.276  -3.684  1.00 33.93           N  
ATOM     29  H   ILE A   3     -35.206  -1.015  -4.168  1.00 33.93           H  
ATOM     30  CA  ILE A   3     -34.734  -0.321  -2.228  1.00 33.93           C  
ATOM     31  HA  ILE A   3     -35.340   0.497  -1.837  1.00 33.93           H  
ATOM     32  C   ILE A   3     -33.293  -0.167  -1.763  1.00 33.93           C  
ATOM     33  CB  ILE A   3     -35.336  -1.677  -1.793  1.00 33.93           C  
ATOM     34  HB  ILE A   3     -34.764  -2.471  -2.273  1.00 33.93           H  
ATOM     35  O   ILE A   3     -32.449  -0.984  -2.135  1.00 33.93           O  
ATOM     36  CG1 ILE A   3     -36.806  -1.783  -2.269  1.00 33.93           C  
ATOM     37 HG12 ILE A   3     -37.435  -1.128  -1.665  1.00 33.93           H  
ATOM     38 HG13 ILE A   3     -36.896  -1.461  -3.306  1.00 33.93           H  
ATOM     39  CG2 ILE A   3     -35.237  -1.882  -0.270  1.00 33.93           C  
ATOM     40 HG21 ILE A   3     -35.759  -1.079   0.251  1.00 33.93           H  
ATOM     41 HG22 ILE A   3     -35.678  -2.836   0.018  1.00 33.93           H  
ATOM     42 HG23 ILE A   3     -34.194  -1.893   0.047  1.00 33.93           H  
ATOM     43  CD1 ILE A   3     -37.365  -3.209  -2.213  1.00 33.93           C  
ATOM     44 HD11 ILE A   3     -37.475  -3.535  -1.179  1.00 33.93           H  
ATOM     45 HD12 ILE A   3     -36.700  -3.892  -2.742  1.00 33.93           H  
ATOM     46 HD13 ILE A   3     -38.345  -3.230  -2.688  1.00 33.93           H  
ATOM     47  N   GLY A   4     -33.029   0.901  -1.007  1.00 36.75           N  
ATOM     48  H   GLY A   4     -33.785   1.544  -0.820  1.00 36.75           H  
ATOM     49  CA  GLY A   4     -31.720   1.241  -0.478  1.00 36.75           C  
ATOM     50  HA2 GLY A   4     -31.051   1.499  -1.299  1.00 36.75           H  
ATOM     51  HA3 GLY A   4     -31.802   2.097   0.191  1.00 36.75           H  
ATOM     52  C   GLY A   4     -31.144   0.070   0.298  1.00 36.75           C  
ATOM     53  O   GLY A   4     -31.361  -0.048   1.502  1.00 36.75           O  
ATOM     54  N   LYS A   5     -30.415  -0.806  -0.402  1.00 39.10           N  
ATOM     55  H   LYS A   5     -30.434  -0.718  -1.408  1.00 39.10           H  
ATOM     56  CA  LYS A   5     -29.556  -1.805   0.212  1.00 39.10           C  
ATOM     57  HA  LYS A   5     -30.130  -2.414   0.910  1.00 39.10           H  
ATOM     58  C   LYS A   5     -28.549  -0.993   0.998  1.00 39.10           C  
ATOM     59  CB  LYS A   5     -28.877  -2.702  -0.837  1.00 39.10           C  
ATOM     60  HB2 LYS A   5     -28.466  -2.082  -1.634  1.00 39.10           H  
ATOM     61  HB3 LYS A   5     -28.050  -3.222  -0.354  1.00 39.10           H  
ATOM     62  O   LYS A   5     -27.609  -0.444   0.430  1.00 39.10           O  
ATOM     63  CG  LYS A   5     -29.826  -3.751  -1.433  1.00 39.10           C  
ATOM     64  HG2 LYS A   5     -30.641  -3.250  -1.955  1.00 39.10           H  
ATOM     65  HG3 LYS A   5     -30.240  -4.361  -0.630  1.00 39.10           H  
ATOM     66  CD  LYS A   5     -29.068  -4.654  -2.419  1.00 39.10           C  
ATOM     67  HD2 LYS A   5     -28.661  -4.030  -3.215  1.00 39.10           H  
ATOM     68  HD3 LYS A   5     -28.246  -5.146  -1.899  1.00 39.10           H  
ATOM     69  CE  LYS A   5     -30.002  -5.709  -3.024  1.00 39.10           C  
ATOM     70  HE2 LYS A   5     -30.869  -5.196  -3.439  1.00 39.10           H  
ATOM     71  HE3 LYS A   5     -30.352  -6.367  -2.229  1.00 39.10           H  
ATOM     72  NZ  LYS A   5     -29.322  -6.488  -4.091  1.00 39.10           N  
ATOM     73  HZ1 LYS A   5     -28.504  -6.963  -3.737  1.00 39.10           H  
ATOM     74  HZ2 LYS A   5     -29.029  -5.870  -4.834  1.00 39.10           H  
ATOM     75  HZ3 LYS A   5     -29.951  -7.168  -4.496  1.00 39.10           H  
ATOM     76  N   THR A   6     -28.798  -0.862   2.293  1.00 44.26           N  
ATOM     77  H   THR A   6     -29.679  -1.191   2.660  1.00 44.26           H  
ATOM     78  CA  THR A   6     -27.837  -0.364   3.259  1.00 44.26           C  
ATOM     79  HA  THR A   6     -27.631   0.687   3.057  1.00 44.26           H  
ATOM     80  C   THR A   6     -26.576  -1.179   3.029  1.00 44.26           C  
ATOM     81  CB  THR A   6     -28.361  -0.526   4.706  1.00 44.26           C  
ATOM     82  HB  THR A   6     -27.664  -1.125   5.292  1.00 44.26           H  
ATOM     83  O   THR A   6     -26.547  -2.377   3.310  1.00 44.26           O  
ATOM     84  CG2 THR A   6     -28.511   0.833   5.383  1.00 44.26           C  
ATOM     85 HG21 THR A   6     -28.861   0.701   6.407  1.00 44.26           H  
ATOM     86 HG22 THR A   6     -27.546   1.338   5.411  1.00 44.26           H  
ATOM     87 HG23 THR A   6     -29.224   1.446   4.834  1.00 44.26           H  
ATOM     88  OG1 THR A   6     -29.638  -1.135   4.752  1.00 44.26           O  
ATOM     89  HG1 THR A   6     -29.984  -1.017   5.640  1.00 44.26           H  
ATOM     90  N   ILE A   7     -25.575  -0.563   2.395  1.00 48.99           N  
ATOM     91  H   ILE A   7     -25.742   0.356   2.012  1.00 48.99           H  
ATOM     92  CA  ILE A   7     -24.282  -1.205   2.167  1.00 48.99           C  
ATOM     93  HA  ILE A   7     -24.437  -2.094   1.555  1.00 48.99           H  
ATOM     94  C   ILE A   7     -23.780  -1.575   3.568  1.00 48.99           C  
ATOM     95  CB  ILE A   7     -23.310  -0.277   1.409  1.00 48.99           C  
ATOM     96  HB  ILE A   7     -23.213   0.652   1.970  1.00 48.99           H  
ATOM     97  O   ILE A   7     -23.654  -0.663   4.394  1.00 48.99           O  
ATOM     98  CG1 ILE A   7     -23.852   0.071   0.004  1.00 48.99           C  
ATOM     99 HG12 ILE A   7     -23.782  -0.805  -0.640  1.00 48.99           H  
ATOM    100 HG13 ILE A   7     -24.902   0.355   0.067  1.00 48.99           H  
ATOM    101  CG2 ILE A   7     -21.912  -0.919   1.314  1.00 48.99           C  
ATOM    102 HG21 ILE A   7     -21.516  -1.138   2.306  1.00 48.99           H  
ATOM    103 HG22 ILE A   7     -21.207  -0.241   0.833  1.00 48.99           H  
ATOM    104 HG23 ILE A   7     -21.959  -1.842   0.735  1.00 48.99           H  
ATOM    105  CD1 ILE A   7     -23.110   1.241  -0.653  1.00 48.99           C  
ATOM    106 HD11 ILE A   7     -22.059   0.989  -0.798  1.00 48.99           H  
ATOM    107 HD12 ILE A   7     -23.557   1.448  -1.625  1.00 48.99           H  
ATOM    108 HD13 ILE A   7     -23.188   2.131  -0.030  1.00 48.99           H  
ATOM    109  N   PRO A   8     -23.587  -2.872   3.880  1.00 52.92           N  
ATOM    110  CA  PRO A   8     -23.237  -3.291   5.229  1.00 52.92           C  
ATOM    111  HA  PRO A   8     -24.068  -3.062   5.897  1.00 52.92           H  
ATOM    112  C   PRO A   8     -21.975  -2.567   5.688  1.00 52.92           C  
ATOM    113  CB  PRO A   8     -23.027  -4.809   5.159  1.00 52.92           C  
ATOM    114  HB2 PRO A   8     -21.977  -5.036   4.974  1.00 52.92           H  
ATOM    115  HB3 PRO A   8     -23.366  -5.304   6.069  1.00 52.92           H  
ATOM    116  O   PRO A   8     -21.025  -2.454   4.912  1.00 52.92           O  
ATOM    117  CG  PRO A   8     -23.850  -5.230   3.944  1.00 52.92           C  
ATOM    118  HG2 PRO A   8     -23.455  -6.134   3.480  1.00 52.92           H  
ATOM    119  HG3 PRO A   8     -24.889  -5.373   4.241  1.00 52.92           H  
ATOM    120  CD  PRO A   8     -23.752  -4.027   3.012  1.00 52.92           C  
ATOM    121  HD2 PRO A   8     -24.659  -3.965   2.411  1.00 52.92           H  
ATOM    122  HD3 PRO A   8     -22.876  -4.123   2.370  1.00 52.92           H  
ATOM    123  N   HIS A   9     -21.942  -2.106   6.941  1.00 63.12           N  
ATOM    124  H   HIS A   9     -22.758  -2.180   7.531  1.00 63.12           H  
ATOM    125  CA  HIS A   9     -20.693  -1.625   7.523  1.00 63.12           C  
ATOM    126  HA  HIS A   9     -20.318  -0.799   6.919  1.00 63.12           H  
ATOM    127  C   HIS A   9     -19.675  -2.761   7.470  1.00 63.12           C  
ATOM    128  CB  HIS A   9     -20.896  -1.124   8.958  1.00 63.12           C  
ATOM    129  HB2 HIS A   9     -19.923  -1.049   9.443  1.00 63.12           H  
ATOM    130  HB3 HIS A   9     -21.497  -1.839   9.519  1.00 63.12           H  
ATOM    131  O   HIS A   9     -19.868  -3.824   8.072  1.00 63.12           O  
ATOM    132  CG  HIS A   9     -21.540   0.234   9.022  1.00 63.12           C  
ATOM    133  CD2 HIS A   9     -22.727   0.543   9.630  1.00 63.12           C  
ATOM    134  HD2 HIS A   9     -23.375  -0.148  10.149  1.00 63.12           H  
ATOM    135  ND1 HIS A   9     -21.033   1.407   8.497  1.00 63.12           N  
ATOM    136  HD1 HIS A   9     -20.188   1.531   7.957  1.00 63.12           H  
ATOM    137  CE1 HIS A   9     -21.898   2.392   8.783  1.00 63.12           C  
ATOM    138  HE1 HIS A   9     -21.776   3.423   8.484  1.00 63.12           H  
ATOM    139  NE2 HIS A   9     -22.948   1.912   9.470  1.00 63.12           N  
ATOM    140  N   PHE A  10     -18.599  -2.553   6.719  1.00 68.73           N  
ATOM    141  H   PHE A  10     -18.520  -1.689   6.201  1.00 68.73           H  
ATOM    142  CA  PHE A  10     -17.511  -3.510   6.658  1.00 68.73           C  
ATOM    143  HA  PHE A  10     -17.884  -4.445   6.240  1.00 68.73           H  
ATOM    144  C   PHE A  10     -16.965  -3.786   8.058  1.00 68.73           C  
ATOM    145  CB  PHE A  10     -16.413  -2.970   5.761  1.00 68.73           C  
ATOM    146  HB2 PHE A  10     -15.506  -3.546   5.942  1.00 68.73           H  
ATOM    147  HB3 PHE A  10     -16.196  -1.939   6.040  1.00 68.73           H  
ATOM    148  O   PHE A  10     -16.962  -2.912   8.921  1.00 68.73           O  
ATOM    149  CG  PHE A  10     -16.721  -3.053   4.285  1.00 68.73           C  
ATOM    150  CD1 PHE A  10     -16.449  -4.253   3.603  1.00 68.73           C  
ATOM    151  HD1 PHE A  10     -16.118  -5.126   4.146  1.00 68.73           H  
ATOM    152  CD2 PHE A  10     -17.140  -1.909   3.580  1.00 68.73           C  
ATOM    153  HD2 PHE A  10     -17.357  -0.990   4.105  1.00 68.73           H  
ATOM    154  CE1 PHE A  10     -16.467  -4.275   2.204  1.00 68.73           C  
ATOM    155  HE1 PHE A  10     -16.141  -5.154   1.668  1.00 68.73           H  
ATOM    156  CE2 PHE A  10     -17.156  -1.932   2.178  1.00 68.73           C  
ATOM    157  HE2 PHE A  10     -17.384  -1.035   1.622  1.00 68.73           H  
ATOM    158  CZ  PHE A  10     -16.739  -3.093   1.507  1.00 68.73           C  
ATOM    159  HZ  PHE A  10     -16.556  -3.066   0.443  1.00 68.73           H  
ATOM    160  N   CYS A  11     -16.515  -5.019   8.284  1.00 71.03           N  
ATOM    161  H   CYS A  11     -16.489  -5.675   7.516  1.00 71.03           H  
ATOM    162  CA  CYS A  11     -15.870  -5.406   9.539  1.00 71.03           C  
ATOM    163  HA  CYS A  11     -15.638  -6.470   9.478  1.00 71.03           H  
ATOM    164  C   CYS A  11     -16.752  -5.297  10.800  1.00 71.03           C  
ATOM    165  CB  CYS A  11     -14.509  -4.704   9.624  1.00 71.03           C  
ATOM    166  HB2 CYS A  11     -14.665  -3.634   9.762  1.00 71.03           H  
ATOM    167  HB3 CYS A  11     -13.973  -5.074  10.499  1.00 71.03           H  
ATOM    168  O   CYS A  11     -16.221  -5.307  11.906  1.00 71.03           O  
ATOM    169  SG  CYS A  11     -13.472  -4.946   8.151  1.00 71.03           S  
ATOM    170  N   SER A  12     -18.085  -5.261  10.643  1.00 64.99           N  
ATOM    171  H   SER A  12     -18.441  -5.137   9.705  1.00 64.99           H  
ATOM    172  CA  SER A  12     -19.062  -5.251  11.750  1.00 64.99           C  
ATOM    173  HA  SER A  12     -18.529  -5.090  12.688  1.00 64.99           H  
ATOM    174  C   SER A  12     -19.858  -6.561  11.927  1.00 64.99           C  
ATOM    175  CB  SER A  12     -20.025  -4.070  11.575  1.00 64.99           C  
ATOM    176  HB2 SER A  12     -20.624  -3.967  12.480  1.00 64.99           H  
ATOM    177  HB3 SER A  12     -19.459  -3.150  11.427  1.00 64.99           H  
ATOM    178  O   SER A  12     -20.643  -6.685  12.862  1.00 64.99           O  
ATOM    179  OG  SER A  12     -20.890  -4.287  10.473  1.00 64.99           O  
ATOM    180  HG  SER A  12     -20.442  -4.061   9.655  1.00 64.99           H  
ATOM    181  N   THR A  13     -19.706  -7.543  11.026  1.00 57.97           N  
ATOM    182  H   THR A  13     -18.986  -7.432  10.326  1.00 57.97           H  
ATOM    183  CA  THR A  13     -20.579  -8.739  10.948  1.00 57.97           C  
ATOM    184  HA  THR A  13     -21.501  -8.506  11.480  1.00 57.97           H  
ATOM    185  C   THR A  13     -19.988  -9.989  11.630  1.00 57.97           C  
ATOM    186  CB  THR A  13     -20.970  -9.026   9.487  1.00 57.97           C  
ATOM    187  HB  THR A  13     -20.108  -9.428   8.955  1.00 57.97           H  
ATOM    188  O   THR A  13     -18.776 -10.142  11.726  1.00 57.97           O  
ATOM    189  CG2 THR A  13     -22.143 -10.000   9.345  1.00 57.97           C  
ATOM    190 HG21 THR A  13     -22.968  -9.694   9.988  1.00 57.97           H  
ATOM    191 HG22 THR A  13     -21.828 -11.013   9.593  1.00 57.97           H  
ATOM    192 HG23 THR A  13     -22.485 -10.001   8.310  1.00 57.97           H  
ATOM    193  OG1 THR A  13     -21.375  -7.839   8.843  1.00 57.97           O  
ATOM    194  HG1 THR A  13     -21.453  -7.147   9.504  1.00 57.97           H  
ATOM    195  N   ILE A  14     -20.870 -10.902  12.069  1.00 53.92           N  
ATOM    196  H   ILE A  14     -21.842 -10.682  11.907  1.00 53.92           H  
ATOM    197  CA  ILE A  14     -20.633 -11.995  13.042  1.00 53.92           C  
ATOM    198  HA  ILE A  14     -19.884 -11.650  13.755  1.00 53.92           H  
ATOM    199  C   ILE A  14     -20.054 -13.303  12.444  1.00 53.92           C  
ATOM    200  CB  ILE A  14     -21.960 -12.223  13.832  1.00 53.92           C  
ATOM    201  HB  ILE A  14     -22.752 -12.392  13.103  1.00 53.92           H  
ATOM    202  O   ILE A  14     -19.629 -14.180  13.193  1.00 53.92           O  
ATOM    203  CG1 ILE A  14     -22.318 -10.954  14.649  1.00 53.92           C  
ATOM    204 HG12 ILE A  14     -22.247 -10.070  14.016  1.00 53.92           H  
ATOM    205 HG13 ILE A  14     -21.601 -10.832  15.461  1.00 53.92           H  
ATOM    206  CG2 ILE A  14     -21.944 -13.443  14.775  1.00 53.92           C  
ATOM    207 HG21 ILE A  14     -21.101 -13.374  15.463  1.00 53.92           H  
ATOM    208 HG22 ILE A  14     -22.868 -13.513  15.349  1.00 53.92           H  
ATOM    209 HG23 ILE A  14     -21.868 -14.369  14.205  1.00 53.92           H  
ATOM    210  CD1 ILE A  14     -23.738 -10.949  15.233  1.00 53.92           C  
ATOM    211 HD11 ILE A  14     -23.954  -9.959  15.636  1.00 53.92           H  
ATOM    212 HD12 ILE A  14     -23.828 -11.670  16.045  1.00 53.92           H  
ATOM    213 HD13 ILE A  14     -24.465 -11.178  14.454  1.00 53.92           H  
ATOM    214  N   GLN A  15     -19.974 -13.480  11.118  1.00 55.35           N  
ATOM    215  H   GLN A  15     -20.222 -12.720  10.502  1.00 55.35           H  
ATOM    216  CA  GLN A  15     -19.292 -14.666  10.566  1.00 55.35           C  
ATOM    217  HA  GLN A  15     -19.491 -15.515  11.220  1.00 55.35           H  
ATOM    218  C   GLN A  15     -17.771 -14.472  10.598  1.00 55.35           C  
ATOM    219  CB  GLN A  15     -19.829 -15.060   9.182  1.00 55.35           C  
ATOM    220  HB2 GLN A  15     -19.051 -15.600   8.643  1.00 55.35           H  
ATOM    221  HB3 GLN A  15     -20.093 -14.170   8.610  1.00 55.35           H  
ATOM    222  O   GLN A  15     -17.188 -13.852   9.712  1.00 55.35           O  
ATOM    223  CG  GLN A  15     -21.041 -15.997   9.323  1.00 55.35           C  
ATOM    224  HG2 GLN A  15     -20.764 -16.847   9.946  1.00 55.35           H  
ATOM    225  HG3 GLN A  15     -21.857 -15.466   9.813  1.00 55.35           H  
ATOM    226  CD  GLN A  15     -21.543 -16.540   7.989  1.00 55.35           C  
ATOM    227  NE2 GLN A  15     -22.390 -17.546   8.003  1.00 55.35           N  
ATOM    228 HE21 GLN A  15     -22.671 -17.898   7.098  1.00 55.35           H  
ATOM    229 HE22 GLN A  15     -22.679 -17.970   8.872  1.00 55.35           H  
ATOM    230  OE1 GLN A  15     -21.203 -16.077   6.914  1.00 55.35           O  
ATOM    231  N   MET A  16     -17.145 -14.992  11.656  1.00 57.17           N  
ATOM    232  H   MET A  16     -17.719 -15.417  12.370  1.00 57.17           H  
ATOM    233  CA  MET A  16     -15.730 -14.800  11.970  1.00 57.17           C  
ATOM    234  HA  MET A  16     -15.347 -13.950  11.405  1.00 57.17           H  
ATOM    235  C   MET A  16     -14.915 -16.038  11.584  1.00 57.17           C  
ATOM    236  CB  MET A  16     -15.574 -14.472  13.469  1.00 57.17           C  
ATOM    237  HB2 MET A  16     -14.515 -14.389  13.712  1.00 57.17           H  
ATOM    238  HB3 MET A  16     -15.997 -15.285  14.060  1.00 57.17           H  
ATOM    239  O   MET A  16     -14.951 -17.058  12.268  1.00 57.17           O  
ATOM    240  CG  MET A  16     -16.274 -13.163  13.863  1.00 57.17           C  
ATOM    241  HG2 MET A  16     -17.308 -13.206  13.519  1.00 57.17           H  
ATOM    242  HG3 MET A  16     -15.798 -12.324  13.356  1.00 57.17           H  
ATOM    243  SD  MET A  16     -16.336 -12.837  15.647  1.00 57.17           S  
ATOM    244  CE  MET A  16     -14.792 -11.928  15.902  1.00 57.17           C  
ATOM    245  HE1 MET A  16     -14.715 -11.637  16.949  1.00 57.17           H  
ATOM    246  HE2 MET A  16     -13.948 -12.569  15.645  1.00 57.17           H  
ATOM    247  HE3 MET A  16     -14.786 -11.033  15.279  1.00 57.17           H  
ATOM    248  N   PHE A  17     -14.125 -15.937  10.514  1.00 67.02           N  
ATOM    249  H   PHE A  17     -14.213 -15.122   9.925  1.00 67.02           H  
ATOM    250  CA  PHE A  17     -13.029 -16.875  10.260  1.00 67.02           C  
ATOM    251  HA  PHE A  17     -13.154 -17.769  10.872  1.00 67.02           H  
ATOM    252  C   PHE A  17     -11.716 -16.208  10.665  1.00 67.02           C  
ATOM    253  CB  PHE A  17     -13.026 -17.336   8.800  1.00 67.02           C  
ATOM    254  HB2 PHE A  17     -12.167 -17.989   8.641  1.00 67.02           H  
ATOM    255  HB3 PHE A  17     -12.903 -16.468   8.153  1.00 67.02           H  
ATOM    256  O   PHE A  17     -11.202 -15.351   9.942  1.00 67.02           O  
ATOM    257  CG  PHE A  17     -14.279 -18.080   8.390  1.00 67.02           C  
ATOM    258  CD1 PHE A  17     -14.429 -19.446   8.699  1.00 67.02           C  
ATOM    259  HD1 PHE A  17     -13.650 -19.972   9.232  1.00 67.02           H  
ATOM    260  CD2 PHE A  17     -15.308 -17.398   7.714  1.00 67.02           C  
ATOM    261  HD2 PHE A  17     -15.211 -16.345   7.495  1.00 67.02           H  
ATOM    262  CE1 PHE A  17     -15.599 -20.128   8.323  1.00 67.02           C  
ATOM    263  HE1 PHE A  17     -15.717 -21.175   8.564  1.00 67.02           H  
ATOM    264  CE2 PHE A  17     -16.477 -18.082   7.337  1.00 67.02           C  
ATOM    265  HE2 PHE A  17     -17.268 -17.556   6.824  1.00 67.02           H  
ATOM    266  CZ  PHE A  17     -16.621 -19.447   7.640  1.00 67.02           C  
ATOM    267  HZ  PHE A  17     -17.522 -19.970   7.354  1.00 67.02           H  
ATOM    268  N   HIS A  18     -11.198 -16.572  11.838  1.00 71.24           N  
ATOM    269  H   HIS A  18     -11.694 -17.246  12.404  1.00 71.24           H  
ATOM    270  CA  HIS A  18      -9.909 -16.080  12.316  1.00 71.24           C  
ATOM    271  HA  HIS A  18      -9.910 -14.992  12.243  1.00 71.24           H  
ATOM    272  C   HIS A  18      -8.758 -16.592  11.452  1.00 71.24           C  
ATOM    273  CB  HIS A  18      -9.706 -16.455  13.787  1.00 71.24           C  
ATOM    274  HB2 HIS A  18      -8.670 -16.260  14.065  1.00 71.24           H  
ATOM    275  HB3 HIS A  18      -9.900 -17.518  13.929  1.00 71.24           H  
ATOM    276  O   HIS A  18      -8.805 -17.693  10.897  1.00 71.24           O  
ATOM    277  CG  HIS A  18     -10.587 -15.646  14.694  1.00 71.24           C  
ATOM    278  CD2 HIS A  18     -11.679 -16.080  15.395  1.00 71.24           C  
ATOM    279  HD2 HIS A  18     -12.070 -17.087  15.415  1.00 71.24           H  
ATOM    280  ND1 HIS A  18     -10.453 -14.298  14.929  1.00 71.24           N  
ATOM    281  HD1 HIS A  18      -9.793 -13.685  14.474  1.00 71.24           H  
ATOM    282  CE1 HIS A  18     -11.429 -13.929  15.774  1.00 71.24           C  
ATOM    283  HE1 HIS A  18     -11.592 -12.923  16.131  1.00 71.24           H  
ATOM    284  NE2 HIS A  18     -12.202 -14.982  16.083  1.00 71.24           N  
ATOM    285  N   CYS A  19      -7.701 -15.792  11.345  1.00 76.18           N  
ATOM    286  H   CYS A  19      -7.692 -14.919  11.854  1.00 76.18           H  
ATOM    287  CA  CYS A  19      -6.493 -16.228  10.662  1.00 76.18           C  
ATOM    288  HA  CYS A  19      -6.785 -16.729   9.739  1.00 76.18           H  
ATOM    289  C   CYS A  19      -5.736 -17.255  11.498  1.00 76.18           C  
ATOM    290  CB  CYS A  19      -5.631 -15.010  10.321  1.00 76.18           C  
ATOM    291  HB2 CYS A  19      -5.578 -14.344  11.182  1.00 76.18           H  
ATOM    292  HB3 CYS A  19      -4.619 -15.341  10.087  1.00 76.18           H  
ATOM    293  O   CYS A  19      -5.378 -16.981  12.633  1.00 76.18           O  
ATOM    294  SG  CYS A  19      -6.276 -14.103   8.907  1.00 76.18           S  
ATOM    295  N   GLN A  20      -5.447 -18.429  10.941  1.00 68.11           N  
ATOM    296  H   GLN A  20      -5.793 -18.641  10.016  1.00 68.11           H  
ATOM    297  CA  GLN A  20      -4.583 -19.408  11.599  1.00 68.11           C  
ATOM    298  HA  GLN A  20      -4.774 -19.392  12.673  1.00 68.11           H  
ATOM    299  C   GLN A  20      -3.112 -19.053  11.386  1.00 68.11           C  
ATOM    300  CB  GLN A  20      -4.892 -20.821  11.093  1.00 68.11           C  
ATOM    301  HB2 GLN A  20      -4.084 -21.493  11.381  1.00 68.11           H  
ATOM    302  HB3 GLN A  20      -4.967 -20.814  10.005  1.00 68.11           H  
ATOM    303  O   GLN A  20      -2.669 -18.830  10.258  1.00 68.11           O  
ATOM    304  CG  GLN A  20      -6.192 -21.340  11.715  1.00 68.11           C  
ATOM    305  HG2 GLN A  20      -7.004 -20.643  11.507  1.00 68.11           H  
ATOM    306  HG3 GLN A  20      -6.042 -21.413  12.792  1.00 68.11           H  
ATOM    307  CD  GLN A  20      -6.606 -22.705  11.190  1.00 68.11           C  
ATOM    308  NE2 GLN A  20      -7.125 -23.575  12.028  1.00 68.11           N  
ATOM    309 HE21 GLN A  20      -7.170 -23.377  13.017  1.00 68.11           H  
ATOM    310 HE22 GLN A  20      -7.362 -24.475  11.634  1.00 68.11           H  
ATOM    311  OE1 GLN A  20      -6.491 -23.009  10.016  1.00 68.11           O  
ATOM    312  N   ARG A  21      -2.341 -19.046  12.473  1.00 63.10           N  
ATOM    313  H   ARG A  21      -2.792 -19.216  13.361  1.00 63.10           H  
ATOM    314  CA  ARG A  21      -0.885 -18.918  12.479  1.00 63.10           C  
ATOM    315  HA  ARG A  21      -0.532 -18.931  11.448  1.00 63.10           H  
ATOM    316  C   ARG A  21      -0.286 -20.128  13.194  1.00 63.10           C  
ATOM    317  CB  ARG A  21      -0.499 -17.567  13.097  1.00 63.10           C  
ATOM    318  HB2 ARG A  21      -0.720 -17.564  14.165  1.00 63.10           H  
ATOM    319  HB3 ARG A  21      -1.087 -16.783  12.621  1.00 63.10           H  
ATOM    320  O   ARG A  21      -0.100 -20.133  14.410  1.00 63.10           O  
ATOM    321  CG  ARG A  21       0.988 -17.280  12.862  1.00 63.10           C  
ATOM    322  HG2 ARG A  21       1.200 -17.337  11.795  1.00 63.10           H  
ATOM    323  HG3 ARG A  21       1.592 -18.019  13.388  1.00 63.10           H  
ATOM    324  CD  ARG A  21       1.350 -15.883  13.366  1.00 63.10           C  
ATOM    325  HD2 ARG A  21       1.160 -15.834  14.438  1.00 63.10           H  
ATOM    326  HD3 ARG A  21       0.710 -15.157  12.864  1.00 63.10           H  
ATOM    327  NE  ARG A  21       2.767 -15.572  13.096  1.00 63.10           N  
ATOM    328  HE  ARG A  21       3.353 -16.343  12.808  1.00 63.10           H  
ATOM    329  NH1 ARG A  21       2.667 -13.341  13.625  1.00 63.10           N  
ATOM    330 HH11 ARG A  21       3.110 -12.441  13.745  1.00 63.10           H  
ATOM    331 HH12 ARG A  21       1.687 -13.444  13.843  1.00 63.10           H  
ATOM    332  NH2 ARG A  21       4.607 -14.236  12.970  1.00 63.10           N  
ATOM    333 HH21 ARG A  21       5.039 -13.333  13.106  1.00 63.10           H  
ATOM    334 HH22 ARG A  21       5.165 -15.031  12.693  1.00 63.10           H  
ATOM    335  CZ  ARG A  21       3.338 -14.389  13.231  1.00 63.10           C  
ATOM    336  N   GLY A  22       0.005 -21.171  12.417  1.00 65.52           N  
ATOM    337  H   GLY A  22      -0.264 -21.127  11.445  1.00 65.52           H  
ATOM    338  CA  GLY A  22       0.367 -22.477  12.967  1.00 65.52           C  
ATOM    339  HA2 GLY A  22       1.231 -22.374  13.623  1.00 65.52           H  
ATOM    340  HA3 GLY A  22       0.617 -23.165  12.161  1.00 65.52           H  
ATOM    341  C   GLY A  22      -0.811 -23.059  13.750  1.00 65.52           C  
ATOM    342  O   GLY A  22      -1.908 -23.168  13.214  1.00 65.52           O  
ATOM    343  N   ILE A  23      -0.587 -23.391  15.021  1.00 52.84           N  
ATOM    344  H   ILE A  23       0.343 -23.268  15.396  1.00 52.84           H  
ATOM    345  CA  ILE A  23      -1.616 -23.957  15.911  1.00 52.84           C  
ATOM    346  HA  ILE A  23      -2.297 -24.561  15.311  1.00 52.84           H  
ATOM    347  C   ILE A  23      -2.475 -22.850  16.560  1.00 52.84           C  
ATOM    348  CB  ILE A  23      -0.947 -24.903  16.946  1.00 52.84           C  
ATOM    349  HB  ILE A  23      -0.313 -24.302  17.597  1.00 52.84           H  
ATOM    350  O   ILE A  23      -3.572 -23.112  17.047  1.00 52.84           O  
ATOM    351  CG1 ILE A  23      -0.056 -25.961  16.238  1.00 52.84           C  
ATOM    352 HG12 ILE A  23      -0.681 -26.611  15.627  1.00 52.84           H  
ATOM    353 HG13 ILE A  23       0.657 -25.468  15.578  1.00 52.84           H  
ATOM    354  CG2 ILE A  23      -1.999 -25.616  17.818  1.00 52.84           C  
ATOM    355 HG21 ILE A  23      -1.523 -26.294  18.527  1.00 52.84           H  
ATOM    356 HG22 ILE A  23      -2.691 -26.179  17.193  1.00 52.84           H  
ATOM    357 HG23 ILE A  23      -2.559 -24.895  18.414  1.00 52.84           H  
ATOM    358  CD1 ILE A  23       0.785 -26.825  17.185  1.00 52.84           C  
ATOM    359 HD11 ILE A  23       1.493 -27.412  16.601  1.00 52.84           H  
ATOM    360 HD12 ILE A  23       1.339 -26.191  17.878  1.00 52.84           H  
ATOM    361 HD13 ILE A  23       0.152 -27.514  17.744  1.00 52.84           H  
ATOM    362  N   HIS A  24      -2.016 -21.593  16.541  1.00 55.65           N  
ATOM    363  H   HIS A  24      -1.179 -21.384  16.017  1.00 55.65           H  
ATOM    364  CA  HIS A  24      -2.726 -20.478  17.168  1.00 55.65           C  
ATOM    365  HA  HIS A  24      -3.354 -20.872  17.967  1.00 55.65           H  
ATOM    366  C   HIS A  24      -3.653 -19.753  16.188  1.00 55.65           C  
ATOM    367  CB  HIS A  24      -1.727 -19.517  17.821  1.00 55.65           C  
ATOM    368  HB2 HIS A  24      -0.959 -19.239  17.099  1.00 55.65           H  
ATOM    369  HB3 HIS A  24      -2.250 -18.609  18.119  1.00 55.65           H  
ATOM    370  O   HIS A  24      -3.302 -19.520  15.033  1.00 55.65           O  
ATOM    371  CG  HIS A  24      -1.083 -20.110  19.047  1.00 55.65           C  
ATOM    372  CD2 HIS A  24       0.119 -20.763  19.108  1.00 55.65           C  
ATOM    373  HD2 HIS A  24       0.793 -20.931  18.282  1.00 55.65           H  
ATOM    374  ND1 HIS A  24      -1.622 -20.137  20.315  1.00 55.65           N  
ATOM    375  HD1 HIS A  24      -2.508 -19.747  20.602  1.00 55.65           H  
ATOM    376  CE1 HIS A  24      -0.764 -20.787  21.118  1.00 55.65           C  
ATOM    377  HE1 HIS A  24      -0.912 -20.971  22.172  1.00 55.65           H  
ATOM    378  NE2 HIS A  24       0.313 -21.184  20.425  1.00 55.65           N  
ATOM    379  N   MET A  25      -4.820 -19.334  16.676  1.00 57.18           N  
ATOM    380  H   MET A  25      -5.048 -19.555  17.635  1.00 57.18           H  
ATOM    381  CA  MET A  25      -5.705 -18.407  15.971  1.00 57.18           C  
ATOM    382  HA  MET A  25      -5.632 -18.570  14.895  1.00 57.18           H  
ATOM    383  C   MET A  25      -5.285 -16.966  16.265  1.00 57.18           C  
ATOM    384  CB  MET A  25      -7.163 -18.632  16.398  1.00 57.18           C  
ATOM    385  HB2 MET A  25      -7.776 -17.812  16.024  1.00 57.18           H  
ATOM    386  HB3 MET A  25      -7.223 -18.627  17.487  1.00 57.18           H  
ATOM    387  O   MET A  25      -5.203 -16.557  17.424  1.00 57.18           O  
ATOM    388  CG  MET A  25      -7.745 -19.946  15.874  1.00 57.18           C  
ATOM    389  HG2 MET A  25      -7.091 -20.775  16.144  1.00 57.18           H  
ATOM    390  HG3 MET A  25      -8.708 -20.102  16.361  1.00 57.18           H  
ATOM    391  SD  MET A  25      -8.017 -19.953  14.085  1.00 57.18           S  
ATOM    392  CE  MET A  25      -8.993 -21.471  13.923  1.00 57.18           C  
ATOM    393  HE1 MET A  25      -9.933 -21.358  14.462  1.00 57.18           H  
ATOM    394  HE2 MET A  25      -9.206 -21.656  12.870  1.00 57.18           H  
ATOM    395  HE3 MET A  25      -8.439 -22.312  14.340  1.00 57.18           H  
ATOM    396  N   ASP A  26      -5.056 -16.180  15.221  1.00 72.84           N  
ATOM    397  H   ASP A  26      -5.140 -16.568  14.292  1.00 72.84           H  
ATOM    398  CA  ASP A  26      -4.913 -14.739  15.325  1.00 72.84           C  
ATOM    399  HA  ASP A  26      -4.310 -14.523  16.207  1.00 72.84           H  
ATOM    400  C   ASP A  26      -6.292 -14.102  15.519  1.00 72.84           C  
ATOM    401  CB  ASP A  26      -4.161 -14.157  14.123  1.00 72.84           C  
ATOM    402  HB2 ASP A  26      -3.266 -14.753  13.945  1.00 72.84           H  
ATOM    403  HB3 ASP A  26      -4.787 -14.201  13.232  1.00 72.84           H  
ATOM    404  O   ASP A  26      -7.054 -13.865  14.580  1.00 72.84           O  
ATOM    405  CG  ASP A  26      -3.741 -12.709  14.390  1.00 72.84           C  
ATOM    406  OD1 ASP A  26      -4.242 -12.114  15.380  1.00 72.84           O  
ATOM    407  OD2 ASP A  26      -2.883 -12.220  13.624  1.00 72.84           O  
ATOM    408  N   THR A  27      -6.609 -13.830  16.782  1.00 76.23           N  
ATOM    409  H   THR A  27      -5.959 -14.120  17.499  1.00 76.23           H  
ATOM    410  CA  THR A  27      -7.874 -13.213  17.187  1.00 76.23           C  
ATOM    411  HA  THR A  27      -8.676 -13.703  16.633  1.00 76.23           H  
ATOM    412  C   THR A  27      -7.960 -11.724  16.845  1.00 76.23           C  
ATOM    413  CB  THR A  27      -8.159 -13.437  18.678  1.00 76.23           C  
ATOM    414  HB  THR A  27      -9.118 -12.984  18.931  1.00 76.23           H  
ATOM    415  O   THR A  27      -8.989 -11.111  17.112  1.00 76.23           O  
ATOM    416  CG2 THR A  27      -8.220 -14.922  19.038  1.00 76.23           C  
ATOM    417 HG21 THR A  27      -8.971 -15.412  18.419  1.00 76.23           H  
ATOM    418 HG22 THR A  27      -7.257 -15.407  18.875  1.00 76.23           H  
ATOM    419 HG23 THR A  27      -8.510 -15.036  20.083  1.00 76.23           H  
ATOM    420  OG1 THR A  27      -7.150 -12.858  19.484  1.00 76.23           O  
ATOM    421  HG1 THR A  27      -6.769 -13.591  19.973  1.00 76.23           H  
ATOM    422  N   HIS A  28      -6.901 -11.117  16.293  1.00 84.42           N  
ATOM    423  H   HIS A  28      -6.083 -11.661  16.062  1.00 84.42           H  
ATOM    424  CA  HIS A  28      -6.901  -9.709  15.873  1.00 84.42           C  
ATOM    425  HA  HIS A  28      -7.475  -9.118  16.586  1.00 84.42           H  
ATOM    426  C   HIS A  28      -7.568  -9.510  14.515  1.00 84.42           C  
ATOM    427  CB  HIS A  28      -5.468  -9.150  15.827  1.00 84.42           C  
ATOM    428  HB2 HIS A  28      -5.511  -8.110  15.504  1.00 84.42           H  
ATOM    429  HB3 HIS A  28      -4.884  -9.696  15.086  1.00 84.42           H  
ATOM    430  O   HIS A  28      -8.087  -8.426  14.255  1.00 84.42           O  
ATOM    431  CG  HIS A  28      -4.761  -9.211  17.152  1.00 84.42           C  
ATOM    432  CD2 HIS A  28      -4.469  -8.164  17.982  1.00 84.42           C  
ATOM    433  HD2 HIS A  28      -4.681  -7.123  17.792  1.00 84.42           H  
ATOM    434  ND1 HIS A  28      -4.320 -10.358  17.760  1.00 84.42           N  
ATOM    435  HD1 HIS A  28      -4.185 -11.223  17.256  1.00 84.42           H  
ATOM    436  CE1 HIS A  28      -3.821 -10.023  18.961  1.00 84.42           C  
ATOM    437  HE1 HIS A  28      -3.334 -10.702  19.645  1.00 84.42           H  
ATOM    438  NE2 HIS A  28      -3.950  -8.703  19.165  1.00 84.42           N  
ATOM    439  N   TYR A  29      -7.581 -10.553  13.679  1.00 88.30           N  
ATOM    440  H   TYR A  29      -7.179 -11.429  13.980  1.00 88.30           H  
ATOM    441  CA  TYR A  29      -8.114 -10.475  12.327  1.00 88.30           C  
ATOM    442  HA  TYR A  29      -8.537  -9.478  12.200  1.00 88.30           H  
ATOM    443  C   TYR A  29      -9.238 -11.477  12.093  1.00 88.30           C  
ATOM    444  CB  TYR A  29      -7.009 -10.623  11.275  1.00 88.30           C  
ATOM    445  HB2 TYR A  29      -6.620 -11.641  11.304  1.00 88.30           H  
ATOM    446  HB3 TYR A  29      -7.467 -10.463  10.299  1.00 88.30           H  
ATOM    447  O   TYR A  29      -9.208 -12.609  12.587  1.00 88.30           O  
ATOM    448  CG  TYR A  29      -5.862  -9.645  11.424  1.00 88.30           C  
ATOM    449  CD1 TYR A  29      -5.899  -8.383  10.800  1.00 88.30           C  
ATOM    450  HD1 TYR A  29      -6.741  -8.101  10.185  1.00 88.30           H  
ATOM    451  CD2 TYR A  29      -4.769  -9.991  12.233  1.00 88.30           C  
ATOM    452  HD2 TYR A  29      -4.753 -10.957  12.715  1.00 88.30           H  
ATOM    453  CE1 TYR A  29      -4.848  -7.469  11.017  1.00 88.30           C  
ATOM    454  HE1 TYR A  29      -4.838  -6.494  10.552  1.00 88.30           H  
ATOM    455  CE2 TYR A  29      -3.738  -9.069  12.484  1.00 88.30           C  
ATOM    456  HE2 TYR A  29      -2.940  -9.336  13.161  1.00 88.30           H  
ATOM    457  OH  TYR A  29      -2.816  -6.889  12.114  1.00 88.30           O  
ATOM    458  HH  TYR A  29      -2.166  -7.142  12.774  1.00 88.30           H  
ATOM    459  CZ  TYR A  29      -3.798  -7.790  11.897  1.00 88.30           C  
ATOM    460  N   ILE A  30     -10.208 -11.065  11.281  1.00 85.81           N  
ATOM    461  H   ILE A  30     -10.161 -10.115  10.939  1.00 85.81           H  
ATOM    462  CA  ILE A  30     -11.271 -11.928  10.762  1.00 85.81           C  
ATOM    463  HA  ILE A  30     -10.992 -12.967  10.938  1.00 85.81           H  
ATOM    464  C   ILE A  30     -11.391 -11.756   9.253  1.00 85.81           C  
ATOM    465  CB  ILE A  30     -12.624 -11.687  11.472  1.00 85.81           C  
ATOM    466  HB  ILE A  30     -13.344 -12.385  11.045  1.00 85.81           H  
ATOM    467  O   ILE A  30     -11.172 -10.667   8.725  1.00 85.81           O  
ATOM    468  CG1 ILE A  30     -13.170 -10.261  11.251  1.00 85.81           C  
ATOM    469 HG12 ILE A  30     -12.455  -9.533  11.635  1.00 85.81           H  
ATOM    470 HG13 ILE A  30     -13.292 -10.106  10.178  1.00 85.81           H  
ATOM    471  CG2 ILE A  30     -12.486 -12.034  12.961  1.00 85.81           C  
ATOM    472 HG21 ILE A  30     -11.850 -11.307  13.467  1.00 85.81           H  
ATOM    473 HG22 ILE A  30     -13.468 -12.042  13.433  1.00 85.81           H  
ATOM    474 HG23 ILE A  30     -12.054 -13.029  13.064  1.00 85.81           H  
ATOM    475  CD1 ILE A  30     -14.541  -9.987  11.878  1.00 85.81           C  
ATOM    476 HD11 ILE A  30     -14.493 -10.073  12.963  1.00 85.81           H  
ATOM    477 HD12 ILE A  30     -14.852  -8.972  11.630  1.00 85.81           H  
ATOM    478 HD13 ILE A  30     -15.276 -10.690  11.487  1.00 85.81           H  
ATOM    479  N   LYS A  31     -11.763 -12.822   8.546  1.00 86.65           N  
ATOM    480  H   LYS A  31     -11.863 -13.706   9.025  1.00 86.65           H  
ATOM    481  CA  LYS A  31     -12.182 -12.720   7.146  1.00 86.65           C  
ATOM    482  HA  LYS A  31     -11.708 -11.847   6.697  1.00 86.65           H  
ATOM    483  C   LYS A  31     -13.686 -12.534   7.058  1.00 86.65           C  
ATOM    484  CB  LYS A  31     -11.774 -13.945   6.335  1.00 86.65           C  
ATOM    485  HB2 LYS A  31     -12.136 -13.817   5.315  1.00 86.65           H  
ATOM    486  HB3 LYS A  31     -12.254 -14.827   6.759  1.00 86.65           H  
ATOM    487  O   LYS A  31     -14.424 -13.291   7.683  1.00 86.65           O  
ATOM    488  CG  LYS A  31     -10.262 -14.152   6.298  1.00 86.65           C  
ATOM    489  HG2 LYS A  31      -9.896 -14.339   7.307  1.00 86.65           H  
ATOM    490  HG3 LYS A  31      -9.770 -13.270   5.889  1.00 86.65           H  
ATOM    491  CD  LYS A  31      -9.981 -15.367   5.411  1.00 86.65           C  
ATOM    492  HD2 LYS A  31     -10.179 -15.121   4.368  1.00 86.65           H  
ATOM    493  HD3 LYS A  31     -10.618 -16.197   5.719  1.00 86.65           H  
ATOM    494  CE  LYS A  31      -8.530 -15.752   5.610  1.00 86.65           C  
ATOM    495  HE2 LYS A  31      -8.418 -15.893   6.685  1.00 86.65           H  
ATOM    496  HE3 LYS A  31      -7.889 -14.925   5.303  1.00 86.65           H  
ATOM    497  NZ  LYS A  31      -8.164 -17.010   4.920  1.00 86.65           N  
ATOM    498  HZ1 LYS A  31      -8.757 -17.760   5.245  1.00 86.65           H  
ATOM    499  HZ2 LYS A  31      -7.209 -17.264   5.128  1.00 86.65           H  
ATOM    500  HZ3 LYS A  31      -8.286 -16.926   3.921  1.00 86.65           H  
ATOM    501  N   ILE A  32     -14.120 -11.596   6.225  1.00 84.50           N  
ATOM    502  H   ILE A  32     -13.433 -11.025   5.754  1.00 84.50           H  
ATOM    503  CA  ILE A  32     -15.533 -11.378   5.906  1.00 84.50           C  
ATOM    504  HA  ILE A  32     -16.134 -12.162   6.367  1.00 84.50           H  
ATOM    505  C   ILE A  32     -15.722 -11.474   4.400  1.00 84.50           C  
ATOM    506  CB  ILE A  32     -16.028 -10.025   6.461  1.00 84.50           C  
ATOM    507  HB  ILE A  32     -15.392  -9.232   6.067  1.00 84.50           H  
ATOM    508  O   ILE A  32     -14.991 -10.843   3.642  1.00 84.50           O  
ATOM    509  CG1 ILE A  32     -15.905 -10.033   8.001  1.00 84.50           C  
ATOM    510 HG12 ILE A  32     -16.393 -10.917   8.411  1.00 84.50           H  
ATOM    511 HG13 ILE A  32     -14.849 -10.071   8.271  1.00 84.50           H  
ATOM    512  CG2 ILE A  32     -17.476  -9.741   6.007  1.00 84.50           C  
ATOM    513 HG21 ILE A  32     -18.145 -10.520   6.373  1.00 84.50           H  
ATOM    514 HG22 ILE A  32     -17.817  -8.775   6.380  1.00 84.50           H  
ATOM    515 HG23 ILE A  32     -17.541  -9.689   4.920  1.00 84.50           H  
ATOM    516  CD1 ILE A  32     -16.506  -8.795   8.665  1.00 84.50           C  
ATOM    517 HD11 ILE A  32     -16.134  -8.709   9.686  1.00 84.50           H  
ATOM    518 HD12 ILE A  32     -17.592  -8.879   8.701  1.00 84.50           H  
ATOM    519 HD13 ILE A  32     -16.231  -7.914   8.086  1.00 84.50           H  
ATOM    520  N   HIS A  33     -16.732 -12.221   3.968  1.00 84.86           N  
ATOM    521  H   HIS A  33     -17.311 -12.694   4.647  1.00 84.86           H  
ATOM    522  CA  HIS A  33     -17.196 -12.207   2.586  1.00 84.86           C  
ATOM    523  HA  HIS A  33     -16.388 -11.896   1.925  1.00 84.86           H  
ATOM    524  C   HIS A  33     -18.344 -11.202   2.435  1.00 84.86           C  
ATOM    525  CB  HIS A  33     -17.588 -13.628   2.178  1.00 84.86           C  
ATOM    526  HB2 HIS A  33     -16.718 -14.278   2.263  1.00 84.86           H  
ATOM    527  HB3 HIS A  33     -18.362 -14.000   2.849  1.00 84.86           H  
ATOM    528  O   HIS A  33     -19.354 -11.299   3.135  1.00 84.86           O  
ATOM    529  CG  HIS A  33     -18.095 -13.688   0.765  1.00 84.86           C  
ATOM    530  CD2 HIS A  33     -19.403 -13.802   0.386  1.00 84.86           C  
ATOM    531  HD2 HIS A  33     -20.249 -13.896   1.050  1.00 84.86           H  
ATOM    532  ND1 HIS A  33     -17.347 -13.564  -0.384  1.00 84.86           N  
ATOM    533  HD1 HIS A  33     -16.347 -13.433  -0.433  1.00 84.86           H  
ATOM    534  CE1 HIS A  33     -18.187 -13.609  -1.436  1.00 84.86           C  
ATOM    535  HE1 HIS A  33     -17.907 -13.526  -2.476  1.00 84.86           H  
ATOM    536  NE2 HIS A  33     -19.453 -13.743  -1.004  1.00 84.86           N  
ATOM    537  N   SER A  34     -18.204 -10.234   1.527  1.00 82.41           N  
ATOM    538  H   SER A  34     -17.388 -10.249   0.932  1.00 82.41           H  
ATOM    539  CA  SER A  34     -19.277  -9.297   1.197  1.00 82.41           C  
ATOM    540  HA  SER A  34     -20.026  -9.311   1.989  1.00 82.41           H  
ATOM    541  C   SER A  34     -19.945  -9.694  -0.107  1.00 82.41           C  
ATOM    542  CB  SER A  34     -18.780  -7.858   1.099  1.00 82.41           C  
ATOM    543  HB2 SER A  34     -18.260  -7.584   2.016  1.00 82.41           H  
ATOM    544  HB3 SER A  34     -18.110  -7.758   0.244  1.00 82.41           H  
ATOM    545  O   SER A  34     -19.344  -9.598  -1.173  1.00 82.41           O  
ATOM    546  OG  SER A  34     -19.902  -7.013   0.905  1.00 82.41           O  
ATOM    547  HG  SER A  34     -19.676  -6.144   1.244  1.00 82.41           H  
ATOM    548  N   ARG A  35     -21.235 -10.035  -0.029  1.00 79.53           N  
ATOM    549  H   ARG A  35     -21.633 -10.129   0.894  1.00 79.53           H  
ATOM    550  CA  ARG A  35     -22.070 -10.312  -1.208  1.00 79.53           C  
ATOM    551  HA  ARG A  35     -21.570 -11.053  -1.831  1.00 79.53           H  
ATOM    552  C   ARG A  35     -22.267  -9.097  -2.113  1.00 79.53           C  
ATOM    553  CB  ARG A  35     -23.439 -10.858  -0.773  1.00 79.53           C  
ATOM    554  HB2 ARG A  35     -24.083 -10.907  -1.651  1.00 79.53           H  
ATOM    555  HB3 ARG A  35     -23.897 -10.187  -0.047  1.00 79.53           H  
ATOM    556  O   ARG A  35     -22.587  -9.265  -3.279  1.00 79.53           O  
ATOM    557  CG  ARG A  35     -23.321 -12.271  -0.189  1.00 79.53           C  
ATOM    558  HG2 ARG A  35     -22.774 -12.250   0.754  1.00 79.53           H  
ATOM    559  HG3 ARG A  35     -22.758 -12.886  -0.892  1.00 79.53           H  
ATOM    560  CD  ARG A  35     -24.690 -12.931   0.015  1.00 79.53           C  
ATOM    561  HD2 ARG A  35     -25.300 -12.781  -0.876  1.00 79.53           H  
ATOM    562  HD3 ARG A  35     -24.511 -14.001   0.123  1.00 79.53           H  
ATOM    563  NE  ARG A  35     -25.402 -12.434   1.213  1.00 79.53           N  
ATOM    564  HE  ARG A  35     -25.088 -11.557   1.602  1.00 79.53           H  
ATOM    565  NH1 ARG A  35     -26.826 -14.224   1.437  1.00 79.53           N  
ATOM    566 HH11 ARG A  35     -27.548 -14.715   1.945  1.00 79.53           H  
ATOM    567 HH12 ARG A  35     -26.438 -14.626   0.596  1.00 79.53           H  
ATOM    568  NH2 ARG A  35     -26.876 -12.590   2.952  1.00 79.53           N  
ATOM    569 HH21 ARG A  35     -26.528 -11.724   3.337  1.00 79.53           H  
ATOM    570 HH22 ARG A  35     -27.599 -13.099   3.441  1.00 79.53           H  
ATOM    571  CZ  ARG A  35     -26.361 -13.080   1.859  1.00 79.53           C  
ATOM    572  N   TYR A  36     -22.113  -7.881  -1.584  1.00 80.72           N  
ATOM    573  H   TYR A  36     -21.790  -7.805  -0.630  1.00 80.72           H  
ATOM    574  CA  TYR A  36     -22.248  -6.661  -2.386  1.00 80.72           C  
ATOM    575  HA  TYR A  36     -23.138  -6.736  -3.010  1.00 80.72           H  
ATOM    576  C   TYR A  36     -21.057  -6.473  -3.332  1.00 80.72           C  
ATOM    577  CB  TYR A  36     -22.412  -5.455  -1.454  1.00 80.72           C  
ATOM    578  HB2 TYR A  36     -23.274  -5.621  -0.808  1.00 80.72           H  
ATOM    579  HB3 TYR A  36     -21.532  -5.372  -0.815  1.00 80.72           H  
ATOM    580  O   TYR A  36     -21.239  -6.074  -4.475  1.00 80.72           O  
ATOM    581  CG  TYR A  36     -22.603  -4.144  -2.192  1.00 80.72           C  
ATOM    582  CD1 TYR A  36     -21.485  -3.364  -2.537  1.00 80.72           C  
ATOM    583  HD1 TYR A  36     -20.491  -3.728  -2.323  1.00 80.72           H  
ATOM    584  CD2 TYR A  36     -23.891  -3.719  -2.569  1.00 80.72           C  
ATOM    585  HD2 TYR A  36     -24.754  -4.321  -2.327  1.00 80.72           H  
ATOM    586  CE1 TYR A  36     -21.640  -2.144  -3.217  1.00 80.72           C  
ATOM    587  HE1 TYR A  36     -20.773  -1.557  -3.480  1.00 80.72           H  
ATOM    588  CE2 TYR A  36     -24.053  -2.507  -3.269  1.00 80.72           C  
ATOM    589  HE2 TYR A  36     -25.031  -2.163  -3.568  1.00 80.72           H  
ATOM    590  OH  TYR A  36     -23.099  -0.544  -4.250  1.00 80.72           O  
ATOM    591  HH  TYR A  36     -22.266  -0.103  -4.438  1.00 80.72           H  
ATOM    592  CZ  TYR A  36     -22.930  -1.714  -3.586  1.00 80.72           C  
ATOM    593  N   TYR A  37     -19.849  -6.785  -2.856  1.00 79.76           N  
ATOM    594  H   TYR A  37     -19.776  -7.158  -1.920  1.00 79.76           H  
ATOM    595  CA  TYR A  37     -18.619  -6.675  -3.645  1.00 79.76           C  
ATOM    596  HA  TYR A  37     -18.780  -5.975  -4.465  1.00 79.76           H  
ATOM    597  C   TYR A  37     -18.203  -7.999  -4.297  1.00 79.76           C  
ATOM    598  CB  TYR A  37     -17.500  -6.105  -2.763  1.00 79.76           C  
ATOM    599  HB2 TYR A  37     -16.579  -6.062  -3.344  1.00 79.76           H  
ATOM    600  HB3 TYR A  37     -17.329  -6.780  -1.924  1.00 79.76           H  
ATOM    601  O   TYR A  37     -17.218  -8.015  -5.024  1.00 79.76           O  
ATOM    602  CG  TYR A  37     -17.799  -4.711  -2.247  1.00 79.76           C  
ATOM    603  CD1 TYR A  37     -17.555  -3.587  -3.059  1.00 79.76           C  
ATOM    604  HD1 TYR A  37     -17.124  -3.719  -4.040  1.00 79.76           H  
ATOM    605  CD2 TYR A  37     -18.381  -4.540  -0.979  1.00 79.76           C  
ATOM    606  HD2 TYR A  37     -18.553  -5.405  -0.355  1.00 79.76           H  
ATOM    607  CE1 TYR A  37     -17.855  -2.294  -2.586  1.00 79.76           C  
ATOM    608  HE1 TYR A  37     -17.637  -1.429  -3.194  1.00 79.76           H  
ATOM    609  CE2 TYR A  37     -18.759  -3.258  -0.537  1.00 79.76           C  
ATOM    610  HE2 TYR A  37     -19.227  -3.116   0.426  1.00 79.76           H  
ATOM    611  OH  TYR A  37     -18.709  -0.882  -0.843  1.00 79.76           O  
ATOM    612  HH  TYR A  37     -18.450  -0.197  -1.464  1.00 79.76           H  
ATOM    613  CZ  TYR A  37     -18.446  -2.127  -1.317  1.00 79.76           C  
ATOM    614  N   ASP A  38     -18.925  -9.085  -4.004  1.00 84.52           N  
ATOM    615  H   ASP A  38     -19.737  -8.969  -3.415  1.00 84.52           H  
ATOM    616  CA  ASP A  38     -18.594 -10.462  -4.391  1.00 84.52           C  
ATOM    617  HA  ASP A  38     -19.191 -11.108  -3.747  1.00 84.52           H  
ATOM    618  C   ASP A  38     -17.127 -10.828  -4.095  1.00 84.52           C  
ATOM    619  CB  ASP A  38     -19.047 -10.731  -5.831  1.00 84.52           C  
ATOM    620  HB2 ASP A  38     -20.058 -10.345  -5.961  1.00 84.52           H  
ATOM    621  HB3 ASP A  38     -18.390 -10.205  -6.523  1.00 84.52           H  
ATOM    622  O   ASP A  38     -16.405 -11.415  -4.896  1.00 84.52           O  
ATOM    623  CG  ASP A  38     -19.063 -12.226  -6.158  1.00 84.52           C  
ATOM    624  OD1 ASP A  38     -19.306 -13.023  -5.219  1.00 84.52           O  
ATOM    625  OD2 ASP A  38     -18.908 -12.548  -7.356  1.00 84.52           O  
ATOM    626  N   ALA A  39     -16.650 -10.408  -2.921  1.00 86.51           N  
ATOM    627  H   ALA A  39     -17.295  -9.950  -2.292  1.00 86.51           H  
ATOM    628  CA  ALA A  39     -15.247 -10.503  -2.544  1.00 86.51           C  
ATOM    629  HA  ALA A  39     -14.798 -11.348  -3.067  1.00 86.51           H  
ATOM    630  C   ALA A  39     -15.089 -10.752  -1.044  1.00 86.51           C  
ATOM    631  CB  ALA A  39     -14.518  -9.231  -2.995  1.00 86.51           C  
ATOM    632  HB1 ALA A  39     -14.598  -9.131  -4.077  1.00 86.51           H  
ATOM    633  HB2 ALA A  39     -14.974  -8.356  -2.531  1.00 86.51           H  
ATOM    634  HB3 ALA A  39     -13.463  -9.278  -2.725  1.00 86.51           H  
ATOM    635  O   ALA A  39     -15.978 -10.460  -0.238  1.00 86.51           O  
ATOM    636  N   SER A  40     -13.936 -11.305  -0.668  1.00 88.53           N  
ATOM    637  H   SER A  40     -13.216 -11.405  -1.370  1.00 88.53           H  
ATOM    638  CA  SER A  40     -13.558 -11.502   0.731  1.00 88.53           C  
ATOM    639  HA  SER A  40     -14.435 -11.350   1.359  1.00 88.53           H  
ATOM    640  C   SER A  40     -12.512 -10.480   1.159  1.00 88.53           C  
ATOM    641  CB  SER A  40     -13.069 -12.926   0.990  1.00 88.53           C  
ATOM    642  HB2 SER A  40     -12.181 -13.126   0.392  1.00 88.53           H  
ATOM    643  HB3 SER A  40     -12.819 -13.026   2.046  1.00 88.53           H  
ATOM    644  O   SER A  40     -11.597 -10.166   0.403  1.00 88.53           O  
ATOM    645  OG  SER A  40     -14.075 -13.866   0.666  1.00 88.53           O  
ATOM    646  HG  SER A  40     -13.997 -14.077  -0.268  1.00 88.53           H  
ATOM    647  N   PHE A  41     -12.626 -10.014   2.396  1.00 90.48           N  
ATOM    648  H   PHE A  41     -13.411 -10.331   2.948  1.00 90.48           H  
ATOM    649  CA  PHE A  41     -11.804  -8.963   2.980  1.00 90.48           C  
ATOM    650  HA  PHE A  41     -10.990  -8.709   2.302  1.00 90.48           H  
ATOM    651  C   PHE A  41     -11.210  -9.438   4.300  1.00 90.48           C  
ATOM    652  CB  PHE A  41     -12.662  -7.710   3.198  1.00 90.48           C  
ATOM    653  HB2 PHE A  41     -13.429  -7.928   3.942  1.00 90.48           H  
ATOM    654  HB3 PHE A  41     -12.028  -6.921   3.603  1.00 90.48           H  
ATOM    655  O   PHE A  41     -11.848 -10.200   5.032  1.00 90.48           O  
ATOM    656  CG  PHE A  41     -13.332  -7.209   1.935  1.00 90.48           C  
ATOM    657  CD1 PHE A  41     -12.665  -6.303   1.093  1.00 90.48           C  
ATOM    658  HD1 PHE A  41     -11.695  -5.919   1.374  1.00 90.48           H  
ATOM    659  CD2 PHE A  41     -14.594  -7.708   1.563  1.00 90.48           C  
ATOM    660  HD2 PHE A  41     -15.096  -8.434   2.186  1.00 90.48           H  
ATOM    661  CE1 PHE A  41     -13.257  -5.897  -0.116  1.00 90.48           C  
ATOM    662  HE1 PHE A  41     -12.751  -5.196  -0.764  1.00 90.48           H  
ATOM    663  CE2 PHE A  41     -15.166  -7.323   0.340  1.00 90.48           C  
ATOM    664  HE2 PHE A  41     -16.091  -7.771   0.008  1.00 90.48           H  
ATOM    665  CZ  PHE A  41     -14.506  -6.407  -0.494  1.00 90.48           C  
ATOM    666  HZ  PHE A  41     -14.941  -6.112  -1.437  1.00 90.48           H  
ATOM    667  N   LEU A  42     -10.000  -8.975   4.613  1.00 92.30           N  
ATOM    668  H   LEU A  42      -9.553  -8.317   3.990  1.00 92.30           H  
ATOM    669  CA  LEU A  42      -9.425  -9.124   5.942  1.00 92.30           C  
ATOM    670  HA  LEU A  42      -9.860  -9.999   6.423  1.00 92.30           H  
ATOM    671  C   LEU A  42      -9.777  -7.889   6.772  1.00 92.30           C  
ATOM    672  CB  LEU A  42      -7.905  -9.325   5.844  1.00 92.30           C  
ATOM    673  HB2 LEU A  42      -7.458  -8.405   5.467  1.00 92.30           H  
ATOM    674  HB3 LEU A  42      -7.676 -10.108   5.121  1.00 92.30           H  
ATOM    675  O   LEU A  42      -9.511  -6.764   6.361  1.00 92.30           O  
ATOM    676  CG  LEU A  42      -7.292  -9.691   7.209  1.00 92.30           C  
ATOM    677  HG  LEU A  42      -7.754  -9.102   8.002  1.00 92.30           H  
ATOM    678  CD1 LEU A  42      -7.543 -11.169   7.511  1.00 92.30           C  
ATOM    679 HD11 LEU A  42      -7.195 -11.785   6.681  1.00 92.30           H  
ATOM    680 HD12 LEU A  42      -6.989 -11.451   8.406  1.00 92.30           H  
ATOM    681 HD13 LEU A  42      -8.604 -11.345   7.685  1.00 92.30           H  
ATOM    682  CD2 LEU A  42      -5.796  -9.389   7.261  1.00 92.30           C  
ATOM    683 HD21 LEU A  42      -5.366  -9.801   8.174  1.00 92.30           H  
ATOM    684 HD22 LEU A  42      -5.656  -8.308   7.264  1.00 92.30           H  
ATOM    685 HD23 LEU A  42      -5.281  -9.793   6.389  1.00 92.30           H  
ATOM    686  N   CYS A  43     -10.341  -8.116   7.947  1.00 92.16           N  
ATOM    687  H   CYS A  43     -10.543  -9.070   8.211  1.00 92.16           H  
ATOM    688  CA  CYS A  43     -10.719  -7.081   8.890  1.00 92.16           C  
ATOM    689  HA  CYS A  43     -10.653  -6.103   8.414  1.00 92.16           H  
ATOM    690  C   CYS A  43      -9.806  -7.115  10.108  1.00 92.16           C  
ATOM    691  CB  CYS A  43     -12.167  -7.320   9.295  1.00 92.16           C  
ATOM    692  HB2 CYS A  43     -12.266  -8.367   9.583  1.00 92.16           H  
ATOM    693  HB3 CYS A  43     -12.400  -6.704  10.164  1.00 92.16           H  
ATOM    694  O   CYS A  43      -9.694  -8.158  10.751  1.00 92.16           O  
ATOM    695  SG  CYS A  43     -13.355  -6.963   7.989  1.00 92.16           S  
ATOM    696  N   ASP A  44      -9.204  -5.979  10.442  1.00 92.37           N  
ATOM    697  H   ASP A  44      -9.405  -5.164   9.880  1.00 92.37           H  
ATOM    698  CA  ASP A  44      -8.577  -5.736  11.738  1.00 92.37           C  
ATOM    699  HA  ASP A  44      -8.222  -6.679  12.154  1.00 92.37           H  
ATOM    700  C   ASP A  44      -9.632  -5.161  12.691  1.00 92.37           C  
ATOM    701  CB  ASP A  44      -7.344  -4.850  11.548  1.00 92.37           C  
ATOM    702  HB2 ASP A  44      -7.603  -3.959  10.976  1.00 92.37           H  
ATOM    703  HB3 ASP A  44      -6.639  -5.395  10.921  1.00 92.37           H  
ATOM    704  O   ASP A  44     -10.185  -4.073  12.489  1.00 92.37           O  
ATOM    705  CG  ASP A  44      -6.634  -4.428  12.838  1.00 92.37           C  
ATOM    706  OD1 ASP A  44      -7.170  -4.614  13.959  1.00 92.37           O  
ATOM    707  OD2 ASP A  44      -5.516  -3.885  12.689  1.00 92.37           O  
ATOM    708  N   ILE A  45      -9.951  -5.954  13.713  1.00 89.78           N  
ATOM    709  H   ILE A  45      -9.414  -6.802  13.826  1.00 89.78           H  
ATOM    710  CA  ILE A  45     -11.043  -5.693  14.657  1.00 89.78           C  
ATOM    711  HA  ILE A  45     -11.664  -4.893  14.256  1.00 89.78           H  
ATOM    712  C   ILE A  45     -10.551  -5.172  16.010  1.00 89.78           C  
ATOM    713  CB  ILE A  45     -11.951  -6.934  14.806  1.00 89.78           C  
ATOM    714  HB  ILE A  45     -12.711  -6.708  15.555  1.00 89.78           H  
ATOM    715  O   ILE A  45     -11.351  -5.053  16.934  1.00 89.78           O  
ATOM    716  CG1 ILE A  45     -11.167  -8.184  15.264  1.00 89.78           C  
ATOM    717 HG12 ILE A  45     -10.449  -7.903  16.034  1.00 89.78           H  
ATOM    718 HG13 ILE A  45     -10.618  -8.595  14.416  1.00 89.78           H  
ATOM    719  CG2 ILE A  45     -12.683  -7.199  13.480  1.00 89.78           C  
ATOM    720 HG21 ILE A  45     -13.417  -7.994  13.616  1.00 89.78           H  
ATOM    721 HG22 ILE A  45     -11.973  -7.482  12.703  1.00 89.78           H  
ATOM    722 HG23 ILE A  45     -13.215  -6.301  13.167  1.00 89.78           H  
ATOM    723  CD1 ILE A  45     -12.055  -9.290  15.841  1.00 89.78           C  
ATOM    724 HD11 ILE A  45     -12.762  -9.639  15.089  1.00 89.78           H  
ATOM    725 HD12 ILE A  45     -12.601  -8.912  16.705  1.00 89.78           H  
ATOM    726 HD13 ILE A  45     -11.431 -10.128  16.152  1.00 89.78           H  
ATOM    727  N   LYS A  46      -9.251  -4.882  16.154  1.00 89.81           N  
ATOM    728  H   LYS A  46      -8.653  -4.946  15.343  1.00 89.81           H  
ATOM    729  CA  LYS A  46      -8.672  -4.465  17.441  1.00 89.81           C  
ATOM    730  HA  LYS A  46      -9.469  -4.273  18.159  1.00 89.81           H  
ATOM    731  C   LYS A  46      -7.899  -3.158  17.369  1.00 89.81           C  
ATOM    732  CB  LYS A  46      -7.781  -5.577  18.002  1.00 89.81           C  
ATOM    733  HB2 LYS A  46      -7.229  -5.174  18.851  1.00 89.81           H  
ATOM    734  HB3 LYS A  46      -7.063  -5.883  17.241  1.00 89.81           H  
ATOM    735  O   LYS A  46      -8.008  -2.360  18.298  1.00 89.81           O  
ATOM    736  CG  LYS A  46      -8.589  -6.794  18.481  1.00 89.81           C  
ATOM    737  HG2 LYS A  46      -9.363  -6.480  19.181  1.00 89.81           H  
ATOM    738  HG3 LYS A  46      -9.048  -7.289  17.626  1.00 89.81           H  
ATOM    739  CD  LYS A  46      -7.635  -7.762  19.174  1.00 89.81           C  
ATOM    740  HD2 LYS A  46      -7.205  -7.287  20.056  1.00 89.81           H  
ATOM    741  HD3 LYS A  46      -6.843  -7.970  18.455  1.00 89.81           H  
ATOM    742  CE  LYS A  46      -8.268  -9.096  19.554  1.00 89.81           C  
ATOM    743  HE2 LYS A  46      -9.027  -8.939  20.320  1.00 89.81           H  
ATOM    744  HE3 LYS A  46      -8.759  -9.503  18.669  1.00 89.81           H  
ATOM    745  NZ  LYS A  46      -7.209 -10.021  20.023  1.00 89.81           N  
ATOM    746  HZ1 LYS A  46      -7.527 -10.980  20.019  1.00 89.81           H  
ATOM    747  HZ2 LYS A  46      -6.419  -9.972  19.396  1.00 89.81           H  
ATOM    748  HZ3 LYS A  46      -6.887  -9.763  20.944  1.00 89.81           H  
ATOM    749  N   THR A  47      -7.123  -2.931  16.312  1.00 92.69           N  
ATOM    750  H   THR A  47      -7.078  -3.606  15.562  1.00 92.69           H  
ATOM    751  CA  THR A  47      -6.285  -1.730  16.207  1.00 92.69           C  
ATOM    752  HA  THR A  47      -5.610  -1.697  17.063  1.00 92.69           H  
ATOM    753  C   THR A  47      -7.158  -0.484  16.212  1.00 92.69           C  
ATOM    754  CB  THR A  47      -5.430  -1.758  14.939  1.00 92.69           C  
ATOM    755  HB  THR A  47      -6.080  -1.770  14.064  1.00 92.69           H  
ATOM    756  O   THR A  47      -8.084  -0.382  15.413  1.00 92.69           O  
ATOM    757  CG2 THR A  47      -4.474  -0.570  14.833  1.00 92.69           C  
ATOM    758 HG21 THR A  47      -3.841  -0.518  15.719  1.00 92.69           H  
ATOM    759 HG22 THR A  47      -5.035   0.358  14.725  1.00 92.69           H  
ATOM    760 HG23 THR A  47      -3.843  -0.695  13.954  1.00 92.69           H  
ATOM    761  OG1 THR A  47      -4.639  -2.920  14.957  1.00 92.69           O  
ATOM    762  HG1 THR A  47      -4.915  -3.410  14.179  1.00 92.69           H  
ATOM    763  N   ASP A  48      -6.874   0.459  17.113  1.00 91.51           N  
ATOM    764  H   ASP A  48      -6.099   0.310  17.744  1.00 91.51           H  
ATOM    765  CA  ASP A  48      -7.587   1.741  17.205  1.00 91.51           C  
ATOM    766  HA  ASP A  48      -7.313   2.198  18.156  1.00 91.51           H  
ATOM    767  C   ASP A  48      -9.127   1.590  17.245  1.00 91.51           C  
ATOM    768  CB  ASP A  48      -7.065   2.676  16.101  1.00 91.51           C  
ATOM    769  HB2 ASP A  48      -5.977   2.723  16.157  1.00 91.51           H  
ATOM    770  HB3 ASP A  48      -7.335   2.275  15.124  1.00 91.51           H  
ATOM    771  O   ASP A  48      -9.864   2.269  16.538  1.00 91.51           O  
ATOM    772  CG  ASP A  48      -7.619   4.089  16.251  1.00 91.51           C  
ATOM    773  OD1 ASP A  48      -7.557   4.601  17.389  1.00 91.51           O  
ATOM    774  OD2 ASP A  48      -8.107   4.623  15.229  1.00 91.51           O  
ATOM    775  N   GLY A  49      -9.633   0.619  18.015  1.00 89.56           N  
ATOM    776  H   GLY A  49      -8.990   0.020  18.512  1.00 89.56           H  
ATOM    777  CA  GLY A  49     -11.074   0.337  18.111  1.00 89.56           C  
ATOM    778  HA2 GLY A  49     -11.265  -0.192  19.044  1.00 89.56           H  
ATOM    779  HA3 GLY A  49     -11.622   1.279  18.137  1.00 89.56           H  
ATOM    780  C   GLY A  49     -11.652  -0.509  16.967  1.00 89.56           C  
ATOM    781  O   GLY A  49     -12.854  -0.771  16.952  1.00 89.56           O  
ATOM    782  N   GLY A  50     -10.816  -0.976  16.037  1.00 90.31           N  
ATOM    783  H   GLY A  50      -9.862  -0.645  16.051  1.00 90.31           H  
ATOM    784  CA  GLY A  50     -11.204  -1.871  14.951  1.00 90.31           C  
ATOM    785  HA2 GLY A  50     -11.837  -2.658  15.360  1.00 90.31           H  
ATOM    786  HA3 GLY A  50     -10.310  -2.335  14.535  1.00 90.31           H  
ATOM    787  C   GLY A  50     -11.963  -1.182  13.814  1.00 90.31           C  
ATOM    788  O   GLY A  50     -11.929   0.041  13.648  1.00 90.31           O  
ATOM    789  N   GLY A  51     -12.637  -1.999  12.999  1.00 90.32           N  
ATOM    790  H   GLY A  51     -12.581  -2.992  13.174  1.00 90.32           H  
ATOM    791  CA  GLY A  51     -13.382  -1.542  11.819  1.00 90.32           C  
ATOM    792  HA2 GLY A  51     -14.129  -2.293  11.560  1.00 90.32           H  
ATOM    793  HA3 GLY A  51     -13.901  -0.613  12.055  1.00 90.32           H  
ATOM    794  C   GLY A  51     -12.507  -1.295  10.587  1.00 90.32           C  
ATOM    795  O   GLY A  51     -12.962  -0.689   9.620  1.00 90.32           O  
ATOM    796  N   TRP A  52     -11.258  -1.754  10.615  1.00 94.23           N  
ATOM    797  H   TRP A  52     -10.948  -2.281  11.419  1.00 94.23           H  
ATOM    798  CA  TRP A  52     -10.299  -1.548   9.539  1.00 94.23           C  
ATOM    799  HA  TRP A  52     -10.511  -0.607   9.032  1.00 94.23           H  
ATOM    800  C   TRP A  52     -10.359  -2.684   8.523  1.00 94.23           C  
ATOM    801  CB  TRP A  52      -8.905  -1.462  10.144  1.00 94.23           C  
ATOM    802  HB2 TRP A  52      -8.171  -1.472   9.338  1.00 94.23           H  
ATOM    803  HB3 TRP A  52      -8.768  -2.350  10.762  1.00 94.23           H  
ATOM    804  O   TRP A  52     -10.241  -3.854   8.880  1.00 94.23           O  
ATOM    805  CG  TRP A  52      -8.637  -0.283  11.009  1.00 94.23           C  
ATOM    806  CD1 TRP A  52      -8.617  -0.290  12.358  1.00 94.23           C  
ATOM    807  HD1 TRP A  52      -8.788  -1.155  12.982  1.00 94.23           H  
ATOM    808  CD2 TRP A  52      -8.343   1.085  10.608  1.00 94.23           C  
ATOM    809  CE2 TRP A  52      -8.184   1.874  11.785  1.00 94.23           C  
ATOM    810  CE3 TRP A  52      -8.195   1.735   9.366  1.00 94.23           C  
ATOM    811  HE3 TRP A  52      -8.298   1.159   8.458  1.00 94.23           H  
ATOM    812  NE1 TRP A  52      -8.360   0.983  12.821  1.00 94.23           N  
ATOM    813  HE1 TRP A  52      -8.326   1.208  13.805  1.00 94.23           H  
ATOM    814  CH2 TRP A  52      -7.802   3.871  10.477  1.00 94.23           C  
ATOM    815  HH2 TRP A  52      -7.610   4.932  10.425  1.00 94.23           H  
ATOM    816  CZ2 TRP A  52      -7.908   3.245  11.730  1.00 94.23           C  
ATOM    817  HZ2 TRP A  52      -7.796   3.819  12.638  1.00 94.23           H  
ATOM    818  CZ3 TRP A  52      -7.935   3.115   9.298  1.00 94.23           C  
ATOM    819  HZ3 TRP A  52      -7.837   3.604   8.339  1.00 94.23           H  
ATOM    820  N   ILE A  53     -10.459  -2.339   7.245  1.00 94.39           N  
ATOM    821  H   ILE A  53     -10.552  -1.356   7.029  1.00 94.39           H  
ATOM    822  CA  ILE A  53     -10.293  -3.264   6.124  1.00 94.39           C  
ATOM    823  HA  ILE A  53     -10.566  -4.273   6.434  1.00 94.39           H  
ATOM    824  C   ILE A  53      -8.822  -3.236   5.726  1.00 94.39           C  
ATOM    825  CB  ILE A  53     -11.180  -2.856   4.931  1.00 94.39           C  
ATOM    826  HB  ILE A  53     -10.824  -1.895   4.559  1.00 94.39           H  
ATOM    827  O   ILE A  53      -8.326  -2.205   5.278  1.00 94.39           O  
ATOM    828  CG1 ILE A  53     -12.662  -2.684   5.328  1.00 94.39           C  
ATOM    829 HG12 ILE A  53     -13.100  -3.653   5.566  1.00 94.39           H  
ATOM    830 HG13 ILE A  53     -12.742  -2.042   6.206  1.00 94.39           H  
ATOM    831  CG2 ILE A  53     -11.036  -3.894   3.802  1.00 94.39           C  
ATOM    832 HG21 ILE A  53     -11.346  -4.873   4.168  1.00 94.39           H  
ATOM    833 HG22 ILE A  53     -10.002  -3.951   3.463  1.00 94.39           H  
ATOM    834 HG23 ILE A  53     -11.650  -3.615   2.946  1.00 94.39           H  
ATOM    835  CD1 ILE A  53     -13.474  -2.013   4.216  1.00 94.39           C  
ATOM    836 HD11 ILE A  53     -14.379  -1.571   4.634  1.00 94.39           H  
ATOM    837 HD12 ILE A  53     -12.899  -1.207   3.759  1.00 94.39           H  
ATOM    838 HD13 ILE A  53     -13.746  -2.742   3.452  1.00 94.39           H  
ATOM    839  N   VAL A  54      -8.116  -4.352   5.867  1.00 96.43           N  
ATOM    840  H   VAL A  54      -8.592  -5.187   6.180  1.00 96.43           H  
ATOM    841  CA  VAL A  54      -6.726  -4.465   5.418  1.00 96.43           C  
ATOM    842  HA  VAL A  54      -6.198  -3.548   5.682  1.00 96.43           H  
ATOM    843  C   VAL A  54      -6.718  -4.590   3.897  1.00 96.43           C  
ATOM    844  CB  VAL A  54      -5.998  -5.623   6.116  1.00 96.43           C  
ATOM    845  HB  VAL A  54      -6.476  -6.563   5.842  1.00 96.43           H  
ATOM    846  O   VAL A  54      -7.297  -5.520   3.336  1.00 96.43           O  
ATOM    847  CG1 VAL A  54      -4.524  -5.691   5.702  1.00 96.43           C  
ATOM    848 HG11 VAL A  54      -4.443  -5.904   4.636  1.00 96.43           H  
ATOM    849 HG12 VAL A  54      -4.029  -4.744   5.915  1.00 96.43           H  
ATOM    850 HG13 VAL A  54      -4.020  -6.484   6.255  1.00 96.43           H  
ATOM    851  CG2 VAL A  54      -6.064  -5.469   7.644  1.00 96.43           C  
ATOM    852 HG21 VAL A  54      -7.091  -5.582   7.992  1.00 96.43           H  
ATOM    853 HG22 VAL A  54      -5.449  -6.224   8.134  1.00 96.43           H  
ATOM    854 HG23 VAL A  54      -5.697  -4.486   7.937  1.00 96.43           H  
ATOM    855  N   ILE A  55      -6.091  -3.620   3.232  1.00 98.06           N  
ATOM    856  H   ILE A  55      -5.624  -2.906   3.772  1.00 98.06           H  
ATOM    857  CA  ILE A  55      -6.039  -3.524   1.768  1.00 98.06           C  
ATOM    858  HA  ILE A  55      -6.805  -4.180   1.356  1.00 98.06           H  
ATOM    859  C   ILE A  55      -4.707  -4.000   1.191  1.00 98.06           C  
ATOM    860  CB  ILE A  55      -6.362  -2.099   1.286  1.00 98.06           C  
ATOM    861  HB  ILE A  55      -6.322  -2.160   0.199  1.00 98.06           H  
ATOM    862  O   ILE A  55      -4.627  -4.398   0.029  1.00 98.06           O  
ATOM    863  CG1 ILE A  55      -5.348  -1.027   1.743  1.00 98.06           C  
ATOM    864 HG12 ILE A  55      -4.336  -1.396   1.572  1.00 98.06           H  
ATOM    865 HG13 ILE A  55      -5.479  -0.836   2.808  1.00 98.06           H  
ATOM    866  CG2 ILE A  55      -7.784  -1.707   1.722  1.00 98.06           C  
ATOM    867 HG21 ILE A  55      -8.092  -0.776   1.246  1.00 98.06           H  
ATOM    868 HG22 ILE A  55      -8.495  -2.487   1.451  1.00 98.06           H  
ATOM    869 HG23 ILE A  55      -7.815  -1.574   2.803  1.00 98.06           H  
ATOM    870  CD1 ILE A  55      -5.455   0.309   0.998  1.00 98.06           C  
ATOM    871 HD11 ILE A  55      -4.715   1.003   1.396  1.00 98.06           H  
ATOM    872 HD12 ILE A  55      -5.257   0.158  -0.063  1.00 98.06           H  
ATOM    873 HD13 ILE A  55      -6.445   0.749   1.121  1.00 98.06           H  
ATOM    874  N   GLN A  56      -3.660  -3.963   2.009  1.00 98.48           N  
ATOM    875  H   GLN A  56      -3.798  -3.609   2.945  1.00 98.48           H  
ATOM    876  CA  GLN A  56      -2.344  -4.477   1.689  1.00 98.48           C  
ATOM    877  HA  GLN A  56      -2.449  -5.274   0.954  1.00 98.48           H  
ATOM    878  C   GLN A  56      -1.723  -5.039   2.955  1.00 98.48           C  
ATOM    879  CB  GLN A  56      -1.484  -3.357   1.096  1.00 98.48           C  
ATOM    880  HB2 GLN A  56      -2.055  -2.894   0.290  1.00 98.48           H  
ATOM    881  HB3 GLN A  56      -1.296  -2.594   1.851  1.00 98.48           H  
ATOM    882  O   GLN A  56      -1.847  -4.448   4.029  1.00 98.48           O  
ATOM    883  CG  GLN A  56      -0.140  -3.835   0.533  1.00 98.48           C  
ATOM    884  HG2 GLN A  56      -0.209  -4.864   0.180  1.00 98.48           H  
ATOM    885  HG3 GLN A  56       0.101  -3.204  -0.322  1.00 98.48           H  
ATOM    886  CD  GLN A  56       1.041  -3.699   1.476  1.00 98.48           C  
ATOM    887  NE2 GLN A  56       2.214  -3.586   0.902  1.00 98.48           N  
ATOM    888 HE21 GLN A  56       2.264  -3.500  -0.103  1.00 98.48           H  
ATOM    889 HE22 GLN A  56       3.012  -3.390   1.489  1.00 98.48           H  
ATOM    890  OE1 GLN A  56       0.951  -3.699   2.691  1.00 98.48           O  
ATOM    891  N   ARG A  57      -1.038  -6.171   2.824  1.00 97.98           N  
ATOM    892  H   ARG A  57      -1.028  -6.619   1.919  1.00 97.98           H  
ATOM    893  CA  ARG A  57      -0.285  -6.771   3.921  1.00 97.98           C  
ATOM    894  HA  ARG A  57      -0.013  -5.988   4.629  1.00 97.98           H  
ATOM    895  C   ARG A  57       0.995  -7.394   3.402  1.00 97.98           C  
ATOM    896  CB  ARG A  57      -1.196  -7.782   4.625  1.00 97.98           C  
ATOM    897  HB2 ARG A  57      -1.456  -8.576   3.926  1.00 97.98           H  
ATOM    898  HB3 ARG A  57      -2.109  -7.268   4.924  1.00 97.98           H  
ATOM    899  O   ARG A  57       0.965  -8.119   2.410  1.00 97.98           O  
ATOM    900  CG  ARG A  57      -0.550  -8.403   5.864  1.00 97.98           C  
ATOM    901  HG2 ARG A  57      -0.138  -7.617   6.497  1.00 97.98           H  
ATOM    902  HG3 ARG A  57       0.256  -9.070   5.555  1.00 97.98           H  
ATOM    903  CD  ARG A  57      -1.594  -9.192   6.653  1.00 97.98           C  
ATOM    904  HD2 ARG A  57      -2.454  -8.543   6.815  1.00 97.98           H  
ATOM    905  HD3 ARG A  57      -1.921 -10.051   6.067  1.00 97.98           H  
ATOM    906  NE  ARG A  57      -1.041  -9.649   7.939  1.00 97.98           N  
ATOM    907  HE  ARG A  57      -0.090  -9.989   7.931  1.00 97.98           H  
ATOM    908  NH1 ARG A  57      -2.826  -9.075   9.254  1.00 97.98           N  
ATOM    909 HH11 ARG A  57      -3.242  -8.640   8.443  1.00 97.98           H  
ATOM    910 HH12 ARG A  57      -3.091  -8.686  10.147  1.00 97.98           H  
ATOM    911  NH2 ARG A  57      -0.987  -9.860  10.212  1.00 97.98           N  
ATOM    912 HH21 ARG A  57       0.023  -9.837  10.198  1.00 97.98           H  
ATOM    913 HH22 ARG A  57      -1.486  -9.698  11.075  1.00 97.98           H  
ATOM    914  CZ  ARG A  57      -1.618  -9.529   9.123  1.00 97.98           C  
ATOM    915  N   ARG A  58       2.105  -7.144   4.096  1.00 97.04           N  
ATOM    916  H   ARG A  58       2.030  -6.440   4.816  1.00 97.04           H  
ATOM    917  CA  ARG A  58       3.427  -7.745   3.871  1.00 97.04           C  
ATOM    918  HA  ARG A  58       3.331  -8.647   3.265  1.00 97.04           H  
ATOM    919  C   ARG A  58       4.021  -8.129   5.219  1.00 97.04           C  
ATOM    920  CB  ARG A  58       4.349  -6.746   3.154  1.00 97.04           C  
ATOM    921  HB2 ARG A  58       5.299  -7.232   2.930  1.00 97.04           H  
ATOM    922  HB3 ARG A  58       4.549  -5.912   3.827  1.00 97.04           H  
ATOM    923  O   ARG A  58       4.569  -7.287   5.918  1.00 97.04           O  
ATOM    924  CG  ARG A  58       3.816  -6.161   1.855  1.00 97.04           C  
ATOM    925  HG2 ARG A  58       2.849  -5.705   2.065  1.00 97.04           H  
ATOM    926  HG3 ARG A  58       4.500  -5.379   1.525  1.00 97.04           H  
ATOM    927  CD  ARG A  58       3.630  -7.181   0.734  1.00 97.04           C  
ATOM    928  HD2 ARG A  58       2.909  -7.940   1.039  1.00 97.04           H  
ATOM    929  HD3 ARG A  58       3.211  -6.641  -0.116  1.00 97.04           H  
ATOM    930  NE  ARG A  58       4.876  -7.849   0.320  1.00 97.04           N  
ATOM    931  HE  ARG A  58       4.970  -8.823   0.572  1.00 97.04           H  
ATOM    932  NH1 ARG A  58       5.740  -6.089  -0.887  1.00 97.04           N  
ATOM    933 HH11 ARG A  58       6.463  -5.753  -1.508  1.00 97.04           H  
ATOM    934 HH12 ARG A  58       5.065  -5.448  -0.496  1.00 97.04           H  
ATOM    935  NH2 ARG A  58       6.763  -8.032  -0.951  1.00 97.04           N  
ATOM    936 HH21 ARG A  58       7.391  -7.542  -1.572  1.00 97.04           H  
ATOM    937 HH22 ARG A  58       6.757  -9.035  -0.837  1.00 97.04           H  
ATOM    938  CZ  ARG A  58       5.775  -7.325  -0.491  1.00 97.04           C  
ATOM    939  N   VAL A  59       3.909  -9.390   5.608  1.00 92.65           N  
ATOM    940  H   VAL A  59       3.446 -10.021   4.969  1.00 92.65           H  
ATOM    941  CA  VAL A  59       4.326  -9.903   6.923  1.00 92.65           C  
ATOM    942  HA  VAL A  59       4.973  -9.171   7.406  1.00 92.65           H  
ATOM    943  C   VAL A  59       5.142 -11.191   6.832  1.00 92.65           C  
ATOM    944  CB  VAL A  59       3.104 -10.118   7.842  1.00 92.65           C  
ATOM    945  HB  VAL A  59       3.462 -10.541   8.781  1.00 92.65           H  
ATOM    946  O   VAL A  59       6.032 -11.409   7.656  1.00 92.65           O  
ATOM    947  CG1 VAL A  59       2.416  -8.791   8.175  1.00 92.65           C  
ATOM    948 HG11 VAL A  59       1.614  -8.941   8.898  1.00 92.65           H  
ATOM    949 HG12 VAL A  59       2.005  -8.328   7.278  1.00 92.65           H  
ATOM    950 HG13 VAL A  59       3.138  -8.102   8.614  1.00 92.65           H  
ATOM    951  CG2 VAL A  59       2.054 -11.084   7.267  1.00 92.65           C  
ATOM    952 HG21 VAL A  59       1.250 -11.231   7.988  1.00 92.65           H  
ATOM    953 HG22 VAL A  59       2.499 -12.060   7.076  1.00 92.65           H  
ATOM    954 HG23 VAL A  59       1.645 -10.702   6.332  1.00 92.65           H  
ATOM    955  N   ASN A  60       4.870 -12.049   5.847  1.00 88.94           N  
ATOM    956  H   ASN A  60       4.173 -11.797   5.161  1.00 88.94           H  
ATOM    957  CA  ASN A  60       5.445 -13.393   5.775  1.00 88.94           C  
ATOM    958  HA  ASN A  60       6.100 -13.535   6.635  1.00 88.94           H  
ATOM    959  C   ASN A  60       6.363 -13.622   4.566  1.00 88.94           C  
ATOM    960  CB  ASN A  60       4.325 -14.438   5.930  1.00 88.94           C  
ATOM    961  HB2 ASN A  60       3.724 -14.195   6.806  1.00 88.94           H  
ATOM    962  HB3 ASN A  60       4.782 -15.413   6.098  1.00 88.94           H  
ATOM    963  O   ASN A  60       7.057 -14.636   4.540  1.00 88.94           O  
ATOM    964  CG  ASN A  60       3.404 -14.578   4.729  1.00 88.94           C  
ATOM    965  ND2 ASN A  60       2.322 -15.302   4.880  1.00 88.94           N  
ATOM    966 HD21 ASN A  60       2.120 -15.761   5.756  1.00 88.94           H  
ATOM    967 HD22 ASN A  60       1.856 -15.584   4.029  1.00 88.94           H  
ATOM    968  OD1 ASN A  60       3.665 -14.111   3.636  1.00 88.94           O  
ATOM    969  N   LYS A  61       6.439 -12.669   3.627  1.00 92.94           N  
ATOM    970  H   LYS A  61       5.721 -11.958   3.633  1.00 92.94           H  
ATOM    971  CA  LYS A  61       7.303 -12.698   2.433  1.00 92.94           C  
ATOM    972  HA  LYS A  61       7.090 -11.783   1.881  1.00 92.94           H  
ATOM    973  C   LYS A  61       6.977 -13.822   1.440  1.00 92.94           C  
ATOM    974  CB  LYS A  61       8.803 -12.681   2.806  1.00 92.94           C  
ATOM    975  HB2 LYS A  61       9.087 -13.649   3.219  1.00 92.94           H  
ATOM    976  HB3 LYS A  61       9.375 -12.555   1.886  1.00 92.94           H  
ATOM    977  O   LYS A  61       7.836 -14.176   0.638  1.00 92.94           O  
ATOM    978  CG  LYS A  61       9.230 -11.559   3.761  1.00 92.94           C  
ATOM    979  HG2 LYS A  61      10.071 -11.033   3.311  1.00 92.94           H  
ATOM    980  HG3 LYS A  61       8.405 -10.860   3.900  1.00 92.94           H  
ATOM    981  CD  LYS A  61       9.685 -12.054   5.130  1.00 92.94           C  
ATOM    982  HD2 LYS A  61       8.879 -12.635   5.578  1.00 92.94           H  
ATOM    983  HD3 LYS A  61      10.571 -12.680   5.031  1.00 92.94           H  
ATOM    984  CE  LYS A  61       9.975 -10.822   5.991  1.00 92.94           C  
ATOM    985  HE2 LYS A  61      10.867 -10.318   5.618  1.00 92.94           H  
ATOM    986  HE3 LYS A  61       9.141 -10.127   5.888  1.00 92.94           H  
ATOM    987  NZ  LYS A  61      10.132 -11.182   7.415  1.00 92.94           N  
ATOM    988  HZ1 LYS A  61      10.955 -11.752   7.548  1.00 92.94           H  
ATOM    989  HZ2 LYS A  61      10.227 -10.333   7.954  1.00 92.94           H  
ATOM    990  HZ3 LYS A  61       9.306 -11.663   7.740  1.00 92.94           H  
ATOM    991  N   GLN A  62       5.774 -14.395   1.483  1.00 91.76           N  
ATOM    992  H   GLN A  62       5.108 -14.063   2.166  1.00 91.76           H  
ATOM    993  CA  GLN A  62       5.421 -15.567   0.664  1.00 91.76           C  
ATOM    994  HA  GLN A  62       6.324 -16.139   0.450  1.00 91.76           H  
ATOM    995  C   GLN A  62       4.814 -15.212  -0.696  1.00 91.76           C  
ATOM    996  CB  GLN A  62       4.469 -16.479   1.443  1.00 91.76           C  
ATOM    997  HB2 GLN A  62       4.146 -17.291   0.792  1.00 91.76           H  
ATOM    998  HB3 GLN A  62       3.587 -15.915   1.746  1.00 91.76           H  
ATOM    999  O   GLN A  62       4.842 -16.031  -1.612  1.00 91.76           O  
ATOM   1000  CG  GLN A  62       5.157 -17.093   2.670  1.00 91.76           C  
ATOM   1001  HG2 GLN A  62       5.507 -16.303   3.335  1.00 91.76           H  
ATOM   1002  HG3 GLN A  62       6.019 -17.673   2.342  1.00 91.76           H  
ATOM   1003  CD  GLN A  62       4.237 -18.001   3.475  1.00 91.76           C  
ATOM   1004  NE2 GLN A  62       4.760 -18.690   4.464  1.00 91.76           N  
ATOM   1005 HE21 GLN A  62       4.135 -19.343   4.915  1.00 91.76           H  
ATOM   1006 HE22 GLN A  62       5.758 -18.678   4.620  1.00 91.76           H  
ATOM   1007  OE1 GLN A  62       3.040 -18.095   3.268  1.00 91.76           O  
ATOM   1008  N   THR A  63       4.279 -14.001  -0.848  1.00 96.28           N  
ATOM   1009  H   THR A  63       4.286 -13.368  -0.062  1.00 96.28           H  
ATOM   1010  CA  THR A  63       3.627 -13.572  -2.090  1.00 96.28           C  
ATOM   1011  HA  THR A  63       3.358 -14.452  -2.674  1.00 96.28           H  
ATOM   1012  C   THR A  63       4.583 -12.720  -2.920  1.00 96.28           C  
ATOM   1013  CB  THR A  63       2.317 -12.835  -1.788  1.00 96.28           C  
ATOM   1014  HB  THR A  63       2.543 -11.949  -1.194  1.00 96.28           H  
ATOM   1015  O   THR A  63       5.190 -11.770  -2.418  1.00 96.28           O  
ATOM   1016  CG2 THR A  63       1.552 -12.418  -3.038  1.00 96.28           C  
ATOM   1017 HG21 THR A  63       0.637 -11.908  -2.739  1.00 96.28           H  
ATOM   1018 HG22 THR A  63       1.301 -13.294  -3.636  1.00 96.28           H  
ATOM   1019 HG23 THR A  63       2.146 -11.725  -3.634  1.00 96.28           H  
ATOM   1020  OG1 THR A  63       1.450 -13.673  -1.058  1.00 96.28           O  
ATOM   1021  HG1 THR A  63       0.780 -13.117  -0.653  1.00 96.28           H  
ATOM   1022  N   ASN A  64       4.698 -13.033  -4.213  1.00 96.56           N  
ATOM   1023  H   ASN A  64       4.182 -13.826  -4.566  1.00 96.56           H  
ATOM   1024  CA  ASN A  64       5.417 -12.196  -5.167  1.00 96.56           C  
ATOM   1025  HA  ASN A  64       6.346 -11.858  -4.708  1.00 96.56           H  
ATOM   1026  C   ASN A  64       4.574 -10.959  -5.522  1.00 96.56           C  
ATOM   1027  CB  ASN A  64       5.772 -13.029  -6.412  1.00 96.56           C  
ATOM   1028  HB2 ASN A  64       4.857 -13.410  -6.867  1.00 96.56           H  
ATOM   1029  HB3 ASN A  64       6.398 -13.875  -6.128  1.00 96.56           H  
ATOM   1030  O   ASN A  64       3.451 -11.111  -5.995  1.00 96.56           O  
ATOM   1031  CG  ASN A  64       6.522 -12.205  -7.445  1.00 96.56           C  
ATOM   1032  ND2 ASN A  64       6.487 -12.597  -8.695  1.00 96.56           N  
ATOM   1033 HD21 ASN A  64       5.912 -13.384  -8.960  1.00 96.56           H  
ATOM   1034 HD22 ASN A  64       6.724 -11.909  -9.395  1.00 96.56           H  
ATOM   1035  OD1 ASN A  64       7.124 -11.189  -7.133  1.00 96.56           O  
ATOM   1036  N   PHE A  65       5.127  -9.761  -5.321  1.00 98.20           N  
ATOM   1037  H   PHE A  65       6.065  -9.730  -4.948  1.00 98.20           H  
ATOM   1038  CA  PHE A  65       4.504  -8.477  -5.680  1.00 98.20           C  
ATOM   1039  HA  PHE A  65       3.435  -8.628  -5.829  1.00 98.20           H  
ATOM   1040  C   PHE A  65       5.012  -7.920  -7.022  1.00 98.20           C  
ATOM   1041  CB  PHE A  65       4.661  -7.477  -4.522  1.00 98.20           C  
ATOM   1042  HB2 PHE A  65       4.604  -6.469  -4.933  1.00 98.20           H  
ATOM   1043  HB3 PHE A  65       5.648  -7.582  -4.069  1.00 98.20           H  
ATOM   1044  O   PHE A  65       4.543  -6.887  -7.483  1.00 98.20           O  
ATOM   1045  CG  PHE A  65       3.594  -7.598  -3.448  1.00 98.20           C  
ATOM   1046  CD1 PHE A  65       2.696  -6.537  -3.225  1.00 98.20           C  
ATOM   1047  HD1 PHE A  65       2.781  -5.629  -3.802  1.00 98.20           H  
ATOM   1048  CD2 PHE A  65       3.459  -8.779  -2.698  1.00 98.20           C  
ATOM   1049  HD2 PHE A  65       4.139  -9.603  -2.856  1.00 98.20           H  
ATOM   1050  CE1 PHE A  65       1.668  -6.657  -2.275  1.00 98.20           C  
ATOM   1051  HE1 PHE A  65       0.982  -5.838  -2.114  1.00 98.20           H  
ATOM   1052  CE2 PHE A  65       2.418  -8.909  -1.764  1.00 98.20           C  
ATOM   1053  HE2 PHE A  65       2.296  -9.828  -1.211  1.00 98.20           H  
ATOM   1054  CZ  PHE A  65       1.522  -7.850  -1.551  1.00 98.20           C  
ATOM   1055  HZ  PHE A  65       0.736  -7.945  -0.817  1.00 98.20           H  
ATOM   1056  N   ASN A  66       5.921  -8.620  -7.704  1.00 97.84           N  
ATOM   1057  H   ASN A  66       6.288  -9.473  -7.306  1.00 97.84           H  
ATOM   1058  CA  ASN A  66       6.229  -8.351  -9.105  1.00 97.84           C  
ATOM   1059  HA  ASN A  66       6.224  -7.274  -9.274  1.00 97.84           H  
ATOM   1060  C   ASN A  66       5.137  -8.971  -9.990  1.00 97.84           C  
ATOM   1061  CB  ASN A  66       7.635  -8.880  -9.421  1.00 97.84           C  
ATOM   1062  HB2 ASN A  66       7.645  -9.969  -9.358  1.00 97.84           H  
ATOM   1063  HB3 ASN A  66       8.349  -8.486  -8.697  1.00 97.84           H  
ATOM   1064  O   ASN A  66       5.316 -10.074 -10.506  1.00 97.84           O  
ATOM   1065  CG  ASN A  66       8.087  -8.461 -10.806  1.00 97.84           C  
ATOM   1066  ND2 ASN A  66       8.957  -9.217 -11.431  1.00 97.84           N  
ATOM   1067 HD21 ASN A  66       9.098  -8.957 -12.397  1.00 97.84           H  
ATOM   1068 HD22 ASN A  66       9.150 -10.145 -11.082  1.00 97.84           H  
ATOM   1069  OD1 ASN A  66       7.713  -7.437 -11.342  1.00 97.84           O  
ATOM   1070  N   GLN A  67       3.989  -8.297 -10.058  1.00 98.68           N  
ATOM   1071  H   GLN A  67       3.945  -7.401  -9.593  1.00 98.68           H  
ATOM   1072  CA  GLN A  67       2.765  -8.746 -10.725  1.00 98.68           C  
ATOM   1073  HA  GLN A  67       2.940  -9.703 -11.218  1.00 98.68           H  
ATOM   1074  C   GLN A  67       2.327  -7.752 -11.802  1.00 98.68           C  
ATOM   1075  CB  GLN A  67       1.643  -8.921  -9.691  1.00 98.68           C  
ATOM   1076  HB2 GLN A  67       1.470  -7.971  -9.184  1.00 98.68           H  
ATOM   1077  HB3 GLN A  67       0.725  -9.194 -10.212  1.00 98.68           H  
ATOM   1078  O   GLN A  67       2.687  -6.577 -11.737  1.00 98.68           O  
ATOM   1079  CG  GLN A  67       1.920  -9.990  -8.632  1.00 98.68           C  
ATOM   1080  HG2 GLN A  67       1.117  -9.964  -7.895  1.00 98.68           H  
ATOM   1081  HG3 GLN A  67       2.851  -9.753  -8.118  1.00 98.68           H  
ATOM   1082  CD  GLN A  67       1.993 -11.409  -9.182  1.00 98.68           C  
ATOM   1083  NE2 GLN A  67       2.507 -12.334  -8.406  1.00 98.68           N  
ATOM   1084 HE21 GLN A  67       2.769 -12.071  -7.467  1.00 98.68           H  
ATOM   1085 HE22 GLN A  67       2.445 -13.276  -8.765  1.00 98.68           H  
ATOM   1086  OE1 GLN A  67       1.575 -11.735 -10.277  1.00 98.68           O  
ATOM   1087  N   ASP A  68       1.545  -8.227 -12.769  1.00 98.75           N  
ATOM   1088  H   ASP A  68       1.217  -9.180 -12.709  1.00 98.75           H  
ATOM   1089  CA  ASP A  68       1.030  -7.428 -13.883  1.00 98.75           C  
ATOM   1090  HA  ASP A  68       1.821  -6.750 -14.203  1.00 98.75           H  
ATOM   1091  C   ASP A  68      -0.172  -6.536 -13.497  1.00 98.75           C  
ATOM   1092  CB  ASP A  68       0.746  -8.365 -15.078  1.00 98.75           C  
ATOM   1093  HB2 ASP A  68       1.648  -8.942 -15.283  1.00 98.75           H  
ATOM   1094  HB3 ASP A  68       0.548  -7.761 -15.963  1.00 98.75           H  
ATOM   1095  O   ASP A  68      -0.690  -6.584 -12.372  1.00 98.75           O  
ATOM   1096  CG  ASP A  68      -0.435  -9.330 -14.910  1.00 98.75           C  
ATOM   1097  OD1 ASP A  68      -1.325  -9.064 -14.072  1.00 98.75           O  
ATOM   1098  OD2 ASP A  68      -0.471 -10.338 -15.643  1.00 98.75           O  
ATOM   1099  N   TRP A  69      -0.629  -5.705 -14.438  1.00 98.85           N  
ATOM   1100  H   TRP A  69      -0.120  -5.648 -15.309  1.00 98.85           H  
ATOM   1101  CA  TRP A  69      -1.788  -4.830 -14.263  1.00 98.85           C  
ATOM   1102  HA  TRP A  69      -1.584  -4.104 -13.476  1.00 98.85           H  
ATOM   1103  C   TRP A  69      -3.043  -5.603 -13.865  1.00 98.85           C  
ATOM   1104  CB  TRP A  69      -2.069  -4.074 -15.565  1.00 98.85           C  
ATOM   1105  HB2 TRP A  69      -2.255  -4.788 -16.368  1.00 98.85           H  
ATOM   1106  HB3 TRP A  69      -1.182  -3.501 -15.837  1.00 98.85           H  
ATOM   1107  O   TRP A  69      -3.800  -5.162 -12.998  1.00 98.85           O  
ATOM   1108  CG  TRP A  69      -3.231  -3.129 -15.464  1.00 98.85           C  
ATOM   1109  CD1 TRP A  69      -4.498  -3.339 -15.893  1.00 98.85           C  
ATOM   1110  HD1 TRP A  69      -4.830  -4.243 -16.384  1.00 98.85           H  
ATOM   1111  CD2 TRP A  69      -3.238  -1.819 -14.839  1.00 98.85           C  
ATOM   1112  CE2 TRP A  69      -4.537  -1.248 -14.989  1.00 98.85           C  
ATOM   1113  CE3 TRP A  69      -2.253  -1.046 -14.194  1.00 98.85           C  
ATOM   1114  HE3 TRP A  69      -1.262  -1.453 -14.058  1.00 98.85           H  
ATOM   1115  NE1 TRP A  69      -5.287  -2.238 -15.595  1.00 98.85           N  
ATOM   1116  HE1 TRP A  69      -6.273  -2.173 -15.805  1.00 98.85           H  
ATOM   1117  CH2 TRP A  69      -3.798   0.835 -14.001  1.00 98.85           C  
ATOM   1118  HH2 TRP A  69      -3.979   1.854 -13.693  1.00 98.85           H  
ATOM   1119  CZ2 TRP A  69      -4.815   0.069 -14.596  1.00 98.85           C  
ATOM   1120  HZ2 TRP A  69      -5.792   0.500 -14.760  1.00 98.85           H  
ATOM   1121  CZ3 TRP A  69      -2.534   0.265 -13.782  1.00 98.85           C  
ATOM   1122  HZ3 TRP A  69      -1.757   0.842 -13.302  1.00 98.85           H  
ATOM   1123  N   SER A  70      -3.275  -6.758 -14.490  1.00 98.81           N  
ATOM   1124  H   SER A  70      -2.526  -7.144 -15.046  1.00 98.81           H  
ATOM   1125  CA  SER A  70      -4.474  -7.567 -14.266  1.00 98.81           C  
ATOM   1126  HA  SER A  70      -5.354  -6.949 -14.438  1.00 98.81           H  
ATOM   1127  C   SER A  70      -4.532  -8.092 -12.830  1.00 98.81           C  
ATOM   1128  CB  SER A  70      -4.495  -8.730 -15.257  1.00 98.81           C  
ATOM   1129  HB2 SER A  70      -4.351  -8.349 -16.268  1.00 98.81           H  
ATOM   1130  HB3 SER A  70      -3.690  -9.427 -15.027  1.00 98.81           H  
ATOM   1131  O   SER A  70      -5.566  -7.986 -12.163  1.00 98.81           O  
ATOM   1132  OG  SER A  70      -5.741  -9.397 -15.184  1.00 98.81           O  
ATOM   1133  HG  SER A  70      -5.630 -10.234 -15.642  1.00 98.81           H  
ATOM   1134  N   ALA A  71      -3.411  -8.588 -12.313  1.00 98.86           N  
ATOM   1135  H   ALA A  71      -2.601  -8.666 -12.912  1.00 98.86           H  
ATOM   1136  CA  ALA A  71      -3.276  -9.038 -10.939  1.00 98.86           C  
ATOM   1137  HA  ALA A  71      -4.047  -9.778 -10.725  1.00 98.86           H  
ATOM   1138  C   ALA A  71      -3.455  -7.875  -9.952  1.00 98.86           C  
ATOM   1139  CB  ALA A  71      -1.910  -9.708 -10.808  1.00 98.86           C  
ATOM   1140  HB1 ALA A  71      -1.149  -9.017 -11.169  1.00 98.86           H  
ATOM   1141  HB2 ALA A  71      -1.878 -10.605 -11.427  1.00 98.86           H  
ATOM   1142  HB3 ALA A  71      -1.716  -9.978  -9.770  1.00 98.86           H  
ATOM   1143  O   ALA A  71      -4.238  -7.990  -9.011  1.00 98.86           O  
ATOM   1144  N   TYR A  72      -2.815  -6.722 -10.173  1.00 98.87           N  
ATOM   1145  H   TYR A  72      -2.175  -6.667 -10.953  1.00 98.87           H  
ATOM   1146  CA  TYR A  72      -2.989  -5.552  -9.299  1.00 98.87           C  
ATOM   1147  HA  TYR A  72      -2.812  -5.864  -8.270  1.00 98.87           H  
ATOM   1148  C   TYR A  72      -4.404  -4.965  -9.328  1.00 98.87           C  
ATOM   1149  CB  TYR A  72      -1.963  -4.476  -9.661  1.00 98.87           C  
ATOM   1150  HB2 TYR A  72      -2.377  -3.493  -9.438  1.00 98.87           H  
ATOM   1151  HB3 TYR A  72      -1.749  -4.502 -10.730  1.00 98.87           H  
ATOM   1152  O   TYR A  72      -4.906  -4.491  -8.305  1.00 98.87           O  
ATOM   1153  CG  TYR A  72      -0.694  -4.627  -8.862  1.00 98.87           C  
ATOM   1154  CD1 TYR A  72      -0.705  -4.251  -7.507  1.00 98.87           C  
ATOM   1155  HD1 TYR A  72      -1.605  -3.844  -7.069  1.00 98.87           H  
ATOM   1156  CD2 TYR A  72       0.472  -5.160  -9.441  1.00 98.87           C  
ATOM   1157  HD2 TYR A  72       0.481  -5.460 -10.478  1.00 98.87           H  
ATOM   1158  CE1 TYR A  72       0.449  -4.394  -6.727  1.00 98.87           C  
ATOM   1159  HE1 TYR A  72       0.427  -4.108  -5.686  1.00 98.87           H  
ATOM   1160  CE2 TYR A  72       1.638  -5.292  -8.665  1.00 98.87           C  
ATOM   1161  HE2 TYR A  72       2.545  -5.678  -9.108  1.00 98.87           H  
ATOM   1162  OH  TYR A  72       2.747  -4.941  -6.556  1.00 98.87           O  
ATOM   1163  HH  TYR A  72       2.570  -4.575  -5.687  1.00 98.87           H  
ATOM   1164  CZ  TYR A  72       1.625  -4.899  -7.311  1.00 98.87           C  
ATOM   1165  N   LYS A  73      -5.077  -5.024 -10.478  1.00 98.72           N  
ATOM   1166  H   LYS A  73      -4.579  -5.348 -11.295  1.00 98.72           H  
ATOM   1167  CA  LYS A  73      -6.474  -4.615 -10.632  1.00 98.72           C  
ATOM   1168  HA  LYS A  73      -6.591  -3.593 -10.271  1.00 98.72           H  
ATOM   1169  C   LYS A  73      -7.413  -5.493  -9.810  1.00 98.72           C  
ATOM   1170  CB  LYS A  73      -6.816  -4.650 -12.125  1.00 98.72           C  
ATOM   1171  HB2 LYS A  73      -6.508  -5.608 -12.543  1.00 98.72           H  
ATOM   1172  HB3 LYS A  73      -6.249  -3.865 -12.626  1.00 98.72           H  
ATOM   1173  O   LYS A  73      -8.268  -4.958  -9.102  1.00 98.72           O  
ATOM   1174  CG  LYS A  73      -8.310  -4.461 -12.410  1.00 98.72           C  
ATOM   1175  HG2 LYS A  73      -8.656  -3.523 -11.974  1.00 98.72           H  
ATOM   1176  HG3 LYS A  73      -8.882  -5.288 -11.991  1.00 98.72           H  
ATOM   1177  CD  LYS A  73      -8.514  -4.441 -13.922  1.00 98.72           C  
ATOM   1178  HD2 LYS A  73      -8.096  -5.348 -14.359  1.00 98.72           H  
ATOM   1179  HD3 LYS A  73      -7.979  -3.581 -14.326  1.00 98.72           H  
ATOM   1180  CE  LYS A  73      -9.995  -4.346 -14.278  1.00 98.72           C  
ATOM   1181  HE2 LYS A  73     -10.496  -5.269 -13.985  1.00 98.72           H  
ATOM   1182  HE3 LYS A  73     -10.430  -3.509 -13.732  1.00 98.72           H  
ATOM   1183  NZ  LYS A  73     -10.143  -4.093 -15.727  1.00 98.72           N  
ATOM   1184  HZ1 LYS A  73     -11.106  -3.951 -15.995  1.00 98.72           H  
ATOM   1185  HZ2 LYS A  73      -9.674  -4.775 -16.306  1.00 98.72           H  
ATOM   1186  HZ3 LYS A  73      -9.724  -3.192 -15.910  1.00 98.72           H  
ATOM   1187  N   ASN A  74      -7.265  -6.812  -9.912  1.00 97.89           N  
ATOM   1188  H   ASN A  74      -6.536  -7.161 -10.518  1.00 97.89           H  
ATOM   1189  CA  ASN A  74      -8.201  -7.773  -9.324  1.00 97.89           C  
ATOM   1190  HA  ASN A  74      -9.188  -7.315  -9.259  1.00 97.89           H  
ATOM   1191  C   ASN A  74      -7.840  -8.187  -7.888  1.00 97.89           C  
ATOM   1192  CB  ASN A  74      -8.310  -8.976 -10.269  1.00 97.89           C  
ATOM   1193  HB2 ASN A  74      -7.324  -9.418 -10.411  1.00 97.89           H  
ATOM   1194  HB3 ASN A  74      -8.952  -9.732  -9.817  1.00 97.89           H  
ATOM   1195  O   ASN A  74      -8.719  -8.609  -7.142  1.00 97.89           O  
ATOM   1196  CG  ASN A  74      -8.914  -8.602 -11.613  1.00 97.89           C  
ATOM   1197  ND2 ASN A  74      -8.251  -8.925 -12.697  1.00 97.89           N  
ATOM   1198 HD21 ASN A  74      -8.652  -8.701 -13.596  1.00 97.89           H  
ATOM   1199 HD22 ASN A  74      -7.290  -9.226 -12.619  1.00 97.89           H  
ATOM   1200  OD1 ASN A  74      -9.971  -7.990 -11.710  1.00 97.89           O  
ATOM   1201  N   GLY A  75      -6.582  -8.009  -7.489  1.00 98.28           N  
ATOM   1202  H   GLY A  75      -5.902  -7.756  -8.191  1.00 98.28           H  
ATOM   1203  CA  GLY A  75      -6.047  -8.458  -6.209  1.00 98.28           C  
ATOM   1204  HA2 GLY A  75      -6.837  -8.522  -5.460  1.00 98.28           H  
ATOM   1205  HA3 GLY A  75      -5.314  -7.727  -5.867  1.00 98.28           H  
ATOM   1206  C   GLY A  75      -5.361  -9.819  -6.312  1.00 98.28           C  
ATOM   1207  O   GLY A  75      -5.636 -10.619  -7.206  1.00 98.28           O  
ATOM   1208  N   PHE A  76      -4.431 -10.075  -5.394  1.00 98.28           N  
ATOM   1209  H   PHE A  76      -4.299  -9.403  -4.652  1.00 98.28           H  
ATOM   1210  CA  PHE A  76      -3.660 -11.317  -5.340  1.00 98.28           C  
ATOM   1211  HA  PHE A  76      -4.320 -12.144  -5.602  1.00 98.28           H  
ATOM   1212  C   PHE A  76      -3.116 -11.584  -3.932  1.00 98.28           C  
ATOM   1213  CB  PHE A  76      -2.514 -11.275  -6.370  1.00 98.28           C  
ATOM   1214  HB2 PHE A  76      -2.942 -11.158  -7.366  1.00 98.28           H  
ATOM   1215  HB3 PHE A  76      -1.997 -12.235  -6.368  1.00 98.28           H  
ATOM   1216  O   PHE A  76      -3.099 -10.707  -3.065  1.00 98.28           O  
ATOM   1217  CG  PHE A  76      -1.496 -10.174  -6.146  1.00 98.28           C  
ATOM   1218  CD1 PHE A  76      -1.648  -8.937  -6.795  1.00 98.28           C  
ATOM   1219  HD1 PHE A  76      -2.492  -8.777  -7.450  1.00 98.28           H  
ATOM   1220  CD2 PHE A  76      -0.394 -10.380  -5.297  1.00 98.28           C  
ATOM   1221  HD2 PHE A  76      -0.265 -11.334  -4.809  1.00 98.28           H  
ATOM   1222  CE1 PHE A  76      -0.708  -7.913  -6.602  1.00 98.28           C  
ATOM   1223  HE1 PHE A  76      -0.821  -6.973  -7.121  1.00 98.28           H  
ATOM   1224  CE2 PHE A  76       0.541  -9.349  -5.088  1.00 98.28           C  
ATOM   1225  HE2 PHE A  76       1.387  -9.508  -4.436  1.00 98.28           H  
ATOM   1226  CZ  PHE A  76       0.385  -8.116  -5.743  1.00 98.28           C  
ATOM   1227  HZ  PHE A  76       1.109  -7.328  -5.598  1.00 98.28           H  
ATOM   1228  N   GLY A  77      -2.619 -12.805  -3.720  1.00 96.72           N  
ATOM   1229  H   GLY A  77      -2.710 -13.485  -4.461  1.00 96.72           H  
ATOM   1230  CA  GLY A  77      -2.071 -13.259  -2.443  1.00 96.72           C  
ATOM   1231  HA2 GLY A  77      -1.248 -13.950  -2.623  1.00 96.72           H  
ATOM   1232  HA3 GLY A  77      -1.676 -12.404  -1.896  1.00 96.72           H  
ATOM   1233  C   GLY A  77      -3.110 -13.963  -1.573  1.00 96.72           C  
ATOM   1234  O   GLY A  77      -4.087 -14.519  -2.072  1.00 96.72           O  
ATOM   1235  N   THR A  78      -2.888 -13.974  -0.258  1.00 92.76           N  
ATOM   1236  H   THR A  78      -2.113 -13.436   0.103  1.00 92.76           H  
ATOM   1237  CA  THR A  78      -3.793 -14.631   0.697  1.00 92.76           C  
ATOM   1238  HA  THR A  78      -4.711 -14.915   0.182  1.00 92.76           H  
ATOM   1239  C   THR A  78      -4.186 -13.673   1.811  1.00 92.76           C  
ATOM   1240  CB  THR A  78      -3.191 -15.919   1.283  1.00 92.76           C  
ATOM   1241  HB  THR A  78      -3.908 -16.337   1.989  1.00 92.76           H  
ATOM   1242  O   THR A  78      -3.328 -13.041   2.415  1.00 92.76           O  
ATOM   1243  CG2 THR A  78      -2.901 -16.975   0.218  1.00 92.76           C  
ATOM   1244 HG21 THR A  78      -2.569 -17.896   0.698  1.00 92.76           H  
ATOM   1245 HG22 THR A  78      -2.125 -16.631  -0.465  1.00 92.76           H  
ATOM   1246 HG23 THR A  78      -3.807 -17.182  -0.352  1.00 92.76           H  
ATOM   1247  OG1 THR A  78      -1.988 -15.669   1.968  1.00 92.76           O  
ATOM   1248  HG1 THR A  78      -1.345 -15.377   1.318  1.00 92.76           H  
ATOM   1249  N   LEU A  79      -5.481 -13.587   2.134  1.00 89.33           N  
ATOM   1250  H   LEU A  79      -6.152 -14.032   1.525  1.00 89.33           H  
ATOM   1251  CA  LEU A  79      -5.975 -12.619   3.125  1.00 89.33           C  
ATOM   1252  HA  LEU A  79      -5.740 -11.614   2.774  1.00 89.33           H  
ATOM   1253  C   LEU A  79      -5.292 -12.742   4.499  1.00 89.33           C  
ATOM   1254  CB  LEU A  79      -7.502 -12.757   3.267  1.00 89.33           C  
ATOM   1255  HB2 LEU A  79      -7.742 -13.807   3.436  1.00 89.33           H  
ATOM   1256  HB3 LEU A  79      -7.822 -12.199   4.147  1.00 89.33           H  
ATOM   1257  O   LEU A  79      -5.054 -11.732   5.135  1.00 89.33           O  
ATOM   1258  CG  LEU A  79      -8.311 -12.247   2.061  1.00 89.33           C  
ATOM   1259  HG  LEU A  79      -7.997 -12.784   1.167  1.00 89.33           H  
ATOM   1260  CD1 LEU A  79      -9.788 -12.545   2.306  1.00 89.33           C  
ATOM   1261 HD11 LEU A  79     -10.147 -11.999   3.179  1.00 89.33           H  
ATOM   1262 HD12 LEU A  79     -10.344 -12.220   1.426  1.00 89.33           H  
ATOM   1263 HD13 LEU A  79      -9.945 -13.615   2.438  1.00 89.33           H  
ATOM   1264  CD2 LEU A  79      -8.149 -10.746   1.824  1.00 89.33           C  
ATOM   1265 HD21 LEU A  79      -8.820 -10.421   1.028  1.00 89.33           H  
ATOM   1266 HD22 LEU A  79      -8.377 -10.186   2.731  1.00 89.33           H  
ATOM   1267 HD23 LEU A  79      -7.131 -10.513   1.513  1.00 89.33           H  
ATOM   1268  N   CYS A  80      -4.925 -13.947   4.953  1.00 88.60           N  
ATOM   1269  H   CYS A  80      -5.029 -14.740   4.335  1.00 88.60           H  
ATOM   1270  CA  CYS A  80      -4.185 -14.127   6.220  1.00 88.60           C  
ATOM   1271  HA  CYS A  80      -4.480 -13.338   6.912  1.00 88.60           H  
ATOM   1272  C   CYS A  80      -2.662 -14.016   6.099  1.00 88.60           C  
ATOM   1273  CB  CYS A  80      -4.538 -15.470   6.855  1.00 88.60           C  
ATOM   1274  HB2 CYS A  80      -4.370 -16.272   6.136  1.00 88.60           H  
ATOM   1275  HB3 CYS A  80      -3.875 -15.643   7.703  1.00 88.60           H  
ATOM   1276  O   CYS A  80      -1.946 -14.241   7.073  1.00 88.60           O  
ATOM   1277  SG  CYS A  80      -6.212 -15.535   7.473  1.00 88.60           S  
ATOM   1278  N   GLY A  81      -2.160 -13.729   4.906  1.00 91.67           N  
ATOM   1279  H   GLY A  81      -2.790 -13.476   4.159  1.00 91.67           H  
ATOM   1280  CA  GLY A  81      -0.748 -13.567   4.622  1.00 91.67           C  
ATOM   1281  HA2 GLY A  81      -0.405 -14.430   4.052  1.00 91.67           H  
ATOM   1282  HA3 GLY A  81      -0.162 -13.494   5.538  1.00 91.67           H  
ATOM   1283  C   GLY A  81      -0.518 -12.307   3.807  1.00 91.67           C  
ATOM   1284  O   GLY A  81      -1.241 -11.313   3.933  1.00 91.67           O  
ATOM   1285  N   ASP A  82       0.507 -12.363   2.966  1.00 95.90           N  
ATOM   1286  H   ASP A  82       1.110 -13.173   2.960  1.00 95.90           H  
ATOM   1287  CA  ASP A  82       0.839 -11.259   2.086  1.00 95.90           C  
ATOM   1288  HA  ASP A  82       0.814 -10.352   2.690  1.00 95.90           H  
ATOM   1289  C   ASP A  82      -0.199 -11.143   0.961  1.00 95.90           C  
ATOM   1290  CB  ASP A  82       2.256 -11.435   1.528  1.00 95.90           C  
ATOM   1291  HB2 ASP A  82       2.346 -12.423   1.077  1.00 95.90           H  
ATOM   1292  HB3 ASP A  82       2.412 -10.679   0.758  1.00 95.90           H  
ATOM   1293  O   ASP A  82      -0.417 -12.108   0.216  1.00 95.90           O  
ATOM   1294  CG  ASP A  82       3.379 -11.277   2.550  1.00 95.90           C  
ATOM   1295  OD1 ASP A  82       3.118 -11.200   3.770  1.00 95.90           O  
ATOM   1296  OD2 ASP A  82       4.548 -11.188   2.114  1.00 95.90           O  
ATOM   1297  N   HIS A  83      -0.828  -9.976   0.824  1.00 97.73           N  
ATOM   1298  H   HIS A  83      -0.582  -9.210   1.434  1.00 97.73           H  
ATOM   1299  CA  HIS A  83      -1.841  -9.736  -0.204  1.00 97.73           C  
ATOM   1300  HA  HIS A  83      -1.548 -10.283  -1.100  1.00 97.73           H  
ATOM   1301  C   HIS A  83      -1.958  -8.267  -0.609  1.00 97.73           C  
ATOM   1302  CB  HIS A  83      -3.211 -10.273   0.247  1.00 97.73           C  
ATOM   1303  HB2 HIS A  83      -3.898 -10.247  -0.599  1.00 97.73           H  
ATOM   1304  HB3 HIS A  83      -3.101 -11.318   0.535  1.00 97.73           H  
ATOM   1305  O   HIS A  83      -1.570  -7.359   0.130  1.00 97.73           O  
ATOM   1306  CG  HIS A  83      -3.844  -9.517   1.385  1.00 97.73           C  
ATOM   1307  CD2 HIS A  83      -4.792  -8.532   1.286  1.00 97.73           C  
ATOM   1308  HD2 HIS A  83      -5.214  -8.140   0.372  1.00 97.73           H  
ATOM   1309  ND1 HIS A  83      -3.597  -9.715   2.724  1.00 97.73           N  
ATOM   1310  HD1 HIS A  83      -2.945 -10.380   3.117  1.00 97.73           H  
ATOM   1311  CE1 HIS A  83      -4.376  -8.866   3.415  1.00 97.73           C  
ATOM   1312  HE1 HIS A  83      -4.409  -8.789   4.491  1.00 97.73           H  
ATOM   1313  NE2 HIS A  83      -5.123  -8.130   2.581  1.00 97.73           N  
ATOM   1314  N   TRP A  84      -2.538  -8.070  -1.790  1.00 98.62           N  
ATOM   1315  H   TRP A  84      -2.799  -8.891  -2.318  1.00 98.62           H  
ATOM   1316  CA  TRP A  84      -3.068  -6.807  -2.288  1.00 98.62           C  
ATOM   1317  HA  TRP A  84      -2.972  -6.029  -1.530  1.00 98.62           H  
ATOM   1318  C   TRP A  84      -4.547  -7.012  -2.606  1.00 98.62           C  
ATOM   1319  CB  TRP A  84      -2.301  -6.382  -3.545  1.00 98.62           C  
ATOM   1320  HB2 TRP A  84      -1.239  -6.322  -3.306  1.00 98.62           H  
ATOM   1321  HB3 TRP A  84      -2.422  -7.144  -4.315  1.00 98.62           H  
ATOM   1322  O   TRP A  84      -4.889  -7.937  -3.343  1.00 98.62           O  
ATOM   1323  CG  TRP A  84      -2.730  -5.058  -4.097  1.00 98.62           C  
ATOM   1324  CD1 TRP A  84      -3.482  -4.842  -5.201  1.00 98.62           C  
ATOM   1325  HD1 TRP A  84      -3.861  -5.614  -5.855  1.00 98.62           H  
ATOM   1326  CD2 TRP A  84      -2.428  -3.737  -3.564  1.00 98.62           C  
ATOM   1327  CE2 TRP A  84      -3.044  -2.753  -4.384  1.00 98.62           C  
ATOM   1328  CE3 TRP A  84      -1.670  -3.280  -2.472  1.00 98.62           C  
ATOM   1329  HE3 TRP A  84      -1.192  -4.024  -1.851  1.00 98.62           H  
ATOM   1330  NE1 TRP A  84      -3.676  -3.481  -5.365  1.00 98.62           N  
ATOM   1331  HE1 TRP A  84      -4.165  -3.051  -6.137  1.00 98.62           H  
ATOM   1332  CH2 TRP A  84      -2.162  -0.956  -3.025  1.00 98.62           C  
ATOM   1333  HH2 TRP A  84      -2.050   0.097  -2.815  1.00 98.62           H  
ATOM   1334  CZ2 TRP A  84      -2.917  -1.381  -4.128  1.00 98.62           C  
ATOM   1335  HZ2 TRP A  84      -3.389  -0.654  -4.772  1.00 98.62           H  
ATOM   1336  CZ3 TRP A  84      -1.537  -1.903  -2.200  1.00 98.62           C  
ATOM   1337  HZ3 TRP A  84      -0.960  -1.557  -1.356  1.00 98.62           H  
ATOM   1338  N   LEU A  85      -5.426  -6.173  -2.060  1.00 97.58           N  
ATOM   1339  H   LEU A  85      -5.089  -5.454  -1.436  1.00 97.58           H  
ATOM   1340  CA  LEU A  85      -6.877  -6.348  -2.187  1.00 97.58           C  
ATOM   1341  HA  LEU A  85      -7.120  -7.367  -1.887  1.00 97.58           H  
ATOM   1342  C   LEU A  85      -7.390  -6.168  -3.625  1.00 97.58           C  
ATOM   1343  CB  LEU A  85      -7.548  -5.365  -1.218  1.00 97.58           C  
ATOM   1344  HB2 LEU A  85      -7.181  -5.582  -0.215  1.00 97.58           H  
ATOM   1345  HB3 LEU A  85      -7.251  -4.351  -1.486  1.00 97.58           H  
ATOM   1346  O   LEU A  85      -8.418  -6.732  -3.997  1.00 97.58           O  
ATOM   1347  CG  LEU A  85      -9.083  -5.443  -1.194  1.00 97.58           C  
ATOM   1348  HG  LEU A  85      -9.485  -5.252  -2.189  1.00 97.58           H  
ATOM   1349  CD1 LEU A  85      -9.579  -6.801  -0.698  1.00 97.58           C  
ATOM   1350 HD11 LEU A  85      -9.247  -7.593  -1.369  1.00 97.58           H  
ATOM   1351 HD12 LEU A  85      -9.210  -6.997   0.309  1.00 97.58           H  
ATOM   1352 HD13 LEU A  85     -10.669  -6.820  -0.702  1.00 97.58           H  
ATOM   1353  CD2 LEU A  85      -9.619  -4.362  -0.268  1.00 97.58           C  
ATOM   1354 HD21 LEU A  85      -9.280  -3.386  -0.615  1.00 97.58           H  
ATOM   1355 HD22 LEU A  85      -9.268  -4.540   0.748  1.00 97.58           H  
ATOM   1356 HD23 LEU A  85     -10.708  -4.389  -0.278  1.00 97.58           H  
ATOM   1357  N   GLY A  86      -6.673  -5.396  -4.438  1.00 98.31           N  
ATOM   1358  H   GLY A  86      -5.836  -4.971  -4.066  1.00 98.31           H  
ATOM   1359  CA  GLY A  86      -7.042  -5.113  -5.819  1.00 98.31           C  
ATOM   1360  HA2 GLY A  86      -7.790  -5.821  -6.175  1.00 98.31           H  
ATOM   1361  HA3 GLY A  86      -6.156  -5.238  -6.441  1.00 98.31           H  
ATOM   1362  C   GLY A  86      -7.606  -3.709  -6.000  1.00 98.31           C  
ATOM   1363  O   GLY A  86      -8.512  -3.277  -5.283  1.00 98.31           O  
ATOM   1364  N   ASN A  87      -7.087  -2.997  -6.998  1.00 98.72           N  
ATOM   1365  H   ASN A  87      -6.342  -3.413  -7.539  1.00 98.72           H  
ATOM   1366  CA  ASN A  87      -7.425  -1.593  -7.240  1.00 98.72           C  
ATOM   1367  HA  ASN A  87      -7.257  -1.032  -6.321  1.00 98.72           H  
ATOM   1368  C   ASN A  87      -8.897  -1.394  -7.621  1.00 98.72           C  
ATOM   1369  CB  ASN A  87      -6.498  -1.023  -8.323  1.00 98.72           C  
ATOM   1370  HB2 ASN A  87      -6.771   0.021  -8.475  1.00 98.72           H  
ATOM   1371  HB3 ASN A  87      -6.634  -1.562  -9.261  1.00 98.72           H  
ATOM   1372  O   ASN A  87      -9.496  -0.382  -7.262  1.00 98.72           O  
ATOM   1373  CG  ASN A  87      -5.034  -1.031  -7.938  1.00 98.72           C  
ATOM   1374  ND2 ASN A  87      -4.139  -0.873  -8.881  1.00 98.72           N  
ATOM   1375 HD21 ASN A  87      -4.420  -0.669  -9.830  1.00 98.72           H  
ATOM   1376 HD22 ASN A  87      -3.179  -0.766  -8.586  1.00 98.72           H  
ATOM   1377  OD1 ASN A  87      -4.680  -1.197  -6.787  1.00 98.72           O  
ATOM   1378  N   LYS A  88      -9.515  -2.385  -8.278  1.00 97.23           N  
ATOM   1379  H   LYS A  88      -8.976  -3.205  -8.517  1.00 97.23           H  
ATOM   1380  CA  LYS A  88     -10.954  -2.374  -8.570  1.00 97.23           C  
ATOM   1381  HA  LYS A  88     -11.188  -1.477  -9.143  1.00 97.23           H  
ATOM   1382  C   LYS A  88     -11.782  -2.293  -7.282  1.00 97.23           C  
ATOM   1383  CB  LYS A  88     -11.291  -3.612  -9.415  1.00 97.23           C  
ATOM   1384  HB2 LYS A  88     -10.717  -3.574 -10.340  1.00 97.23           H  
ATOM   1385  HB3 LYS A  88     -10.995  -4.506  -8.865  1.00 97.23           H  
ATOM   1386  O   LYS A  88     -12.702  -1.483  -7.210  1.00 97.23           O  
ATOM   1387  CG  LYS A  88     -12.784  -3.716  -9.757  1.00 97.23           C  
ATOM   1388  HG2 LYS A  88     -13.102  -2.827 -10.302  1.00 97.23           H  
ATOM   1389  HG3 LYS A  88     -13.356  -3.792  -8.832  1.00 97.23           H  
ATOM   1390  CD  LYS A  88     -13.058  -4.969 -10.602  1.00 97.23           C  
ATOM   1391  HD2 LYS A  88     -12.592  -5.827 -10.118  1.00 97.23           H  
ATOM   1392  HD3 LYS A  88     -12.625  -4.843 -11.594  1.00 97.23           H  
ATOM   1393  CE  LYS A  88     -14.566  -5.213 -10.705  1.00 97.23           C  
ATOM   1394  HE2 LYS A  88     -15.027  -4.392 -11.256  1.00 97.23           H  
ATOM   1395  HE3 LYS A  88     -14.965  -5.211  -9.691  1.00 97.23           H  
ATOM   1396  NZ  LYS A  88     -14.887  -6.515 -11.338  1.00 97.23           N  
ATOM   1397  HZ1 LYS A  88     -14.561  -6.554 -12.294  1.00 97.23           H  
ATOM   1398  HZ2 LYS A  88     -15.882  -6.689 -11.321  1.00 97.23           H  
ATOM   1399  HZ3 LYS A  88     -14.448  -7.265 -10.823  1.00 97.23           H  
ATOM   1400  N   HIS A  89     -11.438  -3.078  -6.260  1.00 94.11           N  
ATOM   1401  H   HIS A  89     -10.641  -3.690  -6.359  1.00 94.11           H  
ATOM   1402  CA  HIS A  89     -12.135  -3.056  -4.970  1.00 94.11           C  
ATOM   1403  HA  HIS A  89     -13.208  -3.118  -5.149  1.00 94.11           H  
ATOM   1404  C   HIS A  89     -11.875  -1.753  -4.209  1.00 94.11           C  
ATOM   1405  CB  HIS A  89     -11.719  -4.268  -4.126  1.00 94.11           C  
ATOM   1406  HB2 HIS A  89     -12.263  -4.246  -3.182  1.00 94.11           H  
ATOM   1407  HB3 HIS A  89     -10.654  -4.201  -3.903  1.00 94.11           H  
ATOM   1408  O   HIS A  89     -12.808  -1.181  -3.649  1.00 94.11           O  
ATOM   1409  CG  HIS A  89     -11.991  -5.585  -4.802  1.00 94.11           C  
ATOM   1410  CD2 HIS A  89     -13.217  -6.085  -5.155  1.00 94.11           C  
ATOM   1411  HD2 HIS A  89     -14.174  -5.615  -4.984  1.00 94.11           H  
ATOM   1412  ND1 HIS A  89     -11.045  -6.500  -5.210  1.00 94.11           N  
ATOM   1413  HD1 HIS A  89     -10.069  -6.516  -4.952  1.00 94.11           H  
ATOM   1414  CE1 HIS A  89     -11.684  -7.518  -5.806  1.00 94.11           C  
ATOM   1415  HE1 HIS A  89     -11.205  -8.407  -6.189  1.00 94.11           H  
ATOM   1416  NE2 HIS A  89     -13.009  -7.299  -5.811  1.00 94.11           N  
ATOM   1417  N   LEU A  90     -10.635  -1.246  -4.237  1.00 96.58           N  
ATOM   1418  H   LEU A  90      -9.908  -1.778  -4.692  1.00 96.58           H  
ATOM   1419  CA  LEU A  90     -10.295   0.054  -3.646  1.00 96.58           C  
ATOM   1420  HA  LEU A  90     -10.520   0.034  -2.580  1.00 96.58           H  
ATOM   1421  C   LEU A  90     -11.136   1.182  -4.240  1.00 96.58           C  
ATOM   1422  CB  LEU A  90      -8.804   0.364  -3.858  1.00 96.58           C  
ATOM   1423  HB2 LEU A  90      -8.568   0.309  -4.921  1.00 96.58           H  
ATOM   1424  HB3 LEU A  90      -8.625   1.390  -3.537  1.00 96.58           H  
ATOM   1425  O   LEU A  90     -11.747   1.952  -3.498  1.00 96.58           O  
ATOM   1426  CG  LEU A  90      -7.847  -0.550  -3.085  1.00 96.58           C  
ATOM   1427  HG  LEU A  90      -7.986  -1.588  -3.389  1.00 96.58           H  
ATOM   1428  CD1 LEU A  90      -6.398  -0.151  -3.361  1.00 96.58           C  
ATOM   1429 HD11 LEU A  90      -6.192  -0.195  -4.431  1.00 96.58           H  
ATOM   1430 HD12 LEU A  90      -5.721  -0.841  -2.857  1.00 96.58           H  
ATOM   1431 HD13 LEU A  90      -6.208   0.860  -3.003  1.00 96.58           H  
ATOM   1432  CD2 LEU A  90      -8.111  -0.432  -1.589  1.00 96.58           C  
ATOM   1433 HD21 LEU A  90      -8.199   0.615  -1.299  1.00 96.58           H  
ATOM   1434 HD22 LEU A  90      -7.263  -0.863  -1.058  1.00 96.58           H  
ATOM   1435 HD23 LEU A  90      -9.016  -0.974  -1.315  1.00 96.58           H  
ATOM   1436  N   HIS A  91     -11.222   1.237  -5.568  1.00 97.01           N  
ATOM   1437  H   HIS A  91     -10.659   0.605  -6.120  1.00 97.01           H  
ATOM   1438  CA  HIS A  91     -12.038   2.217  -6.266  1.00 97.01           C  
ATOM   1439  HA  HIS A  91     -11.711   3.216  -5.975  1.00 97.01           H  
ATOM   1440  C   HIS A  91     -13.519   2.095  -5.888  1.00 97.01           C  
ATOM   1441  CB  HIS A  91     -11.832   2.053  -7.775  1.00 97.01           C  
ATOM   1442  HB2 HIS A  91     -10.805   2.317  -8.027  1.00 97.01           H  
ATOM   1443  HB3 HIS A  91     -12.001   1.015  -8.061  1.00 97.01           H  
ATOM   1444  O   HIS A  91     -14.139   3.081  -5.492  1.00 97.01           O  
ATOM   1445  CG  HIS A  91     -12.765   2.933  -8.554  1.00 97.01           C  
ATOM   1446  CD2 HIS A  91     -13.719   2.536  -9.450  1.00 97.01           C  
ATOM   1447  HD2 HIS A  91     -13.916   1.520  -9.759  1.00 97.01           H  
ATOM   1448  ND1 HIS A  91     -12.884   4.291  -8.403  1.00 97.01           N  
ATOM   1449  HD1 HIS A  91     -12.342   4.861  -7.770  1.00 97.01           H  
ATOM   1450  CE1 HIS A  91     -13.886   4.708  -9.195  1.00 97.01           C  
ATOM   1451  HE1 HIS A  91     -14.243   5.726  -9.253  1.00 97.01           H  
ATOM   1452  NE2 HIS A  91     -14.415   3.672  -9.869  1.00 97.01           N  
ATOM   1453  N   MET A  92     -14.082   0.884  -5.943  1.00 93.43           N  
ATOM   1454  H   MET A  92     -13.523   0.108  -6.268  1.00 93.43           H  
ATOM   1455  CA  MET A  92     -15.489   0.649  -5.603  1.00 93.43           C  
ATOM   1456  HA  MET A  92     -16.122   1.229  -6.275  1.00 93.43           H  
ATOM   1457  C   MET A  92     -15.836   1.075  -4.174  1.00 93.43           C  
ATOM   1458  CB  MET A  92     -15.820  -0.838  -5.757  1.00 93.43           C  
ATOM   1459  HB2 MET A  92     -15.059  -1.439  -5.260  1.00 93.43           H  
ATOM   1460  HB3 MET A  92     -16.781  -1.040  -5.283  1.00 93.43           H  
ATOM   1461  O   MET A  92     -16.898   1.648  -3.950  1.00 93.43           O  
ATOM   1462  CG  MET A  92     -15.937  -1.265  -7.215  1.00 93.43           C  
ATOM   1463  HG2 MET A  92     -15.032  -0.991  -7.757  1.00 93.43           H  
ATOM   1464  HG3 MET A  92     -16.776  -0.737  -7.667  1.00 93.43           H  
ATOM   1465  SD  MET A  92     -16.206  -3.046  -7.377  1.00 93.43           S  
ATOM   1466  CE  MET A  92     -16.395  -3.105  -9.164  1.00 93.43           C  
ATOM   1467  HE1 MET A  92     -15.481  -2.756  -9.644  1.00 93.43           H  
ATOM   1468  HE2 MET A  92     -16.639  -4.124  -9.464  1.00 93.43           H  
ATOM   1469  HE3 MET A  92     -17.221  -2.456  -9.458  1.00 93.43           H  
ATOM   1470  N   MET A  93     -14.966   0.799  -3.200  1.00 91.72           N  
ATOM   1471  H   MET A  93     -14.114   0.307  -3.430  1.00 91.72           H  
ATOM   1472  CA  MET A  93     -15.208   1.182  -1.808  1.00 91.72           C  
ATOM   1473  HA  MET A  93     -16.228   0.914  -1.532  1.00 91.72           H  
ATOM   1474  C   MET A  93     -15.081   2.695  -1.617  1.00 91.72           C  
ATOM   1475  CB  MET A  93     -14.247   0.434  -0.878  1.00 91.72           C  
ATOM   1476  HB2 MET A  93     -14.340   0.842   0.128  1.00 91.72           H  
ATOM   1477  HB3 MET A  93     -13.225   0.589  -1.221  1.00 91.72           H  
ATOM   1478  O   MET A  93     -15.997   3.330  -1.097  1.00 91.72           O  
ATOM   1479  CG  MET A  93     -14.564  -1.065  -0.816  1.00 91.72           C  
ATOM   1480  HG2 MET A  93     -14.452  -1.511  -1.805  1.00 91.72           H  
ATOM   1481  HG3 MET A  93     -15.606  -1.178  -0.516  1.00 91.72           H  
ATOM   1482  SD  MET A  93     -13.546  -1.995   0.361  1.00 91.72           S  
ATOM   1483  CE  MET A  93     -11.911  -1.842  -0.399  1.00 91.72           C  
ATOM   1484  HE1 MET A  93     -11.677  -0.794  -0.589  1.00 91.72           H  
ATOM   1485  HE2 MET A  93     -11.883  -2.399  -1.335  1.00 91.72           H  
ATOM   1486  HE3 MET A  93     -11.167  -2.234   0.294  1.00 91.72           H  
ATOM   1487  N   THR A  94     -13.976   3.280  -2.080  1.00 94.24           N  
ATOM   1488  H   THR A  94     -13.287   2.713  -2.553  1.00 94.24           H  
ATOM   1489  CA  THR A  94     -13.653   4.693  -1.823  1.00 94.24           C  
ATOM   1490  HA  THR A  94     -13.914   4.920  -0.789  1.00 94.24           H  
ATOM   1491  C   THR A  94     -14.453   5.685  -2.667  1.00 94.24           C  
ATOM   1492  CB  THR A  94     -12.156   4.971  -1.975  1.00 94.24           C  
ATOM   1493  HB  THR A  94     -12.000   6.031  -1.772  1.00 94.24           H  
ATOM   1494  O   THR A  94     -14.511   6.862  -2.324  1.00 94.24           O  
ATOM   1495  CG2 THR A  94     -11.294   4.164  -1.004  1.00 94.24           C  
ATOM   1496 HG21 THR A  94     -11.563   4.426   0.020  1.00 94.24           H  
ATOM   1497 HG22 THR A  94     -10.247   4.418  -1.163  1.00 94.24           H  
ATOM   1498 HG23 THR A  94     -11.433   3.092  -1.147  1.00 94.24           H  
ATOM   1499  OG1 THR A  94     -11.702   4.680  -3.277  1.00 94.24           O  
ATOM   1500  HG1 THR A  94     -11.693   3.725  -3.378  1.00 94.24           H  
ATOM   1501  N   SER A  95     -15.121   5.230  -3.733  1.00 91.90           N  
ATOM   1502  H   SER A  95     -14.946   4.284  -4.040  1.00 91.90           H  
ATOM   1503  CA  SER A  95     -16.030   6.074  -4.528  1.00 91.90           C  
ATOM   1504  HA  SER A  95     -15.591   7.065  -4.644  1.00 91.90           H  
ATOM   1505  C   SER A  95     -17.403   6.257  -3.890  1.00 91.90           C  
ATOM   1506  CB  SER A  95     -16.241   5.488  -5.921  1.00 91.90           C  
ATOM   1507  HB2 SER A  95     -16.895   6.146  -6.494  1.00 91.90           H  
ATOM   1508  HB3 SER A  95     -16.699   4.502  -5.850  1.00 91.90           H  
ATOM   1509  O   SER A  95     -18.107   7.207  -4.215  1.00 91.90           O  
ATOM   1510  OG  SER A  95     -15.001   5.394  -6.573  1.00 91.90           O  
ATOM   1511  HG  SER A  95     -14.551   4.624  -6.217  1.00 91.90           H  
ATOM   1512  N   LEU A  96     -17.813   5.338  -3.012  1.00 85.97           N  
ATOM   1513  H   LEU A  96     -17.181   4.587  -2.774  1.00 85.97           H  
ATOM   1514  CA  LEU A  96     -19.146   5.356  -2.407  1.00 85.97           C  
ATOM   1515  HA  LEU A  96     -19.838   5.891  -3.059  1.00 85.97           H  
ATOM   1516  C   LEU A  96     -19.171   6.100  -1.073  1.00 85.97           C  
ATOM   1517  CB  LEU A  96     -19.638   3.907  -2.237  1.00 85.97           C  
ATOM   1518  HB2 LEU A  96     -20.569   3.915  -1.671  1.00 85.97           H  
ATOM   1519  HB3 LEU A  96     -18.897   3.359  -1.655  1.00 85.97           H  
ATOM   1520  O   LEU A  96     -20.218   6.611  -0.679  1.00 85.97           O  
ATOM   1521  CG  LEU A  96     -19.880   3.166  -3.566  1.00 85.97           C  
ATOM   1522  HG  LEU A  96     -18.984   3.217  -4.186  1.00 85.97           H  
ATOM   1523  CD1 LEU A  96     -20.196   1.694  -3.294  1.00 85.97           C  
ATOM   1524 HD11 LEU A  96     -19.394   1.258  -2.699  1.00 85.97           H  
ATOM   1525 HD12 LEU A  96     -20.254   1.162  -4.243  1.00 85.97           H  
ATOM   1526 HD13 LEU A  96     -21.146   1.609  -2.765  1.00 85.97           H  
ATOM   1527  CD2 LEU A  96     -21.050   3.755  -4.355  1.00 85.97           C  
ATOM   1528 HD21 LEU A  96     -20.815   4.773  -4.669  1.00 85.97           H  
ATOM   1529 HD22 LEU A  96     -21.953   3.767  -3.745  1.00 85.97           H  
ATOM   1530 HD23 LEU A  96     -21.228   3.162  -5.252  1.00 85.97           H  
ATOM   1531  N   ARG A  97     -18.048   6.111  -0.346  1.00 87.34           N  
ATOM   1532  H   ARG A  97     -17.210   5.727  -0.760  1.00 87.34           H  
ATOM   1533  CA  ARG A  97     -17.939   6.665   1.009  1.00 87.34           C  
ATOM   1534  HA  ARG A  97     -18.658   7.476   1.114  1.00 87.34           H  
ATOM   1535  C   ARG A  97     -16.552   7.248   1.250  1.00 87.34           C  
ATOM   1536  CB  ARG A  97     -18.240   5.581   2.061  1.00 87.34           C  
ATOM   1537  HB2 ARG A  97     -17.446   4.835   2.054  1.00 87.34           H  
ATOM   1538  HB3 ARG A  97     -18.245   6.056   3.042  1.00 87.34           H  
ATOM   1539  O   ARG A  97     -15.594   6.888   0.574  1.00 87.34           O  
ATOM   1540  CG  ARG A  97     -19.586   4.871   1.845  1.00 87.34           C  
ATOM   1541  HG2 ARG A  97     -19.524   4.205   0.984  1.00 87.34           H  
ATOM   1542  HG3 ARG A  97     -20.366   5.615   1.683  1.00 87.34           H  
ATOM   1543  CD  ARG A  97     -19.954   4.061   3.079  1.00 87.34           C  
ATOM   1544  HD2 ARG A  97     -19.174   3.331   3.296  1.00 87.34           H  
ATOM   1545  HD3 ARG A  97     -20.019   4.787   3.890  1.00 87.34           H  
ATOM   1546  NE  ARG A  97     -21.260   3.394   2.946  1.00 87.34           N  
ATOM   1547  HE  ARG A  97     -21.668   3.368   2.023  1.00 87.34           H  
ATOM   1548  NH1 ARG A  97     -21.604   2.887   5.185  1.00 87.34           N  
ATOM   1549 HH11 ARG A  97     -21.292   3.783   5.531  1.00 87.34           H  
ATOM   1550 HH12 ARG A  97     -20.728   2.417   5.363  1.00 87.34           H  
ATOM   1551  NH2 ARG A  97     -23.142   2.388   3.760  1.00 87.34           N  
ATOM   1552 HH21 ARG A  97     -23.528   1.919   4.566  1.00 87.34           H  
ATOM   1553 HH22 ARG A  97     -23.552   2.319   2.839  1.00 87.34           H  
ATOM   1554  CZ  ARG A  97     -21.974   2.907   3.947  1.00 87.34           C  
ATOM   1555  N   SER A  98     -16.439   8.108   2.255  1.00 92.24           N  
ATOM   1556  H   SER A  98     -17.266   8.377   2.768  1.00 92.24           H  
ATOM   1557  CA  SER A  98     -15.156   8.661   2.686  1.00 92.24           C  
ATOM   1558  HA  SER A  98     -14.545   8.869   1.808  1.00 92.24           H  
ATOM   1559  C   SER A  98     -14.409   7.665   3.571  1.00 92.24           C  
ATOM   1560  CB  SER A  98     -15.367   9.975   3.437  1.00 92.24           C  
ATOM   1561  HB2 SER A  98     -14.402  10.419   3.680  1.00 92.24           H  
ATOM   1562  HB3 SER A  98     -15.908   9.780   4.363  1.00 92.24           H  
ATOM   1563  O   SER A  98     -14.944   7.208   4.583  1.00 92.24           O  
ATOM   1564  OG  SER A  98     -16.120  10.874   2.647  1.00 92.24           O  
ATOM   1565  HG  SER A  98     -15.613  11.130   1.873  1.00 92.24           H  
ATOM   1566  N   PHE A  99     -13.164   7.367   3.211  1.00 96.03           N  
ATOM   1567  H   PHE A  99     -12.774   7.780   2.376  1.00 96.03           H  
ATOM   1568  CA  PHE A  99     -12.282   6.495   3.981  1.00 96.03           C  
ATOM   1569  HA  PHE A  99     -12.819   6.116   4.851  1.00 96.03           H  
ATOM   1570  C   PHE A  99     -11.073   7.263   4.508  1.00 96.03           C  
ATOM   1571  CB  PHE A  99     -11.863   5.284   3.138  1.00 96.03           C  
ATOM   1572  HB2 PHE A  99     -10.971   4.845   3.587  1.00 96.03           H  
ATOM   1573  HB3 PHE A  99     -11.585   5.614   2.137  1.00 96.03           H  
ATOM   1574  O   PHE A  99     -10.554   8.158   3.842  1.00 96.03           O  
ATOM   1575  CG  PHE A  99     -12.929   4.208   3.050  1.00 96.03           C  
ATOM   1576  CD1 PHE A  99     -12.888   3.103   3.918  1.00 96.03           C  
ATOM   1577  HD1 PHE A  99     -12.088   3.019   4.639  1.00 96.03           H  
ATOM   1578  CD2 PHE A  99     -13.978   4.316   2.121  1.00 96.03           C  
ATOM   1579  HD2 PHE A  99     -14.019   5.166   1.457  1.00 96.03           H  
ATOM   1580  CE1 PHE A  99     -13.882   2.111   3.862  1.00 96.03           C  
ATOM   1581  HE1 PHE A  99     -13.841   1.267   4.535  1.00 96.03           H  
ATOM   1582  CE2 PHE A  99     -14.978   3.328   2.066  1.00 96.03           C  
ATOM   1583  HE2 PHE A  99     -15.786   3.423   1.357  1.00 96.03           H  
ATOM   1584  CZ  PHE A  99     -14.931   2.225   2.935  1.00 96.03           C  
ATOM   1585  HZ  PHE A  99     -15.700   1.468   2.893  1.00 96.03           H  
ATOM   1586  N   GLU A 100     -10.627   6.883   5.699  1.00 97.21           N  
ATOM   1587  H   GLU A 100     -11.132   6.154   6.182  1.00 97.21           H  
ATOM   1588  CA  GLU A 100      -9.288   7.181   6.203  1.00 97.21           C  
ATOM   1589  HA  GLU A 100      -8.880   8.035   5.662  1.00 97.21           H  
ATOM   1590  C   GLU A 100      -8.357   5.993   5.935  1.00 97.21           C  
ATOM   1591  CB  GLU A 100      -9.335   7.577   7.688  1.00 97.21           C  
ATOM   1592  HB2 GLU A 100      -9.967   8.459   7.785  1.00 97.21           H  
ATOM   1593  HB3 GLU A 100      -8.327   7.848   8.002  1.00 97.21           H  
ATOM   1594  O   GLU A 100      -8.808   4.846   5.868  1.00 97.21           O  
ATOM   1595  CG  GLU A 100      -9.874   6.476   8.621  1.00 97.21           C  
ATOM   1596  HG2 GLU A 100     -10.872   6.193   8.285  1.00 97.21           H  
ATOM   1597  HG3 GLU A 100      -9.229   5.600   8.554  1.00 97.21           H  
ATOM   1598  CD  GLU A 100      -9.988   6.911  10.090  1.00 97.21           C  
ATOM   1599  OE1 GLU A 100     -10.644   6.172  10.868  1.00 97.21           O  
ATOM   1600  OE2 GLU A 100      -9.465   7.988  10.440  1.00 97.21           O  
ATOM   1601  N   LEU A 101      -7.063   6.272   5.779  1.00 98.71           N  
ATOM   1602  H   LEU A 101      -6.774   7.232   5.904  1.00 98.71           H  
ATOM   1603  CA  LEU A 101      -6.009   5.277   5.592  1.00 98.71           C  
ATOM   1604  HA  LEU A 101      -6.455   4.288   5.499  1.00 98.71           H  
ATOM   1605  C   LEU A 101      -5.092   5.268   6.811  1.00 98.71           C  
ATOM   1606  CB  LEU A 101      -5.240   5.582   4.291  1.00 98.71           C  
ATOM   1607  HB2 LEU A 101      -4.998   6.644   4.281  1.00 98.71           H  
ATOM   1608  HB3 LEU A 101      -5.906   5.372   3.454  1.00 98.71           H  
ATOM   1609  O   LEU A 101      -4.607   6.312   7.236  1.00 98.71           O  
ATOM   1610  CG  LEU A 101      -3.936   4.794   4.069  1.00 98.71           C  
ATOM   1611  HG  LEU A 101      -3.290   4.885   4.943  1.00 98.71           H  
ATOM   1612  CD1 LEU A 101      -4.204   3.315   3.794  1.00 98.71           C  
ATOM   1613 HD11 LEU A 101      -4.855   3.207   2.926  1.00 98.71           H  
ATOM   1614 HD12 LEU A 101      -4.675   2.858   4.664  1.00 98.71           H  
ATOM   1615 HD13 LEU A 101      -3.255   2.811   3.611  1.00 98.71           H  
ATOM   1616  CD2 LEU A 101      -3.170   5.349   2.870  1.00 98.71           C  
ATOM   1617 HD21 LEU A 101      -2.224   4.820   2.758  1.00 98.71           H  
ATOM   1618 HD22 LEU A 101      -3.755   5.219   1.959  1.00 98.71           H  
ATOM   1619 HD23 LEU A 101      -2.967   6.409   3.016  1.00 98.71           H  
ATOM   1620  N   ARG A 102      -4.783   4.072   7.303  1.00 98.59           N  
ATOM   1621  H   ARG A 102      -5.256   3.271   6.909  1.00 98.59           H  
ATOM   1622  CA  ARG A 102      -3.746   3.805   8.296  1.00 98.59           C  
ATOM   1623  HA  ARG A 102      -3.233   4.735   8.539  1.00 98.59           H  
ATOM   1624  C   ARG A 102      -2.710   2.850   7.714  1.00 98.59           C  
ATOM   1625  CB  ARG A 102      -4.415   3.275   9.571  1.00 98.59           C  
ATOM   1626  HB2 ARG A 102      -5.034   2.413   9.324  1.00 98.59           H  
ATOM   1627  HB3 ARG A 102      -5.055   4.059   9.975  1.00 98.59           H  
ATOM   1628  O   ARG A 102      -3.054   1.855   7.075  1.00 98.59           O  
ATOM   1629  CG  ARG A 102      -3.400   2.868  10.641  1.00 98.59           C  
ATOM   1630  HG2 ARG A 102      -2.758   3.718  10.875  1.00 98.59           H  
ATOM   1631  HG3 ARG A 102      -2.780   2.052  10.270  1.00 98.59           H  
ATOM   1632  CD  ARG A 102      -4.100   2.395  11.914  1.00 98.59           C  
ATOM   1633  HD2 ARG A 102      -4.747   3.186  12.294  1.00 98.59           H  
ATOM   1634  HD3 ARG A 102      -4.723   1.531  11.683  1.00 98.59           H  
ATOM   1635  NE  ARG A 102      -3.081   2.011  12.900  1.00 98.59           N  
ATOM   1636  HE  ARG A 102      -2.526   1.196  12.684  1.00 98.59           H  
ATOM   1637  NH1 ARG A 102      -3.078   3.933  14.165  1.00 98.59           N  
ATOM   1638 HH11 ARG A 102      -3.922   4.246  13.708  1.00 98.59           H  
ATOM   1639 HH12 ARG A 102      -2.674   4.479  14.912  1.00 98.59           H  
ATOM   1640  NH2 ARG A 102      -1.475   2.400  14.430  1.00 98.59           N  
ATOM   1641 HH21 ARG A 102      -0.886   3.080  14.890  1.00 98.59           H  
ATOM   1642 HH22 ARG A 102      -0.981   1.680  13.923  1.00 98.59           H  
ATOM   1643  CZ  ARG A 102      -2.564   2.780  13.837  1.00 98.59           C  
ATOM   1644  N   ILE A 103      -1.441   3.148   7.956  1.00 98.88           N  
ATOM   1645  H   ILE A 103      -1.242   4.003   8.455  1.00 98.88           H  
ATOM   1646  CA  ILE A 103      -0.296   2.336   7.562  1.00 98.88           C  
ATOM   1647  HA  ILE A 103      -0.664   1.412   7.117  1.00 98.88           H  
ATOM   1648  C   ILE A 103       0.495   1.995   8.823  1.00 98.88           C  
ATOM   1649  CB  ILE A 103       0.574   3.045   6.502  1.00 98.88           C  
ATOM   1650  HB  ILE A 103       1.033   3.917   6.969  1.00 98.88           H  
ATOM   1651  O   ILE A 103       1.071   2.880   9.454  1.00 98.88           O  
ATOM   1652  CG1 ILE A 103      -0.270   3.531   5.300  1.00 98.88           C  
ATOM   1653 HG12 ILE A 103      -0.772   2.683   4.834  1.00 98.88           H  
ATOM   1654 HG13 ILE A 103      -1.035   4.221   5.656  1.00 98.88           H  
ATOM   1655  CG2 ILE A 103       1.693   2.096   6.038  1.00 98.88           C  
ATOM   1656 HG21 ILE A 103       2.418   2.637   5.430  1.00 98.88           H  
ATOM   1657 HG22 ILE A 103       2.228   1.690   6.897  1.00 98.88           H  
ATOM   1658 HG23 ILE A 103       1.271   1.267   5.468  1.00 98.88           H  
ATOM   1659  CD1 ILE A 103       0.540   4.289   4.242  1.00 98.88           C  
ATOM   1660 HD11 ILE A 103       1.084   5.106   4.716  1.00 98.88           H  
ATOM   1661 HD12 ILE A 103       1.237   3.621   3.737  1.00 98.88           H  
ATOM   1662 HD13 ILE A 103      -0.131   4.710   3.494  1.00 98.88           H  
ATOM   1663  N   ASP A 104       0.528   0.710   9.165  1.00 98.68           N  
ATOM   1664  H   ASP A 104       0.098   0.049   8.534  1.00 98.68           H  
ATOM   1665  CA  ASP A 104       1.293   0.175  10.291  1.00 98.68           C  
ATOM   1666  HA  ASP A 104       1.575   0.983  10.967  1.00 98.68           H  
ATOM   1667  C   ASP A 104       2.567  -0.480   9.761  1.00 98.68           C  
ATOM   1668  CB  ASP A 104       0.452  -0.837  11.084  1.00 98.68           C  
ATOM   1669  HB2 ASP A 104       0.084  -1.610  10.409  1.00 98.68           H  
ATOM   1670  HB3 ASP A 104       1.090  -1.316  11.826  1.00 98.68           H  
ATOM   1671  O   ASP A 104       2.507  -1.361   8.903  1.00 98.68           O  
ATOM   1672  CG  ASP A 104      -0.725  -0.195  11.817  1.00 98.68           C  
ATOM   1673  OD1 ASP A 104      -0.531   0.862  12.448  1.00 98.68           O  
ATOM   1674  OD2 ASP A 104      -1.843  -0.761  11.806  1.00 98.68           O  
ATOM   1675  N   MET A 105       3.728  -0.064  10.259  1.00 98.60           N  
ATOM   1676  H   MET A 105       3.709   0.657  10.966  1.00 98.60           H  
ATOM   1677  CA  MET A 105       5.035  -0.504   9.770  1.00 98.60           C  
ATOM   1678  HA  MET A 105       4.909  -1.318   9.055  1.00 98.60           H  
ATOM   1679  C   MET A 105       5.905  -1.015  10.911  1.00 98.60           C  
ATOM   1680  CB  MET A 105       5.741   0.653   9.056  1.00 98.60           C  
ATOM   1681  HB2 MET A 105       5.802   1.495   9.746  1.00 98.60           H  
ATOM   1682  HB3 MET A 105       6.753   0.354   8.781  1.00 98.60           H  
ATOM   1683  O   MET A 105       5.863  -0.503  12.026  1.00 98.60           O  
ATOM   1684  CG  MET A 105       5.010   1.120   7.800  1.00 98.60           C  
ATOM   1685  HG2 MET A 105       5.020   0.312   7.069  1.00 98.60           H  
ATOM   1686  HG3 MET A 105       3.973   1.339   8.057  1.00 98.60           H  
ATOM   1687  SD  MET A 105       5.726   2.599   7.044  1.00 98.60           S  
ATOM   1688  CE  MET A 105       5.044   3.875   8.146  1.00 98.60           C  
ATOM   1689  HE1 MET A 105       3.956   3.808   8.163  1.00 98.60           H  
ATOM   1690  HE2 MET A 105       5.431   3.749   9.157  1.00 98.60           H  
ATOM   1691  HE3 MET A 105       5.330   4.860   7.775  1.00 98.60           H  
ATOM   1692  N   VAL A 106       6.758  -1.994  10.615  1.00 98.24           N  
ATOM   1693  H   VAL A 106       6.702  -2.403   9.693  1.00 98.24           H  
ATOM   1694  CA  VAL A 106       7.767  -2.501  11.551  1.00 98.24           C  
ATOM   1695  HA  VAL A 106       7.784  -1.861  12.432  1.00 98.24           H  
ATOM   1696  C   VAL A 106       9.137  -2.448  10.892  1.00 98.24           C  
ATOM   1697  CB  VAL A 106       7.441  -3.929  12.030  1.00 98.24           C  
ATOM   1698  HB  VAL A 106       7.538  -4.617  11.190  1.00 98.24           H  
ATOM   1699  O   VAL A 106       9.339  -3.052   9.838  1.00 98.24           O  
ATOM   1700  CG1 VAL A 106       8.421  -4.378  13.123  1.00 98.24           C  
ATOM   1701 HG11 VAL A 106       9.445  -4.379  12.749  1.00 98.24           H  
ATOM   1702 HG12 VAL A 106       8.165  -5.385  13.455  1.00 98.24           H  
ATOM   1703 HG13 VAL A 106       8.346  -3.702  13.975  1.00 98.24           H  
ATOM   1704  CG2 VAL A 106       6.014  -4.041  12.578  1.00 98.24           C  
ATOM   1705 HG21 VAL A 106       5.845  -3.270  13.330  1.00 98.24           H  
ATOM   1706 HG22 VAL A 106       5.850  -5.021  13.026  1.00 98.24           H  
ATOM   1707 HG23 VAL A 106       5.290  -3.901  11.776  1.00 98.24           H  
ATOM   1708  N   HIS A 107      10.112  -1.799  11.525  1.00 97.01           N  
ATOM   1709  H   HIS A 107       9.884  -1.328  12.389  1.00 97.01           H  
ATOM   1710  CA  HIS A 107      11.508  -1.791  11.083  1.00 97.01           C  
ATOM   1711  HA  HIS A 107      11.680  -2.648  10.431  1.00 97.01           H  
ATOM   1712  C   HIS A 107      12.449  -1.911  12.280  1.00 97.01           C  
ATOM   1713  CB  HIS A 107      11.807  -0.522  10.277  1.00 97.01           C  
ATOM   1714  HB2 HIS A 107      11.697   0.354  10.917  1.00 97.01           H  
ATOM   1715  HB3 HIS A 107      11.077  -0.435   9.472  1.00 97.01           H  
ATOM   1716  O   HIS A 107      12.306  -1.176  13.250  1.00 97.01           O  
ATOM   1717  CG  HIS A 107      13.193  -0.522   9.682  1.00 97.01           C  
ATOM   1718  CD2 HIS A 107      14.240   0.283  10.049  1.00 97.01           C  
ATOM   1719  HD2 HIS A 107      14.207   1.059  10.799  1.00 97.01           H  
ATOM   1720  ND1 HIS A 107      13.653  -1.354   8.683  1.00 97.01           N  
ATOM   1721  HD1 HIS A 107      13.112  -1.989   8.114  1.00 97.01           H  
ATOM   1722  CE1 HIS A 107      14.938  -1.052   8.453  1.00 97.01           C  
ATOM   1723  HE1 HIS A 107      15.547  -1.511   7.688  1.00 97.01           H  
ATOM   1724  NE2 HIS A 107      15.358  -0.087   9.285  1.00 97.01           N  
ATOM   1725  N   LYS A 108      13.415  -2.844  12.220  1.00 93.56           N  
ATOM   1726  H   LYS A 108      13.505  -3.358  11.355  1.00 93.56           H  
ATOM   1727  CA  LYS A 108      14.402  -3.092  13.295  1.00 93.56           C  
ATOM   1728  HA  LYS A 108      14.828  -4.088  13.171  1.00 93.56           H  
ATOM   1729  C   LYS A 108      13.767  -3.076  14.697  1.00 93.56           C  
ATOM   1730  CB  LYS A 108      15.553  -2.073  13.201  1.00 93.56           C  
ATOM   1731  HB2 LYS A 108      15.136  -1.067  13.259  1.00 93.56           H  
ATOM   1732  HB3 LYS A 108      16.216  -2.211  14.055  1.00 93.56           H  
ATOM   1733  O   LYS A 108      14.164  -2.283  15.538  1.00 93.56           O  
ATOM   1734  CG  LYS A 108      16.402  -2.199  11.934  1.00 93.56           C  
ATOM   1735  HG2 LYS A 108      15.766  -2.130  11.051  1.00 93.56           H  
ATOM   1736  HG3 LYS A 108      16.911  -3.163  11.931  1.00 93.56           H  
ATOM   1737  CD  LYS A 108      17.436  -1.066  11.918  1.00 93.56           C  
ATOM   1738  HD2 LYS A 108      18.075  -1.144  12.798  1.00 93.56           H  
ATOM   1739  HD3 LYS A 108      16.909  -0.112  11.944  1.00 93.56           H  
ATOM   1740  CE  LYS A 108      18.291  -1.130  10.651  1.00 93.56           C  
ATOM   1741  HE2 LYS A 108      18.860  -2.059  10.652  1.00 93.56           H  
ATOM   1742  HE3 LYS A 108      17.620  -1.138   9.792  1.00 93.56           H  
ATOM   1743  NZ  LYS A 108      19.198   0.040  10.558  1.00 93.56           N  
ATOM   1744  HZ1 LYS A 108      19.809   0.096  11.360  1.00 93.56           H  
ATOM   1745  HZ2 LYS A 108      19.758  -0.004   9.719  1.00 93.56           H  
ATOM   1746  HZ3 LYS A 108      18.650   0.887  10.509  1.00 93.56           H  
ATOM   1747  N   THR A 109      12.740  -3.912  14.883  1.00 92.57           N  
ATOM   1748  H   THR A 109      12.468  -4.471  14.087  1.00 92.57           H  
ATOM   1749  CA  THR A 109      11.946  -4.081  16.122  1.00 92.57           C  
ATOM   1750  HA  THR A 109      11.180  -4.821  15.889  1.00 92.57           H  
ATOM   1751  C   THR A 109      11.142  -2.868  16.605  1.00 92.57           C  
ATOM   1752  CB  THR A 109      12.758  -4.686  17.285  1.00 92.57           C  
ATOM   1753  HB  THR A 109      12.062  -4.996  18.064  1.00 92.57           H  
ATOM   1754  O   THR A 109      10.407  -3.001  17.580  1.00 92.57           O  
ATOM   1755  CG2 THR A 109      13.583  -5.904  16.864  1.00 92.57           C  
ATOM   1756 HG21 THR A 109      14.022  -6.361  17.751  1.00 92.57           H  
ATOM   1757 HG22 THR A 109      12.939  -6.636  16.376  1.00 92.57           H  
ATOM   1758 HG23 THR A 109      14.387  -5.608  16.190  1.00 92.57           H  
ATOM   1759  OG1 THR A 109      13.659  -3.764  17.839  1.00 92.57           O  
ATOM   1760  HG1 THR A 109      13.649  -3.872  18.793  1.00 92.57           H  
ATOM   1761  N   LYS A 110      11.208  -1.722  15.919  1.00 98.06           N  
ATOM   1762  H   LYS A 110      11.837  -1.660  15.131  1.00 98.06           H  
ATOM   1763  CA  LYS A 110      10.362  -0.555  16.186  1.00 98.06           C  
ATOM   1764  HA  LYS A 110      10.025  -0.593  17.222  1.00 98.06           H  
ATOM   1765  C   LYS A 110       9.116  -0.571  15.310  1.00 98.06           C  
ATOM   1766  CB  LYS A 110      11.154   0.743  15.990  1.00 98.06           C  
ATOM   1767  HB2 LYS A 110      10.469   1.585  16.090  1.00 98.06           H  
ATOM   1768  HB3 LYS A 110      11.581   0.767  14.987  1.00 98.06           H  
ATOM   1769  O   LYS A 110       9.186  -0.945  14.137  1.00 98.06           O  
ATOM   1770  CG  LYS A 110      12.273   0.882  17.029  1.00 98.06           C  
ATOM   1771  HG2 LYS A 110      11.850   0.773  18.028  1.00 98.06           H  
ATOM   1772  HG3 LYS A 110      13.023   0.107  16.873  1.00 98.06           H  
ATOM   1773  CD  LYS A 110      12.930   2.259  16.910  1.00 98.06           C  
ATOM   1774  HD2 LYS A 110      13.382   2.357  15.923  1.00 98.06           H  
ATOM   1775  HD3 LYS A 110      12.164   3.026  17.027  1.00 98.06           H  
ATOM   1776  CE  LYS A 110      13.996   2.424  17.996  1.00 98.06           C  
ATOM   1777  HE2 LYS A 110      13.538   2.210  18.962  1.00 98.06           H  
ATOM   1778  HE3 LYS A 110      14.782   1.688  17.828  1.00 98.06           H  
ATOM   1779  NZ  LYS A 110      14.553   3.799  17.993  1.00 98.06           N  
ATOM   1780  HZ1 LYS A 110      15.247   3.909  18.718  1.00 98.06           H  
ATOM   1781  HZ2 LYS A 110      14.972   4.012  17.099  1.00 98.06           H  
ATOM   1782  HZ3 LYS A 110      13.816   4.469  18.159  1.00 98.06           H  
ATOM   1783  N   ASN A 111       8.006  -0.140  15.897  1.00 98.33           N  
ATOM   1784  H   ASN A 111       8.075   0.236  16.832  1.00 98.33           H  
ATOM   1785  CA  ASN A 111       6.746   0.074  15.200  1.00 98.33           C  
ATOM   1786  HA  ASN A 111       6.726  -0.527  14.291  1.00 98.33           H  
ATOM   1787  C   ASN A 111       6.632   1.548  14.810  1.00 98.33           C  
ATOM   1788  CB  ASN A 111       5.576  -0.367  16.092  1.00 98.33           C  
ATOM   1789  HB2 ASN A 111       5.567   0.246  16.993  1.00 98.33           H  
ATOM   1790  HB3 ASN A 111       4.639  -0.200  15.562  1.00 98.33           H  
ATOM   1791  O   ASN A 111       7.077   2.408  15.566  1.00 98.33           O  
ATOM   1792  CG  ASN A 111       5.640  -1.834  16.476  1.00 98.33           C  
ATOM   1793  ND2 ASN A 111       5.151  -2.177  17.644  1.00 98.33           N  
ATOM   1794 HD21 ASN A 111       4.710  -1.484  18.232  1.00 98.33           H  
ATOM   1795 HD22 ASN A 111       5.191  -3.159  17.878  1.00 98.33           H  
ATOM   1796  OD1 ASN A 111       6.133  -2.690  15.762  1.00 98.33           O  
ATOM   1797  N   TYR A 112       6.029   1.799  13.656  1.00 98.72           N  
ATOM   1798  H   TYR A 112       5.691   1.018  13.112  1.00 98.72           H  
ATOM   1799  CA  TYR A 112       5.759   3.123  13.111  1.00 98.72           C  
ATOM   1800  HA  TYR A 112       5.840   3.878  13.894  1.00 98.72           H  
ATOM   1801  C   TYR A 112       4.339   3.154  12.550  1.00 98.72           C  
ATOM   1802  CB  TYR A 112       6.764   3.448  12.004  1.00 98.72           C  
ATOM   1803  HB2 TYR A 112       6.648   2.728  11.193  1.00 98.72           H  
ATOM   1804  HB3 TYR A 112       6.511   4.429  11.601  1.00 98.72           H  
ATOM   1805  O   TYR A 112       3.825   2.131  12.090  1.00 98.72           O  
ATOM   1806  CG  TYR A 112       8.216   3.448  12.423  1.00 98.72           C  
ATOM   1807  CD1 TYR A 112       8.795   4.636  12.901  1.00 98.72           C  
ATOM   1808  HD1 TYR A 112       8.190   5.525  12.995  1.00 98.72           H  
ATOM   1809  CD2 TYR A 112       8.980   2.267  12.341  1.00 98.72           C  
ATOM   1810  HD2 TYR A 112       8.515   1.354  12.002  1.00 98.72           H  
ATOM   1811  CE1 TYR A 112      10.152   4.659  13.265  1.00 98.72           C  
ATOM   1812  HE1 TYR A 112      10.583   5.585  13.616  1.00 98.72           H  
ATOM   1813  CE2 TYR A 112      10.330   2.276  12.742  1.00 98.72           C  
ATOM   1814  HE2 TYR A 112      10.917   1.369  12.722  1.00 98.72           H  
ATOM   1815  OH  TYR A 112      12.232   3.512  13.538  1.00 98.72           O  
ATOM   1816  HH  TYR A 112      12.486   4.431  13.655  1.00 98.72           H  
ATOM   1817  CZ  TYR A 112      10.919   3.478  13.186  1.00 98.72           C  
ATOM   1818  N   THR A 113       3.717   4.324  12.568  1.00 98.71           N  
ATOM   1819  H   THR A 113       4.226   5.117  12.931  1.00 98.71           H  
ATOM   1820  CA  THR A 113       2.363   4.573  12.085  1.00 98.71           C  
ATOM   1821  HA  THR A 113       2.025   3.722  11.493  1.00 98.71           H  
ATOM   1822  C   THR A 113       2.324   5.832  11.220  1.00 98.71           C  
ATOM   1823  CB  THR A 113       1.392   4.741  13.261  1.00 98.71           C  
ATOM   1824  HB  THR A 113       1.686   5.614  13.844  1.00 98.71           H  
ATOM   1825  O   THR A 113       2.730   6.910  11.647  1.00 98.71           O  
ATOM   1826  CG2 THR A 113      -0.047   4.922  12.788  1.00 98.71           C  
ATOM   1827 HG21 THR A 113      -0.688   5.067  13.658  1.00 98.71           H  
ATOM   1828 HG22 THR A 113      -0.365   4.049  12.218  1.00 98.71           H  
ATOM   1829 HG23 THR A 113      -0.122   5.813  12.166  1.00 98.71           H  
ATOM   1830  OG1 THR A 113       1.398   3.612  14.107  1.00 98.71           O  
ATOM   1831  HG1 THR A 113       2.319   3.479  14.342  1.00 98.71           H  
ATOM   1832  N   ALA A 114       1.722   5.713  10.039  1.00 98.84           N  
ATOM   1833  H   ALA A 114       1.405   4.795   9.762  1.00 98.84           H  
ATOM   1834  CA  ALA A 114       1.292   6.840   9.213  1.00 98.84           C  
ATOM   1835  HA  ALA A 114       1.510   7.782   9.715  1.00 98.84           H  
ATOM   1836  C   ALA A 114      -0.224   6.770   8.994  1.00 98.84           C  
ATOM   1837  CB  ALA A 114       2.069   6.815   7.893  1.00 98.84           C  
ATOM   1838  HB1 ALA A 114       1.636   7.532   7.195  1.00 98.84           H  
ATOM   1839  HB2 ALA A 114       3.113   7.071   8.073  1.00 98.84           H  
ATOM   1840  HB3 ALA A 114       2.023   5.825   7.440  1.00 98.84           H  
ATOM   1841  O   ALA A 114      -0.773   5.687   8.793  1.00 98.84           O  
ATOM   1842  N   GLN A 115      -0.913   7.904   9.033  1.00 98.78           N  
ATOM   1843  H   GLN A 115      -0.427   8.767   9.232  1.00 98.78           H  
ATOM   1844  CA  GLN A 115      -2.356   8.000   8.830  1.00 98.78           C  
ATOM   1845  HA  GLN A 115      -2.697   7.092   8.334  1.00 98.78           H  
ATOM   1846  C   GLN A 115      -2.702   9.175   7.923  1.00 98.78           C  
ATOM   1847  CB  GLN A 115      -3.103   8.129  10.167  1.00 98.78           C  
ATOM   1848  HB2 GLN A 115      -4.162   8.287   9.962  1.00 98.78           H  
ATOM   1849  HB3 GLN A 115      -2.721   8.991  10.714  1.00 98.78           H  
ATOM   1850  O   GLN A 115      -2.082  10.230   8.007  1.00 98.78           O  
ATOM   1851  CG  GLN A 115      -2.959   6.882  11.040  1.00 98.78           C  
ATOM   1852  HG2 GLN A 115      -3.236   6.003  10.457  1.00 98.78           H  
ATOM   1853  HG3 GLN A 115      -1.920   6.785  11.353  1.00 98.78           H  
ATOM   1854  CD  GLN A 115      -3.852   6.932  12.269  1.00 98.78           C  
ATOM   1855  NE2 GLN A 115      -3.319   7.122  13.455  1.00 98.78           N  
ATOM   1856 HE21 GLN A 115      -4.004   7.295  14.178  1.00 98.78           H  
ATOM   1857 HE22 GLN A 115      -2.366   7.448  13.522  1.00 98.78           H  
ATOM   1858  OE1 GLN A 115      -5.050   6.756  12.202  1.00 98.78           O  
ATOM   1859  N   TYR A 116      -3.727   8.998   7.097  1.00 98.77           N  
ATOM   1860  H   TYR A 116      -4.199   8.105   7.119  1.00 98.77           H  
ATOM   1861  CA  TYR A 116      -4.280  10.020   6.216  1.00 98.77           C  
ATOM   1862  HA  TYR A 116      -3.848  10.990   6.460  1.00 98.77           H  
ATOM   1863  C   TYR A 116      -5.784  10.090   6.437  1.00 98.77           C  
ATOM   1864  CB  TYR A 116      -3.956   9.718   4.747  1.00 98.77           C  
ATOM   1865  HB2 TYR A 116      -4.390   8.759   4.467  1.00 98.77           H  
ATOM   1866  HB3 TYR A 116      -4.425  10.478   4.122  1.00 98.77           H  
ATOM   1867  O   TYR A 116      -6.498   9.095   6.291  1.00 98.77           O  
ATOM   1868  CG  TYR A 116      -2.473   9.695   4.451  1.00 98.77           C  
ATOM   1869  CD1 TYR A 116      -1.834  10.860   3.989  1.00 98.77           C  
ATOM   1870  HD1 TYR A 116      -2.403  11.758   3.801  1.00 98.77           H  
ATOM   1871  CD2 TYR A 116      -1.725   8.528   4.704  1.00 98.77           C  
ATOM   1872  HD2 TYR A 116      -2.219   7.644   5.078  1.00 98.77           H  
ATOM   1873  CE1 TYR A 116      -0.439  10.870   3.810  1.00 98.77           C  
ATOM   1874  HE1 TYR A 116       0.068  11.772   3.501  1.00 98.77           H  
ATOM   1875  CE2 TYR A 116      -0.330   8.539   4.529  1.00 98.77           C  
ATOM   1876  HE2 TYR A 116       0.263   7.669   4.771  1.00 98.77           H  
ATOM   1877  OH  TYR A 116       1.667   9.748   4.072  1.00 98.77           O  
ATOM   1878  HH  TYR A 116       2.038  10.615   3.893  1.00 98.77           H  
ATOM   1879  CZ  TYR A 116       0.315   9.716   4.097  1.00 98.77           C  
ATOM   1880  N   SER A 117      -6.269  11.280   6.776  1.00 97.88           N  
ATOM   1881  H   SER A 117      -5.611  12.037   6.894  1.00 97.88           H  
ATOM   1882  CA  SER A 117      -7.687  11.522   7.043  1.00 97.88           C  
ATOM   1883  HA  SER A 117      -8.025  10.785   7.771  1.00 97.88           H  
ATOM   1884  C   SER A 117      -8.587  11.394   5.805  1.00 97.88           C  
ATOM   1885  CB  SER A 117      -7.840  12.910   7.660  1.00 97.88           C  
ATOM   1886  HB2 SER A 117      -7.084  13.055   8.433  1.00 97.88           H  
ATOM   1887  HB3 SER A 117      -8.826  12.997   8.116  1.00 97.88           H  
ATOM   1888  O   SER A 117      -9.812  11.364   5.955  1.00 97.88           O  
ATOM   1889  OG  SER A 117      -7.704  13.903   6.666  1.00 97.88           O  
ATOM   1890  HG  SER A 117      -6.927  13.714   6.134  1.00 97.88           H  
ATOM   1891  N   ILE A 118      -8.004  11.357   4.603  1.00 97.95           N  
ATOM   1892  H   ILE A 118      -6.999  11.460   4.568  1.00 97.95           H  
ATOM   1893  CA  ILE A 118      -8.676  11.114   3.324  1.00 97.95           C  
ATOM   1894  HA  ILE A 118      -9.662  10.687   3.512  1.00 97.95           H  
ATOM   1895  C   ILE A 118      -7.855  10.093   2.539  1.00 97.95           C  
ATOM   1896  CB  ILE A 118      -8.853  12.425   2.518  1.00 97.95           C  
ATOM   1897  HB  ILE A 118      -7.863  12.844   2.341  1.00 97.95           H  
ATOM   1898  O   ILE A 118      -6.642  10.245   2.404  1.00 97.95           O  
ATOM   1899  CG1 ILE A 118      -9.684  13.449   3.331  1.00 97.95           C  
ATOM   1900 HG12 ILE A 118     -10.628  12.990   3.626  1.00 97.95           H  
ATOM   1901 HG13 ILE A 118      -9.135  13.705   4.237  1.00 97.95           H  
ATOM   1902  CG2 ILE A 118      -9.493  12.153   1.142  1.00 97.95           C  
ATOM   1903 HG21 ILE A 118     -10.493  11.737   1.260  1.00 97.95           H  
ATOM   1904 HG22 ILE A 118      -8.876  11.471   0.556  1.00 97.95           H  
ATOM   1905 HG23 ILE A 118      -9.549  13.077   0.567  1.00 97.95           H  
ATOM   1906  CD1 ILE A 118      -9.993  14.771   2.619  1.00 97.95           C  
ATOM   1907 HD11 ILE A 118     -10.713  14.612   1.816  1.00 97.95           H  
ATOM   1908 HD12 ILE A 118     -10.424  15.474   3.333  1.00 97.95           H  
ATOM   1909 HD13 ILE A 118      -9.082  15.204   2.206  1.00 97.95           H  
ATOM   1910  N   PHE A 119      -8.530   9.075   2.009  1.00 98.37           N  
ATOM   1911  H   PHE A 119      -9.489   8.942   2.297  1.00 98.37           H  
ATOM   1912  CA  PHE A 119      -7.988   8.117   1.055  1.00 98.37           C  
ATOM   1913  HA  PHE A 119      -7.124   8.556   0.555  1.00 98.37           H  
ATOM   1914  C   PHE A 119      -9.034   7.763  -0.003  1.00 98.37           C  
ATOM   1915  CB  PHE A 119      -7.516   6.869   1.801  1.00 98.37           C  
ATOM   1916  HB2 PHE A 119      -6.691   7.172   2.446  1.00 98.37           H  
ATOM   1917  HB3 PHE A 119      -8.322   6.505   2.439  1.00 98.37           H  
ATOM   1918  O   PHE A 119     -10.123   7.274   0.315  1.00 98.37           O  
ATOM   1919  CG  PHE A 119      -7.052   5.742   0.894  1.00 98.37           C  
ATOM   1920  CD1 PHE A 119      -7.909   4.664   0.609  1.00 98.37           C  
ATOM   1921  HD1 PHE A 119      -8.904   4.650   1.028  1.00 98.37           H  
ATOM   1922  CD2 PHE A 119      -5.771   5.774   0.318  1.00 98.37           C  
ATOM   1923  HD2 PHE A 119      -5.113   6.607   0.515  1.00 98.37           H  
ATOM   1924  CE1 PHE A 119      -7.476   3.615  -0.222  1.00 98.37           C  
ATOM   1925  HE1 PHE A 119      -8.144   2.795  -0.441  1.00 98.37           H  
ATOM   1926  CE2 PHE A 119      -5.333   4.725  -0.509  1.00 98.37           C  
ATOM   1927  HE2 PHE A 119      -4.348   4.759  -0.949  1.00 98.37           H  
ATOM   1928  CZ  PHE A 119      -6.184   3.640  -0.776  1.00 98.37           C  
ATOM   1929  HZ  PHE A 119      -5.852   2.841  -1.422  1.00 98.37           H  
ATOM   1930  N   ASN A 120      -8.691   7.986  -1.268  1.00 98.37           N  
ATOM   1931  H   ASN A 120      -7.805   8.433  -1.456  1.00 98.37           H  
ATOM   1932  CA  ASN A 120      -9.516   7.629  -2.411  1.00 98.37           C  
ATOM   1933  HA  ASN A 120     -10.158   6.800  -2.113  1.00 98.37           H  
ATOM   1934  C   ASN A 120      -8.660   7.099  -3.569  1.00 98.37           C  
ATOM   1935  CB  ASN A 120     -10.421   8.826  -2.764  1.00 98.37           C  
ATOM   1936  HB2 ASN A 120      -9.825   9.719  -2.951  1.00 98.37           H  
ATOM   1937  HB3 ASN A 120     -11.061   9.044  -1.909  1.00 98.37           H  
ATOM   1938  O   ASN A 120      -7.526   7.529  -3.781  1.00 98.37           O  
ATOM   1939  CG  ASN A 120     -11.295   8.586  -3.981  1.00 98.37           C  
ATOM   1940  ND2 ASN A 120     -12.581   8.411  -3.810  1.00 98.37           N  
ATOM   1941 HD21 ASN A 120     -13.111   8.221  -4.649  1.00 98.37           H  
ATOM   1942 HD22 ASN A 120     -13.005   8.341  -2.896  1.00 98.37           H  
ATOM   1943  OD1 ASN A 120     -10.841   8.519  -5.109  1.00 98.37           O  
ATOM   1944  N   VAL A 121      -9.216   6.130  -4.298  1.00 98.74           N  
ATOM   1945  H   VAL A 121     -10.160   5.846  -4.079  1.00 98.74           H  
ATOM   1946  CA  VAL A 121      -8.623   5.580  -5.516  1.00 98.74           C  
ATOM   1947  HA  VAL A 121      -7.702   6.117  -5.743  1.00 98.74           H  
ATOM   1948  C   VAL A 121      -9.588   5.812  -6.672  1.00 98.74           C  
ATOM   1949  CB  VAL A 121      -8.255   4.097  -5.335  1.00 98.74           C  
ATOM   1950  HB  VAL A 121      -9.143   3.532  -5.052  1.00 98.74           H  
ATOM   1951  O   VAL A 121     -10.726   5.329  -6.669  1.00 98.74           O  
ATOM   1952  CG1 VAL A 121      -7.680   3.486  -6.617  1.00 98.74           C  
ATOM   1953 HG11 VAL A 121      -8.433   3.490  -7.405  1.00 98.74           H  
ATOM   1954 HG12 VAL A 121      -6.815   4.065  -6.940  1.00 98.74           H  
ATOM   1955 HG13 VAL A 121      -7.378   2.454  -6.438  1.00 98.74           H  
ATOM   1956  CG2 VAL A 121      -7.199   3.938  -4.232  1.00 98.74           C  
ATOM   1957 HG21 VAL A 121      -7.615   4.240  -3.271  1.00 98.74           H  
ATOM   1958 HG22 VAL A 121      -6.873   2.900  -4.164  1.00 98.74           H  
ATOM   1959 HG23 VAL A 121      -6.337   4.570  -4.451  1.00 98.74           H  
ATOM   1960  N   SER A 122      -9.121   6.538  -7.685  1.00 98.71           N  
ATOM   1961  H   SER A 122      -8.179   6.896  -7.615  1.00 98.71           H  
ATOM   1962  CA  SER A 122      -9.907   6.826  -8.884  1.00 98.71           C  
ATOM   1963  HA  SER A 122     -10.862   7.250  -8.574  1.00 98.71           H  
ATOM   1964  C   SER A 122     -10.204   5.567  -9.706  1.00 98.71           C  
ATOM   1965  CB  SER A 122      -9.191   7.859  -9.748  1.00 98.71           C  
ATOM   1966  HB2 SER A 122      -8.147   7.573  -9.876  1.00 98.71           H  
ATOM   1967  HB3 SER A 122      -9.669   7.895 -10.727  1.00 98.71           H  
ATOM   1968  O   SER A 122      -9.648   4.492  -9.487  1.00 98.71           O  
ATOM   1969  OG  SER A 122      -9.300   9.147  -9.182  1.00 98.71           O  
ATOM   1970  HG  SER A 122      -8.837   9.164  -8.342  1.00 98.71           H  
ATOM   1971  N   GLY A 123     -11.104   5.698 -10.681  1.00 98.39           N  
ATOM   1972  H   GLY A 123     -11.544   6.597 -10.820  1.00 98.39           H  
ATOM   1973  CA  GLY A 123     -11.457   4.604 -11.581  1.00 98.39           C  
ATOM   1974  HA2 GLY A 123     -11.751   3.738 -10.988  1.00 98.39           H  
ATOM   1975  HA3 GLY A 123     -12.308   4.897 -12.196  1.00 98.39           H  
ATOM   1976  C   GLY A 123     -10.311   4.181 -12.499  1.00 98.39           C  
ATOM   1977  O   GLY A 123      -9.307   4.877 -12.667  1.00 98.39           O  
ATOM   1978  N   GLU A 124     -10.486   3.036 -13.157  1.00 98.60           N  
ATOM   1979  H   GLU A 124     -11.321   2.496 -12.976  1.00 98.60           H  
ATOM   1980  CA  GLU A 124      -9.512   2.520 -14.127  1.00 98.60           C  
ATOM   1981  HA  GLU A 124      -8.547   2.420 -13.630  1.00 98.60           H  
ATOM   1982  C   GLU A 124      -9.318   3.464 -15.328  1.00 98.60           C  
ATOM   1983  CB  GLU A 124      -9.965   1.129 -14.589  1.00 98.60           C  
ATOM   1984  HB2 GLU A 124     -10.168   0.525 -13.705  1.00 98.60           H  
ATOM   1985  HB3 GLU A 124     -10.887   1.220 -15.164  1.00 98.60           H  
ATOM   1986  O   GLU A 124      -8.236   3.510 -15.904  1.00 98.60           O  
ATOM   1987  CG  GLU A 124      -8.896   0.422 -15.437  1.00 98.60           C  
ATOM   1988  HG2 GLU A 124      -8.792   0.930 -16.396  1.00 98.60           H  
ATOM   1989  HG3 GLU A 124      -7.946   0.481 -14.907  1.00 98.60           H  
ATOM   1990  CD  GLU A 124      -9.222  -1.052 -15.691  1.00 98.60           C  
ATOM   1991  OE1 GLU A 124      -8.322  -1.827 -16.096  1.00 98.60           O  
ATOM   1992  OE2 GLU A 124     -10.370  -1.484 -15.448  1.00 98.60           O  
ATOM   1993  N   ASN A 125     -10.325   4.280 -15.661  1.00 98.45           N  
ATOM   1994  H   ASN A 125     -11.162   4.254 -15.095  1.00 98.45           H  
ATOM   1995  CA  ASN A 125     -10.235   5.338 -16.673  1.00 98.45           C  
ATOM   1996  HA  ASN A 125      -9.868   4.898 -17.600  1.00 98.45           H  
ATOM   1997  C   ASN A 125      -9.249   6.462 -16.301  1.00 98.45           C  
ATOM   1998  CB  ASN A 125     -11.642   5.910 -16.922  1.00 98.45           C  
ATOM   1999  HB2 ASN A 125     -12.323   5.106 -17.203  1.00 98.45           H  
ATOM   2000  HB3 ASN A 125     -11.587   6.606 -17.758  1.00 98.45           H  
ATOM   2001  O   ASN A 125      -8.828   7.210 -17.177  1.00 98.45           O  
ATOM   2002  CG  ASN A 125     -12.218   6.627 -15.709  1.00 98.45           C  
ATOM   2003  ND2 ASN A 125     -12.664   7.851 -15.859  1.00 98.45           N  
ATOM   2004 HD21 ASN A 125     -12.617   8.305 -16.760  1.00 98.45           H  
ATOM   2005 HD22 ASN A 125     -13.087   8.277 -15.047  1.00 98.45           H  
ATOM   2006  OD1 ASN A 125     -12.271   6.095 -14.612  1.00 98.45           O  
ATOM   2007  N   LYS A 126      -8.879   6.574 -15.020  1.00 98.69           N  
ATOM   2008  H   LYS A 126      -9.297   5.936 -14.359  1.00 98.69           H  
ATOM   2009  CA  LYS A 126      -7.789   7.421 -14.517  1.00 98.69           C  
ATOM   2010  HA  LYS A 126      -7.363   7.995 -15.339  1.00 98.69           H  
ATOM   2011  C   LYS A 126      -6.636   6.581 -13.959  1.00 98.69           C  
ATOM   2012  CB  LYS A 126      -8.313   8.406 -13.465  1.00 98.69           C  
ATOM   2013  HB2 LYS A 126      -7.461   8.953 -13.062  1.00 98.69           H  
ATOM   2014  HB3 LYS A 126      -8.765   7.837 -12.653  1.00 98.69           H  
ATOM   2015  O   LYS A 126      -5.945   7.008 -13.042  1.00 98.69           O  
ATOM   2016  CG  LYS A 126      -9.319   9.435 -13.993  1.00 98.69           C  
ATOM   2017  HG2 LYS A 126      -8.919   9.910 -14.889  1.00 98.69           H  
ATOM   2018  HG3 LYS A 126     -10.270   8.953 -14.224  1.00 98.69           H  
ATOM   2019  CD  LYS A 126      -9.508  10.489 -12.896  1.00 98.69           C  
ATOM   2020  HD2 LYS A 126      -9.940  10.018 -12.013  1.00 98.69           H  
ATOM   2021  HD3 LYS A 126      -8.528  10.880 -12.622  1.00 98.69           H  
ATOM   2022  CE  LYS A 126     -10.387  11.660 -13.332  1.00 98.69           C  
ATOM   2023  HE2 LYS A 126     -10.006  12.046 -14.277  1.00 98.69           H  
ATOM   2024  HE3 LYS A 126     -11.408  11.310 -13.479  1.00 98.69           H  
ATOM   2025  NZ  LYS A 126     -10.330  12.717 -12.292  1.00 98.69           N  
ATOM   2026  HZ1 LYS A 126     -10.650  12.366 -11.401  1.00 98.69           H  
ATOM   2027  HZ2 LYS A 126      -9.370  12.995 -12.143  1.00 98.69           H  
ATOM   2028  HZ3 LYS A 126     -10.863  13.536 -12.546  1.00 98.69           H  
ATOM   2029  N   ASN A 127      -6.459   5.356 -14.458  1.00 98.82           N  
ATOM   2030  H   ASN A 127      -7.065   5.049 -15.206  1.00 98.82           H  
ATOM   2031  CA  ASN A 127      -5.369   4.462 -14.064  1.00 98.82           C  
ATOM   2032  HA  ASN A 127      -5.595   3.478 -14.476  1.00 98.82           H  
ATOM   2033  C   ASN A 127      -5.245   4.262 -12.538  1.00 98.82           C  
ATOM   2034  CB  ASN A 127      -4.064   4.954 -14.721  1.00 98.82           C  
ATOM   2035  HB2 ASN A 127      -3.866   5.971 -14.383  1.00 98.82           H  
ATOM   2036  HB3 ASN A 127      -3.228   4.327 -14.410  1.00 98.82           H  
ATOM   2037  O   ASN A 127      -4.137   4.148 -12.021  1.00 98.82           O  
ATOM   2038  CG  ASN A 127      -4.094   4.942 -16.233  1.00 98.82           C  
ATOM   2039  ND2 ASN A 127      -3.452   5.880 -16.883  1.00 98.82           N  
ATOM   2040 HD21 ASN A 127      -3.330   5.769 -17.879  1.00 98.82           H  
ATOM   2041 HD22 ASN A 127      -2.878   6.553 -16.395  1.00 98.82           H  
ATOM   2042  OD1 ASN A 127      -4.684   4.074 -16.856  1.00 98.82           O  
ATOM   2043  N   PHE A 128      -6.368   4.218 -11.810  1.00 98.86           N  
ATOM   2044  H   PHE A 128      -7.253   4.373 -12.272  1.00 98.86           H  
ATOM   2045  CA  PHE A 128      -6.383   4.057 -10.349  1.00 98.86           C  
ATOM   2046  HA  PHE A 128      -7.414   4.212 -10.031  1.00 98.86           H  
ATOM   2047  C   PHE A 128      -5.581   5.123  -9.579  1.00 98.86           C  
ATOM   2048  CB  PHE A 128      -6.013   2.616  -9.958  1.00 98.86           C  
ATOM   2049  HB2 PHE A 128      -6.116   2.510  -8.878  1.00 98.86           H  
ATOM   2050  HB3 PHE A 128      -4.963   2.440 -10.195  1.00 98.86           H  
ATOM   2051  O   PHE A 128      -4.920   4.804  -8.593  1.00 98.86           O  
ATOM   2052  CG  PHE A 128      -6.857   1.540 -10.606  1.00 98.86           C  
ATOM   2053  CD1 PHE A 128      -8.222   1.433 -10.284  1.00 98.86           C  
ATOM   2054  HD1 PHE A 128      -8.672   2.136  -9.598  1.00 98.86           H  
ATOM   2055  CD2 PHE A 128      -6.270   0.610 -11.483  1.00 98.86           C  
ATOM   2056  HD2 PHE A 128      -5.220   0.687 -11.724  1.00 98.86           H  
ATOM   2057  CE1 PHE A 128      -9.000   0.407 -10.844  1.00 98.86           C  
ATOM   2058  HE1 PHE A 128     -10.049   0.339 -10.597  1.00 98.86           H  
ATOM   2059  CE2 PHE A 128      -7.048  -0.418 -12.044  1.00 98.86           C  
ATOM   2060  HE2 PHE A 128      -6.596  -1.124 -12.726  1.00 98.86           H  
ATOM   2061  CZ  PHE A 128      -8.415  -0.515 -11.729  1.00 98.86           C  
ATOM   2062  HZ  PHE A 128      -9.021  -1.284 -12.183  1.00 98.86           H  
ATOM   2063  N   GLU A 129      -5.631   6.380 -10.026  1.00 98.85           N  
ATOM   2064  H   GLU A 129      -6.075   6.552 -10.917  1.00 98.85           H  
ATOM   2065  CA  GLU A 129      -4.976   7.533  -9.388  1.00 98.85           C  
ATOM   2066  HA  GLU A 129      -3.900   7.428  -9.528  1.00 98.85           H  
ATOM   2067  C   GLU A 129      -5.246   7.640  -7.876  1.00 98.85           C  
ATOM   2068  CB  GLU A 129      -5.431   8.800 -10.121  1.00 98.85           C  
ATOM   2069  HB2 GLU A 129      -6.495   8.950  -9.937  1.00 98.85           H  
ATOM   2070  HB3 GLU A 129      -5.297   8.638 -11.191  1.00 98.85           H  
ATOM   2071  O   GLU A 129      -6.390   7.486  -7.432  1.00 98.85           O  
ATOM   2072  CG  GLU A 129      -4.699  10.094  -9.760  1.00 98.85           C  
ATOM   2073  HG2 GLU A 129      -4.792  10.289  -8.692  1.00 98.85           H  
ATOM   2074  HG3 GLU A 129      -3.644   9.995 -10.015  1.00 98.85           H  
ATOM   2075  CD  GLU A 129      -5.350  11.223 -10.570  1.00 98.85           C  
ATOM   2076  OE1 GLU A 129      -6.262  11.883 -10.021  1.00 98.85           O  
ATOM   2077  OE2 GLU A 129      -5.097  11.300 -11.794  1.00 98.85           O  
ATOM   2078  N   LEU A 130      -4.183   7.899  -7.106  1.00 98.87           N  
ATOM   2079  H   LEU A 130      -3.295   8.048  -7.564  1.00 98.87           H  
ATOM   2080  CA  LEU A 130      -4.206   8.046  -5.649  1.00 98.87           C  
ATOM   2081  HA  LEU A 130      -4.920   7.332  -5.238  1.00 98.87           H  
ATOM   2082  C   LEU A 130      -4.614   9.454  -5.222  1.00 98.87           C  
ATOM   2083  CB  LEU A 130      -2.803   7.743  -5.092  1.00 98.87           C  
ATOM   2084  HB2 LEU A 130      -2.522   6.734  -5.393  1.00 98.87           H  
ATOM   2085  HB3 LEU A 130      -2.095   8.436  -5.545  1.00 98.87           H  
ATOM   2086  O   LEU A 130      -4.032  10.429  -5.689  1.00 98.87           O  
ATOM   2087  CG  LEU A 130      -2.659   7.825  -3.562  1.00 98.87           C  
ATOM   2088  HG  LEU A 130      -2.970   8.807  -3.204  1.00 98.87           H  
ATOM   2089  CD1 LEU A 130      -3.485   6.745  -2.858  1.00 98.87           C  
ATOM   2090 HD11 LEU A 130      -4.548   6.943  -2.992  1.00 98.87           H  
ATOM   2091 HD12 LEU A 130      -3.241   5.765  -3.268  1.00 98.87           H  
ATOM   2092 HD13 LEU A 130      -3.259   6.752  -1.792  1.00 98.87           H  
ATOM   2093  CD2 LEU A 130      -1.195   7.627  -3.176  1.00 98.87           C  
ATOM   2094 HD21 LEU A 130      -0.846   6.649  -3.508  1.00 98.87           H  
ATOM   2095 HD22 LEU A 130      -1.084   7.716  -2.095  1.00 98.87           H  
ATOM   2096 HD23 LEU A 130      -0.589   8.402  -3.644  1.00 98.87           H  
ATOM   2097  N   HIS A 131      -5.510   9.531  -4.241  1.00 98.80           N  
ATOM   2098  H   HIS A 131      -5.990   8.687  -3.964  1.00 98.80           H  
ATOM   2099  CA  HIS A 131      -5.897  10.761  -3.553  1.00 98.80           C  
ATOM   2100  HA  HIS A 131      -5.268  11.593  -3.870  1.00 98.80           H  
ATOM   2101  C   HIS A 131      -5.752  10.571  -2.043  1.00 98.80           C  
ATOM   2102  CB  HIS A 131      -7.337  11.104  -3.940  1.00 98.80           C  
ATOM   2103  HB2 HIS A 131      -7.965  10.234  -3.749  1.00 98.80           H  
ATOM   2104  HB3 HIS A 131      -7.688  11.939  -3.333  1.00 98.80           H  
ATOM   2105  O   HIS A 131      -6.470   9.760  -1.453  1.00 98.80           O  
ATOM   2106  CG  HIS A 131      -7.469  11.476  -5.389  1.00 98.80           C  
ATOM   2107  CD2 HIS A 131      -7.669  10.615  -6.431  1.00 98.80           C  
ATOM   2108  HD2 HIS A 131      -7.778   9.544  -6.344  1.00 98.80           H  
ATOM   2109  ND1 HIS A 131      -7.180  12.738  -5.887  1.00 98.80           N  
ATOM   2110  CE1 HIS A 131      -7.169  12.615  -7.216  1.00 98.80           C  
ATOM   2111  HE1 HIS A 131      -6.846  13.389  -7.896  1.00 98.80           H  
ATOM   2112  NE2 HIS A 131      -7.482  11.363  -7.577  1.00 98.80           N  
ATOM   2113  HE2 HIS A 131      -7.287  11.048  -8.517  1.00 98.80           H  
ATOM   2114  N   ILE A 132      -4.820  11.292  -1.418  1.00 98.68           N  
ATOM   2115  H   ILE A 132      -4.272  11.933  -1.973  1.00 98.68           H  
ATOM   2116  CA  ILE A 132      -4.561  11.258   0.028  1.00 98.68           C  
ATOM   2117  HA  ILE A 132      -5.448  10.844   0.508  1.00 98.68           H  
ATOM   2118  C   ILE A 132      -4.374  12.655   0.611  1.00 98.68           C  
ATOM   2119  CB  ILE A 132      -3.355  10.366   0.404  1.00 98.68           C  
ATOM   2120  HB  ILE A 132      -3.128  10.546   1.455  1.00 98.68           H  
ATOM   2121  O   ILE A 132      -3.704  13.495   0.014  1.00 98.68           O  
ATOM   2122  CG1 ILE A 132      -2.086  10.691  -0.417  1.00 98.68           C  
ATOM   2123 HG12 ILE A 132      -1.883  11.760  -0.360  1.00 98.68           H  
ATOM   2124 HG13 ILE A 132      -2.251  10.434  -1.464  1.00 98.68           H  
ATOM   2125  CG2 ILE A 132      -3.768   8.895   0.283  1.00 98.68           C  
ATOM   2126 HG21 ILE A 132      -2.979   8.241   0.655  1.00 98.68           H  
ATOM   2127 HG22 ILE A 132      -3.993   8.660  -0.757  1.00 98.68           H  
ATOM   2128 HG23 ILE A 132      -4.660   8.739   0.889  1.00 98.68           H  
ATOM   2129  CD1 ILE A 132      -0.826   9.968   0.067  1.00 98.68           C  
ATOM   2130 HD11 ILE A 132      -0.954   8.887   0.008  1.00 98.68           H  
ATOM   2131 HD12 ILE A 132       0.009  10.244  -0.576  1.00 98.68           H  
ATOM   2132 HD13 ILE A 132      -0.600  10.256   1.094  1.00 98.68           H  
ATOM   2133  N   GLU A 133      -4.935  12.891   1.801  1.00 98.50           N  
ATOM   2134  H   GLU A 133      -5.467  12.150   2.235  1.00 98.50           H  
ATOM   2135  CA  GLU A 133      -4.819  14.173   2.510  1.00 98.50           C  
ATOM   2136  HA  GLU A 133      -3.855  14.619   2.263  1.00 98.50           H  
ATOM   2137  C   GLU A 133      -4.892  14.026   4.039  1.00 98.50           C  
ATOM   2138  CB  GLU A 133      -5.916  15.165   2.083  1.00 98.50           C  
ATOM   2139  HB2 GLU A 133      -5.736  16.100   2.613  1.00 98.50           H  
ATOM   2140  HB3 GLU A 133      -6.882  14.781   2.412  1.00 98.50           H  
ATOM   2141  O   GLU A 133      -5.384  13.031   4.583  1.00 98.50           O  
ATOM   2142  CG  GLU A 133      -5.981  15.483   0.582  1.00 98.50           C  
ATOM   2143  HG2 GLU A 133      -6.182  14.563   0.032  1.00 98.50           H  
ATOM   2144  HG3 GLU A 133      -5.019  15.884   0.265  1.00 98.50           H  
ATOM   2145  CD  GLU A 133      -7.084  16.490   0.237  1.00 98.50           C  
ATOM   2146  OE1 GLU A 133      -7.451  16.543  -0.956  1.00 98.50           O  
ATOM   2147  OE2 GLU A 133      -7.560  17.192   1.160  1.00 98.50           O  
ATOM   2148  N   GLY A 134      -4.448  15.072   4.742  1.00 98.29           N  
ATOM   2149  H   GLY A 134      -4.119  15.874   4.224  1.00 98.29           H  
ATOM   2150  CA  GLY A 134      -4.513  15.184   6.201  1.00 98.29           C  
ATOM   2151  HA2 GLY A 134      -5.542  15.076   6.545  1.00 98.29           H  
ATOM   2152  HA3 GLY A 134      -4.166  16.175   6.494  1.00 98.29           H  
ATOM   2153  C   GLY A 134      -3.638  14.153   6.904  1.00 98.29           C  
ATOM   2154  O   GLY A 134      -4.144  13.331   7.671  1.00 98.29           O  
ATOM   2155  N   PHE A 135      -2.341  14.183   6.591  1.00 98.75           N  
ATOM   2156  H   PHE A 135      -2.012  14.881   5.940  1.00 98.75           H  
ATOM   2157  CA  PHE A 135      -1.341  13.313   7.197  1.00 98.75           C  
ATOM   2158  HA  PHE A 135      -1.648  12.282   7.022  1.00 98.75           H  
ATOM   2159  C   PHE A 135      -1.210  13.547   8.707  1.00 98.75           C  
ATOM   2160  CB  PHE A 135       0.017  13.508   6.517  1.00 98.75           C  
ATOM   2161  HB2 PHE A 135       0.273  14.567   6.522  1.00 98.75           H  
ATOM   2162  HB3 PHE A 135      -0.056  13.193   5.476  1.00 98.75           H  
ATOM   2163  O   PHE A 135      -1.133  14.684   9.174  1.00 98.75           O  
ATOM   2164  CG  PHE A 135       1.135  12.732   7.191  1.00 98.75           C  
ATOM   2165  CD1 PHE A 135       2.024  13.380   8.070  1.00 98.75           C  
ATOM   2166  HD1 PHE A 135       1.925  14.441   8.251  1.00 98.75           H  
ATOM   2167  CD2 PHE A 135       1.255  11.349   6.984  1.00 98.75           C  
ATOM   2168  HD2 PHE A 135       0.537  10.838   6.359  1.00 98.75           H  
ATOM   2169  CE1 PHE A 135       3.050  12.652   8.701  1.00 98.75           C  
ATOM   2170  HE1 PHE A 135       3.743  13.147   9.366  1.00 98.75           H  
ATOM   2171  CE2 PHE A 135       2.300  10.628   7.585  1.00 98.75           C  
ATOM   2172  HE2 PHE A 135       2.417   9.574   7.381  1.00 98.75           H  
ATOM   2173  CZ  PHE A 135       3.194  11.279   8.446  1.00 98.75           C  
ATOM   2174  HZ  PHE A 135       3.990  10.722   8.917  1.00 98.75           H  
ATOM   2175  N   THR A 136      -1.107  12.453   9.456  1.00 98.62           N  
ATOM   2176  H   THR A 136      -1.181  11.567   8.978  1.00 98.62           H  
ATOM   2177  CA  THR A 136      -0.638  12.401  10.846  1.00 98.62           C  
ATOM   2178  HA  THR A 136       0.009  13.258  11.036  1.00 98.62           H  
ATOM   2179  C   THR A 136       0.186  11.128  11.041  1.00 98.62           C  
ATOM   2180  CB  THR A 136      -1.800  12.429  11.854  1.00 98.62           C  
ATOM   2181  HB  THR A 136      -1.388  12.345  12.860  1.00 98.62           H  
ATOM   2182  O   THR A 136      -0.019  10.138  10.343  1.00 98.62           O  
ATOM   2183  CG2 THR A 136      -2.646  13.698  11.787  1.00 98.62           C  
ATOM   2184 HG21 THR A 136      -3.383  13.684  12.590  1.00 98.62           H  
ATOM   2185 HG22 THR A 136      -2.006  14.572  11.905  1.00 98.62           H  
ATOM   2186 HG23 THR A 136      -3.164  13.760  10.830  1.00 98.62           H  
ATOM   2187  OG1 THR A 136      -2.678  11.355  11.636  1.00 98.62           O  
ATOM   2188  HG1 THR A 136      -2.953  11.415  10.718  1.00 98.62           H  
ATOM   2189  N   GLY A 137       1.122  11.106  11.986  1.00 97.98           N  
ATOM   2190  H   GLY A 137       1.354  11.941  12.503  1.00 97.98           H  
ATOM   2191  CA  GLY A 137       1.930   9.912  12.234  1.00 97.98           C  
ATOM   2192  HA2 GLY A 137       1.332   9.167  12.760  1.00 97.98           H  
ATOM   2193  HA3 GLY A 137       2.248   9.483  11.284  1.00 97.98           H  
ATOM   2194  C   GLY A 137       3.180  10.197  13.050  1.00 97.98           C  
ATOM   2195  O   GLY A 137       3.440  11.338  13.425  1.00 97.98           O  
ATOM   2196  N   ASP A 138       3.957   9.149  13.307  1.00 98.03           N  
ATOM   2197  H   ASP A 138       3.700   8.249  12.926  1.00 98.03           H  
ATOM   2198  CA  ASP A 138       5.252   9.207  14.000  1.00 98.03           C  
ATOM   2199  HA  ASP A 138       5.344  10.186  14.471  1.00 98.03           H  
ATOM   2200  C   ASP A 138       6.449   9.105  13.029  1.00 98.03           C  
ATOM   2201  CB  ASP A 138       5.281   8.170  15.140  1.00 98.03           C  
ATOM   2202  HB2 ASP A 138       6.209   8.285  15.701  1.00 98.03           H  
ATOM   2203  HB3 ASP A 138       4.458   8.386  15.821  1.00 98.03           H  
ATOM   2204  O   ASP A 138       7.577   8.804  13.430  1.00 98.03           O  
ATOM   2205  CG  ASP A 138       5.161   6.714  14.675  1.00 98.03           C  
ATOM   2206  OD1 ASP A 138       5.152   6.462  13.452  1.00 98.03           O  
ATOM   2207  OD2 ASP A 138       5.031   5.822  15.540  1.00 98.03           O  
ATOM   2208  N   VAL A 139       6.206   9.379  11.742  1.00 98.43           N  
ATOM   2209  H   VAL A 139       5.267   9.668  11.509  1.00 98.43           H  
ATOM   2210  CA  VAL A 139       7.185   9.346  10.642  1.00 98.43           C  
ATOM   2211  HA  VAL A 139       8.186   9.291  11.069  1.00 98.43           H  
ATOM   2212  C   VAL A 139       7.125  10.626   9.809  1.00 98.43           C  
ATOM   2213  CB  VAL A 139       6.992   8.107   9.742  1.00 98.43           C  
ATOM   2214  HB  VAL A 139       7.757   8.122   8.965  1.00 98.43           H  
ATOM   2215  O   VAL A 139       6.171  11.396   9.901  1.00 98.43           O  
ATOM   2216  CG1 VAL A 139       7.190   6.823  10.546  1.00 98.43           C  
ATOM   2217 HG11 VAL A 139       8.212   6.778  10.922  1.00 98.43           H  
ATOM   2218 HG12 VAL A 139       6.982   5.958   9.917  1.00 98.43           H  
ATOM   2219 HG13 VAL A 139       6.494   6.795  11.384  1.00 98.43           H  
ATOM   2220  CG2 VAL A 139       5.625   8.048   9.051  1.00 98.43           C  
ATOM   2221 HG21 VAL A 139       4.828   7.987   9.791  1.00 98.43           H  
ATOM   2222 HG22 VAL A 139       5.582   7.172   8.403  1.00 98.43           H  
ATOM   2223 HG23 VAL A 139       5.482   8.931   8.428  1.00 98.43           H  
ATOM   2224  N   ILE A 140       8.139  10.852   8.970  1.00 98.57           N  
ATOM   2225  H   ILE A 140       8.865  10.154   8.892  1.00 98.57           H  
ATOM   2226  CA  ILE A 140       8.104  11.909   7.950  1.00 98.57           C  
ATOM   2227  HA  ILE A 140       7.714  12.822   8.402  1.00 98.57           H  
ATOM   2228  C   ILE A 140       7.141  11.485   6.837  1.00 98.57           C  
ATOM   2229  CB  ILE A 140       9.522  12.203   7.408  1.00 98.57           C  
ATOM   2230  HB  ILE A 140       9.939  11.272   7.024  1.00 98.57           H  
ATOM   2231  O   ILE A 140       7.174  10.329   6.409  1.00 98.57           O  
ATOM   2232  CG1 ILE A 140      10.432  12.714   8.552  1.00 98.57           C  
ATOM   2233 HG12 ILE A 140      10.039  13.658   8.930  1.00 98.57           H  
ATOM   2234 HG13 ILE A 140      10.420  11.996   9.372  1.00 98.57           H  
ATOM   2235  CG2 ILE A 140       9.483  13.213   6.246  1.00 98.57           C  
ATOM   2236 HG21 ILE A 140      10.485  13.383   5.852  1.00 98.57           H  
ATOM   2237 HG22 ILE A 140       8.903  12.815   5.413  1.00 98.57           H  
ATOM   2238 HG23 ILE A 140       9.050  14.159   6.571  1.00 98.57           H  
ATOM   2239  CD1 ILE A 140      11.901  12.914   8.158  1.00 98.57           C  
ATOM   2240 HD11 ILE A 140      12.484  13.136   9.052  1.00 98.57           H  
ATOM   2241 HD12 ILE A 140      12.003  13.751   7.466  1.00 98.57           H  
ATOM   2242 HD13 ILE A 140      12.292  12.008   7.696  1.00 98.57           H  
ATOM   2243  N   ASP A 141       6.309  12.414   6.363  1.00 98.60           N  
ATOM   2244  H   ASP A 141       6.330  13.337   6.772  1.00 98.60           H  
ATOM   2245  CA  ASP A 141       5.343  12.192   5.281  1.00 98.60           C  
ATOM   2246  HA  ASP A 141       4.817  11.258   5.483  1.00 98.60           H  
ATOM   2247  C   ASP A 141       6.016  12.058   3.906  1.00 98.60           C  
ATOM   2248  CB  ASP A 141       4.292  13.306   5.272  1.00 98.60           C  
ATOM   2249  HB2 ASP A 141       3.891  13.424   6.279  1.00 98.60           H  
ATOM   2250  HB3 ASP A 141       4.763  14.250   5.001  1.00 98.60           H  
ATOM   2251  O   ASP A 141       6.001  12.966   3.074  1.00 98.60           O  
ATOM   2252  CG  ASP A 141       3.138  13.011   4.305  1.00 98.60           C  
ATOM   2253  OD1 ASP A 141       3.072  11.905   3.709  1.00 98.60           O  
ATOM   2254  OD2 ASP A 141       2.282  13.905   4.142  1.00 98.60           O  
ATOM   2255  N   ASP A 142       6.616  10.897   3.661  1.00 98.41           N  
ATOM   2256  H   ASP A 142       6.723  10.256   4.434  1.00 98.41           H  
ATOM   2257  CA  ASP A 142       7.239  10.583   2.376  1.00 98.41           C  
ATOM   2258  HA  ASP A 142       7.771  11.463   2.012  1.00 98.41           H  
ATOM   2259  C   ASP A 142       6.200  10.194   1.304  1.00 98.41           C  
ATOM   2260  CB  ASP A 142       8.258   9.448   2.572  1.00 98.41           C  
ATOM   2261  HB2 ASP A 142       7.757   8.608   3.052  1.00 98.41           H  
ATOM   2262  HB3 ASP A 142       8.591   9.111   1.590  1.00 98.41           H  
ATOM   2263  O   ASP A 142       6.505  10.234   0.109  1.00 98.41           O  
ATOM   2264  CG  ASP A 142       9.516   9.807   3.373  1.00 98.41           C  
ATOM   2265  OD1 ASP A 142       9.849  10.998   3.514  1.00 98.41           O  
ATOM   2266  OD2 ASP A 142      10.202   8.854   3.826  1.00 98.41           O  
ATOM   2267  N   PHE A 143       4.986   9.788   1.706  1.00 98.68           N  
ATOM   2268  H   PHE A 143       4.756   9.876   2.685  1.00 98.68           H  
ATOM   2269  CA  PHE A 143       3.995   9.195   0.800  1.00 98.68           C  
ATOM   2270  HA  PHE A 143       4.546   8.719  -0.012  1.00 98.68           H  
ATOM   2271  C   PHE A 143       3.083  10.228   0.127  1.00 98.68           C  
ATOM   2272  CB  PHE A 143       3.214   8.090   1.528  1.00 98.68           C  
ATOM   2273  HB2 PHE A 143       2.667   8.548   2.352  1.00 98.68           H  
ATOM   2274  HB3 PHE A 143       3.920   7.388   1.971  1.00 98.68           H  
ATOM   2275  O   PHE A 143       2.638   9.982  -0.993  1.00 98.68           O  
ATOM   2276  CG  PHE A 143       2.233   7.280   0.699  1.00 98.68           C  
ATOM   2277  CD1 PHE A 143       0.953   6.982   1.206  1.00 98.68           C  
ATOM   2278  HD1 PHE A 143       0.652   7.367   2.170  1.00 98.68           H  
ATOM   2279  CD2 PHE A 143       2.606   6.793  -0.567  1.00 98.68           C  
ATOM   2280  HD2 PHE A 143       3.580   7.025  -0.974  1.00 98.68           H  
ATOM   2281  CE1 PHE A 143       0.056   6.202   0.454  1.00 98.68           C  
ATOM   2282  HE1 PHE A 143      -0.933   5.999   0.839  1.00 98.68           H  
ATOM   2283  CE2 PHE A 143       1.703   6.033  -1.329  1.00 98.68           C  
ATOM   2284  HE2 PHE A 143       1.979   5.698  -2.317  1.00 98.68           H  
ATOM   2285  CZ  PHE A 143       0.433   5.725  -0.813  1.00 98.68           C  
ATOM   2286  HZ  PHE A 143      -0.267   5.154  -1.405  1.00 98.68           H  
ATOM   2287  N   THR A 144       2.881  11.422   0.700  1.00 98.34           N  
ATOM   2288  H   THR A 144       3.172  11.572   1.656  1.00 98.34           H  
ATOM   2289  CA  THR A 144       2.146  12.510   0.017  1.00 98.34           C  
ATOM   2290  HA  THR A 144       1.140  12.158  -0.210  1.00 98.34           H  
ATOM   2291  C   THR A 144       2.777  12.910  -1.323  1.00 98.34           C  
ATOM   2292  CB  THR A 144       1.992  13.727   0.940  1.00 98.34           C  
ATOM   2293  HB  THR A 144       2.953  13.982   1.385  1.00 98.34           H  
ATOM   2294  O   THR A 144       2.080  13.391  -2.215  1.00 98.34           O  
ATOM   2295  CG2 THR A 144       1.391  14.968   0.276  1.00 98.34           C  
ATOM   2296 HG21 THR A 144       2.096  15.396  -0.436  1.00 98.34           H  
ATOM   2297 HG22 THR A 144       0.464  14.704  -0.234  1.00 98.34           H  
ATOM   2298 HG23 THR A 144       1.179  15.715   1.041  1.00 98.34           H  
ATOM   2299  OG1 THR A 144       1.076  13.382   1.939  1.00 98.34           O  
ATOM   2300  HG1 THR A 144       1.505  13.566   2.778  1.00 98.34           H  
ATOM   2301  N   LEU A 145       4.067  12.640  -1.552  1.00 97.51           N  
ATOM   2302  H   LEU A 145       4.603  12.211  -0.811  1.00 97.51           H  
ATOM   2303  CA  LEU A 145       4.694  12.839  -2.867  1.00 97.51           C  
ATOM   2304  HA  LEU A 145       4.539  13.874  -3.173  1.00 97.51           H  
ATOM   2305  C   LEU A 145       4.093  11.970  -3.984  1.00 97.51           C  
ATOM   2306  CB  LEU A 145       6.196  12.545  -2.765  1.00 97.51           C  
ATOM   2307  HB2 LEU A 145       6.321  11.549  -2.343  1.00 97.51           H  
ATOM   2308  HB3 LEU A 145       6.617  12.533  -3.770  1.00 97.51           H  
ATOM   2309  O   LEU A 145       4.246  12.311  -5.159  1.00 97.51           O  
ATOM   2310  CG  LEU A 145       6.991  13.555  -1.926  1.00 97.51           C  
ATOM   2311  HG  LEU A 145       6.606  13.578  -0.907  1.00 97.51           H  
ATOM   2312  CD1 LEU A 145       8.441  13.090  -1.897  1.00 97.51           C  
ATOM   2313 HD11 LEU A 145       9.010  13.713  -1.207  1.00 97.51           H  
ATOM   2314 HD12 LEU A 145       8.459  12.060  -1.541  1.00 97.51           H  
ATOM   2315 HD13 LEU A 145       8.884  13.138  -2.892  1.00 97.51           H  
ATOM   2316  CD2 LEU A 145       6.961  14.967  -2.518  1.00 97.51           C  
ATOM   2317 HD21 LEU A 145       7.283  14.948  -3.560  1.00 97.51           H  
ATOM   2318 HD22 LEU A 145       7.627  15.611  -1.944  1.00 97.51           H  
ATOM   2319 HD23 LEU A 145       5.954  15.378  -2.443  1.00 97.51           H  
ATOM   2320  N   ASN A 146       3.439  10.864  -3.624  1.00 98.08           N  
ATOM   2321  H   ASN A 146       3.374  10.652  -2.639  1.00 98.08           H  
ATOM   2322  CA  ASN A 146       2.711   9.981  -4.529  1.00 98.08           C  
ATOM   2323  HA  ASN A 146       3.179  10.014  -5.513  1.00 98.08           H  
ATOM   2324  C   ASN A 146       1.246  10.424  -4.728  1.00 98.08           C  
ATOM   2325  CB  ASN A 146       2.810   8.539  -3.993  1.00 98.08           C  
ATOM   2326  HB2 ASN A 146       2.350   8.481  -3.007  1.00 98.08           H  
ATOM   2327  HB3 ASN A 146       2.248   7.880  -4.654  1.00 98.08           H  
ATOM   2328  O   ASN A 146       0.533   9.812  -5.521  1.00 98.08           O  
ATOM   2329  CG  ASN A 146       4.240   8.028  -3.898  1.00 98.08           C  
ATOM   2330  ND2 ASN A 146       4.746   7.402  -4.928  1.00 98.08           N  
ATOM   2331 HD21 ASN A 146       4.169   7.268  -5.746  1.00 98.08           H  
ATOM   2332 HD22 ASN A 146       5.701   7.078  -4.860  1.00 98.08           H  
ATOM   2333  OD1 ASN A 146       4.944   8.160  -2.912  1.00 98.08           O  
ATOM   2334  N   ASN A 147       0.779  11.468  -4.033  1.00 98.62           N  
ATOM   2335  H   ASN A 147       1.399  11.971  -3.414  1.00 98.62           H  
ATOM   2336  CA  ASN A 147      -0.570  11.995  -4.217  1.00 98.62           C  
ATOM   2337  HA  ASN A 147      -1.272  11.179  -4.045  1.00 98.62           H  
ATOM   2338  C   ASN A 147      -0.773  12.496  -5.659  1.00 98.62           C  
ATOM   2339  CB  ASN A 147      -0.843  13.105  -3.187  1.00 98.62           C  
ATOM   2340  HB2 ASN A 147      -0.559  12.766  -2.191  1.00 98.62           H  
ATOM   2341  HB3 ASN A 147      -0.252  13.987  -3.438  1.00 98.62           H  
ATOM   2342  O   ASN A 147       0.137  13.079  -6.255  1.00 98.62           O  
ATOM   2343  CG  ASN A 147      -2.312  13.476  -3.138  1.00 98.62           C  
ATOM   2344  ND2 ASN A 147      -2.648  14.712  -2.863  1.00 98.62           N  
ATOM   2345 HD21 ASN A 147      -1.952  15.366  -2.534  1.00 98.62           H  
ATOM   2346 HD22 ASN A 147      -3.635  14.865  -2.712  1.00 98.62           H  
ATOM   2347  OD1 ASN A 147      -3.176  12.642  -3.334  1.00 98.62           O  
ATOM   2348  N   ASN A 148      -1.969  12.284  -6.207  1.00 98.68           N  
ATOM   2349  H   ASN A 148      -2.680  11.844  -5.642  1.00 98.68           H  
ATOM   2350  CA  ASN A 148      -2.342  12.528  -7.605  1.00 98.68           C  
ATOM   2351  HA  ASN A 148      -3.381  12.213  -7.700  1.00 98.68           H  
ATOM   2352  C   ASN A 148      -1.571  11.692  -8.642  1.00 98.68           C  
ATOM   2353  CB  ASN A 148      -2.303  14.032  -7.927  1.00 98.68           C  
ATOM   2354  HB2 ASN A 148      -2.733  14.192  -8.916  1.00 98.68           H  
ATOM   2355  HB3 ASN A 148      -1.271  14.382  -7.952  1.00 98.68           H  
ATOM   2356  O   ASN A 148      -1.632  11.993  -9.834  1.00 98.68           O  
ATOM   2357  CG  ASN A 148      -3.108  14.857  -6.951  1.00 98.68           C  
ATOM   2358  ND2 ASN A 148      -2.479  15.745  -6.218  1.00 98.68           N  
ATOM   2359 HD21 ASN A 148      -1.469  15.783  -6.236  1.00 98.68           H  
ATOM   2360 HD22 ASN A 148      -3.054  16.199  -5.523  1.00 98.68           H  
ATOM   2361  OD1 ASN A 148      -4.309  14.729  -6.836  1.00 98.68           O  
ATOM   2362  N   MET A 149      -0.812  10.671  -8.228  1.00 98.74           N  
ATOM   2363  H   MET A 149      -0.764  10.455  -7.242  1.00 98.74           H  
ATOM   2364  CA  MET A 149      -0.108   9.800  -9.171  1.00 98.74           C  
ATOM   2365  HA  MET A 149       0.116  10.372 -10.071  1.00 98.74           H  
ATOM   2366  C   MET A 149      -0.989   8.637  -9.600  1.00 98.74           C  
ATOM   2367  CB  MET A 149       1.230   9.303  -8.618  1.00 98.74           C  
ATOM   2368  HB2 MET A 149       1.686   8.638  -9.352  1.00 98.74           H  
ATOM   2369  HB3 MET A 149       1.063   8.725  -7.708  1.00 98.74           H  
ATOM   2370  O   MET A 149      -1.731   8.058  -8.802  1.00 98.74           O  
ATOM   2371  CG  MET A 149       2.210  10.443  -8.333  1.00 98.74           C  
ATOM   2372  HG2 MET A 149       1.808  11.088  -7.552  1.00 98.74           H  
ATOM   2373  HG3 MET A 149       3.121   9.984  -7.949  1.00 98.74           H  
ATOM   2374  SD  MET A 149       2.638  11.447  -9.788  1.00 98.74           S  
ATOM   2375  CE  MET A 149       1.672  12.949  -9.475  1.00 98.74           C  
ATOM   2376  HE1 MET A 149       2.283  13.675  -8.936  1.00 98.74           H  
ATOM   2377  HE2 MET A 149       1.342  13.374 -10.422  1.00 98.74           H  
ATOM   2378  HE3 MET A 149       0.797  12.717  -8.867  1.00 98.74           H  
ATOM   2379  N   GLN A 150      -0.873   8.273 -10.874  1.00 98.84           N  
ATOM   2380  H   GLN A 150      -0.208   8.767 -11.452  1.00 98.84           H  
ATOM   2381  CA  GLN A 150      -1.504   7.089 -11.441  1.00 98.84           C  
ATOM   2382  HA  GLN A 150      -2.535   7.031 -11.090  1.00 98.84           H  
ATOM   2383  C   GLN A 150      -0.791   5.817 -10.969  1.00 98.84           C  
ATOM   2384  CB  GLN A 150      -1.537   7.220 -12.966  1.00 98.84           C  
ATOM   2385  HB2 GLN A 150      -0.529   7.397 -13.341  1.00 98.84           H  
ATOM   2386  HB3 GLN A 150      -1.904   6.286 -13.392  1.00 98.84           H  
ATOM   2387  O   GLN A 150       0.388   5.835 -10.612  1.00 98.84           O  
ATOM   2388  CG  GLN A 150      -2.457   8.382 -13.381  1.00 98.84           C  
ATOM   2389  HG2 GLN A 150      -2.036   9.331 -13.045  1.00 98.84           H  
ATOM   2390  HG3 GLN A 150      -3.424   8.256 -12.893  1.00 98.84           H  
ATOM   2391  CD  GLN A 150      -2.687   8.476 -14.881  1.00 98.84           C  
ATOM   2392  NE2 GLN A 150      -3.798   9.035 -15.299  1.00 98.84           N  
ATOM   2393 HE21 GLN A 150      -4.371   9.516 -14.621  1.00 98.84           H  
ATOM   2394 HE22 GLN A 150      -3.877   9.177 -16.296  1.00 98.84           H  
ATOM   2395  OE1 GLN A 150      -1.935   8.005 -15.715  1.00 98.84           O  
ATOM   2396  N   PHE A 151      -1.512   4.697 -10.924  1.00 98.90           N  
ATOM   2397  H   PHE A 151      -2.465   4.702 -11.259  1.00 98.90           H  
ATOM   2398  CA  PHE A 151      -0.914   3.414 -10.571  1.00 98.90           C  
ATOM   2399  HA  PHE A 151      -0.222   3.568  -9.743  1.00 98.90           H  
ATOM   2400  C   PHE A 151      -0.132   2.871 -11.766  1.00 98.90           C  
ATOM   2401  CB  PHE A 151      -2.001   2.439 -10.106  1.00 98.90           C  
ATOM   2402  HB2 PHE A 151      -2.729   2.991  -9.511  1.00 98.90           H  
ATOM   2403  HB3 PHE A 151      -2.528   2.037 -10.972  1.00 98.90           H  
ATOM   2404  O   PHE A 151      -0.652   2.857 -12.876  1.00 98.90           O  
ATOM   2405  CG  PHE A 151      -1.475   1.302  -9.253  1.00 98.90           C  
ATOM   2406  CD1 PHE A 151      -1.083   0.077  -9.819  1.00 98.90           C  
ATOM   2407  HD1 PHE A 151      -1.130  -0.064 -10.889  1.00 98.90           H  
ATOM   2408  CD2 PHE A 151      -1.375   1.480  -7.864  1.00 98.90           C  
ATOM   2409  HD2 PHE A 151      -1.651   2.430  -7.431  1.00 98.90           H  
ATOM   2410  CE1 PHE A 151      -0.615  -0.959  -8.989  1.00 98.90           C  
ATOM   2411  HE1 PHE A 151      -0.301  -1.894  -9.430  1.00 98.90           H  
ATOM   2412  CE2 PHE A 151      -0.922   0.448  -7.030  1.00 98.90           C  
ATOM   2413  HE2 PHE A 151      -0.868   0.604  -5.963  1.00 98.90           H  
ATOM   2414  CZ  PHE A 151      -0.542  -0.777  -7.596  1.00 98.90           C  
ATOM   2415  HZ  PHE A 151      -0.181  -1.572  -6.961  1.00 98.90           H  
ATOM   2416  N   SER A 152       1.075   2.366 -11.543  1.00 98.88           N  
ATOM   2417  H   SER A 152       1.456   2.438 -10.610  1.00 98.88           H  
ATOM   2418  CA  SER A 152       1.937   1.777 -12.575  1.00 98.88           C  
ATOM   2419  HA  SER A 152       1.409   1.728 -13.527  1.00 98.88           H  
ATOM   2420  C   SER A 152       2.330   0.356 -12.188  1.00 98.88           C  
ATOM   2421  CB  SER A 152       3.172   2.656 -12.776  1.00 98.88           C  
ATOM   2422  HB2 SER A 152       3.927   2.130 -13.361  1.00 98.88           H  
ATOM   2423  HB3 SER A 152       3.570   2.934 -11.800  1.00 98.88           H  
ATOM   2424  O   SER A 152       2.464   0.051 -11.003  1.00 98.88           O  
ATOM   2425  OG  SER A 152       2.795   3.832 -13.444  1.00 98.88           O  
ATOM   2426  HG  SER A 152       3.519   4.463 -13.450  1.00 98.88           H  
ATOM   2427  N   THR A 153       2.530  -0.512 -13.178  1.00 98.82           N  
ATOM   2428  H   THR A 153       2.431  -0.173 -14.124  1.00 98.82           H  
ATOM   2429  CA  THR A 153       2.959  -1.916 -13.032  1.00 98.82           C  
ATOM   2430  HA  THR A 153       3.354  -2.054 -12.025  1.00 98.82           H  
ATOM   2431  C   THR A 153       4.098  -2.237 -14.008  1.00 98.82           C  
ATOM   2432  CB  THR A 153       1.788  -2.906 -13.220  1.00 98.82           C  
ATOM   2433  HB  THR A 153       2.159  -3.931 -13.219  1.00 98.82           H  
ATOM   2434  O   THR A 153       4.361  -1.460 -14.926  1.00 98.82           O  
ATOM   2435  CG2 THR A 153       0.791  -2.782 -12.073  1.00 98.82           C  
ATOM   2436 HG21 THR A 153       1.314  -2.961 -11.134  1.00 98.82           H  
ATOM   2437 HG22 THR A 153       0.344  -1.788 -12.062  1.00 98.82           H  
ATOM   2438 HG23 THR A 153       0.015  -3.539 -12.185  1.00 98.82           H  
ATOM   2439  OG1 THR A 153       1.101  -2.707 -14.427  1.00 98.82           O  
ATOM   2440  HG1 THR A 153       1.199  -3.505 -14.952  1.00 98.82           H  
ATOM   2441  N   PRO A 154       4.820  -3.363 -13.848  1.00 98.41           N  
ATOM   2442  CA  PRO A 154       5.889  -3.759 -14.768  1.00 98.41           C  
ATOM   2443  HA  PRO A 154       6.700  -3.035 -14.689  1.00 98.41           H  
ATOM   2444  C   PRO A 154       5.464  -3.851 -16.245  1.00 98.41           C  
ATOM   2445  CB  PRO A 154       6.372  -5.122 -14.259  1.00 98.41           C  
ATOM   2446  HB2 PRO A 154       7.445  -5.249 -14.406  1.00 98.41           H  
ATOM   2447  HB3 PRO A 154       5.824  -5.921 -14.757  1.00 98.41           H  
ATOM   2448  O   PRO A 154       6.290  -3.684 -17.134  1.00 98.41           O  
ATOM   2449  CG  PRO A 154       6.006  -5.123 -12.776  1.00 98.41           C  
ATOM   2450  HG2 PRO A 154       5.819  -6.132 -12.410  1.00 98.41           H  
ATOM   2451  HG3 PRO A 154       6.783  -4.631 -12.190  1.00 98.41           H  
ATOM   2452  CD  PRO A 154       4.728  -4.301 -12.742  1.00 98.41           C  
ATOM   2453  HD2 PRO A 154       4.622  -3.803 -11.778  1.00 98.41           H  
ATOM   2454  HD3 PRO A 154       3.887  -4.968 -12.932  1.00 98.41           H  
ATOM   2455  N   ASP A 155       4.196  -4.126 -16.525  1.00 98.54           N  
ATOM   2456  H   ASP A 155       3.548  -4.301 -15.770  1.00 98.54           H  
ATOM   2457  CA  ASP A 155       3.616  -4.234 -17.868  1.00 98.54           C  
ATOM   2458  HA  ASP A 155       4.414  -4.384 -18.595  1.00 98.54           H  
ATOM   2459  C   ASP A 155       2.837  -2.984 -18.314  1.00 98.54           C  
ATOM   2460  CB  ASP A 155       2.714  -5.477 -17.907  1.00 98.54           C  
ATOM   2461  HB2 ASP A 155       2.387  -5.642 -18.933  1.00 98.54           H  
ATOM   2462  HB3 ASP A 155       3.289  -6.347 -17.592  1.00 98.54           H  
ATOM   2463  O   ASP A 155       2.459  -2.901 -19.482  1.00 98.54           O  
ATOM   2464  CG  ASP A 155       1.487  -5.335 -16.997  1.00 98.54           C  
ATOM   2465  OD1 ASP A 155       1.650  -4.842 -15.853  1.00 98.54           O  
ATOM   2466  OD2 ASP A 155       0.377  -5.731 -17.399  1.00 98.54           O  
ATOM   2467  N   ARG A 156       2.611  -2.006 -17.424  1.00 98.54           N  
ATOM   2468  H   ARG A 156       2.999  -2.102 -16.496  1.00 98.54           H  
ATOM   2469  CA  ARG A 156       1.860  -0.782 -17.729  1.00 98.54           C  
ATOM   2470  HA  ARG A 156       1.915  -0.609 -18.804  1.00 98.54           H  
ATOM   2471  C   ARG A 156       2.463   0.431 -17.033  1.00 98.54           C  
ATOM   2472  CB  ARG A 156       0.383  -0.973 -17.366  1.00 98.54           C  
ATOM   2473  HB2 ARG A 156       0.032  -1.910 -17.799  1.00 98.54           H  
ATOM   2474  HB3 ARG A 156       0.274  -1.029 -16.283  1.00 98.54           H  
ATOM   2475  O   ARG A 156       2.338   0.607 -15.822  1.00 98.54           O  
ATOM   2476  CG  ARG A 156      -0.472   0.180 -17.913  1.00 98.54           C  
ATOM   2477  HG2 ARG A 156      -0.146   1.125 -17.479  1.00 98.54           H  
ATOM   2478  HG3 ARG A 156      -0.371   0.231 -18.997  1.00 98.54           H  
ATOM   2479  CD  ARG A 156      -1.932  -0.080 -17.552  1.00 98.54           C  
ATOM   2480  HD2 ARG A 156      -1.990  -0.175 -16.468  1.00 98.54           H  
ATOM   2481  HD3 ARG A 156      -2.235  -1.023 -18.007  1.00 98.54           H  
ATOM   2482  NE  ARG A 156      -2.837   1.008 -17.964  1.00 98.54           N  
ATOM   2483  HE  ARG A 156      -2.430   1.911 -18.161  1.00 98.54           H  
ATOM   2484  NH1 ARG A 156      -4.772  -0.235 -17.889  1.00 98.54           N  
ATOM   2485 HH11 ARG A 156      -4.240  -1.012 -17.523  1.00 98.54           H  
ATOM   2486 HH12 ARG A 156      -5.779  -0.286 -17.956  1.00 98.54           H  
ATOM   2487  NH2 ARG A 156      -4.888   1.904 -18.413  1.00 98.54           N  
ATOM   2488 HH21 ARG A 156      -5.894   1.816 -18.437  1.00 98.54           H  
ATOM   2489 HH22 ARG A 156      -4.529   2.827 -18.214  1.00 98.54           H  
ATOM   2490  CZ  ARG A 156      -4.149   0.891 -18.090  1.00 98.54           C  
ATOM   2491  N   ASP A 157       3.084   1.272 -17.844  1.00 98.61           N  
ATOM   2492  H   ASP A 157       3.080   1.085 -18.836  1.00 98.61           H  
ATOM   2493  CA  ASP A 157       3.733   2.502 -17.419  1.00 98.61           C  
ATOM   2494  HA  ASP A 157       4.080   2.398 -16.391  1.00 98.61           H  
ATOM   2495  C   ASP A 157       2.753   3.679 -17.486  1.00 98.61           C  
ATOM   2496  CB  ASP A 157       4.962   2.713 -18.310  1.00 98.61           C  
ATOM   2497  HB2 ASP A 157       4.645   2.835 -19.345  1.00 98.61           H  
ATOM   2498  HB3 ASP A 157       5.592   1.825 -18.252  1.00 98.61           H  
ATOM   2499  O   ASP A 157       2.297   4.056 -18.564  1.00 98.61           O  
ATOM   2500  CG  ASP A 157       5.794   3.916 -17.887  1.00 98.61           C  
ATOM   2501  OD1 ASP A 157       5.524   4.437 -16.783  1.00 98.61           O  
ATOM   2502  OD2 ASP A 157       6.730   4.211 -18.663  1.00 98.61           O  
ATOM   2503  N   ASN A 158       2.401   4.212 -16.320  1.00 98.61           N  
ATOM   2504  H   ASN A 158       2.817   3.835 -15.481  1.00 98.61           H  
ATOM   2505  CA  ASN A 158       1.595   5.419 -16.157  1.00 98.61           C  
ATOM   2506  HA  ASN A 158       1.442   5.887 -17.130  1.00 98.61           H  
ATOM   2507  C   ASN A 158       2.327   6.450 -15.273  1.00 98.61           C  
ATOM   2508  CB  ASN A 158       0.225   5.045 -15.560  1.00 98.61           C  
ATOM   2509  HB2 ASN A 158      -0.402   5.936 -15.548  1.00 98.61           H  
ATOM   2510  HB3 ASN A 158       0.377   4.738 -14.525  1.00 98.61           H  
ATOM   2511  O   ASN A 158       1.694   7.351 -14.721  1.00 98.61           O  
ATOM   2512  CG  ASN A 158      -0.539   3.958 -16.298  1.00 98.61           C  
ATOM   2513  ND2 ASN A 158      -0.951   2.931 -15.596  1.00 98.61           N  
ATOM   2514 HD21 ASN A 158      -1.438   2.181 -16.066  1.00 98.61           H  
ATOM   2515 HD22 ASN A 158      -0.709   2.895 -14.616  1.00 98.61           H  
ATOM   2516  OD1 ASN A 158      -0.866   4.012 -17.473  1.00 98.61           O  
ATOM   2517  N   ASP A 159       3.634   6.269 -15.055  1.00 98.43           N  
ATOM   2518  H   ASP A 159       4.149   5.652 -15.666  1.00 98.43           H  
ATOM   2519  CA  ASP A 159       4.416   7.145 -14.190  1.00 98.43           C  
ATOM   2520  HA  ASP A 159       3.743   7.558 -13.438  1.00 98.43           H  
ATOM   2521  C   ASP A 159       4.951   8.360 -14.969  1.00 98.43           C  
ATOM   2522  CB  ASP A 159       5.423   6.301 -13.399  1.00 98.43           C  
ATOM   2523  HB2 ASP A 159       5.729   6.857 -12.512  1.00 98.43           H  
ATOM   2524  HB3 ASP A 159       4.898   5.428 -13.011  1.00 98.43           H  
ATOM   2525  O   ASP A 159       4.837   8.431 -16.192  1.00 98.43           O  
ATOM   2526  CG  ASP A 159       6.675   5.829 -14.135  1.00 98.43           C  
ATOM   2527  OD1 ASP A 159       7.521   6.694 -14.451  1.00 98.43           O  
ATOM   2528  OD2 ASP A 159       6.924   4.598 -14.089  1.00 98.43           O  
ATOM   2529  N   VAL A 160       5.444   9.385 -14.267  1.00 97.82           N  
ATOM   2530  H   VAL A 160       5.630   9.241 -13.285  1.00 97.82           H  
ATOM   2531  CA  VAL A 160       5.838  10.656 -14.914  1.00 97.82           C  
ATOM   2532  HA  VAL A 160       5.299  10.731 -15.858  1.00 97.82           H  
ATOM   2533  C   VAL A 160       7.314  10.688 -15.311  1.00 97.82           C  
ATOM   2534  CB  VAL A 160       5.432  11.902 -14.103  1.00 97.82           C  
ATOM   2535  HB  VAL A 160       5.694  12.790 -14.678  1.00 97.82           H  
ATOM   2536  O   VAL A 160       7.817  11.734 -15.732  1.00 97.82           O  
ATOM   2537  CG1 VAL A 160       3.919  11.955 -13.854  1.00 97.82           C  
ATOM   2538 HG11 VAL A 160       3.653  12.887 -13.356  1.00 97.82           H  
ATOM   2539 HG12 VAL A 160       3.394  11.902 -14.808  1.00 97.82           H  
ATOM   2540 HG13 VAL A 160       3.601  11.114 -13.238  1.00 97.82           H  
ATOM   2541  CG2 VAL A 160       6.138  11.994 -12.749  1.00 97.82           C  
ATOM   2542 HG21 VAL A 160       5.752  11.203 -12.106  1.00 97.82           H  
ATOM   2543 HG22 VAL A 160       7.215  11.882 -12.874  1.00 97.82           H  
ATOM   2544 HG23 VAL A 160       5.927  12.964 -12.298  1.00 97.82           H  
ATOM   2545  N   SER A 161       8.042   9.581 -15.140  1.00 97.16           N  
ATOM   2546  H   SER A 161       7.582   8.712 -14.907  1.00 97.16           H  
ATOM   2547  CA  SER A 161       9.456   9.528 -15.483  1.00 97.16           C  
ATOM   2548  HA  SER A 161       9.942  10.400 -15.047  1.00 97.16           H  
ATOM   2549  C   SER A 161       9.659   9.543 -16.996  1.00 97.16           C  
ATOM   2550  CB  SER A 161      10.114   8.282 -14.907  1.00 97.16           C  
ATOM   2551  HB2 SER A 161       9.763   8.112 -13.889  1.00 97.16           H  
ATOM   2552  HB3 SER A 161       9.847   7.417 -15.516  1.00 97.16           H  
ATOM   2553  O   SER A 161       9.062   8.775 -17.741  1.00 97.16           O  
ATOM   2554  OG  SER A 161      11.518   8.488 -14.892  1.00 97.16           O  
ATOM   2555  HG  SER A 161      11.691   8.790 -13.997  1.00 97.16           H  
ATOM   2556  N   LEU A 162      10.578  10.387 -17.469  1.00 95.27           N  
ATOM   2557  H   LEU A 162      10.996  11.038 -16.820  1.00 95.27           H  
ATOM   2558  CA  LEU A 162      10.909  10.473 -18.897  1.00 95.27           C  
ATOM   2559  HA  LEU A 162      10.027  10.213 -19.484  1.00 95.27           H  
ATOM   2560  C   LEU A 162      12.002   9.485 -19.331  1.00 95.27           C  
ATOM   2561  CB  LEU A 162      11.311  11.918 -19.237  1.00 95.27           C  
ATOM   2562  HB2 LEU A 162      12.202  12.176 -18.664  1.00 95.27           H  
ATOM   2563  HB3 LEU A 162      11.572  11.961 -20.295  1.00 95.27           H  
ATOM   2564  O   LEU A 162      12.310   9.388 -20.516  1.00 95.27           O  
ATOM   2565  CG  LEU A 162      10.224  12.974 -18.967  1.00 95.27           C  
ATOM   2566  HG  LEU A 162       9.982  12.988 -17.904  1.00 95.27           H  
ATOM   2567  CD1 LEU A 162      10.768  14.352 -19.348  1.00 95.27           C  
ATOM   2568 HD11 LEU A 162      11.667  14.566 -18.771  1.00 95.27           H  
ATOM   2569 HD12 LEU A 162      10.020  15.112 -19.124  1.00 95.27           H  
ATOM   2570 HD13 LEU A 162      11.002  14.381 -20.412  1.00 95.27           H  
ATOM   2571  CD2 LEU A 162       8.946  12.720 -19.767  1.00 95.27           C  
ATOM   2572 HD21 LEU A 162       8.468  11.805 -19.419  1.00 95.27           H  
ATOM   2573 HD22 LEU A 162       8.245  13.540 -19.612  1.00 95.27           H  
ATOM   2574 HD23 LEU A 162       9.174  12.631 -20.829  1.00 95.27           H  
ATOM   2575  N   THR A 163      12.648   8.802 -18.382  1.00 94.19           N  
ATOM   2576  H   THR A 163      12.282   8.853 -17.442  1.00 94.19           H  
ATOM   2577  CA  THR A 163      13.902   8.062 -18.641  1.00 94.19           C  
ATOM   2578  HA  THR A 163      14.131   8.097 -19.706  1.00 94.19           H  
ATOM   2579  C   THR A 163      13.838   6.579 -18.296  1.00 94.19           C  
ATOM   2580  CB  THR A 163      15.089   8.702 -17.905  1.00 94.19           C  
ATOM   2581  HB  THR A 163      15.983   8.108 -18.096  1.00 94.19           H  
ATOM   2582  O   THR A 163      14.756   5.831 -18.631  1.00 94.19           O  
ATOM   2583  CG2 THR A 163      15.363  10.131 -18.377  1.00 94.19           C  
ATOM   2584 HG21 THR A 163      14.518  10.781 -18.150  1.00 94.19           H  
ATOM   2585 HG22 THR A 163      16.252  10.513 -17.875  1.00 94.19           H  
ATOM   2586 HG23 THR A 163      15.535  10.133 -19.453  1.00 94.19           H  
ATOM   2587  OG1 THR A 163      14.866   8.744 -16.510  1.00 94.19           O  
ATOM   2588  HG1 THR A 163      14.128   9.337 -16.351  1.00 94.19           H  
ATOM   2589  N   LYS A 164      12.786   6.134 -17.610  1.00 95.18           N  
ATOM   2590  H   LYS A 164      12.022   6.767 -17.418  1.00 95.18           H  
ATOM   2591  CA  LYS A 164      12.658   4.773 -17.080  1.00 95.18           C  
ATOM   2592  HA  LYS A 164      13.001   4.070 -17.839  1.00 95.18           H  
ATOM   2593  C   LYS A 164      11.198   4.470 -16.784  1.00 95.18           C  
ATOM   2594  CB  LYS A 164      13.516   4.607 -15.808  1.00 95.18           C  
ATOM   2595  HB2 LYS A 164      13.363   3.616 -15.383  1.00 95.18           H  
ATOM   2596  HB3 LYS A 164      14.565   4.695 -16.092  1.00 95.18           H  
ATOM   2597  O   LYS A 164      10.419   5.378 -16.566  1.00 95.18           O  
ATOM   2598  CG  LYS A 164      13.199   5.670 -14.746  1.00 95.18           C  
ATOM   2599  HG2 LYS A 164      12.183   5.542 -14.372  1.00 95.18           H  
ATOM   2600  HG3 LYS A 164      13.266   6.645 -15.228  1.00 95.18           H  
ATOM   2601  CD  LYS A 164      14.177   5.672 -13.569  1.00 95.18           C  
ATOM   2602  HD2 LYS A 164      13.822   4.992 -12.795  1.00 95.18           H  
ATOM   2603  HD3 LYS A 164      15.174   5.386 -13.901  1.00 95.18           H  
ATOM   2604  CE  LYS A 164      14.199   7.122 -13.073  1.00 95.18           C  
ATOM   2605  HE2 LYS A 164      14.598   7.758 -13.863  1.00 95.18           H  
ATOM   2606  HE3 LYS A 164      13.170   7.441 -12.911  1.00 95.18           H  
ATOM   2607  NZ  LYS A 164      14.965   7.305 -11.826  1.00 95.18           N  
ATOM   2608  HZ1 LYS A 164      15.937   7.060 -11.949  1.00 95.18           H  
ATOM   2609  HZ2 LYS A 164      14.877   8.277 -11.565  1.00 95.18           H  
ATOM   2610  HZ3 LYS A 164      14.522   6.765 -11.097  1.00 95.18           H  
ATOM   2611  N   GLN A 165      10.880   3.183 -16.718  1.00 97.46           N  
ATOM   2612  H   GLN A 165      11.606   2.502 -16.886  1.00 97.46           H  
ATOM   2613  CA  GLN A 165       9.559   2.699 -16.320  1.00 97.46           C  
ATOM   2614  HA  GLN A 165       8.838   3.516 -16.344  1.00 97.46           H  
ATOM   2615  C   GLN A 165       9.668   2.182 -14.889  1.00 97.46           C  
ATOM   2616  CB  GLN A 165       9.074   1.618 -17.299  1.00 97.46           C  
ATOM   2617  HB2 GLN A 165       8.026   1.406 -17.087  1.00 97.46           H  
ATOM   2618  HB3 GLN A 165       9.652   0.703 -17.168  1.00 97.46           H  
ATOM   2619  O   GLN A 165      10.304   1.148 -14.643  1.00 97.46           O  
ATOM   2620  CG  GLN A 165       9.217   2.081 -18.755  1.00 97.46           C  
ATOM   2621  HG2 GLN A 165       8.858   3.106 -18.846  1.00 97.46           H  
ATOM   2622  HG3 GLN A 165      10.270   2.088 -19.035  1.00 97.46           H  
ATOM   2623  CD  GLN A 165       8.488   1.207 -19.759  1.00 97.46           C  
ATOM   2624  NE2 GLN A 165       8.216   1.731 -20.927  1.00 97.46           N  
ATOM   2625 HE21 GLN A 165       8.258   2.740 -20.966  1.00 97.46           H  
ATOM   2626 HE22 GLN A 165       7.556   1.245 -21.517  1.00 97.46           H  
ATOM   2627  OE1 GLN A 165       8.235   0.023 -19.575  1.00 97.46           O  
ATOM   2628  N   CYS A 166       9.099   2.902 -13.928  1.00 98.35           N  
ATOM   2629  H   CYS A 166       8.516   3.686 -14.184  1.00 98.35           H  
ATOM   2630  CA  CYS A 166       9.330   2.664 -12.505  1.00 98.35           C  
ATOM   2631  HA  CYS A 166      10.403   2.693 -12.315  1.00 98.35           H  
ATOM   2632  C   CYS A 166       8.823   1.287 -12.074  1.00 98.35           C  
ATOM   2633  CB  CYS A 166       8.675   3.784 -11.695  1.00 98.35           C  
ATOM   2634  HB2 CYS A 166       8.843   3.615 -10.631  1.00 98.35           H  
ATOM   2635  HB3 CYS A 166       7.602   3.811 -11.885  1.00 98.35           H  
ATOM   2636  O   CYS A 166       9.519   0.572 -11.351  1.00 98.35           O  
ATOM   2637  SG  CYS A 166       9.417   5.362 -12.191  1.00 98.35           S  
ATOM   2638  HG  CYS A 166       8.691   5.569 -13.294  1.00 98.35           H  
ATOM   2639  N   GLY A 167       7.671   0.858 -12.601  1.00 98.03           N  
ATOM   2640  H   GLY A 167       7.158   1.499 -13.189  1.00 98.03           H  
ATOM   2641  CA  GLY A 167       7.130  -0.481 -12.352  1.00 98.03           C  
ATOM   2642  HA2 GLY A 167       6.915  -0.592 -11.289  1.00 98.03           H  
ATOM   2643  HA3 GLY A 167       6.203  -0.601 -12.913  1.00 98.03           H  
ATOM   2644  C   GLY A 167       8.094  -1.603 -12.751  1.00 98.03           C  
ATOM   2645  O   GLY A 167       8.291  -2.552 -11.989  1.00 98.03           O  
ATOM   2646  N   LYS A 168       8.776  -1.470 -13.900  1.00 97.63           N  
ATOM   2647  H   LYS A 168       8.624  -0.633 -14.443  1.00 97.63           H  
ATOM   2648  CA  LYS A 168       9.801  -2.435 -14.342  1.00 97.63           C  
ATOM   2649  HA  LYS A 168       9.412  -3.446 -14.219  1.00 97.63           H  
ATOM   2650  C   LYS A 168      11.061  -2.359 -13.493  1.00 97.63           C  
ATOM   2651  CB  LYS A 168      10.179  -2.222 -15.816  1.00 97.63           C  
ATOM   2652  HB2 LYS A 168      10.436  -1.177 -15.991  1.00 97.63           H  
ATOM   2653  HB3 LYS A 168      11.055  -2.830 -16.040  1.00 97.63           H  
ATOM   2654  O   LYS A 168      11.586  -3.396 -13.089  1.00 97.63           O  
ATOM   2655  CG  LYS A 168       9.053  -2.648 -16.753  1.00 97.63           C  
ATOM   2656  HG2 LYS A 168       8.772  -3.673 -16.515  1.00 97.63           H  
ATOM   2657  HG3 LYS A 168       8.200  -1.987 -16.596  1.00 97.63           H  
ATOM   2658  CD  LYS A 168       9.476  -2.581 -18.224  1.00 97.63           C  
ATOM   2659  HD2 LYS A 168      10.305  -3.265 -18.406  1.00 97.63           H  
ATOM   2660  HD3 LYS A 168       9.800  -1.564 -18.446  1.00 97.63           H  
ATOM   2661  CE  LYS A 168       8.280  -2.969 -19.099  1.00 97.63           C  
ATOM   2662  HE2 LYS A 168       8.103  -4.042 -19.024  1.00 97.63           H  
ATOM   2663  HE3 LYS A 168       7.400  -2.470 -18.694  1.00 97.63           H  
ATOM   2664  NZ  LYS A 168       8.447  -2.539 -20.502  1.00 97.63           N  
ATOM   2665  HZ1 LYS A 168       9.294  -2.902 -20.915  1.00 97.63           H  
ATOM   2666  HZ2 LYS A 168       7.636  -2.799 -21.044  1.00 97.63           H  
ATOM   2667  HZ3 LYS A 168       8.479  -1.529 -20.487  1.00 97.63           H  
ATOM   2668  N   GLN A 169      11.533  -1.144 -13.217  1.00 97.16           N  
ATOM   2669  H   GLN A 169      11.039  -0.346 -13.590  1.00 97.16           H  
ATOM   2670  CA  GLN A 169      12.767  -0.908 -12.469  1.00 97.16           C  
ATOM   2671  HA  GLN A 169      13.583  -1.419 -12.981  1.00 97.16           H  
ATOM   2672  C   GLN A 169      12.684  -1.474 -11.045  1.00 97.16           C  
ATOM   2673  CB  GLN A 169      13.054   0.604 -12.459  1.00 97.16           C  
ATOM   2674  HB2 GLN A 169      13.132   0.961 -13.486  1.00 97.16           H  
ATOM   2675  HB3 GLN A 169      12.219   1.122 -11.988  1.00 97.16           H  
ATOM   2676  O   GLN A 169      13.605  -2.158 -10.592  1.00 97.16           O  
ATOM   2677  CG  GLN A 169      14.338   0.978 -11.702  1.00 97.16           C  
ATOM   2678  HG2 GLN A 169      14.440   2.063 -11.708  1.00 97.16           H  
ATOM   2679  HG3 GLN A 169      14.253   0.666 -10.661  1.00 97.16           H  
ATOM   2680  CD  GLN A 169      15.609   0.385 -12.303  1.00 97.16           C  
ATOM   2681  NE2 GLN A 169      16.681   0.304 -11.547  1.00 97.16           N  
ATOM   2682 HE21 GLN A 169      16.652   0.593 -10.579  1.00 97.16           H  
ATOM   2683 HE22 GLN A 169      17.505  -0.064 -12.000  1.00 97.16           H  
ATOM   2684  OE1 GLN A 169      15.683  -0.005 -13.455  1.00 97.16           O  
ATOM   2685  N   TYR A 170      11.572  -1.220 -10.351  1.00 96.90           N  
ATOM   2686  H   TYR A 170      10.877  -0.616 -10.764  1.00 96.90           H  
ATOM   2687  CA  TYR A 170      11.378  -1.618  -8.953  1.00 96.90           C  
ATOM   2688  HA  TYR A 170      12.359  -1.801  -8.515  1.00 96.90           H  
ATOM   2689  C   TYR A 170      10.619  -2.935  -8.788  1.00 96.90           C  
ATOM   2690  CB  TYR A 170      10.764  -0.455  -8.168  1.00 96.90           C  
ATOM   2691  HB2 TYR A 170       9.754  -0.268  -8.534  1.00 96.90           H  
ATOM   2692  HB3 TYR A 170      10.697  -0.726  -7.114  1.00 96.90           H  
ATOM   2693  O   TYR A 170      10.498  -3.426  -7.666  1.00 96.90           O  
ATOM   2694  CG  TYR A 170      11.599   0.804  -8.287  1.00 96.90           C  
ATOM   2695  CD1 TYR A 170      12.923   0.812  -7.809  1.00 96.90           C  
ATOM   2696  HD1 TYR A 170      13.309  -0.046  -7.280  1.00 96.90           H  
ATOM   2697  CD2 TYR A 170      11.090   1.925  -8.964  1.00 96.90           C  
ATOM   2698  HD2 TYR A 170      10.075   1.919  -9.330  1.00 96.90           H  
ATOM   2699  CE1 TYR A 170      13.742   1.934  -8.010  1.00 96.90           C  
ATOM   2700  HE1 TYR A 170      14.764   1.913  -7.661  1.00 96.90           H  
ATOM   2701  CE2 TYR A 170      11.909   3.045  -9.177  1.00 96.90           C  
ATOM   2702  HE2 TYR A 170      11.525   3.879  -9.745  1.00 96.90           H  
ATOM   2703  OH  TYR A 170      14.035   4.144  -8.854  1.00 96.90           O  
ATOM   2704  HH  TYR A 170      14.897   3.990  -8.461  1.00 96.90           H  
ATOM   2705  CZ  TYR A 170      13.229   3.065  -8.677  1.00 96.90           C  
ATOM   2706  N   ARG A 171      10.204  -3.559  -9.902  1.00 96.09           N  
ATOM   2707  H   ARG A 171      10.294  -3.053 -10.772  1.00 96.09           H  
ATOM   2708  CA  ARG A 171       9.578  -4.890  -9.953  1.00 96.09           C  
ATOM   2709  HA  ARG A 171       9.184  -5.038 -10.959  1.00 96.09           H  
ATOM   2710  C   ARG A 171       8.361  -4.997  -9.034  1.00 96.09           C  
ATOM   2711  CB  ARG A 171      10.620  -5.983  -9.675  1.00 96.09           C  
ATOM   2712  HB2 ARG A 171      10.127  -6.953  -9.730  1.00 96.09           H  
ATOM   2713  HB3 ARG A 171      11.009  -5.861  -8.664  1.00 96.09           H  
ATOM   2714  O   ARG A 171       8.236  -5.950  -8.263  1.00 96.09           O  
ATOM   2715  CG  ARG A 171      11.785  -5.980 -10.668  1.00 96.09           C  
ATOM   2716  HG2 ARG A 171      12.351  -5.052 -10.587  1.00 96.09           H  
ATOM   2717  HG3 ARG A 171      11.399  -6.081 -11.683  1.00 96.09           H  
ATOM   2718  CD  ARG A 171      12.691  -7.168 -10.335  1.00 96.09           C  
ATOM   2719  HD2 ARG A 171      13.043  -7.057  -9.310  1.00 96.09           H  
ATOM   2720  HD3 ARG A 171      12.097  -8.080 -10.393  1.00 96.09           H  
ATOM   2721  NE  ARG A 171      13.814  -7.277 -11.283  1.00 96.09           N  
ATOM   2722  HE  ARG A 171      13.559  -7.314 -12.260  1.00 96.09           H  
ATOM   2723  NH1 ARG A 171      15.562  -7.102  -9.799  1.00 96.09           N  
ATOM   2724 HH11 ARG A 171      14.912  -6.727  -9.123  1.00 96.09           H  
ATOM   2725 HH12 ARG A 171      16.557  -7.006  -9.652  1.00 96.09           H  
ATOM   2726  NH2 ARG A 171      15.976  -7.481 -11.957  1.00 96.09           N  
ATOM   2727 HH21 ARG A 171      16.967  -7.445 -11.768  1.00 96.09           H  
ATOM   2728 HH22 ARG A 171      15.663  -7.572 -12.913  1.00 96.09           H  
ATOM   2729  CZ  ARG A 171      15.106  -7.288 -11.007  1.00 96.09           C  
ATOM   2730  N   SER A 172       7.494  -3.995  -9.088  1.00 98.30           N  
ATOM   2731  H   SER A 172       7.655  -3.252  -9.752  1.00 98.30           H  
ATOM   2732  CA  SER A 172       6.269  -3.939  -8.294  1.00 98.30           C  
ATOM   2733  HA  SER A 172       5.831  -4.936  -8.256  1.00 98.30           H  
ATOM   2734  C   SER A 172       5.247  -3.010  -8.934  1.00 98.30           C  
ATOM   2735  CB  SER A 172       6.576  -3.500  -6.853  1.00 98.30           C  
ATOM   2736  HB2 SER A 172       5.662  -3.554  -6.261  1.00 98.30           H  
ATOM   2737  HB3 SER A 172       7.298  -4.191  -6.419  1.00 98.30           H  
ATOM   2738  O   SER A 172       5.590  -2.179  -9.772  1.00 98.30           O  
ATOM   2739  OG  SER A 172       7.098  -2.186  -6.777  1.00 98.30           O  
ATOM   2740  HG  SER A 172       6.375  -1.568  -6.908  1.00 98.30           H  
ATOM   2741  N   GLY A 173       3.994  -3.133  -8.508  1.00 98.81           N  
ATOM   2742  H   GLY A 173       3.770  -3.877  -7.863  1.00 98.81           H  
ATOM   2743  CA  GLY A 173       2.951  -2.152  -8.783  1.00 98.81           C  
ATOM   2744  HA2 GLY A 173       3.195  -1.651  -9.720  1.00 98.81           H  
ATOM   2745  HA3 GLY A 173       1.985  -2.642  -8.905  1.00 98.81           H  
ATOM   2746  C   GLY A 173       2.832  -1.124  -7.661  1.00 98.81           C  
ATOM   2747  O   GLY A 173       2.780  -1.501  -6.483  1.00 98.81           O  
ATOM   2748  N   TRP A 174       2.798   0.161  -8.010  1.00 98.79           N  
ATOM   2749  H   TRP A 174       2.795   0.393  -8.993  1.00 98.79           H  
ATOM   2750  CA  TRP A 174       2.656   1.268  -7.059  1.00 98.79           C  
ATOM   2751  HA  TRP A 174       1.884   1.012  -6.334  1.00 98.79           H  
ATOM   2752  C   TRP A 174       2.228   2.564  -7.757  1.00 98.79           C  
ATOM   2753  CB  TRP A 174       3.990   1.491  -6.329  1.00 98.79           C  
ATOM   2754  HB2 TRP A 174       4.659   2.027  -7.002  1.00 98.79           H  
ATOM   2755  HB3 TRP A 174       4.451   0.532  -6.093  1.00 98.79           H  
ATOM   2756  O   TRP A 174       2.311   2.677  -8.978  1.00 98.79           O  
ATOM   2757  CG  TRP A 174       3.891   2.255  -5.050  1.00 98.79           C  
ATOM   2758  CD1 TRP A 174       4.523   3.415  -4.775  1.00 98.79           C  
ATOM   2759  HD1 TRP A 174       5.188   3.935  -5.449  1.00 98.79           H  
ATOM   2760  CD2 TRP A 174       3.122   1.926  -3.856  1.00 98.79           C  
ATOM   2761  CE2 TRP A 174       3.354   2.935  -2.877  1.00 98.79           C  
ATOM   2762  CE3 TRP A 174       2.254   0.872  -3.504  1.00 98.79           C  
ATOM   2763  HE3 TRP A 174       2.044   0.106  -4.235  1.00 98.79           H  
ATOM   2764  NE1 TRP A 174       4.198   3.825  -3.499  1.00 98.79           N  
ATOM   2765  HE1 TRP A 174       4.649   4.611  -3.054  1.00 98.79           H  
ATOM   2766  CH2 TRP A 174       1.909   1.833  -1.289  1.00 98.79           C  
ATOM   2767  HH2 TRP A 174       1.430   1.811  -0.321  1.00 98.79           H  
ATOM   2768  CZ2 TRP A 174       2.779   2.887  -1.602  1.00 98.79           C  
ATOM   2769  HZ2 TRP A 174       2.972   3.671  -0.884  1.00 98.79           H  
ATOM   2770  CZ3 TRP A 174       1.647   0.826  -2.235  1.00 98.79           C  
ATOM   2771  HZ3 TRP A 174       0.966   0.025  -1.988  1.00 98.79           H  
ATOM   2772  N   TRP A 175       1.828   3.568  -6.978  1.00 98.80           N  
ATOM   2773  H   TRP A 175       1.790   3.415  -5.980  1.00 98.80           H  
ATOM   2774  CA  TRP A 175       1.567   4.931  -7.454  1.00 98.80           C  
ATOM   2775  HA  TRP A 175       1.051   4.889  -8.414  1.00 98.80           H  
ATOM   2776  C   TRP A 175       2.867   5.706  -7.690  1.00 98.80           C  
ATOM   2777  CB  TRP A 175       0.645   5.641  -6.461  1.00 98.80           C  
ATOM   2778  HB2 TRP A 175       1.119   5.670  -5.480  1.00 98.80           H  
ATOM   2779  HB3 TRP A 175       0.499   6.671  -6.788  1.00 98.80           H  
ATOM   2780  O   TRP A 175       3.155   6.677  -6.997  1.00 98.80           O  
ATOM   2781  CG  TRP A 175      -0.701   5.019  -6.331  1.00 98.80           C  
ATOM   2782  CD1 TRP A 175      -1.700   5.152  -7.229  1.00 98.80           C  
ATOM   2783  HD1 TRP A 175      -1.638   5.728  -8.140  1.00 98.80           H  
ATOM   2784  CD2 TRP A 175      -1.233   4.197  -5.251  1.00 98.80           C  
ATOM   2785  CE2 TRP A 175      -2.599   3.905  -5.547  1.00 98.80           C  
ATOM   2786  CE3 TRP A 175      -0.701   3.671  -4.053  1.00 98.80           C  
ATOM   2787  HE3 TRP A 175       0.326   3.881  -3.793  1.00 98.80           H  
ATOM   2788  NE1 TRP A 175      -2.832   4.523  -6.757  1.00 98.80           N  
ATOM   2789  HE1 TRP A 175      -3.713   4.566  -7.248  1.00 98.80           H  
ATOM   2790  CH2 TRP A 175      -2.845   2.631  -3.507  1.00 98.80           C  
ATOM   2791  HH2 TRP A 175      -3.456   2.048  -2.834  1.00 98.80           H  
ATOM   2792  CZ2 TRP A 175      -3.399   3.130  -4.698  1.00 98.80           C  
ATOM   2793  HZ2 TRP A 175      -4.428   2.934  -4.958  1.00 98.80           H  
ATOM   2794  CZ3 TRP A 175      -1.498   2.896  -3.190  1.00 98.80           C  
ATOM   2795  HZ3 TRP A 175      -1.072   2.510  -2.276  1.00 98.80           H  
ATOM   2796  N   PHE A 176       3.718   5.228  -8.596  1.00 98.59           N  
ATOM   2797  H   PHE A 176       3.416   4.457  -9.175  1.00 98.59           H  
ATOM   2798  CA  PHE A 176       5.014   5.852  -8.859  1.00 98.59           C  
ATOM   2799  HA  PHE A 176       5.531   5.961  -7.906  1.00 98.59           H  
ATOM   2800  C   PHE A 176       4.859   7.259  -9.457  1.00 98.59           C  
ATOM   2801  CB  PHE A 176       5.865   4.952  -9.762  1.00 98.59           C  
ATOM   2802  HB2 PHE A 176       5.342   4.816 -10.708  1.00 98.59           H  
ATOM   2803  HB3 PHE A 176       6.799   5.470  -9.983  1.00 98.59           H  
ATOM   2804  O   PHE A 176       3.993   7.494 -10.294  1.00 98.59           O  
ATOM   2805  CG  PHE A 176       6.208   3.593  -9.175  1.00 98.59           C  
ATOM   2806  CD1 PHE A 176       6.990   3.490  -8.011  1.00 98.59           C  
ATOM   2807  HD1 PHE A 176       7.306   4.389  -7.503  1.00 98.59           H  
ATOM   2808  CD2 PHE A 176       5.755   2.419  -9.796  1.00 98.59           C  
ATOM   2809  HD2 PHE A 176       5.158   2.477 -10.694  1.00 98.59           H  
ATOM   2810  CE1 PHE A 176       7.346   2.227  -7.502  1.00 98.59           C  
ATOM   2811  HE1 PHE A 176       7.930   2.132  -6.598  1.00 98.59           H  
ATOM   2812  CE2 PHE A 176       6.086   1.161  -9.275  1.00 98.59           C  
ATOM   2813  HE2 PHE A 176       5.705   0.271  -9.754  1.00 98.59           H  
ATOM   2814  CZ  PHE A 176       6.912   1.063  -8.148  1.00 98.59           C  
ATOM   2815  HZ  PHE A 176       7.202   0.095  -7.768  1.00 98.59           H  
ATOM   2816  N   ARG A 177       5.729   8.186  -9.034  1.00 97.14           N  
ATOM   2817  H   ARG A 177       6.433   7.879  -8.377  1.00 97.14           H  
ATOM   2818  CA  ARG A 177       5.886   9.508  -9.660  1.00 97.14           C  
ATOM   2819  HA  ARG A 177       4.983   9.718 -10.233  1.00 97.14           H  
ATOM   2820  C   ARG A 177       7.006   9.433 -10.695  1.00 97.14           C  
ATOM   2821  CB  ARG A 177       6.023  10.609  -8.592  1.00 97.14           C  
ATOM   2822  HB2 ARG A 177       5.177  10.544  -7.909  1.00 97.14           H  
ATOM   2823  HB3 ARG A 177       6.931  10.457  -8.008  1.00 97.14           H  
ATOM   2824  O   ARG A 177       6.876   8.736 -11.682  1.00 97.14           O  
ATOM   2825  CG  ARG A 177       6.042  12.009  -9.227  1.00 97.14           C  
ATOM   2826  HG2 ARG A 177       5.262  12.091  -9.983  1.00 97.14           H  
ATOM   2827  HG3 ARG A 177       7.002  12.195  -9.708  1.00 97.14           H  
ATOM   2828  CD  ARG A 177       5.826  13.100  -8.189  1.00 97.14           C  
ATOM   2829  HD2 ARG A 177       4.816  13.010  -7.788  1.00 97.14           H  
ATOM   2830  HD3 ARG A 177       6.542  12.966  -7.378  1.00 97.14           H  
ATOM   2831  NE  ARG A 177       6.009  14.423  -8.810  1.00 97.14           N  
ATOM   2832  HE  ARG A 177       6.121  14.441  -9.814  1.00 97.14           H  
ATOM   2833  NH1 ARG A 177       5.813  15.635  -6.884  1.00 97.14           N  
ATOM   2834 HH11 ARG A 177       5.547  14.785  -6.409  1.00 97.14           H  
ATOM   2835 HH12 ARG A 177       5.772  16.519  -6.397  1.00 97.14           H  
ATOM   2836  NH2 ARG A 177       6.220  16.686  -8.821  1.00 97.14           N  
ATOM   2837 HH21 ARG A 177       6.206  17.568  -8.329  1.00 97.14           H  
ATOM   2838 HH22 ARG A 177       6.363  16.665  -9.821  1.00 97.14           H  
ATOM   2839  CZ  ARG A 177       6.016  15.574  -8.171  1.00 97.14           C  
ATOM   2840  N   ASP A 178       8.131  10.088 -10.460  1.00 96.52           N  
ATOM   2841  H   ASP A 178       8.187  10.658  -9.628  1.00 96.52           H  
ATOM   2842  CA  ASP A 178       9.394   9.645 -11.027  1.00 96.52           C  
ATOM   2843  HA  ASP A 178       9.229   9.051 -11.927  1.00 96.52           H  
ATOM   2844  C   ASP A 178       9.999   8.745  -9.959  1.00 96.52           C  
ATOM   2845  CB  ASP A 178      10.277  10.836 -11.416  1.00 96.52           C  
ATOM   2846  HB2 ASP A 178      10.442  11.468 -10.543  1.00 96.52           H  
ATOM   2847  HB3 ASP A 178       9.756  11.425 -12.171  1.00 96.52           H  
ATOM   2848  O   ASP A 178      10.744   9.199  -9.091  1.00 96.52           O  
ATOM   2849  CG  ASP A 178      11.629  10.387 -11.990  1.00 96.52           C  
ATOM   2850  OD1 ASP A 178      11.768   9.208 -12.403  1.00 96.52           O  
ATOM   2851  OD2 ASP A 178      12.558  11.217 -12.021  1.00 96.52           O  
ATOM   2852  N   CYS A 179       9.583   7.478  -9.966  1.00 91.85           N  
ATOM   2853  H   CYS A 179       8.987   7.187 -10.728  1.00 91.85           H  
ATOM   2854  CA  CYS A 179       9.922   6.493  -8.943  1.00 91.85           C  
ATOM   2855  HA  CYS A 179       9.577   5.524  -9.304  1.00 91.85           H  
ATOM   2856  C   CYS A 179       9.146   6.758  -7.639  1.00 91.85           C  
ATOM   2857  CB  CYS A 179      11.458   6.403  -8.809  1.00 91.85           C  
ATOM   2858  HB2 CYS A 179      11.832   7.271  -8.267  1.00 91.85           H  
ATOM   2859  HB3 CYS A 179      11.728   5.518  -8.232  1.00 91.85           H  
ATOM   2860  O   CYS A 179       7.915   6.758  -7.669  1.00 91.85           O  
ATOM   2861  SG  CYS A 179      12.266   6.372 -10.444  1.00 91.85           S  
ATOM   2862  HG  CYS A 179      11.663   7.450 -10.954  1.00 91.85           H  
ATOM   2863  N   HIS A 180       9.808   6.918  -6.486  1.00 96.37           N  
ATOM   2864  H   HIS A 180      10.818   6.928  -6.489  1.00 96.37           H  
ATOM   2865  CA  HIS A 180       9.139   7.054  -5.185  1.00 96.37           C  
ATOM   2866  HA  HIS A 180       8.408   7.860  -5.237  1.00 96.37           H  
ATOM   2867  C   HIS A 180      10.108   7.338  -4.019  1.00 96.37           C  
ATOM   2868  CB  HIS A 180       8.420   5.734  -4.868  1.00 96.37           C  
ATOM   2869  HB2 HIS A 180       7.590   5.564  -5.554  1.00 96.37           H  
ATOM   2870  HB3 HIS A 180       7.975   5.831  -3.877  1.00 96.37           H  
ATOM   2871  O   HIS A 180      11.290   7.008  -4.099  1.00 96.37           O  
ATOM   2872  CG  HIS A 180       9.331   4.530  -4.886  1.00 96.37           C  
ATOM   2873  CD2 HIS A 180       9.707   3.789  -5.975  1.00 96.37           C  
ATOM   2874  HD2 HIS A 180       9.414   3.962  -7.000  1.00 96.37           H  
ATOM   2875  ND1 HIS A 180      10.008   4.016  -3.806  1.00 96.37           N  
ATOM   2876  HD1 HIS A 180      10.003   4.391  -2.868  1.00 96.37           H  
ATOM   2877  CE1 HIS A 180      10.734   2.969  -4.228  1.00 96.37           C  
ATOM   2878  HE1 HIS A 180      11.365   2.357  -3.601  1.00 96.37           H  
ATOM   2879  NE2 HIS A 180      10.553   2.771  -5.540  1.00 96.37           N  
ATOM   2880  N   LEU A 181       9.574   7.827  -2.889  1.00 97.48           N  
ATOM   2881  H   LEU A 181       8.631   8.187  -2.921  1.00 97.48           H  
ATOM   2882  CA  LEU A 181      10.200   7.695  -1.558  1.00 97.48           C  
ATOM   2883  HA  LEU A 181      11.255   7.446  -1.674  1.00 97.48           H  
ATOM   2884  C   LEU A 181       9.590   6.562  -0.717  1.00 97.48           C  
ATOM   2885  CB  LEU A 181      10.095   9.015  -0.780  1.00 97.48           C  
ATOM   2886  HB2 LEU A 181      10.479   8.837   0.224  1.00 97.48           H  
ATOM   2887  HB3 LEU A 181       9.043   9.287  -0.690  1.00 97.48           H  
ATOM   2888  O   LEU A 181      10.216   6.087   0.232  1.00 97.48           O  
ATOM   2889  CG  LEU A 181      10.856  10.217  -1.359  1.00 97.48           C  
ATOM   2890  HG  LEU A 181      10.356  10.560  -2.264  1.00 97.48           H  
ATOM   2891  CD1 LEU A 181      10.854  11.340  -0.322  1.00 97.48           C  
ATOM   2892 HD11 LEU A 181      11.488  11.078   0.525  1.00 97.48           H  
ATOM   2893 HD12 LEU A 181      11.217  12.265  -0.769  1.00 97.48           H  
ATOM   2894 HD13 LEU A 181       9.850  11.501   0.070  1.00 97.48           H  
ATOM   2895  CD2 LEU A 181      12.317   9.899  -1.687  1.00 97.48           C  
ATOM   2896 HD21 LEU A 181      12.831  10.816  -1.975  1.00 97.48           H  
ATOM   2897 HD22 LEU A 181      12.368   9.202  -2.523  1.00 97.48           H  
ATOM   2898 HD23 LEU A 181      12.809   9.467  -0.816  1.00 97.48           H  
ATOM   2899  N   VAL A 182       8.400   6.088  -1.085  1.00 98.50           N  
ATOM   2900  H   VAL A 182       7.907   6.562  -1.828  1.00 98.50           H  
ATOM   2901  CA  VAL A 182       7.698   4.975  -0.438  1.00 98.50           C  
ATOM   2902  HA  VAL A 182       8.351   4.503   0.296  1.00 98.50           H  
ATOM   2903  C   VAL A 182       7.331   3.942  -1.494  1.00 98.50           C  
ATOM   2904  CB  VAL A 182       6.447   5.479   0.308  1.00 98.50           C  
ATOM   2905  HB  VAL A 182       5.773   5.965  -0.398  1.00 98.50           H  
ATOM   2906  O   VAL A 182       6.745   4.295  -2.509  1.00 98.50           O  
ATOM   2907  CG1 VAL A 182       5.689   4.332   0.982  1.00 98.50           C  
ATOM   2908 HG11 VAL A 182       5.312   3.642   0.228  1.00 98.50           H  
ATOM   2909 HG12 VAL A 182       6.344   3.809   1.679  1.00 98.50           H  
ATOM   2910 HG13 VAL A 182       4.837   4.734   1.530  1.00 98.50           H  
ATOM   2911  CG2 VAL A 182       6.845   6.496   1.380  1.00 98.50           C  
ATOM   2912 HG21 VAL A 182       7.651   6.110   2.005  1.00 98.50           H  
ATOM   2913 HG22 VAL A 182       7.165   7.419   0.899  1.00 98.50           H  
ATOM   2914 HG23 VAL A 182       5.997   6.731   2.024  1.00 98.50           H  
ATOM   2915  N   ASN A 183       7.661   2.672  -1.265  1.00 98.08           N  
ATOM   2916  H   ASN A 183       8.119   2.463  -0.390  1.00 98.08           H  
ATOM   2917  CA  ASN A 183       7.184   1.548  -2.074  1.00 98.08           C  
ATOM   2918  HA  ASN A 183       6.238   1.819  -2.543  1.00 98.08           H  
ATOM   2919  C   ASN A 183       6.918   0.354  -1.156  1.00 98.08           C  
ATOM   2920  CB  ASN A 183       8.177   1.222  -3.202  1.00 98.08           C  
ATOM   2921  HB2 ASN A 183       9.163   1.018  -2.784  1.00 98.08           H  
ATOM   2922  HB3 ASN A 183       8.227   2.085  -3.866  1.00 98.08           H  
ATOM   2923  O   ASN A 183       7.787  -0.483  -0.905  1.00 98.08           O  
ATOM   2924  CG  ASN A 183       7.757   0.041  -4.063  1.00 98.08           C  
ATOM   2925  ND2 ASN A 183       8.610  -0.382  -4.965  1.00 98.08           N  
ATOM   2926 HD21 ASN A 183       8.308  -1.131  -5.572  1.00 98.08           H  
ATOM   2927 HD22 ASN A 183       9.477   0.115  -5.111  1.00 98.08           H  
ATOM   2928  OD1 ASN A 183       6.668  -0.504  -3.938  1.00 98.08           O  
ATOM   2929  N   LEU A 184       5.690   0.270  -0.645  1.00 98.63           N  
ATOM   2930  H   LEU A 184       5.021   0.991  -0.876  1.00 98.63           H  
ATOM   2931  CA  LEU A 184       5.278  -0.802   0.267  1.00 98.63           C  
ATOM   2932  HA  LEU A 184       6.081  -0.971   0.984  1.00 98.63           H  
ATOM   2933  C   LEU A 184       5.061  -2.138  -0.465  1.00 98.63           C  
ATOM   2934  CB  LEU A 184       4.029  -0.351   1.043  1.00 98.63           C  
ATOM   2935  HB2 LEU A 184       3.194  -0.259   0.348  1.00 98.63           H  
ATOM   2936  HB3 LEU A 184       3.773  -1.123   1.768  1.00 98.63           H  
ATOM   2937  O   LEU A 184       4.983  -3.203   0.151  1.00 98.63           O  
ATOM   2938  CG  LEU A 184       4.200   0.988   1.788  1.00 98.63           C  
ATOM   2939  HG  LEU A 184       4.330   1.785   1.056  1.00 98.63           H  
ATOM   2940  CD1 LEU A 184       2.940   1.309   2.583  1.00 98.63           C  
ATOM   2941 HD11 LEU A 184       2.706   0.509   3.285  1.00 98.63           H  
ATOM   2942 HD12 LEU A 184       2.100   1.440   1.900  1.00 98.63           H  
ATOM   2943 HD13 LEU A 184       3.083   2.242   3.128  1.00 98.63           H  
ATOM   2944  CD2 LEU A 184       5.413   0.989   2.724  1.00 98.63           C  
ATOM   2945 HD21 LEU A 184       6.334   1.009   2.140  1.00 98.63           H  
ATOM   2946 HD22 LEU A 184       5.398   1.882   3.349  1.00 98.63           H  
ATOM   2947 HD23 LEU A 184       5.407   0.104   3.360  1.00 98.63           H  
ATOM   2948  N   ASN A 185       5.016  -2.098  -1.795  1.00 98.63           N  
ATOM   2949  H   ASN A 185       5.125  -1.201  -2.246  1.00 98.63           H  
ATOM   2950  CA  ASN A 185       4.891  -3.263  -2.658  1.00 98.63           C  
ATOM   2951  HA  ASN A 185       4.479  -4.092  -2.083  1.00 98.63           H  
ATOM   2952  C   ASN A 185       6.239  -3.771  -3.183  1.00 98.63           C  
ATOM   2953  CB  ASN A 185       3.877  -2.931  -3.753  1.00 98.63           C  
ATOM   2954  HB2 ASN A 185       3.931  -3.683  -4.539  1.00 98.63           H  
ATOM   2955  HB3 ASN A 185       4.121  -1.967  -4.199  1.00 98.63           H  
ATOM   2956  O   ASN A 185       6.263  -4.753  -3.920  1.00 98.63           O  
ATOM   2957  CG  ASN A 185       2.452  -2.898  -3.224  1.00 98.63           C  
ATOM   2958  ND2 ASN A 185       1.536  -2.431  -4.033  1.00 98.63           N  
ATOM   2959 HD21 ASN A 185       1.819  -2.027  -4.914  1.00 98.63           H  
ATOM   2960 HD22 ASN A 185       0.593  -2.343  -3.681  1.00 98.63           H  
ATOM   2961  OD1 ASN A 185       2.143  -3.334  -2.121  1.00 98.63           O  
ATOM   2962  N   GLY A 186       7.355  -3.184  -2.743  1.00 97.64           N  
ATOM   2963  H   GLY A 186       7.270  -2.328  -2.214  1.00 97.64           H  
ATOM   2964  CA  GLY A 186       8.695  -3.608  -3.128  1.00 97.64           C  
ATOM   2965  HA2 GLY A 186       8.790  -3.541  -4.212  1.00 97.64           H  
ATOM   2966  HA3 GLY A 186       9.421  -2.920  -2.696  1.00 97.64           H  
ATOM   2967  C   GLY A 186       9.051  -5.037  -2.700  1.00 97.64           C  
ATOM   2968  O   GLY A 186       8.252  -5.811  -2.152  1.00 97.64           O  
ATOM   2969  N   ARG A 187      10.300  -5.419  -2.947  1.00 96.22           N  
ATOM   2970  H   ARG A 187      10.923  -4.728  -3.339  1.00 96.22           H  
ATOM   2971  CA  ARG A 187      10.817  -6.755  -2.652  1.00 96.22           C  
ATOM   2972  HA  ARG A 187       9.979  -7.448  -2.583  1.00 96.22           H  
ATOM   2973  C   ARG A 187      11.553  -6.769  -1.317  1.00 96.22           C  
ATOM   2974  CB  ARG A 187      11.693  -7.207  -3.823  1.00 96.22           C  
ATOM   2975  HB2 ARG A 187      12.535  -6.521  -3.922  1.00 96.22           H  
ATOM   2976  HB3 ARG A 187      11.103  -7.170  -4.739  1.00 96.22           H  
ATOM   2977  O   ARG A 187      12.521  -6.040  -1.124  1.00 96.22           O  
ATOM   2978  CG  ARG A 187      12.228  -8.627  -3.621  1.00 96.22           C  
ATOM   2979  HG2 ARG A 187      12.884  -8.644  -2.750  1.00 96.22           H  
ATOM   2980  HG3 ARG A 187      11.399  -9.317  -3.464  1.00 96.22           H  
ATOM   2981  CD  ARG A 187      13.032  -9.064  -4.844  1.00 96.22           C  
ATOM   2982  HD2 ARG A 187      12.353  -9.152  -5.692  1.00 96.22           H  
ATOM   2983  HD3 ARG A 187      13.781  -8.303  -5.063  1.00 96.22           H  
ATOM   2984  NE  ARG A 187      13.708 -10.348  -4.593  1.00 96.22           N  
ATOM   2985  HE  ARG A 187      13.701 -10.684  -3.640  1.00 96.22           H  
ATOM   2986  NH1 ARG A 187      14.490 -10.700  -6.722  1.00 96.22           N  
ATOM   2987 HH11 ARG A 187      14.016  -9.859  -7.019  1.00 96.22           H  
ATOM   2988 HH12 ARG A 187      14.979 -11.286  -7.383  1.00 96.22           H  
ATOM   2989  NH2 ARG A 187      14.951 -12.181  -5.118  1.00 96.22           N  
ATOM   2990 HH21 ARG A 187      14.896 -12.497  -4.161  1.00 96.22           H  
ATOM   2991 HH22 ARG A 187      15.490 -12.718  -5.782  1.00 96.22           H  
ATOM   2992  CZ  ARG A 187      14.377 -11.068  -5.475  1.00 96.22           C  
ATOM   2993  N   PHE A 188      11.153  -7.662  -0.416  1.00 94.12           N  
ATOM   2994  H   PHE A 188      10.339  -8.229  -0.609  1.00 94.12           H  
ATOM   2995  CA  PHE A 188      11.885  -7.882   0.829  1.00 94.12           C  
ATOM   2996  HA  PHE A 188      11.886  -6.953   1.400  1.00 94.12           H  
ATOM   2997  C   PHE A 188      13.340  -8.284   0.571  1.00 94.12           C  
ATOM   2998  CB  PHE A 188      11.201  -8.964   1.660  1.00 94.12           C  
ATOM   2999  HB2 PHE A 188      11.894  -9.297   2.433  1.00 94.12           H  
ATOM   3000  HB3 PHE A 188      10.984  -9.827   1.031  1.00 94.12           H  
ATOM   3001  O   PHE A 188      13.615  -9.108  -0.302  1.00 94.12           O  
ATOM   3002  CG  PHE A 188       9.948  -8.502   2.364  1.00 94.12           C  
ATOM   3003  CD1 PHE A 188      10.058  -7.662   3.487  1.00 94.12           C  
ATOM   3004  HD1 PHE A 188      11.021  -7.291   3.805  1.00 94.12           H  
ATOM   3005  CD2 PHE A 188       8.688  -8.981   1.962  1.00 94.12           C  
ATOM   3006  HD2 PHE A 188       8.601  -9.643   1.113  1.00 94.12           H  
ATOM   3007  CE1 PHE A 188       8.911  -7.328   4.223  1.00 94.12           C  
ATOM   3008  HE1 PHE A 188       8.976  -6.701   5.100  1.00 94.12           H  
ATOM   3009  CE2 PHE A 188       7.546  -8.662   2.716  1.00 94.12           C  
ATOM   3010  HE2 PHE A 188       6.586  -9.078   2.447  1.00 94.12           H  
ATOM   3011  CZ  PHE A 188       7.664  -7.843   3.853  1.00 94.12           C  
ATOM   3012  HZ  PHE A 188       6.803  -7.614   4.463  1.00 94.12           H  
ATOM   3013  N   TYR A 189      14.247  -7.720   1.373  1.00 87.81           N  
ATOM   3014  H   TYR A 189      13.911  -7.054   2.054  1.00 87.81           H  
ATOM   3015  CA  TYR A 189      15.680  -8.039   1.392  1.00 87.81           C  
ATOM   3016  HA  TYR A 189      16.167  -7.267   1.988  1.00 87.81           H  
ATOM   3017  C   TYR A 189      16.345  -7.974   0.008  1.00 87.81           C  
ATOM   3018  CB  TYR A 189      15.925  -9.379   2.106  1.00 87.81           C  
ATOM   3019  HB2 TYR A 189      16.992  -9.480   2.306  1.00 87.81           H  
ATOM   3020  HB3 TYR A 189      15.645 -10.188   1.431  1.00 87.81           H  
ATOM   3021  O   TYR A 189      17.219  -8.777  -0.302  1.00 87.81           O  
ATOM   3022  CG  TYR A 189      15.175  -9.550   3.413  1.00 87.81           C  
ATOM   3023  CD1 TYR A 189      15.505  -8.757   4.528  1.00 87.81           C  
ATOM   3024  HD1 TYR A 189      16.310  -8.041   4.458  1.00 87.81           H  
ATOM   3025  CD2 TYR A 189      14.141 -10.501   3.506  1.00 87.81           C  
ATOM   3026  HD2 TYR A 189      13.904 -11.120   2.654  1.00 87.81           H  
ATOM   3027  CE1 TYR A 189      14.791  -8.902   5.733  1.00 87.81           C  
ATOM   3028  HE1 TYR A 189      15.049  -8.289   6.585  1.00 87.81           H  
ATOM   3029  CE2 TYR A 189      13.430 -10.655   4.710  1.00 87.81           C  
ATOM   3030  HE2 TYR A 189      12.657 -11.405   4.786  1.00 87.81           H  
ATOM   3031  OH  TYR A 189      13.058  -9.994   6.990  1.00 87.81           O  
ATOM   3032  HH  TYR A 189      13.436  -9.415   7.656  1.00 87.81           H  
ATOM   3033  CZ  TYR A 189      13.751  -9.853   5.825  1.00 87.81           C  
ATOM   3034  N   SER A 190      15.920  -7.033  -0.844  1.00 88.46           N  
ATOM   3035  H   SER A 190      15.175  -6.408  -0.568  1.00 88.46           H  
ATOM   3036  CA  SER A 190      16.494  -6.878  -2.184  1.00 88.46           C  
ATOM   3037  HA  SER A 190      16.387  -7.822  -2.719  1.00 88.46           H  
ATOM   3038  C   SER A 190      17.988  -6.543  -2.139  1.00 88.46           C  
ATOM   3039  CB  SER A 190      15.741  -5.789  -2.958  1.00 88.46           C  
ATOM   3040  HB2 SER A 190      16.102  -5.761  -3.986  1.00 88.46           H  
ATOM   3041  HB3 SER A 190      14.674  -6.012  -2.957  1.00 88.46           H  
ATOM   3042  O   SER A 190      18.723  -6.982  -3.016  1.00 88.46           O  
ATOM   3043  OG  SER A 190      15.966  -4.534  -2.347  1.00 88.46           O  
ATOM   3044  HG  SER A 190      15.459  -3.845  -2.784  1.00 88.46           H  
ATOM   3045  N   GLY A 191      18.420  -5.740  -1.156  1.00 88.58           N  
ATOM   3046  H   GLY A 191      17.726  -5.379  -0.516  1.00 88.58           H  
ATOM   3047  CA  GLY A 191      19.764  -5.155  -1.097  1.00 88.58           C  
ATOM   3048  HA2 GLY A 191      20.505  -5.952  -1.161  1.00 88.58           H  
ATOM   3049  HA3 GLY A 191      19.888  -4.638  -0.145  1.00 88.58           H  
ATOM   3050  C   GLY A 191      20.052  -4.151  -2.222  1.00 88.58           C  
ATOM   3051  O   GLY A 191      21.145  -3.598  -2.288  1.00 88.58           O  
ATOM   3052  N   LEU A 192      19.079  -3.907  -3.105  1.00 93.88           N  
ATOM   3053  H   LEU A 192      18.173  -4.310  -2.913  1.00 93.88           H  
ATOM   3054  CA  LEU A 192      19.198  -3.035  -4.266  1.00 93.88           C  
ATOM   3055  HA  LEU A 192      20.253  -2.869  -4.484  1.00 93.88           H  
ATOM   3056  C   LEU A 192      18.564  -1.680  -3.972  1.00 93.88           C  
ATOM   3057  CB  LEU A 192      18.534  -3.682  -5.495  1.00 93.88           C  
ATOM   3058  HB2 LEU A 192      17.484  -3.850  -5.257  1.00 93.88           H  
ATOM   3059  HB3 LEU A 192      18.580  -2.973  -6.322  1.00 93.88           H  
ATOM   3060  O   LEU A 192      17.501  -1.607  -3.347  1.00 93.88           O  
ATOM   3061  CG  LEU A 192      19.130  -5.019  -5.963  1.00 93.88           C  
ATOM   3062  HG  LEU A 192      19.054  -5.754  -5.162  1.00 93.88           H  
ATOM   3063  CD1 LEU A 192      18.318  -5.538  -7.153  1.00 93.88           C  
ATOM   3064 HD11 LEU A 192      18.389  -4.832  -7.981  1.00 93.88           H  
ATOM   3065 HD12 LEU A 192      18.716  -6.504  -7.462  1.00 93.88           H  
ATOM   3066 HD13 LEU A 192      17.275  -5.654  -6.856  1.00 93.88           H  
ATOM   3067  CD2 LEU A 192      20.595  -4.897  -6.378  1.00 93.88           C  
ATOM   3068 HD21 LEU A 192      20.952  -5.854  -6.759  1.00 93.88           H  
ATOM   3069 HD22 LEU A 192      20.711  -4.134  -7.148  1.00 93.88           H  
ATOM   3070 HD23 LEU A 192      21.204  -4.636  -5.513  1.00 93.88           H  
ATOM   3071  N   LEU A 193      19.191  -0.628  -4.497  1.00 95.37           N  
ATOM   3072  H   LEU A 193      20.051  -0.785  -5.003  1.00 95.37           H  
ATOM   3073  CA  LEU A 193      18.740   0.751  -4.353  1.00 95.37           C  
ATOM   3074  HA  LEU A 193      18.842   1.024  -3.303  1.00 95.37           H  
ATOM   3075  C   LEU A 193      17.264   0.903  -4.759  1.00 95.37           C  
ATOM   3076  CB  LEU A 193      19.656   1.651  -5.204  1.00 95.37           C  
ATOM   3077  HB2 LEU A 193      19.546   1.361  -6.249  1.00 95.37           H  
ATOM   3078  HB3 LEU A 193      20.695   1.488  -4.918  1.00 95.37           H  
ATOM   3079  O   LEU A 193      16.889   0.644  -5.901  1.00 95.37           O  
ATOM   3080  CG  LEU A 193      19.339   3.152  -5.076  1.00 95.37           C  
ATOM   3081  HG  LEU A 193      18.271   3.317  -5.218  1.00 95.37           H  
ATOM   3082  CD1 LEU A 193      19.753   3.700  -3.715  1.00 95.37           C  
ATOM   3083 HD11 LEU A 193      19.352   3.085  -2.910  1.00 95.37           H  
ATOM   3084 HD12 LEU A 193      20.840   3.718  -3.635  1.00 95.37           H  
ATOM   3085 HD13 LEU A 193      19.383   4.720  -3.607  1.00 95.37           H  
ATOM   3086  CD2 LEU A 193      20.088   3.942  -6.147  1.00 95.37           C  
ATOM   3087 HD21 LEU A 193      19.772   3.615  -7.137  1.00 95.37           H  
ATOM   3088 HD22 LEU A 193      19.866   5.004  -6.040  1.00 95.37           H  
ATOM   3089 HD23 LEU A 193      21.162   3.790  -6.043  1.00 95.37           H  
ATOM   3090  N   ASN A 194      16.446   1.354  -3.812  1.00 94.54           N  
ATOM   3091  H   ASN A 194      16.855   1.519  -2.903  1.00 94.54           H  
ATOM   3092  CA  ASN A 194      15.020   1.657  -3.915  1.00 94.54           C  
ATOM   3093  HA  ASN A 194      14.717   1.924  -2.903  1.00 94.54           H  
ATOM   3094  C   ASN A 194      14.095   0.479  -4.293  1.00 94.54           C  
ATOM   3095  CB  ASN A 194      14.825   2.928  -4.764  1.00 94.54           C  
ATOM   3096  HB2 ASN A 194      15.256   2.767  -5.752  1.00 94.54           H  
ATOM   3097  HB3 ASN A 194      13.763   3.139  -4.881  1.00 94.54           H  
ATOM   3098  O   ASN A 194      12.917   0.685  -4.552  1.00 94.54           O  
ATOM   3099  CG  ASN A 194      15.473   4.153  -4.147  1.00 94.54           C  
ATOM   3100  ND2 ASN A 194      15.949   5.075  -4.950  1.00 94.54           N  
ATOM   3101 HD21 ASN A 194      15.784   5.026  -5.945  1.00 94.54           H  
ATOM   3102 HD22 ASN A 194      16.334   5.892  -4.498  1.00 94.54           H  
ATOM   3103  OD1 ASN A 194      15.578   4.299  -2.943  1.00 94.54           O  
ATOM   3104  N   VAL A 195      14.574  -0.771  -4.282  1.00 95.37           N  
ATOM   3105  H   VAL A 195      15.558  -0.893  -4.088  1.00 95.37           H  
ATOM   3106  CA  VAL A 195      13.747  -1.951  -4.631  1.00 95.37           C  
ATOM   3107  HA  VAL A 195      12.964  -1.640  -5.324  1.00 95.37           H  
ATOM   3108  C   VAL A 195      13.021  -2.546  -3.410  1.00 95.37           C  
ATOM   3109  CB  VAL A 195      14.615  -2.999  -5.362  1.00 95.37           C  
ATOM   3110  HB  VAL A 195      15.420  -3.293  -4.689  1.00 95.37           H  
ATOM   3111  O   VAL A 195      12.109  -3.357  -3.559  1.00 95.37           O  
ATOM   3112  CG1 VAL A 195      13.866  -4.270  -5.781  1.00 95.37           C  
ATOM   3113 HG11 VAL A 195      12.972  -4.001  -6.344  1.00 95.37           H  
ATOM   3114 HG12 VAL A 195      13.576  -4.838  -4.896  1.00 95.37           H  
ATOM   3115 HG13 VAL A 195      14.506  -4.903  -6.396  1.00 95.37           H  
ATOM   3116  CG2 VAL A 195      15.239  -2.439  -6.648  1.00 95.37           C  
ATOM   3117 HG21 VAL A 195      15.869  -3.189  -7.126  1.00 95.37           H  
ATOM   3118 HG22 VAL A 195      14.457  -2.136  -7.345  1.00 95.37           H  
ATOM   3119 HG23 VAL A 195      15.866  -1.576  -6.423  1.00 95.37           H  
ATOM   3120  N   GLY A 196      13.451  -2.198  -2.193  1.00 96.32           N  
ATOM   3121  H   GLY A 196      14.142  -1.464  -2.137  1.00 96.32           H  
ATOM   3122  CA  GLY A 196      12.930  -2.738  -0.930  1.00 96.32           C  
ATOM   3123  HA2 GLY A 196      13.503  -2.311  -0.107  1.00 96.32           H  
ATOM   3124  HA3 GLY A 196      13.092  -3.816  -0.912  1.00 96.32           H  
ATOM   3125  C   GLY A 196      11.448  -2.440  -0.660  1.00 96.32           C  
ATOM   3126  O   GLY A 196      10.888  -1.509  -1.230  1.00 96.32           O  
ATOM   3127  N   VAL A 197      10.820  -3.189   0.260  1.00 97.89           N  
ATOM   3128  H   VAL A 197      11.342  -3.925   0.713  1.00 97.89           H  
ATOM   3129  CA  VAL A 197       9.562  -2.752   0.903  1.00 97.89           C  
ATOM   3130  HA  VAL A 197       8.855  -2.421   0.143  1.00 97.89           H  
ATOM   3131  C   VAL A 197       9.914  -1.578   1.806  1.00 97.89           C  
ATOM   3132  CB  VAL A 197       8.905  -3.872   1.742  1.00 97.89           C  
ATOM   3133  HB  VAL A 197       9.590  -4.210   2.520  1.00 97.89           H  
ATOM   3134  O   VAL A 197      10.416  -1.806   2.904  1.00 97.89           O  
ATOM   3135  CG1 VAL A 197       7.614  -3.400   2.419  1.00 97.89           C  
ATOM   3136 HG11 VAL A 197       7.163  -4.228   2.967  1.00 97.89           H  
ATOM   3137 HG12 VAL A 197       6.911  -3.036   1.669  1.00 97.89           H  
ATOM   3138 HG13 VAL A 197       7.823  -2.596   3.124  1.00 97.89           H  
ATOM   3139  CG2 VAL A 197       8.553  -5.078   0.879  1.00 97.89           C  
ATOM   3140 HG21 VAL A 197       7.881  -4.749   0.086  1.00 97.89           H  
ATOM   3141 HG22 VAL A 197       8.058  -5.839   1.482  1.00 97.89           H  
ATOM   3142 HG23 VAL A 197       9.458  -5.507   0.450  1.00 97.89           H  
ATOM   3143  N   LEU A 198       9.757  -0.341   1.344  1.00 97.22           N  
ATOM   3144  H   LEU A 198       9.340  -0.215   0.433  1.00 97.22           H  
ATOM   3145  CA  LEU A 198      10.454   0.786   1.964  1.00 97.22           C  
ATOM   3146  HA  LEU A 198      10.778   0.485   2.961  1.00 97.22           H  
ATOM   3147  C   LEU A 198       9.591   2.019   2.199  1.00 97.22           C  
ATOM   3148  CB  LEU A 198      11.751   1.078   1.187  1.00 97.22           C  
ATOM   3149  HB2 LEU A 198      12.318   0.148   1.152  1.00 97.22           H  
ATOM   3150  HB3 LEU A 198      12.354   1.793   1.747  1.00 97.22           H  
ATOM   3151  O   LEU A 198       8.638   2.293   1.470  1.00 97.22           O  
ATOM   3152  CG  LEU A 198      11.606   1.629  -0.241  1.00 97.22           C  
ATOM   3153  HG  LEU A 198      10.789   1.131  -0.763  1.00 97.22           H  
ATOM   3154  CD1 LEU A 198      11.388   3.144  -0.286  1.00 97.22           C  
ATOM   3155 HD11 LEU A 198      10.407   3.410   0.107  1.00 97.22           H  
ATOM   3156 HD12 LEU A 198      12.155   3.653   0.298  1.00 97.22           H  
ATOM   3157 HD13 LEU A 198      11.447   3.502  -1.313  1.00 97.22           H  
ATOM   3158  CD2 LEU A 198      12.907   1.366  -0.991  1.00 97.22           C  
ATOM   3159 HD21 LEU A 198      13.734   1.894  -0.514  1.00 97.22           H  
ATOM   3160 HD22 LEU A 198      13.114   0.296  -1.007  1.00 97.22           H  
ATOM   3161 HD23 LEU A 198      12.787   1.714  -2.017  1.00 97.22           H  
ATOM   3162  N   TRP A 199      10.025   2.768   3.207  1.00 98.42           N  
ATOM   3163  H   TRP A 199      10.838   2.434   3.704  1.00 98.42           H  
ATOM   3164  CA  TRP A 199       9.651   4.141   3.510  1.00 98.42           C  
ATOM   3165  HA  TRP A 199       9.164   4.606   2.653  1.00 98.42           H  
ATOM   3166  C   TRP A 199      10.966   4.861   3.811  1.00 98.42           C  
ATOM   3167  CB  TRP A 199       8.696   4.148   4.707  1.00 98.42           C  
ATOM   3168  HB2 TRP A 199       7.883   3.453   4.498  1.00 98.42           H  
ATOM   3169  HB3 TRP A 199       9.221   3.775   5.587  1.00 98.42           H  
ATOM   3170  O   TRP A 199      11.619   4.545   4.808  1.00 98.42           O  
ATOM   3171  CG  TRP A 199       8.088   5.475   5.031  1.00 98.42           C  
ATOM   3172  CD1 TRP A 199       8.743   6.582   5.442  1.00 98.42           C  
ATOM   3173  HD1 TRP A 199       9.809   6.656   5.596  1.00 98.42           H  
ATOM   3174  CD2 TRP A 199       6.682   5.860   4.961  1.00 98.42           C  
ATOM   3175  CE2 TRP A 199       6.564   7.233   5.325  1.00 98.42           C  
ATOM   3176  CE3 TRP A 199       5.494   5.183   4.613  1.00 98.42           C  
ATOM   3177  HE3 TRP A 199       5.540   4.139   4.343  1.00 98.42           H  
ATOM   3178  NE1 TRP A 199       7.846   7.615   5.632  1.00 98.42           N  
ATOM   3179  HE1 TRP A 199       8.099   8.545   5.937  1.00 98.42           H  
ATOM   3180  CH2 TRP A 199       4.175   7.210   4.964  1.00 98.42           C  
ATOM   3181  HH2 TRP A 199       3.224   7.721   4.956  1.00 98.42           H  
ATOM   3182  CZ2 TRP A 199       5.336   7.906   5.327  1.00 98.42           C  
ATOM   3183  HZ2 TRP A 199       5.277   8.945   5.616  1.00 98.42           H  
ATOM   3184  CZ3 TRP A 199       4.255   5.851   4.614  1.00 98.42           C  
ATOM   3185  HZ3 TRP A 199       3.358   5.320   4.333  1.00 98.42           H  
ATOM   3186  N   THR A 200      11.423   5.730   2.907  1.00 97.72           N  
ATOM   3187  H   THR A 200      10.816   5.993   2.145  1.00 97.72           H  
ATOM   3188  CA  THR A 200      12.841   6.135   2.835  1.00 97.72           C  
ATOM   3189  HA  THR A 200      13.437   5.238   2.666  1.00 97.72           H  
ATOM   3190  C   THR A 200      13.359   6.763   4.127  1.00 97.72           C  
ATOM   3191  CB  THR A 200      13.090   7.077   1.649  1.00 97.72           C  
ATOM   3192  HB  THR A 200      12.420   7.936   1.701  1.00 97.72           H  
ATOM   3193  O   THR A 200      14.460   6.419   4.555  1.00 97.72           O  
ATOM   3194  CG2 THR A 200      14.537   7.564   1.550  1.00 97.72           C  
ATOM   3195 HG21 THR A 200      14.670   8.103   0.612  1.00 97.72           H  
ATOM   3196 HG22 THR A 200      14.764   8.243   2.371  1.00 97.72           H  
ATOM   3197 HG23 THR A 200      15.215   6.711   1.578  1.00 97.72           H  
ATOM   3198  OG1 THR A 200      12.862   6.367   0.457  1.00 97.72           O  
ATOM   3199  HG1 THR A 200      11.913   6.237   0.382  1.00 97.72           H  
ATOM   3200  N   SER A 201      12.574   7.608   4.795  1.00 98.06           N  
ATOM   3201  H   SER A 201      11.702   7.908   4.382  1.00 98.06           H  
ATOM   3202  CA  SER A 201      12.954   8.205   6.085  1.00 98.06           C  
ATOM   3203  HA  SER A 201      13.926   8.685   5.967  1.00 98.06           H  
ATOM   3204  C   SER A 201      13.105   7.193   7.234  1.00 98.06           C  
ATOM   3205  CB  SER A 201      11.955   9.296   6.477  1.00 98.06           C  
ATOM   3206  HB2 SER A 201      12.178   9.647   7.485  1.00 98.06           H  
ATOM   3207  HB3 SER A 201      12.044  10.133   5.785  1.00 98.06           H  
ATOM   3208  O   SER A 201      13.807   7.475   8.202  1.00 98.06           O  
ATOM   3209  OG  SER A 201      10.637   8.804   6.433  1.00 98.06           O  
ATOM   3210  HG  SER A 201      10.352   8.917   5.523  1.00 98.06           H  
ATOM   3211  N   ILE A 202      12.512   5.997   7.124  1.00 97.86           N  
ATOM   3212  H   ILE A 202      11.966   5.827   6.291  1.00 97.86           H  
ATOM   3213  CA  ILE A 202      12.620   4.914   8.118  1.00 97.86           C  
ATOM   3214  HA  ILE A 202      12.864   5.342   9.090  1.00 97.86           H  
ATOM   3215  C   ILE A 202      13.737   3.939   7.741  1.00 97.86           C  
ATOM   3216  CB  ILE A 202      11.279   4.149   8.249  1.00 97.86           C  
ATOM   3217  HB  ILE A 202      11.063   3.681   7.289  1.00 97.86           H  
ATOM   3218  O   ILE A 202      14.563   3.557   8.571  1.00 97.86           O  
ATOM   3219  CG1 ILE A 202      10.101   5.087   8.583  1.00 97.86           C  
ATOM   3220 HG12 ILE A 202      10.063   5.898   7.856  1.00 97.86           H  
ATOM   3221 HG13 ILE A 202      10.239   5.530   9.570  1.00 97.86           H  
ATOM   3222  CG2 ILE A 202      11.390   3.027   9.302  1.00 97.86           C  
ATOM   3223 HG21 ILE A 202      10.440   2.501   9.401  1.00 97.86           H  
ATOM   3224 HG22 ILE A 202      12.146   2.297   9.011  1.00 97.86           H  
ATOM   3225 HG23 ILE A 202      11.653   3.457  10.269  1.00 97.86           H  
ATOM   3226  CD1 ILE A 202       8.746   4.370   8.528  1.00 97.86           C  
ATOM   3227 HD11 ILE A 202       7.976   5.078   8.222  1.00 97.86           H  
ATOM   3228 HD12 ILE A 202       8.501   3.955   9.506  1.00 97.86           H  
ATOM   3229 HD13 ILE A 202       8.762   3.563   7.796  1.00 97.86           H  
ATOM   3230  N   THR A 203      13.733   3.476   6.491  1.00 97.20           N  
ATOM   3231  H   THR A 203      13.031   3.831   5.858  1.00 97.20           H  
ATOM   3232  CA  THR A 203      14.552   2.340   6.047  1.00 97.20           C  
ATOM   3233  HA  THR A 203      14.835   1.745   6.915  1.00 97.20           H  
ATOM   3234  C   THR A 203      15.847   2.756   5.360  1.00 97.20           C  
ATOM   3235  CB  THR A 203      13.754   1.435   5.098  1.00 97.20           C  
ATOM   3236  HB  THR A 203      14.381   0.598   4.791  1.00 97.20           H  
ATOM   3237  O   THR A 203      16.720   1.912   5.146  1.00 97.20           O  
ATOM   3238  CG2 THR A 203      12.495   0.872   5.753  1.00 97.20           C  
ATOM   3239 HG21 THR A 203      12.758   0.368   6.683  1.00 97.20           H  
ATOM   3240 HG22 THR A 203      12.028   0.159   5.072  1.00 97.20           H  
ATOM   3241 HG23 THR A 203      11.787   1.673   5.964  1.00 97.20           H  
ATOM   3242  OG1 THR A 203      13.324   2.128   3.954  1.00 97.20           O  
ATOM   3243  HG1 THR A 203      14.082   2.409   3.436  1.00 97.20           H  
ATOM   3244  N   GLY A 204      15.961   4.019   4.947  1.00 96.68           N  
ATOM   3245  H   GLY A 204      15.226   4.672   5.178  1.00 96.68           H  
ATOM   3246  CA  GLY A 204      16.888   4.428   3.897  1.00 96.68           C  
ATOM   3247  HA2 GLY A 204      16.842   5.511   3.783  1.00 96.68           H  
ATOM   3248  HA3 GLY A 204      17.904   4.154   4.180  1.00 96.68           H  
ATOM   3249  C   GLY A 204      16.548   3.780   2.548  1.00 96.68           C  
ATOM   3250  O   GLY A 204      15.563   3.052   2.407  1.00 96.68           O  
ATOM   3251  N   GLN A 205      17.406   4.015   1.556  1.00 95.60           N  
ATOM   3252  H   GLN A 205      18.171   4.651   1.730  1.00 95.60           H  
ATOM   3253  CA  GLN A 205      17.181   3.599   0.165  1.00 95.60           C  
ATOM   3254  HA  GLN A 205      16.123   3.705  -0.074  1.00 95.60           H  
ATOM   3255  C   GLN A 205      17.556   2.135  -0.131  1.00 95.60           C  
ATOM   3256  CB  GLN A 205      17.965   4.543  -0.751  1.00 95.60           C  
ATOM   3257  HB2 GLN A 205      17.836   4.204  -1.779  1.00 95.60           H  
ATOM   3258  HB3 GLN A 205      19.025   4.497  -0.499  1.00 95.60           H  
ATOM   3259  O   GLN A 205      17.186   1.602  -1.170  1.00 95.60           O  
ATOM   3260  CG  GLN A 205      17.471   5.995  -0.679  1.00 95.60           C  
ATOM   3261  HG2 GLN A 205      17.582   6.389   0.331  1.00 95.60           H  
ATOM   3262  HG3 GLN A 205      16.413   6.021  -0.942  1.00 95.60           H  
ATOM   3263  CD  GLN A 205      18.246   6.901  -1.626  1.00 95.60           C  
ATOM   3264  NE2 GLN A 205      17.607   7.881  -2.223  1.00 95.60           N  
ATOM   3265 HE21 GLN A 205      16.626   8.041  -2.041  1.00 95.60           H  
ATOM   3266 HE22 GLN A 205      18.168   8.502  -2.789  1.00 95.60           H  
ATOM   3267  OE1 GLN A 205      19.440   6.758  -1.832  1.00 95.60           O  
ATOM   3268  N   TYR A 206      18.284   1.466   0.765  1.00 94.80           N  
ATOM   3269  H   TYR A 206      18.594   1.969   1.584  1.00 94.80           H  
ATOM   3270  CA  TYR A 206      18.684   0.055   0.613  1.00 94.80           C  
ATOM   3271  HA  TYR A 206      18.452  -0.293  -0.394  1.00 94.80           H  
ATOM   3272  C   TYR A 206      17.948  -0.881   1.578  1.00 94.80           C  
ATOM   3273  CB  TYR A 206      20.200  -0.058   0.810  1.00 94.80           C  
ATOM   3274  HB2 TYR A 206      20.466   0.319   1.797  1.00 94.80           H  
ATOM   3275  HB3 TYR A 206      20.482  -1.111   0.780  1.00 94.80           H  
ATOM   3276  O   TYR A 206      18.066  -2.105   1.483  1.00 94.80           O  
ATOM   3277  CG  TYR A 206      21.009   0.673  -0.241  1.00 94.80           C  
ATOM   3278  CD1 TYR A 206      21.359   0.011  -1.433  1.00 94.80           C  
ATOM   3279  HD1 TYR A 206      21.062  -1.015  -1.594  1.00 94.80           H  
ATOM   3280  CD2 TYR A 206      21.410   2.007  -0.029  1.00 94.80           C  
ATOM   3281  HD2 TYR A 206      21.145   2.517   0.885  1.00 94.80           H  
ATOM   3282  CE1 TYR A 206      22.122   0.679  -2.409  1.00 94.80           C  
ATOM   3283  HE1 TYR A 206      22.417   0.175  -3.317  1.00 94.80           H  
ATOM   3284  CE2 TYR A 206      22.166   2.680  -1.008  1.00 94.80           C  
ATOM   3285  HE2 TYR A 206      22.470   3.705  -0.851  1.00 94.80           H  
ATOM   3286  OH  TYR A 206      23.264   2.646  -3.145  1.00 94.80           O  
ATOM   3287  HH  TYR A 206      23.490   3.543  -2.891  1.00 94.80           H  
ATOM   3288  CZ  TYR A 206      22.529   2.011  -2.197  1.00 94.80           C  
ATOM   3289  N   GLY A 207      17.230  -0.311   2.548  1.00 93.37           N  
ATOM   3290  H   GLY A 207      17.090   0.689   2.525  1.00 93.37           H  
ATOM   3291  CA  GLY A 207      16.563  -1.065   3.595  1.00 93.37           C  
ATOM   3292  HA2 GLY A 207      17.213  -1.880   3.915  1.00 93.37           H  
ATOM   3293  HA3 GLY A 207      16.391  -0.418   4.454  1.00 93.37           H  
ATOM   3294  C   GLY A 207      15.228  -1.655   3.157  1.00 93.37           C  
ATOM   3295  O   GLY A 207      14.690  -1.381   2.088  1.00 93.37           O  
ATOM   3296  N   THR A 208      14.676  -2.472   4.045  1.00 96.20           N  
ATOM   3297  H   THR A 208      15.165  -2.643   4.913  1.00 96.20           H  
ATOM   3298  CA  THR A 208      13.317  -2.993   3.941  1.00 96.20           C  
ATOM   3299  HA  THR A 208      12.751  -2.356   3.260  1.00 96.20           H  
ATOM   3300  C   THR A 208      12.663  -2.919   5.314  1.00 96.20           C  
ATOM   3301  CB  THR A 208      13.314  -4.416   3.351  1.00 96.20           C  
ATOM   3302  HB  THR A 208      13.844  -4.385   2.400  1.00 96.20           H  
ATOM   3303  O   THR A 208      13.307  -3.146   6.345  1.00 96.20           O  
ATOM   3304  CG2 THR A 208      13.991  -5.467   4.233  1.00 96.20           C  
ATOM   3305 HG21 THR A 208      15.042  -5.213   4.370  1.00 96.20           H  
ATOM   3306 HG22 THR A 208      13.923  -6.448   3.761  1.00 96.20           H  
ATOM   3307 HG23 THR A 208      13.503  -5.524   5.206  1.00 96.20           H  
ATOM   3308  OG1 THR A 208      12.015  -4.891   3.091  1.00 96.20           O  
ATOM   3309  HG1 THR A 208      11.524  -4.911   3.916  1.00 96.20           H  
ATOM   3310  N   LEU A 209      11.372  -2.624   5.343  1.00 97.62           N  
ATOM   3311  H   LEU A 209      10.923  -2.372   4.474  1.00 97.62           H  
ATOM   3312  CA  LEU A 209      10.513  -2.901   6.481  1.00 97.62           C  
ATOM   3313  HA  LEU A 209      10.911  -2.408   7.368  1.00 97.62           H  
ATOM   3314  C   LEU A 209      10.517  -4.416   6.729  1.00 97.62           C  
ATOM   3315  CB  LEU A 209       9.101  -2.355   6.200  1.00 97.62           C  
ATOM   3316  HB2 LEU A 209       8.453  -2.606   7.040  1.00 97.62           H  
ATOM   3317  HB3 LEU A 209       8.706  -2.861   5.318  1.00 97.62           H  
ATOM   3318  O   LEU A 209      10.689  -5.213   5.802  1.00 97.62           O  
ATOM   3319  CG  LEU A 209       9.033  -0.829   5.967  1.00 97.62           C  
ATOM   3320  HG  LEU A 209       9.701  -0.544   5.154  1.00 97.62           H  
ATOM   3321  CD1 LEU A 209       7.622  -0.419   5.569  1.00 97.62           C  
ATOM   3322 HD11 LEU A 209       7.588   0.651   5.366  1.00 97.62           H  
ATOM   3323 HD12 LEU A 209       7.311  -0.950   4.670  1.00 97.62           H  
ATOM   3324 HD13 LEU A 209       6.934  -0.645   6.384  1.00 97.62           H  
ATOM   3325  CD2 LEU A 209       9.422  -0.048   7.220  1.00 97.62           C  
ATOM   3326 HD21 LEU A 209      10.492  -0.159   7.396  1.00 97.62           H  
ATOM   3327 HD22 LEU A 209       8.860  -0.407   8.083  1.00 97.62           H  
ATOM   3328 HD23 LEU A 209       9.212   1.012   7.075  1.00 97.62           H  
ATOM   3329  N   SER A 210      10.354  -4.811   7.986  1.00 96.48           N  
ATOM   3330  H   SER A 210      10.213  -4.094   8.683  1.00 96.48           H  
ATOM   3331  CA  SER A 210      10.172  -6.206   8.398  1.00 96.48           C  
ATOM   3332  HA  SER A 210      10.814  -6.850   7.798  1.00 96.48           H  
ATOM   3333  C   SER A 210       8.727  -6.661   8.211  1.00 96.48           C  
ATOM   3334  CB  SER A 210      10.541  -6.375   9.874  1.00 96.48           C  
ATOM   3335  HB2 SER A 210       9.945  -5.692  10.480  1.00 96.48           H  
ATOM   3336  HB3 SER A 210      10.319  -7.397  10.180  1.00 96.48           H  
ATOM   3337  O   SER A 210       8.498  -7.843   7.943  1.00 96.48           O  
ATOM   3338  OG  SER A 210      11.917  -6.122  10.087  1.00 96.48           O  
ATOM   3339  HG  SER A 210      12.121  -6.336  11.000  1.00 96.48           H  
ATOM   3340  N   ALA A 211       7.784  -5.728   8.366  1.00 96.91           N  
ATOM   3341  H   ALA A 211       8.070  -4.787   8.599  1.00 96.91           H  
ATOM   3342  CA  ALA A 211       6.367  -5.904   8.102  1.00 96.91           C  
ATOM   3343  HA  ALA A 211       6.271  -6.569   7.244  1.00 96.91           H  
ATOM   3344  C   ALA A 211       5.706  -4.557   7.765  1.00 96.91           C  
ATOM   3345  CB  ALA A 211       5.697  -6.547   9.322  1.00 96.91           C  
ATOM   3346  HB1 ALA A 211       5.884  -5.947  10.213  1.00 96.91           H  
ATOM   3347  HB2 ALA A 211       4.620  -6.587   9.162  1.00 96.91           H  
ATOM   3348  HB3 ALA A 211       6.081  -7.557   9.471  1.00 96.91           H  
ATOM   3349  O   ALA A 211       6.156  -3.518   8.254  1.00 96.91           O  
ATOM   3350  N   VAL A 212       4.648  -4.584   6.957  1.00 98.47           N  
ATOM   3351  H   VAL A 212       4.351  -5.472   6.578  1.00 98.47           H  
ATOM   3352  CA  VAL A 212       3.762  -3.437   6.729  1.00 98.47           C  
ATOM   3353  HA  VAL A 212       3.740  -2.865   7.657  1.00 98.47           H  
ATOM   3354  C   VAL A 212       2.333  -3.890   6.448  1.00 98.47           C  
ATOM   3355  CB  VAL A 212       4.292  -2.491   5.633  1.00 98.47           C  
ATOM   3356  HB  VAL A 212       5.268  -2.137   5.964  1.00 98.47           H  
ATOM   3357  O   VAL A 212       2.113  -4.933   5.829  1.00 98.47           O  
ATOM   3358  CG1 VAL A 212       4.493  -3.162   4.271  1.00 98.47           C  
ATOM   3359 HG11 VAL A 212       5.260  -3.931   4.367  1.00 98.47           H  
ATOM   3360 HG12 VAL A 212       4.836  -2.424   3.546  1.00 98.47           H  
ATOM   3361 HG13 VAL A 212       3.557  -3.599   3.923  1.00 98.47           H  
ATOM   3362  CG2 VAL A 212       3.407  -1.256   5.444  1.00 98.47           C  
ATOM   3363 HG21 VAL A 212       3.118  -0.846   6.412  1.00 98.47           H  
ATOM   3364 HG22 VAL A 212       2.505  -1.508   4.886  1.00 98.47           H  
ATOM   3365 HG23 VAL A 212       3.961  -0.485   4.910  1.00 98.47           H  
ATOM   3366  N   GLU A 213       1.373  -3.095   6.900  1.00 98.40           N  
ATOM   3367  H   GLU A 213       1.638  -2.302   7.466  1.00 98.40           H  
ATOM   3368  CA  GLU A 213      -0.034  -3.186   6.532  1.00 98.40           C  
ATOM   3369  HA  GLU A 213      -0.156  -3.865   5.688  1.00 98.40           H  
ATOM   3370  C   GLU A 213      -0.551  -1.817   6.120  1.00 98.40           C  
ATOM   3371  CB  GLU A 213      -0.865  -3.689   7.715  1.00 98.40           C  
ATOM   3372  HB2 GLU A 213      -1.921  -3.508   7.511  1.00 98.40           H  
ATOM   3373  HB3 GLU A 213      -0.583  -3.142   8.614  1.00 98.40           H  
ATOM   3374  O   GLU A 213      -0.297  -0.830   6.804  1.00 98.40           O  
ATOM   3375  CG  GLU A 213      -0.666  -5.186   7.928  1.00 98.40           C  
ATOM   3376  HG2 GLU A 213      -1.082  -5.704   7.064  1.00 98.40           H  
ATOM   3377  HG3 GLU A 213       0.399  -5.413   7.990  1.00 98.40           H  
ATOM   3378  CD  GLU A 213      -1.349  -5.704   9.192  1.00 98.40           C  
ATOM   3379  OE1 GLU A 213      -1.042  -6.869   9.531  1.00 98.40           O  
ATOM   3380  OE2 GLU A 213      -2.186  -4.982   9.785  1.00 98.40           O  
ATOM   3381  N   MET A 214      -1.335  -1.775   5.046  1.00 98.80           N  
ATOM   3382  H   MET A 214      -1.510  -2.644   4.561  1.00 98.80           H  
ATOM   3383  CA  MET A 214      -2.210  -0.649   4.741  1.00 98.80           C  
ATOM   3384  HA  MET A 214      -1.972   0.198   5.385  1.00 98.80           H  
ATOM   3385  C   MET A 214      -3.645  -1.081   5.005  1.00 98.80           C  
ATOM   3386  CB  MET A 214      -2.071  -0.196   3.288  1.00 98.80           C  
ATOM   3387  HB2 MET A 214      -2.446  -0.985   2.637  1.00 98.80           H  
ATOM   3388  HB3 MET A 214      -2.706   0.677   3.139  1.00 98.80           H  
ATOM   3389  O   MET A 214      -4.073  -2.145   4.543  1.00 98.80           O  
ATOM   3390  CG  MET A 214      -0.642   0.146   2.862  1.00 98.80           C  
ATOM   3391  HG2 MET A 214       0.004  -0.708   3.064  1.00 98.80           H  
ATOM   3392  HG3 MET A 214      -0.277   0.994   3.441  1.00 98.80           H  
ATOM   3393  SD  MET A 214      -0.518   0.524   1.095  1.00 98.80           S  
ATOM   3394  CE  MET A 214      -1.415   2.102   1.022  1.00 98.80           C  
ATOM   3395  HE1 MET A 214      -0.984   2.803   1.737  1.00 98.80           H  
ATOM   3396  HE2 MET A 214      -2.469   1.948   1.254  1.00 98.80           H  
ATOM   3397  HE3 MET A 214      -1.332   2.524   0.021  1.00 98.80           H  
ATOM   3398  N   LYS A 215      -4.402  -0.260   5.723  1.00 98.16           N  
ATOM   3399  H   LYS A 215      -3.989   0.582   6.097  1.00 98.16           H  
ATOM   3400  CA  LYS A 215      -5.790  -0.548   6.077  1.00 98.16           C  
ATOM   3401  HA  LYS A 215      -6.199  -1.206   5.310  1.00 98.16           H  
ATOM   3402  C   LYS A 215      -6.637   0.716   6.043  1.00 98.16           C  
ATOM   3403  CB  LYS A 215      -5.830  -1.300   7.421  1.00 98.16           C  
ATOM   3404  HB2 LYS A 215      -6.853  -1.628   7.607  1.00 98.16           H  
ATOM   3405  HB3 LYS A 215      -5.211  -2.192   7.324  1.00 98.16           H  
ATOM   3406  O   LYS A 215      -6.148   1.795   6.355  1.00 98.16           O  
ATOM   3407  CG  LYS A 215      -5.327  -0.478   8.625  1.00 98.16           C  
ATOM   3408  HG2 LYS A 215      -6.050   0.312   8.830  1.00 98.16           H  
ATOM   3409  HG3 LYS A 215      -4.379  -0.001   8.375  1.00 98.16           H  
ATOM   3410  CD  LYS A 215      -5.116  -1.289   9.916  1.00 98.16           C  
ATOM   3411  HD2 LYS A 215      -4.949  -0.590  10.735  1.00 98.16           H  
ATOM   3412  HD3 LYS A 215      -6.001  -1.883  10.144  1.00 98.16           H  
ATOM   3413  CE  LYS A 215      -3.891  -2.203   9.796  1.00 98.16           C  
ATOM   3414  HE2 LYS A 215      -3.045  -1.618   9.433  1.00 98.16           H  
ATOM   3415  HE3 LYS A 215      -4.100  -2.981   9.062  1.00 98.16           H  
ATOM   3416  NZ  LYS A 215      -3.504  -2.842  11.073  1.00 98.16           N  
ATOM   3417  HZ1 LYS A 215      -4.290  -3.172  11.614  1.00 98.16           H  
ATOM   3418  HZ2 LYS A 215      -2.965  -2.186  11.621  1.00 98.16           H  
ATOM   3419  HZ3 LYS A 215      -2.917  -3.640  10.873  1.00 98.16           H  
ATOM   3420  N   ILE A 216      -7.897   0.584   5.646  1.00 97.57           N  
ATOM   3421  H   ILE A 216      -8.239  -0.345   5.446  1.00 97.57           H  
ATOM   3422  CA  ILE A 216      -8.824   1.711   5.509  1.00 97.57           C  
ATOM   3423  HA  ILE A 216      -8.308   2.607   5.852  1.00 97.57           H  
ATOM   3424  C   ILE A 216     -10.030   1.541   6.420  1.00 97.57           C  
ATOM   3425  CB  ILE A 216      -9.238   1.959   4.043  1.00 97.57           C  
ATOM   3426  HB  ILE A 216      -9.882   2.838   4.029  1.00 97.57           H  
ATOM   3427  O   ILE A 216     -10.470   0.416   6.663  1.00 97.57           O  
ATOM   3428  CG1 ILE A 216     -10.045   0.778   3.454  1.00 97.57           C  
ATOM   3429 HG12 ILE A 216     -10.927   0.611   4.071  1.00 97.57           H  
ATOM   3430 HG13 ILE A 216      -9.441  -0.130   3.483  1.00 97.57           H  
ATOM   3431  CG2 ILE A 216      -7.995   2.309   3.214  1.00 97.57           C  
ATOM   3432 HG21 ILE A 216      -7.291   1.477   3.198  1.00 97.57           H  
ATOM   3433 HG22 ILE A 216      -7.507   3.185   3.642  1.00 97.57           H  
ATOM   3434 HG23 ILE A 216      -8.285   2.551   2.192  1.00 97.57           H  
ATOM   3435  CD1 ILE A 216     -10.544   0.994   2.020  1.00 97.57           C  
ATOM   3436 HD11 ILE A 216      -9.708   1.002   1.320  1.00 97.57           H  
ATOM   3437 HD12 ILE A 216     -11.216   0.180   1.750  1.00 97.57           H  
ATOM   3438 HD13 ILE A 216     -11.084   1.938   1.950  1.00 97.57           H  
ATOM   3439  N   ARG A 217     -10.579   2.651   6.906  1.00 94.61           N  
ATOM   3440  H   ARG A 217     -10.143   3.535   6.690  1.00 94.61           H  
ATOM   3441  CA  ARG A 217     -11.799   2.660   7.718  1.00 94.61           C  
ATOM   3442  HA  ARG A 217     -12.305   1.700   7.610  1.00 94.61           H  
ATOM   3443  C   ARG A 217     -12.751   3.731   7.222  1.00 94.61           C  
ATOM   3444  CB  ARG A 217     -11.427   2.813   9.196  1.00 94.61           C  
ATOM   3445  HB2 ARG A 217     -10.877   3.743   9.344  1.00 94.61           H  
ATOM   3446  HB3 ARG A 217     -10.782   1.975   9.461  1.00 94.61           H  
ATOM   3447  O   ARG A 217     -12.339   4.815   6.822  1.00 94.61           O  
ATOM   3448  CG  ARG A 217     -12.640   2.774  10.132  1.00 94.61           C  
ATOM   3449  HG2 ARG A 217     -13.272   1.925   9.873  1.00 94.61           H  
ATOM   3450  HG3 ARG A 217     -13.221   3.691  10.030  1.00 94.61           H  
ATOM   3451  CD  ARG A 217     -12.188   2.617  11.585  1.00 94.61           C  
ATOM   3452  HD2 ARG A 217     -13.065   2.449  12.209  1.00 94.61           H  
ATOM   3453  HD3 ARG A 217     -11.539   1.744  11.660  1.00 94.61           H  
ATOM   3454  NE  ARG A 217     -11.471   3.809  12.066  1.00 94.61           N  
ATOM   3455  HE  ARG A 217     -11.347   4.595  11.445  1.00 94.61           H  
ATOM   3456  NH1 ARG A 217     -10.805   2.963  14.077  1.00 94.61           N  
ATOM   3457 HH11 ARG A 217     -11.223   2.069  13.863  1.00 94.61           H  
ATOM   3458 HH12 ARG A 217     -10.295   3.082  14.941  1.00 94.61           H  
ATOM   3459  NH2 ARG A 217     -10.190   5.028  13.453  1.00 94.61           N  
ATOM   3460 HH21 ARG A 217     -10.148   5.706  12.706  1.00 94.61           H  
ATOM   3461 HH22 ARG A 217      -9.495   5.042  14.185  1.00 94.61           H  
ATOM   3462  CZ  ARG A 217     -10.826   3.926  13.203  1.00 94.61           C  
ATOM   3463  N   GLU A 218     -14.033   3.394   7.192  1.00 92.73           N  
ATOM   3464  H   GLU A 218     -14.310   2.500   7.570  1.00 92.73           H  
ATOM   3465  CA  GLU A 218     -15.072   4.336   6.797  1.00 92.73           C  
ATOM   3466  HA  GLU A 218     -14.807   4.783   5.839  1.00 92.73           H  
ATOM   3467  C   GLU A 218     -15.183   5.442   7.854  1.00 92.73           C  
ATOM   3468  CB  GLU A 218     -16.396   3.582   6.638  1.00 92.73           C  
ATOM   3469  HB2 GLU A 218     -16.737   3.246   7.617  1.00 92.73           H  
ATOM   3470  HB3 GLU A 218     -16.239   2.706   6.008  1.00 92.73           H  
ATOM   3471  O   GLU A 218     -15.344   5.159   9.044  1.00 92.73           O  
ATOM   3472  CG  GLU A 218     -17.469   4.463   5.994  1.00 92.73           C  
ATOM   3473  HG2 GLU A 218     -17.216   4.618   4.945  1.00 92.73           H  
ATOM   3474  HG3 GLU A 218     -17.488   5.435   6.486  1.00 92.73           H  
ATOM   3475  CD  GLU A 218     -18.860   3.838   6.098  1.00 92.73           C  
ATOM   3476  OE1 GLU A 218     -19.848   4.602   6.153  1.00 92.73           O  
ATOM   3477  OE2 GLU A 218     -19.022   2.594   6.026  1.00 92.73           O  
ATOM   3478  N   LYS A 219     -15.128   6.706   7.431  1.00 90.03           N  
ATOM   3479  H   LYS A 219     -15.034   6.886   6.441  1.00 90.03           H  
ATOM   3480  CA  LYS A 219     -15.331   7.830   8.344  1.00 90.03           C  
ATOM   3481  HA  LYS A 219     -14.770   7.632   9.257  1.00 90.03           H  
ATOM   3482  C   LYS A 219     -16.806   7.919   8.700  1.00 90.03           C  
ATOM   3483  CB  LYS A 219     -14.825   9.143   7.740  1.00 90.03           C  
ATOM   3484  HB2 LYS A 219     -15.052   9.958   8.427  1.00 90.03           H  
ATOM   3485  HB3 LYS A 219     -15.333   9.329   6.794  1.00 90.03           H  
ATOM   3486  O   LYS A 219     -17.667   7.951   7.822  1.00 90.03           O  
ATOM   3487  CG  LYS A 219     -13.311   9.079   7.510  1.00 90.03           C  
ATOM   3488  HG2 LYS A 219     -13.094   8.283   6.798  1.00 90.03           H  
ATOM   3489  HG3 LYS A 219     -12.800   8.847   8.445  1.00 90.03           H  
ATOM   3490  CD  LYS A 219     -12.759  10.380   6.935  1.00 90.03           C  
ATOM   3491  HD2 LYS A 219     -11.772  10.133   6.546  1.00 90.03           H  
ATOM   3492  HD3 LYS A 219     -13.378  10.711   6.101  1.00 90.03           H  
ATOM   3493  CE  LYS A 219     -12.628  11.494   7.983  1.00 90.03           C  
ATOM   3494  HE2 LYS A 219     -12.065  11.094   8.826  1.00 90.03           H  
ATOM   3495  HE3 LYS A 219     -13.616  11.787   8.337  1.00 90.03           H  
ATOM   3496  NZ  LYS A 219     -11.903  12.654   7.407  1.00 90.03           N  
ATOM   3497  HZ1 LYS A 219     -11.057  12.323   6.966  1.00 90.03           H  
ATOM   3498  HZ2 LYS A 219     -12.444  13.110   6.686  1.00 90.03           H  
ATOM   3499  HZ3 LYS A 219     -11.647  13.326   8.116  1.00 90.03           H  
ATOM   3500  N   LYS A 220     -17.102   8.024   9.996  1.00 77.95           N  
ATOM   3501  H   LYS A 220     -16.341   7.999  10.659  1.00 77.95           H  
ATOM   3502  CA  LYS A 220     -18.455   8.354  10.448  1.00 77.95           C  
ATOM   3503  HA  LYS A 220     -19.153   7.623  10.040  1.00 77.95           H  
ATOM   3504  C   LYS A 220     -18.812   9.722   9.878  1.00 77.95           C  
ATOM   3505  CB  LYS A 220     -18.544   8.347  11.981  1.00 77.95           C  
ATOM   3506  HB2 LYS A 220     -19.539   8.682  12.274  1.00 77.95           H  
ATOM   3507  HB3 LYS A 220     -17.813   9.043  12.390  1.00 77.95           H  
ATOM   3508  O   LYS A 220     -18.070  10.680  10.088  1.00 77.95           O  
ATOM   3509  CG  LYS A 220     -18.300   6.944  12.557  1.00 77.95           C  
ATOM   3510  HG2 LYS A 220     -19.030   6.251  12.138  1.00 77.95           H  
ATOM   3511  HG3 LYS A 220     -17.300   6.607  12.286  1.00 77.95           H  
ATOM   3512  CD  LYS A 220     -18.425   6.947  14.084  1.00 77.95           C  
ATOM   3513  HD2 LYS A 220     -19.436   7.246  14.363  1.00 77.95           H  
ATOM   3514  HD3 LYS A 220     -17.714   7.663  14.497  1.00 77.95           H  
ATOM   3515  CE  LYS A 220     -18.123   5.547  14.628  1.00 77.95           C  
ATOM   3516  HE2 LYS A 220     -18.848   4.847  14.212  1.00 77.95           H  
ATOM   3517  HE3 LYS A 220     -17.135   5.248  14.277  1.00 77.95           H  
ATOM   3518  NZ  LYS A 220     -18.165   5.515  16.111  1.00 77.95           N  
ATOM   3519  HZ1 LYS A 220     -17.482   6.153  16.492  1.00 77.95           H  
ATOM   3520  HZ2 LYS A 220     -19.079   5.782  16.448  1.00 77.95           H  
ATOM   3521  HZ3 LYS A 220     -17.950   4.588  16.450  1.00 77.95           H  
ATOM   3522  N   GLN A 221     -19.933   9.817   9.167  1.00 63.28           N  
ATOM   3523  H   GLN A 221     -20.483   8.989   8.987  1.00 63.28           H  
ATOM   3524  CA  GLN A 221     -20.486  11.123   8.836  1.00 63.28           C  
ATOM   3525  HA  GLN A 221     -19.737  11.714   8.308  1.00 63.28           H  
ATOM   3526  C   GLN A 221     -20.808  11.812  10.160  1.00 63.28           C  
ATOM   3527  CB  GLN A 221     -21.733  11.000   7.946  1.00 63.28           C  
ATOM   3528  HB2 GLN A 221     -22.178  11.990   7.851  1.00 63.28           H  
ATOM   3529  HB3 GLN A 221     -22.460  10.339   8.418  1.00 63.28           H  
ATOM   3530  O   GLN A 221     -21.666  11.348  10.913  1.00 63.28           O  
ATOM   3531  CG  GLN A 221     -21.400  10.474   6.540  1.00 63.28           C  
ATOM   3532  HG2 GLN A 221     -21.041   9.447   6.612  1.00 63.28           H  
ATOM   3533  HG3 GLN A 221     -20.607  11.084   6.107  1.00 63.28           H  
ATOM   3534  CD  GLN A 221     -22.595  10.507   5.589  1.00 63.28           C  
ATOM   3535  NE2 GLN A 221     -22.444  10.019   4.378  1.00 63.28           N  
ATOM   3536 HE21 GLN A 221     -21.553   9.656   4.070  1.00 63.28           H  
ATOM   3537 HE22 GLN A 221     -23.250  10.105   3.775  1.00 63.28           H  
ATOM   3538  OE1 GLN A 221     -23.680  10.967   5.896  1.00 63.28           O  
ATOM   3539  N   THR A 222     -20.099  12.893  10.474  1.00 56.07           N  
ATOM   3540  H   THR A 222     -19.341  13.199   9.881  1.00 56.07           H  
ATOM   3541  CA  THR A 222     -20.569  13.830  11.487  1.00 56.07           C  
ATOM   3542  HA  THR A 222     -20.787  13.303  12.415  1.00 56.07           H  
ATOM   3543  C   THR A 222     -21.862  14.405  10.937  1.00 56.07           C  
ATOM   3544  CB  THR A 222     -19.539  14.933  11.781  1.00 56.07           C  
ATOM   3545  HB  THR A 222     -20.033  15.775  12.264  1.00 56.07           H  
ATOM   3546  O   THR A 222     -21.843  15.233  10.028  1.00 56.07           O  
ATOM   3547  CG2 THR A 222     -18.442  14.413  12.709  1.00 56.07           C  
ATOM   3548 HG21 THR A 222     -17.722  15.210  12.892  1.00 56.07           H  
ATOM   3549 HG22 THR A 222     -18.877  14.106  13.660  1.00 56.07           H  
ATOM   3550 HG23 THR A 222     -17.932  13.567  12.248  1.00 56.07           H  
ATOM   3551  OG1 THR A 222     -18.921  15.365  10.589  1.00 56.07           O  
ATOM   3552  HG1 THR A 222     -19.568  15.917  10.143  1.00 56.07           H  
ATOM   3553  N   SER A 223     -22.994  13.895  11.421  1.00 48.10           N  
ATOM   3554  H   SER A 223     -22.939  13.165  12.117  1.00 48.10           H  
ATOM   3555  CA  SER A 223     -24.258  14.594  11.243  1.00 48.10           C  
ATOM   3556  HA  SER A 223     -24.458  14.754  10.183  1.00 48.10           H  
ATOM   3557  C   SER A 223     -24.072  15.935  11.935  1.00 48.10           C  
ATOM   3558  CB  SER A 223     -25.420  13.804  11.853  1.00 48.10           C  
ATOM   3559  HB2 SER A 223     -25.215  13.595  12.903  1.00 48.10           H  
ATOM   3560  HB3 SER A 223     -26.336  14.390  11.783  1.00 48.10           H  
ATOM   3561  O   SER A 223     -23.967  15.981  13.158  1.00 48.10           O  
ATOM   3562  OG  SER A 223     -25.582  12.587  11.147  1.00 48.10           O  
ATOM   3563  HG  SER A 223     -24.713  12.238  10.939  1.00 48.10           H  
ATOM   3564  N   ASN A 224     -23.933  17.000  11.147  1.00 47.95           N  
ATOM   3565  H   ASN A 224     -23.896  16.862  10.147  1.00 47.95           H  
ATOM   3566  CA  ASN A 224     -24.112  18.352  11.647  1.00 47.95           C  
ATOM   3567  HA  ASN A 224     -23.515  18.515  12.545  1.00 47.95           H  
ATOM   3568  C   ASN A 224     -25.595  18.448  12.007  1.00 47.95           C  
ATOM   3569  CB  ASN A 224     -23.712  19.372  10.564  1.00 47.95           C  
ATOM   3570  HB2 ASN A 224     -24.268  19.160   9.650  1.00 47.95           H  
ATOM   3571  HB3 ASN A 224     -24.000  20.367  10.903  1.00 47.95           H  
ATOM   3572  O   ASN A 224     -26.422  18.684  11.126  1.00 47.95           O  
ATOM   3573  CG  ASN A 224     -22.229  19.411  10.247  1.00 47.95           C  
ATOM   3574  ND2 ASN A 224     -21.877  19.862   9.065  1.00 47.95           N  
ATOM   3575 HD21 ASN A 224     -20.883  19.912   8.894  1.00 47.95           H  
ATOM   3576 HD22 ASN A 224     -22.577  20.199   8.421  1.00 47.95           H  
ATOM   3577  OD1 ASN A 224     -21.365  19.058  11.029  1.00 47.95           O  
ATOM   3578  N   TYR A 225     -25.927  18.142  13.255  1.00 38.78           N  
ATOM   3579  H   TYR A 225     -25.188  17.947  13.916  1.00 38.78           H  
ATOM   3580  CA  TYR A 225     -27.194  18.534  13.849  1.00 38.78           C  
ATOM   3581  HA  TYR A 225     -27.843  18.954  13.080  1.00 38.78           H  
ATOM   3582  C   TYR A 225     -26.922  19.666  14.830  1.00 38.78           C  
ATOM   3583  CB  TYR A 225     -27.916  17.335  14.474  1.00 38.78           C  
ATOM   3584  HB2 TYR A 225     -27.552  17.179  15.489  1.00 38.78           H  
ATOM   3585  HB3 TYR A 225     -27.691  16.439  13.895  1.00 38.78           H  
ATOM   3586  O   TYR A 225     -25.907  19.559  15.557  1.00 38.78           O  
ATOM   3587  CG  TYR A 225     -29.417  17.537  14.487  1.00 38.78           C  
ATOM   3588  CD1 TYR A 225     -30.018  18.329  15.482  1.00 38.78           C  
ATOM   3589  HD1 TYR A 225     -29.396  18.794  16.232  1.00 38.78           H  
ATOM   3590  CD2 TYR A 225     -30.199  17.005  13.443  1.00 38.78           C  
ATOM   3591  HD2 TYR A 225     -29.724  16.438  12.657  1.00 38.78           H  
ATOM   3592  CE1 TYR A 225     -31.405  18.577  15.449  1.00 38.78           C  
ATOM   3593  HE1 TYR A 225     -31.852  19.210  16.201  1.00 38.78           H  
ATOM   3594  CE2 TYR A 225     -31.585  17.249  13.404  1.00 38.78           C  
ATOM   3595  HE2 TYR A 225     -32.192  16.859  12.600  1.00 38.78           H  
ATOM   3596  OH  TYR A 225     -33.522  18.287  14.356  1.00 38.78           O  
ATOM   3597  HH  TYR A 225     -33.780  18.881  15.064  1.00 38.78           H  
ATOM   3598  CZ  TYR A 225     -32.188  18.037  14.405  1.00 38.78           C  
ATOM   3599  OXT TYR A 225     -27.716  20.625  14.792  1.00 38.78           O  
TER    3600      TYR A 225                                                       
END   
