# Supplementary material for: Nuclear genome of Bulinus truncatus, an intermediate host of the carcinogenic human blood fluke Schistosoma haematobium
Source: Nat Commun. 2022 Feb 21;13:977. doi: 10.1038/s41467-022-28634-9 (PMC8861042; doi:10.1038/s41467-022-28634-9)
Supplement: Supplementary file 6 — Supplementary Data 3 [file 41467_2022_28634_MOESM6_ESM.zip › Supplementary_Data_3/bglb025643-pa.mature.pep.pdb]

ATOM      1  N   MET A   1       9.743 -10.805  53.306  1.00 48.09           N  
ATOM      2  H   MET A   1      10.223 -10.286  54.027  1.00 48.09           H  
ATOM      3  H2  MET A   1      10.005 -10.454  52.396  1.00 48.09           H  
ATOM      4  H3  MET A   1       8.748 -10.669  53.408  1.00 48.09           H  
ATOM      5  CA  MET A   1      10.030 -12.253  53.411  1.00 48.09           C  
ATOM      6  HA  MET A   1      11.084 -12.429  53.197  1.00 48.09           H  
ATOM      7  C   MET A   1       9.218 -12.970  52.346  1.00 48.09           C  
ATOM      8  CB  MET A   1       9.732 -12.791  54.816  1.00 48.09           C  
ATOM      9  HB2 MET A   1       8.801 -12.363  55.188  1.00 48.09           H  
ATOM     10  HB3 MET A   1       9.620 -13.875  54.773  1.00 48.09           H  
ATOM     11  O   MET A   1       8.079 -12.588  52.121  1.00 48.09           O  
ATOM     12  CG  MET A   1      10.880 -12.472  55.781  1.00 48.09           C  
ATOM     13  HG2 MET A   1      11.765 -13.031  55.476  1.00 48.09           H  
ATOM     14  HG3 MET A   1      11.109 -11.408  55.734  1.00 48.09           H  
ATOM     15  SD  MET A   1      10.500 -12.883  57.499  1.00 48.09           S  
ATOM     16  CE  MET A   1      12.079 -12.490  58.300  1.00 48.09           C  
ATOM     17  HE1 MET A   1      11.999 -12.690  59.369  1.00 48.09           H  
ATOM     18  HE2 MET A   1      12.320 -11.438  58.152  1.00 48.09           H  
ATOM     19  HE3 MET A   1      12.871 -13.112  57.882  1.00 48.09           H  
ATOM     20  N   LYS A   2       9.870 -13.887  51.626  1.00 36.69           N  
ATOM     21  H   LYS A   2      10.752 -14.219  51.991  1.00 36.69           H  
ATOM     22  CA  LYS A   2       9.389 -14.611  50.442  1.00 36.69           C  
ATOM     23  HA  LYS A   2       8.897 -13.937  49.740  1.00 36.69           H  
ATOM     24  C   LYS A   2       8.411 -15.720  50.839  1.00 36.69           C  
ATOM     25  CB  LYS A   2      10.601 -15.309  49.781  1.00 36.69           C  
ATOM     26  HB2 LYS A   2      10.233 -15.927  48.962  1.00 36.69           H  
ATOM     27  HB3 LYS A   2      11.048 -15.981  50.513  1.00 36.69           H  
ATOM     28  O   LYS A   2       8.753 -16.461  51.752  1.00 36.69           O  
ATOM     29  CG  LYS A   2      11.708 -14.400  49.222  1.00 36.69           C  
ATOM     30  HG2 LYS A   2      11.321 -13.856  48.361  1.00 36.69           H  
ATOM     31  HG3 LYS A   2      12.025 -13.684  49.981  1.00 36.69           H  
ATOM     32  CD  LYS A   2      12.922 -15.252  48.804  1.00 36.69           C  
ATOM     33  HD2 LYS A   2      13.354 -15.712  49.692  1.00 36.69           H  
ATOM     34  HD3 LYS A   2      12.584 -16.041  48.133  1.00 36.69           H  
ATOM     35  CE  LYS A   2      13.991 -14.412  48.089  1.00 36.69           C  
ATOM     36  HE2 LYS A   2      14.307 -13.605  48.749  1.00 36.69           H  
ATOM     37  HE3 LYS A   2      13.540 -13.962  47.205  1.00 36.69           H  
ATOM     38  NZ  LYS A   2      15.165 -15.236  47.690  1.00 36.69           N  
ATOM     39  HZ1 LYS A   2      15.612 -15.651  48.495  1.00 36.69           H  
ATOM     40  HZ2 LYS A   2      14.882 -15.980  47.069  1.00 36.69           H  
ATOM     41  HZ3 LYS A   2      15.848 -14.674  47.202  1.00 36.69           H  
ATOM     42  N   THR A   3       7.353 -15.928  50.056  1.00 43.91           N  
ATOM     43  H   THR A   3       7.060 -15.206  49.413  1.00 43.91           H  
ATOM     44  CA  THR A   3       6.807 -17.275  49.829  1.00 43.91           C  
ATOM     45  HA  THR A   3       7.619 -17.996  49.927  1.00 43.91           H  
ATOM     46  C   THR A   3       6.264 -17.346  48.403  1.00 43.91           C  
ATOM     47  CB  THR A   3       5.712 -17.689  50.832  1.00 43.91           C  
ATOM     48  HB  THR A   3       4.757 -17.243  50.553  1.00 43.91           H  
ATOM     49  O   THR A   3       5.263 -16.713  48.089  1.00 43.91           O  
ATOM     50  CG2 THR A   3       5.581 -19.213  50.870  1.00 43.91           C  
ATOM     51 HG21 THR A   3       4.787 -19.497  51.560  1.00 43.91           H  
ATOM     52 HG22 THR A   3       5.325 -19.591  49.880  1.00 43.91           H  
ATOM     53 HG23 THR A   3       6.518 -19.664  51.197  1.00 43.91           H  
ATOM     54  OG1 THR A   3       6.020 -17.292  52.146  1.00 43.91           O  
ATOM     55  HG1 THR A   3       5.340 -17.649  52.723  1.00 43.91           H  
ATOM     56  N   ALA A   4       6.959 -18.078  47.535  1.00 41.70           N  
ATOM     57  H   ALA A   4       7.752 -18.602  47.876  1.00 41.70           H  
ATOM     58  CA  ALA A   4       6.467 -18.501  46.229  1.00 41.70           C  
ATOM     59  HA  ALA A   4       5.500 -18.042  46.021  1.00 41.70           H  
ATOM     60  C   ALA A   4       6.288 -20.020  46.300  1.00 41.70           C  
ATOM     61  CB  ALA A   4       7.455 -18.073  45.134  1.00 41.70           C  
ATOM     62  HB1 ALA A   4       8.430 -18.526  45.311  1.00 41.70           H  
ATOM     63  HB2 ALA A   4       7.551 -16.987  45.127  1.00 41.70           H  
ATOM     64  HB3 ALA A   4       7.084 -18.401  44.163  1.00 41.70           H  
ATOM     65  O   ALA A   4       7.207 -20.718  46.731  1.00 41.70           O  
ATOM     66  N   VAL A   5       5.107 -20.507  45.924  1.00 52.09           N  
ATOM     67  H   VAL A   5       4.413 -19.871  45.560  1.00 52.09           H  
ATOM     68  CA  VAL A   5       4.815 -21.936  45.779  1.00 52.09           C  
ATOM     69  HA  VAL A   5       5.577 -22.519  46.294  1.00 52.09           H  
ATOM     70  C   VAL A   5       4.886 -22.257  44.290  1.00 52.09           C  
ATOM     71  CB  VAL A   5       3.452 -22.310  46.396  1.00 52.09           C  
ATOM     72  HB  VAL A   5       2.662 -21.747  45.899  1.00 52.09           H  
ATOM     73  O   VAL A   5       4.231 -21.609  43.478  1.00 52.09           O  
ATOM     74  CG1 VAL A   5       3.158 -23.808  46.249  1.00 52.09           C  
ATOM     75 HG11 VAL A   5       3.083 -24.079  45.196  1.00 52.09           H  
ATOM     76 HG12 VAL A   5       3.944 -24.402  46.716  1.00 52.09           H  
ATOM     77 HG13 VAL A   5       2.203 -24.048  46.717  1.00 52.09           H  
ATOM     78  CG2 VAL A   5       3.425 -21.970  47.895  1.00 52.09           C  
ATOM     79 HG21 VAL A   5       3.535 -20.896  48.041  1.00 52.09           H  
ATOM     80 HG22 VAL A   5       2.470 -22.276  48.321  1.00 52.09           H  
ATOM     81 HG23 VAL A   5       4.231 -22.493  48.410  1.00 52.09           H  
ATOM     82  N   THR A   6       5.735 -23.220  43.948  1.00 40.70           N  
ATOM     83  H   THR A   6       6.241 -23.686  44.688  1.00 40.70           H  
ATOM     84  CA  THR A   6       5.882 -23.797  42.612  1.00 40.70           C  
ATOM     85  HA  THR A   6       5.486 -23.117  41.857  1.00 40.70           H  
ATOM     86  C   THR A   6       5.085 -25.097  42.584  1.00 40.70           C  
ATOM     87  CB  THR A   6       7.371 -24.076  42.324  1.00 40.70           C  
ATOM     88  HB  THR A   6       7.742 -24.818  43.030  1.00 40.70           H  
ATOM     89  O   THR A   6       5.377 -25.989  43.375  1.00 40.70           O  
ATOM     90  CG2 THR A   6       7.633 -24.572  40.904  1.00 40.70           C  
ATOM     91 HG21 THR A   6       7.158 -25.543  40.760  1.00 40.70           H  
ATOM     92 HG22 THR A   6       8.706 -24.688  40.751  1.00 40.70           H  
ATOM     93 HG23 THR A   6       7.232 -23.867  40.175  1.00 40.70           H  
ATOM     94  OG1 THR A   6       8.126 -22.894  42.488  1.00 40.70           O  
ATOM     95  HG1 THR A   6       7.771 -22.247  41.874  1.00 40.70           H  
ATOM     96  N   GLU A   7       4.111 -25.218  41.684  1.00 50.54           N  
ATOM     97  H   GLU A   7       3.872 -24.434  41.093  1.00 50.54           H  
ATOM     98  CA  GLU A   7       3.491 -26.501  41.339  1.00 50.54           C  
ATOM     99  HA  GLU A   7       3.865 -27.265  42.020  1.00 50.54           H  
ATOM    100  C   GLU A   7       3.927 -26.920  39.932  1.00 50.54           C  
ATOM    101  CB  GLU A   7       1.958 -26.476  41.491  1.00 50.54           C  
ATOM    102  HB2 GLU A   7       1.604 -25.445  41.526  1.00 50.54           H  
ATOM    103  HB3 GLU A   7       1.506 -26.968  40.630  1.00 50.54           H  
ATOM    104  O   GLU A   7       3.827 -26.162  38.966  1.00 50.54           O  
ATOM    105  CG  GLU A   7       1.525 -27.232  42.760  1.00 50.54           C  
ATOM    106  HG2 GLU A   7       1.949 -26.726  43.627  1.00 50.54           H  
ATOM    107  HG3 GLU A   7       1.944 -28.237  42.720  1.00 50.54           H  
ATOM    108  CD  GLU A   7      -0.000 -27.338  42.929  1.00 50.54           C  
ATOM    109  OE1 GLU A   7      -0.420 -28.173  43.761  1.00 50.54           O  
ATOM    110  OE2 GLU A   7      -0.729 -26.578  42.253  1.00 50.54           O  
ATOM    111  N   GLN A   8       4.458 -28.138  39.850  1.00 37.85           N  
ATOM    112  H   GLN A   8       4.478 -28.685  40.699  1.00 37.85           H  
ATOM    113  CA  GLN A   8       4.823 -28.846  38.631  1.00 37.85           C  
ATOM    114  HA  GLN A   8       5.160 -28.130  37.881  1.00 37.85           H  
ATOM    115  C   GLN A   8       3.588 -29.568  38.093  1.00 37.85           C  
ATOM    116  CB  GLN A   8       5.946 -29.857  38.969  1.00 37.85           C  
ATOM    117  HB2 GLN A   8       5.669 -30.848  38.610  1.00 37.85           H  
ATOM    118  HB3 GLN A   8       6.043 -29.945  40.051  1.00 37.85           H  
ATOM    119  O   GLN A   8       3.030 -30.420  38.780  1.00 37.85           O  
ATOM    120  CG  GLN A   8       7.297 -29.495  38.327  1.00 37.85           C  
ATOM    121  HG2 GLN A   8       7.286 -28.457  37.993  1.00 37.85           H  
ATOM    122  HG3 GLN A   8       7.438 -30.120  37.445  1.00 37.85           H  
ATOM    123  CD  GLN A   8       8.511 -29.641  39.243  1.00 37.85           C  
ATOM    124  NE2 GLN A   8       9.698 -29.729  38.685  1.00 37.85           N  
ATOM    125 HE21 GLN A   8      10.473 -29.811  39.328  1.00 37.85           H  
ATOM    126 HE22 GLN A   8       9.802 -29.722  37.680  1.00 37.85           H  
ATOM    127  OE1 GLN A   8       8.448 -29.631  40.458  1.00 37.85           O  
ATOM    128  N   ILE A   9       3.195 -29.284  36.850  1.00 42.24           N  
ATOM    129  H   ILE A   9       3.658 -28.541  36.346  1.00 42.24           H  
ATOM    130  CA  ILE A   9       2.194 -30.075  36.129  1.00 42.24           C  
ATOM    131  HA  ILE A   9       1.821 -30.865  36.782  1.00 42.24           H  
ATOM    132  C   ILE A   9       2.895 -30.764  34.955  1.00 42.24           C  
ATOM    133  CB  ILE A   9       0.961 -29.223  35.746  1.00 42.24           C  
ATOM    134  HB  ILE A   9       1.291 -28.371  35.152  1.00 42.24           H  
ATOM    135  O   ILE A   9       3.367 -30.112  34.024  1.00 42.24           O  
ATOM    136  CG1 ILE A   9       0.267 -28.705  37.032  1.00 42.24           C  
ATOM    137 HG12 ILE A   9      -0.047 -29.553  37.641  1.00 42.24           H  
ATOM    138 HG13 ILE A   9       0.983 -28.125  37.615  1.00 42.24           H  
ATOM    139  CG2 ILE A   9      -0.023 -30.057  34.902  1.00 42.24           C  
ATOM    140 HG21 ILE A   9      -0.392 -30.905  35.478  1.00 42.24           H  
ATOM    141 HG22 ILE A   9       0.463 -30.425  33.999  1.00 42.24           H  
ATOM    142 HG23 ILE A   9      -0.867 -29.443  34.585  1.00 42.24           H  
ATOM    143  CD1 ILE A   9      -0.948 -27.799  36.794  1.00 42.24           C  
ATOM    144 HD11 ILE A   9      -1.774 -28.369  36.370  1.00 42.24           H  
ATOM    145 HD12 ILE A   9      -1.273 -27.380  37.746  1.00 42.24           H  
ATOM    146 HD13 ILE A   9      -0.678 -26.985  36.122  1.00 42.24           H  
ATOM    147  N   LEU A  10       2.983 -32.096  35.037  1.00 39.43           N  
ATOM    148  H   LEU A  10       2.581 -32.528  35.857  1.00 39.43           H  
ATOM    149  CA  LEU A  10       3.284 -32.983  33.913  1.00 39.43           C  
ATOM    150  HA  LEU A  10       4.218 -32.683  33.438  1.00 39.43           H  
ATOM    151  C   LEU A  10       2.147 -32.884  32.886  1.00 39.43           C  
ATOM    152  CB  LEU A  10       3.367 -34.454  34.389  1.00 39.43           C  
ATOM    153  HB2 LEU A  10       2.636 -34.638  35.176  1.00 39.43           H  
ATOM    154  HB3 LEU A  10       3.055 -35.066  33.542  1.00 39.43           H  
ATOM    155  O   LEU A  10       0.986 -33.048  33.256  1.00 39.43           O  
ATOM    156  CG  LEU A  10       4.750 -34.973  34.819  1.00 39.43           C  
ATOM    157  HG  LEU A  10       5.521 -34.493  34.216  1.00 39.43           H  
ATOM    158  CD1 LEU A  10       5.040 -34.720  36.299  1.00 39.43           C  
ATOM    159 HD11 LEU A  10       4.296 -35.219  36.919  1.00 39.43           H  
ATOM    160 HD12 LEU A  10       5.009 -33.648  36.497  1.00 39.43           H  
ATOM    161 HD13 LEU A  10       6.031 -35.095  36.552  1.00 39.43           H  
ATOM    162  CD2 LEU A  10       4.823 -36.483  34.575  1.00 39.43           C  
ATOM    163 HD21 LEU A  10       4.696 -36.695  33.514  1.00 39.43           H  
ATOM    164 HD22 LEU A  10       4.042 -36.993  35.140  1.00 39.43           H  
ATOM    165 HD23 LEU A  10       5.797 -36.861  34.888  1.00 39.43           H  
ATOM    166  N   ILE A  11       2.469 -32.693  31.604  1.00 45.93           N  
ATOM    167  H   ILE A  11       3.438 -32.561  31.352  1.00 45.93           H  
ATOM    168  CA  ILE A  11       1.497 -32.831  30.511  1.00 45.93           C  
ATOM    169  HA  ILE A  11       0.574 -33.234  30.926  1.00 45.93           H  
ATOM    170  C   ILE A  11       2.010 -33.868  29.505  1.00 45.93           C  
ATOM    171  CB  ILE A  11       1.112 -31.474  29.876  1.00 45.93           C  
ATOM    172  HB  ILE A  11       2.005 -31.024  29.441  1.00 45.93           H  
ATOM    173  O   ILE A  11       3.125 -33.778  28.995  1.00 45.93           O  
ATOM    174  CG1 ILE A  11       0.549 -30.522  30.962  1.00 45.93           C  
ATOM    175 HG12 ILE A  11       1.315 -30.362  31.721  1.00 45.93           H  
ATOM    176 HG13 ILE A  11      -0.311 -30.988  31.443  1.00 45.93           H  
ATOM    177  CG2 ILE A  11       0.072 -31.691  28.758  1.00 45.93           C  
ATOM    178 HG21 ILE A  11      -0.844 -32.116  29.169  1.00 45.93           H  
ATOM    179 HG22 ILE A  11      -0.158 -30.746  28.265  1.00 45.93           H  
ATOM    180 HG23 ILE A  11       0.464 -32.359  27.991  1.00 45.93           H  
ATOM    181  CD1 ILE A  11       0.136 -29.132  30.463  1.00 45.93           C  
ATOM    182 HD11 ILE A  11       0.958 -28.676  29.911  1.00 45.93           H  
ATOM    183 HD12 ILE A  11      -0.107 -28.503  31.319  1.00 45.93           H  
ATOM    184 HD13 ILE A  11      -0.744 -29.199  29.825  1.00 45.93           H  
ATOM    185  N   ASP A  12       1.153 -34.861  29.287  1.00 43.89           N  
ATOM    186  H   ASP A  12       0.273 -34.793  29.779  1.00 43.89           H  
ATOM    187  CA  ASP A  12       1.240 -35.997  28.370  1.00 43.89           C  
ATOM    188  HA  ASP A  12       2.114 -36.600  28.618  1.00 43.89           H  
ATOM    189  C   ASP A  12       1.349 -35.546  26.897  1.00 43.89           C  
ATOM    190  CB  ASP A  12      -0.029 -36.826  28.656  1.00 43.89           C  
ATOM    191  HB2 ASP A  12      -0.012 -37.120  29.705  1.00 43.89           H  
ATOM    192  HB3 ASP A  12      -0.898 -36.185  28.512  1.00 43.89           H  
ATOM    193  O   ASP A  12       0.561 -34.735  26.409  1.00 43.89           O  
ATOM    194  CG  ASP A  12      -0.244 -38.089  27.819  1.00 43.89           C  
ATOM    195  OD1 ASP A  12       0.482 -38.310  26.822  1.00 43.89           O  
ATOM    196  OD2 ASP A  12      -1.203 -38.818  28.140  1.00 43.89           O  
ATOM    197  N   THR A  13       2.345 -36.083  26.189  1.00 48.18           N  
ATOM    198  H   THR A  13       2.896 -36.802  26.635  1.00 48.18           H  
ATOM    199  CA  THR A  13       2.770 -35.719  24.828  1.00 48.18           C  
ATOM    200  HA  THR A  13       2.529 -34.667  24.673  1.00 48.18           H  
ATOM    201  C   THR A  13       2.047 -36.477  23.704  1.00 48.18           C  
ATOM    202  CB  THR A  13       4.299 -35.876  24.699  1.00 48.18           C  
ATOM    203  HB  THR A  13       4.594 -35.884  23.650  1.00 48.18           H  
ATOM    204  O   THR A  13       2.492 -36.459  22.557  1.00 48.18           O  
ATOM    205  CG2 THR A  13       5.040 -34.728  25.380  1.00 48.18           C  
ATOM    206 HG21 THR A  13       6.116 -34.859  25.264  1.00 48.18           H  
ATOM    207 HG22 THR A  13       4.750 -33.783  24.920  1.00 48.18           H  
ATOM    208 HG23 THR A  13       4.790 -34.696  26.440  1.00 48.18           H  
ATOM    209  OG1 THR A  13       4.738 -37.069  25.318  1.00 48.18           O  
ATOM    210  HG1 THR A  13       5.692 -37.111  25.219  1.00 48.18           H  
ATOM    211  N   SER A  14       0.918 -37.134  23.967  1.00 46.57           N  
ATOM    212  H   SER A  14       0.615 -37.181  24.929  1.00 46.57           H  
ATOM    213  CA  SER A  14       0.320 -38.084  23.012  1.00 46.57           C  
ATOM    214  HA  SER A  14       1.133 -38.473  22.398  1.00 46.57           H  
ATOM    215  C   SER A  14      -0.698 -37.532  21.988  1.00 46.57           C  
ATOM    216  CB  SER A  14      -0.211 -39.302  23.774  1.00 46.57           C  
ATOM    217  HB2 SER A  14      -0.655 -40.011  23.076  1.00 46.57           H  
ATOM    218  HB3 SER A  14       0.616 -39.794  24.285  1.00 46.57           H  
ATOM    219  O   SER A  14      -1.304 -38.328  21.269  1.00 46.57           O  
ATOM    220  OG  SER A  14      -1.174 -38.921  24.734  1.00 46.57           O  
ATOM    221  HG  SER A  14      -0.717 -38.814  25.572  1.00 46.57           H  
ATOM    222  N   LYS A  15      -0.907 -36.208  21.839  1.00 47.78           N  
ATOM    223  H   LYS A  15      -0.387 -35.586  22.440  1.00 47.78           H  
ATOM    224  CA  LYS A  15      -1.999 -35.669  20.981  1.00 47.78           C  
ATOM    225  HA  LYS A  15      -2.267 -36.441  20.260  1.00 47.78           H  
ATOM    226  C   LYS A  15      -1.680 -34.468  20.072  1.00 47.78           C  
ATOM    227  CB  LYS A  15      -3.265 -35.415  21.825  1.00 47.78           C  
ATOM    228  HB2 LYS A  15      -4.020 -34.939  21.199  1.00 47.78           H  
ATOM    229  HB3 LYS A  15      -3.028 -34.739  22.647  1.00 47.78           H  
ATOM    230  O   LYS A  15      -2.492 -33.556  19.973  1.00 47.78           O  
ATOM    231  CG  LYS A  15      -3.897 -36.699  22.371  1.00 47.78           C  
ATOM    232  HG2 LYS A  15      -3.269 -37.114  23.160  1.00 47.78           H  
ATOM    233  HG3 LYS A  15      -3.993 -37.428  21.566  1.00 47.78           H  
ATOM    234  CD  LYS A  15      -5.287 -36.388  22.930  1.00 47.78           C  
ATOM    235  HD2 LYS A  15      -5.192 -35.654  23.730  1.00 47.78           H  
ATOM    236  HD3 LYS A  15      -5.913 -35.980  22.137  1.00 47.78           H  
ATOM    237  CE  LYS A  15      -5.916 -37.670  23.475  1.00 47.78           C  
ATOM    238  HE2 LYS A  15      -5.961 -38.406  22.672  1.00 47.78           H  
ATOM    239  HE3 LYS A  15      -5.262 -38.069  24.251  1.00 47.78           H  
ATOM    240  NZ  LYS A  15      -7.269 -37.410  24.022  1.00 47.78           N  
ATOM    241  HZ1 LYS A  15      -7.208 -36.737  24.773  1.00 47.78           H  
ATOM    242  HZ2 LYS A  15      -7.877 -37.045  23.304  1.00 47.78           H  
ATOM    243  HZ3 LYS A  15      -7.664 -38.263  24.392  1.00 47.78           H  
ATOM    244  N   LEU A  16      -0.571 -34.474  19.330  1.00 43.15           N  
ATOM    245  H   LEU A  16       0.112 -35.201  19.484  1.00 43.15           H  
ATOM    246  CA  LEU A  16      -0.422 -33.592  18.156  1.00 43.15           C  
ATOM    247  HA  LEU A  16      -1.412 -33.382  17.751  1.00 43.15           H  
ATOM    248  C   LEU A  16       0.330 -34.297  17.018  1.00 43.15           C  
ATOM    249  CB  LEU A  16       0.211 -32.229  18.534  1.00 43.15           C  
ATOM    250  HB2 LEU A  16       0.781 -31.879  17.674  1.00 43.15           H  
ATOM    251  HB3 LEU A  16       0.931 -32.362  19.342  1.00 43.15           H  
ATOM    252  O   LEU A  16       1.535 -34.159  16.857  1.00 43.15           O  
ATOM    253  CG  LEU A  16      -0.814 -31.124  18.892  1.00 43.15           C  
ATOM    254  HG  LEU A  16      -1.816 -31.427  18.589  1.00 43.15           H  
ATOM    255  CD1 LEU A  16      -0.819 -30.806  20.388  1.00 43.15           C  
ATOM    256 HD11 LEU A  16      -1.596 -30.072  20.604  1.00 43.15           H  
ATOM    257 HD12 LEU A  16       0.148 -30.407  20.690  1.00 43.15           H  
ATOM    258 HD13 LEU A  16      -1.025 -31.709  20.963  1.00 43.15           H  
ATOM    259  CD2 LEU A  16      -0.492 -29.825  18.149  1.00 43.15           C  
ATOM    260 HD21 LEU A  16      -1.222 -29.060  18.411  1.00 43.15           H  
ATOM    261 HD22 LEU A  16      -0.537 -29.993  17.073  1.00 43.15           H  
ATOM    262 HD23 LEU A  16       0.505 -29.476  18.417  1.00 43.15           H  
ATOM    263  N   ASN A  17      -0.412 -35.052  16.208  1.00 40.14           N  
ATOM    264  H   ASN A  17      -1.391 -35.158  16.432  1.00 40.14           H  
ATOM    265  CA  ASN A  17       0.012 -35.506  14.886  1.00 40.14           C  
ATOM    266  HA  ASN A  17       0.899 -34.958  14.569  1.00 40.14           H  
ATOM    267  C   ASN A  17      -1.113 -35.175  13.900  1.00 40.14           C  
ATOM    268  CB  ASN A  17       0.328 -37.021  14.905  1.00 40.14           C  
ATOM    269  HB2 ASN A  17       0.068 -37.455  13.940  1.00 40.14           H  
ATOM    270  HB3 ASN A  17      -0.285 -37.514  15.660  1.00 40.14           H  
ATOM    271  O   ASN A  17      -2.059 -35.945  13.761  1.00 40.14           O  
ATOM    272  CG  ASN A  17       1.790 -37.359  15.135  1.00 40.14           C  
ATOM    273  ND2 ASN A  17       2.078 -38.573  15.543  1.00 40.14           N  
ATOM    274 HD21 ASN A  17       3.054 -38.747  15.737  1.00 40.14           H  
ATOM    275 HD22 ASN A  17       1.343 -39.219  15.794  1.00 40.14           H  
ATOM    276  OD1 ASN A  17       2.698 -36.592  14.876  1.00 40.14           O  
ATOM    277  N   LEU A  18      -1.008 -34.042  13.206  1.00 40.68           N  
ATOM    278  H   LEU A  18      -0.264 -33.396  13.428  1.00 40.68           H  
ATOM    279  CA  LEU A  18      -1.753 -33.815  11.970  1.00 40.68           C  
ATOM    280  HA  LEU A  18      -2.110 -34.780  11.612  1.00 40.68           H  
ATOM    281  C   LEU A  18      -0.778 -33.290  10.911  1.00 40.68           C  
ATOM    282  CB  LEU A  18      -2.995 -32.926  12.211  1.00 40.68           C  
ATOM    283  HB2 LEU A  18      -3.278 -32.958  13.263  1.00 40.68           H  
ATOM    284  HB3 LEU A  18      -2.750 -31.891  11.973  1.00 40.68           H  
ATOM    285  O   LEU A  18      -0.472 -32.104  10.838  1.00 40.68           O  
ATOM    286  CG  LEU A  18      -4.203 -33.384  11.367  1.00 40.68           C  
ATOM    287  HG  LEU A  18      -3.867 -33.627  10.359  1.00 40.68           H  
ATOM    288  CD1 LEU A  18      -4.881 -34.614  11.984  1.00 40.68           C  
ATOM    289 HD11 LEU A  18      -4.179 -35.445  12.050  1.00 40.68           H  
ATOM    290 HD12 LEU A  18      -5.246 -34.378  12.984  1.00 40.68           H  
ATOM    291 HD13 LEU A  18      -5.721 -34.920  11.360  1.00 40.68           H  
ATOM    292  CD2 LEU A  18      -5.253 -32.279  11.267  1.00 40.68           C  
ATOM    293 HD21 LEU A  18      -4.814 -31.401  10.793  1.00 40.68           H  
ATOM    294 HD22 LEU A  18      -6.091 -32.617  10.659  1.00 40.68           H  
ATOM    295 HD23 LEU A  18      -5.611 -32.009  12.261  1.00 40.68           H  
ATOM    296  N   LYS A  19      -0.237 -34.226  10.123  1.00 38.30           N  
ATOM    297  H   LYS A  19      -0.549 -35.174  10.275  1.00 38.30           H  
ATOM    298  CA  LYS A  19       0.425 -33.951   8.846  1.00 38.30           C  
ATOM    299  HA  LYS A  19       0.975 -33.011   8.896  1.00 38.30           H  
ATOM    300  C   LYS A  19      -0.668 -33.829   7.785  1.00 38.30           C  
ATOM    301  CB  LYS A  19       1.379 -35.105   8.468  1.00 38.30           C  
ATOM    302  HB2 LYS A  19       1.620 -35.007   7.410  1.00 38.30           H  
ATOM    303  HB3 LYS A  19       0.861 -36.055   8.600  1.00 38.30           H  
ATOM    304  O   LYS A  19      -1.357 -34.812   7.533  1.00 38.30           O  
ATOM    305  CG  LYS A  19       2.701 -35.133   9.249  1.00 38.30           C  
ATOM    306  HG2 LYS A  19       3.233 -34.197   9.081  1.00 38.30           H  
ATOM    307  HG3 LYS A  19       2.496 -35.240  10.314  1.00 38.30           H  
ATOM    308  CD  LYS A  19       3.570 -36.310   8.773  1.00 38.30           C  
ATOM    309  HD2 LYS A  19       3.062 -37.245   9.010  1.00 38.30           H  
ATOM    310  HD3 LYS A  19       3.697 -36.241   7.692  1.00 38.30           H  
ATOM    311  CE  LYS A  19       4.948 -36.282   9.446  1.00 38.30           C  
ATOM    312  HE2 LYS A  19       5.424 -35.328   9.220  1.00 38.30           H  
ATOM    313  HE3 LYS A  19       4.808 -36.333  10.526  1.00 38.30           H  
ATOM    314  NZ  LYS A  19       5.805 -37.404   8.983  1.00 38.30           N  
ATOM    315  HZ1 LYS A  19       5.944 -37.351   7.985  1.00 38.30           H  
ATOM    316  HZ2 LYS A  19       6.708 -37.364   9.435  1.00 38.30           H  
ATOM    317  HZ3 LYS A  19       5.375 -38.290   9.204  1.00 38.30           H  
ATOM    318  N   CYS A  20      -0.787 -32.675   7.137  1.00 36.90           N  
ATOM    319  H   CYS A  20      -0.237 -31.884   7.441  1.00 36.90           H  
ATOM    320  CA  CYS A  20      -1.467 -32.571   5.847  1.00 36.90           C  
ATOM    321  HA  CYS A  20      -2.057 -33.468   5.661  1.00 36.90           H  
ATOM    322  C   CYS A  20      -0.410 -32.483   4.743  1.00 36.90           C  
ATOM    323  CB  CYS A  20      -2.446 -31.389   5.834  1.00 36.90           C  
ATOM    324  HB2 CYS A  20      -2.002 -30.521   6.321  1.00 36.90           H  
ATOM    325  HB3 CYS A  20      -2.681 -31.128   4.802  1.00 36.90           H  
ATOM    326  O   CYS A  20       0.307 -31.493   4.629  1.00 36.90           O  
ATOM    327  SG  CYS A  20      -3.983 -31.879   6.669  1.00 36.90           S  
ATOM    328  HG  CYS A  20      -4.649 -30.735   6.489  1.00 36.90           H  
ATOM    329  N   THR A  21      -0.309 -33.545   3.948  1.00 39.81           N  
ATOM    330  H   THR A  21      -0.887 -34.347   4.157  1.00 39.81           H  
ATOM    331  CA  THR A  21       0.391 -33.595   2.660  1.00 39.81           C  
ATOM    332  HA  THR A  21       1.054 -32.736   2.550  1.00 39.81           H  
ATOM    333  C   THR A  21      -0.657 -33.562   1.552  1.00 39.81           C  
ATOM    334  CB  THR A  21       1.215 -34.891   2.526  1.00 39.81           C  
ATOM    335  HB  THR A  21       1.485 -35.037   1.480  1.00 39.81           H  
ATOM    336  O   THR A  21      -1.529 -34.428   1.541  1.00 39.81           O  
ATOM    337  CG2 THR A  21       2.498 -34.851   3.353  1.00 39.81           C  
ATOM    338 HG21 THR A  21       3.044 -35.784   3.215  1.00 39.81           H  
ATOM    339 HG22 THR A  21       2.255 -34.725   4.408  1.00 39.81           H  
ATOM    340 HG23 THR A  21       3.120 -34.020   3.022  1.00 39.81           H  
ATOM    341  OG1 THR A  21       0.469 -36.004   2.974  1.00 39.81           O  
ATOM    342  HG1 THR A  21      -0.331 -36.036   2.445  1.00 39.81           H  
ATOM    343  N   CYS A  22      -0.565 -32.620   0.611  1.00 38.49           N  
ATOM    344  H   CYS A  22       0.155 -31.915   0.684  1.00 38.49           H  
ATOM    345  CA  CYS A  22      -1.317 -32.677  -0.645  1.00 38.49           C  
ATOM    346  HA  CYS A  22      -2.125 -33.404  -0.562  1.00 38.49           H  
ATOM    347  C   CYS A  22      -0.383 -33.145  -1.767  1.00 38.49           C  
ATOM    348  CB  CYS A  22      -1.968 -31.322  -0.960  1.00 38.49           C  
ATOM    349  HB2 CYS A  22      -2.374 -31.353  -1.971  1.00 38.49           H  
ATOM    350  HB3 CYS A  22      -1.223 -30.527  -0.909  1.00 38.49           H  
ATOM    351  O   CYS A  22       0.580 -32.462  -2.109  1.00 38.49           O  
ATOM    352  SG  CYS A  22      -3.324 -30.996   0.204  1.00 38.49           S  
ATOM    353  HG  CYS A  22      -3.774 -29.878  -0.373  1.00 38.49           H  
ATOM    354  N   THR A  23      -0.664 -34.324  -2.314  1.00 38.83           N  
ATOM    355  H   THR A  23      -1.422 -34.865  -1.924  1.00 38.83           H  
ATOM    356  CA  THR A  23      -0.101 -34.861  -3.560  1.00 38.83           C  
ATOM    357  HA  THR A  23       0.956 -34.603  -3.624  1.00 38.83           H  
ATOM    358  C   THR A  23      -0.819 -34.251  -4.764  1.00 38.83           C  
ATOM    359  CB  THR A  23      -0.252 -36.397  -3.605  1.00 38.83           C  
ATOM    360  HB  THR A  23      -0.403 -36.722  -4.634  1.00 38.83           H  
ATOM    361  O   THR A  23      -2.048 -34.235  -4.793  1.00 38.83           O  
ATOM    362  CG2 THR A  23       0.988 -37.103  -3.066  1.00 38.83           C  
ATOM    363 HG21 THR A  23       0.832 -38.182  -3.099  1.00 38.83           H  
ATOM    364 HG22 THR A  23       1.852 -36.853  -3.683  1.00 38.83           H  
ATOM    365 HG23 THR A  23       1.172 -36.796  -2.037  1.00 38.83           H  
ATOM    366  OG1 THR A  23      -1.343 -36.829  -2.813  1.00 38.83           O  
ATOM    367  HG1 THR A  23      -2.135 -36.711  -3.343  1.00 38.83           H  
ATOM    368  N   ILE A  24      -0.060 -33.774  -5.754  1.00 42.35           N  
ATOM    369  H   ILE A  24       0.944 -33.843  -5.666  1.00 42.35           H  
ATOM    370  CA  ILE A  24      -0.563 -33.326  -7.061  1.00 42.35           C  
ATOM    371  HA  ILE A  24      -1.626 -33.099  -6.983  1.00 42.35           H  
ATOM    372  C   ILE A  24      -0.379 -34.492  -8.039  1.00 42.35           C  
ATOM    373  CB  ILE A  24       0.169 -32.046  -7.546  1.00 42.35           C  
ATOM    374  HB  ILE A  24       1.206 -32.306  -7.758  1.00 42.35           H  
ATOM    375  O   ILE A  24       0.745 -34.957  -8.229  1.00 42.35           O  
ATOM    376  CG1 ILE A  24       0.168 -30.938  -6.464  1.00 42.35           C  
ATOM    377 HG12 ILE A  24       0.598 -31.327  -5.541  1.00 42.35           H  
ATOM    378 HG13 ILE A  24      -0.859 -30.638  -6.254  1.00 42.35           H  
ATOM    379  CG2 ILE A  24      -0.474 -31.532  -8.849  1.00 42.35           C  
ATOM    380 HG21 ILE A  24      -0.484 -32.314  -9.608  1.00 42.35           H  
ATOM    381 HG22 ILE A  24      -1.500 -31.210  -8.666  1.00 42.35           H  
ATOM    382 HG23 ILE A  24       0.097 -30.699  -9.259  1.00 42.35           H  
ATOM    383  CD1 ILE A  24       0.986 -29.692  -6.832  1.00 42.35           C  
ATOM    384 HD11 ILE A  24       0.512 -29.152  -7.652  1.00 42.35           H  
ATOM    385 HD12 ILE A  24       1.997 -29.982  -7.118  1.00 42.35           H  
ATOM    386 HD13 ILE A  24       1.038 -29.029  -5.968  1.00 42.35           H  
ATOM    387  N   ASP A  25      -1.475 -34.976  -8.620  1.00 38.46           N  
ATOM    388  H   ASP A  25      -2.361 -34.532  -8.427  1.00 38.46           H  
ATOM    389  CA  ASP A  25      -1.474 -35.965  -9.700  1.00 38.46           C  
ATOM    390  HA  ASP A  25      -0.598 -36.606  -9.600  1.00 38.46           H  
ATOM    391  C   ASP A  25      -1.394 -35.236 -11.053  1.00 38.46           C  
ATOM    392  CB  ASP A  25      -2.719 -36.862  -9.573  1.00 38.46           C  
ATOM    393  HB2 ASP A  25      -3.612 -36.262  -9.746  1.00 38.46           H  
ATOM    394  HB3 ASP A  25      -2.766 -37.246  -8.553  1.00 38.46           H  
ATOM    395  O   ASP A  25      -2.210 -34.362 -11.347  1.00 38.46           O  
ATOM    396  CG  ASP A  25      -2.727 -38.062 -10.531  1.00 38.46           C  
ATOM    397  OD1 ASP A  25      -1.753 -38.215 -11.303  1.00 38.46           O  
ATOM    398  OD2 ASP A  25      -3.707 -38.833 -10.464  1.00 38.46           O  
ATOM    399  N   ASN A  26      -0.377 -35.571 -11.848  1.00 37.54           N  
ATOM    400  H   ASN A  26       0.134 -36.400 -11.579  1.00 37.54           H  
ATOM    401  CA  ASN A  26      -0.139 -35.058 -13.194  1.00 37.54           C  
ATOM    402  HA  ASN A  26      -0.779 -34.198 -13.393  1.00 37.54           H  
ATOM    403  C   ASN A  26      -0.476 -36.162 -14.200  1.00 37.54           C  
ATOM    404  CB  ASN A  26       1.342 -34.646 -13.350  1.00 37.54           C  
ATOM    405  HB2 ASN A  26       1.974 -35.395 -12.873  1.00 37.54           H  
ATOM    406  HB3 ASN A  26       1.594 -34.633 -14.411  1.00 37.54           H  
ATOM    407  O   ASN A  26       0.364 -37.016 -14.483  1.00 37.54           O  
ATOM    408  CG  ASN A  26       1.687 -33.271 -12.822  1.00 37.54           C  
ATOM    409  ND2 ASN A  26       2.891 -33.092 -12.331  1.00 37.54           N  
ATOM    410 HD21 ASN A  26       3.085 -32.162 -11.988  1.00 37.54           H  
ATOM    411 HD22 ASN A  26       3.527 -33.872 -12.240  1.00 37.54           H  
ATOM    412  OD1 ASN A  26       0.931 -32.323 -12.900  1.00 37.54           O  
ATOM    413  N   THR A  27      -1.659 -36.113 -14.806  1.00 44.15           N  
ATOM    414  H   THR A  27      -2.365 -35.479 -14.460  1.00 44.15           H  
ATOM    415  CA  THR A  27      -1.980 -36.939 -15.977  1.00 44.15           C  
ATOM    416  HA  THR A  27      -1.048 -37.282 -16.425  1.00 44.15           H  
ATOM    417  C   THR A  27      -2.676 -36.101 -17.050  1.00 44.15           C  
ATOM    418  CB  THR A  27      -2.759 -38.215 -15.606  1.00 44.15           C  
ATOM    419  HB  THR A  27      -3.265 -38.584 -16.498  1.00 44.15           H  
ATOM    420  O   THR A  27      -3.861 -35.794 -16.985  1.00 44.15           O  
ATOM    421  CG2 THR A  27      -1.834 -39.320 -15.093  1.00 44.15           C  
ATOM    422 HG21 THR A  27      -1.365 -39.016 -14.157  1.00 44.15           H  
ATOM    423 HG22 THR A  27      -2.417 -40.223 -14.914  1.00 44.15           H  
ATOM    424 HG23 THR A  27      -1.061 -39.535 -15.831  1.00 44.15           H  
ATOM    425  OG1 THR A  27      -3.712 -37.996 -14.596  1.00 44.15           O  
ATOM    426  HG1 THR A  27      -3.276 -38.093 -13.747  1.00 44.15           H  
ATOM    427  N   ALA A  28      -1.895 -35.705 -18.057  1.00 41.19           N  
ATOM    428  H   ALA A  28      -0.926 -35.989 -18.030  1.00 41.19           H  
ATOM    429  CA  ALA A  28      -2.371 -35.139 -19.316  1.00 41.19           C  
ATOM    430  HA  ALA A  28      -3.317 -34.623 -19.155  1.00 41.19           H  
ATOM    431  C   ALA A  28      -2.577 -36.249 -20.363  1.00 41.19           C  
ATOM    432  CB  ALA A  28      -1.329 -34.125 -19.812  1.00 41.19           C  
ATOM    433  HB1 ALA A  28      -1.192 -33.345 -19.063  1.00 41.19           H  
ATOM    434  HB2 ALA A  28      -0.377 -34.623 -19.994  1.00 41.19           H  
ATOM    435  HB3 ALA A  28      -1.676 -33.666 -20.737  1.00 41.19           H  
ATOM    436  O   ALA A  28      -1.879 -37.265 -20.324  1.00 41.19           O  
ATOM    437  N   PRO A  29      -3.432 -36.011 -21.369  1.00 41.63           N  
ATOM    438  CA  PRO A  29      -3.213 -36.577 -22.699  1.00 41.63           C  
ATOM    439  HA  PRO A  29      -2.244 -37.072 -22.751  1.00 41.63           H  
ATOM    440  C   PRO A  29      -3.264 -35.499 -23.804  1.00 41.63           C  
ATOM    441  CB  PRO A  29      -4.308 -37.637 -22.858  1.00 41.63           C  
ATOM    442  HB2 PRO A  29      -4.699 -37.656 -23.875  1.00 41.63           H  
ATOM    443  HB3 PRO A  29      -3.907 -38.616 -22.596  1.00 41.63           H  
ATOM    444  O   PRO A  29      -4.223 -34.738 -23.901  1.00 41.63           O  
ATOM    445  CG  PRO A  29      -5.399 -37.248 -21.850  1.00 41.63           C  
ATOM    446  HG2 PRO A  29      -6.334 -37.010 -22.358  1.00 41.63           H  
ATOM    447  HG3 PRO A  29      -5.553 -38.062 -21.141  1.00 41.63           H  
ATOM    448  CD  PRO A  29      -4.863 -36.014 -21.118  1.00 41.63           C  
ATOM    449  HD2 PRO A  29      -5.089 -36.078 -20.053  1.00 41.63           H  
ATOM    450  HD3 PRO A  29      -5.309 -35.110 -21.534  1.00 41.63           H  
ATOM    451  N   GLY A  30      -2.236 -35.452 -24.666  1.00 38.55           N  
ATOM    452  H   GLY A  30      -1.480 -36.101 -24.503  1.00 38.55           H  
ATOM    453  CA  GLY A  30      -2.316 -34.840 -26.013  1.00 38.55           C  
ATOM    454  HA2 GLY A  30      -2.885 -33.911 -25.969  1.00 38.55           H  
ATOM    455  HA3 GLY A  30      -1.309 -34.617 -26.367  1.00 38.55           H  
ATOM    456  C   GLY A  30      -3.005 -35.792 -27.012  1.00 38.55           C  
ATOM    457  O   GLY A  30      -3.635 -36.746 -26.550  1.00 38.55           O  
ATOM    458  N   PRO A  31      -2.841 -35.671 -28.354  1.00 45.35           N  
ATOM    459  CA  PRO A  31      -2.058 -34.710 -29.156  1.00 45.35           C  
ATOM    460  HA  PRO A  31      -1.719 -33.861 -28.563  1.00 45.35           H  
ATOM    461  C   PRO A  31      -2.803 -34.196 -30.430  1.00 45.35           C  
ATOM    462  CB  PRO A  31      -0.872 -35.590 -29.574  1.00 45.35           C  
ATOM    463  HB2 PRO A  31      -0.183 -35.686 -28.735  1.00 45.35           H  
ATOM    464  HB3 PRO A  31      -0.342 -35.207 -30.445  1.00 45.35           H  
ATOM    465  O   PRO A  31      -3.945 -34.564 -30.687  1.00 45.35           O  
ATOM    466  CG  PRO A  31      -1.525 -36.952 -29.857  1.00 45.35           C  
ATOM    467  HG2 PRO A  31      -1.682 -37.085 -30.927  1.00 45.35           H  
ATOM    468  HG3 PRO A  31      -0.906 -37.758 -29.462  1.00 45.35           H  
ATOM    469  CD  PRO A  31      -2.877 -36.900 -29.143  1.00 45.35           C  
ATOM    470  HD2 PRO A  31      -2.989 -37.798 -28.536  1.00 45.35           H  
ATOM    471  HD3 PRO A  31      -3.691 -36.866 -29.867  1.00 45.35           H  
ATOM    472  N   GLY A  32      -2.142 -33.400 -31.288  1.00 40.58           N  
ATOM    473  H   GLY A  32      -1.234 -33.045 -31.024  1.00 40.58           H  
ATOM    474  CA  GLY A  32      -2.617 -33.143 -32.661  1.00 40.58           C  
ATOM    475  HA2 GLY A  32      -3.661 -32.832 -32.617  1.00 40.58           H  
ATOM    476  HA3 GLY A  32      -2.578 -34.071 -33.231  1.00 40.58           H  
ATOM    477  C   GLY A  32      -1.852 -32.054 -33.424  1.00 40.58           C  
ATOM    478  O   GLY A  32      -2.117 -30.871 -33.256  1.00 40.58           O  
ATOM    479  N   THR A  33      -0.907 -32.460 -34.273  1.00 39.12           N  
ATOM    480  H   THR A  33      -0.745 -33.454 -34.349  1.00 39.12           H  
ATOM    481  CA  THR A  33      -0.094 -31.626 -35.180  1.00 39.12           C  
ATOM    482  HA  THR A  33       0.029 -30.623 -34.771  1.00 39.12           H  
ATOM    483  C   THR A  33      -0.700 -31.538 -36.584  1.00 39.12           C  
ATOM    484  CB  THR A  33       1.287 -32.289 -35.373  1.00 39.12           C  
ATOM    485  HB  THR A  33       1.780 -31.849 -36.239  1.00 39.12           H  
ATOM    486  O   THR A  33      -0.971 -32.593 -37.146  1.00 39.12           O  
ATOM    487  CG2 THR A  33       2.211 -32.125 -34.171  1.00 39.12           C  
ATOM    488 HG21 THR A  33       3.168 -32.603 -34.381  1.00 39.12           H  
ATOM    489 HG22 THR A  33       1.763 -32.588 -33.292  1.00 39.12           H  
ATOM    490 HG23 THR A  33       2.376 -31.065 -33.978  1.00 39.12           H  
ATOM    491  OG1 THR A  33       1.120 -33.678 -35.586  1.00 39.12           O  
ATOM    492  HG1 THR A  33       0.497 -33.767 -36.311  1.00 39.12           H  
ATOM    493  N   THR A  34      -0.744 -30.350 -37.207  1.00 45.55           N  
ATOM    494  H   THR A  34      -0.673 -29.515 -36.643  1.00 45.55           H  
ATOM    495  CA  THR A  34      -0.535 -30.163 -38.665  1.00 45.55           C  
ATOM    496  HA  THR A  34       0.257 -30.847 -38.971  1.00 45.55           H  
ATOM    497  C   THR A  34      -0.055 -28.740 -38.988  1.00 45.55           C  
ATOM    498  CB  THR A  34      -1.751 -30.457 -39.566  1.00 45.55           C  
ATOM    499  HB  THR A  34      -1.550 -30.018 -40.543  1.00 45.55           H  
ATOM    500  O   THR A  34      -0.517 -27.765 -38.405  1.00 45.55           O  
ATOM    501  CG2 THR A  34      -2.032 -31.940 -39.805  1.00 45.55           C  
ATOM    502 HG21 THR A  34      -2.592 -32.359 -38.969  1.00 45.55           H  
ATOM    503 HG22 THR A  34      -2.645 -32.041 -40.701  1.00 45.55           H  
ATOM    504 HG23 THR A  34      -1.102 -32.491 -39.947  1.00 45.55           H  
ATOM    505  OG1 THR A  34      -2.920 -29.869 -39.055  1.00 45.55           O  
ATOM    506  HG1 THR A  34      -2.731 -28.953 -38.840  1.00 45.55           H  
ATOM    507  N   SER A  35       0.885 -28.672 -39.927  1.00 41.77           N  
ATOM    508  H   SER A  35       1.124 -29.545 -40.374  1.00 41.77           H  
ATOM    509  CA  SER A  35       1.725 -27.562 -40.397  1.00 41.77           C  
ATOM    510  HA  SER A  35       1.938 -26.875 -39.578  1.00 41.77           H  
ATOM    511  C   SER A  35       1.164 -26.775 -41.597  1.00 41.77           C  
ATOM    512  CB  SER A  35       3.022 -28.234 -40.876  1.00 41.77           C  
ATOM    513  HB2 SER A  35       3.643 -27.518 -41.414  1.00 41.77           H  
ATOM    514  HB3 SER A  35       3.578 -28.599 -40.013  1.00 41.77           H  
ATOM    515  O   SER A  35       0.487 -27.365 -42.435  1.00 41.77           O  
ATOM    516  OG  SER A  35       2.702 -29.338 -41.720  1.00 41.77           O  
ATOM    517  HG  SER A  35       2.156 -29.015 -42.441  1.00 41.77           H  
ATOM    518  N   GLY A  36       1.584 -25.512 -41.768  1.00 43.41           N  
ATOM    519  H   GLY A  36       2.036 -25.042 -40.997  1.00 43.41           H  
ATOM    520  CA  GLY A  36       1.509 -24.752 -43.034  1.00 43.41           C  
ATOM    521  HA2 GLY A  36       2.025 -25.316 -43.811  1.00 43.41           H  
ATOM    522  HA3 GLY A  36       0.464 -24.673 -43.336  1.00 43.41           H  
ATOM    523  C   GLY A  36       2.063 -23.308 -42.906  1.00 43.41           C  
ATOM    524  O   GLY A  36       1.668 -22.661 -41.940  1.00 43.41           O  
ATOM    525  N   PRO A  37       2.969 -22.803 -43.784  1.00 45.99           N  
ATOM    526  CA  PRO A  37       3.831 -21.629 -43.513  1.00 45.99           C  
ATOM    527  HA  PRO A  37       3.784 -21.356 -42.459  1.00 45.99           H  
ATOM    528  C   PRO A  37       3.544 -20.350 -44.353  1.00 45.99           C  
ATOM    529  CB  PRO A  37       5.228 -22.184 -43.827  1.00 45.99           C  
ATOM    530  HB2 PRO A  37       5.976 -21.408 -43.994  1.00 45.99           H  
ATOM    531  HB3 PRO A  37       5.547 -22.844 -43.021  1.00 45.99           H  
ATOM    532  O   PRO A  37       2.666 -20.363 -45.211  1.00 45.99           O  
ATOM    533  CG  PRO A  37       4.976 -23.004 -45.093  1.00 45.99           C  
ATOM    534  HG2 PRO A  37       5.683 -23.830 -45.175  1.00 45.99           H  
ATOM    535  HG3 PRO A  37       5.044 -22.358 -45.969  1.00 45.99           H  
ATOM    536  CD  PRO A  37       3.538 -23.505 -44.936  1.00 45.99           C  
ATOM    537  HD2 PRO A  37       3.578 -24.583 -44.778  1.00 45.99           H  
ATOM    538  HD3 PRO A  37       2.964 -23.280 -45.834  1.00 45.99           H  
ATOM    539  N   ASP A  38       4.382 -19.312 -44.131  1.00 47.72           N  
ATOM    540  H   ASP A  38       5.070 -19.475 -43.411  1.00 47.72           H  
ATOM    541  CA  ASP A  38       4.592 -18.036 -44.874  1.00 47.72           C  
ATOM    542  HA  ASP A  38       5.486 -17.590 -44.436  1.00 47.72           H  
ATOM    543  C   ASP A  38       3.525 -16.923 -44.697  1.00 47.72           C  
ATOM    544  CB  ASP A  38       4.936 -18.332 -46.352  1.00 47.72           C  
ATOM    545  HB2 ASP A  38       4.795 -17.424 -46.937  1.00 47.72           H  
ATOM    546  HB3 ASP A  38       4.246 -19.070 -46.761  1.00 47.72           H  
ATOM    547  O   ASP A  38       2.341 -17.203 -44.646  1.00 47.72           O  
ATOM    548  CG  ASP A  38       6.379 -18.796 -46.579  1.00 47.72           C  
ATOM    549  OD1 ASP A  38       7.230 -18.510 -45.705  1.00 47.72           O  
ATOM    550  OD2 ASP A  38       6.635 -19.379 -47.655  1.00 47.72           O  
ATOM    551  N   THR A  39       3.803 -15.609 -44.603  1.00 42.42           N  
ATOM    552  H   THR A  39       2.961 -15.070 -44.457  1.00 42.42           H  
ATOM    553  CA  THR A  39       4.987 -14.769 -44.883  1.00 42.42           C  
ATOM    554  HA  THR A  39       5.886 -15.282 -44.540  1.00 42.42           H  
ATOM    555  C   THR A  39       4.865 -13.398 -44.161  1.00 42.42           C  
ATOM    556  CB  THR A  39       5.116 -14.447 -46.397  1.00 42.42           C  
ATOM    557  HB  THR A  39       5.044 -13.369 -46.541  1.00 42.42           H  
ATOM    558  O   THR A  39       3.784 -12.830 -44.053  1.00 42.42           O  
ATOM    559  CG2 THR A  39       6.461 -14.885 -46.972  1.00 42.42           C  
ATOM    560 HG21 THR A  39       6.476 -14.706 -48.047  1.00 42.42           H  
ATOM    561 HG22 THR A  39       7.260 -14.304 -46.511  1.00 42.42           H  
ATOM    562 HG23 THR A  39       6.637 -15.943 -46.782  1.00 42.42           H  
ATOM    563  OG1 THR A  39       4.105 -15.024 -47.192  1.00 42.42           O  
ATOM    564  HG1 THR A  39       4.125 -15.976 -47.070  1.00 42.42           H  
ATOM    565  N   THR A  40       6.003 -12.874 -43.692  1.00 40.72           N  
ATOM    566  H   THR A  40       6.788 -13.501 -43.793  1.00 40.72           H  
ATOM    567  CA  THR A  40       6.427 -11.471 -43.417  1.00 40.72           C  
ATOM    568  HA  THR A  40       6.886 -11.463 -42.429  1.00 40.72           H  
ATOM    569  C   THR A  40       5.442 -10.276 -43.457  1.00 40.72           C  
ATOM    570  CB  THR A  40       7.526 -11.121 -44.440  1.00 40.72           C  
ATOM    571  HB  THR A  40       7.791 -10.069 -44.339  1.00 40.72           H  
ATOM    572  O   THR A  40       4.947  -9.914 -44.520  1.00 40.72           O  
ATOM    573  CG2 THR A  40       8.793 -11.956 -44.254  1.00 40.72           C  
ATOM    574 HG21 THR A  40       9.160 -11.859 -43.232  1.00 40.72           H  
ATOM    575 HG22 THR A  40       9.559 -11.594 -44.940  1.00 40.72           H  
ATOM    576 HG23 THR A  40       8.600 -13.006 -44.476  1.00 40.72           H  
ATOM    577  OG1 THR A  40       7.067 -11.364 -45.750  1.00 40.72           O  
ATOM    578  HG1 THR A  40       6.208 -10.942 -45.829  1.00 40.72           H  
ATOM    579  N   THR A  41       5.381  -9.489 -42.368  1.00 42.06           N  
ATOM    580  H   THR A  41       5.444  -9.953 -41.473  1.00 42.06           H  
ATOM    581  CA  THR A  41       5.714  -8.033 -42.318  1.00 42.06           C  
ATOM    582  HA  THR A  41       6.750  -7.938 -42.644  1.00 42.06           H  
ATOM    583  C   THR A  41       5.669  -7.511 -40.872  1.00 42.06           C  
ATOM    584  CB  THR A  41       4.864  -7.102 -43.212  1.00 42.06           C  
ATOM    585  HB  THR A  41       4.640  -6.183 -42.669  1.00 42.06           H  
ATOM    586  O   THR A  41       4.859  -7.953 -40.066  1.00 42.06           O  
ATOM    587  CG2 THR A  41       5.634  -6.717 -44.479  1.00 42.06           C  
ATOM    588 HG21 THR A  41       6.533  -6.161 -44.213  1.00 42.06           H  
ATOM    589 HG22 THR A  41       5.911  -7.605 -45.047  1.00 42.06           H  
ATOM    590 HG23 THR A  41       5.004  -6.082 -45.101  1.00 42.06           H  
ATOM    591  OG1 THR A  41       3.651  -7.674 -43.616  1.00 42.06           O  
ATOM    592  HG1 THR A  41       3.861  -8.511 -44.037  1.00 42.06           H  
ATOM    593  N   GLY A  42       6.626  -6.651 -40.509  1.00 39.44           N  
ATOM    594  H   GLY A  42       7.201  -6.241 -41.230  1.00 39.44           H  
ATOM    595  CA  GLY A  42       7.010  -6.399 -39.119  1.00 39.44           C  
ATOM    596  HA2 GLY A  42       6.905  -7.333 -38.566  1.00 39.44           H  
ATOM    597  HA3 GLY A  42       8.064  -6.126 -39.089  1.00 39.44           H  
ATOM    598  C   GLY A  42       6.233  -5.328 -38.353  1.00 39.44           C  
ATOM    599  O   GLY A  42       5.595  -4.450 -38.918  1.00 39.44           O  
ATOM    600  N   THR A  43       6.368  -5.386 -37.031  1.00 42.95           N  
ATOM    601  H   THR A  43       6.587  -6.292 -36.640  1.00 42.95           H  
ATOM    602  CA  THR A  43       6.619  -4.264 -36.107  1.00 42.95           C  
ATOM    603  HA  THR A  43       7.530  -3.764 -36.434  1.00 42.95           H  
ATOM    604  C   THR A  43       6.901  -4.866 -34.727  1.00 42.95           C  
ATOM    605  CB  THR A  43       5.501  -3.203 -36.025  1.00 42.95           C  
ATOM    606  HB  THR A  43       5.369  -2.895 -34.988  1.00 42.95           H  
ATOM    607  O   THR A  43       6.300  -5.864 -34.342  1.00 42.95           O  
ATOM    608  CG2 THR A  43       5.874  -1.962 -36.843  1.00 42.95           C  
ATOM    609 HG21 THR A  43       6.810  -1.542 -36.473  1.00 42.95           H  
ATOM    610 HG22 THR A  43       5.091  -1.212 -36.728  1.00 42.95           H  
ATOM    611 HG23 THR A  43       5.979  -2.204 -37.900  1.00 42.95           H  
ATOM    612  OG1 THR A  43       4.274  -3.667 -36.515  1.00 42.95           O  
ATOM    613  HG1 THR A  43       4.426  -3.952 -37.419  1.00 42.95           H  
ATOM    614  N   GLY A  44       7.922  -4.345 -34.044  1.00 35.07           N  
ATOM    615  H   GLY A  44       8.332  -3.486 -34.381  1.00 35.07           H  
ATOM    616  CA  GLY A  44       8.576  -4.997 -32.909  1.00 35.07           C  
ATOM    617  HA2 GLY A  44       9.415  -4.384 -32.581  1.00 35.07           H  
ATOM    618  HA3 GLY A  44       8.972  -5.958 -33.239  1.00 35.07           H  
ATOM    619  C   GLY A  44       7.673  -5.228 -31.698  1.00 35.07           C  
ATOM    620  O   GLY A  44       7.209  -4.285 -31.066  1.00 35.07           O  
ATOM    621  N   THR A  45       7.506  -6.493 -31.332  1.00 35.19           N  
ATOM    622  H   THR A  45       7.754  -7.227 -31.980  1.00 35.19           H  
ATOM    623  CA  THR A  45       6.961  -6.941 -30.051  1.00 35.19           C  
ATOM    624  HA  THR A  45       6.337  -6.151 -29.634  1.00 35.19           H  
ATOM    625  C   THR A  45       8.114  -7.195 -29.086  1.00 35.19           C  
ATOM    626  CB  THR A  45       6.095  -8.212 -30.211  1.00 35.19           C  
ATOM    627  HB  THR A  45       6.410  -8.970 -29.493  1.00 35.19           H  
ATOM    628  O   THR A  45       8.876  -8.148 -29.235  1.00 35.19           O  
ATOM    629  CG2 THR A  45       4.621  -7.910 -29.953  1.00 35.19           C  
ATOM    630 HG21 THR A  45       4.266  -7.167 -30.667  1.00 35.19           H  
ATOM    631 HG22 THR A  45       4.032  -8.821 -30.056  1.00 35.19           H  
ATOM    632 HG23 THR A  45       4.495  -7.526 -28.941  1.00 35.19           H  
ATOM    633  OG1 THR A  45       6.179  -8.756 -31.513  1.00 35.19           O  
ATOM    634  HG1 THR A  45       5.475  -9.402 -31.606  1.00 35.19           H  
ATOM    635  N   THR A  46       8.252  -6.349 -28.066  1.00 40.51           N  
ATOM    636  H   THR A  46       7.664  -5.529 -28.018  1.00 40.51           H  
ATOM    637  CA  THR A  46       9.047  -6.686 -26.881  1.00 40.51           C  
ATOM    638  HA  THR A  46       9.974  -7.169 -27.188  1.00 40.51           H  
ATOM    639  C   THR A  46       8.244  -7.672 -26.041  1.00 40.51           C  
ATOM    640  CB  THR A  46       9.413  -5.444 -26.055  1.00 40.51           C  
ATOM    641  HB  THR A  46       9.856  -5.765 -25.112  1.00 40.51           H  
ATOM    642  O   THR A  46       7.310  -7.284 -25.339  1.00 40.51           O  
ATOM    643  CG2 THR A  46      10.417  -4.554 -26.785  1.00 40.51           C  
ATOM    644 HG21 THR A  46      10.669  -3.701 -26.154  1.00 40.51           H  
ATOM    645 HG22 THR A  46       9.986  -4.190 -27.718  1.00 40.51           H  
ATOM    646 HG23 THR A  46      11.324  -5.119 -27.000  1.00 40.51           H  
ATOM    647  OG1 THR A  46       8.263  -4.677 -25.788  1.00 40.51           O  
ATOM    648  HG1 THR A  46       7.610  -5.283 -25.432  1.00 40.51           H  
ATOM    649  N   THR A  47       8.591  -8.951 -26.127  1.00 37.39           N  
ATOM    650  H   THR A  47       9.297  -9.225 -26.795  1.00 37.39           H  
ATOM    651  CA  THR A  47       8.123  -9.991 -25.210  1.00 37.39           C  
ATOM    652  HA  THR A  47       7.034  -9.989 -25.170  1.00 37.39           H  
ATOM    653  C   THR A  47       8.670  -9.694 -23.813  1.00 37.39           C  
ATOM    654  CB  THR A  47       8.589 -11.374 -25.697  1.00 37.39           C  
ATOM    655  HB  THR A  47       8.418 -12.112 -24.913  1.00 37.39           H  
ATOM    656  O   THR A  47       9.862  -9.869 -23.555  1.00 37.39           O  
ATOM    657  CG2 THR A  47       7.842 -11.807 -26.959  1.00 37.39           C  
ATOM    658 HG21 THR A  47       8.030 -11.105 -27.772  1.00 37.39           H  
ATOM    659 HG22 THR A  47       8.187 -12.797 -27.258  1.00 37.39           H  
ATOM    660 HG23 THR A  47       6.772 -11.853 -26.757  1.00 37.39           H  
ATOM    661  OG1 THR A  47       9.964 -11.327 -26.015  1.00 37.39           O  
ATOM    662  HG1 THR A  47      10.416 -11.092 -25.201  1.00 37.39           H  
ATOM    663  N   GLY A  48       7.813  -9.189 -22.923  1.00 42.20           N  
ATOM    664  H   GLY A  48       6.862  -9.029 -23.223  1.00 42.20           H  
ATOM    665  CA  GLY A  48       8.082  -9.193 -21.485  1.00 42.20           C  
ATOM    666  HA2 GLY A  48       9.066  -8.760 -21.304  1.00 42.20           H  
ATOM    667  HA3 GLY A  48       7.329  -8.606 -20.960  1.00 42.20           H  
ATOM    668  C   GLY A  48       8.044 -10.630 -20.948  1.00 42.20           C  
ATOM    669  O   GLY A  48       7.389 -11.474 -21.559  1.00 42.20           O  
ATOM    670  N   PRO A  49       8.754 -10.931 -19.848  1.00 45.92           N  
ATOM    671  CA  PRO A  49       8.776 -12.274 -19.293  1.00 45.92           C  
ATOM    672  HA  PRO A  49       9.121 -12.980 -20.049  1.00 45.92           H  
ATOM    673  C   PRO A  49       7.367 -12.667 -18.845  1.00 45.92           C  
ATOM    674  CB  PRO A  49       9.786 -12.237 -18.144  1.00 45.92           C  
ATOM    675  HB2 PRO A  49      10.779 -12.473 -18.526  1.00 45.92           H  
ATOM    676  HB3 PRO A  49       9.517 -12.919 -17.337  1.00 45.92           H  
ATOM    677  O   PRO A  49       6.700 -11.920 -18.128  1.00 45.92           O  
ATOM    678  CG  PRO A  49       9.750 -10.777 -17.692  1.00 45.92           C  
ATOM    679  HG2 PRO A  49       8.928 -10.633 -16.990  1.00 45.92           H  
ATOM    680  HG3 PRO A  49      10.693 -10.469 -17.241  1.00 45.92           H  
ATOM    681  CD  PRO A  49       9.460 -10.005 -18.980  1.00 45.92           C  
ATOM    682  HD2 PRO A  49      10.398  -9.714 -19.452  1.00 45.92           H  
ATOM    683  HD3 PRO A  49       8.854  -9.125 -18.761  1.00 45.92           H  
ATOM    684  N   ASP A  50       6.946 -13.838 -19.308  1.00 34.37           N  
ATOM    685  H   ASP A  50       7.556 -14.344 -19.934  1.00 34.37           H  
ATOM    686  CA  ASP A  50       5.718 -14.532 -18.946  1.00 34.37           C  
ATOM    687  HA  ASP A  50       4.857 -13.923 -19.220  1.00 34.37           H  
ATOM    688  C   ASP A  50       5.707 -14.778 -17.428  1.00 34.37           C  
ATOM    689  CB  ASP A  50       5.697 -15.827 -19.781  1.00 34.37           C  
ATOM    690  HB2 ASP A  50       5.927 -15.573 -20.816  1.00 34.37           H  
ATOM    691  HB3 ASP A  50       6.479 -16.500 -19.431  1.00 34.37           H  
ATOM    692  O   ASP A  50       6.400 -15.653 -16.906  1.00 34.37           O  
ATOM    693  CG  ASP A  50       4.359 -16.567 -19.787  1.00 34.37           C  
ATOM    694  OD1 ASP A  50       3.374 -16.000 -19.265  1.00 34.37           O  
ATOM    695  OD2 ASP A  50       4.340 -17.677 -20.363  1.00 34.37           O  
ATOM    696  N   ALA A  51       5.001 -13.920 -16.693  1.00 42.10           N  
ATOM    697  H   ALA A  51       4.497 -13.189 -17.176  1.00 42.10           H  
ATOM    698  CA  ALA A  51       4.761 -14.096 -15.272  1.00 42.10           C  
ATOM    699  HA  ALA A  51       5.597 -14.634 -14.825  1.00 42.10           H  
ATOM    700  C   ALA A  51       3.509 -14.960 -15.118  1.00 42.10           C  
ATOM    701  CB  ALA A  51       4.669 -12.726 -14.584  1.00 42.10           C  
ATOM    702  HB1 ALA A  51       4.487 -12.866 -13.518  1.00 42.10           H  
ATOM    703  HB2 ALA A  51       3.848 -12.150 -15.012  1.00 42.10           H  
ATOM    704  HB3 ALA A  51       5.602 -12.182 -14.725  1.00 42.10           H  
ATOM    705  O   ALA A  51       2.397 -14.451 -14.982  1.00 42.10           O  
ATOM    706  N   THR A  52       3.692 -16.279 -15.147  1.00 36.52           N  
ATOM    707  H   THR A  52       4.604 -16.642 -15.385  1.00 36.52           H  
ATOM    708  CA  THR A  52       2.646 -17.230 -14.761  1.00 36.52           C  
ATOM    709  HA  THR A  52       1.837 -17.160 -15.488  1.00 36.52           H  
ATOM    710  C   THR A  52       2.145 -16.895 -13.348  1.00 36.52           C  
ATOM    711  CB  THR A  52       3.168 -18.672 -14.774  1.00 36.52           C  
ATOM    712  HB  THR A  52       2.482 -19.303 -14.210  1.00 36.52           H  
ATOM    713  O   THR A  52       2.973 -16.828 -12.431  1.00 36.52           O  
ATOM    714  CG2 THR A  52       3.266 -19.222 -16.194  1.00 36.52           C  
ATOM    715 HG21 THR A  52       3.938 -18.605 -16.790  1.00 36.52           H  
ATOM    716 HG22 THR A  52       2.282 -19.224 -16.661  1.00 36.52           H  
ATOM    717 HG23 THR A  52       3.650 -20.242 -16.164  1.00 36.52           H  
ATOM    718  OG1 THR A  52       4.447 -18.732 -14.179  1.00 36.52           O  
ATOM    719  HG1 THR A  52       4.384 -18.229 -13.364  1.00 36.52           H  
ATOM    720  N   PRO A  53       0.830 -16.692 -13.134  1.00 41.53           N  
ATOM    721  CA  PRO A  53       0.284 -16.407 -11.813  1.00 41.53           C  
ATOM    722  HA  PRO A  53       0.753 -15.502 -11.425  1.00 41.53           H  
ATOM    723  C   PRO A  53       0.552 -17.584 -10.872  1.00 41.53           C  
ATOM    724  CB  PRO A  53      -1.218 -16.150 -12.009  1.00 41.53           C  
ATOM    725  HB2 PRO A  53      -1.795 -17.045 -11.775  1.00 41.53           H  
ATOM    726  HB3 PRO A  53      -1.564 -15.314 -11.400  1.00 41.53           H  
ATOM    727  O   PRO A  53       0.125 -18.710 -11.128  1.00 41.53           O  
ATOM    728  CG  PRO A  53      -1.353 -15.850 -13.500  1.00 41.53           C  
ATOM    729  HG2 PRO A  53      -1.178 -14.788 -13.674  1.00 41.53           H  
ATOM    730  HG3 PRO A  53      -2.328 -16.145 -13.888  1.00 41.53           H  
ATOM    731  CD  PRO A  53      -0.225 -16.656 -14.132  1.00 41.53           C  
ATOM    732  HD2 PRO A  53      -0.563 -17.671 -14.341  1.00 41.53           H  
ATOM    733  HD3 PRO A  53       0.093 -16.160 -15.048  1.00 41.53           H  
ATOM    734  N   GLY A  54       1.279 -17.335  -9.782  1.00 38.67           N  
ATOM    735  H   GLY A  54       1.609 -16.391  -9.640  1.00 38.67           H  
ATOM    736  CA  GLY A  54       1.321 -18.270  -8.661  1.00 38.67           C  
ATOM    737  HA2 GLY A  54       2.052 -17.939  -7.923  1.00 38.67           H  
ATOM    738  HA3 GLY A  54       1.610 -19.253  -9.033  1.00 38.67           H  
ATOM    739  C   GLY A  54      -0.058 -18.355  -7.991  1.00 38.67           C  
ATOM    740  O   GLY A  54      -0.842 -17.412  -8.097  1.00 38.67           O  
ATOM    741  N   PRO A  55      -0.387 -19.462  -7.304  1.00 39.58           N  
ATOM    742  CA  PRO A  55      -1.675 -19.619  -6.638  1.00 39.58           C  
ATOM    743  HA  PRO A  55      -2.469 -19.584  -7.384  1.00 39.58           H  
ATOM    744  C   PRO A  55      -1.908 -18.494  -5.616  1.00 39.58           C  
ATOM    745  CB  PRO A  55      -1.645 -21.015  -6.005  1.00 39.58           C  
ATOM    746  HB2 PRO A  55      -2.155 -21.043  -5.043  1.00 39.58           H  
ATOM    747  HB3 PRO A  55      -2.098 -21.730  -6.693  1.00 39.58           H  
ATOM    748  O   PRO A  55      -1.035 -18.208  -4.789  1.00 39.58           O  
ATOM    749  CG  PRO A  55      -0.153 -21.325  -5.865  1.00 39.58           C  
ATOM    750  HG2 PRO A  55       0.219 -20.898  -4.934  1.00 39.58           H  
ATOM    751  HG3 PRO A  55       0.044 -22.397  -5.901  1.00 39.58           H  
ATOM    752  CD  PRO A  55       0.481 -20.594  -7.044  1.00 39.58           C  
ATOM    753  HD2 PRO A  55       0.497 -21.244  -7.919  1.00 39.58           H  
ATOM    754  HD3 PRO A  55       1.491 -20.276  -6.787  1.00 39.58           H  
ATOM    755  N   GLY A  56      -3.095 -17.878  -5.691  1.00 38.42           N  
ATOM    756  H   GLY A  56      -3.708 -18.139  -6.450  1.00 38.42           H  
ATOM    757  CA  GLY A  56      -3.529 -16.761  -4.852  1.00 38.42           C  
ATOM    758  HA2 GLY A  56      -4.599 -16.599  -4.978  1.00 38.42           H  
ATOM    759  HA3 GLY A  56      -3.010 -15.855  -5.164  1.00 38.42           H  
ATOM    760  C   GLY A  56      -3.251 -17.040  -3.379  1.00 38.42           C  
ATOM    761  O   GLY A  56      -3.834 -17.936  -2.768  1.00 38.42           O  
ATOM    762  N   THR A  57      -2.292 -16.306  -2.822  1.00 42.94           N  
ATOM    763  H   THR A  57      -1.880 -15.568  -3.375  1.00 42.94           H  
ATOM    764  CA  THR A  57      -1.865 -16.473  -1.436  1.00 42.94           C  
ATOM    765  HA  THR A  57      -2.146 -17.465  -1.083  1.00 42.94           H  
ATOM    766  C   THR A  57      -2.602 -15.442  -0.596  1.00 42.94           C  
ATOM    767  CB  THR A  57      -0.338 -16.373  -1.313  1.00 42.94           C  
ATOM    768  HB  THR A  57      -0.004 -15.387  -1.637  1.00 42.94           H  
ATOM    769  O   THR A  57      -2.274 -14.259  -0.636  1.00 42.94           O  
ATOM    770  CG2 THR A  57       0.163 -16.644   0.107  1.00 42.94           C  
ATOM    771 HG21 THR A  57       1.252 -16.681   0.106  1.00 42.94           H  
ATOM    772 HG22 THR A  57      -0.236 -17.590   0.473  1.00 42.94           H  
ATOM    773 HG23 THR A  57      -0.152 -15.834   0.765  1.00 42.94           H  
ATOM    774  OG1 THR A  57       0.264 -17.355  -2.132  1.00 42.94           O  
ATOM    775  HG1 THR A  57      -0.229 -17.417  -2.953  1.00 42.94           H  
ATOM    776  N   THR A  58      -3.605 -15.903   0.157  1.00 54.59           N  
ATOM    777  H   THR A  58      -3.903 -16.860   0.034  1.00 54.59           H  
ATOM    778  CA  THR A  58      -4.222 -15.149   1.259  1.00 54.59           C  
ATOM    779  HA  THR A  58      -4.806 -14.325   0.849  1.00 54.59           H  
ATOM    780  C   THR A  58      -3.129 -14.587   2.169  1.00 54.59           C  
ATOM    781  CB  THR A  58      -5.130 -16.078   2.085  1.00 54.59           C  
ATOM    782  HB  THR A  58      -4.508 -16.767   2.656  1.00 54.59           H  
ATOM    783  O   THR A  58      -2.109 -15.249   2.355  1.00 54.59           O  
ATOM    784  CG2 THR A  58      -6.050 -15.332   3.049  1.00 54.59           C  
ATOM    785 HG21 THR A  58      -6.631 -14.580   2.515  1.00 54.59           H  
ATOM    786 HG22 THR A  58      -5.460 -14.849   3.828  1.00 54.59           H  
ATOM    787 HG23 THR A  58      -6.726 -16.040   3.529  1.00 54.59           H  
ATOM    788  OG1 THR A  58      -5.950 -16.843   1.228  1.00 54.59           O  
ATOM    789  HG1 THR A  58      -6.501 -16.234   0.732  1.00 54.59           H  
ATOM    790  N   ILE A  59      -3.331 -13.395   2.738  1.00 56.64           N  
ATOM    791  H   ILE A  59      -4.189 -12.902   2.541  1.00 56.64           H  
ATOM    792  CA  ILE A  59      -2.405 -12.792   3.709  1.00 56.64           C  
ATOM    793  HA  ILE A  59      -1.465 -12.572   3.203  1.00 56.64           H  
ATOM    794  C   ILE A  59      -2.132 -13.822   4.818  1.00 56.64           C  
ATOM    795  CB  ILE A  59      -2.990 -11.469   4.268  1.00 56.64           C  
ATOM    796  HB  ILE A  59      -3.925 -11.695   4.780  1.00 56.64           H  
ATOM    797  O   ILE A  59      -3.060 -14.254   5.496  1.00 56.64           O  
ATOM    798  CG1 ILE A  59      -3.287 -10.466   3.124  1.00 56.64           C  
ATOM    799 HG12 ILE A  59      -3.937 -10.934   2.385  1.00 56.64           H  
ATOM    800 HG13 ILE A  59      -2.355 -10.201   2.625  1.00 56.64           H  
ATOM    801  CG2 ILE A  59      -2.022 -10.839   5.288  1.00 56.64           C  
ATOM    802 HG21 ILE A  59      -1.088 -10.565   4.796  1.00 56.64           H  
ATOM    803 HG22 ILE A  59      -1.813 -11.534   6.101  1.00 56.64           H  
ATOM    804 HG23 ILE A  59      -2.468  -9.952   5.736  1.00 56.64           H  
ATOM    805  CD1 ILE A  59      -3.991  -9.177   3.571  1.00 56.64           C  
ATOM    806 HD11 ILE A  59      -3.329  -8.572   4.190  1.00 56.64           H  
ATOM    807 HD12 ILE A  59      -4.897  -9.418   4.126  1.00 56.64           H  
ATOM    808 HD13 ILE A  59      -4.255  -8.597   2.686  1.00 56.64           H  
ATOM    809  N   ARG A  60      -0.882 -14.276   4.954  1.00 49.02           N  
ATOM    810  H   ARG A  60      -0.164 -13.860   4.378  1.00 49.02           H  
ATOM    811  CA  ARG A  60      -0.464 -15.239   5.986  1.00 49.02           C  
ATOM    812  HA  ARG A  60      -1.342 -15.653   6.483  1.00 49.02           H  
ATOM    813  C   ARG A  60       0.352 -14.510   7.040  1.00 49.02           C  
ATOM    814  CB  ARG A  60       0.368 -16.389   5.383  1.00 49.02           C  
ATOM    815  HB2 ARG A  60       1.187 -15.973   4.797  1.00 49.02           H  
ATOM    816  HB3 ARG A  60       0.799 -16.963   6.204  1.00 49.02           H  
ATOM    817  O   ARG A  60       1.244 -13.762   6.669  1.00 49.02           O  
ATOM    818  CG  ARG A  60      -0.453 -17.344   4.509  1.00 49.02           C  
ATOM    819  HG2 ARG A  60      -1.309 -17.707   5.079  1.00 49.02           H  
ATOM    820  HG3 ARG A  60      -0.810 -16.810   3.629  1.00 49.02           H  
ATOM    821  CD  ARG A  60       0.393 -18.533   4.043  1.00 49.02           C  
ATOM    822  HD2 ARG A  60       1.230 -18.154   3.458  1.00 49.02           H  
ATOM    823  HD3 ARG A  60       0.779 -19.050   4.922  1.00 49.02           H  
ATOM    824  NE  ARG A  60      -0.407 -19.466   3.225  1.00 49.02           N  
ATOM    825  HE  ARG A  60      -1.354 -19.174   3.027  1.00 49.02           H  
ATOM    826  NH1 ARG A  60       1.219 -21.049   2.909  1.00 49.02           N  
ATOM    827 HH11 ARG A  60       1.845 -20.477   3.458  1.00 49.02           H  
ATOM    828 HH12 ARG A  60       1.537 -21.923   2.515  1.00 49.02           H  
ATOM    829  NH2 ARG A  60      -0.808 -21.352   2.016  1.00 49.02           N  
ATOM    830 HH21 ARG A  60      -1.744 -21.022   1.832  1.00 49.02           H  
ATOM    831 HH22 ARG A  60      -0.483 -22.214   1.602  1.00 49.02           H  
ATOM    832  CZ  ARG A  60       0.003 -20.615   2.722  1.00 49.02           C  
ATOM    833  N   LEU A  61       0.107 -14.789   8.319  1.00 43.12           N  
ATOM    834  H   LEU A  61      -0.700 -15.351   8.546  1.00 43.12           H  
ATOM    835  CA  LEU A  61       1.125 -14.635   9.358  1.00 43.12           C  
ATOM    836  HA  LEU A  61       1.842 -13.866   9.069  1.00 43.12           H  
ATOM    837  C   LEU A  61       1.885 -15.953   9.498  1.00 43.12           C  
ATOM    838  CB  LEU A  61       0.496 -14.253  10.711  1.00 43.12           C  
ATOM    839  HB2 LEU A  61      -0.460 -14.762  10.839  1.00 43.12           H  
ATOM    840  HB3 LEU A  61       1.152 -14.636  11.493  1.00 43.12           H  
ATOM    841  O   LEU A  61       1.295 -16.974   9.856  1.00 43.12           O  
ATOM    842  CG  LEU A  61       0.340 -12.737  10.924  1.00 43.12           C  
ATOM    843  HG  LEU A  61       0.916 -12.188  10.179  1.00 43.12           H  
ATOM    844  CD1 LEU A  61      -1.118 -12.308  10.827  1.00 43.12           C  
ATOM    845 HD11 LEU A  61      -1.729 -12.866  11.537  1.00 43.12           H  
ATOM    846 HD12 LEU A  61      -1.498 -12.500   9.823  1.00 43.12           H  
ATOM    847 HD13 LEU A  61      -1.196 -11.246  11.058  1.00 43.12           H  
ATOM    848  CD2 LEU A  61       0.858 -12.332  12.307  1.00 43.12           C  
ATOM    849 HD21 LEU A  61       0.748 -11.255  12.441  1.00 43.12           H  
ATOM    850 HD22 LEU A  61       1.913 -12.592  12.394  1.00 43.12           H  
ATOM    851 HD23 LEU A  61       0.290 -12.851  13.079  1.00 43.12           H  
ATOM    852  N   ASP A  62       3.198 -15.934   9.280  1.00 40.13           N  
ATOM    853  H   ASP A  62       3.639 -15.092   8.938  1.00 40.13           H  
ATOM    854  CA  ASP A  62       4.046 -17.055   9.676  1.00 40.13           C  
ATOM    855  HA  ASP A  62       3.490 -17.970   9.470  1.00 40.13           H  
ATOM    856  C   ASP A  62       4.280 -16.978  11.195  1.00 40.13           C  
ATOM    857  CB  ASP A  62       5.330 -17.096   8.823  1.00 40.13           C  
ATOM    858  HB2 ASP A  62       5.100 -16.707   7.831  1.00 40.13           H  
ATOM    859  HB3 ASP A  62       6.092 -16.450   9.260  1.00 40.13           H  
ATOM    860  O   ASP A  62       5.133 -16.240  11.691  1.00 40.13           O  
ATOM    861  CG  ASP A  62       5.891 -18.513   8.629  1.00 40.13           C  
ATOM    862  OD1 ASP A  62       5.192 -19.491   8.985  1.00 40.13           O  
ATOM    863  OD2 ASP A  62       7.011 -18.620   8.085  1.00 40.13           O  
ATOM    864  N   THR A  63       3.456 -17.688  11.969  1.00 39.01           N  
ATOM    865  H   THR A  63       2.754 -18.251  11.510  1.00 39.01           H  
ATOM    866  CA  THR A  63       3.619 -17.768  13.427  1.00 39.01           C  
ATOM    867  HA  THR A  63       3.932 -16.791  13.797  1.00 39.01           H  
ATOM    868  C   THR A  63       4.731 -18.765  13.742  1.00 39.01           C  
ATOM    869  CB  THR A  63       2.310 -18.122  14.153  1.00 39.01           C  
ATOM    870  HB  THR A  63       1.989 -19.125  13.871  1.00 39.01           H  
ATOM    871  O   THR A  63       4.477 -19.928  14.052  1.00 39.01           O  
ATOM    872  CG2 THR A  63       2.442 -18.030  15.677  1.00 39.01           C  
ATOM    873 HG21 THR A  63       1.470 -18.216  16.134  1.00 39.01           H  
ATOM    874 HG22 THR A  63       3.147 -18.777  16.042  1.00 39.01           H  
ATOM    875 HG23 THR A  63       2.784 -17.035  15.960  1.00 39.01           H  
ATOM    876  OG1 THR A  63       1.302 -17.205  13.799  1.00 39.01           O  
ATOM    877  HG1 THR A  63       1.258 -17.154  12.841  1.00 39.01           H  
ATOM    878  N   THR A  64       5.988 -18.324  13.687  1.00 38.71           N  
ATOM    879  H   THR A  64       6.154 -17.386  13.353  1.00 38.71           H  
ATOM    880  CA  THR A  64       7.071 -19.052  14.357  1.00 38.71           C  
ATOM    881  HA  THR A  64       6.893 -20.119  14.229  1.00 38.71           H  
ATOM    882  C   THR A  64       6.986 -18.765  15.854  1.00 38.71           C  
ATOM    883  CB  THR A  64       8.463 -18.787  13.765  1.00 38.71           C  
ATOM    884  HB  THR A  64       9.218 -19.000  14.523  1.00 38.71           H  
ATOM    885  O   THR A  64       7.344 -17.700  16.352  1.00 38.71           O  
ATOM    886  CG2 THR A  64       8.720 -19.698  12.564  1.00 38.71           C  
ATOM    887 HG21 THR A  64       7.959 -19.538  11.801  1.00 38.71           H  
ATOM    888 HG22 THR A  64       8.697 -20.742  12.877  1.00 38.71           H  
ATOM    889 HG23 THR A  64       9.700 -19.478  12.141  1.00 38.71           H  
ATOM    890  OG1 THR A  64       8.622 -17.463  13.321  1.00 38.71           O  
ATOM    891  HG1 THR A  64       8.144 -17.369  12.494  1.00 38.71           H  
ATOM    892  N   SER A  65       6.437 -19.738  16.579  1.00 35.91           N  
ATOM    893  H   SER A  65       6.086 -20.545  16.084  1.00 35.91           H  
ATOM    894  CA  SER A  65       6.262 -19.742  18.028  1.00 35.91           C  
ATOM    895  HA  SER A  65       5.702 -18.853  18.319  1.00 35.91           H  
ATOM    896  C   SER A  65       7.611 -19.722  18.756  1.00 35.91           C  
ATOM    897  CB  SER A  65       5.431 -20.975  18.411  1.00 35.91           C  
ATOM    898  HB2 SER A  65       4.423 -20.868  18.010  1.00 35.91           H  
ATOM    899  HB3 SER A  65       5.372 -21.057  19.496  1.00 35.91           H  
ATOM    900  O   SER A  65       8.173 -20.767  19.088  1.00 35.91           O  
ATOM    901  OG  SER A  65       6.019 -22.144  17.870  1.00 35.91           O  
ATOM    902  HG  SER A  65       6.926 -22.160  18.183  1.00 35.91           H  
ATOM    903  N   GLY A  66       8.127 -18.522  19.018  1.00 36.50           N  
ATOM    904  H   GLY A  66       7.696 -17.725  18.571  1.00 36.50           H  
ATOM    905  CA  GLY A  66       9.108 -18.277  20.068  1.00 36.50           C  
ATOM    906  HA2 GLY A  66       9.574 -17.303  19.918  1.00 36.50           H  
ATOM    907  HA3 GLY A  66       9.881 -19.045  20.042  1.00 36.50           H  
ATOM    908  C   GLY A  66       8.407 -18.282  21.426  1.00 36.50           C  
ATOM    909  O   GLY A  66       7.425 -17.575  21.632  1.00 36.50           O  
ATOM    910  N   THR A  67       8.888 -19.107  22.351  1.00 32.29           N  
ATOM    911  H   THR A  67       9.699 -19.663  22.120  1.00 32.29           H  
ATOM    912  CA  THR A  67       8.366 -19.257  23.713  1.00 32.29           C  
ATOM    913  HA  THR A  67       7.327 -19.583  23.664  1.00 32.29           H  
ATOM    914  C   THR A  67       8.417 -17.935  24.487  1.00 32.29           C  
ATOM    915  CB  THR A  67       9.180 -20.330  24.455  1.00 32.29           C  
ATOM    916  HB  THR A  67       8.971 -20.272  25.523  1.00 32.29           H  
ATOM    917  O   THR A  67       9.465 -17.551  25.005  1.00 32.29           O  
ATOM    918  CG2 THR A  67       8.847 -21.741  23.971  1.00 32.29           C  
ATOM    919 HG21 THR A  67       9.072 -21.840  22.909  1.00 32.29           H  
ATOM    920 HG22 THR A  67       7.790 -21.950  24.137  1.00 32.29           H  
ATOM    921 HG23 THR A  67       9.443 -22.464  24.529  1.00 32.29           H  
ATOM    922  OG1 THR A  67      10.557 -20.120  24.229  1.00 32.29           O  
ATOM    923  HG1 THR A  67      10.741 -19.229  24.537  1.00 32.29           H  
ATOM    924  N   GLY A  68       7.271 -17.262  24.583  1.00 35.32           N  
ATOM    925  H   GLY A  68       6.515 -17.542  23.975  1.00 35.32           H  
ATOM    926  CA  GLY A  68       7.021 -16.087  25.413  1.00 35.32           C  
ATOM    927  HA2 GLY A  68       7.551 -16.185  26.361  1.00 35.32           H  
ATOM    928  HA3 GLY A  68       7.373 -15.191  24.902  1.00 35.32           H  
ATOM    929  C   GLY A  68       5.517 -15.953  25.666  1.00 35.32           C  
ATOM    930  O   GLY A  68       4.708 -16.094  24.758  1.00 35.32           O  
ATOM    931  N   THR A  69       5.143 -15.768  26.924  1.00 33.63           N  
ATOM    932  H   THR A  69       5.875 -15.688  27.615  1.00 33.63           H  
ATOM    933  CA  THR A  69       3.787 -15.779  27.489  1.00 33.63           C  
ATOM    934  HA  THR A  69       3.463 -16.816  27.573  1.00 33.63           H  
ATOM    935  C   THR A  69       2.724 -14.996  26.681  1.00 33.63           C  
ATOM    936  CB  THR A  69       3.930 -15.216  28.918  1.00 33.63           C  
ATOM    937  HB  THR A  69       4.148 -14.149  28.867  1.00 33.63           H  
ATOM    938  O   THR A  69       2.793 -13.778  26.576  1.00 33.63           O  
ATOM    939  CG2 THR A  69       2.735 -15.432  29.837  1.00 33.63           C  
ATOM    940 HG21 THR A  69       2.465 -16.488  29.861  1.00 33.63           H  
ATOM    941 HG22 THR A  69       2.971 -15.094  30.846  1.00 33.63           H  
ATOM    942 HG23 THR A  69       1.889 -14.846  29.479  1.00 33.63           H  
ATOM    943  OG1 THR A  69       5.011 -15.863  29.569  1.00 33.63           O  
ATOM    944  HG1 THR A  69       5.043 -15.520  30.466  1.00 33.63           H  
ATOM    945  N   THR A  70       1.711 -15.732  26.196  1.00 30.81           N  
ATOM    946  H   THR A  70       1.889 -16.726  26.204  1.00 30.81           H  
ATOM    947  CA  THR A  70       0.299 -15.363  25.906  1.00 30.81           C  
ATOM    948  HA  THR A  70      -0.137 -16.238  25.423  1.00 30.81           H  
ATOM    949  C   THR A  70      -0.034 -14.183  24.975  1.00 30.81           C  
ATOM    950  CB  THR A  70      -0.505 -15.173  27.207  1.00 30.81           C  
ATOM    951  HB  THR A  70      -1.531 -14.915  26.946  1.00 30.81           H  
ATOM    952  O   THR A  70       0.019 -13.026  25.374  1.00 30.81           O  
ATOM    953  CG2 THR A  70      -0.537 -16.428  28.079  1.00 30.81           C  
ATOM    954 HG21 THR A  70      -0.985 -17.252  27.524  1.00 30.81           H  
ATOM    955 HG22 THR A  70       0.470 -16.704  28.393  1.00 30.81           H  
ATOM    956 HG23 THR A  70      -1.140 -16.231  28.966  1.00 30.81           H  
ATOM    957  OG1 THR A  70       0.035 -14.131  27.981  1.00 30.81           O  
ATOM    958  HG1 THR A  70       0.280 -13.431  27.372  1.00 30.81           H  
ATOM    959  N   SER A  71      -0.627 -14.474  23.815  1.00 49.52           N  
ATOM    960  H   SER A  71      -0.269 -15.270  23.306  1.00 49.52           H  
ATOM    961  CA  SER A  71      -2.045 -14.172  23.516  1.00 49.52           C  
ATOM    962  HA  SER A  71      -2.667 -14.677  24.255  1.00 49.52           H  
ATOM    963  C   SER A  71      -2.404 -14.745  22.139  1.00 49.52           C  
ATOM    964  CB  SER A  71      -2.397 -12.673  23.576  1.00 49.52           C  
ATOM    965  HB2 SER A  71      -3.384 -12.515  23.141  1.00 49.52           H  
ATOM    966  HB3 SER A  71      -2.435 -12.361  24.620  1.00 49.52           H  
ATOM    967  O   SER A  71      -1.608 -14.665  21.210  1.00 49.52           O  
ATOM    968  OG  SER A  71      -1.463 -11.863  22.904  1.00 49.52           O  
ATOM    969  HG  SER A  71      -0.600 -12.051  23.280  1.00 49.52           H  
ATOM    970  N   GLY A  72      -3.572 -15.383  22.012  1.00 53.51           N  
ATOM    971  H   GLY A  72      -4.205 -15.398  22.799  1.00 53.51           H  
ATOM    972  CA  GLY A  72      -4.133 -15.695  20.692  1.00 53.51           C  
ATOM    973  HA2 GLY A  72      -5.071 -16.238  20.806  1.00 53.51           H  
ATOM    974  HA3 GLY A  72      -3.432 -16.311  20.129  1.00 53.51           H  
ATOM    975  C   GLY A  72      -4.403 -14.409  19.895  1.00 53.51           C  
ATOM    976  O   GLY A  72      -4.235 -13.316  20.447  1.00 53.51           O  
ATOM    977  N   PRO A  73      -4.827 -14.506  18.622  1.00 63.75           N  
ATOM    978  CA  PRO A  73      -5.160 -13.321  17.838  1.00 63.75           C  
ATOM    979  HA  PRO A  73      -4.253 -12.752  17.634  1.00 63.75           H  
ATOM    980  C   PRO A  73      -6.140 -12.440  18.621  1.00 63.75           C  
ATOM    981  CB  PRO A  73      -5.739 -13.833  16.514  1.00 63.75           C  
ATOM    982  HB2 PRO A  73      -4.951 -13.866  15.763  1.00 63.75           H  
ATOM    983  HB3 PRO A  73      -6.568 -13.220  16.161  1.00 63.75           H  
ATOM    984  O   PRO A  73      -7.126 -12.928  19.181  1.00 63.75           O  
ATOM    985  CG  PRO A  73      -6.191 -15.258  16.834  1.00 63.75           C  
ATOM    986  HG2 PRO A  73      -7.200 -15.234  17.247  1.00 63.75           H  
ATOM    987  HG3 PRO A  73      -6.157 -15.900  15.953  1.00 63.75           H  
ATOM    988  CD  PRO A  73      -5.208 -15.715  17.911  1.00 63.75           C  
ATOM    989  HD2 PRO A  73      -5.690 -16.441  18.567  1.00 63.75           H  
ATOM    990  HD3 PRO A  73      -4.326 -16.152  17.443  1.00 63.75           H  
ATOM    991  N   ARG A  74      -5.840 -11.139  18.720  1.00 80.08           N  
ATOM    992  H   ARG A  74      -5.019 -10.798  18.240  1.00 80.08           H  
ATOM    993  CA  ARG A  74      -6.730 -10.182  19.383  1.00 80.08           C  
ATOM    994  HA  ARG A  74      -6.960 -10.557  20.380  1.00 80.08           H  
ATOM    995  C   ARG A  74      -8.024 -10.138  18.574  1.00 80.08           C  
ATOM    996  CB  ARG A  74      -6.041  -8.809  19.502  1.00 80.08           C  
ATOM    997  HB2 ARG A  74      -5.797  -8.447  18.503  1.00 80.08           H  
ATOM    998  HB3 ARG A  74      -5.108  -8.933  20.052  1.00 80.08           H  
ATOM    999  O   ARG A  74      -7.994  -9.789  17.401  1.00 80.08           O  
ATOM   1000  CG  ARG A  74      -6.907  -7.763  20.232  1.00 80.08           C  
ATOM   1001  HG2 ARG A  74      -7.851  -7.647  19.699  1.00 80.08           H  
ATOM   1002  HG3 ARG A  74      -7.133  -8.124  21.236  1.00 80.08           H  
ATOM   1003  CD  ARG A  74      -6.225  -6.382  20.307  1.00 80.08           C  
ATOM   1004  HD2 ARG A  74      -5.278  -6.420  19.769  1.00 80.08           H  
ATOM   1005  HD3 ARG A  74      -6.853  -5.663  19.781  1.00 80.08           H  
ATOM   1006  NE  ARG A  74      -5.968  -5.931  21.697  1.00 80.08           N  
ATOM   1007  HE  ARG A  74      -5.308  -6.482  22.226  1.00 80.08           H  
ATOM   1008  NH1 ARG A  74      -7.325  -4.049  21.771  1.00 80.08           N  
ATOM   1009 HH11 ARG A  74      -7.591  -3.202  22.252  1.00 80.08           H  
ATOM   1010 HH12 ARG A  74      -7.787  -4.308  20.912  1.00 80.08           H  
ATOM   1011  NH2 ARG A  74      -5.997  -4.478  23.470  1.00 80.08           N  
ATOM   1012 HH21 ARG A  74      -6.332  -3.606  23.856  1.00 80.08           H  
ATOM   1013 HH22 ARG A  74      -5.293  -5.009  23.962  1.00 80.08           H  
ATOM   1014  CZ  ARG A  74      -6.432  -4.838  22.296  1.00 80.08           C  
ATOM   1015  N   VAL A  75      -9.143 -10.499  19.186  1.00 86.48           N  
ATOM   1016  H   VAL A  75      -9.095 -10.830  20.139  1.00 86.48           H  
ATOM   1017  CA  VAL A  75     -10.460 -10.418  18.543  1.00 86.48           C  
ATOM   1018  HA  VAL A  75     -10.332 -10.533  17.467  1.00 86.48           H  
ATOM   1019  C   VAL A  75     -11.044  -9.033  18.807  1.00 86.48           C  
ATOM   1020  CB  VAL A  75     -11.392 -11.550  19.010  1.00 86.48           C  
ATOM   1021  HB  VAL A  75     -11.573 -11.449  20.080  1.00 86.48           H  
ATOM   1022  O   VAL A  75     -10.996  -8.557  19.942  1.00 86.48           O  
ATOM   1023  CG1 VAL A  75     -12.739 -11.511  18.278  1.00 86.48           C  
ATOM   1024 HG11 VAL A  75     -12.583 -11.574  17.201  1.00 86.48           H  
ATOM   1025 HG12 VAL A  75     -13.271 -10.588  18.506  1.00 86.48           H  
ATOM   1026 HG13 VAL A  75     -13.362 -12.347  18.597  1.00 86.48           H  
ATOM   1027  CG2 VAL A  75     -10.761 -12.927  18.751  1.00 86.48           C  
ATOM   1028 HG21 VAL A  75      -9.847 -13.045  19.332  1.00 86.48           H  
ATOM   1029 HG22 VAL A  75     -11.456 -13.715  19.043  1.00 86.48           H  
ATOM   1030 HG23 VAL A  75     -10.525 -13.034  17.692  1.00 86.48           H  
ATOM   1031  N   ALA A  76     -11.567  -8.383  17.772  1.00 86.47           N  
ATOM   1032  H   ALA A  76     -11.580  -8.835  16.868  1.00 86.47           H  
ATOM   1033  CA  ALA A  76     -12.267  -7.104  17.875  1.00 86.47           C  
ATOM   1034  HA  ALA A  76     -12.702  -7.004  18.869  1.00 86.47           H  
ATOM   1035  C   ALA A  76     -13.406  -7.061  16.851  1.00 86.47           C  
ATOM   1036  CB  ALA A  76     -11.271  -5.959  17.650  1.00 86.47           C  
ATOM   1037  HB1 ALA A  76     -10.850  -6.025  16.647  1.00 86.47           H  
ATOM   1038  HB2 ALA A  76     -10.469  -6.018  18.386  1.00 86.47           H  
ATOM   1039  HB3 ALA A  76     -11.782  -5.002  17.758  1.00 86.47           H  
ATOM   1040  O   ALA A  76     -13.240  -7.574  15.748  1.00 86.47           O  
ATOM   1041  N   ASP A  77     -14.536  -6.437  17.190  1.00 85.11           N  
ATOM   1042  H   ASP A  77     -14.638  -6.036  18.111  1.00 85.11           H  
ATOM   1043  CA  ASP A  77     -15.669  -6.309  16.261  1.00 85.11           C  
ATOM   1044  HA  ASP A  77     -15.917  -7.293  15.865  1.00 85.11           H  
ATOM   1045  C   ASP A  77     -15.314  -5.420  15.060  1.00 85.11           C  
ATOM   1046  CB  ASP A  77     -16.901  -5.769  17.005  1.00 85.11           C  
ATOM   1047  HB2 ASP A  77     -16.622  -4.881  17.571  1.00 85.11           H  
ATOM   1048  HB3 ASP A  77     -17.654  -5.482  16.271  1.00 85.11           H  
ATOM   1049  O   ASP A  77     -15.697  -5.695  13.919  1.00 85.11           O  
ATOM   1050  CG  ASP A  77     -17.537  -6.786  17.958  1.00 85.11           C  
ATOM   1051  OD1 ASP A  77     -17.439  -8.002  17.673  1.00 85.11           O  
ATOM   1052  OD2 ASP A  77     -18.159  -6.344  18.948  1.00 85.11           O  
ATOM   1053  N   SER A  78     -14.522  -4.379  15.311  1.00 89.24           N  
ATOM   1054  H   SER A  78     -14.369  -4.136  16.280  1.00 89.24           H  
ATOM   1055  CA  SER A  78     -13.923  -3.508  14.311  1.00 89.24           C  
ATOM   1056  HA  SER A  78     -13.696  -4.092  13.419  1.00 89.24           H  
ATOM   1057  C   SER A  78     -12.625  -2.885  14.833  1.00 89.24           C  
ATOM   1058  CB  SER A  78     -14.937  -2.424  13.942  1.00 89.24           C  
ATOM   1059  HB2 SER A  78     -14.590  -1.899  13.052  1.00 89.24           H  
ATOM   1060  HB3 SER A  78     -15.902  -2.880  13.722  1.00 89.24           H  
ATOM   1061  O   SER A  78     -12.336  -2.927  16.030  1.00 89.24           O  
ATOM   1062  OG  SER A  78     -15.082  -1.491  14.986  1.00 89.24           O  
ATOM   1063  HG  SER A  78     -15.367  -1.934  15.789  1.00 89.24           H  
ATOM   1064  N   CYS A  79     -11.842  -2.255  13.952  1.00 93.34           N  
ATOM   1065  H   CYS A  79     -12.083  -2.262  12.971  1.00 93.34           H  
ATOM   1066  CA  CYS A  79     -10.678  -1.482  14.392  1.00 93.34           C  
ATOM   1067  HA  CYS A  79     -10.042  -2.136  14.989  1.00 93.34           H  
ATOM   1068  C   CYS A  79     -11.050  -0.301  15.303  1.00 93.34           C  
ATOM   1069  CB  CYS A  79      -9.866  -1.002  13.186  1.00 93.34           C  
ATOM   1070  HB2 CYS A  79     -10.529  -0.494  12.485  1.00 93.34           H  
ATOM   1071  HB3 CYS A  79      -9.138  -0.270  13.535  1.00 93.34           H  
ATOM   1072  O   CYS A  79     -10.203   0.118  16.088  1.00 93.34           O  
ATOM   1073  SG  CYS A  79      -8.955  -2.307  12.323  1.00 93.34           S  
ATOM   1074  N   ASP A  80     -12.290   0.204  15.237  1.00 89.52           N  
ATOM   1075  H   ASP A  80     -12.970  -0.227  14.627  1.00 89.52           H  
ATOM   1076  CA  ASP A  80     -12.790   1.266  16.122  1.00 89.52           C  
ATOM   1077  HA  ASP A  80     -12.096   2.106  16.103  1.00 89.52           H  
ATOM   1078  C   ASP A  80     -12.879   0.811  17.591  1.00 89.52           C  
ATOM   1079  CB  ASP A  80     -14.163   1.773  15.631  1.00 89.52           C  
ATOM   1080  HB2 ASP A  80     -14.854   0.938  15.514  1.00 89.52           H  
ATOM   1081  HB3 ASP A  80     -14.578   2.424  16.400  1.00 89.52           H  
ATOM   1082  O   ASP A  80     -12.727   1.631  18.494  1.00 89.52           O  
ATOM   1083  CG  ASP A  80     -14.098   2.589  14.335  1.00 89.52           C  
ATOM   1084  OD1 ASP A  80     -13.258   3.516  14.291  1.00 89.52           O  
ATOM   1085  OD2 ASP A  80     -14.924   2.358  13.417  1.00 89.52           O  
ATOM   1086  N   ASP A  81     -13.054  -0.492  17.836  1.00 87.90           N  
ATOM   1087  H   ASP A  81     -13.184  -1.112  17.049  1.00 87.90           H  
ATOM   1088  CA  ASP A  81     -13.180  -1.078  19.181  1.00 87.90           C  
ATOM   1089  HA  ASP A  81     -13.663  -0.350  19.833  1.00 87.90           H  
ATOM   1090  C   ASP A  81     -11.823  -1.429  19.807  1.00 87.90           C  
ATOM   1091  CB  ASP A  81     -14.082  -2.317  19.118  1.00 87.90           C  
ATOM   1092  HB2 ASP A  81     -14.277  -2.673  20.130  1.00 87.90           H  
ATOM   1093  HB3 ASP A  81     -13.569  -3.108  18.571  1.00 87.90           H  
ATOM   1094  O   ASP A  81     -11.729  -1.884  20.950  1.00 87.90           O  
ATOM   1095  CG  ASP A  81     -15.413  -2.003  18.436  1.00 87.90           C  
ATOM   1096  OD1 ASP A  81     -16.157  -1.144  18.957  1.00 87.90           O  
ATOM   1097  OD2 ASP A  81     -15.644  -2.583  17.348  1.00 87.90           O  
ATOM   1098  N   VAL A  82     -10.735  -1.234  19.059  1.00 88.46           N  
ATOM   1099  H   VAL A  82     -10.867  -0.814  18.150  1.00 88.46           H  
ATOM   1100  CA  VAL A  82      -9.378  -1.502  19.526  1.00 88.46           C  
ATOM   1101  HA  VAL A  82      -9.404  -2.396  20.150  1.00 88.46           H  
ATOM   1102  C   VAL A  82      -8.917  -0.342  20.403  1.00 88.46           C  
ATOM   1103  CB  VAL A  82      -8.435  -1.788  18.349  1.00 88.46           C  
ATOM   1104  HB  VAL A  82      -8.386  -0.915  17.699  1.00 88.46           H  
ATOM   1105  O   VAL A  82      -8.201   0.558  19.965  1.00 88.46           O  
ATOM   1106  CG1 VAL A  82      -7.015  -2.132  18.809  1.00 88.46           C  
ATOM   1107 HG11 VAL A  82      -6.387  -2.115  17.918  1.00 88.46           H  
ATOM   1108 HG12 VAL A  82      -6.979  -3.121  19.266  1.00 88.46           H  
ATOM   1109 HG13 VAL A  82      -6.630  -1.385  19.503  1.00 88.46           H  
ATOM   1110  CG2 VAL A  82      -8.924  -2.993  17.535  1.00 88.46           C  
ATOM   1111 HG21 VAL A  82      -8.999  -3.876  18.169  1.00 88.46           H  
ATOM   1112 HG22 VAL A  82      -9.911  -2.788  17.121  1.00 88.46           H  
ATOM   1113 HG23 VAL A  82      -8.241  -3.185  16.708  1.00 88.46           H  
ATOM   1114  N   THR A  83      -9.311  -0.384  21.673  1.00 79.36           N  
ATOM   1115  H   THR A  83     -10.029  -1.046  21.932  1.00 79.36           H  
ATOM   1116  CA  THR A  83      -8.832   0.553  22.694  1.00 79.36           C  
ATOM   1117  HA  THR A  83      -8.579   1.490  22.196  1.00 79.36           H  
ATOM   1118  C   THR A  83      -7.550   0.049  23.364  1.00 79.36           C  
ATOM   1119  CB  THR A  83      -9.918   0.907  23.725  1.00 79.36           C  
ATOM   1120  HB  THR A  83      -9.559   1.739  24.330  1.00 79.36           H  
ATOM   1121  O   THR A  83      -7.208  -1.143  23.308  1.00 79.36           O  
ATOM   1122  CG2 THR A  83     -11.225   1.336  23.051  1.00 79.36           C  
ATOM   1123 HG21 THR A  83     -11.914   1.709  23.809  1.00 79.36           H  
ATOM   1124 HG22 THR A  83     -11.690   0.489  22.547  1.00 79.36           H  
ATOM   1125 HG23 THR A  83     -11.030   2.125  22.324  1.00 79.36           H  
ATOM   1126  OG1 THR A  83     -10.181  -0.177  24.584  1.00 79.36           O  
ATOM   1127  HG1 THR A  83      -9.725  -0.007  25.412  1.00 79.36           H  
ATOM   1128  N   ASP A  84      -6.828   0.989  23.982  1.00 73.98           N  
ATOM   1129  H   ASP A  84      -7.219   1.920  24.019  1.00 73.98           H  
ATOM   1130  CA  ASP A  84      -5.706   0.750  24.904  1.00 73.98           C  
ATOM   1131  HA  ASP A  84      -5.291   1.731  25.134  1.00 73.98           H  
ATOM   1132  C   ASP A  84      -4.534  -0.053  24.319  1.00 73.98           C  
ATOM   1133  CB  ASP A  84      -6.233   0.192  26.234  1.00 73.98           C  
ATOM   1134  HB2 ASP A  84      -6.561  -0.837  26.089  1.00 73.98           H  
ATOM   1135  HB3 ASP A  84      -5.431   0.197  26.972  1.00 73.98           H  
ATOM   1136  O   ASP A  84      -3.774  -0.709  25.035  1.00 73.98           O  
ATOM   1137  CG  ASP A  84      -7.392   1.039  26.754  1.00 73.98           C  
ATOM   1138  OD1 ASP A  84      -7.192   2.268  26.879  1.00 73.98           O  
ATOM   1139  OD2 ASP A  84      -8.492   0.468  26.928  1.00 73.98           O  
ATOM   1140  N   SER A  85      -4.365  -0.007  22.997  1.00 77.20           N  
ATOM   1141  H   SER A  85      -5.010   0.549  22.455  1.00 77.20           H  
ATOM   1142  CA  SER A  85      -3.168  -0.548  22.366  1.00 77.20           C  
ATOM   1143  HA  SER A  85      -2.956  -1.525  22.801  1.00 77.20           H  
ATOM   1144  C   SER A  85      -1.978   0.375  22.614  1.00 77.20           C  
ATOM   1145  CB  SER A  85      -3.368  -0.743  20.869  1.00 77.20           C  
ATOM   1146  HB2 SER A  85      -3.570   0.219  20.398  1.00 77.20           H  
ATOM   1147  HB3 SER A  85      -4.202  -1.421  20.689  1.00 77.20           H  
ATOM   1148  O   SER A  85      -2.018   1.553  22.277  1.00 77.20           O  
ATOM   1149  OG  SER A  85      -2.178  -1.293  20.343  1.00 77.20           O  
ATOM   1150  HG  SER A  85      -1.891  -0.735  19.616  1.00 77.20           H  
ATOM   1151  N   VAL A  86      -0.884  -0.186  23.132  1.00 82.50           N  
ATOM   1152  H   VAL A  86      -0.957  -1.136  23.465  1.00 82.50           H  
ATOM   1153  CA  VAL A  86       0.420   0.501  23.215  1.00 82.50           C  
ATOM   1154  HA  VAL A  86       0.259   1.522  23.560  1.00 82.50           H  
ATOM   1155  C   VAL A  86       1.088   0.595  21.834  1.00 82.50           C  
ATOM   1156  CB  VAL A  86       1.337  -0.222  24.227  1.00 82.50           C  
ATOM   1157  HB  VAL A  86       1.539  -1.229  23.861  1.00 82.50           H  
ATOM   1158  O   VAL A  86       2.006   1.382  21.631  1.00 82.50           O  
ATOM   1159  CG1 VAL A  86       2.680   0.488  24.448  1.00 82.50           C  
ATOM   1160 HG11 VAL A  86       3.234   0.008  25.254  1.00 82.50           H  
ATOM   1161 HG12 VAL A  86       2.508   1.535  24.701  1.00 82.50           H  
ATOM   1162 HG13 VAL A  86       3.291   0.435  23.548  1.00 82.50           H  
ATOM   1163  CG2 VAL A  86       0.666  -0.343  25.604  1.00 82.50           C  
ATOM   1164 HG21 VAL A  86      -0.246  -0.937  25.542  1.00 82.50           H  
ATOM   1165 HG22 VAL A  86       1.338  -0.833  26.309  1.00 82.50           H  
ATOM   1166 HG23 VAL A  86       0.413   0.648  25.980  1.00 82.50           H  
ATOM   1167  N   GLN A  87       0.650  -0.229  20.879  1.00 86.90           N  
ATOM   1168  H   GLN A  87      -0.180  -0.773  21.067  1.00 86.90           H  
ATOM   1169  CA  GLN A  87       1.182  -0.256  19.520  1.00 86.90           C  
ATOM   1170  HA  GLN A  87       2.178   0.187  19.512  1.00 86.90           H  
ATOM   1171  C   GLN A  87       0.290   0.557  18.580  1.00 86.90           C  
ATOM   1172  CB  GLN A  87       1.303  -1.704  19.024  1.00 86.90           C  
ATOM   1173  HB2 GLN A  87       1.689  -1.689  18.004  1.00 86.90           H  
ATOM   1174  HB3 GLN A  87       0.310  -2.153  19.010  1.00 86.90           H  
ATOM   1175  O   GLN A  87      -0.930   0.372  18.578  1.00 86.90           O  
ATOM   1176  CG  GLN A  87       2.220  -2.582  19.890  1.00 86.90           C  
ATOM   1177  HG2 GLN A  87       3.224  -2.160  19.902  1.00 86.90           H  
ATOM   1178  HG3 GLN A  87       1.842  -2.600  20.913  1.00 86.90           H  
ATOM   1179  CD  GLN A  87       2.299  -4.019  19.380  1.00 86.90           C  
ATOM   1180  NE2 GLN A  87       2.516  -4.985  20.246  1.00 86.90           N  
ATOM   1181 HE21 GLN A  87       2.616  -4.794  21.233  1.00 86.90           H  
ATOM   1182 HE22 GLN A  87       2.552  -5.913  19.851  1.00 86.90           H  
ATOM   1183  OE1 GLN A  87       2.185  -4.313  18.207  1.00 86.90           O  
ATOM   1184  N   SER A  88       0.916   1.367  17.724  1.00 91.52           N  
ATOM   1185  H   SER A  88       1.901   1.534  17.868  1.00 91.52           H  
ATOM   1186  CA  SER A  88       0.255   2.182  16.690  1.00 91.52           C  
ATOM   1187  HA  SER A  88      -0.552   2.748  17.156  1.00 91.52           H  
ATOM   1188  C   SER A  88      -0.341   1.372  15.534  1.00 91.52           C  
ATOM   1189  CB  SER A  88       1.277   3.170  16.123  1.00 91.52           C  
ATOM   1190  HB2 SER A  88       0.764   3.912  15.511  1.00 91.52           H  
ATOM   1191  HB3 SER A  88       1.767   3.681  16.952  1.00 91.52           H  
ATOM   1192  O   SER A  88      -1.137   1.882  14.737  1.00 91.52           O  
ATOM   1193  OG  SER A  88       2.277   2.519  15.351  1.00 91.52           O  
ATOM   1194  HG  SER A  88       3.059   3.070  15.436  1.00 91.52           H  
ATOM   1195  N   LYS A  89       0.100   0.118  15.393  1.00 92.92           N  
ATOM   1196  H   LYS A  89       0.762  -0.209  16.082  1.00 92.92           H  
ATOM   1197  CA  LYS A  89      -0.373  -0.856  14.412  1.00 92.92           C  
ATOM   1198  HA  LYS A  89      -1.347  -0.536  14.043  1.00 92.92           H  
ATOM   1199  C   LYS A  89      -0.555  -2.191  15.116  1.00 92.92           C  
ATOM   1200  CB  LYS A  89       0.612  -0.981  13.232  1.00 92.92           C  
ATOM   1201  HB2 LYS A  89       1.583  -1.286  13.623  1.00 92.92           H  
ATOM   1202  HB3 LYS A  89       0.263  -1.768  12.563  1.00 92.92           H  
ATOM   1203  O   LYS A  89       0.406  -2.701  15.680  1.00 92.92           O  
ATOM   1204  CG  LYS A  89       0.805   0.312  12.420  1.00 92.92           C  
ATOM   1205  HG2 LYS A  89       1.093   1.121  13.092  1.00 92.92           H  
ATOM   1206  HG3 LYS A  89       1.625   0.162  11.718  1.00 92.92           H  
ATOM   1207  CD  LYS A  89      -0.447   0.707  11.620  1.00 92.92           C  
ATOM   1208  HD2 LYS A  89      -0.578  -0.004  10.804  1.00 92.92           H  
ATOM   1209  HD3 LYS A  89      -1.336   0.652  12.248  1.00 92.92           H  
ATOM   1210  CE  LYS A  89      -0.355   2.117  11.028  1.00 92.92           C  
ATOM   1211  HE2 LYS A  89      -1.186   2.242  10.333  1.00 92.92           H  
ATOM   1212  HE3 LYS A  89       0.561   2.231  10.448  1.00 92.92           H  
ATOM   1213  NZ  LYS A  89      -0.461   3.150  12.089  1.00 92.92           N  
ATOM   1214  HZ1 LYS A  89      -0.936   3.973  11.748  1.00 92.92           H  
ATOM   1215  HZ2 LYS A  89      -1.018   2.826  12.866  1.00 92.92           H  
ATOM   1216  HZ3 LYS A  89       0.435   3.405  12.479  1.00 92.92           H  
ATOM   1217  N   VAL A  90      -1.756  -2.755  15.068  1.00 92.67           N  
ATOM   1218  H   VAL A  90      -2.499  -2.268  14.587  1.00 92.67           H  
ATOM   1219  CA  VAL A  90      -2.050  -4.079  15.639  1.00 92.67           C  
ATOM   1220  HA  VAL A  90      -1.111  -4.596  15.837  1.00 92.67           H  
ATOM   1221  C   VAL A  90      -2.816  -4.931  14.650  1.00 92.67           C  
ATOM   1222  CB  VAL A  90      -2.817  -4.006  16.967  1.00 92.67           C  
ATOM   1223  HB  VAL A  90      -3.046  -5.025  17.281  1.00 92.67           H  
ATOM   1224  O   VAL A  90      -3.626  -4.411  13.891  1.00 92.67           O  
ATOM   1225  CG1 VAL A  90      -1.950  -3.384  18.054  1.00 92.67           C  
ATOM   1226 HG11 VAL A  90      -2.446  -3.493  19.018  1.00 92.67           H  
ATOM   1227 HG12 VAL A  90      -1.783  -2.328  17.842  1.00 92.67           H  
ATOM   1228 HG13 VAL A  90      -0.990  -3.899  18.097  1.00 92.67           H  
ATOM   1229  CG2 VAL A  90      -4.131  -3.231  16.894  1.00 92.67           C  
ATOM   1230 HG21 VAL A  90      -4.575  -3.241  17.890  1.00 92.67           H  
ATOM   1231 HG22 VAL A  90      -4.816  -3.719  16.201  1.00 92.67           H  
ATOM   1232 HG23 VAL A  90      -3.956  -2.202  16.582  1.00 92.67           H  
ATOM   1233  N   ILE A  91      -2.564  -6.236  14.662  1.00 93.17           N  
ATOM   1234  H   ILE A  91      -1.920  -6.613  15.342  1.00 93.17           H  
ATOM   1235  CA  ILE A  91      -3.359  -7.188  13.889  1.00 93.17           C  
ATOM   1236  HA  ILE A  91      -3.825  -6.661  13.056  1.00 93.17           H  
ATOM   1237  C   ILE A  91      -4.474  -7.717  14.780  1.00 93.17           C  
ATOM   1238  CB  ILE A  91      -2.499  -8.313  13.283  1.00 93.17           C  
ATOM   1239  HB  ILE A  91      -2.120  -8.937  14.093  1.00 93.17           H  
ATOM   1240  O   ILE A  91      -4.223  -8.117  15.919  1.00 93.17           O  
ATOM   1241  CG1 ILE A  91      -1.279  -7.777  12.499  1.00 93.17           C  
ATOM   1242 HG12 ILE A  91      -0.554  -7.370  13.204  1.00 93.17           H  
ATOM   1243 HG13 ILE A  91      -0.796  -8.612  11.990  1.00 93.17           H  
ATOM   1244  CG2 ILE A  91      -3.372  -9.197  12.376  1.00 93.17           C  
ATOM   1245 HG21 ILE A  91      -2.768  -9.975  11.908  1.00 93.17           H  
ATOM   1246 HG22 ILE A  91      -4.142  -9.703  12.958  1.00 93.17           H  
ATOM   1247 HG23 ILE A  91      -3.855  -8.607  11.596  1.00 93.17           H  
ATOM   1248  CD1 ILE A  91      -1.598  -6.694  11.462  1.00 93.17           C  
ATOM   1249 HD11 ILE A  91      -1.929  -5.783  11.962  1.00 93.17           H  
ATOM   1250 HD12 ILE A  91      -2.366  -7.036  10.769  1.00 93.17           H  
ATOM   1251 HD13 ILE A  91      -0.692  -6.459  10.904  1.00 93.17           H  
ATOM   1252  N   VAL A  92      -5.698  -7.697  14.264  1.00 92.32           N  
ATOM   1253  H   VAL A  92      -5.820  -7.366  13.317  1.00 92.32           H  
ATOM   1254  CA  VAL A  92      -6.873  -8.245  14.942  1.00 92.32           C  
ATOM   1255  HA  VAL A  92      -6.528  -8.852  15.778  1.00 92.32           H  
ATOM   1256  C   VAL A  92      -7.634  -9.170  14.009  1.00 92.32           C  
ATOM   1257  CB  VAL A  92      -7.802  -7.152  15.510  1.00 92.32           C  
ATOM   1258  HB  VAL A  92      -8.581  -7.633  16.102  1.00 92.32           H  
ATOM   1259  O   VAL A  92      -7.614  -8.985  12.793  1.00 92.32           O  
ATOM   1260  CG1 VAL A  92      -7.045  -6.193  16.437  1.00 92.32           C  
ATOM   1261 HG11 VAL A  92      -7.762  -5.567  16.966  1.00 92.32           H  
ATOM   1262 HG12 VAL A  92      -6.464  -6.765  17.160  1.00 92.32           H  
ATOM   1263 HG13 VAL A  92      -6.374  -5.562  15.853  1.00 92.32           H  
ATOM   1264  CG2 VAL A  92      -8.499  -6.338  14.418  1.00 92.32           C  
ATOM   1265 HG21 VAL A  92      -9.077  -5.530  14.866  1.00 92.32           H  
ATOM   1266 HG22 VAL A  92      -7.756  -5.929  13.733  1.00 92.32           H  
ATOM   1267 HG23 VAL A  92      -9.186  -6.972  13.859  1.00 92.32           H  
ATOM   1268  N   GLN A  93      -8.336 -10.138  14.584  1.00 92.26           N  
ATOM   1269  H   GLN A  93      -8.323 -10.199  15.592  1.00 92.26           H  
ATOM   1270  CA  GLN A  93      -9.294 -10.963  13.866  1.00 92.26           C  
ATOM   1271  HA  GLN A  93      -9.070 -10.916  12.800  1.00 92.26           H  
ATOM   1272  C   GLN A  93     -10.704 -10.408  14.085  1.00 92.26           C  
ATOM   1273  CB  GLN A  93      -9.133 -12.424  14.301  1.00 92.26           C  
ATOM   1274  HB2 GLN A  93      -9.499 -12.554  15.320  1.00 92.26           H  
ATOM   1275  HB3 GLN A  93      -8.074 -12.680  14.271  1.00 92.26           H  
ATOM   1276  O   GLN A  93     -11.161 -10.276  15.222  1.00 92.26           O  
ATOM   1277  CG  GLN A  93      -9.878 -13.364  13.346  1.00 92.26           C  
ATOM   1278  HG2 GLN A  93     -10.952 -13.193  13.423  1.00 92.26           H  
ATOM   1279  HG3 GLN A  93      -9.567 -13.144  12.325  1.00 92.26           H  
ATOM   1280  CD  GLN A  93      -9.598 -14.836  13.624  1.00 92.26           C  
ATOM   1281  NE2 GLN A  93      -9.885 -15.701  12.678  1.00 92.26           N  
ATOM   1282 HE21 GLN A  93      -9.577 -16.646  12.856  1.00 92.26           H  
ATOM   1283 HE22 GLN A  93     -10.060 -15.360  11.743  1.00 92.26           H  
ATOM   1284  OE1 GLN A  93      -9.124 -15.246  14.672  1.00 92.26           O  
ATOM   1285  N   LEU A  94     -11.384 -10.073  12.992  1.00 88.67           N  
ATOM   1286  H   LEU A  94     -10.934 -10.203  12.097  1.00 88.67           H  
ATOM   1287  CA  LEU A  94     -12.774  -9.630  12.997  1.00 88.67           C  
ATOM   1288  HA  LEU A  94     -12.910  -8.961  13.847  1.00 88.67           H  
ATOM   1289  C   LEU A  94     -13.727 -10.826  13.186  1.00 88.67           C  
ATOM   1290  CB  LEU A  94     -13.068  -8.852  11.701  1.00 88.67           C  
ATOM   1291  HB2 LEU A  94     -14.114  -8.549  11.704  1.00 88.67           H  
ATOM   1292  HB3 LEU A  94     -12.914  -9.528  10.860  1.00 88.67           H  
ATOM   1293  O   LEU A  94     -13.340 -11.967  12.913  1.00 88.67           O  
ATOM   1294  CG  LEU A  94     -12.203  -7.601  11.463  1.00 88.67           C  
ATOM   1295  HG  LEU A  94     -11.173  -7.904  11.279  1.00 88.67           H  
ATOM   1296  CD1 LEU A  94     -12.722  -6.873  10.221  1.00 88.67           C  
ATOM   1297 HD11 LEU A  94     -12.754  -7.568   9.382  1.00 88.67           H  
ATOM   1298 HD12 LEU A  94     -12.055  -6.046   9.977  1.00 88.67           H  
ATOM   1299 HD13 LEU A  94     -13.724  -6.486  10.409  1.00 88.67           H  
ATOM   1300  CD2 LEU A  94     -12.230  -6.615  12.631  1.00 88.67           C  
ATOM   1301 HD21 LEU A  94     -13.260  -6.376  12.895  1.00 88.67           H  
ATOM   1302 HD22 LEU A  94     -11.692  -5.704  12.368  1.00 88.67           H  
ATOM   1303 HD23 LEU A  94     -11.742  -7.058  13.500  1.00 88.67           H  
ATOM   1304  N   PRO A  95     -15.001 -10.612  13.576  1.00 85.56           N  
ATOM   1305  CA  PRO A  95     -15.939 -11.705  13.861  1.00 85.56           C  
ATOM   1306  HA  PRO A  95     -15.539 -12.297  14.684  1.00 85.56           H  
ATOM   1307  C   PRO A  95     -16.214 -12.637  12.673  1.00 85.56           C  
ATOM   1308  CB  PRO A  95     -17.231 -11.018  14.320  1.00 85.56           C  
ATOM   1309  HB2 PRO A  95     -17.756 -11.610  15.069  1.00 85.56           H  
ATOM   1310  HB3 PRO A  95     -17.879 -10.821  13.466  1.00 85.56           H  
ATOM   1311  O   PRO A  95     -16.618 -13.782  12.854  1.00 85.56           O  
ATOM   1312  CG  PRO A  95     -16.742  -9.693  14.895  1.00 85.56           C  
ATOM   1313  HG2 PRO A  95     -17.523  -8.932  14.892  1.00 85.56           H  
ATOM   1314  HG3 PRO A  95     -16.357  -9.846  15.903  1.00 85.56           H  
ATOM   1315  CD  PRO A  95     -15.597  -9.338  13.955  1.00 85.56           C  
ATOM   1316  HD2 PRO A  95     -15.991  -8.836  13.072  1.00 85.56           H  
ATOM   1317  HD3 PRO A  95     -14.891  -8.685  14.468  1.00 85.56           H  
ATOM   1318  N   ASN A  96     -15.984 -12.166  11.445  1.00 83.09           N  
ATOM   1319  H   ASN A  96     -15.565 -11.250  11.371  1.00 83.09           H  
ATOM   1320  CA  ASN A  96     -16.093 -12.965  10.221  1.00 83.09           C  
ATOM   1321  HA  ASN A  96     -16.916 -13.667  10.350  1.00 83.09           H  
ATOM   1322  C   ASN A  96     -14.845 -13.830   9.936  1.00 83.09           C  
ATOM   1323  CB  ASN A  96     -16.447 -12.028   9.049  1.00 83.09           C  
ATOM   1324  HB2 ASN A  96     -16.644 -12.633   8.164  1.00 83.09           H  
ATOM   1325  HB3 ASN A  96     -17.352 -11.472   9.293  1.00 83.09           H  
ATOM   1326  O   ASN A  96     -14.767 -14.451   8.878  1.00 83.09           O  
ATOM   1327  CG  ASN A  96     -15.343 -11.041   8.713  1.00 83.09           C  
ATOM   1328  ND2 ASN A  96     -15.536 -10.202   7.724  1.00 83.09           N  
ATOM   1329 HD21 ASN A  96     -14.785  -9.550   7.550  1.00 83.09           H  
ATOM   1330 HD22 ASN A  96     -16.403 -10.201   7.204  1.00 83.09           H  
ATOM   1331  OD1 ASN A  96     -14.306 -10.986   9.342  1.00 83.09           O  
ATOM   1332  N   GLY A  97     -13.871 -13.850  10.848  1.00 86.16           N  
ATOM   1333  H   GLY A  97     -13.976 -13.273  11.669  1.00 86.16           H  
ATOM   1334  CA  GLY A  97     -12.616 -14.584  10.727  1.00 86.16           C  
ATOM   1335  HA2 GLY A  97     -12.244 -14.784  11.731  1.00 86.16           H  
ATOM   1336  HA3 GLY A  97     -12.800 -15.536  10.230  1.00 86.16           H  
ATOM   1337  C   GLY A  97     -11.521 -13.850   9.952  1.00 86.16           C  
ATOM   1338  O   GLY A  97     -10.410 -14.371   9.887  1.00 86.16           O  
ATOM   1339  N   LEU A  98     -11.799 -12.667   9.393  1.00 87.46           N  
ATOM   1340  H   LEU A  98     -12.713 -12.263   9.543  1.00 87.46           H  
ATOM   1341  CA  LEU A  98     -10.819 -11.873   8.657  1.00 87.46           C  
ATOM   1342  HA  LEU A  98     -10.303 -12.524   7.950  1.00 87.46           H  
ATOM   1343  C   LEU A  98      -9.789 -11.261   9.602  1.00 87.46           C  
ATOM   1344  CB  LEU A  98     -11.535 -10.758   7.884  1.00 87.46           C  
ATOM   1345  HB2 LEU A  98     -12.263 -11.199   7.203  1.00 87.46           H  
ATOM   1346  HB3 LEU A  98     -12.067 -10.139   8.607  1.00 87.46           H  
ATOM   1347  O   LEU A  98     -10.147 -10.535  10.526  1.00 87.46           O  
ATOM   1348  CG  LEU A  98     -10.582  -9.838   7.102  1.00 87.46           C  
ATOM   1349  HG  LEU A  98      -9.816  -9.441   7.769  1.00 87.46           H  
ATOM   1350  CD1 LEU A  98      -9.865 -10.574   5.967  1.00 87.46           C  
ATOM   1351 HD11 LEU A  98     -10.519 -11.287   5.465  1.00 87.46           H  
ATOM   1352 HD12 LEU A  98      -9.023 -11.125   6.387  1.00 87.46           H  
ATOM   1353 HD13 LEU A  98      -9.457  -9.859   5.252  1.00 87.46           H  
ATOM   1354  CD2 LEU A  98     -11.383  -8.637   6.617  1.00 87.46           C  
ATOM   1355 HD21 LEU A  98     -12.324  -8.975   6.183  1.00 87.46           H  
ATOM   1356 HD22 LEU A  98     -11.613  -7.999   7.470  1.00 87.46           H  
ATOM   1357 HD23 LEU A  98     -10.792  -8.050   5.913  1.00 87.46           H  
ATOM   1358  N   GLU A  99      -8.515 -11.466   9.305  1.00 91.91           N  
ATOM   1359  H   GLU A  99      -8.270 -12.089   8.548  1.00 91.91           H  
ATOM   1360  CA  GLU A  99      -7.432 -10.725   9.941  1.00 91.91           C  
ATOM   1361  HA  GLU A  99      -7.700 -10.534  10.981  1.00 91.91           H  
ATOM   1362  C   GLU A  99      -7.229  -9.372   9.251  1.00 91.91           C  
ATOM   1363  CB  GLU A  99      -6.150 -11.562   9.956  1.00 91.91           C  
ATOM   1364  HB2 GLU A  99      -5.883 -11.845   8.937  1.00 91.91           H  
ATOM   1365  HB3 GLU A  99      -5.344 -10.960  10.376  1.00 91.91           H  
ATOM   1366  O   GLU A  99      -7.180  -9.294   8.022  1.00 91.91           O  
ATOM   1367  CG  GLU A  99      -6.330 -12.819  10.817  1.00 91.91           C  
ATOM   1368  HG2 GLU A  99      -7.104 -13.455  10.389  1.00 91.91           H  
ATOM   1369  HG3 GLU A  99      -6.656 -12.523  11.815  1.00 91.91           H  
ATOM   1370  CD  GLU A  99      -5.021 -13.605  10.910  1.00 91.91           C  
ATOM   1371  OE1 GLU A  99      -4.320 -13.436  11.933  1.00 91.91           O  
ATOM   1372  OE2 GLU A  99      -4.731 -14.364   9.958  1.00 91.91           O  
ATOM   1373  N   VAL A 100      -7.117  -8.302  10.041  1.00 94.45           N  
ATOM   1374  H   VAL A 100      -7.196  -8.438  11.039  1.00 94.45           H  
ATOM   1375  CA  VAL A 100      -6.874  -6.939   9.554  1.00 94.45           C  
ATOM   1376  HA  VAL A 100      -6.485  -7.007   8.538  1.00 94.45           H  
ATOM   1377  C   VAL A 100      -5.820  -6.222  10.388  1.00 94.45           C  
ATOM   1378  CB  VAL A 100      -8.154  -6.086   9.478  1.00 94.45           C  
ATOM   1379  HB  VAL A 100      -7.858  -5.123   9.063  1.00 94.45           H  
ATOM   1380  O   VAL A 100      -5.692  -6.452  11.590  1.00 94.45           O  
ATOM   1381  CG1 VAL A 100      -9.198  -6.682   8.535  1.00 94.45           C  
ATOM   1382 HG11 VAL A 100      -9.628  -7.573   8.993  1.00 94.45           H  
ATOM   1383 HG12 VAL A 100      -8.732  -6.952   7.587  1.00 94.45           H  
ATOM   1384 HG13 VAL A 100      -9.991  -5.956   8.354  1.00 94.45           H  
ATOM   1385  CG2 VAL A 100      -8.815  -5.834  10.837  1.00 94.45           C  
ATOM   1386 HG21 VAL A 100      -9.063  -6.782  11.316  1.00 94.45           H  
ATOM   1387 HG22 VAL A 100      -8.138  -5.276  11.484  1.00 94.45           H  
ATOM   1388 HG23 VAL A 100      -9.723  -5.246  10.707  1.00 94.45           H  
ATOM   1389  N   MET A 101      -5.094  -5.296   9.759  1.00 95.38           N  
ATOM   1390  H   MET A 101      -5.256  -5.153   8.772  1.00 95.38           H  
ATOM   1391  CA  MET A 101      -4.214  -4.361  10.459  1.00 95.38           C  
ATOM   1392  HA  MET A 101      -3.855  -4.835  11.373  1.00 95.38           H  
ATOM   1393  C   MET A 101      -4.987  -3.101  10.853  1.00 95.38           C  
ATOM   1394  CB  MET A 101      -2.993  -4.042   9.584  1.00 95.38           C  
ATOM   1395  HB2 MET A 101      -2.482  -4.975   9.347  1.00 95.38           H  
ATOM   1396  HB3 MET A 101      -3.326  -3.596   8.647  1.00 95.38           H  
ATOM   1397  O   MET A 101      -5.452  -2.361   9.986  1.00 95.38           O  
ATOM   1398  CG  MET A 101      -2.011  -3.084  10.278  1.00 95.38           C  
ATOM   1399  HG2 MET A 101      -1.716  -3.511  11.237  1.00 95.38           H  
ATOM   1400  HG3 MET A 101      -2.527  -2.145  10.477  1.00 95.38           H  
ATOM   1401  SD  MET A 101      -0.509  -2.693   9.327  1.00 95.38           S  
ATOM   1402  CE  MET A 101       0.352  -4.290   9.402  1.00 95.38           C  
ATOM   1403  HE1 MET A 101       0.569  -4.544  10.440  1.00 95.38           H  
ATOM   1404  HE2 MET A 101       1.288  -4.239   8.845  1.00 95.38           H  
ATOM   1405  HE3 MET A 101      -0.271  -5.071   8.967  1.00 95.38           H  
ATOM   1406  N   CYS A 102      -5.064  -2.823  12.150  1.00 95.84           N  
ATOM   1407  H   CYS A 102      -4.685  -3.490  12.807  1.00 95.84           H  
ATOM   1408  CA  CYS A 102      -5.641  -1.603  12.692  1.00 95.84           C  
ATOM   1409  HA  CYS A 102      -6.352  -1.214  11.962  1.00 95.84           H  
ATOM   1410  C   CYS A 102      -4.571  -0.544  12.951  1.00 95.84           C  
ATOM   1411  CB  CYS A 102      -6.421  -1.903  13.970  1.00 95.84           C  
ATOM   1412  HB2 CYS A 102      -6.852  -0.973  14.343  1.00 95.84           H  
ATOM   1413  HB3 CYS A 102      -5.730  -2.280  14.724  1.00 95.84           H  
ATOM   1414  O   CYS A 102      -3.534  -0.836  13.544  1.00 95.84           O  
ATOM   1415  SG  CYS A 102      -7.758  -3.098  13.766  1.00 95.84           S  
ATOM   1416  N   ASP A 103      -4.847   0.693  12.551  1.00 96.07           N  
ATOM   1417  H   ASP A 103      -5.736   0.838  12.093  1.00 96.07           H  
ATOM   1418  CA  ASP A 103      -4.133   1.886  12.992  1.00 96.07           C  
ATOM   1419  HA  ASP A 103      -3.166   1.593  13.402  1.00 96.07           H  
ATOM   1420  C   ASP A 103      -4.923   2.566  14.113  1.00 96.07           C  
ATOM   1421  CB  ASP A 103      -3.861   2.791  11.791  1.00 96.07           C  
ATOM   1422  HB2 ASP A 103      -3.241   2.237  11.087  1.00 96.07           H  
ATOM   1423  HB3 ASP A 103      -4.793   3.015  11.271  1.00 96.07           H  
ATOM   1424  O   ASP A 103      -6.023   3.087  13.911  1.00 96.07           O  
ATOM   1425  CG  ASP A 103      -3.165   4.110  12.116  1.00 96.07           C  
ATOM   1426  OD1 ASP A 103      -2.951   4.469  13.288  1.00 96.07           O  
ATOM   1427  OD2 ASP A 103      -2.601   4.695  11.165  1.00 96.07           O  
ATOM   1428  N   THR A 104      -4.344   2.515  15.307  1.00 94.74           N  
ATOM   1429  H   THR A 104      -3.423   2.108  15.382  1.00 94.74           H  
ATOM   1430  CA  THR A 104      -4.954   2.915  16.580  1.00 94.74           C  
ATOM   1431  HA  THR A 104      -6.039   2.841  16.509  1.00 94.74           H  
ATOM   1432  C   THR A 104      -4.627   4.353  16.979  1.00 94.74           C  
ATOM   1433  CB  THR A 104      -4.481   1.962  17.687  1.00 94.74           C  
ATOM   1434  HB  THR A 104      -4.794   2.329  18.664  1.00 94.74           H  
ATOM   1435  O   THR A 104      -5.183   4.842  17.957  1.00 94.74           O  
ATOM   1436  CG2 THR A 104      -5.019   0.545  17.478  1.00 94.74           C  
ATOM   1437 HG21 THR A 104      -4.657  -0.104  18.275  1.00 94.74           H  
ATOM   1438 HG22 THR A 104      -6.108   0.566  17.509  1.00 94.74           H  
ATOM   1439 HG23 THR A 104      -4.691   0.148  16.517  1.00 94.74           H  
ATOM   1440  OG1 THR A 104      -3.074   1.894  17.620  1.00 94.74           O  
ATOM   1441  HG1 THR A 104      -2.717   1.529  18.433  1.00 94.74           H  
ATOM   1442  N   GLU A 105      -3.766   5.053  16.233  1.00 94.02           N  
ATOM   1443  H   GLU A 105      -3.385   4.614  15.407  1.00 94.02           H  
ATOM   1444  CA  GLU A 105      -3.250   6.373  16.626  1.00 94.02           C  
ATOM   1445  HA  GLU A 105      -3.663   6.671  17.590  1.00 94.02           H  
ATOM   1446  C   GLU A 105      -3.615   7.482  15.637  1.00 94.02           C  
ATOM   1447  CB  GLU A 105      -1.723   6.309  16.770  1.00 94.02           C  
ATOM   1448  HB2 GLU A 105      -1.343   7.329  16.823  1.00 94.02           H  
ATOM   1449  HB3 GLU A 105      -1.303   5.832  15.885  1.00 94.02           H  
ATOM   1450  O   GLU A 105      -4.017   8.574  16.047  1.00 94.02           O  
ATOM   1451  CG  GLU A 105      -1.259   5.563  18.030  1.00 94.02           C  
ATOM   1452  HG2 GLU A 105      -1.662   6.073  18.905  1.00 94.02           H  
ATOM   1453  HG3 GLU A 105      -1.659   4.550  18.011  1.00 94.02           H  
ATOM   1454  CD  GLU A 105       0.275   5.502  18.142  1.00 94.02           C  
ATOM   1455  OE1 GLU A 105       0.763   4.815  19.063  1.00 94.02           O  
ATOM   1456  OE2 GLU A 105       0.975   6.060  17.262  1.00 94.02           O  
ATOM   1457  N   THR A 106      -3.477   7.233  14.330  1.00 95.16           N  
ATOM   1458  H   THR A 106      -3.190   6.310  14.037  1.00 95.16           H  
ATOM   1459  CA  THR A 106      -3.613   8.292  13.319  1.00 95.16           C  
ATOM   1460  HA  THR A 106      -2.905   9.083  13.562  1.00 95.16           H  
ATOM   1461  C   THR A 106      -5.024   8.874  13.334  1.00 95.16           C  
ATOM   1462  CB  THR A 106      -3.285   7.781  11.911  1.00 95.16           C  
ATOM   1463  HB  THR A 106      -4.023   7.038  11.610  1.00 95.16           H  
ATOM   1464  O   THR A 106      -5.994   8.130  13.230  1.00 95.16           O  
ATOM   1465  CG2 THR A 106      -3.259   8.907  10.879  1.00 95.16           C  
ATOM   1466 HG21 THR A 106      -2.558   9.682  11.189  1.00 95.16           H  
ATOM   1467 HG22 THR A 106      -4.255   9.335  10.766  1.00 95.16           H  
ATOM   1468 HG23 THR A 106      -2.941   8.506   9.917  1.00 95.16           H  
ATOM   1469  OG1 THR A 106      -2.007   7.191  11.885  1.00 95.16           O  
ATOM   1470  HG1 THR A 106      -2.173   6.246  11.834  1.00 95.16           H  
ATOM   1471  N   ASP A 107      -5.152  10.201  13.439  1.00 94.19           N  
ATOM   1472  H   ASP A 107      -4.315  10.753  13.559  1.00 94.19           H  
ATOM   1473  CA  ASP A 107      -6.448  10.905  13.433  1.00 94.19           C  
ATOM   1474  HA  ASP A 107      -6.264  11.916  13.796  1.00 94.19           H  
ATOM   1475  C   ASP A 107      -7.481  10.301  14.414  1.00 94.19           C  
ATOM   1476  CB  ASP A 107      -6.961  11.047  11.988  1.00 94.19           C  
ATOM   1477  HB2 ASP A 107      -7.191  10.060  11.585  1.00 94.19           H  
ATOM   1478  HB3 ASP A 107      -6.177  11.488  11.372  1.00 94.19           H  
ATOM   1479  O   ASP A 107      -8.636  10.036  14.077  1.00 94.19           O  
ATOM   1480  CG  ASP A 107      -8.202  11.941  11.910  1.00 94.19           C  
ATOM   1481  OD1 ASP A 107      -8.147  13.027  12.528  1.00 94.19           O  
ATOM   1482  OD2 ASP A 107      -9.177  11.529  11.235  1.00 94.19           O  
ATOM   1483  N   GLY A 108      -7.039   9.995  15.638  1.00 92.53           N  
ATOM   1484  H   GLY A 108      -6.055  10.104  15.836  1.00 92.53           H  
ATOM   1485  CA  GLY A 108      -7.897   9.417  16.676  1.00 92.53           C  
ATOM   1486  HA2 GLY A 108      -8.854   9.940  16.686  1.00 92.53           H  
ATOM   1487  HA3 GLY A 108      -7.415   9.563  17.643  1.00 92.53           H  
ATOM   1488  C   GLY A 108      -8.173   7.917  16.524  1.00 92.53           C  
ATOM   1489  O   GLY A 108      -9.109   7.422  17.156  1.00 92.53           O  
ATOM   1490  N   GLY A 109      -7.389   7.217  15.697  1.00 93.89           N  
ATOM   1491  H   GLY A 109      -6.720   7.725  15.136  1.00 93.89           H  
ATOM   1492  CA  GLY A 109      -7.382   5.759  15.590  1.00 93.89           C  
ATOM   1493  HA2 GLY A 109      -6.523   5.448  14.995  1.00 93.89           H  
ATOM   1494  HA3 GLY A 109      -7.274   5.340  16.591  1.00 93.89           H  
ATOM   1495  C   GLY A 109      -8.642   5.159  14.969  1.00 93.89           C  
ATOM   1496  O   GLY A 109      -9.484   5.861  14.415  1.00 93.89           O  
ATOM   1497  N   GLY A 110      -8.776   3.839  15.056  1.00 94.82           N  
ATOM   1498  H   GLY A 110      -8.045   3.302  15.500  1.00 94.82           H  
ATOM   1499  CA  GLY A 110      -9.949   3.120  14.551  1.00 94.82           C  
ATOM   1500  HA2 GLY A 110     -10.067   2.209  15.138  1.00 94.82           H  
ATOM   1501  HA3 GLY A 110     -10.842   3.727  14.699  1.00 94.82           H  
ATOM   1502  C   GLY A 110      -9.881   2.731  13.074  1.00 94.82           C  
ATOM   1503  O   GLY A 110     -10.831   2.194  12.511  1.00 94.82           O  
ATOM   1504  N   TRP A 111      -8.753   2.976  12.410  1.00 96.91           N  
ATOM   1505  H   TRP A 111      -7.955   3.336  12.913  1.00 96.91           H  
ATOM   1506  CA  TRP A 111      -8.647   2.730  10.978  1.00 96.91           C  
ATOM   1507  HA  TRP A 111      -9.609   2.944  10.511  1.00 96.91           H  
ATOM   1508  C   TRP A 111      -8.276   1.284  10.673  1.00 96.91           C  
ATOM   1509  CB  TRP A 111      -7.621   3.663  10.363  1.00 96.91           C  
ATOM   1510  HB2 TRP A 111      -6.649   3.431  10.798  1.00 96.91           H  
ATOM   1511  HB3 TRP A 111      -7.586   3.450   9.295  1.00 96.91           H  
ATOM   1512  O   TRP A 111      -7.322   0.752  11.228  1.00 96.91           O  
ATOM   1513  CG  TRP A 111      -7.862   5.118  10.520  1.00 96.91           C  
ATOM   1514  CD1 TRP A 111      -7.378   5.915  11.495  1.00 96.91           C  
ATOM   1515  HD1 TRP A 111      -6.748   5.597  12.313  1.00 96.91           H  
ATOM   1516  CD2 TRP A 111      -8.662   5.968   9.659  1.00 96.91           C  
ATOM   1517  CE2 TRP A 111      -8.646   7.290  10.186  1.00 96.91           C  
ATOM   1518  CE3 TRP A 111      -9.391   5.740   8.476  1.00 96.91           C  
ATOM   1519  HE3 TRP A 111      -9.406   4.747   8.053  1.00 96.91           H  
ATOM   1520  NE1 TRP A 111      -7.843   7.200  11.303  1.00 96.91           N  
ATOM   1521  HE1 TRP A 111      -7.613   7.953  11.935  1.00 96.91           H  
ATOM   1522  CH2 TRP A 111     -10.081   8.073   8.406  1.00 96.91           C  
ATOM   1523  HH2 TRP A 111     -10.633   8.871   7.932  1.00 96.91           H  
ATOM   1524  CZ2 TRP A 111      -9.345   8.336   9.574  1.00 96.91           C  
ATOM   1525  HZ2 TRP A 111      -9.330   9.329   9.999  1.00 96.91           H  
ATOM   1526  CZ3 TRP A 111     -10.096   6.781   7.852  1.00 96.91           C  
ATOM   1527  HZ3 TRP A 111     -10.655   6.591   6.948  1.00 96.91           H  
ATOM   1528  N   THR A 112      -8.957   0.684   9.704  1.00 96.43           N  
ATOM   1529  H   THR A 112      -9.711   1.203   9.278  1.00 96.43           H  
ATOM   1530  CA  THR A 112      -8.555  -0.570   9.057  1.00 96.43           C  
ATOM   1531  HA  THR A 112      -8.018  -1.203   9.763  1.00 96.43           H  
ATOM   1532  C   THR A 112      -7.644  -0.249   7.876  1.00 96.43           C  
ATOM   1533  CB  THR A 112      -9.794  -1.329   8.566  1.00 96.43           C  
ATOM   1534  HB  THR A 112     -10.295  -0.748   7.791  1.00 96.43           H  
ATOM   1535  O   THR A 112      -8.080   0.383   6.913  1.00 96.43           O  
ATOM   1536  CG2 THR A 112      -9.446  -2.707   8.017  1.00 96.43           C  
ATOM   1537 HG21 THR A 112      -8.948  -3.279   8.800  1.00 96.43           H  
ATOM   1538 HG22 THR A 112      -8.792  -2.622   7.148  1.00 96.43           H  
ATOM   1539 HG23 THR A 112     -10.360  -3.223   7.723  1.00 96.43           H  
ATOM   1540  OG1 THR A 112     -10.693  -1.521   9.633  1.00 96.43           O  
ATOM   1541  HG1 THR A 112     -10.742  -0.693  10.115  1.00 96.43           H  
ATOM   1542  N   VAL A 113      -6.379  -0.663   7.922  1.00 97.72           N  
ATOM   1543  H   VAL A 113      -6.083  -1.214   8.715  1.00 97.72           H  
ATOM   1544  CA  VAL A 113      -5.432  -0.479   6.813  1.00 97.72           C  
ATOM   1545  HA  VAL A 113      -5.572   0.519   6.398  1.00 97.72           H  
ATOM   1546  C   VAL A 113      -5.749  -1.497   5.715  1.00 97.72           C  
ATOM   1547  CB  VAL A 113      -3.970  -0.578   7.291  1.00 97.72           C  
ATOM   1548  HB  VAL A 113      -3.779  -1.588   7.655  1.00 97.72           H  
ATOM   1549  O   VAL A 113      -5.764  -2.699   5.965  1.00 97.72           O  
ATOM   1550  CG1 VAL A 113      -2.991  -0.257   6.152  1.00 97.72           C  
ATOM   1551 HG11 VAL A 113      -1.966  -0.354   6.510  1.00 97.72           H  
ATOM   1552 HG12 VAL A 113      -3.128  -0.943   5.317  1.00 97.72           H  
ATOM   1553 HG13 VAL A 113      -3.149   0.760   5.794  1.00 97.72           H  
ATOM   1554  CG2 VAL A 113      -3.666   0.395   8.440  1.00 97.72           C  
ATOM   1555 HG21 VAL A 113      -4.269   0.145   9.313  1.00 97.72           H  
ATOM   1556 HG22 VAL A 113      -2.616   0.317   8.722  1.00 97.72           H  
ATOM   1557 HG23 VAL A 113      -3.884   1.418   8.135  1.00 97.72           H  
ATOM   1558  N   ILE A 114      -5.999  -1.015   4.496  1.00 97.98           N  
ATOM   1559  H   ILE A 114      -5.947  -0.015   4.365  1.00 97.98           H  
ATOM   1560  CA  ILE A 114      -6.376  -1.844   3.338  1.00 97.98           C  
ATOM   1561  HA  ILE A 114      -6.591  -2.850   3.699  1.00 97.98           H  
ATOM   1562  C   ILE A 114      -5.243  -1.991   2.318  1.00 97.98           C  
ATOM   1563  CB  ILE A 114      -7.670  -1.336   2.667  1.00 97.98           C  
ATOM   1564  HB  ILE A 114      -7.950  -2.080   1.921  1.00 97.98           H  
ATOM   1565  O   ILE A 114      -5.259  -2.904   1.497  1.00 97.98           O  
ATOM   1566  CG1 ILE A 114      -7.484   0.014   1.936  1.00 97.98           C  
ATOM   1567 HG12 ILE A 114      -6.671  -0.075   1.216  1.00 97.98           H  
ATOM   1568 HG13 ILE A 114      -7.230   0.789   2.659  1.00 97.98           H  
ATOM   1569  CG2 ILE A 114      -8.811  -1.257   3.695  1.00 97.98           C  
ATOM   1570 HG21 ILE A 114      -8.870  -2.183   4.267  1.00 97.98           H  
ATOM   1571 HG22 ILE A 114      -9.766  -1.104   3.192  1.00 97.98           H  
ATOM   1572 HG23 ILE A 114      -8.636  -0.432   4.385  1.00 97.98           H  
ATOM   1573  CD1 ILE A 114      -8.725   0.472   1.162  1.00 97.98           C  
ATOM   1574 HD11 ILE A 114      -9.101  -0.344   0.545  1.00 97.98           H  
ATOM   1575 HD12 ILE A 114      -9.508   0.789   1.850  1.00 97.98           H  
ATOM   1576 HD13 ILE A 114      -8.469   1.308   0.512  1.00 97.98           H  
ATOM   1577  N   GLN A 115      -4.260  -1.096   2.357  1.00 98.47           N  
ATOM   1578  H   GLN A 115      -4.317  -0.349   3.035  1.00 98.47           H  
ATOM   1579  CA  GLN A 115      -3.056  -1.157   1.540  1.00 98.47           C  
ATOM   1580  HA  GLN A 115      -2.810  -2.203   1.356  1.00 98.47           H  
ATOM   1581  C   GLN A 115      -1.914  -0.506   2.310  1.00 98.47           C  
ATOM   1582  CB  GLN A 115      -3.322  -0.461   0.197  1.00 98.47           C  
ATOM   1583  HB2 GLN A 115      -3.529   0.595   0.373  1.00 98.47           H  
ATOM   1584  HB3 GLN A 115      -4.214  -0.908  -0.241  1.00 98.47           H  
ATOM   1585  O   GLN A 115      -2.113   0.524   2.960  1.00 98.47           O  
ATOM   1586  CG  GLN A 115      -2.196  -0.572  -0.837  1.00 98.47           C  
ATOM   1587  HG2 GLN A 115      -1.658  -1.512  -0.715  1.00 98.47           H  
ATOM   1588  HG3 GLN A 115      -2.666  -0.575  -1.821  1.00 98.47           H  
ATOM   1589  CD  GLN A 115      -1.205   0.584  -0.840  1.00 98.47           C  
ATOM   1590  NE2 GLN A 115      -0.579   0.822  -1.968  1.00 98.47           N  
ATOM   1591 HE21 GLN A 115       0.050   1.611  -1.997  1.00 98.47           H  
ATOM   1592 HE22 GLN A 115      -0.834   0.312  -2.802  1.00 98.47           H  
ATOM   1593  OE1 GLN A 115      -0.986   1.293   0.126  1.00 98.47           O  
ATOM   1594  N   ARG A 116      -0.723  -1.102   2.235  1.00 98.26           N  
ATOM   1595  H   ARG A 116      -0.653  -1.974   1.730  1.00 98.26           H  
ATOM   1596  CA  ARG A 116       0.486  -0.533   2.830  1.00 98.26           C  
ATOM   1597  HA  ARG A 116       0.356   0.546   2.907  1.00 98.26           H  
ATOM   1598  C   ARG A 116       1.698  -0.786   1.947  1.00 98.26           C  
ATOM   1599  CB  ARG A 116       0.660  -1.103   4.244  1.00 98.26           C  
ATOM   1600  HB2 ARG A 116       0.813  -2.181   4.185  1.00 98.26           H  
ATOM   1601  HB3 ARG A 116      -0.255  -0.915   4.805  1.00 98.26           H  
ATOM   1602  O   ARG A 116       1.949  -1.922   1.547  1.00 98.26           O  
ATOM   1603  CG  ARG A 116       1.836  -0.465   4.991  1.00 98.26           C  
ATOM   1604  HG2 ARG A 116       2.773  -0.765   4.520  1.00 98.26           H  
ATOM   1605  HG3 ARG A 116       1.767   0.622   4.946  1.00 98.26           H  
ATOM   1606  CD  ARG A 116       1.816  -0.918   6.454  1.00 98.26           C  
ATOM   1607  HD2 ARG A 116       1.779  -2.007   6.484  1.00 98.26           H  
ATOM   1608  HD3 ARG A 116       0.922  -0.518   6.932  1.00 98.26           H  
ATOM   1609  NE  ARG A 116       3.011  -0.449   7.175  1.00 98.26           N  
ATOM   1610  HE  ARG A 116       3.692   0.053   6.623  1.00 98.26           H  
ATOM   1611  NH1 ARG A 116       2.500  -1.373   9.213  1.00 98.26           N  
ATOM   1612 HH11 ARG A 116       2.755  -1.608  10.162  1.00 98.26           H  
ATOM   1613 HH12 ARG A 116       1.622  -1.695   8.833  1.00 98.26           H  
ATOM   1614  NH2 ARG A 116       4.405  -0.243   8.961  1.00 98.26           N  
ATOM   1615 HH21 ARG A 116       5.090   0.209   8.373  1.00 98.26           H  
ATOM   1616 HH22 ARG A 116       4.635  -0.480   9.916  1.00 98.26           H  
ATOM   1617  CZ  ARG A 116       3.293  -0.683   8.441  1.00 98.26           C  
ATOM   1618  N   ARG A 117       2.461   0.276   1.692  1.00 97.74           N  
ATOM   1619  H   ARG A 117       2.128   1.168   2.031  1.00 97.74           H  
ATOM   1620  CA  ARG A 117       3.759   0.266   1.007  1.00 97.74           C  
ATOM   1621  HA  ARG A 117       4.079  -0.758   0.818  1.00 97.74           H  
ATOM   1622  C   ARG A 117       4.791   0.943   1.900  1.00 97.74           C  
ATOM   1623  CB  ARG A 117       3.672   1.022  -0.321  1.00 97.74           C  
ATOM   1624  HB2 ARG A 117       3.660   2.090  -0.103  1.00 97.74           H  
ATOM   1625  HB3 ARG A 117       4.567   0.772  -0.891  1.00 97.74           H  
ATOM   1626  O   ARG A 117       4.535   2.038   2.400  1.00 97.74           O  
ATOM   1627  CG  ARG A 117       2.475   0.752  -1.218  1.00 97.74           C  
ATOM   1628  HG2 ARG A 117       2.532   1.419  -2.078  1.00 97.74           H  
ATOM   1629  HG3 ARG A 117       1.574   0.995  -0.655  1.00 97.74           H  
ATOM   1630  CD  ARG A 117       2.409  -0.692  -1.702  1.00 97.74           C  
ATOM   1631  HD2 ARG A 117       2.273  -1.345  -0.839  1.00 97.74           H  
ATOM   1632  HD3 ARG A 117       1.538  -0.808  -2.347  1.00 97.74           H  
ATOM   1633  NE  ARG A 117       3.623  -1.108  -2.427  1.00 97.74           N  
ATOM   1634  HE  ARG A 117       4.255  -1.720  -1.931  1.00 97.74           H  
ATOM   1635  NH1 ARG A 117       3.191  -0.088  -4.457  1.00 97.74           N  
ATOM   1636 HH11 ARG A 117       2.437   0.457  -4.064  1.00 97.74           H  
ATOM   1637 HH12 ARG A 117       3.461   0.030  -5.423  1.00 97.74           H  
ATOM   1638  NH2 ARG A 117       4.908  -1.463  -4.267  1.00 97.74           N  
ATOM   1639 HH21 ARG A 117       5.044  -1.304  -5.256  1.00 97.74           H  
ATOM   1640 HH22 ARG A 117       5.437  -2.158  -3.761  1.00 97.74           H  
ATOM   1641  CZ  ARG A 117       3.892  -0.885  -3.699  1.00 97.74           C  
ATOM   1642  N   HIS A 118       5.945   0.328   2.120  1.00 93.07           N  
ATOM   1643  H   HIS A 118       6.142  -0.508   1.590  1.00 93.07           H  
ATOM   1644  CA  HIS A 118       6.950   0.854   3.046  1.00 93.07           C  
ATOM   1645  HA  HIS A 118       6.911   1.943   3.029  1.00 93.07           H  
ATOM   1646  C   HIS A 118       8.401   0.476   2.724  1.00 93.07           C  
ATOM   1647  CB  HIS A 118       6.590   0.381   4.461  1.00 93.07           C  
ATOM   1648  HB2 HIS A 118       5.566   0.676   4.691  1.00 93.07           H  
ATOM   1649  HB3 HIS A 118       6.646  -0.707   4.499  1.00 93.07           H  
ATOM   1650  O   HIS A 118       9.302   1.236   3.074  1.00 93.07           O  
ATOM   1651  CG  HIS A 118       7.494   0.961   5.517  1.00 93.07           C  
ATOM   1652  CD2 HIS A 118       8.156   0.270   6.493  1.00 93.07           C  
ATOM   1653  HD2 HIS A 118       8.103  -0.795   6.666  1.00 93.07           H  
ATOM   1654  ND1 HIS A 118       7.892   2.277   5.609  1.00 93.07           N  
ATOM   1655  HD1 HIS A 118       7.802   2.965   4.876  1.00 93.07           H  
ATOM   1656  CE1 HIS A 118       8.753   2.377   6.635  1.00 93.07           C  
ATOM   1657  HE1 HIS A 118       9.295   3.271   6.905  1.00 93.07           H  
ATOM   1658  NE2 HIS A 118       8.925   1.183   7.219  1.00 93.07           N  
ATOM   1659  N   ASN A 119       8.656  -0.670   2.092  1.00 93.31           N  
ATOM   1660  H   ASN A 119       7.886  -1.215   1.731  1.00 93.31           H  
ATOM   1661  CA  ASN A 119      10.016  -1.193   1.919  1.00 93.31           C  
ATOM   1662  HA  ASN A 119      10.729  -0.376   2.027  1.00 93.31           H  
ATOM   1663  C   ASN A 119      10.298  -1.769   0.525  1.00 93.31           C  
ATOM   1664  CB  ASN A 119      10.304  -2.202   3.046  1.00 93.31           C  
ATOM   1665  HB2 ASN A 119      11.302  -2.622   2.915  1.00 93.31           H  
ATOM   1666  HB3 ASN A 119      10.284  -1.671   3.997  1.00 93.31           H  
ATOM   1667  O   ASN A 119      11.460  -2.008   0.206  1.00 93.31           O  
ATOM   1668  CG  ASN A 119       9.313  -3.349   3.096  1.00 93.31           C  
ATOM   1669  ND2 ASN A 119       8.974  -3.790   4.281  1.00 93.31           N  
ATOM   1670 HD21 ASN A 119       8.291  -4.532   4.338  1.00 93.31           H  
ATOM   1671 HD22 ASN A 119       9.415  -3.435   5.117  1.00 93.31           H  
ATOM   1672  OD1 ASN A 119       8.822  -3.828   2.090  1.00 93.31           O  
ATOM   1673  N   GLY A 120       9.276  -1.949  -0.316  1.00 94.44           N  
ATOM   1674  H   GLY A 120       8.334  -1.790   0.009  1.00 94.44           H  
ATOM   1675  CA  GLY A 120       9.420  -2.457  -1.676  1.00 94.44           C  
ATOM   1676  HA2 GLY A 120       8.490  -2.268  -2.212  1.00 94.44           H  
ATOM   1677  HA3 GLY A 120      10.238  -1.938  -2.174  1.00 94.44           H  
ATOM   1678  C   GLY A 120       9.716  -3.947  -1.782  1.00 94.44           C  
ATOM   1679  O   GLY A 120      10.122  -4.390  -2.855  1.00 94.44           O  
ATOM   1680  N   MET A 121       9.545  -4.717  -0.705  1.00 94.68           N  
ATOM   1681  H   MET A 121       9.160  -4.301   0.131  1.00 94.68           H  
ATOM   1682  CA  MET A 121       9.779  -6.163  -0.726  1.00 94.68           C  
ATOM   1683  HA  MET A 121      10.693  -6.368  -1.283  1.00 94.68           H  
ATOM   1684  C   MET A 121       8.651  -6.926  -1.428  1.00 94.68           C  
ATOM   1685  CB  MET A 121       9.955  -6.694   0.700  1.00 94.68           C  
ATOM   1686  HB2 MET A 121      10.060  -7.778   0.653  1.00 94.68           H  
ATOM   1687  HB3 MET A 121       9.065  -6.462   1.285  1.00 94.68           H  
ATOM   1688  O   MET A 121       8.873  -8.028  -1.930  1.00 94.68           O  
ATOM   1689  CG  MET A 121      11.200  -6.126   1.392  1.00 94.68           C  
ATOM   1690  HG2 MET A 121      11.035  -5.079   1.644  1.00 94.68           H  
ATOM   1691  HG3 MET A 121      12.032  -6.173   0.689  1.00 94.68           H  
ATOM   1692  SD  MET A 121      11.697  -7.034   2.884  1.00 94.68           S  
ATOM   1693  CE  MET A 121      10.292  -6.762   3.999  1.00 94.68           C  
ATOM   1694  HE1 MET A 121       9.348  -6.778   3.453  1.00 94.68           H  
ATOM   1695  HE2 MET A 121      10.420  -5.807   4.507  1.00 94.68           H  
ATOM   1696  HE3 MET A 121      10.274  -7.553   4.748  1.00 94.68           H  
ATOM   1697  N   LEU A 122       7.443  -6.359  -1.486  1.00 96.44           N  
ATOM   1698  H   LEU A 122       7.306  -5.451  -1.065  1.00 96.44           H  
ATOM   1699  CA  LEU A 122       6.298  -6.986  -2.130  1.00 96.44           C  
ATOM   1700  HA  LEU A 122       6.485  -8.058  -2.195  1.00 96.44           H  
ATOM   1701  C   LEU A 122       6.106  -6.444  -3.551  1.00 96.44           C  
ATOM   1702  CB  LEU A 122       5.077  -6.785  -1.226  1.00 96.44           C  
ATOM   1703  HB2 LEU A 122       5.312  -7.188  -0.241  1.00 96.44           H  
ATOM   1704  HB3 LEU A 122       4.914  -5.713  -1.113  1.00 96.44           H  
ATOM   1705  O   LEU A 122       5.957  -5.241  -3.772  1.00 96.44           O  
ATOM   1706  CG  LEU A 122       3.772  -7.424  -1.724  1.00 96.44           C  
ATOM   1707  HG  LEU A 122       3.474  -6.977  -2.672  1.00 96.44           H  
ATOM   1708  CD1 LEU A 122       3.885  -8.943  -1.891  1.00 96.44           C  
ATOM   1709 HD11 LEU A 122       4.582  -9.179  -2.695  1.00 96.44           H  
ATOM   1710 HD12 LEU A 122       4.244  -9.388  -0.963  1.00 96.44           H  
ATOM   1711 HD13 LEU A 122       2.906  -9.360  -2.129  1.00 96.44           H  
ATOM   1712  CD2 LEU A 122       2.700  -7.137  -0.680  1.00 96.44           C  
ATOM   1713 HD21 LEU A 122       1.727  -7.515  -0.991  1.00 96.44           H  
ATOM   1714 HD22 LEU A 122       2.991  -7.612   0.257  1.00 96.44           H  
ATOM   1715 HD23 LEU A 122       2.609  -6.065  -0.505  1.00 96.44           H  
ATOM   1716  N   ASN A 123       6.041  -7.352  -4.529  1.00 96.77           N  
ATOM   1717  H   ASN A 123       6.244  -8.316  -4.306  1.00 96.77           H  
ATOM   1718  CA  ASN A 123       5.639  -6.999  -5.888  1.00 96.77           C  
ATOM   1719  HA  ASN A 123       6.174  -6.095  -6.177  1.00 96.77           H  
ATOM   1720  C   ASN A 123       4.129  -6.700  -5.937  1.00 96.77           C  
ATOM   1721  CB  ASN A 123       6.033  -8.117  -6.872  1.00 96.77           C  
ATOM   1722  HB2 ASN A 123       5.522  -9.040  -6.596  1.00 96.77           H  
ATOM   1723  HB3 ASN A 123       7.109  -8.283  -6.833  1.00 96.77           H  
ATOM   1724  O   ASN A 123       3.324  -7.555  -5.567  1.00 96.77           O  
ATOM   1725  CG  ASN A 123       5.655  -7.755  -8.301  1.00 96.77           C  
ATOM   1726  ND2 ASN A 123       5.477  -8.723  -9.167  1.00 96.77           N  
ATOM   1727 HD21 ASN A 123       5.042  -8.470 -10.043  1.00 96.77           H  
ATOM   1728 HD22 ASN A 123       5.578  -9.692  -8.902  1.00 96.77           H  
ATOM   1729  OD1 ASN A 123       5.481  -6.596  -8.640  1.00 96.77           O  
ATOM   1730  N   PHE A 124       3.765  -5.512  -6.428  1.00 98.24           N  
ATOM   1731  H   PHE A 124       4.499  -4.883  -6.721  1.00 98.24           H  
ATOM   1732  CA  PHE A 124       2.377  -5.088  -6.661  1.00 98.24           C  
ATOM   1733  HA  PHE A 124       1.702  -5.748  -6.116  1.00 98.24           H  
ATOM   1734  C   PHE A 124       1.952  -5.203  -8.134  1.00 98.24           C  
ATOM   1735  CB  PHE A 124       2.160  -3.664  -6.119  1.00 98.24           C  
ATOM   1736  HB2 PHE A 124       3.032  -3.046  -6.334  1.00 98.24           H  
ATOM   1737  HB3 PHE A 124       1.317  -3.225  -6.651  1.00 98.24           H  
ATOM   1738  O   PHE A 124       0.772  -5.072  -8.435  1.00 98.24           O  
ATOM   1739  CG  PHE A 124       1.843  -3.602  -4.636  1.00 98.24           C  
ATOM   1740  CD1 PHE A 124       0.577  -3.171  -4.199  1.00 98.24           C  
ATOM   1741  HD1 PHE A 124      -0.171  -2.869  -4.918  1.00 98.24           H  
ATOM   1742  CD2 PHE A 124       2.799  -3.997  -3.687  1.00 98.24           C  
ATOM   1743  HD2 PHE A 124       3.779  -4.317  -4.011  1.00 98.24           H  
ATOM   1744  CE1 PHE A 124       0.264  -3.160  -2.829  1.00 98.24           C  
ATOM   1745  HE1 PHE A 124      -0.716  -2.847  -2.501  1.00 98.24           H  
ATOM   1746  CE2 PHE A 124       2.496  -3.972  -2.317  1.00 98.24           C  
ATOM   1747  HE2 PHE A 124       3.251  -4.248  -1.595  1.00 98.24           H  
ATOM   1748  CZ  PHE A 124       1.221  -3.573  -1.886  1.00 98.24           C  
ATOM   1749  HZ  PHE A 124       0.985  -3.562  -0.832  1.00 98.24           H  
ATOM   1750  N   TYR A 125       2.858  -5.506  -9.067  1.00 98.51           N  
ATOM   1751  H   TYR A 125       3.819  -5.669  -8.801  1.00 98.51           H  
ATOM   1752  CA  TYR A 125       2.475  -5.799 -10.447  1.00 98.51           C  
ATOM   1753  HA  TYR A 125       1.698  -5.091 -10.734  1.00 98.51           H  
ATOM   1754  C   TYR A 125       1.874  -7.210 -10.533  1.00 98.51           C  
ATOM   1755  CB  TYR A 125       3.669  -5.581 -11.385  1.00 98.51           C  
ATOM   1756  HB2 TYR A 125       4.069  -4.583 -11.212  1.00 98.51           H  
ATOM   1757  HB3 TYR A 125       4.453  -6.299 -11.143  1.00 98.51           H  
ATOM   1758  O   TYR A 125       2.588  -8.190 -10.754  1.00 98.51           O  
ATOM   1759  CG  TYR A 125       3.311  -5.690 -12.855  1.00 98.51           C  
ATOM   1760  CD1 TYR A 125       4.020  -6.565 -13.700  1.00 98.51           C  
ATOM   1761  HD1 TYR A 125       4.798  -7.195 -13.295  1.00 98.51           H  
ATOM   1762  CD2 TYR A 125       2.261  -4.912 -13.378  1.00 98.51           C  
ATOM   1763  HD2 TYR A 125       1.698  -4.252 -12.735  1.00 98.51           H  
ATOM   1764  CE1 TYR A 125       3.693  -6.645 -15.068  1.00 98.51           C  
ATOM   1765  HE1 TYR A 125       4.208  -7.341 -15.713  1.00 98.51           H  
ATOM   1766  CE2 TYR A 125       1.935  -4.986 -14.742  1.00 98.51           C  
ATOM   1767  HE2 TYR A 125       1.136  -4.374 -15.134  1.00 98.51           H  
ATOM   1768  OH  TYR A 125       2.373  -5.893 -16.916  1.00 98.51           O  
ATOM   1769  HH  TYR A 125       1.531  -5.477 -17.112  1.00 98.51           H  
ATOM   1770  CZ  TYR A 125       2.648  -5.856 -15.588  1.00 98.51           C  
ATOM   1771  N   ARG A 126       0.565  -7.299 -10.265  1.00 98.53           N  
ATOM   1772  H   ARG A 126       0.091  -6.435 -10.044  1.00 98.53           H  
ATOM   1773  CA  ARG A 126      -0.213  -8.535 -10.082  1.00 98.53           C  
ATOM   1774  HA  ARG A 126       0.372  -9.386 -10.431  1.00 98.53           H  
ATOM   1775  C   ARG A 126      -1.512  -8.532 -10.892  1.00 98.53           C  
ATOM   1776  CB  ARG A 126      -0.506  -8.741  -8.591  1.00 98.53           C  
ATOM   1777  HB2 ARG A 126      -0.969  -7.848  -8.172  1.00 98.53           H  
ATOM   1778  HB3 ARG A 126      -1.203  -9.573  -8.485  1.00 98.53           H  
ATOM   1779  O   ARG A 126      -1.986  -7.473 -11.306  1.00 98.53           O  
ATOM   1780  CG  ARG A 126       0.768  -9.084  -7.818  1.00 98.53           C  
ATOM   1781  HG2 ARG A 126       1.466  -8.247  -7.851  1.00 98.53           H  
ATOM   1782  HG3 ARG A 126       1.235  -9.961  -8.266  1.00 98.53           H  
ATOM   1783  CD  ARG A 126       0.424  -9.388  -6.365  1.00 98.53           C  
ATOM   1784  HD2 ARG A 126      -0.342 -10.161  -6.306  1.00 98.53           H  
ATOM   1785  HD3 ARG A 126       0.014  -8.480  -5.922  1.00 98.53           H  
ATOM   1786  NE  ARG A 126       1.623  -9.787  -5.621  1.00 98.53           N  
ATOM   1787  HE  ARG A 126       2.202  -9.026  -5.296  1.00 98.53           H  
ATOM   1788  NH1 ARG A 126       1.444 -12.063  -5.938  1.00 98.53           N  
ATOM   1789 HH11 ARG A 126       1.731 -13.013  -5.756  1.00 98.53           H  
ATOM   1790 HH12 ARG A 126       0.610 -11.950  -6.497  1.00 98.53           H  
ATOM   1791  NH2 ARG A 126       3.121 -11.206  -4.715  1.00 98.53           N  
ATOM   1792 HH21 ARG A 126       3.553 -10.408  -4.273  1.00 98.53           H  
ATOM   1793 HH22 ARG A 126       3.432 -12.150  -4.534  1.00 98.53           H  
ATOM   1794  CZ  ARG A 126       2.048 -11.019  -5.434  1.00 98.53           C  
ATOM   1795  N   GLY A 127      -2.043  -9.731 -11.132  1.00 98.59           N  
ATOM   1796  H   GLY A 127      -1.612 -10.539 -10.705  1.00 98.59           H  
ATOM   1797  CA  GLY A 127      -3.252  -9.954 -11.929  1.00 98.59           C  
ATOM   1798  HA2 GLY A 127      -3.248 -10.968 -12.328  1.00 98.59           H  
ATOM   1799  HA3 GLY A 127      -3.251  -9.270 -12.778  1.00 98.59           H  
ATOM   1800  C   GLY A 127      -4.551  -9.751 -11.145  1.00 98.59           C  
ATOM   1801  O   GLY A 127      -4.536  -9.451  -9.947  1.00 98.59           O  
ATOM   1802  N   TRP A 128      -5.684  -9.936 -11.824  1.00 98.66           N  
ATOM   1803  H   TRP A 128      -5.603 -10.184 -12.799  1.00 98.66           H  
ATOM   1804  CA  TRP A 128      -7.025  -9.693 -11.281  1.00 98.66           C  
ATOM   1805  HA  TRP A 128      -7.113  -8.641 -11.009  1.00 98.66           H  
ATOM   1806  C   TRP A 128      -7.310 -10.517 -10.026  1.00 98.66           C  
ATOM   1807  CB  TRP A 128      -8.080 -10.005 -12.348  1.00 98.66           C  
ATOM   1808  HB2 TRP A 128      -7.875  -9.396 -13.229  1.00 98.66           H  
ATOM   1809  HB3 TRP A 128      -7.995 -11.049 -12.647  1.00 98.66           H  
ATOM   1810  O   TRP A 128      -7.768  -9.972  -9.024  1.00 98.66           O  
ATOM   1811  CG  TRP A 128      -9.490  -9.734 -11.908  1.00 98.66           C  
ATOM   1812  CD1 TRP A 128     -10.404 -10.647 -11.495  1.00 98.66           C  
ATOM   1813  HD1 TRP A 128     -10.225 -11.710 -11.420  1.00 98.66           H  
ATOM   1814  CD2 TRP A 128     -10.146  -8.442 -11.792  1.00 98.66           C  
ATOM   1815  CE2 TRP A 128     -11.491  -8.649 -11.355  1.00 98.66           C  
ATOM   1816  CE3 TRP A 128      -9.742  -7.117 -12.052  1.00 98.66           C  
ATOM   1817  HE3 TRP A 128      -8.731  -6.928 -12.380  1.00 98.66           H  
ATOM   1818  NE1 TRP A 128     -11.590 -10.013 -11.159  1.00 98.66           N  
ATOM   1819  HE1 TRP A 128     -12.377 -10.505 -10.760  1.00 98.66           H  
ATOM   1820  CH2 TRP A 128     -11.984  -6.284 -11.548  1.00 98.66           C  
ATOM   1821  HH2 TRP A 128     -12.662  -5.448 -11.458  1.00 98.66           H  
ATOM   1822  CZ2 TRP A 128     -12.406  -7.590 -11.242  1.00 98.66           C  
ATOM   1823  HZ2 TRP A 128     -13.414  -7.768 -10.899  1.00 98.66           H  
ATOM   1824  CZ3 TRP A 128     -10.653  -6.054 -11.934  1.00 98.66           C  
ATOM   1825  HZ3 TRP A 128     -10.321  -5.050 -12.154  1.00 98.66           H  
ATOM   1826  N   GLU A 129      -7.008 -11.816 -10.063  1.00 98.58           N  
ATOM   1827  H   GLU A 129      -6.646 -12.193 -10.927  1.00 98.58           H  
ATOM   1828  CA  GLU A 129      -7.319 -12.744  -8.967  1.00 98.58           C  
ATOM   1829  HA  GLU A 129      -8.375 -12.649  -8.715  1.00 98.58           H  
ATOM   1830  C   GLU A 129      -6.546 -12.427  -7.679  1.00 98.58           C  
ATOM   1831  CB  GLU A 129      -7.051 -14.190  -9.417  1.00 98.58           C  
ATOM   1832  HB2 GLU A 129      -7.102 -14.846  -8.548  1.00 98.58           H  
ATOM   1833  HB3 GLU A 129      -6.044 -14.260  -9.827  1.00 98.58           H  
ATOM   1834  O   GLU A 129      -7.110 -12.523  -6.587  1.00 98.58           O  
ATOM   1835  CG  GLU A 129      -8.061 -14.687 -10.467  1.00 98.58           C  
ATOM   1836  HG2 GLU A 129      -7.824 -15.721 -10.714  1.00 98.58           H  
ATOM   1837  HG3 GLU A 129      -7.948 -14.094 -11.374  1.00 98.58           H  
ATOM   1838  CD  GLU A 129      -9.512 -14.605  -9.964  1.00 98.58           C  
ATOM   1839  OE1 GLU A 129     -10.381 -14.098 -10.709  1.00 98.58           O  
ATOM   1840  OE2 GLU A 129      -9.758 -14.990  -8.799  1.00 98.58           O  
ATOM   1841  N   ASP A 130      -5.295 -11.975  -7.798  1.00 98.53           N  
ATOM   1842  H   ASP A 130      -4.904 -11.894  -8.726  1.00 98.53           H  
ATOM   1843  CA  ASP A 130      -4.493 -11.508  -6.662  1.00 98.53           C  
ATOM   1844  HA  ASP A 130      -4.479 -12.266  -5.879  1.00 98.53           H  
ATOM   1845  C   ASP A 130      -5.106 -10.233  -6.064  1.00 98.53           C  
ATOM   1846  CB  ASP A 130      -3.051 -11.218  -7.120  1.00 98.53           C  
ATOM   1847  HB2 ASP A 130      -2.622 -10.486  -6.437  1.00 98.53           H  
ATOM   1848  HB3 ASP A 130      -3.081 -10.762  -8.109  1.00 98.53           H  
ATOM   1849  O   ASP A 130      -5.333 -10.143  -4.860  1.00 98.53           O  
ATOM   1850  CG  ASP A 130      -2.091 -12.414  -7.150  1.00 98.53           C  
ATOM   1851  OD1 ASP A 130      -2.458 -13.511  -6.683  1.00 98.53           O  
ATOM   1852  OD2 ASP A 130      -0.924 -12.180  -7.559  1.00 98.53           O  
ATOM   1853  N   TYR A 131      -5.426  -9.235  -6.895  1.00 98.71           N  
ATOM   1854  H   TYR A 131      -5.253  -9.355  -7.883  1.00 98.71           H  
ATOM   1855  CA  TYR A 131      -6.039  -7.991  -6.420  1.00 98.71           C  
ATOM   1856  HA  TYR A 131      -5.438  -7.602  -5.598  1.00 98.71           H  
ATOM   1857  C   TYR A 131      -7.447  -8.182  -5.858  1.00 98.71           C  
ATOM   1858  CB  TYR A 131      -6.056  -6.959  -7.548  1.00 98.71           C  
ATOM   1859  HB2 TYR A 131      -6.903  -6.287  -7.408  1.00 98.71           H  
ATOM   1860  HB3 TYR A 131      -6.190  -7.451  -8.511  1.00 98.71           H  
ATOM   1861  O   TYR A 131      -7.855  -7.444  -4.962  1.00 98.71           O  
ATOM   1862  CG  TYR A 131      -4.808  -6.114  -7.553  1.00 98.71           C  
ATOM   1863  CD1 TYR A 131      -4.650  -5.145  -6.546  1.00 98.71           C  
ATOM   1864  HD1 TYR A 131      -5.418  -5.020  -5.797  1.00 98.71           H  
ATOM   1865  CD2 TYR A 131      -3.809  -6.302  -8.525  1.00 98.71           C  
ATOM   1866  HD2 TYR A 131      -3.921  -7.062  -9.283  1.00 98.71           H  
ATOM   1867  CE1 TYR A 131      -3.501  -4.343  -6.518  1.00 98.71           C  
ATOM   1868  HE1 TYR A 131      -3.381  -3.611  -5.734  1.00 98.71           H  
ATOM   1869  CE2 TYR A 131      -2.665  -5.484  -8.514  1.00 98.71           C  
ATOM   1870  HE2 TYR A 131      -1.902  -5.598  -9.271  1.00 98.71           H  
ATOM   1871  OH  TYR A 131      -1.461  -3.662  -7.514  1.00 98.71           O  
ATOM   1872  HH  TYR A 131      -1.488  -3.089  -6.745  1.00 98.71           H  
ATOM   1873  CZ  TYR A 131      -2.521  -4.499  -7.517  1.00 98.71           C  
ATOM   1874  N   LYS A 132      -8.187  -9.172  -6.354  1.00 98.61           N  
ATOM   1875  H   LYS A 132      -7.813  -9.684  -7.140  1.00 98.61           H  
ATOM   1876  CA  LYS A 132      -9.503  -9.557  -5.847  1.00 98.61           C  
ATOM   1877  HA  LYS A 132     -10.154  -8.683  -5.815  1.00 98.61           H  
ATOM   1878  C   LYS A 132      -9.421 -10.103  -4.425  1.00 98.61           C  
ATOM   1879  CB  LYS A 132     -10.100 -10.565  -6.831  1.00 98.61           C  
ATOM   1880  HB2 LYS A 132      -9.389 -11.373  -7.006  1.00 98.61           H  
ATOM   1881  HB3 LYS A 132     -10.278 -10.057  -7.779  1.00 98.61           H  
ATOM   1882  O   LYS A 132     -10.156  -9.628  -3.558  1.00 98.61           O  
ATOM   1883  CG  LYS A 132     -11.407 -11.180  -6.332  1.00 98.61           C  
ATOM   1884  HG2 LYS A 132     -12.101 -10.389  -6.047  1.00 98.61           H  
ATOM   1885  HG3 LYS A 132     -11.217 -11.820  -5.470  1.00 98.61           H  
ATOM   1886  CD  LYS A 132     -11.999 -12.015  -7.462  1.00 98.61           C  
ATOM   1887  HD2 LYS A 132     -12.228 -11.356  -8.299  1.00 98.61           H  
ATOM   1888  HD3 LYS A 132     -11.272 -12.758  -7.789  1.00 98.61           H  
ATOM   1889  CE  LYS A 132     -13.271 -12.722  -7.013  1.00 98.61           C  
ATOM   1890  HE2 LYS A 132     -13.963 -11.986  -6.604  1.00 98.61           H  
ATOM   1891  HE3 LYS A 132     -13.018 -13.450  -6.242  1.00 98.61           H  
ATOM   1892  NZ  LYS A 132     -13.878 -13.380  -8.187  1.00 98.61           N  
ATOM   1893  HZ1 LYS A 132     -13.214 -13.974  -8.662  1.00 98.61           H  
ATOM   1894  HZ2 LYS A 132     -14.733 -13.862  -7.948  1.00 98.61           H  
ATOM   1895  HZ3 LYS A 132     -14.168 -12.664  -8.837  1.00 98.61           H  
ATOM   1896  N   HIS A 133      -8.526 -11.062  -4.192  1.00 97.59           N  
ATOM   1897  H   HIS A 133      -7.970 -11.391  -4.969  1.00 97.59           H  
ATOM   1898  CA  HIS A 133      -8.439 -11.806  -2.931  1.00 97.59           C  
ATOM   1899  HA  HIS A 133      -9.407 -11.760  -2.431  1.00 97.59           H  
ATOM   1900  C   HIS A 133      -7.426 -11.241  -1.927  1.00 97.59           C  
ATOM   1901  CB  HIS A 133      -8.155 -13.275  -3.250  1.00 97.59           C  
ATOM   1902  HB2 HIS A 133      -8.055 -13.831  -2.318  1.00 97.59           H  
ATOM   1903  HB3 HIS A 133      -7.212 -13.352  -3.791  1.00 97.59           H  
ATOM   1904  O   HIS A 133      -7.436 -11.643  -0.766  1.00 97.59           O  
ATOM   1905  CG  HIS A 133      -9.253 -13.909  -4.064  1.00 97.59           C  
ATOM   1906  CD2 HIS A 133     -10.534 -14.160  -3.651  1.00 97.59           C  
ATOM   1907  HD2 HIS A 133     -10.933 -13.945  -2.671  1.00 97.59           H  
ATOM   1908  ND1 HIS A 133      -9.166 -14.313  -5.374  1.00 97.59           N  
ATOM   1909  HD1 HIS A 133      -8.382 -14.163  -5.993  1.00 97.59           H  
ATOM   1910  CE1 HIS A 133     -10.354 -14.829  -5.729  1.00 97.59           C  
ATOM   1911  HE1 HIS A 133     -10.586 -15.238  -6.701  1.00 97.59           H  
ATOM   1912  NE2 HIS A 133     -11.234 -14.738  -4.715  1.00 97.59           N  
ATOM   1913  N   GLY A 134      -6.596 -10.292  -2.355  1.00 97.56           N  
ATOM   1914  H   GLY A 134      -6.531 -10.144  -3.352  1.00 97.56           H  
ATOM   1915  CA  GLY A 134      -5.540  -9.710  -1.540  1.00 97.56           C  
ATOM   1916  HA2 GLY A 134      -5.852  -9.653  -0.498  1.00 97.56           H  
ATOM   1917  HA3 GLY A 134      -5.346  -8.698  -1.895  1.00 97.56           H  
ATOM   1918  C   GLY A 134      -4.239 -10.504  -1.617  1.00 97.56           C  
ATOM   1919  O   GLY A 134      -4.199 -11.661  -2.031  1.00 97.56           O  
ATOM   1920  N   PHE A 135      -3.149  -9.847  -1.234  1.00 97.25           N  
ATOM   1921  H   PHE A 135      -3.267  -8.921  -0.847  1.00 97.25           H  
ATOM   1922  CA  PHE A 135      -1.804 -10.412  -1.246  1.00 97.25           C  
ATOM   1923  HA  PHE A 135      -1.856 -11.447  -0.910  1.00 97.25           H  
ATOM   1924  C   PHE A 135      -0.888  -9.646  -0.288  1.00 97.25           C  
ATOM   1925  CB  PHE A 135      -1.235 -10.390  -2.679  1.00 97.25           C  
ATOM   1926  HB2 PHE A 135      -0.225 -10.799  -2.668  1.00 97.25           H  
ATOM   1927  HB3 PHE A 135      -1.832 -11.059  -3.297  1.00 97.25           H  
ATOM   1928  O   PHE A 135      -1.157  -8.503   0.087  1.00 97.25           O  
ATOM   1929  CG  PHE A 135      -1.204  -9.022  -3.338  1.00 97.25           C  
ATOM   1930  CD1 PHE A 135      -2.269  -8.613  -4.157  1.00 97.25           C  
ATOM   1931  HD1 PHE A 135      -3.109  -9.274  -4.307  1.00 97.25           H  
ATOM   1932  CD2 PHE A 135      -0.112  -8.160  -3.145  1.00 97.25           C  
ATOM   1933  HD2 PHE A 135       0.716  -8.490  -2.536  1.00 97.25           H  
ATOM   1934  CE1 PHE A 135      -2.241  -7.355  -4.782  1.00 97.25           C  
ATOM   1935  HE1 PHE A 135      -3.056  -7.059  -5.426  1.00 97.25           H  
ATOM   1936  CE2 PHE A 135      -0.090  -6.887  -3.745  1.00 97.25           C  
ATOM   1937  HE2 PHE A 135       0.748  -6.225  -3.582  1.00 97.25           H  
ATOM   1938  CZ  PHE A 135      -1.155  -6.487  -4.570  1.00 97.25           C  
ATOM   1939  HZ  PHE A 135      -1.136  -5.520  -5.051  1.00 97.25           H  
ATOM   1940  N   GLY A 136       0.242 -10.259   0.056  1.00 95.31           N  
ATOM   1941  H   GLY A 136       0.340 -11.234  -0.188  1.00 95.31           H  
ATOM   1942  CA  GLY A 136       1.234  -9.691   0.965  1.00 95.31           C  
ATOM   1943  HA2 GLY A 136       2.234  -9.862   0.566  1.00 95.31           H  
ATOM   1944  HA3 GLY A 136       1.086  -8.616   1.066  1.00 95.31           H  
ATOM   1945  C   GLY A 136       1.177 -10.294   2.357  1.00 95.31           C  
ATOM   1946  O   GLY A 136       0.562 -11.336   2.569  1.00 95.31           O  
ATOM   1947  N   ASP A 137       1.874  -9.654   3.288  1.00 88.71           N  
ATOM   1948  H   ASP A 137       2.296  -8.762   3.072  1.00 88.71           H  
ATOM   1949  CA  ASP A 137       2.077 -10.182   4.633  1.00 88.71           C  
ATOM   1950  HA  ASP A 137       1.204 -10.756   4.942  1.00 88.71           H  
ATOM   1951  C   ASP A 137       2.275  -9.029   5.624  1.00 88.71           C  
ATOM   1952  CB  ASP A 137       3.276 -11.142   4.603  1.00 88.71           C  
ATOM   1953  HB2 ASP A 137       4.163 -10.578   4.315  1.00 88.71           H  
ATOM   1954  HB3 ASP A 137       3.102 -11.901   3.840  1.00 88.71           H  
ATOM   1955  O   ASP A 137       3.098  -8.129   5.417  1.00 88.71           O  
ATOM   1956  CG  ASP A 137       3.554 -11.853   5.928  1.00 88.71           C  
ATOM   1957  OD1 ASP A 137       3.025 -11.426   6.975  1.00 88.71           O  
ATOM   1958  OD2 ASP A 137       4.435 -12.732   5.927  1.00 88.71           O  
ATOM   1959  N   TYR A 138       1.527  -9.069   6.724  1.00 90.01           N  
ATOM   1960  H   TYR A 138       0.977  -9.901   6.884  1.00 90.01           H  
ATOM   1961  CA  TYR A 138       1.652  -8.110   7.814  1.00 90.01           C  
ATOM   1962  HA  TYR A 138       1.529  -7.106   7.409  1.00 90.01           H  
ATOM   1963  C   TYR A 138       3.036  -8.126   8.473  1.00 90.01           C  
ATOM   1964  CB  TYR A 138       0.551  -8.388   8.847  1.00 90.01           C  
ATOM   1965  HB2 TYR A 138       0.673  -9.405   9.219  1.00 90.01           H  
ATOM   1966  HB3 TYR A 138       0.702  -7.715   9.691  1.00 90.01           H  
ATOM   1967  O   TYR A 138       3.498  -7.068   8.900  1.00 90.01           O  
ATOM   1968  CG  TYR A 138      -0.875  -8.210   8.347  1.00 90.01           C  
ATOM   1969  CD1 TYR A 138      -1.199  -7.163   7.462  1.00 90.01           C  
ATOM   1970  HD1 TYR A 138      -0.441  -6.480   7.108  1.00 90.01           H  
ATOM   1971  CD2 TYR A 138      -1.892  -9.089   8.774  1.00 90.01           C  
ATOM   1972  HD2 TYR A 138      -1.659  -9.906   9.440  1.00 90.01           H  
ATOM   1973  CE1 TYR A 138      -2.515  -7.012   7.001  1.00 90.01           C  
ATOM   1974  HE1 TYR A 138      -2.758  -6.228   6.299  1.00 90.01           H  
ATOM   1975  CE2 TYR A 138      -3.217  -8.924   8.329  1.00 90.01           C  
ATOM   1976  HE2 TYR A 138      -3.996  -9.603   8.642  1.00 90.01           H  
ATOM   1977  OH  TYR A 138      -4.778  -7.729   6.942  1.00 90.01           O  
ATOM   1978  HH  TYR A 138      -4.820  -7.088   6.229  1.00 90.01           H  
ATOM   1979  CZ  TYR A 138      -3.525  -7.887   7.429  1.00 90.01           C  
ATOM   1980  N   SER A 139       3.715  -9.277   8.501  1.00 83.13           N  
ATOM   1981  H   SER A 139       3.292 -10.086   8.070  1.00 83.13           H  
ATOM   1982  CA  SER A 139       5.075  -9.444   9.023  1.00 83.13           C  
ATOM   1983  HA  SER A 139       5.107  -9.030  10.030  1.00 83.13           H  
ATOM   1984  C   SER A 139       6.112  -8.687   8.181  1.00 83.13           C  
ATOM   1985  CB  SER A 139       5.419 -10.942   9.117  1.00 83.13           C  
ATOM   1986  HB2 SER A 139       4.562 -11.500   9.494  1.00 83.13           H  
ATOM   1987  HB3 SER A 139       6.242 -11.057   9.823  1.00 83.13           H  
ATOM   1988  O   SER A 139       6.979  -8.007   8.729  1.00 83.13           O  
ATOM   1989  OG  SER A 139       5.836 -11.477   7.878  1.00 83.13           O  
ATOM   1990  HG  SER A 139       5.132 -11.961   7.441  1.00 83.13           H  
ATOM   1991  N   ASN A 140       5.957  -8.707   6.852  1.00 78.15           N  
ATOM   1992  H   ASN A 140       5.249  -9.330   6.490  1.00 78.15           H  
ATOM   1993  CA  ASN A 140       6.788  -7.951   5.910  1.00 78.15           C  
ATOM   1994  HA  ASN A 140       7.824  -7.994   6.247  1.00 78.15           H  
ATOM   1995  C   ASN A 140       6.406  -6.465   5.851  1.00 78.15           C  
ATOM   1996  CB  ASN A 140       6.691  -8.608   4.523  1.00 78.15           C  
ATOM   1997  HB2 ASN A 140       5.643  -8.715   4.241  1.00 78.15           H  
ATOM   1998  HB3 ASN A 140       7.179  -7.973   3.783  1.00 78.15           H  
ATOM   1999  O   ASN A 140       7.169  -5.643   5.341  1.00 78.15           O  
ATOM   2000  CG  ASN A 140       7.387  -9.955   4.488  1.00 78.15           C  
ATOM   2001  ND2 ASN A 140       6.804 -10.947   3.861  1.00 78.15           N  
ATOM   2002 HD21 ASN A 140       5.833 -10.873   3.593  1.00 78.15           H  
ATOM   2003 HD22 ASN A 140       7.215 -11.852   4.042  1.00 78.15           H  
ATOM   2004  OD1 ASN A 140       8.475 -10.125   5.004  1.00 78.15           O  
ATOM   2005  N   GLY A 141       5.226  -6.110   6.361  1.00 87.29           N  
ATOM   2006  H   GLY A 141       4.646  -6.846   6.738  1.00 87.29           H  
ATOM   2007  CA  GLY A 141       4.741  -4.737   6.457  1.00 87.29           C  
ATOM   2008  HA2 GLY A 141       5.558  -4.097   6.790  1.00 87.29           H  
ATOM   2009  HA3 GLY A 141       3.951  -4.708   7.207  1.00 87.29           H  
ATOM   2010  C   GLY A 141       4.182  -4.156   5.157  1.00 87.29           C  
ATOM   2011  O   GLY A 141       3.795  -2.989   5.160  1.00 87.29           O  
ATOM   2012  N   GLU A 142       4.101  -4.934   4.074  1.00 96.80           N  
ATOM   2013  H   GLU A 142       4.370  -5.903   4.168  1.00 96.80           H  
ATOM   2014  CA  GLU A 142       3.447  -4.546   2.819  1.00 96.80           C  
ATOM   2015  HA  GLU A 142       2.975  -3.572   2.956  1.00 96.80           H  
ATOM   2016  C   GLU A 142       2.349  -5.542   2.461  1.00 96.80           C  
ATOM   2017  CB  GLU A 142       4.433  -4.428   1.648  1.00 96.80           C  
ATOM   2018  HB2 GLU A 142       3.861  -4.182   0.753  1.00 96.80           H  
ATOM   2019  HB3 GLU A 142       4.931  -5.385   1.492  1.00 96.80           H  
ATOM   2020  O   GLU A 142       2.547  -6.756   2.532  1.00 96.80           O  
ATOM   2021  CG  GLU A 142       5.484  -3.337   1.862  1.00 96.80           C  
ATOM   2022  HG2 GLU A 142       6.195  -3.665   2.621  1.00 96.80           H  
ATOM   2023  HG3 GLU A 142       4.984  -2.447   2.244  1.00 96.80           H  
ATOM   2024  CD  GLU A 142       6.229  -2.970   0.571  1.00 96.80           C  
ATOM   2025  OE1 GLU A 142       6.532  -1.761   0.428  1.00 96.80           O  
ATOM   2026  OE2 GLU A 142       6.485  -3.834  -0.295  1.00 96.80           O  
ATOM   2027  N   PHE A 143       1.187  -5.026   2.066  1.00 97.71           N  
ATOM   2028  H   PHE A 143       1.092  -4.024   1.991  1.00 97.71           H  
ATOM   2029  CA  PHE A 143       0.049  -5.849   1.667  1.00 97.71           C  
ATOM   2030  HA  PHE A 143       0.404  -6.632   0.997  1.00 97.71           H  
ATOM   2031  C   PHE A 143      -1.000  -5.037   0.904  1.00 97.71           C  
ATOM   2032  CB  PHE A 143      -0.586  -6.518   2.903  1.00 97.71           C  
ATOM   2033  HB2 PHE A 143      -1.311  -7.259   2.567  1.00 97.71           H  
ATOM   2034  HB3 PHE A 143       0.171  -7.068   3.462  1.00 97.71           H  
ATOM   2035  O   PHE A 143      -1.014  -3.801   0.935  1.00 97.71           O  
ATOM   2036  CG  PHE A 143      -1.280  -5.551   3.838  1.00 97.71           C  
ATOM   2037  CD1 PHE A 143      -0.548  -4.875   4.832  1.00 97.71           C  
ATOM   2038  HD1 PHE A 143       0.510  -5.063   4.941  1.00 97.71           H  
ATOM   2039  CD2 PHE A 143      -2.660  -5.315   3.694  1.00 97.71           C  
ATOM   2040  HD2 PHE A 143      -3.226  -5.842   2.940  1.00 97.71           H  
ATOM   2041  CE1 PHE A 143      -1.201  -3.974   5.691  1.00 97.71           C  
ATOM   2042  HE1 PHE A 143      -0.648  -3.469   6.470  1.00 97.71           H  
ATOM   2043  CE2 PHE A 143      -3.309  -4.405   4.543  1.00 97.71           C  
ATOM   2044  HE2 PHE A 143      -4.371  -4.236   4.443  1.00 97.71           H  
ATOM   2045  CZ  PHE A 143      -2.580  -3.748   5.547  1.00 97.71           C  
ATOM   2046  HZ  PHE A 143      -3.096  -3.088   6.229  1.00 97.71           H  
ATOM   2047  N   TYR A 144      -1.908  -5.765   0.262  1.00 98.18           N  
ATOM   2048  H   TYR A 144      -1.781  -6.767   0.262  1.00 98.18           H  
ATOM   2049  CA  TYR A 144      -3.173  -5.286  -0.271  1.00 98.18           C  
ATOM   2050  HA  TYR A 144      -3.362  -4.272   0.081  1.00 98.18           H  
ATOM   2051  C   TYR A 144      -4.289  -6.206   0.235  1.00 98.18           C  
ATOM   2052  CB  TYR A 144      -3.106  -5.283  -1.801  1.00 98.18           C  
ATOM   2053  HB2 TYR A 144      -2.174  -4.814  -2.117  1.00 98.18           H  
ATOM   2054  HB3 TYR A 144      -3.095  -6.309  -2.169  1.00 98.18           H  
ATOM   2055  O   TYR A 144      -4.197  -7.421   0.077  1.00 98.18           O  
ATOM   2056  CG  TYR A 144      -4.257  -4.529  -2.426  1.00 98.18           C  
ATOM   2057  CD1 TYR A 144      -5.422  -5.199  -2.845  1.00 98.18           C  
ATOM   2058  HD1 TYR A 144      -5.481  -6.276  -2.784  1.00 98.18           H  
ATOM   2059  CD2 TYR A 144      -4.164  -3.132  -2.541  1.00 98.18           C  
ATOM   2060  HD2 TYR A 144      -3.258  -2.642  -2.217  1.00 98.18           H  
ATOM   2061  CE1 TYR A 144      -6.504  -4.456  -3.357  1.00 98.18           C  
ATOM   2062  HE1 TYR A 144      -7.405  -4.945  -3.699  1.00 98.18           H  
ATOM   2063  CE2 TYR A 144      -5.239  -2.385  -3.052  1.00 98.18           C  
ATOM   2064  HE2 TYR A 144      -5.181  -1.308  -3.109  1.00 98.18           H  
ATOM   2065  OH  TYR A 144      -7.451  -2.332  -3.940  1.00 98.18           O  
ATOM   2066  HH  TYR A 144      -7.285  -1.390  -4.025  1.00 98.18           H  
ATOM   2067  CZ  TYR A 144      -6.413  -3.051  -3.456  1.00 98.18           C  
ATOM   2068  N   LEU A 145      -5.332  -5.647   0.851  1.00 97.07           N  
ATOM   2069  H   LEU A 145      -5.343  -4.644   0.961  1.00 97.07           H  
ATOM   2070  CA  LEU A 145      -6.374  -6.424   1.537  1.00 97.07           C  
ATOM   2071  HA  LEU A 145      -5.883  -7.145   2.191  1.00 97.07           H  
ATOM   2072  C   LEU A 145      -7.263  -7.232   0.579  1.00 97.07           C  
ATOM   2073  CB  LEU A 145      -7.204  -5.458   2.402  1.00 97.07           C  
ATOM   2074  HB2 LEU A 145      -7.700  -4.744   1.745  1.00 97.07           H  
ATOM   2075  HB3 LEU A 145      -6.517  -4.913   3.049  1.00 97.07           H  
ATOM   2076  O   LEU A 145      -7.802  -8.262   0.968  1.00 97.07           O  
ATOM   2077  CG  LEU A 145      -8.265  -6.130   3.295  1.00 97.07           C  
ATOM   2078  HG  LEU A 145      -8.952  -6.718   2.686  1.00 97.07           H  
ATOM   2079  CD1 LEU A 145      -7.631  -7.031   4.356  1.00 97.07           C  
ATOM   2080 HD11 LEU A 145      -6.910  -6.471   4.952  1.00 97.07           H  
ATOM   2081 HD12 LEU A 145      -7.136  -7.879   3.882  1.00 97.07           H  
ATOM   2082 HD13 LEU A 145      -8.401  -7.429   5.016  1.00 97.07           H  
ATOM   2083  CD2 LEU A 145      -9.088  -5.061   4.011  1.00 97.07           C  
ATOM   2084 HD21 LEU A 145      -8.444  -4.473   4.664  1.00 97.07           H  
ATOM   2085 HD22 LEU A 145      -9.859  -5.541   4.615  1.00 97.07           H  
ATOM   2086 HD23 LEU A 145      -9.570  -4.413   3.279  1.00 97.07           H  
ATOM   2087  N   GLY A 146      -7.404  -6.774  -0.664  1.00 97.92           N  
ATOM   2088  H   GLY A 146      -6.923  -5.919  -0.906  1.00 97.92           H  
ATOM   2089  CA  GLY A 146      -8.235  -7.412  -1.682  1.00 97.92           C  
ATOM   2090  HA2 GLY A 146      -7.654  -7.479  -2.602  1.00 97.92           H  
ATOM   2091  HA3 GLY A 146      -8.495  -8.428  -1.386  1.00 97.92           H  
ATOM   2092  C   GLY A 146      -9.535  -6.654  -1.943  1.00 97.92           C  
ATOM   2093  O   GLY A 146     -10.252  -6.273  -1.014  1.00 97.92           O  
ATOM   2094  N   ASN A 147      -9.851  -6.440  -3.219  1.00 98.54           N  
ATOM   2095  H   ASN A 147      -9.216  -6.790  -3.922  1.00 98.54           H  
ATOM   2096  CA  ASN A 147     -11.011  -5.666  -3.663  1.00 98.54           C  
ATOM   2097  HA  ASN A 147     -10.937  -4.649  -3.277  1.00 98.54           H  
ATOM   2098  C   ASN A 147     -12.332  -6.246  -3.156  1.00 98.54           C  
ATOM   2099  CB  ASN A 147     -11.028  -5.623  -5.197  1.00 98.54           C  
ATOM   2100  HB2 ASN A 147     -11.991  -5.222  -5.511  1.00 98.54           H  
ATOM   2101  HB3 ASN A 147     -10.927  -6.628  -5.607  1.00 98.54           H  
ATOM   2102  O   ASN A 147     -13.209  -5.493  -2.736  1.00 98.54           O  
ATOM   2103  CG  ASN A 147      -9.977  -4.714  -5.791  1.00 98.54           C  
ATOM   2104  ND2 ASN A 147      -9.554  -4.956  -7.009  1.00 98.54           N  
ATOM   2105 HD21 ASN A 147      -8.890  -4.298  -7.391  1.00 98.54           H  
ATOM   2106 HD22 ASN A 147      -9.904  -5.745  -7.533  1.00 98.54           H  
ATOM   2107  OD1 ASN A 147      -9.557  -3.752  -5.184  1.00 98.54           O  
ATOM   2108  N   GLU A 148     -12.460  -7.574  -3.143  1.00 97.69           N  
ATOM   2109  H   GLU A 148     -11.690  -8.146  -3.459  1.00 97.69           H  
ATOM   2110  CA  GLU A 148     -13.669  -8.241  -2.660  1.00 97.69           C  
ATOM   2111  HA  GLU A 148     -14.526  -7.867  -3.219  1.00 97.69           H  
ATOM   2112  C   GLU A 148     -13.910  -7.939  -1.180  1.00 97.69           C  
ATOM   2113  CB  GLU A 148     -13.519  -9.752  -2.899  1.00 97.69           C  
ATOM   2114  HB2 GLU A 148     -12.665 -10.118  -2.329  1.00 97.69           H  
ATOM   2115  HB3 GLU A 148     -13.311  -9.929  -3.954  1.00 97.69           H  
ATOM   2116  O   GLU A 148     -15.038  -7.677  -0.758  1.00 97.69           O  
ATOM   2117  CG  GLU A 148     -14.750 -10.571  -2.493  1.00 97.69           C  
ATOM   2118  HG2 GLU A 148     -14.888 -10.487  -1.415  1.00 97.69           H  
ATOM   2119  HG3 GLU A 148     -14.546 -11.620  -2.707  1.00 97.69           H  
ATOM   2120  CD  GLU A 148     -16.043 -10.167  -3.212  1.00 97.69           C  
ATOM   2121  OE1 GLU A 148     -17.107 -10.516  -2.634  1.00 97.69           O  
ATOM   2122  OE2 GLU A 148     -15.959  -9.552  -4.305  1.00 97.69           O  
ATOM   2123  N   MET A 149     -12.840  -7.912  -0.386  1.00 94.57           N  
ATOM   2124  H   MET A 149     -11.924  -8.046  -0.791  1.00 94.57           H  
ATOM   2125  CA  MET A 149     -12.955  -7.619   1.032  1.00 94.57           C  
ATOM   2126  HA  MET A 149     -13.810  -8.188   1.398  1.00 94.57           H  
ATOM   2127  C   MET A 149     -13.257  -6.143   1.288  1.00 94.57           C  
ATOM   2128  CB  MET A 149     -11.688  -8.077   1.761  1.00 94.57           C  
ATOM   2129  HB2 MET A 149     -11.466  -9.109   1.490  1.00 94.57           H  
ATOM   2130  HB3 MET A 149     -10.840  -7.456   1.470  1.00 94.57           H  
ATOM   2131  O   MET A 149     -14.140  -5.816   2.079  1.00 94.57           O  
ATOM   2132  CG  MET A 149     -11.896  -7.990   3.274  1.00 94.57           C  
ATOM   2133  HG2 MET A 149     -11.937  -6.941   3.564  1.00 94.57           H  
ATOM   2134  HG3 MET A 149     -11.033  -8.443   3.763  1.00 94.57           H  
ATOM   2135  SD  MET A 149     -13.419  -8.805   3.855  1.00 94.57           S  
ATOM   2136  CE  MET A 149     -12.916 -10.540   3.742  1.00 94.57           C  
ATOM   2137  HE1 MET A 149     -12.284 -10.786   4.596  1.00 94.57           H  
ATOM   2138  HE2 MET A 149     -13.801 -11.176   3.775  1.00 94.57           H  
ATOM   2139  HE3 MET A 149     -12.373 -10.723   2.814  1.00 94.57           H  
ATOM   2140  N   ILE A 150     -12.573  -5.244   0.577  1.00 97.13           N  
ATOM   2141  H   ILE A 150     -11.865  -5.578  -0.060  1.00 97.13           H  
ATOM   2142  CA  ILE A 150     -12.817  -3.801   0.676  1.00 97.13           C  
ATOM   2143  HA  ILE A 150     -12.697  -3.498   1.716  1.00 97.13           H  
ATOM   2144  C   ILE A 150     -14.265  -3.477   0.271  1.00 97.13           C  
ATOM   2145  CB  ILE A 150     -11.788  -3.030  -0.178  1.00 97.13           C  
ATOM   2146  HB  ILE A 150     -11.875  -3.373  -1.209  1.00 97.13           H  
ATOM   2147  O   ILE A 150     -14.936  -2.703   0.958  1.00 97.13           O  
ATOM   2148  CG1 ILE A 150     -10.337  -3.271   0.304  1.00 97.13           C  
ATOM   2149 HG12 ILE A 150     -10.196  -4.312   0.596  1.00 97.13           H  
ATOM   2150 HG13 ILE A 150     -10.146  -2.666   1.190  1.00 97.13           H  
ATOM   2151  CG2 ILE A 150     -12.086  -1.519  -0.119  1.00 97.13           C  
ATOM   2152 HG21 ILE A 150     -13.070  -1.302  -0.533  1.00 97.13           H  
ATOM   2153 HG22 ILE A 150     -12.053  -1.173   0.914  1.00 97.13           H  
ATOM   2154 HG23 ILE A 150     -11.353  -0.963  -0.704  1.00 97.13           H  
ATOM   2155  CD1 ILE A 150      -9.286  -2.954  -0.770  1.00 97.13           C  
ATOM   2156 HD11 ILE A 150      -8.290  -3.153  -0.373  1.00 97.13           H  
ATOM   2157 HD12 ILE A 150      -9.445  -3.587  -1.643  1.00 97.13           H  
ATOM   2158 HD13 ILE A 150      -9.341  -1.911  -1.080  1.00 97.13           H  
ATOM   2159  N   HIS A 151     -14.783  -4.106  -0.790  1.00 97.63           N  
ATOM   2160  H   HIS A 151     -14.186  -4.712  -1.335  1.00 97.63           H  
ATOM   2161  CA  HIS A 151     -16.187  -3.998  -1.184  1.00 97.63           C  
ATOM   2162  HA  HIS A 151     -16.416  -2.956  -1.405  1.00 97.63           H  
ATOM   2163  C   HIS A 151     -17.120  -4.434  -0.048  1.00 97.63           C  
ATOM   2164  CB  HIS A 151     -16.441  -4.823  -2.455  1.00 97.63           C  
ATOM   2165  HB2 HIS A 151     -16.032  -5.826  -2.330  1.00 97.63           H  
ATOM   2166  HB3 HIS A 151     -15.931  -4.354  -3.296  1.00 97.63           H  
ATOM   2167  O   HIS A 151     -17.980  -3.659   0.363  1.00 97.63           O  
ATOM   2168  CG  HIS A 151     -17.909  -4.942  -2.775  1.00 97.63           C  
ATOM   2169  CD2 HIS A 151     -18.652  -6.091  -2.826  1.00 97.63           C  
ATOM   2170  HD2 HIS A 151     -18.277  -7.095  -2.687  1.00 97.63           H  
ATOM   2171  ND1 HIS A 151     -18.775  -3.894  -2.975  1.00 97.63           N  
ATOM   2172  HD1 HIS A 151     -18.526  -2.916  -3.009  1.00 97.63           H  
ATOM   2173  CE1 HIS A 151     -20.007  -4.393  -3.145  1.00 97.63           C  
ATOM   2174  HE1 HIS A 151     -20.894  -3.802  -3.320  1.00 97.63           H  
ATOM   2175  NE2 HIS A 151     -19.984  -5.732  -3.070  1.00 97.63           N  
ATOM   2176  N   ARG A 152     -16.920  -5.629   0.525  1.00 94.73           N  
ATOM   2177  H   ARG A 152     -16.189  -6.217   0.152  1.00 94.73           H  
ATOM   2178  CA  ARG A 152     -17.767  -6.142   1.618  1.00 94.73           C  
ATOM   2179  HA  ARG A 152     -18.802  -6.178   1.278  1.00 94.73           H  
ATOM   2180  C   ARG A 152     -17.766  -5.244   2.851  1.00 94.73           C  
ATOM   2181  CB  ARG A 152     -17.309  -7.547   2.014  1.00 94.73           C  
ATOM   2182  HB2 ARG A 152     -17.781  -7.829   2.955  1.00 94.73           H  
ATOM   2183  HB3 ARG A 152     -16.228  -7.550   2.157  1.00 94.73           H  
ATOM   2184  O   ARG A 152     -18.826  -5.029   3.434  1.00 94.73           O  
ATOM   2185  CG  ARG A 152     -17.700  -8.575   0.952  1.00 94.73           C  
ATOM   2186  HG2 ARG A 152     -17.342  -8.263  -0.029  1.00 94.73           H  
ATOM   2187  HG3 ARG A 152     -18.786  -8.664   0.909  1.00 94.73           H  
ATOM   2188  CD  ARG A 152     -17.089  -9.925   1.313  1.00 94.73           C  
ATOM   2189  HD2 ARG A 152     -17.557 -10.296   2.225  1.00 94.73           H  
ATOM   2190  HD3 ARG A 152     -16.020  -9.792   1.482  1.00 94.73           H  
ATOM   2191  NE  ARG A 152     -17.279 -10.873   0.213  1.00 94.73           N  
ATOM   2192  HE  ARG A 152     -17.468 -10.487  -0.701  1.00 94.73           H  
ATOM   2193  NH1 ARG A 152     -16.571 -12.785   1.272  1.00 94.73           N  
ATOM   2194 HH11 ARG A 152     -16.409 -12.247   2.111  1.00 94.73           H  
ATOM   2195 HH12 ARG A 152     -16.334 -13.766   1.218  1.00 94.73           H  
ATOM   2196  NH2 ARG A 152     -17.163 -12.802  -0.901  1.00 94.73           N  
ATOM   2197 HH21 ARG A 152     -16.908 -13.773  -1.009  1.00 94.73           H  
ATOM   2198 HH22 ARG A 152     -17.339 -12.224  -1.711  1.00 94.73           H  
ATOM   2199  CZ  ARG A 152     -17.009 -12.157   0.213  1.00 94.73           C  
ATOM   2200  N   LEU A 153     -16.602  -4.715   3.232  1.00 92.72           N  
ATOM   2201  H   LEU A 153     -15.772  -4.975   2.719  1.00 92.72           H  
ATOM   2202  CA  LEU A 153     -16.483  -3.777   4.350  1.00 92.72           C  
ATOM   2203  HA  LEU A 153     -16.933  -4.221   5.239  1.00 92.72           H  
ATOM   2204  C   LEU A 153     -17.269  -2.492   4.066  1.00 92.72           C  
ATOM   2205  CB  LEU A 153     -14.995  -3.478   4.623  1.00 92.72           C  
ATOM   2206  HB2 LEU A 153     -14.521  -3.193   3.683  1.00 92.72           H  
ATOM   2207  HB3 LEU A 153     -14.927  -2.625   5.297  1.00 92.72           H  
ATOM   2208  O   LEU A 153     -18.040  -2.045   4.907  1.00 92.72           O  
ATOM   2209  CG  LEU A 153     -14.211  -4.652   5.244  1.00 92.72           C  
ATOM   2210  HG  LEU A 153     -14.367  -5.555   4.654  1.00 92.72           H  
ATOM   2211  CD1 LEU A 153     -12.715  -4.334   5.256  1.00 92.72           C  
ATOM   2212 HD11 LEU A 153     -12.519  -3.460   5.877  1.00 92.72           H  
ATOM   2213 HD12 LEU A 153     -12.166  -5.185   5.657  1.00 92.72           H  
ATOM   2214 HD13 LEU A 153     -12.371  -4.147   4.238  1.00 92.72           H  
ATOM   2215  CD2 LEU A 153     -14.644  -4.935   6.685  1.00 92.72           C  
ATOM   2216 HD21 LEU A 153     -14.028  -5.733   7.100  1.00 92.72           H  
ATOM   2217 HD22 LEU A 153     -14.523  -4.041   7.297  1.00 92.72           H  
ATOM   2218 HD23 LEU A 153     -15.684  -5.257   6.713  1.00 92.72           H  
ATOM   2219  N   THR A 154     -17.122  -1.929   2.867  1.00 95.99           N  
ATOM   2220  H   THR A 154     -16.513  -2.381   2.200  1.00 95.99           H  
ATOM   2221  CA  THR A 154     -17.702  -0.622   2.518  1.00 95.99           C  
ATOM   2222  HA  THR A 154     -17.723  -0.015   3.423  1.00 95.99           H  
ATOM   2223  C   THR A 154     -19.151  -0.668   2.029  1.00 95.99           C  
ATOM   2224  CB  THR A 154     -16.825   0.133   1.514  1.00 95.99           C  
ATOM   2225  HB  THR A 154     -17.312   1.081   1.284  1.00 95.99           H  
ATOM   2226  O   THR A 154     -19.806   0.370   1.996  1.00 95.99           O  
ATOM   2227  CG2 THR A 154     -15.440   0.435   2.081  1.00 95.99           C  
ATOM   2228 HG21 THR A 154     -14.914  -0.481   2.350  1.00 95.99           H  
ATOM   2229 HG22 THR A 154     -14.866   0.971   1.326  1.00 95.99           H  
ATOM   2230 HG23 THR A 154     -15.537   1.065   2.966  1.00 95.99           H  
ATOM   2231  OG1 THR A 154     -16.637  -0.588   0.314  1.00 95.99           O  
ATOM   2232  HG1 THR A 154     -16.084  -1.344   0.525  1.00 95.99           H  
ATOM   2233  N   ALA A 155     -19.686  -1.847   1.701  1.00 94.33           N  
ATOM   2234  H   ALA A 155     -19.068  -2.642   1.623  1.00 94.33           H  
ATOM   2235  CA  ALA A 155     -21.068  -2.016   1.250  1.00 94.33           C  
ATOM   2236  HA  ALA A 155     -21.262  -1.310   0.443  1.00 94.33           H  
ATOM   2237  C   ALA A 155     -22.103  -1.742   2.358  1.00 94.33           C  
ATOM   2238  CB  ALA A 155     -21.221  -3.440   0.698  1.00 94.33           C  
ATOM   2239  HB1 ALA A 155     -20.559  -3.579  -0.157  1.00 94.33           H  
ATOM   2240  HB2 ALA A 155     -20.974  -4.171   1.468  1.00 94.33           H  
ATOM   2241  HB3 ALA A 155     -22.249  -3.597   0.372  1.00 94.33           H  
ATOM   2242  O   ALA A 155     -23.212  -1.295   2.071  1.00 94.33           O  
ATOM   2243  N   ASN A 156     -21.743  -1.983   3.625  1.00 85.97           N  
ATOM   2244  H   ASN A 156     -20.799  -2.305   3.784  1.00 85.97           H  
ATOM   2245  CA  ASN A 156     -22.662  -1.925   4.765  1.00 85.97           C  
ATOM   2246  HA  ASN A 156     -23.664  -1.704   4.398  1.00 85.97           H  
ATOM   2247  C   ASN A 156     -22.326  -0.781   5.733  1.00 85.97           C  
ATOM   2248  CB  ASN A 156     -22.725  -3.307   5.435  1.00 85.97           C  
ATOM   2249  HB2 ASN A 156     -21.712  -3.650   5.646  1.00 85.97           H  
ATOM   2250  HB3 ASN A 156     -23.264  -3.231   6.379  1.00 85.97           H  
ATOM   2251  O   ASN A 156     -22.015  -0.986   6.909  1.00 85.97           O  
ATOM   2252  CG  ASN A 156     -23.450  -4.340   4.592  1.00 85.97           C  
ATOM   2253  ND2 ASN A 156     -23.153  -5.601   4.786  1.00 85.97           N  
ATOM   2254 HD21 ASN A 156     -23.627  -6.258   4.183  1.00 85.97           H  
ATOM   2255 HD22 ASN A 156     -22.386  -5.857   5.391  1.00 85.97           H  
ATOM   2256  OD1 ASN A 156     -24.316  -4.049   3.787  1.00 85.97           O  
ATOM   2257  N   GLY A 157     -22.424   0.453   5.245  1.00 90.50           N  
ATOM   2258  H   GLY A 157     -22.555   0.567   4.250  1.00 90.50           H  
ATOM   2259  CA  GLY A 157     -22.282   1.653   6.064  1.00 90.50           C  
ATOM   2260  HA2 GLY A 157     -23.256   1.928   6.470  1.00 90.50           H  
ATOM   2261  HA3 GLY A 157     -21.600   1.454   6.891  1.00 90.50           H  
ATOM   2262  C   GLY A 157     -21.729   2.834   5.283  1.00 90.50           C  
ATOM   2263  O   GLY A 157     -21.526   2.768   4.077  1.00 90.50           O  
ATOM   2264  N   THR A 158     -21.473   3.927   5.993  1.00 95.29           N  
ATOM   2265  H   THR A 158     -21.617   3.904   6.993  1.00 95.29           H  
ATOM   2266  CA  THR A 158     -20.675   5.031   5.458  1.00 95.29           C  
ATOM   2267  HA  THR A 158     -20.649   4.986   4.369  1.00 95.29           H  
ATOM   2268  C   THR A 158     -19.265   4.861   5.992  1.00 95.29           C  
ATOM   2269  CB  THR A 158     -21.246   6.397   5.856  1.00 95.29           C  
ATOM   2270  HB  THR A 158     -21.194   6.509   6.939  1.00 95.29           H  
ATOM   2271  O   THR A 158     -19.079   4.854   7.208  1.00 95.29           O  
ATOM   2272  CG2 THR A 158     -20.494   7.548   5.191  1.00 95.29           C  
ATOM   2273 HG21 THR A 158     -19.452   7.555   5.511  1.00 95.29           H  
ATOM   2274 HG22 THR A 158     -20.530   7.439   4.107  1.00 95.29           H  
ATOM   2275 HG23 THR A 158     -20.943   8.498   5.479  1.00 95.29           H  
ATOM   2276  OG1 THR A 158     -22.597   6.518   5.456  1.00 95.29           O  
ATOM   2277  HG1 THR A 158     -23.074   6.836   6.226  1.00 95.29           H  
ATOM   2278  N   TYR A 159     -18.294   4.716   5.100  1.00 97.38           N  
ATOM   2279  H   TYR A 159     -18.517   4.698   4.115  1.00 97.38           H  
ATOM   2280  CA  TYR A 159     -16.879   4.657   5.447  1.00 97.38           C  
ATOM   2281  HA  TYR A 159     -16.763   4.624   6.530  1.00 97.38           H  
ATOM   2282  C   TYR A 159     -16.182   5.911   4.952  1.00 97.38           C  
ATOM   2283  CB  TYR A 159     -16.238   3.389   4.872  1.00 97.38           C  
ATOM   2284  HB2 TYR A 159     -15.157   3.524   4.850  1.00 97.38           H  
ATOM   2285  HB3 TYR A 159     -16.569   3.239   3.845  1.00 97.38           H  
ATOM   2286  O   TYR A 159     -16.473   6.388   3.858  1.00 97.38           O  
ATOM   2287  CG  TYR A 159     -16.554   2.160   5.697  1.00 97.38           C  
ATOM   2288  CD1 TYR A 159     -15.585   1.646   6.579  1.00 97.38           C  
ATOM   2289  HD1 TYR A 159     -14.615   2.116   6.648  1.00 97.38           H  
ATOM   2290  CD2 TYR A 159     -17.827   1.561   5.620  1.00 97.38           C  
ATOM   2291  HD2 TYR A 159     -18.563   1.933   4.923  1.00 97.38           H  
ATOM   2292  CE1 TYR A 159     -15.880   0.530   7.383  1.00 97.38           C  
ATOM   2293  HE1 TYR A 159     -15.134   0.139   8.059  1.00 97.38           H  
ATOM   2294  CE2 TYR A 159     -18.134   0.463   6.444  1.00 97.38           C  
ATOM   2295  HE2 TYR A 159     -19.095  -0.025   6.378  1.00 97.38           H  
ATOM   2296  OH  TYR A 159     -17.460  -1.120   8.115  1.00 97.38           O  
ATOM   2297  HH  TYR A 159     -16.689  -1.434   8.593  1.00 97.38           H  
ATOM   2298  CZ  TYR A 159     -17.159  -0.062   7.318  1.00 97.38           C  
ATOM   2299  N   GLU A 160     -15.261   6.426   5.749  1.00 97.84           N  
ATOM   2300  H   GLU A 160     -15.061   5.952   6.618  1.00 97.84           H  
ATOM   2301  CA  GLU A 160     -14.279   7.403   5.302  1.00 97.84           C  
ATOM   2302  HA  GLU A 160     -14.669   7.924   4.428  1.00 97.84           H  
ATOM   2303  C   GLU A 160     -12.995   6.693   4.866  1.00 97.84           C  
ATOM   2304  CB  GLU A 160     -14.033   8.473   6.372  1.00 97.84           C  
ATOM   2305  HB2 GLU A 160     -13.235   9.126   6.021  1.00 97.84           H  
ATOM   2306  HB3 GLU A 160     -14.939   9.069   6.483  1.00 97.84           H  
ATOM   2307  O   GLU A 160     -12.671   5.603   5.347  1.00 97.84           O  
ATOM   2308  CG  GLU A 160     -13.653   7.893   7.739  1.00 97.84           C  
ATOM   2309  HG2 GLU A 160     -14.498   7.320   8.123  1.00 97.84           H  
ATOM   2310  HG3 GLU A 160     -12.806   7.217   7.623  1.00 97.84           H  
ATOM   2311  CD  GLU A 160     -13.309   8.971   8.766  1.00 97.84           C  
ATOM   2312  OE1 GLU A 160     -13.243   8.612   9.960  1.00 97.84           O  
ATOM   2313  OE2 GLU A 160     -13.093  10.146   8.392  1.00 97.84           O  
ATOM   2314  N   LEU A 161     -12.273   7.322   3.942  1.00 98.49           N  
ATOM   2315  H   LEU A 161     -12.593   8.234   3.649  1.00 98.49           H  
ATOM   2316  CA  LEU A 161     -10.977   6.874   3.441  1.00 98.49           C  
ATOM   2317  HA  LEU A 161     -10.726   5.904   3.868  1.00 98.49           H  
ATOM   2318  C   LEU A 161      -9.919   7.885   3.848  1.00 98.49           C  
ATOM   2319  CB  LEU A 161     -11.046   6.746   1.912  1.00 98.49           C  
ATOM   2320  HB2 LEU A 161     -11.823   6.016   1.683  1.00 98.49           H  
ATOM   2321  HB3 LEU A 161     -11.349   7.709   1.502  1.00 98.49           H  
ATOM   2322  O   LEU A 161     -10.106   9.084   3.656  1.00 98.49           O  
ATOM   2323  CG  LEU A 161      -9.754   6.299   1.208  1.00 98.49           C  
ATOM   2324  HG  LEU A 161      -8.892   6.841   1.598  1.00 98.49           H  
ATOM   2325  CD1 LEU A 161      -9.549   4.799   1.398  1.00 98.49           C  
ATOM   2326 HD11 LEU A 161      -8.830   4.436   0.663  1.00 98.49           H  
ATOM   2327 HD12 LEU A 161     -10.482   4.262   1.226  1.00 98.49           H  
ATOM   2328 HD13 LEU A 161      -9.189   4.595   2.407  1.00 98.49           H  
ATOM   2329  CD2 LEU A 161      -9.825   6.567  -0.296  1.00 98.49           C  
ATOM   2330 HD21 LEU A 161     -10.043   7.617  -0.491  1.00 98.49           H  
ATOM   2331 HD22 LEU A 161      -8.871   6.320  -0.761  1.00 98.49           H  
ATOM   2332 HD23 LEU A 161     -10.607   5.957  -0.749  1.00 98.49           H  
ATOM   2333  N   ARG A 162      -8.778   7.398   4.319  1.00 98.62           N  
ATOM   2334  H   ARG A 162      -8.716   6.403   4.475  1.00 98.62           H  
ATOM   2335  CA  ARG A 162      -7.579   8.196   4.533  1.00 98.62           C  
ATOM   2336  HA  ARG A 162      -7.732   9.191   4.114  1.00 98.62           H  
ATOM   2337  C   ARG A 162      -6.404   7.571   3.794  1.00 98.62           C  
ATOM   2338  CB  ARG A 162      -7.357   8.354   6.040  1.00 98.62           C  
ATOM   2339  HB2 ARG A 162      -7.265   7.373   6.505  1.00 98.62           H  
ATOM   2340  HB3 ARG A 162      -8.223   8.861   6.467  1.00 98.62           H  
ATOM   2341  O   ARG A 162      -6.204   6.358   3.825  1.00 98.62           O  
ATOM   2342  CG  ARG A 162      -6.109   9.180   6.340  1.00 98.62           C  
ATOM   2343  HG2 ARG A 162      -6.194  10.152   5.852  1.00 98.62           H  
ATOM   2344  HG3 ARG A 162      -5.226   8.666   5.962  1.00 98.62           H  
ATOM   2345  CD  ARG A 162      -5.945   9.380   7.843  1.00 98.62           C  
ATOM   2346  HD2 ARG A 162      -5.861   8.409   8.333  1.00 98.62           H  
ATOM   2347  HD3 ARG A 162      -6.817   9.892   8.250  1.00 98.62           H  
ATOM   2348  NE  ARG A 162      -4.721  10.149   8.078  1.00 98.62           N  
ATOM   2349  HE  ARG A 162      -3.844   9.656   7.986  1.00 98.62           H  
ATOM   2350  NH1 ARG A 162      -5.648  12.270   8.111  1.00 98.62           N  
ATOM   2351 HH11 ARG A 162      -5.534  13.270   8.189  1.00 98.62           H  
ATOM   2352 HH12 ARG A 162      -6.593  11.915   8.124  1.00 98.62           H  
ATOM   2353  NH2 ARG A 162      -3.428  11.966   8.177  1.00 98.62           N  
ATOM   2354 HH21 ARG A 162      -2.697  11.320   7.918  1.00 98.62           H  
ATOM   2355 HH22 ARG A 162      -3.306  12.964   8.079  1.00 98.62           H  
ATOM   2356  CZ  ARG A 162      -4.621  11.459   8.135  1.00 98.62           C  
ATOM   2357  N   ILE A 163      -5.626   8.419   3.139  1.00 98.84           N  
ATOM   2358  H   ILE A 163      -5.900   9.391   3.123  1.00 98.84           H  
ATOM   2359  CA  ILE A 163      -4.379   8.071   2.470  1.00 98.84           C  
ATOM   2360  HA  ILE A 163      -4.182   7.006   2.593  1.00 98.84           H  
ATOM   2361  C   ILE A 163      -3.276   8.866   3.156  1.00 98.84           C  
ATOM   2362  CB  ILE A 163      -4.463   8.367   0.957  1.00 98.84           C  
ATOM   2363  HB  ILE A 163      -4.630   9.435   0.820  1.00 98.84           H  
ATOM   2364  O   ILE A 163      -3.300  10.092   3.101  1.00 98.84           O  
ATOM   2365  CG1 ILE A 163      -5.645   7.600   0.318  1.00 98.84           C  
ATOM   2366 HG12 ILE A 163      -5.502   6.530   0.470  1.00 98.84           H  
ATOM   2367 HG13 ILE A 163      -6.574   7.890   0.809  1.00 98.84           H  
ATOM   2368  CG2 ILE A 163      -3.135   7.990   0.278  1.00 98.84           C  
ATOM   2369 HG21 ILE A 163      -2.294   8.465   0.783  1.00 98.84           H  
ATOM   2370 HG22 ILE A 163      -3.134   8.345  -0.753  1.00 98.84           H  
ATOM   2371 HG23 ILE A 163      -2.994   6.909   0.302  1.00 98.84           H  
ATOM   2372  CD1 ILE A 163      -5.838   7.865  -1.178  1.00 98.84           C  
ATOM   2373 HD11 ILE A 163      -5.903   8.939  -1.355  1.00 98.84           H  
ATOM   2374 HD12 ILE A 163      -6.762   7.393  -1.511  1.00 98.84           H  
ATOM   2375 HD13 ILE A 163      -5.010   7.445  -1.749  1.00 98.84           H  
ATOM   2376  N   ASP A 164      -2.327   8.182   3.790  1.00 98.75           N  
ATOM   2377  H   ASP A 164      -2.368   7.174   3.745  1.00 98.75           H  
ATOM   2378  CA  ASP A 164      -1.113   8.790   4.342  1.00 98.75           C  
ATOM   2379  HA  ASP A 164      -1.255   9.867   4.439  1.00 98.75           H  
ATOM   2380  C   ASP A 164       0.061   8.552   3.387  1.00 98.75           C  
ATOM   2381  CB  ASP A 164      -0.800   8.242   5.742  1.00 98.75           C  
ATOM   2382  HB2 ASP A 164      -0.744   7.155   5.697  1.00 98.75           H  
ATOM   2383  HB3 ASP A 164       0.178   8.612   6.050  1.00 98.75           H  
ATOM   2384  O   ASP A 164       0.234   7.446   2.870  1.00 98.75           O  
ATOM   2385  CG  ASP A 164      -1.820   8.667   6.803  1.00 98.75           C  
ATOM   2386  OD1 ASP A 164      -2.054   9.883   6.992  1.00 98.75           O  
ATOM   2387  OD2 ASP A 164      -2.352   7.772   7.497  1.00 98.75           O  
ATOM   2388  N   ILE A 165       0.865   9.589   3.152  1.00 98.80           N  
ATOM   2389  H   ILE A 165       0.655  10.463   3.613  1.00 98.80           H  
ATOM   2390  CA  ILE A 165       1.965   9.594   2.185  1.00 98.80           C  
ATOM   2391  HA  ILE A 165       2.212   8.567   1.913  1.00 98.80           H  
ATOM   2392  C   ILE A 165       3.189  10.232   2.838  1.00 98.80           C  
ATOM   2393  CB  ILE A 165       1.575  10.358   0.894  1.00 98.80           C  
ATOM   2394  HB  ILE A 165       1.442  11.408   1.156  1.00 98.80           H  
ATOM   2395  O   ILE A 165       3.179  11.423   3.154  1.00 98.80           O  
ATOM   2396  CG1 ILE A 165       0.233   9.865   0.306  1.00 98.80           C  
ATOM   2397 HG12 ILE A 165      -0.541   9.938   1.071  1.00 98.80           H  
ATOM   2398 HG13 ILE A 165       0.321   8.822   0.004  1.00 98.80           H  
ATOM   2399  CG2 ILE A 165       2.709  10.268  -0.149  1.00 98.80           C  
ATOM   2400 HG21 ILE A 165       3.648  10.628   0.271  1.00 98.80           H  
ATOM   2401 HG22 ILE A 165       2.835   9.235  -0.472  1.00 98.80           H  
ATOM   2402 HG23 ILE A 165       2.478  10.889  -1.014  1.00 98.80           H  
ATOM   2403  CD1 ILE A 165      -0.275  10.695  -0.875  1.00 98.80           C  
ATOM   2404 HD11 ILE A 165      -0.296  11.752  -0.611  1.00 98.80           H  
ATOM   2405 HD12 ILE A 165      -1.285  10.373  -1.130  1.00 98.80           H  
ATOM   2406 HD13 ILE A 165       0.368  10.543  -1.742  1.00 98.80           H  
ATOM   2407  N   ASP A 166       4.269   9.467   2.970  1.00 98.41           N  
ATOM   2408  H   ASP A 166       4.221   8.508   2.655  1.00 98.41           H  
ATOM   2409  CA  ASP A 166       5.574  10.017   3.324  1.00 98.41           C  
ATOM   2410  HA  ASP A 166       5.436  11.000   3.775  1.00 98.41           H  
ATOM   2411  C   ASP A 166       6.397  10.192   2.046  1.00 98.41           C  
ATOM   2412  CB  ASP A 166       6.308   9.172   4.375  1.00 98.41           C  
ATOM   2413  HB2 ASP A 166       6.599   8.223   3.925  1.00 98.41           H  
ATOM   2414  HB3 ASP A 166       7.231   9.690   4.636  1.00 98.41           H  
ATOM   2415  O   ASP A 166       6.577   9.258   1.255  1.00 98.41           O  
ATOM   2416  CG  ASP A 166       5.510   8.946   5.672  1.00 98.41           C  
ATOM   2417  OD1 ASP A 166       4.754   9.845   6.091  1.00 98.41           O  
ATOM   2418  OD2 ASP A 166       5.682   7.877   6.303  1.00 98.41           O  
ATOM   2419  N   TYR A 167       6.902  11.405   1.838  1.00 98.26           N  
ATOM   2420  H   TYR A 167       6.729  12.120   2.530  1.00 98.26           H  
ATOM   2421  CA  TYR A 167       7.725  11.742   0.685  1.00 98.26           C  
ATOM   2422  HA  TYR A 167       8.211  10.837   0.320  1.00 98.26           H  
ATOM   2423  C   TYR A 167       8.815  12.733   1.080  1.00 98.26           C  
ATOM   2424  CB  TYR A 167       6.846  12.293  -0.439  1.00 98.26           C  
ATOM   2425  HB2 TYR A 167       6.204  13.072  -0.028  1.00 98.26           H  
ATOM   2426  HB3 TYR A 167       6.199  11.496  -0.805  1.00 98.26           H  
ATOM   2427  O   TYR A 167       8.544  13.820   1.598  1.00 98.26           O  
ATOM   2428  CG  TYR A 167       7.630  12.858  -1.607  1.00 98.26           C  
ATOM   2429  CD1 TYR A 167       7.518  14.226  -1.915  1.00 98.26           C  
ATOM   2430  HD1 TYR A 167       6.878  14.864  -1.323  1.00 98.26           H  
ATOM   2431  CD2 TYR A 167       8.455  12.025  -2.391  1.00 98.26           C  
ATOM   2432  HD2 TYR A 167       8.539  10.972  -2.171  1.00 98.26           H  
ATOM   2433  CE1 TYR A 167       8.168  14.751  -3.042  1.00 98.26           C  
ATOM   2434  HE1 TYR A 167       8.003  15.782  -3.316  1.00 98.26           H  
ATOM   2435  CE2 TYR A 167       9.137  12.558  -3.502  1.00 98.26           C  
ATOM   2436  HE2 TYR A 167       9.744  11.918  -4.125  1.00 98.26           H  
ATOM   2437  OH  TYR A 167       9.502  14.435  -4.978  1.00 98.26           O  
ATOM   2438  HH  TYR A 167       8.873  15.026  -5.397  1.00 98.26           H  
ATOM   2439  CZ  TYR A 167       8.960  13.914  -3.849  1.00 98.26           C  
ATOM   2440  N   LYS A 168      10.070  12.358   0.802  1.00 95.97           N  
ATOM   2441  H   LYS A 168      10.196  11.437   0.409  1.00 95.97           H  
ATOM   2442  CA  LYS A 168      11.265  13.092   1.242  1.00 95.97           C  
ATOM   2443  HA  LYS A 168      12.131  12.450   1.084  1.00 95.97           H  
ATOM   2444  C   LYS A 168      11.212  13.307   2.759  1.00 95.97           C  
ATOM   2445  CB  LYS A 168      11.458  14.370   0.393  1.00 95.97           C  
ATOM   2446  HB2 LYS A 168      10.567  14.995   0.454  1.00 95.97           H  
ATOM   2447  HB3 LYS A 168      12.305  14.936   0.782  1.00 95.97           H  
ATOM   2448  O   LYS A 168      11.263  12.343   3.509  1.00 95.97           O  
ATOM   2449  CG  LYS A 168      11.743  14.040  -1.077  1.00 95.97           C  
ATOM   2450  HG2 LYS A 168      10.977  13.365  -1.459  1.00 95.97           H  
ATOM   2451  HG3 LYS A 168      12.708  13.537  -1.139  1.00 95.97           H  
ATOM   2452  CD  LYS A 168      11.762  15.293  -1.961  1.00 95.97           C  
ATOM   2453  HD2 LYS A 168      10.759  15.717  -1.995  1.00 95.97           H  
ATOM   2454  HD3 LYS A 168      12.460  16.028  -1.561  1.00 95.97           H  
ATOM   2455  CE  LYS A 168      12.206  14.856  -3.363  1.00 95.97           C  
ATOM   2456  HE2 LYS A 168      11.661  13.952  -3.635  1.00 95.97           H  
ATOM   2457  HE3 LYS A 168      13.264  14.594  -3.337  1.00 95.97           H  
ATOM   2458  NZ  LYS A 168      11.952  15.881  -4.398  1.00 95.97           N  
ATOM   2459  HZ1 LYS A 168      10.953  16.000  -4.488  1.00 95.97           H  
ATOM   2460  HZ2 LYS A 168      12.252  15.511  -5.288  1.00 95.97           H  
ATOM   2461  HZ3 LYS A 168      12.412  16.758  -4.201  1.00 95.97           H  
ATOM   2462  N   GLN A 169      11.117  14.554   3.207  1.00 94.24           N  
ATOM   2463  H   GLN A 169      11.012  15.291   2.524  1.00 94.24           H  
ATOM   2464  CA  GLN A 169      11.042  14.916   4.626  1.00 94.24           C  
ATOM   2465  HA  GLN A 169      11.312  14.056   5.239  1.00 94.24           H  
ATOM   2466  C   GLN A 169       9.616  15.311   5.054  1.00 94.24           C  
ATOM   2467  CB  GLN A 169      12.065  16.031   4.909  1.00 94.24           C  
ATOM   2468  HB2 GLN A 169      11.989  16.327   5.956  1.00 94.24           H  
ATOM   2469  HB3 GLN A 169      11.825  16.896   4.291  1.00 94.24           H  
ATOM   2470  O   GLN A 169       9.405  15.698   6.199  1.00 94.24           O  
ATOM   2471  CG  GLN A 169      13.516  15.593   4.632  1.00 94.24           C  
ATOM   2472  HG2 GLN A 169      13.596  15.199   3.619  1.00 94.24           H  
ATOM   2473  HG3 GLN A 169      13.796  14.802   5.328  1.00 94.24           H  
ATOM   2474  CD  GLN A 169      14.512  16.739   4.767  1.00 94.24           C  
ATOM   2475  NE2 GLN A 169      15.619  16.698   4.057  1.00 94.24           N  
ATOM   2476 HE21 GLN A 169      16.254  17.468   4.212  1.00 94.24           H  
ATOM   2477 HE22 GLN A 169      15.847  15.896   3.487  1.00 94.24           H  
ATOM   2478  OE1 GLN A 169      14.326  17.697   5.492  1.00 94.24           O  
ATOM   2479  N   GLY A 170       8.642  15.247   4.139  1.00 97.62           N  
ATOM   2480  H   GLY A 170       8.831  14.794   3.256  1.00 97.62           H  
ATOM   2481  CA  GLY A 170       7.260  15.654   4.376  1.00 97.62           C  
ATOM   2482  HA2 GLY A 170       7.217  16.339   5.222  1.00 97.62           H  
ATOM   2483  HA3 GLY A 170       6.887  16.186   3.500  1.00 97.62           H  
ATOM   2484  C   GLY A 170       6.327  14.474   4.643  1.00 97.62           C  
ATOM   2485  O   GLY A 170       6.516  13.380   4.108  1.00 97.62           O  
ATOM   2486  N   ARG A 171       5.291  14.739   5.445  1.00 98.06           N  
ATOM   2487  H   ARG A 171       5.209  15.679   5.806  1.00 98.06           H  
ATOM   2488  CA  ARG A 171       4.153  13.845   5.677  1.00 98.06           C  
ATOM   2489  HA  ARG A 171       4.292  12.915   5.127  1.00 98.06           H  
ATOM   2490  C   ARG A 171       2.883  14.507   5.164  1.00 98.06           C  
ATOM   2491  CB  ARG A 171       4.006  13.496   7.162  1.00 98.06           C  
ATOM   2492  HB2 ARG A 171       3.829  14.404   7.739  1.00 98.06           H  
ATOM   2493  HB3 ARG A 171       3.137  12.847   7.266  1.00 98.06           H  
ATOM   2494  O   ARG A 171       2.550  15.624   5.571  1.00 98.06           O  
ATOM   2495  CG  ARG A 171       5.234  12.772   7.723  1.00 98.06           C  
ATOM   2496  HG2 ARG A 171       6.076  13.462   7.792  1.00 98.06           H  
ATOM   2497  HG3 ARG A 171       5.512  11.953   7.060  1.00 98.06           H  
ATOM   2498  CD  ARG A 171       4.905  12.226   9.114  1.00 98.06           C  
ATOM   2499  HD2 ARG A 171       4.743  13.070   9.784  1.00 98.06           H  
ATOM   2500  HD3 ARG A 171       3.986  11.643   9.052  1.00 98.06           H  
ATOM   2501  NE  ARG A 171       5.979  11.349   9.607  1.00 98.06           N  
ATOM   2502  HE  ARG A 171       6.372  10.729   8.912  1.00 98.06           H  
ATOM   2503  NH1 ARG A 171       5.869  11.898  11.837  1.00 98.06           N  
ATOM   2504 HH11 ARG A 171       6.165  11.746  12.791  1.00 98.06           H  
ATOM   2505 HH12 ARG A 171       5.103  12.523  11.632  1.00 98.06           H  
ATOM   2506  NH2 ARG A 171       7.327  10.359  11.144  1.00 98.06           N  
ATOM   2507 HH21 ARG A 171       7.624  10.228  12.101  1.00 98.06           H  
ATOM   2508 HH22 ARG A 171       7.718   9.789  10.408  1.00 98.06           H  
ATOM   2509  CZ  ARG A 171       6.386  11.211  10.855  1.00 98.06           C  
ATOM   2510  N   PHE A 172       2.182  13.813   4.286  1.00 98.73           N  
ATOM   2511  H   PHE A 172       2.506  12.891   4.032  1.00 98.73           H  
ATOM   2512  CA  PHE A 172       1.001  14.308   3.598  1.00 98.73           C  
ATOM   2513  HA  PHE A 172       0.723  15.280   4.007  1.00 98.73           H  
ATOM   2514  C   PHE A 172      -0.163  13.352   3.814  1.00 98.73           C  
ATOM   2515  CB  PHE A 172       1.299  14.496   2.107  1.00 98.73           C  
ATOM   2516  HB2 PHE A 172       0.430  14.956   1.636  1.00 98.73           H  
ATOM   2517  HB3 PHE A 172       1.448  13.521   1.644  1.00 98.73           H  
ATOM   2518  O   PHE A 172       0.036  12.160   4.042  1.00 98.73           O  
ATOM   2519  CG  PHE A 172       2.509  15.355   1.813  1.00 98.73           C  
ATOM   2520  CD1 PHE A 172       2.356  16.738   1.606  1.00 98.73           C  
ATOM   2521  HD1 PHE A 172       1.375  17.189   1.644  1.00 98.73           H  
ATOM   2522  CD2 PHE A 172       3.789  14.771   1.751  1.00 98.73           C  
ATOM   2523  HD2 PHE A 172       3.906  13.709   1.909  1.00 98.73           H  
ATOM   2524  CE1 PHE A 172       3.482  17.534   1.335  1.00 98.73           C  
ATOM   2525  HE1 PHE A 172       3.360  18.593   1.162  1.00 98.73           H  
ATOM   2526  CE2 PHE A 172       4.915  15.568   1.488  1.00 98.73           C  
ATOM   2527  HE2 PHE A 172       5.894  15.114   1.441  1.00 98.73           H  
ATOM   2528  CZ  PHE A 172       4.760  16.950   1.277  1.00 98.73           C  
ATOM   2529  HZ  PHE A 172       5.622  17.564   1.062  1.00 98.73           H  
ATOM   2530  N   HIS A 173      -1.379  13.872   3.724  1.00 98.77           N  
ATOM   2531  H   HIS A 173      -1.489  14.866   3.581  1.00 98.77           H  
ATOM   2532  CA  HIS A 173      -2.574  13.053   3.727  1.00 98.77           C  
ATOM   2533  HA  HIS A 173      -2.285  12.087   3.312  1.00 98.77           H  
ATOM   2534  C   HIS A 173      -3.680  13.615   2.838  1.00 98.77           C  
ATOM   2535  CB  HIS A 173      -3.075  12.838   5.156  1.00 98.77           C  
ATOM   2536  HB2 HIS A 173      -2.253  12.449   5.758  1.00 98.77           H  
ATOM   2537  HB3 HIS A 173      -3.856  12.078   5.141  1.00 98.77           H  
ATOM   2538  O   HIS A 173      -3.817  14.832   2.678  1.00 98.77           O  
ATOM   2539  CG  HIS A 173      -3.623  14.088   5.799  1.00 98.77           C  
ATOM   2540  CD2 HIS A 173      -4.942  14.426   5.939  1.00 98.77           C  
ATOM   2541  HD2 HIS A 173      -5.790  13.843   5.611  1.00 98.77           H  
ATOM   2542  ND1 HIS A 173      -2.880  15.117   6.330  1.00 98.77           N  
ATOM   2543  HD1 HIS A 173      -1.881  15.228   6.231  1.00 98.77           H  
ATOM   2544  CE1 HIS A 173      -3.727  16.047   6.795  1.00 98.77           C  
ATOM   2545  HE1 HIS A 173      -3.440  16.987   7.244  1.00 98.77           H  
ATOM   2546  NE2 HIS A 173      -4.994  15.661   6.592  1.00 98.77           N  
ATOM   2547  N   ALA A 174      -4.483  12.703   2.307  1.00 98.78           N  
ATOM   2548  H   ALA A 174      -4.268  11.733   2.492  1.00 98.78           H  
ATOM   2549  CA  ALA A 174      -5.764  12.969   1.669  1.00 98.78           C  
ATOM   2550  HA  ALA A 174      -6.009  14.029   1.743  1.00 98.78           H  
ATOM   2551  C   ALA A 174      -6.841  12.167   2.407  1.00 98.78           C  
ATOM   2552  CB  ALA A 174      -5.680  12.588   0.187  1.00 98.78           C  
ATOM   2553  HB1 ALA A 174      -5.374  11.548   0.080  1.00 98.78           H  
ATOM   2554  HB2 ALA A 174      -4.959  13.227  -0.323  1.00 98.78           H  
ATOM   2555  HB3 ALA A 174      -6.656  12.712  -0.280  1.00 98.78           H  
ATOM   2556  O   ALA A 174      -6.650  10.980   2.675  1.00 98.78           O  
ATOM   2557  N   GLN A 175      -7.953  12.806   2.756  1.00 98.57           N  
ATOM   2558  H   GLN A 175      -8.056  13.778   2.502  1.00 98.57           H  
ATOM   2559  CA  GLN A 175      -9.067  12.181   3.463  1.00 98.57           C  
ATOM   2560  HA  GLN A 175      -8.913  11.102   3.463  1.00 98.57           H  
ATOM   2561  C   GLN A 175     -10.372  12.462   2.732  1.00 98.57           C  
ATOM   2562  CB  GLN A 175      -9.080  12.646   4.926  1.00 98.57           C  
ATOM   2563  HB2 GLN A 175      -8.081  12.448   5.315  1.00 98.57           H  
ATOM   2564  HB3 GLN A 175      -9.251  13.721   4.967  1.00 98.57           H  
ATOM   2565  O   GLN A 175     -10.594  13.572   2.255  1.00 98.57           O  
ATOM   2566  CG  GLN A 175     -10.114  11.931   5.830  1.00 98.57           C  
ATOM   2567  HG2 GLN A 175     -11.110  12.328   5.636  1.00 98.57           H  
ATOM   2568  HG3 GLN A 175     -10.119  10.864   5.607  1.00 98.57           H  
ATOM   2569  CD  GLN A 175      -9.787  12.084   7.321  1.00 98.57           C  
ATOM   2570  NE2 GLN A 175     -10.624  11.648   8.240  1.00 98.57           N  
ATOM   2571 HE21 GLN A 175     -10.316  11.738   9.198  1.00 98.57           H  
ATOM   2572 HE22 GLN A 175     -11.518  11.218   8.051  1.00 98.57           H  
ATOM   2573  OE1 GLN A 175      -8.714  12.553   7.686  1.00 98.57           O  
ATOM   2574  N   TYR A 176     -11.234  11.457   2.656  1.00 98.44           N  
ATOM   2575  H   TYR A 176     -10.980  10.584   3.095  1.00 98.44           H  
ATOM   2576  CA  TYR A 176     -12.500  11.496   1.937  1.00 98.44           C  
ATOM   2577  HA  TYR A 176     -12.710  12.514   1.611  1.00 98.44           H  
ATOM   2578  C   TYR A 176     -13.607  11.041   2.879  1.00 98.44           C  
ATOM   2579  CB  TYR A 176     -12.421  10.603   0.694  1.00 98.44           C  
ATOM   2580  HB2 TYR A 176     -12.372   9.559   1.004  1.00 98.44           H  
ATOM   2581  HB3 TYR A 176     -13.341  10.720   0.123  1.00 98.44           H  
ATOM   2582  O   TYR A 176     -13.551   9.935   3.415  1.00 98.44           O  
ATOM   2583  CG  TYR A 176     -11.240  10.899  -0.210  1.00 98.44           C  
ATOM   2584  CD1 TYR A 176     -11.368  11.864  -1.223  1.00 98.44           C  
ATOM   2585  HD1 TYR A 176     -12.290  12.416  -1.329  1.00 98.44           H  
ATOM   2586  CD2 TYR A 176     -10.009  10.241  -0.024  1.00 98.44           C  
ATOM   2587  HD2 TYR A 176      -9.887   9.544   0.792  1.00 98.44           H  
ATOM   2588  CE1 TYR A 176     -10.300  12.111  -2.104  1.00 98.44           C  
ATOM   2589  HE1 TYR A 176     -10.397  12.837  -2.897  1.00 98.44           H  
ATOM   2590  CE2 TYR A 176      -8.928  10.505  -0.890  1.00 98.44           C  
ATOM   2591  HE2 TYR A 176      -7.979  10.009  -0.754  1.00 98.44           H  
ATOM   2592  OH  TYR A 176      -8.040  11.713  -2.768  1.00 98.44           O  
ATOM   2593  HH  TYR A 176      -8.290  12.336  -3.455  1.00 98.44           H  
ATOM   2594  CZ  TYR A 176      -9.080  11.430  -1.944  1.00 98.44           C  
ATOM   2595  N   SER A 177     -14.618  11.885   3.078  1.00 97.65           N  
ATOM   2596  H   SER A 177     -14.609  12.771   2.593  1.00 97.65           H  
ATOM   2597  CA  SER A 177     -15.695  11.631   4.046  1.00 97.65           C  
ATOM   2598  HA  SER A 177     -15.241  11.376   5.003  1.00 97.65           H  
ATOM   2599  C   SER A 177     -16.619  10.469   3.668  1.00 97.65           C  
ATOM   2600  CB  SER A 177     -16.523  12.900   4.240  1.00 97.65           C  
ATOM   2601  HB2 SER A 177     -15.860  13.714   4.532  1.00 97.65           H  
ATOM   2602  HB3 SER A 177     -17.243  12.734   5.041  1.00 97.65           H  
ATOM   2603  O   SER A 177     -17.354   9.963   4.517  1.00 97.65           O  
ATOM   2604  OG  SER A 177     -17.217  13.257   3.055  1.00 97.65           O  
ATOM   2605  HG  SER A 177     -17.630  14.108   3.217  1.00 97.65           H  
ATOM   2606  N   ARG A 178     -16.607  10.047   2.398  1.00 97.79           N  
ATOM   2607  H   ARG A 178     -15.985  10.528   1.764  1.00 97.79           H  
ATOM   2608  CA  ARG A 178     -17.292   8.840   1.920  1.00 97.79           C  
ATOM   2609  HA  ARG A 178     -17.507   8.202   2.777  1.00 97.79           H  
ATOM   2610  C   ARG A 178     -16.379   8.078   0.975  1.00 97.79           C  
ATOM   2611  CB  ARG A 178     -18.617   9.166   1.215  1.00 97.79           C  
ATOM   2612  HB2 ARG A 178     -19.119   8.224   0.995  1.00 97.79           H  
ATOM   2613  HB3 ARG A 178     -18.399   9.655   0.266  1.00 97.79           H  
ATOM   2614  O   ARG A 178     -15.780   8.699   0.101  1.00 97.79           O  
ATOM   2615  CG  ARG A 178     -19.557  10.057   2.044  1.00 97.79           C  
ATOM   2616  HG2 ARG A 178     -19.071  11.015   2.231  1.00 97.79           H  
ATOM   2617  HG3 ARG A 178     -19.766   9.584   3.003  1.00 97.79           H  
ATOM   2618  CD  ARG A 178     -20.870  10.340   1.302  1.00 97.79           C  
ATOM   2619  HD2 ARG A 178     -20.643  10.697   0.298  1.00 97.79           H  
ATOM   2620  HD3 ARG A 178     -21.397  11.145   1.816  1.00 97.79           H  
ATOM   2621  NE  ARG A 178     -21.724   9.141   1.197  1.00 97.79           N  
ATOM   2622  HE  ARG A 178     -21.515   8.514   0.434  1.00 97.79           H  
ATOM   2623  NH1 ARG A 178     -23.045   9.521   3.036  1.00 97.79           N  
ATOM   2624 HH11 ARG A 178     -22.516  10.361   3.226  1.00 97.79           H  
ATOM   2625 HH12 ARG A 178     -23.752   9.198   3.681  1.00 97.79           H  
ATOM   2626  NH2 ARG A 178     -23.337   7.670   1.828  1.00 97.79           N  
ATOM   2627 HH21 ARG A 178     -23.991   7.338   2.523  1.00 97.79           H  
ATOM   2628 HH22 ARG A 178     -23.059   7.048   1.083  1.00 97.79           H  
ATOM   2629  CZ  ARG A 178     -22.697   8.788   2.016  1.00 97.79           C  
ATOM   2630  N   PHE A 179     -16.345   6.761   1.109  1.00 98.37           N  
ATOM   2631  H   PHE A 179     -16.751   6.366   1.945  1.00 98.37           H  
ATOM   2632  CA  PHE A 179     -15.628   5.837   0.243  1.00 98.37           C  
ATOM   2633  HA  PHE A 179     -15.554   6.257  -0.760  1.00 98.37           H  
ATOM   2634  C   PHE A 179     -16.357   4.498   0.163  1.00 98.37           C  
ATOM   2635  CB  PHE A 179     -14.214   5.645   0.786  1.00 98.37           C  
ATOM   2636  HB2 PHE A 179     -13.670   6.574   0.615  1.00 98.37           H  
ATOM   2637  HB3 PHE A 179     -14.266   5.481   1.863  1.00 98.37           H  
ATOM   2638  O   PHE A 179     -16.797   3.957   1.179  1.00 98.37           O  
ATOM   2639  CG  PHE A 179     -13.445   4.495   0.158  1.00 98.37           C  
ATOM   2640  CD1 PHE A 179     -13.335   3.267   0.838  1.00 98.37           C  
ATOM   2641  HD1 PHE A 179     -13.807   3.144   1.801  1.00 98.37           H  
ATOM   2642  CD2 PHE A 179     -12.845   4.645  -1.104  1.00 98.37           C  
ATOM   2643  HD2 PHE A 179     -12.933   5.579  -1.639  1.00 98.37           H  
ATOM   2644  CE1 PHE A 179     -12.620   2.200   0.263  1.00 98.37           C  
ATOM   2645  HE1 PHE A 179     -12.542   1.257   0.782  1.00 98.37           H  
ATOM   2646  CE2 PHE A 179     -12.109   3.584  -1.664  1.00 98.37           C  
ATOM   2647  HE2 PHE A 179     -11.621   3.703  -2.619  1.00 98.37           H  
ATOM   2648  CZ  PHE A 179     -12.001   2.360  -0.986  1.00 98.37           C  
ATOM   2649  HZ  PHE A 179     -11.447   1.545  -1.427  1.00 98.37           H  
ATOM   2650  N   SER A 180     -16.448   3.957  -1.046  1.00 98.44           N  
ATOM   2651  H   SER A 180     -16.132   4.489  -1.844  1.00 98.44           H  
ATOM   2652  CA  SER A 180     -16.929   2.607  -1.304  1.00 98.44           C  
ATOM   2653  HA  SER A 180     -16.573   1.956  -0.505  1.00 98.44           H  
ATOM   2654  C   SER A 180     -16.369   2.064  -2.611  1.00 98.44           C  
ATOM   2655  CB  SER A 180     -18.464   2.565  -1.322  1.00 98.44           C  
ATOM   2656  HB2 SER A 180     -18.832   2.827  -0.330  1.00 98.44           H  
ATOM   2657  HB3 SER A 180     -18.800   1.553  -1.549  1.00 98.44           H  
ATOM   2658  O   SER A 180     -16.046   2.823  -3.529  1.00 98.44           O  
ATOM   2659  OG  SER A 180     -19.018   3.470  -2.266  1.00 98.44           O  
ATOM   2660  HG  SER A 180     -18.825   3.159  -3.154  1.00 98.44           H  
ATOM   2661  N   LEU A 181     -16.317   0.737  -2.709  1.00 98.66           N  
ATOM   2662  H   LEU A 181     -16.597   0.184  -1.911  1.00 98.66           H  
ATOM   2663  CA  LEU A 181     -16.140   0.040  -3.980  1.00 98.66           C  
ATOM   2664  HA  LEU A 181     -15.900   0.758  -4.764  1.00 98.66           H  
ATOM   2665  C   LEU A 181     -17.447  -0.641  -4.373  1.00 98.66           C  
ATOM   2666  CB  LEU A 181     -14.988  -0.974  -3.899  1.00 98.66           C  
ATOM   2667  HB2 LEU A 181     -14.880  -1.438  -4.879  1.00 98.66           H  
ATOM   2668  HB3 LEU A 181     -15.258  -1.755  -3.189  1.00 98.66           H  
ATOM   2669  O   LEU A 181     -18.110  -1.243  -3.526  1.00 98.66           O  
ATOM   2670  CG  LEU A 181     -13.629  -0.386  -3.482  1.00 98.66           C  
ATOM   2671  HG  LEU A 181     -13.686  -0.057  -2.445  1.00 98.66           H  
ATOM   2672  CD1 LEU A 181     -12.572  -1.485  -3.586  1.00 98.66           C  
ATOM   2673 HD11 LEU A 181     -12.423  -1.767  -4.629  1.00 98.66           H  
ATOM   2674 HD12 LEU A 181     -11.627  -1.137  -3.169  1.00 98.66           H  
ATOM   2675 HD13 LEU A 181     -12.900  -2.367  -3.035  1.00 98.66           H  
ATOM   2676  CD2 LEU A 181     -13.196   0.801  -4.343  1.00 98.66           C  
ATOM   2677 HD21 LEU A 181     -13.170   0.514  -5.394  1.00 98.66           H  
ATOM   2678 HD22 LEU A 181     -13.889   1.632  -4.214  1.00 98.66           H  
ATOM   2679 HD23 LEU A 181     -12.213   1.146  -4.024  1.00 98.66           H  
ATOM   2680  N   SER A 182     -17.805  -0.585  -5.656  1.00 98.47           N  
ATOM   2681  H   SER A 182     -17.268  -0.005  -6.284  1.00 98.47           H  
ATOM   2682  CA  SER A 182     -18.871  -1.437  -6.199  1.00 98.47           C  
ATOM   2683  HA  SER A 182     -19.747  -1.348  -5.557  1.00 98.47           H  
ATOM   2684  C   SER A 182     -18.452  -2.918  -6.204  1.00 98.47           C  
ATOM   2685  CB  SER A 182     -19.278  -0.978  -7.602  1.00 98.47           C  
ATOM   2686  HB2 SER A 182     -18.476  -1.208  -8.303  1.00 98.47           H  
ATOM   2687  HB3 SER A 182     -20.173  -1.522  -7.902  1.00 98.47           H  
ATOM   2688  O   SER A 182     -17.292  -3.244  -5.958  1.00 98.47           O  
ATOM   2689  OG  SER A 182     -19.550   0.413  -7.649  1.00 98.47           O  
ATOM   2690  HG  SER A 182     -20.067   0.655  -6.877  1.00 98.47           H  
ATOM   2691  N   GLY A 183     -19.388  -3.829  -6.478  1.00 98.38           N  
ATOM   2692  H   GLY A 183     -20.326  -3.523  -6.695  1.00 98.38           H  
ATOM   2693  CA  GLY A 183     -19.088  -5.264  -6.556  1.00 98.38           C  
ATOM   2694  HA2 GLY A 183     -20.020  -5.829  -6.570  1.00 98.38           H  
ATOM   2695  HA3 GLY A 183     -18.532  -5.561  -5.667  1.00 98.38           H  
ATOM   2696  C   GLY A 183     -18.261  -5.652  -7.790  1.00 98.38           C  
ATOM   2697  O   GLY A 183     -18.039  -4.845  -8.700  1.00 98.38           O  
ATOM   2698  N   GLU A 184     -17.845  -6.920  -7.859  1.00 98.54           N  
ATOM   2699  H   GLU A 184     -17.995  -7.524  -7.063  1.00 98.54           H  
ATOM   2700  CA  GLU A 184     -17.049  -7.452  -8.978  1.00 98.54           C  
ATOM   2701  HA  GLU A 184     -16.101  -6.916  -9.011  1.00 98.54           H  
ATOM   2702  C   GLU A 184     -17.740  -7.282 -10.342  1.00 98.54           C  
ATOM   2703  CB  GLU A 184     -16.759  -8.945  -8.745  1.00 98.54           C  
ATOM   2704  HB2 GLU A 184     -17.684  -9.515  -8.831  1.00 98.54           H  
ATOM   2705  HB3 GLU A 184     -16.366  -9.082  -7.738  1.00 98.54           H  
ATOM   2706  O   GLU A 184     -17.085  -6.949 -11.331  1.00 98.54           O  
ATOM   2707  CG  GLU A 184     -15.738  -9.455  -9.775  1.00 98.54           C  
ATOM   2708  HG2 GLU A 184     -16.168  -9.405 -10.775  1.00 98.54           H  
ATOM   2709  HG3 GLU A 184     -14.875  -8.788  -9.742  1.00 98.54           H  
ATOM   2710  CD  GLU A 184     -15.247 -10.883  -9.539  1.00 98.54           C  
ATOM   2711  OE1 GLU A 184     -14.183 -11.232 -10.103  1.00 98.54           O  
ATOM   2712  OE2 GLU A 184     -15.894 -11.666  -8.812  1.00 98.54           O  
ATOM   2713  N   SER A 185     -19.066  -7.452 -10.394  1.00 98.11           N  
ATOM   2714  H   SER A 185     -19.555  -7.661  -9.536  1.00 98.11           H  
ATOM   2715  CA  SER A 185     -19.877  -7.289 -11.612  1.00 98.11           C  
ATOM   2716  HA  SER A 185     -19.494  -7.961 -12.380  1.00 98.11           H  
ATOM   2717  C   SER A 185     -19.831  -5.869 -12.186  1.00 98.11           C  
ATOM   2718  CB  SER A 185     -21.333  -7.664 -11.320  1.00 98.11           C  
ATOM   2719  HB2 SER A 185     -21.939  -7.477 -12.206  1.00 98.11           H  
ATOM   2720  HB3 SER A 185     -21.388  -8.724 -11.072  1.00 98.11           H  
ATOM   2721  O   SER A 185     -20.036  -5.676 -13.382  1.00 98.11           O  
ATOM   2722  OG  SER A 185     -21.827  -6.904 -10.231  1.00 98.11           O  
ATOM   2723  HG  SER A 185     -22.782  -6.993 -10.188  1.00 98.11           H  
ATOM   2724  N   GLU A 186     -19.516  -4.876 -11.353  1.00 98.43           N  
ATOM   2725  H   GLU A 186     -19.359  -5.112 -10.383  1.00 98.43           H  
ATOM   2726  CA  GLU A 186     -19.311  -3.483 -11.746  1.00 98.43           C  
ATOM   2727  HA  GLU A 186     -19.736  -3.326 -12.737  1.00 98.43           H  
ATOM   2728  C   GLU A 186     -17.823  -3.109 -11.855  1.00 98.43           C  
ATOM   2729  CB  GLU A 186     -20.051  -2.558 -10.774  1.00 98.43           C  
ATOM   2730  HB2 GLU A 186     -19.795  -1.526 -11.010  1.00 98.43           H  
ATOM   2731  HB3 GLU A 186     -19.722  -2.772  -9.757  1.00 98.43           H  
ATOM   2732  O   GLU A 186     -17.496  -1.938 -12.050  1.00 98.43           O  
ATOM   2733  CG  GLU A 186     -21.575  -2.699 -10.860  1.00 98.43           C  
ATOM   2734  HG2 GLU A 186     -21.883  -2.652 -11.905  1.00 98.43           H  
ATOM   2735  HG3 GLU A 186     -21.884  -3.659 -10.448  1.00 98.43           H  
ATOM   2736  CD  GLU A 186     -22.218  -1.548 -10.086  1.00 98.43           C  
ATOM   2737  OE1 GLU A 186     -22.338  -0.447 -10.690  1.00 98.43           O  
ATOM   2738  OE2 GLU A 186     -22.485  -1.736  -8.880  1.00 98.43           O  
ATOM   2739  N   GLY A 187     -16.917  -4.088 -11.752  1.00 98.59           N  
ATOM   2740  H   GLY A 187     -17.250  -5.028 -11.597  1.00 98.59           H  
ATOM   2741  CA  GLY A 187     -15.474  -3.898 -11.883  1.00 98.59           C  
ATOM   2742  HA2 GLY A 187     -15.263  -3.304 -12.772  1.00 98.59           H  
ATOM   2743  HA3 GLY A 187     -15.007  -4.875 -11.999  1.00 98.59           H  
ATOM   2744  C   GLY A 187     -14.824  -3.209 -10.684  1.00 98.59           C  
ATOM   2745  O   GLY A 187     -13.873  -2.459 -10.880  1.00 98.59           O  
ATOM   2746  N   TYR A 188     -15.349  -3.406  -9.467  1.00 98.84           N  
ATOM   2747  H   TYR A 188     -16.142  -4.025  -9.375  1.00 98.84           H  
ATOM   2748  CA  TYR A 188     -14.831  -2.780  -8.238  1.00 98.84           C  
ATOM   2749  HA  TYR A 188     -15.586  -2.937  -7.468  1.00 98.84           H  
ATOM   2750  C   TYR A 188     -14.676  -1.256  -8.335  1.00 98.84           C  
ATOM   2751  CB  TYR A 188     -13.559  -3.487  -7.751  1.00 98.84           C  
ATOM   2752  HB2 TYR A 188     -12.774  -3.371  -8.499  1.00 98.84           H  
ATOM   2753  HB3 TYR A 188     -13.213  -3.002  -6.838  1.00 98.84           H  
ATOM   2754  O   TYR A 188     -13.723  -0.675  -7.819  1.00 98.84           O  
ATOM   2755  CG  TYR A 188     -13.749  -4.955  -7.433  1.00 98.84           C  
ATOM   2756  CD1 TYR A 188     -14.600  -5.334  -6.377  1.00 98.84           C  
ATOM   2757  HD1 TYR A 188     -15.133  -4.584  -5.812  1.00 98.84           H  
ATOM   2758  CD2 TYR A 188     -13.032  -5.934  -8.145  1.00 98.84           C  
ATOM   2759  HD2 TYR A 188     -12.356  -5.643  -8.936  1.00 98.84           H  
ATOM   2760  CE1 TYR A 188     -14.745  -6.692  -6.038  1.00 98.84           C  
ATOM   2761  HE1 TYR A 188     -15.401  -6.986  -5.231  1.00 98.84           H  
ATOM   2762  CE2 TYR A 188     -13.170  -7.295  -7.802  1.00 98.84           C  
ATOM   2763  HE2 TYR A 188     -12.620  -8.059  -8.332  1.00 98.84           H  
ATOM   2764  OH  TYR A 188     -14.175  -8.985  -6.416  1.00 98.84           O  
ATOM   2765  HH  TYR A 188     -14.823  -9.128  -5.722  1.00 98.84           H  
ATOM   2766  CZ  TYR A 188     -14.029  -7.675  -6.747  1.00 98.84           C  
ATOM   2767  N   LYS A 189     -15.609  -0.609  -9.040  1.00 98.76           N  
ATOM   2768  H   LYS A 189     -16.331  -1.176  -9.461  1.00 98.76           H  
ATOM   2769  CA  LYS A 189     -15.603   0.825  -9.341  1.00 98.76           C  
ATOM   2770  HA  LYS A 189     -14.760   1.029 -10.000  1.00 98.76           H  
ATOM   2771  C   LYS A 189     -15.425   1.685  -8.087  1.00 98.76           C  
ATOM   2772  CB  LYS A 189     -16.902   1.118 -10.089  1.00 98.76           C  
ATOM   2773  HB2 LYS A 189     -16.869   0.583 -11.038  1.00 98.76           H  
ATOM   2774  HB3 LYS A 189     -17.697   0.689  -9.479  1.00 98.76           H  
ATOM   2775  O   LYS A 189     -16.136   1.497  -7.099  1.00 98.76           O  
ATOM   2776  CG  LYS A 189     -17.245   2.591 -10.370  1.00 98.76           C  
ATOM   2777  HG2 LYS A 189     -16.415   3.074 -10.886  1.00 98.76           H  
ATOM   2778  HG3 LYS A 189     -17.412   3.103  -9.422  1.00 98.76           H  
ATOM   2779  CD  LYS A 189     -18.523   2.711 -11.229  1.00 98.76           C  
ATOM   2780  HD2 LYS A 189     -18.923   3.720 -11.125  1.00 98.76           H  
ATOM   2781  HD3 LYS A 189     -18.257   2.549 -12.274  1.00 98.76           H  
ATOM   2782  CE  LYS A 189     -19.582   1.672 -10.805  1.00 98.76           C  
ATOM   2783  HE2 LYS A 189     -19.178   0.674 -10.975  1.00 98.76           H  
ATOM   2784  HE3 LYS A 189     -19.742   1.762  -9.731  1.00 98.76           H  
ATOM   2785  NZ  LYS A 189     -20.884   1.772 -11.500  1.00 98.76           N  
ATOM   2786  HZ1 LYS A 189     -20.785   1.665 -12.499  1.00 98.76           H  
ATOM   2787  HZ2 LYS A 189     -21.476   1.022 -11.171  1.00 98.76           H  
ATOM   2788  HZ3 LYS A 189     -21.348   2.641 -11.273  1.00 98.76           H  
ATOM   2789  N   LEU A 190     -14.483   2.627  -8.158  1.00 98.77           N  
ATOM   2790  H   LEU A 190     -13.980   2.721  -9.029  1.00 98.77           H  
ATOM   2791  CA  LEU A 190     -14.145   3.552  -7.078  1.00 98.77           C  
ATOM   2792  HA  LEU A 190     -14.081   2.991  -6.145  1.00 98.77           H  
ATOM   2793  C   LEU A 190     -15.215   4.625  -6.935  1.00 98.77           C  
ATOM   2794  CB  LEU A 190     -12.777   4.191  -7.375  1.00 98.77           C  
ATOM   2795  HB2 LEU A 190     -12.028   3.399  -7.345  1.00 98.77           H  
ATOM   2796  HB3 LEU A 190     -12.796   4.613  -8.380  1.00 98.77           H  
ATOM   2797  O   LEU A 190     -15.543   5.306  -7.905  1.00 98.77           O  
ATOM   2798  CG  LEU A 190     -12.316   5.280  -6.394  1.00 98.77           C  
ATOM   2799  HG  LEU A 190     -13.057   6.079  -6.355  1.00 98.77           H  
ATOM   2800  CD1 LEU A 190     -12.104   4.717  -4.990  1.00 98.77           C  
ATOM   2801 HD11 LEU A 190     -13.048   4.359  -4.580  1.00 98.77           H  
ATOM   2802 HD12 LEU A 190     -11.390   3.894  -5.029  1.00 98.77           H  
ATOM   2803 HD13 LEU A 190     -11.717   5.500  -4.338  1.00 98.77           H  
ATOM   2804  CD2 LEU A 190     -10.994   5.880  -6.866  1.00 98.77           C  
ATOM   2805 HD21 LEU A 190     -11.111   6.284  -7.871  1.00 98.77           H  
ATOM   2806 HD22 LEU A 190     -10.699   6.688  -6.196  1.00 98.77           H  
ATOM   2807 HD23 LEU A 190     -10.218   5.115  -6.880  1.00 98.77           H  
ATOM   2808  N   GLN A 191     -15.713   4.827  -5.720  1.00 98.52           N  
ATOM   2809  H   GLN A 191     -15.490   4.180  -4.977  1.00 98.52           H  
ATOM   2810  CA  GLN A 191     -16.635   5.912  -5.416  1.00 98.52           C  
ATOM   2811  HA  GLN A 191     -16.616   6.655  -6.213  1.00 98.52           H  
ATOM   2812  C   GLN A 191     -16.207   6.593  -4.125  1.00 98.52           C  
ATOM   2813  CB  GLN A 191     -18.062   5.364  -5.297  1.00 98.52           C  
ATOM   2814  HB2 GLN A 191     -18.089   4.624  -4.497  1.00 98.52           H  
ATOM   2815  HB3 GLN A 191     -18.736   6.180  -5.035  1.00 98.52           H  
ATOM   2816  O   GLN A 191     -16.093   5.954  -3.080  1.00 98.52           O  
ATOM   2817  CG  GLN A 191     -18.551   4.710  -6.597  1.00 98.52           C  
ATOM   2818  HG2 GLN A 191     -18.552   5.450  -7.398  1.00 98.52           H  
ATOM   2819  HG3 GLN A 191     -17.889   3.893  -6.884  1.00 98.52           H  
ATOM   2820  CD  GLN A 191     -19.938   4.117  -6.429  1.00 98.52           C  
ATOM   2821  NE2 GLN A 191     -20.924   4.598  -7.156  1.00 98.52           N  
ATOM   2822 HE21 GLN A 191     -21.826   4.171  -7.006  1.00 98.52           H  
ATOM   2823 HE22 GLN A 191     -20.748   5.334  -7.826  1.00 98.52           H  
ATOM   2824  OE1 GLN A 191     -20.170   3.216  -5.641  1.00 98.52           O  
ATOM   2825  N   TYR A 192     -15.992   7.903  -4.182  1.00 98.22           N  
ATOM   2826  H   TYR A 192     -16.000   8.371  -5.077  1.00 98.22           H  
ATOM   2827  CA  TYR A 192     -15.724   8.692  -2.988  1.00 98.22           C  
ATOM   2828  HA  TYR A 192     -16.251   8.222  -2.157  1.00 98.22           H  
ATOM   2829  C   TYR A 192     -16.263  10.121  -3.111  1.00 98.22           C  
ATOM   2830  CB  TYR A 192     -14.218   8.661  -2.684  1.00 98.22           C  
ATOM   2831  HB2 TYR A 192     -14.045   9.033  -1.674  1.00 98.22           H  
ATOM   2832  HB3 TYR A 192     -13.861   7.632  -2.705  1.00 98.22           H  
ATOM   2833  O   TYR A 192     -16.579  10.602  -4.203  1.00 98.22           O  
ATOM   2834  CG  TYR A 192     -13.395   9.502  -3.626  1.00 98.22           C  
ATOM   2835  CD1 TYR A 192     -12.711   8.915  -4.706  1.00 98.22           C  
ATOM   2836  HD1 TYR A 192     -12.782   7.852  -4.883  1.00 98.22           H  
ATOM   2837  CD2 TYR A 192     -13.332  10.890  -3.414  1.00 98.22           C  
ATOM   2838  HD2 TYR A 192     -13.847  11.335  -2.575  1.00 98.22           H  
ATOM   2839  CE1 TYR A 192     -11.918   9.723  -5.540  1.00 98.22           C  
ATOM   2840  HE1 TYR A 192     -11.365   9.300  -6.365  1.00 98.22           H  
ATOM   2841  CE2 TYR A 192     -12.554  11.700  -4.248  1.00 98.22           C  
ATOM   2842  HE2 TYR A 192     -12.464  12.761  -4.073  1.00 98.22           H  
ATOM   2843  OH  TYR A 192     -10.963  11.878  -5.971  1.00 98.22           O  
ATOM   2844  HH  TYR A 192     -10.800  12.736  -5.573  1.00 98.22           H  
ATOM   2845  CZ  TYR A 192     -11.812  11.104  -5.275  1.00 98.22           C  
ATOM   2846  N   SER A 193     -16.346  10.821  -1.977  1.00 98.10           N  
ATOM   2847  H   SER A 193     -16.049  10.365  -1.126  1.00 98.10           H  
ATOM   2848  CA  SER A 193     -16.670  12.252  -1.929  1.00 98.10           C  
ATOM   2849  HA  SER A 193     -16.267  12.730  -2.821  1.00 98.10           H  
ATOM   2850  C   SER A 193     -16.061  12.943  -0.707  1.00 98.10           C  
ATOM   2851  CB  SER A 193     -18.191  12.444  -1.929  1.00 98.10           C  
ATOM   2852  HB2 SER A 193     -18.630  11.904  -2.768  1.00 98.10           H  
ATOM   2853  HB3 SER A 193     -18.421  13.503  -2.044  1.00 98.10           H  
ATOM   2854  O   SER A 193     -15.668  12.275   0.246  1.00 98.10           O  
ATOM   2855  OG  SER A 193     -18.757  11.980  -0.719  1.00 98.10           O  
ATOM   2856  HG  SER A 193     -18.045  11.818  -0.096  1.00 98.10           H  
ATOM   2857  N   GLY A 194     -16.061  14.280  -0.712  1.00 97.83           N  
ATOM   2858  H   GLY A 194     -16.401  14.759  -1.533  1.00 97.83           H  
ATOM   2859  CA  GLY A 194     -15.698  15.090   0.455  1.00 97.83           C  
ATOM   2860  HA2 GLY A 194     -16.238  14.734   1.332  1.00 97.83           H  
ATOM   2861  HA3 GLY A 194     -15.986  16.126   0.274  1.00 97.83           H  
ATOM   2862  C   GLY A 194     -14.205  15.067   0.769  1.00 97.83           C  
ATOM   2863  O   GLY A 194     -13.828  14.771   1.900  1.00 97.83           O  
ATOM   2864  N   TYR A 195     -13.378  15.348  -0.242  1.00 98.48           N  
ATOM   2865  H   TYR A 195     -13.770  15.581  -1.143  1.00 98.48           H  
ATOM   2866  CA  TYR A 195     -11.932  15.489  -0.087  1.00 98.48           C  
ATOM   2867  HA  TYR A 195     -11.530  14.541   0.270  1.00 98.48           H  
ATOM   2868  C   TYR A 195     -11.568  16.586   0.928  1.00 98.48           C  
ATOM   2869  CB  TYR A 195     -11.277  15.788  -1.447  1.00 98.48           C  
ATOM   2870  HB2 TYR A 195     -11.332  14.901  -2.077  1.00 98.48           H  
ATOM   2871  HB3 TYR A 195     -11.840  16.579  -1.943  1.00 98.48           H  
ATOM   2872  O   TYR A 195     -12.136  17.679   0.929  1.00 98.48           O  
ATOM   2873  CG  TYR A 195      -9.829  16.236  -1.329  1.00 98.48           C  
ATOM   2874  CD1 TYR A 195      -9.534  17.613  -1.275  1.00 98.48           C  
ATOM   2875  HD1 TYR A 195     -10.331  18.335  -1.371  1.00 98.48           H  
ATOM   2876  CD2 TYR A 195      -8.794  15.292  -1.183  1.00 98.48           C  
ATOM   2877  HD2 TYR A 195      -9.014  14.235  -1.213  1.00 98.48           H  
ATOM   2878  CE1 TYR A 195      -8.219  18.047  -1.030  1.00 98.48           C  
ATOM   2879  HE1 TYR A 195      -8.005  19.102  -0.946  1.00 98.48           H  
ATOM   2880  CE2 TYR A 195      -7.469  15.724  -0.978  1.00 98.48           C  
ATOM   2881  HE2 TYR A 195      -6.669  15.009  -0.857  1.00 98.48           H  
ATOM   2882  OH  TYR A 195      -5.943  17.518  -0.523  1.00 98.48           O  
ATOM   2883  HH  TYR A 195      -5.973  18.406  -0.160  1.00 98.48           H  
ATOM   2884  CZ  TYR A 195      -7.189  17.099  -0.865  1.00 98.48           C  
ATOM   2885  N   SER A 196     -10.555  16.299   1.738  1.00 98.47           N  
ATOM   2886  H   SER A 196     -10.201  15.353   1.706  1.00 98.47           H  
ATOM   2887  CA  SER A 196      -9.815  17.230   2.583  1.00 98.47           C  
ATOM   2888  HA  SER A 196      -9.782  18.205   2.098  1.00 98.47           H  
ATOM   2889  C   SER A 196      -8.374  16.731   2.767  1.00 98.47           C  
ATOM   2890  CB  SER A 196     -10.530  17.369   3.931  1.00 98.47           C  
ATOM   2891  HB2 SER A 196     -10.004  18.091   4.556  1.00 98.47           H  
ATOM   2892  HB3 SER A 196     -11.546  17.728   3.764  1.00 98.47           H  
ATOM   2893  O   SER A 196      -8.039  15.609   2.384  1.00 98.47           O  
ATOM   2894  OG  SER A 196     -10.572  16.120   4.585  1.00 98.47           O  
ATOM   2895  HG  SER A 196     -10.922  15.474   3.967  1.00 98.47           H  
ATOM   2896  N   GLY A 197      -7.505  17.555   3.350  1.00 98.21           N  
ATOM   2897  H   GLY A 197      -7.821  18.473   3.629  1.00 98.21           H  
ATOM   2898  CA  GLY A 197      -6.113  17.197   3.632  1.00 98.21           C  
ATOM   2899  HA2 GLY A 197      -5.937  17.309   4.702  1.00 98.21           H  
ATOM   2900  HA3 GLY A 197      -5.926  16.153   3.384  1.00 98.21           H  
ATOM   2901  C   GLY A 197      -5.095  18.058   2.887  1.00 98.21           C  
ATOM   2902  O   GLY A 197      -5.440  18.960   2.121  1.00 98.21           O  
ATOM   2903  N   ASN A 198      -3.815  17.797   3.151  1.00 98.50           N  
ATOM   2904  H   ASN A 198      -3.609  16.973   3.698  1.00 98.50           H  
ATOM   2905  CA  ASN A 198      -2.685  18.593   2.664  1.00 98.50           C  
ATOM   2906  HA  ASN A 198      -3.074  19.530   2.265  1.00 98.50           H  
ATOM   2907  C   ASN A 198      -1.918  17.942   1.497  1.00 98.50           C  
ATOM   2908  CB  ASN A 198      -1.765  18.955   3.848  1.00 98.50           C  
ATOM   2909  HB2 ASN A 198      -2.355  19.411   4.643  1.00 98.50           H  
ATOM   2910  HB3 ASN A 198      -1.037  19.689   3.504  1.00 98.50           H  
ATOM   2911  O   ASN A 198      -0.921  18.504   1.052  1.00 98.50           O  
ATOM   2912  CG  ASN A 198      -1.005  17.769   4.421  1.00 98.50           C  
ATOM   2913  ND2 ASN A 198      -0.008  18.003   5.241  1.00 98.50           N  
ATOM   2914 HD21 ASN A 198       0.569  17.218   5.507  1.00 98.50           H  
ATOM   2915 HD22 ASN A 198       0.273  18.952   5.439  1.00 98.50           H  
ATOM   2916  OD1 ASN A 198      -1.299  16.617   4.163  1.00 98.50           O  
ATOM   2917  N   ALA A 199      -2.350  16.776   1.005  1.00 98.45           N  
ATOM   2918  H   ALA A 199      -3.116  16.307   1.466  1.00 98.45           H  
ATOM   2919  CA  ALA A 199      -1.700  16.097  -0.115  1.00 98.45           C  
ATOM   2920  HA  ALA A 199      -0.626  16.266  -0.051  1.00 98.45           H  
ATOM   2921  C   ALA A 199      -2.144  16.609  -1.495  1.00 98.45           C  
ATOM   2922  CB  ALA A 199      -1.940  14.588   0.010  1.00 98.45           C  
ATOM   2923  HB1 ALA A 199      -1.384  14.062  -0.766  1.00 98.45           H  
ATOM   2924  HB2 ALA A 199      -1.609  14.224   0.982  1.00 98.45           H  
ATOM   2925  HB3 ALA A 199      -3.002  14.373  -0.113  1.00 98.45           H  
ATOM   2926  O   ALA A 199      -1.478  16.294  -2.473  1.00 98.45           O  
ATOM   2927  N   GLY A 200      -3.246  17.358  -1.610  1.00 98.48           N  
ATOM   2928  H   GLY A 200      -3.783  17.513  -0.768  1.00 98.48           H  
ATOM   2929  CA  GLY A 200      -3.938  17.627  -2.884  1.00 98.48           C  
ATOM   2930  HA2 GLY A 200      -4.638  18.451  -2.742  1.00 98.48           H  
ATOM   2931  HA3 GLY A 200      -3.219  17.917  -3.650  1.00 98.48           H  
ATOM   2932  C   GLY A 200      -4.719  16.400  -3.381  1.00 98.48           C  
ATOM   2933  O   GLY A 200      -4.306  15.274  -3.115  1.00 98.48           O  
ATOM   2934  N   ASP A 201      -5.835  16.583  -4.096  1.00 98.56           N  
ATOM   2935  H   ASP A 201      -6.150  17.519  -4.306  1.00 98.56           H  
ATOM   2936  CA  ASP A 201      -6.697  15.466  -4.532  1.00 98.56           C  
ATOM   2937  HA  ASP A 201      -6.636  14.692  -3.767  1.00 98.56           H  
ATOM   2938  C   ASP A 201      -6.226  14.816  -5.849  1.00 98.56           C  
ATOM   2939  CB  ASP A 201      -8.182  15.882  -4.600  1.00 98.56           C  
ATOM   2940  HB2 ASP A 201      -8.439  16.433  -3.696  1.00 98.56           H  
ATOM   2941  HB3 ASP A 201      -8.340  16.552  -5.445  1.00 98.56           H  
ATOM   2942  O   ASP A 201      -6.859  14.960  -6.892  1.00 98.56           O  
ATOM   2943  CG  ASP A 201      -9.115  14.658  -4.725  1.00 98.56           C  
ATOM   2944  OD1 ASP A 201      -8.617  13.508  -4.644  1.00 98.56           O  
ATOM   2945  OD2 ASP A 201     -10.348  14.835  -4.847  1.00 98.56           O  
ATOM   2946  N   SER A 202      -5.116  14.068  -5.811  1.00 98.63           N  
ATOM   2947  H   SER A 202      -4.643  13.971  -4.924  1.00 98.63           H  
ATOM   2948  CA  SER A 202      -4.625  13.303  -6.978  1.00 98.63           C  
ATOM   2949  HA  SER A 202      -4.793  13.905  -7.870  1.00 98.63           H  
ATOM   2950  C   SER A 202      -5.379  11.979  -7.213  1.00 98.63           C  
ATOM   2951  CB  SER A 202      -3.116  13.047  -6.899  1.00 98.63           C  
ATOM   2952  HB2 SER A 202      -2.899  12.417  -6.037  1.00 98.63           H  
ATOM   2953  HB3 SER A 202      -2.810  12.508  -7.796  1.00 98.63           H  
ATOM   2954  O   SER A 202      -4.878  11.092  -7.909  1.00 98.63           O  
ATOM   2955  OG  SER A 202      -2.356  14.239  -6.836  1.00 98.63           O  
ATOM   2956  HG  SER A 202      -2.609  14.741  -6.058  1.00 98.63           H  
ATOM   2957  N   LEU A 203      -6.558  11.798  -6.608  1.00 98.48           N  
ATOM   2958  H   LEU A 203      -6.909  12.534  -6.012  1.00 98.48           H  
ATOM   2959  CA  LEU A 203      -7.467  10.677  -6.882  1.00 98.48           C  
ATOM   2960  HA  LEU A 203      -6.937   9.930  -7.472  1.00 98.48           H  
ATOM   2961  C   LEU A 203      -8.677  11.115  -7.728  1.00 98.48           C  
ATOM   2962  CB  LEU A 203      -7.876  10.051  -5.536  1.00 98.48           C  
ATOM   2963  HB2 LEU A 203      -7.006  10.029  -4.881  1.00 98.48           H  
ATOM   2964  HB3 LEU A 203      -8.625  10.702  -5.083  1.00 98.48           H  
ATOM   2965  O   LEU A 203      -9.416  10.265  -8.227  1.00 98.48           O  
ATOM   2966  CG  LEU A 203      -8.450   8.626  -5.601  1.00 98.48           C  
ATOM   2967  HG  LEU A 203      -9.302   8.594  -6.280  1.00 98.48           H  
ATOM   2968  CD1 LEU A 203      -7.416   7.603  -6.080  1.00 98.48           C  
ATOM   2969 HD11 LEU A 203      -7.838   6.600  -6.025  1.00 98.48           H  
ATOM   2970 HD12 LEU A 203      -7.149   7.802  -7.118  1.00 98.48           H  
ATOM   2971 HD13 LEU A 203      -6.523   7.662  -5.458  1.00 98.48           H  
ATOM   2972  CD2 LEU A 203      -8.919   8.208  -4.204  1.00 98.48           C  
ATOM   2973 HD21 LEU A 203      -9.339   7.203  -4.234  1.00 98.48           H  
ATOM   2974 HD22 LEU A 203      -9.687   8.899  -3.857  1.00 98.48           H  
ATOM   2975 HD23 LEU A 203      -8.083   8.234  -3.506  1.00 98.48           H  
ATOM   2976  N   ALA A 204      -8.860  12.431  -7.922  1.00 98.50           N  
ATOM   2977  H   ALA A 204      -8.233  13.072  -7.457  1.00 98.50           H  
ATOM   2978  CA  ALA A 204     -10.012  13.016  -8.612  1.00 98.50           C  
ATOM   2979  HA  ALA A 204     -10.939  12.779  -8.089  1.00 98.50           H  
ATOM   2980  C   ALA A 204     -10.191  12.465 -10.024  1.00 98.50           C  
ATOM   2981  CB  ALA A 204      -9.855  14.540  -8.601  1.00 98.50           C  
ATOM   2982  HB1 ALA A 204     -10.706  15.001  -9.102  1.00 98.50           H  
ATOM   2983  HB2 ALA A 204      -8.936  14.827  -9.112  1.00 98.50           H  
ATOM   2984  HB3 ALA A 204      -9.815  14.898  -7.572  1.00 98.50           H  
ATOM   2985  O   ALA A 204     -11.309  12.133 -10.420  1.00 98.50           O  
ATOM   2986  N   HIS A 205      -9.088  12.300 -10.758  1.00 98.09           N  
ATOM   2987  H   HIS A 205      -8.199  12.574 -10.365  1.00 98.09           H  
ATOM   2988  CA  HIS A 205      -9.101  11.767 -12.116  1.00 98.09           C  
ATOM   2989  HA  HIS A 205      -9.812  12.347 -12.704  1.00 98.09           H  
ATOM   2990  C   HIS A 205      -9.554  10.298 -12.191  1.00 98.09           C  
ATOM   2991  CB  HIS A 205      -7.705  11.971 -12.713  1.00 98.09           C  
ATOM   2992  HB2 HIS A 205      -6.966  11.414 -12.138  1.00 98.09           H  
ATOM   2993  HB3 HIS A 205      -7.461  13.031 -12.649  1.00 98.09           H  
ATOM   2994  O   HIS A 205     -10.043   9.860 -13.232  1.00 98.09           O  
ATOM   2995  CG  HIS A 205      -7.615  11.574 -14.160  1.00 98.09           C  
ATOM   2996  CD2 HIS A 205      -6.911  10.527 -14.684  1.00 98.09           C  
ATOM   2997  HD2 HIS A 205      -6.309   9.830 -14.120  1.00 98.09           H  
ATOM   2998  ND1 HIS A 205      -8.244  12.203 -15.208  1.00 98.09           N  
ATOM   2999  HD1 HIS A 205      -8.764  13.066 -15.148  1.00 98.09           H  
ATOM   3000  CE1 HIS A 205      -7.925  11.547 -16.336  1.00 98.09           C  
ATOM   3001  HE1 HIS A 205      -8.248  11.823 -17.329  1.00 98.09           H  
ATOM   3002  NE2 HIS A 205      -7.124  10.503 -16.067  1.00 98.09           N  
ATOM   3003  N   GLN A 206      -9.432   9.545 -11.096  1.00 98.37           N  
ATOM   3004  H   GLN A 206      -9.002   9.966 -10.285  1.00 98.37           H  
ATOM   3005  CA  GLN A 206      -9.781   8.129 -11.000  1.00 98.37           C  
ATOM   3006  HA  GLN A 206      -9.793   7.694 -11.999  1.00 98.37           H  
ATOM   3007  C   GLN A 206     -11.167   7.877 -10.390  1.00 98.37           C  
ATOM   3008  CB  GLN A 206      -8.704   7.390 -10.198  1.00 98.37           C  
ATOM   3009  HB2 GLN A 206      -8.607   7.828  -9.204  1.00 98.37           H  
ATOM   3010  HB3 GLN A 206      -9.031   6.360 -10.055  1.00 98.37           H  
ATOM   3011  O   GLN A 206     -11.666   6.756 -10.486  1.00 98.37           O  
ATOM   3012  CG  GLN A 206      -7.341   7.371 -10.911  1.00 98.37           C  
ATOM   3013  HG2 GLN A 206      -7.462   7.464 -11.990  1.00 98.37           H  
ATOM   3014  HG3 GLN A 206      -6.877   6.405 -10.714  1.00 98.37           H  
ATOM   3015  CD  GLN A 206      -6.410   8.457 -10.398  1.00 98.37           C  
ATOM   3016  NE2 GLN A 206      -5.168   8.141 -10.139  1.00 98.37           N  
ATOM   3017 HE21 GLN A 206      -4.731   8.754  -9.466  1.00 98.37           H  
ATOM   3018 HE22 GLN A 206      -4.806   7.212 -10.299  1.00 98.37           H  
ATOM   3019  OE1 GLN A 206      -6.760   9.598 -10.162  1.00 98.37           O  
ATOM   3020  N   ASN A 207     -11.821   8.883  -9.800  1.00 98.57           N  
ATOM   3021  H   ASN A 207     -11.385   9.794  -9.767  1.00 98.57           H  
ATOM   3022  CA  ASN A 207     -13.154   8.711  -9.220  1.00 98.57           C  
ATOM   3023  HA  ASN A 207     -13.073   7.953  -8.441  1.00 98.57           H  
ATOM   3024  C   ASN A 207     -14.159   8.206 -10.275  1.00 98.57           C  
ATOM   3025  CB  ASN A 207     -13.616  10.029  -8.573  1.00 98.57           C  
ATOM   3026  HB2 ASN A 207     -13.937  10.717  -9.354  1.00 98.57           H  
ATOM   3027  HB3 ASN A 207     -12.778  10.491  -8.052  1.00 98.57           H  
ATOM   3028  O   ASN A 207     -14.157   8.667 -11.416  1.00 98.57           O  
ATOM   3029  CG  ASN A 207     -14.746   9.844  -7.566  1.00 98.57           C  
ATOM   3030  ND2 ASN A 207     -15.307  10.925  -7.077  1.00 98.57           N  
ATOM   3031 HD21 ASN A 207     -14.928  11.827  -7.326  1.00 98.57           H  
ATOM   3032 HD22 ASN A 207     -15.918  10.796  -6.284  1.00 98.57           H  
ATOM   3033  OD1 ASN A 207     -15.128   8.748  -7.178  1.00 98.57           O  
ATOM   3034  N   ASN A 208     -15.035   7.277  -9.885  1.00 98.61           N  
ATOM   3035  H   ASN A 208     -14.996   6.964  -8.925  1.00 98.61           H  
ATOM   3036  CA  ASN A 208     -16.036   6.622 -10.733  1.00 98.61           C  
ATOM   3037  HA  ASN A 208     -16.572   5.935 -10.077  1.00 98.61           H  
ATOM   3038  C   ASN A 208     -15.484   5.718 -11.861  1.00 98.61           C  
ATOM   3039  CB  ASN A 208     -17.061   7.674 -11.195  1.00 98.61           C  
ATOM   3040  HB2 ASN A 208     -16.627   8.255 -12.009  1.00 98.61           H  
ATOM   3041  HB3 ASN A 208     -17.282   8.354 -10.372  1.00 98.61           H  
ATOM   3042  O   ASN A 208     -16.249   5.309 -12.736  1.00 98.61           O  
ATOM   3043  CG  ASN A 208     -18.379   7.078 -11.647  1.00 98.61           C  
ATOM   3044  ND2 ASN A 208     -18.897   7.531 -12.764  1.00 98.61           N  
ATOM   3045 HD21 ASN A 208     -18.345   8.148 -13.343  1.00 98.61           H  
ATOM   3046 HD22 ASN A 208     -19.753   7.098 -13.080  1.00 98.61           H  
ATOM   3047  OD1 ASN A 208     -18.989   6.248 -10.990  1.00 98.61           O  
ATOM   3048  N   ASN A 209     -14.196   5.353 -11.829  1.00 98.73           N  
ATOM   3049  H   ASN A 209     -13.599   5.734 -11.110  1.00 98.73           H  
ATOM   3050  CA  ASN A 209     -13.603   4.393 -12.768  1.00 98.73           C  
ATOM   3051  HA  ASN A 209     -14.252   4.317 -13.641  1.00 98.73           H  
ATOM   3052  C   ASN A 209     -13.510   2.982 -12.183  1.00 98.73           C  
ATOM   3053  CB  ASN A 209     -12.254   4.905 -13.282  1.00 98.73           C  
ATOM   3054  HB2 ASN A 209     -11.561   5.057 -12.455  1.00 98.73           H  
ATOM   3055  HB3 ASN A 209     -11.807   4.180 -13.962  1.00 98.73           H  
ATOM   3056  O   ASN A 209     -13.522   2.785 -10.964  1.00 98.73           O  
ATOM   3057  CG  ASN A 209     -12.461   6.186 -14.055  1.00 98.73           C  
ATOM   3058  ND2 ASN A 209     -11.995   7.290 -13.535  1.00 98.73           N  
ATOM   3059 HD21 ASN A 209     -12.218   8.163 -13.992  1.00 98.73           H  
ATOM   3060 HD22 ASN A 209     -11.608   7.251 -12.603  1.00 98.73           H  
ATOM   3061  OD1 ASN A 209     -13.120   6.217 -15.078  1.00 98.73           O  
ATOM   3062  N   LYS A 210     -13.444   1.991 -13.075  1.00 98.83           N  
ATOM   3063  H   LYS A 210     -13.305   2.247 -14.042  1.00 98.83           H  
ATOM   3064  CA  LYS A 210     -13.297   0.572 -12.733  1.00 98.83           C  
ATOM   3065  HA  LYS A 210     -13.877   0.341 -11.840  1.00 98.83           H  
ATOM   3066  C   LYS A 210     -11.840   0.245 -12.420  1.00 98.83           C  
ATOM   3067  CB  LYS A 210     -13.803  -0.299 -13.883  1.00 98.83           C  
ATOM   3068  HB2 LYS A 210     -13.225  -0.055 -14.774  1.00 98.83           H  
ATOM   3069  HB3 LYS A 210     -13.633  -1.348 -13.639  1.00 98.83           H  
ATOM   3070  O   LYS A 210     -10.934   0.977 -12.800  1.00 98.83           O  
ATOM   3071  CG  LYS A 210     -15.295  -0.089 -14.166  1.00 98.83           C  
ATOM   3072  HG2 LYS A 210     -15.487   0.958 -14.400  1.00 98.83           H  
ATOM   3073  HG3 LYS A 210     -15.875  -0.371 -13.287  1.00 98.83           H  
ATOM   3074  CD  LYS A 210     -15.703  -0.945 -15.365  1.00 98.83           C  
ATOM   3075  HD2 LYS A 210     -15.083  -0.662 -16.215  1.00 98.83           H  
ATOM   3076  HD3 LYS A 210     -15.535  -1.997 -15.134  1.00 98.83           H  
ATOM   3077  CE  LYS A 210     -17.174  -0.715 -15.706  1.00 98.83           C  
ATOM   3078  HE2 LYS A 210     -17.340   0.358 -15.792  1.00 98.83           H  
ATOM   3079  HE3 LYS A 210     -17.785  -1.098 -14.889  1.00 98.83           H  
ATOM   3080  NZ  LYS A 210     -17.509  -1.386 -16.985  1.00 98.83           N  
ATOM   3081  HZ1 LYS A 210     -17.346  -2.380 -16.912  1.00 98.83           H  
ATOM   3082  HZ2 LYS A 210     -18.471  -1.221 -17.244  1.00 98.83           H  
ATOM   3083  HZ3 LYS A 210     -16.909  -1.030 -17.716  1.00 98.83           H  
ATOM   3084  N   PHE A 211     -11.631  -0.848 -11.700  1.00 98.89           N  
ATOM   3085  H   PHE A 211     -12.422  -1.422 -11.445  1.00 98.89           H  
ATOM   3086  CA  PHE A 211     -10.300  -1.354 -11.399  1.00 98.89           C  
ATOM   3087  HA  PHE A 211      -9.647  -0.514 -11.161  1.00 98.89           H  
ATOM   3088  C   PHE A 211      -9.728  -2.091 -12.615  1.00 98.89           C  
ATOM   3089  CB  PHE A 211     -10.391  -2.263 -10.169  1.00 98.89           C  
ATOM   3090  HB2 PHE A 211     -11.078  -1.814  -9.451  1.00 98.89           H  
ATOM   3091  HB3 PHE A 211     -10.808  -3.229 -10.452  1.00 98.89           H  
ATOM   3092  O   PHE A 211     -10.421  -2.925 -13.191  1.00 98.89           O  
ATOM   3093  CG  PHE A 211      -9.066  -2.461  -9.470  1.00 98.89           C  
ATOM   3094  CD1 PHE A 211      -8.228  -3.546  -9.785  1.00 98.89           C  
ATOM   3095  HD1 PHE A 211      -8.513  -4.249 -10.554  1.00 98.89           H  
ATOM   3096  CD2 PHE A 211      -8.668  -1.538  -8.490  1.00 98.89           C  
ATOM   3097  HD2 PHE A 211      -9.301  -0.691  -8.267  1.00 98.89           H  
ATOM   3098  CE1 PHE A 211      -7.011  -3.707  -9.101  1.00 98.89           C  
ATOM   3099  HE1 PHE A 211      -6.361  -4.534  -9.345  1.00 98.89           H  
ATOM   3100  CE2 PHE A 211      -7.460  -1.702  -7.797  1.00 98.89           C  
ATOM   3101  HE2 PHE A 211      -7.176  -0.992  -7.034  1.00 98.89           H  
ATOM   3102  CZ  PHE A 211      -6.632  -2.792  -8.102  1.00 98.89           C  
ATOM   3103  HZ  PHE A 211      -5.696  -2.917  -7.579  1.00 98.89           H  
ATOM   3104  N   SER A 212      -8.469  -1.835 -12.958  1.00 98.86           N  
ATOM   3105  H   SER A 212      -7.970  -1.112 -12.460  1.00 98.86           H  
ATOM   3106  CA  SER A 212      -7.752  -2.518 -14.040  1.00 98.86           C  
ATOM   3107  HA  SER A 212      -8.380  -3.306 -14.455  1.00 98.86           H  
ATOM   3108  C   SER A 212      -6.474  -3.164 -13.520  1.00 98.86           C  
ATOM   3109  CB  SER A 212      -7.418  -1.557 -15.183  1.00 98.86           C  
ATOM   3110  HB2 SER A 212      -6.813  -2.067 -15.933  1.00 98.86           H  
ATOM   3111  HB3 SER A 212      -6.866  -0.704 -14.788  1.00 98.86           H  
ATOM   3112  O   SER A 212      -5.790  -2.618 -12.651  1.00 98.86           O  
ATOM   3113  OG  SER A 212      -8.602  -1.095 -15.779  1.00 98.86           O  
ATOM   3114  HG  SER A 212      -8.376  -0.466 -16.468  1.00 98.86           H  
ATOM   3115  N   THR A 213      -6.139  -4.319 -14.085  1.00 98.87           N  
ATOM   3116  H   THR A 213      -6.754  -4.676 -14.803  1.00 98.87           H  
ATOM   3117  CA  THR A 213      -4.890  -5.066 -13.878  1.00 98.87           C  
ATOM   3118  HA  THR A 213      -4.174  -4.441 -13.345  1.00 98.87           H  
ATOM   3119  C   THR A 213      -4.277  -5.408 -15.235  1.00 98.87           C  
ATOM   3120  CB  THR A 213      -5.120  -6.345 -13.052  1.00 98.87           C  
ATOM   3121  HB  THR A 213      -4.203  -6.934 -13.027  1.00 98.87           H  
ATOM   3122  O   THR A 213      -4.888  -5.189 -16.282  1.00 98.87           O  
ATOM   3123  CG2 THR A 213      -5.519  -6.013 -11.618  1.00 98.87           C  
ATOM   3124 HG21 THR A 213      -6.487  -5.513 -11.607  1.00 98.87           H  
ATOM   3125 HG22 THR A 213      -4.765  -5.365 -11.171  1.00 98.87           H  
ATOM   3126 HG23 THR A 213      -5.586  -6.935 -11.039  1.00 98.87           H  
ATOM   3127  OG1 THR A 213      -6.155  -7.120 -13.605  1.00 98.87           O  
ATOM   3128  HG1 THR A 213      -5.775  -7.943 -13.919  1.00 98.87           H  
ATOM   3129  N   PHE A 214      -3.048  -5.935 -15.260  1.00 98.48           N  
ATOM   3130  H   PHE A 214      -2.578  -6.163 -14.396  1.00 98.48           H  
ATOM   3131  CA  PHE A 214      -2.381  -6.222 -16.538  1.00 98.48           C  
ATOM   3132  HA  PHE A 214      -2.373  -5.305 -17.127  1.00 98.48           H  
ATOM   3133  C   PHE A 214      -3.116  -7.272 -17.390  1.00 98.48           C  
ATOM   3134  CB  PHE A 214      -0.926  -6.632 -16.284  1.00 98.48           C  
ATOM   3135  HB2 PHE A 214      -0.454  -5.833 -15.713  1.00 98.48           H  
ATOM   3136  HB3 PHE A 214      -0.418  -6.694 -17.247  1.00 98.48           H  
ATOM   3137  O   PHE A 214      -2.959  -7.285 -18.606  1.00 98.48           O  
ATOM   3138  CG  PHE A 214      -0.721  -7.954 -15.563  1.00 98.48           C  
ATOM   3139  CD1 PHE A 214      -0.207  -7.979 -14.253  1.00 98.48           C  
ATOM   3140  HD1 PHE A 214       0.036  -7.059 -13.742  1.00 98.48           H  
ATOM   3141  CD2 PHE A 214      -0.987  -9.173 -16.221  1.00 98.48           C  
ATOM   3142  HD2 PHE A 214      -1.334  -9.182 -17.244  1.00 98.48           H  
ATOM   3143  CE1 PHE A 214       0.033  -9.209 -13.617  1.00 98.48           C  
ATOM   3144  HE1 PHE A 214       0.499  -9.230 -12.643  1.00 98.48           H  
ATOM   3145  CE2 PHE A 214      -0.812 -10.396 -15.556  1.00 98.48           C  
ATOM   3146  HE2 PHE A 214      -1.042 -11.325 -16.059  1.00 98.48           H  
ATOM   3147  CZ  PHE A 214      -0.303 -10.416 -14.250  1.00 98.48           C  
ATOM   3148  HZ  PHE A 214      -0.132 -11.361 -13.755  1.00 98.48           H  
ATOM   3149  N   ASP A 215      -3.897  -8.145 -16.751  1.00 98.58           N  
ATOM   3150  H   ASP A 215      -3.952  -8.093 -15.744  1.00 98.58           H  
ATOM   3151  CA  ASP A 215      -4.680  -9.236 -17.340  1.00 98.58           C  
ATOM   3152  HA  ASP A 215      -4.313  -9.431 -18.348  1.00 98.58           H  
ATOM   3153  C   ASP A 215      -6.179  -8.910 -17.470  1.00 98.58           C  
ATOM   3154  CB  ASP A 215      -4.468 -10.517 -16.507  1.00 98.58           C  
ATOM   3155  HB2 ASP A 215      -5.007 -11.337 -16.981  1.00 98.58           H  
ATOM   3156  HB3 ASP A 215      -3.410 -10.776 -16.522  1.00 98.58           H  
ATOM   3157  O   ASP A 215      -6.925  -9.698 -18.052  1.00 98.58           O  
ATOM   3158  CG  ASP A 215      -4.929 -10.399 -15.044  1.00 98.58           C  
ATOM   3159  OD1 ASP A 215      -5.029  -9.261 -14.521  1.00 98.58           O  
ATOM   3160  OD2 ASP A 215      -5.137 -11.435 -14.382  1.00 98.58           O  
ATOM   3161  N   LYS A 216      -6.634  -7.756 -16.961  1.00 98.49           N  
ATOM   3162  H   LYS A 216      -5.973  -7.150 -16.496  1.00 98.49           H  
ATOM   3163  CA  LYS A 216      -8.023  -7.301 -17.083  1.00 98.49           C  
ATOM   3164  HA  LYS A 216      -8.450  -7.759 -17.975  1.00 98.49           H  
ATOM   3165  C   LYS A 216      -8.091  -5.787 -17.258  1.00 98.49           C  
ATOM   3166  CB  LYS A 216      -8.831  -7.782 -15.871  1.00 98.49           C  
ATOM   3167  HB2 LYS A 216      -8.547  -8.810 -15.644  1.00 98.49           H  
ATOM   3168  HB3 LYS A 216      -8.606  -7.167 -15.000  1.00 98.49           H  
ATOM   3169  O   LYS A 216      -7.984  -5.028 -16.296  1.00 98.49           O  
ATOM   3170  CG  LYS A 216     -10.336  -7.749 -16.176  1.00 98.49           C  
ATOM   3171  HG2 LYS A 216     -10.644  -6.746 -16.469  1.00 98.49           H  
ATOM   3172  HG3 LYS A 216     -10.549  -8.442 -16.990  1.00 98.49           H  
ATOM   3173  CD  LYS A 216     -11.105  -8.178 -14.930  1.00 98.49           C  
ATOM   3174  HD2 LYS A 216     -10.630  -9.066 -14.513  1.00 98.49           H  
ATOM   3175  HD3 LYS A 216     -11.044  -7.354 -14.219  1.00 98.49           H  
ATOM   3176  CE  LYS A 216     -12.579  -8.475 -15.185  1.00 98.49           C  
ATOM   3177  HE2 LYS A 216     -13.073  -7.558 -15.506  1.00 98.49           H  
ATOM   3178  HE3 LYS A 216     -12.650  -9.208 -15.988  1.00 98.49           H  
ATOM   3179  NZ  LYS A 216     -13.196  -9.008 -13.945  1.00 98.49           N  
ATOM   3180  HZ1 LYS A 216     -13.072  -8.348 -13.190  1.00 98.49           H  
ATOM   3181  HZ2 LYS A 216     -14.179  -9.209 -14.060  1.00 98.49           H  
ATOM   3182  HZ3 LYS A 216     -12.720  -9.849 -13.651  1.00 98.49           H  
ATOM   3183  N   ASP A 217      -8.289  -5.374 -18.503  1.00 98.60           N  
ATOM   3184  H   ASP A 217      -8.373  -6.064 -19.236  1.00 98.60           H  
ATOM   3185  CA  ASP A 217      -8.411  -3.974 -18.896  1.00 98.60           C  
ATOM   3186  HA  ASP A 217      -7.789  -3.361 -18.244  1.00 98.60           H  
ATOM   3187  C   ASP A 217      -9.866  -3.497 -18.775  1.00 98.60           C  
ATOM   3188  CB  ASP A 217      -7.876  -3.820 -20.323  1.00 98.60           C  
ATOM   3189  HB2 ASP A 217      -6.896  -4.294 -20.387  1.00 98.60           H  
ATOM   3190  HB3 ASP A 217      -8.539  -4.333 -21.020  1.00 98.60           H  
ATOM   3191  O   ASP A 217     -10.756  -3.986 -19.476  1.00 98.60           O  
ATOM   3192  CG  ASP A 217      -7.734  -2.359 -20.741  1.00 98.60           C  
ATOM   3193  OD1 ASP A 217      -8.172  -1.491 -19.952  1.00 98.60           O  
ATOM   3194  OD2 ASP A 217      -7.146  -2.176 -21.829  1.00 98.60           O  
ATOM   3195  N   LEU A 218     -10.114  -2.583 -17.838  1.00 98.52           N  
ATOM   3196  H   LEU A 218      -9.330  -2.240 -17.303  1.00 98.52           H  
ATOM   3197  CA  LEU A 218     -11.401  -1.925 -17.613  1.00 98.52           C  
ATOM   3198  HA  LEU A 218     -12.049  -2.115 -18.469  1.00 98.52           H  
ATOM   3199  C   LEU A 218     -11.255  -0.395 -17.538  1.00 98.52           C  
ATOM   3200  CB  LEU A 218     -12.049  -2.490 -16.331  1.00 98.52           C  
ATOM   3201  HB2 LEU A 218     -11.377  -2.282 -15.499  1.00 98.52           H  
ATOM   3202  HB3 LEU A 218     -12.980  -1.952 -16.151  1.00 98.52           H  
ATOM   3203  O   LEU A 218     -12.169   0.271 -17.040  1.00 98.52           O  
ATOM   3204  CG  LEU A 218     -12.378  -3.991 -16.342  1.00 98.52           C  
ATOM   3205  HG  LEU A 218     -11.475  -4.575 -16.524  1.00 98.52           H  
ATOM   3206  CD1 LEU A 218     -12.968  -4.409 -14.990  1.00 98.52           C  
ATOM   3207 HD11 LEU A 218     -12.214  -4.264 -14.216  1.00 98.52           H  
ATOM   3208 HD12 LEU A 218     -13.238  -5.465 -15.009  1.00 98.52           H  
ATOM   3209 HD13 LEU A 218     -13.841  -3.802 -14.753  1.00 98.52           H  
ATOM   3210  CD2 LEU A 218     -13.434  -4.341 -17.395  1.00 98.52           C  
ATOM   3211 HD21 LEU A 218     -13.649  -5.409 -17.364  1.00 98.52           H  
ATOM   3212 HD22 LEU A 218     -14.344  -3.765 -17.226  1.00 98.52           H  
ATOM   3213 HD23 LEU A 218     -13.046  -4.112 -18.388  1.00 98.52           H  
ATOM   3214  N   ASP A 219     -10.116   0.147 -17.983  1.00 98.61           N  
ATOM   3215  H   ASP A 219      -9.510  -0.414 -18.564  1.00 98.61           H  
ATOM   3216  CA  ASP A 219      -9.856   1.584 -17.951  1.00 98.61           C  
ATOM   3217  HA  ASP A 219     -10.388   2.000 -17.095  1.00 98.61           H  
ATOM   3218  C   ASP A 219     -10.459   2.286 -19.185  1.00 98.61           C  
ATOM   3219  CB  ASP A 219      -8.368   1.850 -17.665  1.00 98.61           C  
ATOM   3220  HB2 ASP A 219      -8.240   2.913 -17.460  1.00 98.61           H  
ATOM   3221  HB3 ASP A 219      -8.103   1.319 -16.751  1.00 98.61           H  
ATOM   3222  O   ASP A 219     -11.111   1.661 -20.025  1.00 98.61           O  
ATOM   3223  CG  ASP A 219      -7.388   1.463 -18.769  1.00 98.61           C  
ATOM   3224  OD1 ASP A 219      -7.578   2.006 -19.874  1.00 98.61           O  
ATOM   3225  OD2 ASP A 219      -6.378   0.795 -18.426  1.00 98.61           O  
ATOM   3226  N   ASN A 220     -10.345   3.616 -19.255  1.00 98.30           N  
ATOM   3227  H   ASN A 220      -9.698   4.069 -18.626  1.00 98.30           H  
ATOM   3228  CA  ASN A 220     -10.915   4.405 -20.353  1.00 98.30           C  
ATOM   3229  HA  ASN A 220     -11.679   3.811 -20.855  1.00 98.30           H  
ATOM   3230  C   ASN A 220      -9.871   4.752 -21.431  1.00 98.30           C  
ATOM   3231  CB  ASN A 220     -11.600   5.664 -19.802  1.00 98.30           C  
ATOM   3232  HB2 ASN A 220     -12.001   6.250 -20.629  1.00 98.30           H  
ATOM   3233  HB3 ASN A 220     -10.840   6.268 -19.305  1.00 98.30           H  
ATOM   3234  O   ASN A 220     -10.145   5.571 -22.318  1.00 98.30           O  
ATOM   3235  CG  ASN A 220     -12.748   5.396 -18.847  1.00 98.30           C  
ATOM   3236  ND2 ASN A 220     -12.829   6.203 -17.821  1.00 98.30           N  
ATOM   3237 HD21 ASN A 220     -13.418   5.949 -17.042  1.00 98.30           H  
ATOM   3238 HD22 ASN A 220     -12.097   6.887 -17.693  1.00 98.30           H  
ATOM   3239  OD1 ASN A 220     -13.594   4.533 -19.026  1.00 98.30           O  
ATOM   3240  N   TYR A 221      -8.664   4.181 -21.374  1.00 98.10           N  
ATOM   3241  H   TYR A 221      -8.483   3.449 -20.702  1.00 98.10           H  
ATOM   3242  CA  TYR A 221      -7.604   4.464 -22.328  1.00 98.10           C  
ATOM   3243  HA  TYR A 221      -7.687   5.513 -22.613  1.00 98.10           H  
ATOM   3244  C   TYR A 221      -7.766   3.619 -23.595  1.00 98.10           C  
ATOM   3245  CB  TYR A 221      -6.238   4.288 -21.666  1.00 98.10           C  
ATOM   3246  HB2 TYR A 221      -6.102   3.237 -21.411  1.00 98.10           H  
ATOM   3247  HB3 TYR A 221      -6.223   4.858 -20.737  1.00 98.10           H  
ATOM   3248  O   TYR A 221      -7.297   2.499 -23.720  1.00 98.10           O  
ATOM   3249  CG  TYR A 221      -5.073   4.736 -22.523  1.00 98.10           C  
ATOM   3250  CD1 TYR A 221      -4.015   3.845 -22.764  1.00 98.10           C  
ATOM   3251  HD1 TYR A 221      -4.049   2.856 -22.330  1.00 98.10           H  
ATOM   3252  CD2 TYR A 221      -5.031   6.038 -23.061  1.00 98.10           C  
ATOM   3253  HD2 TYR A 221      -5.834   6.731 -22.859  1.00 98.10           H  
ATOM   3254  CE1 TYR A 221      -2.912   4.243 -23.535  1.00 98.10           C  
ATOM   3255  HE1 TYR A 221      -2.101   3.556 -23.728  1.00 98.10           H  
ATOM   3256  CE2 TYR A 221      -3.921   6.450 -23.821  1.00 98.10           C  
ATOM   3257  HE2 TYR A 221      -3.876   7.458 -24.207  1.00 98.10           H  
ATOM   3258  OH  TYR A 221      -1.749   5.956 -24.722  1.00 98.10           O  
ATOM   3259  HH  TYR A 221      -1.824   6.874 -24.993  1.00 98.10           H  
ATOM   3260  CZ  TYR A 221      -2.851   5.554 -24.039  1.00 98.10           C  
ATOM   3261  N   SER A 222      -8.406   4.202 -24.608  1.00 96.26           N  
ATOM   3262  H   SER A 222      -8.895   5.054 -24.371  1.00 96.26           H  
ATOM   3263  CA  SER A 222      -8.802   3.492 -25.840  1.00 96.26           C  
ATOM   3264  HA  SER A 222      -9.510   2.713 -25.558  1.00 96.26           H  
ATOM   3265  C   SER A 222      -7.696   2.790 -26.653  1.00 96.26           C  
ATOM   3266  CB  SER A 222      -9.521   4.479 -26.762  1.00 96.26           C  
ATOM   3267  HB2 SER A 222     -10.400   4.868 -26.248  1.00 96.26           H  
ATOM   3268  HB3 SER A 222      -9.848   3.969 -27.668  1.00 96.26           H  
ATOM   3269  O   SER A 222      -8.023   2.039 -27.570  1.00 96.26           O  
ATOM   3270  OG  SER A 222      -8.665   5.557 -27.104  1.00 96.26           O  
ATOM   3271  HG  SER A 222      -8.201   5.826 -26.308  1.00 96.26           H  
ATOM   3272  N   ILE A 223      -6.411   3.045 -26.383  1.00 95.92           N  
ATOM   3273  H   ILE A 223      -6.207   3.539 -25.526  1.00 95.92           H  
ATOM   3274  CA  ILE A 223      -5.288   2.540 -27.193  1.00 95.92           C  
ATOM   3275  HA  ILE A 223      -5.697   1.885 -27.962  1.00 95.92           H  
ATOM   3276  C   ILE A 223      -4.325   1.626 -26.426  1.00 95.92           C  
ATOM   3277  CB  ILE A 223      -4.568   3.679 -27.950  1.00 95.92           C  
ATOM   3278  HB  ILE A 223      -3.798   3.224 -28.573  1.00 95.92           H  
ATOM   3279  O   ILE A 223      -3.257   1.296 -26.941  1.00 95.92           O  
ATOM   3280  CG1 ILE A 223      -3.880   4.671 -26.993  1.00 95.92           C  
ATOM   3281 HG12 ILE A 223      -3.214   4.111 -26.337  1.00 95.92           H  
ATOM   3282 HG13 ILE A 223      -4.631   5.177 -26.385  1.00 95.92           H  
ATOM   3283  CG2 ILE A 223      -5.549   4.390 -28.901  1.00 95.92           C  
ATOM   3284 HG21 ILE A 223      -6.121   3.648 -29.458  1.00 95.92           H  
ATOM   3285 HG22 ILE A 223      -5.007   5.006 -29.618  1.00 95.92           H  
ATOM   3286 HG23 ILE A 223      -6.243   5.012 -28.337  1.00 95.92           H  
ATOM   3287  CD1 ILE A 223      -3.037   5.723 -27.727  1.00 95.92           C  
ATOM   3288 HD11 ILE A 223      -3.664   6.324 -28.386  1.00 95.92           H  
ATOM   3289 HD12 ILE A 223      -2.260   5.231 -28.313  1.00 95.92           H  
ATOM   3290 HD13 ILE A 223      -2.571   6.406 -27.017  1.00 95.92           H  
ATOM   3291  N   GLY A 224      -4.674   1.196 -25.213  1.00 96.60           N  
ATOM   3292  H   GLY A 224      -5.545   1.490 -24.793  1.00 96.60           H  
ATOM   3293  CA  GLY A 224      -3.883   0.221 -24.470  1.00 96.60           C  
ATOM   3294  HA2 GLY A 224      -3.976  -0.752 -24.954  1.00 96.60           H  
ATOM   3295  HA3 GLY A 224      -2.834   0.518 -24.480  1.00 96.60           H  
ATOM   3296  C   GLY A 224      -4.327   0.078 -23.022  1.00 96.60           C  
ATOM   3297  O   GLY A 224      -5.210   0.783 -22.571  1.00 96.60           O  
ATOM   3298  N   ASN A 225      -3.648  -0.795 -22.285  1.00 98.36           N  
ATOM   3299  H   ASN A 225      -2.931  -1.352 -22.726  1.00 98.36           H  
ATOM   3300  CA  ASN A 225      -3.961  -1.060 -20.884  1.00 98.36           C  
ATOM   3301  HA  ASN A 225      -4.991  -0.767 -20.679  1.00 98.36           H  
ATOM   3302  C   ASN A 225      -3.041  -0.232 -19.968  1.00 98.36           C  
ATOM   3303  CB  ASN A 225      -3.866  -2.585 -20.691  1.00 98.36           C  
ATOM   3304  HB2 ASN A 225      -4.599  -3.052 -21.349  1.00 98.36           H  
ATOM   3305  HB3 ASN A 225      -2.872  -2.936 -20.966  1.00 98.36           H  
ATOM   3306  O   ASN A 225      -1.818  -0.443 -19.943  1.00 98.36           O  
ATOM   3307  CG  ASN A 225      -4.158  -3.042 -19.275  1.00 98.36           C  
ATOM   3308  ND2 ASN A 225      -4.470  -4.299 -19.074  1.00 98.36           N  
ATOM   3309 HD21 ASN A 225      -4.726  -4.550 -18.130  1.00 98.36           H  
ATOM   3310 HD22 ASN A 225      -4.649  -4.915 -19.853  1.00 98.36           H  
ATOM   3311  OD1 ASN A 225      -4.000  -2.318 -18.311  1.00 98.36           O  
ATOM   3312  N   CYS A 226      -3.612   0.681 -19.176  1.00 98.76           N  
ATOM   3313  H   CYS A 226      -4.618   0.770 -19.188  1.00 98.76           H  
ATOM   3314  CA  CYS A 226      -2.856   1.524 -18.249  1.00 98.76           C  
ATOM   3315  HA  CYS A 226      -2.145   2.125 -18.815  1.00 98.76           H  
ATOM   3316  C   CYS A 226      -2.070   0.700 -17.215  1.00 98.76           C  
ATOM   3317  CB  CYS A 226      -3.820   2.463 -17.521  1.00 98.76           C  
ATOM   3318  HB2 CYS A 226      -3.285   2.966 -16.716  1.00 98.76           H  
ATOM   3319  HB3 CYS A 226      -4.599   1.852 -17.066  1.00 98.76           H  
ATOM   3320  O   CYS A 226      -0.943   1.062 -16.875  1.00 98.76           O  
ATOM   3321  SG  CYS A 226      -4.638   3.726 -18.532  1.00 98.76           S  
ATOM   3322  N   ALA A 227      -2.598  -0.437 -16.756  1.00 98.76           N  
ATOM   3323  H   ALA A 227      -3.478  -0.749 -17.140  1.00 98.76           H  
ATOM   3324  CA  ALA A 227      -1.905  -1.313 -15.811  1.00 98.76           C  
ATOM   3325  HA  ALA A 227      -1.607  -0.724 -14.944  1.00 98.76           H  
ATOM   3326  C   ALA A 227      -0.627  -1.924 -16.410  1.00 98.76           C  
ATOM   3327  CB  ALA A 227      -2.875  -2.402 -15.343  1.00 98.76           C  
ATOM   3328  HB1 ALA A 227      -2.400  -3.008 -14.571  1.00 98.76           H  
ATOM   3329  HB2 ALA A 227      -3.782  -1.953 -14.938  1.00 98.76           H  
ATOM   3330  HB3 ALA A 227      -3.136  -3.057 -16.173  1.00 98.76           H  
ATOM   3331  O   ALA A 227       0.363  -2.116 -15.699  1.00 98.76           O  
ATOM   3332  N   VAL A 228      -0.593  -2.178 -17.724  1.00 98.62           N  
ATOM   3333  H   VAL A 228      -1.420  -1.966 -18.263  1.00 98.62           H  
ATOM   3334  CA  VAL A 228       0.624  -2.632 -18.424  1.00 98.62           C  
ATOM   3335  HA  VAL A 228       1.080  -3.434 -17.844  1.00 98.62           H  
ATOM   3336  C   VAL A 228       1.660  -1.507 -18.511  1.00 98.62           C  
ATOM   3337  CB  VAL A 228       0.291  -3.192 -19.823  1.00 98.62           C  
ATOM   3338  HB  VAL A 228      -0.243  -2.439 -20.402  1.00 98.62           H  
ATOM   3339  O   VAL A 228       2.848  -1.747 -18.279  1.00 98.62           O  
ATOM   3340  CG1 VAL A 228       1.553  -3.588 -20.603  1.00 98.62           C  
ATOM   3341 HG11 VAL A 228       1.266  -4.054 -21.546  1.00 98.62           H  
ATOM   3342 HG12 VAL A 228       2.148  -4.293 -20.022  1.00 98.62           H  
ATOM   3343 HG13 VAL A 228       2.148  -2.705 -20.834  1.00 98.62           H  
ATOM   3344  CG2 VAL A 228      -0.587  -4.444 -19.708  1.00 98.62           C  
ATOM   3345 HG21 VAL A 228      -0.862  -4.798 -20.701  1.00 98.62           H  
ATOM   3346 HG22 VAL A 228      -0.056  -5.239 -19.184  1.00 98.62           H  
ATOM   3347 HG23 VAL A 228      -1.508  -4.218 -19.170  1.00 98.62           H  
ATOM   3348  N   LEU A 229       1.220  -0.279 -18.800  1.00 98.38           N  
ATOM   3349  H   LEU A 229       0.231  -0.159 -18.966  1.00 98.38           H  
ATOM   3350  CA  LEU A 229       2.095   0.892 -18.918  1.00 98.38           C  
ATOM   3351  HA  LEU A 229       2.939   0.639 -19.561  1.00 98.38           H  
ATOM   3352  C   LEU A 229       2.691   1.314 -17.564  1.00 98.38           C  
ATOM   3353  CB  LEU A 229       1.301   2.045 -19.564  1.00 98.38           C  
ATOM   3354  HB2 LEU A 229       0.421   2.244 -18.953  1.00 98.38           H  
ATOM   3355  HB3 LEU A 229       1.917   2.944 -19.550  1.00 98.38           H  
ATOM   3356  O   LEU A 229       3.900   1.547 -17.463  1.00 98.38           O  
ATOM   3357  CG  LEU A 229       0.840   1.789 -21.012  1.00 98.38           C  
ATOM   3358  HG  LEU A 229       0.243   0.877 -21.055  1.00 98.38           H  
ATOM   3359  CD1 LEU A 229      -0.026   2.952 -21.488  1.00 98.38           C  
ATOM   3360 HD11 LEU A 229      -0.917   3.029 -20.865  1.00 98.38           H  
ATOM   3361 HD12 LEU A 229      -0.343   2.773 -22.516  1.00 98.38           H  
ATOM   3362 HD13 LEU A 229       0.528   3.889 -21.439  1.00 98.38           H  
ATOM   3363  CD2 LEU A 229       2.020   1.643 -21.977  1.00 98.38           C  
ATOM   3364 HD21 LEU A 229       1.644   1.539 -22.994  1.00 98.38           H  
ATOM   3365 HD22 LEU A 229       2.658   2.525 -21.920  1.00 98.38           H  
ATOM   3366 HD23 LEU A 229       2.595   0.749 -21.735  1.00 98.38           H  
ATOM   3367  N   TYR A 230       1.856   1.353 -16.523  1.00 98.59           N  
ATOM   3368  H   TYR A 230       0.882   1.170 -16.716  1.00 98.59           H  
ATOM   3369  CA  TYR A 230       2.156   1.959 -15.219  1.00 98.59           C  
ATOM   3370  HA  TYR A 230       3.111   2.478 -15.299  1.00 98.59           H  
ATOM   3371  C   TYR A 230       2.343   0.953 -14.074  1.00 98.59           C  
ATOM   3372  CB  TYR A 230       1.106   3.033 -14.924  1.00 98.59           C  
ATOM   3373  HB2 TYR A 230       1.326   3.498 -13.963  1.00 98.59           H  
ATOM   3374  HB3 TYR A 230       0.122   2.570 -14.849  1.00 98.59           H  
ATOM   3375  O   TYR A 230       2.645   1.346 -12.947  1.00 98.59           O  
ATOM   3376  CG  TYR A 230       1.089   4.122 -15.979  1.00 98.59           C  
ATOM   3377  CD1 TYR A 230       2.192   4.990 -16.098  1.00 98.59           C  
ATOM   3378  HD1 TYR A 230       3.034   4.867 -15.433  1.00 98.59           H  
ATOM   3379  CD2 TYR A 230       0.014   4.238 -16.877  1.00 98.59           C  
ATOM   3380  HD2 TYR A 230      -0.819   3.553 -16.824  1.00 98.59           H  
ATOM   3381  CE1 TYR A 230       2.194   6.027 -17.047  1.00 98.59           C  
ATOM   3382  HE1 TYR A 230       3.030   6.708 -17.102  1.00 98.59           H  
ATOM   3383  CE2 TYR A 230       0.051   5.232 -17.870  1.00 98.59           C  
ATOM   3384  HE2 TYR A 230      -0.711   5.299 -18.633  1.00 98.59           H  
ATOM   3385  OH  TYR A 230       1.070   7.151 -18.850  1.00 98.59           O  
ATOM   3386  HH  TYR A 230       1.831   7.731 -18.772  1.00 98.59           H  
ATOM   3387  CZ  TYR A 230       1.103   6.158 -17.926  1.00 98.59           C  
ATOM   3388  N   ARG A 231       2.292  -0.349 -14.388  1.00 98.47           N  
ATOM   3389  H   ARG A 231       1.908  -0.583 -15.292  1.00 98.47           H  
ATOM   3390  CA  ARG A 231       2.833  -1.451 -13.573  1.00 98.47           C  
ATOM   3391  HA  ARG A 231       2.561  -2.375 -14.083  1.00 98.47           H  
ATOM   3392  C   ARG A 231       2.213  -1.601 -12.177  1.00 98.47           C  
ATOM   3393  CB  ARG A 231       4.370  -1.360 -13.527  1.00 98.47           C  
ATOM   3394  HB2 ARG A 231       4.626  -0.437 -13.007  1.00 98.47           H  
ATOM   3395  HB3 ARG A 231       4.766  -2.199 -12.954  1.00 98.47           H  
ATOM   3396  O   ARG A 231       2.910  -1.953 -11.228  1.00 98.47           O  
ATOM   3397  CG  ARG A 231       5.079  -1.331 -14.884  1.00 98.47           C  
ATOM   3398  HG2 ARG A 231       6.148  -1.208 -14.706  1.00 98.47           H  
ATOM   3399  HG3 ARG A 231       4.731  -0.481 -15.470  1.00 98.47           H  
ATOM   3400  CD  ARG A 231       4.857  -2.624 -15.671  1.00 98.47           C  
ATOM   3401  HD2 ARG A 231       5.171  -3.470 -15.060  1.00 98.47           H  
ATOM   3402  HD3 ARG A 231       3.795  -2.726 -15.898  1.00 98.47           H  
ATOM   3403  NE  ARG A 231       5.616  -2.600 -16.931  1.00 98.47           N  
ATOM   3404  HE  ARG A 231       5.859  -1.685 -17.284  1.00 98.47           H  
ATOM   3405  NH1 ARG A 231       5.268  -4.792 -17.516  1.00 98.47           N  
ATOM   3406 HH11 ARG A 231       5.330  -5.544 -18.188  1.00 98.47           H  
ATOM   3407 HH12 ARG A 231       4.616  -4.891 -16.751  1.00 98.47           H  
ATOM   3408  NH2 ARG A 231       6.486  -3.477 -18.840  1.00 98.47           N  
ATOM   3409 HH21 ARG A 231       6.562  -4.256 -19.479  1.00 98.47           H  
ATOM   3410 HH22 ARG A 231       6.809  -2.561 -19.116  1.00 98.47           H  
ATOM   3411  CZ  ARG A 231       5.786  -3.620 -17.749  1.00 98.47           C  
ATOM   3412  N   GLY A 232       0.904  -1.408 -12.066  1.00 98.37           N  
ATOM   3413  H   GLY A 232       0.385  -1.124 -12.885  1.00 98.37           H  
ATOM   3414  CA  GLY A 232       0.126  -1.698 -10.860  1.00 98.37           C  
ATOM   3415  HA2 GLY A 232       0.592  -2.502 -10.291  1.00 98.37           H  
ATOM   3416  HA3 GLY A 232       0.090  -0.808 -10.232  1.00 98.37           H  
ATOM   3417  C   GLY A 232      -1.304  -2.109 -11.206  1.00 98.37           C  
ATOM   3418  O   GLY A 232      -1.706  -2.034 -12.363  1.00 98.37           O  
ATOM   3419  N   GLY A 233      -2.068  -2.551 -10.209  1.00 98.79           N  
ATOM   3420  H   GLY A 233      -1.644  -2.710  -9.306  1.00 98.79           H  
ATOM   3421  CA  GLY A 233      -3.529  -2.598 -10.282  1.00 98.79           C  
ATOM   3422  HA2 GLY A 233      -3.841  -2.668 -11.324  1.00 98.79           H  
ATOM   3423  HA3 GLY A 233      -3.913  -3.473  -9.757  1.00 98.79           H  
ATOM   3424  C   GLY A 233      -4.127  -1.346  -9.647  1.00 98.79           C  
ATOM   3425  O   GLY A 233      -3.780  -1.014  -8.506  1.00 98.79           O  
ATOM   3426  N   TRP A 234      -4.990  -0.634 -10.370  1.00 98.78           N  
ATOM   3427  H   TRP A 234      -5.282  -0.991 -11.268  1.00 98.78           H  
ATOM   3428  CA  TRP A 234      -5.566   0.634  -9.911  1.00 98.78           C  
ATOM   3429  HA  TRP A 234      -5.787   0.547  -8.847  1.00 98.78           H  
ATOM   3430  C   TRP A 234      -6.880   0.964 -10.620  1.00 98.78           C  
ATOM   3431  CB  TRP A 234      -4.547   1.769 -10.126  1.00 98.78           C  
ATOM   3432  HB2 TRP A 234      -4.596   2.095 -11.165  1.00 98.78           H  
ATOM   3433  HB3 TRP A 234      -3.540   1.391  -9.951  1.00 98.78           H  
ATOM   3434  O   TRP A 234      -7.228   0.348 -11.624  1.00 98.78           O  
ATOM   3435  CG  TRP A 234      -4.726   2.956  -9.229  1.00 98.78           C  
ATOM   3436  CD1 TRP A 234      -4.919   4.234  -9.625  1.00 98.78           C  
ATOM   3437  HD1 TRP A 234      -4.962   4.553 -10.656  1.00 98.78           H  
ATOM   3438  CD2 TRP A 234      -4.701   2.990  -7.771  1.00 98.78           C  
ATOM   3439  CE2 TRP A 234      -4.889   4.338  -7.348  1.00 98.78           C  
ATOM   3440  CE3 TRP A 234      -4.529   2.019  -6.763  1.00 98.78           C  
ATOM   3441  HE3 TRP A 234      -4.391   0.988  -7.054  1.00 98.78           H  
ATOM   3442  NE1 TRP A 234      -5.017   5.054  -8.514  1.00 98.78           N  
ATOM   3443  HE1 TRP A 234      -5.083   6.061  -8.558  1.00 98.78           H  
ATOM   3444  CH2 TRP A 234      -4.741   3.713  -5.020  1.00 98.78           C  
ATOM   3445  HH2 TRP A 234      -4.774   3.986  -3.976  1.00 98.78           H  
ATOM   3446  CZ2 TRP A 234      -4.906   4.706  -5.998  1.00 98.78           C  
ATOM   3447  HZ2 TRP A 234      -5.057   5.739  -5.720  1.00 98.78           H  
ATOM   3448  CZ3 TRP A 234      -4.545   2.373  -5.401  1.00 98.78           C  
ATOM   3449  HZ3 TRP A 234      -4.418   1.613  -4.644  1.00 98.78           H  
ATOM   3450  N   TRP A 235      -7.589   1.981 -10.133  1.00 98.84           N  
ATOM   3451  H   TRP A 235      -7.247   2.451  -9.307  1.00 98.84           H  
ATOM   3452  CA  TRP A 235      -8.755   2.560 -10.811  1.00 98.84           C  
ATOM   3453  HA  TRP A 235      -9.316   1.752 -11.281  1.00 98.84           H  
ATOM   3454  C   TRP A 235      -8.328   3.506 -11.936  1.00 98.84           C  
ATOM   3455  CB  TRP A 235      -9.680   3.223  -9.789  1.00 98.84           C  
ATOM   3456  HB2 TRP A 235     -10.554   3.618 -10.307  1.00 98.84           H  
ATOM   3457  HB3 TRP A 235      -9.160   4.061  -9.324  1.00 98.84           H  
ATOM   3458  O   TRP A 235      -8.590   4.707 -11.889  1.00 98.84           O  
ATOM   3459  CG  TRP A 235     -10.141   2.299  -8.715  1.00 98.84           C  
ATOM   3460  CD1 TRP A 235     -11.198   1.464  -8.805  1.00 98.84           C  
ATOM   3461  HD1 TRP A 235     -11.845   1.377  -9.665  1.00 98.84           H  
ATOM   3462  CD2 TRP A 235      -9.559   2.079  -7.397  1.00 98.84           C  
ATOM   3463  CE2 TRP A 235     -10.332   1.084  -6.729  1.00 98.84           C  
ATOM   3464  CE3 TRP A 235      -8.445   2.605  -6.706  1.00 98.84           C  
ATOM   3465  HE3 TRP A 235      -7.847   3.374  -7.174  1.00 98.84           H  
ATOM   3466  NE1 TRP A 235     -11.338   0.772  -7.620  1.00 98.84           N  
ATOM   3467  HE1 TRP A 235     -12.086   0.112  -7.464  1.00 98.84           H  
ATOM   3468  CH2 TRP A 235      -8.879   1.146  -4.795  1.00 98.84           C  
ATOM   3469  HH2 TRP A 235      -8.617   0.793  -3.808  1.00 98.84           H  
ATOM   3470  CZ2 TRP A 235      -9.984   0.597  -5.464  1.00 98.84           C  
ATOM   3471  HZ2 TRP A 235     -10.554  -0.206  -5.020  1.00 98.84           H  
ATOM   3472  CZ3 TRP A 235      -8.117   2.153  -5.414  1.00 98.84           C  
ATOM   3473  HZ3 TRP A 235      -7.273   2.583  -4.895  1.00 98.84           H  
ATOM   3474  N   TYR A 236      -7.570   2.986 -12.903  1.00 98.77           N  
ATOM   3475  H   TYR A 236      -7.427   1.987 -12.917  1.00 98.77           H  
ATOM   3476  CA  TYR A 236      -7.060   3.786 -14.011  1.00 98.77           C  
ATOM   3477  HA  TYR A 236      -6.488   4.614 -13.593  1.00 98.77           H  
ATOM   3478  C   TYR A 236      -8.211   4.397 -14.828  1.00 98.77           C  
ATOM   3479  CB  TYR A 236      -6.111   2.957 -14.889  1.00 98.77           C  
ATOM   3480  HB2 TYR A 236      -5.858   3.551 -15.767  1.00 98.77           H  
ATOM   3481  HB3 TYR A 236      -6.641   2.070 -15.236  1.00 98.77           H  
ATOM   3482  O   TYR A 236      -9.248   3.776 -15.053  1.00 98.77           O  
ATOM   3483  CG  TYR A 236      -4.811   2.529 -14.221  1.00 98.77           C  
ATOM   3484  CD1 TYR A 236      -3.864   3.492 -13.825  1.00 98.77           C  
ATOM   3485  HD1 TYR A 236      -4.072   4.532 -14.027  1.00 98.77           H  
ATOM   3486  CD2 TYR A 236      -4.530   1.168 -14.017  1.00 98.77           C  
ATOM   3487  HD2 TYR A 236      -5.237   0.416 -14.335  1.00 98.77           H  
ATOM   3488  CE1 TYR A 236      -2.666   3.104 -13.185  1.00 98.77           C  
ATOM   3489  HE1 TYR A 236      -1.949   3.842 -12.857  1.00 98.77           H  
ATOM   3490  CE2 TYR A 236      -3.331   0.772 -13.401  1.00 98.77           C  
ATOM   3491  HE2 TYR A 236      -3.137  -0.276 -13.228  1.00 98.77           H  
ATOM   3492  OH  TYR A 236      -1.258   1.328 -12.345  1.00 98.77           O  
ATOM   3493  HH  TYR A 236      -0.814   2.033 -11.867  1.00 98.77           H  
ATOM   3494  CZ  TYR A 236      -2.394   1.734 -12.976  1.00 98.77           C  
ATOM   3495  N   ASN A 237      -8.010   5.640 -15.260  1.00 98.42           N  
ATOM   3496  H   ASN A 237      -7.125   6.067 -15.027  1.00 98.42           H  
ATOM   3497  CA  ASN A 237      -8.857   6.343 -16.214  1.00 98.42           C  
ATOM   3498  HA  ASN A 237      -9.776   5.776 -16.365  1.00 98.42           H  
ATOM   3499  C   ASN A 237      -8.150   6.381 -17.579  1.00 98.42           C  
ATOM   3500  CB  ASN A 237      -9.243   7.705 -15.622  1.00 98.42           C  
ATOM   3501  HB2 ASN A 237      -8.350   8.312 -15.476  1.00 98.42           H  
ATOM   3502  HB3 ASN A 237      -9.680   7.542 -14.637  1.00 98.42           H  
ATOM   3503  O   ASN A 237      -8.247   5.410 -18.316  1.00 98.42           O  
ATOM   3504  CG  ASN A 237     -10.242   8.474 -16.467  1.00 98.42           C  
ATOM   3505  ND2 ASN A 237     -10.642   9.638 -16.024  1.00 98.42           N  
ATOM   3506 HD21 ASN A 237     -10.319   9.941 -15.117  1.00 98.42           H  
ATOM   3507 HD22 ASN A 237     -11.340  10.123 -16.569  1.00 98.42           H  
ATOM   3508  OD1 ASN A 237     -10.695   8.051 -17.515  1.00 98.42           O  
ATOM   3509  N   ALA A 238      -7.394   7.442 -17.898  1.00 97.74           N  
ATOM   3510  H   ALA A 238      -7.382   8.235 -17.273  1.00 97.74           H  
ATOM   3511  CA  ALA A 238      -6.558   7.508 -19.106  1.00 97.74           C  
ATOM   3512  HA  ALA A 238      -6.217   6.501 -19.344  1.00 97.74           H  
ATOM   3513  C   ALA A 238      -5.280   8.369 -18.915  1.00 97.74           C  
ATOM   3514  CB  ALA A 238      -7.431   7.988 -20.276  1.00 97.74           C  
ATOM   3515  HB1 ALA A 238      -8.256   7.292 -20.430  1.00 97.74           H  
ATOM   3516  HB2 ALA A 238      -7.832   8.978 -20.059  1.00 97.74           H  
ATOM   3517  HB3 ALA A 238      -6.835   8.034 -21.187  1.00 97.74           H  
ATOM   3518  O   ALA A 238      -5.079   9.367 -19.599  1.00 97.74           O  
ATOM   3519  N   CYS A 239      -4.375   8.066 -17.981  1.00 98.40           N  
ATOM   3520  H   CYS A 239      -3.594   8.704 -17.932  1.00 98.40           H  
ATOM   3521  CA  CYS A 239      -4.367   6.884 -17.117  1.00 98.40           C  
ATOM   3522  HA  CYS A 239      -5.209   6.235 -17.356  1.00 98.40           H  
ATOM   3523  C   CYS A 239      -4.528   7.222 -15.631  1.00 98.40           C  
ATOM   3524  CB  CYS A 239      -3.112   6.059 -17.399  1.00 98.40           C  
ATOM   3525  HB2 CYS A 239      -2.243   6.717 -17.435  1.00 98.40           H  
ATOM   3526  HB3 CYS A 239      -2.968   5.345 -16.588  1.00 98.40           H  
ATOM   3527  O   CYS A 239      -5.392   6.634 -14.984  1.00 98.40           O  
ATOM   3528  SG  CYS A 239      -3.217   5.114 -18.943  1.00 98.40           S  
ATOM   3529  N   HIS A 240      -3.735   8.132 -15.055  1.00 98.64           N  
ATOM   3530  H   HIS A 240      -3.045   8.635 -15.594  1.00 98.64           H  
ATOM   3531  CA  HIS A 240      -3.817   8.418 -13.619  1.00 98.64           C  
ATOM   3532  HA  HIS A 240      -4.865   8.481 -13.328  1.00 98.64           H  
ATOM   3533  C   HIS A 240      -3.133   9.720 -13.185  1.00 98.64           C  
ATOM   3534  CB  HIS A 240      -3.179   7.261 -12.838  1.00 98.64           C  
ATOM   3535  HB2 HIS A 240      -3.317   7.467 -11.776  1.00 98.64           H  
ATOM   3536  HB3 HIS A 240      -3.707   6.329 -13.040  1.00 98.64           H  
ATOM   3537  O   HIS A 240      -2.116  10.109 -13.753  1.00 98.64           O  
ATOM   3538  CG  HIS A 240      -1.704   7.074 -13.069  1.00 98.64           C  
ATOM   3539  CD2 HIS A 240      -1.104   6.208 -13.941  1.00 98.64           C  
ATOM   3540  HD2 HIS A 240      -1.602   5.519 -14.606  1.00 98.64           H  
ATOM   3541  ND1 HIS A 240      -0.703   7.771 -12.432  1.00 98.64           N  
ATOM   3542  HD1 HIS A 240      -0.830   8.591 -11.857  1.00 98.64           H  
ATOM   3543  CE1 HIS A 240       0.473   7.326 -12.898  1.00 98.64           C  
ATOM   3544  HE1 HIS A 240       1.444   7.683 -12.589  1.00 98.64           H  
ATOM   3545  NE2 HIS A 240       0.275   6.370 -13.812  1.00 98.64           N  
ATOM   3546  N   ASP A 241      -3.595  10.265 -12.055  1.00 98.62           N  
ATOM   3547  H   ASP A 241      -4.493   9.968 -11.703  1.00 98.62           H  
ATOM   3548  CA  ASP A 241      -2.869  11.276 -11.265  1.00 98.62           C  
ATOM   3549  HA  ASP A 241      -2.056  11.685 -11.864  1.00 98.62           H  
ATOM   3550  C   ASP A 241      -2.224  10.673  -9.998  1.00 98.62           C  
ATOM   3551  CB  ASP A 241      -3.816  12.434 -10.919  1.00 98.62           C  
ATOM   3552  HB2 ASP A 241      -3.313  13.102 -10.219  1.00 98.62           H  
ATOM   3553  HB3 ASP A 241      -4.703  12.035 -10.427  1.00 98.62           H  
ATOM   3554  O   ASP A 241      -1.375  11.276  -9.343  1.00 98.62           O  
ATOM   3555  CG  ASP A 241      -4.242  13.262 -12.137  1.00 98.62           C  
ATOM   3556  OD1 ASP A 241      -3.554  13.192 -13.178  1.00 98.62           O  
ATOM   3557  OD2 ASP A 241      -5.262  13.970 -12.001  1.00 98.62           O  
ATOM   3558  N   SER A 242      -2.561   9.427  -9.668  1.00 98.75           N  
ATOM   3559  H   SER A 242      -3.211   8.950 -10.276  1.00 98.75           H  
ATOM   3560  CA  SER A 242      -1.983   8.659  -8.562  1.00 98.75           C  
ATOM   3561  HA  SER A 242      -0.984   9.049  -8.364  1.00 98.75           H  
ATOM   3562  C   SER A 242      -1.830   7.189  -8.937  1.00 98.75           C  
ATOM   3563  CB  SER A 242      -2.795   8.806  -7.268  1.00 98.75           C  
ATOM   3564  HB2 SER A 242      -2.381   8.143  -6.509  1.00 98.75           H  
ATOM   3565  HB3 SER A 242      -2.706   9.831  -6.909  1.00 98.75           H  
ATOM   3566  O   SER A 242      -2.676   6.620  -9.622  1.00 98.75           O  
ATOM   3567  OG  SER A 242      -4.164   8.505  -7.455  1.00 98.75           O  
ATOM   3568  HG  SER A 242      -4.604   9.355  -7.532  1.00 98.75           H  
ATOM   3569  N   ASN A 243      -0.737   6.578  -8.486  1.00 98.78           N  
ATOM   3570  H   ASN A 243      -0.107   7.115  -7.907  1.00 98.78           H  
ATOM   3571  CA  ASN A 243      -0.382   5.192  -8.777  1.00 98.78           C  
ATOM   3572  HA  ASN A 243      -1.291   4.639  -9.018  1.00 98.78           H  
ATOM   3573  C   ASN A 243       0.229   4.537  -7.529  1.00 98.78           C  
ATOM   3574  CB  ASN A 243       0.542   5.149 -10.009  1.00 98.78           C  
ATOM   3575  HB2 ASN A 243       0.083   5.709 -10.824  1.00 98.78           H  
ATOM   3576  HB3 ASN A 243       1.508   5.597  -9.774  1.00 98.78           H  
ATOM   3577  O   ASN A 243       1.380   4.114  -7.515  1.00 98.78           O  
ATOM   3578  CG  ASN A 243       0.763   3.738 -10.525  1.00 98.78           C  
ATOM   3579  ND2 ASN A 243       1.825   3.512 -11.252  1.00 98.78           N  
ATOM   3580 HD21 ASN A 243       2.374   4.293 -11.581  1.00 98.78           H  
ATOM   3581 HD22 ASN A 243       1.959   2.598 -11.662  1.00 98.78           H  
ATOM   3582  OD1 ASN A 243      -0.039   2.841 -10.312  1.00 98.78           O  
ATOM   3583  N   LEU A 244      -0.525   4.493  -6.426  1.00 98.79           N  
ATOM   3584  H   LEU A 244      -1.468   4.852  -6.476  1.00 98.79           H  
ATOM   3585  CA  LEU A 244      -0.004   4.039  -5.124  1.00 98.79           C  
ATOM   3586  HA  LEU A 244       0.914   4.593  -4.926  1.00 98.79           H  
ATOM   3587  C   LEU A 244       0.384   2.547  -5.099  1.00 98.79           C  
ATOM   3588  CB  LEU A 244      -1.022   4.368  -4.018  1.00 98.79           C  
ATOM   3589  HB2 LEU A 244      -0.609   4.034  -3.066  1.00 98.79           H  
ATOM   3590  HB3 LEU A 244      -1.933   3.797  -4.200  1.00 98.79           H  
ATOM   3591  O   LEU A 244       1.114   2.090  -4.215  1.00 98.79           O  
ATOM   3592  CG  LEU A 244      -1.389   5.860  -3.897  1.00 98.79           C  
ATOM   3593  HG  LEU A 244      -1.929   6.180  -4.788  1.00 98.79           H  
ATOM   3594  CD1 LEU A 244      -2.292   6.061  -2.684  1.00 98.79           C  
ATOM   3595 HD11 LEU A 244      -2.584   7.109  -2.623  1.00 98.79           H  
ATOM   3596 HD12 LEU A 244      -3.195   5.461  -2.790  1.00 98.79           H  
ATOM   3597 HD13 LEU A 244      -1.773   5.778  -1.768  1.00 98.79           H  
ATOM   3598  CD2 LEU A 244      -0.156   6.742  -3.720  1.00 98.79           C  
ATOM   3599 HD21 LEU A 244      -0.447   7.765  -3.480  1.00 98.79           H  
ATOM   3600 HD22 LEU A 244       0.437   6.758  -4.634  1.00 98.79           H  
ATOM   3601 HD23 LEU A 244       0.442   6.348  -2.898  1.00 98.79           H  
ATOM   3602  N   ASN A 245      -0.078   1.797  -6.097  1.00 98.79           N  
ATOM   3603  H   ASN A 245      -0.667   2.254  -6.778  1.00 98.79           H  
ATOM   3604  CA  ASN A 245       0.250   0.397  -6.339  1.00 98.79           C  
ATOM   3605  HA  ASN A 245       0.648  -0.050  -5.428  1.00 98.79           H  
ATOM   3606  C   ASN A 245       1.341   0.200  -7.405  1.00 98.79           C  
ATOM   3607  CB  ASN A 245      -1.055  -0.324  -6.685  1.00 98.79           C  
ATOM   3608  HB2 ASN A 245      -0.815  -1.293  -7.124  1.00 98.79           H  
ATOM   3609  HB3 ASN A 245      -1.603   0.242  -7.438  1.00 98.79           H  
ATOM   3610  O   ASN A 245       1.618  -0.936  -7.775  1.00 98.79           O  
ATOM   3611  CG  ASN A 245      -1.947  -0.565  -5.483  1.00 98.79           C  
ATOM   3612  ND2 ASN A 245      -3.160  -0.988  -5.727  1.00 98.79           N  
ATOM   3613 HD21 ASN A 245      -3.472  -1.065  -6.684  1.00 98.79           H  
ATOM   3614 HD22 ASN A 245      -3.766  -1.204  -4.948  1.00 98.79           H  
ATOM   3615  OD1 ASN A 245      -1.565  -0.434  -4.328  1.00 98.79           O  
ATOM   3616  N   GLY A 246       1.980   1.275  -7.873  1.00 98.48           N  
ATOM   3617  H   GLY A 246       1.685   2.197  -7.587  1.00 98.48           H  
ATOM   3618  CA  GLY A 246       3.087   1.200  -8.818  1.00 98.48           C  
ATOM   3619  HA2 GLY A 246       3.339   2.208  -9.148  1.00 98.48           H  
ATOM   3620  HA3 GLY A 246       2.774   0.634  -9.695  1.00 98.48           H  
ATOM   3621  C   GLY A 246       4.348   0.546  -8.244  1.00 98.48           C  
ATOM   3622  O   GLY A 246       4.407   0.071  -7.096  1.00 98.48           O  
ATOM   3623  N   VAL A 247       5.394   0.553  -9.064  1.00 98.31           N  
ATOM   3624  H   VAL A 247       5.294   1.072  -9.925  1.00 98.31           H  
ATOM   3625  CA  VAL A 247       6.718   0.012  -8.759  1.00 98.31           C  
ATOM   3626  HA  VAL A 247       6.592  -1.008  -8.395  1.00 98.31           H  
ATOM   3627  C   VAL A 247       7.377   0.851  -7.671  1.00 98.31           C  
ATOM   3628  CB  VAL A 247       7.613  -0.036 -10.011  1.00 98.31           C  
ATOM   3629  HB  VAL A 247       7.799   0.977 -10.366  1.00 98.31           H  
ATOM   3630  O   VAL A 247       7.611   2.051  -7.827  1.00 98.31           O  
ATOM   3631  CG1 VAL A 247       8.959  -0.706  -9.710  1.00 98.31           C  
ATOM   3632 HG11 VAL A 247       9.563  -0.747 -10.617  1.00 98.31           H  
ATOM   3633 HG12 VAL A 247       8.802  -1.720  -9.342  1.00 98.31           H  
ATOM   3634 HG13 VAL A 247       9.513  -0.136  -8.964  1.00 98.31           H  
ATOM   3635  CG2 VAL A 247       6.946  -0.819 -11.143  1.00 98.31           C  
ATOM   3636 HG21 VAL A 247       7.611  -0.878 -12.004  1.00 98.31           H  
ATOM   3637 HG22 VAL A 247       6.038  -0.292 -11.439  1.00 98.31           H  
ATOM   3638 HG23 VAL A 247       6.686  -1.824 -10.809  1.00 98.31           H  
ATOM   3639  N   TRP A 248       7.718   0.199  -6.564  1.00 97.49           N  
ATOM   3640  H   TRP A 248       7.569  -0.799  -6.519  1.00 97.49           H  
ATOM   3641  CA  TRP A 248       8.362   0.854  -5.435  1.00 97.49           C  
ATOM   3642  HA  TRP A 248       7.697   1.627  -5.049  1.00 97.49           H  
ATOM   3643  C   TRP A 248       9.685   1.514  -5.837  1.00 97.49           C  
ATOM   3644  CB  TRP A 248       8.595  -0.164  -4.326  1.00 97.49           C  
ATOM   3645  HB2 TRP A 248       7.654  -0.661  -4.091  1.00 97.49           H  
ATOM   3646  HB3 TRP A 248       9.301  -0.922  -4.667  1.00 97.49           H  
ATOM   3647  O   TRP A 248      10.534   0.889  -6.468  1.00 97.49           O  
ATOM   3648  CG  TRP A 248       9.112   0.463  -3.079  1.00 97.49           C  
ATOM   3649  CD1 TRP A 248      10.406   0.537  -2.697  1.00 97.49           C  
ATOM   3650  HD1 TRP A 248      11.235   0.110  -3.243  1.00 97.49           H  
ATOM   3651  CD2 TRP A 248       8.351   1.151  -2.053  1.00 97.49           C  
ATOM   3652  CE2 TRP A 248       9.251   1.572  -1.034  1.00 97.49           C  
ATOM   3653  CE3 TRP A 248       6.997   1.497  -1.915  1.00 97.49           C  
ATOM   3654  HE3 TRP A 248       6.299   1.186  -2.678  1.00 97.49           H  
ATOM   3655  NE1 TRP A 248      10.488   1.157  -1.467  1.00 97.49           N  
ATOM   3656  HE1 TRP A 248      11.343   1.223  -0.933  1.00 97.49           H  
ATOM   3657  CH2 TRP A 248       7.464   2.585   0.205  1.00 97.49           C  
ATOM   3658  HH2 TRP A 248       7.103   3.110   1.077  1.00 97.49           H  
ATOM   3659  CZ2 TRP A 248       8.818   2.250   0.105  1.00 97.49           C  
ATOM   3660  HZ2 TRP A 248       9.516   2.532   0.880  1.00 97.49           H  
ATOM   3661  CZ3 TRP A 248       6.578   2.281  -0.829  1.00 97.49           C  
ATOM   3662  HZ3 TRP A 248       5.575   2.680  -0.789  1.00 97.49           H  
ATOM   3663  N   GLY A 249       9.865   2.786  -5.475  1.00 97.12           N  
ATOM   3664  H   GLY A 249       9.107   3.264  -5.008  1.00 97.12           H  
ATOM   3665  CA  GLY A 249      11.113   3.521  -5.696  1.00 97.12           C  
ATOM   3666  HA2 GLY A 249      11.945   2.896  -5.373  1.00 97.12           H  
ATOM   3667  HA3 GLY A 249      11.103   4.420  -5.079  1.00 97.12           H  
ATOM   3668  C   GLY A 249      11.386   3.940  -7.146  1.00 97.12           C  
ATOM   3669  O   GLY A 249      12.347   4.677  -7.374  1.00 97.12           O  
ATOM   3670  N   SER A 250      10.550   3.534  -8.109  1.00 97.78           N  
ATOM   3671  H   SER A 250       9.769   2.946  -7.855  1.00 97.78           H  
ATOM   3672  CA  SER A 250      10.744   3.871  -9.521  1.00 97.78           C  
ATOM   3673  HA  SER A 250      11.738   3.528  -9.809  1.00 97.78           H  
ATOM   3674  C   SER A 250      10.671   5.380  -9.764  1.00 97.78           C  
ATOM   3675  CB  SER A 250       9.736   3.138 -10.403  1.00 97.78           C  
ATOM   3676  HB2 SER A 250       9.827   2.065 -10.232  1.00 97.78           H  
ATOM   3677  HB3 SER A 250       8.723   3.460 -10.164  1.00 97.78           H  
ATOM   3678  O   SER A 250       9.818   6.076  -9.209  1.00 97.78           O  
ATOM   3679  OG  SER A 250      10.019   3.423 -11.757  1.00 97.78           O  
ATOM   3680  HG  SER A 250       9.388   2.951 -12.306  1.00 97.78           H  
ATOM   3681  N   LYS A 251      11.583   5.875 -10.608  1.00 97.57           N  
ATOM   3682  H   LYS A 251      12.236   5.219 -11.013  1.00 97.57           H  
ATOM   3683  CA  LYS A 251      11.603   7.256 -11.122  1.00 97.57           C  
ATOM   3684  HA  LYS A 251      10.883   7.861 -10.571  1.00 97.57           H  
ATOM   3685  C   LYS A 251      11.154   7.339 -12.584  1.00 97.57           C  
ATOM   3686  CB  LYS A 251      12.993   7.891 -10.947  1.00 97.57           C  
ATOM   3687  HB2 LYS A 251      13.679   7.428 -11.657  1.00 97.57           H  
ATOM   3688  HB3 LYS A 251      12.924   8.949 -11.200  1.00 97.57           H  
ATOM   3689  O   LYS A 251      11.122   8.428 -13.150  1.00 97.57           O  
ATOM   3690  CG  LYS A 251      13.608   7.769  -9.548  1.00 97.57           C  
ATOM   3691  HG2 LYS A 251      14.564   8.293  -9.559  1.00 97.57           H  
ATOM   3692  HG3 LYS A 251      13.811   6.718  -9.343  1.00 97.57           H  
ATOM   3693  CD  LYS A 251      12.747   8.343  -8.416  1.00 97.57           C  
ATOM   3694  HD2 LYS A 251      11.803   7.801  -8.362  1.00 97.57           H  
ATOM   3695  HD3 LYS A 251      12.560   9.404  -8.582  1.00 97.57           H  
ATOM   3696  CE  LYS A 251      13.549   8.131  -7.130  1.00 97.57           C  
ATOM   3697  HE2 LYS A 251      14.389   8.826  -7.125  1.00 97.57           H  
ATOM   3698  HE3 LYS A 251      13.945   7.115  -7.147  1.00 97.57           H  
ATOM   3699  NZ  LYS A 251      12.731   8.302  -5.918  1.00 97.57           N  
ATOM   3700  HZ1 LYS A 251      11.938   7.677  -5.934  1.00 97.57           H  
ATOM   3701  HZ2 LYS A 251      12.332   9.230  -5.901  1.00 97.57           H  
ATOM   3702  HZ3 LYS A 251      13.261   8.166  -5.070  1.00 97.57           H  
ATOM   3703  N   ASP A 252      10.812   6.202 -13.191  1.00 98.09           N  
ATOM   3704  H   ASP A 252      10.828   5.341 -12.664  1.00 98.09           H  
ATOM   3705  CA  ASP A 252      10.210   6.174 -14.521  1.00 98.09           C  
ATOM   3706  HA  ASP A 252      10.864   6.688 -15.226  1.00 98.09           H  
ATOM   3707  C   ASP A 252       8.852   6.879 -14.477  1.00 98.09           C  
ATOM   3708  CB  ASP A 252       9.977   4.737 -15.002  1.00 98.09           C  
ATOM   3709  HB2 ASP A 252       9.499   4.172 -14.202  1.00 98.09           H  
ATOM   3710  HB3 ASP A 252       9.276   4.773 -15.837  1.00 98.09           H  
ATOM   3711  O   ASP A 252       8.046   6.625 -13.575  1.00 98.09           O  
ATOM   3712  CG  ASP A 252      11.199   3.962 -15.482  1.00 98.09           C  
ATOM   3713  OD1 ASP A 252      12.331   4.477 -15.386  1.00 98.09           O  
ATOM   3714  OD2 ASP A 252      10.933   2.846 -16.000  1.00 98.09           O  
ATOM   3715  N   TYR A 253       8.582   7.706 -15.488  1.00 98.22           N  
ATOM   3716  H   TYR A 253       9.306   7.883 -16.169  1.00 98.22           H  
ATOM   3717  CA  TYR A 253       7.348   8.483 -15.592  1.00 98.22           C  
ATOM   3718  HA  TYR A 253       7.374   9.258 -14.826  1.00 98.22           H  
ATOM   3719  C   TYR A 253       6.096   7.616 -15.372  1.00 98.22           C  
ATOM   3720  CB  TYR A 253       7.301   9.182 -16.956  1.00 98.22           C  
ATOM   3721  HB2 TYR A 253       7.338   8.431 -17.745  1.00 98.22           H  
ATOM   3722  HB3 TYR A 253       8.183   9.813 -17.059  1.00 98.22           H  
ATOM   3723  O   TYR A 253       5.824   6.680 -16.125  1.00 98.22           O  
ATOM   3724  CG  TYR A 253       6.064  10.038 -17.150  1.00 98.22           C  
ATOM   3725  CD1 TYR A 253       4.906   9.484 -17.729  1.00 98.22           C  
ATOM   3726  HD1 TYR A 253       4.900   8.450 -18.037  1.00 98.22           H  
ATOM   3727  CD2 TYR A 253       6.065  11.384 -16.737  1.00 98.22           C  
ATOM   3728  HD2 TYR A 253       6.957  11.808 -16.301  1.00 98.22           H  
ATOM   3729  CE1 TYR A 253       3.758  10.280 -17.903  1.00 98.22           C  
ATOM   3730  HE1 TYR A 253       2.863   9.875 -18.351  1.00 98.22           H  
ATOM   3731  CE2 TYR A 253       4.920  12.184 -16.908  1.00 98.22           C  
ATOM   3732  HE2 TYR A 253       4.928  13.220 -16.602  1.00 98.22           H  
ATOM   3733  OH  TYR A 253       2.661  12.392 -17.704  1.00 98.22           O  
ATOM   3734  HH  TYR A 253       2.757  13.294 -17.389  1.00 98.22           H  
ATOM   3735  CZ  TYR A 253       3.766  11.630 -17.502  1.00 98.22           C  
ATOM   3736  N   GLY A 254       5.346   7.938 -14.318  1.00 98.02           N  
ATOM   3737  H   GLY A 254       5.711   8.652 -13.705  1.00 98.02           H  
ATOM   3738  CA  GLY A 254       4.075   7.325 -13.932  1.00 98.02           C  
ATOM   3739  HA2 GLY A 254       3.600   7.964 -13.189  1.00 98.02           H  
ATOM   3740  HA3 GLY A 254       3.420   7.280 -14.803  1.00 98.02           H  
ATOM   3741  C   GLY A 254       4.168   5.916 -13.336  1.00 98.02           C  
ATOM   3742  O   GLY A 254       3.151   5.376 -12.913  1.00 98.02           O  
ATOM   3743  N   LYS A 255       5.348   5.284 -13.286  1.00 98.53           N  
ATOM   3744  H   LYS A 255       6.167   5.775 -13.617  1.00 98.53           H  
ATOM   3745  CA  LYS A 255       5.473   3.894 -12.801  1.00 98.53           C  
ATOM   3746  HA  LYS A 255       4.533   3.370 -12.969  1.00 98.53           H  
ATOM   3747  C   LYS A 255       5.736   3.787 -11.301  1.00 98.53           C  
ATOM   3748  CB  LYS A 255       6.571   3.145 -13.558  1.00 98.53           C  
ATOM   3749  HB2 LYS A 255       6.600   2.120 -13.189  1.00 98.53           H  
ATOM   3750  HB3 LYS A 255       7.527   3.617 -13.331  1.00 98.53           H  
ATOM   3751  O   LYS A 255       5.705   2.678 -10.778  1.00 98.53           O  
ATOM   3752  CG  LYS A 255       6.373   3.103 -15.077  1.00 98.53           C  
ATOM   3753  HG2 LYS A 255       5.376   2.736 -15.319  1.00 98.53           H  
ATOM   3754  HG3 LYS A 255       6.502   4.106 -15.484  1.00 98.53           H  
ATOM   3755  CD  LYS A 255       7.424   2.163 -15.675  1.00 98.53           C  
ATOM   3756  HD2 LYS A 255       8.385   2.372 -15.205  1.00 98.53           H  
ATOM   3757  HD3 LYS A 255       7.155   1.129 -15.459  1.00 98.53           H  
ATOM   3758  CE  LYS A 255       7.556   2.365 -17.182  1.00 98.53           C  
ATOM   3759  HE2 LYS A 255       7.471   3.432 -17.386  1.00 98.53           H  
ATOM   3760  HE3 LYS A 255       6.735   1.861 -17.693  1.00 98.53           H  
ATOM   3761  NZ  LYS A 255       8.887   1.883 -17.635  1.00 98.53           N  
ATOM   3762  HZ1 LYS A 255       9.000   0.890 -17.494  1.00 98.53           H  
ATOM   3763  HZ2 LYS A 255       9.614   2.316 -17.084  1.00 98.53           H  
ATOM   3764  HZ3 LYS A 255       9.066   2.133 -18.597  1.00 98.53           H  
ATOM   3765  N   GLY A 256       6.082   4.888 -10.637  1.00 98.39           N  
ATOM   3766  H   GLY A 256       5.988   5.764 -11.129  1.00 98.39           H  
ATOM   3767  CA  GLY A 256       6.416   4.913  -9.211  1.00 98.39           C  
ATOM   3768  HA2 GLY A 256       7.091   4.090  -8.977  1.00 98.39           H  
ATOM   3769  HA3 GLY A 256       6.934   5.844  -8.980  1.00 98.39           H  
ATOM   3770  C   GLY A 256       5.193   4.802  -8.302  1.00 98.39           C  
ATOM   3771  O   GLY A 256       4.055   4.774  -8.765  1.00 98.39           O  
ATOM   3772  N   VAL A 257       5.414   4.819  -6.983  1.00 98.60           N  
ATOM   3773  H   VAL A 257       6.366   4.809  -6.647  1.00 98.60           H  
ATOM   3774  CA  VAL A 257       4.339   5.065  -6.004  1.00 98.60           C  
ATOM   3775  HA  VAL A 257       3.452   4.514  -6.317  1.00 98.60           H  
ATOM   3776  C   VAL A 257       4.007   6.555  -6.041  1.00 98.60           C  
ATOM   3777  CB  VAL A 257       4.706   4.572  -4.594  1.00 98.60           C  
ATOM   3778  HB  VAL A 257       5.556   5.134  -4.208  1.00 98.60           H  
ATOM   3779  O   VAL A 257       4.515   7.341  -5.239  1.00 98.60           O  
ATOM   3780  CG1 VAL A 257       3.548   4.720  -3.602  1.00 98.60           C  
ATOM   3781 HG11 VAL A 257       3.891   4.451  -2.604  1.00 98.60           H  
ATOM   3782 HG12 VAL A 257       2.730   4.055  -3.882  1.00 98.60           H  
ATOM   3783 HG13 VAL A 257       3.192   5.750  -3.582  1.00 98.60           H  
ATOM   3784  CG2 VAL A 257       5.066   3.087  -4.639  1.00 98.60           C  
ATOM   3785 HG21 VAL A 257       4.266   2.521  -5.117  1.00 98.60           H  
ATOM   3786 HG22 VAL A 257       5.990   2.946  -5.200  1.00 98.60           H  
ATOM   3787 HG23 VAL A 257       5.201   2.728  -3.618  1.00 98.60           H  
ATOM   3788  N   ASN A 258       3.236   6.953  -7.053  1.00 98.60           N  
ATOM   3789  H   ASN A 258       2.936   6.245  -7.708  1.00 98.60           H  
ATOM   3790  CA  ASN A 258       3.027   8.355  -7.393  1.00 98.60           C  
ATOM   3791  HA  ASN A 258       3.879   8.922  -7.017  1.00 98.60           H  
ATOM   3792  C   ASN A 258       1.762   8.933  -6.744  1.00 98.60           C  
ATOM   3793  CB  ASN A 258       2.978   8.554  -8.919  1.00 98.60           C  
ATOM   3794  HB2 ASN A 258       2.933   9.623  -9.128  1.00 98.60           H  
ATOM   3795  HB3 ASN A 258       2.068   8.097  -9.307  1.00 98.60           H  
ATOM   3796  O   ASN A 258       0.712   8.291  -6.704  1.00 98.60           O  
ATOM   3797  CG  ASN A 258       4.145   7.986  -9.705  1.00 98.60           C  
ATOM   3798  ND2 ASN A 258       5.374   8.273  -9.378  1.00 98.60           N  
ATOM   3799 HD21 ASN A 258       5.622   8.836  -8.577  1.00 98.60           H  
ATOM   3800 HD22 ASN A 258       6.092   7.958 -10.015  1.00 98.60           H  
ATOM   3801  OD1 ASN A 258       3.976   7.309 -10.696  1.00 98.60           O  
ATOM   3802  N   TRP A 259       1.849  10.197  -6.346  1.00 98.70           N  
ATOM   3803  H   TRP A 259       2.763  10.627  -6.375  1.00 98.70           H  
ATOM   3804  CA  TRP A 259       0.732  11.086  -6.047  1.00 98.70           C  
ATOM   3805  HA  TRP A 259      -0.186  10.711  -6.500  1.00 98.70           H  
ATOM   3806  C   TRP A 259       1.065  12.454  -6.644  1.00 98.70           C  
ATOM   3807  CB  TRP A 259       0.555  11.155  -4.529  1.00 98.70           C  
ATOM   3808  HB2 TRP A 259       0.491  10.136  -4.148  1.00 98.70           H  
ATOM   3809  HB3 TRP A 259       1.432  11.612  -4.071  1.00 98.70           H  
ATOM   3810  O   TRP A 259       1.959  13.130  -6.134  1.00 98.70           O  
ATOM   3811  CG  TRP A 259      -0.672  11.880  -4.082  1.00 98.70           C  
ATOM   3812  CD1 TRP A 259      -0.798  13.207  -3.861  1.00 98.70           C  
ATOM   3813  HD1 TRP A 259      -0.014  13.938  -3.995  1.00 98.70           H  
ATOM   3814  CD2 TRP A 259      -1.986  11.309  -3.826  1.00 98.70           C  
ATOM   3815  CE2 TRP A 259      -2.863  12.351  -3.408  1.00 98.70           C  
ATOM   3816  CE3 TRP A 259      -2.529  10.013  -3.944  1.00 98.70           C  
ATOM   3817  HE3 TRP A 259      -1.900   9.207  -4.292  1.00 98.70           H  
ATOM   3818  NE1 TRP A 259      -2.086  13.485  -3.447  1.00 98.70           N  
ATOM   3819  HE1 TRP A 259      -2.426  14.409  -3.225  1.00 98.70           H  
ATOM   3820  CH2 TRP A 259      -4.715  10.814  -3.219  1.00 98.70           C  
ATOM   3821  HH2 TRP A 259      -5.753  10.620  -2.992  1.00 98.70           H  
ATOM   3822  CZ2 TRP A 259      -4.209  12.115  -3.102  1.00 98.70           C  
ATOM   3823  HZ2 TRP A 259      -4.858  12.917  -2.783  1.00 98.70           H  
ATOM   3824  CZ3 TRP A 259      -3.881   9.767  -3.645  1.00 98.70           C  
ATOM   3825  HZ3 TRP A 259      -4.289   8.773  -3.757  1.00 98.70           H  
ATOM   3826  N   MET A 260       0.421  12.842  -7.750  1.00 98.33           N  
ATOM   3827  H   MET A 260      -0.324  12.264  -8.112  1.00 98.33           H  
ATOM   3828  CA  MET A 260       0.876  13.936  -8.622  1.00 98.33           C  
ATOM   3829  HA  MET A 260       1.796  13.612  -9.108  1.00 98.33           H  
ATOM   3830  C   MET A 260       1.199  15.232  -7.866  1.00 98.33           C  
ATOM   3831  CB  MET A 260      -0.171  14.186  -9.721  1.00 98.33           C  
ATOM   3832  HB2 MET A 260      -0.278  13.279 -10.317  1.00 98.33           H  
ATOM   3833  HB3 MET A 260      -1.134  14.427  -9.271  1.00 98.33           H  
ATOM   3834  O   MET A 260       2.266  15.808  -8.077  1.00 98.33           O  
ATOM   3835  CG  MET A 260       0.233  15.321 -10.668  1.00 98.33           C  
ATOM   3836  HG2 MET A 260       1.200  15.088 -11.115  1.00 98.33           H  
ATOM   3837  HG3 MET A 260       0.337  16.240 -10.090  1.00 98.33           H  
ATOM   3838  SD  MET A 260      -0.951  15.664 -11.990  1.00 98.33           S  
ATOM   3839  CE  MET A 260      -0.665  14.259 -13.099  1.00 98.33           C  
ATOM   3840  HE1 MET A 260      -0.860  13.323 -12.575  1.00 98.33           H  
ATOM   3841  HE2 MET A 260       0.363  14.278 -13.461  1.00 98.33           H  
ATOM   3842  HE3 MET A 260      -1.350  14.326 -13.944  1.00 98.33           H  
ATOM   3843  N   SER A 261       0.337  15.661  -6.946  1.00 98.27           N  
ATOM   3844  H   SER A 261      -0.529  15.155  -6.826  1.00 98.27           H  
ATOM   3845  CA  SER A 261       0.519  16.895  -6.167  1.00 98.27           C  
ATOM   3846  HA  SER A 261       0.829  17.683  -6.853  1.00 98.27           H  
ATOM   3847  C   SER A 261       1.607  16.829  -5.083  1.00 98.27           C  
ATOM   3848  CB  SER A 261      -0.825  17.321  -5.569  1.00 98.27           C  
ATOM   3849  HB2 SER A 261      -1.448  17.717  -6.370  1.00 98.27           H  
ATOM   3850  HB3 SER A 261      -0.678  18.104  -4.824  1.00 98.27           H  
ATOM   3851  O   SER A 261       1.974  17.866  -4.539  1.00 98.27           O  
ATOM   3852  OG  SER A 261      -1.490  16.216  -4.994  1.00 98.27           O  
ATOM   3853  HG  SER A 261      -1.416  16.282  -4.039  1.00 98.27           H  
ATOM   3854  N   VAL A 262       2.149  15.644  -4.778  1.00 98.42           N  
ATOM   3855  H   VAL A 262       1.830  14.843  -5.305  1.00 98.42           H  
ATOM   3856  CA  VAL A 262       3.214  15.441  -3.776  1.00 98.42           C  
ATOM   3857  HA  VAL A 262       3.428  16.385  -3.274  1.00 98.42           H  
ATOM   3858  C   VAL A 262       4.514  15.002  -4.445  1.00 98.42           C  
ATOM   3859  CB  VAL A 262       2.767  14.432  -2.696  1.00 98.42           C  
ATOM   3860  HB  VAL A 262       2.418  13.522  -3.184  1.00 98.42           H  
ATOM   3861  O   VAL A 262       5.551  15.644  -4.289  1.00 98.42           O  
ATOM   3862  CG1 VAL A 262       3.895  14.053  -1.730  1.00 98.42           C  
ATOM   3863 HG11 VAL A 262       4.312  14.953  -1.277  1.00 98.42           H  
ATOM   3864 HG12 VAL A 262       3.507  13.405  -0.944  1.00 98.42           H  
ATOM   3865 HG13 VAL A 262       4.680  13.511  -2.257  1.00 98.42           H  
ATOM   3866  CG2 VAL A 262       1.626  15.000  -1.848  1.00 98.42           C  
ATOM   3867 HG21 VAL A 262       1.255  14.237  -1.162  1.00 98.42           H  
ATOM   3868 HG22 VAL A 262       1.974  15.862  -1.279  1.00 98.42           H  
ATOM   3869 HG23 VAL A 262       0.806  15.322  -2.490  1.00 98.42           H  
ATOM   3870  N   THR A 263       4.475  13.911  -5.206  1.00 98.21           N  
ATOM   3871  H   THR A 263       3.586  13.452  -5.347  1.00 98.21           H  
ATOM   3872  CA  THR A 263       5.659  13.276  -5.794  1.00 98.21           C  
ATOM   3873  HA  THR A 263       6.538  13.551  -5.211  1.00 98.21           H  
ATOM   3874  C   THR A 263       5.920  13.708  -7.232  1.00 98.21           C  
ATOM   3875  CB  THR A 263       5.550  11.744  -5.752  1.00 98.21           C  
ATOM   3876  HB  THR A 263       6.480  11.312  -6.122  1.00 98.21           H  
ATOM   3877  O   THR A 263       6.986  13.406  -7.758  1.00 98.21           O  
ATOM   3878  CG2 THR A 263       5.289  11.207  -4.345  1.00 98.21           C  
ATOM   3879 HG21 THR A 263       6.084  11.530  -3.673  1.00 98.21           H  
ATOM   3880 HG22 THR A 263       4.327  11.556  -3.970  1.00 98.21           H  
ATOM   3881 HG23 THR A 263       5.271  10.117  -4.383  1.00 98.21           H  
ATOM   3882  OG1 THR A 263       4.481  11.299  -6.554  1.00 98.21           O  
ATOM   3883  HG1 THR A 263       4.656  11.527  -7.470  1.00 98.21           H  
ATOM   3884  N   THR A 264       4.975  14.386  -7.897  1.00 97.34           N  
ATOM   3885  H   THR A 264       4.147  14.657  -7.386  1.00 97.34           H  
ATOM   3886  CA  THR A 264       4.871  14.414  -9.372  1.00 97.34           C  
ATOM   3887  HA  THR A 264       3.957  14.950  -9.625  1.00 97.34           H  
ATOM   3888  C   THR A 264       4.699  12.995  -9.944  1.00 97.34           C  
ATOM   3889  CB  THR A 264       6.019  15.203 -10.044  1.00 97.34           C  
ATOM   3890  HB  THR A 264       5.702  15.452 -11.056  1.00 97.34           H  
ATOM   3891  O   THR A 264       4.355  12.067  -9.210  1.00 97.34           O  
ATOM   3892  CG2 THR A 264       6.367  16.512  -9.335  1.00 97.34           C  
ATOM   3893 HG21 THR A 264       5.464  17.111  -9.212  1.00 97.34           H  
ATOM   3894 HG22 THR A 264       6.803  16.314  -8.356  1.00 97.34           H  
ATOM   3895 HG23 THR A 264       7.085  17.069  -9.936  1.00 97.34           H  
ATOM   3896  OG1 THR A 264       7.195  14.430 -10.146  1.00 97.34           O  
ATOM   3897  HG1 THR A 264       7.348  14.072  -9.269  1.00 97.34           H  
ATOM   3898  N   LEU A 265       4.935  12.806 -11.245  1.00 97.88           N  
ATOM   3899  H   LEU A 265       5.202  13.603 -11.805  1.00 97.88           H  
ATOM   3900  CA  LEU A 265       4.939  11.489 -11.895  1.00 97.88           C  
ATOM   3901  HA  LEU A 265       4.417  10.771 -11.262  1.00 97.88           H  
ATOM   3902  C   LEU A 265       6.349  10.897 -12.077  1.00 97.88           C  
ATOM   3903  CB  LEU A 265       4.172  11.586 -13.227  1.00 97.88           C  
ATOM   3904  HB2 LEU A 265       4.665  12.322 -13.863  1.00 97.88           H  
ATOM   3905  HB3 LEU A 265       4.233  10.623 -13.734  1.00 97.88           H  
ATOM   3906  O   LEU A 265       6.465   9.759 -12.509  1.00 97.88           O  
ATOM   3907  CG  LEU A 265       2.682  11.960 -13.087  1.00 97.88           C  
ATOM   3908  HG  LEU A 265       2.592  12.940 -12.618  1.00 97.88           H  
ATOM   3909  CD1 LEU A 265       2.056  12.037 -14.475  1.00 97.88           C  
ATOM   3910 HD11 LEU A 265       2.196  11.095 -15.007  1.00 97.88           H  
ATOM   3911 HD12 LEU A 265       0.985  12.224 -14.398  1.00 97.88           H  
ATOM   3912 HD13 LEU A 265       2.512  12.851 -15.038  1.00 97.88           H  
ATOM   3913  CD2 LEU A 265       1.893  10.946 -12.256  1.00 97.88           C  
ATOM   3914 HD21 LEU A 265       2.222  10.968 -11.217  1.00 97.88           H  
ATOM   3915 HD22 LEU A 265       2.029   9.946 -12.669  1.00 97.88           H  
ATOM   3916 HD23 LEU A 265       0.833  11.197 -12.281  1.00 97.88           H  
ATOM   3917  N   ASN A 266       7.417  11.632 -11.744  1.00 97.70           N  
ATOM   3918  H   ASN A 266       7.263  12.545 -11.342  1.00 97.70           H  
ATOM   3919  CA  ASN A 266       8.813  11.202 -11.955  1.00 97.70           C  
ATOM   3920  HA  ASN A 266       8.831  10.315 -12.589  1.00 97.70           H  
ATOM   3921  C   ASN A 266       9.534  10.798 -10.656  1.00 97.70           C  
ATOM   3922  CB  ASN A 266       9.571  12.312 -12.696  1.00 97.70           C  
ATOM   3923  HB2 ASN A 266      10.600  11.992 -12.860  1.00 97.70           H  
ATOM   3924  HB3 ASN A 266       9.586  13.213 -12.084  1.00 97.70           H  
ATOM   3925  O   ASN A 266      10.759  10.690 -10.615  1.00 97.70           O  
ATOM   3926  CG  ASN A 266       8.977  12.608 -14.055  1.00 97.70           C  
ATOM   3927  ND2 ASN A 266       8.551  13.828 -14.294  1.00 97.70           N  
ATOM   3928 HD21 ASN A 266       8.649  14.548 -13.592  1.00 97.70           H  
ATOM   3929 HD22 ASN A 266       8.204  13.998 -15.227  1.00 97.70           H  
ATOM   3930  OD1 ASN A 266       8.878  11.758 -14.917  1.00 97.70           O  
ATOM   3931  N   ASP A 267       8.792  10.638  -9.563  1.00 97.78           N  
ATOM   3932  H   ASP A 267       7.788  10.706  -9.640  1.00 97.78           H  
ATOM   3933  CA  ASP A 267       9.340  10.291  -8.254  1.00 97.78           C  
ATOM   3934  HA  ASP A 267      10.246   9.705  -8.410  1.00 97.78           H  
ATOM   3935  C   ASP A 267       8.350   9.406  -7.484  1.00 97.78           C  
ATOM   3936  CB  ASP A 267       9.714  11.581  -7.486  1.00 97.78           C  
ATOM   3937  HB2 ASP A 267       8.837  11.945  -6.949  1.00 97.78           H  
ATOM   3938  HB3 ASP A 267      10.032  12.350  -8.189  1.00 97.78           H  
ATOM   3939  O   ASP A 267       7.157   9.404  -7.768  1.00 97.78           O  
ATOM   3940  CG  ASP A 267      10.839  11.376  -6.473  1.00 97.78           C  
ATOM   3941  OD1 ASP A 267      11.035  10.217  -6.061  1.00 97.78           O  
ATOM   3942  OD2 ASP A 267      11.510  12.348  -6.060  1.00 97.78           O  
ATOM   3943  N   SER A 268       8.827   8.659  -6.497  1.00 98.27           N  
ATOM   3944  H   SER A 268       9.758   8.887  -6.179  1.00 98.27           H  
ATOM   3945  CA  SER A 268       8.045   7.692  -5.726  1.00 98.27           C  
ATOM   3946  HA  SER A 268       7.021   7.661  -6.098  1.00 98.27           H  
ATOM   3947  C   SER A 268       8.015   8.097  -4.259  1.00 98.27           C  
ATOM   3948  CB  SER A 268       8.645   6.293  -5.901  1.00 98.27           C  
ATOM   3949  HB2 SER A 268       9.675   6.296  -5.544  1.00 98.27           H  
ATOM   3950  HB3 SER A 268       8.645   6.041  -6.961  1.00 98.27           H  
ATOM   3951  O   SER A 268       9.052   8.434  -3.681  1.00 98.27           O  
ATOM   3952  OG  SER A 268       7.915   5.297  -5.206  1.00 98.27           O  
ATOM   3953  HG  SER A 268       7.914   5.489  -4.265  1.00 98.27           H  
ATOM   3954  N   ALA A 269       6.842   7.993  -3.637  1.00 98.51           N  
ATOM   3955  H   ALA A 269       6.026   7.733  -4.173  1.00 98.51           H  
ATOM   3956  CA  ALA A 269       6.707   8.073  -2.188  1.00 98.51           C  
ATOM   3957  HA  ALA A 269       7.074   9.043  -1.855  1.00 98.51           H  
ATOM   3958  C   ALA A 269       7.548   6.978  -1.505  1.00 98.51           C  
ATOM   3959  CB  ALA A 269       5.223   7.971  -1.822  1.00 98.51           C  
ATOM   3960  HB1 ALA A 269       4.828   7.010  -2.150  1.00 98.51           H  
ATOM   3961  HB2 ALA A 269       5.101   8.057  -0.742  1.00 98.51           H  
ATOM   3962  HB3 ALA A 269       4.663   8.771  -2.306  1.00 98.51           H  
ATOM   3963  O   ALA A 269       7.763   5.902  -2.073  1.00 98.51           O  
ATOM   3964  N   SER A 270       8.019   7.266  -0.289  1.00 97.69           N  
ATOM   3965  H   SER A 270       7.756   8.147   0.130  1.00 97.69           H  
ATOM   3966  CA  SER A 270       8.817   6.351   0.541  1.00 97.69           C  
ATOM   3967  HA  SER A 270       9.293   5.611  -0.102  1.00 97.69           H  
ATOM   3968  C   SER A 270       7.980   5.572   1.555  1.00 97.69           C  
ATOM   3969  CB  SER A 270       9.924   7.123   1.265  1.00 97.69           C  
ATOM   3970  HB2 SER A 270      10.464   6.455   1.935  1.00 97.69           H  
ATOM   3971  HB3 SER A 270      10.624   7.506   0.523  1.00 97.69           H  
ATOM   3972  O   SER A 270       8.501   4.676   2.213  1.00 97.69           O  
ATOM   3973  OG  SER A 270       9.400   8.218   1.999  1.00 97.69           O  
ATOM   3974  HG  SER A 270       8.861   7.889   2.721  1.00 97.69           H  
ATOM   3975  N   ARG A 271       6.699   5.921   1.715  1.00 97.87           N  
ATOM   3976  H   ARG A 271       6.379   6.747   1.229  1.00 97.87           H  
ATOM   3977  CA  ARG A 271       5.687   5.146   2.445  1.00 97.87           C  
ATOM   3978  HA  ARG A 271       5.776   4.088   2.198  1.00 97.87           H  
ATOM   3979  C   ARG A 271       4.302   5.600   2.025  1.00 97.87           C  
ATOM   3980  CB  ARG A 271       5.882   5.303   3.958  1.00 97.87           C  
ATOM   3981  HB2 ARG A 271       6.899   5.017   4.228  1.00 97.87           H  
ATOM   3982  HB3 ARG A 271       5.727   6.348   4.226  1.00 97.87           H  
ATOM   3983  O   ARG A 271       4.073   6.802   1.900  1.00 97.87           O  
ATOM   3984  CG  ARG A 271       4.898   4.470   4.783  1.00 97.87           C  
ATOM   3985  HG2 ARG A 271       4.928   3.426   4.471  1.00 97.87           H  
ATOM   3986  HG3 ARG A 271       3.891   4.860   4.637  1.00 97.87           H  
ATOM   3987  CD  ARG A 271       5.261   4.545   6.267  1.00 97.87           C  
ATOM   3988  HD2 ARG A 271       6.079   3.856   6.476  1.00 97.87           H  
ATOM   3989  HD3 ARG A 271       5.615   5.545   6.518  1.00 97.87           H  
ATOM   3990  NE  ARG A 271       4.110   4.198   7.112  1.00 97.87           N  
ATOM   3991  HE  ARG A 271       3.957   3.229   7.353  1.00 97.87           H  
ATOM   3992  NH1 ARG A 271       3.226   6.322   7.250  1.00 97.87           N  
ATOM   3993 HH11 ARG A 271       2.499   6.948   7.563  1.00 97.87           H  
ATOM   3994 HH12 ARG A 271       4.030   6.724   6.789  1.00 97.87           H  
ATOM   3995  NH2 ARG A 271       2.245   4.626   8.303  1.00 97.87           N  
ATOM   3996 HH21 ARG A 271       2.038   3.637   8.325  1.00 97.87           H  
ATOM   3997 HH22 ARG A 271       1.456   5.225   8.502  1.00 97.87           H  
ATOM   3998  CZ  ARG A 271       3.203   5.050   7.543  1.00 97.87           C  
ATOM   3999  N   THR A 272       3.389   4.653   1.850  1.00 98.58           N  
ATOM   4000  H   THR A 272       3.649   3.685   1.974  1.00 98.58           H  
ATOM   4001  CA  THR A 272       1.967   4.946   1.678  1.00 98.58           C  
ATOM   4002  HA  THR A 272       1.785   5.934   2.099  1.00 98.58           H  
ATOM   4003  C   THR A 272       1.115   3.968   2.469  1.00 98.58           C  
ATOM   4004  CB  THR A 272       1.531   5.009   0.206  1.00 98.58           C  
ATOM   4005  HB  THR A 272       0.469   5.247   0.161  1.00 98.58           H  
ATOM   4006  O   THR A 272       1.444   2.788   2.597  1.00 98.58           O  
ATOM   4007  CG2 THR A 272       2.311   6.084  -0.546  1.00 98.58           C  
ATOM   4008 HG21 THR A 272       3.376   5.854  -0.545  1.00 98.58           H  
ATOM   4009 HG22 THR A 272       1.986   6.140  -1.585  1.00 98.58           H  
ATOM   4010 HG23 THR A 272       2.143   7.050  -0.069  1.00 98.58           H  
ATOM   4011  OG1 THR A 272       1.758   3.804  -0.482  1.00 98.58           O  
ATOM   4012  HG1 THR A 272       1.375   3.903  -1.356  1.00 98.58           H  
ATOM   4013  N   GLU A 273       0.026   4.474   3.034  1.00 98.60           N  
ATOM   4014  H   GLU A 273      -0.153   5.464   2.941  1.00 98.60           H  
ATOM   4015  CA  GLU A 273      -1.020   3.663   3.649  1.00 98.60           C  
ATOM   4016  HA  GLU A 273      -0.916   2.625   3.333  1.00 98.60           H  
ATOM   4017  C   GLU A 273      -2.377   4.159   3.177  1.00 98.60           C  
ATOM   4018  CB  GLU A 273      -0.956   3.721   5.184  1.00 98.60           C  
ATOM   4019  HB2 GLU A 273      -0.770   4.746   5.503  1.00 98.60           H  
ATOM   4020  HB3 GLU A 273      -1.918   3.402   5.585  1.00 98.60           H  
ATOM   4021  O   GLU A 273      -2.670   5.349   3.273  1.00 98.60           O  
ATOM   4022  CG  GLU A 273       0.120   2.791   5.753  1.00 98.60           C  
ATOM   4023  HG2 GLU A 273      -0.124   1.771   5.455  1.00 98.60           H  
ATOM   4024  HG3 GLU A 273       1.087   3.059   5.329  1.00 98.60           H  
ATOM   4025  CD  GLU A 273       0.228   2.843   7.282  1.00 98.60           C  
ATOM   4026  OE1 GLU A 273       1.172   2.211   7.822  1.00 98.60           O  
ATOM   4027  OE2 GLU A 273      -0.499   3.621   7.947  1.00 98.60           O  
ATOM   4028  N   ILE A 274      -3.213   3.232   2.722  1.00 98.73           N  
ATOM   4029  H   ILE A 274      -2.890   2.276   2.695  1.00 98.73           H  
ATOM   4030  CA  ILE A 274      -4.630   3.474   2.467  1.00 98.73           C  
ATOM   4031  HA  ILE A 274      -4.833   4.544   2.510  1.00 98.73           H  
ATOM   4032  C   ILE A 274      -5.400   2.783   3.583  1.00 98.73           C  
ATOM   4033  CB  ILE A 274      -5.057   2.961   1.079  1.00 98.73           C  
ATOM   4034  HB  ILE A 274      -5.049   1.871   1.101  1.00 98.73           H  
ATOM   4035  O   ILE A 274      -5.169   1.602   3.861  1.00 98.73           O  
ATOM   4036  CG1 ILE A 274      -4.111   3.454  -0.040  1.00 98.73           C  
ATOM   4037 HG12 ILE A 274      -4.114   4.544  -0.071  1.00 98.73           H  
ATOM   4038 HG13 ILE A 274      -3.093   3.128   0.177  1.00 98.73           H  
ATOM   4039  CG2 ILE A 274      -6.496   3.404   0.805  1.00 98.73           C  
ATOM   4040 HG21 ILE A 274      -7.160   3.054   1.596  1.00 98.73           H  
ATOM   4041 HG22 ILE A 274      -6.543   4.492   0.756  1.00 98.73           H  
ATOM   4042 HG23 ILE A 274      -6.855   2.986  -0.136  1.00 98.73           H  
ATOM   4043  CD1 ILE A 274      -4.461   2.912  -1.429  1.00 98.73           C  
ATOM   4044 HD11 ILE A 274      -3.638   3.126  -2.111  1.00 98.73           H  
ATOM   4045 HD12 ILE A 274      -4.608   1.833  -1.389  1.00 98.73           H  
ATOM   4046 HD13 ILE A 274      -5.366   3.390  -1.803  1.00 98.73           H  
ATOM   4047  N   LYS A 275      -6.305   3.504   4.238  1.00 98.48           N  
ATOM   4048  H   LYS A 275      -6.425   4.475   3.988  1.00 98.48           H  
ATOM   4049  CA  LYS A 275      -7.054   2.995   5.385  1.00 98.48           C  
ATOM   4050  HA  LYS A 275      -7.140   1.913   5.283  1.00 98.48           H  
ATOM   4051  C   LYS A 275      -8.481   3.526   5.407  1.00 98.48           C  
ATOM   4052  CB  LYS A 275      -6.257   3.283   6.669  1.00 98.48           C  
ATOM   4053  HB2 LYS A 275      -5.261   2.861   6.539  1.00 98.48           H  
ATOM   4054  HB3 LYS A 275      -6.723   2.752   7.498  1.00 98.48           H  
ATOM   4055  O   LYS A 275      -8.741   4.630   4.934  1.00 98.48           O  
ATOM   4056  CG  LYS A 275      -6.134   4.783   7.002  1.00 98.48           C  
ATOM   4057  HG2 LYS A 275      -7.110   5.152   7.317  1.00 98.48           H  
ATOM   4058  HG3 LYS A 275      -5.841   5.335   6.109  1.00 98.48           H  
ATOM   4059  CD  LYS A 275      -5.108   5.108   8.097  1.00 98.48           C  
ATOM   4060  HD2 LYS A 275      -5.181   6.168   8.338  1.00 98.48           H  
ATOM   4061  HD3 LYS A 275      -5.316   4.529   8.997  1.00 98.48           H  
ATOM   4062  CE  LYS A 275      -3.694   4.800   7.596  1.00 98.48           C  
ATOM   4063  HE2 LYS A 275      -3.553   5.266   6.620  1.00 98.48           H  
ATOM   4064  HE3 LYS A 275      -3.591   3.722   7.476  1.00 98.48           H  
ATOM   4065  NZ  LYS A 275      -2.645   5.288   8.513  1.00 98.48           N  
ATOM   4066  HZ1 LYS A 275      -2.847   5.103   9.486  1.00 98.48           H  
ATOM   4067  HZ2 LYS A 275      -2.520   6.281   8.381  1.00 98.48           H  
ATOM   4068  HZ3 LYS A 275      -1.771   4.830   8.301  1.00 98.48           H  
ATOM   4069  N   ILE A 276      -9.396   2.728   5.942  1.00 97.86           N  
ATOM   4070  H   ILE A 276      -9.089   1.849   6.334  1.00 97.86           H  
ATOM   4071  CA  ILE A 276     -10.821   3.053   6.035  1.00 97.86           C  
ATOM   4072  HA  ILE A 276     -10.948   4.091   5.726  1.00 97.86           H  
ATOM   4073  C   ILE A 276     -11.301   2.969   7.475  1.00 97.86           C  
ATOM   4074  CB  ILE A 276     -11.688   2.182   5.101  1.00 97.86           C  
ATOM   4075  HB  ILE A 276     -12.724   2.500   5.224  1.00 97.86           H  
ATOM   4076  O   ILE A 276     -10.815   2.148   8.250  1.00 97.86           O  
ATOM   4077  CG1 ILE A 276     -11.612   0.679   5.456  1.00 97.86           C  
ATOM   4078 HG12 ILE A 276     -11.927   0.543   6.490  1.00 97.86           H  
ATOM   4079 HG13 ILE A 276     -10.582   0.330   5.372  1.00 97.86           H  
ATOM   4080  CG2 ILE A 276     -11.304   2.472   3.644  1.00 97.86           C  
ATOM   4081 HG21 ILE A 276     -11.414   3.539   3.447  1.00 97.86           H  
ATOM   4082 HG22 ILE A 276     -11.968   1.932   2.968  1.00 97.86           H  
ATOM   4083 HG23 ILE A 276     -10.273   2.176   3.453  1.00 97.86           H  
ATOM   4084  CD1 ILE A 276     -12.508  -0.222   4.598  1.00 97.86           C  
ATOM   4085 HD11 ILE A 276     -12.477  -1.238   4.994  1.00 97.86           H  
ATOM   4086 HD12 ILE A 276     -12.158  -0.244   3.566  1.00 97.86           H  
ATOM   4087 HD13 ILE A 276     -13.536   0.138   4.631  1.00 97.86           H  
ATOM   4088  N   ARG A 277     -12.264   3.809   7.831  1.00 95.82           N  
ATOM   4089  H   ARG A 277     -12.587   4.481   7.149  1.00 95.82           H  
ATOM   4090  CA  ARG A 277     -12.918   3.803   9.142  1.00 95.82           C  
ATOM   4091  HA  ARG A 277     -12.795   2.829   9.617  1.00 95.82           H  
ATOM   4092  C   ARG A 277     -14.402   4.042   8.942  1.00 95.82           C  
ATOM   4093  CB  ARG A 277     -12.261   4.857  10.046  1.00 95.82           C  
ATOM   4094  HB2 ARG A 277     -11.197   4.631  10.113  1.00 95.82           H  
ATOM   4095  HB3 ARG A 277     -12.380   5.846   9.603  1.00 95.82           H  
ATOM   4096  O   ARG A 277     -14.797   4.724   7.995  1.00 95.82           O  
ATOM   4097  CG  ARG A 277     -12.821   4.866  11.474  1.00 95.82           C  
ATOM   4098  HG2 ARG A 277     -12.778   3.849  11.862  1.00 95.82           H  
ATOM   4099  HG3 ARG A 277     -13.860   5.196  11.473  1.00 95.82           H  
ATOM   4100  CD  ARG A 277     -12.013   5.787  12.398  1.00 95.82           C  
ATOM   4101  HD2 ARG A 277     -10.964   5.495  12.347  1.00 95.82           H  
ATOM   4102  HD3 ARG A 277     -12.358   5.641  13.421  1.00 95.82           H  
ATOM   4103  NE  ARG A 277     -12.157   7.211  12.033  1.00 95.82           N  
ATOM   4104  HE  ARG A 277     -12.746   7.443  11.246  1.00 95.82           H  
ATOM   4105  NH1 ARG A 277     -10.592   8.147  13.435  1.00 95.82           N  
ATOM   4106 HH11 ARG A 277     -10.316   7.227  13.748  1.00 95.82           H  
ATOM   4107 HH12 ARG A 277      -9.995   8.935  13.638  1.00 95.82           H  
ATOM   4108  NH2 ARG A 277     -11.633   9.417  11.958  1.00 95.82           N  
ATOM   4109 HH21 ARG A 277     -10.940  10.142  12.081  1.00 95.82           H  
ATOM   4110 HH22 ARG A 277     -12.231   9.443  11.144  1.00 95.82           H  
ATOM   4111  CZ  ARG A 277     -11.465   8.242  12.482  1.00 95.82           C  
ATOM   4112  N   LYS A 278     -15.243   3.459   9.791  1.00 94.29           N  
ATOM   4113  H   LYS A 278     -14.872   3.014  10.619  1.00 94.29           H  
ATOM   4114  CA  LYS A 278     -16.678   3.728   9.726  1.00 94.29           C  
ATOM   4115  HA  LYS A 278     -17.010   3.620   8.694  1.00 94.29           H  
ATOM   4116  C   LYS A 278     -16.912   5.173  10.170  1.00 94.29           C  
ATOM   4117  CB  LYS A 278     -17.399   2.697  10.591  1.00 94.29           C  
ATOM   4118  HB2 LYS A 278     -16.993   1.714  10.353  1.00 94.29           H  
ATOM   4119  HB3 LYS A 278     -17.204   2.899  11.645  1.00 94.29           H  
ATOM   4120  O   LYS A 278     -16.414   5.590  11.211  1.00 94.29           O  
ATOM   4121  CG  LYS A 278     -18.908   2.682  10.327  1.00 94.29           C  
ATOM   4122  HG2 LYS A 278     -19.361   3.608  10.682  1.00 94.29           H  
ATOM   4123  HG3 LYS A 278     -19.090   2.570   9.259  1.00 94.29           H  
ATOM   4124  CD  LYS A 278     -19.501   1.483  11.071  1.00 94.29           C  
ATOM   4125  HD2 LYS A 278     -18.969   0.586  10.755  1.00 94.29           H  
ATOM   4126  HD3 LYS A 278     -19.350   1.616  12.142  1.00 94.29           H  
ATOM   4127  CE  LYS A 278     -20.987   1.310  10.768  1.00 94.29           C  
ATOM   4128  HE2 LYS A 278     -21.120   1.317   9.687  1.00 94.29           H  
ATOM   4129  HE3 LYS A 278     -21.533   2.151  11.197  1.00 94.29           H  
ATOM   4130  NZ  LYS A 278     -21.460   0.020  11.327  1.00 94.29           N  
ATOM   4131  HZ1 LYS A 278     -22.440  -0.136  11.139  1.00 94.29           H  
ATOM   4132  HZ2 LYS A 278     -21.283  -0.022  12.321  1.00 94.29           H  
ATOM   4133  HZ3 LYS A 278     -20.938  -0.735  10.905  1.00 94.29           H  
ATOM   4134  N   ALA A 279     -17.651   5.950   9.384  1.00 88.40           N  
ATOM   4135  H   ALA A 279     -18.050   5.561   8.542  1.00 88.40           H  
ATOM   4136  CA  ALA A 279     -17.906   7.347   9.711  1.00 88.40           C  
ATOM   4137  HA  ALA A 279     -16.946   7.854   9.806  1.00 88.40           H  
ATOM   4138  C   ALA A 279     -18.644   7.444  11.058  1.00 88.40           C  
ATOM   4139  CB  ALA A 279     -18.681   8.009   8.567  1.00 88.40           C  
ATOM   4140  HB1 ALA A 279     -19.648   7.521   8.444  1.00 88.40           H  
ATOM   4141  HB2 ALA A 279     -18.840   9.062   8.799  1.00 88.40           H  
ATOM   4142  HB3 ALA A 279     -18.108   7.933   7.643  1.00 88.40           H  
ATOM   4143  O   ALA A 279     -19.688   6.810  11.255  1.00 88.40           O  
ATOM   4144  N   ARG A 280     -18.090   8.237  11.983  1.00 78.33           N  
ATOM   4145  H   ARG A 280     -17.230   8.709  11.743  1.00 78.33           H  
ATOM   4146  CA  ARG A 280     -18.713   8.530  13.279  1.00 78.33           C  
ATOM   4147  HA  ARG A 280     -19.024   7.586  13.727  1.00 78.33           H  
ATOM   4148  C   ARG A 280     -19.979   9.366  13.035  1.00 78.33           C  
ATOM   4149  CB  ARG A 280     -17.697   9.206  14.224  1.00 78.33           C  
ATOM   4150  HB2 ARG A 280     -18.193   9.430  15.169  1.00 78.33           H  
ATOM   4151  HB3 ARG A 280     -17.363  10.144  13.782  1.00 78.33           H  
ATOM   4152  O   ARG A 280     -19.969  10.253  12.183  1.00 78.33           O  
ATOM   4153  CG  ARG A 280     -16.472   8.305  14.501  1.00 78.33           C  
ATOM   4154  HG2 ARG A 280     -16.815   7.359  14.919  1.00 78.33           H  
ATOM   4155  HG3 ARG A 280     -15.955   8.099  13.564  1.00 78.33           H  
ATOM   4156  CD  ARG A 280     -15.470   8.944  15.475  1.00 78.33           C  
ATOM   4157  HD2 ARG A 280     -15.967   9.112  16.430  1.00 78.33           H  
ATOM   4158  HD3 ARG A 280     -15.151   9.903  15.067  1.00 78.33           H  
ATOM   4159  NE  ARG A 280     -14.286   8.077  15.674  1.00 78.33           N  
ATOM   4160  HE  ARG A 280     -14.259   7.217  15.145  1.00 78.33           H  
ATOM   4161  NH1 ARG A 280     -13.155   9.375  17.197  1.00 78.33           N  
ATOM   4162 HH11 ARG A 280     -12.334   9.510  17.768  1.00 78.33           H  
ATOM   4163 HH12 ARG A 280     -13.903  10.053  17.162  1.00 78.33           H  
ATOM   4164  NH2 ARG A 280     -12.245   7.459  16.485  1.00 78.33           N  
ATOM   4165 HH21 ARG A 280     -12.289   6.603  15.951  1.00 78.33           H  
ATOM   4166 HH22 ARG A 280     -11.391   7.629  16.997  1.00 78.33           H  
ATOM   4167  CZ  ARG A 280     -13.237   8.308  16.450  1.00 78.33           C  
ATOM   4168  N   LYS A 281     -21.075   9.012  13.712  1.00 60.71           N  
ATOM   4169  H   LYS A 281     -20.954   8.360  14.474  1.00 60.71           H  
ATOM   4170  CA  LYS A 281     -22.352   9.743  13.636  1.00 60.71           C  
ATOM   4171  HA  LYS A 281     -22.563  10.009  12.600  1.00 60.71           H  
ATOM   4172  C   LYS A 281     -22.280  11.077  14.364  1.00 60.71           C  
ATOM   4173  CB  LYS A 281     -23.511   8.923  14.213  1.00 60.71           C  
ATOM   4174  HB2 LYS A 281     -24.361   9.592  14.343  1.00 60.71           H  
ATOM   4175  HB3 LYS A 281     -23.227   8.549  15.197  1.00 60.71           H  
ATOM   4176  O   LYS A 281     -21.533  11.142  15.364  1.00 60.71           O  
ATOM   4177  CG  LYS A 281     -23.943   7.767  13.309  1.00 60.71           C  
ATOM   4178  HG2 LYS A 281     -24.195   8.151  12.321  1.00 60.71           H  
ATOM   4179  HG3 LYS A 281     -23.132   7.044  13.221  1.00 60.71           H  
ATOM   4180  CD  LYS A 281     -25.173   7.099  13.932  1.00 60.71           C  
ATOM   4181  HD2 LYS A 281     -24.909   6.734  14.925  1.00 60.71           H  
ATOM   4182  HD3 LYS A 281     -25.968   7.839  14.026  1.00 60.71           H  
ATOM   4183  CE  LYS A 281     -25.655   5.934  13.066  1.00 60.71           C  
ATOM   4184  HE2 LYS A 281     -24.833   5.229  12.951  1.00 60.71           H  
ATOM   4185  HE3 LYS A 281     -25.911   6.321  12.080  1.00 60.71           H  
ATOM   4186  NZ  LYS A 281     -26.828   5.270  13.687  1.00 60.71           N  
ATOM   4187  HZ1 LYS A 281     -27.151   4.502  13.116  1.00 60.71           H  
ATOM   4188  HZ2 LYS A 281     -26.580   4.916  14.599  1.00 60.71           H  
ATOM   4189  HZ3 LYS A 281     -27.580   5.934  13.802  1.00 60.71           H  
ATOM   4190  OXT LYS A 281     -23.067  11.943  13.934  1.00 60.71           O  
TER    4191      LYS A 281                                                       
END   
