# Supplementary material for: Nuclear genome of Bulinus truncatus, an intermediate host of the carcinogenic human blood fluke Schistosoma haematobium
Source: Nat Commun. 2022 Feb 21;13:977. doi: 10.1038/s41467-022-28634-9 (PMC8861042; doi:10.1038/s41467-022-28634-9)
Supplement: Supplementary file 6 — Supplementary Data 3 [file 41467_2022_28634_MOESM6_ESM.zip › Supplementary_Data_3/btru_045438-t1.mature.pep.pdb]

ATOM      1  N   ALA A   1     -46.441  12.563  35.459  1.00 56.51           N  
ATOM      2  H   ALA A   1     -47.106  12.208  34.787  1.00 56.51           H  
ATOM      3  H2  ALA A   1     -46.753  12.361  36.398  1.00 56.51           H  
ATOM      4  H3  ALA A   1     -46.352  13.563  35.354  1.00 56.51           H  
ATOM      5  CA  ALA A   1     -45.119  11.956  35.222  1.00 56.51           C  
ATOM      6  HA  ALA A   1     -45.162  10.885  35.422  1.00 56.51           H  
ATOM      7  C   ALA A   1     -44.126  12.591  36.183  1.00 56.51           C  
ATOM      8  CB  ALA A   1     -44.692  12.159  33.764  1.00 56.51           C  
ATOM      9  HB1 ALA A   1     -45.410  11.686  33.094  1.00 56.51           H  
ATOM     10  HB2 ALA A   1     -44.625  13.222  33.531  1.00 56.51           H  
ATOM     11  HB3 ALA A   1     -43.716  11.701  33.605  1.00 56.51           H  
ATOM     12  O   ALA A   1     -44.189  13.804  36.361  1.00 56.51           O  
ATOM     13  N   LYS A   2     -43.284  11.797  36.850  1.00 65.50           N  
ATOM     14  H   LYS A   2     -43.227  10.818  36.609  1.00 65.50           H  
ATOM     15  CA  LYS A   2     -42.141  12.328  37.599  1.00 65.50           C  
ATOM     16  HA  LYS A   2     -42.362  13.324  37.984  1.00 65.50           H  
ATOM     17  C   LYS A   2     -40.970  12.454  36.623  1.00 65.50           C  
ATOM     18  CB  LYS A   2     -41.787  11.408  38.776  1.00 65.50           C  
ATOM     19  HB2 LYS A   2     -40.805  11.688  39.157  1.00 65.50           H  
ATOM     20  HB3 LYS A   2     -41.720  10.387  38.400  1.00 65.50           H  
ATOM     21  O   LYS A   2     -40.765  11.573  35.793  1.00 65.50           O  
ATOM     22  CG  LYS A   2     -42.796  11.460  39.934  1.00 65.50           C  
ATOM     23  HG2 LYS A   2     -43.788  11.190  39.571  1.00 65.50           H  
ATOM     24  HG3 LYS A   2     -42.825  12.469  40.345  1.00 65.50           H  
ATOM     25  CD  LYS A   2     -42.366  10.469  41.023  1.00 65.50           C  
ATOM     26  HD2 LYS A   2     -41.359  10.721  41.353  1.00 65.50           H  
ATOM     27  HD3 LYS A   2     -42.340   9.469  40.590  1.00 65.50           H  
ATOM     28  CE  LYS A   2     -43.321  10.489  42.221  1.00 65.50           C  
ATOM     29  HE2 LYS A   2     -43.312  11.486  42.661  1.00 65.50           H  
ATOM     30  HE3 LYS A   2     -44.329  10.277  41.864  1.00 65.50           H  
ATOM     31  NZ  LYS A   2     -42.906   9.474  43.218  1.00 65.50           N  
ATOM     32  HZ1 LYS A   2     -42.887   8.562  42.785  1.00 65.50           H  
ATOM     33  HZ2 LYS A   2     -43.530   9.452  44.012  1.00 65.50           H  
ATOM     34  HZ3 LYS A   2     -41.966   9.663  43.535  1.00 65.50           H  
ATOM     35  N   SER A   3     -40.251  13.565  36.693  1.00 69.86           N  
ATOM     36  H   SER A   3     -40.489  14.266  37.379  1.00 69.86           H  
ATOM     37  CA  SER A   3     -39.020  13.786  35.934  1.00 69.86           C  
ATOM     38  HA  SER A   3     -38.857  12.966  35.236  1.00 69.86           H  
ATOM     39  C   SER A   3     -37.852  13.835  36.905  1.00 69.86           C  
ATOM     40  CB  SER A   3     -39.093  15.085  35.125  1.00 69.86           C  
ATOM     41  HB2 SER A   3     -39.916  15.025  34.413  1.00 69.86           H  
ATOM     42  HB3 SER A   3     -38.163  15.214  34.572  1.00 69.86           H  
ATOM     43  O   SER A   3     -37.947  14.511  37.933  1.00 69.86           O  
ATOM     44  OG  SER A   3     -39.289  16.194  35.987  1.00 69.86           O  
ATOM     45  HG  SER A   3     -38.659  16.124  36.708  1.00 69.86           H  
ATOM     46  N   SER A   4     -36.750  13.176  36.570  1.00 75.89           N  
ATOM     47  H   SER A   4     -36.724  12.665  35.700  1.00 75.89           H  
ATOM     48  CA  SER A   4     -35.491  13.305  37.301  1.00 75.89           C  
ATOM     49  HA  SER A   4     -35.586  14.109  38.031  1.00 75.89           H  
ATOM     50  C   SER A   4     -34.370  13.716  36.347  1.00 75.89           C  
ATOM     51  CB  SER A   4     -35.178  12.035  38.101  1.00 75.89           C  
ATOM     52  HB2 SER A   4     -34.284  12.203  38.701  1.00 75.89           H  
ATOM     53  HB3 SER A   4     -36.010  11.814  38.769  1.00 75.89           H  
ATOM     54  O   SER A   4     -34.400  13.428  35.151  1.00 75.89           O  
ATOM     55  OG  SER A   4     -34.954  10.932  37.253  1.00 75.89           O  
ATOM     56  HG  SER A   4     -35.667  10.297  37.350  1.00 75.89           H  
ATOM     57  N   GLY A   5     -33.405  14.479  36.858  1.00 78.15           N  
ATOM     58  H   GLY A   5     -33.404  14.657  37.852  1.00 78.15           H  
ATOM     59  CA  GLY A   5     -32.219  14.864  36.101  1.00 78.15           C  
ATOM     60  HA2 GLY A   5     -31.866  15.837  36.442  1.00 78.15           H  
ATOM     61  HA3 GLY A   5     -32.445  14.932  35.037  1.00 78.15           H  
ATOM     62  C   GLY A   5     -31.108  13.847  36.324  1.00 78.15           C  
ATOM     63  O   GLY A   5     -30.758  13.574  37.471  1.00 78.15           O  
ATOM     64  N   GLN A   6     -30.530  13.323  35.246  1.00 77.26           N  
ATOM     65  H   GLN A   6     -30.892  13.567  34.335  1.00 77.26           H  
ATOM     66  CA  GLN A   6     -29.343  12.474  35.303  1.00 77.26           C  
ATOM     67  HA  GLN A   6     -29.085  12.293  36.347  1.00 77.26           H  
ATOM     68  C   GLN A   6     -28.163  13.190  34.651  1.00 77.26           C  
ATOM     69  CB  GLN A   6     -29.641  11.110  34.671  1.00 77.26           C  
ATOM     70  HB2 GLN A   6     -30.536  10.705  35.144  1.00 77.26           H  
ATOM     71  HB3 GLN A   6     -29.838  11.233  33.606  1.00 77.26           H  
ATOM     72  O   GLN A   6     -28.292  13.780  33.578  1.00 77.26           O  
ATOM     73  CG  GLN A   6     -28.484  10.114  34.868  1.00 77.26           C  
ATOM     74  HG2 GLN A   6     -27.607  10.464  34.324  1.00 77.26           H  
ATOM     75  HG3 GLN A   6     -28.233  10.048  35.926  1.00 77.26           H  
ATOM     76  CD  GLN A   6     -28.826   8.711  34.374  1.00 77.26           C  
ATOM     77  NE2 GLN A   6     -27.864   7.822  34.283  1.00 77.26           N  
ATOM     78 HE21 GLN A   6     -28.150   6.924  33.918  1.00 77.26           H  
ATOM     79 HE22 GLN A   6     -26.904   8.056  34.492  1.00 77.26           H  
ATOM     80  OE1 GLN A   6     -29.956   8.384  34.067  1.00 77.26           O  
ATOM     81  N   PHE A   7     -27.005  13.130  35.304  1.00 77.36           N  
ATOM     82  H   PHE A   7     -26.959  12.602  36.163  1.00 77.36           H  
ATOM     83  CA  PHE A   7     -25.756  13.649  34.765  1.00 77.36           C  
ATOM     84  HA  PHE A   7     -25.975  14.371  33.978  1.00 77.36           H  
ATOM     85  C   PHE A   7     -24.932  12.514  34.161  1.00 77.36           C  
ATOM     86  CB  PHE A   7     -24.970  14.378  35.858  1.00 77.36           C  
ATOM     87  HB2 PHE A   7     -24.812  13.702  36.698  1.00 77.36           H  
ATOM     88  HB3 PHE A   7     -23.986  14.631  35.462  1.00 77.36           H  
ATOM     89  O   PHE A   7     -24.722  11.485  34.801  1.00 77.36           O  
ATOM     90  CG  PHE A   7     -25.615  15.655  36.360  1.00 77.36           C  
ATOM     91  CD1 PHE A   7     -25.390  16.865  35.680  1.00 77.36           C  
ATOM     92  HD1 PHE A   7     -24.830  16.860  34.756  1.00 77.36           H  
ATOM     93  CD2 PHE A   7     -26.410  15.650  37.520  1.00 77.36           C  
ATOM     94  HD2 PHE A   7     -26.606  14.724  38.040  1.00 77.36           H  
ATOM     95  CE1 PHE A   7     -25.885  18.075  36.193  1.00 77.36           C  
ATOM     96  HE1 PHE A   7     -25.687  19.004  35.678  1.00 77.36           H  
ATOM     97  CE2 PHE A   7     -26.940  16.855  38.016  1.00 77.36           C  
ATOM     98  HE2 PHE A   7     -27.549  16.848  38.908  1.00 77.36           H  
ATOM     99  CZ  PHE A   7     -26.654  18.071  37.370  1.00 77.36           C  
ATOM    100  HZ  PHE A   7     -27.048  18.997  37.762  1.00 77.36           H  
ATOM    101  N   THR A   8     -24.401  12.729  32.962  1.00 72.97           N  
ATOM    102  H   THR A   8     -24.678  13.561  32.461  1.00 72.97           H  
ATOM    103  CA  THR A   8     -23.377  11.864  32.363  1.00 72.97           C  
ATOM    104  HA  THR A   8     -23.055  11.123  33.094  1.00 72.97           H  
ATOM    105  C   THR A   8     -22.166  12.702  31.987  1.00 72.97           C  
ATOM    106  CB  THR A   8     -23.892  11.096  31.139  1.00 72.97           C  
ATOM    107  HB  THR A   8     -23.068  10.514  30.726  1.00 72.97           H  
ATOM    108  O   THR A   8     -22.320  13.761  31.380  1.00 72.97           O  
ATOM    109  CG2 THR A   8     -25.030  10.142  31.495  1.00 72.97           C  
ATOM    110 HG21 THR A   8     -25.306   9.564  30.613  1.00 72.97           H  
ATOM    111 HG22 THR A   8     -24.712   9.458  32.282  1.00 72.97           H  
ATOM    112 HG23 THR A   8     -25.902  10.702  31.832  1.00 72.97           H  
ATOM    113  OG1 THR A   8     -24.345  11.995  30.153  1.00 72.97           O  
ATOM    114  HG1 THR A   8     -23.875  12.822  30.286  1.00 72.97           H  
ATOM    115  N   SER A   9     -20.970  12.229  32.332  1.00 63.43           N  
ATOM    116  H   SER A   9     -20.916  11.325  32.779  1.00 63.43           H  
ATOM    117  CA  SER A   9     -19.705  12.866  31.960  1.00 63.43           C  
ATOM    118  HA  SER A   9     -19.901  13.865  31.571  1.00 63.43           H  
ATOM    119  C   SER A   9     -19.012  12.046  30.876  1.00 63.43           C  
ATOM    120  CB  SER A   9     -18.811  13.032  33.190  1.00 63.43           C  
ATOM    121  HB2 SER A   9     -18.581  12.052  33.607  1.00 63.43           H  
ATOM    122  HB3 SER A   9     -19.339  13.623  33.938  1.00 63.43           H  
ATOM    123  O   SER A   9     -18.822  10.841  31.037  1.00 63.43           O  
ATOM    124  OG  SER A   9     -17.609  13.691  32.840  1.00 63.43           O  
ATOM    125  HG  SER A   9     -17.090  13.814  33.639  1.00 63.43           H  
ATOM    126  N   THR A  10     -18.623  12.680  29.772  1.00 64.29           N  
ATOM    127  H   THR A  10     -18.851  13.660  29.679  1.00 64.29           H  
ATOM    128  CA  THR A  10     -17.778  12.060  28.740  1.00 64.29           C  
ATOM    129  HA  THR A  10     -17.285  11.183  29.159  1.00 64.29           H  
ATOM    130  C   THR A  10     -16.707  13.056  28.327  1.00 64.29           C  
ATOM    131  CB  THR A  10     -18.583  11.611  27.509  1.00 64.29           C  
ATOM    132  HB  THR A  10     -18.878  12.483  26.927  1.00 64.29           H  
ATOM    133  O   THR A  10     -17.028  14.184  27.961  1.00 64.29           O  
ATOM    134  CG2 THR A  10     -17.771  10.665  26.623  1.00 64.29           C  
ATOM    135 HG21 THR A  10     -17.454   9.792  27.193  1.00 64.29           H  
ATOM    136 HG22 THR A  10     -18.388  10.337  25.787  1.00 64.29           H  
ATOM    137 HG23 THR A  10     -16.895  11.179  26.227  1.00 64.29           H  
ATOM    138  OG1 THR A  10     -19.749  10.919  27.890  1.00 64.29           O  
ATOM    139  HG1 THR A  10     -19.548  10.410  28.679  1.00 64.29           H  
ATOM    140  N   ASN A  11     -15.432  12.663  28.404  1.00 68.65           N  
ATOM    141  H   ASN A  11     -15.233  11.704  28.650  1.00 68.65           H  
ATOM    142  CA  ASN A  11     -14.281  13.519  28.077  1.00 68.65           C  
ATOM    143  HA  ASN A  11     -13.393  13.036  28.483  1.00 68.65           H  
ATOM    144  C   ASN A  11     -14.326  14.906  28.755  1.00 68.65           C  
ATOM    145  CB  ASN A  11     -14.103  13.574  26.547  1.00 68.65           C  
ATOM    146  HB2 ASN A  11     -13.265  14.226  26.302  1.00 68.65           H  
ATOM    147  HB3 ASN A  11     -15.001  13.991  26.091  1.00 68.65           H  
ATOM    148  O   ASN A  11     -14.014  15.920  28.138  1.00 68.65           O  
ATOM    149  CG  ASN A  11     -13.811  12.214  25.943  1.00 68.65           C  
ATOM    150  ND2 ASN A  11     -14.070  12.034  24.671  1.00 68.65           N  
ATOM    151 HD21 ASN A  11     -13.839  11.125  24.298  1.00 68.65           H  
ATOM    152 HD22 ASN A  11     -14.406  12.797  24.100  1.00 68.65           H  
ATOM    153  OD1 ASN A  11     -13.359  11.295  26.603  1.00 68.65           O  
ATOM    154  N   GLY A  12     -14.759  14.958  30.020  1.00 72.89           N  
ATOM    155  H   GLY A  12     -15.041  14.096  30.465  1.00 72.89           H  
ATOM    156  CA  GLY A  12     -14.849  16.198  30.800  1.00 72.89           C  
ATOM    157  HA2 GLY A  12     -13.965  16.806  30.607  1.00 72.89           H  
ATOM    158  HA3 GLY A  12     -14.861  15.947  31.861  1.00 72.89           H  
ATOM    159  C   GLY A  12     -16.079  17.067  30.512  1.00 72.89           C  
ATOM    160  O   GLY A  12     -16.271  18.077  31.185  1.00 72.89           O  
ATOM    161  N   VAL A  13     -16.943  16.679  29.569  1.00 69.88           N  
ATOM    162  H   VAL A  13     -16.733  15.852  29.027  1.00 69.88           H  
ATOM    163  CA  VAL A  13     -18.217  17.359  29.309  1.00 69.88           C  
ATOM    164  HA  VAL A  13     -18.128  18.403  29.610  1.00 69.88           H  
ATOM    165  C   VAL A  13     -19.314  16.709  30.143  1.00 69.88           C  
ATOM    166  CB  VAL A  13     -18.579  17.347  27.813  1.00 69.88           C  
ATOM    167  HB  VAL A  13     -18.718  16.320  27.475  1.00 69.88           H  
ATOM    168  O   VAL A  13     -19.648  15.543  29.934  1.00 69.88           O  
ATOM    169  CG1 VAL A  13     -19.879  18.124  27.554  1.00 69.88           C  
ATOM    170 HG11 VAL A  13     -19.778  19.150  27.908  1.00 69.88           H  
ATOM    171 HG12 VAL A  13     -20.715  17.648  28.065  1.00 69.88           H  
ATOM    172 HG13 VAL A  13     -20.092  18.136  26.485  1.00 69.88           H  
ATOM    173  CG2 VAL A  13     -17.468  17.989  26.971  1.00 69.88           C  
ATOM    174 HG21 VAL A  13     -17.760  18.010  25.921  1.00 69.88           H  
ATOM    175 HG22 VAL A  13     -16.550  17.407  27.055  1.00 69.88           H  
ATOM    176 HG23 VAL A  13     -17.277  19.006  27.314  1.00 69.88           H  
ATOM    177  N   ILE A  14     -19.899  17.476  31.063  1.00 78.85           N  
ATOM    178  H   ILE A  14     -19.559  18.419  31.186  1.00 78.85           H  
ATOM    179  CA  ILE A  14     -21.066  17.059  31.841  1.00 78.85           C  
ATOM    180  HA  ILE A  14     -21.027  15.979  31.984  1.00 78.85           H  
ATOM    181  C   ILE A  14     -22.327  17.392  31.037  1.00 78.85           C  
ATOM    182  CB  ILE A  14     -21.065  17.712  33.243  1.00 78.85           C  
ATOM    183  HB  ILE A  14     -21.120  18.794  33.123  1.00 78.85           H  
ATOM    184  O   ILE A  14     -22.631  18.559  30.797  1.00 78.85           O  
ATOM    185  CG1 ILE A  14     -19.770  17.376  34.021  1.00 78.85           C  
ATOM    186 HG12 ILE A  14     -18.907  17.701  33.440  1.00 78.85           H  
ATOM    187 HG13 ILE A  14     -19.694  16.297  34.157  1.00 78.85           H  
ATOM    188  CG2 ILE A  14     -22.308  17.246  34.018  1.00 78.85           C  
ATOM    189 HG21 ILE A  14     -23.206  17.546  33.478  1.00 78.85           H  
ATOM    190 HG22 ILE A  14     -22.350  17.718  35.000  1.00 78.85           H  
ATOM    191 HG23 ILE A  14     -22.296  16.163  34.137  1.00 78.85           H  
ATOM    192  CD1 ILE A  14     -19.665  18.059  35.392  1.00 78.85           C  
ATOM    193 HD11 ILE A  14     -19.863  19.126  35.293  1.00 78.85           H  
ATOM    194 HD12 ILE A  14     -18.657  17.923  35.785  1.00 78.85           H  
ATOM    195 HD13 ILE A  14     -20.371  17.617  36.095  1.00 78.85           H  
ATOM    196  N   LYS A  15     -23.078  16.368  30.632  1.00 78.16           N  
ATOM    197  H   LYS A  15     -22.755  15.438  30.858  1.00 78.16           H  
ATOM    198  CA  LYS A  15     -24.425  16.504  30.068  1.00 78.16           C  
ATOM    199  HA  LYS A  15     -24.575  17.529  29.728  1.00 78.16           H  
ATOM    200  C   LYS A  15     -25.460  16.226  31.150  1.00 78.16           C  
ATOM    201  CB  LYS A  15     -24.615  15.562  28.871  1.00 78.16           C  
ATOM    202  HB2 LYS A  15     -25.683  15.471  28.671  1.00 78.16           H  
ATOM    203  HB3 LYS A  15     -24.229  14.573  29.116  1.00 78.16           H  
ATOM    204  O   LYS A  15     -25.396  15.190  31.804  1.00 78.16           O  
ATOM    205  CG  LYS A  15     -23.929  16.093  27.605  1.00 78.16           C  
ATOM    206  HG2 LYS A  15     -24.300  17.096  27.389  1.00 78.16           H  
ATOM    207  HG3 LYS A  15     -22.852  16.137  27.761  1.00 78.16           H  
ATOM    208  CD  LYS A  15     -24.239  15.174  26.417  1.00 78.16           C  
ATOM    209  HD2 LYS A  15     -23.817  14.189  26.615  1.00 78.16           H  
ATOM    210  HD3 LYS A  15     -25.320  15.080  26.312  1.00 78.16           H  
ATOM    211  CE  LYS A  15     -23.649  15.745  25.124  1.00 78.16           C  
ATOM    212  HE2 LYS A  15     -22.572  15.852  25.253  1.00 78.16           H  
ATOM    213  HE3 LYS A  15     -24.069  16.737  24.958  1.00 78.16           H  
ATOM    214  NZ  LYS A  15     -23.944  14.860  23.970  1.00 78.16           N  
ATOM    215  HZ1 LYS A  15     -23.552  13.943  24.125  1.00 78.16           H  
ATOM    216  HZ2 LYS A  15     -24.942  14.756  23.852  1.00 78.16           H  
ATOM    217  HZ3 LYS A  15     -23.555  15.238  23.118  1.00 78.16           H  
ATOM    218  N   LEU A  16     -26.408  17.146  31.309  1.00 78.16           N  
ATOM    219  H   LEU A  16     -26.376  17.967  30.722  1.00 78.16           H  
ATOM    220  CA  LEU A  16     -27.628  16.938  32.083  1.00 78.16           C  
ATOM    221  HA  LEU A  16     -27.461  16.157  32.825  1.00 78.16           H  
ATOM    222  C   LEU A  16     -28.726  16.480  31.121  1.00 78.16           C  
ATOM    223  CB  LEU A  16     -27.999  18.247  32.808  1.00 78.16           C  
ATOM    224  HB2 LEU A  16     -27.177  18.542  33.461  1.00 78.16           H  
ATOM    225  HB3 LEU A  16     -28.130  19.026  32.058  1.00 78.16           H  
ATOM    226  O   LEU A  16     -29.097  17.216  30.208  1.00 78.16           O  
ATOM    227  CG  LEU A  16     -29.292  18.152  33.642  1.00 78.16           C  
ATOM    228  HG  LEU A  16     -30.092  17.730  33.033  1.00 78.16           H  
ATOM    229  CD1 LEU A  16     -29.123  17.290  34.890  1.00 78.16           C  
ATOM    230 HD11 LEU A  16     -28.739  16.302  34.633  1.00 78.16           H  
ATOM    231 HD12 LEU A  16     -28.440  17.779  35.585  1.00 78.16           H  
ATOM    232 HD13 LEU A  16     -30.089  17.167  35.379  1.00 78.16           H  
ATOM    233  CD2 LEU A  16     -29.730  19.545  34.092  1.00 78.16           C  
ATOM    234 HD21 LEU A  16     -29.920  20.170  33.219  1.00 78.16           H  
ATOM    235 HD22 LEU A  16     -28.953  20.006  34.703  1.00 78.16           H  
ATOM    236 HD23 LEU A  16     -30.650  19.472  34.673  1.00 78.16           H  
ATOM    237  N   THR A  17     -29.247  15.281  31.330  1.00 75.53           N  
ATOM    238  H   THR A  17     -28.854  14.699  32.056  1.00 75.53           H  
ATOM    239  CA  THR A  17     -30.404  14.749  30.605  1.00 75.53           C  
ATOM    240  HA  THR A  17     -30.654  15.422  29.785  1.00 75.53           H  
ATOM    241  C   THR A  17     -31.608  14.707  31.531  1.00 75.53           C  
ATOM    242  CB  THR A  17     -30.120  13.370  29.987  1.00 75.53           C  
ATOM    243  HB  THR A  17     -31.053  12.816  29.878  1.00 75.53           H  
ATOM    244  O   THR A  17     -31.535  14.178  32.640  1.00 75.53           O  
ATOM    245  CG2 THR A  17     -29.484  13.527  28.606  1.00 75.53           C  
ATOM    246 HG21 THR A  17     -30.183  14.020  27.931  1.00 75.53           H  
ATOM    247 HG22 THR A  17     -28.569  14.115  28.684  1.00 75.53           H  
ATOM    248 HG23 THR A  17     -29.246  12.541  28.208  1.00 75.53           H  
ATOM    249  OG1 THR A  17     -29.219  12.622  30.770  1.00 75.53           O  
ATOM    250  HG1 THR A  17     -29.627  12.455  31.622  1.00 75.53           H  
ATOM    251  N   CYS A  18     -32.718  15.287  31.075  1.00 78.22           N  
ATOM    252  H   CYS A  18     -32.716  15.670  30.141  1.00 78.22           H  
ATOM    253  CA  CYS A  18     -34.011  15.145  31.731  1.00 78.22           C  
ATOM    254  HA  CYS A  18     -33.887  15.201  32.813  1.00 78.22           H  
ATOM    255  C   CYS A  18     -34.569  13.769  31.365  1.00 78.22           C  
ATOM    256  CB  CYS A  18     -34.926  16.288  31.269  1.00 78.22           C  
ATOM    257  HB2 CYS A  18     -35.246  16.104  30.244  1.00 78.22           H  
ATOM    258  HB3 CYS A  18     -34.387  17.234  31.316  1.00 78.22           H  
ATOM    259  O   CYS A  18     -34.795  13.500  30.186  1.00 78.22           O  
ATOM    260  SG  CYS A  18     -36.377  16.384  32.354  1.00 78.22           S  
ATOM    261  HG  CYS A  18     -37.083  17.242  31.613  1.00 78.22           H  
ATOM    262  N   VAL A  19     -34.747  12.901  32.356  1.00 69.03           N  
ATOM    263  H   VAL A  19     -34.536  13.179  33.304  1.00 69.03           H  
ATOM    264  CA  VAL A  19     -35.356  11.584  32.177  1.00 69.03           C  
ATOM    265  HA  VAL A  19     -35.328  11.310  31.123  1.00 69.03           H  
ATOM    266  C   VAL A  19     -36.812  11.694  32.609  1.00 69.03           C  
ATOM    267  CB  VAL A  19     -34.600  10.490  32.956  1.00 69.03           C  
ATOM    268  HB  VAL A  19     -34.705  10.669  34.026  1.00 69.03           H  
ATOM    269  O   VAL A  19     -37.109  12.058  33.752  1.00 69.03           O  
ATOM    270  CG1 VAL A  19     -35.170   9.105  32.627  1.00 69.03           C  
ATOM    271 HG11 VAL A  19     -36.221   9.046  32.910  1.00 69.03           H  
ATOM    272 HG12 VAL A  19     -34.625   8.342  33.183  1.00 69.03           H  
ATOM    273 HG13 VAL A  19     -35.075   8.898  31.561  1.00 69.03           H  
ATOM    274  CG2 VAL A  19     -33.103  10.482  32.609  1.00 69.03           C  
ATOM    275 HG21 VAL A  19     -32.968  10.357  31.535  1.00 69.03           H  
ATOM    276 HG22 VAL A  19     -32.609   9.660  33.127  1.00 69.03           H  
ATOM    277 HG23 VAL A  19     -32.636  11.413  32.930  1.00 69.03           H  
ATOM    278  N   ILE A  20     -37.729  11.402  31.690  1.00 71.37           N  
ATOM    279  H   ILE A  20     -37.426  11.102  30.774  1.00 71.37           H  
ATOM    280  CA  ILE A  20     -39.145  11.240  32.012  1.00 71.37           C  
ATOM    281  HA  ILE A  20     -39.396  11.874  32.861  1.00 71.37           H  
ATOM    282  C   ILE A  20     -39.330   9.779  32.427  1.00 71.37           C  
ATOM    283  CB  ILE A  20     -40.048  11.657  30.824  1.00 71.37           C  
ATOM    284  HB  ILE A  20     -39.916  10.939  30.014  1.00 71.37           H  
ATOM    285  O   ILE A  20     -39.046   8.876  31.642  1.00 71.37           O  
ATOM    286  CG1 ILE A  20     -39.659  13.064  30.301  1.00 71.37           C  
ATOM    287 HG12 ILE A  20     -39.636  13.763  31.137  1.00 71.37           H  
ATOM    288 HG13 ILE A  20     -38.657  13.015  29.875  1.00 71.37           H  
ATOM    289  CG2 ILE A  20     -41.520  11.617  31.278  1.00 71.37           C  
ATOM    290 HG21 ILE A  20     -42.169  11.778  30.418  1.00 71.37           H  
ATOM    291 HG22 ILE A  20     -41.762  10.633  31.679  1.00 71.37           H  
ATOM    292 HG23 ILE A  20     -41.703  12.381  32.034  1.00 71.37           H  
ATOM    293  CD1 ILE A  20     -40.577  13.642  29.216  1.00 71.37           C  
ATOM    294 HD11 ILE A  20     -40.137  14.559  28.824  1.00 71.37           H  
ATOM    295 HD12 ILE A  20     -40.689  12.929  28.399  1.00 71.37           H  
ATOM    296 HD13 ILE A  20     -41.557  13.878  29.631  1.00 71.37           H  
ATOM    297  N   GLU A  21     -39.777   9.522  33.660  1.00 61.65           N  
ATOM    298  H   GLU A  21     -39.974  10.283  34.294  1.00 61.65           H  
ATOM    299  CA  GLU A  21     -40.104   8.156  34.088  1.00 61.65           C  
ATOM    300  HA  GLU A  21     -39.226   7.522  33.965  1.00 61.65           H  
ATOM    301  C   GLU A  21     -41.226   7.603  33.191  1.00 61.65           C  
ATOM    302  CB  GLU A  21     -40.530   8.112  35.569  1.00 61.65           C  
ATOM    303  HB2 GLU A  21     -40.974   7.135  35.761  1.00 61.65           H  
ATOM    304  HB3 GLU A  21     -41.292   8.871  35.745  1.00 61.65           H  
ATOM    305  O   GLU A  21     -42.374   8.048  33.281  1.00 61.65           O  
ATOM    306  CG  GLU A  21     -39.372   8.305  36.565  1.00 61.65           C  
ATOM    307  HG2 GLU A  21     -38.901   9.268  36.370  1.00 61.65           H  
ATOM    308  HG3 GLU A  21     -38.630   7.525  36.391  1.00 61.65           H  
ATOM    309  CD  GLU A  21     -39.822   8.257  38.042  1.00 61.65           C  
ATOM    310  OE1 GLU A  21     -38.964   8.499  38.920  1.00 61.65           O  
ATOM    311  OE2 GLU A  21     -41.030   8.054  38.323  1.00 61.65           O  
ATOM    312  N   GLY A  22     -40.879   6.654  32.314  1.00 66.63           N  
ATOM    313  H   GLY A  22     -39.896   6.445  32.214  1.00 66.63           H  
ATOM    314  CA  GLY A  22     -41.794   6.016  31.363  1.00 66.63           C  
ATOM    315  HA2 GLY A  22     -42.790   6.447  31.460  1.00 66.63           H  
ATOM    316  HA3 GLY A  22     -41.860   4.954  31.599  1.00 66.63           H  
ATOM    317  C   GLY A  22     -41.393   6.141  29.890  1.00 66.63           C  
ATOM    318  O   GLY A  22     -41.912   5.370  29.084  1.00 66.63           O  
ATOM    319  N   ASP A  23     -40.463   7.035  29.537  1.00 60.62           N  
ATOM    320  H   ASP A  23     -40.044   7.635  30.234  1.00 60.62           H  
ATOM    321  CA  ASP A  23     -39.872   7.036  28.195  1.00 60.62           C  
ATOM    322  HA  ASP A  23     -40.664   6.810  27.481  1.00 60.62           H  
ATOM    323  C   ASP A  23     -38.801   5.934  28.103  1.00 60.62           C  
ATOM    324  CB  ASP A  23     -39.292   8.415  27.824  1.00 60.62           C  
ATOM    325  HB2 ASP A  23     -38.772   8.834  28.686  1.00 60.62           H  
ATOM    326  HB3 ASP A  23     -38.557   8.275  27.031  1.00 60.62           H  
ATOM    327  O   ASP A  23     -37.962   5.828  29.006  1.00 60.62           O  
ATOM    328  CG  ASP A  23     -40.335   9.413  27.302  1.00 60.62           C  
ATOM    329  OD1 ASP A  23     -41.398   8.974  26.806  1.00 60.62           O  
ATOM    330  OD2 ASP A  23     -40.048  10.629  27.376  1.00 60.62           O  
ATOM    331  N   PRO A  24     -38.804   5.090  27.051  1.00 52.79           N  
ATOM    332  CA  PRO A  24     -37.725   4.138  26.844  1.00 52.79           C  
ATOM    333  HA  PRO A  24     -37.669   3.468  27.702  1.00 52.79           H  
ATOM    334  C   PRO A  24     -36.403   4.895  26.716  1.00 52.79           C  
ATOM    335  CB  PRO A  24     -38.077   3.326  25.594  1.00 52.79           C  
ATOM    336  HB2 PRO A  24     -38.428   2.339  25.894  1.00 52.79           H  
ATOM    337  HB3 PRO A  24     -37.222   3.228  24.925  1.00 52.79           H  
ATOM    338  O   PRO A  24     -36.324   5.912  26.024  1.00 52.79           O  
ATOM    339  CG  PRO A  24     -39.217   4.089  24.914  1.00 52.79           C  
ATOM    340  HG2 PRO A  24     -38.828   4.643  24.060  1.00 52.79           H  
ATOM    341  HG3 PRO A  24     -40.002   3.405  24.589  1.00 52.79           H  
ATOM    342  CD  PRO A  24     -39.754   5.071  25.955  1.00 52.79           C  
ATOM    343  HD2 PRO A  24     -39.842   6.062  25.510  1.00 52.79           H  
ATOM    344  HD3 PRO A  24     -40.726   4.737  26.319  1.00 52.79           H  
ATOM    345  N   GLU A  25     -35.372   4.391  27.398  1.00 55.49           N  
ATOM    346  H   GLU A  25     -35.523   3.573  27.970  1.00 55.49           H  
ATOM    347  CA  GLU A  25     -34.004   4.895  27.284  1.00 55.49           C  
ATOM    348  HA  GLU A  25     -33.954   5.847  27.813  1.00 55.49           H  
ATOM    349  C   GLU A  25     -33.660   5.087  25.795  1.00 55.49           C  
ATOM    350  CB  GLU A  25     -33.059   3.891  27.969  1.00 55.49           C  
ATOM    351  HB2 GLU A  25     -33.475   3.647  28.946  1.00 55.49           H  
ATOM    352  HB3 GLU A  25     -33.021   2.978  27.376  1.00 55.49           H  
ATOM    353  O   GLU A  25     -33.999   4.209  24.989  1.00 55.49           O  
ATOM    354  CG  GLU A  25     -31.634   4.425  28.185  1.00 55.49           C  
ATOM    355  HG2 GLU A  25     -31.186   4.633  27.213  1.00 55.49           H  
ATOM    356  HG3 GLU A  25     -31.699   5.364  28.735  1.00 55.49           H  
ATOM    357  CD  GLU A  25     -30.728   3.446  28.956  1.00 55.49           C  
ATOM    358  OE1 GLU A  25     -29.631   3.889  29.368  1.00 55.49           O  
ATOM    359  OE2 GLU A  25     -31.113   2.265  29.117  1.00 55.49           O  
ATOM    360  N   PRO A  26     -33.036   6.213  25.386  1.00 49.93           N  
ATOM    361  CA  PRO A  26     -32.671   6.405  23.993  1.00 49.93           C  
ATOM    362  HA  PRO A  26     -33.577   6.444  23.388  1.00 49.93           H  
ATOM    363  C   PRO A  26     -31.804   5.222  23.578  1.00 49.93           C  
ATOM    364  CB  PRO A  26     -31.920   7.740  23.899  1.00 49.93           C  
ATOM    365  HB2 PRO A  26     -30.861   7.580  23.697  1.00 49.93           H  
ATOM    366  HB3 PRO A  26     -32.351   8.366  23.117  1.00 49.93           H  
ATOM    367  O   PRO A  26     -30.710   5.039  24.112  1.00 49.93           O  
ATOM    368  CG  PRO A  26     -32.086   8.400  25.268  1.00 49.93           C  
ATOM    369  HG2 PRO A  26     -32.852   9.173  25.208  1.00 49.93           H  
ATOM    370  HG3 PRO A  26     -31.146   8.831  25.611  1.00 49.93           H  
ATOM    371  CD  PRO A  26     -32.557   7.300  26.217  1.00 49.93           C  
ATOM    372  HD2 PRO A  26     -33.352   7.685  26.855  1.00 49.93           H  
ATOM    373  HD3 PRO A  26     -31.719   6.954  26.823  1.00 49.93           H  
ATOM    374  N   THR A  27     -32.310   4.399  22.658  1.00 52.82           N  
ATOM    375  H   THR A  27     -33.257   4.550  22.341  1.00 52.82           H  
ATOM    376  CA  THR A  27     -31.581   3.240  22.144  1.00 52.82           C  
ATOM    377  HA  THR A  27     -31.485   2.495  22.933  1.00 52.82           H  
ATOM    378  C   THR A  27     -30.200   3.719  21.726  1.00 52.82           C  
ATOM    379  CB  THR A  27     -32.302   2.616  20.937  1.00 52.82           C  
ATOM    380  HB  THR A  27     -31.648   1.872  20.482  1.00 52.82           H  
ATOM    381  O   THR A  27     -30.111   4.609  20.872  1.00 52.82           O  
ATOM    382  CG2 THR A  27     -33.611   1.939  21.337  1.00 52.82           C  
ATOM    383 HG21 THR A  27     -34.299   2.669  21.765  1.00 52.82           H  
ATOM    384 HG22 THR A  27     -33.413   1.161  22.074  1.00 52.82           H  
ATOM    385 HG23 THR A  27     -34.070   1.489  20.457  1.00 52.82           H  
ATOM    386  OG1 THR A  27     -32.609   3.610  19.983  1.00 52.82           O  
ATOM    387  HG1 THR A  27     -31.833   4.173  19.931  1.00 52.82           H  
ATOM    388  N   GLN A  28     -29.140   3.185  22.346  1.00 53.46           N  
ATOM    389  H   GLN A  28     -29.291   2.534  23.103  1.00 53.46           H  
ATOM    390  CA  GLN A  28     -27.774   3.462  21.914  1.00 53.46           C  
ATOM    391  HA  GLN A  28     -27.528   4.499  22.143  1.00 53.46           H  
ATOM    392  C   GLN A  28     -27.741   3.265  20.399  1.00 53.46           C  
ATOM    393  CB  GLN A  28     -26.761   2.533  22.604  1.00 53.46           C  
ATOM    394  HB2 GLN A  28     -25.809   2.622  22.081  1.00 53.46           H  
ATOM    395  HB3 GLN A  28     -27.096   1.499  22.523  1.00 53.46           H  
ATOM    396  O   GLN A  28     -28.102   2.195  19.904  1.00 53.46           O  
ATOM    397  CG  GLN A  28     -26.528   2.885  24.082  1.00 53.46           C  
ATOM    398  HG2 GLN A  28     -27.460   2.755  24.634  1.00 53.46           H  
ATOM    399  HG3 GLN A  28     -26.229   3.930  24.162  1.00 53.46           H  
ATOM    400  CD  GLN A  28     -25.449   2.026  24.744  1.00 53.46           C  
ATOM    401  NE2 GLN A  28     -25.241   2.173  26.034  1.00 53.46           N  
ATOM    402 HE21 GLN A  28     -25.855   2.753  26.588  1.00 53.46           H  
ATOM    403 HE22 GLN A  28     -24.562   1.548  26.444  1.00 53.46           H  
ATOM    404  OE1 GLN A  28     -24.766   1.221  24.133  1.00 53.46           O  
ATOM    405  N   GLY A  29     -27.402   4.326  19.660  1.00 54.69           N  
ATOM    406  H   GLY A  29     -27.206   5.202  20.124  1.00 54.69           H  
ATOM    407  CA  GLY A  29     -27.248   4.225  18.214  1.00 54.69           C  
ATOM    408  HA2 GLY A  29     -26.845   5.153  17.806  1.00 54.69           H  
ATOM    409  HA3 GLY A  29     -28.225   4.028  17.773  1.00 54.69           H  
ATOM    410  C   GLY A  29     -26.292   3.073  17.883  1.00 54.69           C  
ATOM    411  O   GLY A  29     -25.466   2.722  18.730  1.00 54.69           O  
ATOM    412  N   PRO A  30     -26.401   2.465  16.690  1.00 68.24           N  
ATOM    413  CA  PRO A  30     -25.620   1.285  16.348  1.00 68.24           C  
ATOM    414  HA  PRO A  30     -25.985   0.442  16.935  1.00 68.24           H  
ATOM    415  C   PRO A  30     -24.140   1.507  16.672  1.00 68.24           C  
ATOM    416  CB  PRO A  30     -25.886   1.006  14.864  1.00 68.24           C  
ATOM    417  HB2 PRO A  30     -24.966   0.812  14.314  1.00 68.24           H  
ATOM    418  HB3 PRO A  30     -26.559   0.153  14.776  1.00 68.24           H  
ATOM    419  O   PRO A  30     -23.532   2.490  16.236  1.00 68.24           O  
ATOM    420  CG  PRO A  30     -26.586   2.265  14.342  1.00 68.24           C  
ATOM    421  HG2 PRO A  30     -27.332   2.023  13.585  1.00 68.24           H  
ATOM    422  HG3 PRO A  30     -25.842   2.950  13.935  1.00 68.24           H  
ATOM    423  CD  PRO A  30     -27.227   2.889  15.577  1.00 68.24           C  
ATOM    424  HD2 PRO A  30     -27.248   3.974  15.479  1.00 68.24           H  
ATOM    425  HD3 PRO A  30     -28.236   2.500  15.710  1.00 68.24           H  
ATOM    426  N   THR A  31     -23.590   0.621  17.502  1.00 84.93           N  
ATOM    427  H   THR A  31     -24.129  -0.172  17.817  1.00 84.93           H  
ATOM    428  CA  THR A  31     -22.196   0.688  17.933  1.00 84.93           C  
ATOM    429  HA  THR A  31     -22.030   1.657  18.402  1.00 84.93           H  
ATOM    430  C   THR A  31     -21.295   0.587  16.706  1.00 84.93           C  
ATOM    431  CB  THR A  31     -21.870  -0.408  18.964  1.00 84.93           C  
ATOM    432  HB  THR A  31     -20.790  -0.469  19.094  1.00 84.93           H  
ATOM    433  O   THR A  31     -21.484  -0.266  15.838  1.00 84.93           O  
ATOM    434  CG2 THR A  31     -22.517  -0.114  20.318  1.00 84.93           C  
ATOM    435 HG21 THR A  31     -22.252  -0.893  21.032  1.00 84.93           H  
ATOM    436 HG22 THR A  31     -23.602  -0.072  20.220  1.00 84.93           H  
ATOM    437 HG23 THR A  31     -22.160   0.844  20.698  1.00 84.93           H  
ATOM    438  OG1 THR A  31     -22.367  -1.660  18.553  1.00 84.93           O  
ATOM    439  HG1 THR A  31     -21.996  -2.328  19.134  1.00 84.93           H  
ATOM    440  N   ARG A  32     -20.322   1.498  16.594  1.00 92.25           N  
ATOM    441  H   ARG A  32     -20.198   2.169  17.339  1.00 92.25           H  
ATOM    442  CA  ARG A  32     -19.351   1.451  15.495  1.00 92.25           C  
ATOM    443  HA  ARG A  32     -19.912   1.369  14.564  1.00 92.25           H  
ATOM    444  C   ARG A  32     -18.479   0.200  15.635  1.00 92.25           C  
ATOM    445  CB  ARG A  32     -18.480   2.709  15.451  1.00 92.25           C  
ATOM    446  HB2 ARG A  32     -17.665   2.544  14.747  1.00 92.25           H  
ATOM    447  HB3 ARG A  32     -18.053   2.885  16.438  1.00 92.25           H  
ATOM    448  O   ARG A  32     -18.104  -0.134  16.759  1.00 92.25           O  
ATOM    449  CG  ARG A  32     -19.273   3.937  14.997  1.00 92.25           C  
ATOM    450  HG2 ARG A  32     -20.072   4.143  15.709  1.00 92.25           H  
ATOM    451  HG3 ARG A  32     -19.704   3.749  14.013  1.00 92.25           H  
ATOM    452  CD  ARG A  32     -18.331   5.138  14.918  1.00 92.25           C  
ATOM    453  HD2 ARG A  32     -17.558   4.927  14.179  1.00 92.25           H  
ATOM    454  HD3 ARG A  32     -17.856   5.276  15.889  1.00 92.25           H  
ATOM    455  NE  ARG A  32     -19.056   6.363  14.538  1.00 92.25           N  
ATOM    456  HE  ARG A  32     -20.015   6.247  14.240  1.00 92.25           H  
ATOM    457  NH1 ARG A  32     -17.298   7.801  14.825  1.00 92.25           N  
ATOM    458 HH11 ARG A  32     -16.721   7.010  15.073  1.00 92.25           H  
ATOM    459 HH12 ARG A  32     -16.885   8.718  14.726  1.00 92.25           H  
ATOM    460  NH2 ARG A  32     -19.261   8.586  14.095  1.00 92.25           N  
ATOM    461 HH21 ARG A  32     -18.834   9.495  13.987  1.00 92.25           H  
ATOM    462 HH22 ARG A  32     -20.202   8.429  13.764  1.00 92.25           H  
ATOM    463  CZ  ARG A  32     -18.538   7.575  14.491  1.00 92.25           C  
ATOM    464  N   PRO A  33     -18.125  -0.470  14.528  1.00 94.13           N  
ATOM    465  CA  PRO A  33     -17.274  -1.651  14.574  1.00 94.13           C  
ATOM    466  HA  PRO A  33     -17.687  -2.380  15.271  1.00 94.13           H  
ATOM    467  C   PRO A  33     -15.851  -1.285  15.014  1.00 94.13           C  
ATOM    468  CB  PRO A  33     -17.311  -2.218  13.151  1.00 94.13           C  
ATOM    469  HB2 PRO A  33     -18.161  -2.893  13.047  1.00 94.13           H  
ATOM    470  HB3 PRO A  33     -16.386  -2.729  12.885  1.00 94.13           H  
ATOM    471  O   PRO A  33     -15.320  -0.245  14.626  1.00 94.13           O  
ATOM    472  CG  PRO A  33     -17.538  -0.978  12.284  1.00 94.13           C  
ATOM    473  HG2 PRO A  33     -16.593  -0.461  12.123  1.00 94.13           H  
ATOM    474  HG3 PRO A  33     -18.011  -1.218  11.332  1.00 94.13           H  
ATOM    475  CD  PRO A  33     -18.451  -0.120  13.152  1.00 94.13           C  
ATOM    476  HD2 PRO A  33     -19.493  -0.370  12.952  1.00 94.13           H  
ATOM    477  HD3 PRO A  33     -18.268   0.936  12.951  1.00 94.13           H  
ATOM    478  N   ASP A  34     -15.198  -2.162  15.773  1.00 93.09           N  
ATOM    479  H   ASP A  34     -15.708  -2.925  16.195  1.00 93.09           H  
ATOM    480  CA  ASP A  34     -13.789  -1.974  16.155  1.00 93.09           C  
ATOM    481  HA  ASP A  34     -13.626  -0.936  16.447  1.00 93.09           H  
ATOM    482  C   ASP A  34     -12.821  -2.269  15.004  1.00 93.09           C  
ATOM    483  CB  ASP A  34     -13.455  -2.876  17.349  1.00 93.09           C  
ATOM    484  HB2 ASP A  34     -12.386  -2.809  17.552  1.00 93.09           H  
ATOM    485  HB3 ASP A  34     -13.683  -3.910  17.089  1.00 93.09           H  
ATOM    486  O   ASP A  34     -11.711  -1.745  14.951  1.00 93.09           O  
ATOM    487  CG  ASP A  34     -14.203  -2.481  18.621  1.00 93.09           C  
ATOM    488  OD1 ASP A  34     -14.359  -1.258  18.848  1.00 93.09           O  
ATOM    489  OD2 ASP A  34     -14.598  -3.414  19.348  1.00 93.09           O  
ATOM    490  N   SER A  35     -13.231  -3.128  14.069  1.00 95.15           N  
ATOM    491  H   SER A  35     -14.182  -3.466  14.123  1.00 95.15           H  
ATOM    492  CA  SER A  35     -12.455  -3.490  12.884  1.00 95.15           C  
ATOM    493  HA  SER A  35     -11.925  -2.608  12.522  1.00 95.15           H  
ATOM    494  C   SER A  35     -13.370  -3.995  11.772  1.00 95.15           C  
ATOM    495  CB  SER A  35     -11.426  -4.572  13.239  1.00 95.15           C  
ATOM    496  HB2 SER A  35     -10.838  -4.250  14.099  1.00 95.15           H  
ATOM    497  HB3 SER A  35     -10.750  -4.716  12.397  1.00 95.15           H  
ATOM    498  O   SER A  35     -14.526  -4.338  12.018  1.00 95.15           O  
ATOM    499  OG  SER A  35     -12.066  -5.800  13.530  1.00 95.15           O  
ATOM    500  HG  SER A  35     -12.650  -5.642  14.276  1.00 95.15           H  
ATOM    501  N   CYS A  36     -12.831  -4.147  10.562  1.00 96.89           N  
ATOM    502  H   CYS A  36     -11.895  -3.811  10.382  1.00 96.89           H  
ATOM    503  CA  CYS A  36     -13.559  -4.748   9.446  1.00 96.89           C  
ATOM    504  HA  CYS A  36     -14.461  -4.161   9.271  1.00 96.89           H  
ATOM    505  C   CYS A  36     -14.024  -6.191   9.706  1.00 96.89           C  
ATOM    506  CB  CYS A  36     -12.685  -4.654   8.195  1.00 96.89           C  
ATOM    507  HB2 CYS A  36     -11.704  -5.085   8.395  1.00 96.89           H  
ATOM    508  HB3 CYS A  36     -13.145  -5.231   7.393  1.00 96.89           H  
ATOM    509  O   CYS A  36     -14.923  -6.662   9.019  1.00 96.89           O  
ATOM    510  SG  CYS A  36     -12.475  -2.956   7.608  1.00 96.89           S  
ATOM    511  N   LYS A  37     -13.478  -6.888  10.716  1.00 94.61           N  
ATOM    512  H   LYS A  37     -12.781  -6.425  11.283  1.00 94.61           H  
ATOM    513  CA  LYS A  37     -13.844  -8.271  11.067  1.00 94.61           C  
ATOM    514  HA  LYS A  37     -13.745  -8.894  10.178  1.00 94.61           H  
ATOM    515  C   LYS A  37     -15.301  -8.430  11.514  1.00 94.61           C  
ATOM    516  CB  LYS A  37     -12.862  -8.784  12.134  1.00 94.61           C  
ATOM    517  HB2 LYS A  37     -11.853  -8.517  11.819  1.00 94.61           H  
ATOM    518  HB3 LYS A  37     -13.067  -8.288  13.083  1.00 94.61           H  
ATOM    519  O   LYS A  37     -15.869  -9.496  11.312  1.00 94.61           O  
ATOM    520  CG  LYS A  37     -12.916 -10.308  12.339  1.00 94.61           C  
ATOM    521  HG2 LYS A  37     -13.869 -10.592  12.784  1.00 94.61           H  
ATOM    522  HG3 LYS A  37     -12.811 -10.802  11.373  1.00 94.61           H  
ATOM    523  CD  LYS A  37     -11.768 -10.757  13.258  1.00 94.61           C  
ATOM    524  HD2 LYS A  37     -10.829 -10.403  12.834  1.00 94.61           H  
ATOM    525  HD3 LYS A  37     -11.897 -10.306  14.242  1.00 94.61           H  
ATOM    526  CE  LYS A  37     -11.695 -12.284  13.400  1.00 94.61           C  
ATOM    527  HE2 LYS A  37     -11.723 -12.722  12.402  1.00 94.61           H  
ATOM    528  HE3 LYS A  37     -12.571 -12.635  13.945  1.00 94.61           H  
ATOM    529  NZ  LYS A  37     -10.441 -12.702  14.091  1.00 94.61           N  
ATOM    530  HZ1 LYS A  37     -10.348 -13.707  14.123  1.00 94.61           H  
ATOM    531  HZ2 LYS A  37      -9.626 -12.346  13.612  1.00 94.61           H  
ATOM    532  HZ3 LYS A  37     -10.402 -12.359  15.040  1.00 94.61           H  
ATOM    533  N   SER A  38     -15.901  -7.399  12.114  1.00 93.29           N  
ATOM    534  H   SER A  38     -15.389  -6.538  12.240  1.00 93.29           H  
ATOM    535  CA  SER A  38     -17.310  -7.410  12.539  1.00 93.29           C  
ATOM    536  HA  SER A  38     -17.653  -8.442  12.609  1.00 93.29           H  
ATOM    537  C   SER A  38     -18.252  -6.722  11.547  1.00 93.29           C  
ATOM    538  CB  SER A  38     -17.450  -6.798  13.936  1.00 93.29           C  
ATOM    539  HB2 SER A  38     -18.500  -6.809  14.230  1.00 93.29           H  
ATOM    540  HB3 SER A  38     -16.886  -7.399  14.649  1.00 93.29           H  
ATOM    541  O   SER A  38     -19.445  -6.598  11.818  1.00 93.29           O  
ATOM    542  OG  SER A  38     -16.965  -5.469  13.964  1.00 93.29           O  
ATOM    543  HG  SER A  38     -17.508  -4.978  14.584  1.00 93.29           H  
ATOM    544  N   VAL A  39     -17.736  -6.260  10.404  1.00 95.61           N  
ATOM    545  H   VAL A  39     -16.773  -6.469  10.181  1.00 95.61           H  
ATOM    546  CA  VAL A  39     -18.534  -5.571   9.390  1.00 95.61           C  
ATOM    547  HA  VAL A  39     -19.295  -4.974   9.892  1.00 95.61           H  
ATOM    548  C   VAL A  39     -19.239  -6.598   8.517  1.00 95.61           C  
ATOM    549  CB  VAL A  39     -17.673  -4.606   8.556  1.00 95.61           C  
ATOM    550  HB  VAL A  39     -16.839  -5.143   8.105  1.00 95.61           H  
ATOM    551  O   VAL A  39     -18.602  -7.386   7.823  1.00 95.61           O  
ATOM    552  CG1 VAL A  39     -18.478  -3.930   7.439  1.00 95.61           C  
ATOM    553 HG11 VAL A  39     -19.352  -3.424   7.851  1.00 95.61           H  
ATOM    554 HG12 VAL A  39     -17.850  -3.202   6.927  1.00 95.61           H  
ATOM    555 HG13 VAL A  39     -18.800  -4.671   6.707  1.00 95.61           H  
ATOM    556  CG2 VAL A  39     -17.126  -3.499   9.463  1.00 95.61           C  
ATOM    557 HG21 VAL A  39     -16.543  -3.922  10.281  1.00 95.61           H  
ATOM    558 HG22 VAL A  39     -17.956  -2.925   9.875  1.00 95.61           H  
ATOM    559 HG23 VAL A  39     -16.483  -2.838   8.882  1.00 95.61           H  
ATOM    560  N   VAL A  40     -20.569  -6.550   8.524  1.00 93.09           N  
ATOM    561  H   VAL A  40     -21.020  -5.882   9.133  1.00 93.09           H  
ATOM    562  CA  VAL A  40     -21.427  -7.353   7.650  1.00 93.09           C  
ATOM    563  HA  VAL A  40     -20.825  -8.112   7.151  1.00 93.09           H  
ATOM    564  C   VAL A  40     -22.019  -6.433   6.587  1.00 93.09           C  
ATOM    565  CB  VAL A  40     -22.518  -8.082   8.456  1.00 93.09           C  
ATOM    566  HB  VAL A  40     -23.173  -7.347   8.925  1.00 93.09           H  
ATOM    567  O   VAL A  40     -22.635  -5.420   6.912  1.00 93.09           O  
ATOM    568  CG1 VAL A  40     -23.361  -8.985   7.547  1.00 93.09           C  
ATOM    569 HG11 VAL A  40     -22.724  -9.709   7.041  1.00 93.09           H  
ATOM    570 HG12 VAL A  40     -23.890  -8.387   6.805  1.00 93.09           H  
ATOM    571 HG13 VAL A  40     -24.102  -9.518   8.143  1.00 93.09           H  
ATOM    572  CG2 VAL A  40     -21.909  -8.961   9.558  1.00 93.09           C  
ATOM    573 HG21 VAL A  40     -21.371  -8.347  10.281  1.00 93.09           H  
ATOM    574 HG22 VAL A  40     -21.218  -9.683   9.122  1.00 93.09           H  
ATOM    575 HG23 VAL A  40     -22.699  -9.493  10.088  1.00 93.09           H  
ATOM    576  N   SER A  41     -21.823  -6.770   5.315  1.00 94.65           N  
ATOM    577  H   SER A  41     -21.329  -7.626   5.105  1.00 94.65           H  
ATOM    578  CA  SER A  41     -22.310  -5.997   4.169  1.00 94.65           C  
ATOM    579  HA  SER A  41     -23.211  -5.451   4.448  1.00 94.65           H  
ATOM    580  C   SER A  41     -22.636  -6.930   3.008  1.00 94.65           C  
ATOM    581  CB  SER A  41     -21.243  -4.993   3.728  1.00 94.65           C  
ATOM    582  HB2 SER A  41     -20.362  -5.539   3.389  1.00 94.65           H  
ATOM    583  HB3 SER A  41     -20.973  -4.360   4.573  1.00 94.65           H  
ATOM    584  O   SER A  41     -22.003  -7.971   2.861  1.00 94.65           O  
ATOM    585  OG  SER A  41     -21.710  -4.186   2.665  1.00 94.65           O  
ATOM    586  HG  SER A  41     -20.954  -3.707   2.316  1.00 94.65           H  
ATOM    587  N   SER A  42     -23.596  -6.541   2.168  1.00 93.98           N  
ATOM    588  H   SER A  42     -24.054  -5.657   2.332  1.00 93.98           H  
ATOM    589  CA  SER A  42     -23.870  -7.202   0.884  1.00 93.98           C  
ATOM    590  HA  SER A  42     -23.716  -8.276   0.991  1.00 93.98           H  
ATOM    591  C   SER A  42     -22.953  -6.731  -0.249  1.00 93.98           C  
ATOM    592  CB  SER A  42     -25.328  -6.964   0.487  1.00 93.98           C  
ATOM    593  HB2 SER A  42     -25.979  -7.424   1.230  1.00 93.98           H  
ATOM    594  HB3 SER A  42     -25.520  -7.429  -0.480  1.00 93.98           H  
ATOM    595  O   SER A  42     -23.012  -7.278  -1.345  1.00 93.98           O  
ATOM    596  OG  SER A  42     -25.610  -5.574   0.413  1.00 93.98           O  
ATOM    597  HG  SER A  42     -26.518  -5.473   0.117  1.00 93.98           H  
ATOM    598  N   GLN A  43     -22.147  -5.691  -0.013  1.00 96.57           N  
ATOM    599  H   GLN A  43     -22.124  -5.317   0.924  1.00 96.57           H  
ATOM    600  CA  GLN A  43     -21.173  -5.173  -0.974  1.00 96.57           C  
ATOM    601  HA  GLN A  43     -21.513  -5.419  -1.980  1.00 96.57           H  
ATOM    602  C   GLN A  43     -19.796  -5.793  -0.718  1.00 96.57           C  
ATOM    603  CB  GLN A  43     -21.066  -3.644  -0.856  1.00 96.57           C  
ATOM    604  HB2 GLN A  43     -20.269  -3.293  -1.511  1.00 96.57           H  
ATOM    605  HB3 GLN A  43     -20.796  -3.378   0.166  1.00 96.57           H  
ATOM    606  O   GLN A  43     -19.403  -5.811   0.449  1.00 96.57           O  
ATOM    607  CG  GLN A  43     -22.365  -2.922  -1.230  1.00 96.57           C  
ATOM    608  HG2 GLN A  43     -22.235  -1.852  -1.066  1.00 96.57           H  
ATOM    609  HG3 GLN A  43     -23.173  -3.262  -0.582  1.00 96.57           H  
ATOM    610  CD  GLN A  43     -22.751  -3.133  -2.690  1.00 96.57           C  
ATOM    611  NE2 GLN A  43     -24.023  -3.253  -2.992  1.00 96.57           N  
ATOM    612 HE21 GLN A  43     -24.222  -3.448  -3.963  1.00 96.57           H  
ATOM    613 HE22 GLN A  43     -24.720  -3.286  -2.262  1.00 96.57           H  
ATOM    614  OE1 GLN A  43     -21.925  -3.192  -3.586  1.00 96.57           O  
ATOM    615  N   PRO A  44     -19.023  -6.161  -1.763  1.00 97.26           N  
ATOM    616  CA  PRO A  44     -17.669  -6.711  -1.621  1.00 97.26           C  
ATOM    617  HA  PRO A  44     -17.721  -7.648  -1.068  1.00 97.26           H  
ATOM    618  C   PRO A  44     -16.683  -5.770  -0.924  1.00 97.26           C  
ATOM    619  CB  PRO A  44     -17.179  -6.971  -3.051  1.00 97.26           C  
ATOM    620  HB2 PRO A  44     -16.597  -6.122  -3.410  1.00 97.26           H  
ATOM    621  HB3 PRO A  44     -16.576  -7.877  -3.108  1.00 97.26           H  
ATOM    622  O   PRO A  44     -15.746  -6.206  -0.259  1.00 97.26           O  
ATOM    623  CG  PRO A  44     -18.445  -7.074  -3.897  1.00 97.26           C  
ATOM    624  HG2 PRO A  44     -18.798  -8.105  -3.932  1.00 97.26           H  
ATOM    625  HG3 PRO A  44     -18.281  -6.708  -4.910  1.00 97.26           H  
ATOM    626  CD  PRO A  44     -19.459  -6.215  -3.153  1.00 97.26           C  
ATOM    627  HD2 PRO A  44     -19.479  -5.208  -3.572  1.00 97.26           H  
ATOM    628  HD3 PRO A  44     -20.441  -6.681  -3.242  1.00 97.26           H  
ATOM    629  N   ARG A  45     -16.865  -4.459  -1.135  1.00 98.09           N  
ATOM    630  H   ARG A  45     -17.686  -4.192  -1.660  1.00 98.09           H  
ATOM    631  CA  ARG A  45     -16.126  -3.391  -0.461  1.00 98.09           C  
ATOM    632  HA  ARG A  45     -15.582  -3.834   0.373  1.00 98.09           H  
ATOM    633  C   ARG A  45     -17.100  -2.376   0.107  1.00 98.09           C  
ATOM    634  CB  ARG A  45     -15.119  -2.703  -1.394  1.00 98.09           C  
ATOM    635  HB2 ARG A  45     -14.760  -1.799  -0.901  1.00 98.09           H  
ATOM    636  HB3 ARG A  45     -15.631  -2.392  -2.305  1.00 98.09           H  
ATOM    637  O   ARG A  45     -18.013  -1.944  -0.593  1.00 98.09           O  
ATOM    638  CG  ARG A  45     -13.894  -3.573  -1.716  1.00 98.09           C  
ATOM    639  HG2 ARG A  45     -13.000  -3.074  -1.341  1.00 98.09           H  
ATOM    640  HG3 ARG A  45     -13.964  -4.543  -1.225  1.00 98.09           H  
ATOM    641  CD  ARG A  45     -13.758  -3.775  -3.226  1.00 98.09           C  
ATOM    642  HD2 ARG A  45     -13.720  -2.801  -3.714  1.00 98.09           H  
ATOM    643  HD3 ARG A  45     -14.653  -4.281  -3.586  1.00 98.09           H  
ATOM    644  NE  ARG A  45     -12.545  -4.552  -3.551  1.00 98.09           N  
ATOM    645  HE  ARG A  45     -11.642  -4.178  -3.299  1.00 98.09           H  
ATOM    646  NH1 ARG A  45     -13.539  -6.475  -4.301  1.00 98.09           N  
ATOM    647 HH11 ARG A  45     -13.460  -7.467  -4.472  1.00 98.09           H  
ATOM    648 HH12 ARG A  45     -14.444  -6.092  -4.068  1.00 98.09           H  
ATOM    649  NH2 ARG A  45     -11.311  -6.353  -4.101  1.00 98.09           N  
ATOM    650 HH21 ARG A  45     -10.508  -5.865  -3.729  1.00 98.09           H  
ATOM    651 HH22 ARG A  45     -11.229  -7.345  -4.274  1.00 98.09           H  
ATOM    652  CZ  ARG A  45     -12.475  -5.788  -3.990  1.00 98.09           C  
ATOM    653  N   VAL A  46     -16.882  -1.965   1.350  1.00 98.01           N  
ATOM    654  H   VAL A  46     -16.123  -2.389   1.864  1.00 98.01           H  
ATOM    655  CA  VAL A  46     -17.698  -0.947   2.020  1.00 98.01           C  
ATOM    656  HA  VAL A  46     -18.186  -0.340   1.257  1.00 98.01           H  
ATOM    657  C   VAL A  46     -16.816  -0.013   2.839  1.00 98.01           C  
ATOM    658  CB  VAL A  46     -18.814  -1.608   2.855  1.00 98.01           C  
ATOM    659  HB  VAL A  46     -19.387  -2.251   2.187  1.00 98.01           H  
ATOM    660  O   VAL A  46     -15.892  -0.463   3.512  1.00 98.01           O  
ATOM    661  CG1 VAL A  46     -18.291  -2.489   3.996  1.00 98.01           C  
ATOM    662 HG11 VAL A  46     -17.723  -1.891   4.710  1.00 98.01           H  
ATOM    663 HG12 VAL A  46     -19.128  -2.950   4.520  1.00 98.01           H  
ATOM    664 HG13 VAL A  46     -17.651  -3.276   3.598  1.00 98.01           H  
ATOM    665  CG2 VAL A  46     -19.790  -0.574   3.422  1.00 98.01           C  
ATOM    666 HG21 VAL A  46     -19.298   0.052   4.166  1.00 98.01           H  
ATOM    667 HG22 VAL A  46     -20.177   0.055   2.620  1.00 98.01           H  
ATOM    668 HG23 VAL A  46     -20.627  -1.084   3.898  1.00 98.01           H  
ATOM    669  N   VAL A  47     -17.088   1.289   2.771  1.00 98.22           N  
ATOM    670  H   VAL A  47     -17.884   1.597   2.231  1.00 98.22           H  
ATOM    671  CA  VAL A  47     -16.425   2.286   3.619  1.00 98.22           C  
ATOM    672  HA  VAL A  47     -15.419   1.936   3.851  1.00 98.22           H  
ATOM    673  C   VAL A  47     -17.196   2.409   4.929  1.00 98.22           C  
ATOM    674  CB  VAL A  47     -16.273   3.641   2.905  1.00 98.22           C  
ATOM    675  HB  VAL A  47     -17.256   4.012   2.615  1.00 98.22           H  
ATOM    676  O   VAL A  47     -18.418   2.554   4.920  1.00 98.22           O  
ATOM    677  CG1 VAL A  47     -15.598   4.676   3.809  1.00 98.22           C  
ATOM    678 HG11 VAL A  47     -14.630   4.306   4.146  1.00 98.22           H  
ATOM    679 HG12 VAL A  47     -16.223   4.901   4.673  1.00 98.22           H  
ATOM    680 HG13 VAL A  47     -15.451   5.609   3.265  1.00 98.22           H  
ATOM    681  CG2 VAL A  47     -15.408   3.492   1.644  1.00 98.22           C  
ATOM    682 HG21 VAL A  47     -14.421   3.113   1.909  1.00 98.22           H  
ATOM    683 HG22 VAL A  47     -15.880   2.814   0.934  1.00 98.22           H  
ATOM    684 HG23 VAL A  47     -15.293   4.465   1.166  1.00 98.22           H  
ATOM    685  N   VAL A  48     -16.488   2.331   6.055  1.00 97.23           N  
ATOM    686  H   VAL A  48     -15.486   2.228   5.981  1.00 97.23           H  
ATOM    687  CA  VAL A  48     -17.062   2.451   7.401  1.00 97.23           C  
ATOM    688  HA  VAL A  48     -18.033   2.940   7.322  1.00 97.23           H  
ATOM    689  C   VAL A  48     -16.183   3.328   8.284  1.00 97.23           C  
ATOM    690  CB  VAL A  48     -17.280   1.079   8.075  1.00 97.23           C  
ATOM    691  HB  VAL A  48     -17.792   1.251   9.022  1.00 97.23           H  
ATOM    692  O   VAL A  48     -14.969   3.402   8.099  1.00 97.23           O  
ATOM    693  CG1 VAL A  48     -18.170   0.152   7.239  1.00 97.23           C  
ATOM    694 HG11 VAL A  48     -18.409  -0.746   7.809  1.00 97.23           H  
ATOM    695 HG12 VAL A  48     -17.654  -0.136   6.323  1.00 97.23           H  
ATOM    696 HG13 VAL A  48     -19.096   0.665   6.980  1.00 97.23           H  
ATOM    697  CG2 VAL A  48     -15.968   0.350   8.385  1.00 97.23           C  
ATOM    698 HG21 VAL A  48     -16.181  -0.616   8.844  1.00 97.23           H  
ATOM    699 HG22 VAL A  48     -15.401   0.202   7.466  1.00 97.23           H  
ATOM    700 HG23 VAL A  48     -15.363   0.928   9.084  1.00 97.23           H  
ATOM    701  N   THR A  49     -16.781   3.939   9.304  1.00 97.46           N  
ATOM    702  H   THR A  49     -17.786   3.885   9.382  1.00 97.46           H  
ATOM    703  CA  THR A  49     -16.039   4.589  10.389  1.00 97.46           C  
ATOM    704  HA  THR A  49     -15.033   4.836  10.049  1.00 97.46           H  
ATOM    705  C   THR A  49     -15.925   3.637  11.575  1.00 97.46           C  
ATOM    706  CB  THR A  49     -16.710   5.892  10.832  1.00 97.46           C  
ATOM    707  HB  THR A  49     -17.618   5.655  11.387  1.00 97.46           H  
ATOM    708  O   THR A  49     -16.941   3.226  12.142  1.00 97.46           O  
ATOM    709  CG2 THR A  49     -15.799   6.726  11.727  1.00 97.46           C  
ATOM    710 HG21 THR A  49     -16.289   7.669  11.969  1.00 97.46           H  
ATOM    711 HG22 THR A  49     -15.582   6.186  12.648  1.00 97.46           H  
ATOM    712 HG23 THR A  49     -14.865   6.938  11.206  1.00 97.46           H  
ATOM    713  OG1 THR A  49     -17.080   6.699   9.739  1.00 97.46           O  
ATOM    714  HG1 THR A  49     -16.349   6.778   9.121  1.00 97.46           H  
ATOM    715  N   LEU A  50     -14.696   3.310  11.974  1.00 96.05           N  
ATOM    716  H   LEU A  50     -13.909   3.695  11.473  1.00 96.05           H  
ATOM    717  CA  LEU A  50     -14.426   2.462  13.133  1.00 96.05           C  
ATOM    718  HA  LEU A  50     -15.090   1.599  13.082  1.00 96.05           H  
ATOM    719  C   LEU A  50     -14.737   3.186  14.454  1.00 96.05           C  
ATOM    720  CB  LEU A  50     -12.967   1.962  13.088  1.00 96.05           C  
ATOM    721  HB2 LEU A  50     -12.307   2.826  13.157  1.00 96.05           H  
ATOM    722  HB3 LEU A  50     -12.791   1.334  13.962  1.00 96.05           H  
ATOM    723  O   LEU A  50     -14.895   4.411  14.501  1.00 96.05           O  
ATOM    724  CG  LEU A  50     -12.579   1.157  11.832  1.00 96.05           C  
ATOM    725  HG  LEU A  50     -12.641   1.805  10.958  1.00 96.05           H  
ATOM    726  CD1 LEU A  50     -11.134   0.670  11.964  1.00 96.05           C  
ATOM    727 HD11 LEU A  50     -11.039   0.017  12.831  1.00 96.05           H  
ATOM    728 HD12 LEU A  50     -10.474   1.529  12.080  1.00 96.05           H  
ATOM    729 HD13 LEU A  50     -10.845   0.126  11.064  1.00 96.05           H  
ATOM    730  CD2 LEU A  50     -13.477  -0.061  11.607  1.00 96.05           C  
ATOM    731 HD21 LEU A  50     -13.521  -0.663  12.514  1.00 96.05           H  
ATOM    732 HD22 LEU A  50     -14.482   0.274  11.347  1.00 96.05           H  
ATOM    733 HD23 LEU A  50     -13.098  -0.661  10.779  1.00 96.05           H  
ATOM    734  N   SER A  51     -14.787   2.438  15.557  1.00 94.70           N  
ATOM    735  H   SER A  51     -14.698   1.437  15.462  1.00 94.70           H  
ATOM    736  CA  SER A  51     -14.929   2.987  16.916  1.00 94.70           C  
ATOM    737  HA  SER A  51     -15.871   3.532  16.974  1.00 94.70           H  
ATOM    738  C   SER A  51     -13.813   3.978  17.281  1.00 94.70           C  
ATOM    739  CB  SER A  51     -14.987   1.842  17.933  1.00 94.70           C  
ATOM    740  HB2 SER A  51     -15.140   2.248  18.933  1.00 94.70           H  
ATOM    741  HB3 SER A  51     -15.822   1.186  17.688  1.00 94.70           H  
ATOM    742  O   SER A  51     -14.058   4.936  18.012  1.00 94.70           O  
ATOM    743  OG  SER A  51     -13.790   1.097  17.904  1.00 94.70           O  
ATOM    744  HG  SER A  51     -13.977   0.252  18.321  1.00 94.70           H  
ATOM    745  N   SER A  52     -12.625   3.830  16.684  1.00 94.07           N  
ATOM    746  H   SER A  52     -12.494   3.004  16.117  1.00 94.07           H  
ATOM    747  CA  SER A  52     -11.508   4.783  16.782  1.00 94.07           C  
ATOM    748  HA  SER A  52     -11.327   4.995  17.836  1.00 94.07           H  
ATOM    749  C   SER A  52     -11.754   6.128  16.083  1.00 94.07           C  
ATOM    750  CB  SER A  52     -10.246   4.147  16.193  1.00 94.07           C  
ATOM    751  HB2 SER A  52      -9.400   4.818  16.343  1.00 94.07           H  
ATOM    752  HB3 SER A  52     -10.044   3.206  16.706  1.00 94.07           H  
ATOM    753  O   SER A  52     -10.956   7.049  16.236  1.00 94.07           O  
ATOM    754  OG  SER A  52     -10.418   3.905  14.807  1.00 94.07           O  
ATOM    755  HG  SER A  52      -9.632   3.468  14.472  1.00 94.07           H  
ATOM    756  N   GLY A  53     -12.824   6.248  15.291  1.00 95.50           N  
ATOM    757  H   GLY A  53     -13.440   5.452  15.209  1.00 95.50           H  
ATOM    758  CA  GLY A  53     -13.089   7.400  14.429  1.00 95.50           C  
ATOM    759  HA2 GLY A  53     -14.160   7.456  14.236  1.00 95.50           H  
ATOM    760  HA3 GLY A  53     -12.780   8.313  14.939  1.00 95.50           H  
ATOM    761  C   GLY A  53     -12.371   7.353  13.078  1.00 95.50           C  
ATOM    762  O   GLY A  53     -12.620   8.221  12.247  1.00 95.50           O  
ATOM    763  N   LEU A  54     -11.520   6.349  12.837  1.00 96.92           N  
ATOM    764  H   LEU A  54     -11.368   5.659  13.559  1.00 96.92           H  
ATOM    765  CA  LEU A  54     -10.839   6.165  11.558  1.00 96.92           C  
ATOM    766  HA  LEU A  54     -10.466   7.137  11.233  1.00 96.92           H  
ATOM    767  C   LEU A  54     -11.815   5.642  10.500  1.00 96.92           C  
ATOM    768  CB  LEU A  54      -9.643   5.216  11.750  1.00 96.92           C  
ATOM    769  HB2 LEU A  54     -10.029   4.247  12.067  1.00 96.92           H  
ATOM    770  HB3 LEU A  54      -9.007   5.607  12.543  1.00 96.92           H  
ATOM    771  O   LEU A  54     -12.501   4.641  10.719  1.00 96.92           O  
ATOM    772  CG  LEU A  54      -8.787   5.006  10.486  1.00 96.92           C  
ATOM    773  HG  LEU A  54      -9.414   4.633   9.676  1.00 96.92           H  
ATOM    774  CD1 LEU A  54      -8.095   6.289  10.023  1.00 96.92           C  
ATOM    775 HD11 LEU A  54      -7.489   6.707  10.826  1.00 96.92           H  
ATOM    776 HD12 LEU A  54      -7.455   6.071   9.168  1.00 96.92           H  
ATOM    777 HD13 LEU A  54      -8.835   7.021   9.700  1.00 96.92           H  
ATOM    778  CD2 LEU A  54      -7.712   3.960  10.780  1.00 96.92           C  
ATOM    779 HD21 LEU A  54      -7.047   4.314  11.567  1.00 96.92           H  
ATOM    780 HD22 LEU A  54      -7.134   3.777   9.874  1.00 96.92           H  
ATOM    781 HD23 LEU A  54      -8.186   3.027  11.085  1.00 96.92           H  
ATOM    782  N   GLU A  55     -11.849   6.300   9.348  1.00 97.95           N  
ATOM    783  H   GLU A  55     -11.255   7.107   9.220  1.00 97.95           H  
ATOM    784  CA  GLU A  55     -12.570   5.816   8.176  1.00 97.95           C  
ATOM    785  HA  GLU A  55     -13.469   5.297   8.510  1.00 97.95           H  
ATOM    786  C   GLU A  55     -11.705   4.817   7.400  1.00 97.95           C  
ATOM    787  CB  GLU A  55     -13.019   7.008   7.326  1.00 97.95           C  
ATOM    788  HB2 GLU A  55     -13.470   7.755   7.979  1.00 97.95           H  
ATOM    789  HB3 GLU A  55     -12.157   7.452   6.827  1.00 97.95           H  
ATOM    790  O   GLU A  55     -10.534   5.077   7.123  1.00 97.95           O  
ATOM    791  CG  GLU A  55     -14.063   6.577   6.297  1.00 97.95           C  
ATOM    792  HG2 GLU A  55     -14.881   6.080   6.818  1.00 97.95           H  
ATOM    793  HG3 GLU A  55     -13.618   5.852   5.616  1.00 97.95           H  
ATOM    794  CD  GLU A  55     -14.598   7.794   5.535  1.00 97.95           C  
ATOM    795  OE1 GLU A  55     -13.824   8.384   4.752  1.00 97.95           O  
ATOM    796  OE2 GLU A  55     -15.772   8.142   5.788  1.00 97.95           O  
ATOM    797  N   VAL A  56     -12.268   3.651   7.084  1.00 98.36           N  
ATOM    798  H   VAL A  56     -13.238   3.504   7.323  1.00 98.36           H  
ATOM    799  CA  VAL A  56     -11.563   2.561   6.403  1.00 98.36           C  
ATOM    800  HA  VAL A  56     -10.693   2.974   5.892  1.00 98.36           H  
ATOM    801  C   VAL A  56     -12.443   1.917   5.344  1.00 98.36           C  
ATOM    802  CB  VAL A  56     -11.060   1.481   7.383  1.00 98.36           C  
ATOM    803  HB  VAL A  56     -10.499   0.754   6.795  1.00 98.36           H  
ATOM    804  O   VAL A  56     -13.667   1.879   5.473  1.00 98.36           O  
ATOM    805  CG1 VAL A  56     -10.105   2.044   8.441  1.00 98.36           C  
ATOM    806 HG11 VAL A  56     -10.651   2.689   9.128  1.00 98.36           H  
ATOM    807 HG12 VAL A  56      -9.647   1.228   9.001  1.00 98.36           H  
ATOM    808 HG13 VAL A  56      -9.321   2.622   7.951  1.00 98.36           H  
ATOM    809  CG2 VAL A  56     -12.187   0.732   8.105  1.00 98.36           C  
ATOM    810 HG21 VAL A  56     -12.808   0.201   7.384  1.00 98.36           H  
ATOM    811 HG22 VAL A  56     -12.811   1.435   8.656  1.00 98.36           H  
ATOM    812 HG23 VAL A  56     -11.763  -0.002   8.791  1.00 98.36           H  
ATOM    813  N   MET A  57     -11.811   1.336   4.326  1.00 98.59           N  
ATOM    814  H   MET A  57     -10.804   1.395   4.282  1.00 98.59           H  
ATOM    815  CA  MET A  57     -12.481   0.425   3.406  1.00 98.59           C  
ATOM    816  HA  MET A  57     -13.545   0.658   3.382  1.00 98.59           H  
ATOM    817  C   MET A  57     -12.317  -1.016   3.893  1.00 98.59           C  
ATOM    818  CB  MET A  57     -11.948   0.632   1.987  1.00 98.59           C  
ATOM    819  HB2 MET A  57     -12.113   1.672   1.704  1.00 98.59           H  
ATOM    820  HB3 MET A  57     -10.877   0.430   1.961  1.00 98.59           H  
ATOM    821  O   MET A  57     -11.199  -1.508   4.056  1.00 98.59           O  
ATOM    822  CG  MET A  57     -12.661  -0.277   0.982  1.00 98.59           C  
ATOM    823  HG2 MET A  57     -13.733  -0.078   1.012  1.00 98.59           H  
ATOM    824  HG3 MET A  57     -12.510  -1.315   1.277  1.00 98.59           H  
ATOM    825  SD  MET A  57     -12.067  -0.076  -0.718  1.00 98.59           S  
ATOM    826  CE  MET A  57     -13.174   1.254  -1.252  1.00 98.59           C  
ATOM    827  HE1 MET A  57     -12.685   1.848  -2.025  1.00 98.59           H  
ATOM    828  HE2 MET A  57     -14.095   0.828  -1.650  1.00 98.59           H  
ATOM    829  HE3 MET A  57     -13.428   1.890  -0.403  1.00 98.59           H  
ATOM    830  N   CYS A  58     -13.441  -1.698   4.084  1.00 98.50           N  
ATOM    831  H   CYS A  58     -14.321  -1.222   3.949  1.00 98.50           H  
ATOM    832  CA  CYS A  58     -13.491  -3.108   4.428  1.00 98.50           C  
ATOM    833  HA  CYS A  58     -12.537  -3.396   4.869  1.00 98.50           H  
ATOM    834  C   CYS A  58     -13.727  -3.962   3.187  1.00 98.50           C  
ATOM    835  CB  CYS A  58     -14.587  -3.347   5.467  1.00 98.50           C  
ATOM    836  HB2 CYS A  58     -14.628  -4.413   5.687  1.00 98.50           H  
ATOM    837  HB3 CYS A  58     -15.546  -3.055   5.040  1.00 98.50           H  
ATOM    838  O   CYS A  58     -14.633  -3.664   2.411  1.00 98.50           O  
ATOM    839  SG  CYS A  58     -14.352  -2.451   7.019  1.00 98.50           S  
ATOM    840  N   ASP A  59     -12.958  -5.037   3.040  1.00 98.51           N  
ATOM    841  H   ASP A  59     -12.251  -5.205   3.741  1.00 98.51           H  
ATOM    842  CA  ASP A  59     -13.273  -6.146   2.139  1.00 98.51           C  
ATOM    843  HA  ASP A  59     -13.989  -5.804   1.392  1.00 98.51           H  
ATOM    844  C   ASP A  59     -13.952  -7.262   2.943  1.00 98.51           C  
ATOM    845  CB  ASP A  59     -12.020  -6.561   1.361  1.00 98.51           C  
ATOM    846  HB2 ASP A  59     -11.170  -6.663   2.036  1.00 98.51           H  
ATOM    847  HB3 ASP A  59     -11.780  -5.740   0.686  1.00 98.51           H  
ATOM    848  O   ASP A  59     -13.396  -7.816   3.899  1.00 98.51           O  
ATOM    849  CG  ASP A  59     -12.139  -7.830   0.514  1.00 98.51           C  
ATOM    850  OD1 ASP A  59     -13.124  -8.592   0.594  1.00 98.51           O  
ATOM    851  OD2 ASP A  59     -11.185  -8.064  -0.259  1.00 98.51           O  
ATOM    852  N   THR A  60     -15.201  -7.523   2.572  1.00 97.78           N  
ATOM    853  H   THR A  60     -15.562  -7.057   1.752  1.00 97.78           H  
ATOM    854  CA  THR A  60     -16.162  -8.380   3.279  1.00 97.78           C  
ATOM    855  HA  THR A  60     -15.818  -8.558   4.298  1.00 97.78           H  
ATOM    856  C   THR A  60     -16.333  -9.749   2.622  1.00 97.78           C  
ATOM    857  CB  THR A  60     -17.526  -7.678   3.349  1.00 97.78           C  
ATOM    858  HB  THR A  60     -18.287  -8.359   3.730  1.00 97.78           H  
ATOM    859  O   THR A  60     -17.036 -10.589   3.175  1.00 97.78           O  
ATOM    860  CG2 THR A  60     -17.469  -6.425   4.229  1.00 97.78           C  
ATOM    861 HG21 THR A  60     -17.103  -6.693   5.220  1.00 97.78           H  
ATOM    862 HG22 THR A  60     -16.806  -5.682   3.786  1.00 97.78           H  
ATOM    863 HG23 THR A  60     -18.468  -6.003   4.334  1.00 97.78           H  
ATOM    864  OG1 THR A  60     -17.831  -7.283   2.038  1.00 97.78           O  
ATOM    865  HG1 THR A  60     -18.750  -7.026   1.937  1.00 97.78           H  
ATOM    866  N   GLU A  61     -15.672 -10.008   1.491  1.00 97.33           N  
ATOM    867  H   GLU A  61     -15.061  -9.294   1.122  1.00 97.33           H  
ATOM    868  CA  GLU A  61     -15.859 -11.236   0.706  1.00 97.33           C  
ATOM    869  HA  GLU A  61     -16.601 -11.880   1.177  1.00 97.33           H  
ATOM    870  C   GLU A  61     -14.579 -12.065   0.584  1.00 97.33           C  
ATOM    871  CB  GLU A  61     -16.366 -10.881  -0.699  1.00 97.33           C  
ATOM    872  HB2 GLU A  61     -16.254 -11.761  -1.333  1.00 97.33           H  
ATOM    873  HB3 GLU A  61     -15.754 -10.079  -1.112  1.00 97.33           H  
ATOM    874  O   GLU A  61     -14.604 -13.289   0.745  1.00 97.33           O  
ATOM    875  CG  GLU A  61     -17.845 -10.473  -0.714  1.00 97.33           C  
ATOM    876  HG2 GLU A  61     -18.431 -11.284  -0.283  1.00 97.33           H  
ATOM    877  HG3 GLU A  61     -17.982  -9.592  -0.086  1.00 97.33           H  
ATOM    878  CD  GLU A  61     -18.365 -10.184  -2.133  1.00 97.33           C  
ATOM    879  OE1 GLU A  61     -19.565  -9.852  -2.247  1.00 97.33           O  
ATOM    880  OE2 GLU A  61     -17.570 -10.260  -3.101  1.00 97.33           O  
ATOM    881  N   THR A  62     -13.441 -11.424   0.307  1.00 97.62           N  
ATOM    882  H   THR A  62     -13.448 -10.415   0.258  1.00 97.62           H  
ATOM    883  CA  THR A  62     -12.204 -12.134  -0.029  1.00 97.62           C  
ATOM    884  HA  THR A  62     -12.409 -12.789  -0.877  1.00 97.62           H  
ATOM    885  C   THR A  62     -11.732 -12.979   1.148  1.00 97.62           C  
ATOM    886  CB  THR A  62     -11.090 -11.164  -0.436  1.00 97.62           C  
ATOM    887  HB  THR A  62     -10.839 -10.526   0.410  1.00 97.62           H  
ATOM    888  O   THR A  62     -11.521 -12.461   2.242  1.00 97.62           O  
ATOM    889  CG2 THR A  62      -9.825 -11.884  -0.898  1.00 97.62           C  
ATOM    890 HG21 THR A  62      -9.122 -11.148  -1.288  1.00 97.62           H  
ATOM    891 HG22 THR A  62     -10.067 -12.595  -1.689  1.00 97.62           H  
ATOM    892 HG23 THR A  62      -9.365 -12.405  -0.059  1.00 97.62           H  
ATOM    893  OG1 THR A  62     -11.495 -10.361  -1.516  1.00 97.62           O  
ATOM    894  HG1 THR A  62     -11.673  -9.507  -1.116  1.00 97.62           H  
ATOM    895  N   ASP A  63     -11.511 -14.280   0.928  1.00 95.65           N  
ATOM    896  H   ASP A  63     -11.765 -14.660   0.028  1.00 95.65           H  
ATOM    897  CA  ASP A  63     -11.000 -15.201   1.958  1.00 95.65           C  
ATOM    898  HA  ASP A  63     -11.096 -16.214   1.567  1.00 95.65           H  
ATOM    899  C   ASP A  63     -11.835 -15.171   3.259  1.00 95.65           C  
ATOM    900  CB  ASP A  63      -9.493 -14.935   2.161  1.00 95.65           C  
ATOM    901  HB2 ASP A  63      -9.355 -13.954   2.616  1.00 95.65           H  
ATOM    902  HB3 ASP A  63      -9.006 -14.917   1.187  1.00 95.65           H  
ATOM    903  O   ASP A  63     -11.290 -15.184   4.362  1.00 95.65           O  
ATOM    904  CG  ASP A  63      -8.782 -15.985   3.019  1.00 95.65           C  
ATOM    905  OD1 ASP A  63      -9.054 -17.185   2.831  1.00 95.65           O  
ATOM    906  OD2 ASP A  63      -7.867 -15.593   3.789  1.00 95.65           O  
ATOM    907  N   GLY A  64     -13.163 -15.051   3.136  1.00 95.47           N  
ATOM    908  H   GLY A  64     -13.549 -14.931   2.210  1.00 95.47           H  
ATOM    909  CA  GLY A  64     -14.087 -14.945   4.273  1.00 95.47           C  
ATOM    910  HA2 GLY A  64     -13.751 -15.596   5.079  1.00 95.47           H  
ATOM    911  HA3 GLY A  64     -15.073 -15.281   3.950  1.00 95.47           H  
ATOM    912  C   GLY A  64     -14.249 -13.530   4.842  1.00 95.47           C  
ATOM    913  O   GLY A  64     -14.872 -13.367   5.888  1.00 95.47           O  
ATOM    914  N   GLY A  65     -13.694 -12.514   4.176  1.00 97.02           N  
ATOM    915  H   GLY A  65     -13.148 -12.722   3.352  1.00 97.02           H  
ATOM    916  CA  GLY A  65     -13.844 -11.111   4.547  1.00 97.02           C  
ATOM    917  HA2 GLY A  65     -13.505 -10.482   3.724  1.00 97.02           H  
ATOM    918  HA3 GLY A  65     -14.903 -10.912   4.710  1.00 97.02           H  
ATOM    919  C   GLY A  65     -13.086 -10.715   5.815  1.00 97.02           C  
ATOM    920  O   GLY A  65     -12.157 -11.388   6.274  1.00 97.02           O  
ATOM    921  N   GLY A  66     -13.483  -9.578   6.383  1.00 97.39           N  
ATOM    922  H   GLY A  66     -14.212  -9.051   5.924  1.00 97.39           H  
ATOM    923  CA  GLY A  66     -12.900  -9.037   7.608  1.00 97.39           C  
ATOM    924  HA2 GLY A  66     -12.721  -9.848   8.313  1.00 97.39           H  
ATOM    925  HA3 GLY A  66     -13.630  -8.352   8.040  1.00 97.39           H  
ATOM    926  C   GLY A  66     -11.593  -8.272   7.408  1.00 97.39           C  
ATOM    927  O   GLY A  66     -10.876  -8.018   8.377  1.00 97.39           O  
ATOM    928  N   TRP A  67     -11.269  -7.923   6.165  1.00 98.58           N  
ATOM    929  H   TRP A  67     -11.932  -8.106   5.425  1.00 98.58           H  
ATOM    930  CA  TRP A  67     -10.022  -7.264   5.808  1.00 98.58           C  
ATOM    931  HA  TRP A  67      -9.237  -7.551   6.507  1.00 98.58           H  
ATOM    932  C   TRP A  67     -10.169  -5.749   5.827  1.00 98.58           C  
ATOM    933  CB  TRP A  67      -9.613  -7.714   4.413  1.00 98.58           C  
ATOM    934  HB2 TRP A  67      -8.749  -7.124   4.105  1.00 98.58           H  
ATOM    935  HB3 TRP A  67     -10.442  -7.499   3.740  1.00 98.58           H  
ATOM    936  O   TRP A  67     -11.089  -5.205   5.224  1.00 98.58           O  
ATOM    937  CG  TRP A  67      -9.266  -9.152   4.264  1.00 98.58           C  
ATOM    938  CD1 TRP A  67     -10.089 -10.114   3.800  1.00 98.58           C  
ATOM    939  HD1 TRP A  67     -11.106  -9.962   3.471  1.00 98.58           H  
ATOM    940  CD2 TRP A  67      -8.003  -9.809   4.564  1.00 98.58           C  
ATOM    941  CE2 TRP A  67      -8.146 -11.202   4.298  1.00 98.58           C  
ATOM    942  CE3 TRP A  67      -6.752  -9.357   5.030  1.00 98.58           C  
ATOM    943  HE3 TRP A  67      -6.615  -8.304   5.224  1.00 98.58           H  
ATOM    944  NE1 TRP A  67      -9.438 -11.328   3.832  1.00 98.58           N  
ATOM    945  HE1 TRP A  67      -9.895 -12.177   3.531  1.00 98.58           H  
ATOM    946  CH2 TRP A  67      -5.868 -11.630   4.987  1.00 98.58           C  
ATOM    947  HH2 TRP A  67      -5.050 -12.313   5.157  1.00 98.58           H  
ATOM    948  CZ2 TRP A  67      -7.100 -12.109   4.508  1.00 98.58           C  
ATOM    949  HZ2 TRP A  67      -7.247 -13.161   4.314  1.00 98.58           H  
ATOM    950  CZ3 TRP A  67      -5.694 -10.257   5.242  1.00 98.58           C  
ATOM    951  HZ3 TRP A  67      -4.743  -9.894   5.602  1.00 98.58           H  
ATOM    952  N   THR A  68      -9.214  -5.065   6.446  1.00 98.52           N  
ATOM    953  H   THR A  68      -8.501  -5.577   6.946  1.00 98.52           H  
ATOM    954  CA  THR A  68      -9.058  -3.614   6.343  1.00 98.52           C  
ATOM    955  HA  THR A  68     -10.018  -3.147   6.123  1.00 98.52           H  
ATOM    956  C   THR A  68      -8.089  -3.307   5.210  1.00 98.52           C  
ATOM    957  CB  THR A  68      -8.531  -3.029   7.660  1.00 98.52           C  
ATOM    958  HB  THR A  68      -7.530  -3.412   7.856  1.00 98.52           H  
ATOM    959  O   THR A  68      -6.899  -3.605   5.324  1.00 98.52           O  
ATOM    960  CG2 THR A  68      -8.486  -1.504   7.624  1.00 98.52           C  
ATOM    961 HG21 THR A  68      -7.812  -1.161   6.839  1.00 98.52           H  
ATOM    962 HG22 THR A  68      -8.128  -1.117   8.578  1.00 98.52           H  
ATOM    963 HG23 THR A  68      -9.488  -1.122   7.429  1.00 98.52           H  
ATOM    964  OG1 THR A  68      -9.364  -3.373   8.748  1.00 98.52           O  
ATOM    965  HG1 THR A  68      -9.041  -2.870   9.499  1.00 98.52           H  
ATOM    966  N   ILE A  69      -8.579  -2.716   4.121  1.00 98.84           N  
ATOM    967  H   ILE A  69      -9.553  -2.449   4.111  1.00 98.84           H  
ATOM    968  CA  ILE A  69      -7.733  -2.241   3.022  1.00 98.84           C  
ATOM    969  HA  ILE A  69      -6.966  -2.986   2.812  1.00 98.84           H  
ATOM    970  C   ILE A  69      -7.015  -0.975   3.483  1.00 98.84           C  
ATOM    971  CB  ILE A  69      -8.558  -2.031   1.730  1.00 98.84           C  
ATOM    972  HB  ILE A  69      -9.365  -1.329   1.939  1.00 98.84           H  
ATOM    973  O   ILE A  69      -7.653  -0.032   3.947  1.00 98.84           O  
ATOM    974  CG1 ILE A  69      -9.162  -3.365   1.229  1.00 98.84           C  
ATOM    975 HG12 ILE A  69      -8.359  -3.966   0.802  1.00 98.84           H  
ATOM    976 HG13 ILE A  69      -9.598  -3.920   2.059  1.00 98.84           H  
ATOM    977  CG2 ILE A  69      -7.660  -1.450   0.621  1.00 98.84           C  
ATOM    978 HG21 ILE A  69      -7.251  -0.483   0.913  1.00 98.84           H  
ATOM    979 HG22 ILE A  69      -8.230  -1.290  -0.294  1.00 98.84           H  
ATOM    980 HG23 ILE A  69      -6.839  -2.134   0.408  1.00 98.84           H  
ATOM    981  CD1 ILE A  69     -10.250  -3.220   0.158  1.00 98.84           C  
ATOM    982 HD11 ILE A  69      -9.931  -2.570  -0.657  1.00 98.84           H  
ATOM    983 HD12 ILE A  69     -10.467  -4.201  -0.265  1.00 98.84           H  
ATOM    984 HD13 ILE A  69     -11.158  -2.824   0.613  1.00 98.84           H  
ATOM    985  N   PHE A  70      -5.687  -0.951   3.356  1.00 98.70           N  
ATOM    986  H   PHE A  70      -5.222  -1.763   2.976  1.00 98.70           H  
ATOM    987  CA  PHE A  70      -4.886   0.233   3.666  1.00 98.70           C  
ATOM    988  HA  PHE A  70      -5.556   0.997   4.062  1.00 98.70           H  
ATOM    989  C   PHE A  70      -4.223   0.860   2.442  1.00 98.70           C  
ATOM    990  CB  PHE A  70      -3.871  -0.077   4.768  1.00 98.70           C  
ATOM    991  HB2 PHE A  70      -4.386  -0.564   5.596  1.00 98.70           H  
ATOM    992  HB3 PHE A  70      -3.490   0.871   5.148  1.00 98.70           H  
ATOM    993  O   PHE A  70      -3.773   2.001   2.511  1.00 98.70           O  
ATOM    994  CG  PHE A  70      -2.671  -0.904   4.352  1.00 98.70           C  
ATOM    995  CD1 PHE A  70      -2.539  -2.224   4.815  1.00 98.70           C  
ATOM    996  HD1 PHE A  70      -3.317  -2.671   5.415  1.00 98.70           H  
ATOM    997  CD2 PHE A  70      -1.638  -0.328   3.582  1.00 98.70           C  
ATOM    998  HD2 PHE A  70      -1.702   0.699   3.256  1.00 98.70           H  
ATOM    999  CE1 PHE A  70      -1.362  -2.940   4.543  1.00 98.70           C  
ATOM   1000  HE1 PHE A  70      -1.223  -3.935   4.941  1.00 98.70           H  
ATOM   1001  CE2 PHE A  70      -0.485  -1.064   3.273  1.00 98.70           C  
ATOM   1002  HE2 PHE A  70       0.310  -0.610   2.698  1.00 98.70           H  
ATOM   1003  CZ  PHE A  70      -0.337  -2.363   3.777  1.00 98.70           C  
ATOM   1004  HZ  PHE A  70       0.575  -2.912   3.593  1.00 98.70           H  
ATOM   1005  N   GLN A  71      -4.142   0.136   1.333  1.00 98.76           N  
ATOM   1006  H   GLN A  71      -4.490  -0.813   1.342  1.00 98.76           H  
ATOM   1007  CA  GLN A  71      -3.671   0.656   0.060  1.00 98.76           C  
ATOM   1008  HA  GLN A  71      -3.723   1.745   0.073  1.00 98.76           H  
ATOM   1009  C   GLN A  71      -4.599   0.140  -1.029  1.00 98.76           C  
ATOM   1010  CB  GLN A  71      -2.208   0.243  -0.147  1.00 98.76           C  
ATOM   1011  HB2 GLN A  71      -1.636   0.597   0.710  1.00 98.76           H  
ATOM   1012  HB3 GLN A  71      -2.143  -0.845  -0.169  1.00 98.76           H  
ATOM   1013  O   GLN A  71      -4.968  -1.037  -1.020  1.00 98.76           O  
ATOM   1014  CG  GLN A  71      -1.547   0.810  -1.411  1.00 98.76           C  
ATOM   1015  HG2 GLN A  71      -0.479   0.896  -1.211  1.00 98.76           H  
ATOM   1016  HG3 GLN A  71      -1.935   1.809  -1.613  1.00 98.76           H  
ATOM   1017  CD  GLN A  71      -1.715  -0.046  -2.663  1.00 98.76           C  
ATOM   1018  NE2 GLN A  71      -0.842   0.099  -3.627  1.00 98.76           N  
ATOM   1019 HE21 GLN A  71      -0.997  -0.477  -4.442  1.00 98.76           H  
ATOM   1020 HE22 GLN A  71      -0.036   0.697  -3.514  1.00 98.76           H  
ATOM   1021  OE1 GLN A  71      -2.619  -0.845  -2.814  1.00 98.76           O  
ATOM   1022  N   ARG A  72      -4.974   1.023  -1.955  1.00 98.75           N  
ATOM   1023  H   ARG A  72      -4.691   1.986  -1.840  1.00 98.75           H  
ATOM   1024  CA  ARG A  72      -5.775   0.660  -3.121  1.00 98.75           C  
ATOM   1025  HA  ARG A  72      -5.594  -0.390  -3.352  1.00 98.75           H  
ATOM   1026  C   ARG A  72      -5.378   1.481  -4.336  1.00 98.75           C  
ATOM   1027  CB  ARG A  72      -7.253   0.841  -2.766  1.00 98.75           C  
ATOM   1028  HB2 ARG A  72      -7.474   0.246  -1.880  1.00 98.75           H  
ATOM   1029  HB3 ARG A  72      -7.443   1.889  -2.532  1.00 98.75           H  
ATOM   1030  O   ARG A  72      -5.338   2.712  -4.265  1.00 98.75           O  
ATOM   1031  CG  ARG A  72      -8.181   0.406  -3.899  1.00 98.75           C  
ATOM   1032  HG2 ARG A  72      -8.061   1.074  -4.752  1.00 98.75           H  
ATOM   1033  HG3 ARG A  72      -7.945  -0.614  -4.203  1.00 98.75           H  
ATOM   1034  CD  ARG A  72      -9.623   0.469  -3.403  1.00 98.75           C  
ATOM   1035  HD2 ARG A  72      -9.714  -0.224  -2.567  1.00 98.75           H  
ATOM   1036  HD3 ARG A  72      -9.847   1.462  -3.012  1.00 98.75           H  
ATOM   1037  NE  ARG A  72     -10.555   0.144  -4.499  1.00 98.75           N  
ATOM   1038  HE  ARG A  72     -10.536   0.757  -5.301  1.00 98.75           H  
ATOM   1039  NH1 ARG A  72     -11.483  -1.650  -3.485  1.00 98.75           N  
ATOM   1040 HH11 ARG A  72     -11.024  -2.547  -3.550  1.00 98.75           H  
ATOM   1041 HH12 ARG A  72     -11.299  -1.180  -2.610  1.00 98.75           H  
ATOM   1042  NH2 ARG A  72     -11.859  -1.370  -5.634  1.00 98.75           N  
ATOM   1043 HH21 ARG A  72     -12.391  -2.227  -5.572  1.00 98.75           H  
ATOM   1044 HH22 ARG A  72     -11.751  -0.864  -6.501  1.00 98.75           H  
ATOM   1045  CZ  ARG A  72     -11.293  -0.943  -4.545  1.00 98.75           C  
ATOM   1046  N   ARG A  73      -5.150   0.800  -5.460  1.00 98.24           N  
ATOM   1047  H   ARG A  73      -5.139  -0.207  -5.392  1.00 98.24           H  
ATOM   1048  CA  ARG A  73      -4.878   1.398  -6.770  1.00 98.24           C  
ATOM   1049  HA  ARG A  73      -5.077   2.469  -6.717  1.00 98.24           H  
ATOM   1050  C   ARG A  73      -5.785   0.776  -7.828  1.00 98.24           C  
ATOM   1051  CB  ARG A  73      -3.405   1.214  -7.158  1.00 98.24           C  
ATOM   1052  HB2 ARG A  73      -3.227   0.162  -7.382  1.00 98.24           H  
ATOM   1053  HB3 ARG A  73      -3.227   1.795  -8.063  1.00 98.24           H  
ATOM   1054  O   ARG A  73      -5.648  -0.401  -8.137  1.00 98.24           O  
ATOM   1055  CG  ARG A  73      -2.373   1.670  -6.129  1.00 98.24           C  
ATOM   1056  HG2 ARG A  73      -2.610   1.237  -5.157  1.00 98.24           H  
ATOM   1057  HG3 ARG A  73      -1.391   1.300  -6.425  1.00 98.24           H  
ATOM   1058  CD  ARG A  73      -2.313   3.187  -5.992  1.00 98.24           C  
ATOM   1059  HD2 ARG A  73      -3.276   3.549  -5.632  1.00 98.24           H  
ATOM   1060  HD3 ARG A  73      -1.558   3.402  -5.235  1.00 98.24           H  
ATOM   1061  NE  ARG A  73      -1.955   3.894  -7.239  1.00 98.24           N  
ATOM   1062  HE  ARG A  73      -2.708   4.358  -7.726  1.00 98.24           H  
ATOM   1063  NH1 ARG A  73       0.322   3.470  -7.214  1.00 98.24           N  
ATOM   1064 HH11 ARG A  73       1.236   3.634  -7.611  1.00 98.24           H  
ATOM   1065 HH12 ARG A  73       0.213   2.798  -6.468  1.00 98.24           H  
ATOM   1066  NH2 ARG A  73      -0.510   4.839  -8.723  1.00 98.24           N  
ATOM   1067 HH21 ARG A  73      -1.257   5.413  -9.086  1.00 98.24           H  
ATOM   1068 HH22 ARG A  73       0.447   4.936  -9.029  1.00 98.24           H  
ATOM   1069  CZ  ARG A  73      -0.730   4.059  -7.709  1.00 98.24           C  
ATOM   1070  N   ILE A  74      -6.704   1.555  -8.391  1.00 97.97           N  
ATOM   1071  H   ILE A  74      -6.736   2.514  -8.076  1.00 97.97           H  
ATOM   1072  CA  ILE A  74      -7.637   1.116  -9.449  1.00 97.97           C  
ATOM   1073  HA  ILE A  74      -7.327   0.133  -9.804  1.00 97.97           H  
ATOM   1074  C   ILE A  74      -7.607   2.010 -10.697  1.00 97.97           C  
ATOM   1075  CB  ILE A  74      -9.078   0.969  -8.906  1.00 97.97           C  
ATOM   1076  HB  ILE A  74      -9.711   0.681  -9.745  1.00 97.97           H  
ATOM   1077  O   ILE A  74      -8.211   1.667 -11.709  1.00 97.97           O  
ATOM   1078  CG1 ILE A  74      -9.639   2.281  -8.319  1.00 97.97           C  
ATOM   1079 HG12 ILE A  74      -9.506   3.078  -9.050  1.00 97.97           H  
ATOM   1080 HG13 ILE A  74      -9.095   2.549  -7.413  1.00 97.97           H  
ATOM   1081  CG2 ILE A  74      -9.159  -0.167  -7.877  1.00 97.97           C  
ATOM   1082 HG21 ILE A  74      -8.771  -1.079  -8.332  1.00 97.97           H  
ATOM   1083 HG22 ILE A  74      -8.575   0.068  -6.987  1.00 97.97           H  
ATOM   1084 HG23 ILE A  74     -10.197  -0.363  -7.606  1.00 97.97           H  
ATOM   1085  CD1 ILE A  74     -11.136   2.195  -7.990  1.00 97.97           C  
ATOM   1086 HD11 ILE A  74     -11.303   1.540  -7.135  1.00 97.97           H  
ATOM   1087 HD12 ILE A  74     -11.521   3.183  -7.737  1.00 97.97           H  
ATOM   1088 HD13 ILE A  74     -11.687   1.821  -8.853  1.00 97.97           H  
ATOM   1089  N   ASN A  75      -6.942   3.168 -10.633  1.00 96.54           N  
ATOM   1090  H   ASN A  75      -6.414   3.373  -9.798  1.00 96.54           H  
ATOM   1091  CA  ASN A  75      -6.698   4.052 -11.774  1.00 96.54           C  
ATOM   1092  HA  ASN A  75      -6.415   3.445 -12.633  1.00 96.54           H  
ATOM   1093  C   ASN A  75      -5.515   5.001 -11.479  1.00 96.54           C  
ATOM   1094  CB  ASN A  75      -7.994   4.801 -12.154  1.00 96.54           C  
ATOM   1095  HB2 ASN A  75      -8.738   4.078 -12.490  1.00 96.54           H  
ATOM   1096  HB3 ASN A  75      -7.810   5.479 -12.987  1.00 96.54           H  
ATOM   1097  O   ASN A  75      -4.921   4.976 -10.401  1.00 96.54           O  
ATOM   1098  CG  ASN A  75      -8.561   5.607 -11.009  1.00 96.54           C  
ATOM   1099  ND2 ASN A  75      -9.738   5.272 -10.532  1.00 96.54           N  
ATOM   1100 HD21 ASN A  75     -10.061   5.737  -9.696  1.00 96.54           H  
ATOM   1101 HD22 ASN A  75     -10.242   4.495 -10.936  1.00 96.54           H  
ATOM   1102  OD1 ASN A  75      -7.928   6.514 -10.502  1.00 96.54           O  
ATOM   1103  N   GLY A  76      -5.167   5.848 -12.451  1.00 95.77           N  
ATOM   1104  H   GLY A  76      -5.691   5.828 -13.314  1.00 95.77           H  
ATOM   1105  CA  GLY A  76      -4.035   6.776 -12.368  1.00 95.77           C  
ATOM   1106  HA2 GLY A  76      -3.638   6.935 -13.370  1.00 95.77           H  
ATOM   1107  HA3 GLY A  76      -3.247   6.324 -11.765  1.00 95.77           H  
ATOM   1108  C   GLY A  76      -4.337   8.151 -11.765  1.00 95.77           C  
ATOM   1109  O   GLY A  76      -3.478   9.022 -11.838  1.00 95.77           O  
ATOM   1110  N   ASN A  77      -5.524   8.384 -11.191  1.00 96.41           N  
ATOM   1111  H   ASN A  77      -6.195   7.632 -11.123  1.00 96.41           H  
ATOM   1112  CA  ASN A  77      -5.955   9.739 -10.811  1.00 96.41           C  
ATOM   1113  HA  ASN A  77      -5.647  10.430 -11.596  1.00 96.41           H  
ATOM   1114  C   ASN A  77      -5.315  10.264  -9.514  1.00 96.41           C  
ATOM   1115  CB  ASN A  77      -7.489   9.782 -10.718  1.00 96.41           C  
ATOM   1116  HB2 ASN A  77      -7.793  10.764 -10.356  1.00 96.41           H  
ATOM   1117  HB3 ASN A  77      -7.833   9.039  -9.998  1.00 96.41           H  
ATOM   1118  O   ASN A  77      -5.398  11.456  -9.227  1.00 96.41           O  
ATOM   1119  CG  ASN A  77      -8.185   9.561 -12.049  1.00 96.41           C  
ATOM   1120  ND2 ASN A  77      -9.478   9.343 -12.030  1.00 96.41           N  
ATOM   1121 HD21 ASN A  77      -9.922   9.244 -12.932  1.00 96.41           H  
ATOM   1122 HD22 ASN A  77      -9.981   9.338 -11.155  1.00 96.41           H  
ATOM   1123  OD1 ASN A  77      -7.603   9.587 -13.118  1.00 96.41           O  
ATOM   1124  N   VAL A  78      -4.684   9.394  -8.720  1.00 97.70           N  
ATOM   1125  H   VAL A  78      -4.624   8.434  -9.029  1.00 97.70           H  
ATOM   1126  CA  VAL A  78      -3.996   9.766  -7.476  1.00 97.70           C  
ATOM   1127  HA  VAL A  78      -4.057  10.846  -7.343  1.00 97.70           H  
ATOM   1128  C   VAL A  78      -2.522   9.393  -7.591  1.00 97.70           C  
ATOM   1129  CB  VAL A  78      -4.666   9.123  -6.244  1.00 97.70           C  
ATOM   1130  HB  VAL A  78      -4.631   8.037  -6.340  1.00 97.70           H  
ATOM   1131  O   VAL A  78      -2.182   8.224  -7.778  1.00 97.70           O  
ATOM   1132  CG1 VAL A  78      -3.959   9.521  -4.940  1.00 97.70           C  
ATOM   1133 HG11 VAL A  78      -3.974  10.604  -4.817  1.00 97.70           H  
ATOM   1134 HG12 VAL A  78      -4.470   9.060  -4.095  1.00 97.70           H  
ATOM   1135 HG13 VAL A  78      -2.929   9.163  -4.939  1.00 97.70           H  
ATOM   1136  CG2 VAL A  78      -6.133   9.559  -6.124  1.00 97.70           C  
ATOM   1137 HG21 VAL A  78      -6.706   9.198  -6.978  1.00 97.70           H  
ATOM   1138 HG22 VAL A  78      -6.574   9.143  -5.218  1.00 97.70           H  
ATOM   1139 HG23 VAL A  78      -6.202  10.646  -6.086  1.00 97.70           H  
ATOM   1140  N   SER A  79      -1.642  10.390  -7.457  1.00 97.87           N  
ATOM   1141  H   SER A  79      -1.991  11.333  -7.370  1.00 97.87           H  
ATOM   1142  CA  SER A  79      -0.195  10.162  -7.385  1.00 97.87           C  
ATOM   1143  HA  SER A  79       0.083   9.460  -8.171  1.00 97.87           H  
ATOM   1144  C   SER A  79       0.198   9.568  -6.034  1.00 97.87           C  
ATOM   1145  CB  SER A  79       0.598  11.451  -7.618  1.00 97.87           C  
ATOM   1146  HB2 SER A  79       0.361  11.858  -8.601  1.00 97.87           H  
ATOM   1147  HB3 SER A  79       0.345  12.182  -6.850  1.00 97.87           H  
ATOM   1148  O   SER A  79      -0.213  10.081  -4.989  1.00 97.87           O  
ATOM   1149  OG  SER A  79       1.978  11.148  -7.546  1.00 97.87           O  
ATOM   1150  HG  SER A  79       2.484  11.963  -7.510  1.00 97.87           H  
ATOM   1151  N   PHE A  80       1.027   8.524  -6.080  1.00 98.54           N  
ATOM   1152  H   PHE A  80       1.302   8.187  -6.992  1.00 98.54           H  
ATOM   1153  CA  PHE A  80       1.667   7.883  -4.927  1.00 98.54           C  
ATOM   1154  HA  PHE A  80       1.171   8.210  -4.012  1.00 98.54           H  
ATOM   1155  C   PHE A  80       3.140   8.309  -4.773  1.00 98.54           C  
ATOM   1156  CB  PHE A  80       1.480   6.361  -5.030  1.00 98.54           C  
ATOM   1157  HB2 PHE A  80       2.270   5.874  -4.459  1.00 98.54           H  
ATOM   1158  HB3 PHE A  80       1.594   6.045  -6.067  1.00 98.54           H  
ATOM   1159  O   PHE A  80       3.819   7.893  -3.836  1.00 98.54           O  
ATOM   1160  CG  PHE A  80       0.146   5.866  -4.500  1.00 98.54           C  
ATOM   1161  CD1 PHE A  80       0.113   4.973  -3.413  1.00 98.54           C  
ATOM   1162  HD1 PHE A  80       1.033   4.633  -2.961  1.00 98.54           H  
ATOM   1163  CD2 PHE A  80      -1.066   6.319  -5.058  1.00 98.54           C  
ATOM   1164  HD2 PHE A  80      -1.060   6.992  -5.902  1.00 98.54           H  
ATOM   1165  CE1 PHE A  80      -1.117   4.541  -2.892  1.00 98.54           C  
ATOM   1166  HE1 PHE A  80      -1.134   3.856  -2.057  1.00 98.54           H  
ATOM   1167  CE2 PHE A  80      -2.296   5.915  -4.515  1.00 98.54           C  
ATOM   1168  HE2 PHE A  80      -3.222   6.277  -4.937  1.00 98.54           H  
ATOM   1169  CZ  PHE A  80      -2.322   5.018  -3.435  1.00 98.54           C  
ATOM   1170  HZ  PHE A  80      -3.268   4.679  -3.040  1.00 98.54           H  
ATOM   1171  N   TYR A  81       3.633   9.204  -5.631  1.00 98.59           N  
ATOM   1172  H   TYR A  81       3.042   9.545  -6.376  1.00 98.59           H  
ATOM   1173  CA  TYR A  81       4.899   9.898  -5.420  1.00 98.59           C  
ATOM   1174  HA  TYR A  81       5.608   9.212  -4.956  1.00 98.59           H  
ATOM   1175  C   TYR A  81       4.666  11.072  -4.456  1.00 98.59           C  
ATOM   1176  CB  TYR A  81       5.472  10.315  -6.779  1.00 98.59           C  
ATOM   1177  HB2 TYR A  81       4.818  11.056  -7.239  1.00 98.59           H  
ATOM   1178  HB3 TYR A  81       5.490   9.444  -7.434  1.00 98.59           H  
ATOM   1179  O   TYR A  81       4.352  12.185  -4.879  1.00 98.59           O  
ATOM   1180  CG  TYR A  81       6.882  10.856  -6.699  1.00 98.59           C  
ATOM   1181  CD1 TYR A  81       7.177  12.152  -7.167  1.00 98.59           C  
ATOM   1182  HD1 TYR A  81       6.388  12.780  -7.554  1.00 98.59           H  
ATOM   1183  CD2 TYR A  81       7.908  10.049  -6.174  1.00 98.59           C  
ATOM   1184  HD2 TYR A  81       7.700   9.052  -5.816  1.00 98.59           H  
ATOM   1185  CE1 TYR A  81       8.499  12.636  -7.120  1.00 98.59           C  
ATOM   1186  HE1 TYR A  81       8.726  13.632  -7.471  1.00 98.59           H  
ATOM   1187  CE2 TYR A  81       9.227  10.525  -6.143  1.00 98.59           C  
ATOM   1188  HE2 TYR A  81      10.026   9.906  -5.764  1.00 98.59           H  
ATOM   1189  OH  TYR A  81      10.809  12.265  -6.563  1.00 98.59           O  
ATOM   1190  HH  TYR A  81      10.897  13.162  -6.893  1.00 98.59           H  
ATOM   1191  CZ  TYR A  81       9.528  11.818  -6.609  1.00 98.59           C  
ATOM   1192  N   ARG A  82       4.691  10.774  -3.150  1.00 98.68           N  
ATOM   1193  H   ARG A  82       4.978   9.839  -2.897  1.00 98.68           H  
ATOM   1194  CA  ARG A  82       4.267  11.660  -2.050  1.00 98.68           C  
ATOM   1195  HA  ARG A  82       4.117  12.671  -2.428  1.00 98.68           H  
ATOM   1196  C   ARG A  82       5.332  11.773  -0.959  1.00 98.68           C  
ATOM   1197  CB  ARG A  82       2.944  11.163  -1.439  1.00 98.68           C  
ATOM   1198  HB2 ARG A  82       3.079  10.149  -1.063  1.00 98.68           H  
ATOM   1199  HB3 ARG A  82       2.693  11.790  -0.583  1.00 98.68           H  
ATOM   1200  O   ARG A  82       6.195  10.901  -0.845  1.00 98.68           O  
ATOM   1201  CG  ARG A  82       1.743  11.162  -2.390  1.00 98.68           C  
ATOM   1202  HG2 ARG A  82       1.935  10.501  -3.235  1.00 98.68           H  
ATOM   1203  HG3 ARG A  82       0.885  10.773  -1.842  1.00 98.68           H  
ATOM   1204  CD  ARG A  82       1.405  12.562  -2.901  1.00 98.68           C  
ATOM   1205  HD2 ARG A  82       2.145  12.863  -3.644  1.00 98.68           H  
ATOM   1206  HD3 ARG A  82       1.459  13.261  -2.066  1.00 98.68           H  
ATOM   1207  NE  ARG A  82       0.067  12.571  -3.508  1.00 98.68           N  
ATOM   1208  HE  ARG A  82      -0.194  11.721  -3.987  1.00 98.68           H  
ATOM   1209  NH1 ARG A  82      -0.594  14.691  -2.862  1.00 98.68           N  
ATOM   1210 HH11 ARG A  82      -1.252  15.457  -2.871  1.00 98.68           H  
ATOM   1211 HH12 ARG A  82       0.131  14.743  -2.161  1.00 98.68           H  
ATOM   1212  NH2 ARG A  82      -1.943  13.423  -4.094  1.00 98.68           N  
ATOM   1213 HH21 ARG A  82      -2.635  14.155  -4.016  1.00 98.68           H  
ATOM   1214 HH22 ARG A  82      -2.171  12.513  -4.470  1.00 98.68           H  
ATOM   1215  CZ  ARG A  82      -0.802  13.565  -3.482  1.00 98.68           C  
ATOM   1216  N   SER A  83       5.245  12.853  -0.186  1.00 98.81           N  
ATOM   1217  H   SER A  83       4.467  13.480  -0.335  1.00 98.81           H  
ATOM   1218  CA  SER A  83       6.165  13.173   0.911  1.00 98.81           C  
ATOM   1219  HA  SER A  83       7.188  13.117   0.539  1.00 98.81           H  
ATOM   1220  C   SER A  83       6.039  12.208   2.091  1.00 98.81           C  
ATOM   1221  CB  SER A  83       5.924  14.606   1.406  1.00 98.81           C  
ATOM   1222  HB2 SER A  83       6.096  15.313   0.594  1.00 98.81           H  
ATOM   1223  HB3 SER A  83       6.613  14.838   2.218  1.00 98.81           H  
ATOM   1224  O   SER A  83       5.036  11.499   2.238  1.00 98.81           O  
ATOM   1225  OG  SER A  83       4.602  14.764   1.882  1.00 98.81           O  
ATOM   1226  HG  SER A  83       4.024  14.770   1.116  1.00 98.81           H  
ATOM   1227  N   TRP A  84       7.033  12.231   2.981  1.00 98.84           N  
ATOM   1228  H   TRP A  84       7.850  12.784   2.764  1.00 98.84           H  
ATOM   1229  CA  TRP A  84       7.004  11.502   4.250  1.00 98.84           C  
ATOM   1230  HA  TRP A  84       7.005  10.430   4.056  1.00 98.84           H  
ATOM   1231  C   TRP A  84       5.753  11.828   5.067  1.00 98.84           C  
ATOM   1232  CB  TRP A  84       8.246  11.853   5.076  1.00 98.84           C  
ATOM   1233  HB2 TRP A  84       9.135  11.550   4.522  1.00 98.84           H  
ATOM   1234  HB3 TRP A  84       8.298  12.933   5.211  1.00 98.84           H  
ATOM   1235  O   TRP A  84       5.080  10.924   5.564  1.00 98.84           O  
ATOM   1236  CG  TRP A  84       8.275  11.191   6.423  1.00 98.84           C  
ATOM   1237  CD1 TRP A  84       7.948  11.754   7.611  1.00 98.84           C  
ATOM   1238  HD1 TRP A  84       7.612  12.773   7.734  1.00 98.84           H  
ATOM   1239  CD2 TRP A  84       8.575   9.801   6.717  1.00 98.84           C  
ATOM   1240  CE2 TRP A  84       8.487   9.604   8.129  1.00 98.84           C  
ATOM   1241  CE3 TRP A  84       8.938   8.693   5.923  1.00 98.84           C  
ATOM   1242  HE3 TRP A  84       9.011   8.812   4.852  1.00 98.84           H  
ATOM   1243  NE1 TRP A  84       8.061  10.820   8.628  1.00 98.84           N  
ATOM   1244  HE1 TRP A  84       7.769  11.007   9.577  1.00 98.84           H  
ATOM   1245  CH2 TRP A  84       9.205   7.302   7.912  1.00 98.84           C  
ATOM   1246  HH2 TRP A  84       9.433   6.339   8.345  1.00 98.84           H  
ATOM   1247  CZ2 TRP A  84       8.818   8.377   8.728  1.00 98.84           C  
ATOM   1248  HZ2 TRP A  84       8.751   8.247   9.798  1.00 98.84           H  
ATOM   1249  CZ3 TRP A  84       9.240   7.457   6.518  1.00 98.84           C  
ATOM   1250  HZ3 TRP A  84       9.510   6.623   5.888  1.00 98.84           H  
ATOM   1251  N   GLU A  85       5.415  13.115   5.189  1.00 98.80           N  
ATOM   1252  H   GLU A  85       5.986  13.804   4.720  1.00 98.80           H  
ATOM   1253  CA  GLU A  85       4.292  13.560   6.018  1.00 98.80           C  
ATOM   1254  HA  GLU A  85       4.395  13.087   6.995  1.00 98.80           H  
ATOM   1255  C   GLU A  85       2.938  13.122   5.439  1.00 98.80           C  
ATOM   1256  CB  GLU A  85       4.367  15.084   6.209  1.00 98.80           C  
ATOM   1257  HB2 GLU A  85       4.167  15.572   5.255  1.00 98.80           H  
ATOM   1258  HB3 GLU A  85       5.375  15.358   6.518  1.00 98.80           H  
ATOM   1259  O   GLU A  85       2.036  12.733   6.185  1.00 98.80           O  
ATOM   1260  CG  GLU A  85       3.371  15.618   7.257  1.00 98.80           C  
ATOM   1261  HG2 GLU A  85       2.354  15.403   6.930  1.00 98.80           H  
ATOM   1262  HG3 GLU A  85       3.468  16.703   7.296  1.00 98.80           H  
ATOM   1263  CD  GLU A  85       3.583  15.060   8.680  1.00 98.80           C  
ATOM   1264  OE1 GLU A  85       2.650  15.179   9.512  1.00 98.80           O  
ATOM   1265  OE2 GLU A  85       4.668  14.534   8.997  1.00 98.80           O  
ATOM   1266  N   GLU A  86       2.796  13.110   4.111  1.00 98.85           N  
ATOM   1267  H   GLU A  86       3.565  13.427   3.539  1.00 98.85           H  
ATOM   1268  CA  GLU A  86       1.602  12.583   3.442  1.00 98.85           C  
ATOM   1269  HA  GLU A  86       0.708  13.030   3.877  1.00 98.85           H  
ATOM   1270  C   GLU A  86       1.480  11.067   3.623  1.00 98.85           C  
ATOM   1271  CB  GLU A  86       1.645  12.925   1.950  1.00 98.85           C  
ATOM   1272  HB2 GLU A  86       0.878  12.350   1.429  1.00 98.85           H  
ATOM   1273  HB3 GLU A  86       2.617  12.625   1.559  1.00 98.85           H  
ATOM   1274  O   GLU A  86       0.410  10.579   3.978  1.00 98.85           O  
ATOM   1275  CG  GLU A  86       1.401  14.412   1.665  1.00 98.85           C  
ATOM   1276  HG2 GLU A  86       0.359  14.646   1.887  1.00 98.85           H  
ATOM   1277  HG3 GLU A  86       2.024  15.031   2.311  1.00 98.85           H  
ATOM   1278  CD  GLU A  86       1.716  14.722   0.199  1.00 98.85           C  
ATOM   1279  OE1 GLU A  86       0.773  15.044  -0.562  1.00 98.85           O  
ATOM   1280  OE2 GLU A  86       2.899  14.569  -0.188  1.00 98.85           O  
ATOM   1281  N   TYR A  87       2.569  10.308   3.455  1.00 98.86           N  
ATOM   1282  H   TYR A  87       3.429  10.748   3.162  1.00 98.86           H  
ATOM   1283  CA  TYR A  87       2.561   8.862   3.705  1.00 98.86           C  
ATOM   1284  HA  TYR A  87       1.736   8.420   3.147  1.00 98.86           H  
ATOM   1285  C   TYR A  87       2.324   8.508   5.172  1.00 98.86           C  
ATOM   1286  CB  TYR A  87       3.871   8.232   3.225  1.00 98.86           C  
ATOM   1287  HB2 TYR A  87       4.131   7.396   3.876  1.00 98.86           H  
ATOM   1288  HB3 TYR A  87       4.687   8.952   3.291  1.00 98.86           H  
ATOM   1289  O   TYR A  87       1.727   7.473   5.462  1.00 98.86           O  
ATOM   1290  CG  TYR A  87       3.757   7.687   1.824  1.00 98.86           C  
ATOM   1291  CD1 TYR A  87       3.011   6.515   1.608  1.00 98.86           C  
ATOM   1292  HD1 TYR A  87       2.546   6.015   2.445  1.00 98.86           H  
ATOM   1293  CD2 TYR A  87       4.377   8.342   0.746  1.00 98.86           C  
ATOM   1294  HD2 TYR A  87       4.943   9.247   0.912  1.00 98.86           H  
ATOM   1295  CE1 TYR A  87       2.876   5.992   0.312  1.00 98.86           C  
ATOM   1296  HE1 TYR A  87       2.296   5.098   0.138  1.00 98.86           H  
ATOM   1297  CE2 TYR A  87       4.255   7.815  -0.552  1.00 98.86           C  
ATOM   1298  HE2 TYR A  87       4.744   8.310  -1.379  1.00 98.86           H  
ATOM   1299  OH  TYR A  87       3.345   6.134  -2.012  1.00 98.86           O  
ATOM   1300  HH  TYR A  87       3.614   6.768  -2.681  1.00 98.86           H  
ATOM   1301  CZ  TYR A  87       3.500   6.642  -0.767  1.00 98.86           C  
ATOM   1302  N   LYS A  88       2.757   9.357   6.104  1.00 98.83           N  
ATOM   1303  H   LYS A  88       3.326  10.134   5.799  1.00 98.83           H  
ATOM   1304  CA  LYS A  88       2.476   9.216   7.534  1.00 98.83           C  
ATOM   1305  HA  LYS A  88       2.768   8.220   7.867  1.00 98.83           H  
ATOM   1306  C   LYS A  88       0.985   9.351   7.834  1.00 98.83           C  
ATOM   1307  CB  LYS A  88       3.328  10.243   8.286  1.00 98.83           C  
ATOM   1308  HB2 LYS A  88       3.292  11.200   7.765  1.00 98.83           H  
ATOM   1309  HB3 LYS A  88       4.361   9.898   8.275  1.00 98.83           H  
ATOM   1310  O   LYS A  88       0.432   8.484   8.509  1.00 98.83           O  
ATOM   1311  CG  LYS A  88       2.871  10.481   9.729  1.00 98.83           C  
ATOM   1312  HG2 LYS A  88       2.754   9.533  10.255  1.00 98.83           H  
ATOM   1313  HG3 LYS A  88       1.918  11.011   9.735  1.00 98.83           H  
ATOM   1314  CD  LYS A  88       3.920  11.345  10.411  1.00 98.83           C  
ATOM   1315  HD2 LYS A  88       4.870  10.810  10.416  1.00 98.83           H  
ATOM   1316  HD3 LYS A  88       4.046  12.260   9.832  1.00 98.83           H  
ATOM   1317  CE  LYS A  88       3.533  11.710  11.838  1.00 98.83           C  
ATOM   1318  HE2 LYS A  88       3.465  10.803  12.439  1.00 98.83           H  
ATOM   1319  HE3 LYS A  88       2.567  12.215  11.827  1.00 98.83           H  
ATOM   1320  NZ  LYS A  88       4.577  12.601  12.382  1.00 98.83           N  
ATOM   1321  HZ1 LYS A  88       4.779  13.353  11.739  1.00 98.83           H  
ATOM   1322  HZ2 LYS A  88       5.422  12.057  12.483  1.00 98.83           H  
ATOM   1323  HZ3 LYS A  88       4.355  12.933  13.310  1.00 98.83           H  
ATOM   1324  N   ARG A  89       0.346  10.416   7.339  1.00 98.66           N  
ATOM   1325  H   ARG A  89       0.887  11.066   6.787  1.00 98.66           H  
ATOM   1326  CA  ARG A  89      -1.063  10.741   7.637  1.00 98.66           C  
ATOM   1327  HA  ARG A  89      -1.287  10.474   8.670  1.00 98.66           H  
ATOM   1328  C   ARG A  89      -2.068   9.963   6.793  1.00 98.66           C  
ATOM   1329  CB  ARG A  89      -1.294  12.244   7.447  1.00 98.66           C  
ATOM   1330  HB2 ARG A  89      -0.998  12.528   6.437  1.00 98.66           H  
ATOM   1331  HB3 ARG A  89      -2.358  12.452   7.562  1.00 98.66           H  
ATOM   1332  O   ARG A  89      -3.172   9.710   7.261  1.00 98.66           O  
ATOM   1333  CG  ARG A  89      -0.519  13.082   8.468  1.00 98.66           C  
ATOM   1334  HG2 ARG A  89      -0.815  12.796   9.478  1.00 98.66           H  
ATOM   1335  HG3 ARG A  89       0.551  12.915   8.351  1.00 98.66           H  
ATOM   1336  CD  ARG A  89      -0.824  14.563   8.246  1.00 98.66           C  
ATOM   1337  HD2 ARG A  89      -0.611  14.809   7.206  1.00 98.66           H  
ATOM   1338  HD3 ARG A  89      -1.879  14.746   8.451  1.00 98.66           H  
ATOM   1339  NE  ARG A  89       0.014  15.390   9.118  1.00 98.66           N  
ATOM   1340  HE  ARG A  89       0.845  14.951   9.488  1.00 98.66           H  
ATOM   1341  NH1 ARG A  89      -0.750  17.470   8.536  1.00 98.66           N  
ATOM   1342 HH11 ARG A  89      -1.415  17.028   7.918  1.00 98.66           H  
ATOM   1343 HH12 ARG A  89      -0.665  18.475   8.589  1.00 98.66           H  
ATOM   1344  NH2 ARG A  89       0.971  17.246   9.948  1.00 98.66           N  
ATOM   1345 HH21 ARG A  89       1.111  18.246   9.971  1.00 98.66           H  
ATOM   1346 HH22 ARG A  89       1.735  16.621  10.162  1.00 98.66           H  
ATOM   1347  CZ  ARG A  89       0.059  16.700   9.203  1.00 98.66           C  
ATOM   1348  N   GLY A  90      -1.676   9.583   5.583  1.00 98.66           N  
ATOM   1349  H   GLY A  90      -0.779   9.917   5.260  1.00 98.66           H  
ATOM   1350  CA  GLY A  90      -2.558   9.026   4.568  1.00 98.66           C  
ATOM   1351  HA2 GLY A  90      -2.006   8.265   4.016  1.00 98.66           H  
ATOM   1352  HA3 GLY A  90      -3.429   8.555   5.025  1.00 98.66           H  
ATOM   1353  C   GLY A  90      -3.041  10.083   3.578  1.00 98.66           C  
ATOM   1354  O   GLY A  90      -3.005  11.286   3.840  1.00 98.66           O  
ATOM   1355  N   PHE A  91      -3.463   9.621   2.405  1.00 98.70           N  
ATOM   1356  H   PHE A  91      -3.522   8.620   2.283  1.00 98.70           H  
ATOM   1357  CA  PHE A  91      -3.922  10.466   1.305  1.00 98.70           C  
ATOM   1358  HA  PHE A  91      -4.487  11.301   1.720  1.00 98.70           H  
ATOM   1359  C   PHE A  91      -4.847   9.697   0.359  1.00 98.70           C  
ATOM   1360  CB  PHE A  91      -2.711  11.027   0.535  1.00 98.70           C  
ATOM   1361  HB2 PHE A  91      -3.067  11.676  -0.266  1.00 98.70           H  
ATOM   1362  HB3 PHE A  91      -2.132  11.657   1.210  1.00 98.70           H  
ATOM   1363  O   PHE A  91      -4.865   8.465   0.338  1.00 98.70           O  
ATOM   1364  CG  PHE A  91      -1.788   9.978  -0.063  1.00 98.70           C  
ATOM   1365  CD1 PHE A  91      -0.635   9.582   0.639  1.00 98.70           C  
ATOM   1366  HD1 PHE A  91      -0.411  10.023   1.599  1.00 98.70           H  
ATOM   1367  CD2 PHE A  91      -2.077   9.393  -1.312  1.00 98.70           C  
ATOM   1368  HD2 PHE A  91      -2.965   9.680  -1.855  1.00 98.70           H  
ATOM   1369  CE1 PHE A  91       0.224   8.610   0.100  1.00 98.70           C  
ATOM   1370  HE1 PHE A  91       1.110   8.314   0.642  1.00 98.70           H  
ATOM   1371  CE2 PHE A  91      -1.220   8.415  -1.848  1.00 98.70           C  
ATOM   1372  HE2 PHE A  91      -1.447   7.958  -2.800  1.00 98.70           H  
ATOM   1373  CZ  PHE A  91      -0.070   8.022  -1.142  1.00 98.70           C  
ATOM   1374  HZ  PHE A  91       0.585   7.265  -1.548  1.00 98.70           H  
ATOM   1375  N   GLY A  92      -5.558  10.443  -0.488  1.00 98.01           N  
ATOM   1376  H   GLY A  92      -5.567  11.442  -0.341  1.00 98.01           H  
ATOM   1377  CA  GLY A  92      -6.506   9.900  -1.457  1.00 98.01           C  
ATOM   1378  HA2 GLY A  92      -6.188   8.903  -1.762  1.00 98.01           H  
ATOM   1379  HA3 GLY A  92      -6.529  10.531  -2.345  1.00 98.01           H  
ATOM   1380  C   GLY A  92      -7.923   9.812  -0.899  1.00 98.01           C  
ATOM   1381  O   GLY A  92      -8.275  10.527   0.035  1.00 98.01           O  
ATOM   1382  N   ASP A  93      -8.727   8.951  -1.510  1.00 97.79           N  
ATOM   1383  H   ASP A  93      -8.331   8.348  -2.217  1.00 97.79           H  
ATOM   1384  CA  ASP A  93     -10.126   8.716  -1.154  1.00 97.79           C  
ATOM   1385  HA  ASP A  93     -10.403   9.298  -0.275  1.00 97.79           H  
ATOM   1386  C   ASP A  93     -10.298   7.234  -0.822  1.00 97.79           C  
ATOM   1387  CB  ASP A  93     -11.017   9.177  -2.320  1.00 97.79           C  
ATOM   1388  HB2 ASP A  93     -10.928  10.259  -2.414  1.00 97.79           H  
ATOM   1389  HB3 ASP A  93     -10.640   8.735  -3.242  1.00 97.79           H  
ATOM   1390  O   ASP A  93     -10.060   6.373  -1.676  1.00 97.79           O  
ATOM   1391  CG  ASP A  93     -12.502   8.819  -2.182  1.00 97.79           C  
ATOM   1392  OD1 ASP A  93     -12.896   8.239  -1.146  1.00 97.79           O  
ATOM   1393  OD2 ASP A  93     -13.220   9.074  -3.172  1.00 97.79           O  
ATOM   1394  N   VAL A  94     -10.698   6.941   0.417  1.00 96.84           N  
ATOM   1395  H   VAL A  94     -10.963   7.706   1.021  1.00 96.84           H  
ATOM   1396  CA  VAL A  94     -10.902   5.575   0.919  1.00 96.84           C  
ATOM   1397  HA  VAL A  94      -9.954   5.040   0.860  1.00 96.84           H  
ATOM   1398  C   VAL A  94     -11.900   4.776   0.083  1.00 96.84           C  
ATOM   1399  CB  VAL A  94     -11.337   5.561   2.392  1.00 96.84           C  
ATOM   1400  HB  VAL A  94     -11.675   4.556   2.643  1.00 96.84           H  
ATOM   1401  O   VAL A  94     -11.786   3.556   0.030  1.00 96.84           O  
ATOM   1402  CG1 VAL A  94     -10.167   5.891   3.325  1.00 96.84           C  
ATOM   1403 HG11 VAL A  94      -9.788   6.892   3.118  1.00 96.84           H  
ATOM   1404 HG12 VAL A  94     -10.502   5.849   4.361  1.00 96.84           H  
ATOM   1405 HG13 VAL A  94      -9.367   5.164   3.184  1.00 96.84           H  
ATOM   1406  CG2 VAL A  94     -12.488   6.530   2.655  1.00 96.84           C  
ATOM   1407 HG21 VAL A  94     -12.165   7.569   2.589  1.00 96.84           H  
ATOM   1408 HG22 VAL A  94     -12.858   6.355   3.665  1.00 96.84           H  
ATOM   1409 HG23 VAL A  94     -13.311   6.363   1.960  1.00 96.84           H  
ATOM   1410  N   GLY A  95     -12.830   5.430  -0.621  1.00 95.52           N  
ATOM   1411  H   GLY A  95     -12.848   6.438  -0.565  1.00 95.52           H  
ATOM   1412  CA  GLY A  95     -13.751   4.802  -1.570  1.00 95.52           C  
ATOM   1413  HA2 GLY A  95     -14.570   5.499  -1.749  1.00 95.52           H  
ATOM   1414  HA3 GLY A  95     -14.166   3.893  -1.134  1.00 95.52           H  
ATOM   1415  C   GLY A  95     -13.133   4.462  -2.933  1.00 95.52           C  
ATOM   1416  O   GLY A  95     -13.769   3.779  -3.737  1.00 95.52           O  
ATOM   1417  N   ASN A  96     -11.912   4.922  -3.219  1.00 96.73           N  
ATOM   1418  H   ASN A  96     -11.432   5.444  -2.500  1.00 96.73           H  
ATOM   1419  CA  ASN A  96     -11.321   4.908  -4.557  1.00 96.73           C  
ATOM   1420  HA  ASN A  96     -11.819   4.134  -5.142  1.00 96.73           H  
ATOM   1421  C   ASN A  96      -9.829   4.515  -4.551  1.00 96.73           C  
ATOM   1422  CB  ASN A  96     -11.653   6.260  -5.214  1.00 96.73           C  
ATOM   1423  HB2 ASN A  96     -12.706   6.477  -5.032  1.00 96.73           H  
ATOM   1424  HB3 ASN A  96     -11.085   7.064  -4.747  1.00 96.73           H  
ATOM   1425  O   ASN A  96      -9.515   3.338  -4.397  1.00 96.73           O  
ATOM   1426  CG  ASN A  96     -11.442   6.297  -6.713  1.00 96.73           C  
ATOM   1427  ND2 ASN A  96     -12.017   7.273  -7.368  1.00 96.73           N  
ATOM   1428 HD21 ASN A  96     -12.587   7.926  -6.850  1.00 96.73           H  
ATOM   1429 HD22 ASN A  96     -11.951   7.286  -8.375  1.00 96.73           H  
ATOM   1430  OD1 ASN A  96     -10.751   5.499  -7.321  1.00 96.73           O  
ATOM   1431  N   ASN A  97      -8.903   5.458  -4.765  1.00 98.51           N  
ATOM   1432  H   ASN A  97      -9.212   6.419  -4.755  1.00 98.51           H  
ATOM   1433  CA  ASN A  97      -7.459   5.223  -4.672  1.00 98.51           C  
ATOM   1434  HA  ASN A  97      -7.259   4.157  -4.570  1.00 98.51           H  
ATOM   1435  C   ASN A  97      -6.939   5.936  -3.429  1.00 98.51           C  
ATOM   1436  CB  ASN A  97      -6.710   5.752  -5.905  1.00 98.51           C  
ATOM   1437  HB2 ASN A  97      -5.639   5.689  -5.712  1.00 98.51           H  
ATOM   1438  HB3 ASN A  97      -6.966   6.800  -6.059  1.00 98.51           H  
ATOM   1439  O   ASN A  97      -7.096   7.156  -3.318  1.00 98.51           O  
ATOM   1440  CG  ASN A  97      -6.975   5.008  -7.190  1.00 98.51           C  
ATOM   1441  ND2 ASN A  97      -8.080   5.244  -7.833  1.00 98.51           N  
ATOM   1442 HD21 ASN A  97      -8.160   4.890  -8.775  1.00 98.51           H  
ATOM   1443 HD22 ASN A  97      -8.854   5.716  -7.387  1.00 98.51           H  
ATOM   1444  OD1 ASN A  97      -6.182   4.222  -7.673  1.00 98.51           O  
ATOM   1445  N   PHE A  98      -6.293   5.202  -2.528  1.00 98.68           N  
ATOM   1446  H   PHE A  98      -6.140   4.218  -2.695  1.00 98.68           H  
ATOM   1447  CA  PHE A  98      -5.804   5.775  -1.281  1.00 98.68           C  
ATOM   1448  HA  PHE A  98      -5.437   6.782  -1.482  1.00 98.68           H  
ATOM   1449  C   PHE A  98      -4.652   4.991  -0.677  1.00 98.68           C  
ATOM   1450  CB  PHE A  98      -6.942   5.883  -0.256  1.00 98.68           C  
ATOM   1451  HB2 PHE A  98      -6.631   6.556   0.543  1.00 98.68           H  
ATOM   1452  HB3 PHE A  98      -7.800   6.358  -0.731  1.00 98.68           H  
ATOM   1453  O   PHE A  98      -4.411   3.823  -0.999  1.00 98.68           O  
ATOM   1454  CG  PHE A  98      -7.373   4.572   0.371  1.00 98.68           C  
ATOM   1455  CD1 PHE A  98      -8.209   3.685  -0.333  1.00 98.68           C  
ATOM   1456  HD1 PHE A  98      -8.562   3.942  -1.321  1.00 98.68           H  
ATOM   1457  CD2 PHE A  98      -6.963   4.257   1.680  1.00 98.68           C  
ATOM   1458  HD2 PHE A  98      -6.344   4.947   2.235  1.00 98.68           H  
ATOM   1459  CE1 PHE A  98      -8.644   2.496   0.277  1.00 98.68           C  
ATOM   1460  HE1 PHE A  98      -9.328   1.842  -0.243  1.00 98.68           H  
ATOM   1461  CE2 PHE A  98      -7.388   3.063   2.284  1.00 98.68           C  
ATOM   1462  HE2 PHE A  98      -7.099   2.829   3.298  1.00 98.68           H  
ATOM   1463  CZ  PHE A  98      -8.233   2.187   1.584  1.00 98.68           C  
ATOM   1464  HZ  PHE A  98      -8.594   1.287   2.060  1.00 98.68           H  
ATOM   1465  N   TYR A  99      -3.983   5.665   0.247  1.00 98.83           N  
ATOM   1466  H   TYR A  99      -4.255   6.624   0.414  1.00 98.83           H  
ATOM   1467  CA  TYR A  99      -3.079   5.076   1.210  1.00 98.83           C  
ATOM   1468  HA  TYR A  99      -3.141   3.989   1.153  1.00 98.83           H  
ATOM   1469  C   TYR A  99      -3.513   5.532   2.605  1.00 98.83           C  
ATOM   1470  CB  TYR A  99      -1.653   5.503   0.866  1.00 98.83           C  
ATOM   1471  HB2 TYR A  99      -1.517   6.555   1.117  1.00 98.83           H  
ATOM   1472  HB3 TYR A  99      -1.496   5.400  -0.207  1.00 98.83           H  
ATOM   1473  O   TYR A  99      -3.631   6.731   2.850  1.00 98.83           O  
ATOM   1474  CG  TYR A  99      -0.619   4.667   1.577  1.00 98.83           C  
ATOM   1475  CD1 TYR A  99      -0.095   5.097   2.808  1.00 98.83           C  
ATOM   1476  HD1 TYR A  99      -0.394   6.049   3.222  1.00 98.83           H  
ATOM   1477  CD2 TYR A  99      -0.211   3.441   1.019  1.00 98.83           C  
ATOM   1478  HD2 TYR A  99      -0.631   3.111   0.080  1.00 98.83           H  
ATOM   1479  CE1 TYR A  99       0.844   4.297   3.482  1.00 98.83           C  
ATOM   1480  HE1 TYR A  99       1.257   4.633   4.423  1.00 98.83           H  
ATOM   1481  CE2 TYR A  99       0.737   2.644   1.686  1.00 98.83           C  
ATOM   1482  HE2 TYR A  99       1.054   1.696   1.277  1.00 98.83           H  
ATOM   1483  OH  TYR A  99       2.202   2.311   3.544  1.00 98.83           O  
ATOM   1484  HH  TYR A  99       2.524   2.726   4.348  1.00 98.83           H  
ATOM   1485  CZ  TYR A  99       1.273   3.075   2.917  1.00 98.83           C  
ATOM   1486  N   LEU A 100      -3.775   4.596   3.518  1.00 98.70           N  
ATOM   1487  H   LEU A 100      -3.681   3.632   3.232  1.00 98.70           H  
ATOM   1488  CA  LEU A 100      -4.403   4.864   4.820  1.00 98.70           C  
ATOM   1489  HA  LEU A 100      -5.325   5.419   4.645  1.00 98.70           H  
ATOM   1490  C   LEU A 100      -3.528   5.705   5.755  1.00 98.70           C  
ATOM   1491  CB  LEU A 100      -4.733   3.511   5.469  1.00 98.70           C  
ATOM   1492  HB2 LEU A 100      -5.283   2.921   4.736  1.00 98.70           H  
ATOM   1493  HB3 LEU A 100      -3.792   3.009   5.691  1.00 98.70           H  
ATOM   1494  O   LEU A 100      -4.039   6.340   6.671  1.00 98.70           O  
ATOM   1495  CG  LEU A 100      -5.576   3.556   6.758  1.00 98.70           C  
ATOM   1496  HG  LEU A 100      -5.075   4.161   7.513  1.00 98.70           H  
ATOM   1497  CD1 LEU A 100      -6.973   4.124   6.505  1.00 98.70           C  
ATOM   1498 HD11 LEU A 100      -6.907   5.163   6.182  1.00 98.70           H  
ATOM   1499 HD12 LEU A 100      -7.557   4.107   7.425  1.00 98.70           H  
ATOM   1500 HD13 LEU A 100      -7.494   3.542   5.744  1.00 98.70           H  
ATOM   1501  CD2 LEU A 100      -5.723   2.140   7.319  1.00 98.70           C  
ATOM   1502 HD21 LEU A 100      -6.301   2.172   8.243  1.00 98.70           H  
ATOM   1503 HD22 LEU A 100      -4.738   1.725   7.534  1.00 98.70           H  
ATOM   1504 HD23 LEU A 100      -6.239   1.505   6.600  1.00 98.70           H  
ATOM   1505  N   GLY A 101      -2.217   5.702   5.530  1.00 98.76           N  
ATOM   1506  H   GLY A 101      -1.882   5.149   4.754  1.00 98.76           H  
ATOM   1507  CA  GLY A 101      -1.242   6.392   6.364  1.00 98.76           C  
ATOM   1508  HA2 GLY A 101      -0.539   6.907   5.711  1.00 98.76           H  
ATOM   1509  HA3 GLY A 101      -1.728   7.143   6.986  1.00 98.76           H  
ATOM   1510  C   GLY A 101      -0.499   5.435   7.287  1.00 98.76           C  
ATOM   1511  O   GLY A 101      -1.106   4.626   7.990  1.00 98.76           O  
ATOM   1512  N   ASN A 102       0.827   5.532   7.300  1.00 98.88           N  
ATOM   1513  H   ASN A 102       1.256   6.221   6.698  1.00 98.88           H  
ATOM   1514  CA  ASN A 102       1.692   4.647   8.076  1.00 98.88           C  
ATOM   1515  HA  ASN A 102       1.494   3.614   7.789  1.00 98.88           H  
ATOM   1516  C   ASN A 102       1.418   4.734   9.584  1.00 98.88           C  
ATOM   1517  CB  ASN A 102       3.159   4.967   7.757  1.00 98.88           C  
ATOM   1518  HB2 ASN A 102       3.780   4.405   8.454  1.00 98.88           H  
ATOM   1519  HB3 ASN A 102       3.353   6.030   7.904  1.00 98.88           H  
ATOM   1520  O   ASN A 102       1.475   3.712  10.262  1.00 98.88           O  
ATOM   1521  CG  ASN A 102       3.597   4.546   6.367  1.00 98.88           C  
ATOM   1522  ND2 ASN A 102       4.621   5.163   5.828  1.00 98.88           N  
ATOM   1523 HD21 ASN A 102       4.938   4.830   4.929  1.00 98.88           H  
ATOM   1524 HD22 ASN A 102       5.107   5.890   6.333  1.00 98.88           H  
ATOM   1525  OD1 ASN A 102       3.045   3.643   5.759  1.00 98.88           O  
ATOM   1526  N   GLU A 103       1.044   5.907  10.100  1.00 98.77           N  
ATOM   1527  H   GLU A 103       0.983   6.715   9.497  1.00 98.77           H  
ATOM   1528  CA  GLU A 103       0.687   6.070  11.514  1.00 98.77           C  
ATOM   1529  HA  GLU A 103       1.485   5.656  12.129  1.00 98.77           H  
ATOM   1530  C   GLU A 103      -0.610   5.319  11.863  1.00 98.77           C  
ATOM   1531  CB  GLU A 103       0.572   7.574  11.806  1.00 98.77           C  
ATOM   1532  HB2 GLU A 103       1.505   8.060  11.521  1.00 98.77           H  
ATOM   1533  HB3 GLU A 103      -0.221   7.993  11.187  1.00 98.77           H  
ATOM   1534  O   GLU A 103      -0.707   4.679  12.912  1.00 98.77           O  
ATOM   1535  CG  GLU A 103       0.270   7.920  13.268  1.00 98.77           C  
ATOM   1536  HG2 GLU A 103       0.203   9.005  13.351  1.00 98.77           H  
ATOM   1537  HG3 GLU A 103      -0.710   7.520  13.529  1.00 98.77           H  
ATOM   1538  CD  GLU A 103       1.310   7.418  14.279  1.00 98.77           C  
ATOM   1539  OE1 GLU A 103       0.902   7.327  15.464  1.00 98.77           O  
ATOM   1540  OE2 GLU A 103       2.469   7.159  13.896  1.00 98.77           O  
ATOM   1541  N   ASN A 104      -1.595   5.327  10.960  1.00 98.55           N  
ATOM   1542  H   ASN A 104      -1.440   5.812  10.088  1.00 98.55           H  
ATOM   1543  CA  ASN A 104      -2.840   4.577  11.132  1.00 98.55           C  
ATOM   1544  HA  ASN A 104      -3.241   4.778  12.126  1.00 98.55           H  
ATOM   1545  C   ASN A 104      -2.591   3.065  11.051  1.00 98.55           C  
ATOM   1546  CB  ASN A 104      -3.865   5.048  10.085  1.00 98.55           C  
ATOM   1547  HB2 ASN A 104      -4.743   4.404  10.124  1.00 98.55           H  
ATOM   1548  HB3 ASN A 104      -3.435   4.973   9.086  1.00 98.55           H  
ATOM   1549  O   ASN A 104      -3.089   2.309  11.885  1.00 98.55           O  
ATOM   1550  CG  ASN A 104      -4.331   6.473  10.326  1.00 98.55           C  
ATOM   1551  ND2 ASN A 104      -4.522   7.249   9.287  1.00 98.55           N  
ATOM   1552 HD21 ASN A 104      -4.352   6.926   8.346  1.00 98.55           H  
ATOM   1553 HD22 ASN A 104      -4.804   8.205   9.452  1.00 98.55           H  
ATOM   1554  OD1 ASN A 104      -4.526   6.902  11.452  1.00 98.55           O  
ATOM   1555  N   ILE A 105      -1.775   2.618  10.091  1.00 98.71           N  
ATOM   1556  H   ILE A 105      -1.403   3.289   9.435  1.00 98.71           H  
ATOM   1557  CA  ILE A 105      -1.413   1.201   9.937  1.00 98.71           C  
ATOM   1558  HA  ILE A 105      -2.329   0.612   9.893  1.00 98.71           H  
ATOM   1559  C   ILE A 105      -0.614   0.710  11.154  1.00 98.71           C  
ATOM   1560  CB  ILE A 105      -0.632   0.976   8.624  1.00 98.71           C  
ATOM   1561  HB  ILE A 105       0.273   1.582   8.660  1.00 98.71           H  
ATOM   1562  O   ILE A 105      -0.896  -0.371  11.675  1.00 98.71           O  
ATOM   1563  CG1 ILE A 105      -1.452   1.388   7.379  1.00 98.71           C  
ATOM   1564 HG12 ILE A 105      -2.013   2.302   7.571  1.00 98.71           H  
ATOM   1565 HG13 ILE A 105      -2.179   0.609   7.150  1.00 98.71           H  
ATOM   1566  CG2 ILE A 105      -0.246  -0.512   8.494  1.00 98.71           C  
ATOM   1567 HG21 ILE A 105       0.255  -0.696   7.543  1.00 98.71           H  
ATOM   1568 HG22 ILE A 105       0.437  -0.809   9.290  1.00 98.71           H  
ATOM   1569 HG23 ILE A 105      -1.140  -1.135   8.542  1.00 98.71           H  
ATOM   1570  CD1 ILE A 105      -0.574   1.643   6.145  1.00 98.71           C  
ATOM   1571 HD11 ILE A 105       0.174   2.404   6.368  1.00 98.71           H  
ATOM   1572 HD12 ILE A 105      -0.073   0.728   5.830  1.00 98.71           H  
ATOM   1573 HD13 ILE A 105      -1.198   2.005   5.328  1.00 98.71           H  
ATOM   1574  N   HIS A 106       0.335   1.510  11.650  1.00 98.64           N  
ATOM   1575  H   HIS A 106       0.552   2.369  11.164  1.00 98.64           H  
ATOM   1576  CA  HIS A 106       1.071   1.227  12.881  1.00 98.64           C  
ATOM   1577  HA  HIS A 106       1.623   0.294  12.763  1.00 98.64           H  
ATOM   1578  C   HIS A 106       0.108   1.041  14.061  1.00 98.64           C  
ATOM   1579  CB  HIS A 106       2.087   2.348  13.148  1.00 98.64           C  
ATOM   1580  HB2 HIS A 106       2.857   2.325  12.377  1.00 98.64           H  
ATOM   1581  HB3 HIS A 106       1.587   3.315  13.099  1.00 98.64           H  
ATOM   1582  O   HIS A 106       0.101  -0.019  14.679  1.00 98.64           O  
ATOM   1583  CG  HIS A 106       2.745   2.217  14.495  1.00 98.64           C  
ATOM   1584  CD2 HIS A 106       2.706   3.122  15.522  1.00 98.64           C  
ATOM   1585  HD2 HIS A 106       2.230   4.091  15.494  1.00 98.64           H  
ATOM   1586  ND1 HIS A 106       3.424   1.114  14.950  1.00 98.64           N  
ATOM   1587  HD1 HIS A 106       3.593   0.265  14.429  1.00 98.64           H  
ATOM   1588  CE1 HIS A 106       3.775   1.339  16.223  1.00 98.64           C  
ATOM   1589  HE1 HIS A 106       4.288   0.628  16.853  1.00 98.64           H  
ATOM   1590  NE2 HIS A 106       3.373   2.558  16.617  1.00 98.64           N  
ATOM   1591  N   ARG A 107      -0.795   1.999  14.313  1.00 97.91           N  
ATOM   1592  H   ARG A 107      -0.755   2.843  13.759  1.00 97.91           H  
ATOM   1593  CA  ARG A 107      -1.783   1.903  15.407  1.00 97.91           C  
ATOM   1594  HA  ARG A 107      -1.250   1.831  16.355  1.00 97.91           H  
ATOM   1595  C   ARG A 107      -2.652   0.652  15.327  1.00 97.91           C  
ATOM   1596  CB  ARG A 107      -2.679   3.146  15.410  1.00 97.91           C  
ATOM   1597  HB2 ARG A 107      -3.548   2.969  16.043  1.00 97.91           H  
ATOM   1598  HB3 ARG A 107      -3.023   3.352  14.396  1.00 97.91           H  
ATOM   1599  O   ARG A 107      -2.902   0.022  16.353  1.00 97.91           O  
ATOM   1600  CG  ARG A 107      -1.915   4.348  15.959  1.00 97.91           C  
ATOM   1601  HG2 ARG A 107      -1.696   4.185  17.014  1.00 97.91           H  
ATOM   1602  HG3 ARG A 107      -0.969   4.461  15.431  1.00 97.91           H  
ATOM   1603  CD  ARG A 107      -2.727   5.632  15.798  1.00 97.91           C  
ATOM   1604  HD2 ARG A 107      -3.012   5.739  14.752  1.00 97.91           H  
ATOM   1605  HD3 ARG A 107      -3.631   5.588  16.405  1.00 97.91           H  
ATOM   1606  NE  ARG A 107      -1.881   6.771  16.169  1.00 97.91           N  
ATOM   1607  HE  ARG A 107      -1.158   7.019  15.509  1.00 97.91           H  
ATOM   1608  NH1 ARG A 107      -2.412   6.958  18.400  1.00 97.91           N  
ATOM   1609 HH11 ARG A 107      -3.143   6.274  18.270  1.00 97.91           H  
ATOM   1610 HH12 ARG A 107      -2.222   7.371  19.303  1.00 97.91           H  
ATOM   1611  NH2 ARG A 107      -0.736   8.148  17.507  1.00 97.91           N  
ATOM   1612 HH21 ARG A 107      -0.039   8.113  16.777  1.00 97.91           H  
ATOM   1613 HH22 ARG A 107      -0.477   8.515  18.412  1.00 97.91           H  
ATOM   1614  CZ  ARG A 107      -1.699   7.293  17.360  1.00 97.91           C  
ATOM   1615  N   ILE A 108      -3.106   0.287  14.127  1.00 97.75           N  
ATOM   1616  H   ILE A 108      -2.887   0.876  13.336  1.00 97.75           H  
ATOM   1617  CA  ILE A 108      -3.902  -0.928  13.918  1.00 97.75           C  
ATOM   1618  HA  ILE A 108      -4.742  -0.919  14.612  1.00 97.75           H  
ATOM   1619  C   ILE A 108      -3.061  -2.165  14.255  1.00 97.75           C  
ATOM   1620  CB  ILE A 108      -4.469  -0.968  12.479  1.00 97.75           C  
ATOM   1621  HB  ILE A 108      -3.650  -0.815  11.776  1.00 97.75           H  
ATOM   1622  O   ILE A 108      -3.477  -2.985  15.076  1.00 97.75           O  
ATOM   1623  CG1 ILE A 108      -5.521   0.149  12.278  1.00 97.75           C  
ATOM   1624 HG12 ILE A 108      -6.439  -0.117  12.801  1.00 97.75           H  
ATOM   1625 HG13 ILE A 108      -5.162   1.082  12.711  1.00 97.75           H  
ATOM   1626  CG2 ILE A 108      -5.118  -2.334  12.187  1.00 97.75           C  
ATOM   1627 HG21 ILE A 108      -5.877  -2.554  12.937  1.00 97.75           H  
ATOM   1628 HG22 ILE A 108      -4.366  -3.123  12.194  1.00 97.75           H  
ATOM   1629 HG23 ILE A 108      -5.588  -2.340  11.203  1.00 97.75           H  
ATOM   1630  CD1 ILE A 108      -5.845   0.422  10.803  1.00 97.75           C  
ATOM   1631 HD11 ILE A 108      -4.931   0.662  10.259  1.00 97.75           H  
ATOM   1632 HD12 ILE A 108      -6.525   1.271  10.737  1.00 97.75           H  
ATOM   1633 HD13 ILE A 108      -6.328  -0.440  10.342  1.00 97.75           H  
ATOM   1634  N   THR A 109      -1.870  -2.276  13.663  1.00 97.98           N  
ATOM   1635  H   THR A 109      -1.565  -1.523  13.062  1.00 97.98           H  
ATOM   1636  CA  THR A 109      -1.008  -3.463  13.784  1.00 97.98           C  
ATOM   1637  HA  THR A 109      -1.646  -4.342  13.689  1.00 97.98           H  
ATOM   1638  C   THR A 109      -0.324  -3.606  15.142  1.00 97.98           C  
ATOM   1639  CB  THR A 109       0.025  -3.558  12.653  1.00 97.98           C  
ATOM   1640  HB  THR A 109       0.659  -4.425  12.839  1.00 97.98           H  
ATOM   1641  O   THR A 109       0.029  -4.717  15.519  1.00 97.98           O  
ATOM   1642  CG2 THR A 109      -0.637  -3.743  11.291  1.00 97.98           C  
ATOM   1643 HG21 THR A 109      -1.309  -2.914  11.067  1.00 97.98           H  
ATOM   1644 HG22 THR A 109      -1.198  -4.677  11.281  1.00 97.98           H  
ATOM   1645 HG23 THR A 109       0.144  -3.791  10.531  1.00 97.98           H  
ATOM   1646  OG1 THR A 109       0.842  -2.415  12.564  1.00 97.98           O  
ATOM   1647  HG1 THR A 109       0.283  -1.675  12.317  1.00 97.98           H  
ATOM   1648  N   SER A 110      -0.208  -2.536  15.931  1.00 97.10           N  
ATOM   1649  H   SER A 110      -0.357  -1.624  15.523  1.00 97.10           H  
ATOM   1650  CA  SER A 110       0.263  -2.594  17.322  1.00 97.10           C  
ATOM   1651  HA  SER A 110       1.140  -3.240  17.371  1.00 97.10           H  
ATOM   1652  C   SER A 110      -0.756  -3.183  18.298  1.00 97.10           C  
ATOM   1653  CB  SER A 110       0.658  -1.197  17.804  1.00 97.10           C  
ATOM   1654  HB2 SER A 110       0.899  -1.230  18.866  1.00 97.10           H  
ATOM   1655  HB3 SER A 110      -0.173  -0.509  17.652  1.00 97.10           H  
ATOM   1656  O   SER A 110      -0.384  -3.544  19.411  1.00 97.10           O  
ATOM   1657  OG  SER A 110       1.786  -0.736  17.098  1.00 97.10           O  
ATOM   1658  HG  SER A 110       2.537  -1.306  17.280  1.00 97.10           H  
ATOM   1659  N   ASN A 111      -2.029  -3.302  17.911  1.00 92.98           N  
ATOM   1660  H   ASN A 111      -2.274  -2.993  16.981  1.00 92.98           H  
ATOM   1661  CA  ASN A 111      -3.101  -3.802  18.777  1.00 92.98           C  
ATOM   1662  HA  ASN A 111      -2.773  -3.702  19.811  1.00 92.98           H  
ATOM   1663  C   ASN A 111      -3.387  -5.308  18.582  1.00 92.98           C  
ATOM   1664  CB  ASN A 111      -4.333  -2.898  18.611  1.00 92.98           C  
ATOM   1665  HB2 ASN A 111      -4.029  -1.854  18.691  1.00 92.98           H  
ATOM   1666  HB3 ASN A 111      -4.763  -3.053  17.621  1.00 92.98           H  
ATOM   1667  O   ASN A 111      -4.541  -5.748  18.623  1.00 92.98           O  
ATOM   1668  CG  ASN A 111      -5.400  -3.154  19.665  1.00 92.98           C  
ATOM   1669  ND2 ASN A 111      -6.590  -2.643  19.462  1.00 92.98           N  
ATOM   1670 HD21 ASN A 111      -6.767  -2.061  18.656  1.00 92.98           H  
ATOM   1671 HD22 ASN A 111      -7.260  -2.761  20.209  1.00 92.98           H  
ATOM   1672  OD1 ASN A 111      -5.200  -3.805  20.676  1.00 92.98           O  
ATOM   1673  N   GLY A 112      -2.360  -6.112  18.301  1.00 94.63           N  
ATOM   1674  H   GLY A 112      -1.443  -5.704  18.188  1.00 94.63           H  
ATOM   1675  CA  GLY A 112      -2.473  -7.568  18.181  1.00 94.63           C  
ATOM   1676  HA2 GLY A 112      -3.511  -7.856  18.015  1.00 94.63           H  
ATOM   1677  HA3 GLY A 112      -2.143  -8.031  19.111  1.00 94.63           H  
ATOM   1678  C   GLY A 112      -1.642  -8.143  17.043  1.00 94.63           C  
ATOM   1679  O   GLY A 112      -0.684  -7.531  16.581  1.00 94.63           O  
ATOM   1680  N   THR A 113      -2.013  -9.336  16.587  1.00 97.39           N  
ATOM   1681  H   THR A 113      -2.814  -9.795  16.998  1.00 97.39           H  
ATOM   1682  CA  THR A 113      -1.358  -9.999  15.454  1.00 97.39           C  
ATOM   1683  HA  THR A 113      -0.403  -9.512  15.258  1.00 97.39           H  
ATOM   1684  C   THR A 113      -2.216  -9.859  14.206  1.00 97.39           C  
ATOM   1685  CB  THR A 113      -1.064 -11.473  15.759  1.00 97.39           C  
ATOM   1686  HB  THR A 113      -1.999 -12.030  15.819  1.00 97.39           H  
ATOM   1687  O   THR A 113      -3.428 -10.082  14.246  1.00 97.39           O  
ATOM   1688  CG2 THR A 113      -0.155 -12.109  14.708  1.00 97.39           C  
ATOM   1689 HG21 THR A 113       0.072 -13.134  15.002  1.00 97.39           H  
ATOM   1690 HG22 THR A 113      -0.658 -12.135  13.741  1.00 97.39           H  
ATOM   1691 HG23 THR A 113       0.775 -11.548  14.615  1.00 97.39           H  
ATOM   1692  OG1 THR A 113      -0.392 -11.579  16.996  1.00 97.39           O  
ATOM   1693  HG1 THR A 113       0.352 -10.973  16.981  1.00 97.39           H  
ATOM   1694  N   TYR A 114      -1.581  -9.485  13.097  1.00 98.51           N  
ATOM   1695  H   TYR A 114      -0.584  -9.326  13.121  1.00 98.51           H  
ATOM   1696  CA  TYR A 114      -2.246  -9.281  11.818  1.00 98.51           C  
ATOM   1697  HA  TYR A 114      -3.283  -9.607  11.895  1.00 98.51           H  
ATOM   1698  C   TYR A 114      -1.591 -10.123  10.733  1.00 98.51           C  
ATOM   1699  CB  TYR A 114      -2.253  -7.791  11.452  1.00 98.51           C  
ATOM   1700  HB2 TYR A 114      -2.534  -7.693  10.404  1.00 98.51           H  
ATOM   1701  HB3 TYR A 114      -1.247  -7.384  11.557  1.00 98.51           H  
ATOM   1702  O   TYR A 114      -0.367 -10.236  10.675  1.00 98.51           O  
ATOM   1703  CG  TYR A 114      -3.217  -6.976  12.291  1.00 98.51           C  
ATOM   1704  CD1 TYR A 114      -4.470  -6.604  11.763  1.00 98.51           C  
ATOM   1705  HD1 TYR A 114      -4.731  -6.883  10.753  1.00 98.51           H  
ATOM   1706  CD2 TYR A 114      -2.872  -6.610  13.605  1.00 98.51           C  
ATOM   1707  HD2 TYR A 114      -1.907  -6.878  14.010  1.00 98.51           H  
ATOM   1708  CE1 TYR A 114      -5.374  -5.862  12.546  1.00 98.51           C  
ATOM   1709  HE1 TYR A 114      -6.325  -5.547  12.143  1.00 98.51           H  
ATOM   1710  CE2 TYR A 114      -3.775  -5.877  14.393  1.00 98.51           C  
ATOM   1711  HE2 TYR A 114      -3.496  -5.586  15.395  1.00 98.51           H  
ATOM   1712  OH  TYR A 114      -5.859  -4.725  14.603  1.00 98.51           O  
ATOM   1713  HH  TYR A 114      -5.353  -4.306  15.303  1.00 98.51           H  
ATOM   1714  CZ  TYR A 114      -5.022  -5.492  13.860  1.00 98.51           C  
ATOM   1715  N   GLU A 115      -2.423 -10.675   9.858  1.00 98.46           N  
ATOM   1716  H   GLU A 115      -3.414 -10.528   9.987  1.00 98.46           H  
ATOM   1717  CA  GLU A 115      -1.998 -11.190   8.560  1.00 98.46           C  
ATOM   1718  HA  GLU A 115      -0.940 -11.445   8.612  1.00 98.46           H  
ATOM   1719  C   GLU A 115      -2.148 -10.096   7.494  1.00 98.46           C  
ATOM   1720  CB  GLU A 115      -2.745 -12.492   8.195  1.00 98.46           C  
ATOM   1721  HB2 GLU A 115      -2.518 -13.249   8.946  1.00 98.46           H  
ATOM   1722  HB3 GLU A 115      -2.367 -12.847   7.236  1.00 98.46           H  
ATOM   1723  O   GLU A 115      -2.996  -9.205   7.614  1.00 98.46           O  
ATOM   1724  CG  GLU A 115      -4.269 -12.332   8.090  1.00 98.46           C  
ATOM   1725  HG2 GLU A 115      -4.655 -12.018   9.060  1.00 98.46           H  
ATOM   1726  HG3 GLU A 115      -4.489 -11.534   7.381  1.00 98.46           H  
ATOM   1727  CD  GLU A 115      -5.023 -13.603   7.654  1.00 98.46           C  
ATOM   1728  OE1 GLU A 115      -6.180 -13.763   8.109  1.00 98.46           O  
ATOM   1729  OE2 GLU A 115      -4.544 -14.385   6.793  1.00 98.46           O  
ATOM   1730  N   LEU A 116      -1.329 -10.180   6.447  1.00 98.80           N  
ATOM   1731  H   LEU A 116      -0.698 -10.968   6.418  1.00 98.80           H  
ATOM   1732  CA  LEU A 116      -1.376  -9.320   5.266  1.00 98.80           C  
ATOM   1733  HA  LEU A 116      -2.058  -8.488   5.441  1.00 98.80           H  
ATOM   1734  C   LEU A 116      -1.863 -10.124   4.070  1.00 98.80           C  
ATOM   1735  CB  LEU A 116       0.027  -8.763   4.990  1.00 98.80           C  
ATOM   1736  HB2 LEU A 116       0.372  -8.271   5.900  1.00 98.80           H  
ATOM   1737  HB3 LEU A 116       0.685  -9.607   4.784  1.00 98.80           H  
ATOM   1738  O   LEU A 116      -1.440 -11.262   3.860  1.00 98.80           O  
ATOM   1739  CG  LEU A 116       0.167  -7.751   3.841  1.00 98.80           C  
ATOM   1740  HG  LEU A 116      -0.378  -8.085   2.958  1.00 98.80           H  
ATOM   1741  CD1 LEU A 116      -0.354  -6.391   4.287  1.00 98.80           C  
ATOM   1742 HD11 LEU A 116      -0.038  -6.171   5.307  1.00 98.80           H  
ATOM   1743 HD12 LEU A 116      -1.443  -6.377   4.232  1.00 98.80           H  
ATOM   1744 HD13 LEU A 116       0.066  -5.612   3.650  1.00 98.80           H  
ATOM   1745  CD2 LEU A 116       1.636  -7.590   3.447  1.00 98.80           C  
ATOM   1746 HD21 LEU A 116       2.213  -7.202   4.286  1.00 98.80           H  
ATOM   1747 HD22 LEU A 116       1.719  -6.900   2.607  1.00 98.80           H  
ATOM   1748 HD23 LEU A 116       2.053  -8.550   3.144  1.00 98.80           H  
ATOM   1749  N   ARG A 117      -2.678  -9.492   3.236  1.00 98.78           N  
ATOM   1750  H   ARG A 117      -3.015  -8.578   3.503  1.00 98.78           H  
ATOM   1751  CA  ARG A 117      -2.999  -9.962   1.897  1.00 98.78           C  
ATOM   1752  HA  ARG A 117      -2.322 -10.776   1.636  1.00 98.78           H  
ATOM   1753  C   ARG A 117      -2.772  -8.839   0.896  1.00 98.78           C  
ATOM   1754  CB  ARG A 117      -4.425 -10.515   1.888  1.00 98.78           C  
ATOM   1755  HB2 ARG A 117      -5.125  -9.733   2.183  1.00 98.78           H  
ATOM   1756  HB3 ARG A 117      -4.487 -11.331   2.608  1.00 98.78           H  
ATOM   1757  O   ARG A 117      -3.245  -7.721   1.080  1.00 98.78           O  
ATOM   1758  CG  ARG A 117      -4.805 -11.046   0.506  1.00 98.78           C  
ATOM   1759  HG2 ARG A 117      -4.073 -11.785   0.181  1.00 98.78           H  
ATOM   1760  HG3 ARG A 117      -4.818 -10.223  -0.209  1.00 98.78           H  
ATOM   1761  CD  ARG A 117      -6.190 -11.686   0.545  1.00 98.78           C  
ATOM   1762  HD2 ARG A 117      -6.182 -12.542   1.220  1.00 98.78           H  
ATOM   1763  HD3 ARG A 117      -6.910 -10.962   0.928  1.00 98.78           H  
ATOM   1764  NE  ARG A 117      -6.577 -12.069  -0.817  1.00 98.78           N  
ATOM   1765  HE  ARG A 117      -6.707 -11.306  -1.466  1.00 98.78           H  
ATOM   1766  NH1 ARG A 117      -6.341 -14.347  -0.669  1.00 98.78           N  
ATOM   1767 HH11 ARG A 117      -6.335 -15.244  -1.132  1.00 98.78           H  
ATOM   1768 HH12 ARG A 117      -6.252 -14.259   0.333  1.00 98.78           H  
ATOM   1769  NH2 ARG A 117      -6.856 -13.402  -2.617  1.00 98.78           N  
ATOM   1770 HH21 ARG A 117      -6.854 -12.548  -3.155  1.00 98.78           H  
ATOM   1771 HH22 ARG A 117      -6.738 -14.286  -3.092  1.00 98.78           H  
ATOM   1772  CZ  ARG A 117      -6.594 -13.269  -1.356  1.00 98.78           C  
ATOM   1773  N   VAL A 118      -2.055  -9.168  -0.164  1.00 98.89           N  
ATOM   1774  H   VAL A 118      -1.696 -10.111  -0.210  1.00 98.89           H  
ATOM   1775  CA  VAL A 118      -1.888  -8.353  -1.361  1.00 98.89           C  
ATOM   1776  HA  VAL A 118      -2.263  -7.344  -1.187  1.00 98.89           H  
ATOM   1777  C   VAL A 118      -2.698  -9.021  -2.461  1.00 98.89           C  
ATOM   1778  CB  VAL A 118      -0.406  -8.269  -1.756  1.00 98.89           C  
ATOM   1779  HB  VAL A 118      -0.048  -9.273  -1.985  1.00 98.89           H  
ATOM   1780  O   VAL A 118      -2.502 -10.208  -2.705  1.00 98.89           O  
ATOM   1781  CG1 VAL A 118      -0.217  -7.401  -2.997  1.00 98.89           C  
ATOM   1782 HG11 VAL A 118       0.824  -7.467  -3.313  1.00 98.89           H  
ATOM   1783 HG12 VAL A 118      -0.840  -7.760  -3.817  1.00 98.89           H  
ATOM   1784 HG13 VAL A 118      -0.490  -6.368  -2.779  1.00 98.89           H  
ATOM   1785  CG2 VAL A 118       0.478  -7.691  -0.643  1.00 98.89           C  
ATOM   1786 HG21 VAL A 118       0.399  -8.293   0.262  1.00 98.89           H  
ATOM   1787 HG22 VAL A 118       0.180  -6.664  -0.432  1.00 98.89           H  
ATOM   1788 HG23 VAL A 118       1.519  -7.695  -0.967  1.00 98.89           H  
ATOM   1789  N   ASP A 119      -3.577  -8.279  -3.123  1.00 98.77           N  
ATOM   1790  H   ASP A 119      -3.654  -7.302  -2.878  1.00 98.77           H  
ATOM   1791  CA  ASP A 119      -4.268  -8.710  -4.340  1.00 98.77           C  
ATOM   1792  HA  ASP A 119      -3.973  -9.726  -4.603  1.00 98.77           H  
ATOM   1793  C   ASP A 119      -3.875  -7.789  -5.490  1.00 98.77           C  
ATOM   1794  CB  ASP A 119      -5.791  -8.692  -4.158  1.00 98.77           C  
ATOM   1795  HB2 ASP A 119      -6.098  -7.730  -3.747  1.00 98.77           H  
ATOM   1796  HB3 ASP A 119      -6.263  -8.801  -5.134  1.00 98.77           H  
ATOM   1797  O   ASP A 119      -3.786  -6.573  -5.310  1.00 98.77           O  
ATOM   1798  CG  ASP A 119      -6.293  -9.820  -3.262  1.00 98.77           C  
ATOM   1799  OD1 ASP A 119      -6.414 -10.977  -3.714  1.00 98.77           O  
ATOM   1800  OD2 ASP A 119      -6.658  -9.562  -2.098  1.00 98.77           O  
ATOM   1801  N   PHE A 120      -3.655  -8.350  -6.676  1.00 98.67           N  
ATOM   1802  H   PHE A 120      -3.712  -9.353  -6.776  1.00 98.67           H  
ATOM   1803  CA  PHE A 120      -3.415  -7.553  -7.870  1.00 98.67           C  
ATOM   1804  HA  PHE A 120      -4.040  -6.664  -7.784  1.00 98.67           H  
ATOM   1805  C   PHE A 120      -3.845  -8.259  -9.155  1.00 98.67           C  
ATOM   1806  CB  PHE A 120      -1.948  -7.103  -7.926  1.00 98.67           C  
ATOM   1807  HB2 PHE A 120      -1.733  -6.510  -7.037  1.00 98.67           H  
ATOM   1808  HB3 PHE A 120      -1.822  -6.448  -8.789  1.00 98.67           H  
ATOM   1809  O   PHE A 120      -3.796  -9.486  -9.266  1.00 98.67           O  
ATOM   1810  CG  PHE A 120      -0.923  -8.210  -8.016  1.00 98.67           C  
ATOM   1811  CD1 PHE A 120      -0.419  -8.799  -6.843  1.00 98.67           C  
ATOM   1812  HD1 PHE A 120      -0.793  -8.483  -5.881  1.00 98.67           H  
ATOM   1813  CD2 PHE A 120      -0.444  -8.624  -9.271  1.00 98.67           C  
ATOM   1814  HD2 PHE A 120      -0.830  -8.176 -10.174  1.00 98.67           H  
ATOM   1815  CE1 PHE A 120       0.572  -9.792  -6.919  1.00 98.67           C  
ATOM   1816  HE1 PHE A 120       0.974 -10.224  -6.015  1.00 98.67           H  
ATOM   1817  CE2 PHE A 120       0.546  -9.616  -9.348  1.00 98.67           C  
ATOM   1818  HE2 PHE A 120       0.918  -9.923 -10.314  1.00 98.67           H  
ATOM   1819  CZ  PHE A 120       1.054 -10.200  -8.176  1.00 98.67           C  
ATOM   1820  HZ  PHE A 120       1.824 -10.955  -8.247  1.00 98.67           H  
ATOM   1821  N   ASP A 121      -4.244  -7.459 -10.141  1.00 98.47           N  
ATOM   1822  H   ASP A 121      -4.198  -6.463  -9.980  1.00 98.47           H  
ATOM   1823  CA  ASP A 121      -4.632  -7.936 -11.467  1.00 98.47           C  
ATOM   1824  HA  ASP A 121      -4.787  -9.014 -11.426  1.00 98.47           H  
ATOM   1825  C   ASP A 121      -3.496  -7.655 -12.470  1.00 98.47           C  
ATOM   1826  CB  ASP A 121      -5.973  -7.309 -11.904  1.00 98.47           C  
ATOM   1827  HB2 ASP A 121      -6.143  -7.580 -12.946  1.00 98.47           H  
ATOM   1828  HB3 ASP A 121      -5.883  -6.223 -11.863  1.00 98.47           H  
ATOM   1829  O   ASP A 121      -2.996  -6.531 -12.561  1.00 98.47           O  
ATOM   1830  CG  ASP A 121      -7.223  -7.744 -11.104  1.00 98.47           C  
ATOM   1831  OD1 ASP A 121      -7.190  -8.676 -10.270  1.00 98.47           O  
ATOM   1832  OD2 ASP A 121      -8.323  -7.197 -11.348  1.00 98.47           O  
ATOM   1833  N   TYR A 122      -3.086  -8.669 -13.237  1.00 97.95           N  
ATOM   1834  H   TYR A 122      -3.531  -9.567 -13.110  1.00 97.95           H  
ATOM   1835  CA  TYR A 122      -2.056  -8.561 -14.277  1.00 97.95           C  
ATOM   1836  HA  TYR A 122      -2.046  -7.539 -14.658  1.00 97.95           H  
ATOM   1837  C   TYR A 122      -2.366  -9.500 -15.446  1.00 97.95           C  
ATOM   1838  CB  TYR A 122      -0.672  -8.867 -13.687  1.00 97.95           C  
ATOM   1839  HB2 TYR A 122      -0.435  -8.111 -12.938  1.00 97.95           H  
ATOM   1840  HB3 TYR A 122      -0.711  -9.830 -13.179  1.00 97.95           H  
ATOM   1841  O   TYR A 122      -2.707 -10.662 -15.234  1.00 97.95           O  
ATOM   1842  CG  TYR A 122       0.442  -8.891 -14.719  1.00 97.95           C  
ATOM   1843  CD1 TYR A 122       1.161 -10.080 -14.959  1.00 97.95           C  
ATOM   1844  HD1 TYR A 122       0.926 -10.976 -14.405  1.00 97.95           H  
ATOM   1845  CD2 TYR A 122       0.752  -7.726 -15.449  1.00 97.95           C  
ATOM   1846  HD2 TYR A 122       0.215  -6.807 -15.266  1.00 97.95           H  
ATOM   1847  CE1 TYR A 122       2.208 -10.099 -15.901  1.00 97.95           C  
ATOM   1848  HE1 TYR A 122       2.784 -11.001 -16.045  1.00 97.95           H  
ATOM   1849  CE2 TYR A 122       1.762  -7.759 -16.428  1.00 97.95           C  
ATOM   1850  HE2 TYR A 122       1.978  -6.883 -17.022  1.00 97.95           H  
ATOM   1851  OH  TYR A 122       3.509  -8.948 -17.559  1.00 97.95           O  
ATOM   1852  HH  TYR A 122       4.050  -9.737 -17.484  1.00 97.95           H  
ATOM   1853  CZ  TYR A 122       2.507  -8.936 -16.642  1.00 97.95           C  
ATOM   1854  N   ASN A 123      -2.265  -9.007 -16.687  1.00 95.29           N  
ATOM   1855  H   ASN A 123      -1.875  -8.082 -16.803  1.00 95.29           H  
ATOM   1856  CA  ASN A 123      -2.597  -9.760 -17.906  1.00 95.29           C  
ATOM   1857  HA  ASN A 123      -2.742  -9.040 -18.711  1.00 95.29           H  
ATOM   1858  C   ASN A 123      -3.933 -10.521 -17.805  1.00 95.29           C  
ATOM   1859  CB  ASN A 123      -1.409 -10.662 -18.302  1.00 95.29           C  
ATOM   1860  HB2 ASN A 123      -1.093 -11.254 -17.443  1.00 95.29           H  
ATOM   1861  HB3 ASN A 123      -1.716 -11.346 -19.093  1.00 95.29           H  
ATOM   1862  O   ASN A 123      -3.995 -11.708 -18.108  1.00 95.29           O  
ATOM   1863  CG  ASN A 123      -0.229  -9.885 -18.843  1.00 95.29           C  
ATOM   1864  ND2 ASN A 123       0.916 -10.513 -18.951  1.00 95.29           N  
ATOM   1865 HD21 ASN A 123       1.700  -9.943 -19.233  1.00 95.29           H  
ATOM   1866 HD22 ASN A 123       1.012 -11.464 -18.624  1.00 95.29           H  
ATOM   1867  OD1 ASN A 123      -0.323  -8.723 -19.200  1.00 95.29           O  
ATOM   1868  N   GLN A 124      -4.990  -9.845 -17.334  1.00 94.58           N  
ATOM   1869  H   GLN A 124      -4.841  -8.884 -17.060  1.00 94.58           H  
ATOM   1870  CA  GLN A 124      -6.341 -10.408 -17.144  1.00 94.58           C  
ATOM   1871  HA  GLN A 124      -6.963  -9.606 -16.747  1.00 94.58           H  
ATOM   1872  C   GLN A 124      -6.441 -11.545 -16.104  1.00 94.58           C  
ATOM   1873  CB  GLN A 124      -6.952 -10.822 -18.498  1.00 94.58           C  
ATOM   1874  HB2 GLN A 124      -7.983 -11.139 -18.340  1.00 94.58           H  
ATOM   1875  HB3 GLN A 124      -6.405 -11.682 -18.885  1.00 94.58           H  
ATOM   1876  O   GLN A 124      -7.516 -12.113 -15.925  1.00 94.58           O  
ATOM   1877  CG  GLN A 124      -6.956  -9.702 -19.552  1.00 94.58           C  
ATOM   1878  HG2 GLN A 124      -5.958  -9.278 -19.664  1.00 94.58           H  
ATOM   1879  HG3 GLN A 124      -7.629  -8.911 -19.223  1.00 94.58           H  
ATOM   1880  CD  GLN A 124      -7.385 -10.195 -20.930  1.00 94.58           C  
ATOM   1881  NE2 GLN A 124      -7.960  -9.343 -21.749  1.00 94.58           N  
ATOM   1882 HE21 GLN A 124      -8.130  -8.386 -21.475  1.00 94.58           H  
ATOM   1883 HE22 GLN A 124      -8.206  -9.718 -22.654  1.00 94.58           H  
ATOM   1884  OE1 GLN A 124      -7.195 -11.331 -21.322  1.00 94.58           O  
ATOM   1885  N   ASN A 125      -5.360 -11.850 -15.383  1.00 98.14           N  
ATOM   1886  H   ASN A 125      -4.505 -11.340 -15.551  1.00 98.14           H  
ATOM   1887  CA  ASN A 125      -5.328 -12.835 -14.308  1.00 98.14           C  
ATOM   1888  HA  ASN A 125      -6.227 -13.448 -14.353  1.00 98.14           H  
ATOM   1889  C   ASN A 125      -5.304 -12.145 -12.940  1.00 98.14           C  
ATOM   1890  CB  ASN A 125      -4.123 -13.763 -14.503  1.00 98.14           C  
ATOM   1891  HB2 ASN A 125      -3.210 -13.171 -14.576  1.00 98.14           H  
ATOM   1892  HB3 ASN A 125      -4.025 -14.434 -13.649  1.00 98.14           H  
ATOM   1893  O   ASN A 125      -4.784 -11.036 -12.798  1.00 98.14           O  
ATOM   1894  CG  ASN A 125      -4.259 -14.614 -15.745  1.00 98.14           C  
ATOM   1895  ND2 ASN A 125      -3.528 -14.317 -16.791  1.00 98.14           N  
ATOM   1896 HD21 ASN A 125      -3.745 -14.833 -17.632  1.00 98.14           H  
ATOM   1897 HD22 ASN A 125      -3.067 -13.420 -16.832  1.00 98.14           H  
ATOM   1898  OD1 ASN A 125      -5.045 -15.542 -15.798  1.00 98.14           O  
ATOM   1899  N   LYS A 126      -5.857 -12.827 -11.934  1.00 98.37           N  
ATOM   1900  H   LYS A 126      -6.203 -13.756 -12.129  1.00 98.37           H  
ATOM   1901  CA  LYS A 126      -5.888 -12.370 -10.541  1.00 98.37           C  
ATOM   1902  HA  LYS A 126      -5.653 -11.306 -10.504  1.00 98.37           H  
ATOM   1903  C   LYS A 126      -4.832 -13.101  -9.724  1.00 98.37           C  
ATOM   1904  CB  LYS A 126      -7.282 -12.561  -9.925  1.00 98.37           C  
ATOM   1905  HB2 LYS A 126      -7.525 -13.622  -9.871  1.00 98.37           H  
ATOM   1906  HB3 LYS A 126      -7.255 -12.160  -8.912  1.00 98.37           H  
ATOM   1907  O   LYS A 126      -4.824 -14.334  -9.671  1.00 98.37           O  
ATOM   1908  CG  LYS A 126      -8.367 -11.835 -10.727  1.00 98.37           C  
ATOM   1909  HG2 LYS A 126      -8.000 -10.842 -10.985  1.00 98.37           H  
ATOM   1910  HG3 LYS A 126      -8.553 -12.365 -11.661  1.00 98.37           H  
ATOM   1911  CD  LYS A 126      -9.685 -11.729  -9.946  1.00 98.37           C  
ATOM   1912  HD2 LYS A 126     -10.218 -12.677 -10.016  1.00 98.37           H  
ATOM   1913  HD3 LYS A 126      -9.489 -11.517  -8.895  1.00 98.37           H  
ATOM   1914  CE  LYS A 126     -10.543 -10.606 -10.536  1.00 98.37           C  
ATOM   1915  HE2 LYS A 126     -10.553 -10.712 -11.621  1.00 98.37           H  
ATOM   1916  HE3 LYS A 126     -11.565 -10.701 -10.170  1.00 98.37           H  
ATOM   1917  NZ  LYS A 126      -9.987  -9.279 -10.160  1.00 98.37           N  
ATOM   1918  HZ1 LYS A 126     -10.087  -9.069  -9.177  1.00 98.37           H  
ATOM   1919  HZ2 LYS A 126     -10.335  -8.514 -10.720  1.00 98.37           H  
ATOM   1920  HZ3 LYS A 126      -8.993  -9.225 -10.331  1.00 98.37           H  
ATOM   1921  N   TYR A 127      -3.985 -12.340  -9.052  1.00 98.68           N  
ATOM   1922  H   TYR A 127      -4.061 -11.336  -9.130  1.00 98.68           H  
ATOM   1923  CA  TYR A 127      -2.916 -12.852  -8.209  1.00 98.68           C  
ATOM   1924  HA  TYR A 127      -2.946 -13.941  -8.191  1.00 98.68           H  
ATOM   1925  C   TYR A 127      -3.073 -12.355  -6.785  1.00 98.68           C  
ATOM   1926  CB  TYR A 127      -1.563 -12.435  -8.778  1.00 98.68           C  
ATOM   1927  HB2 TYR A 127      -0.772 -12.761  -8.103  1.00 98.68           H  
ATOM   1928  HB3 TYR A 127      -1.529 -11.347  -8.833  1.00 98.68           H  
ATOM   1929  O   TYR A 127      -3.600 -11.270  -6.537  1.00 98.68           O  
ATOM   1930  CG  TYR A 127      -1.288 -13.017 -10.143  1.00 98.68           C  
ATOM   1931  CD1 TYR A 127      -0.721 -14.300 -10.259  1.00 98.68           C  
ATOM   1932  HD1 TYR A 127      -0.469 -14.864  -9.373  1.00 98.68           H  
ATOM   1933  CD2 TYR A 127      -1.602 -12.270 -11.293  1.00 98.68           C  
ATOM   1934  HD2 TYR A 127      -2.040 -11.287 -11.197  1.00 98.68           H  
ATOM   1935  CE1 TYR A 127      -0.457 -14.838 -11.532  1.00 98.68           C  
ATOM   1936  HE1 TYR A 127      -0.002 -15.814 -11.616  1.00 98.68           H  
ATOM   1937  CE2 TYR A 127      -1.328 -12.800 -12.565  1.00 98.68           C  
ATOM   1938  HE2 TYR A 127      -1.538 -12.222 -13.453  1.00 98.68           H  
ATOM   1939  OH  TYR A 127      -0.499 -14.591 -13.920  1.00 98.68           O  
ATOM   1940  HH  TYR A 127      -0.078 -15.451 -13.864  1.00 98.68           H  
ATOM   1941  CZ  TYR A 127      -0.760 -14.085 -12.687  1.00 98.68           C  
ATOM   1942  N   PHE A 128      -2.589 -13.156  -5.845  1.00 98.78           N  
ATOM   1943  H   PHE A 128      -2.209 -14.055  -6.105  1.00 98.78           H  
ATOM   1944  CA  PHE A 128      -2.506 -12.765  -4.458  1.00 98.78           C  
ATOM   1945  HA  PHE A 128      -2.415 -11.679  -4.451  1.00 98.78           H  
ATOM   1946  C   PHE A 128      -1.266 -13.330  -3.769  1.00 98.78           C  
ATOM   1947  CB  PHE A 128      -3.799 -13.142  -3.725  1.00 98.78           C  
ATOM   1948  HB2 PHE A 128      -4.648 -12.824  -4.330  1.00 98.78           H  
ATOM   1949  HB3 PHE A 128      -3.843 -12.575  -2.795  1.00 98.78           H  
ATOM   1950  O   PHE A 128      -0.802 -14.439  -4.058  1.00 98.78           O  
ATOM   1951  CG  PHE A 128      -3.943 -14.615  -3.400  1.00 98.78           C  
ATOM   1952  CD1 PHE A 128      -4.536 -15.501  -4.316  1.00 98.78           C  
ATOM   1953  HD1 PHE A 128      -4.867 -15.138  -5.278  1.00 98.78           H  
ATOM   1954  CD2 PHE A 128      -3.467 -15.100  -2.170  1.00 98.78           C  
ATOM   1955  HD2 PHE A 128      -2.968 -14.419  -1.497  1.00 98.78           H  
ATOM   1956  CE1 PHE A 128      -4.665 -16.864  -3.992  1.00 98.78           C  
ATOM   1957  HE1 PHE A 128      -5.108 -17.545  -4.705  1.00 98.78           H  
ATOM   1958  CE2 PHE A 128      -3.604 -16.459  -1.838  1.00 98.78           C  
ATOM   1959  HE2 PHE A 128      -3.220 -16.827  -0.898  1.00 98.78           H  
ATOM   1960  CZ  PHE A 128      -4.206 -17.342  -2.752  1.00 98.78           C  
ATOM   1961  HZ  PHE A 128      -4.300 -18.390  -2.509  1.00 98.78           H  
ATOM   1962  N   ALA A 129      -0.780 -12.564  -2.800  1.00 98.82           N  
ATOM   1963  H   ALA A 129      -1.234 -11.675  -2.646  1.00 98.82           H  
ATOM   1964  CA  ALA A 129       0.230 -12.966  -1.835  1.00 98.82           C  
ATOM   1965  HA  ALA A 129       0.472 -14.021  -1.966  1.00 98.82           H  
ATOM   1966  C   ALA A 129      -0.336 -12.766  -0.427  1.00 98.82           C  
ATOM   1967  CB  ALA A 129       1.506 -12.151  -2.065  1.00 98.82           C  
ATOM   1968  HB1 ALA A 129       2.253 -12.416  -1.317  1.00 98.82           H  
ATOM   1969  HB2 ALA A 129       1.295 -11.084  -1.981  1.00 98.82           H  
ATOM   1970  HB3 ALA A 129       1.908 -12.354  -3.057  1.00 98.82           H  
ATOM   1971  O   ALA A 129      -0.882 -11.710  -0.111  1.00 98.82           O  
ATOM   1972  N   LYS A 130      -0.219 -13.780   0.423  1.00 98.70           N  
ATOM   1973  H   LYS A 130       0.274 -14.602   0.104  1.00 98.70           H  
ATOM   1974  CA  LYS A 130      -0.596 -13.739   1.835  1.00 98.70           C  
ATOM   1975  HA  LYS A 130      -1.035 -12.770   2.071  1.00 98.70           H  
ATOM   1976  C   LYS A 130       0.642 -13.897   2.701  1.00 98.70           C  
ATOM   1977  CB  LYS A 130      -1.612 -14.838   2.168  1.00 98.70           C  
ATOM   1978  HB2 LYS A 130      -1.294 -15.775   1.711  1.00 98.70           H  
ATOM   1979  HB3 LYS A 130      -1.609 -14.971   3.250  1.00 98.70           H  
ATOM   1980  O   LYS A 130       1.514 -14.694   2.377  1.00 98.70           O  
ATOM   1981  CG  LYS A 130      -3.040 -14.516   1.702  1.00 98.70           C  
ATOM   1982  HG2 LYS A 130      -3.073 -14.549   0.613  1.00 98.70           H  
ATOM   1983  HG3 LYS A 130      -3.307 -13.508   2.021  1.00 98.70           H  
ATOM   1984  CD  LYS A 130      -4.076 -15.509   2.264  1.00 98.70           C  
ATOM   1985  HD2 LYS A 130      -5.044 -15.314   1.802  1.00 98.70           H  
ATOM   1986  HD3 LYS A 130      -3.771 -16.531   2.041  1.00 98.70           H  
ATOM   1987  CE  LYS A 130      -4.194 -15.304   3.782  1.00 98.70           C  
ATOM   1988  HE2 LYS A 130      -4.369 -14.247   3.979  1.00 98.70           H  
ATOM   1989  HE3 LYS A 130      -3.245 -15.554   4.255  1.00 98.70           H  
ATOM   1990  NZ  LYS A 130      -5.268 -16.081   4.441  1.00 98.70           N  
ATOM   1991  HZ1 LYS A 130      -5.276 -15.803   5.412  1.00 98.70           H  
ATOM   1992  HZ2 LYS A 130      -5.136 -17.080   4.380  1.00 98.70           H  
ATOM   1993  HZ3 LYS A 130      -6.188 -15.855   4.089  1.00 98.70           H  
ATOM   1994  N   TYR A 131       0.669 -13.202   3.828  1.00 98.79           N  
ATOM   1995  H   TYR A 131      -0.096 -12.570   4.016  1.00 98.79           H  
ATOM   1996  CA  TYR A 131       1.718 -13.310   4.836  1.00 98.79           C  
ATOM   1997  HA  TYR A 131       2.333 -14.189   4.641  1.00 98.79           H  
ATOM   1998  C   TYR A 131       1.064 -13.471   6.204  1.00 98.79           C  
ATOM   1999  CB  TYR A 131       2.627 -12.080   4.774  1.00 98.79           C  
ATOM   2000  HB2 TYR A 131       3.397 -12.177   5.539  1.00 98.79           H  
ATOM   2001  HB3 TYR A 131       2.050 -11.190   5.028  1.00 98.79           H  
ATOM   2002  O   TYR A 131       0.235 -12.647   6.592  1.00 98.79           O  
ATOM   2003  CG  TYR A 131       3.297 -11.872   3.429  1.00 98.79           C  
ATOM   2004  CD1 TYR A 131       4.579 -12.406   3.208  1.00 98.79           C  
ATOM   2005  HD1 TYR A 131       5.080 -12.956   3.991  1.00 98.79           H  
ATOM   2006  CD2 TYR A 131       2.646 -11.165   2.397  1.00 98.79           C  
ATOM   2007  HD2 TYR A 131       1.652 -10.773   2.556  1.00 98.79           H  
ATOM   2008  CE1 TYR A 131       5.223 -12.213   1.975  1.00 98.79           C  
ATOM   2009  HE1 TYR A 131       6.210 -12.615   1.806  1.00 98.79           H  
ATOM   2010  CE2 TYR A 131       3.277 -10.997   1.147  1.00 98.79           C  
ATOM   2011  HE2 TYR A 131       2.777 -10.479   0.342  1.00 98.79           H  
ATOM   2012  OH  TYR A 131       5.167 -11.453  -0.284  1.00 98.79           O  
ATOM   2013  HH  TYR A 131       6.012 -11.909  -0.285  1.00 98.79           H  
ATOM   2014  CZ  TYR A 131       4.567 -11.532   0.933  1.00 98.79           C  
ATOM   2015  N   SER A 132       1.412 -14.535   6.930  1.00 98.36           N  
ATOM   2016  H   SER A 132       2.119 -15.161   6.572  1.00 98.36           H  
ATOM   2017  CA  SER A 132       0.797 -14.847   8.228  1.00 98.36           C  
ATOM   2018  HA  SER A 132      -0.286 -14.851   8.104  1.00 98.36           H  
ATOM   2019  C   SER A 132       1.120 -13.825   9.321  1.00 98.36           C  
ATOM   2020  CB  SER A 132       1.225 -16.242   8.692  1.00 98.36           C  
ATOM   2021  HB2 SER A 132       0.999 -16.967   7.910  1.00 98.36           H  
ATOM   2022  HB3 SER A 132       0.664 -16.511   9.587  1.00 98.36           H  
ATOM   2023  O   SER A 132       0.394 -13.748  10.309  1.00 98.36           O  
ATOM   2024  OG  SER A 132       2.610 -16.281   8.982  1.00 98.36           O  
ATOM   2025  HG  SER A 132       2.775 -15.715   9.739  1.00 98.36           H  
ATOM   2026  N   THR A 133       2.202 -13.060   9.153  1.00 98.42           N  
ATOM   2027  H   THR A 133       2.759 -13.207   8.324  1.00 98.42           H  
ATOM   2028  CA  THR A 133       2.624 -12.008  10.081  1.00 98.42           C  
ATOM   2029  HA  THR A 133       1.853 -11.848  10.836  1.00 98.42           H  
ATOM   2030  C   THR A 133       2.850 -10.713   9.322  1.00 98.42           C  
ATOM   2031  CB  THR A 133       3.935 -12.373  10.789  1.00 98.42           C  
ATOM   2032  HB  THR A 133       4.738 -12.347  10.053  1.00 98.42           H  
ATOM   2033  O   THR A 133       3.604 -10.697   8.348  1.00 98.42           O  
ATOM   2034  CG2 THR A 133       4.292 -11.408  11.921  1.00 98.42           C  
ATOM   2035 HG21 THR A 133       4.496 -10.416  11.519  1.00 98.42           H  
ATOM   2036 HG22 THR A 133       5.185 -11.765  12.435  1.00 98.42           H  
ATOM   2037 HG23 THR A 133       3.467 -11.351  12.632  1.00 98.42           H  
ATOM   2038  OG1 THR A 133       3.889 -13.672  11.333  1.00 98.42           O  
ATOM   2039  HG1 THR A 133       4.614 -14.147  10.919  1.00 98.42           H  
ATOM   2040  N   PHE A 134       2.256  -9.629   9.811  1.00 98.66           N  
ATOM   2041  H   PHE A 134       1.539  -9.748  10.512  1.00 98.66           H  
ATOM   2042  CA  PHE A 134       2.497  -8.274   9.343  1.00 98.66           C  
ATOM   2043  HA  PHE A 134       3.484  -8.231   8.884  1.00 98.66           H  
ATOM   2044  C   PHE A 134       2.446  -7.270  10.488  1.00 98.66           C  
ATOM   2045  CB  PHE A 134       1.482  -7.925   8.268  1.00 98.66           C  
ATOM   2046  HB2 PHE A 134       1.684  -8.606   7.441  1.00 98.66           H  
ATOM   2047  HB3 PHE A 134       0.475  -8.120   8.637  1.00 98.66           H  
ATOM   2048  O   PHE A 134       1.539  -7.298  11.321  1.00 98.66           O  
ATOM   2049  CG  PHE A 134       1.568  -6.492   7.775  1.00 98.66           C  
ATOM   2050  CD1 PHE A 134       0.695  -5.516   8.289  1.00 98.66           C  
ATOM   2051  HD1 PHE A 134      -0.026  -5.789   9.045  1.00 98.66           H  
ATOM   2052  CD2 PHE A 134       2.529  -6.127   6.816  1.00 98.66           C  
ATOM   2053  HD2 PHE A 134       3.222  -6.865   6.439  1.00 98.66           H  
ATOM   2054  CE1 PHE A 134       0.758  -4.190   7.819  1.00 98.66           C  
ATOM   2055  HE1 PHE A 134       0.081  -3.443   8.205  1.00 98.66           H  
ATOM   2056  CE2 PHE A 134       2.582  -4.805   6.338  1.00 98.66           C  
ATOM   2057  HE2 PHE A 134       3.305  -4.529   5.584  1.00 98.66           H  
ATOM   2058  CZ  PHE A 134       1.696  -3.837   6.837  1.00 98.66           C  
ATOM   2059  HZ  PHE A 134       1.742  -2.822   6.470  1.00 98.66           H  
ATOM   2060  N   TYR A 135       3.421  -6.369  10.507  1.00 98.60           N  
ATOM   2061  H   TYR A 135       4.148  -6.429   9.809  1.00 98.60           H  
ATOM   2062  CA  TYR A 135       3.509  -5.292  11.480  1.00 98.60           C  
ATOM   2063  HA  TYR A 135       2.509  -4.916  11.698  1.00 98.60           H  
ATOM   2064  C   TYR A 135       4.341  -4.137  10.924  1.00 98.60           C  
ATOM   2065  CB  TYR A 135       4.115  -5.859  12.772  1.00 98.60           C  
ATOM   2066  HB2 TYR A 135       3.404  -6.557  13.213  1.00 98.60           H  
ATOM   2067  HB3 TYR A 135       5.011  -6.431  12.534  1.00 98.60           H  
ATOM   2068  O   TYR A 135       5.342  -4.367  10.243  1.00 98.60           O  
ATOM   2069  CG  TYR A 135       4.468  -4.822  13.810  1.00 98.60           C  
ATOM   2070  CD1 TYR A 135       5.787  -4.340  13.928  1.00 98.60           C  
ATOM   2071  HD1 TYR A 135       6.555  -4.709  13.264  1.00 98.60           H  
ATOM   2072  CD2 TYR A 135       3.455  -4.330  14.647  1.00 98.60           C  
ATOM   2073  HD2 TYR A 135       2.445  -4.699  14.554  1.00 98.60           H  
ATOM   2074  CE1 TYR A 135       6.096  -3.373  14.905  1.00 98.60           C  
ATOM   2075  HE1 TYR A 135       7.107  -3.007  15.001  1.00 98.60           H  
ATOM   2076  CE2 TYR A 135       3.756  -3.350  15.605  1.00 98.60           C  
ATOM   2077  HE2 TYR A 135       2.973  -2.959  16.238  1.00 98.60           H  
ATOM   2078  OH  TYR A 135       5.351  -1.937  16.691  1.00 98.60           O  
ATOM   2079  HH  TYR A 135       6.293  -1.762  16.750  1.00 98.60           H  
ATOM   2080  CZ  TYR A 135       5.073  -2.871  15.742  1.00 98.60           C  
ATOM   2081  N   LEU A 136       3.951  -2.903  11.256  1.00 98.61           N  
ATOM   2082  H   LEU A 136       3.139  -2.794  11.846  1.00 98.61           H  
ATOM   2083  CA  LEU A 136       4.777  -1.717  11.037  1.00 98.61           C  
ATOM   2084  HA  LEU A 136       5.682  -1.992  10.495  1.00 98.61           H  
ATOM   2085  C   LEU A 136       5.225  -1.139  12.374  1.00 98.61           C  
ATOM   2086  CB  LEU A 136       4.029  -0.657  10.215  1.00 98.61           C  
ATOM   2087  HB2 LEU A 136       4.672   0.220  10.144  1.00 98.61           H  
ATOM   2088  HB3 LEU A 136       3.128  -0.363  10.755  1.00 98.61           H  
ATOM   2089  O   LEU A 136       4.407  -0.927  13.271  1.00 98.61           O  
ATOM   2090  CG  LEU A 136       3.634  -1.082   8.793  1.00 98.61           C  
ATOM   2091  HG  LEU A 136       2.841  -1.827   8.850  1.00 98.61           H  
ATOM   2092  CD1 LEU A 136       3.103   0.148   8.055  1.00 98.61           C  
ATOM   2093 HD11 LEU A 136       2.647  -0.154   7.113  1.00 98.61           H  
ATOM   2094 HD12 LEU A 136       3.914   0.850   7.862  1.00 98.61           H  
ATOM   2095 HD13 LEU A 136       2.357   0.651   8.670  1.00 98.61           H  
ATOM   2096  CD2 LEU A 136       4.800  -1.659   7.989  1.00 98.61           C  
ATOM   2097 HD21 LEU A 136       5.625  -0.949   7.944  1.00 98.61           H  
ATOM   2098 HD22 LEU A 136       4.460  -1.907   6.983  1.00 98.61           H  
ATOM   2099 HD23 LEU A 136       5.142  -2.589   8.442  1.00 98.61           H  
ATOM   2100  N   SER A 137       6.520  -0.845  12.497  1.00 98.67           N  
ATOM   2101  H   SER A 137       7.139  -1.045  11.724  1.00 98.67           H  
ATOM   2102  CA  SER A 137       7.036  -0.110  13.655  1.00 98.67           C  
ATOM   2103  HA  SER A 137       6.674  -0.603  14.557  1.00 98.67           H  
ATOM   2104  C   SER A 137       6.517   1.331  13.690  1.00 98.67           C  
ATOM   2105  CB  SER A 137       8.566  -0.146  13.685  1.00 98.67           C  
ATOM   2106  HB2 SER A 137       8.917   0.149  14.674  1.00 98.67           H  
ATOM   2107  HB3 SER A 137       8.907  -1.161  13.484  1.00 98.67           H  
ATOM   2108  O   SER A 137       5.931   1.824  12.730  1.00 98.67           O  
ATOM   2109  OG  SER A 137       9.106   0.736  12.724  1.00 98.67           O  
ATOM   2110  HG  SER A 137       8.988   1.636  13.038  1.00 98.67           H  
ATOM   2111  N   ASN A 138       6.778   2.027  14.793  1.00 98.54           N  
ATOM   2112  H   ASN A 138       7.315   1.597  15.533  1.00 98.54           H  
ATOM   2113  CA  ASN A 138       6.456   3.446  14.923  1.00 98.54           C  
ATOM   2114  HA  ASN A 138       5.415   3.589  14.633  1.00 98.54           H  
ATOM   2115  C   ASN A 138       7.310   4.331  13.988  1.00 98.54           C  
ATOM   2116  CB  ASN A 138       6.595   3.831  16.410  1.00 98.54           C  
ATOM   2117  HB2 ASN A 138       6.277   4.863  16.558  1.00 98.54           H  
ATOM   2118  HB3 ASN A 138       5.932   3.199  17.001  1.00 98.54           H  
ATOM   2119  O   ASN A 138       8.248   3.869  13.322  1.00 98.54           O  
ATOM   2120  CG  ASN A 138       8.011   3.685  16.938  1.00 98.54           C  
ATOM   2121  ND2 ASN A 138       8.175   3.266  18.167  1.00 98.54           N  
ATOM   2122 HD21 ASN A 138       9.131   3.096  18.446  1.00 98.54           H  
ATOM   2123 HD22 ASN A 138       7.383   3.075  18.764  1.00 98.54           H  
ATOM   2124  OD1 ASN A 138       8.990   3.931  16.253  1.00 98.54           O  
ATOM   2125  N   GLU A 139       7.005   5.630  13.988  1.00 98.62           N  
ATOM   2126  H   GLU A 139       6.180   5.930  14.487  1.00 98.62           H  
ATOM   2127  CA  GLU A 139       7.707   6.634  13.187  1.00 98.62           C  
ATOM   2128  HA  GLU A 139       7.627   6.351  12.137  1.00 98.62           H  
ATOM   2129  C   GLU A 139       9.200   6.762  13.528  1.00 98.62           C  
ATOM   2130  CB  GLU A 139       7.024   7.996  13.384  1.00 98.62           C  
ATOM   2131  HB2 GLU A 139       5.949   7.884  13.247  1.00 98.62           H  
ATOM   2132  HB3 GLU A 139       7.211   8.356  14.396  1.00 98.62           H  
ATOM   2133  O   GLU A 139      10.016   6.906  12.615  1.00 98.62           O  
ATOM   2134  CG  GLU A 139       7.561   9.009  12.364  1.00 98.62           C  
ATOM   2135  HG2 GLU A 139       7.372   8.602  11.370  1.00 98.62           H  
ATOM   2136  HG3 GLU A 139       8.637   9.135  12.489  1.00 98.62           H  
ATOM   2137  CD  GLU A 139       6.914  10.388  12.434  1.00 98.62           C  
ATOM   2138  OE1 GLU A 139       7.115  11.166  11.474  1.00 98.62           O  
ATOM   2139  OE2 GLU A 139       6.169  10.699  13.387  1.00 98.62           O  
ATOM   2140  N   SER A 140       9.579   6.699  14.812  1.00 98.41           N  
ATOM   2141  H   SER A 140       8.882   6.523  15.522  1.00 98.41           H  
ATOM   2142  CA  SER A 140      10.985   6.823  15.236  1.00 98.41           C  
ATOM   2143  HA  SER A 140      11.387   7.747  14.820  1.00 98.41           H  
ATOM   2144  C   SER A 140      11.863   5.691  14.703  1.00 98.41           C  
ATOM   2145  CB  SER A 140      11.114   6.914  16.762  1.00 98.41           C  
ATOM   2146  HB2 SER A 140      12.163   6.806  17.038  1.00 98.41           H  
ATOM   2147  HB3 SER A 140      10.783   7.902  17.080  1.00 98.41           H  
ATOM   2148  O   SER A 140      13.035   5.907  14.403  1.00 98.41           O  
ATOM   2149  OG  SER A 140      10.348   5.948  17.455  1.00 98.41           O  
ATOM   2150  HG  SER A 140      10.315   5.122  16.968  1.00 98.41           H  
ATOM   2151  N   ASP A 141      11.278   4.510  14.504  1.00 98.43           N  
ATOM   2152  H   ASP A 141      10.322   4.391  14.809  1.00 98.43           H  
ATOM   2153  CA  ASP A 141      11.926   3.363  13.869  1.00 98.43           C  
ATOM   2154  HA  ASP A 141      12.992   3.391  14.093  1.00 98.43           H  
ATOM   2155  C   ASP A 141      11.798   3.374  12.333  1.00 98.43           C  
ATOM   2156  CB  ASP A 141      11.348   2.081  14.478  1.00 98.43           C  
ATOM   2157  HB2 ASP A 141      10.260   2.155  14.462  1.00 98.43           H  
ATOM   2158  HB3 ASP A 141      11.648   1.225  13.873  1.00 98.43           H  
ATOM   2159  O   ASP A 141      12.303   2.474  11.659  1.00 98.43           O  
ATOM   2160  CG  ASP A 141      11.803   1.813  15.911  1.00 98.43           C  
ATOM   2161  OD1 ASP A 141      12.970   2.134  16.224  1.00 98.43           O  
ATOM   2162  OD2 ASP A 141      11.005   1.185  16.643  1.00 98.43           O  
ATOM   2163  N   GLY A 142      11.155   4.399  11.763  1.00 98.57           N  
ATOM   2164  H   GLY A 142      10.793   5.119  12.372  1.00 98.57           H  
ATOM   2165  CA  GLY A 142      11.018   4.609  10.323  1.00 98.57           C  
ATOM   2166  HA2 GLY A 142      11.971   4.407   9.833  1.00 98.57           H  
ATOM   2167  HA3 GLY A 142      10.767   5.657  10.159  1.00 98.57           H  
ATOM   2168  C   GLY A 142       9.941   3.756   9.651  1.00 98.57           C  
ATOM   2169  O   GLY A 142      10.101   3.429   8.477  1.00 98.57           O  
ATOM   2170  N   TYR A 143       8.874   3.374  10.368  1.00 98.83           N  
ATOM   2171  H   TYR A 143       8.797   3.698  11.322  1.00 98.83           H  
ATOM   2172  CA  TYR A 143       7.815   2.474   9.871  1.00 98.83           C  
ATOM   2173  HA  TYR A 143       7.238   2.157  10.740  1.00 98.83           H  
ATOM   2174  C   TYR A 143       8.362   1.183   9.249  1.00 98.83           C  
ATOM   2175  CB  TYR A 143       6.844   3.203   8.934  1.00 98.83           C  
ATOM   2176  HB2 TYR A 143       6.041   2.518   8.661  1.00 98.83           H  
ATOM   2177  HB3 TYR A 143       7.370   3.468   8.017  1.00 98.83           H  
ATOM   2178  O   TYR A 143       7.945   0.755   8.170  1.00 98.83           O  
ATOM   2179  CG  TYR A 143       6.209   4.440   9.522  1.00 98.83           C  
ATOM   2180  CD1 TYR A 143       5.318   4.334  10.608  1.00 98.83           C  
ATOM   2181  HD1 TYR A 143       5.087   3.368  11.033  1.00 98.83           H  
ATOM   2182  CD2 TYR A 143       6.469   5.693   8.940  1.00 98.83           C  
ATOM   2183  HD2 TYR A 143       7.118   5.759   8.080  1.00 98.83           H  
ATOM   2184  CE1 TYR A 143       4.702   5.487  11.126  1.00 98.83           C  
ATOM   2185  HE1 TYR A 143       4.019   5.428  11.960  1.00 98.83           H  
ATOM   2186  CE2 TYR A 143       5.866   6.851   9.462  1.00 98.83           C  
ATOM   2187  HE2 TYR A 143       6.068   7.814   9.018  1.00 98.83           H  
ATOM   2188  OH  TYR A 143       4.414   7.858  11.064  1.00 98.83           O  
ATOM   2189  HH  TYR A 143       4.760   8.659  10.662  1.00 98.83           H  
ATOM   2190  CZ  TYR A 143       4.986   6.744  10.558  1.00 98.83           C  
ATOM   2191  N   LYS A 144       9.337   0.579   9.928  1.00 98.76           N  
ATOM   2192  H   LYS A 144       9.563   0.956  10.837  1.00 98.76           H  
ATOM   2193  CA  LYS A 144      10.021  -0.639   9.516  1.00 98.76           C  
ATOM   2194  HA  LYS A 144      10.510  -0.438   8.562  1.00 98.76           H  
ATOM   2195  C   LYS A 144       9.031  -1.784   9.317  1.00 98.76           C  
ATOM   2196  CB  LYS A 144      11.082  -0.968  10.568  1.00 98.76           C  
ATOM   2197  HB2 LYS A 144      11.728  -0.099  10.693  1.00 98.76           H  
ATOM   2198  HB3 LYS A 144      10.577  -1.168  11.513  1.00 98.76           H  
ATOM   2199  O   LYS A 144       8.242  -2.080  10.219  1.00 98.76           O  
ATOM   2200  CG  LYS A 144      11.945  -2.175  10.177  1.00 98.76           C  
ATOM   2201  HG2 LYS A 144      11.334  -3.077  10.139  1.00 98.76           H  
ATOM   2202  HG3 LYS A 144      12.357  -1.989   9.186  1.00 98.76           H  
ATOM   2203  CD  LYS A 144      13.100  -2.387  11.166  1.00 98.76           C  
ATOM   2204  HD2 LYS A 144      13.699  -3.232  10.827  1.00 98.76           H  
ATOM   2205  HD3 LYS A 144      13.726  -1.495  11.160  1.00 98.76           H  
ATOM   2206  CE  LYS A 144      12.580  -2.657  12.585  1.00 98.76           C  
ATOM   2207  HE2 LYS A 144      12.028  -3.597  12.580  1.00 98.76           H  
ATOM   2208  HE3 LYS A 144      11.882  -1.866  12.859  1.00 98.76           H  
ATOM   2209  NZ  LYS A 144      13.679  -2.694  13.579  1.00 98.76           N  
ATOM   2210  HZ1 LYS A 144      14.146  -1.799  13.605  1.00 98.76           H  
ATOM   2211  HZ2 LYS A 144      14.350  -3.411  13.345  1.00 98.76           H  
ATOM   2212  HZ3 LYS A 144      13.310  -2.866  14.503  1.00 98.76           H  
ATOM   2213  N   LEU A 145       9.120  -2.436   8.161  1.00 98.86           N  
ATOM   2214  H   LEU A 145       9.803  -2.118   7.489  1.00 98.86           H  
ATOM   2215  CA  LEU A 145       8.287  -3.576   7.797  1.00 98.86           C  
ATOM   2216  HA  LEU A 145       7.255  -3.346   8.062  1.00 98.86           H  
ATOM   2217  C   LEU A 145       8.719  -4.828   8.555  1.00 98.86           C  
ATOM   2218  CB  LEU A 145       8.373  -3.787   6.274  1.00 98.86           C  
ATOM   2219  HB2 LEU A 145       9.417  -3.929   5.997  1.00 98.86           H  
ATOM   2220  HB3 LEU A 145       8.015  -2.879   5.788  1.00 98.86           H  
ATOM   2221  O   LEU A 145       9.886  -5.214   8.510  1.00 98.86           O  
ATOM   2222  CG  LEU A 145       7.553  -4.960   5.712  1.00 98.86           C  
ATOM   2223  HG  LEU A 145       7.875  -5.892   6.178  1.00 98.86           H  
ATOM   2224  CD1 LEU A 145       6.054  -4.775   5.948  1.00 98.86           C  
ATOM   2225 HD11 LEU A 145       5.828  -4.802   7.014  1.00 98.86           H  
ATOM   2226 HD12 LEU A 145       5.730  -3.820   5.532  1.00 98.86           H  
ATOM   2227 HD13 LEU A 145       5.507  -5.582   5.461  1.00 98.86           H  
ATOM   2228  CD2 LEU A 145       7.782  -5.071   4.206  1.00 98.86           C  
ATOM   2229 HD21 LEU A 145       7.454  -4.159   3.708  1.00 98.86           H  
ATOM   2230 HD22 LEU A 145       7.224  -5.919   3.807  1.00 98.86           H  
ATOM   2231 HD23 LEU A 145       8.842  -5.222   4.003  1.00 98.86           H  
ATOM   2232  N   LEU A 146       7.766  -5.502   9.187  1.00 98.76           N  
ATOM   2233  H   LEU A 146       6.853  -5.080   9.275  1.00 98.76           H  
ATOM   2234  CA  LEU A 146       7.890  -6.899   9.577  1.00 98.76           C  
ATOM   2235  HA  LEU A 146       8.892  -7.255   9.336  1.00 98.76           H  
ATOM   2236  C   LEU A 146       6.875  -7.711   8.778  1.00 98.76           C  
ATOM   2237  CB  LEU A 146       7.690  -7.032  11.091  1.00 98.76           C  
ATOM   2238  HB2 LEU A 146       8.458  -6.454  11.604  1.00 98.76           H  
ATOM   2239  HB3 LEU A 146       6.722  -6.593  11.331  1.00 98.76           H  
ATOM   2240  O   LEU A 146       5.673  -7.474   8.887  1.00 98.76           O  
ATOM   2241  CG  LEU A 146       7.719  -8.486  11.600  1.00 98.76           C  
ATOM   2242  HG  LEU A 146       6.994  -9.090  11.053  1.00 98.76           H  
ATOM   2243  CD1 LEU A 146       9.106  -9.114  11.439  1.00 98.76           C  
ATOM   2244 HD11 LEU A 146       9.853  -8.506  11.949  1.00 98.76           H  
ATOM   2245 HD12 LEU A 146       9.360  -9.186  10.381  1.00 98.76           H  
ATOM   2246 HD13 LEU A 146       9.105 -10.120  11.859  1.00 98.76           H  
ATOM   2247  CD2 LEU A 146       7.344  -8.533  13.080  1.00 98.76           C  
ATOM   2248 HD21 LEU A 146       7.377  -9.562  13.438  1.00 98.76           H  
ATOM   2249 HD22 LEU A 146       6.329  -8.159  13.214  1.00 98.76           H  
ATOM   2250 HD23 LEU A 146       8.033  -7.923  13.664  1.00 98.76           H  
ATOM   2251  N   VAL A 147       7.358  -8.675   8.000  1.00 98.67           N  
ATOM   2252  H   VAL A 147       8.360  -8.784   7.937  1.00 98.67           H  
ATOM   2253  CA  VAL A 147       6.525  -9.570   7.200  1.00 98.67           C  
ATOM   2254  HA  VAL A 147       5.550  -9.630   7.685  1.00 98.67           H  
ATOM   2255  C   VAL A 147       7.115 -10.982   7.171  1.00 98.67           C  
ATOM   2256  CB  VAL A 147       6.291  -8.973   5.800  1.00 98.67           C  
ATOM   2257  HB  VAL A 147       5.942  -7.948   5.923  1.00 98.67           H  
ATOM   2258  O   VAL A 147       8.326 -11.152   7.027  1.00 98.67           O  
ATOM   2259  CG1 VAL A 147       7.548  -8.937   4.924  1.00 98.67           C  
ATOM   2260 HG11 VAL A 147       7.323  -8.441   3.980  1.00 98.67           H  
ATOM   2261 HG12 VAL A 147       8.332  -8.373   5.430  1.00 98.67           H  
ATOM   2262 HG13 VAL A 147       7.899  -9.947   4.712  1.00 98.67           H  
ATOM   2263  CG2 VAL A 147       5.190  -9.736   5.076  1.00 98.67           C  
ATOM   2264 HG21 VAL A 147       4.991  -9.276   4.108  1.00 98.67           H  
ATOM   2265 HG22 VAL A 147       4.275  -9.720   5.669  1.00 98.67           H  
ATOM   2266 HG23 VAL A 147       5.514 -10.765   4.923  1.00 98.67           H  
ATOM   2267  N   SER A 148       6.278 -12.009   7.344  1.00 98.47           N  
ATOM   2268  H   SER A 148       5.299 -11.819   7.499  1.00 98.47           H  
ATOM   2269  CA  SER A 148       6.710 -13.412   7.256  1.00 98.47           C  
ATOM   2270  HA  SER A 148       7.404 -13.493   6.419  1.00 98.47           H  
ATOM   2271  C   SER A 148       5.556 -14.381   6.978  1.00 98.47           C  
ATOM   2272  CB  SER A 148       7.468 -13.826   8.528  1.00 98.47           C  
ATOM   2273  HB2 SER A 148       7.950 -14.789   8.357  1.00 98.47           H  
ATOM   2274  HB3 SER A 148       8.250 -13.095   8.734  1.00 98.47           H  
ATOM   2275  O   SER A 148       4.383 -14.016   7.058  1.00 98.47           O  
ATOM   2276  OG  SER A 148       6.626 -13.937   9.661  1.00 98.47           O  
ATOM   2277  HG  SER A 148       7.185 -13.965  10.441  1.00 98.47           H  
ATOM   2278  N   GLY A 149       5.901 -15.630   6.641  1.00 98.31           N  
ATOM   2279  H   GLY A 149       6.884 -15.860   6.598  1.00 98.31           H  
ATOM   2280  CA  GLY A 149       4.933 -16.704   6.397  1.00 98.31           C  
ATOM   2281  HA2 GLY A 149       4.200 -16.731   7.203  1.00 98.31           H  
ATOM   2282  HA3 GLY A 149       5.455 -17.661   6.382  1.00 98.31           H  
ATOM   2283  C   GLY A 149       4.189 -16.553   5.072  1.00 98.31           C  
ATOM   2284  O   GLY A 149       2.959 -16.586   5.049  1.00 98.31           O  
ATOM   2285  N   TYR A 150       4.941 -16.339   3.988  1.00 98.72           N  
ATOM   2286  H   TYR A 150       5.946 -16.318   4.085  1.00 98.72           H  
ATOM   2287  CA  TYR A 150       4.393 -16.205   2.640  1.00 98.72           C  
ATOM   2288  HA  TYR A 150       3.730 -15.340   2.637  1.00 98.72           H  
ATOM   2289  C   TYR A 150       3.586 -17.443   2.209  1.00 98.72           C  
ATOM   2290  CB  TYR A 150       5.510 -15.915   1.626  1.00 98.72           C  
ATOM   2291  HB2 TYR A 150       5.916 -14.920   1.808  1.00 98.72           H  
ATOM   2292  HB3 TYR A 150       6.320 -16.629   1.774  1.00 98.72           H  
ATOM   2293  O   TYR A 150       3.989 -18.586   2.425  1.00 98.72           O  
ATOM   2294  CG  TYR A 150       5.037 -16.012   0.185  1.00 98.72           C  
ATOM   2295  CD1 TYR A 150       5.224 -17.218  -0.520  1.00 98.72           C  
ATOM   2296  HD1 TYR A 150       5.763 -18.030  -0.056  1.00 98.72           H  
ATOM   2297  CD2 TYR A 150       4.320 -14.957  -0.412  1.00 98.72           C  
ATOM   2298  HD2 TYR A 150       4.155 -14.039   0.133  1.00 98.72           H  
ATOM   2299  CE1 TYR A 150       4.660 -17.388  -1.797  1.00 98.72           C  
ATOM   2300  HE1 TYR A 150       4.770 -18.329  -2.316  1.00 98.72           H  
ATOM   2301  CE2 TYR A 150       3.784 -15.113  -1.705  1.00 98.72           C  
ATOM   2302  HE2 TYR A 150       3.228 -14.317  -2.177  1.00 98.72           H  
ATOM   2303  OH  TYR A 150       3.276 -16.547  -3.557  1.00 98.72           O  
ATOM   2304  HH  TYR A 150       3.224 -17.481  -3.772  1.00 98.72           H  
ATOM   2305  CZ  TYR A 150       3.921 -16.340  -2.381  1.00 98.72           C  
ATOM   2306  N   SER A 151       2.473 -17.195   1.525  1.00 98.67           N  
ATOM   2307  H   SER A 151       2.210 -16.224   1.427  1.00 98.67           H  
ATOM   2308  CA  SER A 151       1.696 -18.156   0.743  1.00 98.67           C  
ATOM   2309  HA  SER A 151       2.374 -18.886   0.299  1.00 98.67           H  
ATOM   2310  C   SER A 151       0.962 -17.428  -0.391  1.00 98.67           C  
ATOM   2311  CB  SER A 151       0.709 -18.896   1.655  1.00 98.67           C  
ATOM   2312  HB2 SER A 151       1.268 -19.471   2.393  1.00 98.67           H  
ATOM   2313  HB3 SER A 151       0.105 -19.584   1.063  1.00 98.67           H  
ATOM   2314  O   SER A 151       0.840 -16.206  -0.370  1.00 98.67           O  
ATOM   2315  OG  SER A 151      -0.136 -17.983   2.326  1.00 98.67           O  
ATOM   2316  HG  SER A 151       0.442 -17.380   2.801  1.00 98.67           H  
ATOM   2317  N   GLY A 152       0.449 -18.150  -1.387  1.00 98.23           N  
ATOM   2318  H   GLY A 152       0.645 -19.140  -1.425  1.00 98.23           H  
ATOM   2319  CA  GLY A 152      -0.323 -17.566  -2.493  1.00 98.23           C  
ATOM   2320  HA2 GLY A 152      -0.355 -16.479  -2.417  1.00 98.23           H  
ATOM   2321  HA3 GLY A 152      -1.349 -17.930  -2.437  1.00 98.23           H  
ATOM   2322  C   GLY A 152       0.225 -17.918  -3.872  1.00 98.23           C  
ATOM   2323  O   GLY A 152       1.192 -18.670  -3.998  1.00 98.23           O  
ATOM   2324  N   ASN A 153      -0.426 -17.395  -4.911  1.00 98.27           N  
ATOM   2325  H   ASN A 153      -1.138 -16.700  -4.734  1.00 98.27           H  
ATOM   2326  CA  ASN A 153      -0.138 -17.713  -6.313  1.00 98.27           C  
ATOM   2327  HA  ASN A 153       0.473 -18.614  -6.345  1.00 98.27           H  
ATOM   2328  C   ASN A 153       0.686 -16.633  -7.042  1.00 98.27           C  
ATOM   2329  CB  ASN A 153      -1.457 -18.037  -7.047  1.00 98.27           C  
ATOM   2330  HB2 ASN A 153      -2.014 -18.795  -6.496  1.00 98.27           H  
ATOM   2331  HB3 ASN A 153      -1.210 -18.444  -8.027  1.00 98.27           H  
ATOM   2332  O   ASN A 153       0.997 -16.814  -8.214  1.00 98.27           O  
ATOM   2333  CG  ASN A 153      -2.354 -16.826  -7.257  1.00 98.27           C  
ATOM   2334  ND2 ASN A 153      -3.314 -16.906  -8.149  1.00 98.27           N  
ATOM   2335 HD21 ASN A 153      -3.410 -17.732  -8.722  1.00 98.27           H  
ATOM   2336 HD22 ASN A 153      -3.812 -16.058  -8.380  1.00 98.27           H  
ATOM   2337  OD1 ASN A 153      -2.208 -15.799  -6.622  1.00 98.27           O  
ATOM   2338  N   ALA A 154       1.032 -15.528  -6.375  1.00 98.26           N  
ATOM   2339  H   ALA A 154       0.656 -15.393  -5.447  1.00 98.26           H  
ATOM   2340  CA  ALA A 154       1.791 -14.418  -6.957  1.00 98.26           C  
ATOM   2341  HA  ALA A 154       1.469 -14.256  -7.986  1.00 98.26           H  
ATOM   2342  C   ALA A 154       3.319 -14.623  -6.982  1.00 98.26           C  
ATOM   2343  CB  ALA A 154       1.450 -13.173  -6.138  1.00 98.26           C  
ATOM   2344  HB1 ALA A 154       0.384 -12.953  -6.197  1.00 98.26           H  
ATOM   2345  HB2 ALA A 154       1.728 -13.336  -5.097  1.00 98.26           H  
ATOM   2346  HB3 ALA A 154       2.020 -12.323  -6.514  1.00 98.26           H  
ATOM   2347  O   ALA A 154       4.020 -13.877  -7.657  1.00 98.26           O  
ATOM   2348  N   GLY A 155       3.844 -15.582  -6.216  1.00 98.37           N  
ATOM   2349  H   GLY A 155       3.198 -16.092  -5.629  1.00 98.37           H  
ATOM   2350  CA  GLY A 155       5.261 -15.636  -5.840  1.00 98.37           C  
ATOM   2351  HA2 GLY A 155       5.886 -15.442  -6.712  1.00 98.37           H  
ATOM   2352  HA3 GLY A 155       5.493 -16.635  -5.471  1.00 98.37           H  
ATOM   2353  C   GLY A 155       5.604 -14.616  -4.744  1.00 98.37           C  
ATOM   2354  O   GLY A 155       4.882 -13.643  -4.533  1.00 98.37           O  
ATOM   2355  N   ASP A 156       6.689 -14.842  -4.000  1.00 98.55           N  
ATOM   2356  H   ASP A 156       7.283 -15.632  -4.203  1.00 98.55           H  
ATOM   2357  CA  ASP A 156       7.085 -13.935  -2.917  1.00 98.55           C  
ATOM   2358  HA  ASP A 156       6.186 -13.486  -2.493  1.00 98.55           H  
ATOM   2359  C   ASP A 156       7.977 -12.810  -3.451  1.00 98.55           C  
ATOM   2360  CB  ASP A 156       7.770 -14.697  -1.778  1.00 98.55           C  
ATOM   2361  HB2 ASP A 156       8.754 -15.037  -2.102  1.00 98.55           H  
ATOM   2362  HB3 ASP A 156       7.178 -15.580  -1.538  1.00 98.55           H  
ATOM   2363  O   ASP A 156       9.092 -13.043  -3.918  1.00 98.55           O  
ATOM   2364  CG  ASP A 156       7.920 -13.848  -0.509  1.00 98.55           C  
ATOM   2365  OD1 ASP A 156       7.576 -12.635  -0.505  1.00 98.55           O  
ATOM   2366  OD2 ASP A 156       8.380 -14.412   0.504  1.00 98.55           O  
ATOM   2367  N   SER A 157       7.492 -11.572  -3.402  1.00 98.51           N  
ATOM   2368  H   SER A 157       6.542 -11.440  -3.084  1.00 98.51           H  
ATOM   2369  CA  SER A 157       8.266 -10.391  -3.808  1.00 98.51           C  
ATOM   2370  HA  SER A 157       9.318 -10.671  -3.871  1.00 98.51           H  
ATOM   2371  C   SER A 157       8.250  -9.264  -2.773  1.00 98.51           C  
ATOM   2372  CB  SER A 157       7.859  -9.939  -5.212  1.00 98.51           C  
ATOM   2373  HB2 SER A 157       6.812  -9.636  -5.228  1.00 98.51           H  
ATOM   2374  HB3 SER A 157       8.476  -9.090  -5.506  1.00 98.51           H  
ATOM   2375  O   SER A 157       8.689  -8.159  -3.080  1.00 98.51           O  
ATOM   2376  OG  SER A 157       8.088 -11.011  -6.114  1.00 98.51           O  
ATOM   2377  HG  SER A 157       8.514 -11.694  -5.592  1.00 98.51           H  
ATOM   2378  N   LEU A 158       7.824  -9.555  -1.535  1.00 98.67           N  
ATOM   2379  H   LEU A 158       7.507 -10.497  -1.354  1.00 98.67           H  
ATOM   2380  CA  LEU A 158       7.837  -8.602  -0.417  1.00 98.67           C  
ATOM   2381  HA  LEU A 158       8.195  -7.639  -0.781  1.00 98.67           H  
ATOM   2382  C   LEU A 158       8.785  -9.021   0.714  1.00 98.67           C  
ATOM   2383  CB  LEU A 158       6.401  -8.406   0.090  1.00 98.67           C  
ATOM   2384  HB2 LEU A 158       6.079  -9.340   0.550  1.00 98.67           H  
ATOM   2385  HB3 LEU A 158       5.762  -8.185  -0.764  1.00 98.67           H  
ATOM   2386  O   LEU A 158       9.373  -8.152   1.351  1.00 98.67           O  
ATOM   2387  CG  LEU A 158       6.199  -7.301   1.139  1.00 98.67           C  
ATOM   2388  HG  LEU A 158       6.830  -7.499   2.006  1.00 98.67           H  
ATOM   2389  CD1 LEU A 158       6.529  -5.915   0.591  1.00 98.67           C  
ATOM   2390 HD11 LEU A 158       6.264  -5.150   1.321  1.00 98.67           H  
ATOM   2391 HD12 LEU A 158       5.981  -5.740  -0.335  1.00 98.67           H  
ATOM   2392 HD13 LEU A 158       7.597  -5.836   0.390  1.00 98.67           H  
ATOM   2393  CD2 LEU A 158       4.739  -7.310   1.596  1.00 98.67           C  
ATOM   2394 HD21 LEU A 158       4.480  -8.295   1.985  1.00 98.67           H  
ATOM   2395 HD22 LEU A 158       4.599  -6.572   2.386  1.00 98.67           H  
ATOM   2396 HD23 LEU A 158       4.085  -7.071   0.758  1.00 98.67           H  
ATOM   2397  N   THR A 159       9.020 -10.320   0.950  1.00 98.49           N  
ATOM   2398  H   THR A 159       8.489 -11.024   0.458  1.00 98.49           H  
ATOM   2399  CA  THR A 159       9.915 -10.763   2.043  1.00 98.49           C  
ATOM   2400  HA  THR A 159       9.531 -10.372   2.985  1.00 98.49           H  
ATOM   2401  C   THR A 159      11.348 -10.245   1.890  1.00 98.49           C  
ATOM   2402  CB  THR A 159       9.942 -12.293   2.153  1.00 98.49           C  
ATOM   2403  HB  THR A 159      10.261 -12.714   1.200  1.00 98.49           H  
ATOM   2404  O   THR A 159      12.023 -10.009   2.889  1.00 98.49           O  
ATOM   2405  CG2 THR A 159      10.848 -12.829   3.262  1.00 98.49           C  
ATOM   2406 HG21 THR A 159      11.895 -12.658   3.013  1.00 98.49           H  
ATOM   2407 HG22 THR A 159      10.607 -12.337   4.205  1.00 98.49           H  
ATOM   2408 HG23 THR A 159      10.689 -13.902   3.367  1.00 98.49           H  
ATOM   2409  OG1 THR A 159       8.658 -12.759   2.461  1.00 98.49           O  
ATOM   2410  HG1 THR A 159       8.469 -13.408   1.780  1.00 98.49           H  
ATOM   2411  N   ASN A 160      11.817  -9.992   0.661  1.00 98.02           N  
ATOM   2412  H   ASN A 160      11.206 -10.170  -0.124  1.00 98.02           H  
ATOM   2413  CA  ASN A 160      13.119  -9.351   0.419  1.00 98.02           C  
ATOM   2414  HA  ASN A 160      13.909  -9.996   0.803  1.00 98.02           H  
ATOM   2415  C   ASN A 160      13.258  -7.993   1.140  1.00 98.02           C  
ATOM   2416  CB  ASN A 160      13.295  -9.186  -1.100  1.00 98.02           C  
ATOM   2417  HB2 ASN A 160      12.471  -8.597  -1.503  1.00 98.02           H  
ATOM   2418  HB3 ASN A 160      13.290 -10.162  -1.585  1.00 98.02           H  
ATOM   2419  O   ASN A 160      14.356  -7.619   1.552  1.00 98.02           O  
ATOM   2420  CG  ASN A 160      14.585  -8.462  -1.447  1.00 98.02           C  
ATOM   2421  ND2 ASN A 160      15.680  -9.168  -1.612  1.00 98.02           N  
ATOM   2422 HD21 ASN A 160      15.625 -10.175  -1.664  1.00 98.02           H  
ATOM   2423 HD22 ASN A 160      16.447  -8.647  -2.011  1.00 98.02           H  
ATOM   2424  OD1 ASN A 160      14.630  -7.253  -1.559  1.00 98.02           O  
ATOM   2425  N   GLN A 161      12.133  -7.303   1.323  1.00 98.13           N  
ATOM   2426  H   GLN A 161      11.264  -7.720   1.022  1.00 98.13           H  
ATOM   2427  CA  GLN A 161      12.017  -5.981   1.930  1.00 98.13           C  
ATOM   2428  HA  GLN A 161      12.970  -5.460   1.840  1.00 98.13           H  
ATOM   2429  C   GLN A 161      11.683  -6.055   3.428  1.00 98.13           C  
ATOM   2430  CB  GLN A 161      10.963  -5.193   1.141  1.00 98.13           C  
ATOM   2431  HB2 GLN A 161      10.844  -4.206   1.589  1.00 98.13           H  
ATOM   2432  HB3 GLN A 161      10.000  -5.700   1.200  1.00 98.13           H  
ATOM   2433  O   GLN A 161      11.526  -5.030   4.091  1.00 98.13           O  
ATOM   2434  CG  GLN A 161      11.382  -5.052  -0.331  1.00 98.13           C  
ATOM   2435  HG2 GLN A 161      12.279  -4.435  -0.388  1.00 98.13           H  
ATOM   2436  HG3 GLN A 161      11.615  -6.022  -0.769  1.00 98.13           H  
ATOM   2437  CD  GLN A 161      10.292  -4.445  -1.187  1.00 98.13           C  
ATOM   2438  NE2 GLN A 161      10.354  -3.163  -1.409  1.00 98.13           N  
ATOM   2439 HE21 GLN A 161       9.625  -2.757  -1.979  1.00 98.13           H  
ATOM   2440 HE22 GLN A 161      10.962  -2.603  -0.830  1.00 98.13           H  
ATOM   2441  OE1 GLN A 161       9.414  -5.115  -1.709  1.00 98.13           O  
ATOM   2442  N   ASN A 162      11.591  -7.262   3.996  1.00 98.64           N  
ATOM   2443  H   ASN A 162      11.758  -8.080   3.429  1.00 98.64           H  
ATOM   2444  CA  ASN A 162      11.413  -7.445   5.429  1.00 98.64           C  
ATOM   2445  HA  ASN A 162      10.481  -6.961   5.722  1.00 98.64           H  
ATOM   2446  C   ASN A 162      12.566  -6.789   6.209  1.00 98.64           C  
ATOM   2447  CB  ASN A 162      11.311  -8.944   5.737  1.00 98.64           C  
ATOM   2448  HB2 ASN A 162      10.504  -9.394   5.158  1.00 98.64           H  
ATOM   2449  HB3 ASN A 162      12.247  -9.427   5.458  1.00 98.64           H  
ATOM   2450  O   ASN A 162      13.741  -6.951   5.879  1.00 98.64           O  
ATOM   2451  CG  ASN A 162      11.034  -9.191   7.204  1.00 98.64           C  
ATOM   2452  ND2 ASN A 162      11.728 -10.115   7.822  1.00 98.64           N  
ATOM   2453 HD21 ASN A 162      12.388 -10.675   7.302  1.00 98.64           H  
ATOM   2454 HD22 ASN A 162      11.487 -10.284   8.788  1.00 98.64           H  
ATOM   2455  OD1 ASN A 162      10.217  -8.537   7.827  1.00 98.64           O  
ATOM   2456  N   GLY A 163      12.225  -6.061   7.269  1.00 98.58           N  
ATOM   2457  H   GLY A 163      11.246  -5.987   7.508  1.00 98.58           H  
ATOM   2458  CA  GLY A 163      13.163  -5.314   8.101  1.00 98.58           C  
ATOM   2459  HA2 GLY A 163      12.696  -5.142   9.071  1.00 98.58           H  
ATOM   2460  HA3 GLY A 163      14.064  -5.909   8.249  1.00 98.58           H  
ATOM   2461  C   GLY A 163      13.582  -3.956   7.535  1.00 98.58           C  
ATOM   2462  O   GLY A 163      14.345  -3.258   8.203  1.00 98.58           O  
ATOM   2463  N   MET A 164      13.105  -3.565   6.350  1.00 98.71           N  
ATOM   2464  H   MET A 164      12.480  -4.171   5.839  1.00 98.71           H  
ATOM   2465  CA  MET A 164      13.442  -2.275   5.743  1.00 98.71           C  
ATOM   2466  HA  MET A 164      14.468  -2.021   6.010  1.00 98.71           H  
ATOM   2467  C   MET A 164      12.556  -1.151   6.268  1.00 98.71           C  
ATOM   2468  CB  MET A 164      13.375  -2.345   4.217  1.00 98.71           C  
ATOM   2469  HB2 MET A 164      13.641  -1.369   3.810  1.00 98.71           H  
ATOM   2470  HB3 MET A 164      12.357  -2.573   3.903  1.00 98.71           H  
ATOM   2471  O   MET A 164      11.388  -1.365   6.605  1.00 98.71           O  
ATOM   2472  CG  MET A 164      14.327  -3.389   3.633  1.00 98.71           C  
ATOM   2473  HG2 MET A 164      14.024  -4.387   3.950  1.00 98.71           H  
ATOM   2474  HG3 MET A 164      14.197  -3.335   2.552  1.00 98.71           H  
ATOM   2475  SD  MET A 164      16.091  -3.159   4.006  1.00 98.71           S  
ATOM   2476  CE  MET A 164      16.329  -4.239   5.439  1.00 98.71           C  
ATOM   2477  HE1 MET A 164      15.954  -3.745   6.335  1.00 98.71           H  
ATOM   2478  HE2 MET A 164      15.805  -5.183   5.287  1.00 98.71           H  
ATOM   2479  HE3 MET A 164      17.395  -4.428   5.570  1.00 98.71           H  
ATOM   2480  N   LYS A 165      13.129   0.053   6.343  1.00 98.82           N  
ATOM   2481  H   LYS A 165      14.044   0.159   5.928  1.00 98.82           H  
ATOM   2482  CA  LYS A 165      12.405   1.280   6.684  1.00 98.82           C  
ATOM   2483  HA  LYS A 165      11.671   1.073   7.462  1.00 98.82           H  
ATOM   2484  C   LYS A 165      11.631   1.782   5.471  1.00 98.82           C  
ATOM   2485  CB  LYS A 165      13.375   2.348   7.202  1.00 98.82           C  
ATOM   2486  HB2 LYS A 165      14.154   2.519   6.459  1.00 98.82           H  
ATOM   2487  HB3 LYS A 165      12.828   3.279   7.346  1.00 98.82           H  
ATOM   2488  O   LYS A 165      11.962   1.463   4.334  1.00 98.82           O  
ATOM   2489  CG  LYS A 165      14.007   1.931   8.536  1.00 98.82           C  
ATOM   2490  HG2 LYS A 165      13.216   1.720   9.256  1.00 98.82           H  
ATOM   2491  HG3 LYS A 165      14.612   1.035   8.398  1.00 98.82           H  
ATOM   2492  CD  LYS A 165      14.894   3.060   9.062  1.00 98.82           C  
ATOM   2493  HD2 LYS A 165      15.699   3.241   8.350  1.00 98.82           H  
ATOM   2494  HD3 LYS A 165      14.296   3.967   9.155  1.00 98.82           H  
ATOM   2495  CE  LYS A 165      15.475   2.692  10.426  1.00 98.82           C  
ATOM   2496  HE2 LYS A 165      14.648   2.472  11.101  1.00 98.82           H  
ATOM   2497  HE3 LYS A 165      16.084   1.795  10.317  1.00 98.82           H  
ATOM   2498  NZ  LYS A 165      16.285   3.814  10.956  1.00 98.82           N  
ATOM   2499  HZ1 LYS A 165      16.665   3.596  11.866  1.00 98.82           H  
ATOM   2500  HZ2 LYS A 165      15.701   4.634  11.043  1.00 98.82           H  
ATOM   2501  HZ3 LYS A 165      17.033   4.038  10.316  1.00 98.82           H  
ATOM   2502  N   PHE A 166      10.574   2.541   5.723  1.00 98.86           N  
ATOM   2503  H   PHE A 166      10.370   2.798   6.679  1.00 98.86           H  
ATOM   2504  CA  PHE A 166       9.823   3.183   4.654  1.00 98.86           C  
ATOM   2505  HA  PHE A 166       9.687   2.469   3.842  1.00 98.86           H  
ATOM   2506  C   PHE A 166      10.614   4.380   4.118  1.00 98.86           C  
ATOM   2507  CB  PHE A 166       8.442   3.580   5.180  1.00 98.86           C  
ATOM   2508  HB2 PHE A 166       8.063   2.772   5.805  1.00 98.86           H  
ATOM   2509  HB3 PHE A 166       8.527   4.465   5.810  1.00 98.86           H  
ATOM   2510  O   PHE A 166      11.115   5.183   4.904  1.00 98.86           O  
ATOM   2511  CG  PHE A 166       7.429   3.823   4.084  1.00 98.86           C  
ATOM   2512  CD1 PHE A 166       7.222   5.108   3.552  1.00 98.86           C  
ATOM   2513  HD1 PHE A 166       7.807   5.945   3.904  1.00 98.86           H  
ATOM   2514  CD2 PHE A 166       6.689   2.738   3.587  1.00 98.86           C  
ATOM   2515  HD2 PHE A 166       6.873   1.746   3.972  1.00 98.86           H  
ATOM   2516  CE1 PHE A 166       6.262   5.297   2.542  1.00 98.86           C  
ATOM   2517  HE1 PHE A 166       6.113   6.279   2.118  1.00 98.86           H  
ATOM   2518  CE2 PHE A 166       5.718   2.925   2.594  1.00 98.86           C  
ATOM   2519  HE2 PHE A 166       5.146   2.084   2.231  1.00 98.86           H  
ATOM   2520  CZ  PHE A 166       5.506   4.209   2.071  1.00 98.86           C  
ATOM   2521  HZ  PHE A 166       4.774   4.353   1.289  1.00 98.86           H  
ATOM   2522  N   THR A 167      10.689   4.527   2.803  1.00 98.85           N  
ATOM   2523  H   THR A 167      10.289   3.812   2.213  1.00 98.85           H  
ATOM   2524  CA  THR A 167      11.444   5.595   2.141  1.00 98.85           C  
ATOM   2525  HA  THR A 167      11.829   6.293   2.884  1.00 98.85           H  
ATOM   2526  C   THR A 167      10.527   6.380   1.211  1.00 98.85           C  
ATOM   2527  CB  THR A 167      12.668   5.011   1.424  1.00 98.85           C  
ATOM   2528  HB  THR A 167      12.356   4.166   0.809  1.00 98.85           H  
ATOM   2529  O   THR A 167       9.702   5.805   0.496  1.00 98.85           O  
ATOM   2530  CG2 THR A 167      13.419   6.021   0.564  1.00 98.85           C  
ATOM   2531 HG21 THR A 167      13.413   7.002   1.039  1.00 98.85           H  
ATOM   2532 HG22 THR A 167      12.945   6.102  -0.414  1.00 98.85           H  
ATOM   2533 HG23 THR A 167      14.451   5.706   0.409  1.00 98.85           H  
ATOM   2534  OG1 THR A 167      13.557   4.509   2.385  1.00 98.85           O  
ATOM   2535  HG1 THR A 167      14.319   4.157   1.917  1.00 98.85           H  
ATOM   2536  N   THR A 168      10.660   7.705   1.242  1.00 98.82           N  
ATOM   2537  H   THR A 168      11.388   8.090   1.826  1.00 98.82           H  
ATOM   2538  CA  THR A 168       9.960   8.663   0.371  1.00 98.82           C  
ATOM   2539  HA  THR A 168       9.424   8.118  -0.407  1.00 98.82           H  
ATOM   2540  C   THR A 168      10.973   9.562  -0.329  1.00 98.82           C  
ATOM   2541  CB  THR A 168       8.937   9.519   1.141  1.00 98.82           C  
ATOM   2542  HB  THR A 168       8.490  10.244   0.460  1.00 98.82           H  
ATOM   2543  O   THR A 168      12.156   9.572   0.013  1.00 98.82           O  
ATOM   2544  CG2 THR A 168       7.820   8.654   1.721  1.00 98.82           C  
ATOM   2545 HG21 THR A 168       7.387   8.041   0.929  1.00 98.82           H  
ATOM   2546 HG22 THR A 168       8.213   8.009   2.506  1.00 98.82           H  
ATOM   2547 HG23 THR A 168       7.042   9.297   2.131  1.00 98.82           H  
ATOM   2548  OG1 THR A 168       9.544  10.209   2.206  1.00 98.82           O  
ATOM   2549  HG1 THR A 168       9.501  11.150   2.018  1.00 98.82           H  
ATOM   2550  N   TYR A 169      10.528  10.340  -1.318  1.00 98.37           N  
ATOM   2551  H   TYR A 169       9.544  10.354  -1.547  1.00 98.37           H  
ATOM   2552  CA  TYR A 169      11.440  11.187  -2.097  1.00 98.37           C  
ATOM   2553  HA  TYR A 169      12.205  10.547  -2.537  1.00 98.37           H  
ATOM   2554  C   TYR A 169      12.175  12.241  -1.251  1.00 98.37           C  
ATOM   2555  CB  TYR A 169      10.666  11.850  -3.239  1.00 98.37           C  
ATOM   2556  HB2 TYR A 169      10.164  11.059  -3.796  1.00 98.37           H  
ATOM   2557  HB3 TYR A 169      11.389  12.320  -3.906  1.00 98.37           H  
ATOM   2558  O   TYR A 169      13.259  12.680  -1.616  1.00 98.37           O  
ATOM   2559  CG  TYR A 169       9.647  12.905  -2.841  1.00 98.37           C  
ATOM   2560  CD1 TYR A 169       8.268  12.645  -2.953  1.00 98.37           C  
ATOM   2561  HD1 TYR A 169       7.923  11.696  -3.335  1.00 98.37           H  
ATOM   2562  CD2 TYR A 169      10.083  14.174  -2.409  1.00 98.37           C  
ATOM   2563  HD2 TYR A 169      11.139  14.397  -2.366  1.00 98.37           H  
ATOM   2564  CE1 TYR A 169       7.339  13.645  -2.608  1.00 98.37           C  
ATOM   2565  HE1 TYR A 169       6.280  13.490  -2.754  1.00 98.37           H  
ATOM   2566  CE2 TYR A 169       9.156  15.148  -2.002  1.00 98.37           C  
ATOM   2567  HE2 TYR A 169       9.500  16.103  -1.635  1.00 98.37           H  
ATOM   2568  OH  TYR A 169       6.875  15.817  -1.712  1.00 98.37           O  
ATOM   2569  HH  TYR A 169       7.306  16.587  -1.334  1.00 98.37           H  
ATOM   2570  CZ  TYR A 169       7.778  14.877  -2.088  1.00 98.37           C  
ATOM   2571  N   ASP A 170      11.577  12.660  -0.135  1.00 98.54           N  
ATOM   2572  H   ASP A 170      10.661  12.295   0.084  1.00 98.54           H  
ATOM   2573  CA  ASP A 170      12.079  13.669   0.802  1.00 98.54           C  
ATOM   2574  HA  ASP A 170      12.873  14.239   0.320  1.00 98.54           H  
ATOM   2575  C   ASP A 170      12.682  13.070   2.081  1.00 98.54           C  
ATOM   2576  CB  ASP A 170      10.941  14.645   1.151  1.00 98.54           C  
ATOM   2577  HB2 ASP A 170      10.601  15.135   0.238  1.00 98.54           H  
ATOM   2578  HB3 ASP A 170      11.337  15.426   1.799  1.00 98.54           H  
ATOM   2579  O   ASP A 170      13.192  13.810   2.922  1.00 98.54           O  
ATOM   2580  CG  ASP A 170       9.735  13.988   1.843  1.00 98.54           C  
ATOM   2581  OD1 ASP A 170       9.476  12.776   1.634  1.00 98.54           O  
ATOM   2582  OD2 ASP A 170       9.000  14.696   2.559  1.00 98.54           O  
ATOM   2583  N   LYS A 171      12.634  11.742   2.244  1.00 98.49           N  
ATOM   2584  H   LYS A 171      12.220  11.189   1.507  1.00 98.49           H  
ATOM   2585  CA  LYS A 171      13.222  11.043   3.387  1.00 98.49           C  
ATOM   2586  HA  LYS A 171      14.052  11.642   3.761  1.00 98.49           H  
ATOM   2587  C   LYS A 171      13.791   9.698   2.954  1.00 98.49           C  
ATOM   2588  CB  LYS A 171      12.185  10.916   4.510  1.00 98.49           C  
ATOM   2589  HB2 LYS A 171      11.673  11.870   4.633  1.00 98.49           H  
ATOM   2590  HB3 LYS A 171      11.444  10.158   4.256  1.00 98.49           H  
ATOM   2591  O   LYS A 171      13.104   8.675   2.985  1.00 98.49           O  
ATOM   2592  CG  LYS A 171      12.885  10.563   5.829  1.00 98.49           C  
ATOM   2593  HG2 LYS A 171      13.548  11.381   6.113  1.00 98.49           H  
ATOM   2594  HG3 LYS A 171      13.473   9.653   5.713  1.00 98.49           H  
ATOM   2595  CD  LYS A 171      11.843  10.350   6.920  1.00 98.49           C  
ATOM   2596  HD2 LYS A 171      11.180  11.214   6.957  1.00 98.49           H  
ATOM   2597  HD3 LYS A 171      11.277   9.456   6.658  1.00 98.49           H  
ATOM   2598  CE  LYS A 171      12.484  10.130   8.287  1.00 98.49           C  
ATOM   2599  HE2 LYS A 171      13.098   9.230   8.241  1.00 98.49           H  
ATOM   2600  HE3 LYS A 171      13.132  10.976   8.514  1.00 98.49           H  
ATOM   2601  NZ  LYS A 171      11.432   9.984   9.319  1.00 98.49           N  
ATOM   2602  HZ1 LYS A 171      10.872  10.822   9.376  1.00 98.49           H  
ATOM   2603  HZ2 LYS A 171      11.832   9.770  10.222  1.00 98.49           H  
ATOM   2604  HZ3 LYS A 171      10.812   9.232   9.052  1.00 98.49           H  
ATOM   2605  N   ASP A 172      15.062   9.736   2.574  1.00 98.62           N  
ATOM   2606  H   ASP A 172      15.544  10.624   2.567  1.00 98.62           H  
ATOM   2607  CA  ASP A 172      15.834   8.557   2.213  1.00 98.62           C  
ATOM   2608  HA  ASP A 172      15.226   7.927   1.563  1.00 98.62           H  
ATOM   2609  C   ASP A 172      16.220   7.750   3.459  1.00 98.62           C  
ATOM   2610  CB  ASP A 172      17.057   8.971   1.395  1.00 98.62           C  
ATOM   2611  HB2 ASP A 172      17.757   9.512   2.032  1.00 98.62           H  
ATOM   2612  HB3 ASP A 172      16.740   9.641   0.595  1.00 98.62           H  
ATOM   2613  O   ASP A 172      16.862   8.254   4.384  1.00 98.62           O  
ATOM   2614  CG  ASP A 172      17.758   7.766   0.771  1.00 98.62           C  
ATOM   2615  OD1 ASP A 172      17.302   6.629   1.042  1.00 98.62           O  
ATOM   2616  OD2 ASP A 172      18.720   8.049   0.032  1.00 98.62           O  
ATOM   2617  N   GLN A 173      15.757   6.506   3.510  1.00 98.26           N  
ATOM   2618  H   GLN A 173      15.294   6.159   2.682  1.00 98.26           H  
ATOM   2619  CA  GLN A 173      16.078   5.538   4.557  1.00 98.26           C  
ATOM   2620  HA  GLN A 173      17.000   5.848   5.050  1.00 98.26           H  
ATOM   2621  C   GLN A 173      16.344   4.149   3.970  1.00 98.26           C  
ATOM   2622  CB  GLN A 173      14.943   5.470   5.592  1.00 98.26           C  
ATOM   2623  HB2 GLN A 173      15.229   4.772   6.378  1.00 98.26           H  
ATOM   2624  HB3 GLN A 173      14.042   5.092   5.108  1.00 98.26           H  
ATOM   2625  O   GLN A 173      16.294   3.157   4.709  1.00 98.26           O  
ATOM   2626  CG  GLN A 173      14.631   6.815   6.255  1.00 98.26           C  
ATOM   2627  HG2 GLN A 173      14.234   7.499   5.505  1.00 98.26           H  
ATOM   2628  HG3 GLN A 173      15.544   7.236   6.674  1.00 98.26           H  
ATOM   2629  CD  GLN A 173      13.600   6.653   7.358  1.00 98.26           C  
ATOM   2630  NE2 GLN A 173      12.360   6.386   7.030  1.00 98.26           N  
ATOM   2631 HE21 GLN A 173      11.697   6.179   7.763  1.00 98.26           H  
ATOM   2632 HE22 GLN A 173      12.130   6.175   6.070  1.00 98.26           H  
ATOM   2633  OE1 GLN A 173      13.872   6.760   8.548  1.00 98.26           O  
ATOM   2634  N   ASP A 174      16.552   4.073   2.654  1.00 98.51           N  
ATOM   2635  H   ASP A 174      16.781   4.915   2.145  1.00 98.51           H  
ATOM   2636  CA  ASP A 174      16.826   2.816   1.983  1.00 98.51           C  
ATOM   2637  HA  ASP A 174      16.302   2.026   2.520  1.00 98.51           H  
ATOM   2638  C   ASP A 174      18.317   2.457   2.092  1.00 98.51           C  
ATOM   2639  CB  ASP A 174      16.187   2.834   0.590  1.00 98.51           C  
ATOM   2640  HB2 ASP A 174      15.153   3.160   0.705  1.00 98.51           H  
ATOM   2641  HB3 ASP A 174      16.143   1.812   0.216  1.00 98.51           H  
ATOM   2642  O   ASP A 174      19.086   3.120   2.795  1.00 98.51           O  
ATOM   2643  CG  ASP A 174      16.861   3.704  -0.464  1.00 98.51           C  
ATOM   2644  OD1 ASP A 174      18.019   3.375  -0.779  1.00 98.51           O  
ATOM   2645  OD2 ASP A 174      16.126   4.494  -1.103  1.00 98.51           O  
ATOM   2646  N   THR A 175      18.708   1.308   1.542  1.00 97.88           N  
ATOM   2647  H   THR A 175      18.082   0.857   0.890  1.00 97.88           H  
ATOM   2648  CA  THR A 175      20.096   0.828   1.645  1.00 97.88           C  
ATOM   2649  HA  THR A 175      20.620   1.421   2.395  1.00 97.88           H  
ATOM   2650  C   THR A 175      20.890   1.046   0.364  1.00 97.88           C  
ATOM   2651  CB  THR A 175      20.191  -0.632   2.116  1.00 97.88           C  
ATOM   2652  HB  THR A 175      21.243  -0.872   2.272  1.00 97.88           H  
ATOM   2653  O   THR A 175      22.060   0.661   0.325  1.00 97.88           O  
ATOM   2654  CG2 THR A 175      19.451  -0.884   3.431  1.00 97.88           C  
ATOM   2655 HG21 THR A 175      18.380  -0.744   3.288  1.00 97.88           H  
ATOM   2656 HG22 THR A 175      19.805  -0.183   4.187  1.00 97.88           H  
ATOM   2657 HG23 THR A 175      19.638  -1.905   3.764  1.00 97.88           H  
ATOM   2658  OG1 THR A 175      19.669  -1.543   1.176  1.00 97.88           O  
ATOM   2659  HG1 THR A 175      19.930  -1.223   0.310  1.00 97.88           H  
ATOM   2660  N   TYR A 176      20.269   1.597  -0.681  1.00 97.30           N  
ATOM   2661  H   TYR A 176      19.375   2.045  -0.543  1.00 97.30           H  
ATOM   2662  CA  TYR A 176      20.965   1.992  -1.894  1.00 97.30           C  
ATOM   2663  HA  TYR A 176      21.714   1.235  -2.126  1.00 97.30           H  
ATOM   2664  C   TYR A 176      21.677   3.323  -1.655  1.00 97.30           C  
ATOM   2665  CB  TYR A 176      19.991   2.078  -3.071  1.00 97.30           C  
ATOM   2666  HB2 TYR A 176      19.367   1.184  -3.101  1.00 97.30           H  
ATOM   2667  HB3 TYR A 176      19.336   2.933  -2.909  1.00 97.30           H  
ATOM   2668  O   TYR A 176      21.245   4.168  -0.880  1.00 97.30           O  
ATOM   2669  CG  TYR A 176      20.657   2.217  -4.424  1.00 97.30           C  
ATOM   2670  CD1 TYR A 176      20.350   3.318  -5.241  1.00 97.30           C  
ATOM   2671  HD1 TYR A 176      19.648   4.062  -4.894  1.00 97.30           H  
ATOM   2672  CD2 TYR A 176      21.573   1.246  -4.876  1.00 97.30           C  
ATOM   2673  HD2 TYR A 176      21.792   0.381  -4.268  1.00 97.30           H  
ATOM   2674  CE1 TYR A 176      20.962   3.446  -6.501  1.00 97.30           C  
ATOM   2675  HE1 TYR A 176      20.737   4.279  -7.151  1.00 97.30           H  
ATOM   2676  CE2 TYR A 176      22.178   1.368  -6.141  1.00 97.30           C  
ATOM   2677  HE2 TYR A 176      22.867   0.615  -6.494  1.00 97.30           H  
ATOM   2678  OH  TYR A 176      22.493   2.670  -8.145  1.00 97.30           O  
ATOM   2679  HH  TYR A 176      22.314   3.563  -8.450  1.00 97.30           H  
ATOM   2680  CZ  TYR A 176      21.883   2.484  -6.946  1.00 97.30           C  
ATOM   2681  N   SER A 177      22.847   3.489  -2.258  1.00 94.94           N  
ATOM   2682  H   SER A 177      23.147   2.810  -2.942  1.00 94.94           H  
ATOM   2683  CA  SER A 177      23.638   4.704  -2.100  1.00 94.94           C  
ATOM   2684  HA  SER A 177      22.952   5.538  -1.953  1.00 94.94           H  
ATOM   2685  C   SER A 177      24.461   4.927  -3.365  1.00 94.94           C  
ATOM   2686  CB  SER A 177      24.544   4.574  -0.870  1.00 94.94           C  
ATOM   2687  HB2 SER A 177      25.322   3.837  -1.070  1.00 94.94           H  
ATOM   2688  HB3 SER A 177      23.950   4.231  -0.023  1.00 94.94           H  
ATOM   2689  O   SER A 177      24.999   3.954  -3.903  1.00 94.94           O  
ATOM   2690  OG  SER A 177      25.138   5.813  -0.532  1.00 94.94           O  
ATOM   2691  HG  SER A 177      24.429   6.366  -0.196  1.00 94.94           H  
ATOM   2692  N   PRO A 178      24.598   6.175  -3.847  1.00 95.88           N  
ATOM   2693  CA  PRO A 178      24.167   7.429  -3.214  1.00 95.88           C  
ATOM   2694  HA  PRO A 178      24.230   7.372  -2.127  1.00 95.88           H  
ATOM   2695  C   PRO A 178      22.736   7.883  -3.552  1.00 95.88           C  
ATOM   2696  CB  PRO A 178      25.202   8.447  -3.695  1.00 95.88           C  
ATOM   2697  HB2 PRO A 178      24.838   9.473  -3.655  1.00 95.88           H  
ATOM   2698  HB3 PRO A 178      26.115   8.344  -3.107  1.00 95.88           H  
ATOM   2699  O   PRO A 178      22.333   8.943  -3.078  1.00 95.88           O  
ATOM   2700  CG  PRO A 178      25.461   7.990  -5.129  1.00 95.88           C  
ATOM   2701  HG2 PRO A 178      24.662   8.346  -5.779  1.00 95.88           H  
ATOM   2702  HG3 PRO A 178      26.431   8.329  -5.494  1.00 95.88           H  
ATOM   2703  CD  PRO A 178      25.397   6.467  -5.028  1.00 95.88           C  
ATOM   2704  HD2 PRO A 178      24.937   6.045  -5.921  1.00 95.88           H  
ATOM   2705  HD3 PRO A 178      26.401   6.063  -4.896  1.00 95.88           H  
ATOM   2706  N   ASP A 179      21.999   7.147  -4.386  1.00 97.32           N  
ATOM   2707  H   ASP A 179      22.357   6.268  -4.732  1.00 97.32           H  
ATOM   2708  CA  ASP A 179      20.675   7.574  -4.852  1.00 97.32           C  
ATOM   2709  HA  ASP A 179      20.653   8.664  -4.869  1.00 97.32           H  
ATOM   2710  C   ASP A 179      19.538   7.090  -3.943  1.00 97.32           C  
ATOM   2711  CB  ASP A 179      20.401   7.096  -6.281  1.00 97.32           C  
ATOM   2712  HB2 ASP A 179      20.197   6.026  -6.244  1.00 97.32           H  
ATOM   2713  HB3 ASP A 179      19.491   7.577  -6.640  1.00 97.32           H  
ATOM   2714  O   ASP A 179      19.640   6.049  -3.306  1.00 97.32           O  
ATOM   2715  CG  ASP A 179      21.523   7.395  -7.277  1.00 97.32           C  
ATOM   2716  OD1 ASP A 179      21.789   8.598  -7.491  1.00 97.32           O  
ATOM   2717  OD2 ASP A 179      22.068   6.425  -7.855  1.00 97.32           O  
ATOM   2718  N   ASN A 180      18.409   7.801  -3.992  1.00 98.26           N  
ATOM   2719  H   ASN A 180      18.407   8.633  -4.565  1.00 98.26           H  
ATOM   2720  CA  ASN A 180      17.175   7.454  -3.286  1.00 98.26           C  
ATOM   2721  HA  ASN A 180      17.422   6.864  -2.403  1.00 98.26           H  
ATOM   2722  C   ASN A 180      16.253   6.612  -4.188  1.00 98.26           C  
ATOM   2723  CB  ASN A 180      16.538   8.776  -2.816  1.00 98.26           C  
ATOM   2724  HB2 ASN A 180      17.233   9.248  -2.121  1.00 98.26           H  
ATOM   2725  HB3 ASN A 180      16.399   9.438  -3.671  1.00 98.26           H  
ATOM   2726  O   ASN A 180      15.774   7.083  -5.231  1.00 98.26           O  
ATOM   2727  CG  ASN A 180      15.197   8.632  -2.113  1.00 98.26           C  
ATOM   2728  ND2 ASN A 180      14.746   9.661  -1.435  1.00 98.26           N  
ATOM   2729 HD21 ASN A 180      15.334  10.471  -1.301  1.00 98.26           H  
ATOM   2730 HD22 ASN A 180      13.898   9.517  -0.906  1.00 98.26           H  
ATOM   2731  OD1 ASN A 180      14.473   7.661  -2.232  1.00 98.26           O  
ATOM   2732  N   CYS A 181      15.923   5.393  -3.764  1.00 98.60           N  
ATOM   2733  H   CYS A 181      16.271   5.091  -2.865  1.00 98.60           H  
ATOM   2734  CA  CYS A 181      15.069   4.475  -4.518  1.00 98.60           C  
ATOM   2735  HA  CYS A 181      15.529   4.276  -5.486  1.00 98.60           H  
ATOM   2736  C   CYS A 181      13.664   5.036  -4.769  1.00 98.60           C  
ATOM   2737  CB  CYS A 181      14.953   3.159  -3.751  1.00 98.60           C  
ATOM   2738  HB2 CYS A 181      14.248   2.504  -4.263  1.00 98.60           H  
ATOM   2739  HB3 CYS A 181      14.592   3.354  -2.741  1.00 98.60           H  
ATOM   2740  O   CYS A 181      13.095   4.830  -5.842  1.00 98.60           O  
ATOM   2741  SG  CYS A 181      16.569   2.354  -3.666  1.00 98.60           S  
ATOM   2742  HG  CYS A 181      17.108   3.139  -2.729  1.00 98.60           H  
ATOM   2743  N   ALA A 182      13.096   5.786  -3.822  1.00 98.64           N  
ATOM   2744  H   ALA A 182      13.643   6.025  -3.007  1.00 98.64           H  
ATOM   2745  CA  ALA A 182      11.778   6.389  -3.999  1.00 98.64           C  
ATOM   2746  HA  ALA A 182      11.079   5.601  -4.280  1.00 98.64           H  
ATOM   2747  C   ALA A 182      11.759   7.428  -5.130  1.00 98.64           C  
ATOM   2748  CB  ALA A 182      11.304   7.000  -2.677  1.00 98.64           C  
ATOM   2749  HB1 ALA A 182      10.300   7.405  -2.806  1.00 98.64           H  
ATOM   2750  HB2 ALA A 182      11.274   6.231  -1.905  1.00 98.64           H  
ATOM   2751  HB3 ALA A 182      11.975   7.802  -2.370  1.00 98.64           H  
ATOM   2752  O   ALA A 182      10.734   7.569  -5.801  1.00 98.64           O  
ATOM   2753  N   VAL A 183      12.881   8.118  -5.377  1.00 98.59           N  
ATOM   2754  H   VAL A 183      13.693   7.907  -4.815  1.00 98.59           H  
ATOM   2755  CA  VAL A 183      13.042   9.043  -6.514  1.00 98.59           C  
ATOM   2756  HA  VAL A 183      12.147   9.659  -6.602  1.00 98.59           H  
ATOM   2757  C   VAL A 183      13.178   8.266  -7.824  1.00 98.59           C  
ATOM   2758  CB  VAL A 183      14.245   9.988  -6.307  1.00 98.59           C  
ATOM   2759  HB  VAL A 183      15.152   9.401  -6.165  1.00 98.59           H  
ATOM   2760  O   VAL A 183      12.528   8.611  -8.810  1.00 98.59           O  
ATOM   2761  CG1 VAL A 183      14.461  10.920  -7.507  1.00 98.59           C  
ATOM   2762 HG11 VAL A 183      15.281  11.606  -7.295  1.00 98.59           H  
ATOM   2763 HG12 VAL A 183      14.728  10.342  -8.392  1.00 98.59           H  
ATOM   2764 HG13 VAL A 183      13.553  11.489  -7.706  1.00 98.59           H  
ATOM   2765  CG2 VAL A 183      14.035  10.872  -5.072  1.00 98.59           C  
ATOM   2766 HG21 VAL A 183      14.903  11.515  -4.922  1.00 98.59           H  
ATOM   2767 HG22 VAL A 183      13.914  10.255  -4.181  1.00 98.59           H  
ATOM   2768 HG23 VAL A 183      13.148  11.492  -5.203  1.00 98.59           H  
ATOM   2769  N   LEU A 184      13.969   7.189  -7.835  1.00 98.40           N  
ATOM   2770  H   LEU A 184      14.479   6.962  -6.993  1.00 98.40           H  
ATOM   2771  CA  LEU A 184      14.179   6.360  -9.027  1.00 98.40           C  
ATOM   2772  HA  LEU A 184      14.475   7.005  -9.854  1.00 98.40           H  
ATOM   2773  C   LEU A 184      12.896   5.641  -9.482  1.00 98.40           C  
ATOM   2774  CB  LEU A 184      15.310   5.350  -8.746  1.00 98.40           C  
ATOM   2775  HB2 LEU A 184      15.373   4.659  -9.586  1.00 98.40           H  
ATOM   2776  HB3 LEU A 184      15.044   4.767  -7.865  1.00 98.40           H  
ATOM   2777  O   LEU A 184      12.628   5.558 -10.684  1.00 98.40           O  
ATOM   2778  CG  LEU A 184      16.704   5.972  -8.524  1.00 98.40           C  
ATOM   2779  HG  LEU A 184      16.667   6.678  -7.695  1.00 98.40           H  
ATOM   2780  CD1 LEU A 184      17.701   4.869  -8.177  1.00 98.40           C  
ATOM   2781 HD11 LEU A 184      17.750   4.128  -8.976  1.00 98.40           H  
ATOM   2782 HD12 LEU A 184      18.691   5.301  -8.031  1.00 98.40           H  
ATOM   2783 HD13 LEU A 184      17.407   4.380  -7.248  1.00 98.40           H  
ATOM   2784  CD2 LEU A 184      17.215   6.706  -9.768  1.00 98.40           C  
ATOM   2785 HD21 LEU A 184      17.218   6.032 -10.625  1.00 98.40           H  
ATOM   2786 HD22 LEU A 184      18.231   7.054  -9.585  1.00 98.40           H  
ATOM   2787 HD23 LEU A 184      16.592   7.576  -9.974  1.00 98.40           H  
ATOM   2788  N   TYR A 185      12.088   5.161  -8.531  1.00 98.58           N  
ATOM   2789  H   TYR A 185      12.421   5.217  -7.579  1.00 98.58           H  
ATOM   2790  CA  TYR A 185      10.924   4.300  -8.783  1.00 98.58           C  
ATOM   2791  HA  TYR A 185      10.884   4.095  -9.852  1.00 98.58           H  
ATOM   2792  C   TYR A 185       9.566   4.935  -8.455  1.00 98.58           C  
ATOM   2793  CB  TYR A 185      11.135   2.952  -8.100  1.00 98.58           C  
ATOM   2794  HB2 TYR A 185      11.101   3.091  -7.019  1.00 98.58           H  
ATOM   2795  HB3 TYR A 185      10.323   2.279  -8.375  1.00 98.58           H  
ATOM   2796  O   TYR A 185       8.538   4.256  -8.472  1.00 98.58           O  
ATOM   2797  CG  TYR A 185      12.441   2.297  -8.491  1.00 98.58           C  
ATOM   2798  CD1 TYR A 185      12.654   1.842  -9.808  1.00 98.58           C  
ATOM   2799  HD1 TYR A 185      11.900   2.003 -10.565  1.00 98.58           H  
ATOM   2800  CD2 TYR A 185      13.451   2.151  -7.530  1.00 98.58           C  
ATOM   2801  HD2 TYR A 185      13.297   2.499  -6.519  1.00 98.58           H  
ATOM   2802  CE1 TYR A 185      13.852   1.180 -10.142  1.00 98.58           C  
ATOM   2803  HE1 TYR A 185      14.019   0.814 -11.144  1.00 98.58           H  
ATOM   2804  CE2 TYR A 185      14.671   1.558  -7.878  1.00 98.58           C  
ATOM   2805  HE2 TYR A 185      15.454   1.522  -7.135  1.00 98.58           H  
ATOM   2806  OH  TYR A 185      16.018   0.381  -9.485  1.00 98.58           O  
ATOM   2807  HH  TYR A 185      16.621   0.366  -8.738  1.00 98.58           H  
ATOM   2808  CZ  TYR A 185      14.866   1.030  -9.171  1.00 98.58           C  
ATOM   2809  N   LEU A 186       9.547   6.253  -8.240  1.00 98.28           N  
ATOM   2810  H   LEU A 186      10.442   6.714  -8.155  1.00 98.28           H  
ATOM   2811  CA  LEU A 186       8.356   7.111  -8.271  1.00 98.28           C  
ATOM   2812  HA  LEU A 186       8.679   8.091  -7.921  1.00 98.28           H  
ATOM   2813  C   LEU A 186       7.225   6.704  -7.310  1.00 98.28           C  
ATOM   2814  CB  LEU A 186       7.868   7.277  -9.724  1.00 98.28           C  
ATOM   2815  HB2 LEU A 186       7.501   6.312 -10.072  1.00 98.28           H  
ATOM   2816  HB3 LEU A 186       7.029   7.973  -9.727  1.00 98.28           H  
ATOM   2817  O   LEU A 186       6.043   6.791  -7.647  1.00 98.28           O  
ATOM   2818  CG  LEU A 186       8.919   7.791 -10.721  1.00 98.28           C  
ATOM   2819  HG  LEU A 186       9.754   7.092 -10.783  1.00 98.28           H  
ATOM   2820  CD1 LEU A 186       8.273   7.888 -12.103  1.00 98.28           C  
ATOM   2821 HD11 LEU A 186       7.901   6.909 -12.404  1.00 98.28           H  
ATOM   2822 HD12 LEU A 186       9.010   8.230 -12.830  1.00 98.28           H  
ATOM   2823 HD13 LEU A 186       7.447   8.599 -12.073  1.00 98.28           H  
ATOM   2824  CD2 LEU A 186       9.444   9.177 -10.346  1.00 98.28           C  
ATOM   2825 HD21 LEU A 186      10.141   9.529 -11.106  1.00 98.28           H  
ATOM   2826 HD22 LEU A 186       8.620   9.884 -10.245  1.00 98.28           H  
ATOM   2827 HD23 LEU A 186       9.988   9.125  -9.403  1.00 98.28           H  
ATOM   2828  N   GLY A 187       7.574   6.295  -6.092  1.00 98.39           N  
ATOM   2829  H   GLY A 187       8.557   6.244  -5.868  1.00 98.39           H  
ATOM   2830  CA  GLY A 187       6.602   5.919  -5.066  1.00 98.39           C  
ATOM   2831  HA2 GLY A 187       6.132   4.976  -5.345  1.00 98.39           H  
ATOM   2832  HA3 GLY A 187       5.826   6.682  -5.000  1.00 98.39           H  
ATOM   2833  C   GLY A 187       7.252   5.743  -3.703  1.00 98.39           C  
ATOM   2834  O   GLY A 187       8.443   5.460  -3.634  1.00 98.39           O  
ATOM   2835  N   GLY A 188       6.487   5.906  -2.622  1.00 98.68           N  
ATOM   2836  H   GLY A 188       5.499   6.072  -2.749  1.00 98.68           H  
ATOM   2837  CA  GLY A 188       6.956   5.591  -1.271  1.00 98.68           C  
ATOM   2838  HA2 GLY A 188       6.397   6.160  -0.528  1.00 98.68           H  
ATOM   2839  HA3 GLY A 188       8.008   5.864  -1.186  1.00 98.68           H  
ATOM   2840  C   GLY A 188       6.791   4.105  -0.967  1.00 98.68           C  
ATOM   2841  O   GLY A 188       5.719   3.542  -1.216  1.00 98.68           O  
ATOM   2842  N   TRP A 189       7.834   3.462  -0.446  1.00 98.71           N  
ATOM   2843  H   TRP A 189       8.666   3.983  -0.210  1.00 98.71           H  
ATOM   2844  CA  TRP A 189       7.832   2.017  -0.205  1.00 98.71           C  
ATOM   2845  HA  TRP A 189       6.867   1.739   0.219  1.00 98.71           H  
ATOM   2846  C   TRP A 189       8.910   1.585   0.796  1.00 98.71           C  
ATOM   2847  CB  TRP A 189       8.014   1.298  -1.551  1.00 98.71           C  
ATOM   2848  HB2 TRP A 189       7.483   1.831  -2.339  1.00 98.71           H  
ATOM   2849  HB3 TRP A 189       9.074   1.303  -1.806  1.00 98.71           H  
ATOM   2850  O   TRP A 189       9.758   2.380   1.196  1.00 98.71           O  
ATOM   2851  CG  TRP A 189       7.529  -0.110  -1.582  1.00 98.71           C  
ATOM   2852  CD1 TRP A 189       8.247  -1.154  -2.029  1.00 98.71           C  
ATOM   2853  HD1 TRP A 189       9.240  -1.058  -2.443  1.00 98.71           H  
ATOM   2854  CD2 TRP A 189       6.210  -0.642  -1.264  1.00 98.71           C  
ATOM   2855  CE2 TRP A 189       6.229  -2.048  -1.490  1.00 98.71           C  
ATOM   2856  CE3 TRP A 189       4.984  -0.076  -0.859  1.00 98.71           C  
ATOM   2857  HE3 TRP A 189       4.932   0.990  -0.689  1.00 98.71           H  
ATOM   2858  NE1 TRP A 189       7.502  -2.313  -1.915  1.00 98.71           N  
ATOM   2859  HE1 TRP A 189       7.793  -3.201  -2.299  1.00 98.71           H  
ATOM   2860  CH2 TRP A 189       3.902  -2.263  -0.927  1.00 98.71           C  
ATOM   2861  HH2 TRP A 189       3.031  -2.888  -0.800  1.00 98.71           H  
ATOM   2862  CZ2 TRP A 189       5.103  -2.857  -1.330  1.00 98.71           C  
ATOM   2863  HZ2 TRP A 189       5.165  -3.916  -1.532  1.00 98.71           H  
ATOM   2864  CZ3 TRP A 189       3.837  -0.875  -0.698  1.00 98.71           C  
ATOM   2865  HZ3 TRP A 189       2.904  -0.423  -0.394  1.00 98.71           H  
ATOM   2866  N   TRP A 190       8.900   0.312   1.192  1.00 98.74           N  
ATOM   2867  H   TRP A 190       8.187  -0.296   0.814  1.00 98.74           H  
ATOM   2868  CA  TRP A 190       9.958  -0.302   2.003  1.00 98.74           C  
ATOM   2869  HA  TRP A 190      10.338   0.433   2.714  1.00 98.74           H  
ATOM   2870  C   TRP A 190      11.143  -0.713   1.126  1.00 98.74           C  
ATOM   2871  CB  TRP A 190       9.383  -1.471   2.809  1.00 98.74           C  
ATOM   2872  HB2 TRP A 190       8.988  -2.221   2.125  1.00 98.74           H  
ATOM   2873  HB3 TRP A 190      10.186  -1.935   3.381  1.00 98.74           H  
ATOM   2874  O   TRP A 190      11.381  -1.899   0.892  1.00 98.74           O  
ATOM   2875  CG  TRP A 190       8.307  -1.073   3.763  1.00 98.74           C  
ATOM   2876  CD1 TRP A 190       8.507  -0.507   4.973  1.00 98.74           C  
ATOM   2877  HD1 TRP A 190       9.476  -0.298   5.402  1.00 98.74           H  
ATOM   2878  CD2 TRP A 190       6.862  -1.145   3.582  1.00 98.74           C  
ATOM   2879  CE2 TRP A 190       6.242  -0.591   4.741  1.00 98.74           C  
ATOM   2880  CE3 TRP A 190       6.015  -1.587   2.542  1.00 98.74           C  
ATOM   2881  HE3 TRP A 190       6.447  -2.022   1.653  1.00 98.74           H  
ATOM   2882  NE1 TRP A 190       7.292  -0.260   5.575  1.00 98.74           N  
ATOM   2883  HE1 TRP A 190       7.221   0.154   6.494  1.00 98.74           H  
ATOM   2884  CH2 TRP A 190       4.036  -0.868   3.781  1.00 98.74           C  
ATOM   2885  HH2 TRP A 190       2.966  -0.735   3.836  1.00 98.74           H  
ATOM   2886  CZ2 TRP A 190       4.855  -0.420   4.828  1.00 98.74           C  
ATOM   2887  HZ2 TRP A 190       4.427   0.082   5.683  1.00 98.74           H  
ATOM   2888  CZ3 TRP A 190       4.617  -1.464   2.648  1.00 98.74           C  
ATOM   2889  HZ3 TRP A 190       3.985  -1.812   1.844  1.00 98.74           H  
ATOM   2890  N   TYR A 191      11.845   0.261   0.554  1.00 98.63           N  
ATOM   2891  H   TYR A 191      11.626   1.222   0.777  1.00 98.63           H  
ATOM   2892  CA  TYR A 191      12.987  -0.018  -0.314  1.00 98.63           C  
ATOM   2893  HA  TYR A 191      12.686  -0.790  -1.022  1.00 98.63           H  
ATOM   2894  C   TYR A 191      14.180  -0.570   0.484  1.00 98.63           C  
ATOM   2895  CB  TYR A 191      13.361   1.216  -1.140  1.00 98.63           C  
ATOM   2896  HB2 TYR A 191      13.622   2.027  -0.460  1.00 98.63           H  
ATOM   2897  HB3 TYR A 191      14.249   0.985  -1.729  1.00 98.63           H  
ATOM   2898  O   TYR A 191      14.439  -0.165   1.617  1.00 98.63           O  
ATOM   2899  CG  TYR A 191      12.274   1.693  -2.087  1.00 98.63           C  
ATOM   2900  CD1 TYR A 191      12.000   1.005  -3.284  1.00 98.63           C  
ATOM   2901  HD1 TYR A 191      12.573   0.127  -3.545  1.00 98.63           H  
ATOM   2902  CD2 TYR A 191      11.554   2.858  -1.785  1.00 98.63           C  
ATOM   2903  HD2 TYR A 191      11.762   3.404  -0.877  1.00 98.63           H  
ATOM   2904  CE1 TYR A 191      11.013   1.481  -4.169  1.00 98.63           C  
ATOM   2905  HE1 TYR A 191      10.813   0.970  -5.100  1.00 98.63           H  
ATOM   2906  CE2 TYR A 191      10.579   3.344  -2.664  1.00 98.63           C  
ATOM   2907  HE2 TYR A 191      10.049   4.249  -2.405  1.00 98.63           H  
ATOM   2908  OH  TYR A 191       9.368   3.148  -4.715  1.00 98.63           O  
ATOM   2909  HH  TYR A 191       9.026   3.976  -4.370  1.00 98.63           H  
ATOM   2910  CZ  TYR A 191      10.306   2.661  -3.865  1.00 98.63           C  
ATOM   2911  N   LYS A 192      14.889  -1.523  -0.125  1.00 97.88           N  
ATOM   2912  H   LYS A 192      14.612  -1.735  -1.073  1.00 97.88           H  
ATOM   2913  CA  LYS A 192      16.197  -2.024   0.312  1.00 97.88           C  
ATOM   2914  HA  LYS A 192      16.401  -1.668   1.322  1.00 97.88           H  
ATOM   2915  C   LYS A 192      17.259  -1.385  -0.581  1.00 97.88           C  
ATOM   2916  CB  LYS A 192      16.188  -3.564   0.321  1.00 97.88           C  
ATOM   2917  HB2 LYS A 192      15.332  -3.908   0.902  1.00 97.88           H  
ATOM   2918  HB3 LYS A 192      16.057  -3.942  -0.693  1.00 97.88           H  
ATOM   2919  O   LYS A 192      17.374  -0.171  -0.623  1.00 97.88           O  
ATOM   2920  CG  LYS A 192      17.473  -4.147   0.934  1.00 97.88           C  
ATOM   2921  HG2 LYS A 192      18.332  -3.997   0.280  1.00 97.88           H  
ATOM   2922  HG3 LYS A 192      17.692  -3.660   1.884  1.00 97.88           H  
ATOM   2923  CD  LYS A 192      17.324  -5.645   1.147  1.00 97.88           C  
ATOM   2924  HD2 LYS A 192      17.121  -6.128   0.192  1.00 97.88           H  
ATOM   2925  HD3 LYS A 192      16.497  -5.832   1.832  1.00 97.88           H  
ATOM   2926  CE  LYS A 192      18.630  -6.163   1.744  1.00 97.88           C  
ATOM   2927  HE2 LYS A 192      18.804  -5.648   2.688  1.00 97.88           H  
ATOM   2928  HE3 LYS A 192      19.447  -5.913   1.067  1.00 97.88           H  
ATOM   2929  NZ  LYS A 192      18.539  -7.623   1.946  1.00 97.88           N  
ATOM   2930  HZ1 LYS A 192      17.741  -7.826   2.531  1.00 97.88           H  
ATOM   2931  HZ2 LYS A 192      18.392  -8.074   1.055  1.00 97.88           H  
ATOM   2932  HZ3 LYS A 192      19.383  -7.976   2.374  1.00 97.88           H  
ATOM   2933  N   ASP A 193      17.992  -2.191  -1.335  1.00 96.75           N  
ATOM   2934  H   ASP A 193      17.822  -3.183  -1.254  1.00 96.75           H  
ATOM   2935  CA  ASP A 193      18.608  -1.765  -2.571  1.00 96.75           C  
ATOM   2936  HA  ASP A 193      18.911  -0.720  -2.504  1.00 96.75           H  
ATOM   2937  C   ASP A 193      17.514  -1.906  -3.624  1.00 96.75           C  
ATOM   2938  CB  ASP A 193      19.857  -2.608  -2.843  1.00 96.75           C  
ATOM   2939  HB2 ASP A 193      20.545  -2.492  -2.006  1.00 96.75           H  
ATOM   2940  HB3 ASP A 193      19.583  -3.660  -2.916  1.00 96.75           H  
ATOM   2941  O   ASP A 193      17.296  -2.989  -4.176  1.00 96.75           O  
ATOM   2942  CG  ASP A 193      20.571  -2.179  -4.124  1.00 96.75           C  
ATOM   2943  OD1 ASP A 193      20.057  -1.265  -4.800  1.00 96.75           O  
ATOM   2944  OD2 ASP A 193      21.627  -2.787  -4.404  1.00 96.75           O  
ATOM   2945  N   CYS A 194      16.716  -0.847  -3.764  1.00 93.20           N  
ATOM   2946  H   CYS A 194      16.972   0.014  -3.301  1.00 93.20           H  
ATOM   2947  CA  CYS A 194      15.512  -0.855  -4.577  1.00 93.20           C  
ATOM   2948  HA  CYS A 194      15.052   0.132  -4.514  1.00 93.20           H  
ATOM   2949  C   CYS A 194      14.487  -1.853  -4.007  1.00 93.20           C  
ATOM   2950  CB  CYS A 194      15.920  -1.079  -6.049  1.00 93.20           C  
ATOM   2951  HB2 CYS A 194      15.074  -0.846  -6.695  1.00 93.20           H  
ATOM   2952  HB3 CYS A 194      16.191  -2.123  -6.200  1.00 93.20           H  
ATOM   2953  O   CYS A 194      14.093  -1.757  -2.840  1.00 93.20           O  
ATOM   2954  SG  CYS A 194      17.369  -0.069  -6.521  1.00 93.20           S  
ATOM   2955  HG  CYS A 194      18.292  -0.596  -5.710  1.00 93.20           H  
ATOM   2956  N   HIS A 195      13.999  -2.800  -4.803  1.00 98.13           N  
ATOM   2957  H   HIS A 195      14.317  -2.849  -5.761  1.00 98.13           H  
ATOM   2958  CA  HIS A 195      12.847  -3.603  -4.417  1.00 98.13           C  
ATOM   2959  HA  HIS A 195      12.987  -3.963  -3.398  1.00 98.13           H  
ATOM   2960  C   HIS A 195      12.627  -4.805  -5.327  1.00 98.13           C  
ATOM   2961  CB  HIS A 195      11.598  -2.714  -4.468  1.00 98.13           C  
ATOM   2962  HB2 HIS A 195      11.649  -1.950  -3.693  1.00 98.13           H  
ATOM   2963  HB3 HIS A 195      10.751  -3.358  -4.232  1.00 98.13           H  
ATOM   2964  O   HIS A 195      13.015  -4.810  -6.492  1.00 98.13           O  
ATOM   2965  CG  HIS A 195      11.381  -2.038  -5.800  1.00 98.13           C  
ATOM   2966  CD2 HIS A 195      10.528  -2.446  -6.783  1.00 98.13           C  
ATOM   2967  HD2 HIS A 195       9.863  -3.297  -6.745  1.00 98.13           H  
ATOM   2968  ND1 HIS A 195      12.157  -0.991  -6.292  1.00 98.13           N  
ATOM   2969  CE1 HIS A 195      11.757  -0.796  -7.552  1.00 98.13           C  
ATOM   2970  HE1 HIS A 195      12.233  -0.123  -8.249  1.00 98.13           H  
ATOM   2971  NE2 HIS A 195      10.763  -1.636  -7.868  1.00 98.13           N  
ATOM   2972  HE2 HIS A 195      10.376  -1.744  -8.795  1.00 98.13           H  
ATOM   2973  N   TYR A 196      11.919  -5.808  -4.805  1.00 98.28           N  
ATOM   2974  H   TYR A 196      11.686  -5.767  -3.823  1.00 98.28           H  
ATOM   2975  CA  TYR A 196      11.300  -6.865  -5.616  1.00 98.28           C  
ATOM   2976  HA  TYR A 196      11.757  -6.890  -6.605  1.00 98.28           H  
ATOM   2977  C   TYR A 196       9.811  -6.600  -5.872  1.00 98.28           C  
ATOM   2978  CB  TYR A 196      11.537  -8.231  -4.956  1.00 98.28           C  
ATOM   2979  HB2 TYR A 196      11.284  -8.164  -3.898  1.00 98.28           H  
ATOM   2980  HB3 TYR A 196      10.852  -8.946  -5.411  1.00 98.28           H  
ATOM   2981  O   TYR A 196       9.219  -7.211  -6.757  1.00 98.28           O  
ATOM   2982  CG  TYR A 196      12.934  -8.823  -5.086  1.00 98.28           C  
ATOM   2983  CD1 TYR A 196      14.017  -8.095  -5.630  1.00 98.28           C  
ATOM   2984  HD1 TYR A 196      13.904  -7.075  -5.967  1.00 98.28           H  
ATOM   2985  CD2 TYR A 196      13.137 -10.156  -4.680  1.00 98.28           C  
ATOM   2986  HD2 TYR A 196      12.311 -10.728  -4.284  1.00 98.28           H  
ATOM   2987  CE1 TYR A 196      15.285  -8.683  -5.759  1.00 98.28           C  
ATOM   2988  HE1 TYR A 196      16.100  -8.108  -6.171  1.00 98.28           H  
ATOM   2989  CE2 TYR A 196      14.406 -10.752  -4.812  1.00 98.28           C  
ATOM   2990  HE2 TYR A 196      14.566 -11.780  -4.521  1.00 98.28           H  
ATOM   2991  OH  TYR A 196      16.705 -10.587  -5.474  1.00 98.28           O  
ATOM   2992  HH  TYR A 196      17.331  -9.989  -5.887  1.00 98.28           H  
ATOM   2993  CZ  TYR A 196      15.481 -10.015  -5.351  1.00 98.28           C  
ATOM   2994  N   SER A 197       9.200  -5.669  -5.143  1.00 98.48           N  
ATOM   2995  H   SER A 197       9.709  -5.199  -4.408  1.00 98.48           H  
ATOM   2996  CA  SER A 197       7.849  -5.185  -5.413  1.00 98.48           C  
ATOM   2997  HA  SER A 197       7.606  -5.375  -6.459  1.00 98.48           H  
ATOM   2998  C   SER A 197       7.764  -3.683  -5.183  1.00 98.48           C  
ATOM   2999  CB  SER A 197       6.829  -5.918  -4.537  1.00 98.48           C  
ATOM   3000  HB2 SER A 197       6.925  -6.994  -4.686  1.00 98.48           H  
ATOM   3001  HB3 SER A 197       5.829  -5.617  -4.849  1.00 98.48           H  
ATOM   3002  O   SER A 197       8.461  -3.157  -4.325  1.00 98.48           O  
ATOM   3003  OG  SER A 197       6.985  -5.607  -3.164  1.00 98.48           O  
ATOM   3004  HG  SER A 197       7.850  -5.899  -2.867  1.00 98.48           H  
ATOM   3005  N   ASN A 198       6.917  -2.982  -5.929  1.00 98.29           N  
ATOM   3006  H   ASN A 198       6.418  -3.473  -6.657  1.00 98.29           H  
ATOM   3007  CA  ASN A 198       6.621  -1.568  -5.702  1.00 98.29           C  
ATOM   3008  HA  ASN A 198       6.674  -1.351  -4.635  1.00 98.29           H  
ATOM   3009  C   ASN A 198       5.194  -1.272  -6.163  1.00 98.29           C  
ATOM   3010  CB  ASN A 198       7.660  -0.683  -6.411  1.00 98.29           C  
ATOM   3011  HB2 ASN A 198       8.640  -0.849  -5.962  1.00 98.29           H  
ATOM   3012  HB3 ASN A 198       7.699  -0.940  -7.469  1.00 98.29           H  
ATOM   3013  O   ASN A 198       4.965  -0.777  -7.261  1.00 98.29           O  
ATOM   3014  CG  ASN A 198       7.362   0.801  -6.279  1.00 98.29           C  
ATOM   3015  ND2 ASN A 198       7.932   1.600  -7.150  1.00 98.29           N  
ATOM   3016 HD21 ASN A 198       7.837   2.598  -7.026  1.00 98.29           H  
ATOM   3017 HD22 ASN A 198       8.560   1.237  -7.853  1.00 98.29           H  
ATOM   3018  OD1 ASN A 198       6.598   1.233  -5.424  1.00 98.29           O  
ATOM   3019  N   LEU A 199       4.207  -1.578  -5.322  1.00 98.59           N  
ATOM   3020  H   LEU A 199       4.448  -1.985  -4.429  1.00 98.59           H  
ATOM   3021  CA  LEU A 199       2.787  -1.370  -5.647  1.00 98.59           C  
ATOM   3022  HA  LEU A 199       2.633  -1.628  -6.694  1.00 98.59           H  
ATOM   3023  C   LEU A 199       2.347   0.099  -5.513  1.00 98.59           C  
ATOM   3024  CB  LEU A 199       1.927  -2.312  -4.791  1.00 98.59           C  
ATOM   3025  HB2 LEU A 199       2.018  -2.010  -3.748  1.00 98.59           H  
ATOM   3026  HB3 LEU A 199       0.883  -2.199  -5.083  1.00 98.59           H  
ATOM   3027  O   LEU A 199       1.204   0.446  -5.820  1.00 98.59           O  
ATOM   3028  CG  LEU A 199       2.317  -3.797  -4.913  1.00 98.59           C  
ATOM   3029  HG  LEU A 199       3.352  -3.930  -4.600  1.00 98.59           H  
ATOM   3030  CD1 LEU A 199       1.442  -4.612  -3.974  1.00 98.59           C  
ATOM   3031 HD11 LEU A 199       0.391  -4.520  -4.247  1.00 98.59           H  
ATOM   3032 HD12 LEU A 199       1.752  -5.655  -4.045  1.00 98.59           H  
ATOM   3033 HD13 LEU A 199       1.586  -4.277  -2.947  1.00 98.59           H  
ATOM   3034  CD2 LEU A 199       2.163  -4.364  -6.327  1.00 98.59           C  
ATOM   3035 HD21 LEU A 199       2.518  -5.394  -6.346  1.00 98.59           H  
ATOM   3036 HD22 LEU A 199       1.115  -4.364  -6.627  1.00 98.59           H  
ATOM   3037 HD23 LEU A 199       2.762  -3.798  -7.041  1.00 98.59           H  
ATOM   3038  N   ASN A 200       3.263   0.966  -5.082  1.00 98.67           N  
ATOM   3039  H   ASN A 200       4.185   0.612  -4.874  1.00 98.67           H  
ATOM   3040  CA  ASN A 200       3.074   2.406  -4.959  1.00 98.67           C  
ATOM   3041  HA  ASN A 200       2.014   2.644  -5.048  1.00 98.67           H  
ATOM   3042  C   ASN A 200       3.767   3.194  -6.078  1.00 98.67           C  
ATOM   3043  CB  ASN A 200       3.529   2.832  -3.561  1.00 98.67           C  
ATOM   3044  HB2 ASN A 200       3.613   3.918  -3.518  1.00 98.67           H  
ATOM   3045  HB3 ASN A 200       4.517   2.419  -3.355  1.00 98.67           H  
ATOM   3046  O   ASN A 200       3.728   4.422  -6.055  1.00 98.67           O  
ATOM   3047  CG  ASN A 200       2.571   2.412  -2.463  1.00 98.67           C  
ATOM   3048  ND2 ASN A 200       2.970   2.629  -1.236  1.00 98.67           N  
ATOM   3049 HD21 ASN A 200       3.887   3.030  -1.099  1.00 98.67           H  
ATOM   3050 HD22 ASN A 200       2.351   2.404  -0.470  1.00 98.67           H  
ATOM   3051  OD1 ASN A 200       1.460   1.938  -2.683  1.00 98.67           O  
ATOM   3052  N   GLY A 201       4.342   2.513  -7.072  1.00 98.30           N  
ATOM   3053  H   GLY A 201       4.431   1.510  -6.991  1.00 98.30           H  
ATOM   3054  CA  GLY A 201       4.964   3.151  -8.223  1.00 98.30           C  
ATOM   3055  HA2 GLY A 201       5.748   3.826  -7.880  1.00 98.30           H  
ATOM   3056  HA3 GLY A 201       5.437   2.384  -8.837  1.00 98.30           H  
ATOM   3057  C   GLY A 201       3.992   3.951  -9.099  1.00 98.30           C  
ATOM   3058  O   GLY A 201       2.779   4.081  -8.841  1.00 98.30           O  
ATOM   3059  N   LEU A 202       4.546   4.467 -10.192  1.00 98.26           N  
ATOM   3060  H   LEU A 202       5.502   4.205 -10.385  1.00 98.26           H  
ATOM   3061  CA  LEU A 202       3.829   5.212 -11.212  1.00 98.26           C  
ATOM   3062  HA  LEU A 202       3.300   6.019 -10.704  1.00 98.26           H  
ATOM   3063  C   LEU A 202       2.806   4.312 -11.917  1.00 98.26           C  
ATOM   3064  CB  LEU A 202       4.842   5.833 -12.189  1.00 98.26           C  
ATOM   3065  HB2 LEU A 202       5.536   6.454 -11.623  1.00 98.26           H  
ATOM   3066  HB3 LEU A 202       5.412   5.030 -12.656  1.00 98.26           H  
ATOM   3067  O   LEU A 202       3.131   3.269 -12.490  1.00 98.26           O  
ATOM   3068  CG  LEU A 202       4.194   6.691 -13.291  1.00 98.26           C  
ATOM   3069  HG  LEU A 202       3.501   6.078 -13.867  1.00 98.26           H  
ATOM   3070  CD1 LEU A 202       3.436   7.891 -12.714  1.00 98.26           C  
ATOM   3071 HD11 LEU A 202       3.083   8.523 -13.530  1.00 98.26           H  
ATOM   3072 HD12 LEU A 202       4.096   8.475 -12.072  1.00 98.26           H  
ATOM   3073 HD13 LEU A 202       2.568   7.559 -12.145  1.00 98.26           H  
ATOM   3074  CD2 LEU A 202       5.261   7.224 -14.245  1.00 98.26           C  
ATOM   3075 HD21 LEU A 202       4.784   7.705 -15.099  1.00 98.26           H  
ATOM   3076 HD22 LEU A 202       5.892   7.953 -13.737  1.00 98.26           H  
ATOM   3077 HD23 LEU A 202       5.889   6.410 -14.608  1.00 98.26           H  
ATOM   3078  N   TRP A 203       1.545   4.745 -11.896  1.00 98.33           N  
ATOM   3079  H   TRP A 203       1.356   5.652 -11.495  1.00 98.33           H  
ATOM   3080  CA  TRP A 203       0.441   3.995 -12.489  1.00 98.33           C  
ATOM   3081  HA  TRP A 203       0.338   3.046 -11.962  1.00 98.33           H  
ATOM   3082  C   TRP A 203       0.692   3.694 -13.968  1.00 98.33           C  
ATOM   3083  CB  TRP A 203      -0.866   4.763 -12.326  1.00 98.33           C  
ATOM   3084  HB2 TRP A 203      -1.035   4.980 -11.271  1.00 98.33           H  
ATOM   3085  HB3 TRP A 203      -0.793   5.714 -12.854  1.00 98.33           H  
ATOM   3086  O   TRP A 203       1.004   4.596 -14.741  1.00 98.33           O  
ATOM   3087  CG  TRP A 203      -2.047   4.011 -12.840  1.00 98.33           C  
ATOM   3088  CD1 TRP A 203      -2.570   4.136 -14.080  1.00 98.33           C  
ATOM   3089  HD1 TRP A 203      -2.196   4.805 -14.841  1.00 98.33           H  
ATOM   3090  CD2 TRP A 203      -2.812   2.957 -12.183  1.00 98.33           C  
ATOM   3091  CE2 TRP A 203      -3.827   2.516 -13.085  1.00 98.33           C  
ATOM   3092  CE3 TRP A 203      -2.720   2.291 -10.942  1.00 98.33           C  
ATOM   3093  HE3 TRP A 203      -1.923   2.545 -10.258  1.00 98.33           H  
ATOM   3094  NE1 TRP A 203      -3.628   3.261 -14.225  1.00 98.33           N  
ATOM   3095  HE1 TRP A 203      -4.132   3.135 -15.092  1.00 98.33           H  
ATOM   3096  CH2 TRP A 203      -4.650   0.902 -11.498  1.00 98.33           C  
ATOM   3097  HH2 TRP A 203      -5.338   0.118 -11.218  1.00 98.33           H  
ATOM   3098  CZ2 TRP A 203      -4.749   1.518 -12.751  1.00 98.33           C  
ATOM   3099  HZ2 TRP A 203      -5.512   1.203 -13.448  1.00 98.33           H  
ATOM   3100  CZ3 TRP A 203      -3.615   1.251 -10.626  1.00 98.33           C  
ATOM   3101  HZ3 TRP A 203      -3.486   0.649  -9.739  1.00 98.33           H  
ATOM   3102  N   GLY A 204       0.539   2.426 -14.360  1.00 97.56           N  
ATOM   3103  H   GLY A 204       0.200   1.753 -13.688  1.00 97.56           H  
ATOM   3104  CA  GLY A 204       0.660   1.996 -15.757  1.00 97.56           C  
ATOM   3105  HA2 GLY A 204      -0.018   2.595 -16.365  1.00 97.56           H  
ATOM   3106  HA3 GLY A 204       0.346   0.955 -15.832  1.00 97.56           H  
ATOM   3107  C   GLY A 204       2.056   2.108 -16.385  1.00 97.56           C  
ATOM   3108  O   GLY A 204       2.193   1.782 -17.560  1.00 97.56           O  
ATOM   3109  N   SER A 205       3.091   2.539 -15.651  1.00 97.92           N  
ATOM   3110  H   SER A 205       2.938   2.832 -14.697  1.00 97.92           H  
ATOM   3111  CA  SER A 205       4.442   2.646 -16.215  1.00 97.92           C  
ATOM   3112  HA  SER A 205       4.372   3.207 -17.147  1.00 97.92           H  
ATOM   3113  C   SER A 205       5.037   1.270 -16.527  1.00 97.92           C  
ATOM   3114  CB  SER A 205       5.372   3.418 -15.280  1.00 97.92           C  
ATOM   3115  HB2 SER A 205       5.498   2.863 -14.350  1.00 97.92           H  
ATOM   3116  HB3 SER A 205       4.932   4.390 -15.056  1.00 97.92           H  
ATOM   3117  O   SER A 205       4.987   0.362 -15.701  1.00 97.92           O  
ATOM   3118  OG  SER A 205       6.634   3.594 -15.901  1.00 97.92           O  
ATOM   3119  HG  SER A 205       6.700   4.479 -16.266  1.00 97.92           H  
ATOM   3120  N   THR A 206       5.633   1.133 -17.709  1.00 97.68           N  
ATOM   3121  H   THR A 206       5.559   1.887 -18.377  1.00 97.68           H  
ATOM   3122  CA  THR A 206       6.391  -0.055 -18.143  1.00 97.68           C  
ATOM   3123  HA  THR A 206       6.190  -0.884 -17.464  1.00 97.68           H  
ATOM   3124  C   THR A 206       7.904   0.176 -18.108  1.00 97.68           C  
ATOM   3125  CB  THR A 206       5.953  -0.488 -19.548  1.00 97.68           C  
ATOM   3126  HB  THR A 206       6.529  -1.359 -19.860  1.00 97.68           H  
ATOM   3127  O   THR A 206       8.686  -0.677 -18.531  1.00 97.68           O  
ATOM   3128  CG2 THR A 206       4.466  -0.843 -19.599  1.00 97.68           C  
ATOM   3129 HG21 THR A 206       3.854   0.031 -19.383  1.00 97.68           H  
ATOM   3130 HG22 THR A 206       4.253  -1.626 -18.872  1.00 97.68           H  
ATOM   3131 HG23 THR A 206       4.221  -1.210 -20.596  1.00 97.68           H  
ATOM   3132  OG1 THR A 206       6.177   0.565 -20.460  1.00 97.68           O  
ATOM   3133  HG1 THR A 206       7.091   0.501 -20.746  1.00 97.68           H  
ATOM   3134  N   GLU A 207       8.340   1.344 -17.632  1.00 98.14           N  
ATOM   3135  H   GLU A 207       7.667   1.982 -17.231  1.00 98.14           H  
ATOM   3136  CA  GLU A 207       9.752   1.607 -17.375  1.00 98.14           C  
ATOM   3137  HA  GLU A 207      10.329   1.354 -18.265  1.00 98.14           H  
ATOM   3138  C   GLU A 207      10.248   0.737 -16.217  1.00 98.14           C  
ATOM   3139  CB  GLU A 207       9.983   3.083 -17.051  1.00 98.14           C  
ATOM   3140  HB2 GLU A 207      11.006   3.197 -16.691  1.00 98.14           H  
ATOM   3141  HB3 GLU A 207       9.302   3.375 -16.251  1.00 98.14           H  
ATOM   3142  O   GLU A 207       9.504   0.452 -15.274  1.00 98.14           O  
ATOM   3143  CG  GLU A 207       9.778   4.014 -18.252  1.00 98.14           C  
ATOM   3144  HG2 GLU A 207      10.473   3.734 -19.044  1.00 98.14           H  
ATOM   3145  HG3 GLU A 207       8.761   3.899 -18.629  1.00 98.14           H  
ATOM   3146  CD  GLU A 207      10.026   5.468 -17.836  1.00 98.14           C  
ATOM   3147  OE1 GLU A 207       9.093   6.287 -17.964  1.00 98.14           O  
ATOM   3148  OE2 GLU A 207      11.125   5.751 -17.299  1.00 98.14           O  
ATOM   3149  N   TYR A 208      11.518   0.334 -16.285  1.00 98.18           N  
ATOM   3150  H   TYR A 208      12.097   0.676 -17.039  1.00 98.18           H  
ATOM   3151  CA  TYR A 208      12.119  -0.601 -15.336  1.00 98.18           C  
ATOM   3152  HA  TYR A 208      11.661  -1.579 -15.484  1.00 98.18           H  
ATOM   3153  C   TYR A 208      11.894  -0.176 -13.876  1.00 98.18           C  
ATOM   3154  CB  TYR A 208      13.615  -0.734 -15.634  1.00 98.18           C  
ATOM   3155  HB2 TYR A 208      14.089   0.243 -15.535  1.00 98.18           H  
ATOM   3156  HB3 TYR A 208      13.751  -1.061 -16.664  1.00 98.18           H  
ATOM   3157  O   TYR A 208      12.369   0.870 -13.438  1.00 98.18           O  
ATOM   3158  CG  TYR A 208      14.314  -1.713 -14.713  1.00 98.18           C  
ATOM   3159  CD1 TYR A 208      14.946  -1.250 -13.543  1.00 98.18           C  
ATOM   3160  HD1 TYR A 208      14.947  -0.196 -13.307  1.00 98.18           H  
ATOM   3161  CD2 TYR A 208      14.302  -3.089 -15.003  1.00 98.18           C  
ATOM   3162  HD2 TYR A 208      13.802  -3.454 -15.888  1.00 98.18           H  
ATOM   3163  CE1 TYR A 208      15.570  -2.159 -12.669  1.00 98.18           C  
ATOM   3164  HE1 TYR A 208      16.045  -1.799 -11.768  1.00 98.18           H  
ATOM   3165  CE2 TYR A 208      14.942  -4.000 -14.145  1.00 98.18           C  
ATOM   3166  HE2 TYR A 208      14.956  -5.056 -14.370  1.00 98.18           H  
ATOM   3167  OH  TYR A 208      16.178  -4.425 -12.145  1.00 98.18           O  
ATOM   3168  HH  TYR A 208      16.551  -3.989 -11.375  1.00 98.18           H  
ATOM   3169  CZ  TYR A 208      15.574  -3.537 -12.974  1.00 98.18           C  
ATOM   3170  N   GLY A 209      11.153  -0.994 -13.129  1.00 97.69           N  
ATOM   3171  H   GLY A 209      10.703  -1.761 -13.608  1.00 97.69           H  
ATOM   3172  CA  GLY A 209      10.907  -0.852 -11.695  1.00 97.69           C  
ATOM   3173  HA2 GLY A 209      11.860  -0.689 -11.192  1.00 97.69           H  
ATOM   3174  HA3 GLY A 209      10.483  -1.785 -11.323  1.00 97.69           H  
ATOM   3175  C   GLY A 209       9.964   0.286 -11.292  1.00 97.69           C  
ATOM   3176  O   GLY A 209       9.643   0.390 -10.107  1.00 97.69           O  
ATOM   3177  N   LYS A 210       9.503   1.122 -12.235  1.00 98.48           N  
ATOM   3178  H   LYS A 210       9.804   0.965 -13.186  1.00 98.48           H  
ATOM   3179  CA  LYS A 210       8.679   2.311 -11.942  1.00 98.48           C  
ATOM   3180  HA  LYS A 210       8.957   2.707 -10.966  1.00 98.48           H  
ATOM   3181  C   LYS A 210       7.186   2.011 -11.853  1.00 98.48           C  
ATOM   3182  CB  LYS A 210       8.917   3.405 -12.993  1.00 98.48           C  
ATOM   3183  HB2 LYS A 210       8.279   4.255 -12.749  1.00 98.48           H  
ATOM   3184  HB3 LYS A 210       8.628   3.031 -13.975  1.00 98.48           H  
ATOM   3185  O   LYS A 210       6.462   2.762 -11.210  1.00 98.48           O  
ATOM   3186  CG  LYS A 210      10.373   3.883 -13.040  1.00 98.48           C  
ATOM   3187  HG2 LYS A 210      10.719   4.102 -12.030  1.00 98.48           H  
ATOM   3188  HG3 LYS A 210      10.998   3.100 -13.469  1.00 98.48           H  
ATOM   3189  CD  LYS A 210      10.496   5.148 -13.891  1.00 98.48           C  
ATOM   3190  HD2 LYS A 210       9.924   5.952 -13.429  1.00 98.48           H  
ATOM   3191  HD3 LYS A 210      10.094   4.958 -14.886  1.00 98.48           H  
ATOM   3192  CE  LYS A 210      11.960   5.570 -14.004  1.00 98.48           C  
ATOM   3193  HE2 LYS A 210      12.543   4.713 -14.342  1.00 98.48           H  
ATOM   3194  HE3 LYS A 210      12.323   5.857 -13.017  1.00 98.48           H  
ATOM   3195  NZ  LYS A 210      12.103   6.685 -14.968  1.00 98.48           N  
ATOM   3196  HZ1 LYS A 210      13.071   6.950 -15.083  1.00 98.48           H  
ATOM   3197  HZ2 LYS A 210      11.763   6.389 -15.872  1.00 98.48           H  
ATOM   3198  HZ3 LYS A 210      11.549   7.483 -14.693  1.00 98.48           H  
ATOM   3199  N   GLY A 211       6.721   0.954 -12.519  1.00 98.04           N  
ATOM   3200  H   GLY A 211       7.377   0.426 -13.076  1.00 98.04           H  
ATOM   3201  CA  GLY A 211       5.324   0.514 -12.484  1.00 98.04           C  
ATOM   3202  HA2 GLY A 211       4.670   1.362 -12.689  1.00 98.04           H  
ATOM   3203  HA3 GLY A 211       5.168  -0.231 -13.264  1.00 98.04           H  
ATOM   3204  C   GLY A 211       4.912  -0.114 -11.152  1.00 98.04           C  
ATOM   3205  O   GLY A 211       5.743  -0.323 -10.270  1.00 98.04           O  
ATOM   3206  N   LEU A 212       3.635  -0.488 -11.035  1.00 98.63           N  
ATOM   3207  H   LEU A 212       3.018  -0.337 -11.821  1.00 98.63           H  
ATOM   3208  CA  LEU A 212       3.102  -1.282  -9.927  1.00 98.63           C  
ATOM   3209  HA  LEU A 212       3.508  -0.899  -8.991  1.00 98.63           H  
ATOM   3210  C   LEU A 212       3.562  -2.732 -10.092  1.00 98.63           C  
ATOM   3211  CB  LEU A 212       1.568  -1.176  -9.843  1.00 98.63           C  
ATOM   3212  HB2 LEU A 212       1.218  -1.980  -9.196  1.00 98.63           H  
ATOM   3213  HB3 LEU A 212       1.130  -1.337 -10.828  1.00 98.63           H  
ATOM   3214  O   LEU A 212       2.830  -3.562 -10.629  1.00 98.63           O  
ATOM   3215  CG  LEU A 212       1.048   0.140  -9.247  1.00 98.63           C  
ATOM   3216  HG  LEU A 212       1.506   0.295  -8.270  1.00 98.63           H  
ATOM   3217  CD1 LEU A 212       1.344   1.363 -10.109  1.00 98.63           C  
ATOM   3218 HD11 LEU A 212       2.410   1.587 -10.081  1.00 98.63           H  
ATOM   3219 HD12 LEU A 212       0.810   2.233  -9.728  1.00 98.63           H  
ATOM   3220 HD13 LEU A 212       1.039   1.155 -11.135  1.00 98.63           H  
ATOM   3221  CD2 LEU A 212      -0.467   0.053  -9.082  1.00 98.63           C  
ATOM   3222 HD21 LEU A 212      -0.935  -0.171 -10.041  1.00 98.63           H  
ATOM   3223 HD22 LEU A 212      -0.711  -0.737  -8.372  1.00 98.63           H  
ATOM   3224 HD23 LEU A 212      -0.854   0.996  -8.697  1.00 98.63           H  
ATOM   3225  N   ASN A 213       4.802  -3.014  -9.705  1.00 97.98           N  
ATOM   3226  H   ASN A 213       5.341  -2.270  -9.285  1.00 97.98           H  
ATOM   3227  CA  ASN A 213       5.454  -4.282 -10.011  1.00 97.98           C  
ATOM   3228  HA  ASN A 213       4.872  -4.777 -10.789  1.00 97.98           H  
ATOM   3229  C   ASN A 213       5.484  -5.254  -8.827  1.00 97.98           C  
ATOM   3230  CB  ASN A 213       6.841  -4.042 -10.625  1.00 97.98           C  
ATOM   3231  HB2 ASN A 213       7.302  -5.002 -10.853  1.00 97.98           H  
ATOM   3232  HB3 ASN A 213       6.731  -3.491 -11.560  1.00 97.98           H  
ATOM   3233  O   ASN A 213       5.514  -4.868  -7.657  1.00 97.98           O  
ATOM   3234  CG  ASN A 213       7.782  -3.300  -9.703  1.00 97.98           C  
ATOM   3235  ND2 ASN A 213       7.999  -2.034  -9.952  1.00 97.98           N  
ATOM   3236 HD21 ASN A 213       7.363  -1.540 -10.561  1.00 97.98           H  
ATOM   3237 HD22 ASN A 213       8.506  -1.490  -9.268  1.00 97.98           H  
ATOM   3238  OD1 ASN A 213       8.313  -3.836  -8.748  1.00 97.98           O  
ATOM   3239  N   TRP A 214       5.508  -6.533  -9.182  1.00 98.64           N  
ATOM   3240  H   TRP A 214       5.427  -6.729 -10.169  1.00 98.64           H  
ATOM   3241  CA  TRP A 214       5.702  -7.689  -8.325  1.00 98.64           C  
ATOM   3242  HA  TRP A 214       6.191  -7.391  -7.398  1.00 98.64           H  
ATOM   3243  C   TRP A 214       6.601  -8.674  -9.082  1.00 98.64           C  
ATOM   3244  CB  TRP A 214       4.327  -8.288  -8.005  1.00 98.64           C  
ATOM   3245  HB2 TRP A 214       3.658  -7.484  -7.701  1.00 98.64           H  
ATOM   3246  HB3 TRP A 214       3.893  -8.744  -8.895  1.00 98.64           H  
ATOM   3247  O   TRP A 214       6.128  -9.368  -9.983  1.00 98.64           O  
ATOM   3248  CG  TRP A 214       4.357  -9.284  -6.900  1.00 98.64           C  
ATOM   3249  CD1 TRP A 214       4.556 -10.614  -7.019  1.00 98.64           C  
ATOM   3250  HD1 TRP A 214       4.709 -11.152  -7.944  1.00 98.64           H  
ATOM   3251  CD2 TRP A 214       4.206  -9.023  -5.475  1.00 98.64           C  
ATOM   3252  CE2 TRP A 214       4.319 -10.260  -4.778  1.00 98.64           C  
ATOM   3253  CE3 TRP A 214       4.005  -7.859  -4.703  1.00 98.64           C  
ATOM   3254  HE3 TRP A 214       3.924  -6.905  -5.202  1.00 98.64           H  
ATOM   3255  NE1 TRP A 214       4.532 -11.190  -5.768  1.00 98.64           N  
ATOM   3256  HE1 TRP A 214       4.654 -12.181  -5.616  1.00 98.64           H  
ATOM   3257  CH2 TRP A 214       4.011  -9.171  -2.644  1.00 98.64           C  
ATOM   3258  HH2 TRP A 214       3.920  -9.225  -1.569  1.00 98.64           H  
ATOM   3259  CZ2 TRP A 214       4.228 -10.345  -3.384  1.00 98.64           C  
ATOM   3260  HZ2 TRP A 214       4.304 -11.304  -2.893  1.00 98.64           H  
ATOM   3261  CZ3 TRP A 214       3.912  -7.930  -3.300  1.00 98.64           C  
ATOM   3262  HZ3 TRP A 214       3.764  -7.029  -2.724  1.00 98.64           H  
ATOM   3263  N   MET A 215       7.903  -8.694  -8.775  1.00 98.22           N  
ATOM   3264  H   MET A 215       8.217  -8.100  -8.020  1.00 98.22           H  
ATOM   3265  CA  MET A 215       8.958  -9.286  -9.617  1.00 98.22           C  
ATOM   3266  HA  MET A 215       9.080  -8.651 -10.495  1.00 98.22           H  
ATOM   3267  C   MET A 215       8.621 -10.691 -10.125  1.00 98.22           C  
ATOM   3268  CB  MET A 215      10.292  -9.280  -8.842  1.00 98.22           C  
ATOM   3269  HB2 MET A 215      10.540  -8.243  -8.617  1.00 98.22           H  
ATOM   3270  HB3 MET A 215      10.186  -9.822  -7.903  1.00 98.22           H  
ATOM   3271  O   MET A 215       8.760 -10.963 -11.314  1.00 98.22           O  
ATOM   3272  CG  MET A 215      11.475  -9.854  -9.633  1.00 98.22           C  
ATOM   3273  HG2 MET A 215      11.387  -9.525 -10.669  1.00 98.22           H  
ATOM   3274  HG3 MET A 215      12.392  -9.419  -9.236  1.00 98.22           H  
ATOM   3275  SD  MET A 215      11.663 -11.663  -9.614  1.00 98.22           S  
ATOM   3276  CE  MET A 215      12.714 -11.866  -8.153  1.00 98.22           C  
ATOM   3277  HE1 MET A 215      12.202 -11.473  -7.275  1.00 98.22           H  
ATOM   3278  HE2 MET A 215      12.929 -12.923  -8.002  1.00 98.22           H  
ATOM   3279  HE3 MET A 215      13.650 -11.325  -8.296  1.00 98.22           H  
ATOM   3280  N   THR A 216       8.115 -11.554  -9.247  1.00 98.07           N  
ATOM   3281  H   THR A 216       7.993 -11.234  -8.296  1.00 98.07           H  
ATOM   3282  CA  THR A 216       7.800 -12.956  -9.567  1.00 98.07           C  
ATOM   3283  HA  THR A 216       8.664 -13.396 -10.065  1.00 98.07           H  
ATOM   3284  C   THR A 216       6.622 -13.148 -10.529  1.00 98.07           C  
ATOM   3285  CB  THR A 216       7.537 -13.751  -8.283  1.00 98.07           C  
ATOM   3286  HB  THR A 216       7.079 -14.707  -8.535  1.00 98.07           H  
ATOM   3287  O   THR A 216       6.522 -14.210 -11.138  1.00 98.07           O  
ATOM   3288  CG2 THR A 216       8.817 -14.020  -7.495  1.00 98.07           C  
ATOM   3289 HG21 THR A 216       9.352 -13.091  -7.296  1.00 98.07           H  
ATOM   3290 HG22 THR A 216       9.464 -14.678  -8.074  1.00 98.07           H  
ATOM   3291 HG23 THR A 216       8.575 -14.507  -6.550  1.00 98.07           H  
ATOM   3292  OG1 THR A 216       6.682 -13.043  -7.420  1.00 98.07           O  
ATOM   3293  HG1 THR A 216       7.154 -12.305  -7.028  1.00 98.07           H  
ATOM   3294  N   THR A 217       5.756 -12.143 -10.702  1.00 97.90           N  
ATOM   3295  H   THR A 217       5.941 -11.277 -10.217  1.00 97.90           H  
ATOM   3296  CA  THR A 217       4.593 -12.212 -11.605  1.00 97.90           C  
ATOM   3297  HA  THR A 217       4.542 -13.199 -12.064  1.00 97.90           H  
ATOM   3298  C   THR A 217       4.682 -11.208 -12.753  1.00 97.90           C  
ATOM   3299  CB  THR A 217       3.284 -12.012 -10.828  1.00 97.90           C  
ATOM   3300  HB  THR A 217       3.326 -11.086 -10.255  1.00 97.90           H  
ATOM   3301  O   THR A 217       4.552 -11.580 -13.916  1.00 97.90           O  
ATOM   3302  CG2 THR A 217       2.064 -11.989 -11.746  1.00 97.90           C  
ATOM   3303 HG21 THR A 217       1.158 -12.053 -11.143  1.00 97.90           H  
ATOM   3304 HG22 THR A 217       2.093 -12.838 -12.429  1.00 97.90           H  
ATOM   3305 HG23 THR A 217       2.038 -11.058 -12.312  1.00 97.90           H  
ATOM   3306  OG1 THR A 217       3.031 -13.086  -9.965  1.00 97.90           O  
ATOM   3307  HG1 THR A 217       3.711 -13.174  -9.293  1.00 97.90           H  
ATOM   3308  N   THR A 218       4.890  -9.925 -12.453  1.00 97.56           N  
ATOM   3309  H   THR A 218       5.061  -9.662 -11.493  1.00 97.56           H  
ATOM   3310  CA  THR A 218       4.897  -8.861 -13.468  1.00 97.56           C  
ATOM   3311  HA  THR A 218       4.228  -9.138 -14.283  1.00 97.56           H  
ATOM   3312  C   THR A 218       6.281  -8.648 -14.079  1.00 97.56           C  
ATOM   3313  CB  THR A 218       4.388  -7.527 -12.895  1.00 97.56           C  
ATOM   3314  HB  THR A 218       4.264  -6.817 -13.713  1.00 97.56           H  
ATOM   3315  O   THR A 218       6.397  -8.037 -15.138  1.00 97.56           O  
ATOM   3316  CG2 THR A 218       3.051  -7.658 -12.159  1.00 97.56           C  
ATOM   3317 HG21 THR A 218       2.322  -8.146 -12.806  1.00 97.56           H  
ATOM   3318 HG22 THR A 218       3.170  -8.241 -11.245  1.00 97.56           H  
ATOM   3319 HG23 THR A 218       2.686  -6.665 -11.898  1.00 97.56           H  
ATOM   3320  OG1 THR A 218       5.310  -6.997 -11.972  1.00 97.56           O  
ATOM   3321  HG1 THR A 218       6.113  -6.751 -12.437  1.00 97.56           H  
ATOM   3322  N   GLY A 219       7.347  -9.077 -13.394  1.00 97.91           N  
ATOM   3323  H   GLY A 219       7.198  -9.622 -12.556  1.00 97.91           H  
ATOM   3324  CA  GLY A 219       8.696  -8.568 -13.646  1.00 97.91           C  
ATOM   3325  HA2 GLY A 219       8.963  -8.766 -14.684  1.00 97.91           H  
ATOM   3326  HA3 GLY A 219       9.408  -9.085 -13.002  1.00 97.91           H  
ATOM   3327  C   GLY A 219       8.796  -7.058 -13.384  1.00 97.91           C  
ATOM   3328  O   GLY A 219       7.895  -6.454 -12.801  1.00 97.91           O  
ATOM   3329  N   PHE A 220       9.886  -6.433 -13.832  1.00 98.08           N  
ATOM   3330  H   PHE A 220      10.622  -6.986 -14.246  1.00 98.08           H  
ATOM   3331  CA  PHE A 220      10.138  -4.998 -13.621  1.00 98.08           C  
ATOM   3332  HA  PHE A 220       9.562  -4.663 -12.758  1.00 98.08           H  
ATOM   3333  C   PHE A 220       9.700  -4.089 -14.779  1.00 98.08           C  
ATOM   3334  CB  PHE A 220      11.621  -4.792 -13.288  1.00 98.08           C  
ATOM   3335  HB2 PHE A 220      11.834  -3.724 -13.247  1.00 98.08           H  
ATOM   3336  HB3 PHE A 220      12.228  -5.213 -14.091  1.00 98.08           H  
ATOM   3337  O   PHE A 220       9.697  -2.876 -14.614  1.00 98.08           O  
ATOM   3338  CG  PHE A 220      12.039  -5.385 -11.958  1.00 98.08           C  
ATOM   3339  CD1 PHE A 220      11.479  -4.890 -10.765  1.00 98.08           C  
ATOM   3340  HD1 PHE A 220      10.746  -4.097 -10.791  1.00 98.08           H  
ATOM   3341  CD2 PHE A 220      13.001  -6.413 -11.904  1.00 98.08           C  
ATOM   3342  HD2 PHE A 220      13.456  -6.782 -12.810  1.00 98.08           H  
ATOM   3343  CE1 PHE A 220      11.881  -5.412  -9.526  1.00 98.08           C  
ATOM   3344  HE1 PHE A 220      11.467  -5.012  -8.612  1.00 98.08           H  
ATOM   3345  CE2 PHE A 220      13.403  -6.935 -10.662  1.00 98.08           C  
ATOM   3346  HE2 PHE A 220      14.162  -7.702 -10.618  1.00 98.08           H  
ATOM   3347  CZ  PHE A 220      12.848  -6.430  -9.473  1.00 98.08           C  
ATOM   3348  HZ  PHE A 220      13.180  -6.805  -8.516  1.00 98.08           H  
ATOM   3349  N   HIS A 221       9.322  -4.638 -15.935  1.00 97.85           N  
ATOM   3350  H   HIS A 221       9.299  -5.646 -15.998  1.00 97.85           H  
ATOM   3351  CA  HIS A 221       8.945  -3.867 -17.134  1.00 97.85           C  
ATOM   3352  HA  HIS A 221       9.258  -2.831 -17.004  1.00 97.85           H  
ATOM   3353  C   HIS A 221       7.429  -3.803 -17.366  1.00 97.85           C  
ATOM   3354  CB  HIS A 221       9.695  -4.418 -18.350  1.00 97.85           C  
ATOM   3355  HB2 HIS A 221       9.509  -5.488 -18.444  1.00 97.85           H  
ATOM   3356  HB3 HIS A 221       9.328  -3.934 -19.254  1.00 97.85           H  
ATOM   3357  O   HIS A 221       6.965  -3.579 -18.483  1.00 97.85           O  
ATOM   3358  CG  HIS A 221      11.171  -4.159 -18.281  1.00 97.85           C  
ATOM   3359  CD2 HIS A 221      12.159  -5.076 -18.055  1.00 97.85           C  
ATOM   3360  HD2 HIS A 221      12.022  -6.132 -17.872  1.00 97.85           H  
ATOM   3361  ND1 HIS A 221      11.774  -2.946 -18.507  1.00 97.85           N  
ATOM   3362  HD1 HIS A 221      11.293  -2.085 -18.726  1.00 97.85           H  
ATOM   3363  CE1 HIS A 221      13.103  -3.132 -18.448  1.00 97.85           C  
ATOM   3364  HE1 HIS A 221      13.848  -2.367 -18.612  1.00 97.85           H  
ATOM   3365  NE2 HIS A 221      13.383  -4.413 -18.163  1.00 97.85           N  
ATOM   3366  N   ALA A 222       6.644  -4.037 -16.319  1.00 97.21           N  
ATOM   3367  H   ALA A 222       7.063  -4.153 -15.407  1.00 97.21           H  
ATOM   3368  CA  ALA A 222       5.194  -4.022 -16.383  1.00 97.21           C  
ATOM   3369  HA  ALA A 222       4.878  -3.365 -17.193  1.00 97.21           H  
ATOM   3370  C   ALA A 222       4.591  -3.467 -15.090  1.00 97.21           C  
ATOM   3371  CB  ALA A 222       4.696  -5.438 -16.695  1.00 97.21           C  
ATOM   3372  HB1 ALA A 222       4.903  -6.101 -15.854  1.00 97.21           H  
ATOM   3373  HB2 ALA A 222       5.191  -5.823 -17.587  1.00 97.21           H  
ATOM   3374  HB3 ALA A 222       3.622  -5.414 -16.878  1.00 97.21           H  
ATOM   3375  O   ALA A 222       5.278  -3.249 -14.091  1.00 97.21           O  
ATOM   3376  N   SER A 223       3.281  -3.249 -15.130  1.00 98.01           N  
ATOM   3377  H   SER A 223       2.774  -3.510 -15.964  1.00 98.01           H  
ATOM   3378  CA  SER A 223       2.504  -2.665 -14.047  1.00 98.01           C  
ATOM   3379  HA  SER A 223       3.065  -2.712 -13.113  1.00 98.01           H  
ATOM   3380  C   SER A 223       1.206  -3.444 -13.896  1.00 98.01           C  
ATOM   3381  CB  SER A 223       2.234  -1.201 -14.393  1.00 98.01           C  
ATOM   3382  HB2 SER A 223       3.166  -0.761 -14.747  1.00 98.01           H  
ATOM   3383  HB3 SER A 223       1.501  -1.141 -15.197  1.00 98.01           H  
ATOM   3384  O   SER A 223       0.538  -3.737 -14.891  1.00 98.01           O  
ATOM   3385  OG  SER A 223       1.798  -0.438 -13.289  1.00 98.01           O  
ATOM   3386  HG  SER A 223       1.922   0.484 -13.527  1.00 98.01           H  
ATOM   3387  N   ALA A 224       0.848  -3.786 -12.663  1.00 98.38           N  
ATOM   3388  H   ALA A 224       1.468  -3.572 -11.895  1.00 98.38           H  
ATOM   3389  CA  ALA A 224      -0.469  -4.313 -12.353  1.00 98.38           C  
ATOM   3390  HA  ALA A 224      -0.647  -5.196 -12.966  1.00 98.38           H  
ATOM   3391  C   ALA A 224      -1.554  -3.271 -12.678  1.00 98.38           C  
ATOM   3392  CB  ALA A 224      -0.496  -4.738 -10.884  1.00 98.38           C  
ATOM   3393  HB1 ALA A 224      -1.482  -5.133 -10.640  1.00 98.38           H  
ATOM   3394  HB2 ALA A 224      -0.283  -3.879 -10.247  1.00 98.38           H  
ATOM   3395  HB3 ALA A 224       0.252  -5.511 -10.707  1.00 98.38           H  
ATOM   3396  O   ALA A 224      -1.373  -2.069 -12.469  1.00 98.38           O  
ATOM   3397  N   SER A 225      -2.702  -3.736 -13.170  1.00 97.89           N  
ATOM   3398  H   SER A 225      -2.810  -4.736 -13.268  1.00 97.89           H  
ATOM   3399  CA  SER A 225      -3.847  -2.885 -13.525  1.00 97.89           C  
ATOM   3400  HA  SER A 225      -3.474  -1.911 -13.842  1.00 97.89           H  
ATOM   3401  C   SER A 225      -4.800  -2.631 -12.357  1.00 97.89           C  
ATOM   3402  CB  SER A 225      -4.606  -3.494 -14.706  1.00 97.89           C  
ATOM   3403  HB2 SER A 225      -5.457  -2.861 -14.960  1.00 97.89           H  
ATOM   3404  HB3 SER A 225      -3.940  -3.536 -15.568  1.00 97.89           H  
ATOM   3405  O   SER A 225      -5.736  -1.850 -12.490  1.00 97.89           O  
ATOM   3406  OG  SER A 225      -5.059  -4.805 -14.415  1.00 97.89           O  
ATOM   3407  HG  SER A 225      -5.703  -4.770 -13.705  1.00 97.89           H  
ATOM   3408  N   MET A 226      -4.597  -3.318 -11.234  1.00 98.08           N  
ATOM   3409  H   MET A 226      -3.837  -3.983 -11.224  1.00 98.08           H  
ATOM   3410  CA  MET A 226      -5.271  -3.086  -9.960  1.00 98.08           C  
ATOM   3411  HA  MET A 226      -5.401  -2.011  -9.832  1.00 98.08           H  
ATOM   3412  C   MET A 226      -4.388  -3.632  -8.844  1.00 98.08           C  
ATOM   3413  CB  MET A 226      -6.649  -3.771  -9.953  1.00 98.08           C  
ATOM   3414  HB2 MET A 226      -7.219  -3.409 -10.808  1.00 98.08           H  
ATOM   3415  HB3 MET A 226      -6.535  -4.850 -10.049  1.00 98.08           H  
ATOM   3416  O   MET A 226      -3.799  -4.696  -9.030  1.00 98.08           O  
ATOM   3417  CG  MET A 226      -7.452  -3.449  -8.688  1.00 98.08           C  
ATOM   3418  HG2 MET A 226      -7.196  -2.434  -8.384  1.00 98.08           H  
ATOM   3419  HG3 MET A 226      -8.512  -3.471  -8.940  1.00 98.08           H  
ATOM   3420  SD  MET A 226      -7.201  -4.522  -7.247  1.00 98.08           S  
ATOM   3421  CE  MET A 226      -8.128  -5.991  -7.754  1.00 98.08           C  
ATOM   3422  HE1 MET A 226      -7.683  -6.412  -8.656  1.00 98.08           H  
ATOM   3423  HE2 MET A 226      -9.166  -5.724  -7.948  1.00 98.08           H  
ATOM   3424  HE3 MET A 226      -8.081  -6.736  -6.958  1.00 98.08           H  
ATOM   3425  N   THR A 227      -4.293  -2.934  -7.712  1.00 98.66           N  
ATOM   3426  H   THR A 227      -4.796  -2.062  -7.631  1.00 98.66           H  
ATOM   3427  CA  THR A 227      -3.651  -3.457  -6.499  1.00 98.66           C  
ATOM   3428  HA  THR A 227      -3.651  -4.545  -6.568  1.00 98.66           H  
ATOM   3429  C   THR A 227      -4.452  -3.095  -5.252  1.00 98.66           C  
ATOM   3430  CB  THR A 227      -2.178  -3.029  -6.345  1.00 98.66           C  
ATOM   3431  HB  THR A 227      -1.747  -3.566  -5.500  1.00 98.66           H  
ATOM   3432  O   THR A 227      -5.027  -2.009  -5.150  1.00 98.66           O  
ATOM   3433  CG2 THR A 227      -1.326  -3.319  -7.581  1.00 98.66           C  
ATOM   3434 HG21 THR A 227      -1.276  -4.394  -7.748  1.00 98.66           H  
ATOM   3435 HG22 THR A 227      -0.315  -2.938  -7.436  1.00 98.66           H  
ATOM   3436 HG23 THR A 227      -1.750  -2.842  -8.465  1.00 98.66           H  
ATOM   3437  OG1 THR A 227      -2.003  -1.650  -6.120  1.00 98.66           O  
ATOM   3438  HG1 THR A 227      -1.125  -1.439  -6.445  1.00 98.66           H  
ATOM   3439  N   GLU A 228      -4.488  -4.016  -4.297  1.00 98.80           N  
ATOM   3440  H   GLU A 228      -4.079  -4.919  -4.489  1.00 98.80           H  
ATOM   3441  CA  GLU A 228      -4.970  -3.792  -2.940  1.00 98.80           C  
ATOM   3442  HA  GLU A 228      -5.027  -2.722  -2.744  1.00 98.80           H  
ATOM   3443  C   GLU A 228      -3.990  -4.411  -1.954  1.00 98.80           C  
ATOM   3444  CB  GLU A 228      -6.350  -4.427  -2.714  1.00 98.80           C  
ATOM   3445  HB2 GLU A 228      -6.540  -4.475  -1.642  1.00 98.80           H  
ATOM   3446  HB3 GLU A 228      -6.336  -5.445  -3.103  1.00 98.80           H  
ATOM   3447  O   GLU A 228      -3.530  -5.539  -2.142  1.00 98.80           O  
ATOM   3448  CG  GLU A 228      -7.499  -3.646  -3.355  1.00 98.80           C  
ATOM   3449  HG2 GLU A 228      -7.546  -2.658  -2.898  1.00 98.80           H  
ATOM   3450  HG3 GLU A 228      -7.307  -3.522  -4.421  1.00 98.80           H  
ATOM   3451  CD  GLU A 228      -8.855  -4.347  -3.178  1.00 98.80           C  
ATOM   3452  OE1 GLU A 228      -9.887  -3.751  -3.562  1.00 98.80           O  
ATOM   3453  OE2 GLU A 228      -8.956  -5.497  -2.686  1.00 98.80           O  
ATOM   3454  N   ILE A 229      -3.741  -3.703  -0.857  1.00 98.88           N  
ATOM   3455  H   ILE A 229      -4.130  -2.774  -0.790  1.00 98.88           H  
ATOM   3456  CA  ILE A 229      -3.050  -4.257   0.301  1.00 98.88           C  
ATOM   3457  HA  ILE A 229      -2.890  -5.322   0.130  1.00 98.88           H  
ATOM   3458  C   ILE A 229      -3.958  -4.115   1.514  1.00 98.88           C  
ATOM   3459  CB  ILE A 229      -1.675  -3.613   0.540  1.00 98.88           C  
ATOM   3460  HB  ILE A 229      -1.820  -2.642   1.013  1.00 98.88           H  
ATOM   3461  O   ILE A 229      -4.468  -3.028   1.805  1.00 98.88           O  
ATOM   3462  CG1 ILE A 229      -0.844  -3.426  -0.748  1.00 98.88           C  
ATOM   3463 HG12 ILE A 229      -1.434  -2.907  -1.503  1.00 98.88           H  
ATOM   3464 HG13 ILE A 229      -0.559  -4.397  -1.153  1.00 98.88           H  
ATOM   3465  CG2 ILE A 229      -0.939  -4.526   1.524  1.00 98.88           C  
ATOM   3466 HG21 ILE A 229      -1.497  -4.564   2.460  1.00 98.88           H  
ATOM   3467 HG22 ILE A 229      -0.869  -5.539   1.127  1.00 98.88           H  
ATOM   3468 HG23 ILE A 229       0.066  -4.158   1.728  1.00 98.88           H  
ATOM   3469  CD1 ILE A 229       0.406  -2.576  -0.517  1.00 98.88           C  
ATOM   3470 HD11 ILE A 229       0.138  -1.624  -0.059  1.00 98.88           H  
ATOM   3471 HD12 ILE A 229       1.104  -3.102   0.135  1.00 98.88           H  
ATOM   3472 HD13 ILE A 229       0.884  -2.378  -1.477  1.00 98.88           H  
ATOM   3473  N   LYS A 230      -4.177  -5.226   2.215  1.00 98.82           N  
ATOM   3474  H   LYS A 230      -3.736  -6.080   1.905  1.00 98.82           H  
ATOM   3475  CA  LYS A 230      -5.134  -5.309   3.314  1.00 98.82           C  
ATOM   3476  HA  LYS A 230      -5.226  -4.312   3.746  1.00 98.82           H  
ATOM   3477  C   LYS A 230      -4.660  -6.207   4.438  1.00 98.82           C  
ATOM   3478  CB  LYS A 230      -6.511  -5.706   2.764  1.00 98.82           C  
ATOM   3479  HB2 LYS A 230      -7.242  -5.685   3.571  1.00 98.82           H  
ATOM   3480  HB3 LYS A 230      -6.786  -4.935   2.045  1.00 98.82           H  
ATOM   3481  O   LYS A 230      -3.886  -7.136   4.226  1.00 98.82           O  
ATOM   3482  CG  LYS A 230      -6.571  -7.056   2.033  1.00 98.82           C  
ATOM   3483  HG2 LYS A 230      -6.511  -7.880   2.743  1.00 98.82           H  
ATOM   3484  HG3 LYS A 230      -5.727  -7.121   1.346  1.00 98.82           H  
ATOM   3485  CD  LYS A 230      -7.863  -7.155   1.208  1.00 98.82           C  
ATOM   3486  HD2 LYS A 230      -8.080  -6.191   0.749  1.00 98.82           H  
ATOM   3487  HD3 LYS A 230      -8.711  -7.449   1.828  1.00 98.82           H  
ATOM   3488  CE  LYS A 230      -7.669  -8.163   0.089  1.00 98.82           C  
ATOM   3489  HE2 LYS A 230      -7.783  -9.172   0.485  1.00 98.82           H  
ATOM   3490  HE3 LYS A 230      -6.654  -8.070  -0.296  1.00 98.82           H  
ATOM   3491  NZ  LYS A 230      -8.604  -7.952  -1.039  1.00 98.82           N  
ATOM   3492  HZ1 LYS A 230      -8.549  -7.024  -1.434  1.00 98.82           H  
ATOM   3493  HZ2 LYS A 230      -9.565  -8.110  -0.771  1.00 98.82           H  
ATOM   3494  HZ3 LYS A 230      -8.335  -8.599  -1.766  1.00 98.82           H  
ATOM   3495  N   ILE A 231      -5.135  -5.908   5.639  1.00 98.74           N  
ATOM   3496  H   ILE A 231      -5.783  -5.137   5.708  1.00 98.74           H  
ATOM   3497  CA  ILE A 231      -4.748  -6.593   6.873  1.00 98.74           C  
ATOM   3498  HA  ILE A 231      -4.159  -7.468   6.599  1.00 98.74           H  
ATOM   3499  C   ILE A 231      -5.965  -7.112   7.621  1.00 98.74           C  
ATOM   3500  CB  ILE A 231      -3.869  -5.703   7.775  1.00 98.74           C  
ATOM   3501  HB  ILE A 231      -3.699  -6.231   8.713  1.00 98.74           H  
ATOM   3502  O   ILE A 231      -7.031  -6.496   7.590  1.00 98.74           O  
ATOM   3503  CG1 ILE A 231      -4.539  -4.345   8.098  1.00 98.74           C  
ATOM   3504 HG12 ILE A 231      -5.508  -4.532   8.561  1.00 98.74           H  
ATOM   3505 HG13 ILE A 231      -4.705  -3.785   7.178  1.00 98.74           H  
ATOM   3506  CG2 ILE A 231      -2.507  -5.531   7.098  1.00 98.74           C  
ATOM   3507 HG21 ILE A 231      -1.847  -4.937   7.731  1.00 98.74           H  
ATOM   3508 HG22 ILE A 231      -2.046  -6.506   6.941  1.00 98.74           H  
ATOM   3509 HG23 ILE A 231      -2.631  -5.031   6.137  1.00 98.74           H  
ATOM   3510  CD1 ILE A 231      -3.737  -3.457   9.056  1.00 98.74           C  
ATOM   3511 HD11 ILE A 231      -3.530  -3.998   9.979  1.00 98.74           H  
ATOM   3512 HD12 ILE A 231      -4.318  -2.562   9.280  1.00 98.74           H  
ATOM   3513 HD13 ILE A 231      -2.801  -3.140   8.597  1.00 98.74           H  
ATOM   3514  N   ARG A 232      -5.801  -8.238   8.312  1.00 97.92           N  
ATOM   3515  H   ARG A 232      -4.910  -8.709   8.248  1.00 97.92           H  
ATOM   3516  CA  ARG A 232      -6.851  -8.837   9.142  1.00 97.92           C  
ATOM   3517  HA  ARG A 232      -7.596  -8.075   9.372  1.00 97.92           H  
ATOM   3518  C   ARG A 232      -6.265  -9.334  10.453  1.00 97.92           C  
ATOM   3519  CB  ARG A 232      -7.550  -9.946   8.345  1.00 97.92           C  
ATOM   3520  HB2 ARG A 232      -7.960  -9.501   7.438  1.00 97.92           H  
ATOM   3521  HB3 ARG A 232      -6.825 -10.709   8.062  1.00 97.92           H  
ATOM   3522  O   ARG A 232      -5.207  -9.956  10.470  1.00 97.92           O  
ATOM   3523  CG  ARG A 232      -8.706 -10.596   9.116  1.00 97.92           C  
ATOM   3524  HG2 ARG A 232      -9.364  -9.818   9.503  1.00 97.92           H  
ATOM   3525  HG3 ARG A 232      -8.318 -11.175   9.954  1.00 97.92           H  
ATOM   3526  CD  ARG A 232      -9.520 -11.513   8.202  1.00 97.92           C  
ATOM   3527  HD2 ARG A 232     -10.430 -11.813   8.723  1.00 97.92           H  
ATOM   3528  HD3 ARG A 232      -9.808 -10.958   7.309  1.00 97.92           H  
ATOM   3529  NE  ARG A 232      -8.768 -12.719   7.816  1.00 97.92           N  
ATOM   3530  HE  ARG A 232      -7.826 -12.851   8.155  1.00 97.92           H  
ATOM   3531  NH1 ARG A 232     -10.305 -13.560   6.341  1.00 97.92           N  
ATOM   3532 HH11 ARG A 232     -10.915 -12.766   6.476  1.00 97.92           H  
ATOM   3533 HH12 ARG A 232     -10.578 -14.266   5.673  1.00 97.92           H  
ATOM   3534  NH2 ARG A 232      -8.347 -14.597   6.648  1.00 97.92           N  
ATOM   3535 HH21 ARG A 232      -8.513 -15.162   5.827  1.00 97.92           H  
ATOM   3536 HH22 ARG A 232      -7.443 -14.564   7.097  1.00 97.92           H  
ATOM   3537  CZ  ARG A 232      -9.153 -13.623   6.940  1.00 97.92           C  
ATOM   3538  N   LYS A 233      -6.955  -9.046  11.558  1.00 96.41           N  
ATOM   3539  H   LYS A 233      -7.817  -8.530  11.456  1.00 96.41           H  
ATOM   3540  CA  LYS A 233      -6.541  -9.473  12.898  1.00 96.41           C  
ATOM   3541  HA  LYS A 233      -5.472  -9.287  13.000  1.00 96.41           H  
ATOM   3542  C   LYS A 233      -6.773 -10.976  13.074  1.00 96.41           C  
ATOM   3543  CB  LYS A 233      -7.266  -8.626  13.955  1.00 96.41           C  
ATOM   3544  HB2 LYS A 233      -8.333  -8.848  13.943  1.00 96.41           H  
ATOM   3545  HB3 LYS A 233      -7.133  -7.572  13.713  1.00 96.41           H  
ATOM   3546  O   LYS A 233      -7.910 -11.448  12.926  1.00 96.41           O  
ATOM   3547  CG  LYS A 233      -6.708  -8.878  15.362  1.00 96.41           C  
ATOM   3548  HG2 LYS A 233      -5.619  -8.827  15.336  1.00 96.41           H  
ATOM   3549  HG3 LYS A 233      -7.005  -9.875  15.688  1.00 96.41           H  
ATOM   3550  CD  LYS A 233      -7.220  -7.834  16.364  1.00 96.41           C  
ATOM   3551  HD2 LYS A 233      -6.816  -6.858  16.097  1.00 96.41           H  
ATOM   3552  HD3 LYS A 233      -8.309  -7.799  16.343  1.00 96.41           H  
ATOM   3553  CE  LYS A 233      -6.745  -8.230  17.763  1.00 96.41           C  
ATOM   3554  HE2 LYS A 233      -5.694  -8.513  17.713  1.00 96.41           H  
ATOM   3555  HE3 LYS A 233      -7.277  -9.132  18.066  1.00 96.41           H  
ATOM   3556  NZ  LYS A 233      -6.925  -7.164  18.773  1.00 96.41           N  
ATOM   3557  HZ1 LYS A 233      -6.234  -6.440  18.634  1.00 96.41           H  
ATOM   3558  HZ2 LYS A 233      -7.858  -6.777  18.751  1.00 96.41           H  
ATOM   3559  HZ3 LYS A 233      -6.741  -7.550  19.688  1.00 96.41           H  
ATOM   3560  N   THR A 234      -5.716 -11.712  13.404  1.00 92.94           N  
ATOM   3561  H   THR A 234      -4.825 -11.255  13.536  1.00 92.94           H  
ATOM   3562  CA  THR A 234      -5.746 -13.177  13.530  1.00 92.94           C  
ATOM   3563  HA  THR A 234      -6.546 -13.569  12.901  1.00 92.94           H  
ATOM   3564  C   THR A 234      -6.065 -13.645  14.948  1.00 92.94           C  
ATOM   3565  CB  THR A 234      -4.445 -13.811  13.019  1.00 92.94           C  
ATOM   3566  HB  THR A 234      -4.452 -14.879  13.238  1.00 92.94           H  
ATOM   3567  O   THR A 234      -6.811 -14.611  15.080  1.00 92.94           O  
ATOM   3568  CG2 THR A 234      -4.285 -13.613  11.513  1.00 92.94           C  
ATOM   3569 HG21 THR A 234      -5.156 -14.003  10.987  1.00 92.94           H  
ATOM   3570 HG22 THR A 234      -3.400 -14.146  11.164  1.00 92.94           H  
ATOM   3571 HG23 THR A 234      -4.173 -12.553  11.285  1.00 92.94           H  
ATOM   3572  OG1 THR A 234      -3.319 -13.214  13.621  1.00 92.94           O  
ATOM   3573  HG1 THR A 234      -2.543 -13.603  13.210  1.00 92.94           H  
ATOM   3574  N   ASN A 235      -5.624 -12.909  15.976  1.00 77.53           N  
ATOM   3575  H   ASN A 235      -5.058 -12.098  15.769  1.00 77.53           H  
ATOM   3576  CA  ASN A 235      -5.894 -13.166  17.399  1.00 77.53           C  
ATOM   3577  HA  ASN A 235      -6.694 -13.900  17.500  1.00 77.53           H  
ATOM   3578  C   ASN A 235      -6.381 -11.902  18.109  1.00 77.53           C  
ATOM   3579  CB  ASN A 235      -4.624 -13.732  18.065  1.00 77.53           C  
ATOM   3580  HB2 ASN A 235      -3.814 -13.014  17.938  1.00 77.53           H  
ATOM   3581  HB3 ASN A 235      -4.811 -13.842  19.133  1.00 77.53           H  
ATOM   3582  O   ASN A 235      -5.725 -10.848  17.934  1.00 77.53           O  
ATOM   3583  CG  ASN A 235      -4.176 -15.088  17.544  1.00 77.53           C  
ATOM   3584  ND2 ASN A 235      -2.900 -15.376  17.627  1.00 77.53           N  
ATOM   3585 HD21 ASN A 235      -2.635 -16.284  17.273  1.00 77.53           H  
ATOM   3586 HD22 ASN A 235      -2.246 -14.691  17.980  1.00 77.53           H  
ATOM   3587  OD1 ASN A 235      -4.934 -15.923  17.085  1.00 77.53           O  
ATOM   3588  OXT ASN A 235      -7.428 -11.992  18.776  1.00 77.53           O  
TER    3589      ASN A 235                                                       
END   
