# Supplementary material for: Nuclear genome of Bulinus truncatus, an intermediate host of the carcinogenic human blood fluke Schistosoma haematobium
Source: Nat Commun. 2022 Feb 21;13:977. doi: 10.1038/s41467-022-28634-9 (PMC8861042; doi:10.1038/s41467-022-28634-9)
Supplement: Supplementary file 6 — Supplementary Data 3 [file 41467_2022_28634_MOESM6_ESM.zip › Supplementary_Data_3/bglb030478-pa.mature.pep.pdb]

ATOM      1  N   MET A   1       1.569  21.759 -23.636  1.00 46.53           N  
ATOM      2  H   MET A   1       0.927  22.392 -24.092  1.00 46.53           H  
ATOM      3  H2  MET A   1       1.060  21.260 -22.920  1.00 46.53           H  
ATOM      4  H3  MET A   1       1.932  21.103 -24.312  1.00 46.53           H  
ATOM      5  CA  MET A   1       2.664  22.547 -23.028  1.00 46.53           C  
ATOM      6  HA  MET A   1       3.344  21.893 -22.483  1.00 46.53           H  
ATOM      7  C   MET A   1       2.031  23.513 -22.042  1.00 46.53           C  
ATOM      8  CB  MET A   1       3.465  23.322 -24.092  1.00 46.53           C  
ATOM      9  HB2 MET A   1       4.129  24.024 -23.586  1.00 46.53           H  
ATOM     10  HB3 MET A   1       2.783  23.894 -24.721  1.00 46.53           H  
ATOM     11  O   MET A   1       1.173  24.275 -22.468  1.00 46.53           O  
ATOM     12  CG  MET A   1       4.324  22.412 -24.978  1.00 46.53           C  
ATOM     13  HG2 MET A   1       3.681  21.692 -25.485  1.00 46.53           H  
ATOM     14  HG3 MET A   1       5.031  21.867 -24.352  1.00 46.53           H  
ATOM     15  SD  MET A   1       5.252  23.324 -26.235  1.00 46.53           S  
ATOM     16  CE  MET A   1       6.017  21.958 -27.151  1.00 46.53           C  
ATOM     17  HE1 MET A   1       5.244  21.316 -27.575  1.00 46.53           H  
ATOM     18  HE2 MET A   1       6.651  21.375 -26.483  1.00 46.53           H  
ATOM     19  HE3 MET A   1       6.627  22.363 -27.958  1.00 46.53           H  
ATOM     20  N   SER A   2       2.371  23.440 -20.750  1.00 53.61           N  
ATOM     21  H   SER A   2       3.117  22.829 -20.450  1.00 53.61           H  
ATOM     22  CA  SER A   2       1.969  24.490 -19.804  1.00 53.61           C  
ATOM     23  HA  SER A   2       0.939  24.774 -20.022  1.00 53.61           H  
ATOM     24  C   SER A   2       2.848  25.721 -20.056  1.00 53.61           C  
ATOM     25  CB  SER A   2       1.983  23.988 -18.347  1.00 53.61           C  
ATOM     26  HB2 SER A   2       2.200  22.920 -18.324  1.00 53.61           H  
ATOM     27  HB3 SER A   2       0.991  24.136 -17.920  1.00 53.61           H  
ATOM     28  O   SER A   2       4.029  25.586 -20.382  1.00 53.61           O  
ATOM     29  OG  SER A   2       2.922  24.668 -17.535  1.00 53.61           O  
ATOM     30  HG  SER A   2       3.676  24.097 -17.372  1.00 53.61           H  
ATOM     31  N   SER A   3       2.268  26.912 -19.953  1.00 57.41           N  
ATOM     32  H   SER A   3       1.325  26.961 -19.594  1.00 57.41           H  
ATOM     33  CA  SER A   3       2.842  28.211 -20.334  1.00 57.41           C  
ATOM     34  HA  SER A   3       3.101  28.172 -21.392  1.00 57.41           H  
ATOM     35  C   SER A   3       4.133  28.615 -19.604  1.00 57.41           C  
ATOM     36  CB  SER A   3       1.758  29.290 -20.162  1.00 57.41           C  
ATOM     37  HB2 SER A   3       2.220  30.266 -20.014  1.00 57.41           H  
ATOM     38  HB3 SER A   3       1.158  29.328 -21.071  1.00 57.41           H  
ATOM     39  O   SER A   3       4.737  29.614 -19.977  1.00 57.41           O  
ATOM     40  OG  SER A   3       0.896  28.985 -19.072  1.00 57.41           O  
ATOM     41  HG  SER A   3       0.555  29.811 -18.721  1.00 57.41           H  
ATOM     42  N   ASN A   4       4.603  27.827 -18.631  1.00 65.82           N  
ATOM     43  H   ASN A   4       4.063  27.005 -18.402  1.00 65.82           H  
ATOM     44  CA  ASN A   4       5.830  28.082 -17.868  1.00 65.82           C  
ATOM     45  HA  ASN A   4       6.194  29.078 -18.121  1.00 65.82           H  
ATOM     46  C   ASN A   4       7.016  27.160 -18.224  1.00 65.82           C  
ATOM     47  CB  ASN A   4       5.486  28.087 -16.366  1.00 65.82           C  
ATOM     48  HB2 ASN A   4       6.391  27.925 -15.779  1.00 65.82           H  
ATOM     49  HB3 ASN A   4       4.790  27.280 -16.135  1.00 65.82           H  
ATOM     50  O   ASN A   4       7.971  27.070 -17.457  1.00 65.82           O  
ATOM     51  CG  ASN A   4       4.913  29.409 -15.890  1.00 65.82           C  
ATOM     52  ND2 ASN A   4       4.530  29.487 -14.638  1.00 65.82           N  
ATOM     53 HD21 ASN A   4       4.627  28.697 -14.017  1.00 65.82           H  
ATOM     54 HD22 ASN A   4       4.189  30.391 -14.343  1.00 65.82           H  
ATOM     55  OD1 ASN A   4       4.813  30.392 -16.599  1.00 65.82           O  
ATOM     56  N   GLY A   5       6.984  26.453 -19.359  1.00 65.68           N  
ATOM     57  H   GLY A   5       6.164  26.520 -19.945  1.00 65.68           H  
ATOM     58  CA  GLY A   5       8.131  25.653 -19.823  1.00 65.68           C  
ATOM     59  HA2 GLY A   5       9.038  26.252 -19.749  1.00 65.68           H  
ATOM     60  HA3 GLY A   5       7.979  25.396 -20.871  1.00 65.68           H  
ATOM     61  C   GLY A   5       8.371  24.347 -19.052  1.00 65.68           C  
ATOM     62  O   GLY A   5       9.360  23.663 -19.298  1.00 65.68           O  
ATOM     63  N   THR A   6       7.465  23.960 -18.153  1.00 69.24           N  
ATOM     64  H   THR A   6       6.692  24.577 -17.946  1.00 69.24           H  
ATOM     65  CA  THR A   6       7.479  22.650 -17.495  1.00 69.24           C  
ATOM     66  HA  THR A   6       8.508  22.292 -17.454  1.00 69.24           H  
ATOM     67  C   THR A   6       6.677  21.631 -18.308  1.00 69.24           C  
ATOM     68  CB  THR A   6       6.982  22.745 -16.044  1.00 69.24           C  
ATOM     69  HB  THR A   6       6.802  21.741 -15.660  1.00 69.24           H  
ATOM     70  O   THR A   6       5.508  21.855 -18.649  1.00 69.24           O  
ATOM     71  CG2 THR A   6       8.021  23.428 -15.153  1.00 69.24           C  
ATOM     72 HG21 THR A   6       8.198  24.448 -15.494  1.00 69.24           H  
ATOM     73 HG22 THR A   6       8.959  22.875 -15.192  1.00 69.24           H  
ATOM     74 HG23 THR A   6       7.670  23.447 -14.121  1.00 69.24           H  
ATOM     75  OG1 THR A   6       5.792  23.505 -15.948  1.00 69.24           O  
ATOM     76  HG1 THR A   6       5.615  23.618 -15.011  1.00 69.24           H  
ATOM     77  N   CYS A   7       7.301  20.492 -18.630  1.00 71.88           N  
ATOM     78  H   CYS A   7       8.277  20.380 -18.395  1.00 71.88           H  
ATOM     79  CA  CYS A   7       6.597  19.332 -19.171  1.00 71.88           C  
ATOM     80  HA  CYS A   7       6.058  19.628 -20.071  1.00 71.88           H  
ATOM     81  C   CYS A   7       5.585  18.842 -18.130  1.00 71.88           C  
ATOM     82  CB  CYS A   7       7.594  18.224 -19.542  1.00 71.88           C  
ATOM     83  HB2 CYS A   7       8.271  18.039 -18.708  1.00 71.88           H  
ATOM     84  HB3 CYS A   7       7.055  17.301 -19.752  1.00 71.88           H  
ATOM     85  O   CYS A   7       5.954  18.526 -17.002  1.00 71.88           O  
ATOM     86  SG  CYS A   7       8.530  18.713 -21.019  1.00 71.88           S  
ATOM     87  HG  CYS A   7       9.362  17.668 -21.034  1.00 71.88           H  
ATOM     88  N   GLN A   8       4.307  18.794 -18.503  1.00 84.36           N  
ATOM     89  H   GLN A   8       4.065  19.037 -19.453  1.00 84.36           H  
ATOM     90  CA  GLN A   8       3.303  18.097 -17.707  1.00 84.36           C  
ATOM     91  HA  GLN A   8       3.552  18.168 -16.648  1.00 84.36           H  
ATOM     92  C   GLN A   8       3.337  16.627 -18.099  1.00 84.36           C  
ATOM     93  CB  GLN A   8       1.911  18.703 -17.912  1.00 84.36           C  
ATOM     94  HB2 GLN A   8       1.165  17.998 -17.543  1.00 84.36           H  
ATOM     95  HB3 GLN A   8       1.731  18.871 -18.974  1.00 84.36           H  
ATOM     96  O   GLN A   8       3.102  16.288 -19.259  1.00 84.36           O  
ATOM     97  CG  GLN A   8       1.758  20.013 -17.131  1.00 84.36           C  
ATOM     98  HG2 GLN A   8       1.971  19.823 -16.079  1.00 84.36           H  
ATOM     99  HG3 GLN A   8       2.472  20.750 -17.497  1.00 84.36           H  
ATOM    100  CD  GLN A   8       0.351  20.587 -17.254  1.00 84.36           C  
ATOM    101  NE2 GLN A   8      -0.197  21.151 -16.201  1.00 84.36           N  
ATOM    102 HE21 GLN A   8       0.264  21.131 -15.303  1.00 84.36           H  
ATOM    103 HE22 GLN A   8      -1.150  21.467 -16.316  1.00 84.36           H  
ATOM    104  OE1 GLN A   8      -0.263  20.577 -18.308  1.00 84.36           O  
ATOM    105  N   CYS A   9       3.661  15.774 -17.137  1.00 85.86           N  
ATOM    106  H   CYS A   9       3.887  16.121 -16.215  1.00 85.86           H  
ATOM    107  CA  CYS A   9       3.635  14.336 -17.326  1.00 85.86           C  
ATOM    108  HA  CYS A   9       4.093  14.102 -18.287  1.00 85.86           H  
ATOM    109  C   CYS A   9       2.190  13.831 -17.357  1.00 85.86           C  
ATOM    110  CB  CYS A   9       4.476  13.688 -16.229  1.00 85.86           C  
ATOM    111  HB2 CYS A   9       4.526  12.615 -16.415  1.00 85.86           H  
ATOM    112  HB3 CYS A   9       3.986  13.838 -15.267  1.00 85.86           H  
ATOM    113  O   CYS A   9       1.308  14.401 -16.711  1.00 85.86           O  
ATOM    114  SG  CYS A   9       6.167  14.335 -16.141  1.00 85.86           S  
ATOM    115  N   VAL A  10       1.949  12.770 -18.127  1.00 86.78           N  
ATOM    116  H   VAL A  10       2.721  12.329 -18.605  1.00 86.78           H  
ATOM    117  CA  VAL A  10       0.670  12.050 -18.081  1.00 86.78           C  
ATOM    118  HA  VAL A  10      -0.136  12.782 -18.115  1.00 86.78           H  
ATOM    119  C   VAL A  10       0.535  11.308 -16.747  1.00 86.78           C  
ATOM    120  CB  VAL A  10       0.495  11.112 -19.293  1.00 86.78           C  
ATOM    121  HB  VAL A  10      -0.489  10.649 -19.223  1.00 86.78           H  
ATOM    122  O   VAL A  10       1.532  11.086 -16.057  1.00 86.78           O  
ATOM    123  CG1 VAL A  10       0.535  11.902 -20.608  1.00 86.78           C  
ATOM    124 HG11 VAL A  10       1.527  12.321 -20.774  1.00 86.78           H  
ATOM    125 HG12 VAL A  10       0.285  11.241 -21.437  1.00 86.78           H  
ATOM    126 HG13 VAL A  10      -0.196  12.710 -20.573  1.00 86.78           H  
ATOM    127  CG2 VAL A  10       1.540   9.995 -19.358  1.00 86.78           C  
ATOM    128 HG21 VAL A  10       2.554  10.392 -19.309  1.00 86.78           H  
ATOM    129 HG22 VAL A  10       1.371   9.313 -18.525  1.00 86.78           H  
ATOM    130 HG23 VAL A  10       1.420   9.426 -20.279  1.00 86.78           H  
ATOM    131  N   ASP A  11      -0.689  10.931 -16.371  1.00 84.96           N  
ATOM    132  H   ASP A  11      -1.479  11.101 -16.977  1.00 84.96           H  
ATOM    133  CA  ASP A  11      -0.920  10.189 -15.127  1.00 84.96           C  
ATOM    134  HA  ASP A  11      -0.590  10.820 -14.301  1.00 84.96           H  
ATOM    135  C   ASP A  11      -0.091   8.894 -15.085  1.00 84.96           C  
ATOM    136  CB  ASP A  11      -2.416   9.915 -14.929  1.00 84.96           C  
ATOM    137  HB2 ASP A  11      -2.773   9.265 -15.728  1.00 84.96           H  
ATOM    138  HB3 ASP A  11      -2.964  10.856 -14.980  1.00 84.96           H  
ATOM    139  O   ASP A  11       0.083   8.215 -16.098  1.00 84.96           O  
ATOM    140  CG  ASP A  11      -2.680   9.264 -13.568  1.00 84.96           C  
ATOM    141  OD1 ASP A  11      -2.149   9.758 -12.551  1.00 84.96           O  
ATOM    142  OD2 ASP A  11      -3.367   8.224 -13.533  1.00 84.96           O  
ATOM    143  N   GLY A  12       0.462   8.577 -13.914  1.00 85.04           N  
ATOM    144  H   GLY A  12       0.190   9.116 -13.104  1.00 85.04           H  
ATOM    145  CA  GLY A  12       1.452   7.507 -13.760  1.00 85.04           C  
ATOM    146  HA2 GLY A  12       1.226   6.704 -14.462  1.00 85.04           H  
ATOM    147  HA3 GLY A  12       1.377   7.096 -12.754  1.00 85.04           H  
ATOM    148  C   GLY A  12       2.907   7.924 -13.998  1.00 85.04           C  
ATOM    149  O   GLY A  12       3.788   7.082 -13.857  1.00 85.04           O  
ATOM    150  N   TYR A  13       3.188   9.193 -14.315  1.00 89.40           N  
ATOM    151  H   TYR A  13       2.427   9.834 -14.489  1.00 89.40           H  
ATOM    152  CA  TYR A  13       4.548   9.706 -14.494  1.00 89.40           C  
ATOM    153  HA  TYR A  13       5.251   8.963 -14.115  1.00 89.40           H  
ATOM    154  C   TYR A  13       4.780  10.999 -13.707  1.00 89.40           C  
ATOM    155  CB  TYR A  13       4.846   9.912 -15.982  1.00 89.40           C  
ATOM    156  HB2 TYR A  13       4.091  10.575 -16.402  1.00 89.40           H  
ATOM    157  HB3 TYR A  13       5.816  10.401 -16.076  1.00 89.40           H  
ATOM    158  O   TYR A  13       3.901  11.854 -13.615  1.00 89.40           O  
ATOM    159  CG  TYR A  13       4.859   8.648 -16.814  1.00 89.40           C  
ATOM    160  CD1 TYR A  13       6.072   8.013 -17.119  1.00 89.40           C  
ATOM    161  HD1 TYR A  13       6.992   8.388 -16.696  1.00 89.40           H  
ATOM    162  CD2 TYR A  13       3.654   8.104 -17.290  1.00 89.40           C  
ATOM    163  HD2 TYR A  13       2.716   8.558 -17.008  1.00 89.40           H  
ATOM    164  CE1 TYR A  13       6.102   6.872 -17.936  1.00 89.40           C  
ATOM    165  HE1 TYR A  13       7.038   6.391 -18.178  1.00 89.40           H  
ATOM    166  CE2 TYR A  13       3.667   6.950 -18.094  1.00 89.40           C  
ATOM    167  HE2 TYR A  13       2.735   6.530 -18.442  1.00 89.40           H  
ATOM    168  OH  TYR A  13       4.924   5.220 -19.194  1.00 89.40           O  
ATOM    169  HH  TYR A  13       4.040   4.928 -19.428  1.00 89.40           H  
ATOM    170  CZ  TYR A  13       4.896   6.338 -18.426  1.00 89.40           C  
ATOM    171  N   VAL A  14       5.981  11.160 -13.148  1.00 87.74           N  
ATOM    172  H   VAL A  14       6.660  10.422 -13.267  1.00 87.74           H  
ATOM    173  CA  VAL A  14       6.341  12.292 -12.279  1.00 87.74           C  
ATOM    174  HA  VAL A  14       5.676  13.124 -12.508  1.00 87.74           H  
ATOM    175  C   VAL A  14       7.765  12.798 -12.532  1.00 87.74           C  
ATOM    176  CB  VAL A  14       6.143  11.943 -10.786  1.00 87.74           C  
ATOM    177  HB  VAL A  14       6.434  12.813 -10.197  1.00 87.74           H  
ATOM    178  O   VAL A  14       8.593  12.135 -13.157  1.00 87.74           O  
ATOM    179  CG1 VAL A  14       4.673  11.658 -10.451  1.00 87.74           C  
ATOM    180 HG11 VAL A  14       4.047  12.479 -10.800  1.00 87.74           H  
ATOM    181 HG12 VAL A  14       4.343  10.738 -10.934  1.00 87.74           H  
ATOM    182 HG13 VAL A  14       4.552  11.556  -9.373  1.00 87.74           H  
ATOM    183  CG2 VAL A  14       7.005  10.762 -10.325  1.00 87.74           C  
ATOM    184 HG21 VAL A  14       8.061  10.966 -10.507  1.00 87.74           H  
ATOM    185 HG22 VAL A  14       6.864  10.595  -9.257  1.00 87.74           H  
ATOM    186 HG23 VAL A  14       6.728   9.856 -10.863  1.00 87.74           H  
ATOM    187  N   GLY A  15       8.064  13.993 -12.020  1.00 84.75           N  
ATOM    188  H   GLY A  15       7.326  14.509 -11.561  1.00 84.75           H  
ATOM    189  CA  GLY A  15       9.389  14.609 -12.104  1.00 84.75           C  
ATOM    190  HA2 GLY A  15       9.499  15.327 -11.292  1.00 84.75           H  
ATOM    191  HA3 GLY A  15      10.151  13.841 -11.974  1.00 84.75           H  
ATOM    192  C   GLY A  15       9.659  15.335 -13.425  1.00 84.75           C  
ATOM    193  O   GLY A  15       8.811  15.420 -14.307  1.00 84.75           O  
ATOM    194  N   THR A  16      10.866  15.885 -13.560  1.00 83.95           N  
ATOM    195  H   THR A  16      11.552  15.767 -12.828  1.00 83.95           H  
ATOM    196  CA  THR A  16      11.280  16.690 -14.726  1.00 83.95           C  
ATOM    197  HA  THR A  16      10.527  17.452 -14.925  1.00 83.95           H  
ATOM    198  C   THR A  16      11.430  15.875 -16.007  1.00 83.95           C  
ATOM    199  CB  THR A  16      12.622  17.380 -14.445  1.00 83.95           C  
ATOM    200  HB  THR A  16      13.036  17.769 -15.375  1.00 83.95           H  
ATOM    201  O   THR A  16      11.264  16.416 -17.097  1.00 83.95           O  
ATOM    202  CG2 THR A  16      12.464  18.533 -13.455  1.00 83.95           C  
ATOM    203 HG21 THR A  16      11.769  19.269 -13.858  1.00 83.95           H  
ATOM    204 HG22 THR A  16      12.087  18.165 -12.500  1.00 83.95           H  
ATOM    205 HG23 THR A  16      13.430  19.011 -13.297  1.00 83.95           H  
ATOM    206  OG1 THR A  16      13.525  16.458 -13.872  1.00 83.95           O  
ATOM    207  HG1 THR A  16      14.389  16.621 -14.256  1.00 83.95           H  
ATOM    208  N   TYR A  17      11.726  14.581 -15.876  1.00 86.08           N  
ATOM    209  H   TYR A  17      11.882  14.234 -14.941  1.00 86.08           H  
ATOM    210  CA  TYR A  17      11.938  13.658 -16.993  1.00 86.08           C  
ATOM    211  HA  TYR A  17      12.044  14.235 -17.912  1.00 86.08           H  
ATOM    212  C   TYR A  17      10.759  12.710 -17.228  1.00 86.08           C  
ATOM    213  CB  TYR A  17      13.253  12.895 -16.777  1.00 86.08           C  
ATOM    214  HB2 TYR A  17      13.164  12.278 -15.883  1.00 86.08           H  
ATOM    215  HB3 TYR A  17      13.420  12.225 -17.621  1.00 86.08           H  
ATOM    216  O   TYR A  17      10.907  11.760 -17.987  1.00 86.08           O  
ATOM    217  CG  TYR A  17      14.463  13.796 -16.656  1.00 86.08           C  
ATOM    218  CD1 TYR A  17      14.930  14.487 -17.790  1.00 86.08           C  
ATOM    219  HD1 TYR A  17      14.432  14.365 -18.740  1.00 86.08           H  
ATOM    220  CD2 TYR A  17      15.109  13.956 -15.415  1.00 86.08           C  
ATOM    221  HD2 TYR A  17      14.747  13.428 -14.545  1.00 86.08           H  
ATOM    222  CE1 TYR A  17      16.047  15.336 -17.686  1.00 86.08           C  
ATOM    223  HE1 TYR A  17      16.417  15.868 -18.550  1.00 86.08           H  
ATOM    224  CE2 TYR A  17      16.231  14.800 -15.308  1.00 86.08           C  
ATOM    225  HE2 TYR A  17      16.734  14.910 -14.359  1.00 86.08           H  
ATOM    226  OH  TYR A  17      17.783  16.305 -16.356  1.00 86.08           O  
ATOM    227  HH  TYR A  17      18.181  16.290 -15.482  1.00 86.08           H  
ATOM    228  CZ  TYR A  17      16.702  15.488 -16.448  1.00 86.08           C  
ATOM    229  N   CYS A  18       9.614  12.942 -16.571  1.00 87.93           N  
ATOM    230  H   CYS A  18       9.537  13.779 -16.012  1.00 87.93           H  
ATOM    231  CA  CYS A  18       8.453  12.050 -16.603  1.00 87.93           C  
ATOM    232  HA  CYS A  18       7.829  12.296 -15.744  1.00 87.93           H  
ATOM    233  C   CYS A  18       8.851  10.590 -16.399  1.00 87.93           C  
ATOM    234  CB  CYS A  18       7.627  12.294 -17.870  1.00 87.93           C  
ATOM    235  HB2 CYS A  18       8.242  12.081 -18.744  1.00 87.93           H  
ATOM    236  HB3 CYS A  18       6.790  11.595 -17.876  1.00 87.93           H  
ATOM    237  O   CYS A  18       8.713   9.750 -17.282  1.00 87.93           O  
ATOM    238  SG  CYS A  18       6.970  13.978 -17.993  1.00 87.93           S  
ATOM    239  N   GLN A  19       9.387  10.309 -15.219  1.00 88.65           N  
ATOM    240  H   GLN A  19       9.367  11.026 -14.508  1.00 88.65           H  
ATOM    241  CA  GLN A  19       9.722   8.961 -14.791  1.00 88.65           C  
ATOM    242  HA  GLN A  19      10.171   8.413 -15.619  1.00 88.65           H  
ATOM    243  C   GLN A  19       8.443   8.254 -14.360  1.00 88.65           C  
ATOM    244  CB  GLN A  19      10.719   9.033 -13.634  1.00 88.65           C  
ATOM    245  HB2 GLN A  19      10.268   9.616 -12.831  1.00 88.65           H  
ATOM    246  HB3 GLN A  19      10.918   8.029 -13.260  1.00 88.65           H  
ATOM    247  O   GLN A  19       7.574   8.867 -13.739  1.00 88.65           O  
ATOM    248  CG  GLN A  19      12.044   9.681 -14.068  1.00 88.65           C  
ATOM    249  HG2 GLN A  19      11.857  10.599 -14.625  1.00 88.65           H  
ATOM    250  HG3 GLN A  19      12.576   8.990 -14.722  1.00 88.65           H  
ATOM    251  CD  GLN A  19      12.937  10.048 -12.891  1.00 88.65           C  
ATOM    252  NE2 GLN A  19      14.185  10.376 -13.138  1.00 88.65           N  
ATOM    253 HE21 GLN A  19      14.568  10.281 -14.068  1.00 88.65           H  
ATOM    254 HE22 GLN A  19      14.752  10.535 -12.317  1.00 88.65           H  
ATOM    255  OE1 GLN A  19      12.545  10.095 -11.740  1.00 88.65           O  
ATOM    256  N   ARG A  20       8.324   6.974 -14.705  1.00 90.70           N  
ATOM    257  H   ARG A  20       9.092   6.528 -15.186  1.00 90.70           H  
ATOM    258  CA  ARG A  20       7.169   6.156 -14.336  1.00 90.70           C  
ATOM    259  HA  ARG A  20       6.258   6.638 -14.689  1.00 90.70           H  
ATOM    260  C   ARG A  20       7.085   6.032 -12.812  1.00 90.70           C  
ATOM    261  CB  ARG A  20       7.313   4.787 -15.010  1.00 90.70           C  
ATOM    262  HB2 ARG A  20       7.622   4.927 -16.046  1.00 90.70           H  
ATOM    263  HB3 ARG A  20       8.096   4.232 -14.494  1.00 90.70           H  
ATOM    264  O   ARG A  20       8.102   5.809 -12.158  1.00 90.70           O  
ATOM    265  CG  ARG A  20       6.009   3.980 -15.014  1.00 90.70           C  
ATOM    266  HG2 ARG A  20       5.293   4.471 -15.672  1.00 90.70           H  
ATOM    267  HG3 ARG A  20       5.575   3.934 -14.015  1.00 90.70           H  
ATOM    268  CD  ARG A  20       6.261   2.556 -15.523  1.00 90.70           C  
ATOM    269  HD2 ARG A  20       5.298   2.069 -15.681  1.00 90.70           H  
ATOM    270  HD3 ARG A  20       6.756   2.610 -16.492  1.00 90.70           H  
ATOM    271  NE  ARG A  20       7.100   1.768 -14.592  1.00 90.70           N  
ATOM    272  HE  ARG A  20       8.084   1.990 -14.536  1.00 90.70           H  
ATOM    273  NH1 ARG A  20       5.458   0.432 -13.750  1.00 90.70           N  
ATOM    274 HH11 ARG A  20       5.198  -0.496 -13.450  1.00 90.70           H  
ATOM    275 HH12 ARG A  20       4.738   0.950 -14.234  1.00 90.70           H  
ATOM    276  NH2 ARG A  20       7.554   0.132 -13.083  1.00 90.70           N  
ATOM    277 HH21 ARG A  20       8.533   0.374 -13.024  1.00 90.70           H  
ATOM    278 HH22 ARG A  20       7.204  -0.386 -12.290  1.00 90.70           H  
ATOM    279  CZ  ARG A  20       6.699   0.785 -13.805  1.00 90.70           C  
ATOM    280  N   LEU A  21       5.883   6.166 -12.260  1.00 94.40           N  
ATOM    281  H   LEU A  21       5.101   6.341 -12.874  1.00 94.40           H  
ATOM    282  CA  LEU A  21       5.597   5.792 -10.879  1.00 94.40           C  
ATOM    283  HA  LEU A  21       6.342   6.250 -10.228  1.00 94.40           H  
ATOM    284  C   LEU A  21       5.731   4.277 -10.713  1.00 94.40           C  
ATOM    285  CB  LEU A  21       4.187   6.263 -10.478  1.00 94.40           C  
ATOM    286  HB2 LEU A  21       3.882   5.732  -9.576  1.00 94.40           H  
ATOM    287  HB3 LEU A  21       3.490   5.986 -11.269  1.00 94.40           H  
ATOM    288  O   LEU A  21       5.442   3.518 -11.635  1.00 94.40           O  
ATOM    289  CG  LEU A  21       4.084   7.773 -10.208  1.00 94.40           C  
ATOM    290  HG  LEU A  21       4.452   8.330 -11.069  1.00 94.40           H  
ATOM    291  CD1 LEU A  21       2.625   8.155  -9.964  1.00 94.40           C  
ATOM    292 HD11 LEU A  21       2.241   7.606  -9.103  1.00 94.40           H  
ATOM    293 HD12 LEU A  21       2.542   9.226  -9.779  1.00 94.40           H  
ATOM    294 HD13 LEU A  21       2.027   7.906 -10.840  1.00 94.40           H  
ATOM    295  CD2 LEU A  21       4.876   8.179  -8.961  1.00 94.40           C  
ATOM    296 HD21 LEU A  21       5.945   8.070  -9.141  1.00 94.40           H  
ATOM    297 HD22 LEU A  21       4.673   9.221  -8.712  1.00 94.40           H  
ATOM    298 HD23 LEU A  21       4.590   7.549  -8.118  1.00 94.40           H  
ATOM    299  N   MET A  22       6.151   3.849  -9.527  1.00 96.11           N  
ATOM    300  H   MET A  22       6.327   4.516  -8.789  1.00 96.11           H  
ATOM    301  CA  MET A  22       6.189   2.426  -9.201  1.00 96.11           C  
ATOM    302  HA  MET A  22       6.723   1.914 -10.002  1.00 96.11           H  
ATOM    303  C   MET A  22       4.765   1.850  -9.156  1.00 96.11           C  
ATOM    304  CB  MET A  22       6.983   2.205  -7.905  1.00 96.11           C  
ATOM    305  HB2 MET A  22       7.187   1.139  -7.800  1.00 96.11           H  
ATOM    306  HB3 MET A  22       7.936   2.729  -7.975  1.00 96.11           H  
ATOM    307  O   MET A  22       3.824   2.546  -8.762  1.00 96.11           O  
ATOM    308  CG  MET A  22       6.229   2.680  -6.662  1.00 96.11           C  
ATOM    309  HG2 MET A  22       5.752   3.638  -6.868  1.00 96.11           H  
ATOM    310  HG3 MET A  22       5.444   1.946  -6.480  1.00 96.11           H  
ATOM    311  SD  MET A  22       7.198   2.836  -5.135  1.00 96.11           S  
ATOM    312  CE  MET A  22       7.645   4.581  -5.250  1.00 96.11           C  
ATOM    313  HE1 MET A  22       8.310   4.845  -4.428  1.00 96.11           H  
ATOM    314  HE2 MET A  22       8.138   4.764  -6.205  1.00 96.11           H  
ATOM    315  HE3 MET A  22       6.739   5.186  -5.214  1.00 96.11           H  
ATOM    316  N   GLU A  23       4.600   0.596  -9.562  1.00 95.83           N  
ATOM    317  H   GLU A  23       5.402   0.091  -9.909  1.00 95.83           H  
ATOM    318  CA  GLU A  23       3.298  -0.088  -9.510  1.00 95.83           C  
ATOM    319  HA  GLU A  23       2.521   0.569  -9.902  1.00 95.83           H  
ATOM    320  C   GLU A  23       2.895  -0.430  -8.079  1.00 95.83           C  
ATOM    321  CB  GLU A  23       3.340  -1.358 -10.368  1.00 95.83           C  
ATOM    322  HB2 GLU A  23       2.570  -2.053 -10.033  1.00 95.83           H  
ATOM    323  HB3 GLU A  23       4.315  -1.836 -10.273  1.00 95.83           H  
ATOM    324  O   GLU A  23       1.753  -0.217  -7.679  1.00 95.83           O  
ATOM    325  CG  GLU A  23       3.061  -0.995 -11.826  1.00 95.83           C  
ATOM    326  HG2 GLU A  23       3.639  -0.107 -12.084  1.00 95.83           H  
ATOM    327  HG3 GLU A  23       2.008  -0.733 -11.928  1.00 95.83           H  
ATOM    328  CD  GLU A  23       3.387  -2.136 -12.792  1.00 95.83           C  
ATOM    329  OE1 GLU A  23       4.027  -1.829 -13.827  1.00 95.83           O  
ATOM    330  OE2 GLU A  23       2.981  -3.281 -12.522  1.00 95.83           O  
ATOM    331  N   ASP A  24       3.866  -0.889  -7.301  1.00 96.93           N  
ATOM    332  H   ASP A  24       4.772  -1.053  -7.716  1.00 96.93           H  
ATOM    333  CA  ASP A  24       3.756  -1.191  -5.886  1.00 96.93           C  
ATOM    334  HA  ASP A  24       3.027  -0.516  -5.436  1.00 96.93           H  
ATOM    335  C   ASP A  24       5.109  -0.944  -5.194  1.00 96.93           C  
ATOM    336  CB  ASP A  24       3.231  -2.632  -5.720  1.00 96.93           C  
ATOM    337  HB2 ASP A  24       3.067  -2.828  -4.661  1.00 96.93           H  
ATOM    338  HB3 ASP A  24       2.261  -2.706  -6.211  1.00 96.93           H  
ATOM    339  O   ASP A  24       6.095  -0.514  -5.808  1.00 96.93           O  
ATOM    340  CG  ASP A  24       4.152  -3.724  -6.277  1.00 96.93           C  
ATOM    341  OD1 ASP A  24       5.380  -3.490  -6.326  1.00 96.93           O  
ATOM    342  OD2 ASP A  24       3.639  -4.825  -6.544  1.00 96.93           O  
ATOM    343  N   CYS A  25       5.172  -1.194  -3.888  1.00 97.45           N  
ATOM    344  H   CYS A  25       4.360  -1.550  -3.403  1.00 97.45           H  
ATOM    345  CA  CYS A  25       6.400  -0.999  -3.131  1.00 97.45           C  
ATOM    346  HA  CYS A  25       6.754   0.015  -3.317  1.00 97.45           H  
ATOM    347  C   CYS A  25       7.525  -1.967  -3.544  1.00 97.45           C  
ATOM    348  CB  CYS A  25       6.062  -1.142  -1.649  1.00 97.45           C  
ATOM    349  HB2 CYS A  25       5.644  -2.137  -1.499  1.00 97.45           H  
ATOM    350  HB3 CYS A  25       6.975  -1.072  -1.058  1.00 97.45           H  
ATOM    351  O   CYS A  25       8.702  -1.636  -3.380  1.00 97.45           O  
ATOM    352  SG  CYS A  25       4.856   0.060  -1.031  1.00 97.45           S  
ATOM    353  N   PHE A  26       7.193  -3.133  -4.103  1.00 96.91           N  
ATOM    354  H   PHE A  26       6.238  -3.287  -4.395  1.00 96.91           H  
ATOM    355  CA  PHE A  26       8.173  -4.130  -4.514  1.00 96.91           C  
ATOM    356  HA  PHE A  26       8.931  -4.220  -3.736  1.00 96.91           H  
ATOM    357  C   PHE A  26       8.881  -3.696  -5.799  1.00 96.91           C  
ATOM    358  CB  PHE A  26       7.480  -5.488  -4.662  1.00 96.91           C  
ATOM    359  HB2 PHE A  26       6.713  -5.430  -5.435  1.00 96.91           H  
ATOM    360  HB3 PHE A  26       6.982  -5.732  -3.724  1.00 96.91           H  
ATOM    361  O   PHE A  26      10.111  -3.704  -5.860  1.00 96.91           O  
ATOM    362  CG  PHE A  26       8.433  -6.612  -4.997  1.00 96.91           C  
ATOM    363  CD1 PHE A  26       8.386  -7.242  -6.252  1.00 96.91           C  
ATOM    364  HD1 PHE A  26       7.670  -6.916  -6.991  1.00 96.91           H  
ATOM    365  CD2 PHE A  26       9.370  -7.031  -4.039  1.00 96.91           C  
ATOM    366  HD2 PHE A  26       9.409  -6.530  -3.083  1.00 96.91           H  
ATOM    367  CE1 PHE A  26       9.251  -8.316  -6.527  1.00 96.91           C  
ATOM    368  HE1 PHE A  26       9.199  -8.811  -7.486  1.00 96.91           H  
ATOM    369  CE2 PHE A  26      10.241  -8.097  -4.312  1.00 96.91           C  
ATOM    370  HE2 PHE A  26      10.949  -8.417  -3.561  1.00 96.91           H  
ATOM    371  CZ  PHE A  26      10.169  -8.751  -5.553  1.00 96.91           C  
ATOM    372  HZ  PHE A  26      10.824  -9.584  -5.762  1.00 96.91           H  
ATOM    373  N   ASP A  27       8.127  -3.204  -6.781  1.00 96.54           N  
ATOM    374  H   ASP A  27       7.125  -3.260  -6.673  1.00 96.54           H  
ATOM    375  CA  ASP A  27       8.649  -2.560  -7.987  1.00 96.54           C  
ATOM    376  HA  ASP A  27       9.271  -3.267  -8.535  1.00 96.54           H  
ATOM    377  C   ASP A  27       9.512  -1.340  -7.636  1.00 96.54           C  
ATOM    378  CB  ASP A  27       7.459  -2.166  -8.870  1.00 96.54           C  
ATOM    379  HB2 ASP A  27       6.777  -1.540  -8.294  1.00 96.54           H  
ATOM    380  HB3 ASP A  27       6.922  -3.067  -9.165  1.00 96.54           H  
ATOM    381  O   ASP A  27      10.628  -1.178  -8.137  1.00 96.54           O  
ATOM    382  CG  ASP A  27       7.877  -1.413 -10.131  1.00 96.54           C  
ATOM    383  OD1 ASP A  27       8.905  -1.764 -10.754  1.00 96.54           O  
ATOM    384  OD2 ASP A  27       7.158  -0.455 -10.493  1.00 96.54           O  
ATOM    385  N   GLY A  28       9.060  -0.516  -6.688  1.00 95.72           N  
ATOM    386  H   GLY A  28       8.133  -0.677  -6.321  1.00 95.72           H  
ATOM    387  CA  GLY A  28       9.855   0.599  -6.182  1.00 95.72           C  
ATOM    388  HA2 GLY A  28       9.286   1.099  -5.399  1.00 95.72           H  
ATOM    389  HA3 GLY A  28      10.046   1.299  -6.996  1.00 95.72           H  
ATOM    390  C   GLY A  28      11.190   0.152  -5.575  1.00 95.72           C  
ATOM    391  O   GLY A  28      12.240   0.756  -5.830  1.00 95.72           O  
ATOM    392  N   TYR A  29      11.177  -0.925  -4.795  1.00 96.36           N  
ATOM    393  H   TYR A  29      10.295  -1.380  -4.605  1.00 96.36           H  
ATOM    394  CA  TYR A  29      12.388  -1.478  -4.207  1.00 96.36           C  
ATOM    395  HA  TYR A  29      12.912  -0.674  -3.690  1.00 96.36           H  
ATOM    396  C   TYR A  29      13.341  -2.040  -5.277  1.00 96.36           C  
ATOM    397  CB  TYR A  29      12.009  -2.531  -3.161  1.00 96.36           C  
ATOM    398  HB2 TYR A  29      11.476  -3.352  -3.639  1.00 96.36           H  
ATOM    399  HB3 TYR A  29      11.335  -2.084  -2.431  1.00 96.36           H  
ATOM    400  O   TYR A  29      14.529  -1.696  -5.282  1.00 96.36           O  
ATOM    401  CG  TYR A  29      13.220  -3.073  -2.438  1.00 96.36           C  
ATOM    402  CD1 TYR A  29      13.812  -4.273  -2.871  1.00 96.36           C  
ATOM    403  HD1 TYR A  29      13.359  -4.839  -3.671  1.00 96.36           H  
ATOM    404  CD2 TYR A  29      13.781  -2.348  -1.371  1.00 96.36           C  
ATOM    405  HD2 TYR A  29      13.304  -1.439  -1.036  1.00 96.36           H  
ATOM    406  CE1 TYR A  29      14.987  -4.738  -2.255  1.00 96.36           C  
ATOM    407  HE1 TYR A  29      15.439  -5.668  -2.568  1.00 96.36           H  
ATOM    408  CE2 TYR A  29      14.949  -2.816  -0.742  1.00 96.36           C  
ATOM    409  HE2 TYR A  29      15.361  -2.275   0.097  1.00 96.36           H  
ATOM    410  OH  TYR A  29      16.703  -4.453  -0.608  1.00 96.36           O  
ATOM    411  HH  TYR A  29      16.928  -3.939   0.172  1.00 96.36           H  
ATOM    412  CZ  TYR A  29      15.563  -4.006  -1.199  1.00 96.36           C  
ATOM    413  N   LEU A  30      12.841  -2.853  -6.210  1.00 95.47           N  
ATOM    414  H   LEU A  30      11.858  -3.079  -6.173  1.00 95.47           H  
ATOM    415  CA  LEU A  30      13.669  -3.507  -7.226  1.00 95.47           C  
ATOM    416  HA  LEU A  30      14.568  -3.899  -6.751  1.00 95.47           H  
ATOM    417  C   LEU A  30      14.165  -2.545  -8.312  1.00 95.47           C  
ATOM    418  CB  LEU A  30      12.891  -4.671  -7.860  1.00 95.47           C  
ATOM    419  HB2 LEU A  30      11.931  -4.302  -8.219  1.00 95.47           H  
ATOM    420  HB3 LEU A  30      13.457  -5.008  -8.728  1.00 95.47           H  
ATOM    421  O   LEU A  30      15.358  -2.532  -8.612  1.00 95.47           O  
ATOM    422  CG  LEU A  30      12.642  -5.889  -6.951  1.00 95.47           C  
ATOM    423  HG  LEU A  30      11.969  -5.623  -6.136  1.00 95.47           H  
ATOM    424  CD1 LEU A  30      11.999  -6.977  -7.809  1.00 95.47           C  
ATOM    425 HD11 LEU A  30      12.598  -7.165  -8.701  1.00 95.47           H  
ATOM    426 HD12 LEU A  30      11.926  -7.905  -7.242  1.00 95.47           H  
ATOM    427 HD13 LEU A  30      11.001  -6.656  -8.105  1.00 95.47           H  
ATOM    428  CD2 LEU A  30      13.931  -6.467  -6.355  1.00 95.47           C  
ATOM    429 HD21 LEU A  30      13.697  -7.375  -5.799  1.00 95.47           H  
ATOM    430 HD22 LEU A  30      14.377  -5.755  -5.660  1.00 95.47           H  
ATOM    431 HD23 LEU A  30      14.637  -6.699  -7.152  1.00 95.47           H  
ATOM    432  N   ASN A  31      13.274  -1.727  -8.871  1.00 94.18           N  
ATOM    433  H   ASN A  31      12.316  -1.787  -8.556  1.00 94.18           H  
ATOM    434  CA  ASN A  31      13.532  -0.940 -10.080  1.00 94.18           C  
ATOM    435  HA  ASN A  31      14.475  -1.255 -10.526  1.00 94.18           H  
ATOM    436  C   ASN A  31      13.646   0.568  -9.813  1.00 94.18           C  
ATOM    437  CB  ASN A  31      12.413  -1.236 -11.091  1.00 94.18           C  
ATOM    438  HB2 ASN A  31      12.597  -0.681 -12.011  1.00 94.18           H  
ATOM    439  HB3 ASN A  31      11.458  -0.905 -10.683  1.00 94.18           H  
ATOM    440  O   ASN A  31      14.284   1.282 -10.584  1.00 94.18           O  
ATOM    441  CG  ASN A  31      12.322  -2.708 -11.450  1.00 94.18           C  
ATOM    442  ND2 ASN A  31      11.148  -3.283 -11.383  1.00 94.18           N  
ATOM    443 HD21 ASN A  31      11.077  -4.262 -11.623  1.00 94.18           H  
ATOM    444 HD22 ASN A  31      10.334  -2.743 -11.126  1.00 94.18           H  
ATOM    445  OD1 ASN A  31      13.302  -3.348 -11.793  1.00 94.18           O  
ATOM    446  N   GLY A  32      13.043   1.066  -8.729  1.00 91.60           N  
ATOM    447  H   GLY A  32      12.496   0.433  -8.164  1.00 91.60           H  
ATOM    448  CA  GLY A  32      12.998   2.500  -8.415  1.00 91.60           C  
ATOM    449  HA2 GLY A  32      13.007   3.080  -9.338  1.00 91.60           H  
ATOM    450  HA3 GLY A  32      12.058   2.705  -7.903  1.00 91.60           H  
ATOM    451  C   GLY A  32      14.134   3.011  -7.523  1.00 91.60           C  
ATOM    452  O   GLY A  32      14.309   4.219  -7.381  1.00 91.60           O  
ATOM    453  N   GLY A  33      14.909   2.117  -6.900  1.00 92.34           N  
ATOM    454  H   GLY A  33      14.703   1.140  -7.051  1.00 92.34           H  
ATOM    455  CA  GLY A  33      15.976   2.503  -5.968  1.00 92.34           C  
ATOM    456  HA2 GLY A  33      16.582   3.284  -6.426  1.00 92.34           H  
ATOM    457  HA3 GLY A  33      16.613   1.637  -5.783  1.00 92.34           H  
ATOM    458  C   GLY A  33      15.474   3.027  -4.615  1.00 92.34           C  
ATOM    459  O   GLY A  33      16.255   3.582  -3.843  1.00 92.34           O  
ATOM    460  N   TYR A  34      14.190   2.843  -4.293  1.00 94.28           N  
ATOM    461  H   TYR A  34      13.588   2.375  -4.956  1.00 94.28           H  
ATOM    462  CA  TYR A  34      13.608   3.281  -3.023  1.00 94.28           C  
ATOM    463  HA  TYR A  34      13.961   4.291  -2.819  1.00 94.28           H  
ATOM    464  C   TYR A  34      14.048   2.374  -1.865  1.00 94.28           C  
ATOM    465  CB  TYR A  34      12.083   3.340  -3.149  1.00 94.28           C  
ATOM    466  HB2 TYR A  34      11.711   2.344  -3.392  1.00 94.28           H  
ATOM    467  HB3 TYR A  34      11.658   3.622  -2.185  1.00 94.28           H  
ATOM    468  O   TYR A  34      14.005   1.148  -1.970  1.00 94.28           O  
ATOM    469  CG  TYR A  34      11.597   4.328  -4.193  1.00 94.28           C  
ATOM    470  CD1 TYR A  34      11.614   5.709  -3.927  1.00 94.28           C  
ATOM    471  HD1 TYR A  34      11.998   6.061  -2.981  1.00 94.28           H  
ATOM    472  CD2 TYR A  34      11.142   3.875  -5.441  1.00 94.28           C  
ATOM    473  HD2 TYR A  34      11.123   2.817  -5.656  1.00 94.28           H  
ATOM    474  CE1 TYR A  34      11.136   6.622  -4.887  1.00 94.28           C  
ATOM    475  HE1 TYR A  34      11.135   7.681  -4.674  1.00 94.28           H  
ATOM    476  CE2 TYR A  34      10.695   4.776  -6.419  1.00 94.28           C  
ATOM    477  HE2 TYR A  34      10.340   4.424  -7.377  1.00 94.28           H  
ATOM    478  OH  TYR A  34      10.187   7.016  -7.065  1.00 94.28           O  
ATOM    479  HH  TYR A  34      10.278   7.933  -6.794  1.00 94.28           H  
ATOM    480  CZ  TYR A  34      10.671   6.153  -6.137  1.00 94.28           C  
ATOM    481  N   ARG A  35      14.508   2.964  -0.753  1.00 95.11           N  
ATOM    482  H   ARG A  35      14.592   3.970  -0.767  1.00 95.11           H  
ATOM    483  CA  ARG A  35      15.089   2.223   0.393  1.00 95.11           C  
ATOM    484  HA  ARG A  35      14.826   1.168   0.316  1.00 95.11           H  
ATOM    485  C   ARG A  35      14.552   2.635   1.765  1.00 95.11           C  
ATOM    486  CB  ARG A  35      16.627   2.344   0.369  1.00 95.11           C  
ATOM    487  HB2 ARG A  35      17.039   1.835   1.240  1.00 95.11           H  
ATOM    488  HB3 ARG A  35      16.895   3.398   0.447  1.00 95.11           H  
ATOM    489  O   ARG A  35      14.869   1.983   2.754  1.00 95.11           O  
ATOM    490  CG  ARG A  35      17.303   1.764  -0.884  1.00 95.11           C  
ATOM    491  HG2 ARG A  35      18.369   1.989  -0.836  1.00 95.11           H  
ATOM    492  HG3 ARG A  35      16.903   2.247  -1.775  1.00 95.11           H  
ATOM    493  CD  ARG A  35      17.134   0.244  -1.008  1.00 95.11           C  
ATOM    494  HD2 ARG A  35      16.077  -0.019  -0.971  1.00 95.11           H  
ATOM    495  HD3 ARG A  35      17.622  -0.232  -0.157  1.00 95.11           H  
ATOM    496  NE  ARG A  35      17.730  -0.268  -2.258  1.00 95.11           N  
ATOM    497  HE  ARG A  35      18.684  -0.597  -2.214  1.00 95.11           H  
ATOM    498  NH1 ARG A  35      15.876  -0.050  -3.598  1.00 95.11           N  
ATOM    499 HH11 ARG A  35      15.332   0.330  -2.837  1.00 95.11           H  
ATOM    500 HH12 ARG A  35      15.362  -0.450  -4.370  1.00 95.11           H  
ATOM    501  NH2 ARG A  35      17.667  -1.016  -4.421  1.00 95.11           N  
ATOM    502 HH21 ARG A  35      18.592  -1.416  -4.346  1.00 95.11           H  
ATOM    503 HH22 ARG A  35      17.086  -1.234  -5.218  1.00 95.11           H  
ATOM    504  CZ  ARG A  35      17.097  -0.432  -3.408  1.00 95.11           C  
ATOM    505  N   THR A  36      13.742   3.687   1.830  1.00 96.13           N  
ATOM    506  H   THR A  36      13.492   4.159   0.973  1.00 96.13           H  
ATOM    507  CA  THR A  36      13.254   4.251   3.096  1.00 96.13           C  
ATOM    508  HA  THR A  36      13.874   3.886   3.915  1.00 96.13           H  
ATOM    509  C   THR A  36      11.818   3.830   3.362  1.00 96.13           C  
ATOM    510  CB  THR A  36      13.359   5.782   3.089  1.00 96.13           C  
ATOM    511  HB  THR A  36      12.654   6.195   2.367  1.00 96.13           H  
ATOM    512  O   THR A  36      10.996   3.881   2.446  1.00 96.13           O  
ATOM    513  CG2 THR A  36      13.091   6.405   4.458  1.00 96.13           C  
ATOM    514 HG21 THR A  36      12.056   6.233   4.752  1.00 96.13           H  
ATOM    515 HG22 THR A  36      13.249   7.482   4.412  1.00 96.13           H  
ATOM    516 HG23 THR A  36      13.755   5.972   5.206  1.00 96.13           H  
ATOM    517  OG1 THR A  36      14.663   6.163   2.713  1.00 96.13           O  
ATOM    518  HG1 THR A  36      14.741   7.106   2.875  1.00 96.13           H  
ATOM    519  N   ASP A  37      11.516   3.484   4.612  1.00 95.36           N  
ATOM    520  H   ASP A  37      12.250   3.431   5.304  1.00 95.36           H  
ATOM    521  CA  ASP A  37      10.148   3.249   5.075  1.00 95.36           C  
ATOM    522  HA  ASP A  37       9.651   2.598   4.356  1.00 95.36           H  
ATOM    523  C   ASP A  37       9.395   4.577   5.156  1.00 95.36           C  
ATOM    524  CB  ASP A  37      10.130   2.556   6.449  1.00 95.36           C  
ATOM    525  HB2 ASP A  37       9.093   2.476   6.777  1.00 95.36           H  
ATOM    526  HB3 ASP A  37      10.672   3.166   7.172  1.00 95.36           H  
ATOM    527  O   ASP A  37       9.672   5.395   6.033  1.00 95.36           O  
ATOM    528  CG  ASP A  37      10.723   1.154   6.445  1.00 95.36           C  
ATOM    529  OD1 ASP A  37      11.033   0.635   5.357  1.00 95.36           O  
ATOM    530  OD2 ASP A  37      10.928   0.576   7.533  1.00 95.36           O  
ATOM    531  N   GLN A  38       8.475   4.813   4.225  1.00 94.60           N  
ATOM    532  H   GLN A  38       8.252   4.073   3.574  1.00 94.60           H  
ATOM    533  CA  GLN A  38       7.650   6.022   4.176  1.00 94.60           C  
ATOM    534  HA  GLN A  38       7.239   6.204   5.168  1.00 94.60           H  
ATOM    535  C   GLN A  38       6.474   5.832   3.217  1.00 94.60           C  
ATOM    536  CB  GLN A  38       8.487   7.261   3.774  1.00 94.60           C  
ATOM    537  HB2 GLN A  38       9.306   7.395   4.481  1.00 94.60           H  
ATOM    538  HB3 GLN A  38       7.861   8.150   3.844  1.00 94.60           H  
ATOM    539  O   GLN A  38       6.341   4.807   2.544  1.00 94.60           O  
ATOM    540  CG  GLN A  38       9.071   7.181   2.359  1.00 94.60           C  
ATOM    541  HG2 GLN A  38       9.710   6.299   2.316  1.00 94.60           H  
ATOM    542  HG3 GLN A  38       8.267   7.083   1.629  1.00 94.60           H  
ATOM    543  CD  GLN A  38       9.903   8.398   1.971  1.00 94.60           C  
ATOM    544  NE2 GLN A  38      10.889   8.237   1.117  1.00 94.60           N  
ATOM    545 HE21 GLN A  38      11.041   7.331   0.698  1.00 94.60           H  
ATOM    546 HE22 GLN A  38      11.385   9.078   0.856  1.00 94.60           H  
ATOM    547  OE1 GLN A  38       9.706   9.517   2.411  1.00 94.60           O  
ATOM    548  N   THR A  39       5.642   6.863   3.126  1.00 95.10           N  
ATOM    549  H   THR A  39       5.801   7.663   3.721  1.00 95.10           H  
ATOM    550  CA  THR A  39       4.555   6.930   2.156  1.00 95.10           C  
ATOM    551  HA  THR A  39       4.102   5.941   2.093  1.00 95.10           H  
ATOM    552  C   THR A  39       5.069   7.321   0.767  1.00 95.10           C  
ATOM    553  CB  THR A  39       3.470   7.885   2.653  1.00 95.10           C  
ATOM    554  HB  THR A  39       3.872   8.892   2.764  1.00 95.10           H  
ATOM    555  O   THR A  39       5.725   8.350   0.611  1.00 95.10           O  
ATOM    556  CG2 THR A  39       2.272   7.914   1.710  1.00 95.10           C  
ATOM    557 HG21 THR A  39       1.905   6.899   1.558  1.00 95.10           H  
ATOM    558 HG22 THR A  39       2.554   8.350   0.752  1.00 95.10           H  
ATOM    559 HG23 THR A  39       1.479   8.509   2.162  1.00 95.10           H  
ATOM    560  OG1 THR A  39       2.979   7.431   3.894  1.00 95.10           O  
ATOM    561  HG1 THR A  39       3.439   7.859   4.620  1.00 95.10           H  
ATOM    562  N   TYR A  40       4.720   6.539  -0.254  1.00 94.97           N  
ATOM    563  H   TYR A  40       4.162   5.721  -0.055  1.00 94.97           H  
ATOM    564  CA  TYR A  40       5.042   6.804  -1.658  1.00 94.97           C  
ATOM    565  HA  TYR A  40       5.545   7.768  -1.738  1.00 94.97           H  
ATOM    566  C   TYR A  40       3.787   6.864  -2.521  1.00 94.97           C  
ATOM    567  CB  TYR A  40       5.992   5.738  -2.209  1.00 94.97           C  
ATOM    568  HB2 TYR A  40       6.137   5.927  -3.272  1.00 94.97           H  
ATOM    569  HB3 TYR A  40       5.524   4.758  -2.116  1.00 94.97           H  
ATOM    570  O   TYR A  40       2.753   6.293  -2.180  1.00 94.97           O  
ATOM    571  CG  TYR A  40       7.350   5.713  -1.549  1.00 94.97           C  
ATOM    572  CD1 TYR A  40       8.400   6.519  -2.028  1.00 94.97           C  
ATOM    573  HD1 TYR A  40       8.235   7.179  -2.866  1.00 94.97           H  
ATOM    574  CD2 TYR A  40       7.557   4.874  -0.445  1.00 94.97           C  
ATOM    575  HD2 TYR A  40       6.726   4.310  -0.045  1.00 94.97           H  
ATOM    576  CE1 TYR A  40       9.665   6.457  -1.412  1.00 94.97           C  
ATOM    577  HE1 TYR A  40      10.466   7.095  -1.754  1.00 94.97           H  
ATOM    578  CE2 TYR A  40       8.827   4.770   0.141  1.00 94.97           C  
ATOM    579  HE2 TYR A  40       8.973   4.109   0.982  1.00 94.97           H  
ATOM    580  OH  TYR A  40      11.107   5.462   0.243  1.00 94.97           O  
ATOM    581  HH  TYR A  40      11.043   4.836   0.967  1.00 94.97           H  
ATOM    582  CZ  TYR A  40       9.888   5.551  -0.353  1.00 94.97           C  
ATOM    583  N   TRP A  41       3.894   7.547  -3.661  1.00 95.13           N  
ATOM    584  H   TRP A  41       4.798   7.923  -3.908  1.00 95.13           H  
ATOM    585  CA  TRP A  41       2.904   7.448  -4.727  1.00 95.13           C  
ATOM    586  HA  TRP A  41       1.908   7.361  -4.293  1.00 95.13           H  
ATOM    587  C   TRP A  41       3.167   6.206  -5.563  1.00 95.13           C  
ATOM    588  CB  TRP A  41       2.934   8.693  -5.610  1.00 95.13           C  
ATOM    589  HB2 TRP A  41       3.959   8.898  -5.919  1.00 95.13           H  
ATOM    590  HB3 TRP A  41       2.355   8.493  -6.512  1.00 95.13           H  
ATOM    591  O   TRP A  41       4.294   5.986  -6.006  1.00 95.13           O  
ATOM    592  CG  TRP A  41       2.353   9.904  -4.963  1.00 95.13           C  
ATOM    593  CD1 TRP A  41       3.047  10.888  -4.352  1.00 95.13           C  
ATOM    594  HD1 TRP A  41       4.123  10.913  -4.267  1.00 95.13           H  
ATOM    595  CD2 TRP A  41       0.948  10.277  -4.868  1.00 95.13           C  
ATOM    596  CE2 TRP A  41       0.865  11.535  -4.201  1.00 95.13           C  
ATOM    597  CE3 TRP A  41      -0.260   9.698  -5.310  1.00 95.13           C  
ATOM    598  HE3 TRP A  41      -0.228   8.757  -5.839  1.00 95.13           H  
ATOM    599  NE1 TRP A  41       2.174  11.861  -3.909  1.00 95.13           N  
ATOM    600  HE1 TRP A  41       2.488  12.743  -3.529  1.00 95.13           H  
ATOM    601  CH2 TRP A  41      -1.541  11.588  -4.438  1.00 95.13           C  
ATOM    602  HH2 TRP A  41      -2.492  12.084  -4.313  1.00 95.13           H  
ATOM    603  CZ2 TRP A  41      -0.356  12.194  -3.989  1.00 95.13           C  
ATOM    604  HZ2 TRP A  41      -0.383  13.170  -3.529  1.00 95.13           H  
ATOM    605  CZ3 TRP A  41      -1.490  10.351  -5.100  1.00 95.13           C  
ATOM    606  HZ3 TRP A  41      -2.403   9.920  -5.483  1.00 95.13           H  
ATOM    607  N   ILE A  42       2.106   5.450  -5.809  1.00 96.31           N  
ATOM    608  H   ILE A  42       1.223   5.690  -5.381  1.00 96.31           H  
ATOM    609  CA  ILE A  42       2.117   4.282  -6.675  1.00 96.31           C  
ATOM    610  HA  ILE A  42       3.066   4.254  -7.211  1.00 96.31           H  
ATOM    611  C   ILE A  42       1.020   4.397  -7.726  1.00 96.31           C  
ATOM    612  CB  ILE A  42       2.012   2.976  -5.865  1.00 96.31           C  
ATOM    613  HB  ILE A  42       2.128   2.152  -6.570  1.00 96.31           H  
ATOM    614  O   ILE A  42       0.036   5.125  -7.549  1.00 96.31           O  
ATOM    615  CG1 ILE A  42       0.656   2.822  -5.144  1.00 96.31           C  
ATOM    616 HG12 ILE A  42       0.631   3.450  -4.254  1.00 96.31           H  
ATOM    617 HG13 ILE A  42      -0.164   3.132  -5.792  1.00 96.31           H  
ATOM    618  CG2 ILE A  42       3.169   2.899  -4.854  1.00 96.31           C  
ATOM    619 HG21 ILE A  42       4.105   3.145  -5.354  1.00 96.31           H  
ATOM    620 HG22 ILE A  42       3.039   3.636  -4.061  1.00 96.31           H  
ATOM    621 HG23 ILE A  42       3.249   1.899  -4.430  1.00 96.31           H  
ATOM    622  CD1 ILE A  42       0.398   1.366  -4.760  1.00 96.31           C  
ATOM    623 HD11 ILE A  42      -0.572   1.280  -4.271  1.00 96.31           H  
ATOM    624 HD12 ILE A  42       0.388   0.759  -5.665  1.00 96.31           H  
ATOM    625 HD13 ILE A  42       1.172   0.990  -4.091  1.00 96.31           H  
ATOM    626  N   LYS A  43       1.190   3.670  -8.824  1.00 95.98           N  
ATOM    627  H   LYS A  43       2.032   3.116  -8.887  1.00 95.98           H  
ATOM    628  CA  LYS A  43       0.214   3.568  -9.904  1.00 95.98           C  
ATOM    629  HA  LYS A  43      -0.773   3.846  -9.534  1.00 95.98           H  
ATOM    630  C   LYS A  43       0.136   2.110 -10.372  1.00 95.98           C  
ATOM    631  CB  LYS A  43       0.623   4.553 -11.013  1.00 95.98           C  
ATOM    632  HB2 LYS A  43       0.668   5.562 -10.603  1.00 95.98           H  
ATOM    633  HB3 LYS A  43       1.623   4.290 -11.360  1.00 95.98           H  
ATOM    634  O   LYS A  43       0.787   1.761 -11.356  1.00 95.98           O  
ATOM    635  CG  LYS A  43      -0.316   4.549 -12.225  1.00 95.98           C  
ATOM    636  HG2 LYS A  43      -0.454   3.531 -12.589  1.00 95.98           H  
ATOM    637  HG3 LYS A  43       0.167   5.109 -13.026  1.00 95.98           H  
ATOM    638  CD  LYS A  43      -1.682   5.176 -11.955  1.00 95.98           C  
ATOM    639  HD2 LYS A  43      -2.184   4.673 -11.128  1.00 95.98           H  
ATOM    640  HD3 LYS A  43      -1.565   6.240 -11.749  1.00 95.98           H  
ATOM    641  CE  LYS A  43      -2.461   4.966 -13.247  1.00 95.98           C  
ATOM    642  HE2 LYS A  43      -2.586   3.895 -13.403  1.00 95.98           H  
ATOM    643  HE3 LYS A  43      -1.886   5.372 -14.079  1.00 95.98           H  
ATOM    644  NZ  LYS A  43      -3.772   5.607 -13.197  1.00 95.98           N  
ATOM    645  HZ1 LYS A  43      -4.289   5.419 -14.044  1.00 95.98           H  
ATOM    646  HZ2 LYS A  43      -4.318   5.216 -12.442  1.00 95.98           H  
ATOM    647  HZ3 LYS A  43      -3.695   6.612 -13.136  1.00 95.98           H  
ATOM    648  N   PRO A  44      -0.657   1.262  -9.693  1.00 95.80           N  
ATOM    649  CA  PRO A  44      -0.963  -0.071 -10.196  1.00 95.80           C  
ATOM    650  HA  PRO A  44      -0.042  -0.653 -10.238  1.00 95.80           H  
ATOM    651  C   PRO A  44      -1.602   0.004 -11.583  1.00 95.80           C  
ATOM    652  CB  PRO A  44      -1.921  -0.706  -9.186  1.00 95.80           C  
ATOM    653  HB2 PRO A  44      -1.707  -1.765  -9.045  1.00 95.80           H  
ATOM    654  HB3 PRO A  44      -2.956  -0.566  -9.500  1.00 95.80           H  
ATOM    655  O   PRO A  44      -2.326   0.959 -11.884  1.00 95.80           O  
ATOM    656  CG  PRO A  44      -1.675   0.085  -7.907  1.00 95.80           C  
ATOM    657  HG2 PRO A  44      -0.832  -0.351  -7.372  1.00 95.80           H  
ATOM    658  HG3 PRO A  44      -2.563   0.095  -7.274  1.00 95.80           H  
ATOM    659  CD  PRO A  44      -1.300   1.479  -8.407  1.00 95.80           C  
ATOM    660  HD2 PRO A  44      -2.194   2.087  -8.548  1.00 95.80           H  
ATOM    661  HD3 PRO A  44      -0.622   1.955  -7.698  1.00 95.80           H  
ATOM    662  N   LEU A  45      -1.389  -1.025 -12.404  1.00 91.36           N  
ATOM    663  H   LEU A  45      -0.774  -1.764 -12.093  1.00 91.36           H  
ATOM    664  CA  LEU A  45      -1.857  -1.065 -13.793  1.00 91.36           C  
ATOM    665  HA  LEU A  45      -1.351  -0.270 -14.341  1.00 91.36           H  
ATOM    666  C   LEU A  45      -3.373  -0.832 -13.925  1.00 91.36           C  
ATOM    667  CB  LEU A  45      -1.451  -2.429 -14.381  1.00 91.36           C  
ATOM    668  HB2 LEU A  45      -1.943  -3.215 -13.806  1.00 91.36           H  
ATOM    669  HB3 LEU A  45      -0.375  -2.559 -14.263  1.00 91.36           H  
ATOM    670  O   LEU A  45      -3.818  -0.141 -14.840  1.00 91.36           O  
ATOM    671  CG  LEU A  45      -1.810  -2.614 -15.867  1.00 91.36           C  
ATOM    672  HG  LEU A  45      -2.880  -2.465 -16.012  1.00 91.36           H  
ATOM    673  CD1 LEU A  45      -1.046  -1.640 -16.767  1.00 91.36           C  
ATOM    674 HD11 LEU A  45      -1.263  -1.858 -17.813  1.00 91.36           H  
ATOM    675 HD12 LEU A  45      -1.357  -0.617 -16.555  1.00 91.36           H  
ATOM    676 HD13 LEU A  45       0.025  -1.739 -16.591  1.00 91.36           H  
ATOM    677  CD2 LEU A  45      -1.477  -4.039 -16.305  1.00 91.36           C  
ATOM    678 HD21 LEU A  45      -0.410  -4.226 -16.183  1.00 91.36           H  
ATOM    679 HD22 LEU A  45      -1.757  -4.185 -17.348  1.00 91.36           H  
ATOM    680 HD23 LEU A  45      -2.029  -4.750 -15.689  1.00 91.36           H  
ATOM    681  N   LEU A  46      -4.160  -1.391 -13.002  1.00 91.36           N  
ATOM    682  H   LEU A  46      -3.718  -1.954 -12.289  1.00 91.36           H  
ATOM    683  CA  LEU A  46      -5.624  -1.299 -13.011  1.00 91.36           C  
ATOM    684  HA  LEU A  46      -5.970  -1.258 -14.044  1.00 91.36           H  
ATOM    685  C   LEU A  46      -6.169  -0.034 -12.337  1.00 91.36           C  
ATOM    686  CB  LEU A  46      -6.210  -2.553 -12.343  1.00 91.36           C  
ATOM    687  HB2 LEU A  46      -7.295  -2.457 -12.323  1.00 91.36           H  
ATOM    688  HB3 LEU A  46      -5.861  -2.591 -11.311  1.00 91.36           H  
ATOM    689  O   LEU A  46      -7.358   0.264 -12.462  1.00 91.36           O  
ATOM    690  CG  LEU A  46      -5.855  -3.881 -13.033  1.00 91.36           C  
ATOM    691  HG  LEU A  46      -4.776  -4.034 -13.005  1.00 91.36           H  
ATOM    692  CD1 LEU A  46      -6.526  -5.013 -12.266  1.00 91.36           C  
ATOM    693 HD11 LEU A  46      -6.207  -4.973 -11.224  1.00 91.36           H  
ATOM    694 HD12 LEU A  46      -6.212  -5.971 -12.683  1.00 91.36           H  
ATOM    695 HD13 LEU A  46      -7.611  -4.929 -12.316  1.00 91.36           H  
ATOM    696  CD2 LEU A  46      -6.328  -3.939 -14.489  1.00 91.36           C  
ATOM    697 HD21 LEU A  46      -7.398  -3.739 -14.543  1.00 91.36           H  
ATOM    698 HD22 LEU A  46      -5.782  -3.211 -15.088  1.00 91.36           H  
ATOM    699 HD23 LEU A  46      -6.124  -4.931 -14.891  1.00 91.36           H  
ATOM    700  N   ALA A  47      -5.333   0.716 -11.619  1.00 93.52           N  
ATOM    701  H   ALA A  47      -4.344   0.512 -11.648  1.00 93.52           H  
ATOM    702  CA  ALA A  47      -5.777   1.916 -10.929  1.00 93.52           C  
ATOM    703  HA  ALA A  47      -6.721   1.699 -10.430  1.00 93.52           H  
ATOM    704  C   ALA A  47      -6.005   3.047 -11.939  1.00 93.52           C  
ATOM    705  CB  ALA A  47      -4.752   2.290  -9.856  1.00 93.52           C  
ATOM    706  HB1 ALA A  47      -3.807   2.569 -10.322  1.00 93.52           H  
ATOM    707  HB2 ALA A  47      -5.124   3.128  -9.266  1.00 93.52           H  
ATOM    708  HB3 ALA A  47      -4.591   1.434  -9.201  1.00 93.52           H  
ATOM    709  O   ALA A  47      -5.131   3.361 -12.743  1.00 93.52           O  
ATOM    710  N   SER A  48      -7.147   3.734 -11.872  1.00 91.60           N  
ATOM    711  H   SER A  48      -7.856   3.442 -11.216  1.00 91.60           H  
ATOM    712  CA  SER A  48      -7.447   4.862 -12.771  1.00 91.60           C  
ATOM    713  HA  SER A  48      -7.243   4.554 -13.796  1.00 91.60           H  
ATOM    714  C   SER A  48      -6.607   6.105 -12.485  1.00 91.60           C  
ATOM    715  CB  SER A  48      -8.924   5.233 -12.680  1.00 91.60           C  
ATOM    716  HB2 SER A  48      -9.137   6.072 -13.342  1.00 91.60           H  
ATOM    717  HB3 SER A  48      -9.523   4.378 -12.996  1.00 91.60           H  
ATOM    718  O   SER A  48      -6.354   6.890 -13.391  1.00 91.60           O  
ATOM    719  OG  SER A  48      -9.270   5.570 -11.349  1.00 91.60           O  
ATOM    720  HG  SER A  48      -8.913   6.431 -11.120  1.00 91.60           H  
ATOM    721  N   SER A  49      -6.110   6.252 -11.256  1.00 92.48           N  
ATOM    722  H   SER A  49      -6.362   5.567 -10.558  1.00 92.48           H  
ATOM    723  CA  SER A  49      -5.239   7.344 -10.808  1.00 92.48           C  
ATOM    724  HA  SER A  49      -4.742   7.801 -11.664  1.00 92.48           H  
ATOM    725  C   SER A  49      -4.168   6.821  -9.856  1.00 92.48           C  
ATOM    726  CB  SER A  49      -6.062   8.441 -10.130  1.00 92.48           C  
ATOM    727  HB2 SER A  49      -6.726   8.889 -10.869  1.00 92.48           H  
ATOM    728  HB3 SER A  49      -5.399   9.216  -9.746  1.00 92.48           H  
ATOM    729  O   SER A  49      -4.369   5.791  -9.213  1.00 92.48           O  
ATOM    730  OG  SER A  49      -6.842   7.912  -9.073  1.00 92.48           O  
ATOM    731  HG  SER A  49      -6.256   7.656  -8.357  1.00 92.48           H  
ATOM    732  N   ALA A  50      -3.043   7.526  -9.750  1.00 94.43           N  
ATOM    733  H   ALA A  50      -2.901   8.339 -10.332  1.00 94.43           H  
ATOM    734  CA  ALA A  50      -2.060   7.233  -8.712  1.00 94.43           C  
ATOM    735  HA  ALA A  50      -1.786   6.181  -8.793  1.00 94.43           H  
ATOM    736  C   ALA A  50      -2.649   7.462  -7.307  1.00 94.43           C  
ATOM    737  CB  ALA A  50      -0.807   8.079  -8.955  1.00 94.43           C  
ATOM    738  HB1 ALA A  50      -0.044   7.821  -8.221  1.00 94.43           H  
ATOM    739  HB2 ALA A  50      -1.049   9.138  -8.864  1.00 94.43           H  
ATOM    740  HB3 ALA A  50      -0.419   7.884  -9.955  1.00 94.43           H  
ATOM    741  O   ALA A  50      -3.511   8.324  -7.117  1.00 94.43           O  
ATOM    742  N   PHE A  51      -2.168   6.714  -6.317  1.00 94.96           N  
ATOM    743  H   PHE A  51      -1.456   6.031  -6.532  1.00 94.96           H  
ATOM    744  CA  PHE A  51      -2.546   6.879  -4.910  1.00 94.96           C  
ATOM    745  HA  PHE A  51      -2.840   7.916  -4.745  1.00 94.96           H  
ATOM    746  C   PHE A  51      -1.357   6.616  -3.983  1.00 94.96           C  
ATOM    747  CB  PHE A  51      -3.772   6.021  -4.572  1.00 94.96           C  
ATOM    748  HB2 PHE A  51      -4.602   6.339  -5.204  1.00 94.96           H  
ATOM    749  HB3 PHE A  51      -4.073   6.218  -3.543  1.00 94.96           H  
ATOM    750  O   PHE A  51      -0.300   6.161  -4.419  1.00 94.96           O  
ATOM    751  CG  PHE A  51      -3.583   4.532  -4.746  1.00 94.96           C  
ATOM    752  CD1 PHE A  51      -3.843   3.935  -5.993  1.00 94.96           C  
ATOM    753  HD1 PHE A  51      -4.153   4.540  -6.832  1.00 94.96           H  
ATOM    754  CD2 PHE A  51      -3.185   3.736  -3.656  1.00 94.96           C  
ATOM    755  HD2 PHE A  51      -2.995   4.182  -2.690  1.00 94.96           H  
ATOM    756  CE1 PHE A  51      -3.719   2.545  -6.144  1.00 94.96           C  
ATOM    757  HE1 PHE A  51      -3.939   2.081  -7.094  1.00 94.96           H  
ATOM    758  CE2 PHE A  51      -3.056   2.347  -3.813  1.00 94.96           C  
ATOM    759  HE2 PHE A  51      -2.761   1.732  -2.976  1.00 94.96           H  
ATOM    760  CZ  PHE A  51      -3.328   1.750  -5.054  1.00 94.96           C  
ATOM    761  HZ  PHE A  51      -3.248   0.678  -5.161  1.00 94.96           H  
ATOM    762  N   LYS A  52      -1.507   6.978  -2.707  1.00 94.53           N  
ATOM    763  H   LYS A  52      -2.427   7.249  -2.392  1.00 94.53           H  
ATOM    764  CA  LYS A  52      -0.448   6.850  -1.704  1.00 94.53           C  
ATOM    765  HA  LYS A  52       0.516   6.877  -2.211  1.00 94.53           H  
ATOM    766  C   LYS A  52      -0.535   5.517  -0.967  1.00 94.53           C  
ATOM    767  CB  LYS A  52      -0.505   8.011  -0.711  1.00 94.53           C  
ATOM    768  HB2 LYS A  52       0.170   7.781   0.114  1.00 94.53           H  
ATOM    769  HB3 LYS A  52      -1.513   8.087  -0.302  1.00 94.53           H  
ATOM    770  O   LYS A  52      -1.626   5.103  -0.589  1.00 94.53           O  
ATOM    771  CG  LYS A  52      -0.091   9.350  -1.332  1.00 94.53           C  
ATOM    772  HG2 LYS A  52      -0.817   9.643  -2.090  1.00 94.53           H  
ATOM    773  HG3 LYS A  52       0.894   9.258  -1.790  1.00 94.53           H  
ATOM    774  CD  LYS A  52      -0.046  10.406  -0.224  1.00 94.53           C  
ATOM    775  HD2 LYS A  52       0.723  10.127   0.497  1.00 94.53           H  
ATOM    776  HD3 LYS A  52      -1.010  10.427   0.285  1.00 94.53           H  
ATOM    777  CE  LYS A  52       0.265  11.790  -0.785  1.00 94.53           C  
ATOM    778  HE2 LYS A  52      -0.517  12.050  -1.498  1.00 94.53           H  
ATOM    779  HE3 LYS A  52       1.215  11.745  -1.317  1.00 94.53           H  
ATOM    780  NZ  LYS A  52       0.317  12.783   0.315  1.00 94.53           N  
ATOM    781  HZ1 LYS A  52      -0.562  12.792   0.812  1.00 94.53           H  
ATOM    782  HZ2 LYS A  52       0.511  13.712  -0.031  1.00 94.53           H  
ATOM    783  HZ3 LYS A  52       1.029  12.521   0.982  1.00 94.53           H  
ATOM    784  N   VAL A  53       0.617   4.906  -0.701  1.00 96.23           N  
ATOM    785  H   VAL A  53       1.464   5.299  -1.087  1.00 96.23           H  
ATOM    786  CA  VAL A  53       0.755   3.727   0.167  1.00 96.23           C  
ATOM    787  HA  VAL A  53      -0.125   3.651   0.805  1.00 96.23           H  
ATOM    788  C   VAL A  53       1.967   3.875   1.071  1.00 96.23           C  
ATOM    789  CB  VAL A  53       0.875   2.410  -0.623  1.00 96.23           C  
ATOM    790  HB  VAL A  53       0.999   1.597   0.092  1.00 96.23           H  
ATOM    791  O   VAL A  53       2.970   4.471   0.679  1.00 96.23           O  
ATOM    792  CG1 VAL A  53      -0.394   2.126  -1.426  1.00 96.23           C  
ATOM    793 HG11 VAL A  53      -0.527   2.872  -2.210  1.00 96.23           H  
ATOM    794 HG12 VAL A  53      -1.256   2.147  -0.760  1.00 96.23           H  
ATOM    795 HG13 VAL A  53      -0.327   1.135  -1.876  1.00 96.23           H  
ATOM    796  CG2 VAL A  53       2.077   2.403  -1.568  1.00 96.23           C  
ATOM    797 HG21 VAL A  53       1.987   3.234  -2.267  1.00 96.23           H  
ATOM    798 HG22 VAL A  53       3.006   2.505  -1.007  1.00 96.23           H  
ATOM    799 HG23 VAL A  53       2.120   1.462  -2.116  1.00 96.23           H  
ATOM    800  N   TYR A  54       1.894   3.304   2.270  1.00 95.68           N  
ATOM    801  H   TYR A  54       1.050   2.817   2.537  1.00 95.68           H  
ATOM    802  CA  TYR A  54       3.063   3.164   3.126  1.00 95.68           C  
ATOM    803  HA  TYR A  54       3.693   4.047   3.021  1.00 95.68           H  
ATOM    804  C   TYR A  54       3.874   1.943   2.685  1.00 95.68           C  
ATOM    805  CB  TYR A  54       2.632   3.096   4.591  1.00 95.68           C  
ATOM    806  HB2 TYR A  54       2.001   3.957   4.813  1.00 95.68           H  
ATOM    807  HB3 TYR A  54       2.033   2.200   4.754  1.00 95.68           H  
ATOM    808  O   TYR A  54       3.360   0.821   2.668  1.00 95.68           O  
ATOM    809  CG  TYR A  54       3.805   3.105   5.548  1.00 95.68           C  
ATOM    810  CD1 TYR A  54       4.306   1.897   6.061  1.00 95.68           C  
ATOM    811  HD1 TYR A  54       3.860   0.968   5.740  1.00 95.68           H  
ATOM    812  CD2 TYR A  54       4.403   4.324   5.912  1.00 95.68           C  
ATOM    813  HD2 TYR A  54       4.008   5.253   5.530  1.00 95.68           H  
ATOM    814  CE1 TYR A  54       5.380   1.898   6.972  1.00 95.68           C  
ATOM    815  HE1 TYR A  54       5.769   0.971   7.367  1.00 95.68           H  
ATOM    816  CE2 TYR A  54       5.495   4.335   6.799  1.00 95.68           C  
ATOM    817  HE2 TYR A  54       5.933   5.279   7.087  1.00 95.68           H  
ATOM    818  OH  TYR A  54       7.004   3.151   8.229  1.00 95.68           O  
ATOM    819  HH  TYR A  54       7.451   3.998   8.163  1.00 95.68           H  
ATOM    820  CZ  TYR A  54       5.974   3.123   7.342  1.00 95.68           C  
ATOM    821  N   CYS A  55       5.137   2.167   2.328  1.00 96.37           N  
ATOM    822  H   CYS A  55       5.499   3.108   2.380  1.00 96.37           H  
ATOM    823  CA  CYS A  55       6.050   1.110   1.922  1.00 96.37           C  
ATOM    824  HA  CYS A  55       5.483   0.209   1.687  1.00 96.37           H  
ATOM    825  C   CYS A  55       7.031   0.781   3.036  1.00 96.37           C  
ATOM    826  CB  CYS A  55       6.828   1.513   0.673  1.00 96.37           C  
ATOM    827  HB2 CYS A  55       7.408   2.407   0.901  1.00 96.37           H  
ATOM    828  HB3 CYS A  55       7.530   0.707   0.458  1.00 96.37           H  
ATOM    829  O   CYS A  55       7.689   1.676   3.567  1.00 96.37           O  
ATOM    830  SG  CYS A  55       5.861   1.799  -0.828  1.00 96.37           S  
ATOM    831  N   GLN A  56       7.200  -0.509   3.310  1.00 95.50           N  
ATOM    832  H   GLN A  56       6.621  -1.181   2.826  1.00 95.50           H  
ATOM    833  CA  GLN A  56       8.296  -1.013   4.124  1.00 95.50           C  
ATOM    834  HA  GLN A  56       8.685  -0.200   4.737  1.00 95.50           H  
ATOM    835  C   GLN A  56       9.426  -1.508   3.212  1.00 95.50           C  
ATOM    836  CB  GLN A  56       7.762  -2.079   5.080  1.00 95.50           C  
ATOM    837  HB2 GLN A  56       7.471  -2.966   4.517  1.00 95.50           H  
ATOM    838  HB3 GLN A  56       6.887  -1.689   5.600  1.00 95.50           H  
ATOM    839  O   GLN A  56       9.363  -2.591   2.629  1.00 95.50           O  
ATOM    840  CG  GLN A  56       8.827  -2.444   6.114  1.00 95.50           C  
ATOM    841  HG2 GLN A  56       9.706  -2.857   5.619  1.00 95.50           H  
ATOM    842  HG3 GLN A  56       9.126  -1.542   6.648  1.00 95.50           H  
ATOM    843  CD  GLN A  56       8.324  -3.469   7.117  1.00 95.50           C  
ATOM    844  NE2 GLN A  56       8.833  -3.433   8.325  1.00 95.50           N  
ATOM    845 HE21 GLN A  56       8.545  -4.182   8.939  1.00 95.50           H  
ATOM    846 HE22 GLN A  56       9.511  -2.722   8.559  1.00 95.50           H  
ATOM    847  OE1 GLN A  56       7.493  -4.319   6.851  1.00 95.50           O  
ATOM    848  N   MET A  57      10.466  -0.690   3.085  1.00 94.98           N  
ATOM    849  H   MET A  57      10.485   0.111   3.700  1.00 94.98           H  
ATOM    850  CA  MET A  57      11.625  -0.900   2.216  1.00 94.98           C  
ATOM    851  HA  MET A  57      11.397  -1.661   1.470  1.00 94.98           H  
ATOM    852  C   MET A  57      12.869  -1.356   2.991  1.00 94.98           C  
ATOM    853  CB  MET A  57      11.946   0.418   1.498  1.00 94.98           C  
ATOM    854  HB2 MET A  57      12.796   0.250   0.836  1.00 94.98           H  
ATOM    855  HB3 MET A  57      12.231   1.157   2.247  1.00 94.98           H  
ATOM    856  O   MET A  57      13.713  -2.069   2.448  1.00 94.98           O  
ATOM    857  CG  MET A  57      10.805   1.007   0.665  1.00 94.98           C  
ATOM    858  HG2 MET A  57       9.978   1.277   1.321  1.00 94.98           H  
ATOM    859  HG3 MET A  57      11.169   1.919   0.193  1.00 94.98           H  
ATOM    860  SD  MET A  57      10.189  -0.095  -0.626  1.00 94.98           S  
ATOM    861  CE  MET A  57       9.238   1.073  -1.631  1.00 94.98           C  
ATOM    862  HE1 MET A  57       8.360   0.571  -2.037  1.00 94.98           H  
ATOM    863  HE2 MET A  57       9.850   1.422  -2.463  1.00 94.98           H  
ATOM    864  HE3 MET A  57       8.923   1.928  -1.033  1.00 94.98           H  
ATOM    865  N   SER A  58      12.997  -0.952   4.257  1.00 91.19           N  
ATOM    866  H   SER A  58      12.246  -0.403   4.650  1.00 91.19           H  
ATOM    867  CA  SER A  58      14.196  -1.115   5.089  1.00 91.19           C  
ATOM    868  HA  SER A  58      15.038  -0.656   4.572  1.00 91.19           H  
ATOM    869  C   SER A  58      14.559  -2.576   5.358  1.00 91.19           C  
ATOM    870  CB  SER A  58      13.996  -0.386   6.423  1.00 91.19           C  
ATOM    871  HB2 SER A  58      13.726   0.653   6.236  1.00 91.19           H  
ATOM    872  HB3 SER A  58      14.932  -0.407   6.980  1.00 91.19           H  
ATOM    873  O   SER A  58      15.729  -2.898   5.549  1.00 91.19           O  
ATOM    874  OG  SER A  58      12.986  -1.010   7.198  1.00 91.19           O  
ATOM    875  HG  SER A  58      12.235  -0.417   7.270  1.00 91.19           H  
ATOM    876  N   GLN A  59      13.571  -3.474   5.316  1.00 89.60           N  
ATOM    877  H   GLN A  59      12.634  -3.119   5.188  1.00 89.60           H  
ATOM    878  CA  GLN A  59      13.759  -4.917   5.495  1.00 89.60           C  
ATOM    879  HA  GLN A  59      14.604  -5.071   6.165  1.00 89.60           H  
ATOM    880  C   GLN A  59      14.119  -5.652   4.197  1.00 89.60           C  
ATOM    881  CB  GLN A  59      12.523  -5.528   6.168  1.00 89.60           C  
ATOM    882  HB2 GLN A  59      12.709  -6.593   6.309  1.00 89.60           H  
ATOM    883  HB3 GLN A  59      11.649  -5.409   5.528  1.00 89.60           H  
ATOM    884  O   GLN A  59      14.191  -6.876   4.177  1.00 89.60           O  
ATOM    885  CG  GLN A  59      12.254  -4.886   7.538  1.00 89.60           C  
ATOM    886  HG2 GLN A  59      11.823  -3.895   7.398  1.00 89.60           H  
ATOM    887  HG3 GLN A  59      13.196  -4.775   8.074  1.00 89.60           H  
ATOM    888  CD  GLN A  59      11.319  -5.711   8.415  1.00 89.60           C  
ATOM    889  NE2 GLN A  59      10.994  -5.234   9.596  1.00 89.60           N  
ATOM    890 HE21 GLN A  59      11.378  -4.356   9.914  1.00 89.60           H  
ATOM    891 HE22 GLN A  59      10.422  -5.847  10.160  1.00 89.60           H  
ATOM    892  OE1 GLN A  59      10.887  -6.805   8.100  1.00 89.60           O  
ATOM    893  N   GLY A  60      14.324  -4.919   3.101  1.00 88.99           N  
ATOM    894  H   GLY A  60      14.240  -3.915   3.166  1.00 88.99           H  
ATOM    895  CA  GLY A  60      14.663  -5.492   1.802  1.00 88.99           C  
ATOM    896  HA2 GLY A  60      14.960  -4.662   1.161  1.00 88.99           H  
ATOM    897  HA3 GLY A  60      15.500  -6.183   1.908  1.00 88.99           H  
ATOM    898  C   GLY A  60      13.518  -6.226   1.104  1.00 88.99           C  
ATOM    899  O   GLY A  60      13.750  -6.910   0.113  1.00 88.99           O  
ATOM    900  N   THR A  61      12.295  -6.104   1.620  1.00 90.12           N  
ATOM    901  H   THR A  61      12.180  -5.582   2.477  1.00 90.12           H  
ATOM    902  CA  THR A  61      11.115  -6.810   1.114  1.00 90.12           C  
ATOM    903  HA  THR A  61      11.428  -7.694   0.559  1.00 90.12           H  
ATOM    904  C   THR A  61      10.277  -5.972   0.156  1.00 90.12           C  
ATOM    905  CB  THR A  61      10.234  -7.273   2.278  1.00 90.12           C  
ATOM    906  HB  THR A  61       9.305  -7.679   1.878  1.00 90.12           H  
ATOM    907  O   THR A  61       9.643  -6.546  -0.718  1.00 90.12           O  
ATOM    908  CG2 THR A  61      10.901  -8.353   3.125  1.00 90.12           C  
ATOM    909 HG21 THR A  61      10.210  -8.692   3.897  1.00 90.12           H  
ATOM    910 HG22 THR A  61      11.803  -7.965   3.598  1.00 90.12           H  
ATOM    911 HG23 THR A  61      11.167  -9.200   2.493  1.00 90.12           H  
ATOM    912  OG1 THR A  61       9.965  -6.183   3.137  1.00 90.12           O  
ATOM    913  HG1 THR A  61       9.358  -6.491   3.814  1.00 90.12           H  
ATOM    914  N   GLY A  62      10.255  -4.641   0.300  1.00 95.87           N  
ATOM    915  H   GLY A  62      10.744  -4.234   1.084  1.00 95.87           H  
ATOM    916  CA  GLY A  62       9.412  -3.769  -0.524  1.00 95.87           C  
ATOM    917  HA2 GLY A  62       9.638  -3.926  -1.578  1.00 95.87           H  
ATOM    918  HA3 GLY A  62       9.624  -2.731  -0.268  1.00 95.87           H  
ATOM    919  C   GLY A  62       7.916  -4.011  -0.303  1.00 95.87           C  
ATOM    920  O   GLY A  62       7.153  -4.084  -1.258  1.00 95.87           O  
ATOM    921  N   LEU A  63       7.482  -4.181   0.949  1.00 96.48           N  
ATOM    922  H   LEU A  63       8.134  -4.031   1.705  1.00 96.48           H  
ATOM    923  CA  LEU A  63       6.085  -4.505   1.251  1.00 96.48           C  
ATOM    924  HA  LEU A  63       5.738  -5.223   0.508  1.00 96.48           H  
ATOM    925  C   LEU A  63       5.180  -3.278   1.144  1.00 96.48           C  
ATOM    926  CB  LEU A  63       5.954  -5.148   2.642  1.00 96.48           C  
ATOM    927  HB2 LEU A  63       6.458  -4.507   3.366  1.00 96.48           H  
ATOM    928  HB3 LEU A  63       4.901  -5.188   2.919  1.00 96.48           H  
ATOM    929  O   LEU A  63       5.434  -2.247   1.771  1.00 96.48           O  
ATOM    930  CG  LEU A  63       6.535  -6.564   2.733  1.00 96.48           C  
ATOM    931  HG  LEU A  63       7.543  -6.557   2.317  1.00 96.48           H  
ATOM    932  CD1 LEU A  63       6.616  -7.004   4.196  1.00 96.48           C  
ATOM    933 HD11 LEU A  63       7.078  -7.988   4.265  1.00 96.48           H  
ATOM    934 HD12 LEU A  63       7.210  -6.289   4.767  1.00 96.48           H  
ATOM    935 HD13 LEU A  63       5.615  -7.044   4.625  1.00 96.48           H  
ATOM    936  CD2 LEU A  63       5.705  -7.592   1.962  1.00 96.48           C  
ATOM    937 HD21 LEU A  63       6.121  -8.589   2.112  1.00 96.48           H  
ATOM    938 HD22 LEU A  63       4.671  -7.576   2.307  1.00 96.48           H  
ATOM    939 HD23 LEU A  63       5.735  -7.374   0.895  1.00 96.48           H  
ATOM    940  N   THR A  64       4.080  -3.435   0.408  1.00 96.94           N  
ATOM    941  H   THR A  64       3.990  -4.276  -0.144  1.00 96.94           H  
ATOM    942  CA  THR A  64       2.960  -2.489   0.387  1.00 96.94           C  
ATOM    943  HA  THR A  64       3.342  -1.473   0.477  1.00 96.94           H  
ATOM    944  C   THR A  64       2.049  -2.753   1.579  1.00 96.94           C  
ATOM    945  CB  THR A  64       2.165  -2.595  -0.926  1.00 96.94           C  
ATOM    946  HB  THR A  64       1.661  -3.560  -0.972  1.00 96.94           H  
ATOM    947  O   THR A  64       1.373  -3.781   1.640  1.00 96.94           O  
ATOM    948  CG2 THR A  64       1.132  -1.477  -1.049  1.00 96.94           C  
ATOM    949 HG21 THR A  64       0.665  -1.516  -2.033  1.00 96.94           H  
ATOM    950 HG22 THR A  64       1.625  -0.513  -0.926  1.00 96.94           H  
ATOM    951 HG23 THR A  64       0.360  -1.591  -0.288  1.00 96.94           H  
ATOM    952  OG1 THR A  64       3.017  -2.487  -2.044  1.00 96.94           O  
ATOM    953  HG1 THR A  64       2.587  -2.934  -2.777  1.00 96.94           H  
ATOM    954  N   MET A  65       2.009  -1.830   2.539  1.00 95.73           N  
ATOM    955  H   MET A  65       2.570  -0.994   2.454  1.00 95.73           H  
ATOM    956  CA  MET A  65       1.173  -1.996   3.726  1.00 95.73           C  
ATOM    957  HA  MET A  65       1.210  -3.042   4.032  1.00 95.73           H  
ATOM    958  C   MET A  65      -0.284  -1.659   3.403  1.00 95.73           C  
ATOM    959  CB  MET A  65       1.716  -1.157   4.892  1.00 95.73           C  
ATOM    960  HB2 MET A  65       1.725  -0.106   4.605  1.00 95.73           H  
ATOM    961  HB3 MET A  65       1.053  -1.272   5.750  1.00 95.73           H  
ATOM    962  O   MET A  65      -0.618  -0.510   3.123  1.00 95.73           O  
ATOM    963  CG  MET A  65       3.138  -1.571   5.298  1.00 95.73           C  
ATOM    964  HG2 MET A  65       3.438  -0.982   6.165  1.00 95.73           H  
ATOM    965  HG3 MET A  65       3.818  -1.340   4.477  1.00 95.73           H  
ATOM    966  SD  MET A  65       3.364  -3.310   5.746  1.00 95.73           S  
ATOM    967  CE  MET A  65       2.603  -3.316   7.386  1.00 95.73           C  
ATOM    968  HE1 MET A  65       3.217  -2.718   8.060  1.00 95.73           H  
ATOM    969  HE2 MET A  65       1.590  -2.916   7.337  1.00 95.73           H  
ATOM    970  HE3 MET A  65       2.565  -4.340   7.758  1.00 95.73           H  
ATOM    971  N   ILE A  66      -1.163  -2.663   3.466  1.00 96.40           N  
ATOM    972  H   ILE A  66      -0.798  -3.600   3.558  1.00 96.40           H  
ATOM    973  CA  ILE A  66      -2.611  -2.488   3.243  1.00 96.40           C  
ATOM    974  HA  ILE A  66      -2.753  -1.676   2.529  1.00 96.40           H  
ATOM    975  C   ILE A  66      -3.367  -2.083   4.515  1.00 96.40           C  
ATOM    976  CB  ILE A  66      -3.233  -3.757   2.621  1.00 96.40           C  
ATOM    977  HB  ILE A  66      -4.282  -3.534   2.429  1.00 96.40           H  
ATOM    978  O   ILE A  66      -4.457  -1.515   4.452  1.00 96.40           O  
ATOM    979  CG1 ILE A  66      -3.173  -4.982   3.567  1.00 96.40           C  
ATOM    980 HG12 ILE A  66      -2.138  -5.302   3.689  1.00 96.40           H  
ATOM    981 HG13 ILE A  66      -3.564  -4.713   4.548  1.00 96.40           H  
ATOM    982  CG2 ILE A  66      -2.562  -4.054   1.267  1.00 96.40           C  
ATOM    983 HG21 ILE A  66      -2.536  -3.150   0.657  1.00 96.40           H  
ATOM    984 HG22 ILE A  66      -1.542  -4.411   1.407  1.00 96.40           H  
ATOM    985 HG23 ILE A  66      -3.128  -4.809   0.721  1.00 96.40           H  
ATOM    986  CD1 ILE A  66      -4.006  -6.174   3.081  1.00 96.40           C  
ATOM    987 HD11 ILE A  66      -3.618  -6.553   2.136  1.00 96.40           H  
ATOM    988 HD12 ILE A  66      -5.046  -5.873   2.956  1.00 96.40           H  
ATOM    989 HD13 ILE A  66      -3.955  -6.972   3.821  1.00 96.40           H  
ATOM    990  N   GLN A  67      -2.799  -2.410   5.674  1.00 95.34           N  
ATOM    991  H   GLN A  67      -1.890  -2.850   5.655  1.00 95.34           H  
ATOM    992  CA  GLN A  67      -3.374  -2.166   6.986  1.00 95.34           C  
ATOM    993  HA  GLN A  67      -3.918  -1.221   6.959  1.00 95.34           H  
ATOM    994  C   GLN A  67      -2.249  -2.064   8.009  1.00 95.34           C  
ATOM    995  CB  GLN A  67      -4.347  -3.309   7.321  1.00 95.34           C  
ATOM    996  HB2 GLN A  67      -3.803  -4.249   7.415  1.00 95.34           H  
ATOM    997  HB3 GLN A  67      -5.028  -3.414   6.477  1.00 95.34           H  
ATOM    998  O   GLN A  67      -1.284  -2.830   7.952  1.00 95.34           O  
ATOM    999  CG  GLN A  67      -5.207  -3.068   8.571  1.00 95.34           C  
ATOM   1000  HG2 GLN A  67      -6.155  -3.582   8.409  1.00 95.34           H  
ATOM   1001  HG3 GLN A  67      -5.421  -2.006   8.691  1.00 95.34           H  
ATOM   1002  CD  GLN A  67      -4.661  -3.632   9.873  1.00 95.34           C  
ATOM   1003  NE2 GLN A  67      -5.527  -3.820  10.841  1.00 95.34           N  
ATOM   1004 HE21 GLN A  67      -5.153  -4.313  11.640  1.00 95.34           H  
ATOM   1005 HE22 GLN A  67      -6.505  -3.625  10.685  1.00 95.34           H  
ATOM   1006  OE1 GLN A  67      -3.508  -3.969  10.057  1.00 95.34           O  
ATOM   1007  N   LEU A  68      -2.387  -1.129   8.946  1.00 92.81           N  
ATOM   1008  H   LEU A  68      -3.185  -0.511   8.907  1.00 92.81           H  
ATOM   1009  CA  LEU A  68      -1.510  -1.042  10.105  1.00 92.81           C  
ATOM   1010  HA  LEU A  68      -1.073  -2.029  10.261  1.00 92.81           H  
ATOM   1011  C   LEU A  68      -2.325  -0.712  11.358  1.00 92.81           C  
ATOM   1012  CB  LEU A  68      -0.378  -0.030   9.828  1.00 92.81           C  
ATOM   1013  HB2 LEU A  68      -0.747   0.974  10.037  1.00 92.81           H  
ATOM   1014  HB3 LEU A  68      -0.116  -0.057   8.771  1.00 92.81           H  
ATOM   1015  O   LEU A  68      -3.323   0.011  11.289  1.00 92.81           O  
ATOM   1016  CG  LEU A  68       0.896  -0.317  10.647  1.00 92.81           C  
ATOM   1017  HG  LEU A  68       0.640  -0.553  11.680  1.00 92.81           H  
ATOM   1018  CD1 LEU A  68       1.683  -1.475  10.045  1.00 92.81           C  
ATOM   1019 HD11 LEU A  68       2.545  -1.714  10.669  1.00 92.81           H  
ATOM   1020 HD12 LEU A  68       2.022  -1.184   9.051  1.00 92.81           H  
ATOM   1021 HD13 LEU A  68       1.057  -2.363   9.958  1.00 92.81           H  
ATOM   1022  CD2 LEU A  68       1.867   0.855  10.636  1.00 92.81           C  
ATOM   1023 HD21 LEU A  68       1.441   1.637  11.265  1.00 92.81           H  
ATOM   1024 HD22 LEU A  68       2.004   1.230   9.621  1.00 92.81           H  
ATOM   1025 HD23 LEU A  68       2.828   0.565  11.061  1.00 92.81           H  
ATOM   1026  N   ARG A  69      -1.909  -1.279  12.495  1.00 92.88           N  
ATOM   1027  H   ARG A  69      -1.102  -1.884  12.441  1.00 92.88           H  
ATOM   1028  CA  ARG A  69      -2.446  -0.996  13.832  1.00 92.88           C  
ATOM   1029  HA  ARG A  69      -3.007  -0.062  13.807  1.00 92.88           H  
ATOM   1030  C   ARG A  69      -1.287  -0.822  14.795  1.00 92.88           C  
ATOM   1031  CB  ARG A  69      -3.352  -2.135  14.336  1.00 92.88           C  
ATOM   1032  HB2 ARG A  69      -2.768  -3.054  14.380  1.00 92.88           H  
ATOM   1033  HB3 ARG A  69      -3.686  -1.907  15.349  1.00 92.88           H  
ATOM   1034  O   ARG A  69      -0.594  -1.788  15.103  1.00 92.88           O  
ATOM   1035  CG  ARG A  69      -4.565  -2.403  13.449  1.00 92.88           C  
ATOM   1036  HG2 ARG A  69      -5.045  -3.325  13.776  1.00 92.88           H  
ATOM   1037  HG3 ARG A  69      -4.187  -2.543  12.437  1.00 92.88           H  
ATOM   1038  CD  ARG A  69      -5.604  -1.281  13.426  1.00 92.88           C  
ATOM   1039  HD2 ARG A  69      -6.366  -1.538  12.690  1.00 92.88           H  
ATOM   1040  HD3 ARG A  69      -5.125  -0.360  13.093  1.00 92.88           H  
ATOM   1041  NE  ARG A  69      -6.218  -1.054  14.749  1.00 92.88           N  
ATOM   1042  HE  ARG A  69      -5.743  -0.389  15.343  1.00 92.88           H  
ATOM   1043  NH1 ARG A  69      -8.088  -2.373  14.509  1.00 92.88           N  
ATOM   1044 HH11 ARG A  69      -8.960  -2.713  14.888  1.00 92.88           H  
ATOM   1045 HH12 ARG A  69      -7.838  -2.508  13.540  1.00 92.88           H  
ATOM   1046  NH2 ARG A  69      -7.755  -1.240  16.405  1.00 92.88           N  
ATOM   1047 HH21 ARG A  69      -7.277  -0.504  16.905  1.00 92.88           H  
ATOM   1048 HH22 ARG A  69      -8.671  -1.502  16.740  1.00 92.88           H  
ATOM   1049  CZ  ARG A  69      -7.347  -1.560  15.211  1.00 92.88           C  
ATOM   1050  N   THR A  70      -1.103   0.387  15.298  1.00 91.14           N  
ATOM   1051  H   THR A  70      -1.693   1.131  14.953  1.00 91.14           H  
ATOM   1052  CA  THR A  70      -0.182   0.674  16.401  1.00 91.14           C  
ATOM   1053  HA  THR A  70       0.412  -0.215  16.611  1.00 91.14           H  
ATOM   1054  C   THR A  70      -0.911   0.990  17.696  1.00 91.14           C  
ATOM   1055  CB  THR A  70       0.815   1.780  16.052  1.00 91.14           C  
ATOM   1056  HB  THR A  70       1.523   1.839  16.879  1.00 91.14           H  
ATOM   1057  O   THR A  70      -0.364   0.754  18.772  1.00 91.14           O  
ATOM   1058  CG2 THR A  70       1.628   1.429  14.809  1.00 91.14           C  
ATOM   1059 HG21 THR A  70       2.117   0.465  14.950  1.00 91.14           H  
ATOM   1060 HG22 THR A  70       2.390   2.194  14.656  1.00 91.14           H  
ATOM   1061 HG23 THR A  70       0.977   1.370  13.937  1.00 91.14           H  
ATOM   1062  OG1 THR A  70       0.246   3.063  15.919  1.00 91.14           O  
ATOM   1063  HG1 THR A  70      -0.524   3.093  15.347  1.00 91.14           H  
ATOM   1064  N   ASN A  71      -2.168   1.439  17.617  1.00 87.28           N  
ATOM   1065  H   ASN A  71      -2.540   1.666  16.706  1.00 87.28           H  
ATOM   1066  CA  ASN A  71      -2.987   1.722  18.788  1.00 87.28           C  
ATOM   1067  HA  ASN A  71      -2.444   1.420  19.683  1.00 87.28           H  
ATOM   1068  C   ASN A  71      -4.302   0.924  18.768  1.00 87.28           C  
ATOM   1069  CB  ASN A  71      -3.169   3.241  18.877  1.00 87.28           C  
ATOM   1070  HB2 ASN A  71      -3.768   3.582  18.032  1.00 87.28           H  
ATOM   1071  HB3 ASN A  71      -2.190   3.715  18.808  1.00 87.28           H  
ATOM   1072  O   ASN A  71      -5.140   1.050  17.869  1.00 87.28           O  
ATOM   1073  CG  ASN A  71      -3.831   3.704  20.158  1.00 87.28           C  
ATOM   1074  ND2 ASN A  71      -3.767   4.984  20.434  1.00 87.28           N  
ATOM   1075 HD21 ASN A  71      -4.195   5.304  21.291  1.00 87.28           H  
ATOM   1076 HD22 ASN A  71      -3.289   5.604  19.796  1.00 87.28           H  
ATOM   1077  OD1 ASN A  71      -4.412   2.945  20.920  1.00 87.28           O  
ATOM   1078  N   ALA A  72      -4.510   0.109  19.806  1.00 84.75           N  
ATOM   1079  H   ALA A  72      -3.805   0.060  20.527  1.00 84.75           H  
ATOM   1080  CA  ALA A  72      -5.715  -0.705  19.964  1.00 84.75           C  
ATOM   1081  HA  ALA A  72      -5.853  -1.302  19.063  1.00 84.75           H  
ATOM   1082  C   ALA A  72      -6.992   0.134  20.155  1.00 84.75           C  
ATOM   1083  CB  ALA A  72      -5.496  -1.662  21.141  1.00 84.75           C  
ATOM   1084  HB1 ALA A  72      -4.617  -2.282  20.961  1.00 84.75           H  
ATOM   1085  HB2 ALA A  72      -5.361  -1.097  22.063  1.00 84.75           H  
ATOM   1086  HB3 ALA A  72      -6.367  -2.309  21.250  1.00 84.75           H  
ATOM   1087  O   ALA A  72      -8.074  -0.330  19.805  1.00 84.75           O  
ATOM   1088  N   ASN A  73      -6.868   1.375  20.638  1.00 87.15           N  
ATOM   1089  H   ASN A  73      -5.942   1.710  20.866  1.00 87.15           H  
ATOM   1090  CA  ASN A  73      -7.998   2.267  20.913  1.00 87.15           C  
ATOM   1091  HA  ASN A  73      -8.835   1.668  21.271  1.00 87.15           H  
ATOM   1092  C   ASN A  73      -8.507   3.015  19.674  1.00 87.15           C  
ATOM   1093  CB  ASN A  73      -7.596   3.249  22.024  1.00 87.15           C  
ATOM   1094  HB2 ASN A  73      -6.737   3.836  21.698  1.00 87.15           H  
ATOM   1095  HB3 ASN A  73      -8.421   3.934  22.216  1.00 87.15           H  
ATOM   1096  O   ASN A  73      -9.457   3.790  19.773  1.00 87.15           O  
ATOM   1097  CG  ASN A  73      -7.274   2.553  23.332  1.00 87.15           C  
ATOM   1098  ND2 ASN A  73      -6.385   3.107  24.120  1.00 87.15           N  
ATOM   1099 HD21 ASN A  73      -6.195   2.614  24.981  1.00 87.15           H  
ATOM   1100 HD22 ASN A  73      -5.903   3.949  23.840  1.00 87.15           H  
ATOM   1101  OD1 ASN A  73      -7.810   1.515  23.673  1.00 87.15           O  
ATOM   1102  N   ILE A  74      -7.877   2.822  18.514  1.00 84.84           N  
ATOM   1103  H   ILE A  74      -7.101   2.176  18.477  1.00 84.84           H  
ATOM   1104  CA  ILE A  74      -8.354   3.420  17.272  1.00 84.84           C  
ATOM   1105  HA  ILE A  74      -8.728   4.417  17.503  1.00 84.84           H  
ATOM   1106  C   ILE A  74      -9.541   2.623  16.739  1.00 84.84           C  
ATOM   1107  CB  ILE A  74      -7.201   3.606  16.273  1.00 84.84           C  
ATOM   1108  HB  ILE A  74      -6.618   2.688  16.200  1.00 84.84           H  
ATOM   1109  O   ILE A  74      -9.468   1.408  16.542  1.00 84.84           O  
ATOM   1110  CG1 ILE A  74      -6.322   4.755  16.821  1.00 84.84           C  
ATOM   1111 HG12 ILE A  74      -6.022   4.526  17.843  1.00 84.84           H  
ATOM   1112 HG13 ILE A  74      -6.898   5.680  16.843  1.00 84.84           H  
ATOM   1113  CG2 ILE A  74      -7.763   3.950  14.888  1.00 84.84           C  
ATOM   1114 HG21 ILE A  74      -6.958   4.157  14.184  1.00 84.84           H  
ATOM   1115 HG22 ILE A  74      -8.423   4.813  14.982  1.00 84.84           H  
ATOM   1116 HG23 ILE A  74      -8.342   3.118  14.487  1.00 84.84           H  
ATOM   1117  CD1 ILE A  74      -5.049   4.998  16.026  1.00 84.84           C  
ATOM   1118 HD11 ILE A  74      -5.277   5.351  15.020  1.00 84.84           H  
ATOM   1119 HD12 ILE A  74      -4.439   5.747  16.531  1.00 84.84           H  
ATOM   1120 HD13 ILE A  74      -4.506   4.053  15.996  1.00 84.84           H  
ATOM   1121  N   ASP A  75     -10.636   3.341  16.501  1.00 88.58           N  
ATOM   1122  H   ASP A  75     -10.619   4.325  16.728  1.00 88.58           H  
ATOM   1123  CA  ASP A  75     -11.894   2.776  16.041  1.00 88.58           C  
ATOM   1124  HA  ASP A  75     -12.137   1.922  16.673  1.00 88.58           H  
ATOM   1125  C   ASP A  75     -11.806   2.288  14.588  1.00 88.58           C  
ATOM   1126  CB  ASP A  75     -13.016   3.805  16.224  1.00 88.58           C  
ATOM   1127  HB2 ASP A  75     -13.160   3.999  17.287  1.00 88.58           H  
ATOM   1128  HB3 ASP A  75     -12.734   4.738  15.736  1.00 88.58           H  
ATOM   1129  O   ASP A  75     -11.679   3.078  13.649  1.00 88.58           O  
ATOM   1130  CG  ASP A  75     -14.321   3.291  15.621  1.00 88.58           C  
ATOM   1131  OD1 ASP A  75     -14.562   2.071  15.740  1.00 88.58           O  
ATOM   1132  OD2 ASP A  75     -14.989   4.104  14.942  1.00 88.58           O  
ATOM   1133  N   PHE A  76     -11.928   0.971  14.426  1.00 92.55           N  
ATOM   1134  H   PHE A  76     -12.038   0.422  15.266  1.00 92.55           H  
ATOM   1135  CA  PHE A  76     -12.053   0.283  13.141  1.00 92.55           C  
ATOM   1136  HA  PHE A  76     -11.857   0.991  12.335  1.00 92.55           H  
ATOM   1137  C   PHE A  76     -13.483  -0.224  12.896  1.00 92.55           C  
ATOM   1138  CB  PHE A  76     -10.994  -0.833  13.044  1.00 92.55           C  
ATOM   1139  HB2 PHE A  76     -11.379  -1.636  12.416  1.00 92.55           H  
ATOM   1140  HB3 PHE A  76     -10.824  -1.261  14.032  1.00 92.55           H  
ATOM   1141  O   PHE A  76     -13.729  -0.875  11.890  1.00 92.55           O  
ATOM   1142  CG  PHE A  76      -9.667  -0.380  12.459  1.00 92.55           C  
ATOM   1143  CD1 PHE A  76      -9.200  -0.936  11.251  1.00 92.55           C  
ATOM   1144  HD1 PHE A  76      -9.788  -1.680  10.733  1.00 92.55           H  
ATOM   1145  CD2 PHE A  76      -8.901   0.610  13.103  1.00 92.55           C  
ATOM   1146  HD2 PHE A  76      -9.246   1.042  14.031  1.00 92.55           H  
ATOM   1147  CE1 PHE A  76      -7.993  -0.490  10.683  1.00 92.55           C  
ATOM   1148  HE1 PHE A  76      -7.650  -0.885   9.738  1.00 92.55           H  
ATOM   1149  CE2 PHE A  76      -7.695   1.057  12.534  1.00 92.55           C  
ATOM   1150  HE2 PHE A  76      -7.110   1.824  13.019  1.00 92.55           H  
ATOM   1151  CZ  PHE A  76      -7.245   0.514  11.320  1.00 92.55           C  
ATOM   1152  HZ  PHE A  76      -6.324   0.865  10.879  1.00 92.55           H  
ATOM   1153  N   ASN A  77     -14.451   0.078  13.765  1.00 94.01           N  
ATOM   1154  H   ASN A  77     -14.264   0.709  14.531  1.00 94.01           H  
ATOM   1155  CA  ASN A  77     -15.853  -0.237  13.515  1.00 94.01           C  
ATOM   1156  HA  ASN A  77     -15.915  -1.227  13.063  1.00 94.01           H  
ATOM   1157  C   ASN A  77     -16.445   0.766  12.510  1.00 94.01           C  
ATOM   1158  CB  ASN A  77     -16.607  -0.287  14.850  1.00 94.01           C  
ATOM   1159  HB2 ASN A  77     -16.664   0.715  15.275  1.00 94.01           H  
ATOM   1160  HB3 ASN A  77     -16.077  -0.932  15.550  1.00 94.01           H  
ATOM   1161  O   ASN A  77     -17.119   1.731  12.870  1.00 94.01           O  
ATOM   1162  CG  ASN A  77     -18.014  -0.824  14.681  1.00 94.01           C  
ATOM   1163  ND2 ASN A  77     -18.826  -0.723  15.704  1.00 94.01           N  
ATOM   1164 HD21 ASN A  77     -19.765  -1.068  15.561  1.00 94.01           H  
ATOM   1165 HD22 ASN A  77     -18.525  -0.231  16.533  1.00 94.01           H  
ATOM   1166  OD1 ASN A  77     -18.398  -1.370  13.660  1.00 94.01           O  
ATOM   1167  N   LYS A  78     -16.125   0.569  11.227  1.00 94.72           N  
ATOM   1168  H   LYS A  78     -15.533  -0.223  11.023  1.00 94.72           H  
ATOM   1169  CA  LYS A  78     -16.493   1.472  10.132  1.00 94.72           C  
ATOM   1170  HA  LYS A  78     -16.964   2.358  10.557  1.00 94.72           H  
ATOM   1171  C   LYS A  78     -17.534   0.865   9.197  1.00 94.72           C  
ATOM   1172  CB  LYS A  78     -15.240   1.918   9.362  1.00 94.72           C  
ATOM   1173  HB2 LYS A  78     -14.790   1.056   8.868  1.00 94.72           H  
ATOM   1174  HB3 LYS A  78     -15.564   2.625   8.598  1.00 94.72           H  
ATOM   1175  O   LYS A  78     -17.726  -0.345   9.126  1.00 94.72           O  
ATOM   1176  CG  LYS A  78     -14.161   2.634  10.181  1.00 94.72           C  
ATOM   1177  HG2 LYS A  78     -13.756   1.952  10.929  1.00 94.72           H  
ATOM   1178  HG3 LYS A  78     -13.353   2.916   9.506  1.00 94.72           H  
ATOM   1179  CD  LYS A  78     -14.684   3.898  10.872  1.00 94.72           C  
ATOM   1180  HD2 LYS A  78     -15.151   4.566  10.147  1.00 94.72           H  
ATOM   1181  HD3 LYS A  78     -15.417   3.606  11.623  1.00 94.72           H  
ATOM   1182  CE  LYS A  78     -13.514   4.605  11.556  1.00 94.72           C  
ATOM   1183  HE2 LYS A  78     -12.796   3.845  11.864  1.00 94.72           H  
ATOM   1184  HE3 LYS A  78     -13.013   5.261  10.844  1.00 94.72           H  
ATOM   1185  NZ  LYS A  78     -13.963   5.345  12.757  1.00 94.72           N  
ATOM   1186  HZ1 LYS A  78     -13.171   5.699  13.275  1.00 94.72           H  
ATOM   1187  HZ2 LYS A  78     -14.613   6.086  12.539  1.00 94.72           H  
ATOM   1188  HZ3 LYS A  78     -14.431   4.725  13.403  1.00 94.72           H  
ATOM   1189  N   THR A  79     -18.196   1.735   8.438  1.00 97.68           N  
ATOM   1190  H   THR A  79     -17.942   2.711   8.504  1.00 97.68           H  
ATOM   1191  CA  THR A  79     -19.168   1.321   7.418  1.00 97.68           C  
ATOM   1192  HA  THR A  79     -19.862   0.614   7.874  1.00 97.68           H  
ATOM   1193  C   THR A  79     -18.479   0.616   6.248  1.00 97.68           C  
ATOM   1194  CB  THR A  79     -19.978   2.512   6.884  1.00 97.68           C  
ATOM   1195  HB  THR A  79     -20.720   2.128   6.184  1.00 97.68           H  
ATOM   1196  O   THR A  79     -17.292   0.830   5.990  1.00 97.68           O  
ATOM   1197  CG2 THR A  79     -20.729   3.285   7.969  1.00 97.68           C  
ATOM   1198 HG21 THR A  79     -21.083   4.234   7.564  1.00 97.68           H  
ATOM   1199 HG22 THR A  79     -21.592   2.704   8.295  1.00 97.68           H  
ATOM   1200 HG23 THR A  79     -20.092   3.487   8.830  1.00 97.68           H  
ATOM   1201  OG1 THR A  79     -19.153   3.401   6.163  1.00 97.68           O  
ATOM   1202  HG1 THR A  79     -18.611   3.901   6.778  1.00 97.68           H  
ATOM   1203  N   TRP A  80     -19.242  -0.158   5.469  1.00 97.97           N  
ATOM   1204  H   TRP A  80     -20.191  -0.356   5.752  1.00 97.97           H  
ATOM   1205  CA  TRP A  80     -18.757  -0.736   4.209  1.00 97.97           C  
ATOM   1206  HA  TRP A  80     -17.989  -1.481   4.419  1.00 97.97           H  
ATOM   1207  C   TRP A  80     -18.131   0.317   3.289  1.00 97.97           C  
ATOM   1208  CB  TRP A  80     -19.916  -1.411   3.468  1.00 97.97           C  
ATOM   1209  HB2 TRP A  80     -20.268  -2.258   4.057  1.00 97.97           H  
ATOM   1210  HB3 TRP A  80     -20.741  -0.706   3.366  1.00 97.97           H  
ATOM   1211  O   TRP A  80     -17.070   0.085   2.716  1.00 97.97           O  
ATOM   1212  CG  TRP A  80     -19.537  -1.902   2.106  1.00 97.97           C  
ATOM   1213  CD1 TRP A  80     -19.842  -1.308   0.929  1.00 97.97           C  
ATOM   1214  HD1 TRP A  80     -20.429  -0.408   0.822  1.00 97.97           H  
ATOM   1215  CD2 TRP A  80     -18.711  -3.057   1.770  1.00 97.97           C  
ATOM   1216  CE2 TRP A  80     -18.568  -3.112   0.351  1.00 97.97           C  
ATOM   1217  CE3 TRP A  80     -18.067  -4.063   2.524  1.00 97.97           C  
ATOM   1218  HE3 TRP A  80     -18.154  -4.056   3.600  1.00 97.97           H  
ATOM   1219  NE1 TRP A  80     -19.284  -2.027  -0.110  1.00 97.97           N  
ATOM   1220  HE1 TRP A  80     -19.417  -1.794  -1.083  1.00 97.97           H  
ATOM   1221  CH2 TRP A  80     -17.216  -5.113   0.488  1.00 97.97           C  
ATOM   1222  HH2 TRP A  80     -16.659  -5.906   0.011  1.00 97.97           H  
ATOM   1223  CZ2 TRP A  80     -17.835  -4.120  -0.291  1.00 97.97           C  
ATOM   1224  HZ2 TRP A  80     -17.756  -4.142  -1.367  1.00 97.97           H  
ATOM   1225  CZ3 TRP A  80     -17.330  -5.081   1.889  1.00 97.97           C  
ATOM   1226  HZ3 TRP A  80     -16.857  -5.850   2.481  1.00 97.97           H  
ATOM   1227  N   GLN A  81     -18.757   1.493   3.188  1.00 98.14           N  
ATOM   1228  H   GLN A  81     -19.607   1.644   3.712  1.00 98.14           H  
ATOM   1229  CA  GLN A  81     -18.256   2.574   2.345  1.00 98.14           C  
ATOM   1230  HA  GLN A  81     -18.181   2.194   1.326  1.00 98.14           H  
ATOM   1231  C   GLN A  81     -16.851   3.018   2.770  1.00 98.14           C  
ATOM   1232  CB  GLN A  81     -19.255   3.741   2.371  1.00 98.14           C  
ATOM   1233  HB2 GLN A  81     -19.305   4.153   3.379  1.00 98.14           H  
ATOM   1234  HB3 GLN A  81     -20.246   3.372   2.106  1.00 98.14           H  
ATOM   1235  O   GLN A  81     -15.997   3.210   1.912  1.00 98.14           O  
ATOM   1236  CG  GLN A  81     -18.869   4.866   1.396  1.00 98.14           C  
ATOM   1237  HG2 GLN A  81     -17.904   5.282   1.683  1.00 98.14           H  
ATOM   1238  HG3 GLN A  81     -19.606   5.666   1.471  1.00 98.14           H  
ATOM   1239  CD  GLN A  81     -18.811   4.413  -0.061  1.00 98.14           C  
ATOM   1240  NE2 GLN A  81     -17.977   5.022  -0.872  1.00 98.14           N  
ATOM   1241 HE21 GLN A  81     -17.955   4.701  -1.829  1.00 98.14           H  
ATOM   1242 HE22 GLN A  81     -17.329   5.711  -0.517  1.00 98.14           H  
ATOM   1243  OE1 GLN A  81     -19.504   3.506  -0.497  1.00 98.14           O  
ATOM   1244  N   ASN A  82     -16.581   3.115   4.076  1.00 97.38           N  
ATOM   1245  H   ASN A  82     -17.304   2.886   4.743  1.00 97.38           H  
ATOM   1246  CA  ASN A  82     -15.243   3.447   4.567  1.00 97.38           C  
ATOM   1247  HA  ASN A  82     -14.883   4.340   4.057  1.00 97.38           H  
ATOM   1248  C   ASN A  82     -14.231   2.338   4.269  1.00 97.38           C  
ATOM   1249  CB  ASN A  82     -15.287   3.696   6.077  1.00 97.38           C  
ATOM   1250  HB2 ASN A  82     -14.276   3.880   6.438  1.00 97.38           H  
ATOM   1251  HB3 ASN A  82     -15.669   2.786   6.540  1.00 97.38           H  
ATOM   1252  O   ASN A  82     -13.116   2.629   3.857  1.00 97.38           O  
ATOM   1253  CG  ASN A  82     -16.151   4.862   6.500  1.00 97.38           C  
ATOM   1254  ND2 ASN A  82     -15.955   6.023   5.922  1.00 97.38           N  
ATOM   1255 HD21 ASN A  82     -16.526   6.796   6.230  1.00 97.38           H  
ATOM   1256 HD22 ASN A  82     -15.224   6.134   5.234  1.00 97.38           H  
ATOM   1257  OD1 ASN A  82     -17.008   4.735   7.365  1.00 97.38           O  
ATOM   1258  N   TYR A  83     -14.600   1.067   4.435  1.00 97.92           N  
ATOM   1259  H   TYR A  83     -15.519   0.862   4.801  1.00 97.92           H  
ATOM   1260  CA  TYR A  83     -13.710  -0.038   4.071  1.00 97.92           C  
ATOM   1261  HA  TYR A  83     -12.742   0.121   4.547  1.00 97.92           H  
ATOM   1262  C   TYR A  83     -13.444  -0.105   2.565  1.00 97.92           C  
ATOM   1263  CB  TYR A  83     -14.281  -1.359   4.585  1.00 97.92           C  
ATOM   1264  HB2 TYR A  83     -15.364  -1.376   4.462  1.00 97.92           H  
ATOM   1265  HB3 TYR A  83     -13.874  -2.174   3.987  1.00 97.92           H  
ATOM   1266  O   TYR A  83     -12.339  -0.454   2.161  1.00 97.92           O  
ATOM   1267  CG  TYR A  83     -13.911  -1.628   6.025  1.00 97.92           C  
ATOM   1268  CD1 TYR A  83     -12.602  -2.050   6.317  1.00 97.92           C  
ATOM   1269  HD1 TYR A  83     -11.884  -2.174   5.520  1.00 97.92           H  
ATOM   1270  CD2 TYR A  83     -14.853  -1.479   7.060  1.00 97.92           C  
ATOM   1271  HD2 TYR A  83     -15.860  -1.154   6.845  1.00 97.92           H  
ATOM   1272  CE1 TYR A  83     -12.230  -2.353   7.635  1.00 97.92           C  
ATOM   1273  HE1 TYR A  83     -11.228  -2.701   7.840  1.00 97.92           H  
ATOM   1274  CE2 TYR A  83     -14.490  -1.795   8.384  1.00 97.92           C  
ATOM   1275  HE2 TYR A  83     -15.211  -1.726   9.185  1.00 97.92           H  
ATOM   1276  OH  TYR A  83     -12.842  -2.647   9.913  1.00 97.92           O  
ATOM   1277  HH  TYR A  83     -11.949  -2.996   9.940  1.00 97.92           H  
ATOM   1278  CZ  TYR A  83     -13.184  -2.249   8.665  1.00 97.92           C  
ATOM   1279  N   LYS A  84     -14.415   0.273   1.729  1.00 97.41           N  
ATOM   1280  H   LYS A  84     -15.318   0.488   2.126  1.00 97.41           H  
ATOM   1281  CA  LYS A  84     -14.258   0.352   0.273  1.00 97.41           C  
ATOM   1282  HA  LYS A  84     -13.860  -0.597  -0.087  1.00 97.41           H  
ATOM   1283  C   LYS A  84     -13.237   1.417  -0.134  1.00 97.41           C  
ATOM   1284  CB  LYS A  84     -15.637   0.566  -0.371  1.00 97.41           C  
ATOM   1285  HB2 LYS A  84     -16.063   1.506  -0.021  1.00 97.41           H  
ATOM   1286  HB3 LYS A  84     -16.296  -0.246  -0.065  1.00 97.41           H  
ATOM   1287  O   LYS A  84     -12.327   1.107  -0.897  1.00 97.41           O  
ATOM   1288  CG  LYS A  84     -15.559   0.594  -1.902  1.00 97.41           C  
ATOM   1289  HG2 LYS A  84     -15.098  -0.330  -2.250  1.00 97.41           H  
ATOM   1290  HG3 LYS A  84     -14.948   1.441  -2.216  1.00 97.41           H  
ATOM   1291  CD  LYS A  84     -16.956   0.739  -2.521  1.00 97.41           C  
ATOM   1292  HD2 LYS A  84     -17.552  -0.142  -2.284  1.00 97.41           H  
ATOM   1293  HD3 LYS A  84     -17.443   1.610  -2.082  1.00 97.41           H  
ATOM   1294  CE  LYS A  84     -16.902   0.938  -4.042  1.00 97.41           C  
ATOM   1295  HE2 LYS A  84     -16.280   1.809  -4.250  1.00 97.41           H  
ATOM   1296  HE3 LYS A  84     -17.909   1.141  -4.409  1.00 97.41           H  
ATOM   1297  NZ  LYS A  84     -16.325  -0.224  -4.754  1.00 97.41           N  
ATOM   1298  HZ1 LYS A  84     -15.343  -0.281  -4.524  1.00 97.41           H  
ATOM   1299  HZ2 LYS A  84     -16.740  -1.115  -4.520  1.00 97.41           H  
ATOM   1300  HZ3 LYS A  84     -16.290  -0.074  -5.752  1.00 97.41           H  
ATOM   1301  N   THR A  85     -13.364   2.633   0.401  1.00 96.73           N  
ATOM   1302  H   THR A  85     -14.145   2.810   1.016  1.00 96.73           H  
ATOM   1303  CA  THR A  85     -12.532   3.790   0.013  1.00 96.73           C  
ATOM   1304  HA  THR A  85     -12.148   3.622  -0.993  1.00 96.73           H  
ATOM   1305  C   THR A  85     -11.307   4.024   0.892  1.00 96.73           C  
ATOM   1306  CB  THR A  85     -13.358   5.083  -0.024  1.00 96.73           C  
ATOM   1307  HB  THR A  85     -12.719   5.908  -0.340  1.00 96.73           H  
ATOM   1308  O   THR A  85     -10.554   4.953   0.625  1.00 96.73           O  
ATOM   1309  CG2 THR A  85     -14.522   4.985  -1.010  1.00 96.73           C  
ATOM   1310 HG21 THR A  85     -15.243   4.241  -0.669  1.00 96.73           H  
ATOM   1311 HG22 THR A  85     -15.009   5.957  -1.083  1.00 96.73           H  
ATOM   1312 HG23 THR A  85     -14.146   4.702  -1.993  1.00 96.73           H  
ATOM   1313  OG1 THR A  85     -13.886   5.377   1.253  1.00 96.73           O  
ATOM   1314  HG1 THR A  85     -13.142   5.531   1.840  1.00 96.73           H  
ATOM   1315  N   GLY A  86     -11.124   3.237   1.950  1.00 96.49           N  
ATOM   1316  H   GLY A  86     -11.862   2.595   2.202  1.00 96.49           H  
ATOM   1317  CA  GLY A  86     -10.056   3.440   2.923  1.00 96.49           C  
ATOM   1318  HA2 GLY A  86      -9.841   2.492   3.417  1.00 96.49           H  
ATOM   1319  HA3 GLY A  86      -9.147   3.763   2.416  1.00 96.49           H  
ATOM   1320  C   GLY A  86     -10.382   4.482   3.992  1.00 96.49           C  
ATOM   1321  O   GLY A  86     -11.320   5.278   3.873  1.00 96.49           O  
ATOM   1322  N   PHE A  87      -9.597   4.446   5.065  1.00 94.96           N  
ATOM   1323  H   PHE A  87      -8.840   3.779   5.066  1.00 94.96           H  
ATOM   1324  CA  PHE A  87      -9.600   5.440   6.134  1.00 94.96           C  
ATOM   1325  HA  PHE A  87      -9.753   6.422   5.686  1.00 94.96           H  
ATOM   1326  C   PHE A  87      -8.245   5.460   6.843  1.00 94.96           C  
ATOM   1327  CB  PHE A  87     -10.743   5.181   7.131  1.00 94.96           C  
ATOM   1328  HB2 PHE A  87     -11.689   5.350   6.618  1.00 94.96           H  
ATOM   1329  HB3 PHE A  87     -10.681   5.922   7.928  1.00 94.96           H  
ATOM   1330  O   PHE A  87      -7.630   4.419   7.064  1.00 94.96           O  
ATOM   1331  CG  PHE A  87     -10.778   3.795   7.754  1.00 94.96           C  
ATOM   1332  CD1 PHE A  87     -11.513   2.767   7.135  1.00 94.96           C  
ATOM   1333  HD1 PHE A  87     -12.012   2.956   6.196  1.00 94.96           H  
ATOM   1334  CD2 PHE A  87     -10.092   3.534   8.956  1.00 94.96           C  
ATOM   1335  HD2 PHE A  87      -9.503   4.309   9.424  1.00 94.96           H  
ATOM   1336  CE1 PHE A  87     -11.582   1.491   7.721  1.00 94.96           C  
ATOM   1337  HE1 PHE A  87     -12.143   0.703   7.241  1.00 94.96           H  
ATOM   1338  CE2 PHE A  87     -10.155   2.256   9.540  1.00 94.96           C  
ATOM   1339  HE2 PHE A  87      -9.622   2.058  10.458  1.00 94.96           H  
ATOM   1340  CZ  PHE A  87     -10.906   1.238   8.926  1.00 94.96           C  
ATOM   1341  HZ  PHE A  87     -10.960   0.257   9.375  1.00 94.96           H  
ATOM   1342  N   GLU A  88      -7.811   6.648   7.246  1.00 90.02           N  
ATOM   1343  H   GLU A  88      -8.360   7.472   7.047  1.00 90.02           H  
ATOM   1344  CA  GLU A  88      -6.554   6.879   7.952  1.00 90.02           C  
ATOM   1345  HA  GLU A  88      -6.085   5.929   8.213  1.00 90.02           H  
ATOM   1346  C   GLU A  88      -6.852   7.641   9.244  1.00 90.02           C  
ATOM   1347  CB  GLU A  88      -5.596   7.634   7.019  1.00 90.02           C  
ATOM   1348  HB2 GLU A  88      -5.520   7.073   6.087  1.00 90.02           H  
ATOM   1349  HB3 GLU A  88      -6.010   8.618   6.799  1.00 90.02           H  
ATOM   1350  O   GLU A  88      -7.535   8.665   9.227  1.00 90.02           O  
ATOM   1351  CG  GLU A  88      -4.188   7.791   7.608  1.00 90.02           C  
ATOM   1352  HG2 GLU A  88      -4.255   8.369   8.530  1.00 90.02           H  
ATOM   1353  HG3 GLU A  88      -3.807   6.799   7.854  1.00 90.02           H  
ATOM   1354  CD  GLU A  88      -3.195   8.475   6.653  1.00 90.02           C  
ATOM   1355  OE1 GLU A  88      -2.042   8.688   7.088  1.00 90.02           O  
ATOM   1356  OE2 GLU A  88      -3.590   8.823   5.515  1.00 90.02           O  
ATOM   1357  N   VAL A  89      -6.386   7.112  10.375  1.00 86.29           N  
ATOM   1358  H   VAL A  89      -5.859   6.252  10.318  1.00 86.29           H  
ATOM   1359  CA  VAL A  89      -6.481   7.773  11.686  1.00 86.29           C  
ATOM   1360  HA  VAL A  89      -7.166   8.618  11.617  1.00 86.29           H  
ATOM   1361  C   VAL A  89      -5.127   8.348  12.082  1.00 86.29           C  
ATOM   1362  CB  VAL A  89      -7.027   6.809  12.753  1.00 86.29           C  
ATOM   1363  HB  VAL A  89      -6.345   5.965  12.866  1.00 86.29           H  
ATOM   1364  O   VAL A  89      -5.055   9.442  12.638  1.00 86.29           O  
ATOM   1365  CG1 VAL A  89      -7.169   7.520  14.107  1.00 86.29           C  
ATOM   1366 HG11 VAL A  89      -7.676   6.880  14.830  1.00 86.29           H  
ATOM   1367 HG12 VAL A  89      -6.184   7.767  14.503  1.00 86.29           H  
ATOM   1368 HG13 VAL A  89      -7.742   8.439  13.984  1.00 86.29           H  
ATOM   1369  CG2 VAL A  89      -8.404   6.283  12.312  1.00 86.29           C  
ATOM   1370 HG21 VAL A  89      -8.290   5.633  11.444  1.00 86.29           H  
ATOM   1371 HG22 VAL A  89      -8.888   5.711  13.103  1.00 86.29           H  
ATOM   1372 HG23 VAL A  89      -9.046   7.122  12.046  1.00 86.29           H  
ATOM   1373  N   THR A  90      -4.056   7.630  11.754  1.00 86.11           N  
ATOM   1374  H   THR A  90      -4.197   6.753  11.274  1.00 86.11           H  
ATOM   1375  CA  THR A  90      -2.673   8.111  11.789  1.00 86.11           C  
ATOM   1376  HA  THR A  90      -2.670   9.197  11.691  1.00 86.11           H  
ATOM   1377  C   THR A  90      -1.923   7.526  10.589  1.00 86.11           C  
ATOM   1378  CB  THR A  90      -1.951   7.730  13.103  1.00 86.11           C  
ATOM   1379  HB  THR A  90      -1.063   8.359  13.173  1.00 86.11           H  
ATOM   1380  O   THR A  90      -2.388   6.545  10.007  1.00 86.11           O  
ATOM   1381  CG2 THR A  90      -2.763   7.944  14.380  1.00 86.11           C  
ATOM   1382 HG21 THR A  90      -3.612   7.260  14.406  1.00 86.11           H  
ATOM   1383 HG22 THR A  90      -2.129   7.757  15.247  1.00 86.11           H  
ATOM   1384 HG23 THR A  90      -3.122   8.972  14.418  1.00 86.11           H  
ATOM   1385  OG1 THR A  90      -1.508   6.392  13.088  1.00 86.11           O  
ATOM   1386  HG1 THR A  90      -1.834   5.908  13.850  1.00 86.11           H  
ATOM   1387  N   GLU A  91      -0.717   8.026  10.295  1.00 83.54           N  
ATOM   1388  H   GLU A  91      -0.409   8.876  10.745  1.00 83.54           H  
ATOM   1389  CA  GLU A  91       0.178   7.442   9.272  1.00 83.54           C  
ATOM   1390  HA  GLU A  91      -0.281   7.549   8.289  1.00 83.54           H  
ATOM   1391  C   GLU A  91       0.441   5.937   9.499  1.00 83.54           C  
ATOM   1392  CB  GLU A  91       1.506   8.228   9.294  1.00 83.54           C  
ATOM   1393  HB2 GLU A  91       1.280   9.293   9.250  1.00 83.54           H  
ATOM   1394  HB3 GLU A  91       2.017   8.023  10.235  1.00 83.54           H  
ATOM   1395  O   GLU A  91       0.805   5.197   8.588  1.00 83.54           O  
ATOM   1396  CG  GLU A  91       2.439   7.882   8.118  1.00 83.54           C  
ATOM   1397  HG2 GLU A  91       2.685   6.821   8.155  1.00 83.54           H  
ATOM   1398  HG3 GLU A  91       1.909   8.076   7.185  1.00 83.54           H  
ATOM   1399  CD  GLU A  91       3.767   8.654   8.113  1.00 83.54           C  
ATOM   1400  OE1 GLU A  91       4.494   8.520   7.096  1.00 83.54           O  
ATOM   1401  OE2 GLU A  91       4.083   9.326   9.124  1.00 83.54           O  
ATOM   1402  N   LYS A  92       0.241   5.463  10.735  1.00 86.24           N  
ATOM   1403  H   LYS A  92      -0.145   6.105  11.412  1.00 86.24           H  
ATOM   1404  CA  LYS A  92       0.465   4.085  11.170  1.00 86.24           C  
ATOM   1405  HA  LYS A  92       0.775   3.505  10.300  1.00 86.24           H  
ATOM   1406  C   LYS A  92      -0.797   3.367  11.667  1.00 86.24           C  
ATOM   1407  CB  LYS A  92       1.608   4.098  12.195  1.00 86.24           C  
ATOM   1408  HB2 LYS A  92       1.642   3.143  12.720  1.00 86.24           H  
ATOM   1409  HB3 LYS A  92       1.431   4.870  12.944  1.00 86.24           H  
ATOM   1410  O   LYS A  92      -0.712   2.263  12.202  1.00 86.24           O  
ATOM   1411  CG  LYS A  92       2.956   4.333  11.500  1.00 86.24           C  
ATOM   1412  HG2 LYS A  92       2.989   3.774  10.565  1.00 86.24           H  
ATOM   1413  HG3 LYS A  92       3.065   5.394  11.275  1.00 86.24           H  
ATOM   1414  CD  LYS A  92       4.119   3.864  12.378  1.00 86.24           C  
ATOM   1415  HD2 LYS A  92       4.018   2.793  12.556  1.00 86.24           H  
ATOM   1416  HD3 LYS A  92       4.097   4.398  13.328  1.00 86.24           H  
ATOM   1417  CE  LYS A  92       5.426   4.151  11.637  1.00 86.24           C  
ATOM   1418  HE2 LYS A  92       5.354   3.729  10.634  1.00 86.24           H  
ATOM   1419  HE3 LYS A  92       5.532   5.230  11.525  1.00 86.24           H  
ATOM   1420  NZ  LYS A  92       6.596   3.579  12.343  1.00 86.24           N  
ATOM   1421  HZ1 LYS A  92       7.436   3.786  11.822  1.00 86.24           H  
ATOM   1422  HZ2 LYS A  92       6.502   2.575  12.401  1.00 86.24           H  
ATOM   1423  HZ3 LYS A  92       6.673   3.970  13.271  1.00 86.24           H  
ATOM   1424  N   ASP A  93      -1.970   3.952  11.467  1.00 92.86           N  
ATOM   1425  H   ASP A  93      -1.978   4.855  11.014  1.00 92.86           H  
ATOM   1426  CA  ASP A  93      -3.254   3.350  11.812  1.00 92.86           C  
ATOM   1427  HA  ASP A  93      -3.144   2.268  11.878  1.00 92.86           H  
ATOM   1428  C   ASP A  93      -4.260   3.656  10.715  1.00 92.86           C  
ATOM   1429  CB  ASP A  93      -3.754   3.830  13.171  1.00 92.86           C  
ATOM   1430  HB2 ASP A  93      -3.789   4.919  13.187  1.00 92.86           H  
ATOM   1431  HB3 ASP A  93      -4.767   3.456  13.319  1.00 92.86           H  
ATOM   1432  O   ASP A  93      -4.951   4.679  10.731  1.00 92.86           O  
ATOM   1433  CG  ASP A  93      -2.882   3.315  14.309  1.00 92.86           C  
ATOM   1434  OD1 ASP A  93      -3.092   2.163  14.755  1.00 92.86           O  
ATOM   1435  OD2 ASP A  93      -2.054   4.098  14.821  1.00 92.86           O  
ATOM   1436  N   PHE A  94      -4.320   2.755   9.742  1.00 95.17           N  
ATOM   1437  H   PHE A  94      -3.739   1.930   9.798  1.00 95.17           H  
ATOM   1438  CA  PHE A  94      -5.115   2.950   8.542  1.00 95.17           C  
ATOM   1439  HA  PHE A  94      -5.995   3.539   8.801  1.00 95.17           H  
ATOM   1440  C   PHE A  94      -5.611   1.630   7.962  1.00 95.17           C  
ATOM   1441  CB  PHE A  94      -4.300   3.753   7.515  1.00 95.17           C  
ATOM   1442  HB2 PHE A  94      -4.957   4.065   6.703  1.00 95.17           H  
ATOM   1443  HB3 PHE A  94      -3.938   4.660   7.999  1.00 95.17           H  
ATOM   1444  O   PHE A  94      -5.086   0.546   8.238  1.00 95.17           O  
ATOM   1445  CG  PHE A  94      -3.111   3.028   6.919  1.00 95.17           C  
ATOM   1446  CD1 PHE A  94      -1.833   3.168   7.490  1.00 95.17           C  
ATOM   1447  HD1 PHE A  94      -1.686   3.818   8.340  1.00 95.17           H  
ATOM   1448  CD2 PHE A  94      -3.281   2.235   5.769  1.00 95.17           C  
ATOM   1449  HD2 PHE A  94      -4.252   2.159   5.302  1.00 95.17           H  
ATOM   1450  CE1 PHE A  94      -0.733   2.502   6.923  1.00 95.17           C  
ATOM   1451  HE1 PHE A  94       0.252   2.645   7.343  1.00 95.17           H  
ATOM   1452  CE2 PHE A  94      -2.185   1.561   5.208  1.00 95.17           C  
ATOM   1453  HE2 PHE A  94      -2.317   0.963   4.319  1.00 95.17           H  
ATOM   1454  CZ  PHE A  94      -0.911   1.693   5.786  1.00 95.17           C  
ATOM   1455  HZ  PHE A  94      -0.067   1.194   5.334  1.00 95.17           H  
ATOM   1456  N   TRP A  95      -6.631   1.756   7.125  1.00 96.73           N  
ATOM   1457  H   TRP A  95      -7.000   2.687   6.995  1.00 96.73           H  
ATOM   1458  CA  TRP A  95      -7.056   0.764   6.154  1.00 96.73           C  
ATOM   1459  HA  TRP A  95      -6.421  -0.120   6.204  1.00 96.73           H  
ATOM   1460  C   TRP A  95      -6.933   1.388   4.770  1.00 96.73           C  
ATOM   1461  CB  TRP A  95      -8.507   0.370   6.429  1.00 96.73           C  
ATOM   1462  HB2 TRP A  95      -8.581  -0.029   7.441  1.00 96.73           H  
ATOM   1463  HB3 TRP A  95      -9.134   1.260   6.372  1.00 96.73           H  
ATOM   1464  O   TRP A  95      -7.545   2.427   4.521  1.00 96.73           O  
ATOM   1465  CG  TRP A  95      -9.029  -0.655   5.475  1.00 96.73           C  
ATOM   1466  CD1 TRP A  95      -9.868  -0.447   4.435  1.00 96.73           C  
ATOM   1467  HD1 TRP A  95     -10.298   0.508   4.171  1.00 96.73           H  
ATOM   1468  CD2 TRP A  95      -8.706  -2.071   5.443  1.00 96.73           C  
ATOM   1469  CE2 TRP A  95      -9.379  -2.675   4.345  1.00 96.73           C  
ATOM   1470  CE3 TRP A  95      -7.903  -2.898   6.247  1.00 96.73           C  
ATOM   1471  HE3 TRP A  95      -7.376  -2.437   7.070  1.00 96.73           H  
ATOM   1472  NE1 TRP A  95     -10.072  -1.638   3.760  1.00 96.73           N  
ATOM   1473  HE1 TRP A  95     -10.695  -1.750   2.973  1.00 96.73           H  
ATOM   1474  CH2 TRP A  95      -8.455  -4.845   4.887  1.00 96.73           C  
ATOM   1475  HH2 TRP A  95      -8.344  -5.898   4.670  1.00 96.73           H  
ATOM   1476  CZ2 TRP A  95      -9.264  -4.043   4.067  1.00 96.73           C  
ATOM   1477  HZ2 TRP A  95      -9.777  -4.476   3.221  1.00 96.73           H  
ATOM   1478  CZ3 TRP A  95      -7.775  -4.274   5.976  1.00 96.73           C  
ATOM   1479  HZ3 TRP A  95      -7.141  -4.895   6.591  1.00 96.73           H  
ATOM   1480  N   LEU A  96      -6.163   0.764   3.876  1.00 96.90           N  
ATOM   1481  H   LEU A  96      -5.661  -0.069   4.149  1.00 96.90           H  
ATOM   1482  CA  LEU A  96      -5.894   1.326   2.554  1.00 96.90           C  
ATOM   1483  HA  LEU A  96      -5.438   2.307   2.687  1.00 96.90           H  
ATOM   1484  C   LEU A  96      -7.187   1.531   1.755  1.00 96.90           C  
ATOM   1485  CB  LEU A  96      -4.899   0.406   1.823  1.00 96.90           C  
ATOM   1486  HB2 LEU A  96      -5.325  -0.595   1.764  1.00 96.90           H  
ATOM   1487  HB3 LEU A  96      -3.981   0.353   2.409  1.00 96.90           H  
ATOM   1488  O   LEU A  96      -7.376   2.587   1.168  1.00 96.90           O  
ATOM   1489  CG  LEU A  96      -4.545   0.871   0.400  1.00 96.90           C  
ATOM   1490  HG  LEU A  96      -5.459   0.937  -0.189  1.00 96.90           H  
ATOM   1491  CD1 LEU A  96      -3.857   2.236   0.386  1.00 96.90           C  
ATOM   1492 HD11 LEU A  96      -3.593   2.504  -0.637  1.00 96.90           H  
ATOM   1493 HD12 LEU A  96      -2.958   2.215   1.002  1.00 96.90           H  
ATOM   1494 HD13 LEU A  96      -4.534   3.004   0.759  1.00 96.90           H  
ATOM   1495  CD2 LEU A  96      -3.628  -0.154  -0.263  1.00 96.90           C  
ATOM   1496 HD21 LEU A  96      -4.117  -1.128  -0.290  1.00 96.90           H  
ATOM   1497 HD22 LEU A  96      -2.689  -0.232   0.286  1.00 96.90           H  
ATOM   1498 HD23 LEU A  96      -3.419   0.155  -1.287  1.00 96.90           H  
ATOM   1499  N   GLY A  97      -8.089   0.547   1.788  1.00 97.28           N  
ATOM   1500  H   GLY A  97      -7.847  -0.277   2.320  1.00 97.28           H  
ATOM   1501  CA  GLY A  97      -9.355   0.544   1.056  1.00 97.28           C  
ATOM   1502  HA2 GLY A  97     -10.171   0.511   1.778  1.00 97.28           H  
ATOM   1503  HA3 GLY A  97      -9.472   1.459   0.474  1.00 97.28           H  
ATOM   1504  C   GLY A  97      -9.466  -0.642   0.102  1.00 97.28           C  
ATOM   1505  O   GLY A  97      -8.519  -0.964  -0.610  1.00 97.28           O  
ATOM   1506  N   ASN A  98     -10.624  -1.301   0.081  1.00 97.50           N  
ATOM   1507  H   ASN A  98     -11.359  -0.985   0.697  1.00 97.50           H  
ATOM   1508  CA  ASN A  98     -10.826  -2.538  -0.677  1.00 97.50           C  
ATOM   1509  HA  ASN A  98     -10.073  -3.262  -0.368  1.00 97.50           H  
ATOM   1510  C   ASN A  98     -10.657  -2.335  -2.186  1.00 97.50           C  
ATOM   1511  CB  ASN A  98     -12.218  -3.128  -0.387  1.00 97.50           C  
ATOM   1512  HB2 ASN A  98     -12.333  -4.038  -0.974  1.00 97.50           H  
ATOM   1513  HB3 ASN A  98     -12.986  -2.428  -0.715  1.00 97.50           H  
ATOM   1514  O   ASN A  98     -10.134  -3.224  -2.849  1.00 97.50           O  
ATOM   1515  CG  ASN A  98     -12.452  -3.495   1.066  1.00 97.50           C  
ATOM   1516  ND2 ASN A  98     -13.674  -3.799   1.437  1.00 97.50           N  
ATOM   1517 HD21 ASN A  98     -14.433  -3.814   0.772  1.00 97.50           H  
ATOM   1518 HD22 ASN A  98     -13.785  -4.071   2.403  1.00 97.50           H  
ATOM   1519  OD1 ASN A  98     -11.564  -3.511   1.895  1.00 97.50           O  
ATOM   1520  N   ASP A  99     -11.066  -1.181  -2.723  1.00 96.41           N  
ATOM   1521  H   ASP A  99     -11.473  -0.471  -2.131  1.00 96.41           H  
ATOM   1522  CA  ASP A  99     -10.897  -0.894  -4.153  1.00 96.41           C  
ATOM   1523  HA  ASP A  99     -11.305  -1.721  -4.734  1.00 96.41           H  
ATOM   1524  C   ASP A  99      -9.408  -0.793  -4.520  1.00 96.41           C  
ATOM   1525  CB  ASP A  99     -11.661   0.387  -4.537  1.00 96.41           C  
ATOM   1526  HB2 ASP A  99     -11.406   1.182  -3.837  1.00 96.41           H  
ATOM   1527  HB3 ASP A  99     -11.334   0.697  -5.529  1.00 96.41           H  
ATOM   1528  O   ASP A  99      -8.970  -1.392  -5.498  1.00 96.41           O  
ATOM   1529  CG  ASP A  99     -13.186   0.215  -4.584  1.00 96.41           C  
ATOM   1530  OD1 ASP A  99     -13.719  -0.916  -4.495  1.00 96.41           O  
ATOM   1531  OD2 ASP A  99     -13.921   1.220  -4.711  1.00 96.41           O  
ATOM   1532  N   TYR A 100      -8.603  -0.127  -3.686  1.00 96.89           N  
ATOM   1533  H   TYR A 100      -9.004   0.324  -2.877  1.00 96.89           H  
ATOM   1534  CA  TYR A 100      -7.156  -0.024  -3.895  1.00 96.89           C  
ATOM   1535  HA  TYR A 100      -6.968   0.318  -4.913  1.00 96.89           H  
ATOM   1536  C   TYR A 100      -6.443  -1.364  -3.714  1.00 96.89           C  
ATOM   1537  CB  TYR A 100      -6.566   0.986  -2.916  1.00 96.89           C  
ATOM   1538  HB2 TYR A 100      -6.702   0.590  -1.909  1.00 96.89           H  
ATOM   1539  HB3 TYR A 100      -5.495   1.069  -3.097  1.00 96.89           H  
ATOM   1540  O   TYR A 100      -5.540  -1.685  -4.483  1.00 96.89           O  
ATOM   1541  CG  TYR A 100      -7.172   2.369  -2.983  1.00 96.89           C  
ATOM   1542  CD1 TYR A 100      -7.000   3.177  -4.119  1.00 96.89           C  
ATOM   1543  HD1 TYR A 100      -6.418   2.808  -4.951  1.00 96.89           H  
ATOM   1544  CD2 TYR A 100      -7.891   2.858  -1.885  1.00 96.89           C  
ATOM   1545  HD2 TYR A 100      -8.031   2.224  -1.022  1.00 96.89           H  
ATOM   1546  CE1 TYR A 100      -7.557   4.471  -4.156  1.00 96.89           C  
ATOM   1547  HE1 TYR A 100      -7.422   5.109  -5.017  1.00 96.89           H  
ATOM   1548  CE2 TYR A 100      -8.407   4.162  -1.895  1.00 96.89           C  
ATOM   1549  HE2 TYR A 100      -8.906   4.545  -1.016  1.00 96.89           H  
ATOM   1550  OH  TYR A 100      -8.781   6.220  -3.051  1.00 96.89           O  
ATOM   1551  HH  TYR A 100      -9.183   6.415  -2.201  1.00 96.89           H  
ATOM   1552  CZ  TYR A 100      -8.259   4.967  -3.040  1.00 96.89           C  
ATOM   1553  N   ILE A 101      -6.858  -2.162  -2.724  1.00 96.98           N  
ATOM   1554  H   ILE A 101      -7.580  -1.820  -2.106  1.00 96.98           H  
ATOM   1555  CA  ILE A 101      -6.331  -3.519  -2.525  1.00 96.98           C  
ATOM   1556  HA  ILE A 101      -5.245  -3.464  -2.448  1.00 96.98           H  
ATOM   1557  C   ILE A 101      -6.644  -4.378  -3.753  1.00 96.98           C  
ATOM   1558  CB  ILE A 101      -6.877  -4.145  -1.222  1.00 96.98           C  
ATOM   1559  HB  ILE A 101      -7.966  -4.085  -1.240  1.00 96.98           H  
ATOM   1560  O   ILE A 101      -5.759  -5.063  -4.251  1.00 96.98           O  
ATOM   1561  CG1 ILE A 101      -6.350  -3.374   0.011  1.00 96.98           C  
ATOM   1562 HG12 ILE A 101      -6.434  -2.300  -0.155  1.00 96.98           H  
ATOM   1563 HG13 ILE A 101      -5.290  -3.592   0.145  1.00 96.98           H  
ATOM   1564  CG2 ILE A 101      -6.471  -5.629  -1.113  1.00 96.98           C  
ATOM   1565 HG21 ILE A 101      -5.386  -5.725  -1.152  1.00 96.98           H  
ATOM   1566 HG22 ILE A 101      -6.838  -6.064  -0.183  1.00 96.98           H  
ATOM   1567 HG23 ILE A 101      -6.898  -6.209  -1.931  1.00 96.98           H  
ATOM   1568  CD1 ILE A 101      -7.098  -3.696   1.312  1.00 96.98           C  
ATOM   1569 HD11 ILE A 101      -6.933  -4.731   1.609  1.00 96.98           H  
ATOM   1570 HD12 ILE A 101      -6.731  -3.046   2.108  1.00 96.98           H  
ATOM   1571 HD13 ILE A 101      -8.165  -3.518   1.181  1.00 96.98           H  
ATOM   1572  N   HIS A 102      -7.860  -4.297  -4.296  1.00 96.31           N  
ATOM   1573  H   HIS A 102      -8.558  -3.710  -3.862  1.00 96.31           H  
ATOM   1574  CA  HIS A 102      -8.222  -5.026  -5.510  1.00 96.31           C  
ATOM   1575  HA  HIS A 102      -8.072  -6.091  -5.329  1.00 96.31           H  
ATOM   1576  C   HIS A 102      -7.333  -4.649  -6.705  1.00 96.31           C  
ATOM   1577  CB  HIS A 102      -9.706  -4.785  -5.812  1.00 96.31           C  
ATOM   1578  HB2 HIS A 102      -9.900  -3.713  -5.845  1.00 96.31           H  
ATOM   1579  HB3 HIS A 102     -10.306  -5.211  -5.009  1.00 96.31           H  
ATOM   1580  O   HIS A 102      -6.885  -5.536  -7.432  1.00 96.31           O  
ATOM   1581  CG  HIS A 102     -10.148  -5.386  -7.120  1.00 96.31           C  
ATOM   1582  CD2 HIS A 102     -10.771  -4.727  -8.143  1.00 96.31           C  
ATOM   1583  HD2 HIS A 102     -11.059  -3.686  -8.140  1.00 96.31           H  
ATOM   1584  ND1 HIS A 102      -9.916  -6.673  -7.548  1.00 96.31           N  
ATOM   1585  HD1 HIS A 102      -9.274  -7.333  -7.134  1.00 96.31           H  
ATOM   1586  CE1 HIS A 102     -10.387  -6.782  -8.800  1.00 96.31           C  
ATOM   1587  HE1 HIS A 102     -10.248  -7.645  -9.434  1.00 96.31           H  
ATOM   1588  NE2 HIS A 102     -10.941  -5.626  -9.200  1.00 96.31           N  
ATOM   1589  N   TRP A 103      -7.023  -3.359  -6.878  1.00 95.43           N  
ATOM   1590  H   TRP A 103      -7.453  -2.668  -6.281  1.00 95.43           H  
ATOM   1591  CA  TRP A 103      -6.114  -2.900  -7.936  1.00 95.43           C  
ATOM   1592  HA  TRP A 103      -6.432  -3.336  -8.883  1.00 95.43           H  
ATOM   1593  C   TRP A 103      -4.660  -3.339  -7.737  1.00 95.43           C  
ATOM   1594  CB  TRP A 103      -6.183  -1.374  -8.054  1.00 95.43           C  
ATOM   1595  HB2 TRP A 103      -5.522  -1.061  -8.863  1.00 95.43           H  
ATOM   1596  HB3 TRP A 103      -5.800  -0.937  -7.132  1.00 95.43           H  
ATOM   1597  O   TRP A 103      -3.914  -3.357  -8.711  1.00 95.43           O  
ATOM   1598  CG  TRP A 103      -7.533  -0.788  -8.323  1.00 95.43           C  
ATOM   1599  CD1 TRP A 103      -8.566  -1.406  -8.942  1.00 95.43           C  
ATOM   1600  HD1 TRP A 103      -8.542  -2.417  -9.322  1.00 95.43           H  
ATOM   1601  CD2 TRP A 103      -8.013   0.548  -7.990  1.00 95.43           C  
ATOM   1602  CE2 TRP A 103      -9.370   0.660  -8.414  1.00 95.43           C  
ATOM   1603  CE3 TRP A 103      -7.429   1.684  -7.393  1.00 95.43           C  
ATOM   1604  HE3 TRP A 103      -6.399   1.632  -7.072  1.00 95.43           H  
ATOM   1605  NE1 TRP A 103      -9.653  -0.558  -8.992  1.00 95.43           N  
ATOM   1606  HE1 TRP A 103     -10.533  -0.814  -9.416  1.00 95.43           H  
ATOM   1607  CH2 TRP A 103      -9.510   2.944  -7.632  1.00 95.43           C  
ATOM   1608  HH2 TRP A 103     -10.067   3.858  -7.490  1.00 95.43           H  
ATOM   1609  CZ2 TRP A 103     -10.120   1.831  -8.233  1.00 95.43           C  
ATOM   1610  HZ2 TRP A 103     -11.149   1.875  -8.559  1.00 95.43           H  
ATOM   1611  CZ3 TRP A 103      -8.165   2.872  -7.232  1.00 95.43           C  
ATOM   1612  HZ3 TRP A 103      -7.692   3.743  -6.801  1.00 95.43           H  
ATOM   1613  N   LEU A 104      -4.261  -3.677  -6.507  1.00 95.07           N  
ATOM   1614  H   LEU A 104      -4.932  -3.602  -5.756  1.00 95.07           H  
ATOM   1615  CA  LEU A 104      -2.924  -4.175  -6.173  1.00 95.07           C  
ATOM   1616  HA  LEU A 104      -2.191  -3.725  -6.841  1.00 95.07           H  
ATOM   1617  C   LEU A 104      -2.768  -5.691  -6.343  1.00 95.07           C  
ATOM   1618  CB  LEU A 104      -2.603  -3.791  -4.715  1.00 95.07           C  
ATOM   1619  HB2 LEU A 104      -3.490  -3.951  -4.102  1.00 95.07           H  
ATOM   1620  HB3 LEU A 104      -1.828  -4.455  -4.332  1.00 95.07           H  
ATOM   1621  O   LEU A 104      -1.644  -6.160  -6.477  1.00 95.07           O  
ATOM   1622  CG  LEU A 104      -2.122  -2.346  -4.542  1.00 95.07           C  
ATOM   1623  HG  LEU A 104      -2.761  -1.664  -5.103  1.00 95.07           H  
ATOM   1624  CD1 LEU A 104      -2.170  -1.961  -3.061  1.00 95.07           C  
ATOM   1625 HD11 LEU A 104      -1.560  -2.649  -2.477  1.00 95.07           H  
ATOM   1626 HD12 LEU A 104      -1.799  -0.943  -2.936  1.00 95.07           H  
ATOM   1627 HD13 LEU A 104      -3.203  -2.006  -2.715  1.00 95.07           H  
ATOM   1628  CD2 LEU A 104      -0.678  -2.201  -5.022  1.00 95.07           C  
ATOM   1629 HD21 LEU A 104      -0.613  -2.378  -6.096  1.00 95.07           H  
ATOM   1630 HD22 LEU A 104      -0.035  -2.922  -4.518  1.00 95.07           H  
ATOM   1631 HD23 LEU A 104      -0.313  -1.196  -4.813  1.00 95.07           H  
ATOM   1632  N   THR A 105      -3.851  -6.469  -6.273  1.00 92.95           N  
ATOM   1633  H   THR A 105      -4.743  -6.030  -6.092  1.00 92.95           H  
ATOM   1634  CA  THR A 105      -3.764  -7.936  -6.139  1.00 92.95           C  
ATOM   1635  HA  THR A 105      -2.716  -8.232  -6.168  1.00 92.95           H  
ATOM   1636  C   THR A 105      -4.415  -8.715  -7.281  1.00 92.95           C  
ATOM   1637  CB  THR A 105      -4.315  -8.414  -4.785  1.00 92.95           C  
ATOM   1638  HB  THR A 105      -4.128  -9.484  -4.694  1.00 92.95           H  
ATOM   1639  O   THR A 105      -4.780  -9.875  -7.081  1.00 92.95           O  
ATOM   1640  CG2 THR A 105      -3.651  -7.741  -3.582  1.00 92.95           C  
ATOM   1641 HG21 THR A 105      -4.057  -8.164  -2.663  1.00 92.95           H  
ATOM   1642 HG22 THR A 105      -3.839  -6.668  -3.593  1.00 92.95           H  
ATOM   1643 HG23 THR A 105      -2.576  -7.916  -3.616  1.00 92.95           H  
ATOM   1644  OG1 THR A 105      -5.710  -8.208  -4.719  1.00 92.95           O  
ATOM   1645  HG1 THR A 105      -6.071  -8.732  -5.438  1.00 92.95           H  
ATOM   1646  N   THR A 106      -4.623  -8.089  -8.438  1.00 84.40           N  
ATOM   1647  H   THR A 106      -4.193  -7.186  -8.576  1.00 84.40           H  
ATOM   1648  CA  THR A 106      -5.161  -8.745  -9.643  1.00 84.40           C  
ATOM   1649  HA  THR A 106      -5.478  -9.763  -9.419  1.00 84.40           H  
ATOM   1650  C   THR A 106      -4.073  -8.847 -10.696  1.00 84.40           C  
ATOM   1651  CB  THR A 106      -6.348  -7.975 -10.214  1.00 84.40           C  
ATOM   1652  HB  THR A 106      -5.989  -7.016 -10.587  1.00 84.40           H  
ATOM   1653  O   THR A 106      -3.938  -9.944 -11.279  1.00 84.40           O  
ATOM   1654  CG2 THR A 106      -7.038  -8.730 -11.350  1.00 84.40           C  
ATOM   1655 HG21 THR A 106      -6.349  -8.844 -12.187  1.00 84.40           H  
ATOM   1656 HG22 THR A 106      -7.909  -8.167 -11.685  1.00 84.40           H  
ATOM   1657 HG23 THR A 106      -7.347  -9.716 -11.003  1.00 84.40           H  
ATOM   1658  OG1 THR A 106      -7.311  -7.725  -9.209  1.00 84.40           O  
ATOM   1659  HG1 THR A 106      -6.919  -7.060  -8.638  1.00 84.40           H  
ATOM   1660  OXT THR A 106      -3.434  -7.798 -10.911  1.00 84.40           O  
TER    1661      THR A 106                                                       
END   
