# Supplementary material for: Nuclear genome of Bulinus truncatus, an intermediate host of the carcinogenic human blood fluke Schistosoma haematobium
Source: Nat Commun. 2022 Feb 21;13:977. doi: 10.1038/s41467-022-28634-9 (PMC8861042; doi:10.1038/s41467-022-28634-9)
Supplement: Supplementary file 6 — Supplementary Data 3 [file 41467_2022_28634_MOESM6_ESM.zip › Supplementary_Data_3/btru_060420-t1.mature.pep.pdb]

ATOM      1  N   CYS A   1     -42.976  -7.424  25.257  1.00 32.42           N  
ATOM      2  H   CYS A   1     -43.641  -8.163  25.077  1.00 32.42           H  
ATOM      3  H2  CYS A   1     -42.438  -7.654  26.081  1.00 32.42           H  
ATOM      4  H3  CYS A   1     -43.473  -6.561  25.424  1.00 32.42           H  
ATOM      5  CA  CYS A   1     -42.066  -7.241  24.107  1.00 32.42           C  
ATOM      6  HA  CYS A   1     -42.652  -7.052  23.208  1.00 32.42           H  
ATOM      7  C   CYS A   1     -41.253  -8.510  23.888  1.00 32.42           C  
ATOM      8  CB  CYS A   1     -41.136  -6.032  24.329  1.00 32.42           C  
ATOM      9  HB2 CYS A   1     -40.494  -5.903  23.458  1.00 32.42           H  
ATOM     10  HB3 CYS A   1     -40.502  -6.178  25.204  1.00 32.42           H  
ATOM     11  O   CYS A   1     -40.312  -8.743  24.638  1.00 32.42           O  
ATOM     12  SG  CYS A   1     -42.158  -4.554  24.538  1.00 32.42           S  
ATOM     13  HG  CYS A   1     -41.199  -3.624  24.500  1.00 32.42           H  
ATOM     14  N   ASN A   2     -41.597  -9.338  22.899  1.00 35.83           N  
ATOM     15  H   ASN A   2     -42.375  -9.122  22.291  1.00 35.83           H  
ATOM     16  CA  ASN A   2     -40.611 -10.281  22.374  1.00 35.83           C  
ATOM     17  HA  ASN A   2     -40.120 -10.815  23.187  1.00 35.83           H  
ATOM     18  C   ASN A   2     -39.563  -9.427  21.662  1.00 35.83           C  
ATOM     19  CB  ASN A   2     -41.287 -11.302  21.432  1.00 35.83           C  
ATOM     20  HB2 ASN A   2     -40.528 -11.739  20.783  1.00 35.83           H  
ATOM     21  HB3 ASN A   2     -42.020 -10.805  20.797  1.00 35.83           H  
ATOM     22  O   ASN A   2     -39.909  -8.735  20.707  1.00 35.83           O  
ATOM     23  CG  ASN A   2     -41.943 -12.453  22.177  1.00 35.83           C  
ATOM     24  ND2 ASN A   2     -42.842 -13.174  21.551  1.00 35.83           N  
ATOM     25 HD21 ASN A   2     -43.092 -12.992  20.589  1.00 35.83           H  
ATOM     26 HD22 ASN A   2     -43.247 -13.939  22.071  1.00 35.83           H  
ATOM     27  OD1 ASN A   2     -41.651 -12.718  23.329  1.00 35.83           O  
ATOM     28  N   ILE A   3     -38.317  -9.416  22.147  1.00 41.99           N  
ATOM     29  H   ILE A   3     -38.109  -9.978  22.960  1.00 41.99           H  
ATOM     30  CA  ILE A   3     -37.197  -8.990  21.302  1.00 41.99           C  
ATOM     31  HA  ILE A   3     -37.313  -7.946  21.013  1.00 41.99           H  
ATOM     32  C   ILE A   3     -37.314  -9.888  20.077  1.00 41.99           C  
ATOM     33  CB  ILE A   3     -35.829  -9.200  21.988  1.00 41.99           C  
ATOM     34  HB  ILE A   3     -35.722 -10.262  22.208  1.00 41.99           H  
ATOM     35  O   ILE A   3     -37.195 -11.110  20.200  1.00 41.99           O  
ATOM     36  CG1 ILE A   3     -35.665  -8.421  23.309  1.00 41.99           C  
ATOM     37 HG12 ILE A   3     -35.406  -7.385  23.093  1.00 41.99           H  
ATOM     38 HG13 ILE A   3     -36.591  -8.429  23.883  1.00 41.99           H  
ATOM     39  CG2 ILE A   3     -34.697  -8.784  21.026  1.00 41.99           C  
ATOM     40 HG21 ILE A   3     -34.687  -9.432  20.150  1.00 41.99           H  
ATOM     41 HG22 ILE A   3     -34.837  -7.754  20.698  1.00 41.99           H  
ATOM     42 HG23 ILE A   3     -33.718  -8.867  21.498  1.00 41.99           H  
ATOM     43  CD1 ILE A   3     -34.561  -9.065  24.167  1.00 41.99           C  
ATOM     44 HD11 ILE A   3     -34.997  -9.829  24.811  1.00 41.99           H  
ATOM     45 HD12 ILE A   3     -33.792  -9.537  23.555  1.00 41.99           H  
ATOM     46 HD13 ILE A   3     -34.058  -8.314  24.777  1.00 41.99           H  
ATOM     47  N   THR A   4     -37.671  -9.328  18.928  1.00 39.51           N  
ATOM     48  H   THR A   4     -37.769  -8.326  18.850  1.00 39.51           H  
ATOM     49  CA  THR A   4     -37.710 -10.114  17.706  1.00 39.51           C  
ATOM     50  HA  THR A   4     -38.420 -10.932  17.831  1.00 39.51           H  
ATOM     51  C   THR A   4     -36.313 -10.704  17.533  1.00 39.51           C  
ATOM     52  CB  THR A   4     -38.152  -9.263  16.503  1.00 39.51           C  
ATOM     53  HB  THR A   4     -37.947  -9.803  15.579  1.00 39.51           H  
ATOM     54  O   THR A   4     -35.307 -10.009  17.689  1.00 39.51           O  
ATOM     55  CG2 THR A   4     -39.645  -8.939  16.570  1.00 39.51           C  
ATOM     56 HG21 THR A   4     -39.871  -8.378  17.477  1.00 39.51           H  
ATOM     57 HG22 THR A   4     -39.933  -8.347  15.701  1.00 39.51           H  
ATOM     58 HG23 THR A   4     -40.223  -9.863  16.568  1.00 39.51           H  
ATOM     59  OG1 THR A   4     -37.469  -8.034  16.497  1.00 39.51           O  
ATOM     60  HG1 THR A   4     -37.789  -7.502  15.765  1.00 39.51           H  
ATOM     61  N   GLN A   5     -36.228 -11.998  17.218  1.00 40.51           N  
ATOM     62  H   GLN A   5     -37.074 -12.548  17.176  1.00 40.51           H  
ATOM     63  CA  GLN A   5     -34.961 -12.649  16.856  1.00 40.51           C  
ATOM     64  HA  GLN A   5     -34.306 -12.684  17.726  1.00 40.51           H  
ATOM     65  C   GLN A   5     -34.201 -11.884  15.748  1.00 40.51           C  
ATOM     66  CB  GLN A   5     -35.256 -14.079  16.380  1.00 40.51           C  
ATOM     67  HB2 GLN A   5     -34.359 -14.480  15.908  1.00 40.51           H  
ATOM     68  HB3 GLN A   5     -36.043 -14.047  15.627  1.00 40.51           H  
ATOM     69  O   GLN A   5     -33.018 -12.120  15.541  1.00 40.51           O  
ATOM     70  CG  GLN A   5     -35.655 -15.045  17.508  1.00 40.51           C  
ATOM     71  HG2 GLN A   5     -34.844 -15.097  18.235  1.00 40.51           H  
ATOM     72  HG3 GLN A   5     -36.549 -14.678  18.013  1.00 40.51           H  
ATOM     73  CD  GLN A   5     -35.941 -16.451  16.980  1.00 40.51           C  
ATOM     74  NE2 GLN A   5     -35.998 -17.453  17.828  1.00 40.51           N  
ATOM     75 HE21 GLN A   5     -36.244 -18.342  17.416  1.00 40.51           H  
ATOM     76 HE22 GLN A   5     -35.915 -17.306  18.824  1.00 40.51           H  
ATOM     77  OE1 GLN A   5     -36.129 -16.684  15.801  1.00 40.51           O  
ATOM     78  N   ALA A   6     -34.873 -10.947  15.070  1.00 45.25           N  
ATOM     79  H   ALA A   6     -35.846 -10.812  15.307  1.00 45.25           H  
ATOM     80  CA  ALA A   6     -34.322 -10.029  14.089  1.00 45.25           C  
ATOM     81  HA  ALA A   6     -33.893 -10.611  13.273  1.00 45.25           H  
ATOM     82  C   ALA A   6     -33.208  -9.107  14.622  1.00 45.25           C  
ATOM     83  CB  ALA A   6     -35.493  -9.203  13.539  1.00 45.25           C  
ATOM     84  HB1 ALA A   6     -35.135  -8.573  12.725  1.00 45.25           H  
ATOM     85  HB2 ALA A   6     -36.271  -9.861  13.152  1.00 45.25           H  
ATOM     86  HB3 ALA A   6     -35.902  -8.564  14.322  1.00 45.25           H  
ATOM     87  O   ALA A   6     -32.320  -8.763  13.851  1.00 45.25           O  
ATOM     88  N   SER A   7     -33.219  -8.702  15.900  1.00 57.20           N  
ATOM     89  H   SER A   7     -33.992  -8.968  16.493  1.00 57.20           H  
ATOM     90  CA  SER A   7     -32.226  -7.732  16.406  1.00 57.20           C  
ATOM     91  HA  SER A   7     -31.813  -7.169  15.569  1.00 57.20           H  
ATOM     92  C   SER A   7     -31.033  -8.371  17.112  1.00 57.20           C  
ATOM     93  CB  SER A   7     -32.887  -6.713  17.336  1.00 57.20           C  
ATOM     94  HB2 SER A   7     -32.148  -5.979  17.656  1.00 57.20           H  
ATOM     95  HB3 SER A   7     -33.283  -7.228  18.211  1.00 57.20           H  
ATOM     96  O   SER A   7     -29.974  -7.751  17.168  1.00 57.20           O  
ATOM     97  OG  SER A   7     -33.953  -6.057  16.682  1.00 57.20           O  
ATOM     98  HG  SER A   7     -33.602  -5.597  15.916  1.00 57.20           H  
ATOM     99  N   PHE A   8     -31.184  -9.584  17.658  1.00 62.33           N  
ATOM    100  H   PHE A   8     -32.044 -10.089  17.494  1.00 62.33           H  
ATOM    101  CA  PHE A   8     -30.132 -10.234  18.440  1.00 62.33           C  
ATOM    102  HA  PHE A   8     -29.192  -9.758  18.163  1.00 62.33           H  
ATOM    103  C   PHE A   8     -29.992 -11.728  18.128  1.00 62.33           C  
ATOM    104  CB  PHE A   8     -30.349 -10.010  19.949  1.00 62.33           C  
ATOM    105  HB2 PHE A   8     -31.368 -10.297  20.211  1.00 62.33           H  
ATOM    106  HB3 PHE A   8     -29.676 -10.676  20.489  1.00 62.33           H  
ATOM    107  O   PHE A   8     -30.958 -12.487  18.219  1.00 62.33           O  
ATOM    108  CG  PHE A   8     -30.089  -8.591  20.428  1.00 62.33           C  
ATOM    109  CD1 PHE A   8     -28.836  -8.244  20.962  1.00 62.33           C  
ATOM    110  HD1 PHE A   8     -28.065  -8.996  21.044  1.00 62.33           H  
ATOM    111  CD2 PHE A   8     -31.087  -7.606  20.321  1.00 62.33           C  
ATOM    112  HD2 PHE A   8     -32.056  -7.867  19.923  1.00 62.33           H  
ATOM    113  CE1 PHE A   8     -28.566  -6.921  21.355  1.00 62.33           C  
ATOM    114  HE1 PHE A   8     -27.593  -6.659  21.744  1.00 62.33           H  
ATOM    115  CE2 PHE A   8     -30.811  -6.275  20.681  1.00 62.33           C  
ATOM    116  HE2 PHE A   8     -31.562  -5.510  20.551  1.00 62.33           H  
ATOM    117  CZ  PHE A   8     -29.549  -5.931  21.196  1.00 62.33           C  
ATOM    118  HZ  PHE A   8     -29.332  -4.905  21.452  1.00 62.33           H  
ATOM    119  N   THR A   9     -28.764 -12.179  17.853  1.00 68.14           N  
ATOM    120  H   THR A   9     -28.009 -11.509  17.829  1.00 68.14           H  
ATOM    121  CA  THR A   9     -28.423 -13.601  17.704  1.00 68.14           C  
ATOM    122  HA  THR A   9     -29.340 -14.151  17.492  1.00 68.14           H  
ATOM    123  C   THR A   9     -27.835 -14.162  18.996  1.00 68.14           C  
ATOM    124  CB  THR A   9     -27.471 -13.861  16.525  1.00 68.14           C  
ATOM    125  HB  THR A   9     -27.168 -14.908  16.546  1.00 68.14           H  
ATOM    126  O   THR A   9     -26.886 -13.611  19.552  1.00 68.14           O  
ATOM    127  CG2 THR A   9     -28.141 -13.586  15.181  1.00 68.14           C  
ATOM    128 HG21 THR A   9     -29.038 -14.197  15.074  1.00 68.14           H  
ATOM    129 HG22 THR A   9     -27.446 -13.818  14.373  1.00 68.14           H  
ATOM    130 HG23 THR A   9     -28.417 -12.534  15.112  1.00 68.14           H  
ATOM    131  OG1 THR A   9     -26.321 -13.060  16.571  1.00 68.14           O  
ATOM    132  HG1 THR A   9     -25.790 -13.296  17.335  1.00 68.14           H  
ATOM    133  N   ARG A  10     -28.368 -15.293  19.474  1.00 71.02           N  
ATOM    134  H   ARG A  10     -29.164 -15.685  18.990  1.00 71.02           H  
ATOM    135  CA  ARG A  10     -27.829 -16.013  20.639  1.00 71.02           C  
ATOM    136  HA  ARG A  10     -27.533 -15.277  21.387  1.00 71.02           H  
ATOM    137  C   ARG A  10     -26.569 -16.803  20.257  1.00 71.02           C  
ATOM    138  CB  ARG A  10     -28.928 -16.902  21.248  1.00 71.02           C  
ATOM    139  HB2 ARG A  10     -29.819 -16.294  21.400  1.00 71.02           H  
ATOM    140  HB3 ARG A  10     -29.171 -17.696  20.543  1.00 71.02           H  
ATOM    141  O   ARG A  10     -26.606 -17.618  19.337  1.00 71.02           O  
ATOM    142  CG  ARG A  10     -28.537 -17.527  22.600  1.00 71.02           C  
ATOM    143  HG2 ARG A  10     -27.638 -18.134  22.485  1.00 71.02           H  
ATOM    144  HG3 ARG A  10     -28.342 -16.736  23.325  1.00 71.02           H  
ATOM    145  CD  ARG A  10     -29.682 -18.419  23.102  1.00 71.02           C  
ATOM    146  HD2 ARG A  10     -30.585 -17.814  23.186  1.00 71.02           H  
ATOM    147  HD3 ARG A  10     -29.853 -19.198  22.359  1.00 71.02           H  
ATOM    148  NE  ARG A  10     -29.399 -19.036  24.414  1.00 71.02           N  
ATOM    149  HE  ARG A  10     -28.688 -18.618  24.995  1.00 71.02           H  
ATOM    150  NH1 ARG A  10     -30.984 -20.702  24.320  1.00 71.02           N  
ATOM    151 HH11 ARG A  10     -31.465 -21.472  24.761  1.00 71.02           H  
ATOM    152 HH12 ARG A  10     -31.234 -20.408  23.386  1.00 71.02           H  
ATOM    153  NH2 ARG A  10     -29.760 -20.457  26.156  1.00 71.02           N  
ATOM    154 HH21 ARG A  10     -30.291 -21.187  26.607  1.00 71.02           H  
ATOM    155 HH22 ARG A  10     -29.163 -19.870  26.721  1.00 71.02           H  
ATOM    156  CZ  ARG A  10     -30.044 -20.057  24.954  1.00 71.02           C  
ATOM    157  N   GLU A  11     -25.492 -16.582  20.999  1.00 71.69           N  
ATOM    158  H   GLU A  11     -25.565 -15.859  21.701  1.00 71.69           H  
ATOM    159  CA  GLU A  11     -24.169 -17.209  20.905  1.00 71.69           C  
ATOM    160  HA  GLU A  11     -24.224 -18.108  20.291  1.00 71.69           H  
ATOM    161  C   GLU A  11     -23.667 -17.618  22.306  1.00 71.69           C  
ATOM    162  CB  GLU A  11     -23.173 -16.227  20.261  1.00 71.69           C  
ATOM    163  HB2 GLU A  11     -22.159 -16.605  20.388  1.00 71.69           H  
ATOM    164  HB3 GLU A  11     -23.255 -15.269  20.774  1.00 71.69           H  
ATOM    165  O   GLU A  11     -24.257 -17.261  23.331  1.00 71.69           O  
ATOM    166  CG  GLU A  11     -23.422 -16.025  18.762  1.00 71.69           C  
ATOM    167  HG2 GLU A  11     -23.275 -16.977  18.253  1.00 71.69           H  
ATOM    168  HG3 GLU A  11     -24.457 -15.719  18.612  1.00 71.69           H  
ATOM    169  CD  GLU A  11     -22.505 -14.966  18.133  1.00 71.69           C  
ATOM    170  OE1 GLU A  11     -22.859 -14.496  17.036  1.00 71.69           O  
ATOM    171  OE2 GLU A  11     -21.484 -14.552  18.732  1.00 71.69           O  
ATOM    172  N   LYS A  12     -22.567 -18.380  22.365  1.00 70.03           N  
ATOM    173  H   LYS A  12     -22.086 -18.594  21.504  1.00 70.03           H  
ATOM    174  CA  LYS A  12     -21.896 -18.755  23.619  1.00 70.03           C  
ATOM    175  HA  LYS A  12     -22.550 -18.526  24.460  1.00 70.03           H  
ATOM    176  C   LYS A  12     -20.633 -17.919  23.831  1.00 70.03           C  
ATOM    177  CB  LYS A  12     -21.586 -20.264  23.634  1.00 70.03           C  
ATOM    178  HB2 LYS A  12     -20.949 -20.483  24.490  1.00 70.03           H  
ATOM    179  HB3 LYS A  12     -21.024 -20.518  22.735  1.00 70.03           H  
ATOM    180  O   LYS A  12     -19.802 -17.795  22.933  1.00 70.03           O  
ATOM    181  CG  LYS A  12     -22.827 -21.173  23.713  1.00 70.03           C  
ATOM    182  HG2 LYS A  12     -22.493 -22.207  23.635  1.00 70.03           H  
ATOM    183  HG3 LYS A  12     -23.492 -20.964  22.876  1.00 70.03           H  
ATOM    184  CD  LYS A  12     -23.591 -21.001  25.035  1.00 70.03           C  
ATOM    185  HD2 LYS A  12     -22.900 -21.132  25.867  1.00 70.03           H  
ATOM    186  HD3 LYS A  12     -24.016 -19.998  25.080  1.00 70.03           H  
ATOM    187  CE  LYS A  12     -24.728 -22.019  25.157  1.00 70.03           C  
ATOM    188  HE2 LYS A  12     -25.379 -21.920  24.289  1.00 70.03           H  
ATOM    189  HE3 LYS A  12     -24.302 -23.022  25.155  1.00 70.03           H  
ATOM    190  NZ  LYS A  12     -25.501 -21.784  26.402  1.00 70.03           N  
ATOM    191  HZ1 LYS A  12     -25.891 -20.853  26.406  1.00 70.03           H  
ATOM    192  HZ2 LYS A  12     -26.263 -22.440  26.495  1.00 70.03           H  
ATOM    193  HZ3 LYS A  12     -24.904 -21.857  27.214  1.00 70.03           H  
ATOM    194  N   PHE A  13     -20.488 -17.377  25.040  1.00 65.52           N  
ATOM    195  H   PHE A  13     -21.236 -17.480  25.711  1.00 65.52           H  
ATOM    196  CA  PHE A  13     -19.284 -16.679  25.490  1.00 65.52           C  
ATOM    197  HA  PHE A  13     -18.727 -16.325  24.623  1.00 65.52           H  
ATOM    198  C   PHE A  13     -18.392 -17.628  26.299  1.00 65.52           C  
ATOM    199  CB  PHE A  13     -19.691 -15.463  26.330  1.00 65.52           C  
ATOM    200  HB2 PHE A  13     -19.866 -15.767  27.362  1.00 65.52           H  
ATOM    201  HB3 PHE A  13     -20.640 -15.075  25.959  1.00 65.52           H  
ATOM    202  O   PHE A  13     -18.870 -18.275  27.233  1.00 65.52           O  
ATOM    203  CG  PHE A  13     -18.681 -14.341  26.293  1.00 65.52           C  
ATOM    204  CD1 PHE A  13     -17.717 -14.214  27.311  1.00 65.52           C  
ATOM    205  HD1 PHE A  13     -17.681 -14.927  28.121  1.00 65.52           H  
ATOM    206  CD2 PHE A  13     -18.699 -13.427  25.223  1.00 65.52           C  
ATOM    207  HD2 PHE A  13     -19.428 -13.524  24.432  1.00 65.52           H  
ATOM    208  CE1 PHE A  13     -16.792 -13.157  27.271  1.00 65.52           C  
ATOM    209  HE1 PHE A  13     -16.044 -13.056  28.043  1.00 65.52           H  
ATOM    210  CE2 PHE A  13     -17.769 -12.379  25.181  1.00 65.52           C  
ATOM    211  HE2 PHE A  13     -17.781 -11.688  24.351  1.00 65.52           H  
ATOM    212  CZ  PHE A  13     -16.830 -12.231  26.214  1.00 65.52           C  
ATOM    213  HZ  PHE A  13     -16.131 -11.408  26.189  1.00 65.52           H  
ATOM    214  N   CYS A  14     -17.102 -17.717  25.973  1.00 62.44           N  
ATOM    215  H   CYS A  14     -16.750 -17.134  25.227  1.00 62.44           H  
ATOM    216  CA  CYS A  14     -16.156 -18.606  26.652  1.00 62.44           C  
ATOM    217  HA  CYS A  14     -16.660 -19.536  26.917  1.00 62.44           H  
ATOM    218  C   CYS A  14     -15.597 -17.972  27.958  1.00 62.44           C  
ATOM    219  CB  CYS A  14     -15.031 -18.950  25.659  1.00 62.44           C  
ATOM    220  HB2 CYS A  14     -14.131 -19.157  26.238  1.00 62.44           H  
ATOM    221  HB3 CYS A  14     -14.812 -18.060  25.068  1.00 62.44           H  
ATOM    222  O   CYS A  14     -14.930 -16.947  27.900  1.00 62.44           O  
ATOM    223  SG  CYS A  14     -15.233 -20.358  24.513  1.00 62.44           S  
ATOM    224  N   ASN A  15     -15.828 -18.626  29.109  1.00 56.16           N  
ATOM    225  H   ASN A  15     -16.483 -19.391  29.037  1.00 56.16           H  
ATOM    226  CA  ASN A  15     -15.222 -18.464  30.455  1.00 56.16           C  
ATOM    227  HA  ASN A  15     -15.955 -18.921  31.119  1.00 56.16           H  
ATOM    228  C   ASN A  15     -14.955 -17.043  31.025  1.00 56.16           C  
ATOM    229  CB  ASN A  15     -13.945 -19.326  30.568  1.00 56.16           C  
ATOM    230  HB2 ASN A  15     -14.003 -20.169  29.880  1.00 56.16           H  
ATOM    231  HB3 ASN A  15     -13.080 -18.740  30.256  1.00 56.16           H  
ATOM    232  O   ASN A  15     -13.990 -16.374  30.658  1.00 56.16           O  
ATOM    233  CG  ASN A  15     -13.695 -19.839  31.987  1.00 56.16           C  
ATOM    234  ND2 ASN A  15     -12.967 -20.924  32.141  1.00 56.16           N  
ATOM    235 HD21 ASN A  15     -12.754 -21.197  33.089  1.00 56.16           H  
ATOM    236 HD22 ASN A  15     -12.462 -21.311  31.357  1.00 56.16           H  
ATOM    237  OD1 ASN A  15     -14.143 -19.289  32.981  1.00 56.16           O  
ATOM    238  N   LEU A  16     -15.702 -16.650  32.066  1.00 48.63           N  
ATOM    239  H   LEU A  16     -16.476 -17.243  32.330  1.00 48.63           H  
ATOM    240  CA  LEU A  16     -15.557 -15.364  32.774  1.00 48.63           C  
ATOM    241  HA  LEU A  16     -15.302 -14.604  32.036  1.00 48.63           H  
ATOM    242  C   LEU A  16     -14.435 -15.293  33.838  1.00 48.63           C  
ATOM    243  CB  LEU A  16     -16.917 -14.990  33.400  1.00 48.63           C  
ATOM    244  HB2 LEU A  16     -16.785 -14.123  34.047  1.00 48.63           H  
ATOM    245  HB3 LEU A  16     -17.242 -15.817  34.031  1.00 48.63           H  
ATOM    246  O   LEU A  16     -14.053 -14.181  34.207  1.00 48.63           O  
ATOM    247  CG  LEU A  16     -18.025 -14.668  32.379  1.00 48.63           C  
ATOM    248  HG  LEU A  16     -18.068 -15.464  31.636  1.00 48.63           H  
ATOM    249  CD1 LEU A  16     -19.380 -14.606  33.076  1.00 48.63           C  
ATOM    250 HD11 LEU A  16     -20.144 -14.303  32.360  1.00 48.63           H  
ATOM    251 HD12 LEU A  16     -19.351 -13.887  33.894  1.00 48.63           H  
ATOM    252 HD13 LEU A  16     -19.630 -15.589  33.476  1.00 48.63           H  
ATOM    253  CD2 LEU A  16     -17.847 -13.339  31.646  1.00 48.63           C  
ATOM    254 HD21 LEU A  16     -18.129 -12.504  32.287  1.00 48.63           H  
ATOM    255 HD22 LEU A  16     -16.824 -13.225  31.285  1.00 48.63           H  
ATOM    256 HD23 LEU A  16     -18.507 -13.325  30.779  1.00 48.63           H  
ATOM    257  N   ASN A  17     -13.857 -16.407  34.310  1.00 45.63           N  
ATOM    258  H   ASN A  17     -14.164 -17.300  33.952  1.00 45.63           H  
ATOM    259  CA  ASN A  17     -13.021 -16.384  35.530  1.00 45.63           C  
ATOM    260  HA  ASN A  17     -13.520 -15.717  36.232  1.00 45.63           H  
ATOM    261  C   ASN A  17     -11.629 -15.733  35.406  1.00 45.63           C  
ATOM    262  CB  ASN A  17     -12.977 -17.778  36.200  1.00 45.63           C  
ATOM    263  HB2 ASN A  17     -12.926 -18.561  35.444  1.00 45.63           H  
ATOM    264  HB3 ASN A  17     -12.085 -17.855  36.821  1.00 45.63           H  
ATOM    265  O   ASN A  17     -10.922 -15.651  36.402  1.00 45.63           O  
ATOM    266  CG  ASN A  17     -14.163 -18.028  37.119  1.00 45.63           C  
ATOM    267  ND2 ASN A  17     -14.218 -19.172  37.765  1.00 45.63           N  
ATOM    268 HD21 ASN A  17     -14.980 -19.254  38.422  1.00 45.63           H  
ATOM    269 HD22 ASN A  17     -13.417 -19.786  37.800  1.00 45.63           H  
ATOM    270  OD1 ASN A  17     -15.069 -17.227  37.252  1.00 45.63           O  
ATOM    271  N   ASN A  18     -11.226 -15.210  34.242  1.00 44.31           N  
ATOM    272  H   ASN A  18     -11.824 -15.329  33.437  1.00 44.31           H  
ATOM    273  CA  ASN A  18     -10.038 -14.339  34.172  1.00 44.31           C  
ATOM    274  HA  ASN A  18     -10.025 -13.766  35.099  1.00 44.31           H  
ATOM    275  C   ASN A  18     -10.079 -13.251  33.082  1.00 44.31           C  
ATOM    276  CB  ASN A  18      -8.760 -15.216  34.114  1.00 44.31           C  
ATOM    277  HB2 ASN A  18      -9.029 -16.271  34.080  1.00 44.31           H  
ATOM    278  HB3 ASN A  18      -8.187 -14.993  33.214  1.00 44.31           H  
ATOM    279  O   ASN A  18      -9.085 -12.563  32.867  1.00 44.31           O  
ATOM    280  CG  ASN A  18      -7.834 -15.020  35.312  1.00 44.31           C  
ATOM    281  ND2 ASN A  18      -6.838 -15.864  35.453  1.00 44.31           N  
ATOM    282 HD21 ASN A  18      -6.254 -15.724  36.265  1.00 44.31           H  
ATOM    283 HD22 ASN A  18      -6.704 -16.637  34.817  1.00 44.31           H  
ATOM    284  OD1 ASN A  18      -7.957 -14.110  36.115  1.00 44.31           O  
ATOM    285  N   ARG A  19     -11.215 -13.060  32.389  1.00 41.07           N  
ATOM    286  H   ARG A  19     -12.017 -13.625  32.625  1.00 41.07           H  
ATOM    287  CA  ARG A  19     -11.333 -12.083  31.284  1.00 41.07           C  
ATOM    288  HA  ARG A  19     -10.404 -11.515  31.230  1.00 41.07           H  
ATOM    289  C   ARG A  19     -12.380 -10.984  31.481  1.00 41.07           C  
ATOM    290  CB  ARG A  19     -11.470 -12.791  29.924  1.00 41.07           C  
ATOM    291  HB2 ARG A  19     -11.695 -12.044  29.163  1.00 41.07           H  
ATOM    292  HB3 ARG A  19     -12.297 -13.500  29.957  1.00 41.07           H  
ATOM    293  O   ARG A  19     -12.342 -10.016  30.736  1.00 41.07           O  
ATOM    294  CG  ARG A  19     -10.174 -13.514  29.518  1.00 41.07           C  
ATOM    295  HG2 ARG A  19     -10.011 -14.367  30.177  1.00 41.07           H  
ATOM    296  HG3 ARG A  19      -9.331 -12.828  29.609  1.00 41.07           H  
ATOM    297  CD  ARG A  19     -10.262 -13.998  28.066  1.00 41.07           C  
ATOM    298  HD2 ARG A  19     -11.136 -14.643  27.967  1.00 41.07           H  
ATOM    299  HD3 ARG A  19     -10.396 -13.132  27.418  1.00 41.07           H  
ATOM    300  NE  ARG A  19      -9.053 -14.744  27.659  1.00 41.07           N  
ATOM    301  HE  ARG A  19      -8.362 -14.921  28.374  1.00 41.07           H  
ATOM    302  NH1 ARG A  19      -9.608 -15.005  25.446  1.00 41.07           N  
ATOM    303 HH11 ARG A  19      -9.398 -15.359  24.524  1.00 41.07           H  
ATOM    304 HH12 ARG A  19     -10.474 -14.514  25.616  1.00 41.07           H  
ATOM    305  NH2 ARG A  19      -7.704 -15.880  26.210  1.00 41.07           N  
ATOM    306 HH21 ARG A  19      -7.507 -16.217  25.278  1.00 41.07           H  
ATOM    307 HH22 ARG A  19      -7.032 -16.045  26.945  1.00 41.07           H  
ATOM    308  CZ  ARG A  19      -8.794 -15.204  26.445  1.00 41.07           C  
ATOM    309  N   LEU A  20     -13.205 -11.027  32.534  1.00 44.53           N  
ATOM    310  H   LEU A  20     -13.231 -11.859  33.106  1.00 44.53           H  
ATOM    311  CA  LEU A  20     -13.989  -9.852  32.968  1.00 44.53           C  
ATOM    312  HA  LEU A  20     -14.511  -9.439  32.105  1.00 44.53           H  
ATOM    313  C   LEU A  20     -13.118  -8.701  33.506  1.00 44.53           C  
ATOM    314  CB  LEU A  20     -15.015 -10.262  34.037  1.00 44.53           C  
ATOM    315  HB2 LEU A  20     -15.282  -9.386  34.628  1.00 44.53           H  
ATOM    316  HB3 LEU A  20     -14.547 -10.976  34.715  1.00 44.53           H  
ATOM    317  O   LEU A  20     -13.597  -7.579  33.612  1.00 44.53           O  
ATOM    318  CG  LEU A  20     -16.315 -10.856  33.483  1.00 44.53           C  
ATOM    319  HG  LEU A  20     -16.060 -11.676  32.812  1.00 44.53           H  
ATOM    320  CD1 LEU A  20     -17.125 -11.397  34.663  1.00 44.53           C  
ATOM    321 HD11 LEU A  20     -17.340 -10.586  35.360  1.00 44.53           H  
ATOM    322 HD12 LEU A  20     -16.553 -12.163  35.186  1.00 44.53           H  
ATOM    323 HD13 LEU A  20     -18.074 -11.819  34.332  1.00 44.53           H  
ATOM    324  CD2 LEU A  20     -17.172  -9.817  32.747  1.00 44.53           C  
ATOM    325 HD21 LEU A  20     -17.325  -8.942  33.379  1.00 44.53           H  
ATOM    326 HD22 LEU A  20     -18.144 -10.235  32.487  1.00 44.53           H  
ATOM    327 HD23 LEU A  20     -16.677  -9.508  31.826  1.00 44.53           H  
ATOM    328  N   LYS A  21     -11.835  -8.955  33.810  1.00 42.94           N  
ATOM    329  H   LYS A  21     -11.514  -9.911  33.753  1.00 42.94           H  
ATOM    330  CA  LYS A  21     -10.839  -7.893  34.040  1.00 42.94           C  
ATOM    331  HA  LYS A  21     -11.276  -7.127  34.681  1.00 42.94           H  
ATOM    332  C   LYS A  21     -10.453  -7.145  32.756  1.00 42.94           C  
ATOM    333  CB  LYS A  21      -9.583  -8.465  34.724  1.00 42.94           C  
ATOM    334  HB2 LYS A  21      -9.355  -9.452  34.323  1.00 42.94           H  
ATOM    335  HB3 LYS A  21      -8.738  -7.813  34.499  1.00 42.94           H  
ATOM    336  O   LYS A  21      -9.850  -6.083  32.839  1.00 42.94           O  
ATOM    337  CG  LYS A  21      -9.720  -8.530  36.252  1.00 42.94           C  
ATOM    338  HG2 LYS A  21     -10.507  -9.235  36.519  1.00 42.94           H  
ATOM    339  HG3 LYS A  21      -9.985  -7.542  36.629  1.00 42.94           H  
ATOM    340  CD  LYS A  21      -8.392  -8.968  36.891  1.00 42.94           C  
ATOM    341  HD2 LYS A  21      -7.599  -8.300  36.556  1.00 42.94           H  
ATOM    342  HD3 LYS A  21      -8.160  -9.983  36.566  1.00 42.94           H  
ATOM    343  CE  LYS A  21      -8.477  -8.920  38.422  1.00 42.94           C  
ATOM    344  HE2 LYS A  21      -8.728  -7.903  38.724  1.00 42.94           H  
ATOM    345  HE3 LYS A  21      -9.286  -9.574  38.747  1.00 42.94           H  
ATOM    346  NZ  LYS A  21      -7.199  -9.338  39.056  1.00 42.94           N  
ATOM    347  HZ1 LYS A  21      -6.442  -8.732  38.773  1.00 42.94           H  
ATOM    348  HZ2 LYS A  21      -6.964 -10.285  38.797  1.00 42.94           H  
ATOM    349  HZ3 LYS A  21      -7.269  -9.297  40.063  1.00 42.94           H  
ATOM    350  N   VAL A  22     -10.768  -7.686  31.577  1.00 46.79           N  
ATOM    351  H   VAL A  22     -11.354  -8.508  31.562  1.00 46.79           H  
ATOM    352  CA  VAL A  22     -10.544  -7.012  30.296  1.00 46.79           C  
ATOM    353  HA  VAL A  22      -9.661  -6.378  30.381  1.00 46.79           H  
ATOM    354  C   VAL A  22     -11.764  -6.132  30.039  1.00 46.79           C  
ATOM    355  CB  VAL A  22     -10.295  -8.022  29.154  1.00 46.79           C  
ATOM    356  HB  VAL A  22     -11.220  -8.551  28.921  1.00 46.79           H  
ATOM    357  O   VAL A  22     -12.884  -6.632  30.065  1.00 46.79           O  
ATOM    358  CG1 VAL A  22      -9.824  -7.305  27.884  1.00 46.79           C  
ATOM    359 HG11 VAL A  22      -8.876  -6.798  28.067  1.00 46.79           H  
ATOM    360 HG12 VAL A  22      -9.692  -8.027  27.078  1.00 46.79           H  
ATOM    361 HG13 VAL A  22     -10.565  -6.570  27.570  1.00 46.79           H  
ATOM    362  CG2 VAL A  22      -9.216  -9.056  29.517  1.00 46.79           C  
ATOM    363 HG21 VAL A  22      -9.531  -9.649  30.375  1.00 46.79           H  
ATOM    364 HG22 VAL A  22      -8.282  -8.550  29.760  1.00 46.79           H  
ATOM    365 HG23 VAL A  22      -9.052  -9.730  28.676  1.00 46.79           H  
ATOM    366  N   ASN A  23     -11.543  -4.840  29.793  1.00 58.40           N  
ATOM    367  H   ASN A  23     -10.580  -4.549  29.872  1.00 58.40           H  
ATOM    368  CA  ASN A  23     -12.514  -3.740  29.627  1.00 58.40           C  
ATOM    369  HA  ASN A  23     -13.058  -3.630  30.565  1.00 58.40           H  
ATOM    370  C   ASN A  23     -13.592  -3.914  28.518  1.00 58.40           C  
ATOM    371  CB  ASN A  23     -11.683  -2.457  29.391  1.00 58.40           C  
ATOM    372  HB2 ASN A  23     -11.062  -2.583  28.504  1.00 58.40           H  
ATOM    373  HB3 ASN A  23     -12.353  -1.617  29.212  1.00 58.40           H  
ATOM    374  O   ASN A  23     -14.092  -2.932  27.976  1.00 58.40           O  
ATOM    375  CG  ASN A  23     -10.821  -2.060  30.575  1.00 58.40           C  
ATOM    376  ND2 ASN A  23      -9.602  -1.627  30.351  1.00 58.40           N  
ATOM    377 HD21 ASN A  23      -9.085  -1.348  31.172  1.00 58.40           H  
ATOM    378 HD22 ASN A  23      -9.257  -1.479  29.413  1.00 58.40           H  
ATOM    379  OD1 ASN A  23     -11.229  -2.138  31.716  1.00 58.40           O  
ATOM    380  N   CYS A  24     -13.942  -5.140  28.127  1.00 71.45           N  
ATOM    381  H   CYS A  24     -13.539  -5.917  28.630  1.00 71.45           H  
ATOM    382  CA  CYS A  24     -14.881  -5.452  27.051  1.00 71.45           C  
ATOM    383  HA  CYS A  24     -14.835  -4.660  26.304  1.00 71.45           H  
ATOM    384  C   CYS A  24     -16.335  -5.536  27.496  1.00 71.45           C  
ATOM    385  CB  CYS A  24     -14.469  -6.776  26.398  1.00 71.45           C  
ATOM    386  HB2 CYS A  24     -15.182  -7.016  25.610  1.00 71.45           H  
ATOM    387  HB3 CYS A  24     -14.506  -7.572  27.142  1.00 71.45           H  
ATOM    388  O   CYS A  24     -17.214  -5.465  26.640  1.00 71.45           O  
ATOM    389  SG  CYS A  24     -12.818  -6.720  25.680  1.00 71.45           S  
ATOM    390  N   ALA A  25     -16.589  -5.693  28.795  1.00 75.54           N  
ATOM    391  H   ALA A  25     -15.816  -5.709  29.445  1.00 75.54           H  
ATOM    392  CA  ALA A  25     -17.928  -5.776  29.352  1.00 75.54           C  
ATOM    393  HA  ALA A  25     -18.657  -5.573  28.567  1.00 75.54           H  
ATOM    394  C   ALA A  25     -18.097  -4.726  30.451  1.00 75.54           C  
ATOM    395  CB  ALA A  25     -18.181  -7.200  29.854  1.00 75.54           C  
ATOM    396  HB1 ALA A  25     -17.489  -7.438  30.662  1.00 75.54           H  
ATOM    397  HB2 ALA A  25     -19.205  -7.283  30.219  1.00 75.54           H  
ATOM    398  HB3 ALA A  25     -18.040  -7.907  29.036  1.00 75.54           H  
ATOM    399  O   ALA A  25     -17.293  -4.655  31.380  1.00 75.54           O  
ATOM    400  N   ARG A  26     -19.161  -3.930  30.362  1.00 79.14           N  
ATOM    401  H   ARG A  26     -19.777  -4.056  29.571  1.00 79.14           H  
ATOM    402  CA  ARG A  26     -19.579  -3.011  31.420  1.00 79.14           C  
ATOM    403  HA  ARG A  26     -18.790  -2.941  32.169  1.00 79.14           H  
ATOM    404  C   ARG A  26     -20.820  -3.576  32.093  1.00 79.14           C  
ATOM    405  CB  ARG A  26     -19.787  -1.612  30.827  1.00 79.14           C  
ATOM    406  HB2 ARG A  26     -20.561  -1.655  30.061  1.00 79.14           H  
ATOM    407  HB3 ARG A  26     -18.849  -1.295  30.373  1.00 79.14           H  
ATOM    408  O   ARG A  26     -21.796  -3.902  31.420  1.00 79.14           O  
ATOM    409  CG  ARG A  26     -20.180  -0.570  31.879  1.00 79.14           C  
ATOM    410  HG2 ARG A  26     -21.149  -0.830  32.305  1.00 79.14           H  
ATOM    411  HG3 ARG A  26     -19.430  -0.546  32.669  1.00 79.14           H  
ATOM    412  CD  ARG A  26     -20.285   0.812  31.231  1.00 79.14           C  
ATOM    413  HD2 ARG A  26     -19.328   1.060  30.772  1.00 79.14           H  
ATOM    414  HD3 ARG A  26     -21.052   0.778  30.458  1.00 79.14           H  
ATOM    415  NE  ARG A  26     -20.642   1.835  32.228  1.00 79.14           N  
ATOM    416  HE  ARG A  26     -20.983   1.495  33.116  1.00 79.14           H  
ATOM    417  NH1 ARG A  26     -20.402   3.663  30.865  1.00 79.14           N  
ATOM    418 HH11 ARG A  26     -20.213   3.035  30.097  1.00 79.14           H  
ATOM    419 HH12 ARG A  26     -20.446   4.662  30.723  1.00 79.14           H  
ATOM    420  NH2 ARG A  26     -20.987   3.949  33.001  1.00 79.14           N  
ATOM    421 HH21 ARG A  26     -21.238   3.572  33.904  1.00 79.14           H  
ATOM    422 HH22 ARG A  26     -21.024   4.946  32.846  1.00 79.14           H  
ATOM    423  CZ  ARG A  26     -20.676   3.139  32.028  1.00 79.14           C  
ATOM    424  N   LEU A  27     -20.775  -3.692  33.418  1.00 79.24           N  
ATOM    425  H   LEU A  27     -19.937  -3.399  33.899  1.00 79.24           H  
ATOM    426  CA  LEU A  27     -21.974  -3.937  34.212  1.00 79.24           C  
ATOM    427  HA  LEU A  27     -22.509  -4.792  33.798  1.00 79.24           H  
ATOM    428  C   LEU A  27     -22.864  -2.696  34.116  1.00 79.24           C  
ATOM    429  CB  LEU A  27     -21.569  -4.236  35.668  1.00 79.24           C  
ATOM    430  HB2 LEU A  27     -20.909  -5.104  35.683  1.00 79.24           H  
ATOM    431  HB3 LEU A  27     -21.010  -3.382  36.049  1.00 79.24           H  
ATOM    432  O   LEU A  27     -22.415  -1.605  34.472  1.00 79.24           O  
ATOM    433  CG  LEU A  27     -22.763  -4.494  36.607  1.00 79.24           C  
ATOM    434  HG  LEU A  27     -23.482  -3.679  36.532  1.00 79.24           H  
ATOM    435  CD1 LEU A  27     -23.467  -5.814  36.294  1.00 79.24           C  
ATOM    436 HD11 LEU A  27     -23.872  -5.785  35.283  1.00 79.24           H  
ATOM    437 HD12 LEU A  27     -22.767  -6.646  36.377  1.00 79.24           H  
ATOM    438 HD13 LEU A  27     -24.299  -5.948  36.986  1.00 79.24           H  
ATOM    439  CD2 LEU A  27     -22.279  -4.569  38.056  1.00 79.24           C  
ATOM    440 HD21 LEU A  27     -23.128  -4.732  38.720  1.00 79.24           H  
ATOM    441 HD22 LEU A  27     -21.552  -5.373  38.171  1.00 79.24           H  
ATOM    442 HD23 LEU A  27     -21.811  -3.622  38.327  1.00 79.24           H  
ATOM    443  N   GLU A  28     -24.099  -2.863  33.652  1.00 73.75           N  
ATOM    444  H   GLU A  28     -24.413  -3.783  33.379  1.00 73.75           H  
ATOM    445  CA  GLU A  28     -25.072  -1.772  33.641  1.00 73.75           C  
ATOM    446  HA  GLU A  28     -24.526  -0.832  33.563  1.00 73.75           H  
ATOM    447  C   GLU A  28     -25.881  -1.803  34.950  1.00 73.75           C  
ATOM    448  CB  GLU A  28     -25.968  -1.851  32.394  1.00 73.75           C  
ATOM    449  HB2 GLU A  28     -26.664  -2.682  32.507  1.00 73.75           H  
ATOM    450  HB3 GLU A  28     -25.353  -2.053  31.517  1.00 73.75           H  
ATOM    451  O   GLU A  28     -26.587  -2.784  35.207  1.00 73.75           O  
ATOM    452  CG  GLU A  28     -26.768  -0.555  32.151  1.00 73.75           C  
ATOM    453  HG2 GLU A  28     -27.270  -0.266  33.074  1.00 73.75           H  
ATOM    454  HG3 GLU A  28     -27.546  -0.787  31.425  1.00 73.75           H  
ATOM    455  CD  GLU A  28     -25.943   0.640  31.620  1.00 73.75           C  
ATOM    456  OE1 GLU A  28     -26.570   1.675  31.266  1.00 73.75           O  
ATOM    457  OE2 GLU A  28     -24.698   0.537  31.541  1.00 73.75           O  
ATOM    458  N   PRO A  29     -25.788  -0.771  35.808  1.00 71.90           N  
ATOM    459  CA  PRO A  29     -26.630  -0.664  36.994  1.00 71.90           C  
ATOM    460  HA  PRO A  29     -26.691  -1.630  37.496  1.00 71.90           H  
ATOM    461  C   PRO A  29     -28.051  -0.209  36.616  1.00 71.90           C  
ATOM    462  CB  PRO A  29     -25.899   0.327  37.907  1.00 71.90           C  
ATOM    463  HB2 PRO A  29     -26.588   0.907  38.521  1.00 71.90           H  
ATOM    464  HB3 PRO A  29     -25.201  -0.220  38.540  1.00 71.90           H  
ATOM    465  O   PRO A  29     -28.216   0.720  35.828  1.00 71.90           O  
ATOM    466  CG  PRO A  29     -25.109   1.221  36.947  1.00 71.90           C  
ATOM    467  HG2 PRO A  29     -25.725   2.072  36.655  1.00 71.90           H  
ATOM    468  HG3 PRO A  29     -24.177   1.563  37.397  1.00 71.90           H  
ATOM    469  CD  PRO A  29     -24.851   0.340  35.727  1.00 71.90           C  
ATOM    470  HD2 PRO A  29     -23.828  -0.035  35.765  1.00 71.90           H  
ATOM    471  HD3 PRO A  29     -25.010   0.918  34.816  1.00 71.90           H  
ATOM    472  N   GLY A  30     -29.088  -0.827  37.198  1.00 67.19           N  
ATOM    473  H   GLY A  30     -28.913  -1.659  37.744  1.00 67.19           H  
ATOM    474  CA  GLY A  30     -30.479  -0.359  37.088  1.00 67.19           C  
ATOM    475  HA2 GLY A  30     -30.767   0.093  38.038  1.00 67.19           H  
ATOM    476  HA3 GLY A  30     -30.549   0.420  36.329  1.00 67.19           H  
ATOM    477  C   GLY A  30     -31.521  -1.432  36.744  1.00 67.19           C  
ATOM    478  O   GLY A  30     -31.225  -2.620  36.698  1.00 67.19           O  
ATOM    479  N   VAL A  31     -32.761  -0.988  36.491  1.00 60.19           N  
ATOM    480  H   VAL A  31     -32.887   0.014  36.520  1.00 60.19           H  
ATOM    481  CA  VAL A  31     -34.007  -1.789  36.359  1.00 60.19           C  
ATOM    482  HA  VAL A  31     -34.056  -2.455  37.221  1.00 60.19           H  
ATOM    483  C   VAL A  31     -34.043  -2.703  35.114  1.00 60.19           C  
ATOM    484  CB  VAL A  31     -35.244  -0.847  36.429  1.00 60.19           C  
ATOM    485  HB  VAL A  31     -35.261  -0.227  35.533  1.00 60.19           H  
ATOM    486  O   VAL A  31     -35.007  -3.431  34.878  1.00 60.19           O  
ATOM    487  CG1 VAL A  31     -36.597  -1.567  36.545  1.00 60.19           C  
ATOM    488 HG11 VAL A  31     -37.391  -0.851  36.756  1.00 60.19           H  
ATOM    489 HG12 VAL A  31     -36.858  -2.055  35.606  1.00 60.19           H  
ATOM    490 HG13 VAL A  31     -36.564  -2.306  37.346  1.00 60.19           H  
ATOM    491  CG2 VAL A  31     -35.164   0.088  37.650  1.00 60.19           C  
ATOM    492 HG21 VAL A  31     -34.314   0.767  37.575  1.00 60.19           H  
ATOM    493 HG22 VAL A  31     -35.083  -0.496  38.566  1.00 60.19           H  
ATOM    494 HG23 VAL A  31     -36.059   0.708  37.708  1.00 60.19           H  
ATOM    495  N   PHE A  32     -32.974  -2.756  34.320  1.00 62.64           N  
ATOM    496  H   PHE A  32     -32.152  -2.246  34.612  1.00 62.64           H  
ATOM    497  CA  PHE A  32     -32.863  -3.609  33.131  1.00 62.64           C  
ATOM    498  HA  PHE A  32     -33.840  -3.626  32.648  1.00 62.64           H  
ATOM    499  C   PHE A  32     -32.533  -5.080  33.473  1.00 62.64           C  
ATOM    500  CB  PHE A  32     -31.884  -2.975  32.132  1.00 62.64           C  
ATOM    501  HB2 PHE A  32     -31.852  -3.587  31.231  1.00 62.64           H  
ATOM    502  HB3 PHE A  32     -30.884  -2.992  32.566  1.00 62.64           H  
ATOM    503  O   PHE A  32     -31.720  -5.718  32.810  1.00 62.64           O  
ATOM    504  CG  PHE A  32     -32.230  -1.552  31.724  1.00 62.64           C  
ATOM    505  CD1 PHE A  32     -33.360  -1.288  30.926  1.00 62.64           C  
ATOM    506  HD1 PHE A  32     -33.999  -2.096  30.601  1.00 62.64           H  
ATOM    507  CD2 PHE A  32     -31.419  -0.483  32.151  1.00 62.64           C  
ATOM    508  HD2 PHE A  32     -30.548  -0.670  32.762  1.00 62.64           H  
ATOM    509  CE1 PHE A  32     -33.674   0.030  30.551  1.00 62.64           C  
ATOM    510  HE1 PHE A  32     -34.544   0.229  29.943  1.00 62.64           H  
ATOM    511  CE2 PHE A  32     -31.737   0.836  31.783  1.00 62.64           C  
ATOM    512  HE2 PHE A  32     -31.114   1.651  32.121  1.00 62.64           H  
ATOM    513  CZ  PHE A  32     -32.864   1.094  30.983  1.00 62.64           C  
ATOM    514  HZ  PHE A  32     -33.114   2.108  30.710  1.00 62.64           H  
ATOM    515  N   ASN A  33     -33.194  -5.643  34.493  1.00 65.31           N  
ATOM    516  H   ASN A  33     -33.838  -5.048  34.995  1.00 65.31           H  
ATOM    517  CA  ASN A  33     -32.981  -7.015  34.988  1.00 65.31           C  
ATOM    518  HA  ASN A  33     -31.909  -7.190  35.078  1.00 65.31           H  
ATOM    519  C   ASN A  33     -33.531  -8.102  34.044  1.00 65.31           C  
ATOM    520  CB  ASN A  33     -33.619  -7.133  36.386  1.00 65.31           C  
ATOM    521  HB2 ASN A  33     -34.670  -6.848  36.334  1.00 65.31           H  
ATOM    522  HB3 ASN A  33     -33.559  -8.168  36.723  1.00 65.31           H  
ATOM    523  O   ASN A  33     -33.321  -9.302  34.255  1.00 65.31           O  
ATOM    524  CG  ASN A  33     -32.923  -6.284  37.435  1.00 65.31           C  
ATOM    525  ND2 ASN A  33     -33.578  -6.006  38.537  1.00 65.31           N  
ATOM    526 HD21 ASN A  33     -33.077  -5.443  39.209  1.00 65.31           H  
ATOM    527 HD22 ASN A  33     -34.521  -6.332  38.693  1.00 65.31           H  
ATOM    528  OD1 ASN A  33     -31.789  -5.873  37.294  1.00 65.31           O  
ATOM    529  N   THR A  34     -34.262  -7.696  33.003  1.00 75.30           N  
ATOM    530  H   THR A  34     -34.338  -6.701  32.853  1.00 75.30           H  
ATOM    531  CA  THR A  34     -34.741  -8.583  31.942  1.00 75.30           C  
ATOM    532  HA  THR A  34     -34.762  -9.603  32.324  1.00 75.30           H  
ATOM    533  C   THR A  34     -33.782  -8.552  30.756  1.00 75.30           C  
ATOM    534  CB  THR A  34     -36.176  -8.246  31.500  1.00 75.30           C  
ATOM    535  HB  THR A  34     -36.502  -9.008  30.793  1.00 75.30           H  
ATOM    536  O   THR A  34     -33.192  -7.519  30.438  1.00 75.30           O  
ATOM    537  CG2 THR A  34     -37.165  -8.219  32.665  1.00 75.30           C  
ATOM    538 HG21 THR A  34     -37.124  -9.165  33.203  1.00 75.30           H  
ATOM    539 HG22 THR A  34     -36.928  -7.409  33.356  1.00 75.30           H  
ATOM    540 HG23 THR A  34     -38.177  -8.079  32.285  1.00 75.30           H  
ATOM    541  OG1 THR A  34     -36.241  -6.995  30.859  1.00 75.30           O  
ATOM    542  HG1 THR A  34     -36.882  -6.468  31.342  1.00 75.30           H  
ATOM    543  N   LEU A  35     -33.663  -9.677  30.043  1.00 73.93           N  
ATOM    544  H   LEU A  35     -34.140 -10.510  30.358  1.00 73.93           H  
ATOM    545  CA  LEU A  35     -32.909  -9.732  28.786  1.00 73.93           C  
ATOM    546  HA  LEU A  35     -31.865  -9.502  29.001  1.00 73.93           H  
ATOM    547  C   LEU A  35     -33.416  -8.681  27.779  1.00 73.93           C  
ATOM    548  CB  LEU A  35     -33.016 -11.160  28.226  1.00 73.93           C  
ATOM    549  HB2 LEU A  35     -32.584 -11.857  28.945  1.00 73.93           H  
ATOM    550  HB3 LEU A  35     -34.070 -11.407  28.102  1.00 73.93           H  
ATOM    551  O   LEU A  35     -32.612  -8.021  27.131  1.00 73.93           O  
ATOM    552  CG  LEU A  35     -32.315 -11.346  26.870  1.00 73.93           C  
ATOM    553  HG  LEU A  35     -32.731 -10.648  26.144  1.00 73.93           H  
ATOM    554  CD1 LEU A  35     -30.808 -11.119  26.971  1.00 73.93           C  
ATOM    555 HD11 LEU A  35     -30.354 -11.828  27.663  1.00 73.93           H  
ATOM    556 HD12 LEU A  35     -30.594 -10.098  27.287  1.00 73.93           H  
ATOM    557 HD13 LEU A  35     -30.374 -11.243  25.979  1.00 73.93           H  
ATOM    558  CD2 LEU A  35     -32.591 -12.757  26.362  1.00 73.93           C  
ATOM    559 HD21 LEU A  35     -32.144 -13.498  27.026  1.00 73.93           H  
ATOM    560 HD22 LEU A  35     -32.168 -12.857  25.362  1.00 73.93           H  
ATOM    561 HD23 LEU A  35     -33.665 -12.928  26.292  1.00 73.93           H  
ATOM    562  N   GLY A  36     -34.743  -8.489  27.733  1.00 74.56           N  
ATOM    563  H   GLY A  36     -35.307  -9.096  28.311  1.00 74.56           H  
ATOM    564  CA  GLY A  36     -35.446  -7.404  27.037  1.00 74.56           C  
ATOM    565  HA2 GLY A  36     -36.470  -7.375  27.410  1.00 74.56           H  
ATOM    566  HA3 GLY A  36     -35.512  -7.569  25.962  1.00 74.56           H  
ATOM    567  C   GLY A  36     -34.841  -6.029  27.287  1.00 74.56           C  
ATOM    568  O   GLY A  36     -34.390  -5.361  26.360  1.00 74.56           O  
ATOM    569  N   GLY A  37     -34.814  -5.626  28.558  1.00 78.86           N  
ATOM    570  H   GLY A  37     -35.167  -6.243  29.276  1.00 78.86           H  
ATOM    571  CA  GLY A  37     -34.283  -4.332  28.972  1.00 78.86           C  
ATOM    572  HA2 GLY A  37     -34.424  -4.231  30.048  1.00 78.86           H  
ATOM    573  HA3 GLY A  37     -34.823  -3.532  28.466  1.00 78.86           H  
ATOM    574  C   GLY A  37     -32.793  -4.181  28.672  1.00 78.86           C  
ATOM    575  O   GLY A  37     -32.371  -3.146  28.162  1.00 78.86           O  
ATOM    576  N   CYS A  38     -32.009  -5.229  28.928  1.00 79.22           N  
ATOM    577  H   CYS A  38     -32.416  -6.040  29.371  1.00 79.22           H  
ATOM    578  CA  CYS A  38     -30.571  -5.225  28.671  1.00 79.22           C  
ATOM    579  HA  CYS A  38     -30.124  -4.391  29.213  1.00 79.22           H  
ATOM    580  C   CYS A  38     -30.266  -5.031  27.172  1.00 79.22           C  
ATOM    581  CB  CYS A  38     -30.004  -6.536  29.232  1.00 79.22           C  
ATOM    582  HB2 CYS A  38     -30.347  -7.363  28.610  1.00 79.22           H  
ATOM    583  HB3 CYS A  38     -30.409  -6.681  30.234  1.00 79.22           H  
ATOM    584  O   CYS A  38     -29.455  -4.185  26.797  1.00 79.22           O  
ATOM    585  SG  CYS A  38     -28.203  -6.622  29.365  1.00 79.22           S  
ATOM    586  N   ALA A  39     -30.978  -5.753  26.301  1.00 78.30           N  
ATOM    587  H   ALA A  39     -31.647  -6.421  26.657  1.00 78.30           H  
ATOM    588  CA  ALA A  39     -30.842  -5.643  24.851  1.00 78.30           C  
ATOM    589  HA  ALA A  39     -29.798  -5.798  24.579  1.00 78.30           H  
ATOM    590  C   ALA A  39     -31.266  -4.262  24.317  1.00 78.30           C  
ATOM    591  CB  ALA A  39     -31.678  -6.759  24.223  1.00 78.30           C  
ATOM    592  HB1 ALA A  39     -31.535  -6.765  23.142  1.00 78.30           H  
ATOM    593  HB2 ALA A  39     -31.373  -7.727  24.620  1.00 78.30           H  
ATOM    594  HB3 ALA A  39     -32.732  -6.584  24.436  1.00 78.30           H  
ATOM    595  O   ALA A  39     -30.563  -3.685  23.490  1.00 78.30           O  
ATOM    596  N   LEU A  40     -32.369  -3.692  24.822  1.00 75.56           N  
ATOM    597  H   LEU A  40     -32.926  -4.219  25.480  1.00 75.56           H  
ATOM    598  CA  LEU A  40     -32.799  -2.332  24.467  1.00 75.56           C  
ATOM    599  HA  LEU A  40     -32.947  -2.273  23.389  1.00 75.56           H  
ATOM    600  C   LEU A  40     -31.732  -1.290  24.816  1.00 75.56           C  
ATOM    601  CB  LEU A  40     -34.112  -1.993  25.195  1.00 75.56           C  
ATOM    602  HB2 LEU A  40     -34.016  -2.283  26.241  1.00 75.56           H  
ATOM    603  HB3 LEU A  40     -34.259  -0.913  25.169  1.00 75.56           H  
ATOM    604  O   LEU A  40     -31.442  -0.405  24.012  1.00 75.56           O  
ATOM    605  CG  LEU A  40     -35.363  -2.657  24.598  1.00 75.56           C  
ATOM    606  HG  LEU A  40     -35.198  -3.728  24.484  1.00 75.56           H  
ATOM    607  CD1 LEU A  40     -36.548  -2.442  25.541  1.00 75.56           C  
ATOM    608 HD11 LEU A  40     -36.734  -1.376  25.669  1.00 75.56           H  
ATOM    609 HD12 LEU A  40     -36.331  -2.892  26.509  1.00 75.56           H  
ATOM    610 HD13 LEU A  40     -37.439  -2.913  25.125  1.00 75.56           H  
ATOM    611  CD2 LEU A  40     -35.725  -2.071  23.231  1.00 75.56           C  
ATOM    612 HD21 LEU A  40     -34.941  -2.286  22.506  1.00 75.56           H  
ATOM    613 HD22 LEU A  40     -35.858  -0.992  23.307  1.00 75.56           H  
ATOM    614 HD23 LEU A  40     -36.651  -2.518  22.871  1.00 75.56           H  
ATOM    615  N   ARG A  41     -31.106  -1.423  25.991  1.00 75.85           N  
ATOM    616  H   ARG A  41     -31.412  -2.154  26.616  1.00 75.85           H  
ATOM    617  CA  ARG A  41     -30.022  -0.534  26.419  1.00 75.85           C  
ATOM    618  HA  ARG A  41     -30.376   0.493  26.321  1.00 75.85           H  
ATOM    619  C   ARG A  41     -28.794  -0.650  25.519  1.00 75.85           C  
ATOM    620  CB  ARG A  41     -29.686  -0.838  27.884  1.00 75.85           C  
ATOM    621  HB2 ARG A  41     -29.233  -1.827  27.956  1.00 75.85           H  
ATOM    622  HB3 ARG A  41     -30.606  -0.851  28.469  1.00 75.85           H  
ATOM    623  O   ARG A  41     -28.186   0.365  25.201  1.00 75.85           O  
ATOM    624  CG  ARG A  41     -28.732   0.183  28.507  1.00 75.85           C  
ATOM    625  HG2 ARG A  41     -28.520  -0.146  29.524  1.00 75.85           H  
ATOM    626  HG3 ARG A  41     -27.793   0.215  27.954  1.00 75.85           H  
ATOM    627  CD  ARG A  41     -29.344   1.583  28.563  1.00 75.85           C  
ATOM    628  HD2 ARG A  41     -30.360   1.510  28.949  1.00 75.85           H  
ATOM    629  HD3 ARG A  41     -29.364   2.012  27.561  1.00 75.85           H  
ATOM    630  NE  ARG A  41     -28.547   2.434  29.447  1.00 75.85           N  
ATOM    631  HE  ARG A  41     -27.739   2.018  29.888  1.00 75.85           H  
ATOM    632  NH1 ARG A  41     -29.898   4.294  29.520  1.00 75.85           N  
ATOM    633 HH11 ARG A  41     -30.065   5.229  29.864  1.00 75.85           H  
ATOM    634 HH12 ARG A  41     -30.507   3.876  28.831  1.00 75.85           H  
ATOM    635  NH2 ARG A  41     -28.004   4.163  30.736  1.00 75.85           N  
ATOM    636 HH21 ARG A  41     -27.283   3.542  31.074  1.00 75.85           H  
ATOM    637 HH22 ARG A  41     -28.168   5.063  31.164  1.00 75.85           H  
ATOM    638  CZ  ARG A  41     -28.830   3.637  29.885  1.00 75.85           C  
ATOM    639  N   CYS A  42     -28.466  -1.863  25.077  1.00 78.00           N  
ATOM    640  H   CYS A  42     -28.989  -2.655  25.424  1.00 78.00           H  
ATOM    641  CA  CYS A  42     -27.406  -2.085  24.098  1.00 78.00           C  
ATOM    642  HA  CYS A  42     -26.485  -1.645  24.481  1.00 78.00           H  
ATOM    643  C   CYS A  42     -27.720  -1.415  22.755  1.00 78.00           C  
ATOM    644  CB  CYS A  42     -27.201  -3.589  23.926  1.00 78.00           C  
ATOM    645  HB2 CYS A  42     -27.086  -4.019  24.921  1.00 78.00           H  
ATOM    646  HB3 CYS A  42     -28.091  -4.025  23.473  1.00 78.00           H  
ATOM    647  O   CYS A  42     -26.870  -0.717  22.217  1.00 78.00           O  
ATOM    648  SG  CYS A  42     -25.767  -4.075  22.934  1.00 78.00           S  
ATOM    649  N   ASN A  43     -28.951  -1.553  22.255  1.00 69.70           N  
ATOM    650  H   ASN A  43     -29.612  -2.142  22.741  1.00 69.70           H  
ATOM    651  CA  ASN A  43     -29.360  -0.959  20.981  1.00 69.70           C  
ATOM    652  HA  ASN A  43     -28.660  -1.291  20.214  1.00 69.70           H  
ATOM    653  C   ASN A  43     -29.310   0.584  20.993  1.00 69.70           C  
ATOM    654  CB  ASN A  43     -30.764  -1.489  20.640  1.00 69.70           C  
ATOM    655  HB2 ASN A  43     -31.507  -0.962  21.238  1.00 69.70           H  
ATOM    656  HB3 ASN A  43     -30.823  -2.552  20.873  1.00 69.70           H  
ATOM    657  O   ASN A  43     -29.007   1.199  19.978  1.00 69.70           O  
ATOM    658  CG  ASN A  43     -31.084  -1.345  19.162  1.00 69.70           C  
ATOM    659  ND2 ASN A  43     -32.303  -1.006  18.813  1.00 69.70           N  
ATOM    660 HD21 ASN A  43     -32.443  -0.891  17.819  1.00 69.70           H  
ATOM    661 HD22 ASN A  43     -32.989  -0.736  19.503  1.00 69.70           H  
ATOM    662  OD1 ASN A  43     -30.263  -1.585  18.299  1.00 69.70           O  
ATOM    663  N   GLY A  44     -29.574   1.214  22.145  1.00 65.65           N  
ATOM    664  H   GLY A  44     -29.891   0.658  22.927  1.00 65.65           H  
ATOM    665  CA  GLY A  44     -29.435   2.666  22.328  1.00 65.65           C  
ATOM    666  HA2 GLY A  44     -30.112   2.980  23.123  1.00 65.65           H  
ATOM    667  HA3 GLY A  44     -29.730   3.180  21.413  1.00 65.65           H  
ATOM    668  C   GLY A  44     -28.024   3.145  22.704  1.00 65.65           C  
ATOM    669  O   GLY A  44     -27.763   4.346  22.699  1.00 65.65           O  
ATOM    670  N   GLY A  45     -27.110   2.241  23.065  1.00 62.82           N  
ATOM    671  H   GLY A  45     -27.347   1.263  22.981  1.00 62.82           H  
ATOM    672  CA  GLY A  45     -25.767   2.571  23.543  1.00 62.82           C  
ATOM    673  HA2 GLY A  45     -25.775   3.547  24.027  1.00 62.82           H  
ATOM    674  HA3 GLY A  45     -25.468   1.829  24.284  1.00 62.82           H  
ATOM    675  C   GLY A  45     -24.730   2.562  22.421  1.00 62.82           C  
ATOM    676  O   GLY A  45     -24.475   1.526  21.809  1.00 62.82           O  
ATOM    677  N   ALA A  46     -24.060   3.694  22.187  1.00 61.56           N  
ATOM    678  H   ALA A  46     -24.329   4.529  22.688  1.00 61.56           H  
ATOM    679  CA  ALA A  46     -23.002   3.781  21.182  1.00 61.56           C  
ATOM    680  HA  ALA A  46     -23.455   3.582  20.210  1.00 61.56           H  
ATOM    681  C   ALA A  46     -21.896   2.730  21.424  1.00 61.56           C  
ATOM    682  CB  ALA A  46     -22.443   5.209  21.158  1.00 61.56           C  
ATOM    683  HB1 ALA A  46     -21.679   5.293  20.385  1.00 61.56           H  
ATOM    684  HB2 ALA A  46     -23.244   5.916  20.944  1.00 61.56           H  
ATOM    685  HB3 ALA A  46     -21.999   5.451  22.124  1.00 61.56           H  
ATOM    686  O   ALA A  46     -21.231   2.724  22.459  1.00 61.56           O  
ATOM    687  N   GLY A  47     -21.689   1.847  20.441  1.00 69.17           N  
ATOM    688  H   GLY A  47     -22.354   1.832  19.681  1.00 69.17           H  
ATOM    689  CA  GLY A  47     -20.613   0.852  20.438  1.00 69.17           C  
ATOM    690  HA2 GLY A  47     -20.373   0.609  19.402  1.00 69.17           H  
ATOM    691  HA3 GLY A  47     -19.727   1.285  20.901  1.00 69.17           H  
ATOM    692  C   GLY A  47     -20.913  -0.466  21.158  1.00 69.17           C  
ATOM    693  O   GLY A  47     -20.033  -1.332  21.174  1.00 69.17           O  
ATOM    694  N   CYS A  48     -22.111  -0.642  21.727  1.00 76.18           N  
ATOM    695  H   CYS A  48     -22.813   0.080  21.651  1.00 76.18           H  
ATOM    696  CA  CYS A  48     -22.521  -1.938  22.259  1.00 76.18           C  
ATOM    697  HA  CYS A  48     -21.717  -2.312  22.893  1.00 76.18           H  
ATOM    698  C   CYS A  48     -22.741  -2.935  21.110  1.00 76.18           C  
ATOM    699  CB  CYS A  48     -23.764  -1.788  23.136  1.00 76.18           C  
ATOM    700  HB2 CYS A  48     -24.597  -1.463  22.513  1.00 76.18           H  
ATOM    701  HB3 CYS A  48     -23.575  -1.018  23.884  1.00 76.18           H  
ATOM    702  O   CYS A  48     -23.439  -2.644  20.143  1.00 76.18           O  
ATOM    703  SG  CYS A  48     -24.204  -3.323  23.993  1.00 76.18           S  
ATOM    704  N   VAL A  49     -22.120  -4.109  21.203  1.00 77.70           N  
ATOM    705  H   VAL A  49     -21.571  -4.275  22.034  1.00 77.70           H  
ATOM    706  CA  VAL A  49     -22.184  -5.171  20.180  1.00 77.70           C  
ATOM    707  HA  VAL A  49     -22.701  -4.786  19.300  1.00 77.70           H  
ATOM    708  C   VAL A  49     -22.992  -6.381  20.635  1.00 77.70           C  
ATOM    709  CB  VAL A  49     -20.782  -5.603  19.723  1.00 77.70           C  
ATOM    710  HB  VAL A  49     -20.901  -6.338  18.927  1.00 77.70           H  
ATOM    711  O   VAL A  49     -23.262  -7.285  19.849  1.00 77.70           O  
ATOM    712  CG1 VAL A  49     -19.997  -4.428  19.130  1.00 77.70           C  
ATOM    713 HG11 VAL A  49     -19.091  -4.802  18.652  1.00 77.70           H  
ATOM    714 HG12 VAL A  49     -20.608  -3.931  18.376  1.00 77.70           H  
ATOM    715 HG13 VAL A  49     -19.738  -3.711  19.909  1.00 77.70           H  
ATOM    716  CG2 VAL A  49     -19.970  -6.238  20.858  1.00 77.70           C  
ATOM    717 HG21 VAL A  49     -19.897  -5.550  21.700  1.00 77.70           H  
ATOM    718 HG22 VAL A  49     -20.441  -7.163  21.191  1.00 77.70           H  
ATOM    719 HG23 VAL A  49     -18.958  -6.464  20.520  1.00 77.70           H  
ATOM    720  N   GLY A  50     -23.382  -6.424  21.904  1.00 82.38           N  
ATOM    721  H   GLY A  50     -23.136  -5.661  22.519  1.00 82.38           H  
ATOM    722  CA  GLY A  50     -24.217  -7.480  22.448  1.00 82.38           C  
ATOM    723  HA2 GLY A  50     -23.817  -8.455  22.167  1.00 82.38           H  
ATOM    724  HA3 GLY A  50     -25.221  -7.391  22.034  1.00 82.38           H  
ATOM    725  C   GLY A  50     -24.314  -7.417  23.960  1.00 82.38           C  
ATOM    726  O   GLY A  50     -23.706  -6.566  24.609  1.00 82.38           O  
ATOM    727  N   VAL A  51     -25.080  -8.338  24.528  1.00 83.77           N  
ATOM    728  H   VAL A  51     -25.537  -9.009  23.927  1.00 83.77           H  
ATOM    729  CA  VAL A  51     -25.333  -8.408  25.966  1.00 83.77           C  
ATOM    730  HA  VAL A  51     -24.605  -7.768  26.466  1.00 83.77           H  
ATOM    731  C   VAL A  51     -25.136  -9.814  26.504  1.00 83.77           C  
ATOM    732  CB  VAL A  51     -26.714  -7.851  26.338  1.00 83.77           C  
ATOM    733  HB  VAL A  51     -26.796  -7.907  27.423  1.00 83.77           H  
ATOM    734  O   VAL A  51     -25.394 -10.785  25.800  1.00 83.77           O  
ATOM    735  CG1 VAL A  51     -26.823  -6.389  25.915  1.00 83.77           C  
ATOM    736 HG11 VAL A  51     -27.695  -5.938  26.388  1.00 83.77           H  
ATOM    737 HG12 VAL A  51     -25.931  -5.847  26.226  1.00 83.77           H  
ATOM    738 HG13 VAL A  51     -26.923  -6.319  24.832  1.00 83.77           H  
ATOM    739  CG2 VAL A  51     -27.901  -8.605  25.731  1.00 83.77           C  
ATOM    740 HG21 VAL A  51     -28.832  -8.140  26.055  1.00 83.77           H  
ATOM    741 HG22 VAL A  51     -27.895  -9.641  26.070  1.00 83.77           H  
ATOM    742 HG23 VAL A  51     -27.851  -8.569  24.642  1.00 83.77           H  
ATOM    743  N   SER A  52     -24.716  -9.953  27.759  1.00 81.78           N  
ATOM    744  H   SER A  52     -24.521  -9.122  28.299  1.00 81.78           H  
ATOM    745  CA  SER A  52     -24.783 -11.239  28.464  1.00 81.78           C  
ATOM    746  HA  SER A  52     -25.386 -11.924  27.868  1.00 81.78           H  
ATOM    747  C   SER A  52     -25.511 -11.106  29.795  1.00 81.78           C  
ATOM    748  CB  SER A  52     -23.414 -11.914  28.618  1.00 81.78           C  
ATOM    749  HB2 SER A  52     -22.903 -11.926  27.656  1.00 81.78           H  
ATOM    750  HB3 SER A  52     -23.571 -12.948  28.928  1.00 81.78           H  
ATOM    751  O   SER A  52     -25.579 -10.026  30.389  1.00 81.78           O  
ATOM    752  OG  SER A  52     -22.609 -11.275  29.590  1.00 81.78           O  
ATOM    753  HG  SER A  52     -21.971 -11.918  29.906  1.00 81.78           H  
ATOM    754  N   ARG A  53     -26.077 -12.226  30.255  1.00 75.32           N  
ATOM    755  H   ARG A  53     -25.956 -13.070  29.713  1.00 75.32           H  
ATOM    756  CA  ARG A  53     -26.747 -12.327  31.555  1.00 75.32           C  
ATOM    757  HA  ARG A  53     -26.802 -11.335  32.003  1.00 75.32           H  
ATOM    758  C   ARG A  53     -25.921 -13.210  32.480  1.00 75.32           C  
ATOM    759  CB  ARG A  53     -28.183 -12.840  31.359  1.00 75.32           C  
ATOM    760  HB2 ARG A  53     -28.659 -12.255  30.572  1.00 75.32           H  
ATOM    761  HB3 ARG A  53     -28.160 -13.884  31.048  1.00 75.32           H  
ATOM    762  O   ARG A  53     -25.709 -14.382  32.176  1.00 75.32           O  
ATOM    763  CG  ARG A  53     -29.017 -12.698  32.641  1.00 75.32           C  
ATOM    764  HG2 ARG A  53     -29.051 -11.647  32.931  1.00 75.32           H  
ATOM    765  HG3 ARG A  53     -28.559 -13.273  33.446  1.00 75.32           H  
ATOM    766  CD  ARG A  53     -30.444 -13.210  32.410  1.00 75.32           C  
ATOM    767  HD2 ARG A  53     -30.396 -14.277  32.196  1.00 75.32           H  
ATOM    768  HD3 ARG A  53     -30.866 -12.694  31.547  1.00 75.32           H  
ATOM    769  NE  ARG A  53     -31.304 -12.968  33.584  1.00 75.32           N  
ATOM    770  HE  ARG A  53     -30.967 -12.298  34.260  1.00 75.32           H  
ATOM    771  NH1 ARG A  53     -33.081 -14.285  32.960  1.00 75.32           N  
ATOM    772 HH11 ARG A  53     -33.980 -14.693  33.175  1.00 75.32           H  
ATOM    773 HH12 ARG A  53     -32.575 -14.569  32.133  1.00 75.32           H  
ATOM    774  NH2 ARG A  53     -33.163 -13.171  34.888  1.00 75.32           N  
ATOM    775 HH21 ARG A  53     -32.814 -12.457  35.512  1.00 75.32           H  
ATOM    776 HH22 ARG A  53     -34.075 -13.567  35.065  1.00 75.32           H  
ATOM    777  CZ  ARG A  53     -32.505 -13.476  33.806  1.00 75.32           C  
ATOM    778  N   ALA A  54     -25.481 -12.660  33.607  1.00 69.59           N  
ATOM    779  H   ALA A  54     -25.712 -11.695  33.795  1.00 69.59           H  
ATOM    780  CA  ALA A  54     -24.845 -13.452  34.659  1.00 69.59           C  
ATOM    781  HA  ALA A  54     -24.360 -14.311  34.195  1.00 69.59           H  
ATOM    782  C   ALA A  54     -25.885 -13.975  35.673  1.00 69.59           C  
ATOM    783  CB  ALA A  54     -23.748 -12.623  35.328  1.00 69.59           C  
ATOM    784  HB1 ALA A  54     -23.076 -12.227  34.567  1.00 69.59           H  
ATOM    785  HB2 ALA A  54     -23.166 -13.242  36.010  1.00 69.59           H  
ATOM    786  HB3 ALA A  54     -24.206 -11.818  35.902  1.00 69.59           H  
ATOM    787  O   ALA A  54     -26.991 -13.419  35.765  1.00 69.59           O  
ATOM    788  N   PRO A  55     -25.541 -15.009  36.469  1.00 68.54           N  
ATOM    789  CA  PRO A  55     -26.338 -15.421  37.623  1.00 68.54           C  
ATOM    790  HA  PRO A  55     -27.258 -15.881  37.262  1.00 68.54           H  
ATOM    791  C   PRO A  55     -26.678 -14.221  38.529  1.00 68.54           C  
ATOM    792  CB  PRO A  55     -25.496 -16.482  38.345  1.00 68.54           C  
ATOM    793  HB2 PRO A  55     -24.861 -16.011  39.095  1.00 68.54           H  
ATOM    794  HB3 PRO A  55     -26.119 -17.249  38.803  1.00 68.54           H  
ATOM    795  O   PRO A  55     -25.835 -13.355  38.767  1.00 68.54           O  
ATOM    796  CG  PRO A  55     -24.616 -17.058  37.234  1.00 68.54           C  
ATOM    797  HG2 PRO A  55     -23.694 -17.486  37.627  1.00 68.54           H  
ATOM    798  HG3 PRO A  55     -25.177 -17.803  36.670  1.00 68.54           H  
ATOM    799  CD  PRO A  55     -24.348 -15.840  36.355  1.00 68.54           C  
ATOM    800  HD2 PRO A  55     -23.483 -15.303  36.744  1.00 68.54           H  
ATOM    801  HD3 PRO A  55     -24.170 -16.159  35.328  1.00 68.54           H  
ATOM    802  N   GLY A  56     -27.930 -14.137  38.993  1.00 69.61           N  
ATOM    803  H   GLY A  56     -28.556 -14.910  38.818  1.00 69.61           H  
ATOM    804  CA  GLY A  56     -28.435 -13.011  39.796  1.00 69.61           C  
ATOM    805  HA2 GLY A  56     -27.624 -12.599  40.397  1.00 69.61           H  
ATOM    806  HA3 GLY A  56     -29.190 -13.390  40.485  1.00 69.61           H  
ATOM    807  C   GLY A  56     -29.071 -11.855  39.007  1.00 69.61           C  
ATOM    808  O   GLY A  56     -29.390 -10.831  39.596  1.00 69.61           O  
ATOM    809  N   GLY A  57     -29.270 -11.989  37.689  1.00 71.16           N  
ATOM    810  H   GLY A  57     -28.889 -12.805  37.230  1.00 71.16           H  
ATOM    811  CA  GLY A  57     -30.017 -11.001  36.891  1.00 71.16           C  
ATOM    812  HA2 GLY A  57     -30.853 -10.621  37.479  1.00 71.16           H  
ATOM    813  HA3 GLY A  57     -30.419 -11.495  36.006  1.00 71.16           H  
ATOM    814  C   GLY A  57     -29.209  -9.790  36.413  1.00 71.16           C  
ATOM    815  O   GLY A  57     -29.788  -8.855  35.872  1.00 71.16           O  
ATOM    816  N   LYS A  58     -27.880  -9.820  36.561  1.00 78.38           N  
ATOM    817  H   LYS A  58     -27.479 -10.640  36.993  1.00 78.38           H  
ATOM    818  CA  LYS A  58     -26.982  -8.734  36.144  1.00 78.38           C  
ATOM    819  HA  LYS A  58     -27.393  -7.793  36.508  1.00 78.38           H  
ATOM    820  C   LYS A  58     -26.888  -8.632  34.615  1.00 78.38           C  
ATOM    821  CB  LYS A  58     -25.596  -8.941  36.774  1.00 78.38           C  
ATOM    822  HB2 LYS A  58     -25.226  -9.927  36.492  1.00 78.38           H  
ATOM    823  HB3 LYS A  58     -24.912  -8.193  36.373  1.00 78.38           H  
ATOM    824  O   LYS A  58     -26.629  -9.638  33.946  1.00 78.38           O  
ATOM    825  CG  LYS A  58     -25.623  -8.831  38.307  1.00 78.38           C  
ATOM    826  HG2 LYS A  58     -26.312  -9.571  38.714  1.00 78.38           H  
ATOM    827  HG3 LYS A  58     -25.973  -7.837  38.587  1.00 78.38           H  
ATOM    828  CD  LYS A  58     -24.234  -9.070  38.915  1.00 78.38           C  
ATOM    829  HD2 LYS A  58     -23.545  -8.307  38.552  1.00 78.38           H  
ATOM    830  HD3 LYS A  58     -23.878 -10.054  38.611  1.00 78.38           H  
ATOM    831  CE  LYS A  58     -24.332  -9.007  40.445  1.00 78.38           C  
ATOM    832  HE2 LYS A  58     -24.696  -8.019  40.729  1.00 78.38           H  
ATOM    833  HE3 LYS A  58     -25.073  -9.735  40.773  1.00 78.38           H  
ATOM    834  NZ  LYS A  58     -23.030  -9.281  41.107  1.00 78.38           N  
ATOM    835  HZ1 LYS A  58     -22.336  -8.599  40.833  1.00 78.38           H  
ATOM    836  HZ2 LYS A  58     -22.698 -10.205  40.873  1.00 78.38           H  
ATOM    837  HZ3 LYS A  58     -23.134  -9.233  42.110  1.00 78.38           H  
ATOM    838  N   CYS A  59     -27.058  -7.415  34.098  1.00 81.78           N  
ATOM    839  H   CYS A  59     -27.266  -6.657  34.732  1.00 81.78           H  
ATOM    840  CA  CYS A  59     -26.910  -7.059  32.686  1.00 81.78           C  
ATOM    841  HA  CYS A  59     -27.136  -7.924  32.063  1.00 81.78           H  
ATOM    842  C   CYS A  59     -25.474  -6.605  32.390  1.00 81.78           C  
ATOM    843  CB  CYS A  59     -27.915  -5.945  32.348  1.00 81.78           C  
ATOM    844  HB2 CYS A  59     -27.798  -5.148  33.082  1.00 81.78           H  
ATOM    845  HB3 CYS A  59     -28.929  -6.332  32.442  1.00 81.78           H  
ATOM    846  O   CYS A  59     -24.976  -5.665  33.011  1.00 81.78           O  
ATOM    847  SG  CYS A  59     -27.731  -5.180  30.710  1.00 81.78           S  
ATOM    848  N   PHE A  60     -24.822  -7.251  31.423  1.00 83.41           N  
ATOM    849  H   PHE A  60     -25.267  -8.034  30.966  1.00 83.41           H  
ATOM    850  CA  PHE A  60     -23.519  -6.827  30.915  1.00 83.41           C  
ATOM    851  HA  PHE A  60     -23.140  -5.995  31.508  1.00 83.41           H  
ATOM    852  C   PHE A  60     -23.655  -6.350  29.477  1.00 83.41           C  
ATOM    853  CB  PHE A  60     -22.508  -7.970  31.026  1.00 83.41           C  
ATOM    854  HB2 PHE A  60     -21.609  -7.698  30.472  1.00 83.41           H  
ATOM    855  HB3 PHE A  60     -22.924  -8.862  30.560  1.00 83.41           H  
ATOM    856  O   PHE A  60     -24.068  -7.123  28.613  1.00 83.41           O  
ATOM    857  CG  PHE A  60     -22.121  -8.281  32.455  1.00 83.41           C  
ATOM    858  CD1 PHE A  60     -21.011  -7.642  33.037  1.00 83.41           C  
ATOM    859  HD1 PHE A  60     -20.423  -6.945  32.459  1.00 83.41           H  
ATOM    860  CD2 PHE A  60     -22.901  -9.168  33.219  1.00 83.41           C  
ATOM    861  HD2 PHE A  60     -23.771  -9.634  32.782  1.00 83.41           H  
ATOM    862  CE1 PHE A  60     -20.662  -7.909  34.372  1.00 83.41           C  
ATOM    863  HE1 PHE A  60     -19.801  -7.426  34.809  1.00 83.41           H  
ATOM    864  CE2 PHE A  60     -22.566  -9.407  34.562  1.00 83.41           C  
ATOM    865  HE2 PHE A  60     -23.194 -10.042  35.169  1.00 83.41           H  
ATOM    866  CZ  PHE A  60     -21.438  -8.798  35.134  1.00 83.41           C  
ATOM    867  HZ  PHE A  60     -21.176  -8.994  36.163  1.00 83.41           H  
ATOM    868  N   LEU A  61     -23.271  -5.099  29.227  1.00 82.33           N  
ATOM    869  H   LEU A  61     -22.915  -4.547  29.994  1.00 82.33           H  
ATOM    870  CA  LEU A  61     -23.111  -4.557  27.883  1.00 82.33           C  
ATOM    871  HA  LEU A  61     -23.829  -5.024  27.209  1.00 82.33           H  
ATOM    872  C   LEU A  61     -21.708  -4.885  27.393  1.00 82.33           C  
ATOM    873  CB  LEU A  61     -23.340  -3.038  27.873  1.00 82.33           C  
ATOM    874  HB2 LEU A  61     -22.575  -2.566  28.490  1.00 82.33           H  
ATOM    875  HB3 LEU A  61     -23.209  -2.679  26.852  1.00 82.33           H  
ATOM    876  O   LEU A  61     -20.721  -4.558  28.053  1.00 82.33           O  
ATOM    877  CG  LEU A  61     -24.716  -2.584  28.385  1.00 82.33           C  
ATOM    878  HG  LEU A  61     -24.808  -2.841  29.440  1.00 82.33           H  
ATOM    879  CD1 LEU A  61     -24.823  -1.067  28.245  1.00 82.33           C  
ATOM    880 HD11 LEU A  61     -24.793  -0.776  27.195  1.00 82.33           H  
ATOM    881 HD12 LEU A  61     -25.756  -0.727  28.695  1.00 82.33           H  
ATOM    882 HD13 LEU A  61     -24.006  -0.591  28.786  1.00 82.33           H  
ATOM    883  CD2 LEU A  61     -25.878  -3.224  27.627  1.00 82.33           C  
ATOM    884 HD21 LEU A  61     -25.925  -4.286  27.868  1.00 82.33           H  
ATOM    885 HD22 LEU A  61     -26.818  -2.771  27.938  1.00 82.33           H  
ATOM    886 HD23 LEU A  61     -25.745  -3.085  26.554  1.00 82.33           H  
ATOM    887  N   HIS A  62     -21.622  -5.523  26.237  1.00 80.61           N  
ATOM    888  H   HIS A  62     -22.469  -5.729  25.726  1.00 80.61           H  
ATOM    889  CA  HIS A  62     -20.357  -5.877  25.615  1.00 80.61           C  
ATOM    890  HA  HIS A  62     -19.557  -5.836  26.354  1.00 80.61           H  
ATOM    891  C   HIS A  62     -20.032  -4.909  24.493  1.00 80.61           C  
ATOM    892  CB  HIS A  62     -20.420  -7.298  25.085  1.00 80.61           C  
ATOM    893  HB2 HIS A  62     -21.279  -7.367  24.417  1.00 80.61           H  
ATOM    894  HB3 HIS A  62     -19.526  -7.482  24.489  1.00 80.61           H  
ATOM    895  O   HIS A  62     -20.902  -4.534  23.709  1.00 80.61           O  
ATOM    896  CG  HIS A  62     -20.497  -8.339  26.167  1.00 80.61           C  
ATOM    897  CD2 HIS A  62     -21.626  -8.706  26.829  1.00 80.61           C  
ATOM    898  HD2 HIS A  62     -22.610  -8.288  26.672  1.00 80.61           H  
ATOM    899  ND1 HIS A  62     -19.411  -9.029  26.706  1.00 80.61           N  
ATOM    900  CE1 HIS A  62     -19.915  -9.804  27.675  1.00 80.61           C  
ATOM    901  HE1 HIS A  62     -19.328 -10.470  28.291  1.00 80.61           H  
ATOM    902  NE2 HIS A  62     -21.241  -9.619  27.776  1.00 80.61           N  
ATOM    903  HE2 HIS A  62     -21.840 -10.045  28.468  1.00 80.61           H  
ATOM    904  N   TYR A  63     -18.759  -4.556  24.381  1.00 78.87           N  
ATOM    905  H   TYR A  63     -18.118  -4.912  25.075  1.00 78.87           H  
ATOM    906  CA  TYR A  63     -18.225  -3.703  23.322  1.00 78.87           C  
ATOM    907  HA  TYR A  63     -19.047  -3.261  22.761  1.00 78.87           H  
ATOM    908  C   TYR A  63     -17.390  -4.523  22.337  1.00 78.87           C  
ATOM    909  CB  TYR A  63     -17.436  -2.555  23.960  1.00 78.87           C  
ATOM    910  HB2 TYR A  63     -16.589  -2.965  24.511  1.00 78.87           H  
ATOM    911  HB3 TYR A  63     -17.041  -1.907  23.177  1.00 78.87           H  
ATOM    912  O   TYR A  63     -17.187  -5.720  22.519  1.00 78.87           O  
ATOM    913  CG  TYR A  63     -18.280  -1.712  24.893  1.00 78.87           C  
ATOM    914  CD1 TYR A  63     -19.100  -0.690  24.379  1.00 78.87           C  
ATOM    915  HD1 TYR A  63     -19.101  -0.481  23.319  1.00 78.87           H  
ATOM    916  CD2 TYR A  63     -18.274  -1.978  26.274  1.00 78.87           C  
ATOM    917  HD2 TYR A  63     -17.659  -2.770  26.675  1.00 78.87           H  
ATOM    918  CE1 TYR A  63     -19.916   0.070  25.238  1.00 78.87           C  
ATOM    919  HE1 TYR A  63     -20.540   0.854  24.834  1.00 78.87           H  
ATOM    920  CE2 TYR A  63     -19.082  -1.217  27.135  1.00 78.87           C  
ATOM    921  HE2 TYR A  63     -19.088  -1.428  28.194  1.00 78.87           H  
ATOM    922  OH  TYR A  63     -20.672   0.545  27.470  1.00 78.87           O  
ATOM    923  HH  TYR A  63     -21.242   1.143  26.980  1.00 78.87           H  
ATOM    924  CZ  TYR A  63     -19.903  -0.192  26.625  1.00 78.87           C  
ATOM    925  N   ARG A  64     -16.889  -3.884  21.276  1.00 70.30           N  
ATOM    926  H   ARG A  64     -17.123  -2.904  21.202  1.00 70.30           H  
ATOM    927  CA  ARG A  64     -16.264  -4.539  20.107  1.00 70.30           C  
ATOM    928  HA  ARG A  64     -17.045  -5.027  19.523  1.00 70.30           H  
ATOM    929  C   ARG A  64     -15.267  -5.655  20.436  1.00 70.30           C  
ATOM    930  CB  ARG A  64     -15.580  -3.485  19.224  1.00 70.30           C  
ATOM    931  HB2 ARG A  64     -15.107  -3.989  18.382  1.00 70.30           H  
ATOM    932  HB3 ARG A  64     -14.805  -2.978  19.800  1.00 70.30           H  
ATOM    933  O   ARG A  64     -15.290  -6.686  19.775  1.00 70.30           O  
ATOM    934  CG  ARG A  64     -16.575  -2.447  18.683  1.00 70.30           C  
ATOM    935  HG2 ARG A  64     -17.359  -2.942  18.110  1.00 70.30           H  
ATOM    936  HG3 ARG A  64     -17.041  -1.922  19.517  1.00 70.30           H  
ATOM    937  CD  ARG A  64     -15.879  -1.401  17.807  1.00 70.30           C  
ATOM    938  HD2 ARG A  64     -16.554  -0.550  17.715  1.00 70.30           H  
ATOM    939  HD3 ARG A  64     -14.965  -1.065  18.297  1.00 70.30           H  
ATOM    940  NE  ARG A  64     -15.575  -1.916  16.462  1.00 70.30           N  
ATOM    941  HE  ARG A  64     -15.626  -2.915  16.319  1.00 70.30           H  
ATOM    942  NH1 ARG A  64     -15.186   0.113  15.445  1.00 70.30           N  
ATOM    943 HH11 ARG A  64     -15.186   0.568  16.346  1.00 70.30           H  
ATOM    944 HH12 ARG A  64     -14.902   0.604  14.608  1.00 70.30           H  
ATOM    945  NH2 ARG A  64     -15.239  -1.735  14.233  1.00 70.30           N  
ATOM    946 HH21 ARG A  64     -15.312  -2.737  14.129  1.00 70.30           H  
ATOM    947 HH22 ARG A  64     -15.149  -1.187  13.389  1.00 70.30           H  
ATOM    948  CZ  ARG A  64     -15.331  -1.180  15.395  1.00 70.30           C  
ATOM    949  N   CYS A  65     -14.439  -5.498  21.470  1.00 69.12           N  
ATOM    950  H   CYS A  65     -14.507  -4.661  22.031  1.00 69.12           H  
ATOM    951  CA  CYS A  65     -13.458  -6.522  21.839  1.00 69.12           C  
ATOM    952  HA  CYS A  65     -12.922  -6.797  20.931  1.00 69.12           H  
ATOM    953  C   CYS A  65     -14.068  -7.838  22.363  1.00 69.12           C  
ATOM    954  CB  CYS A  65     -12.422  -5.919  22.791  1.00 69.12           C  
ATOM    955  HB2 CYS A  65     -11.906  -5.123  22.254  1.00 69.12           H  
ATOM    956  HB3 CYS A  65     -11.677  -6.679  23.024  1.00 69.12           H  
ATOM    957  O   CYS A  65     -13.369  -8.849  22.402  1.00 69.12           O  
ATOM    958  SG  CYS A  65     -13.025  -5.216  24.340  1.00 69.12           S  
ATOM    959  N   ALA A  66     -15.363  -7.865  22.693  1.00 72.88           N  
ATOM    960  H   ALA A  66     -15.894  -7.006  22.655  1.00 72.88           H  
ATOM    961  CA  ALA A  66     -16.111  -9.077  23.015  1.00 72.88           C  
ATOM    962  HA  ALA A  66     -15.539  -9.672  23.727  1.00 72.88           H  
ATOM    963  C   ALA A  66     -16.399  -9.962  21.788  1.00 72.88           C  
ATOM    964  CB  ALA A  66     -17.417  -8.650  23.679  1.00 72.88           C  
ATOM    965  HB1 ALA A  66     -17.211  -8.003  24.532  1.00 72.88           H  
ATOM    966  HB2 ALA A  66     -17.967  -9.523  24.031  1.00 72.88           H  
ATOM    967  HB3 ALA A  66     -18.037  -8.123  22.954  1.00 72.88           H  
ATOM    968  O   ALA A  66     -16.507 -11.175  21.940  1.00 72.88           O  
ATOM    969  N   LEU A  67     -16.468  -9.399  20.569  1.00 69.97           N  
ATOM    970  H   LEU A  67     -16.319  -8.405  20.480  1.00 69.97           H  
ATOM    971  CA  LEU A  67     -16.730 -10.178  19.345  1.00 69.97           C  
ATOM    972  HA  LEU A  67     -17.642 -10.759  19.481  1.00 69.97           H  
ATOM    973  C   LEU A  67     -15.617 -11.186  19.033  1.00 69.97           C  
ATOM    974  CB  LEU A  67     -16.897  -9.244  18.133  1.00 69.97           C  
ATOM    975  HB2 LEU A  67     -17.039  -9.878  17.258  1.00 69.97           H  
ATOM    976  HB3 LEU A  67     -15.974  -8.682  17.992  1.00 69.97           H  
ATOM    977  O   LEU A  67     -15.874 -12.225  18.435  1.00 69.97           O  
ATOM    978  CG  LEU A  67     -18.075  -8.262  18.189  1.00 69.97           C  
ATOM    979  HG  LEU A  67     -17.938  -7.601  19.044  1.00 69.97           H  
ATOM    980  CD1 LEU A  67     -18.100  -7.405  16.923  1.00 69.97           C  
ATOM    981 HD11 LEU A  67     -18.255  -8.037  16.049  1.00 69.97           H  
ATOM    982 HD12 LEU A  67     -17.154  -6.874  16.818  1.00 69.97           H  
ATOM    983 HD13 LEU A  67     -18.912  -6.680  16.981  1.00 69.97           H  
ATOM    984  CD2 LEU A  67     -19.413  -8.991  18.311  1.00 69.97           C  
ATOM    985 HD21 LEU A  67     -20.243  -8.292  18.211  1.00 69.97           H  
ATOM    986 HD22 LEU A  67     -19.492  -9.735  17.518  1.00 69.97           H  
ATOM    987 HD23 LEU A  67     -19.489  -9.484  19.280  1.00 69.97           H  
ATOM    988  N   ASN A  68     -14.390 -10.904  19.473  1.00 65.41           N  
ATOM    989  H   ASN A  68     -14.246 -10.017  19.934  1.00 65.41           H  
ATOM    990  CA  ASN A  68     -13.250 -11.812  19.327  1.00 65.41           C  
ATOM    991  HA  ASN A  68     -13.328 -12.321  18.367  1.00 65.41           H  
ATOM    992  C   ASN A  68     -13.232 -12.920  20.400  1.00 65.41           C  
ATOM    993  CB  ASN A  68     -11.955 -10.975  19.322  1.00 65.41           C  
ATOM    994  HB2 ASN A  68     -11.097 -11.647  19.295  1.00 65.41           H  
ATOM    995  HB3 ASN A  68     -11.900 -10.383  20.236  1.00 65.41           H  
ATOM    996  O   ASN A  68     -12.328 -13.751  20.409  1.00 65.41           O  
ATOM    997  CG  ASN A  68     -11.843 -10.055  18.116  1.00 65.41           C  
ATOM    998  ND2 ASN A  68     -10.996  -9.055  18.174  1.00 65.41           N  
ATOM    999 HD21 ASN A  68     -10.376  -8.934  18.962  1.00 65.41           H  
ATOM   1000 HD22 ASN A  68     -10.968  -8.478  17.346  1.00 65.41           H  
ATOM   1001  OD1 ASN A  68     -12.511 -10.207  17.109  1.00 65.41           O  
ATOM   1002  N   GLN A  69     -14.191 -12.921  21.334  1.00 65.30           N  
ATOM   1003  H   GLN A  69     -14.918 -12.223  21.274  1.00 65.30           H  
ATOM   1004  CA  GLN A  69     -14.255 -13.848  22.475  1.00 65.30           C  
ATOM   1005  HA  GLN A  69     -13.351 -14.458  22.486  1.00 65.30           H  
ATOM   1006  C   GLN A  69     -15.426 -14.844  22.382  1.00 65.30           C  
ATOM   1007  CB  GLN A  69     -14.290 -13.052  23.791  1.00 65.30           C  
ATOM   1008  HB2 GLN A  69     -15.218 -12.483  23.842  1.00 65.30           H  
ATOM   1009  HB3 GLN A  69     -14.272 -13.755  24.623  1.00 65.30           H  
ATOM   1010  O   GLN A  69     -15.614 -15.678  23.270  1.00 65.30           O  
ATOM   1011  CG  GLN A  69     -13.102 -12.085  23.931  1.00 65.30           C  
ATOM   1012  HG2 GLN A  69     -13.164 -11.325  23.152  1.00 65.30           H  
ATOM   1013  HG3 GLN A  69     -12.172 -12.635  23.793  1.00 65.30           H  
ATOM   1014  CD  GLN A  69     -13.044 -11.376  25.281  1.00 65.30           C  
ATOM   1015  NE2 GLN A  69     -12.231 -10.354  25.412  1.00 65.30           N  
ATOM   1016 HE21 GLN A  69     -11.805  -9.949  24.591  1.00 65.30           H  
ATOM   1017 HE22 GLN A  69     -12.271  -9.873  26.300  1.00 65.30           H  
ATOM   1018  OE1 GLN A  69     -13.675 -11.733  26.257  1.00 65.30           O  
ATOM   1019  N   THR A  70     -16.205 -14.781  21.302  1.00 62.27           N  
ATOM   1020  H   THR A  70     -16.008 -14.073  20.610  1.00 62.27           H  
ATOM   1021  CA  THR A  70     -17.323 -15.688  21.015  1.00 62.27           C  
ATOM   1022  HA  THR A  70     -17.739 -16.071  21.947  1.00 62.27           H  
ATOM   1023  C   THR A  70     -16.856 -16.869  20.166  1.00 62.27           C  
ATOM   1024  CB  THR A  70     -18.435 -14.937  20.271  1.00 62.27           C  
ATOM   1025  HB  THR A  70     -19.221 -15.640  19.997  1.00 62.27           H  
ATOM   1026  O   THR A  70     -16.154 -16.665  19.177  1.00 62.27           O  
ATOM   1027  CG2 THR A  70     -19.037 -13.820  21.122  1.00 62.27           C  
ATOM   1028 HG21 THR A  70     -18.277 -13.089  21.399  1.00 62.27           H  
ATOM   1029 HG22 THR A  70     -19.485 -14.243  22.021  1.00 62.27           H  
ATOM   1030 HG23 THR A  70     -19.810 -13.318  20.540  1.00 62.27           H  
ATOM   1031  OG1 THR A  70     -17.905 -14.347  19.105  1.00 62.27           O  
ATOM   1032  HG1 THR A  70     -17.238 -14.942  18.754  1.00 62.27           H  
ATOM   1033  N   SER A  71     -17.266 -18.096  20.501  1.00 60.92           N  
ATOM   1034  H   SER A  71     -17.864 -18.213  21.307  1.00 60.92           H  
ATOM   1035  CA  SER A  71     -16.984 -19.289  19.688  1.00 60.92           C  
ATOM   1036  HA  SER A  71     -16.850 -18.969  18.654  1.00 60.92           H  
ATOM   1037  C   SER A  71     -18.135 -20.303  19.762  1.00 60.92           C  
ATOM   1038  CB  SER A  71     -15.667 -19.941  20.127  1.00 60.92           C  
ATOM   1039  HB2 SER A  71     -14.849 -19.250  19.925  1.00 60.92           H  
ATOM   1040  HB3 SER A  71     -15.693 -20.144  21.198  1.00 60.92           H  
ATOM   1041  O   SER A  71     -18.682 -20.517  20.847  1.00 60.92           O  
ATOM   1042  OG  SER A  71     -15.436 -21.158  19.436  1.00 60.92           O  
ATOM   1043  HG  SER A  71     -14.511 -21.387  19.555  1.00 60.92           H  
ATOM   1044  N   PRO A  72     -18.495 -20.982  18.651  1.00 56.64           N  
ATOM   1045  CA  PRO A  72     -19.436 -22.105  18.682  1.00 56.64           C  
ATOM   1046  HA  PRO A  72     -20.395 -21.759  19.069  1.00 56.64           H  
ATOM   1047  C   PRO A  72     -18.937 -23.273  19.545  1.00 56.64           C  
ATOM   1048  CB  PRO A  72     -19.602 -22.555  17.224  1.00 56.64           C  
ATOM   1049  HB2 PRO A  72     -20.640 -22.795  16.996  1.00 56.64           H  
ATOM   1050  HB3 PRO A  72     -18.969 -23.419  17.021  1.00 56.64           H  
ATOM   1051  O   PRO A  72     -19.736 -23.959  20.173  1.00 56.64           O  
ATOM   1052  CG  PRO A  72     -19.104 -21.375  16.394  1.00 56.64           C  
ATOM   1053  HG2 PRO A  72     -19.924 -20.674  16.231  1.00 56.64           H  
ATOM   1054  HG3 PRO A  72     -18.682 -21.696  15.442  1.00 56.64           H  
ATOM   1055  CD  PRO A  72     -18.055 -20.726  17.288  1.00 56.64           C  
ATOM   1056  HD2 PRO A  72     -18.007 -19.659  17.068  1.00 56.64           H  
ATOM   1057  HD3 PRO A  72     -17.084 -21.193  17.122  1.00 56.64           H  
ATOM   1058  N   ASN A  73     -17.614 -23.464  19.622  1.00 56.26           N  
ATOM   1059  H   ASN A  73     -17.018 -22.815  19.129  1.00 56.26           H  
ATOM   1060  CA  ASN A  73     -16.970 -24.589  20.310  1.00 56.26           C  
ATOM   1061  HA  ASN A  73     -17.636 -25.450  20.249  1.00 56.26           H  
ATOM   1062  C   ASN A  73     -16.756 -24.337  21.815  1.00 56.26           C  
ATOM   1063  CB  ASN A  73     -15.665 -24.954  19.575  1.00 56.26           C  
ATOM   1064  HB2 ASN A  73     -15.148 -25.738  20.129  1.00 56.26           H  
ATOM   1065  HB3 ASN A  73     -15.014 -24.081  19.534  1.00 56.26           H  
ATOM   1066  O   ASN A  73     -15.967 -25.025  22.460  1.00 56.26           O  
ATOM   1067  CG  ASN A  73     -15.889 -25.486  18.170  1.00 56.26           C  
ATOM   1068  ND2 ASN A  73     -14.873 -25.479  17.342  1.00 56.26           N  
ATOM   1069 HD21 ASN A  73     -13.950 -25.205  17.649  1.00 56.26           H  
ATOM   1070 HD22 ASN A  73     -15.050 -25.890  16.436  1.00 56.26           H  
ATOM   1071  OD1 ASN A  73     -16.964 -25.905  17.787  1.00 56.26           O  
ATOM   1072  N   CYS A  74     -17.437 -23.345  22.397  1.00 62.69           N  
ATOM   1073  H   CYS A  74     -18.068 -22.804  21.823  1.00 62.69           H  
ATOM   1074  CA  CYS A  74     -17.448 -23.108  23.840  1.00 62.69           C  
ATOM   1075  HA  CYS A  74     -16.427 -23.173  24.216  1.00 62.69           H  
ATOM   1076  C   CYS A  74     -18.282 -24.192  24.560  1.00 62.69           C  
ATOM   1077  CB  CYS A  74     -17.985 -21.691  24.141  1.00 62.69           C  
ATOM   1078  HB2 CYS A  74     -18.983 -21.618  23.707  1.00 62.69           H  
ATOM   1079  HB3 CYS A  74     -18.095 -21.592  25.221  1.00 62.69           H  
ATOM   1080  O   CYS A  74     -19.317 -23.877  25.140  1.00 62.69           O  
ATOM   1081  SG  CYS A  74     -17.032 -20.256  23.560  1.00 62.69           S  
ATOM   1082  N   THR A  75     -17.884 -25.467  24.512  1.00 55.29           N  
ATOM   1083  H   THR A  75     -17.112 -25.716  23.909  1.00 55.29           H  
ATOM   1084  CA  THR A  75     -18.616 -26.563  25.182  1.00 55.29           C  
ATOM   1085  HA  THR A  75     -19.634 -26.237  25.396  1.00 55.29           H  
ATOM   1086  C   THR A  75     -18.027 -26.948  26.539  1.00 55.29           C  
ATOM   1087  CB  THR A  75     -18.751 -27.797  24.278  1.00 55.29           C  
ATOM   1088  HB  THR A  75     -19.213 -28.608  24.841  1.00 55.29           H  
ATOM   1089  O   THR A  75     -18.748 -27.482  27.372  1.00 55.29           O  
ATOM   1090  CG2 THR A  75     -19.625 -27.500  23.057  1.00 55.29           C  
ATOM   1091 HG21 THR A  75     -20.612 -27.167  23.378  1.00 55.29           H  
ATOM   1092 HG22 THR A  75     -19.164 -26.730  22.437  1.00 55.29           H  
ATOM   1093 HG23 THR A  75     -19.734 -28.409  22.465  1.00 55.29           H  
ATOM   1094  OG1 THR A  75     -17.482 -28.211  23.832  1.00 55.29           O  
ATOM   1095  HG1 THR A  75     -17.168 -28.860  24.466  1.00 55.29           H  
ATOM   1096  N   ASN A  76     -16.755 -26.629  26.816  1.00 50.92           N  
ATOM   1097  H   ASN A  76     -16.216 -26.205  26.075  1.00 50.92           H  
ATOM   1098  CA  ASN A  76     -16.029 -27.230  27.949  1.00 50.92           C  
ATOM   1099  HA  ASN A  76     -16.699 -27.916  28.469  1.00 50.92           H  
ATOM   1100  C   ASN A  76     -15.583 -26.233  29.035  1.00 50.92           C  
ATOM   1101  CB  ASN A  76     -14.870 -28.093  27.411  1.00 50.92           C  
ATOM   1102  HB2 ASN A  76     -14.319 -28.516  28.250  1.00 50.92           H  
ATOM   1103  HB3 ASN A  76     -14.185 -27.469  26.836  1.00 50.92           H  
ATOM   1104  O   ASN A  76     -14.643 -26.511  29.775  1.00 50.92           O  
ATOM   1105  CG  ASN A  76     -15.314 -29.262  26.545  1.00 50.92           C  
ATOM   1106  ND2 ASN A  76     -14.381 -29.988  25.983  1.00 50.92           N  
ATOM   1107 HD21 ASN A  76     -14.700 -30.780  25.443  1.00 50.92           H  
ATOM   1108 HD22 ASN A  76     -13.404 -29.826  26.179  1.00 50.92           H  
ATOM   1109  OD1 ASN A  76     -16.482 -29.528  26.319  1.00 50.92           O  
ATOM   1110  N   SER A  77     -16.219 -25.061  29.152  1.00 54.07           N  
ATOM   1111  H   SER A  77     -17.056 -24.916  28.606  1.00 54.07           H  
ATOM   1112  CA  SER A  77     -15.917 -24.135  30.251  1.00 54.07           C  
ATOM   1113  HA  SER A  77     -14.999 -24.466  30.737  1.00 54.07           H  
ATOM   1114  C   SER A  77     -17.046 -24.097  31.286  1.00 54.07           C  
ATOM   1115  CB  SER A  77     -15.614 -22.735  29.740  1.00 54.07           C  
ATOM   1116  HB2 SER A  77     -14.713 -22.750  29.127  1.00 54.07           H  
ATOM   1117  HB3 SER A  77     -16.449 -22.365  29.145  1.00 54.07           H  
ATOM   1118  O   SER A  77     -18.174 -23.778  30.917  1.00 54.07           O  
ATOM   1119  OG  SER A  77     -15.429 -21.903  30.865  1.00 54.07           O  
ATOM   1120  HG  SER A  77     -14.632 -22.173  31.328  1.00 54.07           H  
ATOM   1121  N   PRO A  78     -16.758 -24.292  32.588  1.00 53.23           N  
ATOM   1122  CA  PRO A  78     -17.762 -24.165  33.646  1.00 53.23           C  
ATOM   1123  HA  PRO A  78     -18.591 -24.838  33.424  1.00 53.23           H  
ATOM   1124  C   PRO A  78     -18.365 -22.750  33.785  1.00 53.23           C  
ATOM   1125  CB  PRO A  78     -17.075 -24.657  34.928  1.00 53.23           C  
ATOM   1126  HB2 PRO A  78     -17.312 -25.710  35.078  1.00 53.23           H  
ATOM   1127  HB3 PRO A  78     -17.372 -24.082  35.805  1.00 53.23           H  
ATOM   1128  O   PRO A  78     -19.343 -22.587  34.502  1.00 53.23           O  
ATOM   1129  CG  PRO A  78     -15.581 -24.516  34.645  1.00 53.23           C  
ATOM   1130  HG2 PRO A  78     -14.993 -25.251  35.194  1.00 53.23           H  
ATOM   1131  HG3 PRO A  78     -15.262 -23.504  34.895  1.00 53.23           H  
ATOM   1132  CD  PRO A  78     -15.480 -24.721  33.139  1.00 53.23           C  
ATOM   1133  HD2 PRO A  78     -14.647 -24.131  32.754  1.00 53.23           H  
ATOM   1134  HD3 PRO A  78     -15.328 -25.778  32.919  1.00 53.23           H  
ATOM   1135  N   ASN A  79     -17.852 -21.735  33.070  1.00 58.85           N  
ATOM   1136  H   ASN A  79     -17.094 -21.943  32.435  1.00 58.85           H  
ATOM   1137  CA  ASN A  79     -18.384 -20.364  33.087  1.00 58.85           C  
ATOM   1138  HA  ASN A  79     -19.288 -20.349  33.696  1.00 58.85           H  
ATOM   1139  C   ASN A  79     -18.802 -19.861  31.696  1.00 58.85           C  
ATOM   1140  CB  ASN A  79     -17.384 -19.404  33.739  1.00 58.85           C  
ATOM   1141  HB2 ASN A  79     -16.518 -19.313  33.083  1.00 58.85           H  
ATOM   1142  HB3 ASN A  79     -17.843 -18.420  33.844  1.00 58.85           H  
ATOM   1143  O   ASN A  79     -18.503 -18.718  31.330  1.00 58.85           O  
ATOM   1144  CG  ASN A  79     -16.927 -19.823  35.110  1.00 58.85           C  
ATOM   1145  ND2 ASN A  79     -15.638 -19.910  35.300  1.00 58.85           N  
ATOM   1146 HD21 ASN A  79     -15.002 -19.710  34.542  1.00 58.85           H  
ATOM   1147 HD22 ASN A  79     -15.348 -20.058  36.256  1.00 58.85           H  
ATOM   1148  OD1 ASN A  79     -17.700 -20.044  36.016  1.00 58.85           O  
ATOM   1149  N   THR A  80     -19.454 -20.694  30.884  1.00 59.14           N  
ATOM   1150  H   THR A  80     -19.614 -21.650  31.170  1.00 59.14           H  
ATOM   1151  CA  THR A  80     -20.102 -20.205  29.659  1.00 59.14           C  
ATOM   1152  HA  THR A  80     -19.403 -19.549  29.141  1.00 59.14           H  
ATOM   1153  C   THR A  80     -21.350 -19.400  29.998  1.00 59.14           C  
ATOM   1154  CB  THR A  80     -20.484 -21.329  28.692  1.00 59.14           C  
ATOM   1155  HB  THR A  80     -21.074 -20.904  27.880  1.00 59.14           H  
ATOM   1156  O   THR A  80     -22.250 -19.913  30.661  1.00 59.14           O  
ATOM   1157  CG2 THR A  80     -19.254 -21.995  28.087  1.00 59.14           C  
ATOM   1158 HG21 THR A  80     -19.578 -22.794  27.421  1.00 59.14           H  
ATOM   1159 HG22 THR A  80     -18.675 -21.262  27.524  1.00 59.14           H  
ATOM   1160 HG23 THR A  80     -18.639 -22.427  28.876  1.00 59.14           H  
ATOM   1161  OG1 THR A  80     -21.256 -22.305  29.349  1.00 59.14           O  
ATOM   1162  HG1 THR A  80     -21.779 -21.866  30.024  1.00 59.14           H  
ATOM   1163  N   THR A  81     -21.441 -18.164  29.507  1.00 70.63           N  
ATOM   1164  H   THR A  81     -20.705 -17.837  28.897  1.00 70.63           H  
ATOM   1165  CA  THR A  81     -22.677 -17.365  29.577  1.00 70.63           C  
ATOM   1166  HA  THR A  81     -23.416 -17.907  30.167  1.00 70.63           H  
ATOM   1167  C   THR A  81     -23.285 -17.209  28.192  1.00 70.63           C  
ATOM   1168  CB  THR A  81     -22.491 -16.006  30.274  1.00 70.63           C  
ATOM   1169  HB  THR A  81     -23.398 -15.416  30.141  1.00 70.63           H  
ATOM   1170  O   THR A  81     -22.578 -17.226  27.181  1.00 70.63           O  
ATOM   1171  CG2 THR A  81     -22.256 -16.187  31.772  1.00 70.63           C  
ATOM   1172 HG21 THR A  81     -23.069 -16.770  32.204  1.00 70.63           H  
ATOM   1173 HG22 THR A  81     -21.314 -16.706  31.951  1.00 70.63           H  
ATOM   1174 HG23 THR A  81     -22.244 -15.210  32.255  1.00 70.63           H  
ATOM   1175  OG1 THR A  81     -21.398 -15.284  29.757  1.00 70.63           O  
ATOM   1176  HG1 THR A  81     -20.606 -15.786  29.964  1.00 70.63           H  
ATOM   1177  N   ASP A  82     -24.613 -17.097  28.139  1.00 73.21           N  
ATOM   1178  H   ASP A  82     -25.147 -17.087  28.996  1.00 73.21           H  
ATOM   1179  CA  ASP A  82     -25.295 -16.748  26.897  1.00 73.21           C  
ATOM   1180  HA  ASP A  82     -24.947 -17.402  26.098  1.00 73.21           H  
ATOM   1181  C   ASP A  82     -24.945 -15.304  26.523  1.00 73.21           C  
ATOM   1182  CB  ASP A  82     -26.812 -16.912  27.031  1.00 73.21           C  
ATOM   1183  HB2 ASP A  82     -27.154 -16.380  27.919  1.00 73.21           H  
ATOM   1184  HB3 ASP A  82     -27.280 -16.449  26.162  1.00 73.21           H  
ATOM   1185  O   ASP A  82     -25.143 -14.380  27.319  1.00 73.21           O  
ATOM   1186  CG  ASP A  82     -27.293 -18.362  27.086  1.00 73.21           C  
ATOM   1187  OD1 ASP A  82     -26.635 -19.285  26.550  1.00 73.21           O  
ATOM   1188  OD2 ASP A  82     -28.428 -18.567  27.559  1.00 73.21           O  
ATOM   1189  N   PHE A  83     -24.436 -15.133  25.306  1.00 77.36           N  
ATOM   1190  H   PHE A  83     -24.328 -15.943  24.713  1.00 77.36           H  
ATOM   1191  CA  PHE A  83     -24.169 -13.846  24.687  1.00 77.36           C  
ATOM   1192  HA  PHE A  83     -24.255 -13.053  25.430  1.00 77.36           H  
ATOM   1193  C   PHE A  83     -25.205 -13.603  23.597  1.00 77.36           C  
ATOM   1194  CB  PHE A  83     -22.740 -13.828  24.138  1.00 77.36           C  
ATOM   1195  HB2 PHE A  83     -22.060 -13.907  24.986  1.00 77.36           H  
ATOM   1196  HB3 PHE A  83     -22.587 -14.691  23.490  1.00 77.36           H  
ATOM   1197  O   PHE A  83     -25.369 -14.406  22.685  1.00 77.36           O  
ATOM   1198  CG  PHE A  83     -22.381 -12.564  23.390  1.00 77.36           C  
ATOM   1199  CD1 PHE A  83     -22.138 -12.589  22.005  1.00 77.36           C  
ATOM   1200  HD1 PHE A  83     -22.185 -13.518  21.456  1.00 77.36           H  
ATOM   1201  CD2 PHE A  83     -22.286 -11.350  24.090  1.00 77.36           C  
ATOM   1202  HD2 PHE A  83     -22.467 -11.314  25.154  1.00 77.36           H  
ATOM   1203  CE1 PHE A  83     -21.790 -11.411  21.323  1.00 77.36           C  
ATOM   1204  HE1 PHE A  83     -21.567 -11.449  20.267  1.00 77.36           H  
ATOM   1205  CE2 PHE A  83     -21.969 -10.173  23.399  1.00 77.36           C  
ATOM   1206  HE2 PHE A  83     -21.938  -9.240  23.942  1.00 77.36           H  
ATOM   1207  CZ  PHE A  83     -21.713 -10.196  22.019  1.00 77.36           C  
ATOM   1208  HZ  PHE A  83     -21.462  -9.287  21.493  1.00 77.36           H  
ATOM   1209  N   TYR A  84     -25.927 -12.502  23.696  1.00 77.54           N  
ATOM   1210  H   TYR A  84     -25.734 -11.873  24.462  1.00 77.54           H  
ATOM   1211  CA  TYR A  84     -26.889 -12.064  22.701  1.00 77.54           C  
ATOM   1212  HA  TYR A  84     -27.138 -12.880  22.022  1.00 77.54           H  
ATOM   1213  C   TYR A  84     -26.213 -10.960  21.901  1.00 77.54           C  
ATOM   1214  CB  TYR A  84     -28.180 -11.629  23.400  1.00 77.54           C  
ATOM   1215  HB2 TYR A  84     -28.884 -11.265  22.651  1.00 77.54           H  
ATOM   1216  HB3 TYR A  84     -27.957 -10.799  24.071  1.00 77.54           H  
ATOM   1217  O   TYR A  84     -26.149  -9.816  22.350  1.00 77.54           O  
ATOM   1218  CG  TYR A  84     -28.834 -12.739  24.203  1.00 77.54           C  
ATOM   1219  CD1 TYR A  84     -29.829 -13.540  23.613  1.00 77.54           C  
ATOM   1220  HD1 TYR A  84     -30.142 -13.347  22.597  1.00 77.54           H  
ATOM   1221  CD2 TYR A  84     -28.423 -12.988  25.529  1.00 77.54           C  
ATOM   1222  HD2 TYR A  84     -27.647 -12.381  25.972  1.00 77.54           H  
ATOM   1223  CE1 TYR A  84     -30.416 -14.587  24.348  1.00 77.54           C  
ATOM   1224  HE1 TYR A  84     -31.188 -15.201  23.908  1.00 77.54           H  
ATOM   1225  CE2 TYR A  84     -29.007 -14.034  26.267  1.00 77.54           C  
ATOM   1226  HE2 TYR A  84     -28.674 -14.232  27.276  1.00 77.54           H  
ATOM   1227  OH  TYR A  84     -30.564 -15.865  26.365  1.00 77.54           O  
ATOM   1228  HH  TYR A  84     -30.107 -16.043  27.191  1.00 77.54           H  
ATOM   1229  CZ  TYR A  84     -30.006 -14.836  25.675  1.00 77.54           C  
ATOM   1230  N   ARG A  85     -25.653 -11.319  20.746  1.00 75.60           N  
ATOM   1231  H   ARG A  85     -25.794 -12.267  20.426  1.00 75.60           H  
ATOM   1232  CA  ARG A  85     -24.995 -10.381  19.834  1.00 75.60           C  
ATOM   1233  HA  ARG A  85     -24.313  -9.742  20.396  1.00 75.60           H  
ATOM   1234  C   ARG A  85     -26.057  -9.510  19.173  1.00 75.60           C  
ATOM   1235  CB  ARG A  85     -24.195 -11.168  18.786  1.00 75.60           C  
ATOM   1236  HB2 ARG A  85     -23.612 -11.952  19.271  1.00 75.60           H  
ATOM   1237  HB3 ARG A  85     -24.893 -11.648  18.100  1.00 75.60           H  
ATOM   1238  O   ARG A  85     -27.022 -10.059  18.652  1.00 75.60           O  
ATOM   1239  CG  ARG A  85     -23.252 -10.257  17.988  1.00 75.60           C  
ATOM   1240  HG2 ARG A  85     -22.440  -9.913  18.629  1.00 75.60           H  
ATOM   1241  HG3 ARG A  85     -23.794  -9.373  17.652  1.00 75.60           H  
ATOM   1242  CD  ARG A  85     -22.675 -10.948  16.749  1.00 75.60           C  
ATOM   1243  HD2 ARG A  85     -23.482 -11.421  16.189  1.00 75.60           H  
ATOM   1244  HD3 ARG A  85     -22.225 -10.181  16.118  1.00 75.60           H  
ATOM   1245  NE  ARG A  85     -21.676 -11.956  17.126  1.00 75.60           N  
ATOM   1246  HE  ARG A  85     -22.009 -12.766  17.629  1.00 75.60           H  
ATOM   1247  NH1 ARG A  85     -19.994 -11.464  15.638  1.00 75.60           N  
ATOM   1248 HH11 ARG A  85     -19.093 -11.721  15.261  1.00 75.60           H  
ATOM   1249 HH12 ARG A  85     -20.647 -10.913  15.100  1.00 75.60           H  
ATOM   1250  NH2 ARG A  85     -19.679 -12.940  17.296  1.00 75.60           N  
ATOM   1251 HH21 ARG A  85     -20.116 -13.548  17.974  1.00 75.60           H  
ATOM   1252 HH22 ARG A  85     -18.692 -13.053  17.112  1.00 75.60           H  
ATOM   1253  CZ  ARG A  85     -20.453 -12.110  16.674  1.00 75.60           C  
ATOM   1254  N   SER A  86     -25.889  -8.191  19.192  1.00 71.50           N  
ATOM   1255  H   SER A  86     -25.012  -7.840  19.549  1.00 71.50           H  
ATOM   1256  CA  SER A  86     -26.707  -7.277  18.382  1.00 71.50           C  
ATOM   1257  HA  SER A  86     -27.765  -7.452  18.580  1.00 71.50           H  
ATOM   1258  C   SER A  86     -26.438  -7.529  16.897  1.00 71.50           C  
ATOM   1259  CB  SER A  86     -26.375  -5.823  18.735  1.00 71.50           C  
ATOM   1260  HB2 SER A  86     -26.383  -5.692  19.817  1.00 71.50           H  
ATOM   1261  HB3 SER A  86     -25.385  -5.572  18.353  1.00 71.50           H  
ATOM   1262  O   SER A  86     -25.343  -7.969  16.551  1.00 71.50           O  
ATOM   1263  OG  SER A  86     -27.341  -4.971  18.163  1.00 71.50           O  
ATOM   1264  HG  SER A  86     -26.965  -4.103  18.001  1.00 71.50           H  
ATOM   1265  N   TYR A  87     -27.385  -7.258  15.998  1.00 62.92           N  
ATOM   1266  H   TYR A  87     -28.284  -6.933  16.323  1.00 62.92           H  
ATOM   1267  CA  TYR A  87     -27.080  -7.230  14.566  1.00 62.92           C  
ATOM   1268  HA  TYR A  87     -26.741  -8.220  14.261  1.00 62.92           H  
ATOM   1269  C   TYR A  87     -25.944  -6.225  14.325  1.00 62.92           C  
ATOM   1270  CB  TYR A  87     -28.331  -6.881  13.751  1.00 62.92           C  
ATOM   1271  HB2 TYR A  87     -29.118  -7.596  13.992  1.00 62.92           H  
ATOM   1272  HB3 TYR A  87     -28.687  -5.894  14.046  1.00 62.92           H  
ATOM   1273  O   TYR A  87     -26.089  -5.036  14.611  1.00 62.92           O  
ATOM   1274  CG  TYR A  87     -28.101  -6.903  12.249  1.00 62.92           C  
ATOM   1275  CD1 TYR A  87     -27.848  -5.705  11.552  1.00 62.92           C  
ATOM   1276  HD1 TYR A  87     -27.815  -4.766  12.084  1.00 62.92           H  
ATOM   1277  CD2 TYR A  87     -28.138  -8.126  11.549  1.00 62.92           C  
ATOM   1278  HD2 TYR A  87     -28.337  -9.044  12.082  1.00 62.92           H  
ATOM   1279  CE1 TYR A  87     -27.657  -5.723  10.157  1.00 62.92           C  
ATOM   1280  HE1 TYR A  87     -27.498  -4.795   9.628  1.00 62.92           H  
ATOM   1281  CE2 TYR A  87     -27.926  -8.150  10.156  1.00 62.92           C  
ATOM   1282  HE2 TYR A  87     -27.949  -9.080   9.607  1.00 62.92           H  
ATOM   1283  OH  TYR A  87     -27.507  -6.967   8.111  1.00 62.92           O  
ATOM   1284  HH  TYR A  87     -27.387  -6.075   7.776  1.00 62.92           H  
ATOM   1285  CZ  TYR A  87     -27.691  -6.947   9.457  1.00 62.92           C  
ATOM   1286  N   VAL A  88     -24.792  -6.709  13.855  1.00 63.62           N  
ATOM   1287  H   VAL A  88     -24.732  -7.691  13.629  1.00 63.62           H  
ATOM   1288  CA  VAL A  88     -23.638  -5.857  13.557  1.00 63.62           C  
ATOM   1289  HA  VAL A  88     -23.886  -4.834  13.841  1.00 63.62           H  
ATOM   1290  C   VAL A  88     -23.413  -5.867  12.056  1.00 63.62           C  
ATOM   1291  CB  VAL A  88     -22.354  -6.238  14.326  1.00 63.62           C  
ATOM   1292  HB  VAL A  88     -21.812  -7.016  13.789  1.00 63.62           H  
ATOM   1293  O   VAL A  88     -23.170  -6.919  11.467  1.00 63.62           O  
ATOM   1294  CG1 VAL A  88     -21.471  -4.989  14.436  1.00 63.62           C  
ATOM   1295 HG11 VAL A  88     -20.556  -5.229  14.978  1.00 63.62           H  
ATOM   1296 HG12 VAL A  88     -22.001  -4.209  14.981  1.00 63.62           H  
ATOM   1297 HG13 VAL A  88     -21.226  -4.615  13.443  1.00 63.62           H  
ATOM   1298  CG2 VAL A  88     -22.577  -6.728  15.762  1.00 63.62           C  
ATOM   1299 HG21 VAL A  88     -23.032  -7.718  15.727  1.00 63.62           H  
ATOM   1300 HG22 VAL A  88     -23.237  -6.045  16.296  1.00 63.62           H  
ATOM   1301 HG23 VAL A  88     -21.628  -6.815  16.291  1.00 63.62           H  
ATOM   1302  N   GLU A  89     -23.496  -4.694  11.438  1.00 70.36           N  
ATOM   1303  H   GLU A  89     -23.761  -3.871  11.960  1.00 70.36           H  
ATOM   1304  CA  GLU A  89     -23.144  -4.530  10.033  1.00 70.36           C  
ATOM   1305  HA  GLU A  89     -23.639  -5.314   9.459  1.00 70.36           H  
ATOM   1306  C   GLU A  89     -21.635  -4.683   9.838  1.00 70.36           C  
ATOM   1307  CB  GLU A  89     -23.622  -3.177   9.493  1.00 70.36           C  
ATOM   1308  HB2 GLU A  89     -23.222  -3.050   8.487  1.00 70.36           H  
ATOM   1309  HB3 GLU A  89     -23.242  -2.377  10.128  1.00 70.36           H  
ATOM   1310  O   GLU A  89     -20.820  -4.179  10.620  1.00 70.36           O  
ATOM   1311  CG  GLU A  89     -25.154  -3.112   9.426  1.00 70.36           C  
ATOM   1312  HG2 GLU A  89     -25.500  -3.967   8.846  1.00 70.36           H  
ATOM   1313  HG3 GLU A  89     -25.561  -3.193  10.434  1.00 70.36           H  
ATOM   1314  CD  GLU A  89     -25.682  -1.827   8.771  1.00 70.36           C  
ATOM   1315  OE1 GLU A  89     -26.911  -1.785   8.545  1.00 70.36           O  
ATOM   1316  OE2 GLU A  89     -24.861  -0.932   8.470  1.00 70.36           O  
ATOM   1317  N   CYS A  90     -21.260  -5.372   8.764  1.00 76.75           N  
ATOM   1318  H   CYS A  90     -21.968  -5.763   8.159  1.00 76.75           H  
ATOM   1319  CA  CYS A  90     -19.872  -5.464   8.351  1.00 76.75           C  
ATOM   1320  HA  CYS A  90     -19.276  -5.805   9.196  1.00 76.75           H  
ATOM   1321  C   CYS A  90     -19.369  -4.084   7.917  1.00 76.75           C  
ATOM   1322  CB  CYS A  90     -19.753  -6.483   7.222  1.00 76.75           C  
ATOM   1323  HB2 CYS A  90     -20.288  -6.086   6.359  1.00 76.75           H  
ATOM   1324  HB3 CYS A  90     -18.701  -6.594   6.960  1.00 76.75           H  
ATOM   1325  O   CYS A  90     -20.001  -3.388   7.122  1.00 76.75           O  
ATOM   1326  SG  CYS A  90     -20.440  -8.108   7.613  1.00 76.75           S  
ATOM   1327  N   MET A  91     -18.210  -3.683   8.427  1.00 79.19           N  
ATOM   1328  H   MET A  91     -17.701  -4.310   9.034  1.00 79.19           H  
ATOM   1329  CA  MET A  91     -17.551  -2.446   8.032  1.00 79.19           C  
ATOM   1330  HA  MET A  91     -18.315  -1.692   7.846  1.00 79.19           H  
ATOM   1331  C   MET A  91     -16.772  -2.632   6.732  1.00 79.19           C  
ATOM   1332  CB  MET A  91     -16.643  -1.928   9.159  1.00 79.19           C  
ATOM   1333  HB2 MET A  91     -16.164  -1.006   8.828  1.00 79.19           H  
ATOM   1334  HB3 MET A  91     -15.858  -2.649   9.386  1.00 79.19           H  
ATOM   1335  O   MET A  91     -16.572  -3.743   6.246  1.00 79.19           O  
ATOM   1336  CG  MET A  91     -17.446  -1.610  10.421  1.00 79.19           C  
ATOM   1337  HG2 MET A  91     -17.776  -2.542  10.881  1.00 79.19           H  
ATOM   1338  HG3 MET A  91     -18.332  -1.045  10.130  1.00 79.19           H  
ATOM   1339  SD  MET A  91     -16.526  -0.631  11.640  1.00 79.19           S  
ATOM   1340  CE  MET A  91     -17.912  -0.174  12.713  1.00 79.19           C  
ATOM   1341  HE1 MET A  91     -17.557   0.440  13.542  1.00 79.19           H  
ATOM   1342  HE2 MET A  91     -18.649   0.385  12.138  1.00 79.19           H  
ATOM   1343  HE3 MET A  91     -18.385  -1.074  13.105  1.00 79.19           H  
ATOM   1344  N   ASN A  92     -16.308  -1.511   6.180  1.00 82.85           N  
ATOM   1345  H   ASN A  92     -16.505  -0.639   6.648  1.00 82.85           H  
ATOM   1346  CA  ASN A  92     -15.290  -1.477   5.132  1.00 82.85           C  
ATOM   1347  HA  ASN A  92     -15.269  -0.448   4.773  1.00 82.85           H  
ATOM   1348  C   ASN A  92     -15.604  -2.317   3.881  1.00 82.85           C  
ATOM   1349  CB  ASN A  92     -13.928  -1.784   5.774  1.00 82.85           C  
ATOM   1350  HB2 ASN A  92     -13.942  -2.785   6.207  1.00 82.85           H  
ATOM   1351  HB3 ASN A  92     -13.152  -1.781   5.009  1.00 82.85           H  
ATOM   1352  O   ASN A  92     -14.711  -2.896   3.271  1.00 82.85           O  
ATOM   1353  CG  ASN A  92     -13.551  -0.765   6.831  1.00 82.85           C  
ATOM   1354  ND2 ASN A  92     -13.184  -1.203   8.005  1.00 82.85           N  
ATOM   1355 HD21 ASN A  92     -13.040  -2.197   8.111  1.00 82.85           H  
ATOM   1356 HD22 ASN A  92     -12.680  -0.552   8.589  1.00 82.85           H  
ATOM   1357  OD1 ASN A  92     -13.636   0.440   6.638  1.00 82.85           O  
ATOM   1358  N   GLY A  93     -16.887  -2.390   3.514  1.00 79.14           N  
ATOM   1359  H   GLY A  93     -17.576  -1.942   4.101  1.00 79.14           H  
ATOM   1360  CA  GLY A  93     -17.345  -3.146   2.349  1.00 79.14           C  
ATOM   1361  HA2 GLY A  93     -16.631  -3.019   1.535  1.00 79.14           H  
ATOM   1362  HA3 GLY A  93     -18.307  -2.749   2.025  1.00 79.14           H  
ATOM   1363  C   GLY A  93     -17.516  -4.649   2.585  1.00 79.14           C  
ATOM   1364  O   GLY A  93     -17.860  -5.354   1.640  1.00 79.14           O  
ATOM   1365  N   GLY A  94     -17.329  -5.136   3.816  1.00 81.20           N  
ATOM   1366  H   GLY A  94     -17.024  -4.515   4.552  1.00 81.20           H  
ATOM   1367  CA  GLY A  94     -17.575  -6.532   4.156  1.00 81.20           C  
ATOM   1368  HA2 GLY A  94     -16.915  -7.149   3.546  1.00 81.20           H  
ATOM   1369  HA3 GLY A  94     -17.335  -6.708   5.204  1.00 81.20           H  
ATOM   1370  C   GLY A  94     -19.025  -6.957   3.896  1.00 81.20           C  
ATOM   1371  O   GLY A  94     -19.957  -6.155   3.989  1.00 81.20           O  
ATOM   1372  N   VAL A  95     -19.218  -8.235   3.577  1.00 83.67           N  
ATOM   1373  H   VAL A  95     -18.404  -8.831   3.528  1.00 83.67           H  
ATOM   1374  CA  VAL A  95     -20.532  -8.819   3.269  1.00 83.67           C  
ATOM   1375  HA  VAL A  95     -21.274  -8.022   3.217  1.00 83.67           H  
ATOM   1376  C   VAL A  95     -20.940  -9.763   4.393  1.00 83.67           C  
ATOM   1377  CB  VAL A  95     -20.527  -9.520   1.897  1.00 83.67           C  
ATOM   1378  HB  VAL A  95     -19.800 -10.332   1.906  1.00 83.67           H  
ATOM   1379  O   VAL A  95     -20.207 -10.693   4.731  1.00 83.67           O  
ATOM   1380  CG1 VAL A  95     -21.908 -10.101   1.560  1.00 83.67           C  
ATOM   1381 HG11 VAL A  95     -21.880 -10.560   0.572  1.00 83.67           H  
ATOM   1382 HG12 VAL A  95     -22.663  -9.315   1.568  1.00 83.67           H  
ATOM   1383 HG13 VAL A  95     -22.179 -10.873   2.279  1.00 83.67           H  
ATOM   1384  CG2 VAL A  95     -20.152  -8.537   0.778  1.00 83.67           C  
ATOM   1385 HG21 VAL A  95     -20.184  -9.043  -0.187  1.00 83.67           H  
ATOM   1386 HG22 VAL A  95     -20.842  -7.693   0.769  1.00 83.67           H  
ATOM   1387 HG23 VAL A  95     -19.139  -8.163   0.930  1.00 83.67           H  
ATOM   1388  N   TRP A  96     -22.112  -9.536   4.987  1.00 81.19           N  
ATOM   1389  H   TRP A  96     -22.681  -8.761   4.677  1.00 81.19           H  
ATOM   1390  CA  TRP A  96     -22.629 -10.404   6.044  1.00 81.19           C  
ATOM   1391  HA  TRP A  96     -21.837 -10.582   6.771  1.00 81.19           H  
ATOM   1392  C   TRP A  96     -23.053 -11.756   5.472  1.00 81.19           C  
ATOM   1393  CB  TRP A  96     -23.791  -9.730   6.778  1.00 81.19           C  
ATOM   1394  HB2 TRP A  96     -23.441  -8.794   7.214  1.00 81.19           H  
ATOM   1395  HB3 TRP A  96     -24.576  -9.489   6.062  1.00 81.19           H  
ATOM   1396  O   TRP A  96     -23.923 -11.835   4.604  1.00 81.19           O  
ATOM   1397  CG  TRP A  96     -24.376 -10.566   7.876  1.00 81.19           C  
ATOM   1398  CD1 TRP A  96     -25.591 -11.157   7.854  1.00 81.19           C  
ATOM   1399  HD1 TRP A  96     -26.295 -11.074   7.039  1.00 81.19           H  
ATOM   1400  CD2 TRP A  96     -23.785 -10.918   9.164  1.00 81.19           C  
ATOM   1401  CE2 TRP A  96     -24.713 -11.727   9.882  1.00 81.19           C  
ATOM   1402  CE3 TRP A  96     -22.564 -10.622   9.804  1.00 81.19           C  
ATOM   1403  HE3 TRP A  96     -21.850  -9.988   9.299  1.00 81.19           H  
ATOM   1404  NE1 TRP A  96     -25.799 -11.837   9.040  1.00 81.19           N  
ATOM   1405  HE1 TRP A  96     -26.674 -12.279   9.281  1.00 81.19           H  
ATOM   1406  CH2 TRP A  96     -23.220 -11.898  11.780  1.00 81.19           C  
ATOM   1407  HH2 TRP A  96     -22.997 -12.261  12.772  1.00 81.19           H  
ATOM   1408  CZ2 TRP A  96     -24.447 -12.212  11.171  1.00 81.19           C  
ATOM   1409  HZ2 TRP A  96     -25.182 -12.805  11.695  1.00 81.19           H  
ATOM   1410  CZ3 TRP A  96     -22.281 -11.105  11.095  1.00 81.19           C  
ATOM   1411  HZ3 TRP A  96     -21.344 -10.848  11.567  1.00 81.19           H  
ATOM   1412  N   ASN A  97     -22.465 -12.836   5.983  1.00 78.10           N  
ATOM   1413  H   ASN A  97     -21.749 -12.716   6.686  1.00 78.10           H  
ATOM   1414  CA  ASN A  97     -22.883 -14.191   5.664  1.00 78.10           C  
ATOM   1415  HA  ASN A  97     -23.374 -14.194   4.691  1.00 78.10           H  
ATOM   1416  C   ASN A  97     -23.898 -14.669   6.712  1.00 78.10           C  
ATOM   1417  CB  ASN A  97     -21.632 -15.074   5.550  1.00 78.10           C  
ATOM   1418  HB2 ASN A  97     -21.156 -15.181   6.525  1.00 78.10           H  
ATOM   1419  HB3 ASN A  97     -20.926 -14.588   4.877  1.00 78.10           H  
ATOM   1420  O   ASN A  97     -23.523 -15.052   7.820  1.00 78.10           O  
ATOM   1421  CG  ASN A  97     -21.967 -16.450   5.012  1.00 78.10           C  
ATOM   1422  ND2 ASN A  97     -21.241 -16.930   4.030  1.00 78.10           N  
ATOM   1423 HD21 ASN A  97     -20.586 -16.317   3.565  1.00 78.10           H  
ATOM   1424 HD22 ASN A  97     -21.613 -17.755   3.581  1.00 78.10           H  
ATOM   1425  OD1 ASN A  97     -22.891 -17.117   5.447  1.00 78.10           O  
ATOM   1426  N   SER A  98     -25.185 -14.677   6.352  1.00 75.20           N  
ATOM   1427  H   SER A  98     -25.434 -14.351   5.430  1.00 75.20           H  
ATOM   1428  CA  SER A  98     -26.283 -15.075   7.249  1.00 75.20           C  
ATOM   1429  HA  SER A  98     -26.237 -14.457   8.146  1.00 75.20           H  
ATOM   1430  C   SER A  98     -26.210 -16.535   7.708  1.00 75.20           C  
ATOM   1431  CB  SER A  98     -27.630 -14.824   6.563  1.00 75.20           C  
ATOM   1432  HB2 SER A  98     -27.745 -13.756   6.378  1.00 75.20           H  
ATOM   1433  HB3 SER A  98     -28.438 -15.158   7.213  1.00 75.20           H  
ATOM   1434  O   SER A  98     -26.665 -16.850   8.807  1.00 75.20           O  
ATOM   1435  OG  SER A  98     -27.688 -15.520   5.331  1.00 75.20           O  
ATOM   1436  HG  SER A  98     -28.550 -15.379   4.931  1.00 75.20           H  
ATOM   1437  N   VAL A  99     -25.600 -17.414   6.905  1.00 76.32           N  
ATOM   1438  H   VAL A  99     -25.247 -17.072   6.023  1.00 76.32           H  
ATOM   1439  CA  VAL A  99     -25.440 -18.842   7.216  1.00 76.32           C  
ATOM   1440  HA  VAL A  99     -26.362 -19.208   7.667  1.00 76.32           H  
ATOM   1441  C   VAL A  99     -24.322 -19.050   8.234  1.00 76.32           C  
ATOM   1442  CB  VAL A  99     -25.175 -19.661   5.935  1.00 76.32           C  
ATOM   1443  HB  VAL A  99     -24.233 -19.344   5.487  1.00 76.32           H  
ATOM   1444  O   VAL A  99     -24.515 -19.722   9.244  1.00 76.32           O  
ATOM   1445  CG1 VAL A  99     -25.071 -21.161   6.235  1.00 76.32           C  
ATOM   1446 HG11 VAL A  99     -24.225 -21.363   6.892  1.00 76.32           H  
ATOM   1447 HG12 VAL A  99     -24.924 -21.715   5.308  1.00 76.32           H  
ATOM   1448 HG13 VAL A  99     -25.985 -21.509   6.715  1.00 76.32           H  
ATOM   1449  CG2 VAL A  99     -26.288 -19.459   4.897  1.00 76.32           C  
ATOM   1450 HG21 VAL A  99     -26.105 -20.090   4.027  1.00 76.32           H  
ATOM   1451 HG22 VAL A  99     -27.253 -19.722   5.330  1.00 76.32           H  
ATOM   1452 HG23 VAL A  99     -26.316 -18.422   4.564  1.00 76.32           H  
ATOM   1453  N   LYS A 100     -23.151 -18.447   7.993  1.00 77.14           N  
ATOM   1454  H   LYS A 100     -23.081 -17.889   7.155  1.00 77.14           H  
ATOM   1455  CA  LYS A 100     -21.979 -18.566   8.876  1.00 77.14           C  
ATOM   1456  HA  LYS A 100     -21.966 -19.570   9.302  1.00 77.14           H  
ATOM   1457  C   LYS A 100     -22.033 -17.632  10.087  1.00 77.14           C  
ATOM   1458  CB  LYS A 100     -20.680 -18.365   8.081  1.00 77.14           C  
ATOM   1459  HB2 LYS A 100     -20.703 -17.397   7.579  1.00 77.14           H  
ATOM   1460  HB3 LYS A 100     -19.844 -18.363   8.780  1.00 77.14           H  
ATOM   1461  O   LYS A 100     -21.268 -17.837  11.022  1.00 77.14           O  
ATOM   1462  CG  LYS A 100     -20.452 -19.485   7.052  1.00 77.14           C  
ATOM   1463  HG2 LYS A 100     -20.511 -20.449   7.557  1.00 77.14           H  
ATOM   1464  HG3 LYS A 100     -21.226 -19.441   6.285  1.00 77.14           H  
ATOM   1465  CD  LYS A 100     -19.075 -19.350   6.391  1.00 77.14           C  
ATOM   1466  HD2 LYS A 100     -18.307 -19.371   7.165  1.00 77.14           H  
ATOM   1467  HD3 LYS A 100     -19.024 -18.398   5.863  1.00 77.14           H  
ATOM   1468  CE  LYS A 100     -18.850 -20.507   5.409  1.00 77.14           C  
ATOM   1469  HE2 LYS A 100     -19.612 -20.456   4.631  1.00 77.14           H  
ATOM   1470  HE3 LYS A 100     -18.991 -21.445   5.946  1.00 77.14           H  
ATOM   1471  NZ  LYS A 100     -17.492 -20.468   4.808  1.00 77.14           N  
ATOM   1472  HZ1 LYS A 100     -17.364 -21.244   4.174  1.00 77.14           H  
ATOM   1473  HZ2 LYS A 100     -16.787 -20.535   5.528  1.00 77.14           H  
ATOM   1474  HZ3 LYS A 100     -17.349 -19.609   4.297  1.00 77.14           H  
ATOM   1475  N   LYS A 101     -22.923 -16.631  10.078  1.00 74.04           N  
ATOM   1476  H   LYS A 101     -23.471 -16.521   9.237  1.00 74.04           H  
ATOM   1477  CA  LYS A 101     -23.011 -15.550  11.076  1.00 74.04           C  
ATOM   1478  HA  LYS A 101     -23.705 -14.806  10.685  1.00 74.04           H  
ATOM   1479  C   LYS A 101     -21.685 -14.797  11.250  1.00 74.04           C  
ATOM   1480  CB  LYS A 101     -23.578 -16.064  12.409  1.00 74.04           C  
ATOM   1481  HB2 LYS A 101     -22.875 -16.771  12.850  1.00 74.04           H  
ATOM   1482  HB3 LYS A 101     -23.675 -15.219  13.090  1.00 74.04           H  
ATOM   1483  O   LYS A 101     -21.279 -14.466  12.361  1.00 74.04           O  
ATOM   1484  CG  LYS A 101     -24.950 -16.732  12.268  1.00 74.04           C  
ATOM   1485  HG2 LYS A 101     -25.659 -16.024  11.840  1.00 74.04           H  
ATOM   1486  HG3 LYS A 101     -24.878 -17.606  11.620  1.00 74.04           H  
ATOM   1487  CD  LYS A 101     -25.430 -17.173  13.653  1.00 74.04           C  
ATOM   1488  HD2 LYS A 101     -24.707 -17.874  14.070  1.00 74.04           H  
ATOM   1489  HD3 LYS A 101     -25.498 -16.302  14.305  1.00 74.04           H  
ATOM   1490  CE  LYS A 101     -26.798 -17.845  13.539  1.00 74.04           C  
ATOM   1491  HE2 LYS A 101     -27.507 -17.122  13.136  1.00 74.04           H  
ATOM   1492  HE3 LYS A 101     -26.721 -18.666  12.827  1.00 74.04           H  
ATOM   1493  NZ  LYS A 101     -27.249 -18.343  14.860  1.00 74.04           N  
ATOM   1494  HZ1 LYS A 101     -27.289 -17.585  15.526  1.00 74.04           H  
ATOM   1495  HZ2 LYS A 101     -28.161 -18.770  14.781  1.00 74.04           H  
ATOM   1496  HZ3 LYS A 101     -26.597 -19.032  15.207  1.00 74.04           H  
ATOM   1497  N   THR A 102     -20.995 -14.549  10.140  1.00 78.36           N  
ATOM   1498  H   THR A 102     -21.413 -14.794   9.254  1.00 78.36           H  
ATOM   1499  CA  THR A 102     -19.714 -13.833  10.108  1.00 78.36           C  
ATOM   1500  HA  THR A 102     -19.611 -13.247  11.020  1.00 78.36           H  
ATOM   1501  C   THR A 102     -19.664 -12.855   8.942  1.00 78.36           C  
ATOM   1502  CB  THR A 102     -18.507 -14.786  10.022  1.00 78.36           C  
ATOM   1503  HB  THR A 102     -17.603 -14.181   9.958  1.00 78.36           H  
ATOM   1504  O   THR A 102     -20.358 -13.026   7.937  1.00 78.36           O  
ATOM   1505  CG2 THR A 102     -18.370 -15.696  11.241  1.00 78.36           C  
ATOM   1506 HG21 THR A 102     -17.438 -16.258  11.179  1.00 78.36           H  
ATOM   1507 HG22 THR A 102     -19.205 -16.395  11.290  1.00 78.36           H  
ATOM   1508 HG23 THR A 102     -18.361 -15.094  12.149  1.00 78.36           H  
ATOM   1509  OG1 THR A 102     -18.562 -15.616   8.882  1.00 78.36           O  
ATOM   1510  HG1 THR A 102     -17.671 -15.955   8.764  1.00 78.36           H  
ATOM   1511  N   CYS A 103     -18.816 -11.835   9.056  1.00 79.48           N  
ATOM   1512  H   CYS A 103     -18.293 -11.706   9.911  1.00 79.48           H  
ATOM   1513  CA  CYS A 103     -18.494 -10.958   7.940  1.00 79.48           C  
ATOM   1514  HA  CYS A 103     -19.393 -10.787   7.348  1.00 79.48           H  
ATOM   1515  C   CYS A 103     -17.447 -11.597   7.023  1.00 79.48           C  
ATOM   1516  CB  CYS A 103     -18.030  -9.610   8.487  1.00 79.48           C  
ATOM   1517  HB2 CYS A 103     -17.236  -9.764   9.218  1.00 79.48           H  
ATOM   1518  HB3 CYS A 103     -17.630  -9.016   7.665  1.00 79.48           H  
ATOM   1519  O   CYS A 103     -16.411 -12.072   7.485  1.00 79.48           O  
ATOM   1520  SG  CYS A 103     -19.384  -8.689   9.240  1.00 79.48           S  
ATOM   1521  N   GLN A 104     -17.714 -11.586   5.718  1.00 86.41           N  
ATOM   1522  H   GLN A 104     -18.600 -11.211   5.412  1.00 86.41           H  
ATOM   1523  CA  GLN A 104     -16.714 -11.839   4.686  1.00 86.41           C  
ATOM   1524  HA  GLN A 104     -15.970 -12.547   5.050  1.00 86.41           H  
ATOM   1525  C   GLN A 104     -16.012 -10.525   4.361  1.00 86.41           C  
ATOM   1526  CB  GLN A 104     -17.372 -12.416   3.428  1.00 86.41           C  
ATOM   1527  HB2 GLN A 104     -18.189 -11.768   3.112  1.00 86.41           H  
ATOM   1528  HB3 GLN A 104     -16.632 -12.452   2.629  1.00 86.41           H  
ATOM   1529  O   GLN A 104     -16.650  -9.587   3.882  1.00 86.41           O  
ATOM   1530  CG  GLN A 104     -17.899 -13.832   3.668  1.00 86.41           C  
ATOM   1531  HG2 GLN A 104     -18.658 -13.817   4.450  1.00 86.41           H  
ATOM   1532  HG3 GLN A 104     -17.074 -14.462   4.001  1.00 86.41           H  
ATOM   1533  CD  GLN A 104     -18.517 -14.434   2.412  1.00 86.41           C  
ATOM   1534  NE2 GLN A 104     -18.359 -15.721   2.187  1.00 86.41           N  
ATOM   1535 HE21 GLN A 104     -17.638 -16.211   2.697  1.00 86.41           H  
ATOM   1536 HE22 GLN A 104     -18.674 -16.003   1.270  1.00 86.41           H  
ATOM   1537  OE1 GLN A 104     -19.173 -13.796   1.614  1.00 86.41           O  
ATOM   1538  N   CYS A 105     -14.715 -10.460   4.635  1.00 84.98           N  
ATOM   1539  H   CYS A 105     -14.241 -11.283   4.980  1.00 84.98           H  
ATOM   1540  CA  CYS A 105     -13.919  -9.258   4.426  1.00 84.98           C  
ATOM   1541  HA  CYS A 105     -14.581  -8.394   4.373  1.00 84.98           H  
ATOM   1542  C   CYS A 105     -13.151  -9.314   3.097  1.00 84.98           C  
ATOM   1543  CB  CYS A 105     -13.009  -9.063   5.637  1.00 84.98           C  
ATOM   1544  HB2 CYS A 105     -12.512  -8.099   5.530  1.00 84.98           H  
ATOM   1545  HB3 CYS A 105     -12.252  -9.847   5.634  1.00 84.98           H  
ATOM   1546  O   CYS A 105     -12.930 -10.390   2.542  1.00 84.98           O  
ATOM   1547  SG  CYS A 105     -13.845  -9.088   7.244  1.00 84.98           S  
ATOM   1548  N   SER A 106     -12.745  -8.152   2.586  1.00 90.05           N  
ATOM   1549  H   SER A 106     -12.946  -7.298   3.088  1.00 90.05           H  
ATOM   1550  CA  SER A 106     -12.006  -8.002   1.324  1.00 90.05           C  
ATOM   1551  HA  SER A 106     -11.545  -8.954   1.061  1.00 90.05           H  
ATOM   1552  C   SER A 106     -10.878  -6.971   1.452  1.00 90.05           C  
ATOM   1553  CB  SER A 106     -12.974  -7.615   0.198  1.00 90.05           C  
ATOM   1554  HB2 SER A 106     -13.696  -8.421   0.062  1.00 90.05           H  
ATOM   1555  HB3 SER A 106     -12.421  -7.490  -0.733  1.00 90.05           H  
ATOM   1556  O   SER A 106     -10.848  -6.225   2.424  1.00 90.05           O  
ATOM   1557  OG  SER A 106     -13.676  -6.420   0.491  1.00 90.05           O  
ATOM   1558  HG  SER A 106     -13.056  -5.711   0.676  1.00 90.05           H  
ATOM   1559  N   ASP A 107      -9.965  -6.911   0.476  1.00 89.72           N  
ATOM   1560  H   ASP A 107     -10.043  -7.560  -0.293  1.00 89.72           H  
ATOM   1561  CA  ASP A 107      -8.882  -5.903   0.377  1.00 89.72           C  
ATOM   1562  HA  ASP A 107      -8.256  -6.220  -0.457  1.00 89.72           H  
ATOM   1563  C   ASP A 107      -7.914  -5.835   1.583  1.00 89.72           C  
ATOM   1564  CB  ASP A 107      -9.474  -4.540  -0.023  1.00 89.72           C  
ATOM   1565  HB2 ASP A 107      -9.973  -4.098   0.840  1.00 89.72           H  
ATOM   1566  HB3 ASP A 107     -10.223  -4.695  -0.800  1.00 89.72           H  
ATOM   1567  O   ASP A 107      -7.300  -4.814   1.881  1.00 89.72           O  
ATOM   1568  CG  ASP A 107      -8.428  -3.560  -0.572  1.00 89.72           C  
ATOM   1569  OD1 ASP A 107      -7.478  -4.024  -1.242  1.00 89.72           O  
ATOM   1570  OD2 ASP A 107      -8.621  -2.340  -0.377  1.00 89.72           O  
ATOM   1571  N   GLY A 108      -7.768  -6.948   2.301  1.00 92.73           N  
ATOM   1572  H   GLY A 108      -8.357  -7.736   2.072  1.00 92.73           H  
ATOM   1573  CA  GLY A 108      -6.928  -7.064   3.492  1.00 92.73           C  
ATOM   1574  HA2 GLY A 108      -6.566  -8.090   3.562  1.00 92.73           H  
ATOM   1575  HA3 GLY A 108      -6.067  -6.404   3.387  1.00 92.73           H  
ATOM   1576  C   GLY A 108      -7.627  -6.720   4.808  1.00 92.73           C  
ATOM   1577  O   GLY A 108      -7.021  -6.869   5.868  1.00 92.73           O  
ATOM   1578  N   TRP A 109      -8.902  -6.318   4.780  1.00 91.56           N  
ATOM   1579  H   TRP A 109      -9.354  -6.182   3.887  1.00 91.56           H  
ATOM   1580  CA  TRP A 109      -9.695  -6.171   5.999  1.00 91.56           C  
ATOM   1581  HA  TRP A 109      -9.122  -5.561   6.697  1.00 91.56           H  
ATOM   1582  C   TRP A 109      -9.944  -7.528   6.662  1.00 91.56           C  
ATOM   1583  CB  TRP A 109     -11.009  -5.434   5.721  1.00 91.56           C  
ATOM   1584  HB2 TRP A 109     -11.600  -5.454   6.637  1.00 91.56           H  
ATOM   1585  HB3 TRP A 109     -11.570  -5.957   4.947  1.00 91.56           H  
ATOM   1586  O   TRP A 109     -10.152  -8.539   5.985  1.00 91.56           O  
ATOM   1587  CG  TRP A 109     -10.843  -3.997   5.338  1.00 91.56           C  
ATOM   1588  CD1 TRP A 109     -10.862  -3.490   4.085  1.00 91.56           C  
ATOM   1589  HD1 TRP A 109     -11.010  -4.060   3.179  1.00 91.56           H  
ATOM   1590  CD2 TRP A 109     -10.573  -2.861   6.212  1.00 91.56           C  
ATOM   1591  CE2 TRP A 109     -10.442  -1.691   5.408  1.00 91.56           C  
ATOM   1592  CE3 TRP A 109     -10.420  -2.703   7.604  1.00 91.56           C  
ATOM   1593  HE3 TRP A 109     -10.528  -3.575   8.232  1.00 91.56           H  
ATOM   1594  NE1 TRP A 109     -10.602  -2.138   4.117  1.00 91.56           N  
ATOM   1595  HE1 TRP A 109     -10.435  -1.595   3.282  1.00 91.56           H  
ATOM   1596  CH2 TRP A 109     -10.026  -0.306   7.346  1.00 91.56           C  
ATOM   1597  HH2 TRP A 109      -9.793   0.654   7.781  1.00 91.56           H  
ATOM   1598  CZ2 TRP A 109     -10.189  -0.428   5.957  1.00 91.56           C  
ATOM   1599  HZ2 TRP A 109     -10.072   0.427   5.308  1.00 91.56           H  
ATOM   1600  CZ3 TRP A 109     -10.137  -1.442   8.166  1.00 91.56           C  
ATOM   1601  HZ3 TRP A 109     -10.008  -1.337   9.233  1.00 91.56           H  
ATOM   1602  N   VAL A 110      -9.942  -7.525   7.993  1.00 88.08           N  
ATOM   1603  H   VAL A 110      -9.719  -6.651   8.449  1.00 88.08           H  
ATOM   1604  CA  VAL A 110     -10.159  -8.668   8.885  1.00 88.08           C  
ATOM   1605  HA  VAL A 110     -10.813  -9.389   8.394  1.00 88.08           H  
ATOM   1606  C   VAL A 110     -10.844  -8.210  10.175  1.00 88.08           C  
ATOM   1607  CB  VAL A 110      -8.833  -9.378   9.233  1.00 88.08           C  
ATOM   1608  HB  VAL A 110      -9.062 -10.213   9.894  1.00 88.08           H  
ATOM   1609  O   VAL A 110     -10.996  -7.014  10.439  1.00 88.08           O  
ATOM   1610  CG1 VAL A 110      -8.141  -9.957   7.997  1.00 88.08           C  
ATOM   1611 HG11 VAL A 110      -7.271 -10.541   8.299  1.00 88.08           H  
ATOM   1612 HG12 VAL A 110      -7.817  -9.152   7.338  1.00 88.08           H  
ATOM   1613 HG13 VAL A 110      -8.831 -10.603   7.456  1.00 88.08           H  
ATOM   1614  CG2 VAL A 110      -7.869  -8.480  10.002  1.00 88.08           C  
ATOM   1615 HG21 VAL A 110      -7.628  -7.599   9.406  1.00 88.08           H  
ATOM   1616 HG22 VAL A 110      -6.957  -9.037  10.217  1.00 88.08           H  
ATOM   1617 HG23 VAL A 110      -8.310  -8.173  10.950  1.00 88.08           H  
ATOM   1618  N   GLY A 111     -11.240  -9.174  11.001  1.00 83.42           N  
ATOM   1619  H   GLY A 111     -11.111 -10.131  10.706  1.00 83.42           H  
ATOM   1620  CA  GLY A 111     -11.963  -8.942  12.247  1.00 83.42           C  
ATOM   1621  HA2 GLY A 111     -11.916  -7.889  12.524  1.00 83.42           H  
ATOM   1622  HA3 GLY A 111     -11.495  -9.513  13.048  1.00 83.42           H  
ATOM   1623  C   GLY A 111     -13.426  -9.351  12.139  1.00 83.42           C  
ATOM   1624  O   GLY A 111     -13.925  -9.674  11.059  1.00 83.42           O  
ATOM   1625  N   ALA A 112     -14.121  -9.381  13.275  1.00 79.61           N  
ATOM   1626  H   ALA A 112     -13.698  -8.993  14.105  1.00 79.61           H  
ATOM   1627  CA  ALA A 112     -15.499  -9.869  13.333  1.00 79.61           C  
ATOM   1628  HA  ALA A 112     -15.517 -10.909  13.008  1.00 79.61           H  
ATOM   1629  C   ALA A 112     -16.445  -9.085  12.410  1.00 79.61           C  
ATOM   1630  CB  ALA A 112     -15.968  -9.795  14.786  1.00 79.61           C  
ATOM   1631  HB1 ALA A 112     -16.991 -10.165  14.856  1.00 79.61           H  
ATOM   1632  HB2 ALA A 112     -15.931  -8.762  15.133  1.00 79.61           H  
ATOM   1633  HB3 ALA A 112     -15.321 -10.407  15.414  1.00 79.61           H  
ATOM   1634  O   ALA A 112     -17.443  -9.639  11.947  1.00 79.61           O  
ATOM   1635  N   ILE A 113     -16.111  -7.817  12.145  1.00 78.59           N  
ATOM   1636  H   ILE A 113     -15.266  -7.450  12.559  1.00 78.59           H  
ATOM   1637  CA  ILE A 113     -16.850  -6.915  11.265  1.00 78.59           C  
ATOM   1638  HA  ILE A 113     -17.507  -7.522  10.643  1.00 78.59           H  
ATOM   1639  C   ILE A 113     -15.941  -6.190  10.272  1.00 78.59           C  
ATOM   1640  CB  ILE A 113     -17.742  -5.957  12.078  1.00 78.59           C  
ATOM   1641  HB  ILE A 113     -18.289  -5.326  11.377  1.00 78.59           H  
ATOM   1642  O   ILE A 113     -16.280  -5.095   9.836  1.00 78.59           O  
ATOM   1643  CG1 ILE A 113     -16.919  -5.044  13.014  1.00 78.59           C  
ATOM   1644 HG12 ILE A 113     -16.373  -5.650  13.737  1.00 78.59           H  
ATOM   1645 HG13 ILE A 113     -16.202  -4.485  12.412  1.00 78.59           H  
ATOM   1646  CG2 ILE A 113     -18.785  -6.782  12.841  1.00 78.59           C  
ATOM   1647 HG21 ILE A 113     -19.218  -7.538  12.186  1.00 78.59           H  
ATOM   1648 HG22 ILE A 113     -19.599  -6.123  13.144  1.00 78.59           H  
ATOM   1649 HG23 ILE A 113     -18.343  -7.264  13.713  1.00 78.59           H  
ATOM   1650  CD1 ILE A 113     -17.776  -4.034  13.778  1.00 78.59           C  
ATOM   1651 HD11 ILE A 113     -18.350  -3.426  13.079  1.00 78.59           H  
ATOM   1652 HD12 ILE A 113     -18.456  -4.556  14.450  1.00 78.59           H  
ATOM   1653 HD13 ILE A 113     -17.144  -3.394  14.394  1.00 78.59           H  
ATOM   1654  N   CYS A 114     -14.803  -6.779   9.897  1.00 84.47           N  
ATOM   1655  H   CYS A 114     -14.586  -7.691  10.274  1.00 84.47           H  
ATOM   1656  CA  CYS A 114     -13.854  -6.188   8.945  1.00 84.47           C  
ATOM   1657  HA  CYS A 114     -13.000  -6.863   8.886  1.00 84.47           H  
ATOM   1658  C   CYS A 114     -13.293  -4.829   9.403  1.00 84.47           C  
ATOM   1659  CB  CYS A 114     -14.489  -6.143   7.545  1.00 84.47           C  
ATOM   1660  HB2 CYS A 114     -15.233  -5.347   7.528  1.00 84.47           H  
ATOM   1661  HB3 CYS A 114     -13.726  -5.888   6.810  1.00 84.47           H  
ATOM   1662  O   CYS A 114     -13.139  -3.907   8.607  1.00 84.47           O  
ATOM   1663  SG  CYS A 114     -15.298  -7.677   7.034  1.00 84.47           S  
ATOM   1664  N   GLU A 115     -13.044  -4.664  10.702  1.00 82.37           N  
ATOM   1665  H   GLU A 115     -13.238  -5.447  11.310  1.00 82.37           H  
ATOM   1666  CA  GLU A 115     -12.722  -3.381  11.330  1.00 82.37           C  
ATOM   1667  HA  GLU A 115     -13.293  -2.607  10.817  1.00 82.37           H  
ATOM   1668  C   GLU A 115     -11.261  -2.938  11.267  1.00 82.37           C  
ATOM   1669  CB  GLU A 115     -13.167  -3.394  12.793  1.00 82.37           C  
ATOM   1670  HB2 GLU A 115     -13.001  -2.387  13.175  1.00 82.37           H  
ATOM   1671  HB3 GLU A 115     -14.239  -3.591  12.827  1.00 82.37           H  
ATOM   1672  O   GLU A 115     -10.976  -1.779  11.572  1.00 82.37           O  
ATOM   1673  CG  GLU A 115     -12.445  -4.359  13.753  1.00 82.37           C  
ATOM   1674  HG2 GLU A 115     -12.578  -3.959  14.758  1.00 82.37           H  
ATOM   1675  HG3 GLU A 115     -11.375  -4.360  13.549  1.00 82.37           H  
ATOM   1676  CD  GLU A 115     -12.979  -5.802  13.756  1.00 82.37           C  
ATOM   1677  OE1 GLU A 115     -12.557  -6.566  14.648  1.00 82.37           O  
ATOM   1678  OE2 GLU A 115     -13.846  -6.147  12.920  1.00 82.37           O  
ATOM   1679  N   ARG A 116     -10.342  -3.839  10.924  1.00 88.17           N  
ATOM   1680  H   ARG A 116     -10.649  -4.766  10.668  1.00 88.17           H  
ATOM   1681  CA  ARG A 116      -8.905  -3.549  10.850  1.00 88.17           C  
ATOM   1682  HA  ARG A 116      -8.760  -2.484  10.672  1.00 88.17           H  
ATOM   1683  C   ARG A 116      -8.256  -4.281   9.685  1.00 88.17           C  
ATOM   1684  CB  ARG A 116      -8.232  -3.900  12.183  1.00 88.17           C  
ATOM   1685  HB2 ARG A 116      -7.192  -3.579  12.137  1.00 88.17           H  
ATOM   1686  HB3 ARG A 116      -8.720  -3.345  12.984  1.00 88.17           H  
ATOM   1687  O   ARG A 116      -8.823  -5.242   9.176  1.00 88.17           O  
ATOM   1688  CG  ARG A 116      -8.278  -5.400  12.504  1.00 88.17           C  
ATOM   1689  HG2 ARG A 116      -9.307  -5.721  12.667  1.00 88.17           H  
ATOM   1690  HG3 ARG A 116      -7.848  -5.972  11.681  1.00 88.17           H  
ATOM   1691  CD  ARG A 116      -7.450  -5.652  13.761  1.00 88.17           C  
ATOM   1692  HD2 ARG A 116      -7.872  -5.075  14.584  1.00 88.17           H  
ATOM   1693  HD3 ARG A 116      -6.428  -5.313  13.592  1.00 88.17           H  
ATOM   1694  NE  ARG A 116      -7.440  -7.071  14.125  1.00 88.17           N  
ATOM   1695  HE  ARG A 116      -8.065  -7.383  14.854  1.00 88.17           H  
ATOM   1696  NH1 ARG A 116      -5.816  -7.879  12.664  1.00 88.17           N  
ATOM   1697 HH11 ARG A 116      -5.395  -8.709  12.271  1.00 88.17           H  
ATOM   1698 HH12 ARG A 116      -5.789  -7.044  12.096  1.00 88.17           H  
ATOM   1699  NH2 ARG A 116      -6.695  -9.142  14.275  1.00 88.17           N  
ATOM   1700 HH21 ARG A 116      -5.763  -9.482  14.466  1.00 88.17           H  
ATOM   1701 HH22 ARG A 116      -6.971  -9.860  13.620  1.00 88.17           H  
ATOM   1702  CZ  ARG A 116      -6.649  -8.010  13.660  1.00 88.17           C  
ATOM   1703  N   TYR A 117      -7.060  -3.859   9.300  1.00 92.04           N  
ATOM   1704  H   TYR A 117      -6.641  -3.057   9.749  1.00 92.04           H  
ATOM   1705  CA  TYR A 117      -6.254  -4.609   8.344  1.00 92.04           C  
ATOM   1706  HA  TYR A 117      -6.907  -4.963   7.546  1.00 92.04           H  
ATOM   1707  C   TYR A 117      -5.625  -5.847   8.985  1.00 92.04           C  
ATOM   1708  CB  TYR A 117      -5.205  -3.696   7.708  1.00 92.04           C  
ATOM   1709  HB2 TYR A 117      -4.559  -4.298   7.069  1.00 92.04           H  
ATOM   1710  HB3 TYR A 117      -4.587  -3.260   8.493  1.00 92.04           H  
ATOM   1711  O   TYR A 117      -5.431  -5.921  10.207  1.00 92.04           O  
ATOM   1712  CG  TYR A 117      -5.807  -2.603   6.852  1.00 92.04           C  
ATOM   1713  CD1 TYR A 117      -6.585  -2.952   5.731  1.00 92.04           C  
ATOM   1714  HD1 TYR A 117      -6.725  -3.989   5.464  1.00 92.04           H  
ATOM   1715  CD2 TYR A 117      -5.588  -1.248   7.165  1.00 92.04           C  
ATOM   1716  HD2 TYR A 117      -4.982  -0.979   8.018  1.00 92.04           H  
ATOM   1717  CE1 TYR A 117      -7.153  -1.951   4.926  1.00 92.04           C  
ATOM   1718  HE1 TYR A 117      -7.732  -2.216   4.053  1.00 92.04           H  
ATOM   1719  CE2 TYR A 117      -6.141  -0.242   6.349  1.00 92.04           C  
ATOM   1720  HE2 TYR A 117      -5.958   0.798   6.577  1.00 92.04           H  
ATOM   1721  OH  TYR A 117      -7.444   0.376   4.430  1.00 92.04           O  
ATOM   1722  HH  TYR A 117      -7.100   1.242   4.662  1.00 92.04           H  
ATOM   1723  CZ  TYR A 117      -6.927  -0.594   5.229  1.00 92.04           C  
ATOM   1724  N   ALA A 118      -5.328  -6.830   8.141  1.00 93.29           N  
ATOM   1725  H   ALA A 118      -5.603  -6.740   7.173  1.00 93.29           H  
ATOM   1726  CA  ALA A 118      -4.578  -8.007   8.529  1.00 93.29           C  
ATOM   1727  HA  ALA A 118      -5.071  -8.468   9.385  1.00 93.29           H  
ATOM   1728  C   ALA A 118      -3.159  -7.620   8.948  1.00 93.29           C  
ATOM   1729  CB  ALA A 118      -4.571  -9.010   7.376  1.00 93.29           C  
ATOM   1730  HB1 ALA A 118      -4.096  -9.937   7.696  1.00 93.29           H  
ATOM   1731  HB2 ALA A 118      -4.026  -8.599   6.526  1.00 93.29           H  
ATOM   1732  HB3 ALA A 118      -5.596  -9.222   7.070  1.00 93.29           H  
ATOM   1733  O   ALA A 118      -2.515  -6.779   8.314  1.00 93.29           O  
ATOM   1734  N   THR A 119      -2.660  -8.279   9.991  1.00 92.47           N  
ATOM   1735  H   THR A 119      -3.249  -8.932  10.486  1.00 92.47           H  
ATOM   1736  CA  THR A 119      -1.261  -8.148  10.423  1.00 92.47           C  
ATOM   1737  HA  THR A 119      -0.904  -7.147  10.183  1.00 92.47           H  
ATOM   1738  C   THR A 119      -0.346  -9.135   9.703  1.00 92.47           C  
ATOM   1739  CB  THR A 119      -1.118  -8.341  11.936  1.00 92.47           C  
ATOM   1740  HB  THR A 119      -0.070  -8.222  12.210  1.00 92.47           H  
ATOM   1741  O   THR A 119       0.866  -9.097   9.877  1.00 92.47           O  
ATOM   1742  CG2 THR A 119      -1.944  -7.347  12.752  1.00 92.47           C  
ATOM   1743 HG21 THR A 119      -3.003  -7.443  12.512  1.00 92.47           H  
ATOM   1744 HG22 THR A 119      -1.792  -7.532  13.815  1.00 92.47           H  
ATOM   1745 HG23 THR A 119      -1.614  -6.333  12.530  1.00 92.47           H  
ATOM   1746  OG1 THR A 119      -1.540  -9.637  12.298  1.00 92.47           O  
ATOM   1747  HG1 THR A 119      -1.301  -9.758  13.220  1.00 92.47           H  
ATOM   1748  N   SER A 120      -0.905 -10.059   8.917  1.00 92.22           N  
ATOM   1749  H   SER A 120      -1.911 -10.064   8.832  1.00 92.22           H  
ATOM   1750  CA  SER A 120      -0.152 -11.008   8.099  1.00 92.22           C  
ATOM   1751  HA  SER A 120       0.625 -10.470   7.556  1.00 92.22           H  
ATOM   1752  C   SER A 120      -1.045 -11.728   7.090  1.00 92.22           C  
ATOM   1753  CB  SER A 120       0.499 -12.066   8.991  1.00 92.22           C  
ATOM   1754  HB2 SER A 120       1.199 -11.595   9.682  1.00 92.22           H  
ATOM   1755  HB3 SER A 120       1.054 -12.754   8.355  1.00 92.22           H  
ATOM   1756  O   SER A 120      -2.261 -11.813   7.264  1.00 92.22           O  
ATOM   1757  OG  SER A 120      -0.480 -12.784   9.721  1.00 92.22           O  
ATOM   1758  HG  SER A 120      -0.909 -12.157  10.308  1.00 92.22           H  
ATOM   1759  N   CYS A 121      -0.433 -12.348   6.079  1.00 92.62           N  
ATOM   1760  H   CYS A 121       0.551 -12.183   5.920  1.00 92.62           H  
ATOM   1761  CA  CYS A 121      -1.145 -13.211   5.137  1.00 92.62           C  
ATOM   1762  HA  CYS A 121      -1.943 -12.631   4.674  1.00 92.62           H  
ATOM   1763  C   CYS A 121      -1.795 -14.435   5.805  1.00 92.62           C  
ATOM   1764  CB  CYS A 121      -0.160 -13.651   4.053  1.00 92.62           C  
ATOM   1765  HB2 CYS A 121      -0.663 -14.338   3.374  1.00 92.62           H  
ATOM   1766  HB3 CYS A 121       0.671 -14.185   4.515  1.00 92.62           H  
ATOM   1767  O   CYS A 121      -2.832 -14.903   5.339  1.00 92.62           O  
ATOM   1768  SG  CYS A 121       0.514 -12.285   3.081  1.00 92.62           S  
ATOM   1769  N   ALA A 122      -1.221 -14.927   6.909  1.00 88.73           N  
ATOM   1770  H   ALA A 122      -0.392 -14.476   7.268  1.00 88.73           H  
ATOM   1771  CA  ALA A 122      -1.774 -16.035   7.689  1.00 88.73           C  
ATOM   1772  HA  ALA A 122      -1.815 -16.932   7.071  1.00 88.73           H  
ATOM   1773  C   ALA A 122      -3.183 -15.721   8.207  1.00 88.73           C  
ATOM   1774  CB  ALA A 122      -0.845 -16.278   8.885  1.00 88.73           C  
ATOM   1775  HB1 ALA A 122      -0.963 -15.486   9.625  1.00 88.73           H  
ATOM   1776  HB2 ALA A 122       0.198 -16.278   8.568  1.00 88.73           H  
ATOM   1777  HB3 ALA A 122      -1.092 -17.231   9.352  1.00 88.73           H  
ATOM   1778  O   ALA A 122      -4.081 -16.560   8.170  1.00 88.73           O  
ATOM   1779  N   GLU A 123      -3.376 -14.485   8.670  1.00 89.82           N  
ATOM   1780  H   GLU A 123      -2.605 -13.833   8.638  1.00 89.82           H  
ATOM   1781  CA  GLU A 123      -4.622 -14.040   9.283  1.00 89.82           C  
ATOM   1782  HA  GLU A 123      -4.895 -14.741  10.072  1.00 89.82           H  
ATOM   1783  C   GLU A 123      -5.786 -14.007   8.286  1.00 89.82           C  
ATOM   1784  CB  GLU A 123      -4.380 -12.663   9.915  1.00 89.82           C  
ATOM   1785  HB2 GLU A 123      -3.574 -12.739  10.644  1.00 89.82           H  
ATOM   1786  HB3 GLU A 123      -4.105 -11.941   9.147  1.00 89.82           H  
ATOM   1787  O   GLU A 123      -6.916 -14.339   8.644  1.00 89.82           O  
ATOM   1788  CG  GLU A 123      -5.652 -12.199  10.613  1.00 89.82           C  
ATOM   1789  HG2 GLU A 123      -5.995 -12.997  11.272  1.00 89.82           H  
ATOM   1790  HG3 GLU A 123      -6.430 -12.015   9.872  1.00 89.82           H  
ATOM   1791  CD  GLU A 123      -5.481 -10.930  11.430  1.00 89.82           C  
ATOM   1792  OE1 GLU A 123      -6.312 -10.766  12.341  1.00 89.82           O  
ATOM   1793  OE2 GLU A 123      -4.620 -10.061  11.165  1.00 89.82           O  
ATOM   1794  N   LEU A 124      -5.515 -13.667   7.023  1.00 90.97           N  
ATOM   1795  H   LEU A 124      -4.557 -13.446   6.791  1.00 90.97           H  
ATOM   1796  CA  LEU A 124      -6.532 -13.572   5.971  1.00 90.97           C  
ATOM   1797  HA  LEU A 124      -7.240 -12.784   6.227  1.00 90.97           H  
ATOM   1798  C   LEU A 124      -7.340 -14.870   5.821  1.00 90.97           C  
ATOM   1799  CB  LEU A 124      -5.841 -13.234   4.640  1.00 90.97           C  
ATOM   1800  HB2 LEU A 124      -6.589 -13.246   3.847  1.00 90.97           H  
ATOM   1801  HB3 LEU A 124      -5.120 -14.021   4.418  1.00 90.97           H  
ATOM   1802  O   LEU A 124      -8.543 -14.833   5.561  1.00 90.97           O  
ATOM   1803  CG  LEU A 124      -5.128 -11.875   4.602  1.00 90.97           C  
ATOM   1804  HG  LEU A 124      -4.405 -11.810   5.415  1.00 90.97           H  
ATOM   1805  CD1 LEU A 124      -4.384 -11.762   3.277  1.00 90.97           C  
ATOM   1806 HD11 LEU A 124      -3.823 -10.828   3.264  1.00 90.97           H  
ATOM   1807 HD12 LEU A 124      -5.088 -11.783   2.445  1.00 90.97           H  
ATOM   1808 HD13 LEU A 124      -3.688 -12.596   3.173  1.00 90.97           H  
ATOM   1809  CD2 LEU A 124      -6.100 -10.701   4.690  1.00 90.97           C  
ATOM   1810 HD21 LEU A 124      -6.787 -10.723   3.844  1.00 90.97           H  
ATOM   1811 HD22 LEU A 124      -5.537  -9.768   4.670  1.00 90.97           H  
ATOM   1812 HD23 LEU A 124      -6.669 -10.745   5.619  1.00 90.97           H  
ATOM   1813  N   LEU A 125      -6.713 -16.025   6.048  1.00 84.50           N  
ATOM   1814  H   LEU A 125      -5.745 -15.989   6.333  1.00 84.50           H  
ATOM   1815  CA  LEU A 125      -7.368 -17.330   5.942  1.00 84.50           C  
ATOM   1816  HA  LEU A 125      -7.749 -17.456   4.929  1.00 84.50           H  
ATOM   1817  C   LEU A 125      -8.578 -17.470   6.874  1.00 84.50           C  
ATOM   1818  CB  LEU A 125      -6.330 -18.421   6.250  1.00 84.50           C  
ATOM   1819  HB2 LEU A 125      -5.898 -18.232   7.233  1.00 84.50           H  
ATOM   1820  HB3 LEU A 125      -6.841 -19.383   6.296  1.00 84.50           H  
ATOM   1821  O   LEU A 125      -9.583 -18.071   6.494  1.00 84.50           O  
ATOM   1822  CG  LEU A 125      -5.199 -18.512   5.212  1.00 84.50           C  
ATOM   1823  HG  LEU A 125      -4.668 -17.562   5.142  1.00 84.50           H  
ATOM   1824  CD1 LEU A 125      -4.200 -19.586   5.637  1.00 84.50           C  
ATOM   1825 HD11 LEU A 125      -4.702 -20.543   5.781  1.00 84.50           H  
ATOM   1826 HD12 LEU A 125      -3.731 -19.290   6.575  1.00 84.50           H  
ATOM   1827 HD13 LEU A 125      -3.423 -19.690   4.880  1.00 84.50           H  
ATOM   1828  CD2 LEU A 125      -5.775 -18.863   3.840  1.00 84.50           C  
ATOM   1829 HD21 LEU A 125      -6.249 -17.986   3.399  1.00 84.50           H  
ATOM   1830 HD22 LEU A 125      -4.988 -19.219   3.176  1.00 84.50           H  
ATOM   1831 HD23 LEU A 125      -6.557 -19.615   3.945  1.00 84.50           H  
ATOM   1832  N   ALA A 126      -8.521 -16.872   8.066  1.00 80.64           N  
ATOM   1833  H   ALA A 126      -7.712 -16.310   8.289  1.00 80.64           H  
ATOM   1834  CA  ALA A 126      -9.612 -16.927   9.037  1.00 80.64           C  
ATOM   1835  HA  ALA A 126      -9.941 -17.962   9.130  1.00 80.64           H  
ATOM   1836  C   ALA A 126     -10.843 -16.099   8.615  1.00 80.64           C  
ATOM   1837  CB  ALA A 126      -9.064 -16.476  10.395  1.00 80.64           C  
ATOM   1838  HB1 ALA A 126      -8.221 -17.105  10.685  1.00 80.64           H  
ATOM   1839  HB2 ALA A 126      -8.735 -15.439  10.340  1.00 80.64           H  
ATOM   1840  HB3 ALA A 126      -9.845 -16.558  11.151  1.00 80.64           H  
ATOM   1841  O   ALA A 126     -11.936 -16.318   9.136  1.00 80.64           O  
ATOM   1842  N   TYR A 127     -10.688 -15.181   7.655  1.00 84.27           N  
ATOM   1843  H   TYR A 127      -9.768 -15.076   7.250  1.00 84.27           H  
ATOM   1844  CA  TYR A 127     -11.711 -14.203   7.266  1.00 84.27           C  
ATOM   1845  HA  TYR A 127     -12.586 -14.355   7.898  1.00 84.27           H  
ATOM   1846  C   TYR A 127     -12.240 -14.390   5.836  1.00 84.27           C  
ATOM   1847  CB  TYR A 127     -11.203 -12.790   7.578  1.00 84.27           C  
ATOM   1848  HB2 TYR A 127     -10.263 -12.618   7.053  1.00 84.27           H  
ATOM   1849  HB3 TYR A 127     -11.924 -12.055   7.221  1.00 84.27           H  
ATOM   1850  O   TYR A 127     -12.884 -13.499   5.282  1.00 84.27           O  
ATOM   1851  CG  TYR A 127     -11.014 -12.578   9.069  1.00 84.27           C  
ATOM   1852  CD1 TYR A 127     -12.134 -12.328   9.884  1.00 84.27           C  
ATOM   1853  HD1 TYR A 127     -13.116 -12.248   9.441  1.00 84.27           H  
ATOM   1854  CD2 TYR A 127      -9.739 -12.695   9.652  1.00 84.27           C  
ATOM   1855  HD2 TYR A 127      -8.877 -12.894   9.031  1.00 84.27           H  
ATOM   1856  CE1 TYR A 127     -11.980 -12.205  11.278  1.00 84.27           C  
ATOM   1857  HE1 TYR A 127     -12.850 -12.042  11.897  1.00 84.27           H  
ATOM   1858  CE2 TYR A 127      -9.574 -12.528  11.041  1.00 84.27           C  
ATOM   1859  HE2 TYR A 127      -8.592 -12.584  11.487  1.00 84.27           H  
ATOM   1860  OH  TYR A 127     -10.536 -12.089  13.193  1.00 84.27           O  
ATOM   1861  HH  TYR A 127     -11.373 -11.985  13.651  1.00 84.27           H  
ATOM   1862  CZ  TYR A 127     -10.695 -12.281  11.857  1.00 84.27           C  
ATOM   1863  N   GLY A 128     -12.036 -15.580   5.260  1.00 79.66           N  
ATOM   1864  H   GLY A 128     -11.462 -16.246   5.756  1.00 79.66           H  
ATOM   1865  CA  GLY A 128     -12.704 -16.012   4.027  1.00 79.66           C  
ATOM   1866  HA2 GLY A 128     -12.897 -17.082   4.101  1.00 79.66           H  
ATOM   1867  HA3 GLY A 128     -13.661 -15.497   3.933  1.00 79.66           H  
ATOM   1868  C   GLY A 128     -11.926 -15.781   2.732  1.00 79.66           C  
ATOM   1869  O   GLY A 128     -12.494 -15.970   1.658  1.00 79.66           O  
ATOM   1870  N   TYR A 129     -10.644 -15.417   2.808  1.00 86.81           N  
ATOM   1871  H   TYR A 129     -10.220 -15.294   3.716  1.00 86.81           H  
ATOM   1872  CA  TYR A 129      -9.788 -15.305   1.627  1.00 86.81           C  
ATOM   1873  HA  TYR A 129     -10.335 -14.756   0.861  1.00 86.81           H  
ATOM   1874  C   TYR A 129      -9.468 -16.700   1.072  1.00 86.81           C  
ATOM   1875  CB  TYR A 129      -8.523 -14.501   1.946  1.00 86.81           C  
ATOM   1876  HB2 TYR A 129      -7.843 -14.574   1.097  1.00 86.81           H  
ATOM   1877  HB3 TYR A 129      -8.019 -14.951   2.802  1.00 86.81           H  
ATOM   1878  O   TYR A 129      -9.138 -17.623   1.816  1.00 86.81           O  
ATOM   1879  CG  TYR A 129      -8.786 -13.031   2.228  1.00 86.81           C  
ATOM   1880  CD1 TYR A 129      -8.447 -12.046   1.277  1.00 86.81           C  
ATOM   1881  HD1 TYR A 129      -7.994 -12.328   0.338  1.00 86.81           H  
ATOM   1882  CD2 TYR A 129      -9.378 -12.642   3.447  1.00 86.81           C  
ATOM   1883  HD2 TYR A 129      -9.688 -13.380   4.172  1.00 86.81           H  
ATOM   1884  CE1 TYR A 129      -8.696 -10.686   1.556  1.00 86.81           C  
ATOM   1885  HE1 TYR A 129      -8.430  -9.923   0.839  1.00 86.81           H  
ATOM   1886  CE2 TYR A 129      -9.608 -11.293   3.739  1.00 86.81           C  
ATOM   1887  HE2 TYR A 129     -10.058 -11.006   4.678  1.00 86.81           H  
ATOM   1888  OH  TYR A 129      -9.495  -9.021   3.106  1.00 86.81           O  
ATOM   1889  HH  TYR A 129      -9.801  -8.928   4.011  1.00 86.81           H  
ATOM   1890  CZ  TYR A 129      -9.273 -10.316   2.792  1.00 86.81           C  
ATOM   1891  N   SER A 130      -9.597 -16.867  -0.246  1.00 82.93           N  
ATOM   1892  H   SER A 130      -9.858 -16.072  -0.812  1.00 82.93           H  
ATOM   1893  CA  SER A 130      -9.505 -18.173  -0.907  1.00 82.93           C  
ATOM   1894  HA  SER A 130     -10.118 -18.876  -0.343  1.00 82.93           H  
ATOM   1895  C   SER A 130      -8.077 -18.729  -0.955  1.00 82.93           C  
ATOM   1896  CB  SER A 130     -10.081 -18.085  -2.326  1.00 82.93           C  
ATOM   1897  HB2 SER A 130     -10.041 -19.068  -2.795  1.00 82.93           H  
ATOM   1898  HB3 SER A 130     -11.121 -17.765  -2.271  1.00 82.93           H  
ATOM   1899  O   SER A 130      -7.135 -17.988  -1.247  1.00 82.93           O  
ATOM   1900  OG  SER A 130      -9.347 -17.161  -3.111  1.00 82.93           O  
ATOM   1901  HG  SER A 130      -8.463 -17.521  -3.209  1.00 82.93           H  
ATOM   1902  N   TYR A 131      -7.941 -20.047  -0.776  1.00 84.14           N  
ATOM   1903  H   TYR A 131      -8.752 -20.584  -0.503  1.00 84.14           H  
ATOM   1904  CA  TYR A 131      -6.705 -20.792  -1.046  1.00 84.14           C  
ATOM   1905  HA  TYR A 131      -5.882 -20.298  -0.530  1.00 84.14           H  
ATOM   1906  C   TYR A 131      -6.358 -20.832  -2.548  1.00 84.14           C  
ATOM   1907  CB  TYR A 131      -6.831 -22.230  -0.505  1.00 84.14           C  
ATOM   1908  HB2 TYR A 131      -5.899 -22.761  -0.697  1.00 84.14           H  
ATOM   1909  HB3 TYR A 131      -7.613 -22.743  -1.065  1.00 84.14           H  
ATOM   1910  O   TYR A 131      -7.195 -20.540  -3.402  1.00 84.14           O  
ATOM   1911  CG  TYR A 131      -7.123 -22.349   0.979  1.00 84.14           C  
ATOM   1912  CD1 TYR A 131      -6.166 -21.917   1.916  1.00 84.14           C  
ATOM   1913  HD1 TYR A 131      -5.239 -21.480   1.577  1.00 84.14           H  
ATOM   1914  CD2 TYR A 131      -8.332 -22.920   1.425  1.00 84.14           C  
ATOM   1915  HD2 TYR A 131      -9.061 -23.274   0.710  1.00 84.14           H  
ATOM   1916  CE1 TYR A 131      -6.417 -22.053   3.294  1.00 84.14           C  
ATOM   1917  HE1 TYR A 131      -5.679 -21.720   4.009  1.00 84.14           H  
ATOM   1918  CE2 TYR A 131      -8.596 -23.030   2.804  1.00 84.14           C  
ATOM   1919  HE2 TYR A 131      -9.526 -23.450   3.157  1.00 84.14           H  
ATOM   1920  OH  TYR A 131      -7.914 -22.658   5.072  1.00 84.14           O  
ATOM   1921  HH  TYR A 131      -7.244 -22.224   5.604  1.00 84.14           H  
ATOM   1922  CZ  TYR A 131      -7.645 -22.581   3.742  1.00 84.14           C  
ATOM   1923  N   TYR A 132      -5.124 -21.243  -2.844  1.00 75.21           N  
ATOM   1924  H   TYR A 132      -4.491 -21.348  -2.064  1.00 75.21           H  
ATOM   1925  CA  TYR A 132      -4.526 -21.448  -4.168  1.00 75.21           C  
ATOM   1926  HA  TYR A 132      -3.473 -21.669  -3.992  1.00 75.21           H  
ATOM   1927  C   TYR A 132      -4.520 -20.206  -5.066  1.00 75.21           C  
ATOM   1928  CB  TYR A 132      -5.125 -22.694  -4.833  1.00 75.21           C  
ATOM   1929  HB2 TYR A 132      -4.546 -22.933  -5.724  1.00 75.21           H  
ATOM   1930  HB3 TYR A 132      -6.143 -22.471  -5.154  1.00 75.21           H  
ATOM   1931  O   TYR A 132      -4.585 -20.314  -6.290  1.00 75.21           O  
ATOM   1932  CG  TYR A 132      -5.137 -23.909  -3.929  1.00 75.21           C  
ATOM   1933  CD1 TYR A 132      -3.933 -24.575  -3.637  1.00 75.21           C  
ATOM   1934  HD1 TYR A 132      -3.007 -24.235  -4.077  1.00 75.21           H  
ATOM   1935  CD2 TYR A 132      -6.346 -24.347  -3.355  1.00 75.21           C  
ATOM   1936  HD2 TYR A 132      -7.268 -23.833  -3.585  1.00 75.21           H  
ATOM   1937  CE1 TYR A 132      -3.937 -25.690  -2.778  1.00 75.21           C  
ATOM   1938  HE1 TYR A 132      -3.010 -26.194  -2.548  1.00 75.21           H  
ATOM   1939  CE2 TYR A 132      -6.352 -25.456  -2.488  1.00 75.21           C  
ATOM   1940  HE2 TYR A 132      -7.272 -25.809  -2.047  1.00 75.21           H  
ATOM   1941  OH  TYR A 132      -5.154 -27.197  -1.363  1.00 75.21           O  
ATOM   1942  HH  TYR A 132      -4.275 -27.574  -1.277  1.00 75.21           H  
ATOM   1943  CZ  TYR A 132      -5.147 -26.127  -2.199  1.00 75.21           C  
ATOM   1944  N   LYS A 133      -4.449 -19.012  -4.464  1.00 80.29           N  
ATOM   1945  H   LYS A 133      -4.357 -18.989  -3.459  1.00 80.29           H  
ATOM   1946  CA  LYS A 133      -4.455 -17.743  -5.195  1.00 80.29           C  
ATOM   1947  HA  LYS A 133      -4.050 -17.929  -6.190  1.00 80.29           H  
ATOM   1948  C   LYS A 133      -3.562 -16.695  -4.530  1.00 80.29           C  
ATOM   1949  CB  LYS A 133      -5.911 -17.263  -5.343  1.00 80.29           C  
ATOM   1950  HB2 LYS A 133      -6.552 -18.113  -5.579  1.00 80.29           H  
ATOM   1951  HB3 LYS A 133      -6.243 -16.833  -4.398  1.00 80.29           H  
ATOM   1952  O   LYS A 133      -3.428 -16.654  -3.305  1.00 80.29           O  
ATOM   1953  CG  LYS A 133      -6.057 -16.231  -6.469  1.00 80.29           C  
ATOM   1954  HG2 LYS A 133      -5.807 -16.699  -7.421  1.00 80.29           H  
ATOM   1955  HG3 LYS A 133      -5.363 -15.407  -6.301  1.00 80.29           H  
ATOM   1956  CD  LYS A 133      -7.470 -15.653  -6.544  1.00 80.29           C  
ATOM   1957  HD2 LYS A 133      -7.764 -15.294  -5.557  1.00 80.29           H  
ATOM   1958  HD3 LYS A 133      -8.161 -16.430  -6.871  1.00 80.29           H  
ATOM   1959  CE  LYS A 133      -7.461 -14.482  -7.531  1.00 80.29           C  
ATOM   1960  HE2 LYS A 133      -7.100 -14.840  -8.495  1.00 80.29           H  
ATOM   1961  HE3 LYS A 133      -6.753 -13.739  -7.165  1.00 80.29           H  
ATOM   1962  NZ  LYS A 133      -8.808 -13.882  -7.673  1.00 80.29           N  
ATOM   1963  HZ1 LYS A 133      -9.465 -14.566  -8.019  1.00 80.29           H  
ATOM   1964  HZ2 LYS A 133      -9.124 -13.547  -6.774  1.00 80.29           H  
ATOM   1965  HZ3 LYS A 133      -8.775 -13.099  -8.310  1.00 80.29           H  
ATOM   1966  N   GLU A 134      -2.990 -15.823  -5.359  1.00 86.60           N  
ATOM   1967  H   GLU A 134      -3.136 -15.942  -6.352  1.00 86.60           H  
ATOM   1968  CA  GLU A 134      -2.407 -14.558  -4.916  1.00 86.60           C  
ATOM   1969  HA  GLU A 134      -1.854 -14.746  -3.996  1.00 86.60           H  
ATOM   1970  C   GLU A 134      -3.505 -13.515  -4.635  1.00 86.60           C  
ATOM   1971  CB  GLU A 134      -1.420 -13.991  -5.949  1.00 86.60           C  
ATOM   1972  HB2 GLU A 134      -1.948 -13.840  -6.891  1.00 86.60           H  
ATOM   1973  HB3 GLU A 134      -1.094 -13.017  -5.585  1.00 86.60           H  
ATOM   1974  O   GLU A 134      -4.425 -13.333  -5.438  1.00 86.60           O  
ATOM   1975  CG  GLU A 134      -0.164 -14.842  -6.213  1.00 86.60           C  
ATOM   1976  HG2 GLU A 134      -0.458 -15.782  -6.680  1.00 86.60           H  
ATOM   1977  HG3 GLU A 134       0.311 -15.066  -5.258  1.00 86.60           H  
ATOM   1978  CD  GLU A 134       0.847 -14.106  -7.125  1.00 86.60           C  
ATOM   1979  OE1 GLU A 134       2.029 -14.506  -7.190  1.00 86.60           O  
ATOM   1980  OE2 GLU A 134       0.515 -13.046  -7.717  1.00 86.60           O  
ATOM   1981  N   HIS A 135      -3.377 -12.789  -3.528  1.00 89.77           N  
ATOM   1982  H   HIS A 135      -2.603 -12.994  -2.912  1.00 89.77           H  
ATOM   1983  CA  HIS A 135      -4.245 -11.672  -3.159  1.00 89.77           C  
ATOM   1984  HA  HIS A 135      -4.984 -11.499  -3.942  1.00 89.77           H  
ATOM   1985  C   HIS A 135      -3.413 -10.406  -3.001  1.00 89.77           C  
ATOM   1986  CB  HIS A 135      -5.005 -11.983  -1.864  1.00 89.77           C  
ATOM   1987  HB2 HIS A 135      -4.295 -12.145  -1.053  1.00 89.77           H  
ATOM   1988  HB3 HIS A 135      -5.619 -11.120  -1.608  1.00 89.77           H  
ATOM   1989  O   HIS A 135      -2.459 -10.395  -2.223  1.00 89.77           O  
ATOM   1990  CG  HIS A 135      -5.914 -13.177  -1.963  1.00 89.77           C  
ATOM   1991  CD2 HIS A 135      -5.574 -14.462  -1.665  1.00 89.77           C  
ATOM   1992  HD2 HIS A 135      -4.601 -14.807  -1.348  1.00 89.77           H  
ATOM   1993  ND1 HIS A 135      -7.253 -13.143  -2.360  1.00 89.77           N  
ATOM   1994  CE1 HIS A 135      -7.687 -14.408  -2.279  1.00 89.77           C  
ATOM   1995  HE1 HIS A 135      -8.694 -14.723  -2.508  1.00 89.77           H  
ATOM   1996  NE2 HIS A 135      -6.703 -15.221  -1.860  1.00 89.77           N  
ATOM   1997  HE2 HIS A 135      -6.784 -16.214  -1.688  1.00 89.77           H  
ATOM   1998  N   ASP A 136      -3.797  -9.348  -3.708  1.00 92.95           N  
ATOM   1999  H   ASP A 136      -4.608  -9.421  -4.305  1.00 92.95           H  
ATOM   2000  CA  ASP A 136      -3.322  -7.998  -3.413  1.00 92.95           C  
ATOM   2001  HA  ASP A 136      -2.277  -8.029  -3.104  1.00 92.95           H  
ATOM   2002  C   ASP A 136      -4.170  -7.462  -2.264  1.00 92.95           C  
ATOM   2003  CB  ASP A 136      -3.429  -7.092  -4.643  1.00 92.95           C  
ATOM   2004  HB2 ASP A 136      -4.472  -7.032  -4.953  1.00 92.95           H  
ATOM   2005  HB3 ASP A 136      -3.101  -6.090  -4.367  1.00 92.95           H  
ATOM   2006  O   ASP A 136      -5.400  -7.481  -2.336  1.00 92.95           O  
ATOM   2007  CG  ASP A 136      -2.590  -7.564  -5.829  1.00 92.95           C  
ATOM   2008  OD1 ASP A 136      -1.680  -8.412  -5.675  1.00 92.95           O  
ATOM   2009  OD2 ASP A 136      -2.850  -7.074  -6.946  1.00 92.95           O  
ATOM   2010  N   VAL A 137      -3.520  -7.054  -1.182  1.00 93.11           N  
ATOM   2011  H   VAL A 137      -2.511  -7.033  -1.194  1.00 93.11           H  
ATOM   2012  CA  VAL A 137      -4.191  -6.680   0.064  1.00 93.11           C  
ATOM   2013  HA  VAL A 137      -5.218  -6.387  -0.153  1.00 93.11           H  
ATOM   2014  C   VAL A 137      -3.516  -5.478   0.695  1.00 93.11           C  
ATOM   2015  CB  VAL A 137      -4.221  -7.847   1.071  1.00 93.11           C  
ATOM   2016  HB  VAL A 137      -4.613  -7.467   2.015  1.00 93.11           H  
ATOM   2017  O   VAL A 137      -2.305  -5.291   0.566  1.00 93.11           O  
ATOM   2018  CG1 VAL A 137      -5.153  -8.969   0.602  1.00 93.11           C  
ATOM   2019 HG11 VAL A 137      -5.284  -9.696   1.404  1.00 93.11           H  
ATOM   2020 HG12 VAL A 137      -4.725  -9.462  -0.271  1.00 93.11           H  
ATOM   2021 HG13 VAL A 137      -6.124  -8.552   0.337  1.00 93.11           H  
ATOM   2022  CG2 VAL A 137      -2.835  -8.443   1.353  1.00 93.11           C  
ATOM   2023 HG21 VAL A 137      -2.459  -8.968   0.475  1.00 93.11           H  
ATOM   2024 HG22 VAL A 137      -2.898  -9.134   2.194  1.00 93.11           H  
ATOM   2025 HG23 VAL A 137      -2.129  -7.655   1.616  1.00 93.11           H  
ATOM   2026  N   THR A 138      -4.288  -4.691   1.436  1.00 94.62           N  
ATOM   2027  H   THR A 138      -5.283  -4.858   1.481  1.00 94.62           H  
ATOM   2028  CA  THR A 138      -3.724  -3.705   2.356  1.00 94.62           C  
ATOM   2029  HA  THR A 138      -2.753  -3.381   1.979  1.00 94.62           H  
ATOM   2030  C   THR A 138      -3.518  -4.357   3.722  1.00 94.62           C  
ATOM   2031  CB  THR A 138      -4.601  -2.455   2.430  1.00 94.62           C  
ATOM   2032  HB  THR A 138      -5.574  -2.711   2.850  1.00 94.62           H  
ATOM   2033  O   THR A 138      -4.430  -4.967   4.276  1.00 94.62           O  
ATOM   2034  CG2 THR A 138      -3.947  -1.362   3.275  1.00 94.62           C  
ATOM   2035 HG21 THR A 138      -2.953  -1.134   2.891  1.00 94.62           H  
ATOM   2036 HG22 THR A 138      -4.562  -0.463   3.238  1.00 94.62           H  
ATOM   2037 HG23 THR A 138      -3.871  -1.690   4.312  1.00 94.62           H  
ATOM   2038  OG1 THR A 138      -4.785  -1.927   1.130  1.00 94.62           O  
ATOM   2039  HG1 THR A 138      -5.548  -2.374   0.757  1.00 94.62           H  
ATOM   2040  N   MET A 139      -2.312  -4.255   4.272  1.00 93.62           N  
ATOM   2041  H   MET A 139      -1.606  -3.722   3.784  1.00 93.62           H  
ATOM   2042  CA  MET A 139      -1.947  -4.828   5.569  1.00 93.62           C  
ATOM   2043  HA  MET A 139      -2.822  -5.277   6.040  1.00 93.62           H  
ATOM   2044  C   MET A 139      -1.434  -3.748   6.510  1.00 93.62           C  
ATOM   2045  CB  MET A 139      -0.898  -5.931   5.396  1.00 93.62           C  
ATOM   2046  HB2 MET A 139      -0.074  -5.549   4.793  1.00 93.62           H  
ATOM   2047  HB3 MET A 139      -0.508  -6.218   6.372  1.00 93.62           H  
ATOM   2048  O   MET A 139      -0.917  -2.721   6.078  1.00 93.62           O  
ATOM   2049  CG  MET A 139      -1.500  -7.176   4.739  1.00 93.62           C  
ATOM   2050  HG2 MET A 139      -2.349  -7.502   5.339  1.00 93.62           H  
ATOM   2051  HG3 MET A 139      -1.870  -6.913   3.748  1.00 93.62           H  
ATOM   2052  SD  MET A 139      -0.350  -8.571   4.588  1.00 93.62           S  
ATOM   2053  CE  MET A 139       0.789  -7.888   3.353  1.00 93.62           C  
ATOM   2054  HE1 MET A 139       0.229  -7.595   2.465  1.00 93.62           H  
ATOM   2055  HE2 MET A 139       1.303  -7.018   3.760  1.00 93.62           H  
ATOM   2056  HE3 MET A 139       1.525  -8.645   3.082  1.00 93.62           H  
ATOM   2057  N   GLN A 140      -1.550  -4.001   7.810  1.00 92.94           N  
ATOM   2058  H   GLN A 140      -1.960  -4.879   8.094  1.00 92.94           H  
ATOM   2059  CA  GLN A 140      -0.963  -3.156   8.841  1.00 92.94           C  
ATOM   2060  HA  GLN A 140      -0.123  -2.604   8.418  1.00 92.94           H  
ATOM   2061  C   GLN A 140      -0.438  -4.048   9.964  1.00 92.94           C  
ATOM   2062  CB  GLN A 140      -2.007  -2.145   9.333  1.00 92.94           C  
ATOM   2063  HB2 GLN A 140      -2.803  -2.662   9.868  1.00 92.94           H  
ATOM   2064  HB3 GLN A 140      -2.436  -1.626   8.475  1.00 92.94           H  
ATOM   2065  O   GLN A 140      -1.216  -4.628  10.718  1.00 92.94           O  
ATOM   2066  CG  GLN A 140      -1.354  -1.110  10.254  1.00 92.94           C  
ATOM   2067  HG2 GLN A 140      -0.540  -0.626   9.715  1.00 92.94           H  
ATOM   2068  HG3 GLN A 140      -0.939  -1.611  11.128  1.00 92.94           H  
ATOM   2069  CD  GLN A 140      -2.319  -0.037  10.741  1.00 92.94           C  
ATOM   2070  NE2 GLN A 140      -1.797   1.071  11.213  1.00 92.94           N  
ATOM   2071 HE21 GLN A 140      -2.422   1.807  11.509  1.00 92.94           H  
ATOM   2072 HE22 GLN A 140      -0.794   1.191  11.181  1.00 92.94           H  
ATOM   2073  OE1 GLN A 140      -3.536  -0.167  10.712  1.00 92.94           O  
ATOM   2074  N   LEU A 141       0.886  -4.177  10.066  1.00 91.43           N  
ATOM   2075  H   LEU A 141       1.470  -3.687   9.404  1.00 91.43           H  
ATOM   2076  CA  LEU A 141       1.521  -5.140  10.979  1.00 91.43           C  
ATOM   2077  HA  LEU A 141       1.016  -6.102  10.893  1.00 91.43           H  
ATOM   2078  C   LEU A 141       1.399  -4.710  12.439  1.00 91.43           C  
ATOM   2079  CB  LEU A 141       3.004  -5.332  10.608  1.00 91.43           C  
ATOM   2080  HB2 LEU A 141       3.552  -4.420  10.846  1.00 91.43           H  
ATOM   2081  HB3 LEU A 141       3.414  -6.140  11.215  1.00 91.43           H  
ATOM   2082  O   LEU A 141       1.167  -5.532  13.322  1.00 91.43           O  
ATOM   2083  CG  LEU A 141       3.240  -5.657   9.130  1.00 91.43           C  
ATOM   2084  HG  LEU A 141       2.876  -4.805   8.556  1.00 91.43           H  
ATOM   2085  CD1 LEU A 141       4.716  -5.804   8.819  1.00 91.43           C  
ATOM   2086 HD11 LEU A 141       4.855  -6.028   7.761  1.00 91.43           H  
ATOM   2087 HD12 LEU A 141       5.162  -6.599   9.416  1.00 91.43           H  
ATOM   2088 HD13 LEU A 141       5.211  -4.853   9.020  1.00 91.43           H  
ATOM   2089  CD2 LEU A 141       2.517  -6.909   8.662  1.00 91.43           C  
ATOM   2090 HD21 LEU A 141       2.920  -7.781   9.178  1.00 91.43           H  
ATOM   2091 HD22 LEU A 141       2.665  -7.014   7.587  1.00 91.43           H  
ATOM   2092 HD23 LEU A 141       1.445  -6.821   8.836  1.00 91.43           H  
ATOM   2093  N   THR A 142       1.544  -3.410  12.692  1.00 87.89           N  
ATOM   2094  H   THR A 142       1.667  -2.781  11.912  1.00 87.89           H  
ATOM   2095  CA  THR A 142       1.452  -2.820  14.028  1.00 87.89           C  
ATOM   2096  HA  THR A 142       0.838  -3.466  14.655  1.00 87.89           H  
ATOM   2097  C   THR A 142       0.772  -1.459  13.947  1.00 87.89           C  
ATOM   2098  CB  THR A 142       2.831  -2.676  14.701  1.00 87.89           C  
ATOM   2099  HB  THR A 142       2.656  -2.486  15.760  1.00 87.89           H  
ATOM   2100  O   THR A 142       0.785  -0.813  12.902  1.00 87.89           O  
ATOM   2101  CG2 THR A 142       3.740  -3.900  14.587  1.00 87.89           C  
ATOM   2102 HG21 THR A 142       3.226  -4.779  14.974  1.00 87.89           H  
ATOM   2103 HG22 THR A 142       4.645  -3.739  15.174  1.00 87.89           H  
ATOM   2104 HG23 THR A 142       4.024  -4.080  13.550  1.00 87.89           H  
ATOM   2105  OG1 THR A 142       3.538  -1.574  14.187  1.00 87.89           O  
ATOM   2106  HG1 THR A 142       4.105  -1.897  13.483  1.00 87.89           H  
ATOM   2107  N   SER A 143       0.231  -0.970  15.064  1.00 81.52           N  
ATOM   2108  H   SER A 143       0.258  -1.513  15.915  1.00 81.52           H  
ATOM   2109  CA  SER A 143      -0.345   0.380  15.133  1.00 81.52           C  
ATOM   2110  HA  SER A 143      -1.085   0.486  14.340  1.00 81.52           H  
ATOM   2111  C   SER A 143       0.684   1.501  14.941  1.00 81.52           C  
ATOM   2112  CB  SER A 143      -1.045   0.566  16.481  1.00 81.52           C  
ATOM   2113  HB2 SER A 143      -1.816  -0.196  16.589  1.00 81.52           H  
ATOM   2114  HB3 SER A 143      -1.518   1.548  16.518  1.00 81.52           H  
ATOM   2115  O   SER A 143       0.288   2.649  14.777  1.00 81.52           O  
ATOM   2116  OG  SER A 143      -0.113   0.444  17.542  1.00 81.52           O  
ATOM   2117  HG  SER A 143       0.260   1.313  17.703  1.00 81.52           H  
ATOM   2118  N   LYS A 144       1.987   1.187  15.012  1.00 84.81           N  
ATOM   2119  H   LYS A 144       2.232   0.210  15.091  1.00 84.81           H  
ATOM   2120  CA  LYS A 144       3.082   2.142  14.797  1.00 84.81           C  
ATOM   2121  HA  LYS A 144       2.791   3.129  15.158  1.00 84.81           H  
ATOM   2122  C   LYS A 144       3.414   2.328  13.316  1.00 84.81           C  
ATOM   2123  CB  LYS A 144       4.346   1.686  15.543  1.00 84.81           C  
ATOM   2124  HB2 LYS A 144       4.640   0.700  15.183  1.00 84.81           H  
ATOM   2125  HB3 LYS A 144       5.150   2.380  15.299  1.00 84.81           H  
ATOM   2126  O   LYS A 144       3.967   3.360  12.964  1.00 84.81           O  
ATOM   2127  CG  LYS A 144       4.188   1.648  17.070  1.00 84.81           C  
ATOM   2128  HG2 LYS A 144       3.888   2.633  17.428  1.00 84.81           H  
ATOM   2129  HG3 LYS A 144       3.427   0.918  17.346  1.00 84.81           H  
ATOM   2130  CD  LYS A 144       5.527   1.255  17.709  1.00 84.81           C  
ATOM   2131  HD2 LYS A 144       5.820   0.273  17.340  1.00 84.81           H  
ATOM   2132  HD3 LYS A 144       6.284   1.980  17.411  1.00 84.81           H  
ATOM   2133  CE  LYS A 144       5.431   1.221  19.238  1.00 84.81           C  
ATOM   2134  HE2 LYS A 144       4.671   0.495  19.526  1.00 84.81           H  
ATOM   2135  HE3 LYS A 144       5.113   2.204  19.586  1.00 84.81           H  
ATOM   2136  NZ  LYS A 144       6.741   0.865  19.842  1.00 84.81           N  
ATOM   2137  HZ1 LYS A 144       6.690   0.853  20.850  1.00 84.81           H  
ATOM   2138  HZ2 LYS A 144       7.445   1.537  19.570  1.00 84.81           H  
ATOM   2139  HZ3 LYS A 144       7.048  -0.042  19.521  1.00 84.81           H  
ATOM   2140  N   LEU A 145       3.095   1.343  12.475  1.00 89.19           N  
ATOM   2141  H   LEU A 145       2.554   0.564  12.822  1.00 89.19           H  
ATOM   2142  CA  LEU A 145       3.364   1.389  11.040  1.00 89.19           C  
ATOM   2143  HA  LEU A 145       4.111   2.157  10.841  1.00 89.19           H  
ATOM   2144  C   LEU A 145       2.112   1.804  10.271  1.00 89.19           C  
ATOM   2145  CB  LEU A 145       3.930   0.043  10.554  1.00 89.19           C  
ATOM   2146  HB2 LEU A 145       3.214  -0.745  10.787  1.00 89.19           H  
ATOM   2147  HB3 LEU A 145       4.036   0.085   9.470  1.00 89.19           H  
ATOM   2148  O   LEU A 145       0.987   1.425  10.621  1.00 89.19           O  
ATOM   2149  CG  LEU A 145       5.299  -0.319  11.161  1.00 89.19           C  
ATOM   2150  HG  LEU A 145       5.199  -0.418  12.241  1.00 89.19           H  
ATOM   2151  CD1 LEU A 145       5.765  -1.662  10.608  1.00 89.19           C  
ATOM   2152 HD11 LEU A 145       6.742  -1.907  11.025  1.00 89.19           H  
ATOM   2153 HD12 LEU A 145       5.876  -1.592   9.526  1.00 89.19           H  
ATOM   2154 HD13 LEU A 145       5.050  -2.448  10.849  1.00 89.19           H  
ATOM   2155  CD2 LEU A 145       6.376   0.722  10.865  1.00 89.19           C  
ATOM   2156 HD21 LEU A 145       6.447   0.899   9.791  1.00 89.19           H  
ATOM   2157 HD22 LEU A 145       6.161   1.663  11.371  1.00 89.19           H  
ATOM   2158 HD23 LEU A 145       7.346   0.372  11.220  1.00 89.19           H  
ATOM   2159  N   ALA A 146       2.315   2.579   9.208  1.00 89.16           N  
ATOM   2160  H   ALA A 146       3.261   2.825   8.956  1.00 89.16           H  
ATOM   2161  CA  ALA A 146       1.250   2.915   8.278  1.00 89.16           C  
ATOM   2162  HA  ALA A 146       0.428   3.336   8.856  1.00 89.16           H  
ATOM   2163  C   ALA A 146       0.768   1.651   7.535  1.00 89.16           C  
ATOM   2164  CB  ALA A 146       1.748   3.993   7.310  1.00 89.16           C  
ATOM   2165  HB1 ALA A 146       0.946   4.276   6.628  1.00 89.16           H  
ATOM   2166  HB2 ALA A 146       2.069   4.875   7.864  1.00 89.16           H  
ATOM   2167  HB3 ALA A 146       2.585   3.611   6.726  1.00 89.16           H  
ATOM   2168  O   ALA A 146       1.564   0.741   7.284  1.00 89.16           O  
ATOM   2169  N   PRO A 147      -0.521   1.568   7.163  1.00 93.07           N  
ATOM   2170  CA  PRO A 147      -0.989   0.515   6.274  1.00 93.07           C  
ATOM   2171  HA  PRO A 147      -0.804  -0.441   6.763  1.00 93.07           H  
ATOM   2172  C   PRO A 147      -0.266   0.564   4.922  1.00 93.07           C  
ATOM   2173  CB  PRO A 147      -2.497   0.731   6.116  1.00 93.07           C  
ATOM   2174  HB2 PRO A 147      -3.033  -0.219   6.105  1.00 93.07           H  
ATOM   2175  HB3 PRO A 147      -2.706   1.294   5.207  1.00 93.07           H  
ATOM   2176  O   PRO A 147      -0.093   1.640   4.352  1.00 93.07           O  
ATOM   2177  CG  PRO A 147      -2.875   1.578   7.330  1.00 93.07           C  
ATOM   2178  HG2 PRO A 147      -3.059   0.927   8.184  1.00 93.07           H  
ATOM   2179  HG3 PRO A 147      -3.745   2.204   7.131  1.00 93.07           H  
ATOM   2180  CD  PRO A 147      -1.624   2.415   7.581  1.00 93.07           C  
ATOM   2181  HD2 PRO A 147      -1.644   3.315   6.966  1.00 93.07           H  
ATOM   2182  HD3 PRO A 147      -1.562   2.672   8.638  1.00 93.07           H  
ATOM   2183  N   PHE A 148       0.102  -0.595   4.381  1.00 92.42           N  
ATOM   2184  H   PHE A 148      -0.093  -1.446   4.888  1.00 92.42           H  
ATOM   2185  CA  PHE A 148       0.791  -0.714   3.094  1.00 92.42           C  
ATOM   2186  HA  PHE A 148       0.744   0.246   2.580  1.00 92.42           H  
ATOM   2187  C   PHE A 148       0.108  -1.746   2.196  1.00 92.42           C  
ATOM   2188  CB  PHE A 148       2.279  -1.039   3.304  1.00 92.42           C  
ATOM   2189  HB2 PHE A 148       2.801  -0.908   2.356  1.00 92.42           H  
ATOM   2190  HB3 PHE A 148       2.706  -0.320   4.003  1.00 92.42           H  
ATOM   2191  O   PHE A 148      -0.528  -2.688   2.675  1.00 92.42           O  
ATOM   2192  CG  PHE A 148       2.545  -2.441   3.815  1.00 92.42           C  
ATOM   2193  CD1 PHE A 148       2.362  -2.730   5.176  1.00 92.42           C  
ATOM   2194  HD1 PHE A 148       2.073  -1.948   5.863  1.00 92.42           H  
ATOM   2195  CD2 PHE A 148       2.952  -3.463   2.934  1.00 92.42           C  
ATOM   2196  HD2 PHE A 148       3.127  -3.238   1.893  1.00 92.42           H  
ATOM   2197  CE1 PHE A 148       2.554  -4.037   5.643  1.00 92.42           C  
ATOM   2198  HE1 PHE A 148       2.378  -4.249   6.688  1.00 92.42           H  
ATOM   2199  CE2 PHE A 148       3.157  -4.771   3.410  1.00 92.42           C  
ATOM   2200  HE2 PHE A 148       3.483  -5.545   2.731  1.00 92.42           H  
ATOM   2201  CZ  PHE A 148       2.957  -5.058   4.770  1.00 92.42           C  
ATOM   2202  HZ  PHE A 148       3.110  -6.058   5.148  1.00 92.42           H  
ATOM   2203  N   LYS A 149       0.252  -1.580   0.877  1.00 93.43           N  
ATOM   2204  H   LYS A 149       0.846  -0.829   0.555  1.00 93.43           H  
ATOM   2205  CA  LYS A 149      -0.162  -2.602  -0.089  1.00 93.43           C  
ATOM   2206  HA  LYS A 149      -1.077  -3.076   0.267  1.00 93.43           H  
ATOM   2207  C   LYS A 149       0.897  -3.687  -0.176  1.00 93.43           C  
ATOM   2208  CB  LYS A 149      -0.436  -2.011  -1.473  1.00 93.43           C  
ATOM   2209  HB2 LYS A 149      -0.503  -2.835  -2.184  1.00 93.43           H  
ATOM   2210  HB3 LYS A 149       0.381  -1.357  -1.776  1.00 93.43           H  
ATOM   2211  O   LYS A 149       2.068  -3.401  -0.405  1.00 93.43           O  
ATOM   2212  CG  LYS A 149      -1.763  -1.250  -1.484  1.00 93.43           C  
ATOM   2213  HG2 LYS A 149      -1.663  -0.326  -0.913  1.00 93.43           H  
ATOM   2214  HG3 LYS A 149      -2.534  -1.869  -1.025  1.00 93.43           H  
ATOM   2215  CD  LYS A 149      -2.175  -0.936  -2.921  1.00 93.43           C  
ATOM   2216  HD2 LYS A 149      -1.448  -0.261  -3.373  1.00 93.43           H  
ATOM   2217  HD3 LYS A 149      -2.213  -1.864  -3.493  1.00 93.43           H  
ATOM   2218  CE  LYS A 149      -3.560  -0.293  -2.885  1.00 93.43           C  
ATOM   2219  HE2 LYS A 149      -3.491   0.661  -2.362  1.00 93.43           H  
ATOM   2220  HE3 LYS A 149      -4.223  -0.937  -2.308  1.00 93.43           H  
ATOM   2221  NZ  LYS A 149      -4.096  -0.108  -4.250  1.00 93.43           N  
ATOM   2222  HZ1 LYS A 149      -4.171  -1.009  -4.700  1.00 93.43           H  
ATOM   2223  HZ2 LYS A 149      -3.479   0.490  -4.783  1.00 93.43           H  
ATOM   2224  HZ3 LYS A 149      -5.015   0.306  -4.194  1.00 93.43           H  
ATOM   2225  N   GLY A 150       0.465  -4.927  -0.027  1.00 92.57           N  
ATOM   2226  H   GLY A 150      -0.522  -5.070   0.132  1.00 92.57           H  
ATOM   2227  CA  GLY A 150       1.299  -6.102  -0.183  1.00 92.57           C  
ATOM   2228  HA2 GLY A 150       2.215  -5.851  -0.717  1.00 92.57           H  
ATOM   2229  HA3 GLY A 150       1.570  -6.488   0.800  1.00 92.57           H  
ATOM   2230  C   GLY A 150       0.572  -7.184  -0.961  1.00 92.57           C  
ATOM   2231  O   GLY A 150      -0.599  -7.058  -1.328  1.00 92.57           O  
ATOM   2232  N   LYS A 151       1.286  -8.278  -1.201  1.00 92.21           N  
ATOM   2233  H   LYS A 151       2.241  -8.317  -0.875  1.00 92.21           H  
ATOM   2234  CA  LYS A 151       0.733  -9.445  -1.874  1.00 92.21           C  
ATOM   2235  HA  LYS A 151      -0.337  -9.298  -2.020  1.00 92.21           H  
ATOM   2236  C   LYS A 151       0.920 -10.685  -1.019  1.00 92.21           C  
ATOM   2237  CB  LYS A 151       1.365  -9.565  -3.253  1.00 92.21           C  
ATOM   2238  HB2 LYS A 151       2.433  -9.739  -3.119  1.00 92.21           H  
ATOM   2239  HB3 LYS A 151       1.225  -8.629  -3.794  1.00 92.21           H  
ATOM   2240  O   LYS A 151       2.024 -10.979  -0.558  1.00 92.21           O  
ATOM   2241  CG  LYS A 151       0.756 -10.716  -4.058  1.00 92.21           C  
ATOM   2242  HG2 LYS A 151      -0.288 -10.507  -4.288  1.00 92.21           H  
ATOM   2243  HG3 LYS A 151       0.801 -11.643  -3.486  1.00 92.21           H  
ATOM   2244  CD  LYS A 151       1.568 -10.918  -5.332  1.00 92.21           C  
ATOM   2245  HD2 LYS A 151       1.354 -11.912  -5.725  1.00 92.21           H  
ATOM   2246  HD3 LYS A 151       2.632 -10.889  -5.100  1.00 92.21           H  
ATOM   2247  CE  LYS A 151       1.267  -9.861  -6.381  1.00 92.21           C  
ATOM   2248  HE2 LYS A 151       2.032  -9.961  -7.151  1.00 92.21           H  
ATOM   2249  HE3 LYS A 151       1.346  -8.863  -5.951  1.00 92.21           H  
ATOM   2250  NZ  LYS A 151      -0.060 -10.053  -6.996  1.00 92.21           N  
ATOM   2251  HZ1 LYS A 151      -0.215 -11.023  -7.231  1.00 92.21           H  
ATOM   2252  HZ2 LYS A 151      -0.775  -9.712  -6.369  1.00 92.21           H  
ATOM   2253  HZ3 LYS A 151      -0.142  -9.479  -7.823  1.00 92.21           H  
ATOM   2254  N   CYS A 152      -0.161 -11.435  -0.878  1.00 93.19           N  
ATOM   2255  H   CYS A 152      -1.015 -11.099  -1.299  1.00 93.19           H  
ATOM   2256  CA  CYS A 152      -0.205 -12.701  -0.170  1.00 93.19           C  
ATOM   2257  HA  CYS A 152       0.723 -12.854   0.382  1.00 93.19           H  
ATOM   2258  C   CYS A 152      -0.373 -13.852  -1.149  1.00 93.19           C  
ATOM   2259  CB  CYS A 152      -1.369 -12.652   0.820  1.00 93.19           C  
ATOM   2260  HB2 CYS A 152      -1.514 -13.643   1.249  1.00 93.19           H  
ATOM   2261  HB3 CYS A 152      -2.279 -12.373   0.290  1.00 93.19           H  
ATOM   2262  O   CYS A 152      -1.289 -13.830  -1.963  1.00 93.19           O  
ATOM   2263  SG  CYS A 152      -1.100 -11.483   2.164  1.00 93.19           S  
ATOM   2264  N   ASN A 153       0.462 -14.883  -1.043  1.00 88.27           N  
ATOM   2265  H   ASN A 153       1.197 -14.834  -0.352  1.00 88.27           H  
ATOM   2266  CA  ASN A 153       0.238 -16.157  -1.716  1.00 88.27           C  
ATOM   2267  HA  ASN A 153      -0.511 -16.031  -2.498  1.00 88.27           H  
ATOM   2268  C   ASN A 153      -0.295 -17.175  -0.710  1.00 88.27           C  
ATOM   2269  CB  ASN A 153       1.537 -16.641  -2.374  1.00 88.27           C  
ATOM   2270  HB2 ASN A 153       2.200 -17.094  -1.636  1.00 88.27           H  
ATOM   2271  HB3 ASN A 153       2.068 -15.799  -2.818  1.00 88.27           H  
ATOM   2272  O   ASN A 153       0.445 -17.586   0.182  1.00 88.27           O  
ATOM   2273  CG  ASN A 153       1.248 -17.650  -3.462  1.00 88.27           C  
ATOM   2274  ND2 ASN A 153       2.165 -17.865  -4.373  1.00 88.27           N  
ATOM   2275 HD21 ASN A 153       1.839 -18.307  -5.220  1.00 88.27           H  
ATOM   2276 HD22 ASN A 153       2.938 -17.217  -4.438  1.00 88.27           H  
ATOM   2277  OD1 ASN A 153       0.191 -18.249  -3.517  1.00 88.27           O  
ATOM   2278  N   LEU A 154      -1.560 -17.576  -0.829  1.00 87.22           N  
ATOM   2279  H   LEU A 154      -2.099 -17.249  -1.618  1.00 87.22           H  
ATOM   2280  CA  LEU A 154      -2.213 -18.480   0.119  1.00 87.22           C  
ATOM   2281  HA  LEU A 154      -1.602 -18.596   1.014  1.00 87.22           H  
ATOM   2282  C   LEU A 154      -2.362 -19.865  -0.523  1.00 87.22           C  
ATOM   2283  CB  LEU A 154      -3.569 -17.872   0.545  1.00 87.22           C  
ATOM   2284  HB2 LEU A 154      -4.023 -18.529   1.286  1.00 87.22           H  
ATOM   2285  HB3 LEU A 154      -4.228 -17.850  -0.323  1.00 87.22           H  
ATOM   2286  O   LEU A 154      -3.277 -20.073  -1.307  1.00 87.22           O  
ATOM   2287  CG  LEU A 154      -3.503 -16.440   1.115  1.00 87.22           C  
ATOM   2288  HG  LEU A 154      -3.127 -15.769   0.343  1.00 87.22           H  
ATOM   2289  CD1 LEU A 154      -4.890 -15.940   1.519  1.00 87.22           C  
ATOM   2290 HD11 LEU A 154      -5.620 -16.182   0.746  1.00 87.22           H  
ATOM   2291 HD12 LEU A 154      -5.194 -16.390   2.464  1.00 87.22           H  
ATOM   2292 HD13 LEU A 154      -4.861 -14.859   1.650  1.00 87.22           H  
ATOM   2293  CD2 LEU A 154      -2.589 -16.329   2.334  1.00 87.22           C  
ATOM   2294 HD21 LEU A 154      -2.664 -15.323   2.747  1.00 87.22           H  
ATOM   2295 HD22 LEU A 154      -1.554 -16.509   2.041  1.00 87.22           H  
ATOM   2296 HD23 LEU A 154      -2.888 -17.044   3.100  1.00 87.22           H  
ATOM   2297  N   TRP A 155      -1.491 -20.826  -0.206  1.00 76.56           N  
ATOM   2298  H   TRP A 155      -0.787 -20.625   0.489  1.00 76.56           H  
ATOM   2299  CA  TRP A 155      -1.508 -22.188  -0.777  1.00 76.56           C  
ATOM   2300  HA  TRP A 155      -1.987 -22.169  -1.755  1.00 76.56           H  
ATOM   2301  C   TRP A 155      -2.286 -23.210   0.059  1.00 76.56           C  
ATOM   2302  CB  TRP A 155      -0.070 -22.684  -0.977  1.00 76.56           C  
ATOM   2303  HB2 TRP A 155       0.544 -22.398  -0.123  1.00 76.56           H  
ATOM   2304  HB3 TRP A 155      -0.074 -23.774  -1.017  1.00 76.56           H  
ATOM   2305  O   TRP A 155      -2.612 -24.286  -0.431  1.00 76.56           O  
ATOM   2306  CG  TRP A 155       0.589 -22.206  -2.223  1.00 76.56           C  
ATOM   2307  CD1 TRP A 155       1.009 -20.946  -2.452  1.00 76.56           C  
ATOM   2308  HD1 TRP A 155       0.901 -20.122  -1.762  1.00 76.56           H  
ATOM   2309  CD2 TRP A 155       0.878 -22.954  -3.444  1.00 76.56           C  
ATOM   2310  CE2 TRP A 155       1.488 -22.067  -4.381  1.00 76.56           C  
ATOM   2311  CE3 TRP A 155       0.674 -24.288  -3.858  1.00 76.56           C  
ATOM   2312  HE3 TRP A 155       0.196 -24.985  -3.186  1.00 76.56           H  
ATOM   2313  NE1 TRP A 155       1.549 -20.864  -3.717  1.00 76.56           N  
ATOM   2314  HE1 TRP A 155       1.860 -19.989  -4.115  1.00 76.56           H  
ATOM   2315  CH2 TRP A 155       1.672 -23.814  -6.040  1.00 76.56           C  
ATOM   2316  HH2 TRP A 155       1.967 -24.149  -7.023  1.00 76.56           H  
ATOM   2317  CZ2 TRP A 155       1.880 -22.477  -5.661  1.00 76.56           C  
ATOM   2318  HZ2 TRP A 155       2.338 -21.779  -6.346  1.00 76.56           H  
ATOM   2319  CZ3 TRP A 155       1.072 -24.714  -5.141  1.00 76.56           C  
ATOM   2320  HZ3 TRP A 155       0.905 -25.736  -5.448  1.00 76.56           H  
ATOM   2321  N   GLY A 156      -2.563 -22.920   1.326  1.00 77.12           N  
ATOM   2322  H   GLY A 156      -2.183 -22.073   1.723  1.00 77.12           H  
ATOM   2323  CA  GLY A 156      -3.283 -23.832   2.209  1.00 77.12           C  
ATOM   2324  HA2 GLY A 156      -4.308 -23.935   1.854  1.00 77.12           H  
ATOM   2325  HA3 GLY A 156      -2.812 -24.815   2.174  1.00 77.12           H  
ATOM   2326  C   GLY A 156      -3.299 -23.349   3.658  1.00 77.12           C  
ATOM   2327  O   GLY A 156      -2.706 -22.312   3.957  1.00 77.12           O  
ATOM   2328  N   PRO A 157      -3.932 -24.104   4.576  1.00 71.83           N  
ATOM   2329  CA  PRO A 157      -4.108 -23.706   5.978  1.00 71.83           C  
ATOM   2330  HA  PRO A 157      -4.769 -22.841   6.018  1.00 71.83           H  
ATOM   2331  C   PRO A 157      -2.802 -23.357   6.706  1.00 71.83           C  
ATOM   2332  CB  PRO A 157      -4.802 -24.897   6.649  1.00 71.83           C  
ATOM   2333  HB2 PRO A 157      -4.061 -25.582   7.063  1.00 71.83           H  
ATOM   2334  HB3 PRO A 157      -5.491 -24.572   7.429  1.00 71.83           H  
ATOM   2335  O   PRO A 157      -2.792 -22.491   7.570  1.00 71.83           O  
ATOM   2336  CG  PRO A 157      -5.535 -25.591   5.504  1.00 71.83           C  
ATOM   2337  HG2 PRO A 157      -5.681 -26.654   5.700  1.00 71.83           H  
ATOM   2338  HG3 PRO A 157      -6.494 -25.101   5.333  1.00 71.83           H  
ATOM   2339  CD  PRO A 157      -4.622 -25.357   4.306  1.00 71.83           C  
ATOM   2340  HD2 PRO A 157      -5.219 -25.305   3.396  1.00 71.83           H  
ATOM   2341  HD3 PRO A 157      -3.894 -26.165   4.233  1.00 71.83           H  
ATOM   2342  N   SER A 158      -1.702 -24.017   6.336  1.00 75.80           N  
ATOM   2343  H   SER A 158      -1.806 -24.780   5.683  1.00 75.80           H  
ATOM   2344  CA  SER A 158      -0.364 -23.834   6.915  1.00 75.80           C  
ATOM   2345  HA  SER A 158      -0.392 -23.039   7.660  1.00 75.80           H  
ATOM   2346  C   SER A 158       0.697 -23.431   5.885  1.00 75.80           C  
ATOM   2347  CB  SER A 158       0.046 -25.128   7.620  1.00 75.80           C  
ATOM   2348  HB2 SER A 158       1.055 -25.026   8.022  1.00 75.80           H  
ATOM   2349  HB3 SER A 158      -0.639 -25.313   8.448  1.00 75.80           H  
ATOM   2350  O   SER A 158       1.884 -23.407   6.198  1.00 75.80           O  
ATOM   2351  OG  SER A 158      -0.006 -26.222   6.715  1.00 75.80           O  
ATOM   2352  HG  SER A 158       0.300 -26.999   7.189  1.00 75.80           H  
ATOM   2353  N   LYS A 159       0.290 -23.144   4.642  1.00 82.35           N  
ATOM   2354  H   LYS A 159      -0.704 -23.058   4.486  1.00 82.35           H  
ATOM   2355  CA  LYS A 159       1.198 -22.784   3.546  1.00 82.35           C  
ATOM   2356  HA  LYS A 159       2.211 -22.665   3.932  1.00 82.35           H  
ATOM   2357  C   LYS A 159       0.782 -21.441   2.976  1.00 82.35           C  
ATOM   2358  CB  LYS A 159       1.232 -23.877   2.466  1.00 82.35           C  
ATOM   2359  HB2 LYS A 159       0.221 -24.071   2.108  1.00 82.35           H  
ATOM   2360  HB3 LYS A 159       1.826 -23.506   1.631  1.00 82.35           H  
ATOM   2361  O   LYS A 159      -0.140 -21.363   2.169  1.00 82.35           O  
ATOM   2362  CG  LYS A 159       1.860 -25.188   2.961  1.00 82.35           C  
ATOM   2363  HG2 LYS A 159       1.214 -25.641   3.713  1.00 82.35           H  
ATOM   2364  HG3 LYS A 159       2.830 -24.976   3.410  1.00 82.35           H  
ATOM   2365  CD  LYS A 159       2.049 -26.164   1.791  1.00 82.35           C  
ATOM   2366  HD2 LYS A 159       1.081 -26.370   1.336  1.00 82.35           H  
ATOM   2367  HD3 LYS A 159       2.700 -25.704   1.048  1.00 82.35           H  
ATOM   2368  CE  LYS A 159       2.679 -27.473   2.284  1.00 82.35           C  
ATOM   2369  HE2 LYS A 159       3.607 -27.234   2.804  1.00 82.35           H  
ATOM   2370  HE3 LYS A 159       2.005 -27.933   3.006  1.00 82.35           H  
ATOM   2371  NZ  LYS A 159       2.952 -28.409   1.162  1.00 82.35           N  
ATOM   2372  HZ1 LYS A 159       3.592 -27.994   0.501  1.00 82.35           H  
ATOM   2373  HZ2 LYS A 159       3.367 -29.263   1.506  1.00 82.35           H  
ATOM   2374  HZ3 LYS A 159       2.099 -28.645   0.675  1.00 82.35           H  
ATOM   2375  N   TYR A 160       1.467 -20.389   3.389  1.00 87.75           N  
ATOM   2376  H   TYR A 160       2.196 -20.510   4.078  1.00 87.75           H  
ATOM   2377  CA  TYR A 160       1.249 -19.036   2.903  1.00 87.75           C  
ATOM   2378  HA  TYR A 160       0.873 -19.095   1.881  1.00 87.75           H  
ATOM   2379  C   TYR A 160       2.574 -18.280   2.867  1.00 87.75           C  
ATOM   2380  CB  TYR A 160       0.200 -18.318   3.768  1.00 87.75           C  
ATOM   2381  HB2 TYR A 160      -0.783 -18.713   3.510  1.00 87.75           H  
ATOM   2382  HB3 TYR A 160       0.196 -17.256   3.524  1.00 87.75           H  
ATOM   2383  O   TYR A 160       3.470 -18.557   3.659  1.00 87.75           O  
ATOM   2384  CG  TYR A 160       0.411 -18.482   5.261  1.00 87.75           C  
ATOM   2385  CD1 TYR A 160      -0.339 -19.439   5.973  1.00 87.75           C  
ATOM   2386  HD1 TYR A 160      -1.098 -20.022   5.472  1.00 87.75           H  
ATOM   2387  CD2 TYR A 160       1.402 -17.729   5.921  1.00 87.75           C  
ATOM   2388  HD2 TYR A 160       1.996 -17.012   5.374  1.00 87.75           H  
ATOM   2389  CE1 TYR A 160      -0.102 -19.641   7.345  1.00 87.75           C  
ATOM   2390  HE1 TYR A 160      -0.684 -20.357   7.905  1.00 87.75           H  
ATOM   2391  CE2 TYR A 160       1.660 -17.949   7.286  1.00 87.75           C  
ATOM   2392  HE2 TYR A 160       2.435 -17.389   7.788  1.00 87.75           H  
ATOM   2393  OH  TYR A 160       1.119 -19.086   9.329  1.00 87.75           O  
ATOM   2394  HH  TYR A 160       1.819 -18.522   9.666  1.00 87.75           H  
ATOM   2395  CZ  TYR A 160       0.902 -18.900   8.002  1.00 87.75           C  
ATOM   2396  N   ASN A 161       2.686 -17.321   1.953  1.00 89.83           N  
ATOM   2397  H   ASN A 161       1.903 -17.150   1.339  1.00 89.83           H  
ATOM   2398  CA  ASN A 161       3.854 -16.459   1.822  1.00 89.83           C  
ATOM   2399  HA  ASN A 161       4.472 -16.543   2.716  1.00 89.83           H  
ATOM   2400  C   ASN A 161       3.406 -15.005   1.689  1.00 89.83           C  
ATOM   2401  CB  ASN A 161       4.704 -16.891   0.614  1.00 89.83           C  
ATOM   2402  HB2 ASN A 161       5.595 -16.265   0.560  1.00 89.83           H  
ATOM   2403  HB3 ASN A 161       4.137 -16.743  -0.305  1.00 89.83           H  
ATOM   2404  O   ASN A 161       2.424 -14.718   0.999  1.00 89.83           O  
ATOM   2405  CG  ASN A 161       5.166 -18.333   0.706  1.00 89.83           C  
ATOM   2406  ND2 ASN A 161       4.622 -19.217  -0.099  1.00 89.83           N  
ATOM   2407 HD21 ASN A 161       3.945 -18.934  -0.793  1.00 89.83           H  
ATOM   2408 HD22 ASN A 161       4.977 -20.158  -0.008  1.00 89.83           H  
ATOM   2409  OD1 ASN A 161       6.011 -18.696   1.500  1.00 89.83           O  
ATOM   2410  N   THR A 162       4.157 -14.098   2.302  1.00 92.51           N  
ATOM   2411  H   THR A 162       4.951 -14.404   2.847  1.00 92.51           H  
ATOM   2412  CA  THR A 162       4.084 -12.668   2.001  1.00 92.51           C  
ATOM   2413  HA  THR A 162       3.123 -12.426   1.546  1.00 92.51           H  
ATOM   2414  C   THR A 162       5.198 -12.341   1.019  1.00 92.51           C  
ATOM   2415  CB  THR A 162       4.254 -11.802   3.256  1.00 92.51           C  
ATOM   2416  HB  THR A 162       5.281 -11.875   3.614  1.00 92.51           H  
ATOM   2417  O   THR A 162       6.359 -12.634   1.297  1.00 92.51           O  
ATOM   2418  CG2 THR A 162       3.937 -10.344   2.933  1.00 92.51           C  
ATOM   2419 HG21 THR A 162       2.950 -10.271   2.476  1.00 92.51           H  
ATOM   2420 HG22 THR A 162       4.682  -9.941   2.247  1.00 92.51           H  
ATOM   2421 HG23 THR A 162       3.963  -9.745   3.843  1.00 92.51           H  
ATOM   2422  OG1 THR A 162       3.396 -12.204   4.302  1.00 92.51           O  
ATOM   2423  HG1 THR A 162       3.679 -11.706   5.073  1.00 92.51           H  
ATOM   2424  N   TYR A 163       4.874 -11.728  -0.115  1.00 91.16           N  
ATOM   2425  H   TYR A 163       3.913 -11.466  -0.283  1.00 91.16           H  
ATOM   2426  CA  TYR A 163       5.909 -11.200  -1.001  1.00 91.16           C  
ATOM   2427  HA  TYR A 163       6.703 -11.938  -1.117  1.00 91.16           H  
ATOM   2428  C   TYR A 163       6.503  -9.930  -0.388  1.00 91.16           C  
ATOM   2429  CB  TYR A 163       5.326 -10.910  -2.380  1.00 91.16           C  
ATOM   2430  HB2 TYR A 163       4.445 -10.282  -2.241  1.00 91.16           H  
ATOM   2431  HB3 TYR A 163       6.059 -10.343  -2.954  1.00 91.16           H  
ATOM   2432  O   TYR A 163       5.767  -8.986  -0.109  1.00 91.16           O  
ATOM   2433  CG  TYR A 163       4.950 -12.140  -3.178  1.00 91.16           C  
ATOM   2434  CD1 TYR A 163       5.922 -12.801  -3.951  1.00 91.16           C  
ATOM   2435  HD1 TYR A 163       6.936 -12.430  -3.976  1.00 91.16           H  
ATOM   2436  CD2 TYR A 163       3.631 -12.623  -3.150  1.00 91.16           C  
ATOM   2437  HD2 TYR A 163       2.885 -12.112  -2.560  1.00 91.16           H  
ATOM   2438  CE1 TYR A 163       5.589 -13.978  -4.649  1.00 91.16           C  
ATOM   2439  HE1 TYR A 163       6.356 -14.514  -5.188  1.00 91.16           H  
ATOM   2440  CE2 TYR A 163       3.279 -13.761  -3.895  1.00 91.16           C  
ATOM   2441  HE2 TYR A 163       2.251 -14.087  -3.939  1.00 91.16           H  
ATOM   2442  OH  TYR A 163       3.968 -15.659  -5.193  1.00 91.16           O  
ATOM   2443  HH  TYR A 163       4.701 -15.966  -5.731  1.00 91.16           H  
ATOM   2444  CZ  TYR A 163       4.271 -14.477  -4.597  1.00 91.16           C  
ATOM   2445  N   ILE A 164       7.823  -9.914  -0.196  1.00 90.23           N  
ATOM   2446  H   ILE A 164       8.334 -10.767  -0.371  1.00 90.23           H  
ATOM   2447  CA  ILE A 164       8.582  -8.746   0.285  1.00 90.23           C  
ATOM   2448  HA  ILE A 164       7.943  -8.145   0.933  1.00 90.23           H  
ATOM   2449  C   ILE A 164       8.996  -7.861  -0.899  1.00 90.23           C  
ATOM   2450  CB  ILE A 164       9.800  -9.229   1.107  1.00 90.23           C  
ATOM   2451  HB  ILE A 164      10.381  -9.901   0.476  1.00 90.23           H  
ATOM   2452  O   ILE A 164       8.848  -6.641  -0.866  1.00 90.23           O  
ATOM   2453  CG1 ILE A 164       9.332 -10.018   2.355  1.00 90.23           C  
ATOM   2454 HG12 ILE A 164       8.659 -10.821   2.052  1.00 90.23           H  
ATOM   2455 HG13 ILE A 164       8.779  -9.357   3.023  1.00 90.23           H  
ATOM   2456  CG2 ILE A 164      10.728  -8.072   1.519  1.00 90.23           C  
ATOM   2457 HG21 ILE A 164      10.275  -7.463   2.301  1.00 90.23           H  
ATOM   2458 HG22 ILE A 164      10.980  -7.432   0.673  1.00 90.23           H  
ATOM   2459 HG23 ILE A 164      11.670  -8.474   1.894  1.00 90.23           H  
ATOM   2460  CD1 ILE A 164      10.471 -10.671   3.143  1.00 90.23           C  
ATOM   2461 HD11 ILE A 164      11.110  -9.912   3.595  1.00 90.23           H  
ATOM   2462 HD12 ILE A 164      10.054 -11.290   3.937  1.00 90.23           H  
ATOM   2463 HD13 ILE A 164      11.061 -11.298   2.475  1.00 90.23           H  
ATOM   2464  N   LEU A 165       9.449  -8.506  -1.972  1.00 85.40           N  
ATOM   2465  H   LEU A 165       9.542  -9.510  -1.914  1.00 85.40           H  
ATOM   2466  CA  LEU A 165       9.763  -7.918  -3.266  1.00 85.40           C  
ATOM   2467  HA  LEU A 165       9.370  -6.903  -3.323  1.00 85.40           H  
ATOM   2468  C   LEU A 165       9.119  -8.778  -4.349  1.00 85.40           C  
ATOM   2469  CB  LEU A 165      11.291  -7.889  -3.441  1.00 85.40           C  
ATOM   2470  HB2 LEU A 165      11.735  -7.245  -2.682  1.00 85.40           H  
ATOM   2471  HB3 LEU A 165      11.673  -8.894  -3.263  1.00 85.40           H  
ATOM   2472  O   LEU A 165       9.249 -10.004  -4.326  1.00 85.40           O  
ATOM   2473  CG  LEU A 165      11.774  -7.451  -4.838  1.00 85.40           C  
ATOM   2474  HG  LEU A 165      11.451  -8.188  -5.573  1.00 85.40           H  
ATOM   2475  CD1 LEU A 165      11.252  -6.083  -5.276  1.00 85.40           C  
ATOM   2476 HD11 LEU A 165      11.247  -5.384  -4.440  1.00 85.40           H  
ATOM   2477 HD12 LEU A 165      10.234  -6.178  -5.655  1.00 85.40           H  
ATOM   2478 HD13 LEU A 165      11.857  -5.691  -6.093  1.00 85.40           H  
ATOM   2479  CD2 LEU A 165      13.293  -7.431  -4.863  1.00 85.40           C  
ATOM   2480 HD21 LEU A 165      13.651  -7.300  -5.884  1.00 85.40           H  
ATOM   2481 HD22 LEU A 165      13.645  -6.597  -4.256  1.00 85.40           H  
ATOM   2482 HD23 LEU A 165      13.688  -8.363  -4.457  1.00 85.40           H  
ATOM   2483  N   LYS A 166       8.474  -8.144  -5.325  1.00 79.42           N  
ATOM   2484  H   LYS A 166       8.381  -7.140  -5.256  1.00 79.42           H  
ATOM   2485  CA  LYS A 166       8.159  -8.769  -6.613  1.00 79.42           C  
ATOM   2486  HA  LYS A 166       8.781  -9.658  -6.724  1.00 79.42           H  
ATOM   2487  C   LYS A 166       8.521  -7.802  -7.728  1.00 79.42           C  
ATOM   2488  CB  LYS A 166       6.686  -9.193  -6.659  1.00 79.42           C  
ATOM   2489  HB2 LYS A 166       6.079  -8.296  -6.778  1.00 79.42           H  
ATOM   2490  HB3 LYS A 166       6.435  -9.673  -5.713  1.00 79.42           H  
ATOM   2491  O   LYS A 166       8.340  -6.597  -7.588  1.00 79.42           O  
ATOM   2492  CG  LYS A 166       6.356 -10.167  -7.804  1.00 79.42           C  
ATOM   2493  HG2 LYS A 166       7.058 -11.000  -7.775  1.00 79.42           H  
ATOM   2494  HG3 LYS A 166       6.457  -9.657  -8.762  1.00 79.42           H  
ATOM   2495  CD  LYS A 166       4.925 -10.719  -7.665  1.00 79.42           C  
ATOM   2496  HD2 LYS A 166       4.220  -9.889  -7.688  1.00 79.42           H  
ATOM   2497  HD3 LYS A 166       4.841 -11.233  -6.707  1.00 79.42           H  
ATOM   2498  CE  LYS A 166       4.593 -11.703  -8.799  1.00 79.42           C  
ATOM   2499  HE2 LYS A 166       5.408 -12.424  -8.869  1.00 79.42           H  
ATOM   2500  HE3 LYS A 166       4.567 -11.146  -9.735  1.00 79.42           H  
ATOM   2501  NZ  LYS A 166       3.305 -12.435  -8.595  1.00 79.42           N  
ATOM   2502  HZ1 LYS A 166       2.498 -11.835  -8.501  1.00 79.42           H  
ATOM   2503  HZ2 LYS A 166       3.104 -13.070  -9.354  1.00 79.42           H  
ATOM   2504  HZ3 LYS A 166       3.288 -13.041  -7.787  1.00 79.42           H  
ATOM   2505  N   THR A 167       9.059  -8.354  -8.805  1.00 69.10           N  
ATOM   2506  H   THR A 167       9.162  -9.358  -8.841  1.00 69.10           H  
ATOM   2507  CA  THR A 167       9.507  -7.615  -9.983  1.00 69.10           C  
ATOM   2508  HA  THR A 167       8.880  -6.738 -10.143  1.00 69.10           H  
ATOM   2509  C   THR A 167       9.445  -8.502 -11.212  1.00 69.10           C  
ATOM   2510  CB  THR A 167      10.940  -7.145  -9.780  1.00 69.10           C  
ATOM   2511  HB  THR A 167      10.949  -6.496  -8.905  1.00 69.10           H  
ATOM   2512  O   THR A 167       9.670  -9.712 -11.126  1.00 69.10           O  
ATOM   2513  CG2 THR A 167      11.912  -8.327  -9.539  1.00 69.10           C  
ATOM   2514 HG21 THR A 167      12.583  -8.460 -10.388  1.00 69.10           H  
ATOM   2515 HG22 THR A 167      11.389  -9.272  -9.391  1.00 69.10           H  
ATOM   2516 HG23 THR A 167      12.487  -8.183  -8.624  1.00 69.10           H  
ATOM   2517  OG1 THR A 167      11.368  -6.396 -10.904  1.00 69.10           O  
ATOM   2518  HG1 THR A 167      12.176  -5.942 -10.654  1.00 69.10           H  
ATOM   2519  N   ILE A 168       9.196  -7.900 -12.367  1.00 63.74           N  
ATOM   2520  H   ILE A 168       8.923  -6.929 -12.332  1.00 63.74           H  
ATOM   2521  CA  ILE A 168       9.374  -8.557 -13.671  1.00 63.74           C  
ATOM   2522  HA  ILE A 168       9.683  -9.589 -13.502  1.00 63.74           H  
ATOM   2523  C   ILE A 168      10.538  -7.957 -14.469  1.00 63.74           C  
ATOM   2524  CB  ILE A 168       8.041  -8.623 -14.439  1.00 63.74           C  
ATOM   2525  HB  ILE A 168       8.235  -9.022 -15.435  1.00 63.74           H  
ATOM   2526  O   ILE A 168      10.595  -8.098 -15.688  1.00 63.74           O  
ATOM   2527  CG1 ILE A 168       7.404  -7.225 -14.580  1.00 63.74           C  
ATOM   2528 HG12 ILE A 168       8.163  -6.509 -14.895  1.00 63.74           H  
ATOM   2529 HG13 ILE A 168       7.016  -6.899 -13.615  1.00 63.74           H  
ATOM   2530  CG2 ILE A 168       7.103  -9.613 -13.721  1.00 63.74           C  
ATOM   2531 HG21 ILE A 168       6.872  -9.248 -12.721  1.00 63.74           H  
ATOM   2532 HG22 ILE A 168       7.595 -10.582 -13.632  1.00 63.74           H  
ATOM   2533 HG23 ILE A 168       6.179  -9.745 -14.284  1.00 63.74           H  
ATOM   2534  CD1 ILE A 168       6.260  -7.189 -15.596  1.00 63.74           C  
ATOM   2535 HD11 ILE A 168       5.833  -6.187 -15.619  1.00 63.74           H  
ATOM   2536 HD12 ILE A 168       5.469  -7.882 -15.307  1.00 63.74           H  
ATOM   2537 HD13 ILE A 168       6.633  -7.452 -16.586  1.00 63.74           H  
ATOM   2538  N   GLY A 169      11.457  -7.265 -13.788  1.00 52.37           N  
ATOM   2539  H   GLY A 169      11.333  -7.166 -12.791  1.00 52.37           H  
ATOM   2540  CA  GLY A 169      12.615  -6.618 -14.409  1.00 52.37           C  
ATOM   2541  HA2 GLY A 169      13.069  -7.297 -15.132  1.00 52.37           H  
ATOM   2542  HA3 GLY A 169      13.354  -6.395 -13.639  1.00 52.37           H  
ATOM   2543  C   GLY A 169      12.286  -5.310 -15.132  1.00 52.37           C  
ATOM   2544  O   GLY A 169      13.139  -4.774 -15.822  1.00 52.37           O  
ATOM   2545  N   ARG A 170      11.067  -4.773 -14.974  1.00 47.86           N  
ATOM   2546  H   ARG A 170      10.416  -5.262 -14.376  1.00 47.86           H  
ATOM   2547  CA  ARG A 170      10.644  -3.488 -15.571  1.00 47.86           C  
ATOM   2548  HA  ARG A 170      11.240  -3.304 -16.464  1.00 47.86           H  
ATOM   2549  C   ARG A 170      10.912  -2.278 -14.675  1.00 47.86           C  
ATOM   2550  CB  ARG A 170       9.167  -3.559 -15.979  1.00 47.86           C  
ATOM   2551  HB2 ARG A 170       8.844  -2.573 -16.310  1.00 47.86           H  
ATOM   2552  HB3 ARG A 170       8.561  -3.849 -15.120  1.00 47.86           H  
ATOM   2553  O   ARG A 170      10.505  -1.160 -14.992  1.00 47.86           O  
ATOM   2554  CG  ARG A 170       8.950  -4.544 -17.131  1.00 47.86           C  
ATOM   2555  HG2 ARG A 170       9.159  -5.561 -16.801  1.00 47.86           H  
ATOM   2556  HG3 ARG A 170       9.618  -4.292 -17.955  1.00 47.86           H  
ATOM   2557  CD  ARG A 170       7.502  -4.436 -17.606  1.00 47.86           C  
ATOM   2558  HD2 ARG A 170       7.329  -3.419 -17.958  1.00 47.86           H  
ATOM   2559  HD3 ARG A 170       6.842  -4.629 -16.761  1.00 47.86           H  
ATOM   2560  NE  ARG A 170       7.231  -5.384 -18.699  1.00 47.86           N  
ATOM   2561  HE  ARG A 170       8.028  -5.893 -19.053  1.00 47.86           H  
ATOM   2562  NH1 ARG A 170       4.994  -4.937 -18.902  1.00 47.86           N  
ATOM   2563 HH11 ARG A 170       4.111  -5.061 -19.377  1.00 47.86           H  
ATOM   2564 HH12 ARG A 170       5.082  -4.305 -18.119  1.00 47.86           H  
ATOM   2565  NH2 ARG A 170       5.966  -6.384 -20.303  1.00 47.86           N  
ATOM   2566 HH21 ARG A 170       5.088  -6.488 -20.792  1.00 47.86           H  
ATOM   2567 HH22 ARG A 170       6.796  -6.843 -20.649  1.00 47.86           H  
ATOM   2568  CZ  ARG A 170       6.068  -5.566 -19.294  1.00 47.86           C  
ATOM   2569  N   LEU A 171      11.572  -2.481 -13.538  1.00 45.58           N  
ATOM   2570  H   LEU A 171      11.948  -3.403 -13.369  1.00 45.58           H  
ATOM   2571  CA  LEU A 171      11.776  -1.454 -12.526  1.00 45.58           C  
ATOM   2572  HA  LEU A 171      10.891  -0.819 -12.509  1.00 45.58           H  
ATOM   2573  C   LEU A 171      12.945  -0.508 -12.863  1.00 45.58           C  
ATOM   2574  CB  LEU A 171      11.894  -2.111 -11.141  1.00 45.58           C  
ATOM   2575  HB2 LEU A 171      12.615  -2.927 -11.193  1.00 45.58           H  
ATOM   2576  HB3 LEU A 171      12.291  -1.353 -10.466  1.00 45.58           H  
ATOM   2577  O   LEU A 171      13.898  -0.375 -12.104  1.00 45.58           O  
ATOM   2578  CG  LEU A 171      10.580  -2.605 -10.513  1.00 45.58           C  
ATOM   2579  HG  LEU A 171      10.091  -3.313 -11.182  1.00 45.58           H  
ATOM   2580  CD1 LEU A 171      10.876  -3.302  -9.183  1.00 45.58           C  
ATOM   2581 HD11 LEU A 171       9.961  -3.753  -8.799  1.00 45.58           H  
ATOM   2582 HD12 LEU A 171      11.615  -4.089  -9.333  1.00 45.58           H  
ATOM   2583 HD13 LEU A 171      11.253  -2.583  -8.456  1.00 45.58           H  
ATOM   2584  CD2 LEU A 171       9.649  -1.419 -10.230  1.00 45.58           C  
ATOM   2585 HD21 LEU A 171       9.110  -1.143 -11.137  1.00 45.58           H  
ATOM   2586 HD22 LEU A 171      10.226  -0.569  -9.866  1.00 45.58           H  
ATOM   2587 HD23 LEU A 171       8.934  -1.674  -9.447  1.00 45.58           H  
ATOM   2588  N   LYS A 172      12.780   0.290 -13.927  1.00 44.73           N  
ATOM   2589  H   LYS A 172      12.019   0.067 -14.553  1.00 44.73           H  
ATOM   2590  CA  LYS A 172      13.555   1.529 -14.159  1.00 44.73           C  
ATOM   2591  HA  LYS A 172      14.613   1.266 -14.143  1.00 44.73           H  
ATOM   2592  C   LYS A 172      13.341   2.570 -13.034  1.00 44.73           C  
ATOM   2593  CB  LYS A 172      13.196   2.061 -15.565  1.00 44.73           C  
ATOM   2594  HB2 LYS A 172      12.226   2.558 -15.531  1.00 44.73           H  
ATOM   2595  HB3 LYS A 172      13.110   1.206 -16.236  1.00 44.73           H  
ATOM   2596  O   LYS A 172      14.037   3.574 -12.952  1.00 44.73           O  
ATOM   2597  CG  LYS A 172      14.243   3.013 -16.174  1.00 44.73           C  
ATOM   2598  HG2 LYS A 172      15.224   2.542 -16.113  1.00 44.73           H  
ATOM   2599  HG3 LYS A 172      14.265   3.945 -15.610  1.00 44.73           H  
ATOM   2600  CD  LYS A 172      13.933   3.320 -17.652  1.00 44.73           C  
ATOM   2601  HD2 LYS A 172      13.864   2.377 -18.196  1.00 44.73           H  
ATOM   2602  HD3 LYS A 172      12.979   3.843 -17.725  1.00 44.73           H  
ATOM   2603  CE  LYS A 172      15.044   4.176 -18.281  1.00 44.73           C  
ATOM   2604  HE2 LYS A 172      15.052   5.155 -17.802  1.00 44.73           H  
ATOM   2605  HE3 LYS A 172      16.001   3.699 -18.071  1.00 44.73           H  
ATOM   2606  NZ  LYS A 172      14.882   4.321 -19.752  1.00 44.73           N  
ATOM   2607  HZ1 LYS A 172      15.645   4.862 -20.133  1.00 44.73           H  
ATOM   2608  HZ2 LYS A 172      14.917   3.420 -20.208  1.00 44.73           H  
ATOM   2609  HZ3 LYS A 172      14.013   4.778 -19.987  1.00 44.73           H  
ATOM   2610  N   ALA A 173      12.370   2.337 -12.143  1.00 43.98           N  
ATOM   2611  H   ALA A 173      11.863   1.470 -12.249  1.00 43.98           H  
ATOM   2612  CA  ALA A 173      11.972   3.226 -11.051  1.00 43.98           C  
ATOM   2613  HA  ALA A 173      12.158   4.251 -11.371  1.00 43.98           H  
ATOM   2614  C   ALA A 173      12.759   3.044  -9.731  1.00 43.98           C  
ATOM   2615  CB  ALA A 173      10.456   3.073 -10.848  1.00 43.98           C  
ATOM   2616  HB1 ALA A 173      10.106   3.796 -10.111  1.00 43.98           H  
ATOM   2617  HB2 ALA A 173      10.229   2.068 -10.492  1.00 43.98           H  
ATOM   2618  HB3 ALA A 173       9.933   3.250 -11.787  1.00 43.98           H  
ATOM   2619  O   ALA A 173      12.390   3.676  -8.744  1.00 43.98           O  
ATOM   2620  N   ASN A 174      13.813   2.218  -9.689  1.00 45.25           N  
ATOM   2621  H   ASN A 174      14.069   1.724 -10.532  1.00 45.25           H  
ATOM   2622  CA  ASN A 174      14.481   1.809  -8.441  1.00 45.25           C  
ATOM   2623  HA  ASN A 174      13.734   1.783  -7.648  1.00 45.25           H  
ATOM   2624  C   ASN A 174      15.555   2.762  -7.897  1.00 45.25           C  
ATOM   2625  CB  ASN A 174      15.019   0.380  -8.606  1.00 45.25           C  
ATOM   2626  HB2 ASN A 174      15.534   0.281  -9.561  1.00 45.25           H  
ATOM   2627  HB3 ASN A 174      15.734   0.161  -7.813  1.00 45.25           H  
ATOM   2628  O   ASN A 174      16.041   2.538  -6.792  1.00 45.25           O  
ATOM   2629  CG  ASN A 174      13.926  -0.663  -8.512  1.00 45.25           C  
ATOM   2630  ND2 ASN A 174      14.243  -1.887  -8.850  1.00 45.25           N  
ATOM   2631 HD21 ASN A 174      15.153  -2.100  -9.232  1.00 45.25           H  
ATOM   2632 HD22 ASN A 174      13.516  -2.587  -8.797  1.00 45.25           H  
ATOM   2633  OD1 ASN A 174      12.779  -0.407  -8.168  1.00 45.25           O  
ATOM   2634  N   CYS A 175      15.906   3.852  -8.583  1.00 57.66           N  
ATOM   2635  H   CYS A 175      15.567   3.990  -9.524  1.00 57.66           H  
ATOM   2636  CA  CYS A 175      16.691   4.913  -7.936  1.00 57.66           C  
ATOM   2637  HA  CYS A 175      17.401   4.456  -7.247  1.00 57.66           H  
ATOM   2638  C   CYS A 175      15.716   5.751  -7.094  1.00 57.66           C  
ATOM   2639  CB  CYS A 175      17.553   5.678  -8.946  1.00 57.66           C  
ATOM   2640  HB2 CYS A 175      18.340   6.213  -8.413  1.00 57.66           H  
ATOM   2641  HB3 CYS A 175      16.929   6.418  -9.448  1.00 57.66           H  
ATOM   2642  O   CYS A 175      15.173   6.782  -7.521  1.00 57.66           O  
ATOM   2643  SG  CYS A 175      18.315   4.640 -10.241  1.00 57.66           S  
ATOM   2644  N   ARG A 176      15.382   5.177  -5.940  1.00 68.25           N  
ATOM   2645  H   ARG A 176      15.845   4.307  -5.722  1.00 68.25           H  
ATOM   2646  CA  ARG A 176      14.535   5.743  -4.899  1.00 68.25           C  
ATOM   2647  HA  ARG A 176      14.062   6.664  -5.240  1.00 68.25           H  
ATOM   2648  C   ARG A 176      15.380   6.080  -3.693  1.00 68.25           C  
ATOM   2649  CB  ARG A 176      13.464   4.750  -4.479  1.00 68.25           C  
ATOM   2650  HB2 ARG A 176      12.930   5.199  -3.642  1.00 68.25           H  
ATOM   2651  HB3 ARG A 176      13.920   3.819  -4.143  1.00 68.25           H  
ATOM   2652  O   ARG A 176      16.426   5.471  -3.489  1.00 68.25           O  
ATOM   2653  CG  ARG A 176      12.457   4.470  -5.579  1.00 68.25           C  
ATOM   2654  HG2 ARG A 176      12.135   5.399  -6.048  1.00 68.25           H  
ATOM   2655  HG3 ARG A 176      12.919   3.810  -6.314  1.00 68.25           H  
ATOM   2656  CD  ARG A 176      11.267   3.780  -4.933  1.00 68.25           C  
ATOM   2657  HD2 ARG A 176      10.786   4.457  -4.226  1.00 68.25           H  
ATOM   2658  HD3 ARG A 176      11.641   2.918  -4.381  1.00 68.25           H  
ATOM   2659  NE  ARG A 176      10.319   3.336  -5.950  1.00 68.25           N  
ATOM   2660  HE  ARG A 176      10.505   2.428  -6.352  1.00 68.25           H  
ATOM   2661  NH1 ARG A 176       8.914   5.159  -5.883  1.00 68.25           N  
ATOM   2662 HH11 ARG A 176       9.469   5.567  -5.145  1.00 68.25           H  
ATOM   2663 HH12 ARG A 176       8.098   5.635  -6.239  1.00 68.25           H  
ATOM   2664  NH2 ARG A 176       8.581   3.462  -7.328  1.00 68.25           N  
ATOM   2665 HH21 ARG A 176       7.673   3.806  -7.603  1.00 68.25           H  
ATOM   2666 HH22 ARG A 176       8.869   2.565  -7.695  1.00 68.25           H  
ATOM   2667  CZ  ARG A 176       9.272   4.001  -6.375  1.00 68.25           C  
ATOM   2668  N   THR A 177      14.933   7.061  -2.931  1.00 75.46           N  
ATOM   2669  H   THR A 177      14.004   7.430  -3.076  1.00 75.46           H  
ATOM   2670  CA  THR A 177      15.644   7.494  -1.733  1.00 75.46           C  
ATOM   2671  HA  THR A 177      16.682   7.713  -1.984  1.00 75.46           H  
ATOM   2672  C   THR A 177      15.653   6.394  -0.678  1.00 75.46           C  
ATOM   2673  CB  THR A 177      15.016   8.770  -1.156  1.00 75.46           C  
ATOM   2674  HB  THR A 177      15.552   9.067  -0.255  1.00 75.46           H  
ATOM   2675  O   THR A 177      14.862   5.444  -0.717  1.00 75.46           O  
ATOM   2676  CG2 THR A 177      15.050   9.925  -2.159  1.00 75.46           C  
ATOM   2677 HG21 THR A 177      14.449   9.696  -3.039  1.00 75.46           H  
ATOM   2678 HG22 THR A 177      16.084  10.110  -2.453  1.00 75.46           H  
ATOM   2679 HG23 THR A 177      14.662  10.825  -1.683  1.00 75.46           H  
ATOM   2680  OG1 THR A 177      13.663   8.530  -0.831  1.00 75.46           O  
ATOM   2681  HG1 THR A 177      13.309   9.334  -0.444  1.00 75.46           H  
ATOM   2682  N   TRP A 178      16.522   6.549   0.312  1.00 80.97           N  
ATOM   2683  H   TRP A 178      17.211   7.282   0.222  1.00 80.97           H  
ATOM   2684  CA  TRP A 178      16.536   5.719   1.511  1.00 80.97           C  
ATOM   2685  HA  TRP A 178      16.828   4.695   1.277  1.00 80.97           H  
ATOM   2686  C   TRP A 178      15.152   5.638   2.144  1.00 80.97           C  
ATOM   2687  CB  TRP A 178      17.551   6.324   2.479  1.00 80.97           C  
ATOM   2688  HB2 TRP A 178      17.350   7.389   2.597  1.00 80.97           H  
ATOM   2689  HB3 TRP A 178      18.549   6.224   2.054  1.00 80.97           H  
ATOM   2690  O   TRP A 178      14.673   4.561   2.493  1.00 80.97           O  
ATOM   2691  CG  TRP A 178      17.534   5.685   3.825  1.00 80.97           C  
ATOM   2692  CD1 TRP A 178      16.843   6.127   4.898  1.00 80.97           C  
ATOM   2693  HD1 TRP A 178      16.212   7.003   4.899  1.00 80.97           H  
ATOM   2694  CD2 TRP A 178      18.197   4.460   4.240  1.00 80.97           C  
ATOM   2695  CE2 TRP A 178      17.910   4.245   5.621  1.00 80.97           C  
ATOM   2696  CE3 TRP A 178      19.070   3.552   3.608  1.00 80.97           C  
ATOM   2697  HE3 TRP A 178      19.332   3.700   2.571  1.00 80.97           H  
ATOM   2698  NE1 TRP A 178      17.047   5.267   5.958  1.00 80.97           N  
ATOM   2699  HE1 TRP A 178      16.564   5.357   6.840  1.00 80.97           H  
ATOM   2700  CH2 TRP A 178      19.403   2.346   5.712  1.00 80.97           C  
ATOM   2701  HH2 TRP A 178      19.909   1.562   6.255  1.00 80.97           H  
ATOM   2702  CZ2 TRP A 178      18.495   3.203   6.356  1.00 80.97           C  
ATOM   2703  HZ2 TRP A 178      18.293   3.088   7.411  1.00 80.97           H  
ATOM   2704  CZ3 TRP A 178      19.694   2.534   4.352  1.00 80.97           C  
ATOM   2705  HZ3 TRP A 178      20.451   1.924   3.882  1.00 80.97           H  
ATOM   2706  N   GLU A 179      14.470   6.776   2.230  1.00 85.48           N  
ATOM   2707  H   GLU A 179      14.902   7.615   1.871  1.00 85.48           H  
ATOM   2708  CA  GLU A 179      13.145   6.870   2.826  1.00 85.48           C  
ATOM   2709  HA  GLU A 179      13.197   6.499   3.849  1.00 85.48           H  
ATOM   2710  C   GLU A 179      12.093   6.029   2.086  1.00 85.48           C  
ATOM   2711  CB  GLU A 179      12.754   8.345   2.860  1.00 85.48           C  
ATOM   2712  HB2 GLU A 179      12.561   8.697   1.846  1.00 85.48           H  
ATOM   2713  HB3 GLU A 179      13.573   8.922   3.291  1.00 85.48           H  
ATOM   2714  O   GLU A 179      11.290   5.340   2.717  1.00 85.48           O  
ATOM   2715  CG  GLU A 179      11.511   8.526   3.728  1.00 85.48           C  
ATOM   2716  HG2 GLU A 179      10.694   7.936   3.315  1.00 85.48           H  
ATOM   2717  HG3 GLU A 179      11.725   8.149   4.728  1.00 85.48           H  
ATOM   2718  CD  GLU A 179      11.052   9.978   3.828  1.00 85.48           C  
ATOM   2719  OE1 GLU A 179      10.034  10.157   4.535  1.00 85.48           O  
ATOM   2720  OE2 GLU A 179      11.641  10.848   3.155  1.00 85.48           O  
ATOM   2721  N   ASP A 180      12.127   6.014   0.754  1.00 83.49           N  
ATOM   2722  H   ASP A 180      12.818   6.577   0.281  1.00 83.49           H  
ATOM   2723  CA  ASP A 180      11.240   5.178  -0.056  1.00 83.49           C  
ATOM   2724  HA  ASP A 180      10.199   5.392   0.189  1.00 83.49           H  
ATOM   2725  C   ASP A 180      11.484   3.679   0.184  1.00 83.49           C  
ATOM   2726  CB  ASP A 180      11.493   5.482  -1.532  1.00 83.49           C  
ATOM   2727  HB2 ASP A 180      12.562   5.660  -1.655  1.00 83.49           H  
ATOM   2728  HB3 ASP A 180      11.227   4.594  -2.105  1.00 83.49           H  
ATOM   2729  O   ASP A 180      10.532   2.895   0.247  1.00 83.49           O  
ATOM   2730  CG  ASP A 180      10.732   6.660  -2.145  1.00 83.49           C  
ATOM   2731  OD1 ASP A 180       9.794   7.185  -1.501  1.00 83.49           O  
ATOM   2732  OD2 ASP A 180      11.006   6.924  -3.344  1.00 83.49           O  
ATOM   2733  N   TYR A 181      12.744   3.259   0.338  1.00 83.63           N  
ATOM   2734  H   TYR A 181      13.487   3.941   0.274  1.00 83.63           H  
ATOM   2735  CA  TYR A 181      13.082   1.869   0.658  1.00 83.63           C  
ATOM   2736  HA  TYR A 181      12.491   1.217   0.015  1.00 83.63           H  
ATOM   2737  C   TYR A 181      12.726   1.492   2.094  1.00 83.63           C  
ATOM   2738  CB  TYR A 181      14.564   1.598   0.382  1.00 83.63           C  
ATOM   2739  HB2 TYR A 181      14.873   0.713   0.939  1.00 83.63           H  
ATOM   2740  HB3 TYR A 181      15.168   2.433   0.736  1.00 83.63           H  
ATOM   2741  O   TYR A 181      12.321   0.354   2.341  1.00 83.63           O  
ATOM   2742  CG  TYR A 181      14.841   1.328  -1.079  1.00 83.63           C  
ATOM   2743  CD1 TYR A 181      14.317   0.162  -1.667  1.00 83.63           C  
ATOM   2744  HD1 TYR A 181      13.742  -0.536  -1.077  1.00 83.63           H  
ATOM   2745  CD2 TYR A 181      15.598   2.229  -1.852  1.00 83.63           C  
ATOM   2746  HD2 TYR A 181      15.981   3.134  -1.405  1.00 83.63           H  
ATOM   2747  CE1 TYR A 181      14.535  -0.088  -3.029  1.00 83.63           C  
ATOM   2748  HE1 TYR A 181      14.088  -0.948  -3.507  1.00 83.63           H  
ATOM   2749  CE2 TYR A 181      15.875   1.939  -3.204  1.00 83.63           C  
ATOM   2750  HE2 TYR A 181      16.491   2.607  -3.789  1.00 83.63           H  
ATOM   2751  OH  TYR A 181      15.583   0.448  -5.089  1.00 83.63           O  
ATOM   2752  HH  TYR A 181      16.233   1.029  -5.491  1.00 83.63           H  
ATOM   2753  CZ  TYR A 181      15.346   0.770  -3.792  1.00 83.63           C  
ATOM   2754  N   VAL A 182      12.806   2.433   3.032  1.00 89.76           N  
ATOM   2755  H   VAL A 182      13.212   3.323   2.780  1.00 89.76           H  
ATOM   2756  CA  VAL A 182      12.332   2.235   4.404  1.00 89.76           C  
ATOM   2757  HA  VAL A 182      12.769   1.315   4.791  1.00 89.76           H  
ATOM   2758  C   VAL A 182      10.819   2.038   4.434  1.00 89.76           C  
ATOM   2759  CB  VAL A 182      12.795   3.387   5.313  1.00 89.76           C  
ATOM   2760  HB  VAL A 182      12.579   4.346   4.844  1.00 89.76           H  
ATOM   2761  O   VAL A 182      10.336   1.055   5.000  1.00 89.76           O  
ATOM   2762  CG1 VAL A 182      12.114   3.351   6.684  1.00 89.76           C  
ATOM   2763 HG11 VAL A 182      12.548   4.099   7.348  1.00 89.76           H  
ATOM   2764 HG12 VAL A 182      11.053   3.580   6.590  1.00 89.76           H  
ATOM   2765 HG13 VAL A 182      12.214   2.364   7.135  1.00 89.76           H  
ATOM   2766  CG2 VAL A 182      14.302   3.273   5.559  1.00 89.76           C  
ATOM   2767 HG21 VAL A 182      14.625   4.074   6.223  1.00 89.76           H  
ATOM   2768 HG22 VAL A 182      14.523   2.303   6.006  1.00 89.76           H  
ATOM   2769 HG23 VAL A 182      14.855   3.351   4.623  1.00 89.76           H  
ATOM   2770  N   ARG A 183      10.078   2.921   3.761  1.00 86.84           N  
ATOM   2771  H   ARG A 183      10.564   3.690   3.321  1.00 86.84           H  
ATOM   2772  CA  ARG A 183       8.610   2.949   3.764  1.00 86.84           C  
ATOM   2773  HA  ARG A 183       8.264   2.806   4.788  1.00 86.84           H  
ATOM   2774  C   ARG A 183       7.978   1.843   2.918  1.00 86.84           C  
ATOM   2775  CB  ARG A 183       8.189   4.338   3.268  1.00 86.84           C  
ATOM   2776  HB2 ARG A 183       8.388   4.412   2.199  1.00 86.84           H  
ATOM   2777  HB3 ARG A 183       8.793   5.088   3.778  1.00 86.84           H  
ATOM   2778  O   ARG A 183       6.933   1.309   3.286  1.00 86.84           O  
ATOM   2779  CG  ARG A 183       6.712   4.648   3.542  1.00 86.84           C  
ATOM   2780  HG2 ARG A 183       6.085   3.847   3.153  1.00 86.84           H  
ATOM   2781  HG3 ARG A 183       6.555   4.724   4.618  1.00 86.84           H  
ATOM   2782  CD  ARG A 183       6.284   5.957   2.868  1.00 86.84           C  
ATOM   2783  HD2 ARG A 183       6.327   5.802   1.790  1.00 86.84           H  
ATOM   2784  HD3 ARG A 183       5.246   6.158   3.133  1.00 86.84           H  
ATOM   2785  NE  ARG A 183       7.111   7.125   3.260  1.00 86.84           N  
ATOM   2786  HE  ARG A 183       7.289   7.280   4.242  1.00 86.84           H  
ATOM   2787  NH1 ARG A 183       7.483   7.991   1.160  1.00 86.84           N  
ATOM   2788 HH11 ARG A 183       8.032   8.640   0.615  1.00 86.84           H  
ATOM   2789 HH12 ARG A 183       7.284   7.091   0.747  1.00 86.84           H  
ATOM   2790  NH2 ARG A 183       8.143   9.147   2.915  1.00 86.84           N  
ATOM   2791 HH21 ARG A 183       8.445   9.899   2.312  1.00 86.84           H  
ATOM   2792 HH22 ARG A 183       8.472   9.282   3.860  1.00 86.84           H  
ATOM   2793  CZ  ARG A 183       7.572   8.075   2.458  1.00 86.84           C  
ATOM   2794  N   GLY A 184       8.603   1.507   1.793  1.00 89.29           N  
ATOM   2795  H   GLY A 184       9.417   2.047   1.537  1.00 89.29           H  
ATOM   2796  CA  GLY A 184       8.023   0.645   0.769  1.00 89.29           C  
ATOM   2797  HA2 GLY A 184       7.306  -0.044   1.216  1.00 89.29           H  
ATOM   2798  HA3 GLY A 184       8.817   0.052   0.315  1.00 89.29           H  
ATOM   2799  C   GLY A 184       7.306   1.423  -0.330  1.00 89.29           C  
ATOM   2800  O   GLY A 184       6.920   2.581  -0.176  1.00 89.29           O  
ATOM   2801  N   PHE A 185       7.109   0.760  -1.465  1.00 83.42           N  
ATOM   2802  H   PHE A 185       7.389  -0.210  -1.500  1.00 83.42           H  
ATOM   2803  CA  PHE A 185       6.434   1.306  -2.634  1.00 83.42           C  
ATOM   2804  HA  PHE A 185       5.695   2.033  -2.296  1.00 83.42           H  
ATOM   2805  C   PHE A 185       5.693   0.214  -3.404  1.00 83.42           C  
ATOM   2806  CB  PHE A 185       7.439   2.043  -3.531  1.00 83.42           C  
ATOM   2807  HB2 PHE A 185       6.938   2.352  -4.449  1.00 83.42           H  
ATOM   2808  HB3 PHE A 185       7.748   2.953  -3.018  1.00 83.42           H  
ATOM   2809  O   PHE A 185       6.133  -0.930  -3.508  1.00 83.42           O  
ATOM   2810  CG  PHE A 185       8.683   1.252  -3.889  1.00 83.42           C  
ATOM   2811  CD1 PHE A 185       9.837   1.379  -3.092  1.00 83.42           C  
ATOM   2812  HD1 PHE A 185       9.830   2.016  -2.221  1.00 83.42           H  
ATOM   2813  CD2 PHE A 185       8.700   0.410  -5.019  1.00 83.42           C  
ATOM   2814  HD2 PHE A 185       7.812   0.293  -5.622  1.00 83.42           H  
ATOM   2815  CE1 PHE A 185      11.011   0.692  -3.442  1.00 83.42           C  
ATOM   2816  HE1 PHE A 185      11.900   0.808  -2.839  1.00 83.42           H  
ATOM   2817  CE2 PHE A 185       9.879  -0.272  -5.371  1.00 83.42           C  
ATOM   2818  HE2 PHE A 185       9.905  -0.909  -6.242  1.00 83.42           H  
ATOM   2819  CZ  PHE A 185      11.039  -0.116  -4.591  1.00 83.42           C  
ATOM   2820  HZ  PHE A 185      11.953  -0.619  -4.872  1.00 83.42           H  
ATOM   2821  N   TRP A 186       4.564   0.592  -3.995  1.00 87.58           N  
ATOM   2822  H   TRP A 186       4.275   1.556  -3.909  1.00 87.58           H  
ATOM   2823  CA  TRP A 186       3.726  -0.289  -4.800  1.00 87.58           C  
ATOM   2824  HA  TRP A 186       4.238  -1.231  -4.998  1.00 87.58           H  
ATOM   2825  C   TRP A 186       3.435   0.381  -6.138  1.00 87.58           C  
ATOM   2826  CB  TRP A 186       2.440  -0.596  -4.022  1.00 87.58           C  
ATOM   2827  HB2 TRP A 186       1.936   0.338  -3.776  1.00 87.58           H  
ATOM   2828  HB3 TRP A 186       2.713  -1.078  -3.083  1.00 87.58           H  
ATOM   2829  O   TRP A 186       2.645   1.324  -6.189  1.00 87.58           O  
ATOM   2830  CG  TRP A 186       1.470  -1.483  -4.739  1.00 87.58           C  
ATOM   2831  CD1 TRP A 186       0.617  -1.101  -5.717  1.00 87.58           C  
ATOM   2832  HD1 TRP A 186       0.554  -0.097  -6.112  1.00 87.58           H  
ATOM   2833  CD2 TRP A 186       1.288  -2.921  -4.587  1.00 87.58           C  
ATOM   2834  CE2 TRP A 186       0.274  -3.344  -5.498  1.00 87.58           C  
ATOM   2835  CE3 TRP A 186       1.882  -3.911  -3.778  1.00 87.58           C  
ATOM   2836  HE3 TRP A 186       2.664  -3.631  -3.087  1.00 87.58           H  
ATOM   2837  NE1 TRP A 186      -0.094  -2.196  -6.167  1.00 87.58           N  
ATOM   2838  HE1 TRP A 186      -0.720  -2.168  -6.959  1.00 87.58           H  
ATOM   2839  CH2 TRP A 186       0.463  -5.639  -4.763  1.00 87.58           C  
ATOM   2840  HH2 TRP A 186       0.152  -6.672  -4.816  1.00 87.58           H  
ATOM   2841  CZ2 TRP A 186      -0.149  -4.677  -5.585  1.00 87.58           C  
ATOM   2842  HZ2 TRP A 186      -0.926  -4.967  -6.277  1.00 87.58           H  
ATOM   2843  CZ3 TRP A 186       1.483  -5.257  -3.874  1.00 87.58           C  
ATOM   2844  HZ3 TRP A 186       1.975  -6.002  -3.266  1.00 87.58           H  
ATOM   2845  N   GLU A 187       4.049  -0.101  -7.219  1.00 80.33           N  
ATOM   2846  H   GLU A 187       4.686  -0.880  -7.139  1.00 80.33           H  
ATOM   2847  CA  GLU A 187       3.712   0.377  -8.564  1.00 80.33           C  
ATOM   2848  HA  GLU A 187       3.373   1.412  -8.519  1.00 80.33           H  
ATOM   2849  C   GLU A 187       2.542  -0.425  -9.131  1.00 80.33           C  
ATOM   2850  CB  GLU A 187       4.939   0.318  -9.493  1.00 80.33           C  
ATOM   2851  HB2 GLU A 187       5.347  -0.692  -9.510  1.00 80.33           H  
ATOM   2852  HB3 GLU A 187       4.620   0.554 -10.508  1.00 80.33           H  
ATOM   2853  O   GLU A 187       1.545   0.135  -9.589  1.00 80.33           O  
ATOM   2854  CG  GLU A 187       6.050   1.301  -9.086  1.00 80.33           C  
ATOM   2855  HG2 GLU A 187       6.430   1.027  -8.102  1.00 80.33           H  
ATOM   2856  HG3 GLU A 187       6.874   1.202  -9.793  1.00 80.33           H  
ATOM   2857  CD  GLU A 187       5.583   2.773  -9.070  1.00 80.33           C  
ATOM   2858  OE1 GLU A 187       6.123   3.573  -8.268  1.00 80.33           O  
ATOM   2859  OE2 GLU A 187       4.666   3.154  -9.830  1.00 80.33           O  
ATOM   2860  N   ASN A 188       2.630  -1.752  -9.063  1.00 78.97           N  
ATOM   2861  H   ASN A 188       3.456  -2.159  -8.648  1.00 78.97           H  
ATOM   2862  CA  ASN A 188       1.564  -2.653  -9.478  1.00 78.97           C  
ATOM   2863  HA  ASN A 188       0.614  -2.248  -9.129  1.00 78.97           H  
ATOM   2864  C   ASN A 188       1.738  -4.039  -8.827  1.00 78.97           C  
ATOM   2865  CB  ASN A 188       1.538  -2.696 -11.024  1.00 78.97           C  
ATOM   2866  HB2 ASN A 188       0.670  -3.264 -11.360  1.00 78.97           H  
ATOM   2867  HB3 ASN A 188       1.437  -1.686 -11.423  1.00 78.97           H  
ATOM   2868  O   ASN A 188       2.693  -4.285  -8.099  1.00 78.97           O  
ATOM   2869  CG  ASN A 188       2.772  -3.343 -11.621  1.00 78.97           C  
ATOM   2870  ND2 ASN A 188       3.618  -2.647 -12.338  1.00 78.97           N  
ATOM   2871 HD21 ASN A 188       3.551  -1.641 -12.398  1.00 78.97           H  
ATOM   2872 HD22 ASN A 188       4.467  -3.131 -12.593  1.00 78.97           H  
ATOM   2873  OD1 ASN A 188       2.967  -4.525 -11.445  1.00 78.97           O  
ATOM   2874  N   SER A 189       0.832  -4.970  -9.124  1.00 81.81           N  
ATOM   2875  H   SER A 189       0.039  -4.713  -9.695  1.00 81.81           H  
ATOM   2876  CA  SER A 189       0.821  -6.341  -8.593  1.00 81.81           C  
ATOM   2877  HA  SER A 189       0.791  -6.290  -7.505  1.00 81.81           H  
ATOM   2878  C   SER A 189       2.034  -7.206  -8.974  1.00 81.81           C  
ATOM   2879  CB  SER A 189      -0.449  -7.041  -9.086  1.00 81.81           C  
ATOM   2880  HB2 SER A 189      -0.330  -7.291 -10.140  1.00 81.81           H  
ATOM   2881  HB3 SER A 189      -0.612  -7.960  -8.522  1.00 81.81           H  
ATOM   2882  O   SER A 189       2.136  -8.343  -8.522  1.00 81.81           O  
ATOM   2883  OG  SER A 189      -1.576  -6.203  -8.944  1.00 81.81           O  
ATOM   2884  HG  SER A 189      -2.086  -6.514  -8.193  1.00 81.81           H  
ATOM   2885  N   PHE A 190       2.932  -6.728  -9.825  1.00 74.50           N  
ATOM   2886  H   PHE A 190       2.783  -5.807 -10.210  1.00 74.50           H  
ATOM   2887  CA  PHE A 190       4.137  -7.420 -10.276  1.00 74.50           C  
ATOM   2888  HA  PHE A 190       4.211  -8.391  -9.786  1.00 74.50           H  
ATOM   2889  C   PHE A 190       5.422  -6.673  -9.928  1.00 74.50           C  
ATOM   2890  CB  PHE A 190       4.050  -7.657 -11.788  1.00 74.50           C  
ATOM   2891  HB2 PHE A 190       4.941  -8.197 -12.109  1.00 74.50           H  
ATOM   2892  HB3 PHE A 190       4.057  -6.700 -12.309  1.00 74.50           H  
ATOM   2893  O   PHE A 190       6.475  -7.292 -10.003  1.00 74.50           O  
ATOM   2894  CG  PHE A 190       2.833  -8.454 -12.205  1.00 74.50           C  
ATOM   2895  CD1 PHE A 190       2.822  -9.850 -12.037  1.00 74.50           C  
ATOM   2896  HD1 PHE A 190       3.699 -10.349 -11.651  1.00 74.50           H  
ATOM   2897  CD2 PHE A 190       1.707  -7.800 -12.735  1.00 74.50           C  
ATOM   2898  HD2 PHE A 190       1.721  -6.727 -12.860  1.00 74.50           H  
ATOM   2899  CE1 PHE A 190       1.684 -10.594 -12.398  1.00 74.50           C  
ATOM   2900  HE1 PHE A 190       1.679 -11.668 -12.287  1.00 74.50           H  
ATOM   2901  CE2 PHE A 190       0.571  -8.543 -13.100  1.00 74.50           C  
ATOM   2902  HE2 PHE A 190      -0.291  -8.040 -13.514  1.00 74.50           H  
ATOM   2903  CZ  PHE A 190       0.560  -9.939 -12.931  1.00 74.50           C  
ATOM   2904  HZ  PHE A 190      -0.310 -10.510 -13.221  1.00 74.50           H  
ATOM   2905  N   ASP A 191       5.332  -5.406  -9.521  1.00 75.33           N  
ATOM   2906  H   ASP A 191       4.415  -4.989  -9.454  1.00 75.33           H  
ATOM   2907  CA  ASP A 191       6.466  -4.517  -9.279  1.00 75.33           C  
ATOM   2908  HA  ASP A 191       7.386  -5.092  -9.173  1.00 75.33           H  
ATOM   2909  C   ASP A 191       6.228  -3.716  -7.986  1.00 75.33           C  
ATOM   2910  CB  ASP A 191       6.646  -3.595 -10.492  1.00 75.33           C  
ATOM   2911  HB2 ASP A 191       7.443  -2.885 -10.272  1.00 75.33           H  
ATOM   2912  HB3 ASP A 191       5.733  -3.018 -10.635  1.00 75.33           H  
ATOM   2913  O   ASP A 191       5.540  -2.687  -7.976  1.00 75.33           O  
ATOM   2914  CG  ASP A 191       7.002  -4.319 -11.796  1.00 75.33           C  
ATOM   2915  OD1 ASP A 191       8.035  -5.033 -11.845  1.00 75.33           O  
ATOM   2916  OD2 ASP A 191       6.234  -4.113 -12.768  1.00 75.33           O  
ATOM   2917  N   PHE A 192       6.751  -4.216  -6.867  1.00 81.39           N  
ATOM   2918  H   PHE A 192       7.308  -5.056  -6.926  1.00 81.39           H  
ATOM   2919  CA  PHE A 192       6.594  -3.588  -5.552  1.00 81.39           C  
ATOM   2920  HA  PHE A 192       6.693  -2.509  -5.671  1.00 81.39           H  
ATOM   2921  C   PHE A 192       7.665  -4.038  -4.554  1.00 81.39           C  
ATOM   2922  CB  PHE A 192       5.195  -3.882  -4.982  1.00 81.39           C  
ATOM   2923  HB2 PHE A 192       5.068  -3.323  -4.055  1.00 81.39           H  
ATOM   2924  HB3 PHE A 192       4.439  -3.513  -5.676  1.00 81.39           H  
ATOM   2925  O   PHE A 192       8.228  -5.128  -4.662  1.00 81.39           O  
ATOM   2926  CG  PHE A 192       4.921  -5.342  -4.694  1.00 81.39           C  
ATOM   2927  CD1 PHE A 192       4.308  -6.138  -5.675  1.00 81.39           C  
ATOM   2928  HD1 PHE A 192       4.041  -5.703  -6.627  1.00 81.39           H  
ATOM   2929  CD2 PHE A 192       5.282  -5.907  -3.456  1.00 81.39           C  
ATOM   2930  HD2 PHE A 192       5.757  -5.300  -2.699  1.00 81.39           H  
ATOM   2931  CE1 PHE A 192       4.054  -7.493  -5.426  1.00 81.39           C  
ATOM   2932  HE1 PHE A 192       3.593  -8.096  -6.195  1.00 81.39           H  
ATOM   2933  CE2 PHE A 192       5.060  -7.273  -3.217  1.00 81.39           C  
ATOM   2934  HE2 PHE A 192       5.374  -7.708  -2.280  1.00 81.39           H  
ATOM   2935  CZ  PHE A 192       4.455  -8.064  -4.210  1.00 81.39           C  
ATOM   2936  HZ  PHE A 192       4.315  -9.125  -4.062  1.00 81.39           H  
ATOM   2937  N   TRP A 193       7.868  -3.209  -3.533  1.00 87.21           N  
ATOM   2938  H   TRP A 193       7.330  -2.354  -3.512  1.00 87.21           H  
ATOM   2939  CA  TRP A 193       8.726  -3.439  -2.375  1.00 87.21           C  
ATOM   2940  HA  TRP A 193       9.041  -4.481  -2.325  1.00 87.21           H  
ATOM   2941  C   TRP A 193       7.952  -3.083  -1.107  1.00 87.21           C  
ATOM   2942  CB  TRP A 193       9.958  -2.542  -2.499  1.00 87.21           C  
ATOM   2943  HB2 TRP A 193      10.552  -2.866  -3.354  1.00 87.21           H  
ATOM   2944  HB3 TRP A 193       9.613  -1.526  -2.690  1.00 87.21           H  
ATOM   2945  O   TRP A 193       7.420  -1.980  -1.004  1.00 87.21           O  
ATOM   2946  CG  TRP A 193      10.836  -2.509  -1.289  1.00 87.21           C  
ATOM   2947  CD1 TRP A 193      11.034  -1.448  -0.477  1.00 87.21           C  
ATOM   2948  HD1 TRP A 193      10.605  -0.467  -0.622  1.00 87.21           H  
ATOM   2949  CD2 TRP A 193      11.673  -3.573  -0.756  1.00 87.21           C  
ATOM   2950  CE2 TRP A 193      12.340  -3.094   0.406  1.00 87.21           C  
ATOM   2951  CE3 TRP A 193      11.943  -4.893  -1.158  1.00 87.21           C  
ATOM   2952  HE3 TRP A 193      11.444  -5.267  -2.040  1.00 87.21           H  
ATOM   2953  NE1 TRP A 193      11.901  -1.797   0.539  1.00 87.21           N  
ATOM   2954  HE1 TRP A 193      12.221  -1.145   1.242  1.00 87.21           H  
ATOM   2955  CH2 TRP A 193      13.504  -5.193   0.696  1.00 87.21           C  
ATOM   2956  HH2 TRP A 193      14.210  -5.807   1.235  1.00 87.21           H  
ATOM   2957  CZ2 TRP A 193      13.237  -3.885   1.132  1.00 87.21           C  
ATOM   2958  HZ2 TRP A 193      13.739  -3.484   2.000  1.00 87.21           H  
ATOM   2959  CZ3 TRP A 193      12.856  -5.696  -0.447  1.00 87.21           C  
ATOM   2960  HZ3 TRP A 193      13.076  -6.700  -0.779  1.00 87.21           H  
ATOM   2961  N   ILE A 194       7.874  -3.984  -0.127  1.00 91.78           N  
ATOM   2962  H   ILE A 194       8.314  -4.885  -0.247  1.00 91.78           H  
ATOM   2963  CA  ILE A 194       7.037  -3.732   1.059  1.00 91.78           C  
ATOM   2964  HA  ILE A 194       6.098  -3.301   0.712  1.00 91.78           H  
ATOM   2965  C   ILE A 194       7.618  -2.696   2.027  1.00 91.78           C  
ATOM   2966  CB  ILE A 194       6.676  -5.023   1.814  1.00 91.78           C  
ATOM   2967  HB  ILE A 194       6.017  -4.736   2.634  1.00 91.78           H  
ATOM   2968  O   ILE A 194       6.873  -2.197   2.861  1.00 91.78           O  
ATOM   2969  CG1 ILE A 194       7.918  -5.694   2.438  1.00 91.78           C  
ATOM   2970 HG12 ILE A 194       8.505  -4.952   2.979  1.00 91.78           H  
ATOM   2971 HG13 ILE A 194       8.551  -6.102   1.650  1.00 91.78           H  
ATOM   2972  CG2 ILE A 194       5.867  -5.957   0.897  1.00 91.78           C  
ATOM   2973 HG21 ILE A 194       5.491  -6.809   1.463  1.00 91.78           H  
ATOM   2974 HG22 ILE A 194       5.017  -5.415   0.481  1.00 91.78           H  
ATOM   2975 HG23 ILE A 194       6.484  -6.322   0.076  1.00 91.78           H  
ATOM   2976  CD1 ILE A 194       7.565  -6.790   3.449  1.00 91.78           C  
ATOM   2977 HD11 ILE A 194       6.935  -6.372   4.234  1.00 91.78           H  
ATOM   2978 HD12 ILE A 194       8.479  -7.170   3.905  1.00 91.78           H  
ATOM   2979 HD13 ILE A 194       7.039  -7.612   2.963  1.00 91.78           H  
ATOM   2980  N   GLY A 195       8.908  -2.370   1.939  1.00 91.78           N  
ATOM   2981  H   GLY A 195       9.469  -2.801   1.217  1.00 91.78           H  
ATOM   2982  CA  GLY A 195       9.580  -1.468   2.878  1.00 91.78           C  
ATOM   2983  HA2 GLY A 195      10.238  -0.804   2.317  1.00 91.78           H  
ATOM   2984  HA3 GLY A 195       8.854  -0.834   3.387  1.00 91.78           H  
ATOM   2985  C   GLY A 195      10.382  -2.196   3.956  1.00 91.78           C  
ATOM   2986  O   GLY A 195       9.956  -3.239   4.460  1.00 91.78           O  
ATOM   2987  N   LEU A 196      11.531  -1.630   4.333  1.00 91.43           N  
ATOM   2988  H   LEU A 196      11.803  -0.766   3.885  1.00 91.43           H  
ATOM   2989  CA  LEU A 196      12.410  -2.177   5.373  1.00 91.43           C  
ATOM   2990  HA  LEU A 196      12.645  -3.211   5.121  1.00 91.43           H  
ATOM   2991  C   LEU A 196      11.728  -2.199   6.745  1.00 91.43           C  
ATOM   2992  CB  LEU A 196      13.727  -1.382   5.445  1.00 91.43           C  
ATOM   2993  HB2 LEU A 196      13.504  -0.341   5.679  1.00 91.43           H  
ATOM   2994  HB3 LEU A 196      14.313  -1.764   6.281  1.00 91.43           H  
ATOM   2995  O   LEU A 196      11.847  -3.192   7.460  1.00 91.43           O  
ATOM   2996  CG  LEU A 196      14.591  -1.476   4.176  1.00 91.43           C  
ATOM   2997  HG  LEU A 196      13.956  -1.429   3.292  1.00 91.43           H  
ATOM   2998  CD1 LEU A 196      15.594  -0.329   4.090  1.00 91.43           C  
ATOM   2999 HD11 LEU A 196      16.309  -0.387   4.911  1.00 91.43           H  
ATOM   3000 HD12 LEU A 196      16.141  -0.398   3.150  1.00 91.43           H  
ATOM   3001 HD13 LEU A 196      15.078   0.630   4.119  1.00 91.43           H  
ATOM   3002  CD2 LEU A 196      15.352  -2.802   4.155  1.00 91.43           C  
ATOM   3003 HD21 LEU A 196      15.873  -2.900   3.202  1.00 91.43           H  
ATOM   3004 HD22 LEU A 196      14.669  -3.645   4.264  1.00 91.43           H  
ATOM   3005 HD23 LEU A 196      16.085  -2.830   4.961  1.00 91.43           H  
ATOM   3006  N   ASP A 197      10.937  -1.180   7.088  1.00 95.26           N  
ATOM   3007  H   ASP A 197      10.869  -0.379   6.476  1.00 95.26           H  
ATOM   3008  CA  ASP A 197      10.200  -1.155   8.359  1.00 95.26           C  
ATOM   3009  HA  ASP A 197      10.896  -1.311   9.183  1.00 95.26           H  
ATOM   3010  C   ASP A 197       9.160  -2.280   8.442  1.00 95.26           C  
ATOM   3011  CB  ASP A 197       9.499   0.202   8.533  1.00 95.26           C  
ATOM   3012  HB2 ASP A 197       9.105   0.538   7.573  1.00 95.26           H  
ATOM   3013  HB3 ASP A 197       8.651   0.064   9.203  1.00 95.26           H  
ATOM   3014  O   ASP A 197       9.032  -2.963   9.463  1.00 95.26           O  
ATOM   3015  CG  ASP A 197      10.383   1.287   9.149  1.00 95.26           C  
ATOM   3016  OD1 ASP A 197      11.379   0.922   9.811  1.00 95.26           O  
ATOM   3017  OD2 ASP A 197       9.992   2.467   9.026  1.00 95.26           O  
ATOM   3018  N   ASN A 198       8.443  -2.530   7.343  1.00 94.89           N  
ATOM   3019  H   ASN A 198       8.615  -1.960   6.527  1.00 94.89           H  
ATOM   3020  CA  ASN A 198       7.469  -3.617   7.275  1.00 94.89           C  
ATOM   3021  HA  ASN A 198       6.836  -3.565   8.161  1.00 94.89           H  
ATOM   3022  C   ASN A 198       8.159  -4.986   7.302  1.00 94.89           C  
ATOM   3023  CB  ASN A 198       6.588  -3.436   6.030  1.00 94.89           C  
ATOM   3024  HB2 ASN A 198       5.969  -4.322   5.886  1.00 94.89           H  
ATOM   3025  HB3 ASN A 198       7.220  -3.314   5.151  1.00 94.89           H  
ATOM   3026  O   ASN A 198       7.714  -5.895   8.004  1.00 94.89           O  
ATOM   3027  CG  ASN A 198       5.650  -2.250   6.170  1.00 94.89           C  
ATOM   3028  ND2 ASN A 198       5.544  -1.413   5.170  1.00 94.89           N  
ATOM   3029 HD21 ASN A 198       6.082  -1.546   4.326  1.00 94.89           H  
ATOM   3030 HD22 ASN A 198       4.983  -0.584   5.305  1.00 94.89           H  
ATOM   3031  OD1 ASN A 198       4.994  -2.073   7.185  1.00 94.89           O  
ATOM   3032  N   MET A 199       9.277  -5.136   6.592  1.00 93.19           N  
ATOM   3033  H   MET A 199       9.597  -4.363   6.026  1.00 93.19           H  
ATOM   3034  CA  MET A 199      10.086  -6.354   6.624  1.00 93.19           C  
ATOM   3035  HA  MET A 199       9.452  -7.200   6.359  1.00 93.19           H  
ATOM   3036  C   MET A 199      10.647  -6.630   8.031  1.00 93.19           C  
ATOM   3037  CB  MET A 199      11.172  -6.221   5.552  1.00 93.19           C  
ATOM   3038  HB2 MET A 199      10.689  -6.074   4.586  1.00 93.19           H  
ATOM   3039  HB3 MET A 199      11.788  -5.345   5.751  1.00 93.19           H  
ATOM   3040  O   MET A 199      10.596  -7.771   8.497  1.00 93.19           O  
ATOM   3041  CG  MET A 199      12.062  -7.456   5.457  1.00 93.19           C  
ATOM   3042  HG2 MET A 199      12.640  -7.553   6.376  1.00 93.19           H  
ATOM   3043  HG3 MET A 199      11.437  -8.342   5.341  1.00 93.19           H  
ATOM   3044  SD  MET A 199      13.205  -7.361   4.060  1.00 93.19           S  
ATOM   3045  CE  MET A 199      14.124  -8.876   4.368  1.00 93.19           C  
ATOM   3046  HE1 MET A 199      14.982  -8.931   3.698  1.00 93.19           H  
ATOM   3047  HE2 MET A 199      13.481  -9.745   4.221  1.00 93.19           H  
ATOM   3048  HE3 MET A 199      14.462  -8.841   5.404  1.00 93.19           H  
ATOM   3049  N   LYS A 200      11.087  -5.591   8.753  1.00 95.05           N  
ATOM   3050  H   LYS A 200      11.130  -4.687   8.305  1.00 95.05           H  
ATOM   3051  CA  LYS A 200      11.539  -5.689  10.149  1.00 95.05           C  
ATOM   3052  HA  LYS A 200      12.303  -6.463  10.216  1.00 95.05           H  
ATOM   3053  C   LYS A 200      10.407  -6.113  11.073  1.00 95.05           C  
ATOM   3054  CB  LYS A 200      12.135  -4.340  10.591  1.00 95.05           C  
ATOM   3055  HB2 LYS A 200      11.387  -3.556  10.474  1.00 95.05           H  
ATOM   3056  HB3 LYS A 200      12.976  -4.081   9.947  1.00 95.05           H  
ATOM   3057  O   LYS A 200      10.592  -7.013  11.887  1.00 95.05           O  
ATOM   3058  CG  LYS A 200      12.620  -4.320  12.048  1.00 95.05           C  
ATOM   3059  HG2 LYS A 200      13.064  -3.343  12.234  1.00 95.05           H  
ATOM   3060  HG3 LYS A 200      11.770  -4.436  12.721  1.00 95.05           H  
ATOM   3061  CD  LYS A 200      13.663  -5.405  12.344  1.00 95.05           C  
ATOM   3062  HD2 LYS A 200      13.211  -6.397  12.341  1.00 95.05           H  
ATOM   3063  HD3 LYS A 200      14.429  -5.375  11.569  1.00 95.05           H  
ATOM   3064  CE  LYS A 200      14.323  -5.143  13.697  1.00 95.05           C  
ATOM   3065  HE2 LYS A 200      15.236  -5.735  13.760  1.00 95.05           H  
ATOM   3066  HE3 LYS A 200      14.599  -4.090  13.748  1.00 95.05           H  
ATOM   3067  NZ  LYS A 200      13.442  -5.503  14.819  1.00 95.05           N  
ATOM   3068  HZ1 LYS A 200      13.808  -5.255  15.727  1.00 95.05           H  
ATOM   3069  HZ2 LYS A 200      13.247  -6.494  14.846  1.00 95.05           H  
ATOM   3070  HZ3 LYS A 200      12.501  -5.147  14.735  1.00 95.05           H  
ATOM   3071  N   ALA A 201       9.226  -5.523  10.921  1.00 94.90           N  
ATOM   3072  H   ALA A 201       9.154  -4.752  10.273  1.00 94.90           H  
ATOM   3073  CA  ALA A 201       8.064  -5.881  11.727  1.00 94.90           C  
ATOM   3074  HA  ALA A 201       8.346  -5.830  12.778  1.00 94.90           H  
ATOM   3075  C   ALA A 201       7.575  -7.315  11.468  1.00 94.90           C  
ATOM   3076  CB  ALA A 201       6.977  -4.840  11.478  1.00 94.90           C  
ATOM   3077  HB1 ALA A 201       7.285  -3.901  11.936  1.00 94.90           H  
ATOM   3078  HB2 ALA A 201       6.854  -4.685  10.406  1.00 94.90           H  
ATOM   3079  HB3 ALA A 201       6.036  -5.166  11.923  1.00 94.90           H  
ATOM   3080  O   ALA A 201       7.156  -7.988  12.410  1.00 94.90           O  
ATOM   3081  N   PHE A 202       7.669  -7.826  10.235  1.00 94.08           N  
ATOM   3082  H   PHE A 202       7.952  -7.225   9.474  1.00 94.08           H  
ATOM   3083  CA  PHE A 202       7.458  -9.254   9.982  1.00 94.08           C  
ATOM   3084  HA  PHE A 202       6.481  -9.540  10.370  1.00 94.08           H  
ATOM   3085  C   PHE A 202       8.488 -10.105  10.724  1.00 94.08           C  
ATOM   3086  CB  PHE A 202       7.510  -9.562   8.479  1.00 94.08           C  
ATOM   3087  HB2 PHE A 202       7.775 -10.610   8.344  1.00 94.08           H  
ATOM   3088  HB3 PHE A 202       8.297  -8.972   8.010  1.00 94.08           H  
ATOM   3089  O   PHE A 202       8.123 -11.083  11.374  1.00 94.08           O  
ATOM   3090  CG  PHE A 202       6.200  -9.349   7.754  1.00 94.08           C  
ATOM   3091  CD1 PHE A 202       5.073 -10.115   8.107  1.00 94.08           C  
ATOM   3092  HD1 PHE A 202       5.140 -10.833   8.911  1.00 94.08           H  
ATOM   3093  CD2 PHE A 202       6.112  -8.421   6.703  1.00 94.08           C  
ATOM   3094  HD2 PHE A 202       6.975  -7.833   6.427  1.00 94.08           H  
ATOM   3095  CE1 PHE A 202       3.858  -9.942   7.425  1.00 94.08           C  
ATOM   3096  HE1 PHE A 202       2.989 -10.507   7.727  1.00 94.08           H  
ATOM   3097  CE2 PHE A 202       4.901  -8.254   6.013  1.00 94.08           C  
ATOM   3098  HE2 PHE A 202       4.845  -7.537   5.207  1.00 94.08           H  
ATOM   3099  CZ  PHE A 202       3.772  -9.012   6.375  1.00 94.08           C  
ATOM   3100  HZ  PHE A 202       2.835  -8.865   5.859  1.00 94.08           H  
ATOM   3101  N   ASN A 203       9.764  -9.732  10.670  1.00 94.16           N  
ATOM   3102  H   ASN A 203      10.029  -8.926  10.122  1.00 94.16           H  
ATOM   3103  CA  ASN A 203      10.799 -10.485  11.362  1.00 94.16           C  
ATOM   3104  HA  ASN A 203      10.724 -11.519  11.024  1.00 94.16           H  
ATOM   3105  C   ASN A 203      10.584 -10.518  12.887  1.00 94.16           C  
ATOM   3106  CB  ASN A 203      12.162  -9.928  10.944  1.00 94.16           C  
ATOM   3107  HB2 ASN A 203      12.295  -8.922  11.343  1.00 94.16           H  
ATOM   3108  HB3 ASN A 203      12.227  -9.891   9.857  1.00 94.16           H  
ATOM   3109  O   ASN A 203      10.615 -11.595  13.480  1.00 94.16           O  
ATOM   3110  CG  ASN A 203      13.285 -10.799  11.452  1.00 94.16           C  
ATOM   3111  ND2 ASN A 203      13.238 -12.078  11.154  1.00 94.16           N  
ATOM   3112 HD21 ASN A 203      14.036 -12.654  11.382  1.00 94.16           H  
ATOM   3113 HD22 ASN A 203      12.462 -12.456  10.630  1.00 94.16           H  
ATOM   3114  OD1 ASN A 203      14.221 -10.328  12.069  1.00 94.16           O  
ATOM   3115  N   ASP A 204      10.230  -9.380  13.491  1.00 94.42           N  
ATOM   3116  H   ASP A 204      10.270  -8.529  12.949  1.00 94.42           H  
ATOM   3117  CA  ASP A 204       9.874  -9.275  14.915  1.00 94.42           C  
ATOM   3118  HA  ASP A 204      10.699  -9.653  15.520  1.00 94.42           H  
ATOM   3119  C   ASP A 204       8.631 -10.086  15.290  1.00 94.42           C  
ATOM   3120  CB  ASP A 204       9.615  -7.805  15.276  1.00 94.42           C  
ATOM   3121  HB2 ASP A 204       8.914  -7.371  14.562  1.00 94.42           H  
ATOM   3122  HB3 ASP A 204       9.159  -7.758  16.265  1.00 94.42           H  
ATOM   3123  O   ASP A 204       8.522 -10.590  16.408  1.00 94.42           O  
ATOM   3124  CG  ASP A 204      10.887  -6.973  15.317  1.00 94.42           C  
ATOM   3125  OD1 ASP A 204      11.985  -7.547  15.486  1.00 94.42           O  
ATOM   3126  OD2 ASP A 204      10.804  -5.726  15.207  1.00 94.42           O  
ATOM   3127  N   ALA A 205       7.696 -10.249  14.353  1.00 92.70           N  
ATOM   3128  H   ALA A 205       7.817  -9.768  13.473  1.00 92.70           H  
ATOM   3129  CA  ALA A 205       6.523 -11.101  14.520  1.00 92.70           C  
ATOM   3130  HA  ALA A 205       6.154 -10.964  15.536  1.00 92.70           H  
ATOM   3131  C   ALA A 205       6.833 -12.607  14.376  1.00 92.70           C  
ATOM   3132  CB  ALA A 205       5.428 -10.614  13.561  1.00 92.70           C  
ATOM   3133  HB1 ALA A 205       5.764 -10.706  12.528  1.00 92.70           H  
ATOM   3134  HB2 ALA A 205       5.203  -9.567  13.765  1.00 92.70           H  
ATOM   3135  HB3 ALA A 205       4.524 -11.207  13.701  1.00 92.70           H  
ATOM   3136  O   ALA A 205       5.914 -13.425  14.431  1.00 92.70           O  
ATOM   3137  N   GLY A 206       8.104 -12.989  14.197  1.00 93.55           N  
ATOM   3138  H   GLY A 206       8.813 -12.270  14.161  1.00 93.55           H  
ATOM   3139  CA  GLY A 206       8.557 -14.380  14.129  1.00 93.55           C  
ATOM   3140  HA2 GLY A 206       9.552 -14.432  14.571  1.00 93.55           H  
ATOM   3141  HA3 GLY A 206       7.890 -15.013  14.714  1.00 93.55           H  
ATOM   3142  C   GLY A 206       8.649 -14.958  12.715  1.00 93.55           C  
ATOM   3143  O   GLY A 206       8.832 -16.167  12.562  1.00 93.55           O  
ATOM   3144  N   TYR A 207       8.545 -14.134  11.668  1.00 93.23           N  
ATOM   3145  H   TYR A 207       8.427 -13.145  11.839  1.00 93.23           H  
ATOM   3146  CA  TYR A 207       8.769 -14.580  10.292  1.00 93.23           C  
ATOM   3147  HA  TYR A 207       8.382 -15.593  10.185  1.00 93.23           H  
ATOM   3148  C   TYR A 207      10.279 -14.623  10.000  1.00 93.23           C  
ATOM   3149  CB  TYR A 207       7.990 -13.704   9.299  1.00 93.23           C  
ATOM   3150  HB2 TYR A 207       8.279 -13.997   8.290  1.00 93.23           H  
ATOM   3151  HB3 TYR A 207       8.293 -12.664   9.418  1.00 93.23           H  
ATOM   3152  O   TYR A 207      10.900 -13.610   9.683  1.00 93.23           O  
ATOM   3153  CG  TYR A 207       6.476 -13.810   9.415  1.00 93.23           C  
ATOM   3154  CD1 TYR A 207       5.764 -14.651   8.539  1.00 93.23           C  
ATOM   3155  HD1 TYR A 207       6.293 -15.203   7.776  1.00 93.23           H  
ATOM   3156  CD2 TYR A 207       5.775 -13.093  10.405  1.00 93.23           C  
ATOM   3157  HD2 TYR A 207       6.311 -12.479  11.114  1.00 93.23           H  
ATOM   3158  CE1 TYR A 207       4.368 -14.779   8.663  1.00 93.23           C  
ATOM   3159  HE1 TYR A 207       3.819 -15.433   8.001  1.00 93.23           H  
ATOM   3160  CE2 TYR A 207       4.381 -13.208  10.531  1.00 93.23           C  
ATOM   3161  HE2 TYR A 207       3.868 -12.676  11.318  1.00 93.23           H  
ATOM   3162  OH  TYR A 207       2.346 -14.264   9.821  1.00 93.23           O  
ATOM   3163  HH  TYR A 207       2.002 -13.782  10.576  1.00 93.23           H  
ATOM   3164  CZ  TYR A 207       3.679 -14.071   9.667  1.00 93.23           C  
ATOM   3165  N   THR A 208      10.875 -15.812  10.124  1.00 94.89           N  
ATOM   3166  H   THR A 208      10.335 -16.556  10.544  1.00 94.89           H  
ATOM   3167  CA  THR A 208      12.337 -16.028  10.063  1.00 94.89           C  
ATOM   3168  HA  THR A 208      12.842 -15.068   9.961  1.00 94.89           H  
ATOM   3169  C   THR A 208      12.803 -16.882   8.879  1.00 94.89           C  
ATOM   3170  CB  THR A 208      12.840 -16.665  11.364  1.00 94.89           C  
ATOM   3171  HB  THR A 208      13.917 -16.815  11.297  1.00 94.89           H  
ATOM   3172  O   THR A 208      13.966 -17.273   8.813  1.00 94.89           O  
ATOM   3173  CG2 THR A 208      12.564 -15.811  12.599  1.00 94.89           C  
ATOM   3174 HG21 THR A 208      11.493 -15.727  12.780  1.00 94.89           H  
ATOM   3175 HG22 THR A 208      12.980 -14.815  12.452  1.00 94.89           H  
ATOM   3176 HG23 THR A 208      13.041 -16.260  13.470  1.00 94.89           H  
ATOM   3177  OG1 THR A 208      12.202 -17.912  11.547  1.00 94.89           O  
ATOM   3178  HG1 THR A 208      12.466 -18.232  12.413  1.00 94.89           H  
ATOM   3179  N   ASN A 209      11.925 -17.204   7.930  1.00 92.95           N  
ATOM   3180  H   ASN A 209      10.999 -16.805   7.987  1.00 92.95           H  
ATOM   3181  CA  ASN A 209      12.308 -17.892   6.696  1.00 92.95           C  
ATOM   3182  HA  ASN A 209      13.355 -18.194   6.735  1.00 92.95           H  
ATOM   3183  C   ASN A 209      12.159 -16.924   5.524  1.00 92.95           C  
ATOM   3184  CB  ASN A 209      11.473 -19.169   6.515  1.00 92.95           C  
ATOM   3185  HB2 ASN A 209      10.413 -18.915   6.531  1.00 92.95           H  
ATOM   3186  HB3 ASN A 209      11.700 -19.606   5.543  1.00 92.95           H  
ATOM   3187  O   ASN A 209      11.038 -16.545   5.185  1.00 92.95           O  
ATOM   3188  CG  ASN A 209      11.779 -20.215   7.570  1.00 92.95           C  
ATOM   3189  ND2 ASN A 209      10.792 -20.636   8.327  1.00 92.95           N  
ATOM   3190 HD21 ASN A 209       9.882 -20.203   8.254  1.00 92.95           H  
ATOM   3191 HD22 ASN A 209      11.051 -21.237   9.096  1.00 92.95           H  
ATOM   3192  OD1 ASN A 209      12.895 -20.685   7.723  1.00 92.95           O  
ATOM   3193  N   LEU A 210      13.277 -16.543   4.909  1.00 91.54           N  
ATOM   3194  H   LEU A 210      14.157 -16.928   5.222  1.00 91.54           H  
ATOM   3195  CA  LEU A 210      13.289 -15.741   3.690  1.00 91.54           C  
ATOM   3196  HA  LEU A 210      12.337 -15.217   3.602  1.00 91.54           H  
ATOM   3197  C   LEU A 210      13.436 -16.672   2.488  1.00 91.54           C  
ATOM   3198  CB  LEU A 210      14.401 -14.679   3.771  1.00 91.54           C  
ATOM   3199  HB2 LEU A 210      14.196 -14.015   4.611  1.00 91.54           H  
ATOM   3200  HB3 LEU A 210      15.348 -15.180   3.976  1.00 91.54           H  
ATOM   3201  O   LEU A 210      14.310 -17.537   2.469  1.00 91.54           O  
ATOM   3202  CG  LEU A 210      14.558 -13.834   2.492  1.00 91.54           C  
ATOM   3203  HG  LEU A 210      14.674 -14.488   1.628  1.00 91.54           H  
ATOM   3204  CD1 LEU A 210      13.349 -12.923   2.275  1.00 91.54           C  
ATOM   3205 HD11 LEU A 210      13.220 -12.269   3.137  1.00 91.54           H  
ATOM   3206 HD12 LEU A 210      13.514 -12.310   1.388  1.00 91.54           H  
ATOM   3207 HD13 LEU A 210      12.445 -13.511   2.120  1.00 91.54           H  
ATOM   3208  CD2 LEU A 210      15.800 -12.955   2.578  1.00 91.54           C  
ATOM   3209 HD21 LEU A 210      15.675 -12.212   3.366  1.00 91.54           H  
ATOM   3210 HD22 LEU A 210      15.952 -12.437   1.631  1.00 91.54           H  
ATOM   3211 HD23 LEU A 210      16.680 -13.564   2.787  1.00 91.54           H  
ATOM   3212  N   ARG A 211      12.593 -16.487   1.475  1.00 86.05           N  
ATOM   3213  H   ARG A 211      11.930 -15.727   1.530  1.00 86.05           H  
ATOM   3214  CA  ARG A 211      12.658 -17.240   0.224  1.00 86.05           C  
ATOM   3215  HA  ARG A 211      13.492 -17.940   0.273  1.00 86.05           H  
ATOM   3216  C   ARG A 211      12.945 -16.294  -0.938  1.00 86.05           C  
ATOM   3217  CB  ARG A 211      11.377 -18.067   0.052  1.00 86.05           C  
ATOM   3218  HB2 ARG A 211      10.514 -17.403   0.012  1.00 86.05           H  
ATOM   3219  HB3 ARG A 211      11.272 -18.735   0.907  1.00 86.05           H  
ATOM   3220  O   ARG A 211      12.278 -15.271  -1.071  1.00 86.05           O  
ATOM   3221  CG  ARG A 211      11.436 -18.901  -1.229  1.00 86.05           C  
ATOM   3222  HG2 ARG A 211      11.433 -18.218  -2.079  1.00 86.05           H  
ATOM   3223  HG3 ARG A 211      12.355 -19.486  -1.249  1.00 86.05           H  
ATOM   3224  CD  ARG A 211      10.243 -19.848  -1.355  1.00 86.05           C  
ATOM   3225  HD2 ARG A 211      10.306 -20.614  -0.582  1.00 86.05           H  
ATOM   3226  HD3 ARG A 211       9.324 -19.274  -1.234  1.00 86.05           H  
ATOM   3227  NE  ARG A 211      10.265 -20.466  -2.685  1.00 86.05           N  
ATOM   3228  HE  ARG A 211      10.949 -20.082  -3.321  1.00 86.05           H  
ATOM   3229  NH1 ARG A 211       8.185 -21.418  -2.732  1.00 86.05           N  
ATOM   3230 HH11 ARG A 211       8.111 -21.299  -1.732  1.00 86.05           H  
ATOM   3231 HH12 ARG A 211       7.496 -21.842  -3.336  1.00 86.05           H  
ATOM   3232  NH2 ARG A 211       9.316 -21.185  -4.613  1.00 86.05           N  
ATOM   3233 HH21 ARG A 211       9.122 -20.282  -5.022  1.00 86.05           H  
ATOM   3234 HH22 ARG A 211      10.228 -21.322  -5.026  1.00 86.05           H  
ATOM   3235  CZ  ARG A 211       9.278 -21.038  -3.327  1.00 86.05           C  
ATOM   3236  N   LEU A 212      13.924 -16.657  -1.758  1.00 83.16           N  
ATOM   3237  H   LEU A 212      14.394 -17.531  -1.571  1.00 83.16           H  
ATOM   3238  CA  LEU A 212      14.291 -15.961  -2.983  1.00 83.16           C  
ATOM   3239  HA  LEU A 212      13.713 -15.040  -3.062  1.00 83.16           H  
ATOM   3240  C   LEU A 212      13.962 -16.848  -4.182  1.00 83.16           C  
ATOM   3241  CB  LEU A 212      15.784 -15.594  -2.930  1.00 83.16           C  
ATOM   3242  HB2 LEU A 212      16.360 -16.504  -2.766  1.00 83.16           H  
ATOM   3243  HB3 LEU A 212      15.952 -14.928  -2.083  1.00 83.16           H  
ATOM   3244  O   LEU A 212      14.618 -17.871  -4.383  1.00 83.16           O  
ATOM   3245  CG  LEU A 212      16.305 -14.918  -4.213  1.00 83.16           C  
ATOM   3246  HG  LEU A 212      16.194 -15.599  -5.057  1.00 83.16           H  
ATOM   3247  CD1 LEU A 212      15.546 -13.626  -4.514  1.00 83.16           C  
ATOM   3248 HD11 LEU A 212      15.487 -13.022  -3.608  1.00 83.16           H  
ATOM   3249 HD12 LEU A 212      14.540 -13.853  -4.867  1.00 83.16           H  
ATOM   3250 HD13 LEU A 212      16.060 -13.067  -5.296  1.00 83.16           H  
ATOM   3251  CD2 LEU A 212      17.791 -14.601  -4.061  1.00 83.16           C  
ATOM   3252 HD21 LEU A 212      18.171 -14.159  -4.982  1.00 83.16           H  
ATOM   3253 HD22 LEU A 212      18.347 -15.515  -3.855  1.00 83.16           H  
ATOM   3254 HD23 LEU A 212      17.944 -13.898  -3.242  1.00 83.16           H  
ATOM   3255  N   ASP A 213      12.992 -16.402  -4.976  1.00 74.04           N  
ATOM   3256  H   ASP A 213      12.522 -15.541  -4.732  1.00 74.04           H  
ATOM   3257  CA  ASP A 213      12.590 -17.042  -6.225  1.00 74.04           C  
ATOM   3258  HA  ASP A 213      13.087 -18.008  -6.321  1.00 74.04           H  
ATOM   3259  C   ASP A 213      13.008 -16.143  -7.386  1.00 74.04           C  
ATOM   3260  CB  ASP A 213      11.076 -17.308  -6.251  1.00 74.04           C  
ATOM   3261  HB2 ASP A 213      10.543 -16.366  -6.125  1.00 74.04           H  
ATOM   3262  HB3 ASP A 213      10.813 -17.716  -7.227  1.00 74.04           H  
ATOM   3263  O   ASP A 213      12.585 -14.990  -7.483  1.00 74.04           O  
ATOM   3264  CG  ASP A 213      10.604 -18.291  -5.179  1.00 74.04           C  
ATOM   3265  OD1 ASP A 213      11.442 -18.910  -4.492  1.00 74.04           O  
ATOM   3266  OD2 ASP A 213       9.369 -18.438  -4.999  1.00 74.04           O  
ATOM   3267  N   THR A 214      13.833 -16.665  -8.286  1.00 68.91           N  
ATOM   3268  H   THR A 214      14.104 -17.629  -8.158  1.00 68.91           H  
ATOM   3269  CA  THR A 214      14.264 -15.955  -9.495  1.00 68.91           C  
ATOM   3270  HA  THR A 214      13.720 -15.014  -9.574  1.00 68.91           H  
ATOM   3271  C   THR A 214      13.912 -16.795 -10.704  1.00 68.91           C  
ATOM   3272  CB  THR A 214      15.755 -15.601  -9.487  1.00 68.91           C  
ATOM   3273  HB  THR A 214      16.003 -15.055 -10.397  1.00 68.91           H  
ATOM   3274  O   THR A 214      14.164 -17.996 -10.732  1.00 68.91           O  
ATOM   3275  CG2 THR A 214      16.152 -14.761  -8.280  1.00 68.91           C  
ATOM   3276 HG21 THR A 214      15.594 -13.825  -8.288  1.00 68.91           H  
ATOM   3277 HG22 THR A 214      17.221 -14.554  -8.319  1.00 68.91           H  
ATOM   3278 HG23 THR A 214      15.933 -15.294  -7.355  1.00 68.91           H  
ATOM   3279  OG1 THR A 214      16.516 -16.770  -9.433  1.00 68.91           O  
ATOM   3280  HG1 THR A 214      16.074 -17.335  -8.794  1.00 68.91           H  
ATOM   3281  N   CYS A 215      13.300 -16.171 -11.700  1.00 63.61           N  
ATOM   3282  H   CYS A 215      13.149 -15.174 -11.643  1.00 63.61           H  
ATOM   3283  CA  CYS A 215      12.830 -16.850 -12.898  1.00 63.61           C  
ATOM   3284  HA  CYS A 215      13.164 -17.887 -12.912  1.00 63.61           H  
ATOM   3285  C   CYS A 215      13.398 -16.134 -14.115  1.00 63.61           C  
ATOM   3286  CB  CYS A 215      11.300 -16.834 -12.915  1.00 63.61           C  
ATOM   3287  HB2 CYS A 215      10.949 -15.803 -12.902  1.00 63.61           H  
ATOM   3288  HB3 CYS A 215      10.959 -17.315 -13.832  1.00 63.61           H  
ATOM   3289  O   CYS A 215      13.247 -14.921 -14.241  1.00 63.61           O  
ATOM   3290  SG  CYS A 215      10.621 -17.723 -11.484  1.00 63.61           S  
ATOM   3291  HG  CYS A 215      11.362 -17.146 -10.535  1.00 63.61           H  
ATOM   3292  N   PHE A 216      14.035 -16.868 -15.020  1.00 59.69           N  
ATOM   3293  H   PHE A 216      14.140 -17.861 -14.866  1.00 59.69           H  
ATOM   3294  CA  PHE A 216      14.601 -16.295 -16.236  1.00 59.69           C  
ATOM   3295  HA  PHE A 216      14.000 -15.433 -16.523  1.00 59.69           H  
ATOM   3296  C   PHE A 216      14.542 -17.294 -17.387  1.00 59.69           C  
ATOM   3297  CB  PHE A 216      16.033 -15.795 -15.980  1.00 59.69           C  
ATOM   3298  HB2 PHE A 216      16.380 -15.262 -16.865  1.00 59.69           H  
ATOM   3299  HB3 PHE A 216      16.016 -15.074 -15.163  1.00 59.69           H  
ATOM   3300  O   PHE A 216      14.572 -18.509 -17.200  1.00 59.69           O  
ATOM   3301  CG  PHE A 216      17.029 -16.886 -15.643  1.00 59.69           C  
ATOM   3302  CD1 PHE A 216      17.082 -17.411 -14.338  1.00 59.69           C  
ATOM   3303  HD1 PHE A 216      16.421 -17.033 -13.572  1.00 59.69           H  
ATOM   3304  CD2 PHE A 216      17.867 -17.407 -16.646  1.00 59.69           C  
ATOM   3305  HD2 PHE A 216      17.828 -17.006 -17.648  1.00 59.69           H  
ATOM   3306  CE1 PHE A 216      17.945 -18.479 -14.048  1.00 59.69           C  
ATOM   3307  HE1 PHE A 216      17.898 -18.959 -13.082  1.00 59.69           H  
ATOM   3308  CE2 PHE A 216      18.758 -18.449 -16.344  1.00 59.69           C  
ATOM   3309  HE2 PHE A 216      19.397 -18.860 -17.111  1.00 59.69           H  
ATOM   3310  CZ  PHE A 216      18.792 -18.980 -15.048  1.00 59.69           C  
ATOM   3311  HZ  PHE A 216      19.435 -19.825 -14.848  1.00 59.69           H  
ATOM   3312  N   VAL A 217      14.471 -16.773 -18.607  1.00 51.09           N  
ATOM   3313  H   VAL A 217      14.462 -15.767 -18.703  1.00 51.09           H  
ATOM   3314  CA  VAL A 217      14.547 -17.591 -19.819  1.00 51.09           C  
ATOM   3315  HA  VAL A 217      14.304 -18.623 -19.567  1.00 51.09           H  
ATOM   3316  C   VAL A 217      15.980 -17.550 -20.335  1.00 51.09           C  
ATOM   3317  CB  VAL A 217      13.517 -17.139 -20.869  1.00 51.09           C  
ATOM   3318  HB  VAL A 217      13.717 -16.105 -21.151  1.00 51.09           H  
ATOM   3319  O   VAL A 217      16.513 -16.466 -20.575  1.00 51.09           O  
ATOM   3320  CG1 VAL A 217      13.586 -18.014 -22.127  1.00 51.09           C  
ATOM   3321 HG11 VAL A 217      12.817 -17.705 -22.835  1.00 51.09           H  
ATOM   3322 HG12 VAL A 217      13.422 -19.059 -21.864  1.00 51.09           H  
ATOM   3323 HG13 VAL A 217      14.558 -17.912 -22.610  1.00 51.09           H  
ATOM   3324  CG2 VAL A 217      12.091 -17.230 -20.308  1.00 51.09           C  
ATOM   3325 HG21 VAL A 217      11.877 -18.255 -20.004  1.00 51.09           H  
ATOM   3326 HG22 VAL A 217      11.972 -16.568 -19.450  1.00 51.09           H  
ATOM   3327 HG23 VAL A 217      11.373 -16.930 -21.071  1.00 51.09           H  
ATOM   3328  N   LYS A 218      16.601 -18.712 -20.535  1.00 50.00           N  
ATOM   3329  H   LYS A 218      16.088 -19.561 -20.346  1.00 50.00           H  
ATOM   3330  CA  LYS A 218      17.909 -18.857 -21.192  1.00 50.00           C  
ATOM   3331  HA  LYS A 218      18.176 -17.929 -21.698  1.00 50.00           H  
ATOM   3332  C   LYS A 218      17.772 -19.951 -22.241  1.00 50.00           C  
ATOM   3333  CB  LYS A 218      18.993 -19.171 -20.143  1.00 50.00           C  
ATOM   3334  HB2 LYS A 218      18.991 -18.371 -19.403  1.00 50.00           H  
ATOM   3335  HB3 LYS A 218      18.757 -20.110 -19.641  1.00 50.00           H  
ATOM   3336  O   LYS A 218      17.211 -20.986 -21.934  1.00 50.00           O  
ATOM   3337  CG  LYS A 218      20.402 -19.267 -20.754  1.00 50.00           C  
ATOM   3338  HG2 LYS A 218      20.444 -20.116 -21.436  1.00 50.00           H  
ATOM   3339  HG3 LYS A 218      20.605 -18.357 -21.317  1.00 50.00           H  
ATOM   3340  CD  LYS A 218      21.489 -19.438 -19.679  1.00 50.00           C  
ATOM   3341  HD2 LYS A 218      21.437 -18.597 -18.989  1.00 50.00           H  
ATOM   3342  HD3 LYS A 218      21.316 -20.364 -19.130  1.00 50.00           H  
ATOM   3343  CE  LYS A 218      22.877 -19.472 -20.339  1.00 50.00           C  
ATOM   3344  HE2 LYS A 218      22.969 -18.601 -20.988  1.00 50.00           H  
ATOM   3345  HE3 LYS A 218      22.946 -20.357 -20.972  1.00 50.00           H  
ATOM   3346  NZ  LYS A 218      23.986 -19.460 -19.347  1.00 50.00           N  
ATOM   3347  HZ1 LYS A 218      24.879 -19.444 -19.819  1.00 50.00           H  
ATOM   3348  HZ2 LYS A 218      23.959 -20.271 -18.746  1.00 50.00           H  
ATOM   3349  HZ3 LYS A 218      23.950 -18.628 -18.776  1.00 50.00           H  
ATOM   3350  N   ASN A 219      18.227 -19.730 -23.474  1.00 50.32           N  
ATOM   3351  H   ASN A 219      18.778 -18.903 -23.653  1.00 50.32           H  
ATOM   3352  CA  ASN A 219      18.135 -20.725 -24.559  1.00 50.32           C  
ATOM   3353  HA  ASN A 219      18.357 -20.213 -25.495  1.00 50.32           H  
ATOM   3354  C   ASN A 219      16.724 -21.329 -24.739  1.00 50.32           C  
ATOM   3355  CB  ASN A 219      19.226 -21.797 -24.360  1.00 50.32           C  
ATOM   3356  HB2 ASN A 219      19.050 -22.330 -23.426  1.00 50.32           H  
ATOM   3357  HB3 ASN A 219      19.169 -22.522 -25.172  1.00 50.32           H  
ATOM   3358  O   ASN A 219      16.577 -22.537 -24.886  1.00 50.32           O  
ATOM   3359  CG  ASN A 219      20.630 -21.230 -24.356  1.00 50.32           C  
ATOM   3360  ND2 ASN A 219      21.605 -22.003 -23.945  1.00 50.32           N  
ATOM   3361 HD21 ASN A 219      21.427 -22.977 -23.749  1.00 50.32           H  
ATOM   3362 HD22 ASN A 219      22.538 -21.646 -24.097  1.00 50.32           H  
ATOM   3363  OD1 ASN A 219      20.869 -20.086 -24.697  1.00 50.32           O  
ATOM   3364  N   ALA A 220      15.681 -20.491 -24.667  1.00 46.87           N  
ATOM   3365  H   ALA A 220      15.881 -19.507 -24.557  1.00 46.87           H  
ATOM   3366  CA  ALA A 220      14.270 -20.898 -24.699  1.00 46.87           C  
ATOM   3367  HA  ALA A 220      13.686 -19.992 -24.538  1.00 46.87           H  
ATOM   3368  C   ALA A 220      13.814 -21.859 -23.575  1.00 46.87           C  
ATOM   3369  CB  ALA A 220      13.909 -21.396 -26.107  1.00 46.87           C  
ATOM   3370  HB1 ALA A 220      14.400 -22.348 -26.310  1.00 46.87           H  
ATOM   3371  HB2 ALA A 220      12.831 -21.543 -26.178  1.00 46.87           H  
ATOM   3372  HB3 ALA A 220      14.215 -20.666 -26.856  1.00 46.87           H  
ATOM   3373  O   ALA A 220      12.648 -22.251 -23.556  1.00 46.87           O  
ATOM   3374  N   THR A 221      14.666 -22.187 -22.598  1.00 45.46           N  
ATOM   3375  H   THR A 221      15.631 -21.892 -22.648  1.00 45.46           H  
ATOM   3376  CA  THR A 221      14.264 -22.897 -21.381  1.00 45.46           C  
ATOM   3377  HA  THR A 221      13.347 -23.446 -21.596  1.00 45.46           H  
ATOM   3378  C   THR A 221      13.940 -21.909 -20.267  1.00 45.46           C  
ATOM   3379  CB  THR A 221      15.283 -23.955 -20.927  1.00 45.46           C  
ATOM   3380  HB  THR A 221      14.932 -24.392 -19.992  1.00 45.46           H  
ATOM   3381  O   THR A 221      14.638 -20.913 -20.048  1.00 45.46           O  
ATOM   3382  CG2 THR A 221      15.416 -25.077 -21.954  1.00 45.46           C  
ATOM   3383 HG21 THR A 221      14.438 -25.519 -22.147  1.00 45.46           H  
ATOM   3384 HG22 THR A 221      16.080 -25.853 -21.572  1.00 45.46           H  
ATOM   3385 HG23 THR A 221      15.820 -24.686 -22.887  1.00 45.46           H  
ATOM   3386  OG1 THR A 221      16.568 -23.428 -20.717  1.00 45.46           O  
ATOM   3387  HG1 THR A 221      17.158 -24.171 -20.570  1.00 45.46           H  
ATOM   3388  N   TYR A 222      12.838 -22.174 -19.568  1.00 52.47           N  
ATOM   3389  H   TYR A 222      12.311 -23.005 -19.796  1.00 52.47           H  
ATOM   3390  CA  TYR A 222      12.457 -21.455 -18.361  1.00 52.47           C  
ATOM   3391  HA  TYR A 222      12.713 -20.401 -18.467  1.00 52.47           H  
ATOM   3392  C   TYR A 222      13.235 -22.035 -17.181  1.00 52.47           C  
ATOM   3393  CB  TYR A 222      10.942 -21.563 -18.167  1.00 52.47           C  
ATOM   3394  HB2 TYR A 222      10.448 -21.216 -19.074  1.00 52.47           H  
ATOM   3395  HB3 TYR A 222      10.670 -22.610 -18.030  1.00 52.47           H  
ATOM   3396  O   TYR A 222      13.092 -23.212 -16.858  1.00 52.47           O  
ATOM   3397  CG  TYR A 222      10.414 -20.753 -17.002  1.00 52.47           C  
ATOM   3398  CD1 TYR A 222      10.101 -21.387 -15.786  1.00 52.47           C  
ATOM   3399  HD1 TYR A 222      10.274 -22.446 -15.664  1.00 52.47           H  
ATOM   3400  CD2 TYR A 222      10.203 -19.369 -17.152  1.00 52.47           C  
ATOM   3401  HD2 TYR A 222      10.444 -18.886 -18.087  1.00 52.47           H  
ATOM   3402  CE1 TYR A 222       9.524 -20.645 -14.739  1.00 52.47           C  
ATOM   3403  HE1 TYR A 222       9.237 -21.125 -13.816  1.00 52.47           H  
ATOM   3404  CE2 TYR A 222       9.652 -18.618 -16.096  1.00 52.47           C  
ATOM   3405  HE2 TYR A 222       9.472 -17.560 -16.217  1.00 52.47           H  
ATOM   3406  OH  TYR A 222       8.689 -18.573 -13.897  1.00 52.47           O  
ATOM   3407  HH  TYR A 222       8.617 -17.634 -14.080  1.00 52.47           H  
ATOM   3408  CZ  TYR A 222       9.293 -19.265 -14.894  1.00 52.47           C  
ATOM   3409  N   ASN A 223      14.081 -21.215 -16.568  1.00 55.39           N  
ATOM   3410  H   ASN A 223      14.114 -20.246 -16.851  1.00 55.39           H  
ATOM   3411  CA  ASN A 223      14.932 -21.598 -15.452  1.00 55.39           C  
ATOM   3412  HA  ASN A 223      14.866 -22.673 -15.287  1.00 55.39           H  
ATOM   3413  C   ASN A 223      14.441 -20.887 -14.193  1.00 55.39           C  
ATOM   3414  CB  ASN A 223      16.396 -21.261 -15.775  1.00 55.39           C  
ATOM   3415  HB2 ASN A 223      17.023 -21.518 -14.921  1.00 55.39           H  
ATOM   3416  HB3 ASN A 223      16.481 -20.190 -15.957  1.00 55.39           H  
ATOM   3417  O   ASN A 223      14.209 -19.675 -14.206  1.00 55.39           O  
ATOM   3418  CG  ASN A 223      16.920 -22.017 -16.981  1.00 55.39           C  
ATOM   3419  ND2 ASN A 223      16.830 -21.441 -18.156  1.00 55.39           N  
ATOM   3420 HD21 ASN A 223      16.273 -20.603 -18.239  1.00 55.39           H  
ATOM   3421 HD22 ASN A 223      17.001 -22.024 -18.963  1.00 55.39           H  
ATOM   3422  OD1 ASN A 223      17.387 -23.137 -16.889  1.00 55.39           O  
ATOM   3423  N   VAL A 224      14.312 -21.644 -13.107  1.00 62.99           N  
ATOM   3424  H   VAL A 224      14.552 -22.624 -13.162  1.00 62.99           H  
ATOM   3425  CA  VAL A 224      13.928 -21.133 -11.790  1.00 62.99           C  
ATOM   3426  HA  VAL A 224      13.766 -20.057 -11.859  1.00 62.99           H  
ATOM   3427  C   VAL A 224      15.079 -21.385 -10.823  1.00 62.99           C  
ATOM   3428  CB  VAL A 224      12.612 -21.756 -11.286  1.00 62.99           C  
ATOM   3429  HB  VAL A 224      12.765 -22.816 -11.083  1.00 62.99           H  
ATOM   3430  O   VAL A 224      15.666 -22.466 -10.815  1.00 62.99           O  
ATOM   3431  CG1 VAL A 224      12.133 -21.062 -10.007  1.00 62.99           C  
ATOM   3432 HG11 VAL A 224      11.225 -21.539  -9.639  1.00 62.99           H  
ATOM   3433 HG12 VAL A 224      12.884 -21.147  -9.222  1.00 62.99           H  
ATOM   3434 HG13 VAL A 224      11.938 -20.005 -10.191  1.00 62.99           H  
ATOM   3435  CG2 VAL A 224      11.491 -21.608 -12.321  1.00 62.99           C  
ATOM   3436 HG21 VAL A 224      11.731 -22.175 -13.221  1.00 62.99           H  
ATOM   3437 HG22 VAL A 224      10.560 -21.995 -11.908  1.00 62.99           H  
ATOM   3438 HG23 VAL A 224      11.365 -20.556 -12.576  1.00 62.99           H  
ATOM   3439  N   ARG A 225      15.429 -20.385 -10.015  1.00 66.72           N  
ATOM   3440  H   ARG A 225      14.906 -19.525 -10.097  1.00 66.72           H  
ATOM   3441  CA  ARG A 225      16.290 -20.552  -8.838  1.00 66.72           C  
ATOM   3442  HA  ARG A 225      16.607 -21.594  -8.790  1.00 66.72           H  
ATOM   3443  C   ARG A 225      15.445 -20.264  -7.613  1.00 66.72           C  
ATOM   3444  CB  ARG A 225      17.557 -19.672  -8.846  1.00 66.72           C  
ATOM   3445  HB2 ARG A 225      17.360 -18.746  -8.305  1.00 66.72           H  
ATOM   3446  HB3 ARG A 225      18.325 -20.191  -8.273  1.00 66.72           H  
ATOM   3447  O   ARG A 225      14.817 -19.212  -7.556  1.00 66.72           O  
ATOM   3448  CG  ARG A 225      18.128 -19.346 -10.232  1.00 66.72           C  
ATOM   3449  HG2 ARG A 225      17.353 -18.900 -10.856  1.00 66.72           H  
ATOM   3450  HG3 ARG A 225      18.460 -20.274 -10.697  1.00 66.72           H  
ATOM   3451  CD  ARG A 225      19.290 -18.345 -10.147  1.00 66.72           C  
ATOM   3452  HD2 ARG A 225      18.903 -17.372  -9.845  1.00 66.72           H  
ATOM   3453  HD3 ARG A 225      19.987 -18.670  -9.374  1.00 66.72           H  
ATOM   3454  NE  ARG A 225      19.962 -18.209 -11.454  1.00 66.72           N  
ATOM   3455  HE  ARG A 225      19.389 -18.370 -12.270  1.00 66.72           H  
ATOM   3456  NH1 ARG A 225      22.052 -17.535 -10.751  1.00 66.72           N  
ATOM   3457 HH11 ARG A 225      21.707 -17.418  -9.809  1.00 66.72           H  
ATOM   3458 HH12 ARG A 225      23.021 -17.335 -10.953  1.00 66.72           H  
ATOM   3459  NH2 ARG A 225      21.639 -17.893 -12.927  1.00 66.72           N  
ATOM   3460 HH21 ARG A 225      20.969 -18.026 -13.671  1.00 66.72           H  
ATOM   3461 HH22 ARG A 225      22.524 -17.469 -13.164  1.00 66.72           H  
ATOM   3462  CZ  ARG A 225      21.214 -17.870 -11.697  1.00 66.72           C  
ATOM   3463  N   ASP A 226      15.499 -21.169  -6.648  1.00 72.06           N  
ATOM   3464  H   ASP A 226      16.086 -21.981  -6.774  1.00 72.06           H  
ATOM   3465  CA  ASP A 226      14.773 -21.068  -5.388  1.00 72.06           C  
ATOM   3466  HA  ASP A 226      14.321 -20.082  -5.279  1.00 72.06           H  
ATOM   3467  C   ASP A 226      15.758 -21.321  -4.247  1.00 72.06           C  
ATOM   3468  CB  ASP A 226      13.648 -22.105  -5.314  1.00 72.06           C  
ATOM   3469  HB2 ASP A 226      14.095 -23.097  -5.381  1.00 72.06           H  
ATOM   3470  HB3 ASP A 226      13.161 -22.025  -4.342  1.00 72.06           H  
ATOM   3471  O   ASP A 226      16.289 -22.433  -4.110  1.00 72.06           O  
ATOM   3472  CG  ASP A 226      12.589 -21.983  -6.404  1.00 72.06           C  
ATOM   3473  OD1 ASP A 226      11.668 -21.152  -6.256  1.00 72.06           O  
ATOM   3474  OD2 ASP A 226      12.653 -22.822  -7.327  1.00 72.06           O  
ATOM   3475  N   PHE A 227      15.978 -20.304  -3.422  1.00 80.56           N  
ATOM   3476  H   PHE A 227      15.510 -19.429  -3.615  1.00 80.56           H  
ATOM   3477  CA  PHE A 227      16.755 -20.409  -2.191  1.00 80.56           C  
ATOM   3478  HA  PHE A 227      17.106 -21.434  -2.070  1.00 80.56           H  
ATOM   3479  C   PHE A 227      15.883 -20.084  -0.989  1.00 80.56           C  
ATOM   3480  CB  PHE A 227      17.992 -19.511  -2.240  1.00 80.56           C  
ATOM   3481  HB2 PHE A 227      18.362 -19.369  -1.225  1.00 80.56           H  
ATOM   3482  HB3 PHE A 227      17.720 -18.528  -2.626  1.00 80.56           H  
ATOM   3483  O   PHE A 227      15.113 -19.128  -0.998  1.00 80.56           O  
ATOM   3484  CG  PHE A 227      19.116 -20.091  -3.069  1.00 80.56           C  
ATOM   3485  CD1 PHE A 227      20.125 -20.849  -2.446  1.00 80.56           C  
ATOM   3486  HD1 PHE A 227      20.102 -21.008  -1.378  1.00 80.56           H  
ATOM   3487  CD2 PHE A 227      19.166 -19.857  -4.455  1.00 80.56           C  
ATOM   3488  HD2 PHE A 227      18.399 -19.262  -4.929  1.00 80.56           H  
ATOM   3489  CE1 PHE A 227      21.198 -21.347  -3.201  1.00 80.56           C  
ATOM   3490  HE1 PHE A 227      22.000 -21.875  -2.706  1.00 80.56           H  
ATOM   3491  CE2 PHE A 227      20.241 -20.354  -5.211  1.00 80.56           C  
ATOM   3492  HE2 PHE A 227      20.318 -20.122  -6.263  1.00 80.56           H  
ATOM   3493  CZ  PHE A 227      21.262 -21.085  -4.580  1.00 80.56           C  
ATOM   3494  HZ  PHE A 227      22.128 -21.394  -5.147  1.00 80.56           H  
ATOM   3495  N   THR A 228      16.017 -20.884   0.063  1.00 88.96           N  
ATOM   3496  H   THR A 228      16.656 -21.662  -0.015  1.00 88.96           H  
ATOM   3497  CA  THR A 228      15.425 -20.614   1.372  1.00 88.96           C  
ATOM   3498  HA  THR A 228      14.803 -19.720   1.318  1.00 88.96           H  
ATOM   3499  C   THR A 228      16.530 -20.363   2.385  1.00 88.96           C  
ATOM   3500  CB  THR A 228      14.522 -21.763   1.826  1.00 88.96           C  
ATOM   3501  HB  THR A 228      15.105 -22.681   1.899  1.00 88.96           H  
ATOM   3502  O   THR A 228      17.349 -21.247   2.646  1.00 88.96           O  
ATOM   3503  CG2 THR A 228      13.852 -21.475   3.170  1.00 88.96           C  
ATOM   3504 HG21 THR A 228      13.324 -20.523   3.123  1.00 88.96           H  
ATOM   3505 HG22 THR A 228      13.139 -22.269   3.396  1.00 88.96           H  
ATOM   3506 HG23 THR A 228      14.597 -21.435   3.964  1.00 88.96           H  
ATOM   3507  OG1 THR A 228      13.492 -21.949   0.883  1.00 88.96           O  
ATOM   3508  HG1 THR A 228      13.898 -21.888   0.015  1.00 88.96           H  
ATOM   3509  N   TYR A 229      16.501 -19.175   2.975  1.00 90.24           N  
ATOM   3510  H   TYR A 229      15.780 -18.528   2.687  1.00 90.24           H  
ATOM   3511  CA  TYR A 229      17.392 -18.697   4.021  1.00 90.24           C  
ATOM   3512  HA  TYR A 229      18.300 -19.300   4.029  1.00 90.24           H  
ATOM   3513  C   TYR A 229      16.687 -18.816   5.376  1.00 90.24           C  
ATOM   3514  CB  TYR A 229      17.797 -17.256   3.694  1.00 90.24           C  
ATOM   3515  HB2 TYR A 229      18.474 -16.894   4.468  1.00 90.24           H  
ATOM   3516  HB3 TYR A 229      16.910 -16.623   3.709  1.00 90.24           H  
ATOM   3517  O   TYR A 229      15.678 -18.152   5.631  1.00 90.24           O  
ATOM   3518  CG  TYR A 229      18.473 -17.117   2.345  1.00 90.24           C  
ATOM   3519  CD1 TYR A 229      19.833 -17.433   2.239  1.00 90.24           C  
ATOM   3520  HD1 TYR A 229      20.375 -17.751   3.117  1.00 90.24           H  
ATOM   3521  CD2 TYR A 229      17.753 -16.724   1.198  1.00 90.24           C  
ATOM   3522  HD2 TYR A 229      16.702 -16.488   1.271  1.00 90.24           H  
ATOM   3523  CE1 TYR A 229      20.495 -17.343   1.005  1.00 90.24           C  
ATOM   3524  HE1 TYR A 229      21.547 -17.578   0.944  1.00 90.24           H  
ATOM   3525  CE2 TYR A 229      18.416 -16.622  -0.045  1.00 90.24           C  
ATOM   3526  HE2 TYR A 229      17.887 -16.296  -0.929  1.00 90.24           H  
ATOM   3527  OH  TYR A 229      20.453 -16.822  -1.325  1.00 90.24           O  
ATOM   3528  HH  TYR A 229      21.354 -17.132  -1.212  1.00 90.24           H  
ATOM   3529  CZ  TYR A 229      19.792 -16.924  -0.142  1.00 90.24           C  
ATOM   3530  N   LYS A 230      17.186 -19.713   6.232  1.00 94.46           N  
ATOM   3531  H   LYS A 230      18.045 -20.170   5.960  1.00 94.46           H  
ATOM   3532  CA  LYS A 230      16.592 -20.054   7.533  1.00 94.46           C  
ATOM   3533  HA  LYS A 230      15.528 -19.823   7.499  1.00 94.46           H  
ATOM   3534  C   LYS A 230      17.192 -19.246   8.676  1.00 94.46           C  
ATOM   3535  CB  LYS A 230      16.750 -21.547   7.842  1.00 94.46           C  
ATOM   3536  HB2 LYS A 230      16.381 -21.722   8.852  1.00 94.46           H  
ATOM   3537  HB3 LYS A 230      17.809 -21.806   7.819  1.00 94.46           H  
ATOM   3538  O   LYS A 230      18.400 -18.986   8.711  1.00 94.46           O  
ATOM   3539  CG  LYS A 230      15.978 -22.456   6.880  1.00 94.46           C  
ATOM   3540  HG2 LYS A 230      14.943 -22.121   6.816  1.00 94.46           H  
ATOM   3541  HG3 LYS A 230      16.429 -22.413   5.888  1.00 94.46           H  
ATOM   3542  CD  LYS A 230      16.013 -23.896   7.404  1.00 94.46           C  
ATOM   3543  HD2 LYS A 230      15.605 -23.918   8.414  1.00 94.46           H  
ATOM   3544  HD3 LYS A 230      17.046 -24.242   7.424  1.00 94.46           H  
ATOM   3545  CE  LYS A 230      15.177 -24.800   6.497  1.00 94.46           C  
ATOM   3546  HE2 LYS A 230      15.593 -24.759   5.491  1.00 94.46           H  
ATOM   3547  HE3 LYS A 230      14.163 -24.402   6.453  1.00 94.46           H  
ATOM   3548  NZ  LYS A 230      15.165 -26.197   6.996  1.00 94.46           N  
ATOM   3549  HZ1 LYS A 230      14.616 -26.781   6.381  1.00 94.46           H  
ATOM   3550  HZ2 LYS A 230      16.106 -26.562   7.019  1.00 94.46           H  
ATOM   3551  HZ3 LYS A 230      14.775 -26.237   7.926  1.00 94.46           H  
ATOM   3552  N   ASN A 231      16.348 -18.962   9.668  1.00 96.14           N  
ATOM   3553  H   ASN A 231      15.378 -19.213   9.539  1.00 96.14           H  
ATOM   3554  CA  ASN A 231      16.650 -18.074  10.793  1.00 96.14           C  
ATOM   3555  HA  ASN A 231      15.715 -17.902  11.325  1.00 96.14           H  
ATOM   3556  C   ASN A 231      17.114 -16.696  10.309  1.00 96.14           C  
ATOM   3557  CB  ASN A 231      17.611 -18.727  11.796  1.00 96.14           C  
ATOM   3558  HB2 ASN A 231      18.601 -18.798  11.346  1.00 96.14           H  
ATOM   3559  HB3 ASN A 231      17.704 -18.083  12.670  1.00 96.14           H  
ATOM   3560  O   ASN A 231      18.056 -16.124  10.847  1.00 96.14           O  
ATOM   3561  CG  ASN A 231      17.147 -20.084  12.278  1.00 96.14           C  
ATOM   3562  ND2 ASN A 231      18.033 -21.045  12.376  1.00 96.14           N  
ATOM   3563 HD21 ASN A 231      17.718 -21.918  12.774  1.00 96.14           H  
ATOM   3564 HD22 ASN A 231      18.983 -20.891  12.070  1.00 96.14           H  
ATOM   3565  OD1 ASN A 231      15.982 -20.307  12.557  1.00 96.14           O  
ATOM   3566  N   PHE A 232      16.462 -16.208   9.256  1.00 94.97           N  
ATOM   3567  H   PHE A 232      15.685 -16.740   8.890  1.00 94.97           H  
ATOM   3568  CA  PHE A 232      16.583 -14.841   8.804  1.00 94.97           C  
ATOM   3569  HA  PHE A 232      17.615 -14.668   8.497  1.00 94.97           H  
ATOM   3570  C   PHE A 232      16.236 -13.899   9.960  1.00 94.97           C  
ATOM   3571  CB  PHE A 232      15.681 -14.614   7.586  1.00 94.97           C  
ATOM   3572  HB2 PHE A 232      14.641 -14.789   7.864  1.00 94.97           H  
ATOM   3573  HB3 PHE A 232      15.945 -15.330   6.808  1.00 94.97           H  
ATOM   3574  O   PHE A 232      15.186 -14.036  10.595  1.00 94.97           O  
ATOM   3575  CG  PHE A 232      15.810 -13.214   7.034  1.00 94.97           C  
ATOM   3576  CD1 PHE A 232      14.996 -12.182   7.538  1.00 94.97           C  
ATOM   3577  HD1 PHE A 232      14.251 -12.394   8.291  1.00 94.97           H  
ATOM   3578  CD2 PHE A 232      16.785 -12.929   6.061  1.00 94.97           C  
ATOM   3579  HD2 PHE A 232      17.412 -13.716   5.668  1.00 94.97           H  
ATOM   3580  CE1 PHE A 232      15.188 -10.861   7.104  1.00 94.97           C  
ATOM   3581  HE1 PHE A 232      14.585 -10.063   7.512  1.00 94.97           H  
ATOM   3582  CE2 PHE A 232      16.958 -11.610   5.612  1.00 94.97           C  
ATOM   3583  HE2 PHE A 232      17.686 -11.381   4.848  1.00 94.97           H  
ATOM   3584  CZ  PHE A 232      16.192 -10.574   6.163  1.00 94.97           C  
ATOM   3585  HZ  PHE A 232      16.391  -9.555   5.865  1.00 94.97           H  
ATOM   3586  N   SER A 233      17.126 -12.956  10.222  1.00 96.62           N  
ATOM   3587  H   SER A 233      17.968 -12.939   9.665  1.00 96.62           H  
ATOM   3588  CA  SER A 233      17.002 -11.910  11.224  1.00 96.62           C  
ATOM   3589  HA  SER A 233      15.977 -11.866  11.593  1.00 96.62           H  
ATOM   3590  C   SER A 233      17.365 -10.583  10.579  1.00 96.62           C  
ATOM   3591  CB  SER A 233      17.918 -12.218  12.408  1.00 96.62           C  
ATOM   3592  HB2 SER A 233      18.941 -12.335  12.053  1.00 96.62           H  
ATOM   3593  HB3 SER A 233      17.599 -13.153  12.869  1.00 96.62           H  
ATOM   3594  O   SER A 233      18.273 -10.535   9.757  1.00 96.62           O  
ATOM   3595  OG  SER A 233      17.868 -11.184  13.374  1.00 96.62           O  
ATOM   3596  HG  SER A 233      18.323 -10.419  13.015  1.00 96.62           H  
ATOM   3597  N   MET A 234      16.695  -9.503  10.962  1.00 92.37           N  
ATOM   3598  H   MET A 234      15.941  -9.612  11.626  1.00 92.37           H  
ATOM   3599  CA  MET A 234      16.993  -8.158  10.481  1.00 92.37           C  
ATOM   3600  HA  MET A 234      17.986  -8.160  10.032  1.00 92.37           H  
ATOM   3601  C   MET A 234      17.013  -7.173  11.644  1.00 92.37           C  
ATOM   3602  CB  MET A 234      15.991  -7.764   9.390  1.00 92.37           C  
ATOM   3603  HB2 MET A 234      15.877  -8.607   8.709  1.00 92.37           H  
ATOM   3604  HB3 MET A 234      15.022  -7.538   9.834  1.00 92.37           H  
ATOM   3605  O   MET A 234      16.169  -7.242  12.537  1.00 92.37           O  
ATOM   3606  CG  MET A 234      16.489  -6.575   8.566  1.00 92.37           C  
ATOM   3607  HG2 MET A 234      17.507  -6.785   8.237  1.00 92.37           H  
ATOM   3608  HG3 MET A 234      16.515  -5.676   9.182  1.00 92.37           H  
ATOM   3609  SD  MET A 234      15.499  -6.259   7.084  1.00 92.37           S  
ATOM   3610  CE  MET A 234      14.140  -5.361   7.837  1.00 92.37           C  
ATOM   3611  HE1 MET A 234      14.528  -4.489   8.363  1.00 92.37           H  
ATOM   3612  HE2 MET A 234      13.457  -5.032   7.054  1.00 92.37           H  
ATOM   3613  HE3 MET A 234      13.633  -6.026   8.537  1.00 92.37           H  
ATOM   3614  N   THR A 235      17.976  -6.257  11.659  1.00 94.14           N  
ATOM   3615  H   THR A 235      18.657  -6.258  10.913  1.00 94.14           H  
ATOM   3616  CA  THR A 235      18.041  -5.161  12.631  1.00 94.14           C  
ATOM   3617  HA  THR A 235      17.654  -5.522  13.584  1.00 94.14           H  
ATOM   3618  C   THR A 235      17.149  -3.993  12.204  1.00 94.14           C  
ATOM   3619  CB  THR A 235      19.483  -4.704  12.885  1.00 94.14           C  
ATOM   3620  HB  THR A 235      19.465  -3.932  13.655  1.00 94.14           H  
ATOM   3621  O   THR A 235      16.569  -3.996  11.118  1.00 94.14           O  
ATOM   3622  CG2 THR A 235      20.390  -5.838  13.366  1.00 94.14           C  
ATOM   3623 HG21 THR A 235      20.480  -6.600  12.592  1.00 94.14           H  
ATOM   3624 HG22 THR A 235      21.383  -5.443  13.582  1.00 94.14           H  
ATOM   3625 HG23 THR A 235      19.973  -6.288  14.267  1.00 94.14           H  
ATOM   3626  OG1 THR A 235      20.036  -4.168  11.717  1.00 94.14           O  
ATOM   3627  HG1 THR A 235      20.880  -3.756  11.918  1.00 94.14           H  
ATOM   3628  N   GLY A 236      16.945  -3.024  13.098  1.00 92.41           N  
ATOM   3629  H   GLY A 236      17.516  -2.981  13.930  1.00 92.41           H  
ATOM   3630  CA  GLY A 236      16.199  -1.811  12.776  1.00 92.41           C  
ATOM   3631  HA2 GLY A 236      15.367  -2.036  12.109  1.00 92.41           H  
ATOM   3632  HA3 GLY A 236      15.798  -1.390  13.698  1.00 92.41           H  
ATOM   3633  C   GLY A 236      17.076  -0.749  12.114  1.00 92.41           C  
ATOM   3634  O   GLY A 236      18.238  -0.982  11.761  1.00 92.41           O  
ATOM   3635  N   ALA A 237      16.517   0.456  12.003  1.00 93.33           N  
ATOM   3636  H   ALA A 237      15.542   0.565  12.242  1.00 93.33           H  
ATOM   3637  CA  ALA A 237      17.218   1.633  11.496  1.00 93.33           C  
ATOM   3638  HA  ALA A 237      17.506   1.448  10.461  1.00 93.33           H  
ATOM   3639  C   ALA A 237      18.498   1.978  12.289  1.00 93.33           C  
ATOM   3640  CB  ALA A 237      16.235   2.808  11.536  1.00 93.33           C  
ATOM   3641  HB1 ALA A 237      16.696   3.683  11.078  1.00 93.33           H  
ATOM   3642  HB2 ALA A 237      15.972   3.044  12.567  1.00 93.33           H  
ATOM   3643  HB3 ALA A 237      15.326   2.561  10.986  1.00 93.33           H  
ATOM   3644  O   ALA A 237      19.420   2.553  11.720  1.00 93.33           O  
ATOM   3645  N   ASP A 238      18.574   1.599  13.574  1.00 93.59           N  
ATOM   3646  H   ASP A 238      17.831   1.021  13.940  1.00 93.59           H  
ATOM   3647  CA  ASP A 238      19.734   1.784  14.463  1.00 93.59           C  
ATOM   3648  HA  ASP A 238      19.947   2.849  14.555  1.00 93.59           H  
ATOM   3649  C   ASP A 238      21.007   1.104  13.947  1.00 93.59           C  
ATOM   3650  CB  ASP A 238      19.395   1.220  15.861  1.00 93.59           C  
ATOM   3651  HB2 ASP A 238      20.229   1.424  16.532  1.00 93.59           H  
ATOM   3652  HB3 ASP A 238      18.524   1.748  16.251  1.00 93.59           H  
ATOM   3653  O   ASP A 238      22.117   1.544  14.235  1.00 93.59           O  
ATOM   3654  CG  ASP A 238      19.098  -0.295  15.864  1.00 93.59           C  
ATOM   3655  OD1 ASP A 238      18.116  -0.699  15.196  1.00 93.59           O  
ATOM   3656  OD2 ASP A 238      19.838  -1.078  16.508  1.00 93.59           O  
ATOM   3657  N   ARG A 239      20.838   0.029  13.175  1.00 93.61           N  
ATOM   3658  H   ARG A 239      19.886  -0.252  12.990  1.00 93.61           H  
ATOM   3659  CA  ARG A 239      21.920  -0.740  12.558  1.00 93.61           C  
ATOM   3660  HA  ARG A 239      22.844  -0.166  12.623  1.00 93.61           H  
ATOM   3661  C   ARG A 239      21.681  -0.914  11.064  1.00 93.61           C  
ATOM   3662  CB  ARG A 239      22.112  -2.058  13.325  1.00 93.61           C  
ATOM   3663  HB2 ARG A 239      22.756  -2.726  12.753  1.00 93.61           H  
ATOM   3664  HB3 ARG A 239      21.141  -2.528  13.476  1.00 93.61           H  
ATOM   3665  O   ARG A 239      21.931  -1.992  10.527  1.00 93.61           O  
ATOM   3666  CG  ARG A 239      22.773  -1.823  14.686  1.00 93.61           C  
ATOM   3667  HG2 ARG A 239      23.717  -1.301  14.527  1.00 93.61           H  
ATOM   3668  HG3 ARG A 239      22.145  -1.198  15.321  1.00 93.61           H  
ATOM   3669  CD  ARG A 239      23.072  -3.146  15.393  1.00 93.61           C  
ATOM   3670  HD2 ARG A 239      23.776  -2.934  16.198  1.00 93.61           H  
ATOM   3671  HD3 ARG A 239      23.546  -3.829  14.688  1.00 93.61           H  
ATOM   3672  NE  ARG A 239      21.859  -3.753  15.966  1.00 93.61           N  
ATOM   3673  HE  ARG A 239      21.036  -3.168  15.964  1.00 93.61           H  
ATOM   3674  NH1 ARG A 239      22.918  -5.547  16.925  1.00 93.61           N  
ATOM   3675 HH11 ARG A 239      23.792  -5.187  16.570  1.00 93.61           H  
ATOM   3676 HH12 ARG A 239      22.889  -6.410  17.450  1.00 93.61           H  
ATOM   3677  NH2 ARG A 239      20.703  -5.338  17.119  1.00 93.61           N  
ATOM   3678 HH21 ARG A 239      19.879  -4.766  17.001  1.00 93.61           H  
ATOM   3679 HH22 ARG A 239      20.677  -6.185  17.668  1.00 93.61           H  
ATOM   3680  CZ  ARG A 239      21.830  -4.875  16.661  1.00 93.61           C  
ATOM   3681  N   ASN A 240      21.151   0.128  10.418  1.00 89.26           N  
ATOM   3682  H   ASN A 240      20.967   0.963  10.956  1.00 89.26           H  
ATOM   3683  CA  ASN A 240      20.981   0.218   8.966  1.00 89.26           C  
ATOM   3684  HA  ASN A 240      20.284   1.033   8.766  1.00 89.26           H  
ATOM   3685  C   ASN A 240      20.343  -1.035   8.332  1.00 89.26           C  
ATOM   3686  CB  ASN A 240      22.333   0.597   8.332  1.00 89.26           C  
ATOM   3687  HB2 ASN A 240      22.246   0.600   7.245  1.00 89.26           H  
ATOM   3688  HB3 ASN A 240      23.075  -0.155   8.599  1.00 89.26           H  
ATOM   3689  O   ASN A 240      20.749  -1.460   7.254  1.00 89.26           O  
ATOM   3690  CG  ASN A 240      22.846   1.965   8.731  1.00 89.26           C  
ATOM   3691  ND2 ASN A 240      24.142   2.134   8.784  1.00 89.26           N  
ATOM   3692 HD21 ASN A 240      24.501   3.077   8.743  1.00 89.26           H  
ATOM   3693 HD22 ASN A 240      24.750   1.390   8.473  1.00 89.26           H  
ATOM   3694  OD1 ASN A 240      22.092   2.893   8.991  1.00 89.26           O  
ATOM   3695  N   TYR A 241      19.373  -1.656   9.015  1.00 88.91           N  
ATOM   3696  H   TYR A 241      19.086  -1.275   9.905  1.00 88.91           H  
ATOM   3697  CA  TYR A 241      18.682  -2.863   8.540  1.00 88.91           C  
ATOM   3698  HA  TYR A 241      18.117  -3.246   9.390  1.00 88.91           H  
ATOM   3699  C   TYR A 241      19.624  -4.008   8.131  1.00 88.91           C  
ATOM   3700  CB  TYR A 241      17.662  -2.499   7.458  1.00 88.91           C  
ATOM   3701  HB2 TYR A 241      18.189  -2.214   6.547  1.00 88.91           H  
ATOM   3702  HB3 TYR A 241      17.065  -3.381   7.227  1.00 88.91           H  
ATOM   3703  O   TYR A 241      19.401  -4.698   7.138  1.00 88.91           O  
ATOM   3704  CG  TYR A 241      16.728  -1.380   7.861  1.00 88.91           C  
ATOM   3705  CD1 TYR A 241      15.605  -1.657   8.663  1.00 88.91           C  
ATOM   3706  HD1 TYR A 241      15.429  -2.663   9.013  1.00 88.91           H  
ATOM   3707  CD2 TYR A 241      16.991  -0.066   7.436  1.00 88.91           C  
ATOM   3708  HD2 TYR A 241      17.852   0.136   6.816  1.00 88.91           H  
ATOM   3709  CE1 TYR A 241      14.711  -0.624   8.996  1.00 88.91           C  
ATOM   3710  HE1 TYR A 241      13.819  -0.812   9.576  1.00 88.91           H  
ATOM   3711  CE2 TYR A 241      16.107   0.970   7.778  1.00 88.91           C  
ATOM   3712  HE2 TYR A 241      16.290   1.976   7.429  1.00 88.91           H  
ATOM   3713  OH  TYR A 241      14.102   1.678   8.870  1.00 88.91           O  
ATOM   3714  HH  TYR A 241      14.234   2.492   8.379  1.00 88.91           H  
ATOM   3715  CZ  TYR A 241      14.961   0.686   8.546  1.00 88.91           C  
ATOM   3716  N   THR A 242      20.676  -4.222   8.924  1.00 87.99           N  
ATOM   3717  H   THR A 242      20.779  -3.606   9.717  1.00 87.99           H  
ATOM   3718  CA  THR A 242      21.563  -5.387   8.818  1.00 87.99           C  
ATOM   3719  HA  THR A 242      22.092  -5.343   7.865  1.00 87.99           H  
ATOM   3720  C   THR A 242      20.750  -6.668   8.888  1.00 87.99           C  
ATOM   3721  CB  THR A 242      22.579  -5.461   9.965  1.00 87.99           C  
ATOM   3722  HB  THR A 242      22.056  -5.681  10.896  1.00 87.99           H  
ATOM   3723  O   THR A 242      19.997  -6.876   9.840  1.00 87.99           O  
ATOM   3724  CG2 THR A 242      23.628  -6.545   9.734  1.00 87.99           C  
ATOM   3725 HG21 THR A 242      24.118  -6.362   8.778  1.00 87.99           H  
ATOM   3726 HG22 THR A 242      23.173  -7.535   9.724  1.00 87.99           H  
ATOM   3727 HG23 THR A 242      24.377  -6.512  10.524  1.00 87.99           H  
ATOM   3728  OG1 THR A 242      23.295  -4.268  10.151  1.00 87.99           O  
ATOM   3729  HG1 THR A 242      22.711  -3.511  10.064  1.00 87.99           H  
ATOM   3730  N   PHE A 243      20.946  -7.564   7.935  1.00 87.98           N  
ATOM   3731  H   PHE A 243      21.637  -7.369   7.224  1.00 87.98           H  
ATOM   3732  CA  PHE A 243      20.307  -8.873   7.942  1.00 87.98           C  
ATOM   3733  HA  PHE A 243      19.562  -8.891   8.738  1.00 87.98           H  
ATOM   3734  C   PHE A 243      21.327  -9.975   8.237  1.00 87.98           C  
ATOM   3735  CB  PHE A 243      19.557  -9.114   6.632  1.00 87.98           C  
ATOM   3736  HB2 PHE A 243      18.786  -9.862   6.819  1.00 87.98           H  
ATOM   3737  HB3 PHE A 243      19.073  -8.197   6.295  1.00 87.98           H  
ATOM   3738  O   PHE A 243      22.504  -9.870   7.902  1.00 87.98           O  
ATOM   3739  CG  PHE A 243      20.502  -9.625   5.583  1.00 87.98           C  
ATOM   3740  CD1 PHE A 243      21.584  -8.823   5.200  1.00 87.98           C  
ATOM   3741  HD1 PHE A 243      21.660  -7.790   5.506  1.00 87.98           H  
ATOM   3742  CD2 PHE A 243      20.453 -10.967   5.178  1.00 87.98           C  
ATOM   3743  HD2 PHE A 243      19.676 -11.622   5.543  1.00 87.98           H  
ATOM   3744  CE1 PHE A 243      22.644  -9.400   4.501  1.00 87.98           C  
ATOM   3745  HE1 PHE A 243      23.535  -8.819   4.311  1.00 87.98           H  
ATOM   3746  CE2 PHE A 243      21.420 -11.472   4.307  1.00 87.98           C  
ATOM   3747  HE2 PHE A 243      21.316 -12.470   3.907  1.00 87.98           H  
ATOM   3748  CZ  PHE A 243      22.536 -10.701   3.992  1.00 87.98           C  
ATOM   3749  HZ  PHE A 243      23.311 -11.106   3.358  1.00 87.98           H  
ATOM   3750  N   THR A 244      20.865 -11.061   8.839  1.00 94.23           N  
ATOM   3751  H   THR A 244      19.893 -11.083   9.114  1.00 94.23           H  
ATOM   3752  CA  THR A 244      21.644 -12.280   9.021  1.00 94.23           C  
ATOM   3753  HA  THR A 244      22.434 -12.279   8.270  1.00 94.23           H  
ATOM   3754  C   THR A 244      20.774 -13.505   8.795  1.00 94.23           C  
ATOM   3755  CB  THR A 244      22.310 -12.365  10.403  1.00 94.23           C  
ATOM   3756  HB  THR A 244      22.812 -13.329  10.487  1.00 94.23           H  
ATOM   3757  O   THR A 244      19.552 -13.447   8.908  1.00 94.23           O  
ATOM   3758  CG2 THR A 244      23.353 -11.280  10.649  1.00 94.23           C  
ATOM   3759 HG21 THR A 244      24.123 -11.359   9.882  1.00 94.23           H  
ATOM   3760 HG22 THR A 244      22.899 -10.290  10.606  1.00 94.23           H  
ATOM   3761 HG23 THR A 244      23.821 -11.424  11.623  1.00 94.23           H  
ATOM   3762  OG1 THR A 244      21.367 -12.264  11.443  1.00 94.23           O  
ATOM   3763  HG1 THR A 244      21.864 -12.110  12.250  1.00 94.23           H  
ATOM   3764  N   PHE A 245      21.388 -14.640   8.488  1.00 93.42           N  
ATOM   3765  H   PHE A 245      22.373 -14.600   8.267  1.00 93.42           H  
ATOM   3766  CA  PHE A 245      20.738 -15.947   8.505  1.00 93.42           C  
ATOM   3767  HA  PHE A 245      19.989 -15.950   9.297  1.00 93.42           H  
ATOM   3768  C   PHE A 245      21.755 -17.047   8.824  1.00 93.42           C  
ATOM   3769  CB  PHE A 245      20.026 -16.191   7.171  1.00 93.42           C  
ATOM   3770  HB2 PHE A 245      19.488 -17.138   7.213  1.00 93.42           H  
ATOM   3771  HB3 PHE A 245      19.282 -15.410   7.013  1.00 93.42           H  
ATOM   3772  O   PHE A 245      22.965 -16.834   8.781  1.00 93.42           O  
ATOM   3773  CG  PHE A 245      20.963 -16.217   5.991  1.00 93.42           C  
ATOM   3774  CD1 PHE A 245      21.202 -15.041   5.259  1.00 93.42           C  
ATOM   3775  HD1 PHE A 245      20.744 -14.108   5.554  1.00 93.42           H  
ATOM   3776  CD2 PHE A 245      21.615 -17.416   5.647  1.00 93.42           C  
ATOM   3777  HD2 PHE A 245      21.457 -18.312   6.228  1.00 93.42           H  
ATOM   3778  CE1 PHE A 245      22.030 -15.095   4.130  1.00 93.42           C  
ATOM   3779  HE1 PHE A 245      22.220 -14.222   3.524  1.00 93.42           H  
ATOM   3780  CE2 PHE A 245      22.463 -17.457   4.536  1.00 93.42           C  
ATOM   3781  HE2 PHE A 245      22.957 -18.371   4.243  1.00 93.42           H  
ATOM   3782  CZ  PHE A 245      22.607 -16.309   3.755  1.00 93.42           C  
ATOM   3783  HZ  PHE A 245      23.128 -16.382   2.812  1.00 93.42           H  
ATOM   3784  N   THR A 246      21.265 -18.243   9.154  1.00 95.35           N  
ATOM   3785  H   THR A 246      20.261 -18.351   9.133  1.00 95.35           H  
ATOM   3786  CA  THR A 246      22.127 -19.355   9.616  1.00 95.35           C  
ATOM   3787  HA  THR A 246      23.116 -18.972   9.868  1.00 95.35           H  
ATOM   3788  C   THR A 246      22.355 -20.443   8.576  1.00 95.35           C  
ATOM   3789  CB  THR A 246      21.566 -20.012  10.880  1.00 95.35           C  
ATOM   3790  HB  THR A 246      22.207 -20.847  11.162  1.00 95.35           H  
ATOM   3791  O   THR A 246      23.341 -21.167   8.654  1.00 95.35           O  
ATOM   3792  CG2 THR A 246      21.506 -19.043  12.059  1.00 95.35           C  
ATOM   3793 HG21 THR A 246      21.122 -19.560  12.939  1.00 95.35           H  
ATOM   3794 HG22 THR A 246      22.509 -18.678  12.279  1.00 95.35           H  
ATOM   3795 HG23 THR A 246      20.865 -18.191  11.833  1.00 95.35           H  
ATOM   3796  OG1 THR A 246      20.262 -20.503  10.636  1.00 95.35           O  
ATOM   3797  HG1 THR A 246      19.799 -19.847  10.110  1.00 95.35           H  
ATOM   3798  N   ASN A 247      21.431 -20.607   7.628  1.00 91.65           N  
ATOM   3799  H   ASN A 247      20.645 -19.974   7.591  1.00 91.65           H  
ATOM   3800  CA  ASN A 247      21.501 -21.676   6.641  1.00 91.65           C  
ATOM   3801  HA  ASN A 247      22.546 -21.876   6.400  1.00 91.65           H  
ATOM   3802  C   ASN A 247      20.785 -21.268   5.350  1.00 91.65           C  
ATOM   3803  CB  ASN A 247      20.884 -22.939   7.272  1.00 91.65           C  
ATOM   3804  HB2 ASN A 247      21.373 -23.136   8.226  1.00 91.65           H  
ATOM   3805  HB3 ASN A 247      19.822 -22.772   7.454  1.00 91.65           H  
ATOM   3806  O   ASN A 247      19.672 -20.745   5.416  1.00 91.65           O  
ATOM   3807  CG  ASN A 247      21.043 -24.179   6.417  1.00 91.65           C  
ATOM   3808  ND2 ASN A 247      20.439 -25.275   6.805  1.00 91.65           N  
ATOM   3809 HD21 ASN A 247      20.696 -26.087   6.261  1.00 91.65           H  
ATOM   3810 HD22 ASN A 247      20.076 -25.329   7.746  1.00 91.65           H  
ATOM   3811  OD1 ASN A 247      21.706 -24.203   5.402  1.00 91.65           O  
ATOM   3812  N   ALA A 248      21.392 -21.556   4.201  1.00 89.35           N  
ATOM   3813  H   ALA A 248      22.265 -22.063   4.240  1.00 89.35           H  
ATOM   3814  CA  ALA A 248      20.811 -21.391   2.877  1.00 89.35           C  
ATOM   3815  HA  ALA A 248      19.843 -20.896   2.957  1.00 89.35           H  
ATOM   3816  C   ALA A 248      20.614 -22.767   2.230  1.00 89.35           C  
ATOM   3817  CB  ALA A 248      21.719 -20.494   2.037  1.00 89.35           C  
ATOM   3818  HB1 ALA A 248      21.275 -20.325   1.056  1.00 89.35           H  
ATOM   3819  HB2 ALA A 248      21.861 -19.532   2.529  1.00 89.35           H  
ATOM   3820  HB3 ALA A 248      22.694 -20.963   1.904  1.00 89.35           H  
ATOM   3821  O   ALA A 248      21.536 -23.573   2.134  1.00 89.35           O  
ATOM   3822  N   THR A 249      19.394 -23.051   1.780  1.00 88.96           N  
ATOM   3823  H   THR A 249      18.691 -22.329   1.848  1.00 88.96           H  
ATOM   3824  CA  THR A 249      19.035 -24.342   1.177  1.00 88.96           C  
ATOM   3825  HA  THR A 249      19.946 -24.908   0.980  1.00 88.96           H  
ATOM   3826  C   THR A 249      18.347 -24.140  -0.163  1.00 88.96           C  
ATOM   3827  CB  THR A 249      18.171 -25.199   2.119  1.00 88.96           C  
ATOM   3828  HB  THR A 249      17.819 -26.077   1.578  1.00 88.96           H  
ATOM   3829  O   THR A 249      17.497 -23.261  -0.301  1.00 88.96           O  
ATOM   3830  CG2 THR A 249      18.958 -25.672   3.341  1.00 88.96           C  
ATOM   3831 HG21 THR A 249      19.268 -24.819   3.943  1.00 88.96           H  
ATOM   3832 HG22 THR A 249      18.336 -26.336   3.941  1.00 88.96           H  
ATOM   3833 HG23 THR A 249      19.847 -26.214   3.018  1.00 88.96           H  
ATOM   3834  OG1 THR A 249      17.058 -24.483   2.612  1.00 88.96           O  
ATOM   3835  HG1 THR A 249      17.313 -23.558   2.639  1.00 88.96           H  
ATOM   3836  N   LYS A 250      18.701 -24.963  -1.154  1.00 81.07           N  
ATOM   3837  H   LYS A 250      19.399 -25.668  -0.965  1.00 81.07           H  
ATOM   3838  CA  LYS A 250      18.011 -25.012  -2.449  1.00 81.07           C  
ATOM   3839  HA  LYS A 250      17.735 -24.001  -2.748  1.00 81.07           H  
ATOM   3840  C   LYS A 250      16.731 -25.829  -2.317  1.00 81.07           C  
ATOM   3841  CB  LYS A 250      18.924 -25.613  -3.528  1.00 81.07           C  
ATOM   3842  HB2 LYS A 250      19.270 -26.596  -3.207  1.00 81.07           H  
ATOM   3843  HB3 LYS A 250      18.349 -25.736  -4.446  1.00 81.07           H  
ATOM   3844  O   LYS A 250      16.743 -26.876  -1.672  1.00 81.07           O  
ATOM   3845  CG  LYS A 250      20.128 -24.712  -3.825  1.00 81.07           C  
ATOM   3846  HG2 LYS A 250      20.714 -24.561  -2.918  1.00 81.07           H  
ATOM   3847  HG3 LYS A 250      19.764 -23.746  -4.174  1.00 81.07           H  
ATOM   3848  CD  LYS A 250      21.027 -25.333  -4.900  1.00 81.07           C  
ATOM   3849  HD2 LYS A 250      21.440 -26.275  -4.541  1.00 81.07           H  
ATOM   3850  HD3 LYS A 250      20.433 -25.521  -5.795  1.00 81.07           H  
ATOM   3851  CE  LYS A 250      22.156 -24.354  -5.228  1.00 81.07           C  
ATOM   3852  HE2 LYS A 250      21.694 -23.399  -5.481  1.00 81.07           H  
ATOM   3853  HE3 LYS A 250      22.783 -24.200  -4.350  1.00 81.07           H  
ATOM   3854  NZ  LYS A 250      22.963 -24.803  -6.384  1.00 81.07           N  
ATOM   3855  HZ1 LYS A 250      23.461 -24.011  -6.765  1.00 81.07           H  
ATOM   3856  HZ2 LYS A 250      22.352 -25.137  -7.116  1.00 81.07           H  
ATOM   3857  HZ3 LYS A 250      23.604 -25.542  -6.136  1.00 81.07           H  
ATOM   3858  N   MET A 251      15.650 -25.391  -2.962  1.00 71.45           N  
ATOM   3859  H   MET A 251      15.692 -24.497  -3.430  1.00 71.45           H  
ATOM   3860  CA  MET A 251      14.411 -26.180  -2.996  1.00 71.45           C  
ATOM   3861  HA  MET A 251      14.185 -26.508  -1.981  1.00 71.45           H  
ATOM   3862  C   MET A 251      14.556 -27.444  -3.856  1.00 71.45           C  
ATOM   3863  CB  MET A 251      13.251 -25.303  -3.480  1.00 71.45           C  
ATOM   3864  HB2 MET A 251      13.220 -24.392  -2.881  1.00 71.45           H  
ATOM   3865  HB3 MET A 251      13.403 -25.036  -4.526  1.00 71.45           H  
ATOM   3866  O   MET A 251      14.050 -28.500  -3.485  1.00 71.45           O  
ATOM   3867  CG  MET A 251      11.906 -26.020  -3.350  1.00 71.45           C  
ATOM   3868  HG2 MET A 251      11.870 -26.836  -4.072  1.00 71.45           H  
ATOM   3869  HG3 MET A 251      11.824 -26.443  -2.349  1.00 71.45           H  
ATOM   3870  SD  MET A 251      10.482 -24.935  -3.626  1.00 71.45           S  
ATOM   3871  CE  MET A 251       9.162 -26.169  -3.561  1.00 71.45           C  
ATOM   3872  HE1 MET A 251       8.203 -25.680  -3.732  1.00 71.45           H  
ATOM   3873  HE2 MET A 251       9.328 -26.915  -4.337  1.00 71.45           H  
ATOM   3874  HE3 MET A 251       9.161 -26.654  -2.585  1.00 71.45           H  
ATOM   3875  N   PHE A 252      15.286 -27.349  -4.972  1.00 67.77           N  
ATOM   3876  H   PHE A 252      15.671 -26.450  -5.222  1.00 67.77           H  
ATOM   3877  CA  PHE A 252      15.554 -28.468  -5.873  1.00 67.77           C  
ATOM   3878  HA  PHE A 252      15.094 -29.368  -5.467  1.00 67.77           H  
ATOM   3879  C   PHE A 252      17.070 -28.673  -6.034  1.00 67.77           C  
ATOM   3880  CB  PHE A 252      14.872 -28.224  -7.219  1.00 67.77           C  
ATOM   3881  HB2 PHE A 252      15.144 -29.024  -7.907  1.00 67.77           H  
ATOM   3882  HB3 PHE A 252      15.254 -27.290  -7.632  1.00 67.77           H  
ATOM   3883  O   PHE A 252      17.768 -27.742  -6.448  1.00 67.77           O  
ATOM   3884  CG  PHE A 252      13.360 -28.152  -7.133  1.00 67.77           C  
ATOM   3885  CD1 PHE A 252      12.600 -29.336  -7.097  1.00 67.77           C  
ATOM   3886  HD1 PHE A 252      13.094 -30.296  -7.141  1.00 67.77           H  
ATOM   3887  CD2 PHE A 252      12.707 -26.906  -7.068  1.00 67.77           C  
ATOM   3888  HD2 PHE A 252      13.276 -25.988  -7.071  1.00 67.77           H  
ATOM   3889  CE1 PHE A 252      11.198 -29.273  -7.016  1.00 67.77           C  
ATOM   3890  HE1 PHE A 252      10.617 -30.184  -7.002  1.00 67.77           H  
ATOM   3891  CE2 PHE A 252      11.306 -26.841  -7.001  1.00 67.77           C  
ATOM   3892  HE2 PHE A 252      10.820 -25.877  -6.971  1.00 67.77           H  
ATOM   3893  CZ  PHE A 252      10.550 -28.026  -6.976  1.00 67.77           C  
ATOM   3894  HZ  PHE A 252       9.472 -27.974  -6.934  1.00 67.77           H  
ATOM   3895  N   PRO A 253      17.606 -29.876  -5.745  1.00 66.88           N  
ATOM   3896  CA  PRO A 253      19.041 -30.162  -5.858  1.00 66.88           C  
ATOM   3897  HA  PRO A 253      19.585 -29.508  -5.176  1.00 66.88           H  
ATOM   3898  C   PRO A 253      19.609 -29.983  -7.272  1.00 66.88           C  
ATOM   3899  CB  PRO A 253      19.203 -31.618  -5.403  1.00 66.88           C  
ATOM   3900  HB2 PRO A 253      19.128 -32.291  -6.257  1.00 66.88           H  
ATOM   3901  HB3 PRO A 253      20.148 -31.773  -4.883  1.00 66.88           H  
ATOM   3902  O   PRO A 253      20.787 -29.680  -7.431  1.00 66.88           O  
ATOM   3903  CG  PRO A 253      18.008 -31.849  -4.483  1.00 66.88           C  
ATOM   3904  HG2 PRO A 253      17.726 -32.901  -4.438  1.00 66.88           H  
ATOM   3905  HG3 PRO A 253      18.235 -31.469  -3.487  1.00 66.88           H  
ATOM   3906  CD  PRO A 253      16.917 -30.996  -5.117  1.00 66.88           C  
ATOM   3907  HD2 PRO A 253      16.230 -30.668  -4.337  1.00 66.88           H  
ATOM   3908  HD3 PRO A 253      16.387 -31.572  -5.876  1.00 66.88           H  
ATOM   3909  N   THR A 254      18.770 -30.148  -8.298  1.00 60.53           N  
ATOM   3910  H   THR A 254      17.801 -30.358  -8.106  1.00 60.53           H  
ATOM   3911  CA  THR A 254      19.136 -30.024  -9.717  1.00 60.53           C  
ATOM   3912  HA  THR A 254      20.066 -30.564  -9.894  1.00 60.53           H  
ATOM   3913  C   THR A 254      19.374 -28.581 -10.164  1.00 60.53           C  
ATOM   3914  CB  THR A 254      18.040 -30.638 -10.602  1.00 60.53           C  
ATOM   3915  HB  THR A 254      18.257 -30.431 -11.650  1.00 60.53           H  
ATOM   3916  O   THR A 254      19.903 -28.361 -11.251  1.00 60.53           O  
ATOM   3917  CG2 THR A 254      17.922 -32.150 -10.407  1.00 60.53           C  
ATOM   3918 HG21 THR A 254      18.881 -32.622 -10.620  1.00 60.53           H  
ATOM   3919 HG22 THR A 254      17.625 -32.384  -9.385  1.00 60.53           H  
ATOM   3920 HG23 THR A 254      17.177 -32.549 -11.096  1.00 60.53           H  
ATOM   3921  OG1 THR A 254      16.792 -30.078 -10.256  1.00 60.53           O  
ATOM   3922  HG1 THR A 254      16.184 -30.234 -10.982  1.00 60.53           H  
ATOM   3923  N   HIS A 255      19.008 -27.582  -9.353  1.00 58.41           N  
ATOM   3924  H   HIS A 255      18.588 -27.805  -8.462  1.00 58.41           H  
ATOM   3925  CA  HIS A 255      19.221 -26.176  -9.684  1.00 58.41           C  
ATOM   3926  HA  HIS A 255      18.927 -26.013 -10.721  1.00 58.41           H  
ATOM   3927  C   HIS A 255      20.718 -25.828  -9.567  1.00 58.41           C  
ATOM   3928  CB  HIS A 255      18.315 -25.292  -8.805  1.00 58.41           C  
ATOM   3929  HB2 HIS A 255      18.503 -25.516  -7.755  1.00 58.41           H  
ATOM   3930  HB3 HIS A 255      18.588 -24.251  -8.975  1.00 58.41           H  
ATOM   3931  O   HIS A 255      21.272 -25.695  -8.471  1.00 58.41           O  
ATOM   3932  CG  HIS A 255      16.826 -25.420  -9.073  1.00 58.41           C  
ATOM   3933  CD2 HIS A 255      16.204 -26.222  -9.998  1.00 58.41           C  
ATOM   3934  HD2 HIS A 255      16.684 -26.923 -10.665  1.00 58.41           H  
ATOM   3935  ND1 HIS A 255      15.830 -24.674  -8.475  1.00 58.41           N  
ATOM   3936  HD1 HIS A 255      15.939 -23.940  -7.790  1.00 58.41           H  
ATOM   3937  CE1 HIS A 255      14.659 -24.985  -9.053  1.00 58.41           C  
ATOM   3938  HE1 HIS A 255      13.712 -24.515  -8.830  1.00 58.41           H  
ATOM   3939  NE2 HIS A 255      14.835 -25.953  -9.965  1.00 58.41           N  
ATOM   3940  N   THR A 256      21.388 -25.641 -10.706  1.00 49.55           N  
ATOM   3941  H   THR A 256      20.902 -25.798 -11.577  1.00 49.55           H  
ATOM   3942  CA  THR A 256      22.845 -25.401 -10.825  1.00 49.55           C  
ATOM   3943  HA  THR A 256      23.357 -26.041 -10.106  1.00 49.55           H  
ATOM   3944  C   THR A 256      23.282 -23.968 -10.506  1.00 49.55           C  
ATOM   3945  CB  THR A 256      23.342 -25.793 -12.226  1.00 49.55           C  
ATOM   3946  HB  THR A 256      24.365 -25.447 -12.374  1.00 49.55           H  
ATOM   3947  O   THR A 256      24.438 -23.605 -10.694  1.00 49.55           O  
ATOM   3948  CG2 THR A 256      23.318 -27.305 -12.435  1.00 49.55           C  
ATOM   3949 HG21 THR A 256      22.301 -27.687 -12.348  1.00 49.55           H  
ATOM   3950 HG22 THR A 256      23.707 -27.546 -13.424  1.00 49.55           H  
ATOM   3951 HG23 THR A 256      23.947 -27.789 -11.687  1.00 49.55           H  
ATOM   3952  OG1 THR A 256      22.503 -25.220 -13.203  1.00 49.55           O  
ATOM   3953  HG1 THR A 256      22.760 -25.584 -14.054  1.00 49.55           H  
ATOM   3954  N   HIS A 257      22.380 -23.135  -9.997  1.00 54.15           N  
ATOM   3955  H   HIS A 257      21.449 -23.490  -9.829  1.00 54.15           H  
ATOM   3956  CA  HIS A 257      22.619 -21.707  -9.832  1.00 54.15           C  
ATOM   3957  HA  HIS A 257      23.419 -21.411 -10.510  1.00 54.15           H  
ATOM   3958  C   HIS A 257      23.097 -21.305  -8.426  1.00 54.15           C  
ATOM   3959  CB  HIS A 257      21.362 -20.988 -10.289  1.00 54.15           C  
ATOM   3960  HB2 HIS A 257      20.507 -21.332  -9.706  1.00 54.15           H  
ATOM   3961  HB3 HIS A 257      21.523 -19.931 -10.078  1.00 54.15           H  
ATOM   3962  O   HIS A 257      22.859 -22.036  -7.458  1.00 54.15           O  
ATOM   3963  CG  HIS A 257      21.097 -21.182 -11.766  1.00 54.15           C  
ATOM   3964  CD2 HIS A 257      19.992 -21.757 -12.337  1.00 54.15           C  
ATOM   3965  HD2 HIS A 257      19.126 -22.140 -11.819  1.00 54.15           H  
ATOM   3966  ND1 HIS A 257      21.982 -20.910 -12.788  1.00 54.15           N  
ATOM   3967  HD1 HIS A 257      22.931 -20.582 -12.689  1.00 54.15           H  
ATOM   3968  CE1 HIS A 257      21.425 -21.308 -13.941  1.00 54.15           C  
ATOM   3969  HE1 HIS A 257      21.899 -21.270 -14.910  1.00 54.15           H  
ATOM   3970  NE2 HIS A 257      20.207 -21.815 -13.714  1.00 54.15           N  
ATOM   3971  N   GLY A 258      23.813 -20.173  -8.352  1.00 61.30           N  
ATOM   3972  H   GLY A 258      23.952 -19.628  -9.191  1.00 61.30           H  
ATOM   3973  CA  GLY A 258      24.537 -19.690  -7.172  1.00 61.30           C  
ATOM   3974  HA2 GLY A 258      25.298 -18.975  -7.485  1.00 61.30           H  
ATOM   3975  HA3 GLY A 258      25.051 -20.529  -6.703  1.00 61.30           H  
ATOM   3976  C   GLY A 258      23.668 -18.997  -6.123  1.00 61.30           C  
ATOM   3977  O   GLY A 258      22.612 -18.450  -6.437  1.00 61.30           O  
ATOM   3978  N   ASP A 259      24.137 -19.065  -4.879  1.00 68.89           N  
ATOM   3979  H   ASP A 259      25.059 -19.455  -4.746  1.00 68.89           H  
ATOM   3980  CA  ASP A 259      23.558 -18.429  -3.696  1.00 68.89           C  
ATOM   3981  HA  ASP A 259      22.471 -18.505  -3.724  1.00 68.89           H  
ATOM   3982  C   ASP A 259      23.965 -16.952  -3.611  1.00 68.89           C  
ATOM   3983  CB  ASP A 259      24.087 -19.193  -2.478  1.00 68.89           C  
ATOM   3984  HB2 ASP A 259      25.174 -19.126  -2.453  1.00 68.89           H  
ATOM   3985  HB3 ASP A 259      23.826 -20.245  -2.588  1.00 68.89           H  
ATOM   3986  O   ASP A 259      25.159 -16.653  -3.606  1.00 68.89           O  
ATOM   3987  CG  ASP A 259      23.541 -18.696  -1.146  1.00 68.89           C  
ATOM   3988  OD1 ASP A 259      22.952 -17.591  -1.055  1.00 68.89           O  
ATOM   3989  OD2 ASP A 259      23.702 -19.466  -0.183  1.00 68.89           O  
ATOM   3990  N   CYS A 260      22.981 -16.050  -3.518  1.00 69.68           N  
ATOM   3991  H   CYS A 260      22.027 -16.379  -3.487  1.00 69.68           H  
ATOM   3992  CA  CYS A 260      23.217 -14.605  -3.578  1.00 69.68           C  
ATOM   3993  HA  CYS A 260      24.249 -14.432  -3.881  1.00 69.68           H  
ATOM   3994  C   CYS A 260      23.208 -13.866  -2.264  1.00 69.68           C  
ATOM   3995  CB  CYS A 260      22.267 -13.968  -4.603  1.00 69.68           C  
ATOM   3996  HB2 CYS A 260      21.233 -14.067  -4.273  1.00 69.68           H  
ATOM   3997  HB3 CYS A 260      22.508 -12.907  -4.677  1.00 69.68           H  
ATOM   3998  O   CYS A 260      23.786 -12.789  -2.206  1.00 69.68           O  
ATOM   3999  SG  CYS A 260      22.473 -14.725  -6.228  1.00 69.68           S  
ATOM   4000  N   LEU A 261      22.615 -14.436  -1.217  1.00 75.47           N  
ATOM   4001  H   LEU A 261      22.230 -15.364  -1.313  1.00 75.47           H  
ATOM   4002  CA  LEU A 261      22.602 -13.781   0.086  1.00 75.47           C  
ATOM   4003  HA  LEU A 261      22.829 -12.724  -0.054  1.00 75.47           H  
ATOM   4004  C   LEU A 261      23.697 -14.314   1.019  1.00 75.47           C  
ATOM   4005  CB  LEU A 261      21.197 -13.783   0.697  1.00 75.47           C  
ATOM   4006  HB2 LEU A 261      20.926 -14.801   0.977  1.00 75.47           H  
ATOM   4007  HB3 LEU A 261      21.238 -13.194   1.614  1.00 75.47           H  
ATOM   4008  O   LEU A 261      24.074 -13.627   1.961  1.00 75.47           O  
ATOM   4009  CG  LEU A 261      20.103 -13.179  -0.205  1.00 75.47           C  
ATOM   4010  HG  LEU A 261      19.981 -13.789  -1.100  1.00 75.47           H  
ATOM   4011  CD1 LEU A 261      18.775 -13.163   0.550  1.00 75.47           C  
ATOM   4012 HD11 LEU A 261      18.561 -14.152   0.955  1.00 75.47           H  
ATOM   4013 HD12 LEU A 261      17.974 -12.864  -0.126  1.00 75.47           H  
ATOM   4014 HD13 LEU A 261      18.832 -12.454   1.376  1.00 75.47           H  
ATOM   4015  CD2 LEU A 261      20.405 -11.737  -0.614  1.00 75.47           C  
ATOM   4016 HD21 LEU A 261      19.548 -11.292  -1.120  1.00 75.47           H  
ATOM   4017 HD22 LEU A 261      21.258 -11.700  -1.291  1.00 75.47           H  
ATOM   4018 HD23 LEU A 261      20.639 -11.139   0.267  1.00 75.47           H  
ATOM   4019  N   THR A 262      24.261 -15.503   0.770  1.00 80.99           N  
ATOM   4020  H   THR A 262      23.890 -16.082   0.031  1.00 80.99           H  
ATOM   4021  CA  THR A 262      25.344 -16.043   1.625  1.00 80.99           C  
ATOM   4022  HA  THR A 262      25.050 -15.942   2.670  1.00 80.99           H  
ATOM   4023  C   THR A 262      26.649 -15.266   1.570  1.00 80.99           C  
ATOM   4024  CB  THR A 262      25.581 -17.537   1.392  1.00 80.99           C  
ATOM   4025  HB  THR A 262      25.728 -17.734   0.330  1.00 80.99           H  
ATOM   4026  O   THR A 262      27.187 -15.009   2.647  1.00 80.99           O  
ATOM   4027  CG2 THR A 262      26.759 -18.111   2.178  1.00 80.99           C  
ATOM   4028 HG21 THR A 262      26.773 -19.195   2.071  1.00 80.99           H  
ATOM   4029 HG22 THR A 262      26.662 -17.856   3.234  1.00 80.99           H  
ATOM   4030 HG23 THR A 262      27.700 -17.716   1.794  1.00 80.99           H  
ATOM   4031  OG1 THR A 262      24.458 -18.233   1.861  1.00 80.99           O  
ATOM   4032  HG1 THR A 262      24.133 -18.746   1.119  1.00 80.99           H  
ATOM   4033  N   PRO A 263      27.158 -14.832   0.399  1.00 74.04           N  
ATOM   4034  CA  PRO A 263      28.400 -14.049   0.333  1.00 74.04           C  
ATOM   4035  HA  PRO A 263      29.219 -14.642   0.739  1.00 74.04           H  
ATOM   4036  C   PRO A 263      28.326 -12.728   1.099  1.00 74.04           C  
ATOM   4037  CB  PRO A 263      28.644 -13.783  -1.157  1.00 74.04           C  
ATOM   4038  HB2 PRO A 263      29.702 -13.863  -1.406  1.00 74.04           H  
ATOM   4039  HB3 PRO A 263      28.273 -12.797  -1.439  1.00 74.04           H  
ATOM   4040  O   PRO A 263      29.332 -12.066   1.318  1.00 74.04           O  
ATOM   4041  CG  PRO A 263      27.817 -14.849  -1.869  1.00 74.04           C  
ATOM   4042  HG2 PRO A 263      28.393 -15.769  -1.962  1.00 74.04           H  
ATOM   4043  HG3 PRO A 263      27.466 -14.501  -2.840  1.00 74.04           H  
ATOM   4044  CD  PRO A 263      26.638 -15.069  -0.938  1.00 74.04           C  
ATOM   4045  HD2 PRO A 263      25.864 -14.335  -1.161  1.00 74.04           H  
ATOM   4046  HD3 PRO A 263      26.250 -16.080  -1.063  1.00 74.04           H  
ATOM   4047  N   VAL A 264      27.112 -12.349   1.467  1.00 72.23           N  
ATOM   4048  H   VAL A 264      26.339 -12.963   1.257  1.00 72.23           H  
ATOM   4049  CA  VAL A 264      26.761 -11.026   1.910  1.00 72.23           C  
ATOM   4050  HA  VAL A 264      27.660 -10.428   2.056  1.00 72.23           H  
ATOM   4051  C   VAL A 264      26.030 -11.030   3.259  1.00 72.23           C  
ATOM   4052  CB  VAL A 264      25.984 -10.413   0.761  1.00 72.23           C  
ATOM   4053  HB  VAL A 264      25.856  -9.392   1.119  1.00 72.23           H  
ATOM   4054  O   VAL A 264      25.579 -10.007   3.763  1.00 72.23           O  
ATOM   4055  CG1 VAL A 264      26.753 -10.329  -0.553  1.00 72.23           C  
ATOM   4056 HG11 VAL A 264      26.320  -9.538  -1.165  1.00 72.23           H  
ATOM   4057 HG12 VAL A 264      26.671 -11.267  -1.103  1.00 72.23           H  
ATOM   4058 HG13 VAL A 264      27.804 -10.134  -0.338  1.00 72.23           H  
ATOM   4059  CG2 VAL A 264      24.626 -11.011   0.430  1.00 72.23           C  
ATOM   4060 HG21 VAL A 264      23.985 -11.022   1.311  1.00 72.23           H  
ATOM   4061 HG22 VAL A 264      24.141 -10.430  -0.354  1.00 72.23           H  
ATOM   4062 HG23 VAL A 264      24.794 -12.020   0.054  1.00 72.23           H  
ATOM   4063  N   ASN A 265      25.932 -12.205   3.879  1.00 83.75           N  
ATOM   4064  H   ASN A 265      26.373 -12.997   3.433  1.00 83.75           H  
ATOM   4065  CA  ASN A 265      25.306 -12.424   5.174  1.00 83.75           C  
ATOM   4066  HA  ASN A 265      24.244 -12.187   5.111  1.00 83.75           H  
ATOM   4067  C   ASN A 265      25.943 -11.536   6.256  1.00 83.75           C  
ATOM   4068  CB  ASN A 265      25.455 -13.919   5.481  1.00 83.75           C  
ATOM   4069  HB2 ASN A 265      25.075 -14.497   4.638  1.00 83.75           H  
ATOM   4070  HB3 ASN A 265      26.512 -14.153   5.609  1.00 83.75           H  
ATOM   4071  O   ASN A 265      27.145 -11.625   6.502  1.00 83.75           O  
ATOM   4072  CG  ASN A 265      24.699 -14.368   6.712  1.00 83.75           C  
ATOM   4073  ND2 ASN A 265      25.008 -15.537   7.215  1.00 83.75           N  
ATOM   4074 HD21 ASN A 265      25.739 -16.082   6.780  1.00 83.75           H  
ATOM   4075 HD22 ASN A 265      24.411 -15.909   7.940  1.00 83.75           H  
ATOM   4076  OD1 ASN A 265      23.799 -13.721   7.215  1.00 83.75           O  
ATOM   4077  N   GLY A 266      25.139 -10.708   6.925  1.00 84.22           N  
ATOM   4078  H   GLY A 266      24.157 -10.673   6.693  1.00 84.22           H  
ATOM   4079  CA  GLY A 266      25.617  -9.758   7.932  1.00 84.22           C  
ATOM   4080  HA2 GLY A 266      24.865  -9.662   8.715  1.00 84.22           H  
ATOM   4081  HA3 GLY A 266      26.536 -10.129   8.387  1.00 84.22           H  
ATOM   4082  C   GLY A 266      25.893  -8.349   7.418  1.00 84.22           C  
ATOM   4083  O   GLY A 266      26.291  -7.506   8.221  1.00 84.22           O  
ATOM   4084  N   ALA A 267      25.683  -8.058   6.132  1.00 81.21           N  
ATOM   4085  H   ALA A 267      25.431  -8.787   5.479  1.00 81.21           H  
ATOM   4086  CA  ALA A 267      25.842  -6.695   5.639  1.00 81.21           C  
ATOM   4087  HA  ALA A 267      26.713  -6.265   6.133  1.00 81.21           H  
ATOM   4088  C   ALA A 267      24.638  -5.797   5.959  1.00 81.21           C  
ATOM   4089  CB  ALA A 267      26.142  -6.681   4.149  1.00 81.21           C  
ATOM   4090  HB1 ALA A 267      26.647  -7.593   3.832  1.00 81.21           H  
ATOM   4091  HB2 ALA A 267      26.777  -5.828   3.910  1.00 81.21           H  
ATOM   4092  HB3 ALA A 267      25.191  -6.539   3.636  1.00 81.21           H  
ATOM   4093  O   ALA A 267      23.515  -6.257   6.194  1.00 81.21           O  
ATOM   4094  N   GLN A 268      24.899  -4.493   5.935  1.00 84.51           N  
ATOM   4095  H   GLN A 268      25.818  -4.200   5.636  1.00 84.51           H  
ATOM   4096  CA  GLN A 268      23.902  -3.439   6.090  1.00 84.51           C  
ATOM   4097  HA  GLN A 268      23.158  -3.752   6.823  1.00 84.51           H  
ATOM   4098  C   GLN A 268      23.169  -3.190   4.766  1.00 84.51           C  
ATOM   4099  CB  GLN A 268      24.589  -2.172   6.621  1.00 84.51           C  
ATOM   4100  HB2 GLN A 268      23.840  -1.390   6.746  1.00 84.51           H  
ATOM   4101  HB3 GLN A 268      25.329  -1.833   5.896  1.00 84.51           H  
ATOM   4102  O   GLN A 268      23.673  -3.517   3.692  1.00 84.51           O  
ATOM   4103  CG  GLN A 268      25.281  -2.446   7.967  1.00 84.51           C  
ATOM   4104  HG2 GLN A 268      24.542  -2.876   8.644  1.00 84.51           H  
ATOM   4105  HG3 GLN A 268      26.087  -3.167   7.831  1.00 84.51           H  
ATOM   4106  CD  GLN A 268      25.868  -1.228   8.662  1.00 84.51           C  
ATOM   4107  NE2 GLN A 268      26.424  -1.396   9.840  1.00 84.51           N  
ATOM   4108 HE21 GLN A 268      26.552  -2.332  10.197  1.00 84.51           H  
ATOM   4109 HE22 GLN A 268      26.897  -0.582  10.204  1.00 84.51           H  
ATOM   4110  OE1 GLN A 268      25.797  -0.096   8.225  1.00 84.51           O  
ATOM   4111  N   PHE A 269      21.964  -2.622   4.839  1.00 81.84           N  
ATOM   4112  H   PHE A 269      21.604  -2.329   5.736  1.00 81.84           H  
ATOM   4113  CA  PHE A 269      21.275  -2.142   3.645  1.00 81.84           C  
ATOM   4114  HA  PHE A 269      21.318  -2.909   2.871  1.00 81.84           H  
ATOM   4115  C   PHE A 269      21.986  -0.887   3.138  1.00 81.84           C  
ATOM   4116  CB  PHE A 269      19.803  -1.848   3.969  1.00 81.84           C  
ATOM   4117  HB2 PHE A 269      19.376  -2.720   4.465  1.00 81.84           H  
ATOM   4118  HB3 PHE A 269      19.744  -1.014   4.669  1.00 81.84           H  
ATOM   4119  O   PHE A 269      22.096   0.077   3.891  1.00 81.84           O  
ATOM   4120  CG  PHE A 269      18.965  -1.527   2.744  1.00 81.84           C  
ATOM   4121  CD1 PHE A 269      18.885  -0.223   2.227  1.00 81.84           C  
ATOM   4122  HD1 PHE A 269      19.430   0.581   2.699  1.00 81.84           H  
ATOM   4123  CD2 PHE A 269      18.272  -2.554   2.094  1.00 81.84           C  
ATOM   4124  HD2 PHE A 269      18.289  -3.540   2.537  1.00 81.84           H  
ATOM   4125  CE1 PHE A 269      18.132   0.045   1.072  1.00 81.84           C  
ATOM   4126  HE1 PHE A 269      18.087   1.052   0.684  1.00 81.84           H  
ATOM   4127  CE2 PHE A 269      17.558  -2.309   0.907  1.00 81.84           C  
ATOM   4128  HE2 PHE A 269      17.061  -3.119   0.394  1.00 81.84           H  
ATOM   4129  CZ  PHE A 269      17.487  -1.002   0.394  1.00 81.84           C  
ATOM   4130  HZ  PHE A 269      16.952  -0.803  -0.522  1.00 81.84           H  
ATOM   4131  N   SER A 270      22.407  -0.872   1.877  1.00 68.51           N  
ATOM   4132  H   SER A 270      22.304  -1.702   1.312  1.00 68.51           H  
ATOM   4133  CA  SER A 270      23.011   0.296   1.222  1.00 68.51           C  
ATOM   4134  HA  SER A 270      23.087   1.126   1.924  1.00 68.51           H  
ATOM   4135  C   SER A 270      22.149   0.746   0.055  1.00 68.51           C  
ATOM   4136  CB  SER A 270      24.425  -0.013   0.725  1.00 68.51           C  
ATOM   4137  HB2 SER A 270      24.398  -0.831   0.006  1.00 68.51           H  
ATOM   4138  HB3 SER A 270      24.847   0.871   0.246  1.00 68.51           H  
ATOM   4139  O   SER A 270      21.469  -0.063  -0.577  1.00 68.51           O  
ATOM   4140  OG  SER A 270      25.226  -0.372   1.825  1.00 68.51           O  
ATOM   4141  HG  SER A 270      26.137  -0.438   1.531  1.00 68.51           H  
ATOM   4142  N   ASN A 271      22.173   2.040  -0.245  1.00 71.44           N  
ATOM   4143  H   ASN A 271      22.724   2.670   0.320  1.00 71.44           H  
ATOM   4144  CA  ASN A 271      21.567   2.586  -1.451  1.00 71.44           C  
ATOM   4145  HA  ASN A 271      21.648   1.837  -2.239  1.00 71.44           H  
ATOM   4146  C   ASN A 271      22.318   3.835  -1.943  1.00 71.44           C  
ATOM   4147  CB  ASN A 271      20.075   2.837  -1.194  1.00 71.44           C  
ATOM   4148  HB2 ASN A 271      19.582   2.999  -2.152  1.00 71.44           H  
ATOM   4149  HB3 ASN A 271      19.628   1.952  -0.741  1.00 71.44           H  
ATOM   4150  O   ASN A 271      23.276   4.291  -1.321  1.00 71.44           O  
ATOM   4151  CG  ASN A 271      19.808   4.029  -0.312  1.00 71.44           C  
ATOM   4152  ND2 ASN A 271      18.607   4.511  -0.366  1.00 71.44           N  
ATOM   4153 HD21 ASN A 271      17.977   4.149  -1.067  1.00 71.44           H  
ATOM   4154 HD22 ASN A 271      18.627   5.511  -0.232  1.00 71.44           H  
ATOM   4155  OD1 ASN A 271      20.645   4.566   0.376  1.00 71.44           O  
ATOM   4156  N   TRP A 272      21.890   4.388  -3.079  1.00 66.31           N  
ATOM   4157  H   TRP A 272      21.118   3.959  -3.570  1.00 66.31           H  
ATOM   4158  CA  TRP A 272      22.606   5.477  -3.755  1.00 66.31           C  
ATOM   4159  HA  TRP A 272      23.616   5.135  -3.978  1.00 66.31           H  
ATOM   4160  C   TRP A 272      22.752   6.755  -2.899  1.00 66.31           C  
ATOM   4161  CB  TRP A 272      21.907   5.771  -5.092  1.00 66.31           C  
ATOM   4162  HB2 TRP A 272      21.739   4.838  -5.630  1.00 66.31           H  
ATOM   4163  HB3 TRP A 272      22.571   6.379  -5.705  1.00 66.31           H  
ATOM   4164  O   TRP A 272      23.779   7.428  -2.982  1.00 66.31           O  
ATOM   4165  CG  TRP A 272      20.626   6.529  -4.982  1.00 66.31           C  
ATOM   4166  CD1 TRP A 272      19.400   6.000  -4.793  1.00 66.31           C  
ATOM   4167  HD1 TRP A 272      19.193   4.944  -4.697  1.00 66.31           H  
ATOM   4168  CD2 TRP A 272      20.454   7.978  -4.932  1.00 66.31           C  
ATOM   4169  CE2 TRP A 272      19.077   8.259  -4.702  1.00 66.31           C  
ATOM   4170  CE3 TRP A 272      21.336   9.077  -5.000  1.00 66.31           C  
ATOM   4171  HE3 TRP A 272      22.392   8.891  -5.130  1.00 66.31           H  
ATOM   4172  NE1 TRP A 272      18.489   7.016  -4.608  1.00 66.31           N  
ATOM   4173  HE1 TRP A 272      17.591   6.829  -4.186  1.00 66.31           H  
ATOM   4174  CH2 TRP A 272      19.493  10.642  -4.649  1.00 66.31           C  
ATOM   4175  HH2 TRP A 272      19.145  11.656  -4.517  1.00 66.31           H  
ATOM   4176  CZ2 TRP A 272      18.590   9.567  -4.564  1.00 66.31           C  
ATOM   4177  HZ2 TRP A 272      17.544   9.742  -4.360  1.00 66.31           H  
ATOM   4178  CZ3 TRP A 272      20.862  10.396  -4.862  1.00 66.31           C  
ATOM   4179  HZ3 TRP A 272      21.560  11.219  -4.896  1.00 66.31           H  
ATOM   4180  N   ASP A 273      21.759   7.083  -2.058  1.00 71.25           N  
ATOM   4181  H   ASP A 273      20.920   6.521  -2.048  1.00 71.25           H  
ATOM   4182  CA  ASP A 273      21.763   8.244  -1.150  1.00 71.25           C  
ATOM   4183  HA  ASP A 273      22.518   8.942  -1.514  1.00 71.25           H  
ATOM   4184  C   ASP A 273      22.189   7.914   0.293  1.00 71.25           C  
ATOM   4185  CB  ASP A 273      20.420   9.008  -1.207  1.00 71.25           C  
ATOM   4186  HB2 ASP A 273      20.258   9.341  -2.233  1.00 71.25           H  
ATOM   4187  HB3 ASP A 273      20.502   9.904  -0.593  1.00 71.25           H  
ATOM   4188  O   ASP A 273      22.264   8.816   1.130  1.00 71.25           O  
ATOM   4189  CG  ASP A 273      19.185   8.215  -0.763  1.00 71.25           C  
ATOM   4190  OD1 ASP A 273      19.096   7.011  -1.068  1.00 71.25           O  
ATOM   4191  OD2 ASP A 273      18.228   8.791  -0.196  1.00 71.25           O  
ATOM   4192  N   ARG A 274      22.500   6.648   0.601  1.00 73.57           N  
ATOM   4193  H   ARG A 274      22.352   5.941  -0.106  1.00 73.57           H  
ATOM   4194  CA  ARG A 274      23.041   6.204   1.891  1.00 73.57           C  
ATOM   4195  HA  ARG A 274      23.664   7.008   2.283  1.00 73.57           H  
ATOM   4196  C   ARG A 274      23.928   4.969   1.725  1.00 73.57           C  
ATOM   4197  CB  ARG A 274      21.899   5.964   2.886  1.00 73.57           C  
ATOM   4198  HB2 ARG A 274      21.369   5.044   2.640  1.00 73.57           H  
ATOM   4199  HB3 ARG A 274      21.197   6.795   2.827  1.00 73.57           H  
ATOM   4200  O   ARG A 274      23.473   3.823   1.741  1.00 73.57           O  
ATOM   4201  CG  ARG A 274      22.428   5.860   4.319  1.00 73.57           C  
ATOM   4202  HG2 ARG A 274      22.968   6.769   4.583  1.00 73.57           H  
ATOM   4203  HG3 ARG A 274      23.094   5.002   4.413  1.00 73.57           H  
ATOM   4204  CD  ARG A 274      21.219   5.699   5.234  1.00 73.57           C  
ATOM   4205  HD2 ARG A 274      20.678   4.813   4.903  1.00 73.57           H  
ATOM   4206  HD3 ARG A 274      20.581   6.574   5.116  1.00 73.57           H  
ATOM   4207  NE  ARG A 274      21.572   5.490   6.645  1.00 73.57           N  
ATOM   4208  HE  ARG A 274      22.485   5.106   6.840  1.00 73.57           H  
ATOM   4209  NH1 ARG A 274      19.577   6.231   7.510  1.00 73.57           N  
ATOM   4210 HH11 ARG A 274      19.257   6.381   6.564  1.00 73.57           H  
ATOM   4211 HH12 ARG A 274      19.017   6.485   8.312  1.00 73.57           H  
ATOM   4212  NH2 ARG A 274      21.127   5.431   8.877  1.00 73.57           N  
ATOM   4213 HH21 ARG A 274      21.846   4.728   8.971  1.00 73.57           H  
ATOM   4214 HH22 ARG A 274      20.489   5.539   9.653  1.00 73.57           H  
ATOM   4215  CZ  ARG A 274      20.767   5.720   7.665  1.00 73.57           C  
ATOM   4216  N   ASP A 275      25.217   5.247   1.623  1.00 75.99           N  
ATOM   4217  H   ASP A 275      25.505   6.215   1.617  1.00 75.99           H  
ATOM   4218  CA  ASP A 275      26.277   4.251   1.580  1.00 75.99           C  
ATOM   4219  HA  ASP A 275      26.004   3.464   0.876  1.00 75.99           H  
ATOM   4220  C   ASP A 275      26.505   3.632   2.968  1.00 75.99           C  
ATOM   4221  CB  ASP A 275      27.545   4.935   1.065  1.00 75.99           C  
ATOM   4222  HB2 ASP A 275      27.313   5.482   0.151  1.00 75.99           H  
ATOM   4223  HB3 ASP A 275      27.895   5.659   1.801  1.00 75.99           H  
ATOM   4224  O   ASP A 275      26.864   4.329   3.918  1.00 75.99           O  
ATOM   4225  CG  ASP A 275      28.660   3.939   0.769  1.00 75.99           C  
ATOM   4226  OD1 ASP A 275      28.428   2.732   1.011  1.00 75.99           O  
ATOM   4227  OD2 ASP A 275      29.691   4.444   0.276  1.00 75.99           O  
ATOM   4228  N   ASN A 276      26.251   2.332   3.090  1.00 79.09           N  
ATOM   4229  H   ASN A 276      26.032   1.823   2.245  1.00 79.09           H  
ATOM   4230  CA  ASN A 276      26.520   1.547   4.294  1.00 79.09           C  
ATOM   4231  HA  ASN A 276      27.139   2.134   4.972  1.00 79.09           H  
ATOM   4232  C   ASN A 276      27.324   0.277   3.961  1.00 79.09           C  
ATOM   4233  CB  ASN A 276      25.196   1.200   4.996  1.00 79.09           C  
ATOM   4234  HB2 ASN A 276      25.419   0.642   5.906  1.00 79.09           H  
ATOM   4235  HB3 ASN A 276      24.627   0.542   4.340  1.00 79.09           H  
ATOM   4236  O   ASN A 276      27.290  -0.693   4.727  1.00 79.09           O  
ATOM   4237  CG  ASN A 276      24.339   2.386   5.397  1.00 79.09           C  
ATOM   4238  ND2 ASN A 276      23.078   2.355   5.049  1.00 79.09           N  
ATOM   4239 HD21 ASN A 276      22.549   3.212   5.128  1.00 79.09           H  
ATOM   4240 HD22 ASN A 276      22.778   1.592   4.459  1.00 79.09           H  
ATOM   4241  OD1 ASN A 276      24.716   3.309   6.105  1.00 79.09           O  
ATOM   4242  N   ASP A 277      27.967   0.230   2.791  1.00 72.60           N  
ATOM   4243  H   ASP A 277      28.110   1.079   2.263  1.00 72.60           H  
ATOM   4244  CA  ASP A 277      28.746  -0.936   2.400  1.00 72.60           C  
ATOM   4245  HA  ASP A 277      28.289  -1.812   2.860  1.00 72.60           H  
ATOM   4246  C   ASP A 277      30.170  -0.886   2.986  1.00 72.60           C  
ATOM   4247  CB  ASP A 277      28.615  -1.187   0.891  1.00 72.60           C  
ATOM   4248  HB2 ASP A 277      27.556  -1.221   0.634  1.00 72.60           H  
ATOM   4249  HB3 ASP A 277      29.025  -2.173   0.669  1.00 72.60           H  
ATOM   4250  O   ASP A 277      30.496  -0.047   3.830  1.00 72.60           O  
ATOM   4251  CG  ASP A 277      29.319  -0.171   0.006  1.00 72.60           C  
ATOM   4252  OD1 ASP A 277      30.528   0.001   0.246  1.00 72.60           O  
ATOM   4253  OD2 ASP A 277      28.684   0.233  -0.993  1.00 72.60           O  
ATOM   4254  N   LEU A 278      30.984  -1.893   2.664  1.00 71.20           N  
ATOM   4255  H   LEU A 278      30.716  -2.469   1.878  1.00 71.20           H  
ATOM   4256  CA  LEU A 278      32.335  -2.033   3.215  1.00 71.20           C  
ATOM   4257  HA  LEU A 278      32.407  -1.449   4.132  1.00 71.20           H  
ATOM   4258  C   LEU A 278      33.418  -1.446   2.297  1.00 71.20           C  
ATOM   4259  CB  LEU A 278      32.606  -3.511   3.563  1.00 71.20           C  
ATOM   4260  HB2 LEU A 278      33.639  -3.600   3.899  1.00 71.20           H  
ATOM   4261  HB3 LEU A 278      32.503  -4.101   2.653  1.00 71.20           H  
ATOM   4262  O   LEU A 278      34.595  -1.486   2.668  1.00 71.20           O  
ATOM   4263  CG  LEU A 278      31.694  -4.106   4.652  1.00 71.20           C  
ATOM   4264  HG  LEU A 278      30.656  -4.074   4.321  1.00 71.20           H  
ATOM   4265  CD1 LEU A 278      32.077  -5.571   4.883  1.00 71.20           C  
ATOM   4266 HD11 LEU A 278      31.404  -6.016   5.616  1.00 71.20           H  
ATOM   4267 HD12 LEU A 278      33.106  -5.638   5.234  1.00 71.20           H  
ATOM   4268 HD13 LEU A 278      31.982  -6.120   3.946  1.00 71.20           H  
ATOM   4269  CD2 LEU A 278      31.809  -3.377   5.995  1.00 71.20           C  
ATOM   4270 HD21 LEU A 278      31.418  -2.365   5.889  1.00 71.20           H  
ATOM   4271 HD22 LEU A 278      32.852  -3.329   6.308  1.00 71.20           H  
ATOM   4272 HD23 LEU A 278      31.215  -3.893   6.749  1.00 71.20           H  
ATOM   4273  N   ASP A 279      33.060  -0.932   1.117  1.00 66.63           N  
ATOM   4274  H   ASP A 279      32.087  -0.742   0.922  1.00 66.63           H  
ATOM   4275  CA  ASP A 279      34.007  -0.304   0.203  1.00 66.63           C  
ATOM   4276  HA  ASP A 279      34.977  -0.785   0.328  1.00 66.63           H  
ATOM   4277  C   ASP A 279      34.184   1.176   0.560  1.00 66.63           C  
ATOM   4278  CB  ASP A 279      33.616  -0.530  -1.268  1.00 66.63           C  
ATOM   4279  HB2 ASP A 279      33.460  -1.599  -1.413  1.00 66.63           H  
ATOM   4280  HB3 ASP A 279      32.678  -0.022  -1.489  1.00 66.63           H  
ATOM   4281  O   ASP A 279      33.456   2.063   0.131  1.00 66.63           O  
ATOM   4282  CG  ASP A 279      34.715  -0.058  -2.241  1.00 66.63           C  
ATOM   4283  OD1 ASP A 279      35.689   0.590  -1.780  1.00 66.63           O  
ATOM   4284  OD2 ASP A 279      34.669  -0.411  -3.444  1.00 66.63           O  
ATOM   4285  N   GLY A 280      35.234   1.468   1.329  1.00 71.04           N  
ATOM   4286  H   GLY A 280      35.774   0.697   1.695  1.00 71.04           H  
ATOM   4287  CA  GLY A 280      35.560   2.845   1.705  1.00 71.04           C  
ATOM   4288  HA2 GLY A 280      34.691   3.281   2.197  1.00 71.04           H  
ATOM   4289  HA3 GLY A 280      36.392   2.834   2.409  1.00 71.04           H  
ATOM   4290  C   GLY A 280      35.936   3.765   0.534  1.00 71.04           C  
ATOM   4291  O   GLY A 280      36.092   4.965   0.754  1.00 71.04           O  
ATOM   4292  N   ALA A 281      36.134   3.240  -0.680  1.00 69.06           N  
ATOM   4293  H   ALA A 281      35.933   2.262  -0.832  1.00 69.06           H  
ATOM   4294  CA  ALA A 281      36.452   4.049  -1.850  1.00 69.06           C  
ATOM   4295  HA  ALA A 281      36.940   4.970  -1.530  1.00 69.06           H  
ATOM   4296  C   ALA A 281      35.206   4.463  -2.645  1.00 69.06           C  
ATOM   4297  CB  ALA A 281      37.447   3.274  -2.724  1.00 69.06           C  
ATOM   4298  HB1 ALA A 281      37.758   3.898  -3.563  1.00 69.06           H  
ATOM   4299  HB2 ALA A 281      36.975   2.371  -3.112  1.00 69.06           H  
ATOM   4300  HB3 ALA A 281      38.321   2.998  -2.135  1.00 69.06           H  
ATOM   4301  O   ALA A 281      35.246   5.492  -3.325  1.00 69.06           O  
ATOM   4302  N   GLN A 282      34.140   3.659  -2.632  1.00 62.03           N  
ATOM   4303  H   GLN A 282      34.111   2.873  -1.998  1.00 62.03           H  
ATOM   4304  CA  GLN A 282      33.017   3.810  -3.554  1.00 62.03           C  
ATOM   4305  HA  GLN A 282      32.853   4.867  -3.764  1.00 62.03           H  
ATOM   4306  C   GLN A 282      31.730   3.218  -2.973  1.00 62.03           C  
ATOM   4307  CB  GLN A 282      33.321   3.068  -4.869  1.00 62.03           C  
ATOM   4308  HB2 GLN A 282      33.442   2.009  -4.640  1.00 62.03           H  
ATOM   4309  HB3 GLN A 282      32.455   3.183  -5.521  1.00 62.03           H  
ATOM   4310  O   GLN A 282      31.733   2.086  -2.517  1.00 62.03           O  
ATOM   4311  CG  GLN A 282      34.565   3.547  -5.642  1.00 62.03           C  
ATOM   4312  HG2 GLN A 282      34.409   4.568  -5.990  1.00 62.03           H  
ATOM   4313  HG3 GLN A 282      35.442   3.524  -4.996  1.00 62.03           H  
ATOM   4314  CD  GLN A 282      34.905   2.652  -6.820  1.00 62.03           C  
ATOM   4315  NE2 GLN A 282      35.429   1.471  -6.573  1.00 62.03           N  
ATOM   4316 HE21 GLN A 282      35.525   0.854  -7.367  1.00 62.03           H  
ATOM   4317 HE22 GLN A 282      35.417   1.119  -5.627  1.00 62.03           H  
ATOM   4318  OE1 GLN A 282      34.718   2.989  -7.977  1.00 62.03           O  
ATOM   4319  N   ASN A 283      30.608   3.919  -3.144  1.00 64.38           N  
ATOM   4320  H   ASN A 283      30.667   4.869  -3.481  1.00 64.38           H  
ATOM   4321  CA  ASN A 283      29.291   3.346  -2.866  1.00 64.38           C  
ATOM   4322  HA  ASN A 283      29.323   2.837  -1.903  1.00 64.38           H  
ATOM   4323  C   ASN A 283      28.950   2.313  -3.952  1.00 64.38           C  
ATOM   4324  CB  ASN A 283      28.266   4.493  -2.785  1.00 64.38           C  
ATOM   4325  HB2 ASN A 283      28.242   5.022  -3.737  1.00 64.38           H  
ATOM   4326  HB3 ASN A 283      28.589   5.184  -2.006  1.00 64.38           H  
ATOM   4327  O   ASN A 283      28.689   2.674  -5.105  1.00 64.38           O  
ATOM   4328  CG  ASN A 283      26.854   4.033  -2.453  1.00 64.38           C  
ATOM   4329  ND2 ASN A 283      25.967   4.950  -2.145  1.00 64.38           N  
ATOM   4330 HD21 ASN A 283      25.061   4.616  -1.848  1.00 64.38           H  
ATOM   4331 HD22 ASN A 283      26.235   5.918  -2.044  1.00 64.38           H  
ATOM   4332  OD1 ASN A 283      26.495   2.873  -2.523  1.00 64.38           O  
ATOM   4333  N   CYS A 284      28.910   1.033  -3.595  1.00 60.91           N  
ATOM   4334  H   CYS A 284      29.088   0.815  -2.625  1.00 60.91           H  
ATOM   4335  CA  CYS A 284      28.583  -0.065  -4.501  1.00 60.91           C  
ATOM   4336  HA  CYS A 284      29.323  -0.099  -5.301  1.00 60.91           H  
ATOM   4337  C   CYS A 284      27.203   0.119  -5.146  1.00 60.91           C  
ATOM   4338  CB  CYS A 284      28.631  -1.388  -3.726  1.00 60.91           C  
ATOM   4339  HB2 CYS A 284      28.285  -2.196  -4.371  1.00 60.91           H  
ATOM   4340  HB3 CYS A 284      27.981  -1.326  -2.853  1.00 60.91           H  
ATOM   4341  O   CYS A 284      27.020  -0.215  -6.318  1.00 60.91           O  
ATOM   4342  SG  CYS A 284      30.325  -1.755  -3.185  1.00 60.91           S  
ATOM   4343  HG  CYS A 284      30.437  -0.744  -2.319  1.00 60.91           H  
ATOM   4344  N   ALA A 285      26.248   0.715  -4.424  1.00 58.72           N  
ATOM   4345  H   ALA A 285      26.485   1.058  -3.505  1.00 58.72           H  
ATOM   4346  CA  ALA A 285      24.920   1.014  -4.955  1.00 58.72           C  
ATOM   4347  HA  ALA A 285      24.536   0.111  -5.429  1.00 58.72           H  
ATOM   4348  C   ALA A 285      24.930   2.116  -6.036  1.00 58.72           C  
ATOM   4349  CB  ALA A 285      23.983   1.371  -3.797  1.00 58.72           C  
ATOM   4350  HB1 ALA A 285      22.960   1.410  -4.172  1.00 58.72           H  
ATOM   4351  HB2 ALA A 285      24.246   2.346  -3.389  1.00 58.72           H  
ATOM   4352  HB3 ALA A 285      24.048   0.614  -3.016  1.00 58.72           H  
ATOM   4353  O   ALA A 285      23.956   2.233  -6.779  1.00 58.72           O  
ATOM   4354  N   ASN A 286      26.012   2.902  -6.146  1.00 58.18           N  
ATOM   4355  H   ASN A 286      26.773   2.747  -5.500  1.00 58.18           H  
ATOM   4356  CA  ASN A 286      26.231   3.851  -7.245  1.00 58.18           C  
ATOM   4357  HA  ASN A 286      25.266   4.186  -7.626  1.00 58.18           H  
ATOM   4358  C   ASN A 286      26.962   3.222  -8.444  1.00 58.18           C  
ATOM   4359  CB  ASN A 286      27.009   5.084  -6.735  1.00 58.18           C  
ATOM   4360  HB2 ASN A 286      27.888   4.767  -6.175  1.00 58.18           H  
ATOM   4361  HB3 ASN A 286      27.355   5.656  -7.595  1.00 58.18           H  
ATOM   4362  O   ASN A 286      26.749   3.670  -9.567  1.00 58.18           O  
ATOM   4363  CG  ASN A 286      26.174   6.025  -5.889  1.00 58.18           C  
ATOM   4364  ND2 ASN A 286      26.784   6.857  -5.078  1.00 58.18           N  
ATOM   4365 HD21 ASN A 286      27.788   6.833  -4.977  1.00 58.18           H  
ATOM   4366 HD22 ASN A 286      26.168   7.404  -4.493  1.00 58.18           H  
ATOM   4367  OD1 ASN A 286      24.964   6.072  -5.967  1.00 58.18           O  
ATOM   4368  N   LEU A 287      27.830   2.225  -8.225  1.00 48.95           N  
ATOM   4369  H   LEU A 287      27.957   1.910  -7.273  1.00 48.95           H  
ATOM   4370  CA  LEU A 287      28.672   1.626  -9.275  1.00 48.95           C  
ATOM   4371  HA  LEU A 287      29.040   2.412  -9.934  1.00 48.95           H  
ATOM   4372  C   LEU A 287      27.937   0.627 -10.172  1.00 48.95           C  
ATOM   4373  CB  LEU A 287      29.853   0.890  -8.630  1.00 48.95           C  
ATOM   4374  HB2 LEU A 287      29.455   0.158  -7.927  1.00 48.95           H  
ATOM   4375  HB3 LEU A 287      30.374   0.340  -9.413  1.00 48.95           H  
ATOM   4376  O   LEU A 287      28.259   0.504 -11.355  1.00 48.95           O  
ATOM   4377  CG  LEU A 287      30.881   1.764  -7.905  1.00 48.95           C  
ATOM   4378  HG  LEU A 287      30.402   2.309  -7.091  1.00 48.95           H  
ATOM   4379  CD1 LEU A 287      31.916   0.803  -7.322  1.00 48.95           C  
ATOM   4380 HD11 LEU A 287      32.680   1.358  -6.778  1.00 48.95           H  
ATOM   4381 HD12 LEU A 287      32.396   0.232  -8.117  1.00 48.95           H  
ATOM   4382 HD13 LEU A 287      31.438   0.122  -6.618  1.00 48.95           H  
ATOM   4383  CD2 LEU A 287      31.563   2.763  -8.842  1.00 48.95           C  
ATOM   4384 HD21 LEU A 287      32.096   2.237  -9.635  1.00 48.95           H  
ATOM   4385 HD22 LEU A 287      32.268   3.366  -8.269  1.00 48.95           H  
ATOM   4386 HD23 LEU A 287      30.827   3.439  -9.278  1.00 48.95           H  
ATOM   4387  N   ASN A 288      26.977  -0.115  -9.620  1.00 46.39           N  
ATOM   4388  H   ASN A 288      26.790  -0.007  -8.634  1.00 46.39           H  
ATOM   4389  CA  ASN A 288      26.223  -1.109 -10.376  1.00 46.39           C  
ATOM   4390  HA  ASN A 288      26.895  -1.604 -11.078  1.00 46.39           H  
ATOM   4391  C   ASN A 288      25.131  -0.417 -11.206  1.00 46.39           C  
ATOM   4392  CB  ASN A 288      25.676  -2.184  -9.427  1.00 46.39           C  
ATOM   4393  HB2 ASN A 288      25.120  -1.708  -8.619  1.00 46.39           H  
ATOM   4394  HB3 ASN A 288      24.980  -2.821  -9.972  1.00 46.39           H  
ATOM   4395  O   ASN A 288      23.963  -0.366 -10.830  1.00 46.39           O  
ATOM   4396  CG  ASN A 288      26.732  -3.091  -8.823  1.00 46.39           C  
ATOM   4397  ND2 ASN A 288      26.310  -3.915  -7.898  1.00 46.39           N  
ATOM   4398 HD21 ASN A 288      25.315  -4.002  -7.749  1.00 46.39           H  
ATOM   4399 HD22 ASN A 288      26.980  -4.556  -7.498  1.00 46.39           H  
ATOM   4400  OD1 ASN A 288      27.899  -3.124  -9.190  1.00 46.39           O  
ATOM   4401  N   GLU A 289      25.505   0.107 -12.371  1.00 38.58           N  
ATOM   4402  H   GLU A 289      26.500   0.169 -12.534  1.00 38.58           H  
ATOM   4403  CA  GLU A 289      24.610   0.700 -13.376  1.00 38.58           C  
ATOM   4404  HA  GLU A 289      23.937   1.388 -12.864  1.00 38.58           H  
ATOM   4405  C   GLU A 289      23.723  -0.357 -14.088  1.00 38.58           C  
ATOM   4406  CB  GLU A 289      25.442   1.516 -14.384  1.00 38.58           C  
ATOM   4407  HB2 GLU A 289      24.768   1.897 -15.151  1.00 38.58           H  
ATOM   4408  HB3 GLU A 289      26.163   0.851 -14.860  1.00 38.58           H  
ATOM   4409  O   GLU A 289      23.533  -0.333 -15.299  1.00 38.58           O  
ATOM   4410  CG  GLU A 289      26.186   2.720 -13.779  1.00 38.58           C  
ATOM   4411  HG2 GLU A 289      25.456   3.365 -13.290  1.00 38.58           H  
ATOM   4412  HG3 GLU A 289      26.891   2.366 -13.027  1.00 38.58           H  
ATOM   4413  CD  GLU A 289      26.949   3.530 -14.844  1.00 38.58           C  
ATOM   4414  OE1 GLU A 289      27.539   4.570 -14.473  1.00 38.58           O  
ATOM   4415  OE2 GLU A 289      26.895   3.139 -16.037  1.00 38.58           O  
ATOM   4416  N   ALA A 290      23.174  -1.338 -13.372  1.00 34.85           N  
ATOM   4417  H   ALA A 290      23.307  -1.305 -12.372  1.00 34.85           H  
ATOM   4418  CA  ALA A 290      22.547  -2.534 -13.937  1.00 34.85           C  
ATOM   4419  HA  ALA A 290      22.829  -2.628 -14.985  1.00 34.85           H  
ATOM   4420  C   ALA A 290      21.011  -2.496 -13.897  1.00 34.85           C  
ATOM   4421  CB  ALA A 290      23.135  -3.751 -13.208  1.00 34.85           C  
ATOM   4422  HB1 ALA A 290      24.206  -3.819 -13.399  1.00 34.85           H  
ATOM   4423  HB2 ALA A 290      22.972  -3.654 -12.135  1.00 34.85           H  
ATOM   4424  HB3 ALA A 290      22.650  -4.670 -13.537  1.00 34.85           H  
ATOM   4425  O   ALA A 290      20.393  -3.372 -13.310  1.00 34.85           O  
ATOM   4426  N   GLY A 291      20.345  -1.492 -14.488  1.00 35.11           N  
ATOM   4427  H   GLY A 291      20.904  -0.781 -14.939  1.00 35.11           H  
ATOM   4428  CA  GLY A 291      18.867  -1.479 -14.660  1.00 35.11           C  
ATOM   4429  HA2 GLY A 291      18.584  -0.551 -15.157  1.00 35.11           H  
ATOM   4430  HA3 GLY A 291      18.588  -2.311 -15.307  1.00 35.11           H  
ATOM   4431  C   GLY A 291      18.029  -1.597 -13.368  1.00 35.11           C  
ATOM   4432  O   GLY A 291      16.802  -1.700 -13.396  1.00 35.11           O  
ATOM   4433  N   TRP A 292      18.717  -1.553 -12.239  1.00 33.15           N  
ATOM   4434  H   TRP A 292      19.721  -1.543 -12.356  1.00 33.15           H  
ATOM   4435  CA  TRP A 292      18.314  -1.754 -10.872  1.00 33.15           C  
ATOM   4436  HA  TRP A 292      17.278  -1.455 -10.714  1.00 33.15           H  
ATOM   4437  C   TRP A 292      19.283  -0.835 -10.106  1.00 33.15           C  
ATOM   4438  CB  TRP A 292      18.526  -3.249 -10.537  1.00 33.15           C  
ATOM   4439  HB2 TRP A 292      19.498  -3.566 -10.914  1.00 33.15           H  
ATOM   4440  HB3 TRP A 292      18.538  -3.347  -9.451  1.00 33.15           H  
ATOM   4441  O   TRP A 292      20.479  -1.053 -10.145  1.00 33.15           O  
ATOM   4442  CG  TRP A 292      17.529  -4.240 -11.033  1.00 33.15           C  
ATOM   4443  CD1 TRP A 292      17.554  -4.919 -12.200  1.00 33.15           C  
ATOM   4444  HD1 TRP A 292      18.329  -4.807 -12.944  1.00 33.15           H  
ATOM   4445  CD2 TRP A 292      16.377  -4.725 -10.316  1.00 33.15           C  
ATOM   4446  CE2 TRP A 292      15.668  -5.643 -11.142  1.00 33.15           C  
ATOM   4447  CE3 TRP A 292      15.891  -4.455  -9.026  1.00 33.15           C  
ATOM   4448  HE3 TRP A 292      16.458  -3.802  -8.378  1.00 33.15           H  
ATOM   4449  NE1 TRP A 292      16.447  -5.748 -12.279  1.00 33.15           N  
ATOM   4450  HE1 TRP A 292      16.280  -6.348 -13.074  1.00 33.15           H  
ATOM   4451  CH2 TRP A 292      13.994  -5.876  -9.427  1.00 33.15           C  
ATOM   4452  HH2 TRP A 292      13.086  -6.266  -8.990  1.00 33.15           H  
ATOM   4453  CZ2 TRP A 292      14.467  -6.224 -10.711  1.00 33.15           C  
ATOM   4454  HZ2 TRP A 292      13.956  -6.935 -11.343  1.00 33.15           H  
ATOM   4455  CZ3 TRP A 292      14.697  -5.020  -8.584  1.00 33.15           C  
ATOM   4456  HZ3 TRP A 292      14.331  -4.806  -7.591  1.00 33.15           H  
ATOM   4457  N   CYS A 293      18.827   0.244  -9.473  1.00 38.63           N  
ATOM   4458  H   CYS A 293      17.851   0.489  -9.555  1.00 38.63           H  
ATOM   4459  CA  CYS A 293      19.616   0.904  -8.417  1.00 38.63           C  
ATOM   4460  HA  CYS A 293      20.685   0.836  -8.619  1.00 38.63           H  
ATOM   4461  C   CYS A 293      19.305   0.122  -7.128  1.00 38.63           C  
ATOM   4462  CB  CYS A 293      19.236   2.388  -8.310  1.00 38.63           C  
ATOM   4463  HB2 CYS A 293      19.563   2.733  -7.329  1.00 38.63           H  
ATOM   4464  HB3 CYS A 293      18.148   2.458  -8.327  1.00 38.63           H  
ATOM   4465  O   CYS A 293      18.362   0.442  -6.411  1.00 38.63           O  
ATOM   4466  SG  CYS A 293      19.919   3.561  -9.518  1.00 38.63           S  
ATOM   4467  N   GLU A 294      19.954  -1.028  -6.981  1.00 42.34           N  
ATOM   4468  H   GLU A 294      20.849  -1.071  -7.447  1.00 42.34           H  
ATOM   4469  CA  GLU A 294      19.353  -2.346  -6.749  1.00 42.34           C  
ATOM   4470  HA  GLU A 294      18.500  -2.434  -7.422  1.00 42.34           H  
ATOM   4471  C   GLU A 294      18.859  -2.634  -5.314  1.00 42.34           C  
ATOM   4472  CB  GLU A 294      20.378  -3.439  -7.148  1.00 42.34           C  
ATOM   4473  HB2 GLU A 294      21.027  -3.590  -6.286  1.00 42.34           H  
ATOM   4474  HB3 GLU A 294      19.846  -4.376  -7.314  1.00 42.34           H  
ATOM   4475  O   GLU A 294      19.586  -2.479  -4.342  1.00 42.34           O  
ATOM   4476  CG  GLU A 294      21.294  -3.167  -8.350  1.00 42.34           C  
ATOM   4477  HG2 GLU A 294      21.765  -2.188  -8.256  1.00 42.34           H  
ATOM   4478  HG3 GLU A 294      20.677  -3.196  -9.248  1.00 42.34           H  
ATOM   4479  CD  GLU A 294      22.411  -4.178  -8.552  1.00 42.34           C  
ATOM   4480  OE1 GLU A 294      22.335  -4.912  -9.561  1.00 42.34           O  
ATOM   4481  OE2 GLU A 294      23.316  -4.196  -7.682  1.00 42.34           O  
ATOM   4482  N   ILE A 295      17.698  -3.300  -5.194  1.00 33.57           N  
ATOM   4483  H   ILE A 295      17.114  -3.381  -6.014  1.00 33.57           H  
ATOM   4484  CA  ILE A 295      17.343  -4.123  -4.013  1.00 33.57           C  
ATOM   4485  HA  ILE A 295      17.487  -3.510  -3.123  1.00 33.57           H  
ATOM   4486  C   ILE A 295      18.301  -5.328  -3.873  1.00 33.57           C  
ATOM   4487  CB  ILE A 295      15.853  -4.577  -4.063  1.00 33.57           C  
ATOM   4488  HB  ILE A 295      15.700  -5.159  -4.971  1.00 33.57           H  
ATOM   4489  O   ILE A 295      18.117  -6.154  -3.001  1.00 33.57           O  
ATOM   4490  CG1 ILE A 295      14.917  -3.355  -4.096  1.00 33.57           C  
ATOM   4491 HG12 ILE A 295      15.299  -2.613  -4.797  1.00 33.57           H  
ATOM   4492 HG13 ILE A 295      14.907  -2.907  -3.102  1.00 33.57           H  
ATOM   4493  CG2 ILE A 295      15.444  -5.438  -2.845  1.00 33.57           C  
ATOM   4494 HG21 ILE A 295      15.719  -6.481  -3.003  1.00 33.57           H  
ATOM   4495 HG22 ILE A 295      14.374  -5.396  -2.645  1.00 33.57           H  
ATOM   4496 HG23 ILE A 295      15.943  -5.064  -1.952  1.00 33.57           H  
ATOM   4497  CD1 ILE A 295      13.481  -3.663  -4.529  1.00 33.57           C  
ATOM   4498 HD11 ILE A 295      13.494  -4.232  -5.459  1.00 33.57           H  
ATOM   4499 HD12 ILE A 295      12.961  -4.214  -3.745  1.00 33.57           H  
ATOM   4500 HD13 ILE A 295      12.946  -2.729  -4.698  1.00 33.57           H  
ATOM   4501  N   PHE A 296      19.314  -5.498  -4.725  1.00 36.15           N  
ATOM   4502  H   PHE A 296      19.486  -4.780  -5.414  1.00 36.15           H  
ATOM   4503  CA  PHE A 296      20.274  -6.606  -4.632  1.00 36.15           C  
ATOM   4504  HA  PHE A 296      20.138  -7.088  -3.664  1.00 36.15           H  
ATOM   4505  C   PHE A 296      21.755  -6.195  -4.568  1.00 36.15           C  
ATOM   4506  CB  PHE A 296      19.942  -7.713  -5.637  1.00 36.15           C  
ATOM   4507  HB2 PHE A 296      19.692  -7.268  -6.600  1.00 36.15           H  
ATOM   4508  HB3 PHE A 296      20.828  -8.330  -5.789  1.00 36.15           H  
ATOM   4509  O   PHE A 296      22.585  -7.070  -4.356  1.00 36.15           O  
ATOM   4510  CG  PHE A 296      18.821  -8.628  -5.163  1.00 36.15           C  
ATOM   4511  CD1 PHE A 296      19.083  -9.630  -4.206  1.00 36.15           C  
ATOM   4512  HD1 PHE A 296      20.081  -9.740  -3.809  1.00 36.15           H  
ATOM   4513  CD2 PHE A 296      17.516  -8.474  -5.665  1.00 36.15           C  
ATOM   4514  HD2 PHE A 296      17.312  -7.706  -6.397  1.00 36.15           H  
ATOM   4515  CE1 PHE A 296      18.046 -10.467  -3.752  1.00 36.15           C  
ATOM   4516  HE1 PHE A 296      18.250 -11.222  -3.007  1.00 36.15           H  
ATOM   4517  CE2 PHE A 296      16.480  -9.313  -5.216  1.00 36.15           C  
ATOM   4518  HE2 PHE A 296      15.483  -9.192  -5.612  1.00 36.15           H  
ATOM   4519  CZ  PHE A 296      16.742 -10.297  -4.248  1.00 36.15           C  
ATOM   4520  HZ  PHE A 296      15.933 -10.906  -3.873  1.00 36.15           H  
ATOM   4521  N   THR A 297      22.071  -4.892  -4.529  1.00 34.60           N  
ATOM   4522  H   THR A 297      21.389  -4.190  -4.779  1.00 34.60           H  
ATOM   4523  CA  THR A 297      23.259  -4.375  -3.817  1.00 34.60           C  
ATOM   4524  HA  THR A 297      24.066  -5.095  -3.954  1.00 34.60           H  
ATOM   4525  C   THR A 297      23.005  -4.325  -2.316  1.00 34.60           C  
ATOM   4526  CB  THR A 297      23.763  -3.007  -4.318  1.00 34.60           C  
ATOM   4527  HB  THR A 297      23.674  -2.253  -3.536  1.00 34.60           H  
ATOM   4528  O   THR A 297      23.811  -3.814  -1.543  1.00 34.60           O  
ATOM   4529  CG2 THR A 297      25.223  -3.113  -4.741  1.00 34.60           C  
ATOM   4530 HG21 THR A 297      25.555  -2.161  -5.156  1.00 34.60           H  
ATOM   4531 HG22 THR A 297      25.319  -3.886  -5.503  1.00 34.60           H  
ATOM   4532 HG23 THR A 297      25.848  -3.373  -3.886  1.00 34.60           H  
ATOM   4533  OG1 THR A 297      23.046  -2.554  -5.439  1.00 34.60           O  
ATOM   4534  HG1 THR A 297      23.253  -3.139  -6.171  1.00 34.60           H  
ATOM   4535  N   LEU A 298      21.911  -4.965  -1.886  1.00 33.37           N  
ATOM   4536  H   LEU A 298      21.235  -5.206  -2.596  1.00 33.37           H  
ATOM   4537  CA  LEU A 298      21.941  -5.831  -0.733  1.00 33.37           C  
ATOM   4538  HA  LEU A 298      21.942  -5.205   0.160  1.00 33.37           H  
ATOM   4539  C   LEU A 298      23.258  -6.641  -0.756  1.00 33.37           C  
ATOM   4540  CB  LEU A 298      20.676  -6.722  -0.739  1.00 33.37           C  
ATOM   4541  HB2 LEU A 298      20.571  -7.182  -1.721  1.00 33.37           H  
ATOM   4542  HB3 LEU A 298      20.819  -7.567  -0.065  1.00 33.37           H  
ATOM   4543  O   LEU A 298      23.336  -7.761  -1.251  1.00 33.37           O  
ATOM   4544  CG  LEU A 298      19.352  -6.052  -0.339  1.00 33.37           C  
ATOM   4545  HG  LEU A 298      19.141  -5.252  -1.049  1.00 33.37           H  
ATOM   4546  CD1 LEU A 298      18.180  -7.056  -0.330  1.00 33.37           C  
ATOM   4547 HD11 LEU A 298      17.250  -6.508  -0.478  1.00 33.37           H  
ATOM   4548 HD12 LEU A 298      18.105  -7.606   0.608  1.00 33.37           H  
ATOM   4549 HD13 LEU A 298      18.293  -7.770  -1.145  1.00 33.37           H  
ATOM   4550  CD2 LEU A 298      19.410  -5.389   1.029  1.00 33.37           C  
ATOM   4551 HD21 LEU A 298      19.868  -4.406   0.916  1.00 33.37           H  
ATOM   4552 HD22 LEU A 298      18.396  -5.287   1.416  1.00 33.37           H  
ATOM   4553 HD23 LEU A 298      20.016  -5.966   1.726  1.00 33.37           H  
ATOM   4554  N   MET A 299      24.260  -6.044  -0.105  1.00 35.49           N  
ATOM   4555  H   MET A 299      24.185  -5.040  -0.026  1.00 35.49           H  
ATOM   4556  CA  MET A 299      25.134  -6.693   0.851  1.00 35.49           C  
ATOM   4557  HA  MET A 299      25.351  -5.919   1.587  1.00 35.49           H  
ATOM   4558  C   MET A 299      26.554  -7.127   0.345  1.00 35.49           C  
ATOM   4559  CB  MET A 299      24.268  -7.763   1.572  1.00 35.49           C  
ATOM   4560  HB2 MET A 299      24.099  -8.549   0.835  1.00 35.49           H  
ATOM   4561  HB3 MET A 299      24.827  -8.193   2.403  1.00 35.49           H  
ATOM   4562  O   MET A 299      27.322  -7.721   1.101  1.00 35.49           O  
ATOM   4563  CG  MET A 299      22.854  -7.480   2.091  1.00 35.49           C  
ATOM   4564  HG2 MET A 299      22.419  -6.595   1.627  1.00 35.49           H  
ATOM   4565  HG3 MET A 299      22.892  -7.243   3.155  1.00 35.49           H  
ATOM   4566  SD  MET A 299      21.788  -8.930   1.756  1.00 35.49           S  
ATOM   4567  CE  MET A 299      20.257  -8.472   2.592  1.00 35.49           C  
ATOM   4568  HE1 MET A 299      19.555  -8.098   1.848  1.00 35.49           H  
ATOM   4569  HE2 MET A 299      20.434  -7.683   3.323  1.00 35.49           H  
ATOM   4570  HE3 MET A 299      19.819  -9.353   3.061  1.00 35.49           H  
ATOM   4571  N   THR A 300      26.991  -6.817  -0.882  1.00 30.64           N  
ATOM   4572  H   THR A 300      26.400  -6.270  -1.491  1.00 30.64           H  
ATOM   4573  CA  THR A 300      28.277  -7.328  -1.432  1.00 30.64           C  
ATOM   4574  HA  THR A 300      28.379  -8.376  -1.152  1.00 30.64           H  
ATOM   4575  C   THR A 300      29.555  -6.651  -0.903  1.00 30.64           C  
ATOM   4576  CB  THR A 300      28.275  -7.316  -2.968  1.00 30.64           C  
ATOM   4577  HB  THR A 300      29.260  -7.616  -3.325  1.00 30.64           H  
ATOM   4578  O   THR A 300      29.798  -5.489  -1.201  1.00 30.64           O  
ATOM   4579  CG2 THR A 300      27.234  -8.269  -3.564  1.00 30.64           C  
ATOM   4580 HG21 THR A 300      27.464  -9.295  -3.277  1.00 30.64           H  
ATOM   4581 HG22 THR A 300      27.260  -8.191  -4.650  1.00 30.64           H  
ATOM   4582 HG23 THR A 300      26.235  -8.005  -3.219  1.00 30.64           H  
ATOM   4583  OG1 THR A 300      27.986  -6.029  -3.452  1.00 30.64           O  
ATOM   4584  HG1 THR A 300      28.559  -5.410  -2.994  1.00 30.64           H  
ATOM   4585  N   ASP A 301      30.430  -7.414  -0.223  1.00 29.30           N  
ATOM   4586  H   ASP A 301      30.121  -8.330   0.068  1.00 29.30           H  
ATOM   4587  CA  ASP A 301      31.870  -7.114  -0.043  1.00 29.30           C  
ATOM   4588  HA  ASP A 301      31.974  -6.065   0.237  1.00 29.30           H  
ATOM   4589  C   ASP A 301      32.609  -7.334  -1.384  1.00 29.30           C  
ATOM   4590  CB  ASP A 301      32.457  -7.980   1.111  1.00 29.30           C  
ATOM   4591  HB2 ASP A 301      32.295  -9.029   0.864  1.00 29.30           H  
ATOM   4592  HB3 ASP A 301      31.883  -7.768   2.013  1.00 29.30           H  
ATOM   4593  O   ASP A 301      32.560  -8.417  -1.982  1.00 29.30           O  
ATOM   4594  CG  ASP A 301      33.961  -7.802   1.447  1.00 29.30           C  
ATOM   4595  OD1 ASP A 301      34.733  -7.279   0.614  1.00 29.30           O  
ATOM   4596  OD2 ASP A 301      34.424  -8.279   2.517  1.00 29.30           O  
ATOM   4597  N   VAL A 302      33.313  -6.304  -1.859  1.00 27.51           N  
ATOM   4598  H   VAL A 302      33.292  -5.451  -1.318  1.00 27.51           H  
ATOM   4599  CA  VAL A 302      34.035  -6.252  -3.146  1.00 27.51           C  
ATOM   4600  HA  VAL A 302      33.315  -6.449  -3.940  1.00 27.51           H  
ATOM   4601  C   VAL A 302      35.140  -7.313  -3.258  1.00 27.51           C  
ATOM   4602  CB  VAL A 302      34.600  -4.828  -3.363  1.00 27.51           C  
ATOM   4603  HB  VAL A 302      35.373  -4.633  -2.619  1.00 27.51           H  
ATOM   4604  O   VAL A 302      35.545  -7.679  -4.365  1.00 27.51           O  
ATOM   4605  CG1 VAL A 302      35.201  -4.620  -4.760  1.00 27.51           C  
ATOM   4606 HG11 VAL A 302      36.079  -5.249  -4.901  1.00 27.51           H  
ATOM   4607 HG12 VAL A 302      34.455  -4.845  -5.522  1.00 27.51           H  
ATOM   4608 HG13 VAL A 302      35.511  -3.580  -4.868  1.00 27.51           H  
ATOM   4609  CG2 VAL A 302      33.487  -3.787  -3.200  1.00 27.51           C  
ATOM   4610 HG21 VAL A 302      32.650  -4.011  -3.861  1.00 27.51           H  
ATOM   4611 HG22 VAL A 302      33.126  -3.744  -2.173  1.00 27.51           H  
ATOM   4612 HG23 VAL A 302      33.863  -2.796  -3.453  1.00 27.51           H  
ATOM   4613  N   ARG A 303      35.592  -7.917  -2.150  1.00 28.24           N  
ATOM   4614  H   ARG A 303      35.216  -7.621  -1.261  1.00 28.24           H  
ATOM   4615  CA  ARG A 303      36.636  -8.960  -2.191  1.00 28.24           C  
ATOM   4616  HA  ARG A 303      37.468  -8.565  -2.773  1.00 28.24           H  
ATOM   4617  C   ARG A 303      36.235 -10.240  -2.935  1.00 28.24           C  
ATOM   4618  CB  ARG A 303      37.144  -9.250  -0.772  1.00 28.24           C  
ATOM   4619  HB2 ARG A 303      37.784 -10.132  -0.791  1.00 28.24           H  
ATOM   4620  HB3 ARG A 303      36.299  -9.448  -0.113  1.00 28.24           H  
ATOM   4621  O   ARG A 303      37.110 -11.057  -3.216  1.00 28.24           O  
ATOM   4622  CG  ARG A 303      37.968  -8.061  -0.255  1.00 28.24           C  
ATOM   4623  HG2 ARG A 303      37.349  -7.165  -0.204  1.00 28.24           H  
ATOM   4624  HG3 ARG A 303      38.788  -7.870  -0.948  1.00 28.24           H  
ATOM   4625  CD  ARG A 303      38.563  -8.336   1.124  1.00 28.24           C  
ATOM   4626  HD2 ARG A 303      39.249  -7.523   1.361  1.00 28.24           H  
ATOM   4627  HD3 ARG A 303      39.117  -9.275   1.098  1.00 28.24           H  
ATOM   4628  NE  ARG A 303      37.512  -8.395   2.149  1.00 28.24           N  
ATOM   4629  HE  ARG A 303      36.557  -8.263   1.846  1.00 28.24           H  
ATOM   4630  NH1 ARG A 303      38.872  -8.485   3.997  1.00 28.24           N  
ATOM   4631 HH11 ARG A 303      38.959  -8.476   5.003  1.00 28.24           H  
ATOM   4632 HH12 ARG A 303      39.674  -8.399   3.388  1.00 28.24           H  
ATOM   4633  NH2 ARG A 303      36.632  -8.481   4.207  1.00 28.24           N  
ATOM   4634 HH21 ARG A 303      35.743  -8.407   3.734  1.00 28.24           H  
ATOM   4635 HH22 ARG A 303      36.669  -8.440   5.216  1.00 28.24           H  
ATOM   4636  CZ  ARG A 303      37.684  -8.457   3.450  1.00 28.24           C  
ATOM   4637  N   PHE A 304      34.965 -10.419  -3.312  1.00 30.57           N  
ATOM   4638  H   PHE A 304      34.296  -9.717  -3.029  1.00 30.57           H  
ATOM   4639  CA  PHE A 304      34.472 -11.656  -3.938  1.00 30.57           C  
ATOM   4640  HA  PHE A 304      35.307 -12.355  -3.978  1.00 30.57           H  
ATOM   4641  C   PHE A 304      34.051 -11.564  -5.418  1.00 30.57           C  
ATOM   4642  CB  PHE A 304      33.435 -12.316  -3.017  1.00 30.57           C  
ATOM   4643  HB2 PHE A 304      33.050 -11.593  -2.299  1.00 30.57           H  
ATOM   4644  HB3 PHE A 304      32.579 -12.662  -3.598  1.00 30.57           H  
ATOM   4645  O   PHE A 304      33.524 -12.539  -5.965  1.00 30.57           O  
ATOM   4646  CG  PHE A 304      34.028 -13.498  -2.277  1.00 30.57           C  
ATOM   4647  CD1 PHE A 304      33.976 -14.782  -2.851  1.00 30.57           C  
ATOM   4648  HD1 PHE A 304      33.487 -14.928  -3.803  1.00 30.57           H  
ATOM   4649  CD2 PHE A 304      34.688 -13.308  -1.048  1.00 30.57           C  
ATOM   4650  HD2 PHE A 304      34.738 -12.322  -0.610  1.00 30.57           H  
ATOM   4651  CE1 PHE A 304      34.559 -15.877  -2.191  1.00 30.57           C  
ATOM   4652  HE1 PHE A 304      34.510 -16.862  -2.631  1.00 30.57           H  
ATOM   4653  CE2 PHE A 304      35.273 -14.403  -0.388  1.00 30.57           C  
ATOM   4654  HE2 PHE A 304      35.768 -14.255   0.560  1.00 30.57           H  
ATOM   4655  CZ  PHE A 304      35.206 -15.688  -0.957  1.00 30.57           C  
ATOM   4656  HZ  PHE A 304      35.652 -16.527  -0.445  1.00 30.57           H  
ATOM   4657  N   GLN A 305      34.374 -10.469  -6.118  1.00 28.47           N  
ATOM   4658  H   GLN A 305      34.790  -9.697  -5.616  1.00 28.47           H  
ATOM   4659  CA  GLN A 305      34.007 -10.242  -7.531  1.00 28.47           C  
ATOM   4660  HA  GLN A 305      32.919 -10.228  -7.601  1.00 28.47           H  
ATOM   4661  C   GLN A 305      34.478 -11.313  -8.542  1.00 28.47           C  
ATOM   4662  CB  GLN A 305      34.531  -8.865  -7.980  1.00 28.47           C  
ATOM   4663  HB2 GLN A 305      35.557  -8.733  -7.638  1.00 28.47           H  
ATOM   4664  HB3 GLN A 305      34.533  -8.830  -9.069  1.00 28.47           H  
ATOM   4665  O   GLN A 305      34.002 -11.327  -9.673  1.00 28.47           O  
ATOM   4666  CG  GLN A 305      33.662  -7.693  -7.492  1.00 28.47           C  
ATOM   4667  HG2 GLN A 305      33.708  -7.621  -6.405  1.00 28.47           H  
ATOM   4668  HG3 GLN A 305      32.627  -7.871  -7.781  1.00 28.47           H  
ATOM   4669  CD  GLN A 305      34.106  -6.359  -8.093  1.00 28.47           C  
ATOM   4670  NE2 GLN A 305      33.290  -5.332  -8.012  1.00 28.47           N  
ATOM   4671 HE21 GLN A 305      32.399  -5.390  -7.540  1.00 28.47           H  
ATOM   4672 HE22 GLN A 305      33.621  -4.455  -8.387  1.00 28.47           H  
ATOM   4673  OE1 GLN A 305      35.182  -6.228  -8.657  1.00 28.47           O  
ATOM   4674  N   ARG A 306      35.392 -12.230  -8.190  1.00 25.74           N  
ATOM   4675  H   ARG A 306      35.726 -12.214  -7.237  1.00 25.74           H  
ATOM   4676  CA  ARG A 306      35.960 -13.185  -9.165  1.00 25.74           C  
ATOM   4677  HA  ARG A 306      35.790 -12.779 -10.162  1.00 25.74           H  
ATOM   4678  C   ARG A 306      35.271 -14.551  -9.269  1.00 25.74           C  
ATOM   4679  CB  ARG A 306      37.487 -13.284  -9.004  1.00 25.74           C  
ATOM   4680  HB2 ARG A 306      37.744 -13.470  -7.961  1.00 25.74           H  
ATOM   4681  HB3 ARG A 306      37.853 -14.118  -9.602  1.00 25.74           H  
ATOM   4682  O   ARG A 306      35.655 -15.310 -10.152  1.00 25.74           O  
ATOM   4683  CG  ARG A 306      38.176 -12.002  -9.501  1.00 25.74           C  
ATOM   4684  HG2 ARG A 306      37.802 -11.755 -10.494  1.00 25.74           H  
ATOM   4685  HG3 ARG A 306      37.951 -11.178  -8.825  1.00 25.74           H  
ATOM   4686  CD  ARG A 306      39.694 -12.198  -9.588  1.00 25.74           C  
ATOM   4687  HD2 ARG A 306      40.083 -12.396  -8.589  1.00 25.74           H  
ATOM   4688  HD3 ARG A 306      39.888 -13.067 -10.216  1.00 25.74           H  
ATOM   4689  NE  ARG A 306      40.355 -11.000 -10.145  1.00 25.74           N  
ATOM   4690  HE  ARG A 306      39.951 -10.111  -9.887  1.00 25.74           H  
ATOM   4691  NH1 ARG A 306      42.014 -12.048 -11.349  1.00 25.74           N  
ATOM   4692 HH11 ARG A 306      41.663 -12.943 -11.040  1.00 25.74           H  
ATOM   4693 HH12 ARG A 306      42.814 -11.992 -11.963  1.00 25.74           H  
ATOM   4694  NH2 ARG A 306      41.878  -9.822 -11.356  1.00 25.74           N  
ATOM   4695 HH21 ARG A 306      41.431  -8.962 -11.072  1.00 25.74           H  
ATOM   4696 HH22 ARG A 306      42.679  -9.785 -11.971  1.00 25.74           H  
ATOM   4697  CZ  ARG A 306      41.408 -10.965 -10.944  1.00 25.74           C  
ATOM   4698  N   SER A 307      34.292 -14.910  -8.428  1.00 26.85           N  
ATOM   4699  H   SER A 307      33.975 -14.252  -7.730  1.00 26.85           H  
ATOM   4700  CA  SER A 307      33.729 -16.282  -8.491  1.00 26.85           C  
ATOM   4701  HA  SER A 307      33.758 -16.609  -9.531  1.00 26.85           H  
ATOM   4702  C   SER A 307      32.264 -16.495  -8.086  1.00 26.85           C  
ATOM   4703  CB  SER A 307      34.629 -17.250  -7.710  1.00 26.85           C  
ATOM   4704  HB2 SER A 307      34.255 -18.268  -7.825  1.00 26.85           H  
ATOM   4705  HB3 SER A 307      35.642 -17.214  -8.112  1.00 26.85           H  
ATOM   4706  O   SER A 307      31.778 -17.624  -8.181  1.00 26.85           O  
ATOM   4707  OG  SER A 307      34.658 -16.920  -6.335  1.00 26.85           O  
ATOM   4708  HG  SER A 307      35.169 -16.117  -6.213  1.00 26.85           H  
ATOM   4709  N   VAL A 308      31.512 -15.468  -7.676  1.00 27.91           N  
ATOM   4710  H   VAL A 308      31.896 -14.534  -7.642  1.00 27.91           H  
ATOM   4711  CA  VAL A 308      30.131 -15.688  -7.214  1.00 27.91           C  
ATOM   4712  HA  VAL A 308      30.092 -16.674  -6.751  1.00 27.91           H  
ATOM   4713  C   VAL A 308      29.149 -15.700  -8.389  1.00 27.91           C  
ATOM   4714  CB  VAL A 308      29.718 -14.718  -6.099  1.00 27.91           C  
ATOM   4715  HB  VAL A 308      29.683 -13.703  -6.495  1.00 27.91           H  
ATOM   4716  O   VAL A 308      28.875 -14.694  -9.032  1.00 27.91           O  
ATOM   4717  CG1 VAL A 308      28.337 -15.092  -5.547  1.00 27.91           C  
ATOM   4718 HG11 VAL A 308      28.009 -14.292  -4.884  1.00 27.91           H  
ATOM   4719 HG12 VAL A 308      28.372 -16.035  -5.001  1.00 27.91           H  
ATOM   4720 HG13 VAL A 308      27.598 -15.159  -6.346  1.00 27.91           H  
ATOM   4721  CG2 VAL A 308      30.714 -14.771  -4.932  1.00 27.91           C  
ATOM   4722 HG21 VAL A 308      31.687 -14.402  -5.257  1.00 27.91           H  
ATOM   4723 HG22 VAL A 308      30.817 -15.790  -4.560  1.00 27.91           H  
ATOM   4724 HG23 VAL A 308      30.366 -14.127  -4.125  1.00 27.91           H  
ATOM   4725  N   THR A 309      28.573 -16.876  -8.625  1.00 31.47           N  
ATOM   4726  H   THR A 309      28.868 -17.630  -8.021  1.00 31.47           H  
ATOM   4727  CA  THR A 309      27.564 -17.244  -9.635  1.00 31.47           C  
ATOM   4728  HA  THR A 309      27.888 -16.835 -10.592  1.00 31.47           H  
ATOM   4729  C   THR A 309      26.167 -16.650  -9.375  1.00 31.47           C  
ATOM   4730  CB  THR A 309      27.518 -18.782  -9.756  1.00 31.47           C  
ATOM   4731  HB  THR A 309      26.583 -19.107 -10.212  1.00 31.47           H  
ATOM   4732  O   THR A 309      25.134 -17.295  -9.604  1.00 31.47           O  
ATOM   4733  CG2 THR A 309      28.656 -19.323 -10.614  1.00 31.47           C  
ATOM   4734 HG21 THR A 309      28.573 -18.922 -11.625  1.00 31.47           H  
ATOM   4735 HG22 THR A 309      29.620 -19.027 -10.200  1.00 31.47           H  
ATOM   4736 HG23 THR A 309      28.600 -20.410 -10.666  1.00 31.47           H  
ATOM   4737  OG1 THR A 309      27.662 -19.395  -8.491  1.00 31.47           O  
ATOM   4738  HG1 THR A 309      28.542 -19.778  -8.466  1.00 31.47           H  
ATOM   4739  N   CYS A 310      26.108 -15.390  -8.943  1.00 41.98           N  
ATOM   4740  H   CYS A 310      26.978 -14.891  -8.826  1.00 41.98           H  
ATOM   4741  CA  CYS A 310      24.872 -14.625  -8.824  1.00 41.98           C  
ATOM   4742  HA  CYS A 310      24.053 -15.319  -8.638  1.00 41.98           H  
ATOM   4743  C   CYS A 310      24.511 -13.951 -10.125  1.00 41.98           C  
ATOM   4744  CB  CYS A 310      24.934 -13.691  -7.631  1.00 41.98           C  
ATOM   4745  HB2 CYS A 310      24.199 -12.890  -7.706  1.00 41.98           H  
ATOM   4746  HB3 CYS A 310      25.932 -13.271  -7.511  1.00 41.98           H  
ATOM   4747  O   CYS A 310      24.610 -12.749 -10.301  1.00 41.98           O  
ATOM   4748  SG  CYS A 310      24.518 -14.757  -6.273  1.00 41.98           S  
ATOM   4749  N   ASP A 311      24.033 -14.768 -11.047  1.00 37.30           N  
ATOM   4750  H   ASP A 311      24.137 -15.756 -10.865  1.00 37.30           H  
ATOM   4751  CA  ASP A 311      23.548 -14.324 -12.347  1.00 37.30           C  
ATOM   4752  HA  ASP A 311      24.204 -13.514 -12.664  1.00 37.30           H  
ATOM   4753  C   ASP A 311      22.133 -13.706 -12.295  1.00 37.30           C  
ATOM   4754  CB  ASP A 311      23.676 -15.495 -13.339  1.00 37.30           C  
ATOM   4755  HB2 ASP A 311      24.121 -16.358 -12.845  1.00 37.30           H  
ATOM   4756  HB3 ASP A 311      22.683 -15.792 -13.674  1.00 37.30           H  
ATOM   4757  O   ASP A 311      21.399 -13.781 -13.277  1.00 37.30           O  
ATOM   4758  CG  ASP A 311      24.485 -15.210 -14.596  1.00 37.30           C  
ATOM   4759  OD1 ASP A 311      25.069 -14.113 -14.698  1.00 37.30           O  
ATOM   4760  OD2 ASP A 311      24.469 -16.132 -15.444  1.00 37.30           O  
ATOM   4761  N   LEU A 312      21.733 -13.068 -11.183  1.00 40.43           N  
ATOM   4762  H   LEU A 312      22.398 -12.997 -10.426  1.00 40.43           H  
ATOM   4763  CA  LEU A 312      20.662 -12.050 -11.227  1.00 40.43           C  
ATOM   4764  HA  LEU A 312      19.736 -12.505 -11.578  1.00 40.43           H  
ATOM   4765  C   LEU A 312      21.020 -10.941 -12.241  1.00 40.43           C  
ATOM   4766  CB  LEU A 312      20.458 -11.468  -9.812  1.00 40.43           C  
ATOM   4767  HB2 LEU A 312      21.419 -11.446  -9.297  1.00 40.43           H  
ATOM   4768  HB3 LEU A 312      20.129 -10.432  -9.893  1.00 40.43           H  
ATOM   4769  O   LEU A 312      20.152 -10.369 -12.889  1.00 40.43           O  
ATOM   4770  CG  LEU A 312      19.432 -12.241  -8.963  1.00 40.43           C  
ATOM   4771  HG  LEU A 312      19.604 -13.312  -9.061  1.00 40.43           H  
ATOM   4772  CD1 LEU A 312      19.570 -11.870  -7.487  1.00 40.43           C  
ATOM   4773 HD11 LEU A 312      19.401 -10.801  -7.354  1.00 40.43           H  
ATOM   4774 HD12 LEU A 312      20.574 -12.109  -7.135  1.00 40.43           H  
ATOM   4775 HD13 LEU A 312      18.847 -12.421  -6.886  1.00 40.43           H  
ATOM   4776  CD2 LEU A 312      18.002 -11.916  -9.409  1.00 40.43           C  
ATOM   4777 HD21 LEU A 312      17.285 -12.276  -8.671  1.00 40.43           H  
ATOM   4778 HD22 LEU A 312      17.796 -12.370 -10.378  1.00 40.43           H  
ATOM   4779 HD23 LEU A 312      17.880 -10.836  -9.488  1.00 40.43           H  
ATOM   4780  N   HIS A 313      22.324 -10.760 -12.435  1.00 32.84           N  
ATOM   4781  H   HIS A 313      22.930 -11.209 -11.763  1.00 32.84           H  
ATOM   4782  CA  HIS A 313      23.020  -9.906 -13.381  1.00 32.84           C  
ATOM   4783  HA  HIS A 313      22.695  -8.875 -13.248  1.00 32.84           H  
ATOM   4784  C   HIS A 313      22.846 -10.262 -14.879  1.00 32.84           C  
ATOM   4785  CB  HIS A 313      24.484 -10.034 -12.929  1.00 32.84           C  
ATOM   4786  HB2 HIS A 313      25.162  -9.577 -13.650  1.00 32.84           H  
ATOM   4787  HB3 HIS A 313      24.762 -11.087 -12.893  1.00 32.84           H  
ATOM   4788  O   HIS A 313      22.970  -9.379 -15.722  1.00 32.84           O  
ATOM   4789  CG  HIS A 313      24.759  -9.406 -11.585  1.00 32.84           C  
ATOM   4790  CD2 HIS A 313      24.598  -8.091 -11.227  1.00 32.84           C  
ATOM   4791  HD2 HIS A 313      24.250  -7.285 -11.855  1.00 32.84           H  
ATOM   4792  ND1 HIS A 313      25.209 -10.072 -10.469  1.00 32.84           N  
ATOM   4793  HD1 HIS A 313      25.376 -11.066 -10.400  1.00 32.84           H  
ATOM   4794  CE1 HIS A 313      25.316  -9.193  -9.463  1.00 32.84           C  
ATOM   4795  HE1 HIS A 313      25.637  -9.415  -8.456  1.00 32.84           H  
ATOM   4796  NE2 HIS A 313      24.953  -7.980  -9.882  1.00 32.84           N  
ATOM   4797  N   SER A 314      22.511 -11.506 -15.261  1.00 27.94           N  
ATOM   4798  H   SER A 314      22.340 -12.179 -14.528  1.00 27.94           H  
ATOM   4799  CA  SER A 314      22.703 -12.018 -16.647  1.00 27.94           C  
ATOM   4800  HA  SER A 314      23.728 -11.757 -16.911  1.00 27.94           H  
ATOM   4801  C   SER A 314      21.866 -11.414 -17.788  1.00 27.94           C  
ATOM   4802  CB  SER A 314      22.644 -13.552 -16.735  1.00 27.94           C  
ATOM   4803  HB2 SER A 314      22.518 -13.878 -17.767  1.00 27.94           H  
ATOM   4804  HB3 SER A 314      23.621 -13.946 -16.456  1.00 27.94           H  
ATOM   4805  O   SER A 314      21.871 -11.955 -18.896  1.00 27.94           O  
ATOM   4806  OG  SER A 314      21.612 -14.142 -15.959  1.00 27.94           O  
ATOM   4807  HG  SER A 314      21.713 -13.908 -15.033  1.00 27.94           H  
ATOM   4808  N   ARG A 315      21.171 -10.288 -17.603  1.00 24.30           N  
ATOM   4809  H   ARG A 315      21.262  -9.839 -16.703  1.00 24.30           H  
ATOM   4810  CA  ARG A 315      20.659  -9.530 -18.760  1.00 24.30           C  
ATOM   4811  HA  ARG A 315      21.125  -9.918 -19.666  1.00 24.30           H  
ATOM   4812  C   ARG A 315      21.087  -8.078 -18.845  1.00 24.30           C  
ATOM   4813  CB  ARG A 315      19.145  -9.723 -18.929  1.00 24.30           C  
ATOM   4814  HB2 ARG A 315      18.640  -9.603 -17.971  1.00 24.30           H  
ATOM   4815  HB3 ARG A 315      18.765  -8.971 -19.620  1.00 24.30           H  
ATOM   4816  O   ARG A 315      20.940  -7.523 -19.925  1.00 24.30           O  
ATOM   4817  CG  ARG A 315      18.862 -11.113 -19.519  1.00 24.30           C  
ATOM   4818  HG2 ARG A 315      19.475 -11.266 -20.407  1.00 24.30           H  
ATOM   4819  HG3 ARG A 315      19.109 -11.877 -18.781  1.00 24.30           H  
ATOM   4820  CD  ARG A 315      17.393 -11.248 -19.913  1.00 24.30           C  
ATOM   4821  HD2 ARG A 315      17.155 -10.466 -20.634  1.00 24.30           H  
ATOM   4822  HD3 ARG A 315      16.782 -11.081 -19.026  1.00 24.30           H  
ATOM   4823  NE  ARG A 315      17.106 -12.595 -20.449  1.00 24.30           N  
ATOM   4824  HE  ARG A 315      17.353 -13.371 -19.852  1.00 24.30           H  
ATOM   4825  NH1 ARG A 315      16.354 -11.978 -22.532  1.00 24.30           N  
ATOM   4826 HH11 ARG A 315      16.041 -12.222 -23.461  1.00 24.30           H  
ATOM   4827 HH12 ARG A 315      16.601 -11.023 -22.317  1.00 24.30           H  
ATOM   4828  NH2 ARG A 315      16.367 -14.122 -21.970  1.00 24.30           N  
ATOM   4829 HH21 ARG A 315      16.029 -14.337 -22.897  1.00 24.30           H  
ATOM   4830 HH22 ARG A 315      16.572 -14.872 -21.326  1.00 24.30           H  
ATOM   4831  CZ  ARG A 315      16.614 -12.889 -21.638  1.00 24.30           C  
ATOM   4832  N   ILE A 316      21.628  -7.470 -17.792  1.00 25.40           N  
ATOM   4833  H   ILE A 316      21.830  -7.991 -16.951  1.00 25.40           H  
ATOM   4834  CA  ILE A 316      21.999  -6.050 -17.838  1.00 25.40           C  
ATOM   4835  HA  ILE A 316      22.317  -5.802 -18.850  1.00 25.40           H  
ATOM   4836  C   ILE A 316      23.216  -5.827 -16.938  1.00 25.40           C  
ATOM   4837  CB  ILE A 316      20.796  -5.120 -17.491  1.00 25.40           C  
ATOM   4838  HB  ILE A 316      20.612  -5.171 -16.418  1.00 25.40           H  
ATOM   4839  O   ILE A 316      23.124  -5.168 -15.915  1.00 25.40           O  
ATOM   4840  CG1 ILE A 316      19.477  -5.508 -18.211  1.00 25.40           C  
ATOM   4841 HG12 ILE A 316      19.624  -5.456 -19.290  1.00 25.40           H  
ATOM   4842 HG13 ILE A 316      19.203  -6.527 -17.936  1.00 25.40           H  
ATOM   4843  CG2 ILE A 316      21.164  -3.669 -17.864  1.00 25.40           C  
ATOM   4844 HG21 ILE A 316      22.109  -3.373 -17.408  1.00 25.40           H  
ATOM   4845 HG22 ILE A 316      21.249  -3.564 -18.945  1.00 25.40           H  
ATOM   4846 HG23 ILE A 316      20.406  -2.977 -17.496  1.00 25.40           H  
ATOM   4847  CD1 ILE A 316      18.257  -4.652 -17.865  1.00 25.40           C  
ATOM   4848 HD11 ILE A 316      17.367  -5.094 -18.313  1.00 25.40           H  
ATOM   4849 HD12 ILE A 316      18.128  -4.609 -16.783  1.00 25.40           H  
ATOM   4850 HD13 ILE A 316      18.373  -3.643 -18.260  1.00 25.40           H  
ATOM   4851  N   VAL A 317      24.361  -6.419 -17.282  1.00 24.24           N  
ATOM   4852  H   VAL A 317      24.393  -6.973 -18.126  1.00 24.24           H  
ATOM   4853  CA  VAL A 317      25.630  -6.052 -16.645  1.00 24.24           C  
ATOM   4854  HA  VAL A 317      25.427  -5.640 -15.657  1.00 24.24           H  
ATOM   4855  C   VAL A 317      26.318  -4.972 -17.466  1.00 24.24           C  
ATOM   4856  CB  VAL A 317      26.576  -7.244 -16.432  1.00 24.24           C  
ATOM   4857  HB  VAL A 317      26.933  -7.638 -17.384  1.00 24.24           H  
ATOM   4858  O   VAL A 317      26.843  -5.253 -18.543  1.00 24.24           O  
ATOM   4859  CG1 VAL A 317      27.758  -6.774 -15.598  1.00 24.24           C  
ATOM   4860 HG11 VAL A 317      27.420  -6.231 -14.715  1.00 24.24           H  
ATOM   4861 HG12 VAL A 317      28.356  -7.624 -15.269  1.00 24.24           H  
ATOM   4862 HG13 VAL A 317      28.349  -6.108 -16.227  1.00 24.24           H  
ATOM   4863  CG2 VAL A 317      25.904  -8.362 -15.669  1.00 24.24           C  
ATOM   4864 HG21 VAL A 317      26.642  -9.065 -15.283  1.00 24.24           H  
ATOM   4865 HG22 VAL A 317      25.248  -8.902 -16.353  1.00 24.24           H  
ATOM   4866 HG23 VAL A 317      25.329  -7.912 -14.860  1.00 24.24           H  
ATOM   4867  N   ALA A 318      26.387  -3.766 -16.910  1.00 26.59           N  
ATOM   4868  H   ALA A 318      25.853  -3.604 -16.068  1.00 26.59           H  
ATOM   4869  CA  ALA A 318      27.546  -2.907 -17.087  1.00 26.59           C  
ATOM   4870  HA  ALA A 318      27.852  -2.903 -18.134  1.00 26.59           H  
ATOM   4871  C   ALA A 318      28.681  -3.487 -16.212  1.00 26.59           C  
ATOM   4872  CB  ALA A 318      27.148  -1.480 -16.684  1.00 26.59           C  
ATOM   4873  HB1 ALA A 318      26.338  -1.124 -17.320  1.00 26.59           H  
ATOM   4874  HB2 ALA A 318      26.820  -1.458 -15.645  1.00 26.59           H  
ATOM   4875  HB3 ALA A 318      28.001  -0.810 -16.795  1.00 26.59           H  
ATOM   4876  O   ALA A 318      28.522  -3.608 -15.003  1.00 26.59           O  
ATOM   4877  N   GLY A 319      29.793  -3.939 -16.807  1.00 25.17           N  
ATOM   4878  H   GLY A 319      29.834  -3.891 -17.815  1.00 25.17           H  
ATOM   4879  CA  GLY A 319      31.046  -4.204 -16.071  1.00 25.17           C  
ATOM   4880  HA2 GLY A 319      31.822  -3.569 -16.498  1.00 25.17           H  
ATOM   4881  HA3 GLY A 319      30.926  -3.882 -15.037  1.00 25.17           H  
ATOM   4882  C   GLY A 319      31.611  -5.636 -16.015  1.00 25.17           C  
ATOM   4883  O   GLY A 319      32.832  -5.782 -16.024  1.00 25.17           O  
ATOM   4884  N   CYS A 320      30.825  -6.715 -16.038  1.00 22.22           N  
ATOM   4885  H   CYS A 320      29.825  -6.603 -15.951  1.00 22.22           H  
ATOM   4886  CA  CYS A 320      31.384  -8.054 -16.256  1.00 22.22           C  
ATOM   4887  HA  CYS A 320      32.327  -8.123 -15.714  1.00 22.22           H  
ATOM   4888  C   CYS A 320      31.691  -8.223 -17.743  1.00 22.22           C  
ATOM   4889  CB  CYS A 320      30.507  -9.188 -15.711  1.00 22.22           C  
ATOM   4890  HB2 CYS A 320      30.970 -10.144 -15.955  1.00 22.22           H  
ATOM   4891  HB3 CYS A 320      29.525  -9.170 -16.185  1.00 22.22           H  
ATOM   4892  O   CYS A 320      30.807  -8.411 -18.575  1.00 22.22           O  
ATOM   4893  SG  CYS A 320      30.348  -9.061 -13.905  1.00 22.22           S  
ATOM   4894  HG  CYS A 320      31.630  -8.835 -13.606  1.00 22.22           H  
ATOM   4895  N   SER A 321      32.981  -8.165 -18.064  1.00 24.31           N  
ATOM   4896  H   SER A 321      33.630  -7.930 -17.326  1.00 24.31           H  
ATOM   4897  CA  SER A 321      33.512  -8.658 -19.327  1.00 24.31           C  
ATOM   4898  HA  SER A 321      33.050  -8.131 -20.162  1.00 24.31           H  
ATOM   4899  C   SER A 321      33.199 -10.150 -19.436  1.00 24.31           C  
ATOM   4900  CB  SER A 321      35.030  -8.443 -19.367  1.00 24.31           C  
ATOM   4901  HB2 SER A 321      35.497  -8.961 -18.530  1.00 24.31           H  
ATOM   4902  HB3 SER A 321      35.429  -8.849 -20.297  1.00 24.31           H  
ATOM   4903  O   SER A 321      33.963 -10.983 -18.956  1.00 24.31           O  
ATOM   4904  OG  SER A 321      35.343  -7.068 -19.289  1.00 24.31           O  
ATOM   4905  HG  SER A 321      34.793  -6.651 -18.622  1.00 24.31           H  
ATOM   4906  N   TYR A 322      32.083 -10.511 -20.058  1.00 26.48           N  
ATOM   4907  H   TYR A 322      31.403  -9.804 -20.297  1.00 26.48           H  
ATOM   4908  CA  TYR A 322      31.999 -11.814 -20.696  1.00 26.48           C  
ATOM   4909  HA  TYR A 322      32.571 -12.539 -20.116  1.00 26.48           H  
ATOM   4910  C   TYR A 322      32.614 -11.622 -22.082  1.00 26.48           C  
ATOM   4911  CB  TYR A 322      30.555 -12.330 -20.747  1.00 26.48           C  
ATOM   4912  HB2 TYR A 322      30.002 -11.764 -21.497  1.00 26.48           H  
ATOM   4913  HB3 TYR A 322      30.565 -13.371 -21.068  1.00 26.48           H  
ATOM   4914  O   TYR A 322      32.132 -10.760 -22.827  1.00 26.48           O  
ATOM   4915  CG  TYR A 322      29.821 -12.224 -19.422  1.00 26.48           C  
ATOM   4916  CD1 TYR A 322      30.065 -13.143 -18.380  1.00 26.48           C  
ATOM   4917  HD1 TYR A 322      30.769 -13.949 -18.530  1.00 26.48           H  
ATOM   4918  CD2 TYR A 322      28.923 -11.159 -19.221  1.00 26.48           C  
ATOM   4919  HD2 TYR A 322      28.758 -10.431 -20.001  1.00 26.48           H  
ATOM   4920  CE1 TYR A 322      29.397 -13.004 -17.145  1.00 26.48           C  
ATOM   4921  HE1 TYR A 322      29.579 -13.706 -16.344  1.00 26.48           H  
ATOM   4922  CE2 TYR A 322      28.262 -11.014 -17.990  1.00 26.48           C  
ATOM   4923  HE2 TYR A 322      27.581 -10.192 -17.825  1.00 26.48           H  
ATOM   4924  OH  TYR A 322      27.827 -11.780 -15.778  1.00 26.48           O  
ATOM   4925  HH  TYR A 322      27.937 -12.518 -15.174  1.00 26.48           H  
ATOM   4926  CZ  TYR A 322      28.490 -11.937 -16.952  1.00 26.48           C  
ATOM   4927  N   PRO A 323      33.665 -12.362 -22.477  1.00 25.96           N  
ATOM   4928  CA  PRO A 323      33.823 -12.620 -23.895  1.00 25.96           C  
ATOM   4929  HA  PRO A 323      33.979 -11.695 -24.451  1.00 25.96           H  
ATOM   4930  C   PRO A 323      32.505 -13.271 -24.316  1.00 25.96           C  
ATOM   4931  CB  PRO A 323      35.049 -13.526 -24.032  1.00 25.96           C  
ATOM   4932  HB2 PRO A 323      35.935 -12.908 -24.175  1.00 25.96           H  
ATOM   4933  HB3 PRO A 323      34.945 -14.235 -24.853  1.00 25.96           H  
ATOM   4934  O   PRO A 323      32.182 -14.372 -23.877  1.00 25.96           O  
ATOM   4935  CG  PRO A 323      35.141 -14.231 -22.679  1.00 25.96           C  
ATOM   4936  HG2 PRO A 323      36.174 -14.453 -22.410  1.00 25.96           H  
ATOM   4937  HG3 PRO A 323      34.556 -15.150 -22.712  1.00 25.96           H  
ATOM   4938  CD  PRO A 323      34.497 -13.260 -21.688  1.00 25.96           C
[truncated: 335,106 more chars]
