# Supplementary material for: Nuclear genome of Bulinus truncatus, an intermediate host of the carcinogenic human blood fluke Schistosoma haematobium
Source: Nat Commun. 2022 Feb 21;13:977. doi: 10.1038/s41467-022-28634-9 (PMC8861042; doi:10.1038/s41467-022-28634-9)
Supplement: Supplementary file 6 — Supplementary Data 3 [file 41467_2022_28634_MOESM6_ESM.zip › Supplementary_Data_3/btru_037327-t1.mature.pep.pdb]

ATOM      1  N   MET A   1       0.161   6.743   4.057  1.00 90.78           N  
ATOM      2  H   MET A   1      -0.040   5.864   4.512  1.00 90.78           H  
ATOM      3  H2  MET A   1       0.331   7.455   4.752  1.00 90.78           H  
ATOM      4  H3  MET A   1      -0.646   7.034   3.524  1.00 90.78           H  
ATOM      5  CA  MET A   1       1.336   6.619   3.161  1.00 90.78           C  
ATOM      6  HA  MET A   1       2.249   6.503   3.745  1.00 90.78           H  
ATOM      7  C   MET A   1       1.429   7.888   2.345  1.00 90.78           C  
ATOM      8  CB  MET A   1       1.191   5.430   2.199  1.00 90.78           C  
ATOM      9  HB2 MET A   1       1.070   4.506   2.764  1.00 90.78           H  
ATOM     10  HB3 MET A   1       0.299   5.583   1.591  1.00 90.78           H  
ATOM     11  O   MET A   1       0.387   8.362   1.906  1.00 90.78           O  
ATOM     12  CG  MET A   1       2.378   5.280   1.247  1.00 90.78           C  
ATOM     13  HG2 MET A   1       3.174   4.744   1.764  1.00 90.78           H  
ATOM     14  HG3 MET A   1       2.783   6.248   0.953  1.00 90.78           H  
ATOM     15  SD  MET A   1       1.973   4.442  -0.290  1.00 90.78           S  
ATOM     16  CE  MET A   1       3.683   4.104  -0.726  1.00 90.78           C  
ATOM     17  HE1 MET A   1       3.760   3.860  -1.786  1.00 90.78           H  
ATOM     18  HE2 MET A   1       4.291   4.974  -0.478  1.00 90.78           H  
ATOM     19  HE3 MET A   1       4.040   3.269  -0.122  1.00 90.78           H  
ATOM     20  N   ARG A   2       2.632   8.401   2.102  1.00 90.05           N  
ATOM     21  H   ARG A   2       3.451   7.943   2.476  1.00 90.05           H  
ATOM     22  CA  ARG A   2       2.869   9.502   1.161  1.00 90.05           C  
ATOM     23  HA  ARG A   2       2.007   9.625   0.505  1.00 90.05           H  
ATOM     24  C   ARG A   2       4.074   9.183   0.278  1.00 90.05           C  
ATOM     25  CB  ARG A   2       3.045  10.788   1.977  1.00 90.05           C  
ATOM     26  HB2 ARG A   2       2.175  10.909   2.624  1.00 90.05           H  
ATOM     27  HB3 ARG A   2       3.933  10.699   2.602  1.00 90.05           H  
ATOM     28  O   ARG A   2       5.006   8.543   0.757  1.00 90.05           O  
ATOM     29  CG  ARG A   2       3.174  12.039   1.107  1.00 90.05           C  
ATOM     30  HG2 ARG A   2       4.101  11.990   0.536  1.00 90.05           H  
ATOM     31  HG3 ARG A   2       2.323  12.108   0.429  1.00 90.05           H  
ATOM     32  CD  ARG A   2       3.207  13.271   2.010  1.00 90.05           C  
ATOM     33  HD2 ARG A   2       4.034  13.160   2.711  1.00 90.05           H  
ATOM     34  HD3 ARG A   2       2.271  13.332   2.564  1.00 90.05           H  
ATOM     35  NE  ARG A   2       3.386  14.501   1.221  1.00 90.05           N  
ATOM     36  HE  ARG A   2       3.226  14.426   0.227  1.00 90.05           H  
ATOM     37  NH1 ARG A   2       3.878  15.874   2.987  1.00 90.05           N  
ATOM     38 HH11 ARG A   2       4.235  16.750   3.342  1.00 90.05           H  
ATOM     39 HH12 ARG A   2       3.774  15.081   3.605  1.00 90.05           H  
ATOM     40  NH2 ARG A   2       3.978  16.672   0.905  1.00 90.05           N  
ATOM     41 HH21 ARG A   2       4.429  17.496   1.277  1.00 90.05           H  
ATOM     42 HH22 ARG A   2       3.962  16.519  -0.093  1.00 90.05           H  
ATOM     43  CZ  ARG A   2       3.733  15.675   1.707  1.00 90.05           C  
ATOM     44  N   ARG A   3       4.023   9.588  -0.994  1.00 86.63           N  
ATOM     45  H   ARG A   3       3.144   9.967  -1.319  1.00 86.63           H  
ATOM     46  CA  ARG A   3       5.098   9.480  -1.994  1.00 86.63           C  
ATOM     47  HA  ARG A   3       6.062   9.374  -1.498  1.00 86.63           H  
ATOM     48  C   ARG A   3       5.133  10.743  -2.855  1.00 86.63           C  
ATOM     49  CB  ARG A   3       4.862   8.263  -2.896  1.00 86.63           C  
ATOM     50  HB2 ARG A   3       3.898   8.398  -3.387  1.00 86.63           H  
ATOM     51  HB3 ARG A   3       5.627   8.240  -3.671  1.00 86.63           H  
ATOM     52  O   ARG A   3       4.243  10.950  -3.680  1.00 86.63           O  
ATOM     53  CG  ARG A   3       4.856   6.899  -2.217  1.00 86.63           C  
ATOM     54  HG2 ARG A   3       4.099   6.903  -1.432  1.00 86.63           H  
ATOM     55  HG3 ARG A   3       4.559   6.153  -2.954  1.00 86.63           H  
ATOM     56  CD  ARG A   3       6.210   6.505  -1.620  1.00 86.63           C  
ATOM     57  HD2 ARG A   3       6.481   7.205  -0.830  1.00 86.63           H  
ATOM     58  HD3 ARG A   3       6.094   5.515  -1.178  1.00 86.63           H  
ATOM     59  NE  ARG A   3       7.309   6.429  -2.597  1.00 86.63           N  
ATOM     60  HE  ARG A   3       8.015   7.145  -2.510  1.00 86.63           H  
ATOM     61  NH1 ARG A   3       6.668   4.478  -3.684  1.00 86.63           N  
ATOM     62 HH11 ARG A   3       6.902   3.803  -4.398  1.00 86.63           H  
ATOM     63 HH12 ARG A   3       5.726   4.527  -3.325  1.00 86.63           H  
ATOM     64  NH2 ARG A   3       8.630   5.356  -4.116  1.00 86.63           N  
ATOM     65 HH21 ARG A   3       9.394   5.969  -3.870  1.00 86.63           H  
ATOM     66 HH22 ARG A   3       8.725   4.581  -4.756  1.00 86.63           H  
ATOM     67  CZ  ARG A   3       7.522   5.434  -3.445  1.00 86.63           C  
ATOM     68  N   VAL A   4       6.130  11.594  -2.650  1.00 81.05           N  
ATOM     69  H   VAL A   4       6.812  11.323  -1.957  1.00 81.05           H  
ATOM     70  CA  VAL A   4       6.338  12.877  -3.338  1.00 81.05           C  
ATOM     71  HA  VAL A   4       5.830  12.856  -4.302  1.00 81.05           H  
ATOM     72  C   VAL A   4       7.823  13.133  -3.619  1.00 81.05           C  
ATOM     73  CB  VAL A   4       5.764  14.046  -2.503  1.00 81.05           C  
ATOM     74  HB  VAL A   4       6.283  14.094  -1.546  1.00 81.05           H  
ATOM     75  O   VAL A   4       8.156  13.549  -4.728  1.00 81.05           O  
ATOM     76  CG1 VAL A   4       5.933  15.397  -3.213  1.00 81.05           C  
ATOM     77 HG11 VAL A   4       5.469  15.365  -4.199  1.00 81.05           H  
ATOM     78 HG12 VAL A   4       6.992  15.631  -3.326  1.00 81.05           H  
ATOM     79 HG13 VAL A   4       5.483  16.195  -2.622  1.00 81.05           H  
ATOM     80  CG2 VAL A   4       4.262  13.887  -2.220  1.00 81.05           C  
ATOM     81 HG21 VAL A   4       3.882  14.766  -1.699  1.00 81.05           H  
ATOM     82 HG22 VAL A   4       3.726  13.771  -3.161  1.00 81.05           H  
ATOM     83 HG23 VAL A   4       4.088  13.007  -1.601  1.00 81.05           H  
ATOM     84  N   TYR A   5       8.709  12.900  -2.647  1.00 73.50           N  
ATOM     85  H   TYR A   5       8.408  12.445  -1.797  1.00 73.50           H  
ATOM     86  CA  TYR A   5      10.100  13.379  -2.689  1.00 73.50           C  
ATOM     87  HA  TYR A   5      10.150  14.271  -3.313  1.00 73.50           H  
ATOM     88  C   TYR A   5      11.079  12.372  -3.296  1.00 73.50           C  
ATOM     89  CB  TYR A   5      10.541  13.782  -1.286  1.00 73.50           C  
ATOM     90  HB2 TYR A   5      10.505  12.880  -0.676  1.00 73.50           H  
ATOM     91  HB3 TYR A   5      11.577  14.117  -1.317  1.00 73.50           H  
ATOM     92  O   TYR A   5      12.129  12.776  -3.778  1.00 73.50           O  
ATOM     93  CG  TYR A   5       9.693  14.873  -0.659  1.00 73.50           C  
ATOM     94  CD1 TYR A   5       9.922  16.219  -0.998  1.00 73.50           C  
ATOM     95  HD1 TYR A   5      10.718  16.461  -1.687  1.00 73.50           H  
ATOM     96  CD2 TYR A   5       8.677  14.543   0.256  1.00 73.50           C  
ATOM     97  HD2 TYR A   5       8.529  13.505   0.517  1.00 73.50           H  
ATOM     98  CE1 TYR A   5       9.144  17.238  -0.416  1.00 73.50           C  
ATOM     99  HE1 TYR A   5       9.338  18.269  -0.672  1.00 73.50           H  
ATOM    100  CE2 TYR A   5       7.898  15.556   0.848  1.00 73.50           C  
ATOM    101  HE2 TYR A   5       7.156  15.305   1.591  1.00 73.50           H  
ATOM    102  OH  TYR A   5       7.372  17.893   1.065  1.00 73.50           O  
ATOM    103  HH  TYR A   5       7.765  18.747   0.868  1.00 73.50           H  
ATOM    104  CZ  TYR A   5       8.132  16.906   0.514  1.00 73.50           C  
ATOM    105  N   ARG A   6      10.681  11.093  -3.405  1.00 75.28           N  
ATOM    106  H   ARG A   6       9.834  10.841  -2.917  1.00 75.28           H  
ATOM    107  CA  ARG A   6      11.397  10.019  -4.129  1.00 75.28           C  
ATOM    108  HA  ARG A   6      10.732   9.156  -4.120  1.00 75.28           H  
ATOM    109  C   ARG A   6      12.683   9.510  -3.471  1.00 75.28           C  
ATOM    110  CB  ARG A   6      11.665  10.400  -5.603  1.00 75.28           C  
ATOM    111  HB2 ARG A   6      11.876   9.487  -6.160  1.00 75.28           H  
ATOM    112  HB3 ARG A   6      12.561  11.019  -5.649  1.00 75.28           H  
ATOM    113  O   ARG A   6      13.290   8.589  -4.013  1.00 75.28           O  
ATOM    114  CG  ARG A   6      10.522  11.155  -6.291  1.00 75.28           C  
ATOM    115  HG2 ARG A   6      10.352  12.116  -5.806  1.00 75.28           H  
ATOM    116  HG3 ARG A   6       9.600  10.577  -6.226  1.00 75.28           H  
ATOM    117  CD  ARG A   6      10.858  11.440  -7.748  1.00 75.28           C  
ATOM    118  HD2 ARG A   6      11.686  12.149  -7.784  1.00 75.28           H  
ATOM    119  HD3 ARG A   6      11.170  10.513  -8.228  1.00 75.28           H  
ATOM    120  NE  ARG A   6       9.675  12.007  -8.419  1.00 75.28           N  
ATOM    121  HE  ARG A   6       8.967  12.382  -7.804  1.00 75.28           H  
ATOM    122  NH1 ARG A   6      10.313  11.587 -10.574  1.00 75.28           N  
ATOM    123 HH11 ARG A   6      10.103  11.547 -11.561  1.00 75.28           H  
ATOM    124 HH12 ARG A   6      11.177  11.213 -10.207  1.00 75.28           H  
ATOM    125  NH2 ARG A   6       8.310  12.506 -10.154  1.00 75.28           N  
ATOM    126 HH21 ARG A   6       7.608  12.779  -9.482  1.00 75.28           H  
ATOM    127 HH22 ARG A   6       8.109  12.524 -11.144  1.00 75.28           H  
ATOM    128  CZ  ARG A   6       9.441  12.034  -9.713  1.00 75.28           C  
ATOM    129  N   ASP A   7      13.041  10.030  -2.300  1.00 73.78           N  
ATOM    130  H   ASP A   7      12.556  10.861  -1.994  1.00 73.78           H  
ATOM    131  CA  ASP A   7      14.293   9.702  -1.606  1.00 73.78           C  
ATOM    132  HA  ASP A   7      15.061   9.481  -2.347  1.00 73.78           H  
ATOM    133  C   ASP A   7      14.193   8.462  -0.699  1.00 73.78           C  
ATOM    134  CB  ASP A   7      14.750  10.942  -0.820  1.00 73.78           C  
ATOM    135  HB2 ASP A   7      15.617  10.675  -0.216  1.00 73.78           H  
ATOM    136  HB3 ASP A   7      13.951  11.252  -0.146  1.00 73.78           H  
ATOM    137  O   ASP A   7      15.205   7.875  -0.309  1.00 73.78           O  
ATOM    138  CG  ASP A   7      15.148  12.111  -1.733  1.00 73.78           C  
ATOM    139  OD1 ASP A   7      15.681  11.835  -2.833  1.00 73.78           O  
ATOM    140  OD2 ASP A   7      14.947  13.271  -1.313  1.00 73.78           O  
ATOM    141  N   THR A   8      12.975   8.007  -0.385  1.00 80.30           N  
ATOM    142  H   THR A   8      12.178   8.516  -0.740  1.00 80.30           H  
ATOM    143  CA  THR A   8      12.770   6.804   0.434  1.00 80.30           C  
ATOM    144  HA  THR A   8      13.642   6.682   1.077  1.00 80.30           H  
ATOM    145  C   THR A   8      12.643   5.551  -0.427  1.00 80.30           C  
ATOM    146  CB  THR A   8      11.577   6.951   1.379  1.00 80.30           C  
ATOM    147  HB  THR A   8      10.679   7.159   0.797  1.00 80.30           H  
ATOM    148  O   THR A   8      11.779   5.445  -1.301  1.00 80.30           O  
ATOM    149  CG2 THR A   8      11.323   5.711   2.239  1.00 80.30           C  
ATOM    150 HG21 THR A   8      11.016   4.871   1.617  1.00 80.30           H  
ATOM    151 HG22 THR A   8      10.517   5.929   2.940  1.00 80.30           H  
ATOM    152 HG23 THR A   8      12.222   5.454   2.799  1.00 80.30           H  
ATOM    153  OG1 THR A   8      11.842   7.979   2.301  1.00 80.30           O  
ATOM    154  HG1 THR A   8      11.870   8.834   1.865  1.00 80.30           H  
ATOM    155  N   TYR A   9      13.465   4.547  -0.117  1.00 84.19           N  
ATOM    156  H   TYR A   9      14.217   4.743   0.527  1.00 84.19           H  
ATOM    157  CA  TYR A   9      13.404   3.225  -0.738  1.00 84.19           C  
ATOM    158  HA  TYR A   9      13.216   3.362  -1.802  1.00 84.19           H  
ATOM    159  C   TYR A   9      12.278   2.367  -0.153  1.00 84.19           C  
ATOM    160  CB  TYR A   9      14.753   2.512  -0.593  1.00 84.19           C  
ATOM    161  HB2 TYR A   9      14.677   1.520  -1.039  1.00 84.19           H  
ATOM    162  HB3 TYR A   9      14.979   2.377   0.464  1.00 84.19           H  
ATOM    163  O   TYR A   9      12.193   2.187   1.064  1.00 84.19           O  
ATOM    164  CG  TYR A   9      15.892   3.251  -1.262  1.00 84.19           C  
ATOM    165  CD1 TYR A   9      16.066   3.154  -2.656  1.00 84.19           C  
ATOM    166  HD1 TYR A   9      15.401   2.541  -3.247  1.00 84.19           H  
ATOM    167  CD2 TYR A   9      16.748   4.069  -0.499  1.00 84.19           C  
ATOM    168  HD2 TYR A   9      16.609   4.164   0.568  1.00 84.19           H  
ATOM    169  CE1 TYR A   9      17.102   3.869  -3.285  1.00 84.19           C  
ATOM    170  HE1 TYR A   9      17.243   3.815  -4.355  1.00 84.19           H  
ATOM    171  CE2 TYR A   9      17.774   4.797  -1.128  1.00 84.19           C  
ATOM    172  HE2 TYR A   9      18.410   5.449  -0.547  1.00 84.19           H  
ATOM    173  OH  TYR A   9      18.941   5.392  -3.142  1.00 84.19           O  
ATOM    174  HH  TYR A   9      19.360   6.016  -2.545  1.00 84.19           H  
ATOM    175  CZ  TYR A   9      17.953   4.696  -2.524  1.00 84.19           C  
ATOM    176  N   PHE A  10      11.473   1.784  -1.046  1.00 91.20           N  
ATOM    177  H   PHE A  10      11.585   2.045  -2.015  1.00 91.20           H  
ATOM    178  CA  PHE A  10      10.376   0.856  -0.733  1.00 91.20           C  
ATOM    179  HA  PHE A  10      10.142   0.933   0.329  1.00 91.20           H  
ATOM    180  C   PHE A  10      10.749  -0.623  -0.955  1.00 91.20           C  
ATOM    181  CB  PHE A  10       9.117   1.291  -1.503  1.00 91.20           C  
ATOM    182  HB2 PHE A  10       9.384   1.588  -2.517  1.00 91.20           H  
ATOM    183  HB3 PHE A  10       8.436   0.443  -1.586  1.00 91.20           H  
ATOM    184  O   PHE A  10       9.941  -1.512  -0.688  1.00 91.20           O  
ATOM    185  CG  PHE A  10       8.374   2.421  -0.817  1.00 91.20           C  
ATOM    186  CD1 PHE A  10       7.177   2.164  -0.124  1.00 91.20           C  
ATOM    187  HD1 PHE A  10       6.743   1.175  -0.135  1.00 91.20           H  
ATOM    188  CD2 PHE A  10       8.930   3.711  -0.780  1.00 91.20           C  
ATOM    189  HD2 PHE A  10       9.840   3.924  -1.322  1.00 91.20           H  
ATOM    190  CE1 PHE A  10       6.576   3.174   0.645  1.00 91.20           C  
ATOM    191  HE1 PHE A  10       5.689   2.951   1.219  1.00 91.20           H  
ATOM    192  CE2 PHE A  10       8.338   4.717  -0.002  1.00 91.20           C  
ATOM    193  HE2 PHE A  10       8.800   5.692   0.053  1.00 91.20           H  
ATOM    194  CZ  PHE A  10       7.165   4.446   0.724  1.00 91.20           C  
ATOM    195  HZ  PHE A  10       6.722   5.215   1.341  1.00 91.20           H  
ATOM    196  N   ASN A  11      11.994  -0.896  -1.367  1.00 91.54           N  
ATOM    197  H   ASN A  11      12.612  -0.119  -1.548  1.00 91.54           H  
ATOM    198  CA  ASN A  11      12.606  -2.217  -1.228  1.00 91.54           C  
ATOM    199  HA  ASN A  11      11.909  -2.990  -1.551  1.00 91.54           H  
ATOM    200  C   ASN A  11      12.931  -2.450   0.256  1.00 91.54           C  
ATOM    201  CB  ASN A  11      13.866  -2.307  -2.107  1.00 91.54           C  
ATOM    202  HB2 ASN A  11      14.540  -1.485  -1.866  1.00 91.54           H  
ATOM    203  HB3 ASN A  11      13.585  -2.251  -3.159  1.00 91.54           H  
ATOM    204  O   ASN A  11      13.970  -2.000   0.743  1.00 91.54           O  
ATOM    205  CG  ASN A  11      14.602  -3.619  -1.875  1.00 91.54           C  
ATOM    206  ND2 ASN A  11      15.847  -3.719  -2.282  1.00 91.54           N  
ATOM    207 HD21 ASN A  11      16.342  -2.902  -2.610  1.00 91.54           H  
ATOM    208 HD22 ASN A  11      16.298  -4.570  -1.979  1.00 91.54           H  
ATOM    209  OD1 ASN A  11      14.102  -4.558  -1.289  1.00 91.54           O  
ATOM    210  N   ARG A  12      11.991  -3.063   0.972  1.00 95.41           N  
ATOM    211  H   ARG A  12      11.189  -3.428   0.479  1.00 95.41           H  
ATOM    212  CA  ARG A  12      11.999  -3.223   2.429  1.00 95.41           C  
ATOM    213  HA  ARG A  12      13.018  -3.152   2.811  1.00 95.41           H  
ATOM    214  C   ARG A  12      11.481  -4.604   2.793  1.00 95.41           C  
ATOM    215  CB  ARG A  12      11.119  -2.141   3.077  1.00 95.41           C  
ATOM    216  HB2 ARG A  12      10.111  -2.209   2.666  1.00 95.41           H  
ATOM    217  HB3 ARG A  12      11.044  -2.326   4.148  1.00 95.41           H  
ATOM    218  O   ARG A  12      10.576  -5.106   2.134  1.00 95.41           O  
ATOM    219  CG  ARG A  12      11.606  -0.708   2.858  1.00 95.41           C  
ATOM    220  HG2 ARG A  12      10.845  -0.018   3.221  1.00 95.41           H  
ATOM    221  HG3 ARG A  12      11.763  -0.510   1.797  1.00 95.41           H  
ATOM    222  CD  ARG A  12      12.884  -0.447   3.634  1.00 95.41           C  
ATOM    223  HD2 ARG A  12      12.670  -0.600   4.692  1.00 95.41           H  
ATOM    224  HD3 ARG A  12      13.663  -1.142   3.321  1.00 95.41           H  
ATOM    225  NE  ARG A  12      13.340   0.931   3.432  1.00 95.41           N  
ATOM    226  HE  ARG A  12      12.825   1.486   2.764  1.00 95.41           H  
ATOM    227  NH1 ARG A  12      15.173   0.744   4.794  1.00 95.41           N  
ATOM    228 HH11 ARG A  12      14.855  -0.166   5.095  1.00 95.41           H  
ATOM    229 HH12 ARG A  12      15.988   1.128   5.250  1.00 95.41           H  
ATOM    230  NH2 ARG A  12      14.719   2.686   3.759  1.00 95.41           N  
ATOM    231 HH21 ARG A  12      14.096   3.229   3.178  1.00 95.41           H  
ATOM    232 HH22 ARG A  12      15.523   3.099   4.209  1.00 95.41           H  
ATOM    233  CZ  ARG A  12      14.412   1.442   3.995  1.00 95.41           C  
ATOM    234  N   THR A  13      12.037  -5.186   3.843  1.00 97.89           N  
ATOM    235  H   THR A  13      12.741  -4.662   4.343  1.00 97.89           H  
ATOM    236  CA  THR A  13      11.663  -6.507   4.369  1.00 97.89           C  
ATOM    237  HA  THR A  13      11.698  -7.234   3.558  1.00 97.89           H  
ATOM    238  C   THR A  13      10.248  -6.534   4.953  1.00 97.89           C  
ATOM    239  CB  THR A  13      12.656  -6.948   5.454  1.00 97.89           C  
ATOM    240  HB  THR A  13      12.341  -7.905   5.871  1.00 97.89           H  
ATOM    241  O   THR A  13       9.648  -5.490   5.230  1.00 97.89           O  
ATOM    242  CG2 THR A  13      14.079  -7.097   4.918  1.00 97.89           C  
ATOM    243 HG21 THR A  13      14.728  -7.449   5.721  1.00 97.89           H  
ATOM    244 HG22 THR A  13      14.456  -6.146   4.544  1.00 97.89           H  
ATOM    245 HG23 THR A  13      14.085  -7.833   4.114  1.00 97.89           H  
ATOM    246  OG1 THR A  13      12.683  -6.005   6.504  1.00 97.89           O  
ATOM    247  HG1 THR A  13      13.145  -5.234   6.167  1.00 97.89           H  
ATOM    248  N   TRP A  14       9.729  -7.732   5.221  1.00 98.57           N  
ATOM    249  H   TRP A  14      10.230  -8.546   4.894  1.00 98.57           H  
ATOM    250  CA  TRP A  14       8.460  -7.945   5.920  1.00 98.57           C  
ATOM    251  HA  TRP A  14       7.633  -7.575   5.313  1.00 98.57           H  
ATOM    252  C   TRP A  14       8.424  -7.207   7.256  1.00 98.57           C  
ATOM    253  CB  TRP A  14       8.250  -9.443   6.155  1.00 98.57           C  
ATOM    254  HB2 TRP A  14       9.076  -9.839   6.747  1.00 98.57           H  
ATOM    255  HB3 TRP A  14       8.264  -9.957   5.194  1.00 98.57           H  
ATOM    256  O   TRP A  14       7.458  -6.512   7.564  1.00 98.57           O  
ATOM    257  CG  TRP A  14       6.959  -9.762   6.842  1.00 98.57           C  
ATOM    258  CD1 TRP A  14       6.759  -9.882   8.174  1.00 98.57           C  
ATOM    259  HD1 TRP A  14       7.523  -9.769   8.929  1.00 98.57           H  
ATOM    260  CD2 TRP A  14       5.650  -9.942   6.233  1.00 98.57           C  
ATOM    261  CE2 TRP A  14       4.693 -10.203   7.260  1.00 98.57           C  
ATOM    262  CE3 TRP A  14       5.185  -9.899   4.906  1.00 98.57           C  
ATOM    263  HE3 TRP A  14       5.885  -9.700   4.107  1.00 98.57           H  
ATOM    264  NE1 TRP A  14       5.428 -10.155   8.429  1.00 98.57           N  
ATOM    265  HE1 TRP A  14       5.071 -10.295   9.363  1.00 98.57           H  
ATOM    266  CH2 TRP A  14       2.907 -10.380   5.635  1.00 98.57           C  
ATOM    267  HH2 TRP A  14       1.869 -10.526   5.376  1.00 98.57           H  
ATOM    268  CZ2 TRP A  14       3.337 -10.434   6.972  1.00 98.57           C  
ATOM    269  HZ2 TRP A  14       2.630 -10.626   7.765  1.00 98.57           H  
ATOM    270  CZ3 TRP A  14       3.831 -10.114   4.612  1.00 98.57           C  
ATOM    271  HZ3 TRP A  14       3.504 -10.072   3.584  1.00 98.57           H  
ATOM    272  N   GLN A  15       9.503  -7.313   8.038  1.00 98.52           N  
ATOM    273  H   GLN A  15      10.292  -7.835   7.685  1.00 98.52           H  
ATOM    274  CA  GLN A  15       9.596  -6.666   9.347  1.00 98.52           C  
ATOM    275  HA  GLN A  15       8.707  -6.925   9.923  1.00 98.52           H  
ATOM    276  C   GLN A  15       9.604  -5.137   9.242  1.00 98.52           C  
ATOM    277  CB  GLN A  15      10.841  -7.165  10.098  1.00 98.52           C  
ATOM    278  HB2 GLN A  15      10.991  -6.547  10.983  1.00 98.52           H  
ATOM    279  HB3 GLN A  15      11.718  -7.056   9.461  1.00 98.52           H  
ATOM    280  O   GLN A  15       8.996  -4.467  10.077  1.00 98.52           O  
ATOM    281  CG  GLN A  15      10.716  -8.631  10.547  1.00 98.52           C  
ATOM    282  HG2 GLN A  15      11.622  -8.918  11.081  1.00 98.52           H  
ATOM    283  HG3 GLN A  15      10.634  -9.266   9.665  1.00 98.52           H  
ATOM    284  CD  GLN A  15       9.517  -8.873  11.465  1.00 98.52           C  
ATOM    285  NE2 GLN A  15       8.829  -9.983  11.312  1.00 98.52           N  
ATOM    286 HE21 GLN A  15       7.984 -10.086  11.855  1.00 98.52           H  
ATOM    287 HE22 GLN A  15       9.105 -10.669  10.624  1.00 98.52           H  
ATOM    288  OE1 GLN A  15       9.159  -8.065  12.308  1.00 98.52           O  
ATOM    289  N   GLU A  16      10.235  -4.570   8.215  1.00 98.39           N  
ATOM    290  H   GLU A  16      10.722  -5.155   7.551  1.00 98.39           H  
ATOM    291  CA  GLU A  16      10.193  -3.126   7.966  1.00 98.39           C  
ATOM    292  HA  GLU A  16      10.420  -2.588   8.887  1.00 98.39           H  
ATOM    293  C   GLU A  16       8.793  -2.674   7.521  1.00 98.39           C  
ATOM    294  CB  GLU A  16      11.246  -2.752   6.918  1.00 98.39           C  
ATOM    295  HB2 GLU A  16      11.050  -1.741   6.561  1.00 98.39           H  
ATOM    296  HB3 GLU A  16      11.145  -3.439   6.077  1.00 98.39           H  
ATOM    297  O   GLU A  16       8.272  -1.695   8.050  1.00 98.39           O  
ATOM    298  CG  GLU A  16      12.689  -2.801   7.444  1.00 98.39           C  
ATOM    299  HG2 GLU A  16      12.865  -3.740   7.968  1.00 98.39           H  
ATOM    300  HG3 GLU A  16      12.835  -1.988   8.156  1.00 98.39           H  
ATOM    301  CD  GLU A  16      13.679  -2.674   6.278  1.00 98.39           C  
ATOM    302  OE1 GLU A  16      14.330  -1.607   6.137  1.00 98.39           O  
ATOM    303  OE2 GLU A  16      13.726  -3.634   5.473  1.00 98.39           O  
ATOM    304  N   TYR A  17       8.126  -3.400   6.615  1.00 98.36           N  
ATOM    305  H   TYR A  17       8.587  -4.195   6.196  1.00 98.36           H  
ATOM    306  CA  TYR A  17       6.743  -3.091   6.222  1.00 98.36           C  
ATOM    307  HA  TYR A  17       6.695  -2.044   5.921  1.00 98.36           H  
ATOM    308  C   TYR A  17       5.745  -3.254   7.368  1.00 98.36           C  
ATOM    309  CB  TYR A  17       6.309  -3.955   5.033  1.00 98.36           C  
ATOM    310  HB2 TYR A  17       6.797  -4.928   5.082  1.00 98.36           H  
ATOM    311  HB3 TYR A  17       5.235  -4.134   5.091  1.00 98.36           H  
ATOM    312  O   TYR A  17       4.787  -2.485   7.449  1.00 98.36           O  
ATOM    313  CG  TYR A  17       6.579  -3.293   3.702  1.00 98.36           C  
ATOM    314  CD1 TYR A  17       5.732  -2.260   3.259  1.00 98.36           C  
ATOM    315  HD1 TYR A  17       4.882  -1.968   3.858  1.00 98.36           H  
ATOM    316  CD2 TYR A  17       7.671  -3.692   2.915  1.00 98.36           C  
ATOM    317  HD2 TYR A  17       8.322  -4.485   3.252  1.00 98.36           H  
ATOM    318  CE1 TYR A  17       5.995  -1.604   2.044  1.00 98.36           C  
ATOM    319  HE1 TYR A  17       5.369  -0.787   1.717  1.00 98.36           H  
ATOM    320  CE2 TYR A  17       7.921  -3.058   1.684  1.00 98.36           C  
ATOM    321  HE2 TYR A  17       8.757  -3.374   1.079  1.00 98.36           H  
ATOM    322  OH  TYR A  17       7.365  -1.339   0.105  1.00 98.36           O  
ATOM    323  HH  TYR A  17       8.234  -1.555  -0.242  1.00 98.36           H  
ATOM    324  CZ  TYR A  17       7.095  -1.998   1.259  1.00 98.36           C  
ATOM    325  N   LYS A  18       5.968  -4.215   8.269  1.00 98.70           N  
ATOM    326  H   LYS A  18       6.720  -4.863   8.080  1.00 98.70           H  
ATOM    327  CA  LYS A  18       5.167  -4.420   9.479  1.00 98.70           C  
ATOM    328  HA  LYS A  18       4.129  -4.597   9.199  1.00 98.70           H  
ATOM    329  C   LYS A  18       5.174  -3.183  10.374  1.00 98.70           C  
ATOM    330  CB  LYS A  18       5.679  -5.677  10.203  1.00 98.70           C  
ATOM    331  HB2 LYS A  18       6.764  -5.640  10.302  1.00 98.70           H  
ATOM    332  HB3 LYS A  18       5.415  -6.552   9.609  1.00 98.70           H  
ATOM    333  O   LYS A  18       4.105  -2.696  10.737  1.00 98.70           O  
ATOM    334  CG  LYS A  18       5.074  -5.808  11.603  1.00 98.70           C  
ATOM    335  HG2 LYS A  18       3.994  -5.681  11.528  1.00 98.70           H  
ATOM    336  HG3 LYS A  18       5.476  -5.030  12.252  1.00 98.70           H  
ATOM    337  CD  LYS A  18       5.378  -7.166  12.227  1.00 98.70           C  
ATOM    338  HD2 LYS A  18       6.455  -7.302  12.317  1.00 98.70           H  
ATOM    339  HD3 LYS A  18       4.959  -7.952  11.597  1.00 98.70           H  
ATOM    340  CE  LYS A  18       4.721  -7.206  13.607  1.00 98.70           C  
ATOM    341  HE2 LYS A  18       3.661  -6.983  13.488  1.00 98.70           H  
ATOM    342  HE3 LYS A  18       5.168  -6.435  14.235  1.00 98.70           H  
ATOM    343  NZ  LYS A  18       4.877  -8.539  14.221  1.00 98.70           N  
ATOM    344  HZ1 LYS A  18       4.419  -9.222  13.634  1.00 98.70           H  
ATOM    345  HZ2 LYS A  18       5.848  -8.805  14.302  1.00 98.70           H  
ATOM    346  HZ3 LYS A  18       4.398  -8.588  15.109  1.00 98.70           H  
ATOM    347  N   HIS A  19       6.358  -2.668  10.697  1.00 98.35           N  
ATOM    348  H   HIS A  19       7.189  -3.128  10.353  1.00 98.35           H  
ATOM    349  CA  HIS A  19       6.514  -1.561  11.647  1.00 98.35           C  
ATOM    350  HA  HIS A  19       5.708  -1.613  12.379  1.00 98.35           H  
ATOM    351  C   HIS A  19       6.413  -0.174  10.999  1.00 98.35           C  
ATOM    352  CB  HIS A  19       7.833  -1.736  12.405  1.00 98.35           C  
ATOM    353  HB2 HIS A  19       7.961  -0.899  13.091  1.00 98.35           H  
ATOM    354  HB3 HIS A  19       8.661  -1.719  11.696  1.00 98.35           H  
ATOM    355  O   HIS A  19       6.102   0.797  11.686  1.00 98.35           O  
ATOM    356  CG  HIS A  19       7.882  -3.016  13.201  1.00 98.35           C  
ATOM    357  CD2 HIS A  19       7.259  -3.272  14.393  1.00 98.35           C  
ATOM    358  HD2 HIS A  19       6.649  -2.577  14.950  1.00 98.35           H  
ATOM    359  ND1 HIS A  19       8.524  -4.172  12.827  1.00 98.35           N  
ATOM    360  HD1 HIS A  19       8.986  -4.325  11.943  1.00 98.35           H  
ATOM    361  CE1 HIS A  19       8.311  -5.098  13.774  1.00 98.35           C  
ATOM    362  HE1 HIS A  19       8.682  -6.111  13.740  1.00 98.35           H  
ATOM    363  NE2 HIS A  19       7.530  -4.600  14.747  1.00 98.35           N  
ATOM    364  N   GLY A  20       6.620  -0.084   9.686  1.00 97.29           N  
ATOM    365  H   GLY A  20       6.989  -0.897   9.213  1.00 97.29           H  
ATOM    366  CA  GLY A  20       6.665   1.174   8.951  1.00 97.29           C  
ATOM    367  HA2 GLY A  20       6.260   1.013   7.952  1.00 97.29           H  
ATOM    368  HA3 GLY A  20       6.056   1.929   9.447  1.00 97.29           H  
ATOM    369  C   GLY A  20       8.085   1.716   8.809  1.00 97.29           C  
ATOM    370  O   GLY A  20       9.025   1.276   9.470  1.00 97.29           O  
ATOM    371  N   PHE A  21       8.243   2.668   7.897  1.00 96.33           N  
ATOM    372  H   PHE A  21       7.419   3.036   7.443  1.00 96.33           H  
ATOM    373  CA  PHE A  21       9.524   3.295   7.571  1.00 96.33           C  
ATOM    374  HA  PHE A  21      10.070   3.481   8.496  1.00 96.33           H  
ATOM    375  C   PHE A  21       9.306   4.642   6.874  1.00 96.33           C  
ATOM    376  CB  PHE A  21      10.364   2.354   6.686  1.00 96.33           C  
ATOM    377  HB2 PHE A  21      10.628   1.472   7.269  1.00 96.33           H  
ATOM    378  HB3 PHE A  21      11.302   2.844   6.426  1.00 96.33           H  
ATOM    379  O   PHE A  21       8.208   4.940   6.398  1.00 96.33           O  
ATOM    380  CG  PHE A  21       9.678   1.903   5.411  1.00 96.33           C  
ATOM    381  CD1 PHE A  21       8.996   0.673   5.385  1.00 96.33           C  
ATOM    382  HD1 PHE A  21       8.971   0.052   6.268  1.00 96.33           H  
ATOM    383  CD2 PHE A  21       9.709   2.709   4.256  1.00 96.33           C  
ATOM    384  HD2 PHE A  21      10.226   3.657   4.267  1.00 96.33           H  
ATOM    385  CE1 PHE A  21       8.345   0.250   4.215  1.00 96.33           C  
ATOM    386  HE1 PHE A  21       7.833  -0.700   4.195  1.00 96.33           H  
ATOM    387  CE2 PHE A  21       9.059   2.286   3.084  1.00 96.33           C  
ATOM    388  HE2 PHE A  21       9.090   2.901   2.197  1.00 96.33           H  
ATOM    389  CZ  PHE A  21       8.374   1.057   3.065  1.00 96.33           C  
ATOM    390  HZ  PHE A  21       7.879   0.725   2.164  1.00 96.33           H  
ATOM    391  N   GLY A  22      10.375   5.432   6.772  1.00 93.71           N  
ATOM    392  H   GLY A  22      11.228   5.139   7.227  1.00 93.71           H  
ATOM    393  CA  GLY A  22      10.333   6.791   6.231  1.00 93.71           C  
ATOM    394  HA2 GLY A  22       9.616   6.837   5.412  1.00 93.71           H  
ATOM    395  HA3 GLY A  22      11.309   7.063   5.829  1.00 93.71           H  
ATOM    396  C   GLY A  22       9.939   7.825   7.287  1.00 93.71           C  
ATOM    397  O   GLY A  22       9.951   7.541   8.486  1.00 93.71           O  
ATOM    398  N   ALA A  23       9.602   9.035   6.844  1.00 89.13           N  
ATOM    399  H   ALA A  23       9.577   9.195   5.847  1.00 89.13           H  
ATOM    400  CA  ALA A  23       9.221  10.141   7.721  1.00 89.13           C  
ATOM    401  HA  ALA A  23       9.014   9.753   8.719  1.00 89.13           H  
ATOM    402  C   ALA A  23       7.946  10.829   7.223  1.00 89.13           C  
ATOM    403  CB  ALA A  23      10.398  11.118   7.830  1.00 89.13           C  
ATOM    404  HB1 ALA A  23      11.269  10.601   8.232  1.00 89.13           H  
ATOM    405  HB2 ALA A  23      10.138  11.944   8.492  1.00 89.13           H  
ATOM    406  HB3 ALA A  23      10.646  11.514   6.845  1.00 89.13           H  
ATOM    407  O   ALA A  23       7.732  10.968   6.028  1.00 89.13           O  
ATOM    408  N   VAL A  24       7.099  11.313   8.137  1.00 81.29           N  
ATOM    409  H   VAL A  24       7.313  11.156   9.111  1.00 81.29           H  
ATOM    410  CA  VAL A  24       5.798  11.931   7.791  1.00 81.29           C  
ATOM    411  HA  VAL A  24       5.221  11.216   7.205  1.00 81.29           H  
ATOM    412  C   VAL A  24       5.946  13.189   6.921  1.00 81.29           C  
ATOM    413  CB  VAL A  24       5.009  12.247   9.078  1.00 81.29           C  
ATOM    414  HB  VAL A  24       5.619  12.881   9.721  1.00 81.29           H  
ATOM    415  O   VAL A  24       5.077  13.489   6.099  1.00 81.29           O  
ATOM    416  CG1 VAL A  24       3.682  12.969   8.812  1.00 81.29           C  
ATOM    417 HG11 VAL A  24       3.867  13.967   8.415  1.00 81.29           H  
ATOM    418 HG12 VAL A  24       3.085  12.401   8.099  1.00 81.29           H  
ATOM    419 HG13 VAL A  24       3.125  13.079   9.742  1.00 81.29           H  
ATOM    420  CG2 VAL A  24       4.683  10.953   9.838  1.00 81.29           C  
ATOM    421 HG21 VAL A  24       5.597  10.438  10.136  1.00 81.29           H  
ATOM    422 HG22 VAL A  24       4.092  10.289   9.208  1.00 81.29           H  
ATOM    423 HG23 VAL A  24       4.118  11.184  10.742  1.00 81.29           H  
ATOM    424  N   CYS A  25       7.053  13.918   7.085  1.00 82.68           N  
ATOM    425  H   CYS A  25       7.730  13.612   7.770  1.00 82.68           H  
ATOM    426  CA  CYS A  25       7.397  15.079   6.260  1.00 82.68           C  
ATOM    427  HA  CYS A  25       6.486  15.634   6.040  1.00 82.68           H  
ATOM    428  C   CYS A  25       8.009  14.702   4.898  1.00 82.68           C  
ATOM    429  CB  CYS A  25       8.334  16.001   7.053  1.00 82.68           C  
ATOM    430  HB2 CYS A  25       8.604  16.851   6.426  1.00 82.68           H  
ATOM    431  HB3 CYS A  25       9.247  15.463   7.309  1.00 82.68           H  
ATOM    432  O   CYS A  25       8.323  15.597   4.121  1.00 82.68           O  
ATOM    433  SG  CYS A  25       7.510  16.600   8.559  1.00 82.68           S  
ATOM    434  HG  CYS A  25       8.515  17.364   8.996  1.00 82.68           H  
ATOM    435  N   ASP A  26       8.162  13.408   4.625  1.00 87.10           N  
ATOM    436  H   ASP A  26       7.794  12.726   5.273  1.00 87.10           H  
ATOM    437  CA  ASP A  26       8.783  12.821   3.442  1.00 87.10           C  
ATOM    438  HA  ASP A  26       8.884  13.581   2.667  1.00 87.10           H  
ATOM    439  C   ASP A  26       7.890  11.672   2.903  1.00 87.10           C  
ATOM    440  CB  ASP A  26      10.207  12.369   3.845  1.00 87.10           C  
ATOM    441  HB2 ASP A  26      10.133  11.468   4.454  1.00 87.10           H  
ATOM    442  HB3 ASP A  26      10.658  13.147   4.461  1.00 87.10           H  
ATOM    443  O   ASP A  26       6.685  11.593   3.180  1.00 87.10           O  
ATOM    444  CG  ASP A  26      11.161  12.105   2.672  1.00 87.10           C  
ATOM    445  OD1 ASP A  26      10.700  12.139   1.514  1.00 87.10           O  
ATOM    446  OD2 ASP A  26      12.336  11.800   2.949  1.00 87.10           O  
ATOM    447  N   ASP A  27       8.470  10.780   2.113  1.00 91.97           N  
ATOM    448  H   ASP A  27       9.407  10.996   1.803  1.00 91.97           H  
ATOM    449  CA  ASP A  27       7.918   9.503   1.715  1.00 91.97           C  
ATOM    450  HA  ASP A  27       6.896   9.679   1.380  1.00 91.97           H  
ATOM    451  C   ASP A  27       7.912   8.538   2.912  1.00 91.97           C  
ATOM    452  CB  ASP A  27       8.742   8.940   0.548  1.00 91.97           C  
ATOM    453  HB2 ASP A  27       9.799   9.049   0.792  1.00 91.97           H  
ATOM    454  HB3 ASP A  27       8.506   7.881   0.444  1.00 91.97           H  
ATOM    455  O   ASP A  27       8.926   8.334   3.581  1.00 91.97           O  
ATOM    456  CG  ASP A  27       8.514   9.611  -0.807  1.00 91.97           C  
ATOM    457  OD1 ASP A  27       7.953  10.726  -0.866  1.00 91.97           O  
ATOM    458  OD2 ASP A  27       8.811   8.966  -1.843  1.00 91.97           O  
ATOM    459  N   TYR A  28       6.769   7.909   3.189  1.00 94.60           N  
ATOM    460  H   TYR A  28       5.967   8.081   2.599  1.00 94.60           H  
ATOM    461  CA  TYR A  28       6.669   6.961   4.302  1.00 94.60           C  
ATOM    462  HA  TYR A  28       7.622   6.437   4.374  1.00 94.60           H  
ATOM    463  C   TYR A  28       5.596   5.896   4.103  1.00 94.60           C  
ATOM    464  CB  TYR A  28       6.448   7.695   5.637  1.00 94.60           C  
ATOM    465  HB2 TYR A  28       6.699   7.018   6.454  1.00 94.60           H  
ATOM    466  HB3 TYR A  28       7.143   8.532   5.701  1.00 94.60           H  
ATOM    467  O   TYR A  28       4.555   6.116   3.463  1.00 94.60           O  
ATOM    468  CG  TYR A  28       5.038   8.198   5.860  1.00 94.60           C  
ATOM    469  CD1 TYR A  28       4.632   9.425   5.306  1.00 94.60           C  
ATOM    470  HD1 TYR A  28       5.346  10.027   4.764  1.00 94.60           H  
ATOM    471  CD2 TYR A  28       4.129   7.422   6.607  1.00 94.60           C  
ATOM    472  HD2 TYR A  28       4.466   6.505   7.068  1.00 94.60           H  
ATOM    473  CE1 TYR A  28       3.308   9.870   5.475  1.00 94.60           C  
ATOM    474  HE1 TYR A  28       3.010  10.821   5.058  1.00 94.60           H  
ATOM    475  CE2 TYR A  28       2.798   7.850   6.759  1.00 94.60           C  
ATOM    476  HE2 TYR A  28       2.101   7.268   7.344  1.00 94.60           H  
ATOM    477  OH  TYR A  28       1.086   9.447   6.275  1.00 94.60           O  
ATOM    478  HH  TYR A  28       0.963  10.346   5.963  1.00 94.60           H  
ATOM    479  CZ  TYR A  28       2.387   9.070   6.183  1.00 94.60           C  
ATOM    480  N   TRP A  29       5.829   4.757   4.749  1.00 96.93           N  
ATOM    481  H   TRP A  29       6.688   4.695   5.276  1.00 96.93           H  
ATOM    482  CA  TRP A  29       4.847   3.709   4.984  1.00 96.93           C  
ATOM    483  HA  TRP A  29       3.946   3.923   4.409  1.00 96.93           H  
ATOM    484  C   TRP A  29       4.487   3.671   6.468  1.00 96.93           C  
ATOM    485  CB  TRP A  29       5.388   2.359   4.517  1.00 96.93           C  
ATOM    486  HB2 TRP A  29       5.763   2.455   3.498  1.00 96.93           H  
ATOM    487  HB3 TRP A  29       6.220   2.059   5.154  1.00 96.93           H  
ATOM    488  O   TRP A  29       5.370   3.616   7.319  1.00 96.93           O  
ATOM    489  CG  TRP A  29       4.337   1.300   4.529  1.00 96.93           C  
ATOM    490  CD1 TRP A  29       4.247   0.266   5.397  1.00 96.93           C  
ATOM    491  HD1 TRP A  29       4.957   0.037   6.178  1.00 96.93           H  
ATOM    492  CD2 TRP A  29       3.191   1.176   3.636  1.00 96.93           C  
ATOM    493  CE2 TRP A  29       2.421   0.051   4.041  1.00 96.93           C  
ATOM    494  CE3 TRP A  29       2.742   1.888   2.506  1.00 96.93           C  
ATOM    495  HE3 TRP A  29       3.348   2.695   2.122  1.00 96.93           H  
ATOM    496  NE1 TRP A  29       3.105  -0.461   5.118  1.00 96.93           N  
ATOM    497  HE1 TRP A  29       2.839  -1.321   5.577  1.00 96.93           H  
ATOM    498  CH2 TRP A  29       0.827   0.399   2.258  1.00 96.93           C  
ATOM    499  HH2 TRP A  29      -0.052   0.100   1.707  1.00 96.93           H  
ATOM    500  CZ2 TRP A  29       1.256  -0.343   3.371  1.00 96.93           C  
ATOM    501  HZ2 TRP A  29       0.713  -1.219   3.694  1.00 96.93           H  
ATOM    502  CZ3 TRP A  29       1.569   1.509   1.827  1.00 96.93           C  
ATOM    503  HZ3 TRP A  29       1.259   2.035   0.936  1.00 96.93           H  
ATOM    504  N   LEU A  30       3.189   3.699   6.786  1.00 96.85           N  
ATOM    505  H   LEU A  30       2.508   3.631   6.043  1.00 96.85           H  
ATOM    506  CA  LEU A  30       2.712   3.787   8.174  1.00 96.85           C  
ATOM    507  HA  LEU A  30       3.217   4.626   8.653  1.00 96.85           H  
ATOM    508  C   LEU A  30       3.053   2.537   9.004  1.00 96.85           C  
ATOM    509  CB  LEU A  30       1.193   4.055   8.152  1.00 96.85           C  
ATOM    510  HB2 LEU A  30       0.706   3.221   7.647  1.00 96.85           H  
ATOM    511  HB3 LEU A  30       1.007   4.959   7.572  1.00 96.85           H  
ATOM    512  O   LEU A  30       3.145   2.628  10.223  1.00 96.85           O  
ATOM    513  CG  LEU A  30       0.533   4.220   9.539  1.00 96.85           C  
ATOM    514  HG  LEU A  30       0.650   3.304  10.118  1.00 96.85           H  
ATOM    515  CD1 LEU A  30       1.118   5.395  10.326  1.00 96.85           C  
ATOM    516 HD11 LEU A  30       0.577   5.509  11.266  1.00 96.85           H  
ATOM    517 HD12 LEU A  30       2.161   5.197  10.572  1.00 96.85           H  
ATOM    518 HD13 LEU A  30       1.044   6.319   9.752  1.00 96.85           H  
ATOM    519  CD2 LEU A  30      -0.965   4.471   9.372  1.00 96.85           C  
ATOM    520 HD21 LEU A  30      -1.140   5.404   8.836  1.00 96.85           H  
ATOM    521 HD22 LEU A  30      -1.420   3.643   8.829  1.00 96.85           H  
ATOM    522 HD23 LEU A  30      -1.434   4.527  10.354  1.00 96.85           H  
ATOM    523  N   GLY A  31       3.233   1.391   8.350  1.00 98.15           N  
ATOM    524  H   GLY A  31       3.165   1.402   7.342  1.00 98.15           H  
ATOM    525  CA  GLY A  31       3.387   0.092   8.996  1.00 98.15           C  
ATOM    526  HA2 GLY A  31       3.665   0.206  10.044  1.00 98.15           H  
ATOM    527  HA3 GLY A  31       4.189  -0.454   8.499  1.00 98.15           H  
ATOM    528  C   GLY A  31       2.096  -0.713   8.931  1.00 98.15           C  
ATOM    529  O   GLY A  31       1.033  -0.220   9.305  1.00 98.15           O  
ATOM    530  N   ASN A  32       2.180  -1.948   8.442  1.00 98.75           N  
ATOM    531  H   ASN A  32       3.086  -2.290   8.156  1.00 98.75           H  
ATOM    532  CA  ASN A  32       1.016  -2.817   8.281  1.00 98.75           C  
ATOM    533  HA  ASN A  32       0.262  -2.297   7.690  1.00 98.75           H  
ATOM    534  C   ASN A  32       0.367  -3.146   9.627  1.00 98.75           C  
ATOM    535  CB  ASN A  32       1.419  -4.095   7.532  1.00 98.75           C  
ATOM    536  HB2 ASN A  32       2.222  -4.607   8.062  1.00 98.75           H  
ATOM    537  HB3 ASN A  32       0.551  -4.754   7.510  1.00 98.75           H  
ATOM    538  O   ASN A  32      -0.854  -3.136   9.725  1.00 98.75           O  
ATOM    539  CG  ASN A  32       1.825  -3.864   6.092  1.00 98.75           C  
ATOM    540  ND2 ASN A  32       2.400  -4.853   5.453  1.00 98.75           N  
ATOM    541 HD21 ASN A  32       2.566  -4.728   4.464  1.00 98.75           H  
ATOM    542 HD22 ASN A  32       2.509  -5.750   5.904  1.00 98.75           H  
ATOM    543  OD1 ASN A  32       1.635  -2.802   5.527  1.00 98.75           O  
ATOM    544  N   GLU A  33       1.153  -3.339  10.688  1.00 98.76           N  
ATOM    545  H   GLU A  33       2.157  -3.288  10.588  1.00 98.76           H  
ATOM    546  CA  GLU A  33       0.589  -3.576  12.020  1.00 98.76           C  
ATOM    547  HA  GLU A  33      -0.108  -4.411  11.956  1.00 98.76           H  
ATOM    548  C   GLU A  33      -0.195  -2.355  12.517  1.00 98.76           C  
ATOM    549  CB  GLU A  33       1.717  -3.933  12.997  1.00 98.76           C  
ATOM    550  HB2 GLU A  33       2.403  -4.632  12.518  1.00 98.76           H  
ATOM    551  HB3 GLU A  33       2.283  -3.035  13.243  1.00 98.76           H  
ATOM    552  O   GLU A  33      -1.299  -2.487  13.035  1.00 98.76           O  
ATOM    553  CG  GLU A  33       1.198  -4.573  14.293  1.00 98.76           C  
ATOM    554  HG2 GLU A  33       2.051  -4.749  14.949  1.00 98.76           H  
ATOM    555  HG3 GLU A  33       0.533  -3.869  14.795  1.00 98.76           H  
ATOM    556  CD  GLU A  33       0.472  -5.907  14.057  1.00 98.76           C  
ATOM    557  OE1 GLU A  33      -0.370  -6.267  14.906  1.00 98.76           O  
ATOM    558  OE2 GLU A  33       0.776  -6.572  13.034  1.00 98.76           O  
ATOM    559  N   ASN A  34       0.326  -1.149  12.279  1.00 98.37           N  
ATOM    560  H   ASN A  34       1.222  -1.101  11.814  1.00 98.37           H  
ATOM    561  CA  ASN A  34      -0.347   0.094  12.655  1.00 98.37           C  
ATOM    562  HA  ASN A  34      -0.610   0.045  13.711  1.00 98.37           H  
ATOM    563  C   ASN A  34      -1.653   0.294  11.873  1.00 98.37           C  
ATOM    564  CB  ASN A  34       0.617   1.274  12.435  1.00 98.37           C  
ATOM    565  HB2 ASN A  34       0.948   1.286  11.396  1.00 98.37           H  
ATOM    566  HB3 ASN A  34       0.094   2.208  12.637  1.00 98.37           H  
ATOM    567  O   ASN A  34      -2.647   0.743  12.443  1.00 98.37           O  
ATOM    568  CG  ASN A  34       1.831   1.227  13.343  1.00 98.37           C  
ATOM    569  ND2 ASN A  34       2.962   1.709  12.887  1.00 98.37           N  
ATOM    570 HD21 ASN A  34       3.041   2.054  11.942  1.00 98.37           H  
ATOM    571 HD22 ASN A  34       3.782   1.595  13.466  1.00 98.37           H  
ATOM    572  OD1 ASN A  34       1.782   0.767  14.469  1.00 98.37           O  
ATOM    573  N   ILE A  35      -1.666  -0.046  10.578  1.00 98.62           N  
ATOM    574  H   ILE A  35      -0.814  -0.410  10.175  1.00 98.62           H  
ATOM    575  CA  ILE A  35      -2.875   0.017   9.746  1.00 98.62           C  
ATOM    576  HA  ILE A  35      -3.320   1.005   9.861  1.00 98.62           H  
ATOM    577  C   ILE A  35      -3.910  -0.995  10.250  1.00 98.62           C  
ATOM    578  CB  ILE A  35      -2.544  -0.186   8.249  1.00 98.62           C  
ATOM    579  HB  ILE A  35      -2.017  -1.134   8.141  1.00 98.62           H  
ATOM    580  O   ILE A  35      -5.049  -0.599  10.482  1.00 98.62           O  
ATOM    581  CG1 ILE A  35      -1.640   0.945   7.708  1.00 98.62           C  
ATOM    582 HG12 ILE A  35      -2.238   1.845   7.562  1.00 98.62           H  
ATOM    583 HG13 ILE A  35      -0.864   1.185   8.434  1.00 98.62           H  
ATOM    584  CG2 ILE A  35      -3.836  -0.225   7.407  1.00 98.62           C  
ATOM    585 HG21 ILE A  35      -3.603  -0.397   6.356  1.00 98.62           H  
ATOM    586 HG22 ILE A  35      -4.486  -1.039   7.727  1.00 98.62           H  
ATOM    587 HG23 ILE A  35      -4.385   0.710   7.512  1.00 98.62           H  
ATOM    588  CD1 ILE A  35      -0.942   0.592   6.387  1.00 98.62           C  
ATOM    589 HD11 ILE A  35      -0.268   1.402   6.107  1.00 98.62           H  
ATOM    590 HD12 ILE A  35      -1.670   0.454   5.587  1.00 98.62           H  
ATOM    591 HD13 ILE A  35      -0.359  -0.321   6.506  1.00 98.62           H  
ATOM    592  N   TYR A  36      -3.514  -2.252  10.478  1.00 98.75           N  
ATOM    593  H   TYR A  36      -2.556  -2.504  10.280  1.00 98.75           H  
ATOM    594  CA  TYR A  36      -4.382  -3.297  11.032  1.00 98.75           C  
ATOM    595  HA  TYR A  36      -5.193  -3.503  10.333  1.00 98.75           H  
ATOM    596  C   TYR A  36      -5.014  -2.850  12.353  1.00 98.75           C  
ATOM    597  CB  TYR A  36      -3.573  -4.591  11.238  1.00 98.75           C  
ATOM    598  HB2 TYR A  36      -2.594  -4.338  11.644  1.00 98.75           H  
ATOM    599  HB3 TYR A  36      -3.408  -5.072  10.274  1.00 98.75           H  
ATOM    600  O   TYR A  36      -6.242  -2.795  12.467  1.00 98.75           O  
ATOM    601  CG  TYR A  36      -4.238  -5.583  12.175  1.00 98.75           C  
ATOM    602  CD1 TYR A  36      -3.611  -5.957  13.380  1.00 98.75           C  
ATOM    603  HD1 TYR A  36      -2.631  -5.577  13.629  1.00 98.75           H  
ATOM    604  CD2 TYR A  36      -5.515  -6.088  11.872  1.00 98.75           C  
ATOM    605  HD2 TYR A  36      -6.005  -5.784  10.960  1.00 98.75           H  
ATOM    606  CE1 TYR A  36      -4.257  -6.838  14.267  1.00 98.75           C  
ATOM    607  HE1 TYR A  36      -3.759  -7.120  15.183  1.00 98.75           H  
ATOM    608  CE2 TYR A  36      -6.164  -6.976  12.748  1.00 98.75           C  
ATOM    609  HE2 TYR A  36      -7.143  -7.364  12.509  1.00 98.75           H  
ATOM    610  OH  TYR A  36      -6.152  -8.211  14.799  1.00 98.75           O  
ATOM    611  HH  TYR A  36      -5.626  -8.347  15.590  1.00 98.75           H  
ATOM    612  CZ  TYR A  36      -5.534  -7.351  13.949  1.00 98.75           C  
ATOM    613  N   LEU A  37      -4.182  -2.459  13.324  1.00 98.46           N  
ATOM    614  H   LEU A  37      -3.188  -2.530  13.158  1.00 98.46           H  
ATOM    615  CA  LEU A  37      -4.636  -2.019  14.639  1.00 98.46           C  
ATOM    616  HA  LEU A  37      -5.185  -2.835  15.109  1.00 98.46           H  
ATOM    617  C   LEU A  37      -5.608  -0.845  14.521  1.00 98.46           C  
ATOM    618  CB  LEU A  37      -3.428  -1.643  15.513  1.00 98.46           C  
ATOM    619  HB2 LEU A  37      -3.788  -1.114  16.396  1.00 98.46           H  
ATOM    620  HB3 LEU A  37      -2.795  -0.956  14.951  1.00 98.46           H  
ATOM    621  O   LEU A  37      -6.662  -0.879  15.148  1.00 98.46           O  
ATOM    622  CG  LEU A  37      -2.577  -2.838  15.985  1.00 98.46           C  
ATOM    623  HG  LEU A  37      -2.267  -3.441  15.131  1.00 98.46           H  
ATOM    624  CD1 LEU A  37      -1.331  -2.307  16.696  1.00 98.46           C  
ATOM    625 HD11 LEU A  37      -1.611  -1.715  17.567  1.00 98.46           H  
ATOM    626 HD12 LEU A  37      -0.753  -1.694  16.004  1.00 98.46           H  
ATOM    627 HD13 LEU A  37      -0.709  -3.147  17.006  1.00 98.46           H  
ATOM    628  CD2 LEU A  37      -3.334  -3.745  16.956  1.00 98.46           C  
ATOM    629 HD21 LEU A  37      -3.698  -3.171  17.809  1.00 98.46           H  
ATOM    630 HD22 LEU A  37      -2.666  -4.534  17.302  1.00 98.46           H  
ATOM    631 HD23 LEU A  37      -4.172  -4.221  16.446  1.00 98.46           H  
ATOM    632  N   LEU A  38      -5.320   0.146  13.672  1.00 98.03           N  
ATOM    633  H   LEU A  38      -4.447   0.108  13.166  1.00 98.03           H  
ATOM    634  CA  LEU A  38      -6.224   1.271  13.429  1.00 98.03           C  
ATOM    635  HA  LEU A  38      -6.413   1.761  14.384  1.00 98.03           H  
ATOM    636  C   LEU A  38      -7.577   0.801  12.877  1.00 98.03           C  
ATOM    637  CB  LEU A  38      -5.530   2.267  12.480  1.00 98.03           C  
ATOM    638  HB2 LEU A  38      -5.260   1.744  11.563  1.00 98.03           H  
ATOM    639  HB3 LEU A  38      -4.606   2.610  12.948  1.00 98.03           H  
ATOM    640  O   LEU A  38      -8.620   1.109  13.461  1.00 98.03           O  
ATOM    641  CG  LEU A  38      -6.383   3.491  12.103  1.00 98.03           C  
ATOM    642  HG  LEU A  38      -7.321   3.166  11.653  1.00 98.03           H  
ATOM    643  CD1 LEU A  38      -6.692   4.367  13.320  1.00 98.03           C  
ATOM    644 HD11 LEU A  38      -7.222   5.265  13.003  1.00 98.03           H  
ATOM    645 HD12 LEU A  38      -7.317   3.812  14.020  1.00 98.03           H  
ATOM    646 HD13 LEU A  38      -5.764   4.651  13.817  1.00 98.03           H  
ATOM    647  CD2 LEU A  38      -5.639   4.340  11.072  1.00 98.03           C  
ATOM    648 HD21 LEU A  38      -4.697   4.694  11.491  1.00 98.03           H  
ATOM    649 HD22 LEU A  38      -6.254   5.191  10.779  1.00 98.03           H  
ATOM    650 HD23 LEU A  38      -5.432   3.735  10.189  1.00 98.03           H  
ATOM    651  N   THR A  39      -7.565   0.044  11.777  1.00 98.28           N  
ATOM    652  H   THR A  39      -6.676  -0.224  11.381  1.00 98.28           H  
ATOM    653  CA  THR A  39      -8.786  -0.351  11.059  1.00 98.28           C  
ATOM    654  HA  THR A  39      -9.438   0.521  11.016  1.00 98.28           H  
ATOM    655  C   THR A  39      -9.599  -1.428  11.776  1.00 98.28           C  
ATOM    656  CB  THR A  39      -8.503  -0.752   9.605  1.00 98.28           C  
ATOM    657  HB  THR A  39      -9.449  -1.043   9.147  1.00 98.28           H  
ATOM    658  O   THR A  39     -10.766  -1.610  11.458  1.00 98.28           O  
ATOM    659  CG2 THR A  39      -7.930   0.418   8.801  1.00 98.28           C  
ATOM    660 HG21 THR A  39      -6.972   0.734   9.213  1.00 98.28           H  
ATOM    661 HG22 THR A  39      -7.785   0.101   7.768  1.00 98.28           H  
ATOM    662 HG23 THR A  39      -8.632   1.252   8.817  1.00 98.28           H  
ATOM    663  OG1 THR A  39      -7.591  -1.826   9.489  1.00 98.28           O  
ATOM    664  HG1 THR A  39      -7.581  -2.332  10.304  1.00 98.28           H  
ATOM    665  N   SER A  40      -9.035  -2.091  12.790  1.00 97.21           N  
ATOM    666  H   SER A  40      -8.042  -1.978  12.936  1.00 97.21           H  
ATOM    667  CA  SER A  40      -9.745  -3.070  13.630  1.00 97.21           C  
ATOM    668  HA  SER A  40     -10.332  -3.714  12.975  1.00 97.21           H  
ATOM    669  C   SER A  40     -10.726  -2.446  14.638  1.00 97.21           C  
ATOM    670  CB  SER A  40      -8.730  -3.961  14.357  1.00 97.21           C  
ATOM    671  HB2 SER A  40      -7.993  -4.339  13.649  1.00 97.21           H  
ATOM    672  HB3 SER A  40      -9.258  -4.813  14.785  1.00 97.21           H  
ATOM    673  O   SER A  40     -11.532  -3.150  15.242  1.00 97.21           O  
ATOM    674  OG  SER A  40      -8.079  -3.264  15.407  1.00 97.21           O  
ATOM    675  HG  SER A  40      -7.558  -2.536  15.063  1.00 97.21           H  
ATOM    676  N   THR A  41     -10.688  -1.122  14.833  1.00 95.55           N  
ATOM    677  H   THR A  41     -10.006  -0.599  14.301  1.00 95.55           H  
ATOM    678  CA  THR A  41     -11.444  -0.424  15.898  1.00 95.55           C  
ATOM    679  HA  THR A  41     -11.693  -1.159  16.663  1.00 95.55           H  
ATOM    680  C   THR A  41     -12.783   0.176  15.450  1.00 95.55           C  
ATOM    681  CB  THR A  41     -10.594   0.649  16.588  1.00 95.55           C  
ATOM    682  HB  THR A  41     -11.169   1.056  17.420  1.00 95.55           H  
ATOM    683  O   THR A  41     -13.384   1.000  16.155  1.00 95.55           O  
ATOM    684  CG2 THR A  41      -9.290   0.111  17.161  1.00 95.55           C  
ATOM    685 HG21 THR A  41      -9.501  -0.684  17.877  1.00 95.55           H  
ATOM    686 HG22 THR A  41      -8.668  -0.294  16.363  1.00 95.55           H  
ATOM    687 HG23 THR A  41      -8.749   0.912  17.665  1.00 95.55           H  
ATOM    688  OG1 THR A  41     -10.308   1.708  15.703  1.00 95.55           O  
ATOM    689  HG1 THR A  41      -9.657   1.413  15.061  1.00 95.55           H  
ATOM    690  N   GLY A  42     -13.249  -0.174  14.254  1.00 94.92           N  
ATOM    691  H   GLY A  42     -12.709  -0.818  13.693  1.00 94.92           H  
ATOM    692  CA  GLY A  42     -14.515   0.290  13.696  1.00 94.92           C  
ATOM    693  HA2 GLY A  42     -14.750   1.285  14.075  1.00 94.92           H  
ATOM    694  HA3 GLY A  42     -15.313  -0.391  13.995  1.00 94.92           H  
ATOM    695  C   GLY A  42     -14.478   0.350  12.177  1.00 94.92           C  
ATOM    696  O   GLY A  42     -13.621  -0.253  11.543  1.00 94.92           O  
ATOM    697  N   GLN A  43     -15.401   1.108  11.590  1.00 96.85           N  
ATOM    698  H   GLN A  43     -16.099   1.581  12.146  1.00 96.85           H  
ATOM    699  CA  GLN A  43     -15.443   1.290  10.146  1.00 96.85           C  
ATOM    700  HA  GLN A  43     -15.066   0.381   9.677  1.00 96.85           H  
ATOM    701  C   GLN A  43     -14.550   2.457   9.716  1.00 96.85           C  
ATOM    702  CB  GLN A  43     -16.894   1.465   9.699  1.00 96.85           C  
ATOM    703  HB2 GLN A  43     -17.516   0.731  10.212  1.00 96.85           H  
ATOM    704  HB3 GLN A  43     -17.245   2.463   9.962  1.00 96.85           H  
ATOM    705  O   GLN A  43     -14.640   3.566  10.250  1.00 96.85           O  
ATOM    706  CG  GLN A  43     -17.035   1.234   8.189  1.00 96.85           C  
ATOM    707  HG2 GLN A  43     -16.424   1.948   7.638  1.00 96.85           H  
ATOM    708  HG3 GLN A  43     -16.679   0.231   7.950  1.00 96.85           H  
ATOM    709  CD  GLN A  43     -18.479   1.348   7.719  1.00 96.85           C  
ATOM    710  NE2 GLN A  43     -18.781   0.917   6.517  1.00 96.85           N  
ATOM    711 HE21 GLN A  43     -19.766   0.926   6.293  1.00 96.85           H  
ATOM    712 HE22 GLN A  43     -18.078   0.500   5.924  1.00 96.85           H  
ATOM    713  OE1 GLN A  43     -19.365   1.807   8.413  1.00 96.85           O  
ATOM    714  N   TYR A  44     -13.697   2.204   8.730  1.00 98.39           N  
ATOM    715  H   TYR A  44     -13.666   1.276   8.332  1.00 98.39           H  
ATOM    716  CA  TYR A  44     -12.786   3.188   8.164  1.00 98.39           C  
ATOM    717  HA  TYR A  44     -13.016   4.175   8.567  1.00 98.39           H  
ATOM    718  C   TYR A  44     -12.964   3.271   6.655  1.00 98.39           C  
ATOM    719  CB  TYR A  44     -11.341   2.846   8.547  1.00 98.39           C  
ATOM    720  HB2 TYR A  44     -10.667   3.401   7.896  1.00 98.39           H  
ATOM    721  HB3 TYR A  44     -11.160   1.786   8.370  1.00 98.39           H  
ATOM    722  O   TYR A  44     -13.280   2.284   5.994  1.00 98.39           O  
ATOM    723  CG  TYR A  44     -11.005   3.177   9.988  1.00 98.39           C  
ATOM    724  CD1 TYR A  44     -10.323   4.368  10.288  1.00 98.39           C  
ATOM    725  HD1 TYR A  44     -10.060   5.038   9.483  1.00 98.39           H  
ATOM    726  CD2 TYR A  44     -11.386   2.311  11.028  1.00 98.39           C  
ATOM    727  HD2 TYR A  44     -11.882   1.379  10.797  1.00 98.39           H  
ATOM    728  CE1 TYR A  44      -9.998   4.690  11.618  1.00 98.39           C  
ATOM    729  HE1 TYR A  44      -9.460   5.599  11.839  1.00 98.39           H  
ATOM    730  CE2 TYR A  44     -11.113   2.650  12.366  1.00 98.39           C  
ATOM    731  HE2 TYR A  44     -11.395   1.980  13.165  1.00 98.39           H  
ATOM    732  OH  TYR A  44     -10.149   4.177  13.950  1.00 98.39           O  
ATOM    733  HH  TYR A  44      -9.473   4.857  14.005  1.00 98.39           H  
ATOM    734  CZ  TYR A  44     -10.410   3.835  12.662  1.00 98.39           C  
ATOM    735  N   GLU A  45     -12.727   4.461   6.120  1.00 97.97           N  
ATOM    736  H   GLU A  45     -12.480   5.222   6.737  1.00 97.97           H  
ATOM    737  CA  GLU A  45     -12.592   4.690   4.690  1.00 97.97           C  
ATOM    738  HA  GLU A  45     -12.882   3.779   4.166  1.00 97.97           H  
ATOM    739  C   GLU A  45     -11.136   4.972   4.319  1.00 97.97           C  
ATOM    740  CB  GLU A  45     -13.540   5.797   4.206  1.00 97.97           C  
ATOM    741  HB2 GLU A  45     -14.566   5.487   4.405  1.00 97.97           H  
ATOM    742  HB3 GLU A  45     -13.419   5.908   3.129  1.00 97.97           H  
ATOM    743  O   GLU A  45     -10.378   5.572   5.092  1.00 97.97           O  
ATOM    744  CG  GLU A  45     -13.301   7.163   4.861  1.00 97.97           C  
ATOM    745  HG2 GLU A  45     -12.249   7.429   4.764  1.00 97.97           H  
ATOM    746  HG3 GLU A  45     -13.542   7.100   5.922  1.00 97.97           H  
ATOM    747  CD  GLU A  45     -14.137   8.285   4.238  1.00 97.97           C  
ATOM    748  OE1 GLU A  45     -13.788   9.462   4.500  1.00 97.97           O  
ATOM    749  OE2 GLU A  45     -15.125   8.033   3.510  1.00 97.97           O  
ATOM    750  N   LEU A  46     -10.771   4.567   3.105  1.00 98.67           N  
ATOM    751  H   LEU A  46     -11.473   4.108   2.542  1.00 98.67           H  
ATOM    752  CA  LEU A  46      -9.502   4.886   2.464  1.00 98.67           C  
ATOM    753  HA  LEU A  46      -8.824   5.320   3.199  1.00 98.67           H  
ATOM    754  C   LEU A  46      -9.744   5.904   1.352  1.00 98.67           C  
ATOM    755  CB  LEU A  46      -8.873   3.589   1.931  1.00 98.67           C  
ATOM    756  HB2 LEU A  46      -9.615   3.070   1.325  1.00 98.67           H  
ATOM    757  HB3 LEU A  46      -8.626   2.961   2.787  1.00 98.67           H  
ATOM    758  O   LEU A  46     -10.602   5.696   0.497  1.00 98.67           O  
ATOM    759  CG  LEU A  46      -7.601   3.766   1.088  1.00 98.67           C  
ATOM    760  HG  LEU A  46      -7.791   4.468   0.275  1.00 98.67           H  
ATOM    761  CD1 LEU A  46      -6.424   4.275   1.915  1.00 98.67           C  
ATOM    762 HD11 LEU A  46      -5.558   4.369   1.260  1.00 98.67           H  
ATOM    763 HD12 LEU A  46      -6.206   3.574   2.721  1.00 98.67           H  
ATOM    764 HD13 LEU A  46      -6.655   5.254   2.334  1.00 98.67           H  
ATOM    765  CD2 LEU A  46      -7.196   2.433   0.467  1.00 98.67           C  
ATOM    766 HD21 LEU A  46      -8.006   2.053  -0.155  1.00 98.67           H  
ATOM    767 HD22 LEU A  46      -6.980   1.705   1.248  1.00 98.67           H  
ATOM    768 HD23 LEU A  46      -6.312   2.568  -0.156  1.00 98.67           H  
ATOM    769  N   ARG A  47      -8.941   6.968   1.322  1.00 98.40           N  
ATOM    770  H   ARG A  47      -8.289   7.071   2.087  1.00 98.40           H  
ATOM    771  CA  ARG A  47      -8.826   7.898   0.197  1.00 98.40           C  
ATOM    772  HA  ARG A  47      -9.490   7.571  -0.604  1.00 98.40           H  
ATOM    773  C   ARG A  47      -7.404   7.869  -0.347  1.00 98.40           C  
ATOM    774  CB  ARG A  47      -9.260   9.303   0.635  1.00 98.40           C  
ATOM    775  HB2 ARG A  47     -10.288   9.258   0.993  1.00 98.40           H  
ATOM    776  HB3 ARG A  47      -8.620   9.645   1.448  1.00 98.40           H  
ATOM    777  O   ARG A  47      -6.449   8.041   0.406  1.00 98.40           O  
ATOM    778  CG  ARG A  47      -9.177  10.292  -0.533  1.00 98.40           C  
ATOM    779  HG2 ARG A  47      -8.145  10.379  -0.873  1.00 98.40           H  
ATOM    780  HG3 ARG A  47      -9.788   9.927  -1.357  1.00 98.40           H  
ATOM    781  CD  ARG A  47      -9.664  11.680  -0.118  1.00 98.40           C  
ATOM    782  HD2 ARG A  47      -9.050  12.040   0.708  1.00 98.40           H  
ATOM    783  HD3 ARG A  47     -10.699  11.622   0.218  1.00 98.40           H  
ATOM    784  NE  ARG A  47      -9.527  12.602  -1.251  1.00 98.40           N  
ATOM    785  HE  ARG A  47      -8.585  12.860  -1.511  1.00 98.40           H  
ATOM    786  NH1 ARG A  47     -11.671  12.461  -2.110  1.00 98.40           N  
ATOM    787 HH11 ARG A  47     -11.966  11.866  -1.350  1.00 98.40           H  
ATOM    788 HH12 ARG A  47     -12.277  12.568  -2.910  1.00 98.40           H  
ATOM    789  NH2 ARG A  47     -10.037  13.510  -3.228  1.00 98.40           N  
ATOM    790 HH21 ARG A  47     -10.642  13.589  -4.034  1.00 98.40           H  
ATOM    791 HH22 ARG A  47      -9.035  13.517  -3.356  1.00 98.40           H  
ATOM    792  CZ  ARG A  47     -10.428  12.863  -2.175  1.00 98.40           C  
ATOM    793  N   ILE A  48      -7.282   7.694  -1.653  1.00 98.62           N  
ATOM    794  H   ILE A  48      -8.124   7.554  -2.194  1.00 98.62           H  
ATOM    795  CA  ILE A  48      -6.028   7.733  -2.396  1.00 98.62           C  
ATOM    796  HA  ILE A  48      -5.194   7.828  -1.701  1.00 98.62           H  
ATOM    797  C   ILE A  48      -6.082   8.965  -3.291  1.00 98.62           C  
ATOM    798  CB  ILE A  48      -5.818   6.436  -3.207  1.00 98.62           C  
ATOM    799  HB  ILE A  48      -6.557   6.408  -4.008  1.00 98.62           H  
ATOM    800  O   ILE A  48      -6.916   9.020  -4.190  1.00 98.62           O  
ATOM    801  CG1 ILE A  48      -6.017   5.176  -2.331  1.00 98.62           C  
ATOM    802 HG12 ILE A  48      -5.307   5.183  -1.503  1.00 98.62           H  
ATOM    803 HG13 ILE A  48      -7.023   5.185  -1.911  1.00 98.62           H  
ATOM    804  CG2 ILE A  48      -4.417   6.460  -3.844  1.00 98.62           C  
ATOM    805 HG21 ILE A  48      -4.315   5.643  -4.559  1.00 98.62           H  
ATOM    806 HG22 ILE A  48      -3.649   6.371  -3.075  1.00 98.62           H  
ATOM    807 HG23 ILE A  48      -4.260   7.390  -4.391  1.00 98.62           H  
ATOM    808  CD1 ILE A  48      -5.888   3.858  -3.098  1.00 98.62           C  
ATOM    809 HD11 ILE A  48      -6.180   3.032  -2.450  1.00 98.62           H  
ATOM    810 HD12 ILE A  48      -4.858   3.698  -3.417  1.00 98.62           H  
ATOM    811 HD13 ILE A  48      -6.545   3.869  -3.968  1.00 98.62           H  
ATOM    812  N   ASP A  49      -5.222   9.948  -3.040  1.00 98.29           N  
ATOM    813  H   ASP A  49      -4.533   9.796  -2.317  1.00 98.29           H  
ATOM    814  CA  ASP A  49      -5.042  11.106  -3.917  1.00 98.29           C  
ATOM    815  HA  ASP A  49      -5.893  11.196  -4.592  1.00 98.29           H  
ATOM    816  C   ASP A  49      -3.789  10.899  -4.769  1.00 98.29           C  
ATOM    817  CB  ASP A  49      -4.954  12.407  -3.108  1.00 98.29           C  
ATOM    818  HB2 ASP A  49      -4.183  12.300  -2.344  1.00 98.29           H  
ATOM    819  HB3 ASP A  49      -4.647  13.211  -3.777  1.00 98.29           H  
ATOM    820  O   ASP A  49      -2.746  10.486  -4.260  1.00 98.29           O  
ATOM    821  CG  ASP A  49      -6.275  12.822  -2.448  1.00 98.29           C  
ATOM    822  OD1 ASP A  49      -7.352  12.807  -3.087  1.00 98.29           O  
ATOM    823  OD2 ASP A  49      -6.243  13.249  -1.274  1.00 98.29           O  
ATOM    824  N   MET A  50      -3.892  11.176  -6.066  1.00 97.37           N  
ATOM    825  H   MET A  50      -4.776  11.521  -6.413  1.00 97.37           H  
ATOM    826  CA  MET A  50      -2.843  10.932  -7.054  1.00 97.37           C  
ATOM    827  HA  MET A  50      -1.889  10.769  -6.551  1.00 97.37           H  
ATOM    828  C   MET A  50      -2.691  12.125  -7.991  1.00 97.37           C  
ATOM    829  CB  MET A  50      -3.181   9.689  -7.885  1.00 97.37           C  
ATOM    830  HB2 MET A  50      -4.146   9.845  -8.368  1.00 97.37           H  
ATOM    831  HB3 MET A  50      -2.429   9.553  -8.662  1.00 97.37           H  
ATOM    832  O   MET A  50      -3.661  12.822  -8.300  1.00 97.37           O  
ATOM    833  CG  MET A  50      -3.254   8.413  -7.051  1.00 97.37           C  
ATOM    834  HG2 MET A  50      -3.930   8.565  -6.210  1.00 97.37           H  
ATOM    835  HG3 MET A  50      -2.257   8.198  -6.665  1.00 97.37           H  
ATOM    836  SD  MET A  50      -3.841   6.984  -7.985  1.00 97.37           S  
ATOM    837  CE  MET A  50      -5.623   7.332  -8.043  1.00 97.37           C  
ATOM    838  HE1 MET A  50      -6.126   6.534  -8.589  1.00 97.37           H  
ATOM    839  HE2 MET A  50      -6.021   7.373  -7.029  1.00 97.37           H  
ATOM    840  HE3 MET A  50      -5.808   8.280  -8.548  1.00 97.37           H  
ATOM    841  N   GLU A  51      -1.487  12.315  -8.518  1.00 96.09           N  
ATOM    842  H   GLU A  51      -0.715  11.761  -8.177  1.00 96.09           H  
ATOM    843  CA  GLU A  51      -1.239  13.270  -9.594  1.00 96.09           C  
ATOM    844  HA  GLU A  51      -2.195  13.620  -9.983  1.00 96.09           H  
ATOM    845  C   GLU A  51      -0.494  12.601 -10.748  1.00 96.09           C  
ATOM    846  CB  GLU A  51      -0.495  14.495  -9.049  1.00 96.09           C  
ATOM    847  HB2 GLU A  51       0.540  14.231  -8.834  1.00 96.09           H  
ATOM    848  HB3 GLU A  51      -0.982  14.813  -8.127  1.00 96.09           H  
ATOM    849  O   GLU A  51       0.530  11.947 -10.551  1.00 96.09           O  
ATOM    850  CG  GLU A  51      -0.530  15.653 -10.052  1.00 96.09           C  
ATOM    851  HG2 GLU A  51      -1.570  15.881 -10.290  1.00 96.09           H  
ATOM    852  HG3 GLU A  51      -0.040  15.341 -10.974  1.00 96.09           H  
ATOM    853  CD  GLU A  51       0.138  16.925  -9.514  1.00 96.09           C  
ATOM    854  OE1 GLU A  51       0.796  17.601 -10.336  1.00 96.09           O  
ATOM    855  OE2 GLU A  51      -0.066  17.250  -8.319  1.00 96.09           O  
ATOM    856  N   PHE A  52      -0.987  12.787 -11.971  1.00 93.31           N  
ATOM    857  H   PHE A  52      -1.832  13.332 -12.074  1.00 93.31           H  
ATOM    858  CA  PHE A  52      -0.338  12.310 -13.188  1.00 93.31           C  
ATOM    859  HA  PHE A  52       0.717  12.128 -12.984  1.00 93.31           H  
ATOM    860  C   PHE A  52      -0.440  13.365 -14.285  1.00 93.31           C  
ATOM    861  CB  PHE A  52      -0.972  10.993 -13.642  1.00 93.31           C  
ATOM    862  HB2 PHE A  52      -0.863  10.259 -12.844  1.00 93.31           H  
ATOM    863  HB3 PHE A  52      -2.040  11.140 -13.801  1.00 93.31           H  
ATOM    864  O   PHE A  52      -1.533  13.836 -14.589  1.00 93.31           O  
ATOM    865  CG  PHE A  52      -0.345  10.440 -14.905  1.00 93.31           C  
ATOM    866  CD1 PHE A  52      -1.089  10.368 -16.097  1.00 93.31           C  
ATOM    867  HD1 PHE A  52      -2.125  10.675 -16.111  1.00 93.31           H  
ATOM    868  CD2 PHE A  52       0.995  10.013 -14.892  1.00 93.31           C  
ATOM    869  HD2 PHE A  52       1.569  10.050 -13.978  1.00 93.31           H  
ATOM    870  CE1 PHE A  52      -0.500   9.849 -17.263  1.00 93.31           C  
ATOM    871  HE1 PHE A  52      -1.097   9.729 -18.155  1.00 93.31           H  
ATOM    872  CE2 PHE A  52       1.584   9.499 -16.058  1.00 93.31           C  
ATOM    873  HE2 PHE A  52       2.604   9.145 -16.021  1.00 93.31           H  
ATOM    874  CZ  PHE A  52       0.833   9.403 -17.243  1.00 93.31           C  
ATOM    875  HZ  PHE A  52       1.262   8.951 -18.125  1.00 93.31           H  
ATOM    876  N   ARG A  53       0.703  13.737 -14.883  1.00 91.95           N  
ATOM    877  H   ARG A  53       1.551  13.274 -14.590  1.00 91.95           H  
ATOM    878  CA  ARG A  53       0.791  14.775 -15.933  1.00 91.95           C  
ATOM    879  HA  ARG A  53       1.828  15.101 -16.016  1.00 91.95           H  
ATOM    880  C   ARG A  53       0.012  16.053 -15.571  1.00 91.95           C  
ATOM    881  CB  ARG A  53       0.370  14.191 -17.296  1.00 91.95           C  
ATOM    882  HB2 ARG A  53       0.372  14.991 -18.036  1.00 91.95           H  
ATOM    883  HB3 ARG A  53      -0.644  13.797 -17.227  1.00 91.95           H  
ATOM    884  O   ARG A  53      -0.751  16.569 -16.381  1.00 91.95           O  
ATOM    885  CG  ARG A  53       1.316  13.092 -17.792  1.00 91.95           C  
ATOM    886  HG2 ARG A  53       1.319  12.258 -17.090  1.00 91.95           H  
ATOM    887  HG3 ARG A  53       2.325  13.498 -17.870  1.00 91.95           H  
ATOM    888  CD  ARG A  53       0.862  12.595 -19.169  1.00 91.95           C  
ATOM    889  HD2 ARG A  53       0.777  13.450 -19.840  1.00 91.95           H  
ATOM    890  HD3 ARG A  53      -0.118  12.129 -19.064  1.00 91.95           H  
ATOM    891  NE  ARG A  53       1.819  11.624 -19.736  1.00 91.95           N  
ATOM    892  HE  ARG A  53       2.618  11.385 -19.166  1.00 91.95           H  
ATOM    893  NH1 ARG A  53       0.693  11.207 -21.691  1.00 91.95           N  
ATOM    894 HH11 ARG A  53      -0.043  11.830 -21.388  1.00 91.95           H  
ATOM    895 HH12 ARG A  53       0.600  10.692 -22.554  1.00 91.95           H  
ATOM    896  NH2 ARG A  53       2.625  10.161 -21.282  1.00 91.95           N  
ATOM    897 HH21 ARG A  53       2.533   9.678 -22.165  1.00 91.95           H  
ATOM    898 HH22 ARG A  53       3.394   9.916 -20.675  1.00 91.95           H  
ATOM    899  CZ  ARG A  53       1.709  11.006 -20.898  1.00 91.95           C  
ATOM    900  N   SER A  54       0.187  16.522 -14.333  1.00 92.64           N  
ATOM    901  H   SER A  54       0.844  16.044 -13.733  1.00 92.64           H  
ATOM    902  CA  SER A  54      -0.477  17.712 -13.770  1.00 92.64           C  
ATOM    903  HA  SER A  54      -0.125  17.809 -12.743  1.00 92.64           H  
ATOM    904  C   SER A  54      -2.007  17.632 -13.658  1.00 92.64           C  
ATOM    905  CB  SER A  54      -0.030  18.982 -14.507  1.00 92.64           C  
ATOM    906  HB2 SER A  54      -0.418  18.976 -15.526  1.00 92.64           H  
ATOM    907  HB3 SER A  54      -0.420  19.860 -13.992  1.00 92.64           H  
ATOM    908  O   SER A  54      -2.654  18.632 -13.352  1.00 92.64           O  
ATOM    909  OG  SER A  54       1.385  19.051 -14.542  1.00 92.64           O  
ATOM    910  HG  SER A  54       1.692  19.163 -13.640  1.00 92.64           H  
ATOM    911  N   VAL A  55      -2.600  16.452 -13.856  1.00 97.24           N  
ATOM    912  H   VAL A  55      -2.032  15.664 -14.135  1.00 97.24           H  
ATOM    913  CA  VAL A  55      -4.016  16.181 -13.588  1.00 97.24           C  
ATOM    914  HA  VAL A  55      -4.541  17.131 -13.487  1.00 97.24           H  
ATOM    915  C   VAL A  55      -4.135  15.431 -12.265  1.00 97.24           C  
ATOM    916  CB  VAL A  55      -4.685  15.419 -14.746  1.00 97.24           C  
ATOM    917  HB  VAL A  55      -4.221  14.439 -14.855  1.00 97.24           H  
ATOM    918  O   VAL A  55      -3.378  14.495 -11.994  1.00 97.24           O  
ATOM    919  CG1 VAL A  55      -6.187  15.235 -14.489  1.00 97.24           C  
ATOM    920 HG11 VAL A  55      -6.671  16.201 -14.349  1.00 97.24           H  
ATOM    921 HG12 VAL A  55      -6.647  14.731 -15.340  1.00 97.24           H  
ATOM    922 HG13 VAL A  55      -6.353  14.611 -13.611  1.00 97.24           H  
ATOM    923  CG2 VAL A  55      -4.530  16.171 -16.074  1.00 97.24           C  
ATOM    924 HG21 VAL A  55      -4.938  17.179 -15.986  1.00 97.24           H  
ATOM    925 HG22 VAL A  55      -3.478  16.236 -16.349  1.00 97.24           H  
ATOM    926 HG23 VAL A  55      -5.056  15.638 -16.866  1.00 97.24           H  
ATOM    927  N   ARG A  56      -5.089  15.858 -11.432  1.00 97.87           N  
ATOM    928  H   ARG A  56      -5.704  16.589 -11.758  1.00 97.87           H  
ATOM    929  CA  ARG A  56      -5.365  15.253 -10.126  1.00 97.87           C  
ATOM    930  HA  ARG A  56      -4.464  14.748  -9.777  1.00 97.87           H  
ATOM    931  C   ARG A  56      -6.453  14.197 -10.225  1.00 97.87           C  
ATOM    932  CB  ARG A  56      -5.737  16.316  -9.091  1.00 97.87           C  
ATOM    933  HB2 ARG A  56      -6.561  16.922  -9.468  1.00 97.87           H  
ATOM    934  HB3 ARG A  56      -6.063  15.814  -8.180  1.00 97.87           H  
ATOM    935  O   ARG A  56      -7.522  14.433 -10.789  1.00 97.87           O  
ATOM    936  CG  ARG A  56      -4.540  17.210  -8.754  1.00 97.87           C  
ATOM    937  HG2 ARG A  56      -4.213  17.749  -9.643  1.00 97.87           H  
ATOM    938  HG3 ARG A  56      -3.719  16.593  -8.388  1.00 97.87           H  
ATOM    939  CD  ARG A  56      -4.945  18.212  -7.674  1.00 97.87           C  
ATOM    940  HD2 ARG A  56      -5.746  18.840  -8.064  1.00 97.87           H  
ATOM    941  HD3 ARG A  56      -5.310  17.664  -6.805  1.00 97.87           H  
ATOM    942  NE  ARG A  56      -3.800  19.046  -7.279  1.00 97.87           N  
ATOM    943  HE  ARG A  56      -2.896  18.758  -7.625  1.00 97.87           H  
ATOM    944  NH1 ARG A  56      -4.954  20.530  -5.960  1.00 97.87           N  
ATOM    945 HH11 ARG A  56      -4.958  21.343  -5.361  1.00 97.87           H  
ATOM    946 HH12 ARG A  56      -5.803  20.019  -6.155  1.00 97.87           H  
ATOM    947  NH2 ARG A  56      -2.744  20.752  -6.228  1.00 97.87           N  
ATOM    948 HH21 ARG A  56      -1.875  20.417  -6.617  1.00 97.87           H  
ATOM    949 HH22 ARG A  56      -2.749  21.569  -5.634  1.00 97.87           H  
ATOM    950  CZ  ARG A  56      -3.841  20.104  -6.493  1.00 97.87           C  
ATOM    951  N   TYR A  57      -6.190  13.071  -9.588  1.00 98.50           N  
ATOM    952  H   TYR A  57      -5.313  12.997  -9.091  1.00 98.50           H  
ATOM    953  CA  TYR A  57      -7.067  11.918  -9.531  1.00 98.50           C  
ATOM    954  HA  TYR A  57      -8.037  12.171  -9.961  1.00 98.50           H  
ATOM    955  C   TYR A  57      -7.279  11.492  -8.084  1.00 98.50           C  
ATOM    956  CB  TYR A  57      -6.464  10.789 -10.363  1.00 98.50           C  
ATOM    957  HB2 TYR A  57      -7.098   9.908 -10.260  1.00 98.50           H  
ATOM    958  HB3 TYR A  57      -5.486  10.530  -9.959  1.00 98.50           H  
ATOM    959  O   TYR A  57      -6.448  11.767  -7.216  1.00 98.50           O  
ATOM    960  CG  TYR A  57      -6.307  11.124 -11.830  1.00 98.50           C  
ATOM    961  CD1 TYR A  57      -7.389  10.976 -12.720  1.00 98.50           C  
ATOM    962  HD1 TYR A  57      -8.342  10.616 -12.364  1.00 98.50           H  
ATOM    963  CD2 TYR A  57      -5.071  11.610 -12.295  1.00 98.50           C  
ATOM    964  HD2 TYR A  57      -4.248  11.740 -11.607  1.00 98.50           H  
ATOM    965  CE1 TYR A  57      -7.224  11.292 -14.082  1.00 98.50           C  
ATOM    966  HE1 TYR A  57      -8.043  11.168 -14.775  1.00 98.50           H  
ATOM    967  CE2 TYR A  57      -4.905  11.934 -13.652  1.00 98.50           C  
ATOM    968  HE2 TYR A  57      -3.959  12.319 -14.000  1.00 98.50           H  
ATOM    969  OH  TYR A  57      -5.815  12.075 -15.861  1.00 98.50           O  
ATOM    970  HH  TYR A  57      -4.925  12.387 -16.039  1.00 98.50           H  
ATOM    971  CZ  TYR A  57      -5.980  11.766 -14.550  1.00 98.50           C  
ATOM    972  N   PHE A  58      -8.386  10.813  -7.819  1.00 98.58           N  
ATOM    973  H   PHE A  58      -9.047  10.636  -8.562  1.00 98.58           H  
ATOM    974  CA  PHE A  58      -8.634  10.179  -6.543  1.00 98.58           C  
ATOM    975  HA  PHE A  58      -7.657   9.897  -6.151  1.00 98.58           H  
ATOM    976  C   PHE A  58      -9.457   8.900  -6.685  1.00 98.58           C  
ATOM    977  CB  PHE A  58      -9.282  11.163  -5.556  1.00 98.58           C  
ATOM    978  HB2 PHE A  58      -9.131  10.775  -4.549  1.00 98.58           H  
ATOM    979  HB3 PHE A  58      -8.761  12.119  -5.604  1.00 98.58           H  
ATOM    980  O   PHE A  58     -10.335   8.785  -7.545  1.00 98.58           O  
ATOM    981  CG  PHE A  58     -10.769  11.389  -5.766  1.00 98.58           C  
ATOM    982  CD1 PHE A  58     -11.221  12.290  -6.748  1.00 98.58           C  
ATOM    983  HD1 PHE A  58     -10.508  12.817  -7.364  1.00 98.58           H  
ATOM    984  CD2 PHE A  58     -11.702  10.665  -4.999  1.00 98.58           C  
ATOM    985  HD2 PHE A  58     -11.362   9.943  -4.271  1.00 98.58           H  
ATOM    986  CE1 PHE A  58     -12.600  12.466  -6.961  1.00 98.58           C  
ATOM    987  HE1 PHE A  58     -12.945  13.136  -7.734  1.00 98.58           H  
ATOM    988  CE2 PHE A  58     -13.080  10.846  -5.206  1.00 98.58           C  
ATOM    989  HE2 PHE A  58     -13.789  10.263  -4.637  1.00 98.58           H  
ATOM    990  CZ  PHE A  58     -13.530  11.743  -6.191  1.00 98.58           C  
ATOM    991  HZ  PHE A  58     -14.588  11.859  -6.373  1.00 98.58           H  
ATOM    992  N   ALA A  59      -9.193   7.978  -5.769  1.00 98.76           N  
ATOM    993  H   ALA A  59      -8.450   8.180  -5.115  1.00 98.76           H  
ATOM    994  CA  ALA A  59      -9.983   6.788  -5.501  1.00 98.76           C  
ATOM    995  HA  ALA A  59     -10.898   6.798  -6.094  1.00 98.76           H  
ATOM    996  C   ALA A  59     -10.368   6.783  -4.019  1.00 98.76           C  
ATOM    997  CB  ALA A  59      -9.158   5.558  -5.887  1.00 98.76           C  
ATOM    998  HB1 ALA A  59      -9.665   4.650  -5.560  1.00 98.76           H  
ATOM    999  HB2 ALA A  59      -8.178   5.593  -5.411  1.00 98.76           H  
ATOM   1000  HB3 ALA A  59      -9.027   5.530  -6.968  1.00 98.76           H  
ATOM   1001  O   ALA A  59      -9.569   7.165  -3.161  1.00 98.76           O  
ATOM   1002  N   GLN A  60     -11.588   6.375  -3.700  1.00 98.66           N  
ATOM   1003  H   GLN A  60     -12.231   6.119  -4.436  1.00 98.66           H  
ATOM   1004  CA  GLN A  60     -12.105   6.322  -2.340  1.00 98.66           C  
ATOM   1005  HA  GLN A  60     -11.258   6.307  -1.654  1.00 98.66           H  
ATOM   1006  C   GLN A  60     -12.896   5.036  -2.129  1.00 98.66           C  
ATOM   1007  CB  GLN A  60     -12.929   7.587  -2.049  1.00 98.66           C  
ATOM   1008  HB2 GLN A  60     -12.269   8.446  -2.167  1.00 98.66           H  
ATOM   1009  HB3 GLN A  60     -13.736   7.673  -2.777  1.00 98.66           H  
ATOM   1010  O   GLN A  60     -13.703   4.657  -2.967  1.00 98.66           O  
ATOM   1011  CG  GLN A  60     -13.527   7.606  -0.629  1.00 98.66           C  
ATOM   1012  HG2 GLN A  60     -12.750   7.368   0.097  1.00 98.66           H  
ATOM   1013  HG3 GLN A  60     -14.306   6.846  -0.557  1.00 98.66           H  
ATOM   1014  CD  GLN A  60     -14.130   8.957  -0.244  1.00 98.66           C  
ATOM   1015  NE2 GLN A  60     -14.943   9.022   0.789  1.00 98.66           N  
ATOM   1016 HE21 GLN A  60     -15.201   9.951   1.091  1.00 98.66           H  
ATOM   1017 HE22 GLN A  60     -15.004   8.278   1.469  1.00 98.66           H  
ATOM   1018  OE1 GLN A  60     -13.854  10.000  -0.828  1.00 98.66           O  
ATOM   1019  N   TYR A  61     -12.688   4.393  -0.985  1.00 98.68           N  
ATOM   1020  H   TYR A  61     -12.000   4.771  -0.349  1.00 98.68           H  
ATOM   1021  CA  TYR A  61     -13.360   3.162  -0.577  1.00 98.68           C  
ATOM   1022  HA  TYR A  61     -14.144   2.901  -1.288  1.00 98.68           H  
ATOM   1023  C   TYR A  61     -13.988   3.405   0.789  1.00 98.68           C  
ATOM   1024  CB  TYR A  61     -12.344   2.011  -0.534  1.00 98.68           C  
ATOM   1025  HB2 TYR A  61     -12.855   1.100  -0.223  1.00 98.68           H  
ATOM   1026  HB3 TYR A  61     -11.580   2.225   0.214  1.00 98.68           H  
ATOM   1027  O   TYR A  61     -13.265   3.670   1.750  1.00 98.68           O  
ATOM   1028  CG  TYR A  61     -11.667   1.768  -1.866  1.00 98.68           C  
ATOM   1029  CD1 TYR A  61     -12.231   0.855  -2.775  1.00 98.68           C  
ATOM   1030  HD1 TYR A  61     -13.122   0.303  -2.514  1.00 98.68           H  
ATOM   1031  CD2 TYR A  61     -10.502   2.484  -2.212  1.00 98.68           C  
ATOM   1032  HD2 TYR A  61     -10.070   3.182  -1.510  1.00 98.68           H  
ATOM   1033  CE1 TYR A  61     -11.655   0.682  -4.044  1.00 98.68           C  
ATOM   1034  HE1 TYR A  61     -12.106   0.018  -4.767  1.00 98.68           H  
ATOM   1035  CE2 TYR A  61      -9.933   2.323  -3.488  1.00 98.68           C  
ATOM   1036  HE2 TYR A  61      -9.073   2.902  -3.790  1.00 98.68           H  
ATOM   1037  OH  TYR A  61     -10.083   1.412  -5.692  1.00 98.68           O  
ATOM   1038  HH  TYR A  61     -10.647   0.882  -6.261  1.00 98.68           H  
ATOM   1039  CZ  TYR A  61     -10.526   1.439  -4.413  1.00 98.68           C  
ATOM   1040  N   ARG A  62     -15.325   3.361   0.886  1.00 97.85           N  
ATOM   1041  H   ARG A  62     -15.852   3.127   0.057  1.00 97.85           H  
ATOM   1042  CA  ARG A  62     -16.028   3.624   2.163  1.00 97.85           C  
ATOM   1043  HA  ARG A  62     -15.560   4.486   2.640  1.00 97.85           H  
ATOM   1044  C   ARG A  62     -15.892   2.495   3.182  1.00 97.85           C  
ATOM   1045  CB  ARG A  62     -17.511   3.946   1.962  1.00 97.85           C  
ATOM   1046  HB2 ARG A  62     -18.014   3.111   1.473  1.00 97.85           H  
ATOM   1047  HB3 ARG A  62     -17.961   4.062   2.947  1.00 97.85           H  
ATOM   1048  O   ARG A  62     -16.259   2.674   4.334  1.00 97.85           O  
ATOM   1049  CG  ARG A  62     -17.768   5.235   1.182  1.00 97.85           C  
ATOM   1050  HG2 ARG A  62     -17.390   5.145   0.163  1.00 97.85           H  
ATOM   1051  HG3 ARG A  62     -17.272   6.065   1.685  1.00 97.85           H  
ATOM   1052  CD  ARG A  62     -19.281   5.466   1.163  1.00 97.85           C  
ATOM   1053  HD2 ARG A  62     -19.659   5.360   2.180  1.00 97.85           H  
ATOM   1054  HD3 ARG A  62     -19.746   4.694   0.549  1.00 97.85           H  
ATOM   1055  NE  ARG A  62     -19.623   6.792   0.616  1.00 97.85           N  
ATOM   1056  HE  ARG A  62     -19.196   7.021  -0.271  1.00 97.85           H  
ATOM   1057  NH1 ARG A  62     -21.012   7.506   2.312  1.00 97.85           N  
ATOM   1058 HH11 ARG A  62     -20.823   6.654   2.820  1.00 97.85           H  
ATOM   1059 HH12 ARG A  62     -21.629   8.199   2.712  1.00 97.85           H  
ATOM   1060  NH2 ARG A  62     -20.666   8.808   0.537  1.00 97.85           N  
ATOM   1061 HH21 ARG A  62     -20.246   8.978  -0.366  1.00 97.85           H  
ATOM   1062 HH22 ARG A  62     -21.291   9.488   0.947  1.00 97.85           H  
ATOM   1063  CZ  ARG A  62     -20.426   7.690   1.160  1.00 97.85           C  
ATOM   1064  N   GLU A  63     -15.407   1.336   2.769  1.00 98.14           N  
ATOM   1065  H   GLU A  63     -15.139   1.238   1.800  1.00 98.14           H  
ATOM   1066  CA  GLU A  63     -15.010   0.270   3.680  1.00 98.14           C  
ATOM   1067  HA  GLU A  63     -15.028   0.626   4.711  1.00 98.14           H  
ATOM   1068  C   GLU A  63     -13.582  -0.123   3.332  1.00 98.14           C  
ATOM   1069  CB  GLU A  63     -15.996  -0.892   3.555  1.00 98.14           C  
ATOM   1070  HB2 GLU A  63     -15.899  -1.309   2.553  1.00 98.14           H  
ATOM   1071  HB3 GLU A  63     -17.003  -0.490   3.672  1.00 98.14           H  
ATOM   1072  O   GLU A  63     -13.312  -0.563   2.214  1.00 98.14           O  
ATOM   1073  CG  GLU A  63     -15.791  -2.019   4.580  1.00 98.14           C  
ATOM   1074  HG2 GLU A  63     -15.888  -1.605   5.584  1.00 98.14           H  
ATOM   1075  HG3 GLU A  63     -14.784  -2.421   4.469  1.00 98.14           H  
ATOM   1076  CD  GLU A  63     -16.829  -3.141   4.378  1.00 98.14           C  
ATOM   1077  OE1 GLU A  63     -16.474  -4.341   4.442  1.00 98.14           O  
ATOM   1078  OE2 GLU A  63     -18.002  -2.825   4.076  1.00 98.14           O  
ATOM   1079  N   PHE A  64     -12.680   0.091   4.283  1.00 98.66           N  
ATOM   1080  H   PHE A  64     -12.967   0.570   5.124  1.00 98.66           H  
ATOM   1081  CA  PHE A  64     -11.279  -0.269   4.195  1.00 98.66           C  
ATOM   1082  HA  PHE A  64     -11.149  -1.033   3.429  1.00 98.66           H  
ATOM   1083  C   PHE A  64     -10.804  -0.828   5.529  1.00 98.66           C  
ATOM   1084  CB  PHE A  64     -10.442   0.949   3.801  1.00 98.66           C  
ATOM   1085  HB2 PHE A  64     -10.742   1.799   4.414  1.00 98.66           H  
ATOM   1086  HB3 PHE A  64     -10.651   1.197   2.761  1.00 98.66           H  
ATOM   1087  O   PHE A  64     -10.918  -0.172   6.568  1.00 98.66           O  
ATOM   1088  CG  PHE A  64      -8.950   0.723   3.972  1.00 98.66           C  
ATOM   1089  CD1 PHE A  64      -8.267   1.304   5.057  1.00 98.66           C  
ATOM   1090  HD1 PHE A  64      -8.809   1.897   5.779  1.00 98.66           H  
ATOM   1091  CD2 PHE A  64      -8.249  -0.106   3.079  1.00 98.66           C  
ATOM   1092  HD2 PHE A  64      -8.779  -0.620   2.291  1.00 98.66           H  
ATOM   1093  CE1 PHE A  64      -6.893   1.069   5.229  1.00 98.66           C  
ATOM   1094  HE1 PHE A  64      -6.386   1.464   6.098  1.00 98.66           H  
ATOM   1095  CE2 PHE A  64      -6.867  -0.308   3.232  1.00 98.66           C  
ATOM   1096  HE2 PHE A  64      -6.332  -0.949   2.547  1.00 98.66           H  
ATOM   1097  CZ  PHE A  64      -6.186   0.281   4.307  1.00 98.66           C  
ATOM   1098  HZ  PHE A  64      -5.133   0.087   4.448  1.00 98.66           H  
ATOM   1099  N   TYR A  65     -10.222  -2.017   5.476  1.00 98.67           N  
ATOM   1100  H   TYR A  65     -10.177  -2.502   4.591  1.00 98.67           H  
ATOM   1101  CA  TYR A  65      -9.440  -2.579   6.564  1.00 98.67           C  
ATOM   1102  HA  TYR A  65      -8.861  -1.779   7.024  1.00 98.67           H  
ATOM   1103  C   TYR A  65      -8.445  -3.592   6.009  1.00 98.67           C  
ATOM   1104  CB  TYR A  65     -10.355  -3.192   7.640  1.00 98.67           C  
ATOM   1105  HB2 TYR A  65     -11.031  -2.424   8.015  1.00 98.67           H  
ATOM   1106  HB3 TYR A  65      -9.739  -3.498   8.485  1.00 98.67           H  
ATOM   1107  O   TYR A  65      -8.544  -4.022   4.856  1.00 98.67           O  
ATOM   1108  CG  TYR A  65     -11.185  -4.379   7.196  1.00 98.67           C  
ATOM   1109  CD1 TYR A  65     -12.404  -4.178   6.519  1.00 98.67           C  
ATOM   1110  HD1 TYR A  65     -12.744  -3.175   6.305  1.00 98.67           H  
ATOM   1111  CD2 TYR A  65     -10.748  -5.685   7.490  1.00 98.67           C  
ATOM   1112  HD2 TYR A  65      -9.819  -5.848   8.017  1.00 98.67           H  
ATOM   1113  CE1 TYR A  65     -13.181  -5.282   6.120  1.00 98.67           C  
ATOM   1114  HE1 TYR A  65     -14.110  -5.139   5.588  1.00 98.67           H  
ATOM   1115  CE2 TYR A  65     -11.524  -6.790   7.099  1.00 98.67           C  
ATOM   1116  HE2 TYR A  65     -11.173  -7.788   7.315  1.00 98.67           H  
ATOM   1117  OH  TYR A  65     -13.449  -7.660   5.965  1.00 98.67           O  
ATOM   1118  HH  TYR A  65     -12.911  -8.451   6.044  1.00 98.67           H  
ATOM   1119  CZ  TYR A  65     -12.734  -6.590   6.398  1.00 98.67           C  
ATOM   1120  N   ILE A  66      -7.476  -3.963   6.836  1.00 98.84           N  
ATOM   1121  H   ILE A  66      -7.463  -3.586   7.773  1.00 98.84           H  
ATOM   1122  CA  ILE A  66      -6.625  -5.121   6.575  1.00 98.84           C  
ATOM   1123  HA  ILE A  66      -7.042  -5.651   5.719  1.00 98.84           H  
ATOM   1124  C   ILE A  66      -6.699  -6.084   7.754  1.00 98.84           C  
ATOM   1125  CB  ILE A  66      -5.182  -4.716   6.213  1.00 98.84           C  
ATOM   1126  HB  ILE A  66      -4.654  -5.621   5.912  1.00 98.84           H  
ATOM   1127  O   ILE A  66      -6.977  -5.651   8.871  1.00 98.84           O  
ATOM   1128  CG1 ILE A  66      -4.443  -4.112   7.422  1.00 98.84           C  
ATOM   1129 HG12 ILE A  66      -4.991  -3.247   7.795  1.00 98.84           H  
ATOM   1130 HG13 ILE A  66      -4.405  -4.856   8.217  1.00 98.84           H  
ATOM   1131  CG2 ILE A  66      -5.183  -3.751   5.014  1.00 98.84           C  
ATOM   1132 HG21 ILE A  66      -5.876  -4.106   4.252  1.00 98.84           H  
ATOM   1133 HG22 ILE A  66      -5.492  -2.754   5.328  1.00 98.84           H  
ATOM   1134 HG23 ILE A  66      -4.187  -3.709   4.572  1.00 98.84           H  
ATOM   1135  CD1 ILE A  66      -3.004  -3.702   7.114  1.00 98.84           C  
ATOM   1136 HD11 ILE A  66      -2.976  -2.884   6.394  1.00 98.84           H  
ATOM   1137 HD12 ILE A  66      -2.447  -4.554   6.724  1.00 98.84           H  
ATOM   1138 HD13 ILE A  66      -2.538  -3.369   8.041  1.00 98.84           H  
ATOM   1139  N   ASP A  67      -6.456  -7.368   7.512  1.00 98.78           N  
ATOM   1140  H   ASP A  67      -6.321  -7.656   6.554  1.00 98.78           H  
ATOM   1141  CA  ASP A  67      -6.356  -8.369   8.578  1.00 98.78           C  
ATOM   1142  HA  ASP A  67      -7.134  -8.169   9.316  1.00 98.78           H  
ATOM   1143  C   ASP A  67      -5.009  -8.288   9.320  1.00 98.78           C  
ATOM   1144  CB  ASP A  67      -6.613  -9.774   8.007  1.00 98.78           C  
ATOM   1145  HB2 ASP A  67      -5.939  -9.950   7.169  1.00 98.78           H  
ATOM   1146  HB3 ASP A  67      -6.397 -10.517   8.775  1.00 98.78           H  
ATOM   1147  O   ASP A  67      -4.098  -7.555   8.933  1.00 98.78           O  
ATOM   1148  CG  ASP A  67      -8.068  -9.979   7.571  1.00 98.78           C  
ATOM   1149  OD1 ASP A  67      -8.975  -9.608   8.347  1.00 98.78           O  
ATOM   1150  OD2 ASP A  67      -8.285 -10.513   6.458  1.00 98.78           O  
ATOM   1151  N   GLY A  68      -4.869  -9.050  10.406  1.00 98.56           N  
ATOM   1152  H   GLY A  68      -5.651  -9.625  10.686  1.00 98.56           H  
ATOM   1153  CA  GLY A  68      -3.621  -9.135  11.164  1.00 98.56           C  
ATOM   1154  HA2 GLY A  68      -3.817  -9.600  12.130  1.00 98.56           H  
ATOM   1155  HA3 GLY A  68      -3.248  -8.127  11.349  1.00 98.56           H  
ATOM   1156  C   GLY A  68      -2.520  -9.929  10.450  1.00 98.56           C  
ATOM   1157  O   GLY A  68      -2.725 -10.558   9.406  1.00 98.56           O  
ATOM   1158  N   GLU A  69      -1.332  -9.962  11.057  1.00 98.66           N  
ATOM   1159  H   GLU A  69      -1.192  -9.374  11.867  1.00 98.66           H  
ATOM   1160  CA  GLU A  69      -0.160 -10.658  10.506  1.00 98.66           C  
ATOM   1161  HA  GLU A  69       0.087 -10.203   9.547  1.00 98.66           H  
ATOM   1162  C   GLU A  69      -0.394 -12.164  10.272  1.00 98.66           C  
ATOM   1163  CB  GLU A  69       1.027 -10.461  11.463  1.00 98.66           C  
ATOM   1164  HB2 GLU A  69       0.861 -11.045  12.368  1.00 98.66           H  
ATOM   1165  HB3 GLU A  69       1.089  -9.409  11.741  1.00 98.66           H  
ATOM   1166  O   GLU A  69       0.152 -12.741   9.326  1.00 98.66           O  
ATOM   1167  CG  GLU A  69       2.352 -10.884  10.810  1.00 98.66           C  
ATOM   1168  HG2 GLU A  69       2.457 -10.327   9.878  1.00 98.66           H  
ATOM   1169  HG3 GLU A  69       2.324 -11.948  10.574  1.00 98.66           H  
ATOM   1170  CD  GLU A  69       3.591 -10.614  11.670  1.00 98.66           C  
ATOM   1171  OE1 GLU A  69       4.709 -10.633  11.105  1.00 98.66           O  
ATOM   1172  OE2 GLU A  69       3.471 -10.390  12.895  1.00 98.66           O  
ATOM   1173  N   SER A  70      -1.235 -12.804  11.095  1.00 98.38           N  
ATOM   1174  H   SER A  70      -1.719 -12.264  11.798  1.00 98.38           H  
ATOM   1175  CA  SER A  70      -1.599 -14.224  10.957  1.00 98.38           C  
ATOM   1176  HA  SER A  70      -0.689 -14.822  11.004  1.00 98.38           H  
ATOM   1177  C   SER A  70      -2.278 -14.538   9.624  1.00 98.38           C  
ATOM   1178  CB  SER A  70      -2.518 -14.659  12.103  1.00 98.38           C  
ATOM   1179  HB2 SER A  70      -1.973 -14.598  13.045  1.00 98.38           H  
ATOM   1180  HB3 SER A  70      -2.828 -15.692  11.941  1.00 98.38           H  
ATOM   1181  O   SER A  70      -2.127 -15.650   9.119  1.00 98.38           O  
ATOM   1182  OG  SER A  70      -3.658 -13.824  12.169  1.00 98.38           O  
ATOM   1183  HG  SER A  70      -4.340 -14.247  12.696  1.00 98.38           H  
ATOM   1184  N   ASP A  71      -2.951 -13.553   9.025  1.00 98.62           N  
ATOM   1185  H   ASP A  71      -3.031 -12.667   9.503  1.00 98.62           H  
ATOM   1186  CA  ASP A  71      -3.539 -13.643   7.690  1.00 98.62           C  
ATOM   1187  HA  ASP A  71      -3.367 -14.660   7.337  1.00 98.62           H  
ATOM   1188  C   ASP A  71      -2.840 -12.734   6.671  1.00 98.62           C  
ATOM   1189  CB  ASP A  71      -5.051 -13.436   7.759  1.00 98.62           C  
ATOM   1190  HB2 ASP A  71      -5.431 -13.867   8.685  1.00 98.62           H  
ATOM   1191  HB3 ASP A  71      -5.275 -12.369   7.757  1.00 98.62           H  
ATOM   1192  O   ASP A  71      -3.412 -12.303   5.668  1.00 98.62           O  
ATOM   1193  CG  ASP A  71      -5.759 -14.127   6.596  1.00 98.62           C  
ATOM   1194  OD1 ASP A  71      -5.114 -14.815   5.760  1.00 98.62           O  
ATOM   1195  OD2 ASP A  71      -7.001 -14.057   6.540  1.00 98.62           O  
ATOM   1196  N   LYS A  72      -1.557 -12.455   6.931  1.00 98.77           N  
ATOM   1197  H   LYS A  72      -1.189 -12.780   7.814  1.00 98.77           H  
ATOM   1198  CA  LYS A  72      -0.647 -11.760   6.016  1.00 98.77           C  
ATOM   1199  HA  LYS A  72       0.258 -11.526   6.576  1.00 98.77           H  
ATOM   1200  C   LYS A  72      -1.177 -10.403   5.557  1.00 98.77           C  
ATOM   1201  CB  LYS A  72      -0.281 -12.684   4.836  1.00 98.77           C  
ATOM   1202  HB2 LYS A  72       0.466 -12.194   4.212  1.00 98.77           H  
ATOM   1203  HB3 LYS A  72      -1.174 -12.829   4.229  1.00 98.77           H  
ATOM   1204  O   LYS A  72      -1.003 -10.037   4.395  1.00 98.77           O  
ATOM   1205  CG  LYS A  72       0.251 -14.067   5.233  1.00 98.77           C  
ATOM   1206  HG2 LYS A  72       0.475 -14.626   4.324  1.00 98.77           H  
ATOM   1207  HG3 LYS A  72      -0.506 -14.616   5.793  1.00 98.77           H  
ATOM   1208  CD  LYS A  72       1.525 -13.941   6.069  1.00 98.77           C  
ATOM   1209  HD2 LYS A  72       2.267 -13.376   5.506  1.00 98.77           H  
ATOM   1210  HD3 LYS A  72       1.302 -13.416   6.997  1.00 98.77           H  
ATOM   1211  CE  LYS A  72       2.081 -15.320   6.405  1.00 98.77           C  
ATOM   1212  HE2 LYS A  72       2.389 -15.804   5.479  1.00 98.77           H  
ATOM   1213  HE3 LYS A  72       1.292 -15.913   6.868  1.00 98.77           H  
ATOM   1214  NZ  LYS A  72       3.228 -15.175   7.330  1.00 98.77           N  
ATOM   1215  HZ1 LYS A  72       2.934 -14.693   8.168  1.00 98.77           H  
ATOM   1216  HZ2 LYS A  72       3.943 -14.615   6.889  1.00 98.77           H  
ATOM   1217  HZ3 LYS A  72       3.618 -16.075   7.572  1.00 98.77           H  
ATOM   1218  N   TYR A  73      -1.805  -9.658   6.467  1.00 98.82           N  
ATOM   1219  H   TYR A  73      -1.960 -10.042   7.388  1.00 98.82           H  
ATOM   1220  CA  TYR A  73      -2.292  -8.306   6.198  1.00 98.82           C  
ATOM   1221  HA  TYR A  73      -2.898  -8.006   7.053  1.00 98.82           H  
ATOM   1222  C   TYR A  73      -3.235  -8.225   4.992  1.00 98.82           C  
ATOM   1223  CB  TYR A  73      -1.105  -7.332   6.118  1.00 98.82           C  
ATOM   1224  HB2 TYR A  73      -1.482  -6.324   5.941  1.00 98.82           H  
ATOM   1225  HB3 TYR A  73      -0.486  -7.591   5.259  1.00 98.82           H  
ATOM   1226  O   TYR A  73      -3.138  -7.293   4.194  1.00 98.82           O  
ATOM   1227  CG  TYR A  73      -0.242  -7.298   7.360  1.00 98.82           C  
ATOM   1228  CD1 TYR A  73      -0.794  -6.856   8.578  1.00 98.82           C  
ATOM   1229  HD1 TYR A  73      -1.829  -6.551   8.629  1.00 98.82           H  
ATOM   1230  CD2 TYR A  73       1.112  -7.684   7.298  1.00 98.82           C  
ATOM   1231  HD2 TYR A  73       1.533  -8.030   6.367  1.00 98.82           H  
ATOM   1232  CE1 TYR A  73      -0.002  -6.812   9.739  1.00 98.82           C  
ATOM   1233  HE1 TYR A  73      -0.429  -6.488  10.677  1.00 98.82           H  
ATOM   1234  CE2 TYR A  73       1.911  -7.624   8.456  1.00 98.82           C  
ATOM   1235  HE2 TYR A  73       2.949  -7.922   8.428  1.00 98.82           H  
ATOM   1236  OH  TYR A  73       2.108  -7.169  10.806  1.00 98.82           O  
ATOM   1237  HH  TYR A  73       1.584  -6.962  11.583  1.00 98.82           H  
ATOM   1238  CZ  TYR A  73       1.351  -7.197   9.681  1.00 98.82           C  
ATOM   1239  N   ARG A  74      -4.119  -9.219   4.821  1.00 98.81           N  
ATOM   1240  H   ARG A  74      -4.126  -9.975   5.491  1.00 98.81           H  
ATOM   1241  CA  ARG A  74      -5.058  -9.282   3.695  1.00 98.81           C  
ATOM   1242  HA  ARG A  74      -4.472  -9.380   2.780  1.00 98.81           H  
ATOM   1243  C   ARG A  74      -5.886  -8.001   3.575  1.00 98.81           C  
ATOM   1244  CB  ARG A  74      -5.956 -10.514   3.842  1.00 98.81           C  
ATOM   1245  HB2 ARG A  74      -5.329 -11.405   3.884  1.00 98.81           H  
ATOM   1246  HB3 ARG A  74      -6.514 -10.439   4.776  1.00 98.81           H  
ATOM   1247  O   ARG A  74      -6.427  -7.528   4.567  1.00 98.81           O  
ATOM   1248  CG  ARG A  74      -6.936 -10.630   2.667  1.00 98.81           C  
ATOM   1249  HG2 ARG A  74      -7.557  -9.736   2.607  1.00 98.81           H  
ATOM   1250  HG3 ARG A  74      -6.361 -10.722   1.746  1.00 98.81           H  
ATOM   1251  CD  ARG A  74      -7.884 -11.817   2.811  1.00 98.81           C  
ATOM   1252  HD2 ARG A  74      -8.419 -11.689   3.752  1.00 98.81           H  
ATOM   1253  HD3 ARG A  74      -8.607 -11.787   1.995  1.00 98.81           H  
ATOM   1254  NE  ARG A  74      -7.166 -13.103   2.771  1.00 98.81           N  
ATOM   1255  HE  ARG A  74      -6.390 -13.179   2.129  1.00 98.81           H  
ATOM   1256  NH1 ARG A  74      -8.435 -14.167   4.349  1.00 98.81           N  
ATOM   1257 HH11 ARG A  74      -8.147 -14.399   5.289  1.00 98.81           H  
ATOM   1258 HH12 ARG A  74      -9.012 -13.338   4.355  1.00 98.81           H  
ATOM   1259  NH2 ARG A  74      -6.625 -15.151   3.610  1.00 98.81           N  
ATOM   1260 HH21 ARG A  74      -7.103 -15.912   4.071  1.00 98.81           H  
ATOM   1261 HH22 ARG A  74      -5.846 -14.910   4.207  1.00 98.81           H  
ATOM   1262  CZ  ARG A  74      -7.416 -14.130   3.551  1.00 98.81           C  
ATOM   1263  N   LEU A  75      -5.987  -7.470   2.358  1.00 98.87           N  
ATOM   1264  H   LEU A  75      -5.519  -7.948   1.601  1.00 98.87           H  
ATOM   1265  CA  LEU A  75      -6.697  -6.232   2.036  1.00 98.87           C  
ATOM   1266  HA  LEU A  75      -6.530  -5.518   2.842  1.00 98.87           H  
ATOM   1267  C   LEU A  75      -8.203  -6.440   1.890  1.00 98.87           C  
ATOM   1268  CB  LEU A  75      -6.093  -5.676   0.737  1.00 98.87           C  
ATOM   1269  HB2 LEU A  75      -5.040  -5.468   0.924  1.00 98.87           H  
ATOM   1270  HB3 LEU A  75      -6.156  -6.446  -0.031  1.00 98.87           H  
ATOM   1271  O   LEU A  75      -8.626  -7.371   1.210  1.00 98.87           O  
ATOM   1272  CG  LEU A  75      -6.716  -4.388   0.181  1.00 98.87           C  
ATOM   1273  HG  LEU A  75      -7.768  -4.555  -0.047  1.00 98.87           H  
ATOM   1274  CD1 LEU A  75      -6.575  -3.216   1.153  1.00 98.87           C  
ATOM   1275 HD11 LEU A  75      -5.529  -3.087   1.429  1.00 98.87           H  
ATOM   1276 HD12 LEU A  75      -7.170  -3.395   2.049  1.00 98.87           H  
ATOM   1277 HD13 LEU A  75      -6.942  -2.308   0.673  1.00 98.87           H  
ATOM   1278  CD2 LEU A  75      -5.989  -4.020  -1.110  1.00 98.87           C  
ATOM   1279 HD21 LEU A  75      -6.414  -3.114  -1.542  1.00 98.87           H  
ATOM   1280 HD22 LEU A  75      -6.092  -4.830  -1.832  1.00 98.87           H  
ATOM   1281 HD23 LEU A  75      -4.929  -3.856  -0.912  1.00 98.87           H  
ATOM   1282  N   HIS A  76      -8.996  -5.512   2.426  1.00 98.78           N  
ATOM   1283  H   HIS A  76      -8.601  -4.831   3.059  1.00 98.78           H  
ATOM   1284  CA  HIS A  76     -10.439  -5.441   2.205  1.00 98.78           C  
ATOM   1285  HA  HIS A  76     -10.711  -6.158   1.430  1.00 98.78           H  
ATOM   1286  C   HIS A  76     -10.857  -4.043   1.750  1.00 98.78           C  
ATOM   1287  CB  HIS A  76     -11.187  -5.879   3.459  1.00 98.78           C  
ATOM   1288  HB2 HIS A  76     -12.260  -5.821   3.273  1.00 98.78           H  
ATOM   1289  HB3 HIS A  76     -10.942  -5.202   4.277  1.00 98.78           H  
ATOM   1290  O   HIS A  76     -10.523  -3.044   2.388  1.00 98.78           O  
ATOM   1291  CG  HIS A  76     -10.845  -7.286   3.865  1.00 98.78           C  
ATOM   1292  CD2 HIS A  76      -9.833  -7.631   4.708  1.00 98.78           C  
ATOM   1293  HD2 HIS A  76      -9.144  -6.957   5.194  1.00 98.78           H  
ATOM   1294  ND1 HIS A  76     -11.516  -8.444   3.457  1.00 98.78           N  
ATOM   1295  CE1 HIS A  76     -10.895  -9.454   4.084  1.00 98.78           C  
ATOM   1296  HE1 HIS A  76     -11.180 -10.493   4.008  1.00 98.78           H  
ATOM   1297  NE2 HIS A  76      -9.892  -8.995   4.848  1.00 98.78           N  
ATOM   1298  HE2 HIS A  76      -9.315  -9.549   5.464  1.00 98.78           H  
ATOM   1299  N   LEU A  77     -11.590  -3.980   0.640  1.00 98.53           N  
ATOM   1300  H   LEU A  77     -11.781  -4.853   0.169  1.00 98.53           H  
ATOM   1301  CA  LEU A  77     -12.066  -2.762  -0.013  1.00 98.53           C  
ATOM   1302  HA  LEU A  77     -12.025  -1.925   0.684  1.00 98.53           H  
ATOM   1303  C   LEU A  77     -13.510  -2.951  -0.478  1.00 98.53           C  
ATOM   1304  CB  LEU A  77     -11.191  -2.455  -1.242  1.00 98.53           C  
ATOM   1305  HB2 LEU A  77     -11.207  -3.331  -1.892  1.00 98.53           H  
ATOM   1306  HB3 LEU A  77     -11.644  -1.634  -1.798  1.00 98.53           H  
ATOM   1307  O   LEU A  77     -13.815  -3.924  -1.170  1.00 98.53           O  
ATOM   1308  CG  LEU A  77      -9.727  -2.096  -0.955  1.00 98.53           C  
ATOM   1309  HG  LEU A  77      -9.273  -2.861  -0.325  1.00 98.53           H  
ATOM   1310  CD1 LEU A  77      -8.977  -2.042  -2.284  1.00 98.53           C  
ATOM   1311 HD11 LEU A  77      -9.470  -1.355  -2.972  1.00 98.53           H  
ATOM   1312 HD12 LEU A  77      -8.945  -3.034  -2.735  1.00 98.53           H  
ATOM   1313 HD13 LEU A  77      -7.955  -1.700  -2.119  1.00 98.53           H  
ATOM   1314  CD2 LEU A  77      -9.580  -0.736  -0.277  1.00 98.53           C  
ATOM   1315 HD21 LEU A  77     -10.195  -0.702   0.623  1.00 98.53           H  
ATOM   1316 HD22 LEU A  77      -8.534  -0.574  -0.016  1.00 98.53           H  
ATOM   1317 HD23 LEU A  77      -9.900   0.048  -0.962  1.00 98.53           H  
ATOM   1318  N   LYS A  78     -14.398  -2.003  -0.161  1.00 98.21           N  
ATOM   1319  H   LYS A  78     -14.096  -1.271   0.466  1.00 98.21           H  
ATOM   1320  CA  LYS A  78     -15.742  -1.927  -0.762  1.00 98.21           C  
ATOM   1321  HA  LYS A  78     -15.690  -2.393  -1.746  1.00 98.21           H  
ATOM   1322  C   LYS A  78     -16.194  -0.488  -0.980  1.00 98.21           C  
ATOM   1323  CB  LYS A  78     -16.799  -2.690   0.066  1.00 98.21           C  
ATOM   1324  HB2 LYS A  78     -17.729  -2.708  -0.501  1.00 98.21           H  
ATOM   1325  HB3 LYS A  78     -17.005  -2.151   0.991  1.00 98.21           H  
ATOM   1326  O   LYS A  78     -15.621   0.461  -0.439  1.00 98.21           O  
ATOM   1327  CG  LYS A  78     -16.437  -4.143   0.399  1.00 98.21           C  
ATOM   1328  HG2 LYS A  78     -16.219  -4.691  -0.518  1.00 98.21           H  
ATOM   1329  HG3 LYS A  78     -15.564  -4.156   1.052  1.00 98.21           H  
ATOM   1330  CD  LYS A  78     -17.601  -4.822   1.119  1.00 98.21           C  
ATOM   1331  HD2 LYS A  78     -17.913  -4.185   1.947  1.00 98.21           H  
ATOM   1332  HD3 LYS A  78     -18.445  -4.939   0.438  1.00 98.21           H  
ATOM   1333  CE  LYS A  78     -17.166  -6.193   1.641  1.00 98.21           C  
ATOM   1334  HE2 LYS A  78     -17.544  -6.976   0.984  1.00 98.21           H  
ATOM   1335  HE3 LYS A  78     -16.077  -6.234   1.636  1.00 98.21           H  
ATOM   1336  NZ  LYS A  78     -17.638  -6.378   3.031  1.00 98.21           N  
ATOM   1337  HZ1 LYS A  78     -17.248  -5.636   3.594  1.00 98.21           H  
ATOM   1338  HZ2 LYS A  78     -17.297  -7.234   3.444  1.00 98.21           H  
ATOM   1339  HZ3 LYS A  78     -18.640  -6.286   3.119  1.00 98.21           H  
ATOM   1340  N   ASN A  79     -17.297  -0.353  -1.719  1.00 98.05           N  
ATOM   1341  H   ASN A  79     -17.714  -1.197  -2.084  1.00 98.05           H  
ATOM   1342  CA  ASN A  79     -18.022   0.903  -1.918  1.00 98.05           C  
ATOM   1343  HA  ASN A  79     -18.822   0.717  -2.635  1.00 98.05           H  
ATOM   1344  C   ASN A  79     -17.133   1.991  -2.539  1.00 98.05           C  
ATOM   1345  CB  ASN A  79     -18.679   1.312  -0.588  1.00 98.05           C  
ATOM   1346  HB2 ASN A  79     -17.884   1.493   0.136  1.00 98.05           H  
ATOM   1347  HB3 ASN A  79     -19.249   2.230  -0.725  1.00 98.05           H  
ATOM   1348  O   ASN A  79     -16.955   3.066  -1.959  1.00 98.05           O  
ATOM   1349  CG  ASN A  79     -19.607   0.255  -0.027  1.00 98.05           C  
ATOM   1350  ND2 ASN A  79     -19.606   0.058   1.271  1.00 98.05           N  
ATOM   1351 HD21 ASN A  79     -20.177  -0.702   1.612  1.00 98.05           H  
ATOM   1352 HD22 ASN A  79     -18.935   0.515   1.873  1.00 98.05           H  
ATOM   1353  OD1 ASN A  79     -20.323  -0.415  -0.748  1.00 98.05           O  
ATOM   1354  N   PHE A  80     -16.556   1.667  -3.699  1.00 98.64           N  
ATOM   1355  H   PHE A  80     -16.738   0.759  -4.103  1.00 98.64           H  
ATOM   1356  CA  PHE A  80     -15.689   2.561  -4.456  1.00 98.64           C  
ATOM   1357  HA  PHE A  80     -14.878   2.872  -3.799  1.00 98.64           H  
ATOM   1358  C   PHE A  80     -16.430   3.808  -4.958  1.00 98.64           C  
ATOM   1359  CB  PHE A  80     -15.053   1.809  -5.631  1.00 98.64           C  
ATOM   1360  HB2 PHE A  80     -14.368   1.056  -5.241  1.00 98.64           H  
ATOM   1361  HB3 PHE A  80     -15.831   1.287  -6.187  1.00 98.64           H  
ATOM   1362  O   PHE A  80     -17.540   3.727  -5.489  1.00 98.64           O  
ATOM   1363  CG  PHE A  80     -14.299   2.714  -6.591  1.00 98.64           C  
ATOM   1364  CD1 PHE A  80     -14.912   3.149  -7.782  1.00 98.64           C  
ATOM   1365  HD1 PHE A  80     -15.915   2.826  -8.020  1.00 98.64           H  
ATOM   1366  CD2 PHE A  80     -12.998   3.146  -6.285  1.00 98.64           C  
ATOM   1367  HD2 PHE A  80     -12.535   2.840  -5.359  1.00 98.64           H  
ATOM   1368  CE1 PHE A  80     -14.212   3.981  -8.677  1.00 98.64           C  
ATOM   1369  HE1 PHE A  80     -14.670   4.291  -9.605  1.00 98.64           H  
ATOM   1370  CE2 PHE A  80     -12.288   3.947  -7.195  1.00 98.64           C  
ATOM   1371  HE2 PHE A  80     -11.262   4.217  -6.991  1.00 98.64           H  
ATOM   1372  CZ  PHE A  80     -12.892   4.364  -8.390  1.00 98.64           C  
ATOM   1373  HZ  PHE A  80     -12.337   4.964  -9.095  1.00 98.64           H  
ATOM   1374  N   THR A  81     -15.770   4.958  -4.857  1.00 98.60           N  
ATOM   1375  H   THR A  81     -14.893   4.941  -4.357  1.00 98.60           H  
ATOM   1376  CA  THR A  81     -16.059   6.181  -5.608  1.00 98.60           C  
ATOM   1377  HA  THR A  81     -16.615   5.913  -6.507  1.00 98.60           H  
ATOM   1378  C   THR A  81     -14.742   6.822  -6.048  1.00 98.60           C  
ATOM   1379  CB  THR A  81     -16.896   7.189  -4.802  1.00 98.60           C  
ATOM   1380  HB  THR A  81     -17.074   8.059  -5.435  1.00 98.60           H  
ATOM   1381  O   THR A  81     -13.716   6.681  -5.391  1.00 98.60           O  
ATOM   1382  CG2 THR A  81     -18.253   6.641  -4.362  1.00 98.60           C  
ATOM   1383 HG21 THR A  81     -18.847   7.435  -3.910  1.00 98.60           H  
ATOM   1384 HG22 THR A  81     -18.785   6.249  -5.229  1.00 98.60           H  
ATOM   1385 HG23 THR A  81     -18.113   5.835  -3.642  1.00 98.60           H  
ATOM   1386  OG1 THR A  81     -16.240   7.625  -3.633  1.00 98.60           O  
ATOM   1387  HG1 THR A  81     -16.743   8.352  -3.260  1.00 98.60           H  
ATOM   1388  N   GLY A  82     -14.731   7.553  -7.158  1.00 98.24           N  
ATOM   1389  H   GLY A  82     -15.550   7.606  -7.746  1.00 98.24           H  
ATOM   1390  CA  GLY A  82     -13.499   8.157  -7.661  1.00 98.24           C  
ATOM   1391  HA2 GLY A  82     -13.144   8.918  -6.966  1.00 98.24           H  
ATOM   1392  HA3 GLY A  82     -12.728   7.391  -7.740  1.00 98.24           H  
ATOM   1393  C   GLY A  82     -13.678   8.786  -9.032  1.00 98.24           C  
ATOM   1394  O   GLY A  82     -14.753   8.705  -9.623  1.00 98.24           O  
ATOM   1395  N   ASN A  83     -12.615   9.403  -9.540  1.00 98.16           N  
ATOM   1396  H   ASN A  83     -11.769   9.424  -8.988  1.00 98.16           H  
ATOM   1397  CA  ASN A  83     -12.531   9.896 -10.921  1.00 98.16           C  
ATOM   1398  HA  ASN A  83     -13.489   9.713 -11.406  1.00 98.16           H  
ATOM   1399  C   ASN A  83     -11.508   9.099 -11.757  1.00 98.16           C  
ATOM   1400  CB  ASN A  83     -12.315  11.422 -10.930  1.00 98.16           C  
ATOM   1401  HB2 ASN A  83     -12.441  11.777 -11.953  1.00 98.16           H  
ATOM   1402  HB3 ASN A  83     -13.068  11.902 -10.305  1.00 98.16           H  
ATOM   1403  O   ASN A  83     -10.898   9.635 -12.681  1.00 98.16           O  
ATOM   1404  CG  ASN A  83     -10.939  11.843 -10.451  1.00 98.16           C  
ATOM   1405  ND2 ASN A  83     -10.545  13.070 -10.709  1.00 98.16           N  
ATOM   1406 HD21 ASN A  83      -9.578  13.302 -10.531  1.00 98.16           H  
ATOM   1407 HD22 ASN A  83     -11.113  13.660 -11.301  1.00 98.16           H  
ATOM   1408  OD1 ASN A  83     -10.212  11.095  -9.829  1.00 98.16           O  
ATOM   1409  N   VAL A  84     -11.326   7.822 -11.413  1.00 97.83           N  
ATOM   1410  H   VAL A  84     -11.907   7.456 -10.672  1.00 97.83           H  
ATOM   1411  CA  VAL A  84     -10.472   6.829 -12.085  1.00 97.83           C  
ATOM   1412  HA  VAL A  84     -10.216   7.188 -13.082  1.00 97.83           H  
ATOM   1413  C   VAL A  84     -11.240   5.517 -12.250  1.00 97.83           C  
ATOM   1414  CB  VAL A  84      -9.162   6.579 -11.311  1.00 97.83           C  
ATOM   1415  HB  VAL A  84      -8.589   5.813 -11.834  1.00 97.83           H  
ATOM   1416  O   VAL A  84     -12.272   5.324 -11.607  1.00 97.83           O  
ATOM   1417  CG1 VAL A  84      -8.314   7.844 -11.277  1.00 97.83           C  
ATOM   1418 HG11 VAL A  84      -7.363   7.620 -10.795  1.00 97.83           H  
ATOM   1419 HG12 VAL A  84      -8.134   8.191 -12.295  1.00 97.83           H  
ATOM   1420 HG13 VAL A  84      -8.835   8.619 -10.714  1.00 97.83           H  
ATOM   1421  CG2 VAL A  84      -9.381   6.119  -9.865  1.00 97.83           C  
ATOM   1422 HG21 VAL A  84      -9.945   6.863  -9.302  1.00 97.83           H  
ATOM   1423 HG22 VAL A  84      -9.919   5.172  -9.854  1.00 97.83           H  
ATOM   1424 HG23 VAL A  84      -8.416   5.967  -9.382  1.00 97.83           H  
ATOM   1425  N   ILE A  85     -10.746   4.611 -13.095  1.00 98.04           N  
ATOM   1426  H   ILE A  85      -9.862   4.796 -13.547  1.00 98.04           H  
ATOM   1427  CA  ILE A  85     -11.262   3.236 -13.170  1.00 98.04           C  
ATOM   1428  HA  ILE A  85     -12.349   3.266 -13.238  1.00 98.04           H  
ATOM   1429  C   ILE A  85     -10.882   2.510 -11.875  1.00 98.04           C  
ATOM   1430  CB  ILE A  85     -10.707   2.517 -14.423  1.00 98.04           C  
ATOM   1431  HB  ILE A  85      -9.618   2.547 -14.388  1.00 98.04           H  
ATOM   1432  O   ILE A  85      -9.740   2.629 -11.440  1.00 98.04           O  
ATOM   1433  CG1 ILE A  85     -11.187   3.251 -15.699  1.00 98.04           C  
ATOM   1434 HG12 ILE A  85     -10.881   4.297 -15.652  1.00 98.04           H  
ATOM   1435 HG13 ILE A  85     -12.276   3.224 -15.741  1.00 98.04           H  
ATOM   1436  CG2 ILE A  85     -11.147   1.040 -14.458  1.00 98.04           C  
ATOM   1437 HG21 ILE A  85     -10.676   0.528 -15.297  1.00 98.04           H  
ATOM   1438 HG22 ILE A  85     -12.231   0.965 -14.548  1.00 98.04           H  
ATOM   1439 HG23 ILE A  85     -10.825   0.513 -13.560  1.00 98.04           H  
ATOM   1440  CD1 ILE A  85     -10.632   2.685 -17.010  1.00 98.04           C  
ATOM   1441 HD11 ILE A  85     -10.913   3.342 -17.833  1.00 98.04           H  
ATOM   1442 HD12 ILE A  85      -9.545   2.622 -16.959  1.00 98.04           H  
ATOM   1443 HD13 ILE A  85     -11.044   1.695 -17.205  1.00 98.04           H  
ATOM   1444  N   ASP A  86     -11.815   1.767 -11.268  1.00 98.37           N  
ATOM   1445  H   ASP A  86     -12.737   1.711 -11.675  1.00 98.37           H  
ATOM   1446  CA  ASP A  86     -11.582   1.012 -10.026  1.00 98.37           C  
ATOM   1447  HA  ASP A  86     -11.048   1.664  -9.335  1.00 98.37           H  
ATOM   1448  C   ASP A  86     -10.705  -0.229 -10.248  1.00 98.37           C  
ATOM   1449  CB  ASP A  86     -12.903   0.629  -9.352  1.00 98.37           C  
ATOM   1450  HB2 ASP A  86     -13.530   1.517  -9.268  1.00 98.37           H  
ATOM   1451  HB3 ASP A  86     -13.438  -0.089  -9.974  1.00 98.37           H  
ATOM   1452  O   ASP A  86     -11.162  -1.371 -10.260  1.00 98.37           O  
ATOM   1453  CG  ASP A  86     -12.679   0.031  -7.954  1.00 98.37           C  
ATOM   1454  OD1 ASP A  86     -11.548   0.113  -7.411  1.00 98.37           O  
ATOM   1455  OD2 ASP A  86     -13.649  -0.521  -7.390  1.00 98.37           O  
ATOM   1456  N   GLU A  87      -9.416   0.005 -10.450  1.00 97.28           N  
ATOM   1457  H   GLU A  87      -9.129   0.964 -10.583  1.00 97.28           H  
ATOM   1458  CA  GLU A  87      -8.438  -1.055 -10.669  1.00 97.28           C  
ATOM   1459  HA  GLU A  87      -8.910  -1.869 -11.219  1.00 97.28           H  
ATOM   1460  C   GLU A  87      -7.922  -1.637  -9.348  1.00 97.28           C  
ATOM   1461  CB  GLU A  87      -7.300  -0.505 -11.532  1.00 97.28           C  
ATOM   1462  HB2 GLU A  87      -6.915   0.407 -11.076  1.00 97.28           H  
ATOM   1463  HB3 GLU A  87      -6.496  -1.240 -11.569  1.00 97.28           H  
ATOM   1464  O   GLU A  87      -7.548  -2.810  -9.299  1.00 97.28           O  
ATOM   1465  CG  GLU A  87      -7.782  -0.217 -12.962  1.00 97.28           C  
ATOM   1466  HG2 GLU A  87      -8.158  -1.143 -13.399  1.00 97.28           H  
ATOM   1467  HG3 GLU A  87      -8.603   0.499 -12.927  1.00 97.28           H  
ATOM   1468  CD  GLU A  87      -6.684   0.374 -13.853  1.00 97.28           C  
ATOM   1469  OE1 GLU A  87      -6.615  -0.001 -15.041  1.00 97.28           O  
ATOM   1470  OE2 GLU A  87      -5.942   1.265 -13.388  1.00 97.28           O  
ATOM   1471  N   PHE A  88      -7.944  -0.862  -8.258  1.00 98.31           N  
ATOM   1472  H   PHE A  88      -8.322   0.071  -8.337  1.00 98.31           H  
ATOM   1473  CA  PHE A  88      -7.431  -1.319  -6.966  1.00 98.31           C  
ATOM   1474  HA  PHE A  88      -6.501  -1.849  -7.174  1.00 98.31           H  
ATOM   1475  C   PHE A  88      -8.361  -2.340  -6.289  1.00 98.31           C  
ATOM   1476  CB  PHE A  88      -7.077  -0.113  -6.084  1.00 98.31           C  
ATOM   1477  HB2 PHE A  88      -8.001   0.404  -5.824  1.00 98.31           H  
ATOM   1478  HB3 PHE A  88      -6.471   0.582  -6.666  1.00 98.31           H  
ATOM   1479  O   PHE A  88      -7.868  -3.208  -5.572  1.00 98.31           O  
ATOM   1480  CG  PHE A  88      -6.322  -0.399  -4.801  1.00 98.31           C  
ATOM   1481  CD1 PHE A  88      -6.661   0.284  -3.616  1.00 98.31           C  
ATOM   1482  HD1 PHE A  88      -7.492   0.974  -3.611  1.00 98.31           H  
ATOM   1483  CD2 PHE A  88      -5.246  -1.307  -4.792  1.00 98.31           C  
ATOM   1484  HD2 PHE A  88      -4.963  -1.838  -5.689  1.00 98.31           H  
ATOM   1485  CE1 PHE A  88      -5.930   0.060  -2.435  1.00 98.31           C  
ATOM   1486  HE1 PHE A  88      -6.209   0.565  -1.522  1.00 98.31           H  
ATOM   1487  CE2 PHE A  88      -4.533  -1.548  -3.607  1.00 98.31           C  
ATOM   1488  HE2 PHE A  88      -3.732  -2.273  -3.600  1.00 98.31           H  
ATOM   1489  CZ  PHE A  88      -4.866  -0.857  -2.431  1.00 98.31           C  
ATOM   1490  HZ  PHE A  88      -4.321  -1.056  -1.519  1.00 98.31           H  
ATOM   1491  N   SER A  89      -9.663  -2.367  -6.605  1.00 98.26           N  
ATOM   1492  H   SER A  89     -10.066  -1.608  -7.135  1.00 98.26           H  
ATOM   1493  CA  SER A  89     -10.556  -3.459  -6.175  1.00 98.26           C  
ATOM   1494  HA  SER A  89     -10.537  -3.510  -5.087  1.00 98.26           H  
ATOM   1495  C   SER A  89     -10.144  -4.845  -6.692  1.00 98.26           C  
ATOM   1496  CB  SER A  89     -11.996  -3.184  -6.604  1.00 98.26           C  
ATOM   1497  HB2 SER A  89     -12.018  -2.838  -7.637  1.00 98.26           H  
ATOM   1498  HB3 SER A  89     -12.583  -4.099  -6.526  1.00 98.26           H  
ATOM   1499  O   SER A  89     -10.493  -5.838  -6.060  1.00 98.26           O  
ATOM   1500  OG  SER A  89     -12.571  -2.220  -5.752  1.00 98.26           O  
ATOM   1501  HG  SER A  89     -12.971  -1.560  -6.322  1.00 98.26           H  
ATOM   1502  N   ASN A  90      -9.346  -4.956  -7.766  1.00 97.99           N  
ATOM   1503  H   ASN A  90      -9.071  -4.120  -8.261  1.00 97.99           H  
ATOM   1504  CA  ASN A  90      -8.772  -6.249  -8.183  1.00 97.99           C  
ATOM   1505  HA  ASN A  90      -9.579  -6.970  -8.311  1.00 97.99           H  
ATOM   1506  C   ASN A  90      -7.813  -6.839  -7.135  1.00 97.99           C  
ATOM   1507  CB  ASN A  90      -8.028  -6.109  -9.520  1.00 97.99           C  
ATOM   1508  HB2 ASN A  90      -7.250  -5.350  -9.444  1.00 97.99           H  
ATOM   1509  HB3 ASN A  90      -7.544  -7.057  -9.755  1.00 97.99           H  
ATOM   1510  O   ASN A  90      -7.529  -8.033  -7.158  1.00 97.99           O  
ATOM   1511  CG  ASN A  90      -8.958  -5.794 -10.669  1.00 97.99           C  
ATOM   1512  ND2 ASN A  90      -9.040  -4.546 -11.054  1.00 97.99           N  
ATOM   1513 HD21 ASN A  90      -9.664  -4.337 -11.819  1.00 97.99           H  
ATOM   1514 HD22 ASN A  90      -8.458  -3.855 -10.602  1.00 97.99           H  
ATOM   1515  OD1 ASN A  90      -9.628  -6.657 -11.204  1.00 97.99           O  
ATOM   1516  N   HIS A  91      -7.310  -6.006  -6.225  1.00 98.26           N  
ATOM   1517  H   HIS A  91      -7.590  -5.036  -6.253  1.00 98.26           H  
ATOM   1518  CA  HIS A  91      -6.440  -6.403  -5.124  1.00 98.26           C  
ATOM   1519  HA  HIS A  91      -5.891  -7.300  -5.411  1.00 98.26           H  
ATOM   1520  C   HIS A  91      -7.229  -6.748  -3.846  1.00 98.26           C  
ATOM   1521  CB  HIS A  91      -5.419  -5.283  -4.885  1.00 98.26           C  
ATOM   1522  HB2 HIS A  91      -4.781  -5.581  -4.053  1.00 98.26           H  
ATOM   1523  HB3 HIS A  91      -5.928  -4.370  -4.578  1.00 98.26           H  
ATOM   1524  O   HIS A  91      -6.641  -7.164  -2.848  1.00 98.26           O  
ATOM   1525  CG  HIS A  91      -4.527  -4.988  -6.070  1.00 98.26           C  
ATOM   1526  CD2 HIS A  91      -4.819  -4.343  -7.246  1.00 98.26           C  
ATOM   1527  HD2 HIS A  91      -5.784  -3.946  -7.527  1.00 98.26           H  
ATOM   1528  ND1 HIS A  91      -3.208  -5.326  -6.133  1.00 98.26           N  
ATOM   1529  HD1 HIS A  91      -2.715  -5.853  -5.426  1.00 98.26           H  
ATOM   1530  CE1 HIS A  91      -2.701  -4.897  -7.287  1.00 98.26           C  
ATOM   1531  HE1 HIS A  91      -1.664  -5.016  -7.565  1.00 98.26           H  
ATOM   1532  NE2 HIS A  91      -3.646  -4.289  -8.022  1.00 98.26           N  
ATOM   1533  N   ASN A  92      -8.558  -6.587  -3.847  1.00 98.53           N  
ATOM   1534  H   ASN A  92      -9.014  -6.309  -4.704  1.00 98.53           H  
ATOM   1535  CA  ASN A  92      -9.403  -6.937  -2.710  1.00 98.53           C  
ATOM   1536  HA  ASN A  92      -9.061  -6.376  -1.841  1.00 98.53           H  
ATOM   1537  C   ASN A  92      -9.292  -8.439  -2.390  1.00 98.53           C  
ATOM   1538  CB  ASN A  92     -10.848  -6.527  -3.027  1.00 98.53           C  
ATOM   1539  HB2 ASN A  92     -11.207  -7.117  -3.869  1.00 98.53           H  
ATOM   1540  HB3 ASN A  92     -10.885  -5.472  -3.299  1.00 98.53           H  
ATOM   1541  O   ASN A  92      -9.399  -9.289  -3.272  1.00 98.53           O  
ATOM   1542  CG  ASN A  92     -11.765  -6.735  -1.843  1.00 98.53           C  
ATOM   1543  ND2 ASN A  92     -12.952  -7.246  -2.045  1.00 98.53           N  
ATOM   1544 HD21 ASN A  92     -13.250  -7.461  -2.985  1.00 98.53           H  
ATOM   1545 HD22 ASN A  92     -13.544  -7.320  -1.230  1.00 98.53           H  
ATOM   1546  OD1 ASN A  92     -11.426  -6.444  -0.715  1.00 98.53           O  
ATOM   1547  N   GLY A  93      -9.076  -8.772  -1.121  1.00 98.52           N  
ATOM   1548  H   GLY A  93      -9.040  -8.038  -0.428  1.00 98.52           H  
ATOM   1549  CA  GLY A  93      -8.840 -10.133  -0.643  1.00 98.52           C  
ATOM   1550  HA2 GLY A  93      -9.512 -10.817  -1.163  1.00 98.52           H  
ATOM   1551  HA3 GLY A  93      -9.073 -10.162   0.421  1.00 98.52           H  
ATOM   1552  C   GLY A  93      -7.407 -10.644  -0.829  1.00 98.52           C  
ATOM   1553  O   GLY A  93      -7.118 -11.767  -0.409  1.00 98.52           O  
ATOM   1554  N   MET A  94      -6.501  -9.860  -1.424  1.00 98.57           N  
ATOM   1555  H   MET A  94      -6.775  -8.944  -1.748  1.00 98.57           H  
ATOM   1556  CA  MET A  94      -5.105 -10.268  -1.614  1.00 98.57           C  
ATOM   1557  HA  MET A  94      -5.088 -11.334  -1.838  1.00 98.57           H  
ATOM   1558  C   MET A  94      -4.283 -10.069  -0.343  1.00 98.57           C  
ATOM   1559  CB  MET A  94      -4.457  -9.549  -2.803  1.00 98.57           C  
ATOM   1560  HB2 MET A  94      -3.424  -9.885  -2.893  1.00 98.57           H  
ATOM   1561  HB3 MET A  94      -4.441  -8.475  -2.617  1.00 98.57           H  
ATOM   1562  O   MET A  94      -4.508  -9.133   0.427  1.00 98.57           O  
ATOM   1563  CG  MET A  94      -5.164  -9.817  -4.134  1.00 98.57           C  
ATOM   1564  HG2 MET A  94      -4.600  -9.292  -4.905  1.00 98.57           H  
ATOM   1565  HG3 MET A  94      -6.166  -9.388  -4.111  1.00 98.57           H  
ATOM   1566  SD  MET A  94      -5.291 -11.558  -4.633  1.00 98.57           S  
ATOM   1567  CE  MET A  94      -6.951 -11.981  -4.036  1.00 98.57           C  
ATOM   1568  HE1 MET A  94      -7.643 -11.170  -4.260  1.00 98.57           H  
ATOM   1569  HE2 MET A  94      -6.925 -12.163  -2.962  1.00 98.57           H  
ATOM   1570  HE3 MET A  94      -7.294 -12.888  -4.536  1.00 98.57           H  
ATOM   1571  N   LYS A  95      -3.318 -10.965  -0.128  1.00 98.73           N  
ATOM   1572  H   LYS A  95      -3.128 -11.626  -0.867  1.00 98.73           H  
ATOM   1573  CA  LYS A  95      -2.345 -10.889   0.968  1.00 98.73           C  
ATOM   1574  HA  LYS A  95      -2.822 -10.495   1.865  1.00 98.73           H  
ATOM   1575  C   LYS A  95      -1.216  -9.932   0.601  1.00 98.73           C  
ATOM   1576  CB  LYS A  95      -1.803 -12.288   1.272  1.00 98.73           C  
ATOM   1577  HB2 LYS A  95      -1.441 -12.732   0.345  1.00 98.73           H  
ATOM   1578  HB3 LYS A  95      -0.963 -12.203   1.961  1.00 98.73           H  
ATOM   1579  O   LYS A  95      -0.926  -9.724  -0.574  1.00 98.73           O  
ATOM   1580  CG  LYS A  95      -2.880 -13.186   1.894  1.00 98.73           C  
ATOM   1581  HG2 LYS A  95      -3.758 -13.218   1.248  1.00 98.73           H  
ATOM   1582  HG3 LYS A  95      -3.173 -12.781   2.863  1.00 98.73           H  
ATOM   1583  CD  LYS A  95      -2.343 -14.607   2.063  1.00 98.73           C  
ATOM   1584  HD2 LYS A  95      -1.437 -14.589   2.668  1.00 98.73           H  
ATOM   1585  HD3 LYS A  95      -2.101 -15.010   1.079  1.00 98.73           H  
ATOM   1586  CE  LYS A  95      -3.404 -15.476   2.738  1.00 98.73           C  
ATOM   1587  HE2 LYS A  95      -3.604 -15.075   3.732  1.00 98.73           H  
ATOM   1588  HE3 LYS A  95      -4.326 -15.415   2.160  1.00 98.73           H  
ATOM   1589  NZ  LYS A  95      -2.948 -16.882   2.828  1.00 98.73           N  
ATOM   1590  HZ1 LYS A  95      -3.650 -17.445   3.286  1.00 98.73           H  
ATOM   1591  HZ2 LYS A  95      -2.092 -16.926   3.362  1.00 98.73           H  
ATOM   1592  HZ3 LYS A  95      -2.768 -17.245   1.903  1.00 98.73           H  
ATOM   1593  N   PHE A  96      -0.587  -9.339   1.607  1.00 98.71           N  
ATOM   1594  H   PHE A  96      -0.835  -9.576   2.557  1.00 98.71           H  
ATOM   1595  CA  PHE A  96       0.588  -8.506   1.387  1.00 98.71           C  
ATOM   1596  HA  PHE A  96       0.409  -7.874   0.518  1.00 98.71           H  
ATOM   1597  C   PHE A  96       1.804  -9.391   1.100  1.00 98.71           C  
ATOM   1598  CB  PHE A  96       0.804  -7.598   2.602  1.00 98.71           C  
ATOM   1599  HB2 PHE A  96       1.285  -8.162   3.402  1.00 98.71           H  
ATOM   1600  HB3 PHE A  96      -0.170  -7.276   2.970  1.00 98.71           H  
ATOM   1601  O   PHE A  96       2.008 -10.391   1.786  1.00 98.71           O  
ATOM   1602  CG  PHE A  96       1.602  -6.347   2.297  1.00 98.71           C  
ATOM   1603  CD1 PHE A  96       2.977  -6.266   2.576  1.00 98.71           C  
ATOM   1604  HD1 PHE A  96       3.499  -7.119   2.985  1.00 98.71           H  
ATOM   1605  CD2 PHE A  96       0.946  -5.243   1.732  1.00 98.71           C  
ATOM   1606  HD2 PHE A  96      -0.102  -5.325   1.484  1.00 98.71           H  
ATOM   1607  CE1 PHE A  96       3.672  -5.070   2.314  1.00 98.71           C  
ATOM   1608  HE1 PHE A  96       4.730  -5.008   2.522  1.00 98.71           H  
ATOM   1609  CE2 PHE A  96       1.630  -4.044   1.483  1.00 98.71           C  
ATOM   1610  HE2 PHE A  96       1.103  -3.199   1.066  1.00 98.71           H  
ATOM   1611  CZ  PHE A  96       3.000  -3.958   1.776  1.00 98.71           C  
ATOM   1612  HZ  PHE A  96       3.537  -3.043   1.577  1.00 98.71           H  
ATOM   1613  N   SER A  97       2.633  -9.007   0.139  1.00 98.53           N  
ATOM   1614  H   SER A  97       2.376  -8.207  -0.422  1.00 98.53           H  
ATOM   1615  CA  SER A  97       3.939  -9.620  -0.132  1.00 98.53           C  
ATOM   1616  HA  SER A  97       4.138 -10.410   0.593  1.00 98.53           H  
ATOM   1617  C   SER A  97       5.031  -8.566   0.012  1.00 98.53           C  
ATOM   1618  CB  SER A  97       3.989 -10.255  -1.526  1.00 98.53           C  
ATOM   1619  HB2 SER A  97       3.947  -9.461  -2.272  1.00 98.53           H  
ATOM   1620  HB3 SER A  97       4.930 -10.793  -1.649  1.00 98.53           H  
ATOM   1621  O   SER A  97       4.768  -7.375  -0.148  1.00 98.53           O  
ATOM   1622  OG  SER A  97       2.912 -11.147  -1.731  1.00 98.53           O  
ATOM   1623  HG  SER A  97       2.923 -11.476  -2.633  1.00 98.53           H  
ATOM   1624  N   THR A  98       6.255  -8.992   0.298  1.00 97.81           N  
ATOM   1625  H   THR A  98       6.393  -9.989   0.382  1.00 97.81           H  
ATOM   1626  CA  THR A  98       7.479  -8.168   0.378  1.00 97.81           C  
ATOM   1627  HA  THR A  98       7.313  -7.221  -0.136  1.00 97.81           H  
ATOM   1628  C   THR A  98       8.617  -8.894  -0.335  1.00 97.81           C  
ATOM   1629  CB  THR A  98       7.874  -7.881   1.837  1.00 97.81           C  
ATOM   1630  HB  THR A  98       8.823  -7.346   1.869  1.00 97.81           H  
ATOM   1631  O   THR A  98       8.460 -10.075  -0.604  1.00 97.81           O  
ATOM   1632  CG2 THR A  98       6.821  -7.015   2.516  1.00 97.81           C  
ATOM   1633 HG21 THR A  98       7.212  -6.648   3.465  1.00 97.81           H  
ATOM   1634 HG22 THR A  98       5.911  -7.589   2.688  1.00 97.81           H  
ATOM   1635 HG23 THR A  98       6.598  -6.159   1.878  1.00 97.81           H  
ATOM   1636  OG1 THR A  98       7.995  -9.070   2.581  1.00 97.81           O  
ATOM   1637  HG1 THR A  98       8.920  -9.182   2.814  1.00 97.81           H  
ATOM   1638  N   PRO A  99       9.771  -8.270  -0.637  1.00 96.09           N  
ATOM   1639  CA  PRO A  99      10.896  -8.936  -1.311  1.00 96.09           C  
ATOM   1640  HA  PRO A  99      10.579  -9.215  -2.316  1.00 96.09           H  
ATOM   1641  C   PRO A  99      11.429 -10.207  -0.627  1.00 96.09           C  
ATOM   1642  CB  PRO A  99      11.992  -7.868  -1.403  1.00 96.09           C  
ATOM   1643  HB2 PRO A  99      12.593  -7.988  -2.305  1.00 96.09           H  
ATOM   1644  HB3 PRO A  99      12.625  -7.898  -0.516  1.00 96.09           H  
ATOM   1645  O   PRO A  99      12.096 -11.016  -1.267  1.00 96.09           O  
ATOM   1646  CG  PRO A  99      11.206  -6.560  -1.418  1.00 96.09           C  
ATOM   1647  HG2 PRO A  99      10.812  -6.381  -2.419  1.00 96.09           H  
ATOM   1648  HG3 PRO A  99      11.803  -5.715  -1.075  1.00 96.09           H  
ATOM   1649  CD  PRO A  99      10.062  -6.862  -0.463  1.00 96.09           C  
ATOM   1650  HD2 PRO A  99      10.419  -6.735   0.559  1.00 96.09           H  
ATOM   1651  HD3 PRO A  99       9.204  -6.223  -0.672  1.00 96.09           H  
ATOM   1652  N   ASP A 100      11.141 -10.385   0.661  1.00 97.28           N  
ATOM   1653  H   ASP A 100      10.645  -9.650   1.143  1.00 97.28           H  
ATOM   1654  CA  ASP A 100      11.502 -11.531   1.501  1.00 97.28           C  
ATOM   1655  HA  ASP A 100      12.183 -12.175   0.944  1.00 97.28           H  
ATOM   1656  C   ASP A 100      10.300 -12.414   1.906  1.00 97.28           C  
ATOM   1657  CB  ASP A 100      12.260 -11.009   2.737  1.00 97.28           C  
ATOM   1658  HB2 ASP A 100      12.623 -11.859   3.316  1.00 97.28           H  
ATOM   1659  HB3 ASP A 100      13.130 -10.443   2.404  1.00 97.28           H  
ATOM   1660  O   ASP A 100      10.488 -13.400   2.619  1.00 97.28           O  
ATOM   1661  CG  ASP A 100      11.409 -10.109   3.644  1.00 97.28           C  
ATOM   1662  OD1 ASP A 100      10.509  -9.402   3.131  1.00 97.28           O  
ATOM   1663  OD2 ASP A 100      11.676 -10.031   4.861  1.00 97.28           O  
ATOM   1664  N   SER A 101       9.072 -12.102   1.467  1.00 97.64           N  
ATOM   1665  H   SER A 101       8.966 -11.299   0.863  1.00 97.64           H  
ATOM   1666  CA  SER A 101       7.873 -12.908   1.742  1.00 97.64           C  
ATOM   1667  HA  SER A 101       8.186 -13.936   1.922  1.00 97.64           H  
ATOM   1668  C   SER A 101       6.898 -12.911   0.564  1.00 97.64           C  
ATOM   1669  CB  SER A 101       7.165 -12.406   3.006  1.00 97.64           C  
ATOM   1670  HB2 SER A 101       7.888 -12.340   3.819  1.00 97.64           H  
ATOM   1671  HB3 SER A 101       6.750 -11.414   2.826  1.00 97.64           H  
ATOM   1672  O   SER A 101       6.249 -11.905   0.275  1.00 97.64           O  
ATOM   1673  OG  SER A 101       6.121 -13.298   3.381  1.00 97.64           O  
ATOM   1674  HG  SER A 101       6.428 -14.190   3.203  1.00 97.64           H  
ATOM   1675  N   ASP A 102       6.768 -14.070  -0.079  1.00 97.76           N  
ATOM   1676  H   ASP A 102       7.340 -14.857   0.194  1.00 97.76           H  
ATOM   1677  CA  ASP A 102       5.847 -14.294  -1.189  1.00 97.76           C  
ATOM   1678  HA  ASP A 102       5.687 -13.353  -1.714  1.00 97.76           H  
ATOM   1679  C   ASP A 102       4.483 -14.794  -0.702  1.00 97.76           C  
ATOM   1680  CB  ASP A 102       6.472 -15.278  -2.184  1.00 97.76           C  
ATOM   1681  HB2 ASP A 102       7.495 -14.972  -2.405  1.00 97.76           H  
ATOM   1682  HB3 ASP A 102       6.517 -16.270  -1.733  1.00 97.76           H  
ATOM   1683  O   ASP A 102       4.377 -15.867  -0.105  1.00 97.76           O  
ATOM   1684  CG  ASP A 102       5.685 -15.350  -3.492  1.00 97.76           C  
ATOM   1685  OD1 ASP A 102       4.716 -14.561  -3.623  1.00 97.76           O  
ATOM   1686  OD2 ASP A 102       6.103 -16.182  -4.324  1.00 97.76           O  
ATOM   1687  N   ASN A 103       3.446 -13.994  -0.934  1.00 98.04           N  
ATOM   1688  H   ASN A 103       3.618 -13.138  -1.443  1.00 98.04           H  
ATOM   1689  CA  ASN A 103       2.055 -14.333  -0.651  1.00 98.04           C  
ATOM   1690  HA  ASN A 103       1.986 -15.409  -0.493  1.00 98.04           H  
ATOM   1691  C   ASN A 103       1.137 -14.016  -1.846  1.00 98.04           C  
ATOM   1692  CB  ASN A 103       1.596 -13.612   0.633  1.00 98.04           C  
ATOM   1693  HB2 ASN A 103       1.555 -12.542   0.430  1.00 98.04           H  
ATOM   1694  HB3 ASN A 103       0.591 -13.950   0.886  1.00 98.04           H  
ATOM   1695  O   ASN A 103      -0.079 -13.909  -1.652  1.00 98.04           O  
ATOM   1696  CG  ASN A 103       2.483 -13.871   1.839  1.00 98.04           C  
ATOM   1697  ND2 ASN A 103       3.196 -12.872   2.300  1.00 98.04           N  
ATOM   1698 HD21 ASN A 103       3.982 -13.068   2.903  1.00 98.04           H  
ATOM   1699 HD22 ASN A 103       3.069 -11.964   1.876  1.00 98.04           H  
ATOM   1700  OD1 ASN A 103       2.487 -14.942   2.432  1.00 98.04           O  
ATOM   1701  N   ASP A 104       1.702 -13.821  -3.044  1.00 97.54           N  
ATOM   1702  H   ASP A 104       2.666 -14.088  -3.184  1.00 97.54           H  
ATOM   1703  CA  ASP A 104       0.914 -13.532  -4.242  1.00 97.54           C  
ATOM   1704  HA  ASP A 104       0.067 -12.923  -3.928  1.00 97.54           H  
ATOM   1705  C   ASP A 104       0.286 -14.809  -4.837  1.00 97.54           C  
ATOM   1706  CB  ASP A 104       1.709 -12.625  -5.197  1.00 97.54           C  
ATOM   1707  HB2 ASP A 104       1.000 -12.124  -5.857  1.00 97.54           H  
ATOM   1708  HB3 ASP A 104       2.179 -11.844  -4.599  1.00 97.54           H  
ATOM   1709  O   ASP A 104       0.448 -15.911  -4.303  1.00 97.54           O  
ATOM   1710  CG  ASP A 104       2.778 -13.278  -6.074  1.00 97.54           C  
ATOM   1711  OD1 ASP A 104       2.384 -14.169  -6.857  1.00 97.54           O  
ATOM   1712  OD2 ASP A 104       3.895 -12.701  -6.112  1.00 97.54           O  
ATOM   1713  N   LEU A 105      -0.553 -14.660  -5.866  1.00 96.58           N  
ATOM   1714  H   LEU A 105      -0.589 -13.761  -6.324  1.00 96.58           H  
ATOM   1715  CA  LEU A 105      -1.312 -15.780  -6.434  1.00 96.58           C  
ATOM   1716  HA  LEU A 105      -1.324 -16.600  -5.716  1.00 96.58           H  
ATOM   1717  C   LEU A 105      -0.671 -16.387  -7.687  1.00 96.58           C  
ATOM   1718  CB  LEU A 105      -2.774 -15.366  -6.693  1.00 96.58           C  
ATOM   1719  HB2 LEU A 105      -3.279 -16.203  -7.175  1.00 96.58           H  
ATOM   1720  HB3 LEU A 105      -2.781 -14.531  -7.394  1.00 96.58           H  
ATOM   1721  O   LEU A 105      -1.243 -17.329  -8.240  1.00 96.58           O  
ATOM   1722  CG  LEU A 105      -3.590 -14.977  -5.448  1.00 96.58           C  
ATOM   1723  HG  LEU A 105      -3.232 -14.023  -5.061  1.00 96.58           H  
ATOM   1724  CD1 LEU A 105      -5.057 -14.827  -5.860  1.00 96.58           C  
ATOM   1725 HD11 LEU A 105      -5.650 -14.533  -4.994  1.00 96.58           H  
ATOM   1726 HD12 LEU A 105      -5.436 -15.768  -6.257  1.00 96.58           H  
ATOM   1727 HD13 LEU A 105      -5.139 -14.051  -6.622  1.00 96.58           H  
ATOM   1728  CD2 LEU A 105      -3.536 -16.018  -4.325  1.00 96.58           C  
ATOM   1729 HD21 LEU A 105      -3.814 -16.999  -4.709  1.00 96.58           H  
ATOM   1730 HD22 LEU A 105      -4.210 -15.726  -3.519  1.00 96.58           H  
ATOM   1731 HD23 LEU A 105      -2.525 -16.059  -3.920  1.00 96.58           H  
ATOM   1732  N   LEU A 106       0.465 -15.871  -8.166  1.00 95.22           N  
ATOM   1733  H   LEU A 106       0.987 -15.213  -7.605  1.00 95.22           H  
ATOM   1734  CA  LEU A 106       1.076 -16.310  -9.419  1.00 95.22           C  
ATOM   1735  HA  LEU A 106       0.270 -16.635 -10.077  1.00 95.22           H  
ATOM   1736  C   LEU A 106       2.041 -17.486  -9.174  1.00 95.22           C  
ATOM   1737  CB  LEU A 106       1.747 -15.107 -10.101  1.00 95.22           C  
ATOM   1738  HB2 LEU A 106       2.584 -14.791  -9.479  1.00 95.22           H  
ATOM   1739  HB3 LEU A 106       1.040 -14.279 -10.136  1.00 95.22           H  
ATOM   1740  O   LEU A 106       3.114 -17.309  -8.606  1.00 95.22           O  
ATOM   1741  CG  LEU A 106       2.263 -15.374 -11.529  1.00 95.22           C  
ATOM   1742  HG  LEU A 106       3.012 -16.166 -11.486  1.00 95.22           H  
ATOM   1743  CD1 LEU A 106       1.230 -15.787 -12.582  1.00 95.22           C  
ATOM   1744 HD11 LEU A 106       0.632 -16.627 -12.227  1.00 95.22           H  
ATOM   1745 HD12 LEU A 106       1.762 -16.112 -13.476  1.00 95.22           H  
ATOM   1746 HD13 LEU A 106       0.595 -14.947 -12.863  1.00 95.22           H  
ATOM   1747  CD2 LEU A 106       2.901 -14.097 -12.075  1.00 95.22           C  
ATOM   1748 HD21 LEU A 106       3.534 -13.653 -11.307  1.00 95.22           H  
ATOM   1749 HD22 LEU A 106       2.138 -13.359 -12.322  1.00 95.22           H  
ATOM   1750 HD23 LEU A 106       3.499 -14.322 -12.957  1.00 95.22           H  
ATOM   1751  N   PRO A 107       1.733 -18.710  -9.642  1.00 92.58           N  
ATOM   1752  CA  PRO A 107       2.597 -19.856  -9.381  1.00 92.58           C  
ATOM   1753  HA  PRO A 107       2.729 -19.943  -8.302  1.00 92.58           H  
ATOM   1754  C   PRO A 107       3.966 -19.712 -10.055  1.00 92.58           C  
ATOM   1755  CB  PRO A 107       1.839 -21.084  -9.897  1.00 92.58           C  
ATOM   1756  HB2 PRO A 107       1.966 -21.941  -9.235  1.00 92.58           H  
ATOM   1757  HB3 PRO A 107       2.165 -21.333 -10.907  1.00 92.58           H  
ATOM   1758  O   PRO A 107       4.052 -19.355 -11.230  1.00 92.58           O  
ATOM   1759  CG  PRO A 107       0.385 -20.617  -9.942  1.00 92.58           C  
ATOM   1760  HG2 PRO A 107      -0.061 -20.699  -8.951  1.00 92.58           H  
ATOM   1761  HG3 PRO A 107      -0.199 -21.170 -10.677  1.00 92.58           H  
ATOM   1762  CD  PRO A 107       0.524 -19.149 -10.318  1.00 92.58           C  
ATOM   1763  HD2 PRO A 107       0.661 -19.052 -11.395  1.00 92.58           H  
ATOM   1764  HD3 PRO A 107      -0.369 -18.608 -10.006  1.00 92.58           H  
ATOM   1765  N   ASN A 108       5.030 -20.090  -9.341  1.00 91.45           N  
ATOM   1766  H   ASN A 108       4.878 -20.324  -8.371  1.00 91.45           H  
ATOM   1767  CA  ASN A 108       6.422 -20.035  -9.816  1.00 91.45           C  
ATOM   1768  HA  ASN A 108       7.047 -20.340  -8.977  1.00 91.45           H  
ATOM   1769  C   ASN A 108       6.907 -18.625 -10.196  1.00 91.45           C  
ATOM   1770  CB  ASN A 108       6.659 -21.049 -10.951  1.00 91.45           C  
ATOM   1771  HB2 ASN A 108       7.731 -21.135 -11.134  1.00 91.45           H  
ATOM   1772  HB3 ASN A 108       6.200 -20.674 -11.866  1.00 91.45           H  
ATOM   1773  O   ASN A 108       7.866 -18.481 -10.959  1.00 91.45           O  
ATOM   1774  CG  ASN A 108       6.129 -22.430 -10.645  1.00 91.45           C  
ATOM   1775  ND2 ASN A 108       5.233 -22.937 -11.457  1.00 91.45           N  
ATOM   1776 HD21 ASN A 108       4.867 -22.366 -12.205  1.00 91.45           H  
ATOM   1777 HD22 ASN A 108       4.873 -23.849 -11.211  1.00 91.45           H  
ATOM   1778  OD1 ASN A 108       6.504 -23.070  -9.679  1.00 91.45           O  
ATOM   1779  N   HIS A 109       6.261 -17.588  -9.675  1.00 93.99           N  
ATOM   1780  H   HIS A 109       5.476 -17.735  -9.057  1.00 93.99           H  
ATOM   1781  CA  HIS A 109       6.673 -16.205  -9.833  1.00 93.99           C  
ATOM   1782  HA  HIS A 109       7.724 -16.160 -10.117  1.00 93.99           H  
ATOM   1783  C   HIS A 109       6.492 -15.488  -8.503  1.00 93.99           C  
ATOM   1784  CB  HIS A 109       5.826 -15.553 -10.918  1.00 93.99           C  
ATOM   1785  HB2 HIS A 109       5.792 -16.195 -11.798  1.00 93.99           H  
ATOM   1786  HB3 HIS A 109       4.819 -15.447 -10.516  1.00 93.99           H  
ATOM   1787  O   HIS A 109       5.608 -15.836  -7.742  1.00 93.99           O  
ATOM   1788  CG  HIS A 109       6.338 -14.200 -11.323  1.00 93.99           C  
ATOM   1789  CD2 HIS A 109       5.952 -12.993 -10.811  1.00 93.99           C  
ATOM   1790  HD2 HIS A 109       5.228 -12.845 -10.023  1.00 93.99           H  
ATOM   1791  ND1 HIS A 109       7.309 -13.955 -12.262  1.00 93.99           N  
ATOM   1792  HD1 HIS A 109       7.778 -14.654 -12.820  1.00 93.99           H  
ATOM   1793  CE1 HIS A 109       7.485 -12.626 -12.336  1.00 93.99           C  
ATOM   1794  HE1 HIS A 109       8.175 -12.122 -12.996  1.00 93.99           H  
ATOM   1795  NE2 HIS A 109       6.678 -12.000 -11.472  1.00 93.99           N  
ATOM   1796  N   PHE A 110       7.333 -14.494  -8.244  1.00 93.85           N  
ATOM   1797  H   PHE A 110       7.997 -14.215  -8.952  1.00 93.85           H  
ATOM   1798  CA  PHE A 110       7.303 -13.737  -7.003  1.00 93.85           C  
ATOM   1799  HA  PHE A 110       6.394 -13.966  -6.445  1.00 93.85           H  
ATOM   1800  C   PHE A 110       7.305 -12.255  -7.352  1.00 93.85           C  
ATOM   1801  CB  PHE A 110       8.512 -14.162  -6.164  1.00 93.85           C  
ATOM   1802  HB2 PHE A 110       8.414 -15.227  -5.954  1.00 93.85           H  
ATOM   1803  HB3 PHE A 110       9.415 -14.023  -6.758  1.00 93.85           H  
ATOM   1804  O   PHE A 110       8.364 -11.664  -7.581  1.00 93.85           O  
ATOM   1805  CG  PHE A 110       8.700 -13.457  -4.840  1.00 93.85           C  
ATOM   1806  CD1 PHE A 110       9.944 -13.592  -4.198  1.00 93.85           C  
ATOM   1807  HD1 PHE A 110      10.736 -14.149  -4.676  1.00 93.85           H  
ATOM   1808  CD2 PHE A 110       7.650 -12.761  -4.203  1.00 93.85           C  
ATOM   1809  HD2 PHE A 110       6.661 -12.715  -4.636  1.00 93.85           H  
ATOM   1810  CE1 PHE A 110      10.139 -13.068  -2.916  1.00 93.85           C  
ATOM   1811  HE1 PHE A 110      11.078 -13.205  -2.402  1.00 93.85           H  
ATOM   1812  CE2 PHE A 110       7.852 -12.236  -2.918  1.00 93.85           C  
ATOM   1813  HE2 PHE A 110       7.033 -11.781  -2.380  1.00 93.85           H  
ATOM   1814  CZ  PHE A 110       9.084 -12.418  -2.273  1.00 93.85           C  
ATOM   1815  HZ  PHE A 110       9.227 -12.119  -1.245  1.00 93.85           H  
ATOM   1816  N   CYS A 111       6.121 -11.651  -7.426  1.00 95.65           N  
ATOM   1817  H   CYS A 111       5.301 -12.176  -7.158  1.00 95.65           H  
ATOM   1818  CA  CYS A 111       5.942 -10.283  -7.912  1.00 95.65           C  
ATOM   1819  HA  CYS A 111       6.315 -10.219  -8.934  1.00 95.65           H  
ATOM   1820  C   CYS A 111       6.719  -9.276  -7.050  1.00 95.65           C  
ATOM   1821  CB  CYS A 111       4.442  -9.969  -7.918  1.00 95.65           C  
ATOM   1822  HB2 CYS A 111       4.058 -10.125  -6.910  1.00 95.65           H  
ATOM   1823  HB3 CYS A 111       4.287  -8.923  -8.183  1.00 95.65           H  
ATOM   1824  O   CYS A 111       7.423  -8.404  -7.562  1.00 95.65           O  
ATOM   1825  SG  CYS A 111       3.472 -11.012  -9.037  1.00 95.65           S  
ATOM   1826  N   ALA A 112       6.661  -9.428  -5.725  1.00 95.41           N  
ATOM   1827  H   ALA A 112       6.104 -10.184  -5.355  1.00 95.41           H  
ATOM   1828  CA  ALA A 112       7.409  -8.573  -4.801  1.00 95.41           C  
ATOM   1829  HA  ALA A 112       7.260  -7.533  -5.092  1.00 95.41           H  
ATOM   1830  C   ALA A 112       8.924  -8.843  -4.812  1.00 95.41           C  
ATOM   1831  CB  ALA A 112       6.839  -8.760  -3.395  1.00 95.41           C  
ATOM   1832  HB1 ALA A 112       7.265  -8.015  -2.723  1.00 95.41           H  
ATOM   1833  HB2 ALA A 112       7.103  -9.747  -3.016  1.00 95.41           H  
ATOM   1834  HB3 ALA A 112       5.753  -8.663  -3.404  1.00 95.41           H  
ATOM   1835  O   ALA A 112       9.687  -8.051  -4.259  1.00 95.41           O  
ATOM   1836  N   GLY A 113       9.360  -9.944  -5.430  1.00 92.68           N  
ATOM   1837  H   GLY A 113       8.689 -10.509  -5.930  1.00 92.68           H  
ATOM   1838  CA  GLY A 113      10.717 -10.454  -5.346  1.00 92.68           C  
ATOM   1839  HA2 GLY A 113      10.921 -10.672  -4.298  1.00 92.68           H  
ATOM   1840  HA3 GLY A 113      10.779 -11.386  -5.907  1.00 92.68           H  
ATOM   1841  C   GLY A 113      11.785  -9.490  -5.875  1.00 92.68           C  
ATOM   1842  O   GLY A 113      11.504  -8.599  -6.688  1.00 92.68           O  
ATOM   1843  N   PRO A 114      13.050  -9.695  -5.467  1.00 87.42           N  
ATOM   1844  CA  PRO A 114      14.150  -8.768  -5.740  1.00 87.42           C  
ATOM   1845  HA  PRO A 114      13.892  -7.790  -5.335  1.00 87.42           H  
ATOM   1846  C   PRO A 114      14.467  -8.584  -7.230  1.00 87.42           C  
ATOM   1847  CB  PRO A 114      15.346  -9.327  -4.960  1.00 87.42           C  
ATOM   1848  HB2 PRO A 114      15.380  -8.860  -3.976  1.00 87.42           H  
ATOM   1849  HB3 PRO A 114      16.291  -9.171  -5.482  1.00 87.42           H  
ATOM   1850  O   PRO A 114      15.040  -7.566  -7.612  1.00 87.42           O  
ATOM   1851  CG  PRO A 114      15.027 -10.814  -4.803  1.00 87.42           C  
ATOM   1852  HG2 PRO A 114      15.518 -11.246  -3.931  1.00 87.42           H  
ATOM   1853  HG3 PRO A 114      15.306 -11.350  -5.710  1.00 87.42           H  
ATOM   1854  CD  PRO A 114      13.510 -10.811  -4.652  1.00 87.42           C  
ATOM   1855  HD2 PRO A 114      13.244 -10.633  -3.610  1.00 87.42           H  
ATOM   1856  HD3 PRO A 114      13.095 -11.760  -4.990  1.00 87.42           H  
ATOM   1857  N   ASN A 115      14.068  -9.541  -8.073  1.00 86.14           N  
ATOM   1858  H   ASN A 115      13.562 -10.322  -7.680  1.00 86.14           H  
ATOM   1859  CA  ASN A 115      14.294  -9.525  -9.520  1.00 86.14           C  
ATOM   1860  HA  ASN A 115      15.075  -8.799  -9.747  1.00 86.14           H  
ATOM   1861  C   ASN A 115      13.061  -9.087 -10.337  1.00 86.14           C  
ATOM   1862  CB  ASN A 115      14.805 -10.911  -9.950  1.00 86.14           C  
ATOM   1863  HB2 ASN A 115      14.972 -10.916 -11.027  1.00 86.14           H  
ATOM   1864  HB3 ASN A 115      14.044 -11.658  -9.724  1.00 86.14           H  
ATOM   1865  O   ASN A 115      13.123  -9.123 -11.564  1.00 86.14           O  
ATOM   1866  CG  ASN A 115      16.117 -11.294  -9.288  1.00 86.14           C  
ATOM   1867  ND2 ASN A 115      16.254 -12.526  -8.860  1.00 86.14           N  
ATOM   1868 HD21 ASN A 115      17.139 -12.747  -8.427  1.00 86.14           H  
ATOM   1869 HD22 ASN A 115      15.513 -13.202  -8.982  1.00 86.14           H  
ATOM   1870  OD1 ASN A 115      17.035 -10.507  -9.144  1.00 86.14           O  
ATOM   1871  N   VAL A 116      11.952  -8.713  -9.683  1.00 89.27           N  
ATOM   1872  H   VAL A 116      11.971  -8.691  -8.673  1.00 89.27           H  
ATOM   1873  CA  VAL A 116      10.695  -8.313 -10.342  1.00 89.27           C  
ATOM   1874  HA  VAL A 116      10.851  -8.325 -11.421  1.00 89.27           H  
ATOM   1875  C   VAL A 116      10.363  -6.858  -9.999  1.00 89.27           C  
ATOM   1876  CB  VAL A 116       9.546  -9.306 -10.066  1.00 89.27           C  
ATOM   1877  HB  VAL A 116       9.278  -9.259  -9.011  1.00 89.27           H  
ATOM   1878  O   VAL A 116      10.894  -5.957 -10.648  1.00 89.27           O  
ATOM   1879  CG1 VAL A 116       8.329  -8.953 -10.930  1.00 89.27           C  
ATOM   1880 HG11 VAL A 116       8.573  -9.041 -11.988  1.00 89.27           H  
ATOM   1881 HG12 VAL A 116       7.982  -7.940 -10.725  1.00 89.27           H  
ATOM   1882 HG13 VAL A 116       7.507  -9.631 -10.701  1.00 89.27           H  
ATOM   1883  CG2 VAL A 116       9.952 -10.753 -10.374  1.00 89.27           C  
ATOM   1884 HG21 VAL A 116      10.289 -10.838 -11.407  1.00 89.27           H  
ATOM   1885 HG22 VAL A 116       9.094 -11.406 -10.216  1.00 89.27           H  
ATOM   1886 HG23 VAL A 116      10.742 -11.075  -9.696  1.00 89.27           H  
ATOM   1887  N   TYR A 117       9.547  -6.594  -8.971  1.00 90.46           N  
ATOM   1888  H   TYR A 117       9.051  -7.355  -8.529  1.00 90.46           H  
ATOM   1889  CA  TYR A 117       9.235  -5.220  -8.544  1.00 90.46           C  
ATOM   1890  HA  TYR A 117       9.503  -4.529  -9.343  1.00 90.46           H  
ATOM   1891  C   TYR A 117      10.025  -4.771  -7.320  1.00 90.46           C  
ATOM   1892  CB  TYR A 117       7.735  -5.059  -8.299  1.00 90.46           C  
ATOM   1893  HB2 TYR A 117       7.458  -5.636  -7.416  1.00 90.46           H  
ATOM   1894  HB3 TYR A 117       7.522  -4.010  -8.094  1.00 90.46           H  
ATOM   1895  O   TYR A 117      10.210  -3.566  -7.125  1.00 90.46           O  
ATOM   1896  CG  TYR A 117       6.886  -5.487  -9.473  1.00 90.46           C  
ATOM   1897  CD1 TYR A 117       7.112  -4.959 -10.759  1.00 90.46           C  
ATOM   1898  HD1 TYR A 117       7.882  -4.219 -10.917  1.00 90.46           H  
ATOM   1899  CD2 TYR A 117       5.910  -6.472  -9.283  1.00 90.46           C  
ATOM   1900  HD2 TYR A 117       5.724  -6.878  -8.300  1.00 90.46           H  
ATOM   1901  CE1 TYR A 117       6.341  -5.397 -11.853  1.00 90.46           C  
ATOM   1902  HE1 TYR A 117       6.503  -4.980 -12.836  1.00 90.46           H  
ATOM   1903  CE2 TYR A 117       5.203  -6.963 -10.382  1.00 90.46           C  
ATOM   1904  HE2 TYR A 117       4.529  -7.794 -10.232  1.00 90.46           H  
ATOM   1905  OH  TYR A 117       4.603  -6.831 -12.696  1.00 90.46           O  
ATOM   1906  HH  TYR A 117       4.733  -6.288 -13.477  1.00 90.46           H  
ATOM   1907  CZ  TYR A 117       5.372  -6.403 -11.662  1.00 90.46           C  
ATOM   1908  N   ASN A 118      10.525  -5.718  -6.521  1.00 91.86           N  
ATOM   1909  H   ASN A 118      10.366  -6.688  -6.756  1.00 91.86           H  
ATOM   1910  CA  ASN A 118      11.368  -5.447  -5.362  1.00 91.86           C  
ATOM   1911  HA  ASN A 118      11.436  -6.375  -4.794  1.00 91.86           H  
ATOM   1912  C   ASN A 118      10.751  -4.396  -4.414  1.00 91.86           C  
ATOM   1913  CB  ASN A 118      12.771  -5.109  -5.884  1.00 91.86           C  
ATOM   1914  HB2 ASN A 118      13.056  -5.822  -6.659  1.00 91.86           H  
ATOM   1915  HB3 ASN A 118      12.767  -4.108  -6.316  1.00 91.86           H  
ATOM   1916  O   ASN A 118      11.374  -3.388  -4.068  1.00 91.86           O  
ATOM   1917  CG  ASN A 118      13.809  -5.185  -4.796  1.00 91.86           C  
ATOM   1918  ND2 ASN A 118      14.907  -4.492  -4.960  1.00 91.86           N  
ATOM   1919 HD21 ASN A 118      15.554  -4.549  -4.186  1.00 91.86           H  
ATOM   1920 HD22 ASN A 118      15.070  -3.995  -5.824  1.00 91.86           H  
ATOM   1921  OD1 ASN A 118      13.678  -5.890  -3.816  1.00 91.86           O  
ATOM   1922  N   THR A 119       9.472  -4.584  -4.086  1.00 93.91           N  
ATOM   1923  H   THR A 119       9.039  -5.451  -4.368  1.00 93.91           H  
ATOM   1924  CA  THR A 119       8.668  -3.689  -3.245  1.00 93.91           C  
ATOM   1925  HA  THR A 119       9.307  -3.286  -2.459  1.00 93.91           H  
ATOM   1926  C   THR A 119       7.540  -4.469  -2.581  1.00 93.91           C  
ATOM   1927  CB  THR A 119       8.111  -2.507  -4.054  1.00 93.91           C  
ATOM   1928  HB  THR A 119       8.927  -2.055  -4.618  1.00 93.91           H  
ATOM   1929  O   THR A 119       7.158  -5.531  -3.070  1.00 93.91           O  
ATOM   1930  CG2 THR A 119       6.978  -2.863  -5.018  1.00 93.91           C  
ATOM   1931 HG21 THR A 119       7.294  -3.680  -5.667  1.00 93.91           H  
ATOM   1932 HG22 THR A 119       6.088  -3.164  -4.466  1.00 93.91           H  
ATOM   1933 HG23 THR A 119       6.737  -1.996  -5.633  1.00 93.91           H  
ATOM   1934  OG1 THR A 119       7.620  -1.554  -3.147  1.00 93.91           O  
ATOM   1935  HG1 THR A 119       7.542  -0.715  -3.607  1.00 93.91           H  
ATOM   1936  N   GLY A 120       7.004  -3.957  -1.475  1.00 96.62           N  
ATOM   1937  H   GLY A 120       7.245  -3.009  -1.225  1.00 96.62           H  
ATOM   1938  CA  GLY A 120       5.885  -4.586  -0.783  1.00 96.62           C  
ATOM   1939  HA2 GLY A 120       5.934  -4.395   0.289  1.00 96.62           H  
ATOM   1940  HA3 GLY A 120       5.967  -5.660  -0.949  1.00 96.62           H  
ATOM   1941  C   GLY A 120       4.540  -4.100  -1.309  1.00 96.62           C  
ATOM   1942  O   GLY A 120       4.367  -2.898  -1.506  1.00 96.62           O  
ATOM   1943  N   TRP A 121       3.585  -5.002  -1.528  1.00 97.79           N  
ATOM   1944  H   TRP A 121       3.775  -5.967  -1.296  1.00 97.79           H  
ATOM   1945  CA  TRP A 121       2.230  -4.658  -1.972  1.00 97.79           C  
ATOM   1946  HA  TRP A 121       1.867  -3.830  -1.362  1.00 97.79           H  
ATOM   1947  C   TRP A 121       1.253  -5.830  -1.808  1.00 97.79           C  
ATOM   1948  CB  TRP A 121       2.261  -4.221  -3.445  1.00 97.79           C  
ATOM   1949  HB2 TRP A 121       2.327  -5.115  -4.066  1.00 97.79           H  
ATOM   1950  HB3 TRP A 121       3.139  -3.607  -3.645  1.00 97.79           H  
ATOM   1951  O   TRP A 121       1.664  -6.970  -1.607  1.00 97.79           O  
ATOM   1952  CG  TRP A 121       1.070  -3.450  -3.893  1.00 97.79           C  
ATOM   1953  CD1 TRP A 121       0.226  -3.825  -4.876  1.00 97.79           C  
ATOM   1954  HD1 TRP A 121       0.326  -4.721  -5.470  1.00 97.79           H  
ATOM   1955  CD2 TRP A 121       0.571  -2.176  -3.394  1.00 97.79           C  
ATOM   1956  CE2 TRP A 121      -0.596  -1.831  -4.132  1.00 97.79           C  
ATOM   1957  CE3 TRP A 121       0.992  -1.275  -2.396  1.00 97.79           C  
ATOM   1958  HE3 TRP A 121       1.873  -1.513  -1.819  1.00 97.79           H  
ATOM   1959  NE1 TRP A 121      -0.768  -2.880  -5.003  1.00 97.79           N  
ATOM   1960  HE1 TRP A 121      -1.403  -2.869  -5.789  1.00 97.79           H  
ATOM   1961  CH2 TRP A 121      -0.877   0.216  -2.884  1.00 97.79           C  
ATOM   1962  HH2 TRP A 121      -1.441   1.109  -2.658  1.00 97.79           H  
ATOM   1963  CZ2 TRP A 121      -1.302  -0.643  -3.910  1.00 97.79           C  
ATOM   1964  HZ2 TRP A 121      -2.184  -0.416  -4.491  1.00 97.79           H  
ATOM   1965  CZ3 TRP A 121       0.274  -0.092  -2.139  1.00 97.79           C  
ATOM   1966  HZ3 TRP A 121       0.607   0.580  -1.361  1.00 97.79           H  
ATOM   1967  N   TRP A 122      -0.046  -5.562  -1.949  1.00 98.46           N  
ATOM   1968  H   TRP A 122      -0.315  -4.608  -2.141  1.00 98.46           H  
ATOM   1969  CA  TRP A 122      -1.094  -6.586  -2.033  1.00 98.46           C  
ATOM   1970  HA  TRP A 122      -0.859  -7.406  -1.355  1.00 98.46           H  
ATOM   1971  C   TRP A 122      -1.178  -7.175  -3.445  1.00 98.46           C  
ATOM   1972  CB  TRP A 122      -2.431  -5.975  -1.592  1.00 98.46           C  
ATOM   1973  HB2 TRP A 122      -3.217  -6.717  -1.728  1.00 98.46           H  
ATOM   1974  HB3 TRP A 122      -2.669  -5.123  -2.229  1.00 98.46           H  
ATOM   1975  O   TRP A 122      -2.086  -6.836  -4.197  1.00 98.46           O  
ATOM   1976  CG  TRP A 122      -2.468  -5.533  -0.170  1.00 98.46           C  
ATOM   1977  CD1 TRP A 122      -2.662  -6.349   0.887  1.00 98.46           C  
ATOM   1978  HD1 TRP A 122      -2.831  -7.414   0.825  1.00 98.46           H  
ATOM   1979  CD2 TRP A 122      -2.281  -4.195   0.381  1.00 98.46           C  
ATOM   1980  CE2 TRP A 122      -2.399  -4.278   1.801  1.00 98.46           C  
ATOM   1981  CE3 TRP A 122      -1.989  -2.929  -0.171  1.00 98.46           C  
ATOM   1982  HE3 TRP A 122      -1.895  -2.828  -1.242  1.00 98.46           H  
ATOM   1983  NE1 TRP A 122      -2.655  -5.608   2.049  1.00 98.46           N  
ATOM   1984  HE1 TRP A 122      -2.814  -6.025   2.955  1.00 98.46           H  
ATOM   1985  CH2 TRP A 122      -1.934  -1.921   2.055  1.00 98.46           C  
ATOM   1986  HH2 TRP A 122      -1.800  -1.057   2.689  1.00 98.46           H  
ATOM   1987  CZ2 TRP A 122      -2.206  -3.169   2.634  1.00 98.46           C  
ATOM   1988  HZ2 TRP A 122      -2.243  -3.283   3.707  1.00 98.46           H  
ATOM   1989  CZ3 TRP A 122      -1.825  -1.802   0.656  1.00 98.46           C  
ATOM   1990  HZ3 TRP A 122      -1.612  -0.843   0.207  1.00 98.46           H  
ATOM   1991  N   PHE A 123      -0.210  -7.987  -3.865  1.00 97.32           N  
ATOM   1992  H   PHE A 123       0.497  -8.280  -3.207  1.00 97.32           H  
ATOM   1993  CA  PHE A 123      -0.167  -8.514  -5.237  1.00 97.32           C  
ATOM   1994  HA  PHE A 123      -0.427  -7.701  -5.914  1.00 97.32           H  
ATOM   1995  C   PHE A 123      -1.197  -9.644  -5.482  1.00 97.32           C  
ATOM   1996  CB  PHE A 123       1.266  -8.945  -5.586  1.00 97.32           C  
ATOM   1997  HB2 PHE A 123       1.254  -9.433  -6.561  1.00 97.32           H  
ATOM   1998  HB3 PHE A 123       1.582  -9.693  -4.859  1.00 97.32           H  
ATOM   1999  O   PHE A 123      -1.421 -10.493  -4.626  1.00 97.32           O  
ATOM   2000  CG  PHE A 123       2.303  -7.828  -5.628  1.00 97.32           C  
ATOM   2001  CD1 PHE A 123       2.354  -6.921  -6.703  1.00 97.32           C  
ATOM   2002  HD1 PHE A 123       1.625  -6.985  -7.497  1.00 97.32           H  
ATOM   2003  CD2 PHE A 123       3.245  -7.702  -4.594  1.00 97.32           C  
ATOM   2004  HD2 PHE A 123       3.183  -8.366  -3.745  1.00 97.32           H  
ATOM   2005  CE1 PHE A 123       3.344  -5.922  -6.752  1.00 97.32           C  
ATOM   2006  HE1 PHE A 123       3.373  -5.208  -7.562  1.00 97.32           H  
ATOM   2007  CE2 PHE A 123       4.248  -6.718  -4.649  1.00 97.32           C  
ATOM   2008  HE2 PHE A 123       4.958  -6.618  -3.842  1.00 97.32           H  
ATOM   2009  CZ  PHE A 123       4.306  -5.834  -5.736  1.00 97.32           C  
ATOM   2010  HZ  PHE A 123       5.070  -5.071  -5.773  1.00 97.32           H  
ATOM   2011  N   LEU A 124      -1.806  -9.644  -6.677  1.00 95.85           N  
ATOM   2012  H   LEU A 124      -1.535  -8.902  -7.306  1.00 95.85           H  
ATOM   2013  CA  LEU A 124      -2.642 -10.717  -7.249  1.00 95.85           C  
ATOM   2014  HA  LEU A 124      -3.011 -11.358  -6.449  1.00 95.85           H  
ATOM   2015  C   LEU A 124      -1.744 -11.596  -8.144  1.00 95.85           C  
ATOM   2016  CB  LEU A 124      -3.863 -10.057  -7.950  1.00 95.85           C  
ATOM   2017  HB2 LEU A 124      -4.521  -9.654  -7.180  1.00 95.85           H  
ATOM   2018  HB3 LEU A 124      -3.485  -9.190  -8.492  1.00 95.85           H  
ATOM   2019  O   LEU A 124      -0.832 -12.252  -7.661  1.00 95.85           O  
ATOM   2020  CG  LEU A 124      -4.715 -10.911  -8.932  1.00 95.85           C  
ATOM   2021  HG  LEU A 124      -4.263 -11.885  -9.119  1.00 95.85           H  
ATOM   2022  CD1 LEU A 124      -6.103 -11.252  -8.424  1.00 95.85           C  
ATOM   2023 HD11 LEU A 124      -6.020 -11.807  -7.490  1.00 95.85           H  
ATOM   2024 HD12 LEU A 124      -6.633 -11.864  -9.154  1.00 95.85           H  
ATOM   2025 HD13 LEU A 124      -6.668 -10.338  -8.238  1.00 95.85           H  
ATOM   2026  CD2 LEU A 124      -4.857 -10.155 -10.262  1.00 95.85           C  
ATOM   2027 HD21 LEU A 124      -5.351  -9.202 -10.074  1.00 95.85           H  
ATOM   2028 HD22 LEU A 124      -5.469 -10.731 -10.956  1.00 95.85           H  
ATOM   2029 HD23 LEU A 124      -3.884  -9.967 -10.716  1.00 95.85           H  
ATOM   2030  N   TYR A 125      -1.934 -11.541  -9.462  1.00 95.40           N  
ATOM   2031  H   TYR A 125      -2.714 -10.986  -9.783  1.00 95.40           H  
ATOM   2032  CA  TYR A 125      -1.009 -11.979 -10.491  1.00 95.40           C  
ATOM   2033  HA  TYR A 125      -0.370 -12.769 -10.097  1.00 95.40           H  
ATOM   2034  C   TYR A 125      -0.145 -10.770 -10.816  1.00 95.40           C  
ATOM   2035  CB  TYR A 125      -1.778 -12.504 -11.709  1.00 95.40           C  
ATOM   2036  HB2 TYR A 125      -2.447 -11.727 -12.078  1.00 95.40           H  
ATOM   2037  HB3 TYR A 125      -1.062 -12.719 -12.502  1.00 95.40           H  
ATOM   2038  O   TYR A 125      -0.221 -10.202 -11.903  1.00 95.40           O  
ATOM   2039  CG  TYR A 125      -2.573 -13.766 -11.449  1.00 95.40           C  
ATOM   2040  CD1 TYR A 125      -1.903 -14.992 -11.348  1.00 95.40           C  
ATOM   2041  HD1 TYR A 125      -0.823 -15.002 -11.339  1.00 95.40           H  
ATOM   2042  CD2 TYR A 125      -3.971 -13.727 -11.310  1.00 95.40           C  
ATOM   2043  HD2 TYR A 125      -4.496 -12.786 -11.387  1.00 95.40           H  
ATOM   2044  CE1 TYR A 125      -2.612 -16.192 -11.183  1.00 95.40           C  
ATOM   2045  HE1 TYR A 125      -2.093 -17.134 -11.085  1.00 95.40           H  
ATOM   2046  CE2 TYR A 125      -4.691 -14.918 -11.092  1.00 95.40           C  
ATOM   2047  HE2 TYR A 125      -5.765 -14.886 -10.985  1.00 95.40           H  
ATOM   2048  OH  TYR A 125      -4.703 -17.312 -10.883  1.00 95.40           O  
ATOM   2049  HH  TYR A 125      -5.638 -17.145 -10.745  1.00 95.40           H  
ATOM   2050  CZ  TYR A 125      -4.011 -16.156 -11.053  1.00 95.40           C  
ATOM   2051  N   CYS A 126       0.563 -10.303  -9.792  1.00 94.26           N  
ATOM   2052  H   CYS A 126       0.600 -10.878  -8.962  1.00 94.26           H  
ATOM   2053  CA  CYS A 126       1.184  -8.991  -9.724  1.00 94.26           C  
ATOM   2054  HA  CYS A 126       1.768  -8.973  -8.804  1.00 94.26           H  
ATOM   2055  C   CYS A 126       0.165  -7.868  -9.520  1.00 94.26           C  
ATOM   2056  CB  CYS A 126       2.199  -8.828 -10.858  1.00 94.26           C  
ATOM   2057  HB2 CYS A 126       2.645  -7.836 -10.777  1.00 94.26           H  
ATOM   2058  HB3 CYS A 126       1.698  -8.838 -11.826  1.00 94.26           H  
ATOM   2059  O   CYS A 126      -0.458  -7.827  -8.455  1.00 94.26           O  
ATOM   2060  SG  CYS A 126       3.493 -10.118 -10.887  1.00 94.26           S  
ATOM   2061  N   HIS A 127       0.026  -6.905 -10.430  1.00 93.83           N  
ATOM   2062  H   HIS A 127       0.498  -6.954 -11.322  1.00 93.83           H  
ATOM   2063  CA  HIS A 127      -0.742  -5.708 -10.106  1.00 93.83           C  
ATOM   2064  HA  HIS A 127      -1.562  -5.997  -9.449  1.00 93.83           H  
ATOM   2065  C   HIS A 127      -1.400  -5.013 -11.293  1.00 93.83           C  
ATOM   2066  CB  HIS A 127       0.163  -4.721  -9.356  1.00 93.83           C  
ATOM   2067  HB2 HIS A 127       0.515  -5.169  -8.426  1.00 93.83           H  
ATOM   2068  HB3 HIS A 127      -0.439  -3.849  -9.099  1.00 93.83           H  
ATOM   2069  O   HIS A 127      -0.840  -4.943 -12.380  1.00 93.83           O  
ATOM   2070  CG  HIS A 127       1.343  -4.233 -10.145  1.00 93.83           C  
ATOM   2071  CD2 HIS A 127       2.604  -4.758 -10.138  1.00 93.83           C  
ATOM   2072  HD2 HIS A 127       2.936  -5.621  -9.580  1.00 93.83           H  
ATOM   2073  ND1 HIS A 127       1.330  -3.206 -11.062  1.00 93.83           N  
ATOM   2074  HD1 HIS A 127       0.510  -2.768 -11.457  1.00 93.83           H  
ATOM   2075  CE1 HIS A 127       2.559  -3.113 -11.589  1.00 93.83           C  
ATOM   2076  HE1 HIS A 127       2.844  -2.442 -12.385  1.00 93.83           H  
ATOM   2077  NE2 HIS A 127       3.368  -4.030 -11.042  1.00 93.83           N  
ATOM   2078  N   TYR A 128      -2.545  -4.394 -11.006  1.00 94.94           N  
ATOM   2079  H   TYR A 128      -2.968  -4.570 -10.106  1.00 94.94           H  
ATOM   2080  CA  TYR A 128      -3.119  -3.303 -11.799  1.00 94.94           C  
ATOM   2081  HA  TYR A 128      -2.738  -3.333 -12.820  1.00 94.94           H  
ATOM   2082  C   TYR A 128      -2.758  -1.940 -11.190  1.00 94.94           C  
ATOM   2083  CB  TYR A 128      -4.639  -3.479 -11.843  1.00 94.94           C  
ATOM   2084  HB2 TYR A 128      -5.049  -2.621 -12.378  1.00 94.94           H  
ATOM   2085  HB3 TYR A 128      -5.045  -3.471 -10.832  1.00 94.94           H  
ATOM   2086  O   TYR A 128      -2.567  -0.944 -11.885  1.00 94.94           O  
ATOM   2087  CG  TYR A 128      -5.096  -4.730 -12.563  1.00 94.94           C  
ATOM   2088  CD1 TYR A 128      -5.343  -4.664 -13.943  1.00 94.94           C  
ATOM   2089  HD1 TYR A 128      -5.252  -3.719 -14.458  1.00 94.94           H  
ATOM   2090  CD2 TYR A 128      -5.271  -5.947 -11.875  1.00 94.94           C  
ATOM   2091  HD2 TYR A 128      -5.094  -5.995 -10.811  1.00 94.94           H  
ATOM   2092  CE1 TYR A 128      -5.715  -5.815 -14.658  1.00 94.94           C  
ATOM   2093  HE1 TYR A 128      -5.886  -5.762 -15.723  1.00 94.94           H  
ATOM   2094  CE2 TYR A 128      -5.674  -7.098 -12.581  1.00 94.94           C  
ATOM   2095  HE2 TYR A 128      -5.818  -8.032 -12.058  1.00 94.94           H  
ATOM   2096  OH  TYR A 128      -6.262  -8.145 -14.663  1.00 94.94           O  
ATOM   2097  HH  TYR A 128      -6.367  -8.897 -14.076  1.00 94.94           H  
ATOM   2098  CZ  TYR A 128      -5.883  -7.035 -13.977  1.00 94.94           C  
ATOM   2099  N   VAL A 129      -2.602  -1.898  -9.866  1.00 95.90           N  
ATOM   2100  H   VAL A 129      -2.813  -2.731  -9.334  1.00 95.90           H  
ATOM   2101  CA  VAL A 129      -2.177  -0.719  -9.109  1.00 95.90           C  
ATOM   2102  HA  VAL A 129      -1.851   0.064  -9.794  1.00 95.90           H  
ATOM   2103  C   VAL A 129      -1.000  -1.112  -8.229  1.00 95.90           C  
ATOM   2104  CB  VAL A 129      -3.353  -0.172  -8.277  1.00 95.90           C  
ATOM   2105  HB  VAL A 129      -3.703  -0.947  -7.595  1.00 95.90           H  
ATOM   2106  O   VAL A 129      -1.073  -2.130  -7.553  1.00 95.90           O  
ATOM   2107  CG1 VAL A 129      -2.944   1.046  -7.444  1.00 95.90           C  
ATOM   2108 HG11 VAL A 129      -2.173   0.767  -6.727  1.00 95.90           H  
ATOM   2109 HG12 VAL A 129      -2.572   1.835  -8.098  1.00 95.90           H  
ATOM   2110 HG13 VAL A 129      -3.807   1.418  -6.891  1.00 95.90           H  
ATOM   2111  CG2 VAL A 129      -4.521   0.235  -9.185  1.00 95.90           C  
ATOM   2112 HG21 VAL A 129      -5.303   0.730  -8.608  1.00 95.90           H  
ATOM   2113 HG22 VAL A 129      -4.180   0.918  -9.963  1.00 95.90           H  
ATOM   2114 HG23 VAL A 129      -4.953  -0.648  -9.656  1.00 95.90           H  
ATOM   2115  N   SER A 130       0.069  -0.316  -8.211  1.00 93.87           N  
ATOM   2116  H   SER A 130       0.043   0.511  -8.789  1.00 93.87           H  
ATOM   2117  CA  SER A 130       1.225  -0.491  -7.319  1.00 93.87           C  
ATOM   2118  HA  SER A 130       0.919  -1.042  -6.429  1.00 93.87           H  
ATOM   2119  C   SER A 130       1.747   0.876  -6.888  1.00 93.87           C  
ATOM   2120  CB  SER A 130       2.328  -1.302  -8.004  1.00 93.87           C  
ATOM   2121  HB2 SER A 130       2.661  -0.789  -8.906  1.00 93.87           H  
ATOM   2122  HB3 SER A 130       1.934  -2.281  -8.279  1.00 93.87           H  
ATOM   2123  O   SER A 130       2.448   1.561  -7.632  1.00 93.87           O  
ATOM   2124  OG  SER A 130       3.424  -1.474  -7.121  1.00 93.87           O  
ATOM   2125  HG  SER A 130       4.080  -1.984  -7.601  1.00 93.87           H  
ATOM   2126  N   LEU A 131       1.386   1.313  -5.679  1.00 94.80           N  
ATOM   2127  H   LEU A 131       0.798   0.722  -5.109  1.00 94.80           H  
ATOM   2128  CA  LEU A 131       1.720   2.662  -5.190  1.00 94.80           C  
ATOM   2129  HA  LEU A 131       1.818   3.321  -6.052  1.00 94.80           H  
ATOM   2130  C   LEU A 131       3.076   2.710  -4.463  1.00 94.80           C  
ATOM   2131  CB  LEU A 131       0.559   3.204  -4.338  1.00 94.80           C  
ATOM   2132  HB2 LEU A 131       0.781   4.235  -4.065  1.00 94.80           H  
ATOM   2133  HB3 LEU A 131       0.502   2.627  -3.415  1.00 94.80           H  
ATOM   2134  O   LEU A 131       3.652   3.781  -4.248  1.00 94.80           O  
ATOM   2135  CG  LEU A 131      -0.811   3.159  -5.047  1.00 94.80           C  
ATOM   2136  HG  LEU A 131      -1.079   2.119  -5.235  1.00 94.80           H  
ATOM   2137  CD1 LEU A 131      -1.898   3.738  -4.143  1.00 94.80           C  
ATOM   2138 HD11 LEU A 131      -2.861   3.652  -4.646  1.00 94.80           H  
ATOM   2139 HD12 LEU A 131      -1.696   4.783  -3.910  1.00 94.80           H  
ATOM   2140 HD13 LEU A 131      -1.944   3.180  -3.207  1.00 94.80           H  
ATOM   2141  CD2 LEU A 131      -0.808   3.902  -6.388  1.00 94.80           C  
ATOM   2142 HD21 LEU A 131      -1.828   4.023  -6.753  1.00 94.80           H  
ATOM   2143 HD22 LEU A 131      -0.337   4.880  -6.291  1.00 94.80           H  
ATOM   2144 HD23 LEU A 131      -0.260   3.321  -7.130  1.00 94.80           H  
ATOM   2145  N   ASN A 132       3.626   1.536  -4.147  1.00 92.98           N  
ATOM   2146  H   ASN A 132       3.083   0.707  -4.337  1.00 92.98           H  
ATOM   2147  CA  ASN A 132       4.927   1.359  -3.501  1.00 92.98           C  
ATOM   2148  HA  ASN A 132       5.157   2.256  -2.925  1.00 92.98           H  
ATOM   2149  C   ASN A 132       6.072   1.193  -4.518  1.00 92.98           C  
ATOM   2150  CB  ASN A 132       4.837   0.195  -2.496  1.00 92.98           C  
ATOM   2151  HB2 ASN A 132       5.820   0.018  -2.060  1.00 92.98           H  
ATOM   2152  HB3 ASN A 132       4.535  -0.717  -3.012  1.00 92.98           H  
ATOM   2153  O   ASN A 132       7.212   0.957  -4.125  1.00 92.98           O  
ATOM   2154  CG  ASN A 132       3.882   0.446  -1.341  1.00 92.98           C  
ATOM   2155  ND2 ASN A 132       3.799  -0.442  -0.391  1.00 92.98           N  
ATOM   2156 HD21 ASN A 132       4.240  -1.337  -0.544  1.00 92.98           H  
ATOM   2157 HD22 ASN A 132       3.120  -0.278   0.339  1.00 92.98           H  
ATOM   2158  OD1 ASN A 132       3.181   1.431  -1.267  1.00 92.98           O  
ATOM   2159  N   GLY A 133       5.797   1.328  -5.820  1.00 87.23           N  
ATOM   2160  H   GLY A 133       4.834   1.459  -6.097  1.00 87.23           H  
ATOM   2161  CA  GLY A 133       6.801   1.223  -6.880  1.00 87.23           C  
ATOM   2162  HA2 GLY A 133       6.298   1.248  -7.847  1.00 87.23           H  
ATOM   2163  HA3 GLY A 133       7.302   0.258  -6.803  1.00 87.23           H  
ATOM   2164  C   GLY A 133       7.875   2.322  -6.855  1.00 87.23           C  
ATOM   2165  O   GLY A 133       7.882   3.234  -6.015  1.00 87.23           O  
ATOM   2166  N   HIS A 134       8.810   2.238  -7.800  1.00 81.97           N  
ATOM   2167  H   HIS A 134       8.727   1.485  -8.468  1.00 81.97           H  
ATOM   2168  CA  HIS A 134       9.982   3.114  -7.902  1.00 81.97           C  
ATOM   2169  HA  HIS A 134      10.216   3.503  -6.911  1.00 81.97           H  
ATOM   2170  C   HIS A 134       9.726   4.291  -8.851  1.00 81.97           C  
ATOM   2171  CB  HIS A 134      11.197   2.294  -8.368  1.00 81.97           C  
ATOM   2172  HB2 HIS A 134      12.076   2.938  -8.379  1.00 81.97           H  
ATOM   2173  HB3 HIS A 134      11.022   1.946  -9.387  1.00 81.97           H  
ATOM   2174  O   HIS A 134       9.391   4.101 -10.018  1.00 81.97           O  
ATOM   2175  CG  HIS A 134      11.501   1.094  -7.504  1.00 81.97           C  
ATOM   2176  CD2 HIS A 134      11.083  -0.180  -7.752  1.00 81.97           C  
ATOM   2177  HD2 HIS A 134      10.482  -0.509  -8.587  1.00 81.97           H  
ATOM   2178  ND1 HIS A 134      12.191   1.117  -6.290  1.00 81.97           N  
ATOM   2179  CE1 HIS A 134      12.156  -0.148  -5.831  1.00 81.97           C  
ATOM   2180  HE1 HIS A 134      12.559  -0.476  -4.884  1.00 81.97           H  
ATOM   2181  NE2 HIS A 134      11.500  -0.947  -6.689  1.00 81.97           N  
ATOM   2182  HE2 HIS A 134      11.250  -1.913  -6.534  1.00 81.97           H  
ATOM   2183  N   PHE A 135       9.977   5.528  -8.416  1.00 75.46           N  
ATOM   2184  H   PHE A 135      10.213   5.677  -7.445  1.00 75.46           H  
ATOM   2185  CA  PHE A 135       9.825   6.700  -9.295  1.00 75.46           C  
ATOM   2186  HA  PHE A 135       8.849   6.654  -9.779  1.00 75.46           H  
ATOM   2187  C   PHE A 135      10.870   6.782 -10.427  1.00 75.46           C  
ATOM   2188  CB  PHE A 135       9.885   7.978  -8.455  1.00 75.46           C  
ATOM   2189  HB2 PHE A 135      10.005   8.822  -9.133  1.00 75.46           H  
ATOM   2190  HB3 PHE A 135      10.767   7.951  -7.814  1.00 75.46           H  
ATOM   2191  O   PHE A 135      10.677   7.533 -11.381  1.00 75.46           O  
ATOM   2192  CG  PHE A 135       8.649   8.257  -7.629  1.00 75.46           C  
ATOM   2193  CD1 PHE A 135       7.471   8.690  -8.267  1.00 75.46           C  
ATOM   2194  HD1 PHE A 135       7.423   8.753  -9.344  1.00 75.46           H  
ATOM   2195  CD2 PHE A 135       8.698   8.182  -6.226  1.00 75.46           C  
ATOM   2196  HD2 PHE A 135       9.607   7.878  -5.728  1.00 75.46           H  
ATOM   2197  CE1 PHE A 135       6.358   9.072  -7.501  1.00 75.46           C  
ATOM   2198  HE1 PHE A 135       5.455   9.426  -7.976  1.00 75.46           H  
ATOM   2199  CE2 PHE A 135       7.597   8.602  -5.462  1.00 75.46           C  
ATOM   2200  HE2 PHE A 135       7.676   8.630  -4.385  1.00 75.46           H  
ATOM   2201  CZ  PHE A 135       6.426   9.048  -6.102  1.00 75.46           C  
ATOM   2202  HZ  PHE A 135       5.584   9.406  -5.529  1.00 75.46           H  
ATOM   2203  N   HIS A 136      11.986   6.049 -10.326  1.00 59.16           N  
ATOM   2204  H   HIS A 136      12.067   5.434  -9.529  1.00 59.16           H  
ATOM   2205  CA  HIS A 136      13.203   6.322 -11.104  1.00 59.16           C  
ATOM   2206  HA  HIS A 136      13.064   7.286 -11.595  1.00 59.16           H  
ATOM   2207  C   HIS A 136      13.497   5.390 -12.285  1.00 59.16           C  
ATOM   2208  CB  HIS A 136      14.394   6.505 -10.149  1.00 59.16           C  
ATOM   2209  HB2 HIS A 136      14.339   5.787  -9.331  1.00 59.16           H  
ATOM   2210  HB3 HIS A 136      15.337   6.342 -10.671  1.00 59.16           H  
ATOM   2211  O   HIS A 136      14.584   5.463 -12.851  1.00 59.16           O  
ATOM   2212  CG  HIS A 136      14.424   7.908  -9.611  1.00 59.16           C  
ATOM   2213  CD2 HIS A 136      14.154   8.317  -8.334  1.00 59.16           C  
ATOM   2214  HD2 HIS A 136      13.913   7.687  -7.490  1.00 59.16           H  
ATOM   2215  ND1 HIS A 136      14.665   9.038 -10.361  1.00 59.16           N  
ATOM   2216  HD1 HIS A 136      14.989   9.058 -11.318  1.00 59.16           H  
ATOM   2217  CE1 HIS A 136      14.545  10.104  -9.556  1.00 59.16           C  
ATOM   2218  HE1 HIS A 136      14.726  11.130  -9.839  1.00 59.16           H  
ATOM   2219  NE2 HIS A 136      14.197   9.713  -8.325  1.00 59.16           N  
ATOM   2220  N   LYS A 137      12.552   4.558 -12.729  1.00 54.64           N  
ATOM   2221  H   LYS A 137      11.658   4.533 -12.259  1.00 54.64           H  
ATOM   2222  CA  LYS A 137      12.761   3.730 -13.927  1.00 54.64           C  
ATOM   2223  HA  LYS A 137      13.590   4.129 -14.512  1.00 54.64           H  
ATOM   2224  C   LYS A 137      11.580   3.788 -14.883  1.00 54.64           C  
ATOM   2225  CB  LYS A 137      13.153   2.294 -13.544  1.00 54.64           C  
ATOM   2226  HB2 LYS A 137      12.420   1.885 -12.848  1.00 54.64           H  
ATOM   2227  HB3 LYS A 137      13.141   1.683 -14.446  1.00 54.64           H  
ATOM   2228  O   LYS A 137      10.912   2.785 -15.114  1.00 54.64           O  
ATOM   2229  CG  LYS A 137      14.561   2.209 -12.938  1.00 54.64           C  
ATOM   2230  HG2 LYS A 137      14.581   2.718 -11.974  1.00 54.64           H  
ATOM   2231  HG3 LYS A 137      15.279   2.678 -13.611  1.00 54.64           H  
ATOM   2232  CD  LYS A 137      14.939   0.739 -12.742  1.00 54.64           C  
ATOM   2233  HD2 LYS A 137      14.201   0.268 -12.092  1.00 54.64           H  
ATOM   2234  HD3 LYS A 137      14.925   0.238 -13.710  1.00 54.64           H  
ATOM   2235  CE  LYS A 137      16.333   0.602 -12.126  1.00 54.64           C  
ATOM   2236  HE2 LYS A 137      17.056   1.069 -12.794  1.00 54.64           H  
ATOM   2237  HE3 LYS A 137      16.351   1.137 -11.177  1.00 54.64           H  
ATOM   2238  NZ  LYS A 137      16.668  -0.830 -11.918  1.00 54.64           N  
ATOM   2239  HZ1 LYS A 137      16.000  -1.257 -11.293  1.00 54.64           H  
ATOM   2240  HZ2 LYS A 137      16.626  -1.329 -12.795  1.00 54.64           H  
ATOM   2241  HZ3 LYS A 137      17.592  -0.935 -11.524  1.00 54.64           H  
ATOM   2242  N   ALA A 138      11.379   4.951 -15.507  1.00 52.19           N  
ATOM   2243  H   ALA A 138      11.980   5.731 -15.281  1.00 52.19           H  
ATOM   2244  CA  ALA A 138      10.699   4.956 -16.798  1.00 52.19           C  
ATOM   2245  HA  ALA A 138       9.668   4.628 -16.664  1.00 52.19           H  
ATOM   2246  C   ALA A 138      11.434   3.952 -17.708  1.00 52.19           C  
ATOM   2247  CB  ALA A 138      10.693   6.378 -17.374  1.00 52.19           C  
ATOM   2248  HB1 ALA A 138      10.169   7.050 -16.694  1.00 52.19           H  
ATOM   2249  HB2 ALA A 138      10.177   6.376 -18.334  1.00 52.19           H  
ATOM   2250  HB3 ALA A 138      11.715   6.729 -17.520  1.00 52.19           H  
ATOM   2251  O   ALA A 138      12.630   4.103 -17.956  1.00 52.19           O  
ATOM   2252  N   GLY A 139      10.747   2.881 -18.109  1.00 51.46           N  
ATOM   2253  H   GLY A 139       9.788   2.797 -17.802  1.00 51.46           H  
ATOM   2254  CA  GLY A 139      11.297   1.819 -18.957  1.00 51.46           C  
ATOM   2255  HA2 GLY A 139      12.313   2.074 -19.258  1.00 51.46           H  
ATOM   2256  HA3 GLY A 139      10.696   1.757 -19.863  1.00 51.46           H  
ATOM   2257  C   GLY A 139      11.348   0.419 -18.337  1.00 51.46           C  
ATOM   2258  O   GLY A 139      11.352  -0.549 -19.093  1.00 51.46           O  
ATOM   2259  N   THR A 140      11.324   0.259 -17.007  1.00 63.60           N  
ATOM   2260  H   THR A 140      11.267   1.071 -16.409  1.00 63.60           H  
ATOM   2261  CA  THR A 140      11.151  -1.078 -16.402  1.00 63.60           C  
ATOM   2262  HA  THR A 140      11.508  -1.836 -17.100  1.00 63.60           H  
ATOM   2263  C   THR A 140       9.663  -1.335 -16.191  1.00 63.60           C  
ATOM   2264  CB  THR A 140      11.976  -1.268 -15.122  1.00 63.60           C  
ATOM   2265  HB  THR A 140      11.663  -0.545 -14.370  1.00 63.60           H  
ATOM   2266  O   THR A 140       9.074  -0.836 -15.230  1.00 63.60           O  
ATOM   2267  CG2 THR A 140      11.880  -2.699 -14.585  1.00 63.60           C  
ATOM   2268 HG21 THR A 140      12.487  -2.788 -13.684  1.00 63.60           H  
ATOM   2269 HG22 THR A 140      12.230  -3.414 -15.329  1.00 63.60           H  
ATOM   2270 HG23 THR A 140      10.849  -2.938 -14.322  1.00 63.60           H  
ATOM   2271  OG1 THR A 140      13.343  -1.046 -15.392  1.00 63.60           O  
ATOM   2272  HG1 THR A 140      13.548  -1.543 -16.187  1.00 63.60           H  
ATOM   2273  N   PHE A 141       9.084  -2.094 -17.126  1.00 73.18           N  
ATOM   2274  H   PHE A 141       9.664  -2.425 -17.883  1.00 73.18           H  
ATOM   2275  CA  PHE A 141       7.662  -2.440 -17.196  1.00 73.18           C  
ATOM   2276  HA  PHE A 141       7.108  -1.584 -17.581  1.00 73.18           H  
ATOM   2277  C   PHE A 141       7.095  -2.806 -15.817  1.00 73.18           C  
ATOM   2278  CB  PHE A 141       7.501  -3.605 -18.186  1.00 73.18           C  
ATOM   2279  HB2 PHE A 141       7.934  -3.313 -19.143  1.00 73.18           H  
ATOM   2280  HB3 PHE A 141       8.065  -4.462 -17.821  1.00 73.18           H  
ATOM   2281  O   PHE A 141       7.613  -3.699 -15.146  1.00 73.18           O  
ATOM   2282  CG  PHE A 141       6.066  -4.035 -18.422  1.00 73.18           C  
ATOM   2283  CD1 PHE A 141       5.477  -5.016 -17.601  1.00 73.18           C  
ATOM   2284  HD1 PHE A 141       6.044  -5.469 -16.801  1.00 73.18           H  
ATOM   2285  CD2 PHE A 141       5.313  -3.444 -19.454  1.00 73.18           C  
ATOM   2286  HD2 PHE A 141       5.748  -2.678 -20.078  1.00 73.18           H  
ATOM   2287  CE1 PHE A 141       4.135  -5.387 -17.797  1.00 73.18           C  
ATOM   2288  HE1 PHE A 141       3.668  -6.110 -17.144  1.00 73.18           H  
ATOM   2289  CE2 PHE A 141       3.978  -3.833 -19.662  1.00 73.18           C  
ATOM   2290  HE2 PHE A 141       3.385  -3.364 -20.433  1.00 73.18           H  
ATOM   2291  CZ  PHE A 141       3.384  -4.790 -18.823  1.00 73.18           C  
ATOM   2292  HZ  PHE A 141       2.342  -5.042 -18.949  1.00 73.18           H  
ATOM   2293  N   GLY A 142       6.060  -2.091 -15.380  1.00 75.12           N  
ATOM   2294  H   GLY A 142       5.704  -1.353 -15.970  1.00 75.12           H  
ATOM   2295  CA  GLY A 142       5.331  -2.396 -14.145  1.00 75.12           C  
ATOM   2296  HA2 GLY A 142       4.353  -1.917 -14.186  1.00 75.12           H  
ATOM   2297  HA3 GLY A 142       5.151  -3.471 -14.108  1.00 75.12           H  
ATOM   2298  C   GLY A 142       6.031  -2.005 -12.832  1.00 75.12           C  
ATOM   2299  O   GLY A 142       5.418  -2.055 -11.779  1.00 75.12           O  
ATOM   2300  N   SER A 143       7.295  -1.574 -12.835  1.00 81.24           N  
ATOM   2301  H   SER A 143       7.787  -1.557 -13.717  1.00 81.24           H  
ATOM   2302  CA  SER A 143       8.032  -1.338 -11.572  1.00 81.24           C  
ATOM   2303  HA  SER A 143       7.670  -2.050 -10.830  1.00 81.24           H  
ATOM   2304  C   SER A 143       7.828   0.044 -10.938  1.00 81.24           C  
ATOM   2305  CB  SER A 143       9.516  -1.628 -11.774  1.00 81.24           C  
ATOM   2306  HB2 SER A 143      10.018  -1.629 -10.806  1.00 81.24           H  
ATOM   2307  HB3 SER A 143       9.638  -2.610 -12.231  1.00 81.24           H  
ATOM   2308  O   SER A 143       8.323   0.302  -9.836  1.00 81.24           O  
ATOM   2309  OG  SER A 143      10.092  -0.635 -12.599  1.00 81.24           O  
ATOM   2310  HG  SER A 143       9.621  -0.621 -13.436  1.00 81.24           H  
ATOM   2311  N   SER A 144       7.136   0.951 -11.630  1.00 85.95           N  
ATOM   2312  H   SER A 144       6.702   0.648 -12.490  1.00 85.95           H  
ATOM   2313  CA  SER A 144       6.919   2.329 -11.188  1.00 85.95           C  
ATOM   2314  HA  SER A 144       7.782   2.614 -10.586  1.00 85.95           H  
ATOM   2315  C   SER A 144       5.718   2.492 -10.257  1.00 85.95           C  
ATOM   2316  CB  SER A 144       6.851   3.266 -12.399  1.00 85.95           C  
ATOM   2317  HB2 SER A 144       6.232   2.832 -13.184  1.00 85.95           H  
ATOM   2318  HB3 SER A 144       6.413   4.219 -12.100  1.00 85.95           H  
ATOM   2319  O   SER A 144       4.988   1.544  -9.992  1.00 85.95           O  
ATOM   2320  OG  SER A 144       8.163   3.496 -12.875  1.00 85.95           O  
ATOM   2321  HG  SER A 144       8.734   3.566 -12.107  1.00 85.95           H  
ATOM   2322  N   VAL A 145       5.516   3.705  -9.728  1.00 90.47           N  
ATOM   2323  H   VAL A 145       6.132   4.462  -9.988  1.00 90.47           H  
ATOM   2324  CA  VAL A 145       4.281   4.045  -9.007  1.00 90.47           C  
ATOM   2325  HA  VAL A 145       4.069   3.257  -8.284  1.00 90.47           H  
ATOM   2326  C   VAL A 145       3.144   4.100 -10.031  1.00 90.47           C  
ATOM   2327  CB  VAL A 145       4.416   5.373  -8.240  1.00 90.47           C  
ATOM   2328  HB  VAL A 145       4.534   6.195  -8.946  1.00 90.47           H  
ATOM   2329  O   VAL A 145       3.065   5.054 -10.809  1.00 90.47           O  
ATOM   2330  CG1 VAL A 145       3.175   5.636  -7.388  1.00 90.47           C  
ATOM   2331 HG11 VAL A 145       2.271   5.462  -7.972  1.00 90.47           H  
ATOM   2332 HG12 VAL A 145       3.186   6.669  -7.039  1.00 90.47           H  
ATOM   2333 HG13 VAL A 145       3.167   4.969  -6.525  1.00 90.47           H  
ATOM   2334  CG2 VAL A 145       5.624   5.368  -7.294  1.00 90.47           C  
ATOM   2335 HG21 VAL A 145       5.554   4.522  -6.610  1.00 90.47           H  
ATOM   2336 HG22 VAL A 145       5.643   6.292  -6.716  1.00 90.47           H  
ATOM   2337 HG23 VAL A 145       6.552   5.302  -7.862  1.00 90.47           H  
ATOM   2338  N   ILE A 146       2.312   3.059 -10.063  1.00 91.38           N  
ATOM   2339  H   ILE A 146       2.447   2.337  -9.370  1.00 91.38           H  
ATOM   2340  CA  ILE A 146       1.399   2.759 -11.171  1.00 91.38           C  
ATOM   2341  HA  ILE A 146       1.479   3.554 -11.913  1.00 91.38           H  
ATOM   2342  C   ILE A 146      -0.052   2.736 -10.710  1.00 91.38           C  
ATOM   2343  CB  ILE A 146       1.818   1.445 -11.875  1.00 91.38           C  
ATOM   2344  HB  ILE A 146       2.084   0.718 -11.108  1.00 91.38           H  
ATOM   2345  O   ILE A 146      -0.405   2.131  -9.697  1.00 91.38           O  
ATOM   2346  CG1 ILE A 146       3.059   1.741 -12.746  1.00 91.38           C  
ATOM   2347 HG12 ILE A 146       2.769   2.332 -13.616  1.00 91.38           H  
ATOM   2348 HG13 ILE A 146       3.779   2.331 -12.180  1.00 91.38           H  
ATOM   2349  CG2 ILE A 146       0.708   0.818 -12.749  1.00 91.38           C  
ATOM   2350 HG21 ILE A 146       0.395   1.509 -13.532  1.00 91.38           H  
ATOM   2351 HG22 ILE A 146      -0.154   0.540 -12.142  1.00 91.38           H  
ATOM   2352 HG23 ILE A 146       1.061  -0.098 -13.222  1.00 91.38           H  
ATOM   2353  CD1 ILE A 146       3.769   0.479 -13.221  1.00 91.38           C  
ATOM   2354 HD11 ILE A 146       4.719   0.748 -13.682  1.00 91.38           H  
ATOM   2355 HD12 ILE A 146       3.158  -0.044 -13.957  1.00 91.38           H  
ATOM   2356 HD13 ILE A 146       3.946  -0.163 -12.359  1.00 91.38           H  
ATOM   2357  N   TRP A 147      -0.882   3.348 -11.545  1.00 95.25           N  
ATOM   2358  H   TRP A 147      -0.463   3.794 -12.349  1.00 95.25           H  
ATOM   2359  CA  TRP A 147      -2.306   3.070 -11.671  1.00 95.25           C  
ATOM   2360  HA  TRP A 147      -2.578   2.178 -11.108  1.00 95.25           H  
ATOM   2361  C   TRP A 147      -2.533   2.817 -13.161  1.00 95.25           C  
ATOM   2362  CB  TRP A 147      -3.101   4.270 -11.147  1.00 95.25           C  
ATOM   2363  HB2 TRP A 147      -2.713   4.534 -10.163  1.00 95.25           H  
ATOM   2364  HB3 TRP A 147      -2.945   5.130 -11.798  1.00 95.25           H  
ATOM   2365  O   TRP A 147      -2.387   3.756 -13.951  1.00 95.25           O  
ATOM   2366  CG  TRP A 147      -4.568   4.027 -11.004  1.00 95.25           C  
ATOM   2367  CD1 TRP A 147      -5.448   3.802 -12.005  1.00 95.25           C  
ATOM   2368  HD1 TRP A 147      -5.205   3.734 -13.055  1.00 95.25           H  
ATOM   2369  CD2 TRP A 147      -5.331   3.864  -9.772  1.00 95.25           C  
ATOM   2370  CE2 TRP A 147      -6.678   3.541 -10.105  1.00 95.25           C  
ATOM   2371  CE3 TRP A 147      -5.000   3.905  -8.401  1.00 95.25           C  
ATOM   2372  HE3 TRP A 147      -3.979   4.113  -8.117  1.00 95.25           H  
ATOM   2373  NE1 TRP A 147      -6.693   3.516 -11.481  1.00 95.25           N  
ATOM   2374  HE1 TRP A 147      -7.433   3.120 -12.043  1.00 95.25           H  
ATOM   2375  CH2 TRP A 147      -7.288   3.347  -7.769  1.00 95.25           C  
ATOM   2376  HH2 TRP A 147      -8.021   3.122  -7.008  1.00 95.25           H  
ATOM   2377  CZ2 TRP A 147      -7.645   3.281  -9.122  1.00 95.25           C  
ATOM   2378  HZ2 TRP A 147      -8.657   3.020  -9.394  1.00 95.25           H  
ATOM   2379  CZ3 TRP A 147      -5.968   3.665  -7.409  1.00 95.25           C  
ATOM   2380  HZ3 TRP A 147      -5.688   3.692  -6.366  1.00 95.25           H  
ATOM   2381  N   GLN A 148      -2.763   1.565 -13.562  1.00 93.69           N  
ATOM   2382  H   GLN A 148      -2.950   0.847 -12.877  1.00 93.69           H  
ATOM   2383  CA  GLN A 148      -2.555   1.119 -14.944  1.00 93.69           C  
ATOM   2384  HA  GLN A 148      -1.494   1.229 -15.170  1.00 93.69           H  
ATOM   2385  C   GLN A 148      -3.321   1.960 -15.971  1.00 93.69           C  
ATOM   2386  CB  GLN A 148      -2.896  -0.374 -15.058  1.00 93.69           C  
ATOM   2387  HB2 GLN A 148      -3.950  -0.536 -14.830  1.00 93.69           H  
ATOM   2388  HB3 GLN A 148      -2.290  -0.924 -14.339  1.00 93.69           H  
ATOM   2389  O   GLN A 148      -2.724   2.384 -16.966  1.00 93.69           O  
ATOM   2390  CG  GLN A 148      -2.570  -0.938 -16.447  1.00 93.69           C  
ATOM   2391  HG2 GLN A 148      -3.236  -0.506 -17.194  1.00 93.69           H  
ATOM   2392  HG3 GLN A 148      -1.543  -0.678 -16.704  1.00 93.69           H  
ATOM   2393  CD  GLN A 148      -2.721  -2.452 -16.492  1.00 93.69           C  
ATOM   2394  NE2 GLN A 148      -1.758  -3.179 -17.015  1.00 93.69           N  
ATOM   2395 HE21 GLN A 148      -0.866  -2.781 -17.270  1.00 93.69           H  
ATOM   2396 HE22 GLN A 148      -1.867  -4.180 -16.929  1.00 93.69           H  
ATOM   2397  OE1 GLN A 148      -3.711  -3.016 -16.068  1.00 93.69           O  
ATOM   2398  N   SER A 149      -4.581   2.310 -15.705  1.00 93.98           N  
ATOM   2399  H   SER A 149      -5.047   1.873 -14.922  1.00 93.98           H  
ATOM   2400  CA  SER A 149      -5.380   3.140 -16.615  1.00 93.98           C  
ATOM   2401  HA  SER A 149      -5.378   2.654 -17.591  1.00 93.98           H  
ATOM   2402  C   SER A 149      -4.835   4.560 -16.807  1.00 93.98           C  
ATOM   2403  CB  SER A 149      -6.836   3.216 -16.138  1.00 93.98           C  
ATOM   2404  HB2 SER A 149      -7.434   3.637 -16.947  1.00 93.98           H  
ATOM   2405  HB3 SER A 149      -7.212   2.214 -15.931  1.00 93.98           H  
ATOM   2406  O   SER A 149      -5.156   5.210 -17.799  1.00 93.98           O  
ATOM   2407  OG  SER A 149      -7.001   4.037 -14.990  1.00 93.98           O  
ATOM   2408  HG  SER A 149      -6.624   4.900 -15.176  1.00 93.98           H  
ATOM   2409  N   LEU A 150      -4.055   5.078 -15.852  1.00 93.62           N  
ATOM   2410  H   LEU A 150      -3.780   4.464 -15.098  1.00 93.62           H  
ATOM   2411  CA  LEU A 150      -3.466   6.420 -15.908  1.00 93.62           C  
ATOM   2412  HA  LEU A 150      -4.069   7.060 -16.553  1.00 93.62           H  
ATOM   2413  C   LEU A 150      -2.066   6.387 -16.509  1.00 93.62           C  
ATOM   2414  CB  LEU A 150      -3.403   7.042 -14.498  1.00 93.62           C  
ATOM   2415  HB2 LEU A 150      -2.758   6.431 -13.867  1.00 93.62           H  
ATOM   2416  HB3 LEU A 150      -2.936   8.023 -14.590  1.00 93.62           H  
ATOM   2417  O   LEU A 150      -1.752   7.130 -17.438  1.00 93.62           O  
ATOM   2418  CG  LEU A 150      -4.746   7.212 -13.775  1.00 93.62           C  
ATOM   2419  HG  LEU A 150      -5.179   6.234 -13.562  1.00 93.62           H  
ATOM   2420  CD1 LEU A 150      -4.499   7.944 -12.455  1.00 93.62           C  
ATOM   2421 HD11 LEU A 150      -3.844   7.348 -11.819  1.00 93.62           H  
ATOM   2422 HD12 LEU A 150      -4.045   8.917 -12.640  1.00 93.62           H  
ATOM   2423 HD13 LEU A 150      -5.445   8.086 -11.932  1.00 93.62           H  
ATOM   2424  CD2 LEU A 150      -5.738   8.018 -14.614  1.00 93.62           C  
ATOM   2425 HD21 LEU A 150      -6.018   7.458 -15.507  1.00 93.62           H  
ATOM   2426 HD22 LEU A 150      -6.641   8.210 -14.036  1.00 93.62           H  
ATOM   2427 HD23 LEU A 150      -5.293   8.969 -14.906  1.00 93.62           H  
ATOM   2428  N   THR A 151      -1.204   5.550 -15.940  1.00 90.46           N  
ATOM   2429  H   THR A 151      -1.533   4.934 -15.210  1.00 90.46           H  
ATOM   2430  CA  THR A 151       0.230   5.580 -16.215  1.00 90.46           C  
ATOM   2431  HA  THR A 151       0.512   6.592 -16.507  1.00 90.46           H  
ATOM   2432  C   THR A 151       0.625   4.666 -17.359  1.00 90.46           C  
ATOM   2433  CB  THR A 151       1.038   5.220 -14.962  1.00 90.46           C  
ATOM   2434  HB  THR A 151       2.096   5.210 -15.223  1.00 90.46           H  
ATOM   2435  O   THR A 151       1.716   4.843 -17.911  1.00 90.46           O  
ATOM   2436  CG2 THR A 151       0.826   6.234 -13.841  1.00 90.46           C  
ATOM   2437 HG21 THR A 151      -0.212   6.220 -13.509  1.00 90.46           H  
ATOM   2438 HG22 THR A 151       1.468   5.965 -13.001  1.00 90.46           H  
ATOM   2439 HG23 THR A 151       1.091   7.232 -14.188  1.00 90.46           H  
ATOM   2440  OG1 THR A 151       0.678   3.963 -14.445  1.00 90.46           O  
ATOM   2441  HG1 THR A 151       1.055   3.286 -15.012  1.00 90.46           H  
ATOM   2442  N   THR A 152      -0.217   3.688 -17.721  1.00 84.47           N  
ATOM   2443  H   THR A 152      -1.114   3.644 -17.258  1.00 84.47           H  
ATOM   2444  CA  THR A 152       0.218   2.434 -18.363  1.00 84.47           C  
ATOM   2445  HA  THR A 152      -0.616   1.734 -18.330  1.00 84.47           H  
ATOM   2446  C   THR A 152       1.351   1.788 -17.546  1.00 84.47           C  
ATOM   2447  CB  THR A 152       0.573   2.637 -19.854  1.00 84.47           C  
ATOM   2448  HB  THR A 152       0.690   1.659 -20.321  1.00 84.47           H  
ATOM   2449  O   THR A 152       1.630   2.207 -16.420  1.00 84.47           O  
ATOM   2450  CG2 THR A 152      -0.501   3.409 -20.622  1.00 84.47           C  
ATOM   2451 HG21 THR A 152      -0.252   3.416 -21.683  1.00 84.47           H  
ATOM   2452 HG22 THR A 152      -1.464   2.917 -20.489  1.00 84.47           H  
ATOM   2453 HG23 THR A 152      -0.571   4.436 -20.263  1.00 84.47           H  
ATOM   2454  OG1 THR A 152       1.785   3.345 -19.995  1.00 84.47           O  
ATOM   2455  HG1 THR A 152       1.779   3.951 -19.250  1.00 84.47           H  
ATOM   2456  N   ASP A 153       2.060   0.816 -18.108  1.00 77.27           N  
ATOM   2457  H   ASP A 153       1.732   0.393 -18.965  1.00 77.27           H  
ATOM   2458  CA  ASP A 153       3.183   0.161 -17.425  1.00 77.27           C  
ATOM   2459  HA  ASP A 153       3.002   0.181 -16.350  1.00 77.27           H  
ATOM   2460  C   ASP A 153       4.542   0.854 -17.637  1.00 77.27           C  
ATOM   2461  CB  ASP A 153       3.194  -1.308 -17.842  1.00 77.27           C  
ATOM   2462  HB2 ASP A 153       4.050  -1.810 -17.393  1.00 77.27           H  
ATOM   2463  HB3 ASP A 153       3.277  -1.359 -18.928  1.00 77.27           H  
ATOM   2464  O   ASP A 153       5.573   0.363 -17.175  1.00 77.27           O  
ATOM   2465  CG  ASP A 153       1.914  -2.000 -17.367  1.00 77.27           C  
ATOM   2466  OD1 ASP A 153       1.647  -1.919 -16.150  1.00 77.27           O  
ATOM   2467  OD2 ASP A 153       1.161  -2.509 -18.226  1.00 77.27           O  
ATOM   2468  N   TYR A 154       4.557   1.997 -18.335  1.00 76.15           N  
ATOM   2469  H   TYR A 154       3.674   2.300 -18.721  1.00 76.15           H  
ATOM   2470  CA  TYR A 154       5.784   2.695 -18.746  1.00 76.15           C  
ATOM   2471  HA  TYR A 154       6.649   2.088 -18.481  1.00 76.15           H  
ATOM   2472  C   TYR A 154       5.997   4.062 -18.091  1.00 76.15           C  
ATOM   2473  CB  TYR A 154       5.774   2.855 -20.269  1.00 76.15           C  
ATOM   2474  HB2 TYR A 154       4.908   3.451 -20.559  1.00 76.15           H  
ATOM   2475  HB3 TYR A 154       6.665   3.403 -20.574  1.00 76.15           H  
ATOM   2476  O   TYR A 154       7.109   4.593 -18.144  1.00 76.15           O  
ATOM   2477  CG  TYR A 154       5.753   1.540 -21.015  1.00 76.15           C  
ATOM   2478  CD1 TYR A 154       6.937   0.786 -21.134  1.00 76.15           C  
ATOM   2479  HD1 TYR A 154       7.854   1.148 -20.692  1.00 76.15           H  
ATOM   2480  CD2 TYR A 154       4.550   1.062 -21.568  1.00 76.15           C  
ATOM   2481  HD2 TYR A 154       3.637   1.628 -21.459  1.00 76.15           H  
ATOM   2482  CE1 TYR A 154       6.924  -0.444 -21.817  1.00 76.15           C  
ATOM   2483  HE1 TYR A 154       7.831  -1.024 -21.907  1.00 76.15           H  
ATOM   2484  CE2 TYR A 154       4.535  -0.167 -22.253  1.00 76.15           C  
ATOM   2485  HE2 TYR A 154       3.618  -0.552 -22.675  1.00 76.15           H  
ATOM   2486  OH  TYR A 154       5.695  -2.102 -23.045  1.00 76.15           O  
ATOM   2487  HH  TYR A 154       6.541  -2.555 -23.024  1.00 76.15           H  
ATOM   2488  CZ  TYR A 154       5.720  -0.918 -22.382  1.00 76.15           C  
ATOM   2489  N   ASN A 155       4.954   4.654 -17.502  1.00 85.06           N  
ATOM   2490  H   ASN A 155       4.111   4.114 -17.374  1.00 85.06           H  
ATOM   2491  CA  ASN A 155       5.052   5.941 -16.815  1.00 85.06           C  
ATOM   2492  HA  ASN A 155       6.062   6.333 -16.939  1.00 85.06           H  
ATOM   2493  C   ASN A 155       4.847   5.764 -15.308  1.00 85.06           C  
ATOM   2494  CB  ASN A 155       4.091   6.988 -17.416  1.00 85.06           C  
ATOM   2495  HB2 ASN A 155       4.310   7.953 -16.959  1.00 85.06           H  
ATOM   2496  HB3 ASN A 155       3.062   6.734 -17.164  1.00 85.06           H  
ATOM   2497  O   ASN A 155       4.425   4.717 -14.831  1.00 85.06           O  
ATOM   2498  CG  ASN A 155       4.221   7.174 -18.916  1.00 85.06           C  
ATOM   2499  ND2 ASN A 155       3.479   6.428 -19.696  1.00 85.06           N  
ATOM   2500 HD21 ASN A 155       3.666   6.436 -20.688  1.00 85.06           H  
ATOM   2501 HD22 ASN A 155       2.887   5.729 -19.270  1.00 85.06           H  
ATOM   2502  OD1 ASN A 155       4.933   8.040 -19.397  1.00 85.06           O  
ATOM   2503  N   THR A 156       5.132   6.824 -14.559  1.00 89.46           N  
ATOM   2504  H   THR A 156       5.429   7.676 -15.013  1.00 89.46           H  
ATOM   2505  CA  THR A 156       4.949   6.873 -13.108  1.00 89.46           C  
ATOM   2506  HA  THR A 156       4.491   5.945 -12.766  1.00 89.46           H  
ATOM   2507  C   THR A 156       4.006   8.011 -12.743  1.00 89.46           C  
ATOM   2508  CB  THR A 156       6.311   6.991 -12.400  1.00 89.46           C  
ATOM   2509  HB  THR A 156       6.935   6.161 -12.731  1.00 89.46           H  
ATOM   2510  O   THR A 156       4.016   9.062 -13.396  1.00 89.46           O  
ATOM   2511  CG2 THR A 156       7.081   8.280 -12.691  1.00 89.46           C  
ATOM   2512 HG21 THR A 156       7.267   8.368 -13.761  1.00 89.46           H  
ATOM   2513 HG22 THR A 156       8.040   8.243 -12.174  1.00 89.46           H  
ATOM   2514 HG23 THR A 156       6.521   9.149 -12.344  1.00 89.46           H  
ATOM   2515  OG1 THR A 156       6.167   6.895 -11.001  1.00 89.46           O  
ATOM   2516  HG1 THR A 156       5.718   7.685 -10.692  1.00 89.46           H  
ATOM   2517  N   LEU A 157       3.226   7.831 -11.677  1.00 91.32           N  
ATOM   2518  H   LEU A 157       3.210   6.920 -11.242  1.00 91.32           H  
ATOM   2519  CA  LEU A 157       2.565   8.944 -10.995  1.00 91.32           C  
ATOM   2520  HA  LEU A 157       1.903   9.447 -11.700  1.00 91.32           H  
ATOM   2521  C   LEU A 157       3.617   9.971 -10.541  1.00 91.32           C  
ATOM   2522  CB  LEU A 157       1.724   8.425  -9.811  1.00 91.32           C  
ATOM   2523  HB2 LEU A 157       1.313   9.284  -9.281  1.00 91.32           H  
ATOM   2524  HB3 LEU A 157       2.386   7.900  -9.121  1.00 91.32           H  
ATOM   2525  O   LEU A 157       4.769   9.621 -10.272  1.00 91.32           O  
ATOM   2526  CG  LEU A 157       0.557   7.488 -10.185  1.00 91.32           C  
ATOM   2527  HG  LEU A 157       0.940   6.594 -10.678  1.00 91.32           H  
ATOM   2528  CD1 LEU A 157      -0.199   7.059  -8.930  1.00 91.32           C  
ATOM   2529 HD11 LEU A 157      -0.988   6.355  -9.195  1.00 91.32           H  
ATOM   2530 HD12 LEU A 157      -0.641   7.930  -8.446  1.00 91.32           H  
ATOM   2531 HD13 LEU A 157       0.472   6.573  -8.222  1.00 91.32           H  
ATOM   2532  CD2 LEU A 157      -0.458   8.165 -11.104  1.00 91.32           C  
ATOM   2533 HD21 LEU A 157      -1.310   7.503 -11.256  1.00 91.32           H  
ATOM   2534 HD22 LEU A 157      -0.000   8.352 -12.075  1.00 91.32           H  
ATOM   2535 HD23 LEU A 157      -0.802   9.100 -10.660  1.00 91.32           H  
ATOM   2536  N   LEU A 158       3.225  11.244 -10.476  1.00 90.41           N  
ATOM   2537  H   LEU A 158       2.253  11.443 -10.663  1.00 90.41           H  
ATOM   2538  CA  LEU A 158       4.052  12.331  -9.944  1.00 90.41           C  
ATOM   2539  HA  LEU A 158       5.089  12.180 -10.244  1.00 90.41           H  
ATOM   2540  C   LEU A 158       4.037  12.341  -8.418  1.00 90.41           C  
ATOM   2541  CB  LEU A 158       3.549  13.689 -10.470  1.00 90.41           C  
ATOM   2542  HB2 LEU A 158       2.495  13.795 -10.215  1.00 90.41           H  
ATOM   2543  HB3 LEU A 158       4.089  14.480  -9.950  1.00 90.41           H  
ATOM   2544  O   LEU A 158       5.070  12.595  -7.802  1.00 90.41           O  
ATOM   2545  CG  LEU A 158       3.716  13.906 -11.981  1.00 90.41           C  
ATOM   2546  HG  LEU A 158       3.175  13.132 -12.526  1.00 90.41           H  
ATOM   2547  CD1 LEU A 158       3.128  15.262 -12.373  1.00 90.41           C  
ATOM   2548 HD11 LEU A 158       2.077  15.304 -12.087  1.00 90.41           H  
ATOM   2549 HD12 LEU A 158       3.651  16.062 -11.850  1.00 90.41           H  
ATOM   2550 HD13 LEU A 158       3.219  15.419 -13.448  1.00 90.41           H  
ATOM   2551  CD2 LEU A 158       5.188  13.875 -12.404  1.00 90.41           C  
ATOM   2552 HD21 LEU A 158       5.589  12.870 -12.271  1.00 90.41           H  
ATOM   2553 HD22 LEU A 158       5.759  14.589 -11.810  1.00 90.41           H  
ATOM   2554 HD23 LEU A 158       5.273  14.138 -13.458  1.00 90.41           H  
ATOM   2555  N   SER A 159       2.876  12.058  -7.832  1.00 92.89           N  
ATOM   2556  H   SER A 159       2.066  11.889  -8.413  1.00 92.89           H  
ATOM   2557  CA  SER A 159       2.676  11.944  -6.394  1.00 92.89           C  
ATOM   2558  HA  SER A 159       3.586  11.540  -5.950  1.00 92.89           H  
ATOM   2559  C   SER A 159       1.525  10.992  -6.082  1.00 92.89           C  
ATOM   2560  CB  SER A 159       2.405  13.320  -5.775  1.00 92.89           C  
ATOM   2561  HB2 SER A 159       2.305  13.207  -4.696  1.00 92.89           H  
ATOM   2562  HB3 SER A 159       3.244  13.982  -5.988  1.00 92.89           H  
ATOM   2563  O   SER A 159       0.613  10.809  -6.897  1.00 92.89           O  
ATOM   2564  OG  SER A 159       1.209  13.883  -6.280  1.00 92.89           O  
ATOM   2565  HG  SER A 159       1.331  14.820  -6.452  1.00 92.89           H  
ATOM   2566  N   VAL A 160       1.572  10.388  -4.895  1.00 95.20           N  
ATOM   2567  H   VAL A 160       2.372  10.551  -4.301  1.00 95.20           H  
ATOM   2568  CA  VAL A 160       0.453   9.624  -4.340  1.00 95.20           C  
ATOM   2569  HA  VAL A 160      -0.459  10.092  -4.710  1.00 95.20           H  
ATOM   2570  C   VAL A 160       0.412   9.714  -2.816  1.00 95.20           C  
ATOM   2571  CB  VAL A 160       0.441   8.171  -4.854  1.00 95.20           C  
ATOM   2572  HB  VAL A 160       0.371   8.206  -5.941  1.00 95.20           H  
ATOM   2573  O   VAL A 160       1.445   9.718  -2.142  1.00 95.20           O  
ATOM   2574  CG1 VAL A 160       1.689   7.360  -4.501  1.00 95.20           C  
ATOM   2575 HG11 VAL A 160       2.557   7.813  -4.981  1.00 95.20           H  
ATOM   2576 HG12 VAL A 160       1.586   6.345  -4.886  1.00 95.20           H  
ATOM   2577 HG13 VAL A 160       1.826   7.316  -3.420  1.00 95.20           H  
ATOM   2578  CG2 VAL A 160      -0.788   7.415  -4.350  1.00 95.20           C  
ATOM   2579 HG21 VAL A 160      -0.679   7.149  -3.298  1.00 95.20           H  
ATOM   2580 HG22 VAL A 160      -0.908   6.511  -4.947  1.00 95.20           H  
ATOM   2581 HG23 VAL A 160      -1.682   8.024  -4.479  1.00 95.20           H  
ATOM   2582  N   GLU A 161      -0.793   9.779  -2.260  1.00 96.31           N  
ATOM   2583  H   GLU A 161      -1.595   9.844  -2.871  1.00 96.31           H  
ATOM   2584  CA  GLU A 161      -1.036   9.777  -0.821  1.00 96.31           C  
ATOM   2585  HA  GLU A 161      -0.160   9.365  -0.320  1.00 96.31           H  
ATOM   2586  C   GLU A 161      -2.240   8.897  -0.475  1.00 96.31           C  
ATOM   2587  CB  GLU A 161      -1.223  11.222  -0.337  1.00 96.31           C  
ATOM   2588  HB2 GLU A 161      -0.404  11.827  -0.726  1.00 96.31           H  
ATOM   2589  HB3 GLU A 161      -2.160  11.622  -0.723  1.00 96.31           H  
ATOM   2590  O   GLU A 161      -3.327   9.078  -1.019  1.00 96.31           O  
ATOM   2591  CG  GLU A 161      -1.210  11.327   1.191  1.00 96.31           C  
ATOM   2592  HG2 GLU A 161      -2.039  10.754   1.606  1.00 96.31           H  
ATOM   2593  HG3 GLU A 161      -0.281  10.902   1.569  1.00 96.31           H  
ATOM   2594  CD  GLU A 161      -1.304  12.793   1.623  1.00 96.31           C  
ATOM   2595  OE1 GLU A 161      -2.438  13.268   1.867  1.00 96.31           O  
ATOM   2596  OE2 GLU A 161      -0.243  13.448   1.682  1.00 96.31           O  
ATOM   2597  N   MET A 162      -2.052   7.965   0.461  1.00 97.95           N  
ATOM   2598  H   MET A 162      -1.143   7.938   0.901  1.00 97.95           H  
ATOM   2599  CA  MET A 162      -3.119   7.147   1.044  1.00 97.95           C  
ATOM   2600  HA  MET A 162      -4.006   7.201   0.413  1.00 97.95           H  
ATOM   2601  C   MET A 162      -3.466   7.680   2.434  1.00 97.95           C  
ATOM   2602  CB  MET A 162      -2.708   5.673   1.150  1.00 97.95           C  
ATOM   2603  HB2 MET A 162      -1.861   5.586   1.830  1.00 97.95           H  
ATOM   2604  HB3 MET A 162      -3.531   5.116   1.598  1.00 97.95           H  
ATOM   2605  O   MET A 162      -2.597   7.728   3.317  1.00 97.95           O  
ATOM   2606  CG  MET A 162      -2.339   5.022  -0.185  1.00 97.95           C  
ATOM   2607  HG2 MET A 162      -3.190   5.065  -0.865  1.00 97.95           H  
ATOM   2608  HG3 MET A 162      -1.520   5.584  -0.634  1.00 97.95           H  
ATOM   2609  SD  MET A 162      -1.795   3.300  -0.014  1.00 97.95           S  
ATOM   2610  CE  MET A 162      -3.370   2.448   0.280  1.00 97.95           C  
ATOM   2611  HE1 MET A 162      -4.053   2.656  -0.544  1.00 97.95           H  
ATOM   2612  HE2 MET A 162      -3.809   2.778   1.221  1.00 97.95           H  
ATOM   2613  HE3 MET A 162      -3.195   1.374   0.328  1.00 97.95           H  
ATOM   2614  N   LYS A 163      -4.740   8.025   2.626  1.00 97.44           N  
ATOM   2615  H   LYS A 163      -5.361   7.933   1.836  1.00 97.44           H  
ATOM   2616  CA  LYS A 163      -5.316   8.602   3.844  1.00 97.44           C  
ATOM   2617  HA  LYS A 163      -4.550   8.668   4.618  1.00 97.44           H  
ATOM   2618  C   LYS A 163      -6.444   7.729   4.363  1.00 97.44           C  
ATOM   2619  CB  LYS A 163      -5.849  10.008   3.543  1.00 97.44           C  
ATOM   2620  HB2 LYS A 163      -6.428  10.362   4.396  1.00 97.44           H  
ATOM   2621  HB3 LYS A 163      -6.499   9.972   2.669  1.00 97.44           H  
ATOM   2622  O   LYS A 163      -7.294   7.297   3.594  1.00 97.44           O  
ATOM   2623  CG  LYS A 163      -4.698  10.983   3.296  1.00 97.44           C  
ATOM   2624  HG2 LYS A 163      -4.041  10.595   2.517  1.00 97.44           H  
ATOM   2625  HG3 LYS A 163      -4.116  11.067   4.214  1.00 97.44           H  
ATOM   2626  CD  LYS A 163      -5.196  12.374   2.901  1.00 97.44           C  
ATOM   2627  HD2 LYS A 163      -6.168  12.586   3.346  1.00 97.44           H  
ATOM   2628  HD3 LYS A 163      -4.482  13.097   3.295  1.00 97.44           H  
ATOM   2629  CE  LYS A 163      -5.265  12.497   1.378  1.00 97.44           C  
ATOM   2630  HE2 LYS A 163      -6.260  12.231   1.020  1.00 97.44           H  
ATOM   2631  HE3 LYS A 163      -4.555  11.803   0.931  1.00 97.44           H  
ATOM   2632  NZ  LYS A 163      -4.903  13.856   0.936  1.00 97.44           N  
ATOM   2633  HZ1 LYS A 163      -3.913  13.960   1.107  1.00 97.44           H  
ATOM   2634  HZ2 LYS A 163      -5.101  13.905  -0.053  1.00 97.44           H  
ATOM   2635  HZ3 LYS A 163      -5.423  14.569   1.428  1.00 97.44           H  
ATOM   2636  N   ILE A 164      -6.463   7.511   5.671  1.00 97.88           N  
ATOM   2637  H   ILE A 164      -5.776   7.970   6.251  1.00 97.88           H  
ATOM   2638  CA  ILE A 164      -7.454   6.675   6.347  1.00 97.88           C  
ATOM   2639  HA  ILE A 164      -8.145   6.257   5.616  1.00 97.88           H  
ATOM   2640  C   ILE A 164      -8.249   7.561   7.305  1.00 97.88           C  
ATOM   2641  CB  ILE A 164      -6.753   5.494   7.055  1.00 97.88           C  
ATOM   2642  HB  ILE A 164      -6.011   5.902   7.742  1.00 97.88           H  
ATOM   2643  O   ILE A 164      -7.658   8.354   8.042  1.00 97.88           O  
ATOM   2644  CG1 ILE A 164      -6.031   4.574   6.044  1.00 97.88           C  
ATOM   2645 HG12 ILE A 164      -6.764   3.953   5.528  1.00 97.88           H  
ATOM   2646 HG13 ILE A 164      -5.513   5.166   5.289  1.00 97.88           H  
ATOM   2647  CG2 ILE A 164      -7.769   4.685   7.872  1.00 97.88           C  
ATOM   2648 HG21 ILE A 164      -8.088   5.282   8.727  1.00 97.88           H  
ATOM   2649 HG22 ILE A 164      -8.624   4.416   7.252  1.00 97.88           H  
ATOM   2650 HG23 ILE A 164      -7.325   3.771   8.266  1.00 97.88           H  
ATOM   2651  CD1 ILE A 164      -4.971   3.684   6.708  1.00 97.88           C  
ATOM   2652 HD11 ILE A 164      -4.213   4.306   7.185  1.00 97.88           H  
ATOM   2653 HD12 ILE A 164      -5.417   3.031   7.458  1.00 97.88           H  
ATOM   2654 HD13 ILE A 164      -4.489   3.069   5.948  1.00 97.88           H  
ATOM   2655  N   ARG A 165      -9.578   7.437   7.306  1.00 96.93           N  
ATOM   2656  H   ARG A 165      -9.993   6.784   6.657  1.00 96.93           H  
ATOM   2657  CA  ARG A 165     -10.465   8.188   8.207  1.00 96.93           C  
ATOM   2658  HA  ARG A 165      -9.872   8.583   9.032  1.00 96.93           H  
ATOM   2659  C   ARG A 165     -11.528   7.270   8.798  1.00 96.93           C  
ATOM   2660  CB  ARG A 165     -11.078   9.372   7.441  1.00 96.93           C  
ATOM   2661  HB2 ARG A 165     -11.694   8.994   6.625  1.00 96.93           H  
ATOM   2662  HB3 ARG A 165     -10.270   9.967   7.015  1.00 96.93           H  
ATOM   2663  O   ARG A 165     -12.105   6.462   8.081  1.00 96.93           O  
ATOM   2664  CG  ARG A 165     -11.928  10.273   8.351  1.00 96.93           C  
ATOM   2665  HG2 ARG A 165     -12.798   9.723   8.710  1.00 96.93           H  
ATOM   2666  HG3 ARG A 165     -11.327  10.575   9.208  1.00 96.93           H  
ATOM   2667  CD  ARG A 165     -12.411  11.535   7.632  1.00 96.93           C  
ATOM   2668  HD2 ARG A 165     -11.558  12.030   7.167  1.00 96.93           H  
ATOM   2669  HD3 ARG A 165     -12.820  12.209   8.385  1.00 96.93           H  
ATOM   2670  NE  ARG A 165     -13.425  11.238   6.600  1.00 96.93           N  
ATOM   2671  HE  ARG A 165     -13.225  10.514   5.926  1.00 96.93           H  
ATOM   2672  NH1 ARG A 165     -15.082  12.703   7.241  1.00 96.93           N  
ATOM   2673 HH11 ARG A 165     -14.537  12.956   8.053  1.00 96.93           H  
ATOM   2674 HH12 ARG A 165     -16.022  13.051   7.117  1.00 96.93           H  
ATOM   2675  NH2 ARG A 165     -15.367  11.390   5.463  1.00 96.93           N  
ATOM   2676 HH21 ARG A 165     -14.990  10.641   4.901  1.00 96.93           H  
ATOM   2677 HH22 ARG A 165     -16.326  11.687   5.351  1.00 96.93           H  
ATOM   2678  CZ  ARG A 165     -14.616  11.782   6.445  1.00 96.93           C  
ATOM   2679  N   LYS A 166     -11.797   7.403  10.100  1.00 97.40           N  
ATOM   2680  H   LYS A 166     -11.300   8.107  10.627  1.00 97.40           H  
ATOM   2681  CA  LYS A 166     -12.897   6.686  10.759  1.00 97.40           C  
ATOM   2682  HA  LYS A 166     -12.854   5.637  10.464  1.00 97.40           H  
ATOM   2683  C   LYS A 166     -14.233   7.250  10.281  1.00 97.40           C  
ATOM   2684  CB  LYS A 166     -12.761   6.770  12.290  1.00 97.40           C  
ATOM   2685  HB2 LYS A 166     -11.723   6.585  12.567  1.00 97.40           H  
ATOM   2686  HB3 LYS A 166     -13.036   7.767  12.635  1.00 97.40           H  
ATOM   2687  O   LYS A 166     -14.403   8.470  10.268  1.00 97.40           O  
ATOM   2688  CG  LYS A 166     -13.648   5.721  12.977  1.00 97.40           C  
ATOM   2689  HG2 LYS A 166     -13.433   4.750  12.531  1.00 97.40           H  
ATOM   2690  HG3 LYS A 166     -14.699   5.955  12.806  1.00 97.40           H  
ATOM   2691  CD  LYS A 166     -13.391   5.629  14.489  1.00 97.40           C  
ATOM   2692  HD2 LYS A 166     -12.318   5.544  14.660  1.00 97.40           H  
ATOM   2693  HD3 LYS A 166     -13.769   6.520  14.990  1.00 97.40           H  
ATOM   2694  CE  LYS A 166     -14.093   4.374  15.023  1.00 97.40           C  
ATOM   2695  HE2 LYS A 166     -15.165   4.558  15.104  1.00 97.40           H  
ATOM   2696  HE3 LYS A 166     -13.956   3.584  14.284  1.00 97.40           H  
ATOM   2697  NZ  LYS A 166     -13.528   3.899  16.312  1.00 97.40           N  
ATOM   2698  HZ1 LYS A 166     -12.524   3.814  16.238  1.00 97.40           H  
ATOM   2699  HZ2 LYS A 166     -13.839   2.956  16.493  1.00 97.40           H  
ATOM   2700  HZ3 LYS A 166     -13.779   4.497  17.086  1.00 97.40           H  
ATOM   2701  N   ILE A 167     -15.173   6.384   9.924  1.00 93.75           N  
ATOM   2702  H   ILE A 167     -14.980   5.396  10.003  1.00 93.75           H  
ATOM   2703  CA  ILE A 167     -16.556   6.787   9.678  1.00 93.75           C  
ATOM   2704  HA  ILE A 167     -16.567   7.776   9.221  1.00 93.75           H  
ATOM   2705  C   ILE A 167     -17.239   6.888  11.040  1.00 93.75           C  
ATOM   2706  CB  ILE A 167     -17.256   5.822   8.700  1.00 93.75           C  
ATOM   2707  HB  ILE A 167     -17.142   4.801   9.065  1.00 93.75           H  
ATOM   2708  O   ILE A 167     -17.292   5.924  11.800  1.00 93.75           O  
ATOM   2709  CG1 ILE A 167     -16.592   5.949   7.309  1.00 93.75           C  
ATOM   2710 HG12 ILE A 167     -15.507   5.915   7.402  1.00 93.75           H  
ATOM   2711 HG13 ILE A 167     -16.856   6.913   6.874  1.00 93.75           H  
ATOM   2712  CG2 ILE A 167     -18.760   6.152   8.599  1.00 93.75           C  
ATOM   2713 HG21 ILE A 167     -19.263   5.449   7.934  1.00 93.75           H  
ATOM   2714 HG22 ILE A 167     -18.913   7.169   8.239  1.00 93.75           H  
ATOM   2715 HG23 ILE A 167     -19.242   6.038   9.569  1.00 93.75           H  
ATOM   2716  CD1 ILE A 167     -16.989   4.845   6.330  1.00 93.75           C  
ATOM   2717 HD11 ILE A 167     -18.071   4.733   6.258  1.00 93.75           H  
ATOM   2718 HD12 ILE A 167     -16.606   5.095   5.341  1.00 93.75           H  
ATOM   2719 HD13 ILE A 167     -16.544   3.905   6.656  1.00 93.75           H  
ATOM   2720  N   THR A 168     -17.707   8.085  11.373  1.00 85.11           N  
ATOM   2721  H   THR A 168     -17.590   8.860  10.736  1.00 85.11           H  
ATOM   2722  CA  THR A 168     -18.547   8.318  12.544  1.00 85.11           C  
ATOM   2723  HA  THR A 168     -18.438   7.501  13.257  1.00 85.11           H  
ATOM   2724  C   THR A 168     -19.989   8.351  12.079  1.00 85.11           C  
ATOM   2725  CB  THR A 168     -18.171   9.623  13.262  1.00 85.11           C  
ATOM   2726  HB  THR A 168     -18.901   9.822  14.047  1.00 85.11           H  
ATOM   2727  O   THR A 168     -20.349   9.204  11.263  1.00 85.11           O  
ATOM   2728  CG2 THR A 168     -16.782   9.527  13.895  1.00 85.11           C  
ATOM   2729 HG21 THR A 168     -16.760   8.699  14.604  1.00 85.11           H  
ATOM   2730 HG22 THR A 168     -16.565  10.455  14.424  1.00 85.11           H  
ATOM   2731 HG23 THR A 168     -16.027   9.368  13.124  1.00 85.11           H  
ATOM   2732  OG1 THR A 168     -18.152  10.708  12.359  1.00 85.11           O  
ATOM   2733  HG1 THR A 168     -19.055  10.801  12.045  1.00 85.11           H  
ATOM   2734  N   ASP A 169     -20.812   7.444  12.597  1.00 70.71           N  
ATOM   2735  H   ASP A 169     -20.463   6.701  13.185  1.00 70.71           H  
ATOM   2736  CA  ASP A 169     -22.252   7.549  12.429  1.00 70.71           C  
ATOM   2737  HA  ASP A 169     -22.490   7.619  11.367  1.00 70.71           H  
ATOM   2738  C   ASP A 169     -22.711   8.834  13.116  1.00 70.71           C  
ATOM   2739  CB  ASP A 169     -22.966   6.314  13.001  1.00 70.71           C  
ATOM   2740  HB2 ASP A 169     -22.608   6.122  14.012  1.00 70.71           H  
ATOM   2741  HB3 ASP A 169     -24.034   6.528  13.053  1.00 70.71           H  
ATOM   2742  O   ASP A 169     -22.753   8.931  14.341  1.00 70.71           O  
ATOM   2743  CG  ASP A 169     -22.783   5.065  12.135  1.00 70.71           C  
ATOM   2744  OD1 ASP A 169     -22.670   5.232  10.899  1.00 70.71           O  
ATOM   2745  OD2 ASP A 169     -22.762   3.963  12.723  1.00 70.71           O  
ATOM   2746  N   ASN A 170     -23.062   9.844  12.322  1.00 61.49           N  
ATOM   2747  H   ASN A 170     -22.901   9.745  11.330  1.00 61.49           H  
ATOM   2748  CA  ASN A 170     -23.856  10.961  12.813  1.00 61.49           C  
ATOM   2749  HA  ASN A 170     -23.499  11.251  13.801  1.00 61.49           H  
ATOM   2750  C   ASN A 170     -25.301  10.471  12.981  1.00 61.49           C  
ATOM   2751  CB  ASN A 170     -23.738  12.178  11.876  1.00 61.49           C  
ATOM   2752  HB2 ASN A 170     -24.512  12.897  12.146  1.00 61.49           H  
ATOM   2753  HB3 ASN A 170     -23.917  11.862  10.849  1.00 61.49           H  
ATOM   2754  O   ASN A 170     -26.209  10.955  12.306  1.00 61.49           O  
ATOM   2755  CG  ASN A 170     -22.416  12.920  11.949  1.00 61.49           C  
ATOM   2756  ND2 ASN A 170     -22.243  13.904  11.099  1.00 61.49           N  
ATOM   2757 HD21 ASN A 170     -22.981  14.153  10.456  1.00 61.49           H  
ATOM   2758 HD22 ASN A 170     -21.379  14.416  11.202  1.00 61.49           H  
ATOM   2759  OD1 ASN A 170     -21.537  12.673  12.752  1.00 61.49           O  
ATOM   2760  N   THR A 171     -25.536   9.493  13.858  1.00 52.52           N  
ATOM   2761  H   THR A 171     -24.757   9.077  14.348  1.00 52.52           H  
ATOM   2762  CA  THR A 171     -26.869   9.311  14.428  1.00 52.52           C  
ATOM   2763  HA  THR A 171     -27.617   9.345  13.636  1.00 52.52           H  
ATOM   2764  C   THR A 171     -27.096  10.499  15.348  1.00 52.52           C  
ATOM   2765  CB  THR A 171     -27.044   7.976  15.165  1.00 52.52           C  
ATOM   2766  HB  THR A 171     -27.975   8.006  15.732  1.00 52.52           H  
ATOM   2767  O   THR A 171     -26.704  10.491  16.513  1.00 52.52           O  
ATOM   2768  CG2 THR A 171     -27.121   6.807  14.183  1.00 52.52           C  
ATOM   2769 HG21 THR A 171     -27.993   6.922  13.539  1.00 52.52           H  
ATOM   2770 HG22 THR A 171     -26.220   6.771  13.570  1.00 52.52           H  
ATOM   2771 HG23 THR A 171     -27.209   5.874  14.739  1.00 52.52           H  
ATOM   2772  OG1 THR A 171     -25.979   7.748  16.053  1.00 52.52           O  
ATOM   2773  HG1 THR A 171     -25.949   8.507  16.641  1.00 52.52           H  
ATOM   2774  N   VAL A 172     -27.662  11.562  14.779  1.00 50.45           N  
ATOM   2775  H   VAL A 172     -27.840  11.519  13.785  1.00 50.45           H  
ATOM   2776  CA  VAL A 172     -28.312  12.622  15.542  1.00 50.45           C  
ATOM   2777  HA  VAL A 172     -27.614  13.048  16.262  1.00 50.45           H  
ATOM   2778  C   VAL A 172     -29.458  11.945  16.291  1.00 50.45           C  
ATOM   2779  CB  VAL A 172     -28.827  13.739  14.607  1.00 50.45           C  
ATOM   2780  HB  VAL A 172     -29.547  13.322  13.904  1.00 50.45           H  
ATOM   2781  O   VAL A 172     -30.429  11.518  15.668  1.00 50.45           O  
ATOM   2782  CG1 VAL A 172     -29.508  14.865  15.393  1.00 50.45           C  
ATOM   2783 HG11 VAL A 172     -30.372  14.473  15.931  1.00 50.45           H  
ATOM   2784 HG12 VAL A 172     -28.816  15.293  16.118  1.00 50.45           H  
ATOM   2785 HG13 VAL A 172     -29.855  15.642  14.712  1.00 50.45           H  
ATOM   2786  CG2 VAL A 172     -27.681  14.359  13.791  1.00 50.45           C  
ATOM   2787 HG21 VAL A 172     -28.068  15.165  13.167  1.00 50.45           H  
ATOM   2788 HG22 VAL A 172     -26.920  14.756  14.464  1.00 50.45           H  
ATOM   2789 HG23 VAL A 172     -27.231  13.607  13.142  1.00 50.45           H  
ATOM   2790  N   THR A 173     -29.288  11.758  17.597  1.00 49.00           N  
ATOM   2791  H   THR A 173     -28.416  12.047  18.017  1.00 49.00           H  
ATOM   2792  CA  THR A 173     -30.397  11.508  18.526  1.00 49.00           C  
ATOM   2793  HA  THR A 173     -31.108  10.807  18.090  1.00 49.00           H  
ATOM   2794  C   THR A 173     -31.151  12.798  18.778  1.00 49.00           C  
ATOM   2795  CB  THR A 173     -29.910  10.969  19.867  1.00 49.00           C  
ATOM   2796  HB  THR A 173     -30.742  10.957  20.571  1.00 49.00           H  
ATOM   2797  O   THR A 173     -30.451  13.815  18.998  1.00 49.00           O  
ATOM   2798  CG2 THR A 173     -29.346   9.554  19.752  1.00 49.00           C  
ATOM   2799 HG21 THR A 173     -28.489   9.548  19.079  1.00 49.00           H  
ATOM   2800 HG22 THR A 173     -29.033   9.210  20.738  1.00 49.00           H  
ATOM   2801 HG23 THR A 173     -30.115   8.886  19.364  1.00 49.00           H  
ATOM   2802  OG1 THR A 173     -28.913  11.842  20.343  1.00 49.00           O  
ATOM   2803  HG1 THR A 173     -29.245  12.709  20.097  1.00 49.00           H  
ATOM   2804  OXT THR A 173     -32.392  12.719  18.797  1.00 49.00           O  
TER    2805      THR A 173                                                       
END   
