# Supplementary material for: Nuclear genome of Bulinus truncatus, an intermediate host of the carcinogenic human blood fluke Schistosoma haematobium
Source: Nat Commun. 2022 Feb 21;13:977. doi: 10.1038/s41467-022-28634-9 (PMC8861042; doi:10.1038/s41467-022-28634-9)
Supplement: Supplementary file 6 — Supplementary Data 3 [file 41467_2022_28634_MOESM6_ESM.zip › Supplementary_Data_3/btru_048079-t1.mature.pep.pdb]

ATOM      1  N   MET A   1     -20.058  -6.233  21.576  1.00 43.85           N  
ATOM      2  H   MET A   1     -20.948  -6.684  21.421  1.00 43.85           H  
ATOM      3  H2  MET A   1     -19.337  -6.904  21.353  1.00 43.85           H  
ATOM      4  H3  MET A   1     -19.969  -5.947  22.541  1.00 43.85           H  
ATOM      5  CA  MET A   1     -19.908  -5.078  20.664  1.00 43.85           C  
ATOM      6  HA  MET A   1     -20.742  -4.393  20.819  1.00 43.85           H  
ATOM      7  C   MET A   1     -19.995  -5.617  19.239  1.00 43.85           C  
ATOM      8  CB  MET A   1     -18.603  -4.333  20.980  1.00 43.85           C  
ATOM      9  HB2 MET A   1     -17.751  -4.917  20.632  1.00 43.85           H  
ATOM     10  HB3 MET A   1     -18.522  -4.229  22.062  1.00 43.85           H  
ATOM     11  O   MET A   1     -19.646  -6.774  19.047  1.00 43.85           O  
ATOM     12  CG  MET A   1     -18.535  -2.928  20.381  1.00 43.85           C  
ATOM     13  HG2 MET A   1     -19.449  -2.381  20.609  1.00 43.85           H  
ATOM     14  HG3 MET A   1     -18.446  -3.017  19.299  1.00 43.85           H  
ATOM     15  SD  MET A   1     -17.115  -1.979  20.991  1.00 43.85           S  
ATOM     16  CE  MET A   1     -17.842  -1.033  22.356  1.00 43.85           C  
ATOM     17  HE1 MET A   1     -18.247  -1.713  23.106  1.00 43.85           H  
ATOM     18  HE2 MET A   1     -17.070  -0.414  22.813  1.00 43.85           H  
ATOM     19  HE3 MET A   1     -18.634  -0.389  21.975  1.00 43.85           H  
ATOM     20  N   VAL A   2     -20.602  -4.871  18.314  1.00 42.89           N  
ATOM     21  H   VAL A   2     -20.749  -3.887  18.489  1.00 42.89           H  
ATOM     22  CA  VAL A   2     -21.102  -5.367  17.015  1.00 42.89           C  
ATOM     23  HA  VAL A   2     -21.613  -6.318  17.163  1.00 42.89           H  
ATOM     24  C   VAL A   2     -19.942  -5.602  16.042  1.00 42.89           C  
ATOM     25  CB  VAL A   2     -22.129  -4.354  16.447  1.00 42.89           C  
ATOM     26  HB  VAL A   2     -21.650  -3.379  16.354  1.00 42.89           H  
ATOM     27  O   VAL A   2     -19.166  -4.680  15.809  1.00 42.89           O  
ATOM     28  CG1 VAL A   2     -22.695  -4.740  15.079  1.00 42.89           C  
ATOM     29 HG11 VAL A   2     -21.907  -4.686  14.329  1.00 42.89           H  
ATOM     30 HG12 VAL A   2     -23.471  -4.036  14.778  1.00 42.89           H  
ATOM     31 HG13 VAL A   2     -23.110  -5.748  15.099  1.00 42.89           H  
ATOM     32  CG2 VAL A   2     -23.322  -4.204  17.407  1.00 42.89           C  
ATOM     33 HG21 VAL A   2     -23.002  -3.808  18.371  1.00 42.89           H  
ATOM     34 HG22 VAL A   2     -23.811  -5.168  17.547  1.00 42.89           H  
ATOM     35 HG23 VAL A   2     -24.043  -3.505  16.984  1.00 42.89           H  
ATOM     36  N   LYS A   3     -19.839  -6.816  15.479  1.00 54.44           N  
ATOM     37  H   LYS A   3     -20.517  -7.520  15.733  1.00 54.44           H  
ATOM     38  CA  LYS A   3     -19.010  -7.091  14.296  1.00 54.44           C  
ATOM     39  HA  LYS A   3     -17.957  -6.909  14.512  1.00 54.44           H  
ATOM     40  C   LYS A   3     -19.464  -6.144  13.191  1.00 54.44           C  
ATOM     41  CB  LYS A   3     -19.197  -8.539  13.808  1.00 54.44           C  
ATOM     42  HB2 LYS A   3     -20.258  -8.746  13.671  1.00 54.44           H  
ATOM     43  HB3 LYS A   3     -18.711  -8.631  12.836  1.00 54.44           H  
ATOM     44  O   LYS A   3     -20.631  -6.187  12.815  1.00 54.44           O  
ATOM     45  CG  LYS A   3     -18.589  -9.590  14.743  1.00 54.44           C  
ATOM     46  HG2 LYS A   3     -19.097  -9.566  15.708  1.00 54.44           H  
ATOM     47  HG3 LYS A   3     -17.532  -9.367  14.891  1.00 54.44           H  
ATOM     48  CD  LYS A   3     -18.731 -10.984  14.120  1.00 54.44           C  
ATOM     49  HD2 LYS A   3     -18.263 -10.972  13.135  1.00 54.44           H  
ATOM     50  HD3 LYS A   3     -19.786 -11.236  14.010  1.00 54.44           H  
ATOM     51  CE  LYS A   3     -18.027 -12.026  14.994  1.00 54.44           C  
ATOM     52  HE2 LYS A   3     -18.542 -12.106  15.951  1.00 54.44           H  
ATOM     53  HE3 LYS A   3     -17.013 -11.672  15.182  1.00 54.44           H  
ATOM     54  NZ  LYS A   3     -17.965 -13.340  14.309  1.00 54.44           N  
ATOM     55  HZ1 LYS A   3     -18.878 -13.682  14.048  1.00 54.44           H  
ATOM     56  HZ2 LYS A   3     -17.415 -13.227  13.470  1.00 54.44           H  
ATOM     57  HZ3 LYS A   3     -17.467 -14.015  14.872  1.00 54.44           H  
ATOM     58  N   TYR A   4     -18.587  -5.267  12.725  1.00 64.78           N  
ATOM     59  H   TYR A   4     -17.646  -5.263  13.092  1.00 64.78           H  
ATOM     60  CA  TYR A   4     -18.939  -4.292  11.701  1.00 64.78           C  
ATOM     61  HA  TYR A   4     -19.951  -4.475  11.341  1.00 64.78           H  
ATOM     62  C   TYR A   4     -18.012  -4.463  10.508  1.00 64.78           C  
ATOM     63  CB  TYR A   4     -18.928  -2.877  12.295  1.00 64.78           C  
ATOM     64  HB2 TYR A   4     -19.586  -2.859  13.164  1.00 64.78           H  
ATOM     65  HB3 TYR A   4     -17.922  -2.638  12.640  1.00 64.78           H  
ATOM     66  O   TYR A   4     -16.905  -3.929  10.494  1.00 64.78           O  
ATOM     67  CG  TYR A   4     -19.404  -1.815  11.322  1.00 64.78           C  
ATOM     68  CD1 TYR A   4     -18.491  -0.884  10.794  1.00 64.78           C  
ATOM     69  HD1 TYR A   4     -17.450  -0.933  11.076  1.00 64.78           H  
ATOM     70  CD2 TYR A   4     -20.759  -1.765  10.941  1.00 64.78           C  
ATOM     71  HD2 TYR A   4     -21.459  -2.490  11.329  1.00 64.78           H  
ATOM     72  CE1 TYR A   4     -18.937   0.111   9.905  1.00 64.78           C  
ATOM     73  HE1 TYR A   4     -18.235   0.841   9.529  1.00 64.78           H  
ATOM     74  CE2 TYR A   4     -21.201  -0.793  10.023  1.00 64.78           C  
ATOM     75  HE2 TYR A   4     -22.230  -0.770   9.697  1.00 64.78           H  
ATOM     76  OH  TYR A   4     -20.713   1.068   8.596  1.00 64.78           O  
ATOM     77  HH  TYR A   4     -19.991   1.599   8.251  1.00 64.78           H  
ATOM     78  CZ  TYR A   4     -20.289   0.144   9.498  1.00 64.78           C  
ATOM     79  N   ASN A   5     -18.470  -5.214   9.506  1.00 72.99           N  
ATOM     80  H   ASN A   5     -19.368  -5.669   9.596  1.00 72.99           H  
ATOM     81  CA  ASN A   5     -17.922  -5.091   8.167  1.00 72.99           C  
ATOM     82  HA  ASN A   5     -16.880  -4.781   8.240  1.00 72.99           H  
ATOM     83  C   ASN A   5     -18.746  -4.020   7.430  1.00 72.99           C  
ATOM     84  CB  ASN A   5     -17.898  -6.449   7.457  1.00 72.99           C  
ATOM     85  HB2 ASN A   5     -17.227  -7.115   7.999  1.00 72.99           H  
ATOM     86  HB3 ASN A   5     -18.892  -6.895   7.482  1.00 72.99           H  
ATOM     87  O   ASN A   5     -19.868  -4.299   7.005  1.00 72.99           O  
ATOM     88  CG  ASN A   5     -17.405  -6.334   6.018  1.00 72.99           C  
ATOM     89  ND2 ASN A   5     -17.304  -7.434   5.313  1.00 72.99           N  
ATOM     90 HD21 ASN A   5     -17.600  -8.311   5.717  1.00 72.99           H  
ATOM     91 HD22 ASN A   5     -16.914  -7.331   4.387  1.00 72.99           H  
ATOM     92  OD1 ASN A   5     -17.072  -5.275   5.506  1.00 72.99           O  
ATOM     93  N   PRO A   6     -18.213  -2.803   7.243  1.00 75.44           N  
ATOM     94  CA  PRO A   6     -18.951  -1.726   6.591  1.00 75.44           C  
ATOM     95  HA  PRO A   6     -19.848  -1.489   7.163  1.00 75.44           H  
ATOM     96  C   PRO A   6     -19.371  -2.038   5.143  1.00 75.44           C  
ATOM     97  CB  PRO A   6     -17.987  -0.548   6.624  1.00 75.44           C  
ATOM     98  HB2 PRO A   6     -18.158   0.074   7.503  1.00 75.44           H  
ATOM     99  HB3 PRO A   6     -18.115   0.055   5.725  1.00 75.44           H  
ATOM    100  O   PRO A   6     -20.246  -1.364   4.605  1.00 75.44           O  
ATOM    101  CG  PRO A   6     -16.598  -1.169   6.690  1.00 75.44           C  
ATOM    102  HG2 PRO A   6     -15.857  -0.499   7.125  1.00 75.44           H  
ATOM    103  HG3 PRO A   6     -16.295  -1.496   5.696  1.00 75.44           H  
ATOM    104  CD  PRO A   6     -16.861  -2.374   7.576  1.00 75.44           C  
ATOM    105  HD2 PRO A   6     -16.117  -3.143   7.367  1.00 75.44           H  
ATOM    106  HD3 PRO A   6     -16.818  -2.079   8.625  1.00 75.44           H  
ATOM    107  N   CYS A   7     -18.759  -3.040   4.502  1.00 83.64           N  
ATOM    108  H   CYS A   7     -18.059  -3.572   4.998  1.00 83.64           H  
ATOM    109  CA  CYS A   7     -19.083  -3.465   3.143  1.00 83.64           C  
ATOM    110  HA  CYS A   7     -19.611  -2.654   2.643  1.00 83.64           H  
ATOM    111  C   CYS A   7     -20.019  -4.688   3.081  1.00 83.64           C  
ATOM    112  CB  CYS A   7     -17.781  -3.713   2.370  1.00 83.64           C  
ATOM    113  HB2 CYS A   7     -18.037  -4.011   1.354  1.00 83.64           H  
ATOM    114  HB3 CYS A   7     -17.257  -4.545   2.841  1.00 83.64           H  
ATOM    115  O   CYS A   7     -20.260  -5.197   1.986  1.00 83.64           O  
ATOM    116  SG  CYS A   7     -16.622  -2.324   2.254  1.00 83.64           S  
ATOM    117  N   GLU A   8     -20.530  -5.190   4.212  1.00 78.25           N  
ATOM    118  H   GLU A   8     -20.312  -4.743   5.091  1.00 78.25           H  
ATOM    119  CA  GLU A   8     -21.365  -6.403   4.262  1.00 78.25           C  
ATOM    120  HA  GLU A   8     -20.866  -7.188   3.694  1.00 78.25           H  
ATOM    121  C   GLU A   8     -22.748  -6.208   3.624  1.00 78.25           C  
ATOM    122  CB  GLU A   8     -21.468  -6.875   5.719  1.00 78.25           C  
ATOM    123  HB2 GLU A   8     -21.985  -6.124   6.317  1.00 78.25           H  
ATOM    124  HB3 GLU A   8     -20.444  -6.977   6.079  1.00 78.25           H  
ATOM    125  O   GLU A   8     -23.169  -7.033   2.811  1.00 78.25           O  
ATOM    126  CG  GLU A   8     -22.162  -8.235   5.884  1.00 78.25           C  
ATOM    127  HG2 GLU A   8     -21.727  -8.927   5.164  1.00 78.25           H  
ATOM    128  HG3 GLU A   8     -23.220  -8.127   5.646  1.00 78.25           H  
ATOM    129  CD  GLU A   8     -22.013  -8.837   7.296  1.00 78.25           C  
ATOM    130  OE1 GLU A   8     -22.454  -9.998   7.459  1.00 78.25           O  
ATOM    131  OE2 GLU A   8     -21.387  -8.193   8.171  1.00 78.25           O  
ATOM    132  N   ASP A   9     -23.411  -5.088   3.922  1.00 67.88           N  
ATOM    133  H   ASP A   9     -23.016  -4.494   4.637  1.00 67.88           H  
ATOM    134  CA  ASP A   9     -24.790  -4.801   3.490  1.00 67.88           C  
ATOM    135  HA  ASP A   9     -25.328  -5.746   3.417  1.00 67.88           H  
ATOM    136  C   ASP A   9     -24.894  -4.144   2.104  1.00 67.88           C  
ATOM    137  CB  ASP A   9     -25.488  -3.943   4.556  1.00 67.88           C  
ATOM    138  HB2 ASP A   9     -26.431  -3.569   4.158  1.00 67.88           H  
ATOM    139  HB3 ASP A   9     -24.861  -3.083   4.790  1.00 67.88           H  
ATOM    140  O   ASP A   9     -25.986  -3.807   1.627  1.00 67.88           O  
ATOM    141  CG  ASP A   9     -25.814  -4.721   5.831  1.00 67.88           C  
ATOM    142  OD1 ASP A   9     -26.197  -5.906   5.704  1.00 67.88           O  
ATOM    143  OD2 ASP A   9     -25.760  -4.087   6.906  1.00 67.88           O  
ATOM    144  N   ILE A  10     -23.768  -3.954   1.413  1.00 65.07           N  
ATOM    145  H   ILE A  10     -22.907  -4.311   1.803  1.00 65.07           H  
ATOM    146  CA  ILE A  10     -23.772  -3.356   0.080  1.00 65.07           C  
ATOM    147  HA  ILE A  10     -24.499  -2.543   0.071  1.00 65.07           H  
ATOM    148  C   ILE A  10     -24.227  -4.410  -0.916  1.00 65.07           C  
ATOM    149  CB  ILE A  10     -22.419  -2.742  -0.293  1.00 65.07           C  
ATOM    150  HB  ILE A  10     -21.670  -3.534  -0.296  1.00 65.07           H  
ATOM    151  O   ILE A  10     -23.454  -5.245  -1.387  1.00 65.07           O  
ATOM    152  CG1 ILE A  10     -22.049  -1.697   0.770  1.00 65.07           C  
ATOM    153 HG12 ILE A  10     -22.051  -2.148   1.762  1.00 65.07           H  
ATOM    154 HG13 ILE A  10     -22.753  -0.866   0.762  1.00 65.07           H  
ATOM    155  CG2 ILE A  10     -22.469  -2.088  -1.692  1.00 65.07           C  
ATOM    156 HG21 ILE A  10     -21.495  -1.679  -1.960  1.00 65.07           H  
ATOM    157 HG22 ILE A  10     -23.211  -1.289  -1.709  1.00 65.07           H  
ATOM    158 HG23 ILE A  10     -22.722  -2.831  -2.449  1.00 65.07           H  
ATOM    159  CD1 ILE A  10     -20.647  -1.195   0.520  1.00 65.07           C  
ATOM    160 HD11 ILE A  10     -20.035  -2.021   0.158  1.00 65.07           H  
ATOM    161 HD12 ILE A  10     -20.646  -0.370  -0.193  1.00 65.07           H  
ATOM    162 HD13 ILE A  10     -20.246  -0.874   1.482  1.00 65.07           H  
ATOM    163  N   LYS A  11     -25.509  -4.341  -1.280  1.00 58.32           N  
ATOM    164  H   LYS A  11     -26.100  -3.722  -0.743  1.00 58.32           H  
ATOM    165  CA  LYS A  11     -26.026  -5.038  -2.460  1.00 58.32           C  
ATOM    166  HA  LYS A  11     -25.919  -6.112  -2.306  1.00 58.32           H  
ATOM    167  C   LYS A  11     -25.174  -4.637  -3.655  1.00 58.32           C  
ATOM    168  CB  LYS A  11     -27.497  -4.682  -2.710  1.00 58.32           C  
ATOM    169  HB2 LYS A  11     -27.811  -5.136  -3.649  1.00 58.32           H  
ATOM    170  HB3 LYS A  11     -27.604  -3.600  -2.792  1.00 58.32           H  
ATOM    171  O   LYS A  11     -24.970  -3.439  -3.848  1.00 58.32           O  
ATOM    172  CG  LYS A  11     -28.386  -5.206  -1.579  1.00 58.32           C  
ATOM    173  HG2 LYS A  11     -28.225  -6.278  -1.466  1.00 58.32           H  
ATOM    174  HG3 LYS A  11     -28.119  -4.712  -0.645  1.00 58.32           H  
ATOM    175  CD  LYS A  11     -29.865  -4.949  -1.875  1.00 58.32           C  
ATOM    176  HD2 LYS A  11     -30.143  -5.454  -2.800  1.00 58.32           H  
ATOM    177  HD3 LYS A  11     -30.031  -3.877  -1.976  1.00 58.32           H  
ATOM    178  CE  LYS A  11     -30.684  -5.501  -0.706  1.00 58.32           C  
ATOM    179  HE2 LYS A  11     -30.352  -5.008   0.208  1.00 58.32           H  
ATOM    180  HE3 LYS A  11     -30.462  -6.563  -0.597  1.00 58.32           H  
ATOM    181  NZ  LYS A  11     -32.138  -5.295  -0.903  1.00 58.32           N  
ATOM    182  HZ1 LYS A  11     -32.453  -5.767  -1.738  1.00 58.32           H  
ATOM    183  HZ2 LYS A  11     -32.642  -5.662  -0.108  1.00 58.32           H  
ATOM    184  HZ3 LYS A  11     -32.339  -4.308  -0.976  1.00 58.32           H  
ATOM    185  N   SER A  12     -24.726  -5.625  -4.435  1.00 53.78           N  
ATOM    186  H   SER A  12     -24.920  -6.577  -4.157  1.00 53.78           H  
ATOM    187  CA  SER A  12     -23.934  -5.436  -5.655  1.00 53.78           C  
ATOM    188  HA  SER A  12     -22.897  -5.241  -5.385  1.00 53.78           H  
ATOM    189  C   SER A  12     -24.476  -4.243  -6.442  1.00 53.78           C  
ATOM    190  CB  SER A  12     -23.976  -6.705  -6.522  1.00 53.78           C  
ATOM    191  HB2 SER A  12     -23.554  -7.542  -5.966  1.00 53.78           H  
ATOM    192  HB3 SER A  12     -23.376  -6.545  -7.418  1.00 53.78           H  
ATOM    193  O   SER A  12     -25.546  -4.324  -7.059  1.00 53.78           O  
ATOM    194  OG  SER A  12     -25.311  -7.005  -6.895  1.00 53.78           O  
ATOM    195  HG  SER A  12     -25.692  -6.172  -7.183  1.00 53.78           H  
ATOM    196  N   GLN A  13     -23.789  -3.108  -6.363  1.00 52.58           N  
ATOM    197  H   GLN A  13     -22.919  -3.094  -5.850  1.00 52.58           H  
ATOM    198  CA  GLN A  13     -24.124  -1.986  -7.219  1.00 52.58           C  
ATOM    199  HA  GLN A  13     -25.207  -1.943  -7.339  1.00 52.58           H  
ATOM    200  C   GLN A  13     -23.541  -2.270  -8.603  1.00 52.58           C  
ATOM    201  CB  GLN A  13     -23.692  -0.647  -6.602  1.00 52.58           C  
ATOM    202  HB2 GLN A  13     -23.872   0.123  -7.352  1.00 52.58           H  
ATOM    203  HB3 GLN A  13     -22.626  -0.658  -6.375  1.00 52.58           H  
ATOM    204  O   GLN A  13     -22.660  -3.110  -8.770  1.00 52.58           O  
ATOM    205  CG  GLN A  13     -24.502  -0.327  -5.323  1.00 52.58           C  
ATOM    206  HG2 GLN A  13     -23.959  -0.705  -4.456  1.00 52.58           H  
ATOM    207  HG3 GLN A  13     -25.460  -0.846  -5.359  1.00 52.58           H  
ATOM    208  CD  GLN A  13     -24.803   1.158  -5.120  1.00 52.58           C  
ATOM    209  NE2 GLN A  13     -25.544   1.510  -4.094  1.00 52.58           N  
ATOM    210 HE21 GLN A  13     -25.795   0.831  -3.390  1.00 52.58           H  
ATOM    211 HE22 GLN A  13     -25.652   2.506  -3.961  1.00 52.58           H  
ATOM    212  OE1 GLN A  13     -24.433   2.028  -5.888  1.00 52.58           O  
ATOM    213  N   LYS A  14     -24.044  -1.582  -9.632  1.00 55.10           N  
ATOM    214  H   LYS A  14     -24.743  -0.881  -9.435  1.00 55.10           H  
ATOM    215  CA  LYS A  14     -23.533  -1.731 -11.006  1.00 55.10           C  
ATOM    216  HA  LYS A  14     -23.551  -2.788 -11.272  1.00 55.10           H  
ATOM    217  C   LYS A  14     -22.057  -1.311 -11.154  1.00 55.10           C  
ATOM    218  CB  LYS A  14     -24.420  -0.948 -11.988  1.00 55.10           C  
ATOM    219  HB2 LYS A  14     -23.945  -0.964 -12.968  1.00 55.10           H  
ATOM    220  HB3 LYS A  14     -24.482   0.091 -11.663  1.00 55.10           H  
ATOM    221  O   LYS A  14     -21.493  -1.506 -12.226  1.00 55.10           O  
ATOM    222  CG  LYS A  14     -25.835  -1.530 -12.137  1.00 55.10           C  
ATOM    223  HG2 LYS A  14     -25.765  -2.572 -12.450  1.00 55.10           H  
ATOM    224  HG3 LYS A  14     -26.359  -1.478 -11.183  1.00 55.10           H  
ATOM    225  CD  LYS A  14     -26.611  -0.730 -13.192  1.00 55.10           C  
ATOM    226  HD2 LYS A  14     -26.679   0.308 -12.868  1.00 55.10           H  
ATOM    227  HD3 LYS A  14     -26.068  -0.771 -14.136  1.00 55.10           H  
ATOM    228  CE  LYS A  14     -28.018  -1.302 -13.389  1.00 55.10           C  
ATOM    229  HE2 LYS A  14     -28.539  -1.279 -12.431  1.00 55.10           H  
ATOM    230  HE3 LYS A  14     -27.928  -2.345 -13.694  1.00 55.10           H  
ATOM    231  NZ  LYS A  14     -28.774  -0.529 -14.406  1.00 55.10           N  
ATOM    232  HZ1 LYS A  14     -28.294  -0.558 -15.294  1.00 55.10           H  
ATOM    233  HZ2 LYS A  14     -29.701  -0.913 -14.528  1.00 55.10           H  
ATOM    234  HZ3 LYS A  14     -28.859   0.436 -14.121  1.00 55.10           H  
ATOM    235  N   SER A  15     -21.449  -0.719 -10.122  1.00 57.24           N  
ATOM    236  H   SER A  15     -21.948  -0.645  -9.247  1.00 57.24           H  
ATOM    237  CA  SER A  15     -20.048  -0.302 -10.074  1.00 57.24           C  
ATOM    238  HA  SER A  15     -19.611  -0.414 -11.067  1.00 57.24           H  
ATOM    239  C   SER A  15     -19.234  -1.164  -9.107  1.00 57.24           C  
ATOM    240  CB  SER A  15     -19.941   1.182  -9.693  1.00 57.24           C  
ATOM    241  HB2 SER A  15     -18.892   1.476  -9.667  1.00 57.24           H  
ATOM    242  HB3 SER A  15     -20.451   1.784 -10.446  1.00 57.24           H  
ATOM    243  O   SER A  15     -19.735  -1.610  -8.076  1.00 57.24           O  
ATOM    244  OG  SER A  15     -20.527   1.433  -8.431  1.00 57.24           O  
ATOM    245  HG  SER A  15     -19.883   1.862  -7.862  1.00 57.24           H  
ATOM    246  N   LYS A  16     -17.947  -1.362  -9.437  1.00 61.21           N  
ATOM    247  H   LYS A  16     -17.624  -1.001 -10.324  1.00 61.21           H  
ATOM    248  CA  LYS A  16     -16.980  -2.071  -8.585  1.00 61.21           C  
ATOM    249  HA  LYS A  16     -17.354  -3.074  -8.379  1.00 61.21           H  
ATOM    250  C   LYS A  16     -16.873  -1.393  -7.224  1.00 61.21           C  
ATOM    251  CB  LYS A  16     -15.620  -2.185  -9.305  1.00 61.21           C  
ATOM    252  HB2 LYS A  16     -15.787  -2.601 -10.299  1.00 61.21           H  
ATOM    253  HB3 LYS A  16     -15.183  -1.193  -9.418  1.00 61.21           H  
ATOM    254  O   LYS A  16     -17.061  -2.059  -6.221  1.00 61.21           O  
ATOM    255  CG  LYS A  16     -14.623  -3.096  -8.566  1.00 61.21           C  
ATOM    256  HG2 LYS A  16     -14.430  -2.691  -7.573  1.00 61.21           H  
ATOM    257  HG3 LYS A  16     -15.064  -4.087  -8.457  1.00 61.21           H  
ATOM    258  CD  LYS A  16     -13.287  -3.223  -9.319  1.00 61.21           C  
ATOM    259  HD2 LYS A  16     -13.465  -3.636 -10.312  1.00 61.21           H  
ATOM    260  HD3 LYS A  16     -12.831  -2.237  -9.409  1.00 61.21           H  
ATOM    261  CE  LYS A  16     -12.342  -4.151  -8.542  1.00 61.21           C  
ATOM    262  HE2 LYS A  16     -12.239  -3.768  -7.526  1.00 61.21           H  
ATOM    263  HE3 LYS A  16     -12.803  -5.134  -8.449  1.00 61.21           H  
ATOM    264  NZ  LYS A  16     -10.995  -4.270  -9.157  1.00 61.21           N  
ATOM    265  HZ1 LYS A  16     -11.031  -4.614 -10.106  1.00 61.21           H  
ATOM    266  HZ2 LYS A  16     -10.439  -4.937  -8.642  1.00 61.21           H  
ATOM    267  HZ3 LYS A  16     -10.484  -3.402  -9.083  1.00 61.21           H  
ATOM    268  N   ALA A  17     -16.662  -0.079  -7.216  1.00 63.91           N  
ATOM    269  H   ALA A  17     -16.595   0.401  -8.102  1.00 63.91           H  
ATOM    270  CA  ALA A  17     -16.489   0.719  -6.014  1.00 63.91           C  
ATOM    271  HA  ALA A  17     -16.368   0.054  -5.159  1.00 63.91           H  
ATOM    272  C   ALA A  17     -17.711   1.620  -5.764  1.00 63.91           C  
ATOM    273  CB  ALA A  17     -15.175   1.494  -6.152  1.00 63.91           C  
ATOM    274  HB1 ALA A  17     -14.963   2.019  -5.221  1.00 63.91           H  
ATOM    275  HB2 ALA A  17     -15.246   2.218  -6.964  1.00 63.91           H  
ATOM    276  HB3 ALA A  17     -14.356   0.803  -6.348  1.00 63.91           H  
ATOM    277  O   ALA A  17     -18.154   2.327  -6.673  1.00 63.91           O  
ATOM    278  N   ALA A  18     -18.245   1.601  -4.544  1.00 62.14           N  
ATOM    279  H   ALA A  18     -17.881   0.939  -3.873  1.00 62.14           H  
ATOM    280  CA  ALA A  18     -19.186   2.609  -4.058  1.00 62.14           C  
ATOM    281  HA  ALA A  18     -19.423   3.297  -4.870  1.00 62.14           H  
ATOM    282  C   ALA A  18     -18.527   3.384  -2.905  1.00 62.14           C  
ATOM    283  CB  ALA A  18     -20.501   1.940  -3.637  1.00 62.14           C  
ATOM    284  HB1 ALA A  18     -21.200   2.699  -3.286  1.00 62.14           H  
ATOM    285  HB2 ALA A  18     -20.315   1.227  -2.833  1.00 62.14           H  
ATOM    286  HB3 ALA A  18     -20.938   1.418  -4.489  1.00 62.14           H  
ATOM    287  O   ALA A  18     -18.068   2.741  -1.954  1.00 62.14           O  
ATOM    288  N   PRO A  19     -18.443   4.726  -2.971  1.00 65.46           N  
ATOM    289  CA  PRO A  19     -17.999   5.515  -1.836  1.00 65.46           C  
ATOM    290  HA  PRO A  19     -17.062   5.122  -1.442  1.00 65.46           H  
ATOM    291  C   PRO A  19     -19.054   5.454  -0.733  1.00 65.46           C  
ATOM    292  CB  PRO A  19     -17.766   6.930  -2.372  1.00 65.46           C  
ATOM    293  HB2 PRO A  19     -16.744   7.010  -2.741  1.00 65.46           H  
ATOM    294  HB3 PRO A  19     -17.960   7.695  -1.620  1.00 65.46           H  
ATOM    295  O   PRO A  19     -20.229   5.747  -0.951  1.00 65.46           O  
ATOM    296  CG  PRO A  19     -18.734   7.029  -3.550  1.00 65.46           C  
ATOM    297  HG2 PRO A  19     -18.375   7.723  -4.309  1.00 65.46           H  
ATOM    298  HG3 PRO A  19     -19.718   7.332  -3.191  1.00 65.46           H  
ATOM    299  CD  PRO A  19     -18.803   5.597  -4.084  1.00 65.46           C  
ATOM    300  HD2 PRO A  19     -18.080   5.472  -4.890  1.00 65.46           H  
ATOM    301  HD3 PRO A  19     -19.811   5.390  -4.445  1.00 65.46           H  
ATOM    302  N   LEU A  20     -18.616   5.076   0.459  1.00 68.45           N  
ATOM    303  H   LEU A  20     -17.643   4.821   0.548  1.00 68.45           H  
ATOM    304  CA  LEU A  20     -19.391   5.132   1.688  1.00 68.45           C  
ATOM    305  HA  LEU A  20     -20.370   5.571   1.498  1.00 68.45           H  
ATOM    306  C   LEU A  20     -18.683   6.031   2.702  1.00 68.45           C  
ATOM    307  CB  LEU A  20     -19.561   3.719   2.244  1.00 68.45           C  
ATOM    308  HB2 LEU A  20     -18.570   3.265   2.275  1.00 68.45           H  
ATOM    309  HB3 LEU A  20     -19.939   3.816   3.261  1.00 68.45           H  
ATOM    310  O   LEU A  20     -17.479   6.262   2.608  1.00 68.45           O  
ATOM    311  CG  LEU A  20     -20.484   2.757   1.485  1.00 68.45           C  
ATOM    312  HG  LEU A  20     -20.031   2.460   0.539  1.00 68.45           H  
ATOM    313  CD1 LEU A  20     -20.680   1.533   2.372  1.00 68.45           C  
ATOM    314 HD11 LEU A  20     -21.027   1.825   3.362  1.00 68.45           H  
ATOM    315 HD12 LEU A  20     -19.735   1.000   2.474  1.00 68.45           H  
ATOM    316 HD13 LEU A  20     -21.444   0.884   1.946  1.00 68.45           H  
ATOM    317  CD2 LEU A  20     -21.878   3.327   1.223  1.00 68.45           C  
ATOM    318 HD21 LEU A  20     -22.508   2.565   0.764  1.00 68.45           H  
ATOM    319 HD22 LEU A  20     -22.330   3.660   2.157  1.00 68.45           H  
ATOM    320 HD23 LEU A  20     -21.807   4.166   0.529  1.00 68.45           H  
ATOM    321  N   VAL A  21     -19.430   6.531   3.685  1.00 66.37           N  
ATOM    322  H   VAL A  21     -20.405   6.271   3.731  1.00 66.37           H  
ATOM    323  CA  VAL A  21     -18.890   7.332   4.791  1.00 66.37           C  
ATOM    324  HA  VAL A  21     -17.836   7.539   4.606  1.00 66.37           H  
ATOM    325  C   VAL A  21     -18.983   6.533   6.081  1.00 66.37           C  
ATOM    326  CB  VAL A  21     -19.597   8.693   4.914  1.00 66.37           C  
ATOM    327  HB  VAL A  21     -20.665   8.538   5.064  1.00 66.37           H  
ATOM    328  O   VAL A  21     -20.051   6.052   6.455  1.00 66.37           O  
ATOM    329  CG1 VAL A  21     -19.044   9.501   6.094  1.00 66.37           C  
ATOM    330 HG11 VAL A  21     -19.499  10.491   6.102  1.00 66.37           H  
ATOM    331 HG12 VAL A  21     -19.293   9.017   7.039  1.00 66.37           H  
ATOM    332 HG13 VAL A  21     -17.962   9.603   6.006  1.00 66.37           H  
ATOM    333  CG2 VAL A  21     -19.394   9.522   3.638  1.00 66.37           C  
ATOM    334 HG21 VAL A  21     -18.330   9.664   3.449  1.00 66.37           H  
ATOM    335 HG22 VAL A  21     -19.848   9.019   2.783  1.00 66.37           H  
ATOM    336 HG23 VAL A  21     -19.868  10.496   3.754  1.00 66.37           H  
ATOM    337  N   MET A  22     -17.850   6.382   6.759  1.00 65.68           N  
ATOM    338  H   MET A  22     -17.007   6.774   6.364  1.00 65.68           H  
ATOM    339  CA  MET A  22     -17.759   5.839   8.107  1.00 65.68           C  
ATOM    340  HA  MET A  22     -18.678   5.304   8.346  1.00 65.68           H  
ATOM    341  C   MET A  22     -17.618   6.987   9.097  1.00 65.68           C  
ATOM    342  CB  MET A  22     -16.578   4.865   8.219  1.00 65.68           C  
ATOM    343  HB2 MET A  22     -16.066   5.021   9.168  1.00 65.68           H  
ATOM    344  HB3 MET A  22     -15.861   5.048   7.419  1.00 65.68           H  
ATOM    345  O   MET A  22     -16.791   7.881   8.920  1.00 65.68           O  
ATOM    346  CG  MET A  22     -17.048   3.410   8.167  1.00 65.68           C  
ATOM    347  HG2 MET A  22     -17.608   3.194   9.076  1.00 65.68           H  
ATOM    348  HG3 MET A  22     -17.738   3.262   7.336  1.00 65.68           H  
ATOM    349  SD  MET A  22     -15.698   2.220   8.029  1.00 65.68           S  
ATOM    350  CE  MET A  22     -15.151   2.263   9.752  1.00 65.68           C  
ATOM    351  HE1 MET A  22     -14.293   1.602   9.877  1.00 65.68           H  
ATOM    352  HE2 MET A  22     -14.864   3.277  10.030  1.00 65.68           H  
ATOM    353  HE3 MET A  22     -15.956   1.922  10.402  1.00 65.68           H  
ATOM    354  N   TYR A  23     -18.398   6.932  10.169  1.00 59.51           N  
ATOM    355  H   TYR A  23     -19.065   6.178  10.251  1.00 59.51           H  
ATOM    356  CA  TYR A  23     -18.280   7.856  11.287  1.00 59.51           C  
ATOM    357  HA  TYR A  23     -17.918   8.820  10.930  1.00 59.51           H  
ATOM    358  C   TYR A  23     -17.263   7.299  12.277  1.00 59.51           C  
ATOM    359  CB  TYR A  23     -19.660   8.082  11.909  1.00 59.51           C  
ATOM    360  HB2 TYR A  23     -20.099   7.124  12.189  1.00 59.51           H  
ATOM    361  HB3 TYR A  23     -19.544   8.671  12.818  1.00 59.51           H  
ATOM    362  O   TYR A  23     -17.529   6.318  12.970  1.00 59.51           O  
ATOM    363  CG  TYR A  23     -20.595   8.814  10.970  1.00 59.51           C  
ATOM    364  CD1 TYR A  23     -20.538  10.217  10.908  1.00 59.51           C  
ATOM    365  HD1 TYR A  23     -19.867  10.767  11.551  1.00 59.51           H  
ATOM    366  CD2 TYR A  23     -21.475   8.106  10.126  1.00 59.51           C  
ATOM    367  HD2 TYR A  23     -21.518   7.027  10.165  1.00 59.51           H  
ATOM    368  CE1 TYR A  23     -21.347  10.911   9.994  1.00 59.51           C  
ATOM    369  HE1 TYR A  23     -21.305  11.989   9.951  1.00 59.51           H  
ATOM    370  CE2 TYR A  23     -22.272   8.802   9.195  1.00 59.51           C  
ATOM    371  HE2 TYR A  23     -22.918   8.272   8.511  1.00 59.51           H  
ATOM    372  OH  TYR A  23     -22.878  10.897   8.165  1.00 59.51           O  
ATOM    373  HH  TYR A  23     -22.519  11.784   8.088  1.00 59.51           H  
ATOM    374  CZ  TYR A  23     -22.188  10.209   9.110  1.00 59.51           C  
ATOM    375  N   THR A  24     -16.083   7.909  12.317  1.00 61.72           N  
ATOM    376  H   THR A  24     -15.930   8.704  11.713  1.00 61.72           H  
ATOM    377  CA  THR A  24     -15.030   7.574  13.282  1.00 61.72           C  
ATOM    378  HA  THR A  24     -15.258   6.616  13.750  1.00 61.72           H  
ATOM    379  C   THR A  24     -14.983   8.627  14.389  1.00 61.72           C  
ATOM    380  CB  THR A  24     -13.661   7.424  12.600  1.00 61.72           C  
ATOM    381  HB  THR A  24     -12.969   6.986  13.319  1.00 61.72           H  
ATOM    382  O   THR A  24     -15.526   9.723  14.240  1.00 61.72           O  
ATOM    383  CG2 THR A  24     -13.687   6.527  11.360  1.00 61.72           C  
ATOM    384 HG21 THR A  24     -12.673   6.422  10.975  1.00 61.72           H  
ATOM    385 HG22 THR A  24     -14.068   5.542  11.628  1.00 61.72           H  
ATOM    386 HG23 THR A  24     -14.315   6.961  10.581  1.00 61.72           H  
ATOM    387  OG1 THR A  24     -13.156   8.685  12.230  1.00 61.72           O  
ATOM    388  HG1 THR A  24     -13.770   9.093  11.616  1.00 61.72           H  
ATOM    389  N   SER A  25     -14.275   8.348  15.487  1.00 57.13           N  
ATOM    390  H   SER A  25     -13.800   7.460  15.564  1.00 57.13           H  
ATOM    391  CA  SER A  25     -13.976   9.367  16.509  1.00 57.13           C  
ATOM    392  HA  SER A  25     -14.914   9.751  16.908  1.00 57.13           H  
ATOM    393  C   SER A  25     -13.193  10.568  15.954  1.00 57.13           C  
ATOM    394  CB  SER A  25     -13.186   8.730  17.656  1.00 57.13           C  
ATOM    395  HB2 SER A  25     -12.908   9.497  18.379  1.00 57.13           H  
ATOM    396  HB3 SER A  25     -13.810   7.987  18.150  1.00 57.13           H  
ATOM    397  O   SER A  25     -13.186  11.631  16.569  1.00 57.13           O  
ATOM    398  OG  SER A  25     -12.021   8.100  17.150  1.00 57.13           O  
ATOM    399  HG  SER A  25     -11.557   7.668  17.871  1.00 57.13           H  
ATOM    400  N   GLN A  26     -12.565  10.418  14.782  1.00 59.90           N  
ATOM    401  H   GLN A  26     -12.634   9.521  14.322  1.00 59.90           H  
ATOM    402  CA  GLN A  26     -11.807  11.455  14.081  1.00 59.90           C  
ATOM    403  HA  GLN A  26     -11.476  12.197  14.807  1.00 59.90           H  
ATOM    404  C   GLN A  26     -12.638  12.212  13.027  1.00 59.90           C  
ATOM    405  CB  GLN A  26     -10.557  10.826  13.448  1.00 59.90           C  
ATOM    406  HB2 GLN A  26     -10.858  10.121  12.672  1.00 59.90           H  
ATOM    407  HB3 GLN A  26      -9.974  11.619  12.980  1.00 59.90           H  
ATOM    408  O   GLN A  26     -12.102  13.078  12.334  1.00 59.90           O  
ATOM    409  CG  GLN A  26      -9.663  10.101  14.467  1.00 59.90           C  
ATOM    410  HG2 GLN A  26     -10.200   9.252  14.890  1.00 59.90           H  
ATOM    411  HG3 GLN A  26      -9.406  10.785  15.275  1.00 59.90           H  
ATOM    412  CD  GLN A  26      -8.374   9.581  13.844  1.00 59.90           C  
ATOM    413  NE2 GLN A  26      -7.617   8.798  14.575  1.00 59.90           N  
ATOM    414 HE21 GLN A  26      -7.879   8.516  15.508  1.00 59.90           H  
ATOM    415 HE22 GLN A  26      -6.772   8.454  14.141  1.00 59.90           H  
ATOM    416  OE1 GLN A  26      -8.015   9.880  12.716  1.00 59.90           O  
ATOM    417  N   GLY A  27     -13.934  11.904  12.904  1.00 64.65           N  
ATOM    418  H   GLY A  27     -14.303  11.169  13.491  1.00 64.65           H  
ATOM    419  CA  GLY A  27     -14.855  12.495  11.932  1.00 64.65           C  
ATOM    420  HA2 GLY A  27     -15.756  12.818  12.454  1.00 64.65           H  
ATOM    421  HA3 GLY A  27     -14.402  13.375  11.476  1.00 64.65           H  
ATOM    422  C   GLY A  27     -15.276  11.538  10.814  1.00 64.65           C  
ATOM    423  O   GLY A  27     -15.017  10.330  10.859  1.00 64.65           O  
ATOM    424  N   GLU A  28     -15.963  12.098   9.818  1.00 68.24           N  
ATOM    425  H   GLU A  28     -16.139  13.092   9.845  1.00 68.24           H  
ATOM    426  CA  GLU A  28     -16.402  11.387   8.615  1.00 68.24           C  
ATOM    427  HA  GLU A  28     -16.948  10.489   8.905  1.00 68.24           H  
ATOM    428  C   GLU A  28     -15.202  10.965   7.765  1.00 68.24           C  
ATOM    429  CB  GLU A  28     -17.340  12.274   7.779  1.00 68.24           C  
ATOM    430  HB2 GLU A  28     -16.885  13.255   7.641  1.00 68.24           H  
ATOM    431  HB3 GLU A  28     -17.468  11.812   6.800  1.00 68.24           H  
ATOM    432  O   GLU A  28     -14.386  11.792   7.347  1.00 68.24           O  
ATOM    433  CG  GLU A  28     -18.718  12.430   8.437  1.00 68.24           C  
ATOM    434  HG2 GLU A  28     -18.599  12.935   9.396  1.00 68.24           H  
ATOM    435  HG3 GLU A  28     -19.104  11.429   8.626  1.00 68.24           H  
ATOM    436  CD  GLU A  28     -19.735  13.202   7.576  1.00 68.24           C  
ATOM    437  OE1 GLU A  28     -20.897  13.324   8.032  1.00 68.24           O  
ATOM    438  OE2 GLU A  28     -19.361  13.657   6.474  1.00 68.24           O  
ATOM    439  N   LYS A  29     -15.107   9.666   7.484  1.00 69.32           N  
ATOM    440  H   LYS A  29     -15.771   9.035   7.909  1.00 69.32           H  
ATOM    441  CA  LYS A  29     -14.082   9.103   6.615  1.00 69.32           C  
ATOM    442  HA  LYS A  29     -13.498   9.926   6.203  1.00 69.32           H  
ATOM    443  C   LYS A  29     -14.730   8.370   5.452  1.00 69.32           C  
ATOM    444  CB  LYS A  29     -13.148   8.210   7.444  1.00 69.32           C  
ATOM    445  HB2 LYS A  29     -12.855   8.731   8.355  1.00 69.32           H  
ATOM    446  HB3 LYS A  29     -13.683   7.306   7.735  1.00 69.32           H  
ATOM    447  O   LYS A  29     -15.464   7.406   5.648  1.00 69.32           O  
ATOM    448  CG  LYS A  29     -11.883   7.816   6.672  1.00 69.32           C  
ATOM    449  HG2 LYS A  29     -11.364   7.047   7.243  1.00 69.32           H  
ATOM    450  HG3 LYS A  29     -12.159   7.389   5.708  1.00 69.32           H  
ATOM    451  CD  LYS A  29     -10.902   8.980   6.469  1.00 69.32           C  
ATOM    452  HD2 LYS A  29     -11.366   9.793   5.911  1.00 69.32           H  
ATOM    453  HD3 LYS A  29     -10.566   9.340   7.441  1.00 69.32           H  
ATOM    454  CE  LYS A  29      -9.722   8.425   5.676  1.00 69.32           C  
ATOM    455  HE2 LYS A  29      -9.385   7.515   6.172  1.00 69.32           H  
ATOM    456  HE3 LYS A  29     -10.068   8.142   4.681  1.00 69.32           H  
ATOM    457  NZ  LYS A  29      -8.590   9.370   5.581  1.00 69.32           N  
ATOM    458  HZ1 LYS A  29      -7.878   8.965   4.989  1.00 69.32           H  
ATOM    459  HZ2 LYS A  29      -8.860  10.275   5.224  1.00 69.32           H  
ATOM    460  HZ3 LYS A  29      -8.148   9.461   6.485  1.00 69.32           H  
ATOM    461  N   GLY A  30     -14.436   8.828   4.239  1.00 72.49           N  
ATOM    462  H   GLY A  30     -13.855   9.650   4.156  1.00 72.49           H  
ATOM    463  CA  GLY A  30     -14.797   8.106   3.026  1.00 72.49           C  
ATOM    464  HA2 GLY A  30     -14.579   8.715   2.148  1.00 72.49           H  
ATOM    465  HA3 GLY A  30     -15.867   7.900   3.040  1.00 72.49           H  
ATOM    466  C   GLY A  30     -14.005   6.802   2.916  1.00 72.49           C  
ATOM    467  O   GLY A  30     -12.786   6.809   3.093  1.00 72.49           O  
ATOM    468  N   PHE A  31     -14.681   5.703   2.609  1.00 78.78           N  
ATOM    469  H   PHE A  31     -15.684   5.772   2.504  1.00 78.78           H  
ATOM    470  CA  PHE A  31     -14.072   4.426   2.249  1.00 78.78           C  
ATOM    471  HA  PHE A  31     -13.023   4.594   2.006  1.00 78.78           H  
ATOM    472  C   PHE A  31     -14.744   3.872   0.993  1.00 78.78           C  
ATOM    473  CB  PHE A  31     -14.117   3.440   3.426  1.00 78.78           C  
ATOM    474  HB2 PHE A  31     -13.637   3.902   4.289  1.00 78.78           H  
ATOM    475  HB3 PHE A  31     -13.530   2.559   3.166  1.00 78.78           H  
ATOM    476  O   PHE A  31     -15.865   4.247   0.647  1.00 78.78           O  
ATOM    477  CG  PHE A  31     -15.510   3.003   3.828  1.00 78.78           C  
ATOM    478  CD1 PHE A  31     -16.317   3.862   4.594  1.00 78.78           C  
ATOM    479  HD1 PHE A  31     -15.946   4.832   4.893  1.00 78.78           H  
ATOM    480  CD2 PHE A  31     -16.007   1.750   3.426  1.00 78.78           C  
ATOM    481  HD2 PHE A  31     -15.398   1.077   2.841  1.00 78.78           H  
ATOM    482  CE1 PHE A  31     -17.622   3.480   4.935  1.00 78.78           C  
ATOM    483  HE1 PHE A  31     -18.273   4.150   5.478  1.00 78.78           H  
ATOM    484  CE2 PHE A  31     -17.296   1.361   3.820  1.00 78.78           C  
ATOM    485  HE2 PHE A  31     -17.671   0.378   3.580  1.00 78.78           H  
ATOM    486  CZ  PHE A  31     -18.103   2.221   4.576  1.00 78.78           C  
ATOM    487  HZ  PHE A  31     -19.099   1.919   4.862  1.00 78.78           H  
ATOM    488  N   LEU A  32     -14.034   2.998   0.287  1.00 86.05           N  
ATOM    489  H   LEU A  32     -13.141   2.691   0.646  1.00 86.05           H  
ATOM    490  CA  LEU A  32     -14.541   2.330  -0.904  1.00 86.05           C  
ATOM    491  HA  LEU A  32     -15.483   2.779  -1.218  1.00 86.05           H  
ATOM    492  C   LEU A  32     -14.805   0.867  -0.601  1.00 86.05           C  
ATOM    493  CB  LEU A  32     -13.519   2.439  -2.038  1.00 86.05           C  
ATOM    494  HB2 LEU A  32     -13.722   1.655  -2.768  1.00 86.05           H  
ATOM    495  HB3 LEU A  32     -12.532   2.264  -1.610  1.00 86.05           H  
ATOM    496  O   LEU A  32     -13.951   0.183  -0.034  1.00 86.05           O  
ATOM    497  CG  LEU A  32     -13.462   3.777  -2.775  1.00 86.05           C  
ATOM    498  HG  LEU A  32     -13.128   4.556  -2.090  1.00 86.05           H  
ATOM    499  CD1 LEU A  32     -12.433   3.630  -3.894  1.00 86.05           C  
ATOM    500 HD11 LEU A  32     -12.886   3.167  -4.771  1.00 86.05           H  
ATOM    501 HD12 LEU A  32     -11.611   2.994  -3.567  1.00 86.05           H  
ATOM    502 HD13 LEU A  32     -12.038   4.610  -4.158  1.00 86.05           H  
ATOM    503  CD2 LEU A  32     -14.823   4.157  -3.363  1.00 86.05           C  
ATOM    504 HD21 LEU A  32     -15.328   4.822  -2.662  1.00 86.05           H  
ATOM    505 HD22 LEU A  32     -14.710   4.665  -4.321  1.00 86.05           H  
ATOM    506 HD23 LEU A  32     -15.448   3.276  -3.508  1.00 86.05           H  
ATOM    507  N   CYS A  33     -15.952   0.385  -1.062  1.00 88.57           N  
ATOM    508  H   CYS A  33     -16.631   1.020  -1.456  1.00 88.57           H  
ATOM    509  CA  CYS A  33     -16.252  -1.035  -1.039  1.00 88.57           C  
ATOM    510  HA  CYS A  33     -15.515  -1.548  -0.421  1.00 88.57           H  
ATOM    511  C   CYS A  33     -16.224  -1.634  -2.429  1.00 88.57           C  
ATOM    512  CB  CYS A  33     -17.605  -1.259  -0.409  1.00 88.57           C  
ATOM    513  HB2 CYS A  33     -18.342  -0.653  -0.937  1.00 88.57           H  
ATOM    514  HB3 CYS A  33     -17.873  -2.311  -0.509  1.00 88.57           H  
ATOM    515  O   CYS A  33     -16.937  -1.150  -3.308  1.00 88.57           O  
ATOM    516  SG  CYS A  33     -17.619  -0.828   1.330  1.00 88.57           S  
ATOM    517  N   ASP A  34     -15.473  -2.721  -2.589  1.00 90.08           N  
ATOM    518  H   ASP A  34     -14.973  -3.071  -1.784  1.00 90.08           H  
ATOM    519  CA  ASP A  34     -15.569  -3.579  -3.759  1.00 90.08           C  
ATOM    520  HA  ASP A  34     -15.933  -2.960  -4.579  1.00 90.08           H  
ATOM    521  C   ASP A  34     -16.616  -4.676  -3.528  1.00 90.08           C  
ATOM    522  CB  ASP A  34     -14.192  -4.029  -4.246  1.00 90.08           C  
ATOM    523  HB2 ASP A  34     -13.622  -4.506  -3.449  1.00 90.08           H  
ATOM    524  HB3 ASP A  34     -13.635  -3.135  -4.528  1.00 90.08           H  
ATOM    525  O   ASP A  34     -16.443  -5.594  -2.720  1.00 90.08           O  
ATOM    526  CG  ASP A  34     -14.231  -4.958  -5.460  1.00 90.08           C  
ATOM    527  OD1 ASP A  34     -15.320  -5.351  -5.945  1.00 90.08           O  
ATOM    528  OD2 ASP A  34     -13.118  -5.262  -5.932  1.00 90.08           O  
ATOM    529  N   SER A  35     -17.744  -4.526  -4.227  1.00 87.41           N  
ATOM    530  H   SER A  35     -17.765  -3.755  -4.879  1.00 87.41           H  
ATOM    531  CA  SER A  35     -18.910  -5.414  -4.136  1.00 87.41           C  
ATOM    532  HA  SER A  35     -18.848  -5.953  -3.191  1.00 87.41           H  
ATOM    533  C   SER A  35     -18.961  -6.488  -5.230  1.00 87.41           C  
ATOM    534  CB  SER A  35     -20.210  -4.598  -4.075  1.00 87.41           C  
ATOM    535  HB2 SER A  35     -20.131  -3.860  -3.275  1.00 87.41           H  
ATOM    536  HB3 SER A  35     -21.034  -5.268  -3.831  1.00 87.41           H  
ATOM    537  O   SER A  35     -19.892  -7.292  -5.238  1.00 87.41           O  
ATOM    538  OG  SER A  35     -20.509  -3.935  -5.294  1.00 87.41           O  
ATOM    539  HG  SER A  35     -19.813  -3.306  -5.502  1.00 87.41           H  
ATOM    540  N   LEU A  36     -17.979  -6.519  -6.141  1.00 87.84           N  
ATOM    541  H   LEU A  36     -17.185  -5.909  -6.013  1.00 87.84           H  
ATOM    542  CA  LEU A  36     -17.988  -7.385  -7.324  1.00 87.84           C  
ATOM    543  HA  LEU A  36     -18.930  -7.931  -7.370  1.00 87.84           H  
ATOM    544  C   LEU A  36     -16.892  -8.456  -7.290  1.00 87.84           C  
ATOM    545  CB  LEU A  36     -17.867  -6.524  -8.597  1.00 87.84           C  
ATOM    546  HB2 LEU A  36     -17.825  -7.196  -9.454  1.00 87.84           H  
ATOM    547  HB3 LEU A  36     -16.921  -5.982  -8.555  1.00 87.84           H  
ATOM    548  O   LEU A  36     -17.163  -9.608  -7.633  1.00 87.84           O  
ATOM    549  CG  LEU A  36     -19.002  -5.509  -8.831  1.00 87.84           C  
ATOM    550  HG  LEU A  36     -19.002  -4.771  -8.029  1.00 87.84           H  
ATOM    551  CD1 LEU A  36     -18.768  -4.785 -10.160  1.00 87.84           C  
ATOM    552 HD11 LEU A  36     -17.765  -4.359 -10.182  1.00 87.84           H  
ATOM    553 HD12 LEU A  36     -19.502  -3.987 -10.269  1.00 87.84           H  
ATOM    554 HD13 LEU A  36     -18.870  -5.485 -10.989  1.00 87.84           H  
ATOM    555  CD2 LEU A  36     -20.383  -6.166  -8.906  1.00 87.84           C  
ATOM    556 HD21 LEU A  36     -21.131  -5.410  -9.146  1.00 87.84           H  
ATOM    557 HD22 LEU A  36     -20.637  -6.591  -7.935  1.00 87.84           H  
ATOM    558 HD23 LEU A  36     -20.390  -6.950  -9.663  1.00 87.84           H  
ATOM    559  N   THR A  37     -15.668  -8.110  -6.886  1.00 91.27           N  
ATOM    560  H   THR A  37     -15.486  -7.155  -6.611  1.00 91.27           H  
ATOM    561  CA  THR A  37     -14.541  -9.055  -6.909  1.00 91.27           C  
ATOM    562  HA  THR A  37     -14.506  -9.516  -7.896  1.00 91.27           H  
ATOM    563  C   THR A  37     -14.730 -10.165  -5.876  1.00 91.27           C  
ATOM    564  CB  THR A  37     -13.202  -8.332  -6.700  1.00 91.27           C  
ATOM    565  HB  THR A  37     -13.260  -7.699  -5.815  1.00 91.27           H  
ATOM    566  O   THR A  37     -14.983  -9.892  -4.707  1.00 91.27           O  
ATOM    567  CG2 THR A  37     -12.015  -9.276  -6.542  1.00 91.27           C  
ATOM    568 HG21 THR A  37     -11.099  -8.690  -6.468  1.00 91.27           H  
ATOM    569 HG22 THR A  37     -12.108  -9.854  -5.622  1.00 91.27           H  
ATOM    570 HG23 THR A  37     -11.943  -9.950  -7.395  1.00 91.27           H  
ATOM    571  OG1 THR A  37     -12.886  -7.569  -7.846  1.00 91.27           O  
ATOM    572  HG1 THR A  37     -11.933  -7.628  -7.943  1.00 91.27           H  
ATOM    573  N   ASP A  38     -14.569 -11.427  -6.287  1.00 89.62           N  
ATOM    574  H   ASP A  38     -14.349 -11.582  -7.261  1.00 89.62           H  
ATOM    575  CA  ASP A  38     -14.564 -12.604  -5.395  1.00 89.62           C  
ATOM    576  HA  ASP A  38     -14.632 -13.486  -6.032  1.00 89.62           H  
ATOM    577  C   ASP A  38     -15.788 -12.683  -4.453  1.00 89.62           C  
ATOM    578  CB  ASP A  38     -13.202 -12.692  -4.666  1.00 89.62           C  
ATOM    579  HB2 ASP A  38     -13.120 -11.864  -3.963  1.00 89.62           H  
ATOM    580  HB3 ASP A  38     -12.403 -12.585  -5.400  1.00 89.62           H  
ATOM    581  O   ASP A  38     -15.665 -13.038  -3.287  1.00 89.62           O  
ATOM    582  CG  ASP A  38     -12.979 -14.016  -3.916  1.00 89.62           C  
ATOM    583  OD1 ASP A  38     -13.429 -15.056  -4.438  1.00 89.62           O  
ATOM    584  OD2 ASP A  38     -12.335 -13.994  -2.830  1.00 89.62           O  
ATOM    585  N   GLY A  39     -16.983 -12.285  -4.908  1.00 88.10           N  
ATOM    586  H   GLY A  39     -17.038 -11.930  -5.852  1.00 88.10           H  
ATOM    587  CA  GLY A  39     -18.190 -12.246  -4.063  1.00 88.10           C  
ATOM    588  HA2 GLY A  39     -19.066 -12.320  -4.706  1.00 88.10           H  
ATOM    589  HA3 GLY A  39     -18.190 -13.103  -3.389  1.00 88.10           H  
ATOM    590  C   GLY A  39     -18.349 -10.976  -3.211  1.00 88.10           C  
ATOM    591  O   GLY A  39     -19.265 -10.898  -2.392  1.00 88.10           O  
ATOM    592  N   GLY A  40     -17.494  -9.973  -3.420  1.00 89.14           N  
ATOM    593  H   GLY A  40     -16.710 -10.139  -4.035  1.00 89.14           H  
ATOM    594  CA  GLY A  40     -17.603  -8.637  -2.842  1.00 89.14           C  
ATOM    595  HA2 GLY A  40     -18.633  -8.298  -2.954  1.00 89.14           H  
ATOM    596  HA3 GLY A  40     -16.957  -7.960  -3.401  1.00 89.14           H  
ATOM    597  C   GLY A  40     -17.223  -8.556  -1.363  1.00 89.14           C  
ATOM    598  O   GLY A  40     -16.490  -9.401  -0.843  1.00 89.14           O  
ATOM    599  N   ARG A  41     -17.765  -7.532  -0.685  1.00 89.94           N  
ATOM    600  H   ARG A  41     -18.326  -6.889  -1.226  1.00 89.94           H  
ATOM    601  CA  ARG A  41     -17.558  -7.200   0.743  1.00 89.94           C  
ATOM    602  HA  ARG A  41     -18.172  -6.326   0.962  1.00 89.94           H  
ATOM    603  C   ARG A  41     -16.129  -6.786   1.101  1.00 89.94           C  
ATOM    604  CB  ARG A  41     -18.045  -8.327   1.665  1.00 89.94           C  
ATOM    605  HB2 ARG A  41     -18.066  -7.954   2.689  1.00 89.94           H  
ATOM    606  HB3 ARG A  41     -17.327  -9.146   1.620  1.00 89.94           H  
ATOM    607  O   ARG A  41     -15.734  -6.865   2.263  1.00 89.94           O  
ATOM    608  CG  ARG A  41     -19.434  -8.871   1.332  1.00 89.94           C  
ATOM    609  HG2 ARG A  41     -20.187  -8.098   1.485  1.00 89.94           H  
ATOM    610  HG3 ARG A  41     -19.471  -9.216   0.299  1.00 89.94           H  
ATOM    611  CD  ARG A  41     -19.706 -10.064   2.246  1.00 89.94           C  
ATOM    612  HD2 ARG A  41     -19.788  -9.716   3.276  1.00 89.94           H  
ATOM    613  HD3 ARG A  41     -18.864 -10.752   2.171  1.00 89.94           H  
ATOM    614  NE  ARG A  41     -20.951 -10.739   1.854  1.00 89.94           N  
ATOM    615  HE  ARG A  41     -21.700 -10.134   1.549  1.00 89.94           H  
ATOM    616  NH1 ARG A  41     -20.326 -12.888   2.389  1.00 89.94           N  
ATOM    617 HH11 ARG A  41     -19.454 -12.534   2.756  1.00 89.94           H  
ATOM    618 HH12 ARG A  41     -20.539 -13.872   2.470  1.00 89.94           H  
ATOM    619  NH2 ARG A  41     -22.339 -12.497   1.507  1.00 89.94           N  
ATOM    620 HH21 ARG A  41     -22.537 -13.484   1.590  1.00 89.94           H  
ATOM    621 HH22 ARG A  41     -23.043 -11.847   1.187  1.00 89.94           H  
ATOM    622  CZ  ARG A  41     -21.193 -12.034   1.916  1.00 89.94           C  
ATOM    623  N   TRP A  42     -15.364  -6.360   0.107  1.00 92.84           N  
ATOM    624  H   TRP A  42     -15.763  -6.294  -0.819  1.00 92.84           H  
ATOM    625  CA  TRP A  42     -13.998  -5.896   0.288  1.00 92.84           C  
ATOM    626  HA  TRP A  42     -13.507  -6.463   1.079  1.00 92.84           H  
ATOM    627  C   TRP A  42     -13.975  -4.419   0.650  1.00 92.84           C  
ATOM    628  CB  TRP A  42     -13.245  -6.109  -1.014  1.00 92.84           C  
ATOM    629  HB2 TRP A  42     -13.827  -5.624  -1.799  1.00 92.84           H  
ATOM    630  HB3 TRP A  42     -12.273  -5.622  -0.942  1.00 92.84           H  
ATOM    631  O   TRP A  42     -14.607  -3.612  -0.025  1.00 92.84           O  
ATOM    632  CG  TRP A  42     -13.032  -7.524  -1.413  1.00 92.84           C  
ATOM    633  CD1 TRP A  42     -13.732  -8.192  -2.353  1.00 92.84           C  
ATOM    634  HD1 TRP A  42     -14.539  -7.780  -2.940  1.00 92.84           H  
ATOM    635  CD2 TRP A  42     -12.042  -8.460  -0.904  1.00 92.84           C  
ATOM    636  CE2 TRP A  42     -12.217  -9.708  -1.568  1.00 92.84           C  
ATOM    637  CE3 TRP A  42     -11.010  -8.370   0.050  1.00 92.84           C  
ATOM    638  HE3 TRP A  42     -10.850  -7.433   0.562  1.00 92.84           H  
ATOM    639  NE1 TRP A  42     -13.262  -9.485  -2.439  1.00 92.84           N  
ATOM    640  HE1 TRP A  42     -13.657 -10.156  -3.083  1.00 92.84           H  
ATOM    641  CH2 TRP A  42     -10.403 -10.701  -0.314  1.00 92.84           C  
ATOM    642  HH2 TRP A  42      -9.779 -11.548  -0.071  1.00 92.84           H  
ATOM    643  CZ2 TRP A  42     -11.414 -10.820  -1.284  1.00 92.84           C  
ATOM    644  HZ2 TRP A  42     -11.577 -11.754  -1.801  1.00 92.84           H  
ATOM    645  CZ3 TRP A  42     -10.194  -9.476   0.342  1.00 92.84           C  
ATOM    646  HZ3 TRP A  42      -9.408  -9.390   1.078  1.00 92.84           H  
ATOM    647  N   ILE A  43     -13.184  -4.062   1.653  1.00 92.12           N  
ATOM    648  H   ILE A  43     -12.698  -4.791   2.155  1.00 92.12           H  
ATOM    649  CA  ILE A  43     -12.841  -2.685   2.000  1.00 92.12           C  
ATOM    650  HA  ILE A  43     -13.629  -2.008   1.668  1.00 92.12           H  
ATOM    651  C   ILE A  43     -11.545  -2.351   1.269  1.00 92.12           C  
ATOM    652  CB  ILE A  43     -12.666  -2.536   3.528  1.00 92.12           C  
ATOM    653  HB  ILE A  43     -11.810  -3.139   3.830  1.00 92.12           H  
ATOM    654  O   ILE A  43     -10.508  -2.954   1.548  1.00 92.12           O  
ATOM    655  CG1 ILE A  43     -13.898  -3.038   4.314  1.00 92.12           C  
ATOM    656 HG12 ILE A  43     -14.718  -2.330   4.196  1.00 92.12           H  
ATOM    657 HG13 ILE A  43     -14.222  -4.008   3.936  1.00 92.12           H  
ATOM    658  CG2 ILE A  43     -12.370  -1.064   3.875  1.00 92.12           C  
ATOM    659 HG21 ILE A  43     -12.209  -0.954   4.948  1.00 92.12           H  
ATOM    660 HG22 ILE A  43     -13.206  -0.433   3.575  1.00 92.12           H  
ATOM    661 HG23 ILE A  43     -11.466  -0.723   3.369  1.00 92.12           H  
ATOM    662  CD1 ILE A  43     -13.626  -3.222   5.807  1.00 92.12           C  
ATOM    663 HD11 ILE A  43     -14.425  -3.821   6.244  1.00 92.12           H  
ATOM    664 HD12 ILE A  43     -12.684  -3.750   5.954  1.00 92.12           H  
ATOM    665 HD13 ILE A  43     -13.590  -2.253   6.306  1.00 92.12           H  
ATOM    666  N   VAL A  44     -11.579  -1.403   0.337  1.00 93.75           N  
ATOM    667  H   VAL A  44     -12.447  -0.912   0.174  1.00 93.75           H  
ATOM    668  CA  VAL A  44     -10.370  -0.944  -0.357  1.00 93.75           C  
ATOM    669  HA  VAL A  44      -9.750  -1.810  -0.589  1.00 93.75           H  
ATOM    670  C   VAL A  44      -9.583  -0.029   0.581  1.00 93.75           C  
ATOM    671  CB  VAL A  44     -10.697  -0.249  -1.686  1.00 93.75           C  
ATOM    672  HB  VAL A  44     -11.238   0.673  -1.470  1.00 93.75           H  
ATOM    673  O   VAL A  44     -10.099   0.988   1.047  1.00 93.75           O  
ATOM    674  CG1 VAL A  44      -9.413   0.105  -2.439  1.00 93.75           C  
ATOM    675 HG11 VAL A  44      -8.803   0.807  -1.871  1.00 93.75           H  
ATOM    676 HG12 VAL A  44      -8.827  -0.800  -2.597  1.00 93.75           H  
ATOM    677 HG13 VAL A  44      -9.652   0.552  -3.404  1.00 93.75           H  
ATOM    678  CG2 VAL A  44     -11.569  -1.120  -2.603  1.00 93.75           C  
ATOM    679 HG21 VAL A  44     -12.535  -1.317  -2.137  1.00 93.75           H  
ATOM    680 HG22 VAL A  44     -11.742  -0.604  -3.547  1.00 93.75           H  
ATOM    681 HG23 VAL A  44     -11.067  -2.065  -2.810  1.00 93.75           H  
ATOM    682  N   ILE A  45      -8.333  -0.395   0.861  1.00 94.95           N  
ATOM    683  H   ILE A  45      -7.969  -1.219   0.404  1.00 94.95           H  
ATOM    684  CA  ILE A  45      -7.458   0.316   1.807  1.00 94.95           C  
ATOM    685  HA  ILE A  45      -8.076   1.014   2.373  1.00 94.95           H  
ATOM    686  C   ILE A  45      -6.391   1.162   1.107  1.00 94.95           C  
ATOM    687  CB  ILE A  45      -6.842  -0.647   2.843  1.00 94.95           C  
ATOM    688  HB  ILE A  45      -6.267  -0.041   3.543  1.00 94.95           H  
ATOM    689  O   ILE A  45      -5.873   2.118   1.686  1.00 94.95           O  
ATOM    690  CG1 ILE A  45      -5.884  -1.677   2.208  1.00 94.95           C  
ATOM    691 HG12 ILE A  45      -5.126  -1.147   1.632  1.00 94.95           H  
ATOM    692 HG13 ILE A  45      -6.445  -2.332   1.541  1.00 94.95           H  
ATOM    693  CG2 ILE A  45      -7.955  -1.345   3.640  1.00 94.95           C  
ATOM    694 HG21 ILE A  45      -8.453  -2.091   3.020  1.00 94.95           H  
ATOM    695 HG22 ILE A  45      -7.533  -1.837   4.517  1.00 94.95           H  
ATOM    696 HG23 ILE A  45      -8.696  -0.620   3.977  1.00 94.95           H  
ATOM    697  CD1 ILE A  45      -5.149  -2.559   3.221  1.00 94.95           C  
ATOM    698 HD11 ILE A  45      -4.424  -3.182   2.697  1.00 94.95           H  
ATOM    699 HD12 ILE A  45      -5.851  -3.214   3.738  1.00 94.95           H  
ATOM    700 HD13 ILE A  45      -4.624  -1.938   3.947  1.00 94.95           H  
ATOM    701  N   GLN A  46      -6.081   0.830  -0.144  1.00 96.71           N  
ATOM    702  H   GLN A  46      -6.543   0.033  -0.558  1.00 96.71           H  
ATOM    703  CA  GLN A  46      -5.145   1.552  -0.991  1.00 96.71           C  
ATOM    704  HA  GLN A  46      -5.150   2.606  -0.714  1.00 96.71           H  
ATOM    705  C   GLN A  46      -5.585   1.422  -2.444  1.00 96.71           C  
ATOM    706  CB  GLN A  46      -3.738   0.982  -0.765  1.00 96.71           C  
ATOM    707  HB2 GLN A  46      -3.737  -0.089  -0.968  1.00 96.71           H  
ATOM    708  HB3 GLN A  46      -3.498   1.113   0.290  1.00 96.71           H  
ATOM    709  O   GLN A  46      -6.037   0.354  -2.859  1.00 96.71           O  
ATOM    710  CG  GLN A  46      -2.635   1.639  -1.606  1.00 96.71           C  
ATOM    711  HG2 GLN A  46      -1.700   1.574  -1.050  1.00 96.71           H  
ATOM    712  HG3 GLN A  46      -2.851   2.697  -1.757  1.00 96.71           H  
ATOM    713  CD  GLN A  46      -2.387   0.967  -2.953  1.00 96.71           C  
ATOM    714  NE2 GLN A  46      -1.285   1.264  -3.575  1.00 96.71           N  
ATOM    715 HE21 GLN A  46      -0.569   1.825  -3.135  1.00 96.71           H  
ATOM    716 HE22 GLN A  46      -1.057   0.754  -4.417  1.00 96.71           H  
ATOM    717  OE1 GLN A  46      -3.134   0.162  -3.481  1.00 96.71           O  
ATOM    718  N   LYS A  47      -5.421   2.496  -3.218  1.00 95.44           N  
ATOM    719  H   LYS A  47      -5.100   3.350  -2.785  1.00 95.44           H  
ATOM    720  CA  LYS A  47      -5.650   2.496  -4.664  1.00 95.44           C  
ATOM    721  HA  LYS A  47      -5.506   1.486  -5.047  1.00 95.44           H  
ATOM    722  C   LYS A  47      -4.657   3.420  -5.354  1.00 95.44           C  
ATOM    723  CB  LYS A  47      -7.099   2.919  -4.926  1.00 95.44           C  
ATOM    724  HB2 LYS A  47      -7.227   3.939  -4.562  1.00 95.44           H  
ATOM    725  HB3 LYS A  47      -7.762   2.261  -4.364  1.00 95.44           H  
ATOM    726  O   LYS A  47      -4.448   4.544  -4.901  1.00 95.44           O  
ATOM    727  CG  LYS A  47      -7.506   2.870  -6.404  1.00 95.44           C  
ATOM    728  HG2 LYS A  47      -7.413   1.852  -6.782  1.00 95.44           H  
ATOM    729  HG3 LYS A  47      -6.864   3.534  -6.982  1.00 95.44           H  
ATOM    730  CD  LYS A  47      -8.958   3.343  -6.535  1.00 95.44           C  
ATOM    731  HD2 LYS A  47      -9.624   2.620  -6.065  1.00 95.44           H  
ATOM    732  HD3 LYS A  47      -9.056   4.300  -6.021  1.00 95.44           H  
ATOM    733  CE  LYS A  47      -9.343   3.526  -8.004  1.00 95.44           C  
ATOM    734  HE2 LYS A  47      -9.524   2.550  -8.455  1.00 95.44           H  
ATOM    735  HE3 LYS A  47      -8.506   3.988  -8.528  1.00 95.44           H  
ATOM    736  NZ  LYS A  47     -10.532   4.406  -8.124  1.00 95.44           N  
ATOM    737  HZ1 LYS A  47     -10.343   5.294  -7.681  1.00 95.44           H  
ATOM    738  HZ2 LYS A  47     -10.735   4.602  -9.094  1.00 95.44           H  
ATOM    739  HZ3 LYS A  47     -11.339   4.013  -7.662  1.00 95.44           H  
ATOM    740  N   ARG A  48      -4.071   2.949  -6.456  1.00 96.29           N  
ATOM    741  H   ARG A  48      -4.268   1.989  -6.697  1.00 96.29           H  
ATOM    742  CA  ARG A  48      -3.174   3.696  -7.349  1.00 96.29           C  
ATOM    743  HA  ARG A  48      -3.301   4.767  -7.190  1.00 96.29           H  
ATOM    744  C   ARG A  48      -3.533   3.397  -8.791  1.00 96.29           C  
ATOM    745  CB  ARG A  48      -1.711   3.308  -7.095  1.00 96.29           C  
ATOM    746  HB2 ARG A  48      -1.066   3.830  -7.803  1.00 96.29           H  
ATOM    747  HB3 ARG A  48      -1.589   2.238  -7.263  1.00 96.29           H  
ATOM    748  O   ARG A  48      -3.443   2.250  -9.216  1.00 96.29           O  
ATOM    749  CG  ARG A  48      -1.251   3.632  -5.678  1.00 96.29           C  
ATOM    750  HG2 ARG A  48      -0.251   3.224  -5.537  1.00 96.29           H  
ATOM    751  HG3 ARG A  48      -1.929   3.150  -4.974  1.00 96.29           H  
ATOM    752  CD  ARG A  48      -1.258   5.119  -5.334  1.00 96.29           C  
ATOM    753  HD2 ARG A  48      -2.275   5.511  -5.372  1.00 96.29           H  
ATOM    754  HD3 ARG A  48      -0.901   5.202  -4.308  1.00 96.29           H  
ATOM    755  NE  ARG A  48      -0.398   5.917  -6.215  1.00 96.29           N  
ATOM    756  HE  ARG A  48      -0.863   6.522  -6.877  1.00 96.29           H  
ATOM    757  NH1 ARG A  48       1.556   5.229  -5.247  1.00 96.29           N  
ATOM    758 HH11 ARG A  48       1.029   4.696  -4.570  1.00 96.29           H  
ATOM    759 HH12 ARG A  48       2.566   5.219  -5.263  1.00 96.29           H  
ATOM    760  NH2 ARG A  48       1.641   6.535  -7.025  1.00 96.29           N  
ATOM    761 HH21 ARG A  48       1.179   7.050  -7.761  1.00 96.29           H  
ATOM    762 HH22 ARG A  48       2.633   6.350  -6.987  1.00 96.29           H  
ATOM    763  CZ  ARG A  48       0.916   5.903  -6.157  1.00 96.29           C  
ATOM    764  N   GLN A  49      -3.919   4.414  -9.545  1.00 93.96           N  
ATOM    765  H   GLN A  49      -3.992   5.318  -9.102  1.00 93.96           H  
ATOM    766  CA  GLN A  49      -4.380   4.293 -10.925  1.00 93.96           C  
ATOM    767  HA  GLN A  49      -3.872   3.457 -11.406  1.00 93.96           H  
ATOM    768  C   GLN A  49      -4.094   5.545 -11.765  1.00 93.96           C  
ATOM    769  CB  GLN A  49      -5.892   4.010 -10.880  1.00 93.96           C  
ATOM    770  HB2 GLN A  49      -6.406   4.863 -10.439  1.00 93.96           H  
ATOM    771  HB3 GLN A  49      -6.071   3.137 -10.252  1.00 93.96           H  
ATOM    772  O   GLN A  49      -3.768   5.407 -12.941  1.00 93.96           O  
ATOM    773  CG  GLN A  49      -6.475   3.731 -12.271  1.00 93.96           C  
ATOM    774  HG2 GLN A  49      -5.936   2.896 -12.720  1.00 93.96           H  
ATOM    775  HG3 GLN A  49      -6.345   4.605 -12.909  1.00 93.96           H  
ATOM    776  CD  GLN A  49      -7.962   3.396 -12.244  1.00 93.96           C  
ATOM    777  NE2 GLN A  49      -8.505   2.961 -13.360  1.00 93.96           N  
ATOM    778 HE21 GLN A  49      -7.944   2.877 -14.196  1.00 93.96           H  
ATOM    779 HE22 GLN A  49      -9.498   2.776 -13.328  1.00 93.96           H  
ATOM    780  OE1 GLN A  49      -8.667   3.512 -11.252  1.00 93.96           O  
ATOM    781  N   LEU A  50      -4.236   6.748 -11.198  1.00 90.44           N  
ATOM    782  H   LEU A  50      -4.471   6.800 -10.218  1.00 90.44           H  
ATOM    783  CA  LEU A  50      -4.110   8.011 -11.937  1.00 90.44           C  
ATOM    784  HA  LEU A  50      -4.214   7.823 -13.006  1.00 90.44           H  
ATOM    785  C   LEU A  50      -2.739   8.668 -11.762  1.00 90.44           C  
ATOM    786  CB  LEU A  50      -5.227   8.977 -11.503  1.00 90.44           C  
ATOM    787  HB2 LEU A  50      -5.117   9.178 -10.437  1.00 90.44           H  
ATOM    788  HB3 LEU A  50      -5.086   9.921 -12.030  1.00 90.44           H  
ATOM    789  O   LEU A  50      -2.270   9.355 -12.668  1.00 90.44           O  
ATOM    790  CG  LEU A  50      -6.665   8.489 -11.758  1.00 90.44           C  
ATOM    791  HG  LEU A  50      -6.857   7.602 -11.153  1.00 90.44           H  
ATOM    792  CD1 LEU A  50      -7.650   9.579 -11.341  1.00 90.44           C  
ATOM    793 HD11 LEU A  50      -7.448   9.888 -10.316  1.00 90.44           H  
ATOM    794 HD12 LEU A  50      -8.673   9.205 -11.389  1.00 90.44           H  
ATOM    795 HD13 LEU A  50      -7.549  10.453 -11.984  1.00 90.44           H  
ATOM    796  CD2 LEU A  50      -6.924   8.146 -13.229  1.00 90.44           C  
ATOM    797 HD21 LEU A  50      -6.672   9.000 -13.857  1.00 90.44           H  
ATOM    798 HD22 LEU A  50      -6.323   7.285 -13.522  1.00 90.44           H  
ATOM    799 HD23 LEU A  50      -7.977   7.896 -13.362  1.00 90.44           H  
ATOM    800  N   GLY A  51      -2.090   8.470 -10.612  1.00 90.67           N  
ATOM    801  H   GLY A  51      -2.534   7.926  -9.886  1.00 90.67           H  
ATOM    802  CA  GLY A  51      -0.808   9.103 -10.298  1.00 90.67           C  
ATOM    803  HA2 GLY A  51      -0.389   8.610  -9.421  1.00 90.67           H  
ATOM    804  HA3 GLY A  51      -0.133   8.989 -11.147  1.00 90.67           H  
ATOM    805  C   GLY A  51      -0.894  10.586  -9.955  1.00 90.67           C  
ATOM    806  O   GLY A  51       0.125  11.271  -9.977  1.00 90.67           O  
ATOM    807  N   ASP A  52      -2.088  11.076  -9.633  1.00 90.06           N  
ATOM    808  H   ASP A  52      -2.870  10.440  -9.582  1.00 90.06           H  
ATOM    809  CA  ASP A  52      -2.381  12.474  -9.313  1.00 90.06           C  
ATOM    810  HA  ASP A  52      -1.675  13.112  -9.846  1.00 90.06           H  
ATOM    811  C   ASP A  52      -2.252  12.806  -7.816  1.00 90.06           C  
ATOM    812  CB  ASP A  52      -3.789  12.792  -9.834  1.00 90.06           C  
ATOM    813  HB2 ASP A  52      -3.953  13.866  -9.742  1.00 90.06           H  
ATOM    814  HB3 ASP A  52      -3.843  12.540 -10.893  1.00 90.06           H  
ATOM    815  O   ASP A  52      -2.196  13.976  -7.436  1.00 90.06           O  
ATOM    816  CG  ASP A  52      -4.915  12.055  -9.090  1.00 90.06           C  
ATOM    817  OD1 ASP A  52      -4.648  11.036  -8.404  1.00 90.06           O  
ATOM    818  OD2 ASP A  52      -6.061  12.534  -9.193  1.00 90.06           O  
ATOM    819  N   THR A  53      -2.173  11.786  -6.960  1.00 94.62           N  
ATOM    820  H   THR A  53      -2.280  10.857  -7.342  1.00 94.62           H  
ATOM    821  CA  THR A  53      -2.006  11.944  -5.513  1.00 94.62           C  
ATOM    822  HA  THR A  53      -2.231  12.976  -5.246  1.00 94.62           H  
ATOM    823  C   THR A  53      -0.571  11.646  -5.109  1.00 94.62           C  
ATOM    824  CB  THR A  53      -2.996  11.070  -4.743  1.00 94.62           C  
ATOM    825  HB  THR A  53      -2.794  10.021  -4.962  1.00 94.62           H  
ATOM    826  O   THR A  53      -0.025  10.589  -5.417  1.00 94.62           O  
ATOM    827  CG2 THR A  53      -2.927  11.262  -3.228  1.00 94.62           C  
ATOM    828 HG21 THR A  53      -3.708  10.659  -2.764  1.00 94.62           H  
ATOM    829 HG22 THR A  53      -1.961  10.927  -2.851  1.00 94.62           H  
ATOM    830 HG23 THR A  53      -3.083  12.311  -2.978  1.00 94.62           H  
ATOM    831  OG1 THR A  53      -4.300  11.426  -5.144  1.00 94.62           O  
ATOM    832  HG1 THR A  53      -4.388  11.247  -6.083  1.00 94.62           H  
ATOM    833  N   ASP A  54       0.042  12.580  -4.380  1.00 94.88           N  
ATOM    834  H   ASP A  54      -0.422  13.467  -4.252  1.00 94.88           H  
ATOM    835  CA  ASP A  54       1.386  12.399  -3.835  1.00 94.88           C  
ATOM    836  HA  ASP A  54       2.003  11.935  -4.604  1.00 94.88           H  
ATOM    837  C   ASP A  54       1.380  11.481  -2.604  1.00 94.88           C  
ATOM    838  CB  ASP A  54       2.009  13.763  -3.510  1.00 94.88           C  
ATOM    839  HB2 ASP A  54       1.423  14.251  -2.731  1.00 94.88           H  
ATOM    840  HB3 ASP A  54       1.978  14.389  -4.403  1.00 94.88           H  
ATOM    841  O   ASP A  54       0.678  11.759  -1.628  1.00 94.88           O  
ATOM    842  CG  ASP A  54       3.467  13.640  -3.052  1.00 94.88           C  
ATOM    843  OD1 ASP A  54       4.086  12.581  -3.319  1.00 94.88           O  
ATOM    844  OD2 ASP A  54       3.953  14.603  -2.430  1.00 94.88           O  
ATOM    845  N   PHE A  55       2.199  10.426  -2.649  1.00 97.33           N  
ATOM    846  H   PHE A  55       2.781  10.345  -3.471  1.00 97.33           H  
ATOM    847  CA  PHE A  55       2.416   9.454  -1.571  1.00 97.33           C  
ATOM    848  HA  PHE A  55       1.594   9.533  -0.859  1.00 97.33           H  
ATOM    849  C   PHE A  55       3.693   9.741  -0.758  1.00 97.33           C  
ATOM    850  CB  PHE A  55       2.385   8.024  -2.148  1.00 97.33           C  
ATOM    851  HB2 PHE A  55       2.874   8.009  -3.122  1.00 97.33           H  
ATOM    852  HB3 PHE A  55       2.958   7.362  -1.499  1.00 97.33           H  
ATOM    853  O   PHE A  55       3.955   9.060   0.236  1.00 97.33           O  
ATOM    854  CG  PHE A  55       0.982   7.457  -2.280  1.00 97.33           C  
ATOM    855  CD1 PHE A  55       0.556   6.393  -1.462  1.00 97.33           C  
ATOM    856  HD1 PHE A  55       1.233   5.952  -0.745  1.00 97.33           H  
ATOM    857  CD2 PHE A  55       0.074   8.032  -3.184  1.00 97.33           C  
ATOM    858  HD2 PHE A  55       0.391   8.842  -3.825  1.00 97.33           H  
ATOM    859  CE1 PHE A  55      -0.764   5.915  -1.545  1.00 97.33           C  
ATOM    860  HE1 PHE A  55      -1.080   5.092  -0.921  1.00 97.33           H  
ATOM    861  CE2 PHE A  55      -1.257   7.591  -3.233  1.00 97.33           C  
ATOM    862  HE2 PHE A  55      -1.955   8.076  -3.899  1.00 97.33           H  
ATOM    863  CZ  PHE A  55      -1.680   6.531  -2.414  1.00 97.33           C  
ATOM    864  HZ  PHE A  55      -2.698   6.176  -2.470  1.00 97.33           H  
ATOM    865  N   ASN A  56       4.466  10.774  -1.103  1.00 97.62           N  
ATOM    866  H   ASN A  56       4.224  11.321  -1.917  1.00 97.62           H  
ATOM    867  CA  ASN A  56       5.594  11.252  -0.307  1.00 97.62           C  
ATOM    868  HA  ASN A  56       6.128  10.391   0.095  1.00 97.62           H  
ATOM    869  C   ASN A  56       5.108  12.100   0.883  1.00 97.62           C  
ATOM    870  CB  ASN A  56       6.548  12.017  -1.230  1.00 97.62           C  
ATOM    871  HB2 ASN A  56       6.060  12.931  -1.565  1.00 97.62           H  
ATOM    872  HB3 ASN A  56       6.775  11.415  -2.110  1.00 97.62           H  
ATOM    873  O   ASN A  56       5.252  13.321   0.910  1.00 97.62           O  
ATOM    874  CG  ASN A  56       7.844  12.367  -0.532  1.00 97.62           C  
ATOM    875  ND2 ASN A  56       8.468  13.451  -0.917  1.00 97.62           N  
ATOM    876 HD21 ASN A  56       9.259  13.727  -0.353  1.00 97.62           H  
ATOM    877 HD22 ASN A  56       7.960  14.093  -1.509  1.00 97.62           H  
ATOM    878  OD1 ASN A  56       8.352  11.658   0.320  1.00 97.62           O  
ATOM    879  N   ARG A  57       4.463  11.442   1.849  1.00 98.24           N  
ATOM    880  H   ARG A  57       4.395  10.439   1.748  1.00 98.24           H  
ATOM    881  CA  ARG A  57       3.689  12.078   2.924  1.00 98.24           C  
ATOM    882  HA  ARG A  57       3.752  13.162   2.823  1.00 98.24           H  
ATOM    883  C   ARG A  57       4.225  11.765   4.313  1.00 98.24           C  
ATOM    884  CB  ARG A  57       2.220  11.655   2.808  1.00 98.24           C  
ATOM    885  HB2 ARG A  57       1.661  12.112   3.625  1.00 98.24           H  
ATOM    886  HB3 ARG A  57       2.142  10.573   2.912  1.00 98.24           H  
ATOM    887  O   ARG A  57       4.979  10.814   4.490  1.00 98.24           O  
ATOM    888  CG  ARG A  57       1.535  12.069   1.508  1.00 98.24           C  
ATOM    889  HG2 ARG A  57       2.077  11.673   0.649  1.00 98.24           H  
ATOM    890  HG3 ARG A  57       0.532  11.642   1.506  1.00 98.24           H  
ATOM    891  CD  ARG A  57       1.424  13.588   1.394  1.00 98.24           C  
ATOM    892  HD2 ARG A  57       2.415  14.015   1.244  1.00 98.24           H  
ATOM    893  HD3 ARG A  57       1.006  13.978   2.322  1.00 98.24           H  
ATOM    894  NE  ARG A  57       0.571  13.925   0.248  1.00 98.24           N  
ATOM    895  HE  ARG A  57       0.643  13.291  -0.535  1.00 98.24           H  
ATOM    896  NH1 ARG A  57      -0.558  15.699   1.167  1.00 98.24           N  
ATOM    897 HH11 ARG A  57      -0.054  15.548   2.029  1.00 98.24           H  
ATOM    898 HH12 ARG A  57      -1.255  16.427   1.102  1.00 98.24           H  
ATOM    899  NH2 ARG A  57      -0.984  15.047  -0.937  1.00 98.24           N  
ATOM    900 HH21 ARG A  57      -1.658  15.793  -1.038  1.00 98.24           H  
ATOM    901 HH22 ARG A  57      -0.789  14.405  -1.692  1.00 98.24           H  
ATOM    902  CZ  ARG A  57      -0.314  14.893   0.168  1.00 98.24           C  
ATOM    903  N   THR A  58       3.812  12.569   5.288  1.00 98.51           N  
ATOM    904  H   THR A  58       3.095  13.249   5.081  1.00 98.51           H  
ATOM    905  CA  THR A  58       4.262  12.452   6.681  1.00 98.51           C  
ATOM    906  HA  THR A  58       5.341  12.301   6.683  1.00 98.51           H  
ATOM    907  C   THR A  58       3.633  11.261   7.406  1.00 98.51           C  
ATOM    908  CB  THR A  58       3.971  13.740   7.466  1.00 98.51           C  
ATOM    909  HB  THR A  58       4.361  13.633   8.478  1.00 98.51           H  
ATOM    910  O   THR A  58       2.634  10.693   6.954  1.00 98.51           O  
ATOM    911  CG2 THR A  58       4.624  14.971   6.836  1.00 98.51           C  
ATOM    912 HG21 THR A  58       5.693  14.795   6.718  1.00 98.51           H  
ATOM    913 HG22 THR A  58       4.478  15.826   7.497  1.00 98.51           H  
ATOM    914 HG23 THR A  58       4.175  15.190   5.867  1.00 98.51           H  
ATOM    915  OG1 THR A  58       2.581  13.962   7.572  1.00 98.51           O  
ATOM    916  HG1 THR A  58       2.238  14.227   6.716  1.00 98.51           H  
ATOM    917  N   TRP A  59       4.169  10.913   8.575  1.00 98.63           N  
ATOM    918  H   TRP A  59       5.030  11.360   8.854  1.00 98.63           H  
ATOM    919  CA  TRP A  59       3.583   9.919   9.473  1.00 98.63           C  
ATOM    920  HA  TRP A  59       3.602   8.935   9.004  1.00 98.63           H  
ATOM    921  C   TRP A  59       2.127  10.247   9.811  1.00 98.63           C  
ATOM    922  CB  TRP A  59       4.407   9.858  10.760  1.00 98.63           C  
ATOM    923  HB2 TRP A  59       5.431   9.575  10.516  1.00 98.63           H  
ATOM    924  HB3 TRP A  59       4.440  10.845  11.223  1.00 98.63           H  
ATOM    925  O   TRP A  59       1.256   9.381   9.735  1.00 98.63           O  
ATOM    926  CG  TRP A  59       3.862   8.874  11.742  1.00 98.63           C  
ATOM    927  CD1 TRP A  59       3.009   9.142  12.755  1.00 98.63           C  
ATOM    928  HD1 TRP A  59       2.608  10.115  13.000  1.00 98.63           H  
ATOM    929  CD2 TRP A  59       4.057   7.433  11.756  1.00 98.63           C  
ATOM    930  CE2 TRP A  59       3.336   6.884  12.858  1.00 98.63           C  
ATOM    931  CE3 TRP A  59       4.811   6.549  10.963  1.00 98.63           C  
ATOM    932  HE3 TRP A  59       5.366   6.932  10.119  1.00 98.63           H  
ATOM    933  NE1 TRP A  59       2.675   7.968  13.399  1.00 98.63           N  
ATOM    934  HE1 TRP A  59       2.028   7.946  14.175  1.00 98.63           H  
ATOM    935  CH2 TRP A  59       4.193   4.672  12.395  1.00 98.63           C  
ATOM    936  HH2 TRP A  59       4.260   3.616  12.615  1.00 98.63           H  
ATOM    937  CZ2 TRP A  59       3.417   5.525  13.196  1.00 98.63           C  
ATOM    938  HZ2 TRP A  59       2.883   5.133  14.049  1.00 98.63           H  
ATOM    939  CZ3 TRP A  59       4.874   5.184  11.280  1.00 98.63           C  
ATOM    940  HZ3 TRP A  59       5.462   4.525  10.659  1.00 98.63           H  
ATOM    941  N   ALA A  60       1.856  11.513  10.138  1.00 98.33           N  
ATOM    942  H   ALA A  60       2.614  12.180  10.123  1.00 98.33           H  
ATOM    943  CA  ALA A  60       0.517  11.985  10.476  1.00 98.33           C  
ATOM    944  HA  ALA A  60       0.133  11.391  11.305  1.00 98.33           H  
ATOM    945  C   ALA A  60      -0.464  11.825   9.301  1.00 98.33           C  
ATOM    946  CB  ALA A  60       0.629  13.445  10.931  1.00 98.33           C  
ATOM    947  HB1 ALA A  60       1.274  13.511  11.807  1.00 98.33           H  
ATOM    948  HB2 ALA A  60      -0.361  13.821  11.190  1.00 98.33           H  
ATOM    949  HB3 ALA A  60       1.043  14.056  10.129  1.00 98.33           H  
ATOM    950  O   ALA A  60      -1.603  11.401   9.502  1.00 98.33           O  
ATOM    951  N   ASP A  61      -0.014  12.097   8.072  1.00 98.00           N  
ATOM    952  H   ASP A  61       0.927  12.450   7.966  1.00 98.00           H  
ATOM    953  CA  ASP A  61      -0.824  11.897   6.868  1.00 98.00           C  
ATOM    954  HA  ASP A  61      -1.765  12.438   6.971  1.00 98.00           H  
ATOM    955  C   ASP A  61      -1.147  10.414   6.646  1.00 98.00           C  
ATOM    956  CB  ASP A  61      -0.093  12.422   5.631  1.00 98.00           C  
ATOM    957  HB2 ASP A  61       0.867  11.909   5.576  1.00 98.00           H  
ATOM    958  HB3 ASP A  61      -0.669  12.158   4.744  1.00 98.00           H  
ATOM    959  O   ASP A  61      -2.299  10.073   6.393  1.00 98.00           O  
ATOM    960  CG  ASP A  61       0.140  13.931   5.604  1.00 98.00           C  
ATOM    961  OD1 ASP A  61      -0.804  14.685   5.921  1.00 98.00           O  
ATOM    962  OD2 ASP A  61       1.270  14.316   5.209  1.00 98.00           O  
ATOM    963  N   TYR A  62      -0.164   9.514   6.763  1.00 98.28           N  
ATOM    964  H   TYR A  62       0.768   9.847   6.967  1.00 98.28           H  
ATOM    965  CA  TYR A  62      -0.383   8.069   6.608  1.00 98.28           C  
ATOM    966  HA  TYR A  62      -0.930   7.896   5.681  1.00 98.28           H  
ATOM    967  C   TYR A  62      -1.237   7.472   7.729  1.00 98.28           C  
ATOM    968  CB  TYR A  62       0.958   7.332   6.517  1.00 98.28           C  
ATOM    969  HB2 TYR A  62       1.696   7.821   7.154  1.00 98.28           H  
ATOM    970  HB3 TYR A  62       0.833   6.318   6.896  1.00 98.28           H  
ATOM    971  O   TYR A  62      -2.038   6.575   7.468  1.00 98.28           O  
ATOM    972  CG  TYR A  62       1.479   7.221   5.101  1.00 98.28           C  
ATOM    973  CD1 TYR A  62       0.972   6.216   4.256  1.00 98.28           C  
ATOM    974  HD1 TYR A  62       0.224   5.528   4.621  1.00 98.28           H  
ATOM    975  CD2 TYR A  62       2.456   8.113   4.623  1.00 98.28           C  
ATOM    976  HD2 TYR A  62       2.847   8.887   5.268  1.00 98.28           H  
ATOM    977  CE1 TYR A  62       1.439   6.101   2.935  1.00 98.28           C  
ATOM    978  HE1 TYR A  62       1.042   5.340   2.279  1.00 98.28           H  
ATOM    979  CE2 TYR A  62       2.930   7.999   3.304  1.00 98.28           C  
ATOM    980  HE2 TYR A  62       3.690   8.678   2.947  1.00 98.28           H  
ATOM    981  OH  TYR A  62       2.840   6.892   1.175  1.00 98.28           O  
ATOM    982  HH  TYR A  62       3.291   7.691   0.892  1.00 98.28           H  
ATOM    983  CZ  TYR A  62       2.412   6.997   2.457  1.00 98.28           C  
ATOM    984  N   SER A  63      -1.110   7.979   8.957  1.00 97.44           N  
ATOM    985  H   SER A  63      -0.387   8.666   9.114  1.00 97.44           H  
ATOM    986  CA  SER A  63      -1.959   7.596  10.090  1.00 97.44           C  
ATOM    987  HA  SER A  63      -1.903   6.517  10.233  1.00 97.44           H  
ATOM    988  C   SER A  63      -3.425   7.954   9.825  1.00 97.44           C  
ATOM    989  CB  SER A  63      -1.441   8.262  11.368  1.00 97.44           C  
ATOM    990  HB2 SER A  63      -0.444   7.890  11.604  1.00 97.44           H  
ATOM    991  HB3 SER A  63      -1.386   9.340  11.218  1.00 97.44           H  
ATOM    992  O   SER A  63      -4.294   7.080   9.878  1.00 97.44           O  
ATOM    993  OG  SER A  63      -2.317   8.000  12.439  1.00 97.44           O  
ATOM    994  HG  SER A  63      -2.042   7.208  12.906  1.00 97.44           H  
ATOM    995  N   LYS A  64      -3.694   9.206   9.428  1.00 94.89           N  
ATOM    996  H   LYS A  64      -2.926   9.862   9.402  1.00 94.89           H  
ATOM    997  CA  LYS A  64      -5.048   9.707   9.144  1.00 94.89           C  
ATOM    998  HA  LYS A  64      -5.718   9.341   9.922  1.00 94.89           H  
ATOM    999  C   LYS A  64      -5.617   9.221   7.807  1.00 94.89           C  
ATOM   1000  CB  LYS A  64      -4.998  11.241   9.214  1.00 94.89           C  
ATOM   1001  HB2 LYS A  64      -4.569  11.531  10.174  1.00 94.89           H  
ATOM   1002  HB3 LYS A  64      -4.354  11.618   8.420  1.00 94.89           H  
ATOM   1003  O   LYS A  64      -6.836   9.143   7.645  1.00 94.89           O  
ATOM   1004  CG  LYS A  64      -6.391  11.870   9.084  1.00 94.89           C  
ATOM   1005  HG2 LYS A  64      -6.796  11.665   8.093  1.00 94.89           H  
ATOM   1006  HG3 LYS A  64      -7.052  11.440   9.837  1.00 94.89           H  
ATOM   1007  CD  LYS A  64      -6.330  13.386   9.270  1.00 94.89           C  
ATOM   1008  HD2 LYS A  64      -5.659  13.812   8.524  1.00 94.89           H  
ATOM   1009  HD3 LYS A  64      -5.954  13.609  10.268  1.00 94.89           H  
ATOM   1010  CE  LYS A  64      -7.742  13.952   9.098  1.00 94.89           C  
ATOM   1011  HE2 LYS A  64      -8.103  13.688   8.105  1.00 94.89           H  
ATOM   1012  HE3 LYS A  64      -8.395  13.474   9.828  1.00 94.89           H  
ATOM   1013  NZ  LYS A  64      -7.758  15.422   9.280  1.00 94.89           N  
ATOM   1014  HZ1 LYS A  64      -7.435  15.652  10.209  1.00 94.89           H  
ATOM   1015  HZ2 LYS A  64      -7.151  15.864   8.605  1.00 94.89           H  
ATOM   1016  HZ3 LYS A  64      -8.698  15.775   9.170  1.00 94.89           H  
ATOM   1017  N   GLY A  65      -4.760   8.931   6.835  1.00 94.51           N  
ATOM   1018  H   GLY A  65      -3.785   9.107   7.030  1.00 94.51           H  
ATOM   1019  CA  GLY A  65      -5.104   8.659   5.440  1.00 94.51           C  
ATOM   1020  HA2 GLY A  65      -5.997   8.037   5.385  1.00 94.51           H  
ATOM   1021  HA3 GLY A  65      -4.282   8.104   4.988  1.00 94.51           H  
ATOM   1022  C   GLY A  65      -5.329   9.927   4.612  1.00 94.51           C  
ATOM   1023  O   GLY A  65      -5.708  10.978   5.131  1.00 94.51           O  
ATOM   1024  N   PHE A  66      -5.153   9.807   3.300  1.00 94.37           N  
ATOM   1025  H   PHE A  66      -4.976   8.886   2.926  1.00 94.37           H  
ATOM   1026  CA  PHE A  66      -5.169  10.913   2.338  1.00 94.37           C  
ATOM   1027  HA  PHE A  66      -5.860  11.682   2.682  1.00 94.37           H  
ATOM   1028  C   PHE A  66      -5.645  10.446   0.954  1.00 94.37           C  
ATOM   1029  CB  PHE A  66      -3.759  11.526   2.258  1.00 94.37           C  
ATOM   1030  HB2 PHE A  66      -3.516  11.960   3.228  1.00 94.37           H  
ATOM   1031  HB3 PHE A  66      -3.757  12.343   1.538  1.00 94.37           H  
ATOM   1032  O   PHE A  66      -5.766   9.248   0.703  1.00 94.37           O  
ATOM   1033  CG  PHE A  66      -2.668  10.538   1.882  1.00 94.37           C  
ATOM   1034  CD1 PHE A  66      -1.909   9.919   2.891  1.00 94.37           C  
ATOM   1035  HD1 PHE A  66      -2.092  10.160   3.928  1.00 94.37           H  
ATOM   1036  CD2 PHE A  66      -2.424  10.217   0.533  1.00 94.37           C  
ATOM   1037  HD2 PHE A  66      -3.001  10.680  -0.254  1.00 94.37           H  
ATOM   1038  CE1 PHE A  66      -0.917   8.982   2.559  1.00 94.37           C  
ATOM   1039  HE1 PHE A  66      -0.337   8.510   3.338  1.00 94.37           H  
ATOM   1040  CE2 PHE A  66      -1.434   9.277   0.202  1.00 94.37           C  
ATOM   1041  HE2 PHE A  66      -1.251   9.027  -0.833  1.00 94.37           H  
ATOM   1042  CZ  PHE A  66      -0.682   8.657   1.213  1.00 94.37           C  
ATOM   1043  HZ  PHE A  66       0.072   7.928   0.956  1.00 94.37           H  
ATOM   1044  N   GLY A  67      -5.888  11.400   0.052  1.00 91.40           N  
ATOM   1045  H   GLY A  67      -5.798  12.365   0.337  1.00 91.40           H  
ATOM   1046  CA  GLY A  67      -6.465  11.146  -1.272  1.00 91.40           C  
ATOM   1047  HA2 GLY A  67      -6.138  10.174  -1.640  1.00 91.40           H  
ATOM   1048  HA3 GLY A  67      -6.117  11.896  -1.981  1.00 91.40           H  
ATOM   1049  C   GLY A  67      -7.996  11.171  -1.255  1.00 91.40           C  
ATOM   1050  O   GLY A  67      -8.604  11.736  -0.343  1.00 91.40           O  
ATOM   1051  N   GLY A  68      -8.616  10.574  -2.273  1.00 79.28           N  
ATOM   1052  H   GLY A  68      -8.058  10.105  -2.973  1.00 79.28           H  
ATOM   1053  CA  GLY A  68     -10.072  10.498  -2.418  1.00 79.28           C  
ATOM   1054  HA2 GLY A  68     -10.532  10.441  -1.432  1.00 79.28           H  
ATOM   1055  HA3 GLY A  68     -10.436  11.397  -2.917  1.00 79.28           H  
ATOM   1056  C   GLY A  68     -10.512   9.280  -3.229  1.00 79.28           C  
ATOM   1057  O   GLY A  68      -9.743   8.757  -4.027  1.00 79.28           O  
ATOM   1058  N   SER A  69     -11.755   8.833  -3.029  1.00 68.74           N  
ATOM   1059  H   SER A  69     -12.373   9.358  -2.426  1.00 68.74           H  
ATOM   1060  CA  SER A  69     -12.307   7.596  -3.612  1.00 68.74           C  
ATOM   1061  HA  SER A  69     -11.744   6.745  -3.229  1.00 68.74           H  
ATOM   1062  C   SER A  69     -12.254   7.534  -5.143  1.00 68.74           C  
ATOM   1063  CB  SER A  69     -13.771   7.456  -3.183  1.00 68.74           C  
ATOM   1064  HB2 SER A  69     -14.223   6.621  -3.718  1.00 68.74           H  
ATOM   1065  HB3 SER A  69     -13.814   7.261  -2.111  1.00 68.74           H  
ATOM   1066  O   SER A  69     -12.056   6.467  -5.728  1.00 68.74           O  
ATOM   1067  OG  SER A  69     -14.520   8.623  -3.472  1.00 68.74           O  
ATOM   1068  HG  SER A  69     -14.943   8.522  -4.328  1.00 68.74           H  
ATOM   1069  N   GLU A  70     -12.414   8.681  -5.797  1.00 75.21           N  
ATOM   1070  H   GLU A  70     -12.636   9.513  -5.269  1.00 75.21           H  
ATOM   1071  CA  GLU A  70     -12.385   8.769  -7.259  1.00 75.21           C  
ATOM   1072  HA  GLU A  70     -12.957   7.941  -7.678  1.00 75.21           H  
ATOM   1073  C   GLU A  70     -10.963   8.634  -7.830  1.00 75.21           C  
ATOM   1074  CB  GLU A  70     -13.058  10.077  -7.710  1.00 75.21           C  
ATOM   1075  HB2 GLU A  70     -12.472  10.925  -7.356  1.00 75.21           H  
ATOM   1076  HB3 GLU A  70     -13.066  10.105  -8.800  1.00 75.21           H  
ATOM   1077  O   GLU A  70     -10.802   8.260  -8.990  1.00 75.21           O  
ATOM   1078  CG  GLU A  70     -14.505  10.231  -7.206  1.00 75.21           C  
ATOM   1079  HG2 GLU A  70     -14.957  11.093  -7.698  1.00 75.21           H  
ATOM   1080  HG3 GLU A  70     -14.482  10.445  -6.138  1.00 75.21           H  
ATOM   1081  CD  GLU A  70     -15.359   8.983  -7.471  1.00 75.21           C  
ATOM   1082  OE1 GLU A  70     -15.898   8.442  -6.475  1.00 75.21           O  
ATOM   1083  OE2 GLU A  70     -15.426   8.555  -8.645  1.00 75.21           O  
ATOM   1084  N   ASN A  71      -9.935   8.845  -7.000  1.00 82.51           N  
ATOM   1085  H   ASN A  71     -10.131   8.969  -6.017  1.00 82.51           H  
ATOM   1086  CA  ASN A  71      -8.537   8.946  -7.410  1.00 82.51           C  
ATOM   1087  HA  ASN A  71      -8.451   8.760  -8.481  1.00 82.51           H  
ATOM   1088  C   ASN A  71      -7.666   7.890  -6.699  1.00 82.51           C  
ATOM   1089  CB  ASN A  71      -8.058  10.395  -7.143  1.00 82.51           C  
ATOM   1090  HB2 ASN A  71      -7.015  10.501  -7.440  1.00 82.51           H  
ATOM   1091  HB3 ASN A  71      -8.129  10.607  -6.076  1.00 82.51           H  
ATOM   1092  O   ASN A  71      -8.138   6.831  -6.270  1.00 82.51           O  
ATOM   1093  CG  ASN A  71      -8.801  11.477  -7.904  1.00 82.51           C  
ATOM   1094  ND2 ASN A  71      -8.483  12.716  -7.643  1.00 82.51           N  
ATOM   1095 HD21 ASN A  71      -7.508  12.829  -7.409  1.00 82.51           H  
ATOM   1096 HD22 ASN A  71      -8.876  13.354  -8.321  1.00 82.51           H  
ATOM   1097  OD1 ASN A  71      -9.660  11.261  -8.739  1.00 82.51           O  
ATOM   1098  N   ASP A  72      -6.373   8.186  -6.604  1.00 93.59           N  
ATOM   1099  H   ASP A  72      -6.054   9.039  -7.040  1.00 93.59           H  
ATOM   1100  CA  ASP A  72      -5.408   7.481  -5.775  1.00 93.59           C  
ATOM   1101  HA  ASP A  72      -5.539   6.408  -5.919  1.00 93.59           H  
ATOM   1102  C   ASP A  72      -5.623   7.831  -4.288  1.00 93.59           C  
ATOM   1103  CB  ASP A  72      -3.999   7.892  -6.224  1.00 93.59           C  
ATOM   1104  HB2 ASP A  72      -3.287   7.541  -5.477  1.00 93.59           H  
ATOM   1105  HB3 ASP A  72      -3.965   8.981  -6.271  1.00 93.59           H  
ATOM   1106  O   ASP A  72      -5.819   8.997  -3.932  1.00 93.59           O  
ATOM   1107  CG  ASP A  72      -3.541   7.382  -7.588  1.00 93.59           C  
ATOM   1108  OD1 ASP A  72      -4.347   6.827  -8.364  1.00 93.59           O  
ATOM   1109  OD2 ASP A  72      -2.321   7.470  -7.862  1.00 93.59           O  
ATOM   1110  N   PHE A  73      -5.573   6.846  -3.389  1.00 93.96           N  
ATOM   1111  H   PHE A  73      -5.373   5.905  -3.697  1.00 93.96           H  
ATOM   1112  CA  PHE A  73      -5.745   7.110  -1.955  1.00 93.96           C  
ATOM   1113  HA  PHE A  73      -5.257   8.059  -1.734  1.00 93.96           H  
ATOM   1114  C   PHE A  73      -5.089   6.066  -1.050  1.00 93.96           C  
ATOM   1115  CB  PHE A  73      -7.241   7.270  -1.611  1.00 93.96           C  
ATOM   1116  HB2 PHE A  73      -7.723   7.887  -2.370  1.00 93.96           H  
ATOM   1117  HB3 PHE A  73      -7.330   7.811  -0.669  1.00 93.96           H  
ATOM   1118  O   PHE A  73      -4.793   4.939  -1.458  1.00 93.96           O  
ATOM   1119  CG  PHE A  73      -8.010   5.976  -1.477  1.00 93.96           C  
ATOM   1120  CD1 PHE A  73      -8.557   5.371  -2.619  1.00 93.96           C  
ATOM   1121  HD1 PHE A  73      -8.440   5.838  -3.586  1.00 93.96           H  
ATOM   1122  CD2 PHE A  73      -8.166   5.369  -0.215  1.00 93.96           C  
ATOM   1123  HD2 PHE A  73      -7.759   5.842   0.666  1.00 93.96           H  
ATOM   1124  CE1 PHE A  73      -9.237   4.149  -2.501  1.00 93.96           C  
ATOM   1125  HE1 PHE A  73      -9.613   3.668  -3.391  1.00 93.96           H  
ATOM   1126  CE2 PHE A  73      -8.861   4.154  -0.097  1.00 93.96           C  
ATOM   1127  HE2 PHE A  73      -8.986   3.684   0.868  1.00 93.96           H  
ATOM   1128  CZ  PHE A  73      -9.403   3.549  -1.241  1.00 93.96           C  
ATOM   1129  HZ  PHE A  73      -9.947   2.621  -1.146  1.00 93.96           H  
ATOM   1130  N   TRP A  74      -4.912   6.468   0.208  1.00 96.09           N  
ATOM   1131  H   TRP A  74      -5.186   7.415   0.431  1.00 96.09           H  
ATOM   1132  CA  TRP A  74      -4.558   5.615   1.337  1.00 96.09           C  
ATOM   1133  HA  TRP A  74      -4.558   4.570   1.026  1.00 96.09           H  
ATOM   1134  C   TRP A  74      -5.595   5.798   2.446  1.00 96.09           C  
ATOM   1135  CB  TRP A  74      -3.159   5.978   1.840  1.00 96.09           C  
ATOM   1136  HB2 TRP A  74      -3.159   7.005   2.204  1.00 96.09           H  
ATOM   1137  HB3 TRP A  74      -2.459   5.923   1.007  1.00 96.09           H  
ATOM   1138  O   TRP A  74      -5.831   6.924   2.897  1.00 96.09           O  
ATOM   1139  CG  TRP A  74      -2.667   5.071   2.922  1.00 96.09           C  
ATOM   1140  CD1 TRP A  74      -2.638   5.336   4.249  1.00 96.09           C  
ATOM   1141  HD1 TRP A  74      -2.945   6.265   4.708  1.00 96.09           H  
ATOM   1142  CD2 TRP A  74      -2.135   3.722   2.772  1.00 96.09           C  
ATOM   1143  CE2 TRP A  74      -1.821   3.212   4.063  1.00 96.09           C  
ATOM   1144  CE3 TRP A  74      -1.866   2.886   1.669  1.00 96.09           C  
ATOM   1145  HE3 TRP A  74      -2.082   3.248   0.675  1.00 96.09           H  
ATOM   1146  NE1 TRP A  74      -2.151   4.233   4.924  1.00 96.09           N  
ATOM   1147  HE1 TRP A  74      -1.991   4.179   5.920  1.00 96.09           H  
ATOM   1148  CH2 TRP A  74      -1.021   1.128   3.138  1.00 96.09           C  
ATOM   1149  HH2 TRP A  74      -0.590   0.146   3.260  1.00 96.09           H  
ATOM   1150  CZ2 TRP A  74      -1.273   1.937   4.255  1.00 96.09           C  
ATOM   1151  HZ2 TRP A  74      -1.040   1.582   5.249  1.00 96.09           H  
ATOM   1152  CZ3 TRP A  74      -1.315   1.602   1.851  1.00 96.09           C  
ATOM   1153  HZ3 TRP A  74      -1.115   0.966   1.001  1.00 96.09           H  
ATOM   1154  N   LEU A  75      -6.225   4.709   2.896  1.00 93.86           N  
ATOM   1155  H   LEU A  75      -5.994   3.814   2.488  1.00 93.86           H  
ATOM   1156  CA  LEU A  75      -7.349   4.771   3.838  1.00 93.86           C  
ATOM   1157  HA  LEU A  75      -8.116   5.409   3.397  1.00 93.86           H  
ATOM   1158  C   LEU A  75      -6.953   5.396   5.182  1.00 93.86           C  
ATOM   1159  CB  LEU A  75      -7.926   3.355   4.009  1.00 93.86           C  
ATOM   1160  HB2 LEU A  75      -7.150   2.706   4.415  1.00 93.86           H  
ATOM   1161  HB3 LEU A  75      -8.201   2.990   3.019  1.00 93.86           H  
ATOM   1162  O   LEU A  75      -7.733   6.155   5.755  1.00 93.86           O  
ATOM   1163  CG  LEU A  75      -9.170   3.267   4.911  1.00 93.86           C  
ATOM   1164  HG  LEU A  75      -8.939   3.683   5.892  1.00 93.86           H  
ATOM   1165  CD1 LEU A  75     -10.361   4.014   4.304  1.00 93.86           C  
ATOM   1166 HD11 LEU A  75     -10.567   3.639   3.301  1.00 93.86           H  
ATOM   1167 HD12 LEU A  75     -10.157   5.084   4.259  1.00 93.86           H  
ATOM   1168 HD13 LEU A  75     -11.245   3.863   4.924  1.00 93.86           H  
ATOM   1169  CD2 LEU A  75      -9.588   1.812   5.107  1.00 93.86           C  
ATOM   1170 HD21 LEU A  75      -8.762   1.245   5.537  1.00 93.86           H  
ATOM   1171 HD22 LEU A  75     -10.435   1.760   5.790  1.00 93.86           H  
ATOM   1172 HD23 LEU A  75      -9.876   1.377   4.150  1.00 93.86           H  
ATOM   1173  N   GLY A  76      -5.727   5.144   5.636  1.00 95.24           N  
ATOM   1174  H   GLY A  76      -5.146   4.526   5.087  1.00 95.24           H  
ATOM   1175  CA  GLY A  76      -5.203   5.615   6.915  1.00 95.24           C  
ATOM   1176  HA2 GLY A  76      -5.911   6.279   7.410  1.00 95.24           H  
ATOM   1177  HA3 GLY A  76      -4.284   6.173   6.735  1.00 95.24           H  
ATOM   1178  C   GLY A  76      -4.919   4.456   7.858  1.00 95.24           C  
ATOM   1179  O   GLY A  76      -5.799   3.636   8.122  1.00 95.24           O  
ATOM   1180  N   ASN A  77      -3.690   4.391   8.367  1.00 97.45           N  
ATOM   1181  H   ASN A  77      -3.033   5.120   8.131  1.00 97.45           H  
ATOM   1182  CA  ASN A  77      -3.240   3.286   9.212  1.00 97.45           C  
ATOM   1183  HA  ASN A  77      -3.366   2.349   8.669  1.00 97.45           H  
ATOM   1184  C   ASN A  77      -4.067   3.176  10.493  1.00 97.45           C  
ATOM   1185  CB  ASN A  77      -1.754   3.456   9.556  1.00 97.45           C  
ATOM   1186  HB2 ASN A  77      -1.597   4.396  10.085  1.00 97.45           H  
ATOM   1187  HB3 ASN A  77      -1.471   2.640  10.222  1.00 97.45           H  
ATOM   1188  O   ASN A  77      -4.348   2.074  10.944  1.00 97.45           O  
ATOM   1189  CG  ASN A  77      -0.829   3.386   8.362  1.00 97.45           C  
ATOM   1190  ND2 ASN A  77       0.410   3.784   8.516  1.00 97.45           N  
ATOM   1191 HD21 ASN A  77       0.736   4.061   9.431  1.00 97.45           H  
ATOM   1192 HD22 ASN A  77       1.036   3.637   7.736  1.00 97.45           H  
ATOM   1193  OD1 ASN A  77      -1.205   2.982   7.279  1.00 97.45           O  
ATOM   1194  N   GLU A  78      -4.524   4.293  11.053  1.00 95.19           N  
ATOM   1195  H   GLU A  78      -4.304   5.191  10.646  1.00 95.19           H  
ATOM   1196  CA  GLU A  78      -5.329   4.251  12.269  1.00 95.19           C  
ATOM   1197  HA  GLU A  78      -4.794   3.654  13.007  1.00 95.19           H  
ATOM   1198  C   GLU A  78      -6.681   3.563  12.036  1.00 95.19           C  
ATOM   1199  CB  GLU A  78      -5.480   5.686  12.787  1.00 95.19           C  
ATOM   1200  HB2 GLU A  78      -6.057   6.272  12.072  1.00 95.19           H  
ATOM   1201  HB3 GLU A  78      -4.491   6.137  12.864  1.00 95.19           H  
ATOM   1202  O   GLU A  78      -7.101   2.720  12.825  1.00 95.19           O  
ATOM   1203  CG  GLU A  78      -6.157   5.774  14.155  1.00 95.19           C  
ATOM   1204  HG2 GLU A  78      -6.062   6.802  14.505  1.00 95.19           H  
ATOM   1205  HG3 GLU A  78      -7.217   5.551  14.034  1.00 95.19           H  
ATOM   1206  CD  GLU A  78      -5.535   4.857  15.214  1.00 95.19           C  
ATOM   1207  OE1 GLU A  78      -6.328   4.381  16.062  1.00 95.19           O  
ATOM   1208  OE2 GLU A  78      -4.296   4.649  15.153  1.00 95.19           O  
ATOM   1209  N   LEU A  79      -7.332   3.842  10.903  1.00 91.00           N  
ATOM   1210  H   LEU A  79      -6.902   4.473  10.242  1.00 91.00           H  
ATOM   1211  CA  LEU A  79      -8.591   3.188  10.556  1.00 91.00           C  
ATOM   1212  HA  LEU A  79      -9.229   3.220  11.439  1.00 91.00           H  
ATOM   1213  C   LEU A  79      -8.390   1.708  10.196  1.00 91.00           C  
ATOM   1214  CB  LEU A  79      -9.271   3.979   9.428  1.00 91.00           C  
ATOM   1215  HB2 LEU A  79      -9.410   5.008   9.761  1.00 91.00           H  
ATOM   1216  HB3 LEU A  79      -8.619   3.989   8.554  1.00 91.00           H  
ATOM   1217  O   LEU A  79      -9.186   0.862  10.604  1.00 91.00           O  
ATOM   1218  CG  LEU A  79     -10.637   3.400   9.019  1.00 91.00           C  
ATOM   1219  HG  LEU A  79     -10.497   2.424   8.554  1.00 91.00           H  
ATOM   1220  CD1 LEU A  79     -11.593   3.268  10.205  1.00 91.00           C  
ATOM   1221 HD11 LEU A  79     -11.627   4.198  10.773  1.00 91.00           H  
ATOM   1222 HD12 LEU A  79     -12.589   3.026   9.836  1.00 91.00           H  
ATOM   1223 HD13 LEU A  79     -11.272   2.460  10.863  1.00 91.00           H  
ATOM   1224  CD2 LEU A  79     -11.311   4.322   8.005  1.00 91.00           C  
ATOM   1225 HD21 LEU A  79     -12.183   3.824   7.581  1.00 91.00           H  
ATOM   1226 HD22 LEU A  79     -11.630   5.236   8.506  1.00 91.00           H  
ATOM   1227 HD23 LEU A  79     -10.615   4.569   7.204  1.00 91.00           H  
ATOM   1228  N   ILE A  80      -7.320   1.378   9.465  1.00 94.65           N  
ATOM   1229  H   ILE A  80      -6.701   2.117   9.163  1.00 94.65           H  
ATOM   1230  CA  ILE A  80      -6.983  -0.016   9.138  1.00 94.65           C  
ATOM   1231  HA  ILE A  80      -7.844  -0.480   8.658  1.00 94.65           H  
ATOM   1232  C   ILE A  80      -6.707  -0.810  10.427  1.00 94.65           C  
ATOM   1233  CB  ILE A  80      -5.790  -0.079   8.156  1.00 94.65           C  
ATOM   1234  HB  ILE A  80      -4.952   0.452   8.607  1.00 94.65           H  
ATOM   1235  O   ILE A  80      -7.221  -1.919  10.586  1.00 94.65           O  
ATOM   1236  CG1 ILE A  80      -6.113   0.593   6.801  1.00 94.65           C  
ATOM   1237 HG12 ILE A  80      -6.634   1.536   6.966  1.00 94.65           H  
ATOM   1238 HG13 ILE A  80      -6.781  -0.049   6.226  1.00 94.65           H  
ATOM   1239  CG2 ILE A  80      -5.379  -1.543   7.899  1.00 94.65           C  
ATOM   1240 HG21 ILE A  80      -4.522  -1.592   7.227  1.00 94.65           H  
ATOM   1241 HG22 ILE A  80      -6.213  -2.091   7.459  1.00 94.65           H  
ATOM   1242 HG23 ILE A  80      -5.092  -2.042   8.824  1.00 94.65           H  
ATOM   1243  CD1 ILE A  80      -4.862   0.900   5.962  1.00 94.65           C  
ATOM   1244 HD11 ILE A  80      -5.149   1.470   5.078  1.00 94.65           H  
ATOM   1245 HD12 ILE A  80      -4.158   1.495   6.543  1.00 94.65           H  
ATOM   1246 HD13 ILE A  80      -4.378  -0.021   5.637  1.00 94.65           H  
ATOM   1247  N   HIS A  81      -5.955  -0.240  11.372  1.00 95.04           N  
ATOM   1248  H   HIS A  81      -5.541   0.664  11.189  1.00 95.04           H  
ATOM   1249  CA  HIS A  81      -5.711  -0.838  12.684  1.00 95.04           C  
ATOM   1250  HA  HIS A  81      -5.223  -1.804  12.554  1.00 95.04           H  
ATOM   1251  C   HIS A  81      -7.023  -1.082  13.438  1.00 95.04           C  
ATOM   1252  CB  HIS A  81      -4.787   0.070  13.507  1.00 95.04           C  
ATOM   1253  HB2 HIS A  81      -3.794   0.096  13.057  1.00 95.04           H  
ATOM   1254  HB3 HIS A  81      -5.179   1.087  13.514  1.00 95.04           H  
ATOM   1255  O   HIS A  81      -7.297  -2.204  13.862  1.00 95.04           O  
ATOM   1256  CG  HIS A  81      -4.669  -0.406  14.928  1.00 95.04           C  
ATOM   1257  CD2 HIS A  81      -5.023   0.281  16.058  1.00 95.04           C  
ATOM   1258  HD2 HIS A  81      -5.395   1.294  16.094  1.00 95.04           H  
ATOM   1259  ND1 HIS A  81      -4.297  -1.671  15.315  1.00 95.04           N  
ATOM   1260  HD1 HIS A  81      -3.971  -2.402  14.699  1.00 95.04           H  
ATOM   1261  CE1 HIS A  81      -4.416  -1.747  16.649  1.00 95.04           C  
ATOM   1262  HE1 HIS A  81      -4.188  -2.623  17.239  1.00 95.04           H  
ATOM   1263  NE2 HIS A  81      -4.841  -0.576  17.153  1.00 95.04           N  
ATOM   1264  N   GLN A  82      -7.874  -0.059  13.556  1.00 91.93           N  
ATOM   1265  H   GLN A  82      -7.591   0.849  13.217  1.00 91.93           H  
ATOM   1266  CA  GLN A  82      -9.161  -0.180  14.242  1.00 91.93           C  
ATOM   1267  HA  GLN A  82      -8.979  -0.431  15.287  1.00 91.93           H  
ATOM   1268  C   GLN A  82     -10.022  -1.301  13.655  1.00 91.93           C  
ATOM   1269  CB  GLN A  82      -9.909   1.156  14.181  1.00 91.93           C  
ATOM   1270  HB2 GLN A  82     -10.950   1.002  14.464  1.00 91.93           H  
ATOM   1271  HB3 GLN A  82      -9.881   1.545  13.163  1.00 91.93           H  
ATOM   1272  O   GLN A  82     -10.566  -2.095  14.416  1.00 91.93           O  
ATOM   1273  CG  GLN A  82      -9.290   2.173  15.148  1.00 91.93           C  
ATOM   1274  HG2 GLN A  82      -9.468   1.847  16.172  1.00 91.93           H  
ATOM   1275  HG3 GLN A  82      -8.211   2.222  15.006  1.00 91.93           H  
ATOM   1276  CD  GLN A  82      -9.859   3.576  14.987  1.00 91.93           C  
ATOM   1277  NE2 GLN A  82      -9.224   4.557  15.587  1.00 91.93           N  
ATOM   1278 HE21 GLN A  82      -8.289   4.384  15.925  1.00 91.93           H  
ATOM   1279 HE22 GLN A  82      -9.543   5.493  15.381  1.00 91.93           H  
ATOM   1280  OE1 GLN A  82     -10.879   3.825  14.356  1.00 91.93           O  
ATOM   1281  N   LEU A  83     -10.096  -1.420  12.328  1.00 89.84           N  
ATOM   1282  H   LEU A  83      -9.631  -0.728  11.758  1.00 89.84           H  
ATOM   1283  CA  LEU A  83     -10.859  -2.480  11.663  1.00 89.84           C  
ATOM   1284  HA  LEU A  83     -11.861  -2.512  12.091  1.00 89.84           H  
ATOM   1285  C   LEU A  83     -10.263  -3.879  11.890  1.00 89.84           C  
ATOM   1286  CB  LEU A  83     -10.962  -2.143  10.165  1.00 89.84           C  
ATOM   1287  HB2 LEU A  83      -9.964  -1.904   9.798  1.00 89.84           H  
ATOM   1288  HB3 LEU A  83     -11.313  -3.022   9.624  1.00 89.84           H  
ATOM   1289  O   LEU A  83     -11.012  -4.812  12.163  1.00 89.84           O  
ATOM   1290  CG  LEU A  83     -11.911  -0.965   9.865  1.00 89.84           C  
ATOM   1291  HG  LEU A  83     -11.688  -0.124  10.522  1.00 89.84           H  
ATOM   1292  CD1 LEU A  83     -11.734  -0.496   8.420  1.00 89.84           C  
ATOM   1293 HD11 LEU A  83     -10.703  -0.178   8.266  1.00 89.84           H  
ATOM   1294 HD12 LEU A  83     -12.391   0.352   8.226  1.00 89.84           H  
ATOM   1295 HD13 LEU A  83     -11.979  -1.306   7.733  1.00 89.84           H  
ATOM   1296  CD2 LEU A  83     -13.377  -1.363  10.061  1.00 89.84           C  
ATOM   1297 HD21 LEU A  83     -13.578  -1.551  11.116  1.00 89.84           H  
ATOM   1298 HD22 LEU A  83     -13.598  -2.267   9.494  1.00 89.84           H  
ATOM   1299 HD23 LEU A  83     -14.037  -0.567   9.718  1.00 89.84           H  
ATOM   1300  N   THR A  84      -8.937  -4.019  11.824  1.00 93.62           N  
ATOM   1301  H   THR A  84      -8.387  -3.196  11.622  1.00 93.62           H  
ATOM   1302  CA  THR A  84      -8.233  -5.318  11.910  1.00 93.62           C  
ATOM   1303  HA  THR A  84      -8.898  -6.094  11.530  1.00 93.62           H  
ATOM   1304  C   THR A  84      -7.873  -5.761  13.335  1.00 93.62           C  
ATOM   1305  CB  THR A  84      -6.982  -5.340  11.018  1.00 93.62           C  
ATOM   1306  HB  THR A  84      -6.496  -6.308  11.132  1.00 93.62           H  
ATOM   1307  O   THR A  84      -7.374  -6.864  13.534  1.00 93.62           O  
ATOM   1308  CG2 THR A  84      -7.319  -5.158   9.538  1.00 93.62           C  
ATOM   1309 HG21 THR A  84      -6.404  -5.163   8.946  1.00 93.62           H  
ATOM   1310 HG22 THR A  84      -7.852  -4.222   9.371  1.00 93.62           H  
ATOM   1311 HG23 THR A  84      -7.950  -5.986   9.212  1.00 93.62           H  
ATOM   1312  OG1 THR A  84      -6.062  -4.324  11.365  1.00 93.62           O  
ATOM   1313  HG1 THR A  84      -6.473  -3.488  11.134  1.00 93.62           H  
ATOM   1314  N   SER A  85      -8.127  -4.924  14.346  1.00 91.36           N  
ATOM   1315  H   SER A  85      -8.400  -3.982  14.103  1.00 91.36           H  
ATOM   1316  CA  SER A  85      -7.831  -5.225  15.757  1.00 91.36           C  
ATOM   1317  HA  SER A  85      -6.854  -5.706  15.803  1.00 91.36           H  
ATOM   1318  C   SER A  85      -8.818  -6.186  16.428  1.00 91.36           C  
ATOM   1319  CB  SER A  85      -7.744  -3.930  16.575  1.00 91.36           C  
ATOM   1320  HB2 SER A  85      -6.933  -3.314  16.187  1.00 91.36           H  
ATOM   1321  HB3 SER A  85      -7.512  -4.185  17.609  1.00 91.36           H  
ATOM   1322  O   SER A  85      -8.472  -6.802  17.436  1.00 91.36           O  
ATOM   1323  OG  SER A  85      -8.950  -3.188  16.550  1.00 91.36           O  
ATOM   1324  HG  SER A  85      -9.109  -2.857  15.663  1.00 91.36           H  
ATOM   1325  N   TRP A  86     -10.032  -6.320  15.891  1.00 82.47           N  
ATOM   1326  H   TRP A  86     -10.246  -5.780  15.064  1.00 82.47           H  
ATOM   1327  CA  TRP A  86     -11.117  -7.064  16.542  1.00 82.47           C  
ATOM   1328  HA  TRP A  86     -10.869  -7.222  17.591  1.00 82.47           H  
ATOM   1329  C   TRP A  86     -11.372  -8.448  15.955  1.00 82.47           C  
ATOM   1330  CB  TRP A  86     -12.396  -6.223  16.491  1.00 82.47           C  
ATOM   1331  HB2 TRP A  86     -12.660  -6.035  15.451  1.00 82.47           H  
ATOM   1332  HB3 TRP A  86     -13.208  -6.794  16.939  1.00 82.47           H  
ATOM   1333  O   TRP A  86     -11.931  -9.300  16.640  1.00 82.47           O  
ATOM   1334  CG  TRP A  86     -12.289  -4.923  17.220  1.00 82.47           C  
ATOM   1335  CD1 TRP A  86     -12.135  -3.712  16.646  1.00 82.47           C  
ATOM   1336  HD1 TRP A  86     -12.077  -3.545  15.581  1.00 82.47           H  
ATOM   1337  CD2 TRP A  86     -12.241  -4.692  18.659  1.00 82.47           C  
ATOM   1338  CE2 TRP A  86     -12.047  -3.297  18.886  1.00 82.47           C  
ATOM   1339  CE3 TRP A  86     -12.322  -5.528  19.793  1.00 82.47           C  
ATOM   1340  HE3 TRP A  86     -12.438  -6.591  19.645  1.00 82.47           H  
ATOM   1341  NE1 TRP A  86     -11.975  -2.750  17.622  1.00 82.47           N  
ATOM   1342  HE1 TRP A  86     -11.691  -1.805  17.405  1.00 82.47           H  
ATOM   1343  CH2 TRP A  86     -12.043  -3.613  21.286  1.00 82.47           C  
ATOM   1344  HH2 TRP A  86     -11.951  -3.213  22.285  1.00 82.47           H  
ATOM   1345  CZ2 TRP A  86     -11.948  -2.755  20.175  1.00 82.47           C  
ATOM   1346  HZ2 TRP A  86     -11.781  -1.696  20.305  1.00 82.47           H  
ATOM   1347  CZ3 TRP A  86     -12.228  -4.995  21.094  1.00 82.47           C  
ATOM   1348  HZ3 TRP A  86     -12.273  -5.655  21.947  1.00 82.47           H  
ATOM   1349  N   ASP A  87     -10.987  -8.670  14.702  1.00 84.46           N  
ATOM   1350  H   ASP A  87     -10.426  -7.979  14.225  1.00 84.46           H  
ATOM   1351  CA  ASP A  87     -11.328  -9.868  13.945  1.00 84.46           C  
ATOM   1352  HA  ASP A  87     -11.337 -10.739  14.601  1.00 84.46           H  
ATOM   1353  C   ASP A  87     -10.299 -10.125  12.832  1.00 84.46           C  
ATOM   1354  CB  ASP A  87     -12.723  -9.690  13.330  1.00 84.46           C  
ATOM   1355  HB2 ASP A  87     -12.804 -10.378  12.489  1.00 84.46           H  
ATOM   1356  HB3 ASP A  87     -12.814  -8.684  12.921  1.00 84.46           H  
ATOM   1357  O   ASP A  87      -9.510  -9.248  12.474  1.00 84.46           O  
ATOM   1358  CG  ASP A  87     -13.909  -9.981  14.272  1.00 84.46           C  
ATOM   1359  OD1 ASP A  87     -14.196 -11.184  14.501  1.00 84.46           O  
ATOM   1360  OD2 ASP A  87     -14.722  -9.059  14.513  1.00 84.46           O  
ATOM   1361  N   ASP A  88     -10.341 -11.329  12.258  1.00 90.01           N  
ATOM   1362  H   ASP A  88     -11.026 -11.996  12.585  1.00 90.01           H  
ATOM   1363  CA  ASP A  88      -9.456 -11.741  11.172  1.00 90.01           C  
ATOM   1364  HA  ASP A  88      -8.463 -11.332  11.363  1.00 90.01           H  
ATOM   1365  C   ASP A  88      -9.944 -11.221   9.813  1.00 90.01           C  
ATOM   1366  CB  ASP A  88      -9.330 -13.271  11.117  1.00 90.01           C  
ATOM   1367  HB2 ASP A  88      -8.733 -13.536  10.244  1.00 90.01           H  
ATOM   1368  HB3 ASP A  88     -10.323 -13.699  10.978  1.00 90.01           H  
ATOM   1369  O   ASP A  88     -11.102 -11.410   9.422  1.00 90.01           O  
ATOM   1370  CG  ASP A  88      -8.677 -13.916  12.342  1.00 90.01           C  
ATOM   1371  OD1 ASP A  88      -7.902 -13.234  13.048  1.00 90.01           O  
ATOM   1372  OD2 ASP A  88      -8.939 -15.131  12.523  1.00 90.01           O  
ATOM   1373  N   TYR A  89      -9.024 -10.633   9.052  1.00 95.31           N  
ATOM   1374  H   TYR A  89      -8.095 -10.503   9.426  1.00 95.31           H  
ATOM   1375  CA  TYR A  89      -9.254 -10.211   7.674  1.00 95.31           C  
ATOM   1376  HA  TYR A  89     -10.285 -10.433   7.398  1.00 95.31           H  
ATOM   1377  C   TYR A  89      -8.349 -10.988   6.727  1.00 95.31           C  
ATOM   1378  CB  TYR A  89      -9.043  -8.699   7.525  1.00 95.31           C  
ATOM   1379  HB2 TYR A  89      -8.960  -8.472   6.462  1.00 95.31           H  
ATOM   1380  HB3 TYR A  89      -8.100  -8.413   7.992  1.00 95.31           H  
ATOM   1381  O   TYR A  89      -7.199 -11.257   7.051  1.00 95.31           O  
ATOM   1382  CG  TYR A  89     -10.162  -7.861   8.111  1.00 95.31           C  
ATOM   1383  CD1 TYR A  89     -11.060  -7.184   7.263  1.00 95.31           C  
ATOM   1384  HD1 TYR A  89     -10.925  -7.234   6.193  1.00 95.31           H  
ATOM   1385  CD2 TYR A  89     -10.320  -7.775   9.506  1.00 95.31           C  
ATOM   1386  HD2 TYR A  89      -9.630  -8.284  10.163  1.00 95.31           H  
ATOM   1387  CE1 TYR A  89     -12.122  -6.437   7.807  1.00 95.31           C  
ATOM   1388  HE1 TYR A  89     -12.814  -5.908   7.169  1.00 95.31           H  
ATOM   1389  CE2 TYR A  89     -11.384  -7.043  10.055  1.00 95.31           C  
ATOM   1390  HE2 TYR A  89     -11.506  -7.009  11.127  1.00 95.31           H  
ATOM   1391  OH  TYR A  89     -13.285  -5.619   9.737  1.00 95.31           O  
ATOM   1392  HH  TYR A  89     -13.208  -5.595  10.693  1.00 95.31           H  
ATOM   1393  CZ  TYR A  89     -12.280  -6.362   9.207  1.00 95.31           C  
ATOM   1394  N   GLU A  90      -8.843 -11.314   5.539  1.00 96.41           N  
ATOM   1395  H   GLU A  90      -9.797 -11.047   5.344  1.00 96.41           H  
ATOM   1396  CA  GLU A  90      -8.006 -11.692   4.398  1.00 96.41           C  
ATOM   1397  HA  GLU A  90      -7.073 -12.119   4.764  1.00 96.41           H  
ATOM   1398  C   GLU A  90      -7.637 -10.447   3.580  1.00 96.41           C  
ATOM   1399  CB  GLU A  90      -8.689 -12.782   3.552  1.00 96.41           C  
ATOM   1400  HB2 GLU A  90      -8.801 -13.678   4.163  1.00 96.41           H  
ATOM   1401  HB3 GLU A  90      -8.044 -13.023   2.708  1.00 96.41           H  
ATOM   1402  O   GLU A  90      -8.349  -9.437   3.611  1.00 96.41           O  
ATOM   1403  CG  GLU A  90     -10.067 -12.370   3.018  1.00 96.41           C  
ATOM   1404  HG2 GLU A  90      -9.965 -11.458   2.431  1.00 96.41           H  
ATOM   1405  HG3 GLU A  90     -10.724 -12.161   3.863  1.00 96.41           H  
ATOM   1406  CD  GLU A  90     -10.745 -13.442   2.158  1.00 96.41           C  
ATOM   1407  OE1 GLU A  90     -11.965 -13.315   1.928  1.00 96.41           O  
ATOM   1408  OE2 GLU A  90     -10.092 -14.368   1.628  1.00 96.41           O  
ATOM   1409  N   LEU A  91      -6.535 -10.521   2.832  1.00 98.07           N  
ATOM   1410  H   LEU A  91      -6.040 -11.401   2.805  1.00 98.07           H  
ATOM   1411  CA  LEU A  91      -6.046  -9.443   1.972  1.00 98.07           C  
ATOM   1412  HA  LEU A  91      -6.730  -8.597   2.029  1.00 98.07           H  
ATOM   1413  C   LEU A  91      -5.996  -9.910   0.523  1.00 98.07           C  
ATOM   1414  CB  LEU A  91      -4.672  -8.971   2.472  1.00 98.07           C  
ATOM   1415  HB2 LEU A  91      -4.010  -9.836   2.520  1.00 98.07           H  
ATOM   1416  HB3 LEU A  91      -4.819  -8.585   3.481  1.00 98.07           H  
ATOM   1417  O   LEU A  91      -5.458 -10.972   0.214  1.00 98.07           O  
ATOM   1418  CG  LEU A  91      -3.986  -7.862   1.653  1.00 98.07           C  
ATOM   1419  HG  LEU A  91      -4.067  -8.069   0.586  1.00 98.07           H  
ATOM   1420  CD1 LEU A  91      -4.592  -6.490   1.951  1.00 98.07           C  
ATOM   1421 HD11 LEU A  91      -5.666  -6.509   1.765  1.00 98.07           H  
ATOM   1422 HD12 LEU A  91      -4.424  -6.225   2.995  1.00 98.07           H  
ATOM   1423 HD13 LEU A  91      -4.131  -5.740   1.309  1.00 98.07           H  
ATOM   1424  CD2 LEU A  91      -2.502  -7.790   2.009  1.00 98.07           C  
ATOM   1425 HD21 LEU A  91      -2.013  -8.727   1.745  1.00 98.07           H  
ATOM   1426 HD22 LEU A  91      -2.025  -6.980   1.458  1.00 98.07           H  
ATOM   1427 HD23 LEU A  91      -2.383  -7.617   3.079  1.00 98.07           H  
ATOM   1428  N   LEU A  92      -6.503  -9.071  -0.370  1.00 98.16           N  
ATOM   1429  H   LEU A  92      -6.933  -8.221  -0.035  1.00 98.16           H  
ATOM   1430  CA  LEU A  92      -6.352  -9.215  -1.806  1.00 98.16           C  
ATOM   1431  HA  LEU A  92      -5.737 -10.089  -2.018  1.00 98.16           H  
ATOM   1432  C   LEU A  92      -5.628  -7.986  -2.356  1.00 98.16           C  
ATOM   1433  CB  LEU A  92      -7.738  -9.439  -2.427  1.00 98.16           C  
ATOM   1434  HB2 LEU A  92      -8.386  -8.611  -2.136  1.00 98.16           H  
ATOM   1435  HB3 LEU A  92      -8.160 -10.355  -2.013  1.00 98.16           H  
ATOM   1436  O   LEU A  92      -6.034  -6.846  -2.124  1.00 98.16           O  
ATOM   1437  CG  LEU A  92      -7.732  -9.544  -3.959  1.00 98.16           C  
ATOM   1438  HG  LEU A  92      -7.298  -8.640  -4.385  1.00 98.16           H  
ATOM   1439  CD1 LEU A  92      -6.946 -10.758  -4.457  1.00 98.16           C  
ATOM   1440 HD11 LEU A  92      -7.039 -10.831  -5.541  1.00 98.16           H  
ATOM   1441 HD12 LEU A  92      -5.889 -10.654  -4.213  1.00 98.16           H  
ATOM   1442 HD13 LEU A  92      -7.337 -11.668  -4.002  1.00 98.16           H  
ATOM   1443  CD2 LEU A  92      -9.167  -9.668  -4.466  1.00 98.16           C  
ATOM   1444 HD21 LEU A  92      -9.164  -9.696  -5.555  1.00 98.16           H  
ATOM   1445 HD22 LEU A  92      -9.754  -8.812  -4.133  1.00 98.16           H  
ATOM   1446 HD23 LEU A  92      -9.624 -10.580  -4.081  1.00 98.16           H  
ATOM   1447  N   ILE A  93      -4.562  -8.235  -3.106  1.00 98.64           N  
ATOM   1448  H   ILE A  93      -4.249  -9.191  -3.196  1.00 98.64           H  
ATOM   1449  CA  ILE A  93      -3.828  -7.225  -3.858  1.00 98.64           C  
ATOM   1450  HA  ILE A  93      -4.202  -6.233  -3.608  1.00 98.64           H  
ATOM   1451  C   ILE A  93      -4.090  -7.483  -5.336  1.00 98.64           C  
ATOM   1452  CB  ILE A  93      -2.327  -7.268  -3.503  1.00 98.64           C  
ATOM   1453  HB  ILE A  93      -1.938  -8.255  -3.754  1.00 98.64           H  
ATOM   1454  O   ILE A  93      -3.750  -8.550  -5.843  1.00 98.64           O  
ATOM   1455  CG1 ILE A  93      -2.127  -7.039  -1.985  1.00 98.64           C  
ATOM   1456 HG12 ILE A  93      -2.612  -7.849  -1.439  1.00 98.64           H  
ATOM   1457 HG13 ILE A  93      -2.606  -6.106  -1.689  1.00 98.64           H  
ATOM   1458  CG2 ILE A  93      -1.565  -6.228  -4.342  1.00 98.64           C  
ATOM   1459 HG21 ILE A  93      -1.876  -5.221  -4.064  1.00 98.64           H  
ATOM   1460 HG22 ILE A  93      -0.493  -6.350  -4.190  1.00 98.64           H  
ATOM   1461 HG23 ILE A  93      -1.750  -6.378  -5.406  1.00 98.64           H  
ATOM   1462  CD1 ILE A  93      -0.664  -7.014  -1.530  1.00 98.64           C  
ATOM   1463 HD11 ILE A  93      -0.619  -7.001  -0.441  1.00 98.64           H  
ATOM   1464 HD12 ILE A  93      -0.164  -6.120  -1.903  1.00 98.64           H  
ATOM   1465 HD13 ILE A  93      -0.147  -7.904  -1.891  1.00 98.64           H  
ATOM   1466  N   GLU A  94      -4.681  -6.515  -6.028  1.00 98.14           N  
ATOM   1467  H   GLU A  94      -4.890  -5.654  -5.544  1.00 98.14           H  
ATOM   1468  CA  GLU A  94      -4.872  -6.539  -7.478  1.00 98.14           C  
ATOM   1469  HA  GLU A  94      -4.644  -7.534  -7.861  1.00 98.14           H  
ATOM   1470  C   GLU A  94      -3.911  -5.553  -8.142  1.00 98.14           C  
ATOM   1471  CB  GLU A  94      -6.324  -6.220  -7.860  1.00 98.14           C  
ATOM   1472  HB2 GLU A  94      -6.382  -6.134  -8.945  1.00 98.14           H  
ATOM   1473  HB3 GLU A  94      -6.602  -5.259  -7.426  1.00 98.14           H  
ATOM   1474  O   GLU A  94      -3.690  -4.446  -7.653  1.00 98.14           O  
ATOM   1475  CG  GLU A  94      -7.324  -7.296  -7.410  1.00 98.14           C  
ATOM   1476  HG2 GLU A  94      -7.339  -7.338  -6.321  1.00 98.14           H  
ATOM   1477  HG3 GLU A  94      -6.995  -8.265  -7.787  1.00 98.14           H  
ATOM   1478  CD  GLU A  94      -8.745  -6.996  -7.914  1.00 98.14           C  
ATOM   1479  OE1 GLU A  94      -9.480  -7.920  -8.310  1.00 98.14           O  
ATOM   1480  OE2 GLU A  94      -9.180  -5.820  -7.868  1.00 98.14           O  
ATOM   1481  N   MET A  95      -3.331  -5.943  -9.270  1.00 98.37           N  
ATOM   1482  H   MET A  95      -3.556  -6.860  -9.631  1.00 98.37           H  
ATOM   1483  CA  MET A  95      -2.337  -5.160  -9.997  1.00 98.37           C  
ATOM   1484  HA  MET A  95      -2.405  -4.114  -9.701  1.00 98.37           H  
ATOM   1485  C   MET A  95      -2.594  -5.243 -11.498  1.00 98.37           C  
ATOM   1486  CB  MET A  95      -0.928  -5.670  -9.666  1.00 98.37           C  
ATOM   1487  HB2 MET A  95      -0.879  -6.735  -9.895  1.00 98.37           H  
ATOM   1488  HB3 MET A  95      -0.202  -5.152 -10.293  1.00 98.37           H  
ATOM   1489  O   MET A  95      -3.092  -6.247 -12.006  1.00 98.37           O  
ATOM   1490  CG  MET A  95      -0.534  -5.463  -8.201  1.00 98.37           C  
ATOM   1491  HG2 MET A  95      -1.314  -5.861  -7.551  1.00 98.37           H  
ATOM   1492  HG3 MET A  95      -0.450  -4.394  -8.007  1.00 98.37           H  
ATOM   1493  SD  MET A  95       1.023  -6.268  -7.747  1.00 98.37           S  
ATOM   1494  CE  MET A  95       0.468  -7.990  -7.593  1.00 98.37           C  
ATOM   1495  HE1 MET A  95      -0.322  -8.057  -6.846  1.00 98.37           H  
ATOM   1496  HE2 MET A  95       0.097  -8.353  -8.552  1.00 98.37           H  
ATOM   1497  HE3 MET A  95       1.307  -8.610  -7.276  1.00 98.37           H  
ATOM   1498  N   VAL A  96      -2.207  -4.200 -12.229  1.00 98.07           N  
ATOM   1499  H   VAL A  96      -1.815  -3.402 -11.751  1.00 98.07           H  
ATOM   1500  CA  VAL A  96      -2.140  -4.233 -13.694  1.00 98.07           C  
ATOM   1501  HA  VAL A  96      -2.374  -5.243 -14.030  1.00 98.07           H  
ATOM   1502  C   VAL A  96      -0.715  -3.923 -14.122  1.00 98.07           C  
ATOM   1503  CB  VAL A  96      -3.161  -3.292 -14.357  1.00 98.07           C  
ATOM   1504  HB  VAL A  96      -2.945  -2.265 -14.064  1.00 98.07           H  
ATOM   1505  O   VAL A  96      -0.146  -2.919 -13.692  1.00 98.07           O  
ATOM   1506  CG1 VAL A  96      -3.101  -3.380 -15.890  1.00 98.07           C  
ATOM   1507 HG11 VAL A  96      -3.848  -2.716 -16.324  1.00 98.07           H  
ATOM   1508 HG12 VAL A  96      -2.120  -3.072 -16.252  1.00 98.07           H  
ATOM   1509 HG13 VAL A  96      -3.299  -4.402 -16.214  1.00 98.07           H  
ATOM   1510  CG2 VAL A  96      -4.592  -3.651 -13.935  1.00 98.07           C  
ATOM   1511 HG21 VAL A  96      -4.710  -3.530 -12.858  1.00 98.07           H  
ATOM   1512 HG22 VAL A  96      -4.806  -4.687 -14.198  1.00 98.07           H  
ATOM   1513 HG23 VAL A  96      -5.303  -2.989 -14.430  1.00 98.07           H  
ATOM   1514  N   TYR A  97      -0.143  -4.774 -14.969  1.00 97.51           N  
ATOM   1515  H   TYR A  97      -0.678  -5.571 -15.282  1.00 97.51           H  
ATOM   1516  CA  TYR A  97       1.193  -4.595 -15.533  1.00 97.51           C  
ATOM   1517  HA  TYR A  97       1.461  -3.540 -15.482  1.00 97.51           H  
ATOM   1518  C   TYR A  97       1.214  -5.019 -16.999  1.00 97.51           C  
ATOM   1519  CB  TYR A  97       2.214  -5.391 -14.717  1.00 97.51           C  
ATOM   1520  HB2 TYR A  97       1.942  -6.447 -14.741  1.00 97.51           H  
ATOM   1521  HB3 TYR A  97       2.156  -5.072 -13.677  1.00 97.51           H  
ATOM   1522  O   TYR A  97       0.745  -6.108 -17.336  1.00 97.51           O  
ATOM   1523  CG  TYR A  97       3.644  -5.235 -15.199  1.00 97.51           C  
ATOM   1524  CD1 TYR A  97       4.397  -6.377 -15.536  1.00 97.51           C  
ATOM   1525  HD1 TYR A  97       3.969  -7.365 -15.444  1.00 97.51           H  
ATOM   1526  CD2 TYR A  97       4.222  -3.954 -15.325  1.00 97.51           C  
ATOM   1527  HD2 TYR A  97       3.665  -3.068 -15.058  1.00 97.51           H  
ATOM   1528  CE1 TYR A  97       5.721  -6.242 -15.990  1.00 97.51           C  
ATOM   1529  HE1 TYR A  97       6.311  -7.111 -16.242  1.00 97.51           H  
ATOM   1530  CE2 TYR A  97       5.540  -3.816 -15.802  1.00 97.51           C  
ATOM   1531  HE2 TYR A  97       5.978  -2.834 -15.908  1.00 97.51           H  
ATOM   1532  OH  TYR A  97       7.568  -4.847 -16.584  1.00 97.51           O  
ATOM   1533  HH  TYR A  97       7.792  -3.950 -16.842  1.00 97.51           H  
ATOM   1534  CZ  TYR A  97       6.292  -4.963 -16.138  1.00 97.51           C  
ATOM   1535  N   GLU A  98       1.710  -4.139 -17.870  1.00 95.38           N  
ATOM   1536  H   GLU A  98       2.049  -3.261 -17.502  1.00 95.38           H  
ATOM   1537  CA  GLU A  98       1.721  -4.317 -19.330  1.00 95.38           C  
ATOM   1538  HA  GLU A  98       1.933  -3.344 -19.773  1.00 95.38           H  
ATOM   1539  C   GLU A  98       0.345  -4.733 -19.887  1.00 95.38           C  
ATOM   1540  CB  GLU A  98       2.858  -5.249 -19.767  1.00 95.38           C  
ATOM   1541  HB2 GLU A  98       2.699  -6.241 -19.344  1.00 95.38           H  
ATOM   1542  HB3 GLU A  98       2.836  -5.327 -20.854  1.00 95.38           H  
ATOM   1543  O   GLU A  98       0.219  -5.602 -20.750  1.00 95.38           O  
ATOM   1544  CG  GLU A  98       4.241  -4.726 -19.356  1.00 95.38           C  
ATOM   1545  HG2 GLU A  98       4.335  -4.773 -18.271  1.00 95.38           H  
ATOM   1546  HG3 GLU A  98       4.321  -3.682 -19.660  1.00 95.38           H  
ATOM   1547  CD  GLU A  98       5.367  -5.541 -20.006  1.00 95.38           C  
ATOM   1548  OE1 GLU A  98       6.418  -4.928 -20.295  1.00 95.38           O  
ATOM   1549  OE2 GLU A  98       5.151  -6.754 -20.254  1.00 95.38           O  
ATOM   1550  N   GLY A  99      -0.722  -4.141 -19.340  1.00 95.40           N  
ATOM   1551  H   GLY A  99      -0.551  -3.465 -18.608  1.00 95.40           H  
ATOM   1552  CA  GLY A  99      -2.107  -4.427 -19.730  1.00 95.40           C  
ATOM   1553  HA2 GLY A  99      -2.751  -3.639 -19.340  1.00 95.40           H  
ATOM   1554  HA3 GLY A  99      -2.174  -4.417 -20.818  1.00 95.40           H  
ATOM   1555  C   GLY A  99      -2.666  -5.772 -19.243  1.00 95.40           C  
ATOM   1556  O   GLY A  99      -3.827  -6.073 -19.516  1.00 95.40           O  
ATOM   1557  N   LYS A 100      -1.891  -6.574 -18.504  1.00 98.21           N  
ATOM   1558  H   LYS A 100      -0.946  -6.275 -18.311  1.00 98.21           H  
ATOM   1559  CA  LYS A 100      -2.347  -7.830 -17.891  1.00 98.21           C  
ATOM   1560  HA  LYS A 100      -3.236  -8.177 -18.417  1.00 98.21           H  
ATOM   1561  C   LYS A 100      -2.731  -7.617 -16.433  1.00 98.21           C  
ATOM   1562  CB  LYS A 100      -1.266  -8.906 -18.013  1.00 98.21           C  
ATOM   1563  HB2 LYS A 100      -0.344  -8.530 -17.570  1.00 98.21           H  
ATOM   1564  HB3 LYS A 100      -1.578  -9.792 -17.461  1.00 98.21           H  
ATOM   1565  O   LYS A 100      -2.108  -6.826 -15.729  1.00 98.21           O  
ATOM   1566  CG  LYS A 100      -0.993  -9.295 -19.470  1.00 98.21           C  
ATOM   1567  HG2 LYS A 100      -0.681  -8.416 -20.034  1.00 98.21           H  
ATOM   1568  HG3 LYS A 100      -1.897  -9.707 -19.918  1.00 98.21           H  
ATOM   1569  CD  LYS A 100       0.128 -10.334 -19.508  1.00 98.21           C  
ATOM   1570  HD2 LYS A 100       0.999  -9.920 -18.999  1.00 98.21           H  
ATOM   1571  HD3 LYS A 100      -0.191 -11.238 -18.991  1.00 98.21           H  
ATOM   1572  CE  LYS A 100       0.505 -10.658 -20.953  1.00 98.21           C  
ATOM   1573  HE2 LYS A 100       0.693  -9.718 -21.473  1.00 98.21           H  
ATOM   1574  HE3 LYS A 100      -0.335 -11.154 -21.440  1.00 98.21           H  
ATOM   1575  NZ  LYS A 100       1.721 -11.504 -20.993  1.00 98.21           N  
ATOM   1576  HZ1 LYS A 100       1.992 -11.705 -21.945  1.00 98.21           H  
ATOM   1577  HZ2 LYS A 100       2.485 -11.007 -20.558  1.00 98.21           H  
ATOM   1578  HZ3 LYS A 100       1.580 -12.365 -20.484  1.00 98.21           H  
ATOM   1579  N   GLN A 101      -3.751  -8.346 -15.990  1.00 98.16           N  
ATOM   1580  H   GLN A 101      -4.167  -9.023 -16.614  1.00 98.16           H  
ATOM   1581  CA  GLN A 101      -4.234  -8.314 -14.612  1.00 98.16           C  
ATOM   1582  HA  GLN A 101      -3.998  -7.345 -14.171  1.00 98.16           H  
ATOM   1583  C   GLN A 101      -3.542  -9.390 -13.776  1.00 98.16           C  
ATOM   1584  CB  GLN A 101      -5.758  -8.484 -14.569  1.00 98.16           C  
ATOM   1585  HB2 GLN A 101      -6.032  -9.418 -15.061  1.00 98.16           H  
ATOM   1586  HB3 GLN A 101      -6.074  -8.537 -13.528  1.00 98.16           H  
ATOM   1587  O   GLN A 101      -3.449 -10.553 -14.181  1.00 98.16           O  
ATOM   1588  CG  GLN A 101      -6.487  -7.315 -15.248  1.00 98.16           C  
ATOM   1589  HG2 GLN A 101      -6.146  -7.220 -16.279  1.00 98.16           H  
ATOM   1590  HG3 GLN A 101      -6.257  -6.388 -14.723  1.00 98.16           H  
ATOM   1591  CD  GLN A 101      -7.998  -7.505 -15.242  1.00 98.16           C  
ATOM   1592  NE2 GLN A 101      -8.666  -7.279 -16.352  1.00 98.16           N  
ATOM   1593 HE21 GLN A 101      -9.663  -7.425 -16.287  1.00 98.16           H  
ATOM   1594 HE22 GLN A 101      -8.195  -6.963 -17.188  1.00 98.16           H  
ATOM   1595  OE1 GLN A 101      -8.613  -7.859 -14.256  1.00 98.16           O  
ATOM   1596  N   TYR A 102      -3.090  -8.987 -12.598  1.00 98.56           N  
ATOM   1597  H   TYR A 102      -3.239  -8.025 -12.330  1.00 98.56           H  
ATOM   1598  CA  TYR A 102      -2.427  -9.832 -11.624  1.00 98.56           C  
ATOM   1599  HA  TYR A 102      -2.507 -10.869 -11.948  1.00 98.56           H  
ATOM   1600  C   TYR A 102      -3.105  -9.701 -10.265  1.00 98.56           C  
ATOM   1601  CB  TYR A 102      -0.940  -9.489 -11.551  1.00 98.56           C  
ATOM   1602  HB2 TYR A 102      -0.485 -10.085 -10.760  1.00 98.56           H  
ATOM   1603  HB3 TYR A 102      -0.821  -8.438 -11.291  1.00 98.56           H  
ATOM   1604  O   TYR A 102      -3.678  -8.664  -9.935  1.00 98.56           O  
ATOM   1605  CG  TYR A 102      -0.191  -9.770 -12.832  1.00 98.56           C  
ATOM   1606  CD1 TYR A 102       0.343 -11.050 -13.081  1.00 98.56           C  
ATOM   1607  HD1 TYR A 102       0.239 -11.836 -12.347  1.00 98.56           H  
ATOM   1608  CD2 TYR A 102      -0.040  -8.742 -13.778  1.00 98.56           C  
ATOM   1609  HD2 TYR A 102      -0.454  -7.763 -13.583  1.00 98.56           H  
ATOM   1610  CE1 TYR A 102       1.028 -11.301 -14.287  1.00 98.56           C  
ATOM   1611  HE1 TYR A 102       1.460 -12.272 -14.477  1.00 98.56           H  
ATOM   1612  CE2 TYR A 102       0.656  -8.984 -14.973  1.00 98.56           C  
ATOM   1613  HE2 TYR A 102       0.789  -8.183 -15.685  1.00 98.56           H  
ATOM   1614  OH  TYR A 102       1.887 -10.472 -16.378  1.00 98.56           O  
ATOM   1615  HH  TYR A 102       2.113  -9.629 -16.777  1.00 98.56           H  
ATOM   1616  CZ  TYR A 102       1.190 -10.264 -15.230  1.00 98.56           C  
ATOM   1617  N   SER A 103      -3.028 -10.759  -9.472  1.00 98.41           N  
ATOM   1618  H   SER A 103      -2.566 -11.589  -9.815  1.00 98.41           H  
ATOM   1619  CA  SER A 103      -3.559 -10.800  -8.118  1.00 98.41           C  
ATOM   1620  HA  SER A 103      -3.595  -9.776  -7.745  1.00 98.41           H  
ATOM   1621  C   SER A 103      -2.652 -11.609  -7.204  1.00 98.41           C  
ATOM   1622  CB  SER A 103      -4.985 -11.357  -8.099  1.00 98.41           C  
ATOM   1623  HB2 SER A 103      -5.335 -11.427  -7.069  1.00 98.41           H  
ATOM   1624  HB3 SER A 103      -5.642 -10.680  -8.645  1.00 98.41           H  
ATOM   1625  O   SER A 103      -2.019 -12.565  -7.651  1.00 98.41           O  
ATOM   1626  OG  SER A 103      -5.023 -12.638  -8.702  1.00 98.41           O  
ATOM   1627  HG  SER A 103      -4.625 -12.556  -9.572  1.00 98.41           H  
ATOM   1628  N   SER A 104      -2.614 -11.215  -5.938  1.00 98.48           N  
ATOM   1629  H   SER A 104      -3.122 -10.378  -5.690  1.00 98.48           H  
ATOM   1630  CA  SER A 104      -1.951 -11.921  -4.846  1.00 98.48           C  
ATOM   1631  HA  SER A 104      -1.762 -12.959  -5.122  1.00 98.48           H  
ATOM   1632  C   SER A 104      -2.870 -11.885  -3.625  1.00 98.48           C  
ATOM   1633  CB  SER A 104      -0.611 -11.253  -4.542  1.00 98.48           C  
ATOM   1634  HB2 SER A 104       0.022 -11.258  -5.429  1.00 98.48           H  
ATOM   1635  HB3 SER A 104      -0.769 -10.226  -4.213  1.00 98.48           H  
ATOM   1636  O   SER A 104      -3.299 -10.803  -3.208  1.00 98.48           O  
ATOM   1637  OG  SER A 104       0.008 -11.988  -3.527  1.00 98.48           O  
ATOM   1638  HG  SER A 104       0.812 -11.563  -3.218  1.00 98.48           H  
ATOM   1639  N   LYS A 105      -3.241 -13.053  -3.094  1.00 98.31           N  
ATOM   1640  H   LYS A 105      -2.840 -13.894  -3.483  1.00 98.31           H  
ATOM   1641  CA  LYS A 105      -4.213 -13.202  -2.004  1.00 98.31           C  
ATOM   1642  HA  LYS A 105      -4.541 -12.209  -1.696  1.00 98.31           H  
ATOM   1643  C   LYS A 105      -3.568 -13.863  -0.793  1.00 98.31           C  
ATOM   1644  CB  LYS A 105      -5.448 -13.974  -2.500  1.00 98.31           C  
ATOM   1645  HB2 LYS A 105      -5.153 -15.002  -2.710  1.00 98.31           H  
ATOM   1646  HB3 LYS A 105      -5.804 -13.517  -3.423  1.00 98.31           H  
ATOM   1647  O   LYS A 105      -2.955 -14.924  -0.916  1.00 98.31           O  
ATOM   1648  CG  LYS A 105      -6.586 -13.976  -1.469  1.00 98.31           C  
ATOM   1649  HG2 LYS A 105      -6.814 -12.944  -1.202  1.00 98.31           H  
ATOM   1650  HG3 LYS A 105      -6.257 -14.500  -0.571  1.00 98.31           H  
ATOM   1651  CD  LYS A 105      -7.871 -14.643  -1.989  1.00 98.31           C  
ATOM   1652  HD2 LYS A 105      -7.686 -15.691  -2.224  1.00 98.31           H  
ATOM   1653  HD3 LYS A 105      -8.230 -14.119  -2.874  1.00 98.31           H  
ATOM   1654  CE  LYS A 105      -8.899 -14.540  -0.864  1.00 98.31           C  
ATOM   1655  HE2 LYS A 105      -8.993 -13.495  -0.568  1.00 98.31           H  
ATOM   1656  HE3 LYS A 105      -8.509 -15.060   0.011  1.00 98.31           H  
ATOM   1657  NZ  LYS A 105     -10.252 -15.072  -1.168  1.00 98.31           N  
ATOM   1658  HZ1 LYS A 105     -10.763 -14.530  -1.849  1.00 98.31           H  
ATOM   1659  HZ2 LYS A 105     -10.762 -15.012  -0.298  1.00 98.31           H  
ATOM   1660  HZ3 LYS A 105     -10.228 -16.037  -1.465  1.00 98.31           H  
ATOM   1661  N   TYR A 106      -3.794 -13.270   0.374  1.00 98.24           N  
ATOM   1662  H   TYR A 106      -4.370 -12.440   0.373  1.00 98.24           H  
ATOM   1663  CA  TYR A 106      -3.274 -13.707   1.665  1.00 98.24           C  
ATOM   1664  HA  TYR A 106      -2.693 -14.617   1.515  1.00 98.24           H  
ATOM   1665  C   TYR A 106      -4.427 -14.023   2.619  1.00 98.24           C  
ATOM   1666  CB  TYR A 106      -2.334 -12.646   2.250  1.00 98.24           C  
ATOM   1667  HB2 TYR A 106      -1.924 -13.030   3.184  1.00 98.24           H  
ATOM   1668  HB3 TYR A 106      -2.909 -11.751   2.491  1.00 98.24           H  
ATOM   1669  O   TYR A 106      -5.424 -13.301   2.660  1.00 98.24           O  
ATOM   1670  CG  TYR A 106      -1.190 -12.261   1.330  1.00 98.24           C  
ATOM   1671  CD1 TYR A 106       0.057 -12.900   1.458  1.00 98.24           C  
ATOM   1672  HD1 TYR A 106       0.221 -13.628   2.238  1.00 98.24           H  
ATOM   1673  CD2 TYR A 106      -1.383 -11.299   0.317  1.00 98.24           C  
ATOM   1674  HD2 TYR A 106      -2.340 -10.810   0.212  1.00 98.24           H  
ATOM   1675  CE1 TYR A 106       1.093 -12.609   0.552  1.00 98.24           C  
ATOM   1676  HE1 TYR A 106       2.039 -13.123   0.630  1.00 98.24           H  
ATOM   1677  CE2 TYR A 106      -0.346 -11.010  -0.590  1.00 98.24           C  
ATOM   1678  HE2 TYR A 106      -0.504 -10.303  -1.391  1.00 98.24           H  
ATOM   1679  OH  TYR A 106       1.870 -11.465  -1.405  1.00 98.24           O  
ATOM   1680  HH  TYR A 106       2.679 -11.920  -1.158  1.00 98.24           H  
ATOM   1681  CZ  TYR A 106       0.889 -11.683  -0.487  1.00 98.24           C  
ATOM   1682  N   ASP A 107      -4.302 -15.098   3.391  1.00 95.79           N  
ATOM   1683  H   ASP A 107      -3.429 -15.607   3.382  1.00 95.79           H  
ATOM   1684  CA  ASP A 107      -5.378 -15.622   4.248  1.00 95.79           C  
ATOM   1685  HA  ASP A 107      -6.316 -15.506   3.706  1.00 95.79           H  
ATOM   1686  C   ASP A 107      -5.563 -14.899   5.590  1.00 95.79           C  
ATOM   1687  CB  ASP A 107      -5.159 -17.120   4.479  1.00 95.79           C  
ATOM   1688  HB2 ASP A 107      -6.053 -17.528   4.950  1.00 95.79           H  
ATOM   1689  HB3 ASP A 107      -5.059 -17.601   3.506  1.00 95.79           H  
ATOM   1690  O   ASP A 107      -6.507 -15.219   6.327  1.00 95.79           O  
ATOM   1691  CG  ASP A 107      -3.942 -17.465   5.351  1.00 95.79           C  
ATOM   1692  OD1 ASP A 107      -3.069 -16.596   5.563  1.00 95.79           O  
ATOM   1693  OD2 ASP A 107      -3.911 -18.619   5.821  1.00 95.79           O  
ATOM   1694  N   TYR A 108      -4.665 -13.959   5.891  1.00 95.81           N  
ATOM   1695  H   TYR A 108      -3.899 -13.838   5.244  1.00 95.81           H  
ATOM   1696  CA  TYR A 108      -4.650 -13.143   7.095  1.00 95.81           C  
ATOM   1697  HA  TYR A 108      -5.676 -12.986   7.428  1.00 95.81           H  
ATOM   1698  C   TYR A 108      -3.982 -11.787   6.835  1.00 95.81           C  
ATOM   1699  CB  TYR A 108      -3.908 -13.887   8.205  1.00 95.81           C  
ATOM   1700  HB2 TYR A 108      -2.883 -14.083   7.889  1.00 95.81           H  
ATOM   1701  HB3 TYR A 108      -4.392 -14.849   8.375  1.00 95.81           H  
ATOM   1702  O   TYR A 108      -2.962 -11.718   6.148  1.00 95.81           O  
ATOM   1703  CG  TYR A 108      -3.869 -13.133   9.512  1.00 95.81           C  
ATOM   1704  CD1 TYR A 108      -2.663 -12.583   9.995  1.00 95.81           C  
ATOM   1705  HD1 TYR A 108      -1.754 -12.682   9.421  1.00 95.81           H  
ATOM   1706  CD2 TYR A 108      -5.059 -12.995  10.246  1.00 95.81           C  
ATOM   1707  HD2 TYR A 108      -5.984 -13.409   9.873  1.00 95.81           H  
ATOM   1708  CE1 TYR A 108      -2.642 -11.947  11.252  1.00 95.81           C  
ATOM   1709  HE1 TYR A 108      -1.719 -11.567  11.665  1.00 95.81           H  
ATOM   1710  CE2 TYR A 108      -5.042 -12.347  11.488  1.00 95.81           C  
ATOM   1711  HE2 TYR A 108      -5.953 -12.263  12.063  1.00 95.81           H  
ATOM   1712  OH  TYR A 108      -3.841 -11.329  13.253  1.00 95.81           O  
ATOM   1713  HH  TYR A 108      -4.734 -11.418  13.595  1.00 95.81           H  
ATOM   1714  CZ  TYR A 108      -3.832 -11.851  12.004  1.00 95.81           C  
ATOM   1715  N   PHE A 109      -4.530 -10.722   7.411  1.00 97.46           N  
ATOM   1716  H   PHE A 109      -5.432 -10.845   7.849  1.00 97.46           H  
ATOM   1717  CA  PHE A 109      -3.996  -9.369   7.375  1.00 97.46           C  
ATOM   1718  HA  PHE A 109      -2.907  -9.416   7.375  1.00 97.46           H  
ATOM   1719  C   PHE A 109      -4.458  -8.573   8.590  1.00 97.46           C  
ATOM   1720  CB  PHE A 109      -4.442  -8.682   6.085  1.00 97.46           C  
ATOM   1721  HB2 PHE A 109      -5.518  -8.807   5.962  1.00 97.46           H  
ATOM   1722  HB3 PHE A 109      -3.939  -9.209   5.274  1.00 97.46           H  
ATOM   1723  O   PHE A 109      -5.653  -8.454   8.860  1.00 97.46           O  
ATOM   1724  CG  PHE A 109      -4.100  -7.203   5.989  1.00 97.46           C  
ATOM   1725  CD1 PHE A 109      -5.089  -6.226   6.216  1.00 97.46           C  
ATOM   1726  HD1 PHE A 109      -6.093  -6.526   6.475  1.00 97.46           H  
ATOM   1727  CD2 PHE A 109      -2.787  -6.803   5.679  1.00 97.46           C  
ATOM   1728  HD2 PHE A 109      -2.021  -7.548   5.522  1.00 97.46           H  
ATOM   1729  CE1 PHE A 109      -4.767  -4.860   6.123  1.00 97.46           C  
ATOM   1730  HE1 PHE A 109      -5.530  -4.117   6.305  1.00 97.46           H  
ATOM   1731  CE2 PHE A 109      -2.469  -5.436   5.573  1.00 97.46           C  
ATOM   1732  HE2 PHE A 109      -1.462  -5.132   5.330  1.00 97.46           H  
ATOM   1733  CZ  PHE A 109      -3.458  -4.464   5.798  1.00 97.46           C  
ATOM   1734  HZ  PHE A 109      -3.210  -3.415   5.732  1.00 97.46           H  
ATOM   1735  N   ARG A 110      -3.499  -7.973   9.288  1.00 97.09           N  
ATOM   1736  H   ARG A 110      -2.540  -8.161   9.029  1.00 97.09           H  
ATOM   1737  CA  ARG A 110      -3.743  -6.928  10.278  1.00 97.09           C  
ATOM   1738  HA  ARG A 110      -4.597  -6.337   9.948  1.00 97.09           H  
ATOM   1739  C   ARG A 110      -2.558  -5.987  10.367  1.00 97.09           C  
ATOM   1740  CB  ARG A 110      -4.071  -7.532  11.657  1.00 97.09           C  
ATOM   1741  HB2 ARG A 110      -4.379  -6.721  12.317  1.00 97.09           H  
ATOM   1742  HB3 ARG A 110      -4.911  -8.222  11.572  1.00 97.09           H  
ATOM   1743  O   ARG A 110      -1.443  -6.328   9.960  1.00 97.09           O  
ATOM   1744  CG  ARG A 110      -2.877  -8.259  12.282  1.00 97.09           C  
ATOM   1745  HG2 ARG A 110      -1.965  -7.684  12.123  1.00 97.09           H  
ATOM   1746  HG3 ARG A 110      -2.783  -9.238  11.812  1.00 97.09           H  
ATOM   1747  CD  ARG A 110      -3.030  -8.416  13.789  1.00 97.09           C  
ATOM   1748  HD2 ARG A 110      -3.220  -7.433  14.220  1.00 97.09           H  
ATOM   1749  HD3 ARG A 110      -3.894  -9.043  14.008  1.00 97.09           H  
ATOM   1750  NE  ARG A 110      -1.786  -8.940  14.380  1.00 97.09           N  
ATOM   1751  HE  ARG A 110      -0.923  -8.606  13.974  1.00 97.09           H  
ATOM   1752  NH1 ARG A 110      -2.692 -10.036  16.173  1.00 97.09           N  
ATOM   1753 HH11 ARG A 110      -2.585 -10.595  17.008  1.00 97.09           H  
ATOM   1754 HH12 ARG A 110      -3.604  -9.827  15.792  1.00 97.09           H  
ATOM   1755  NH2 ARG A 110      -0.467  -9.932  15.910  1.00 97.09           N  
ATOM   1756 HH21 ARG A 110       0.314  -9.654  15.332  1.00 97.09           H  
ATOM   1757 HH22 ARG A 110      -0.330 -10.446  16.768  1.00 97.09           H  
ATOM   1758  CZ  ARG A 110      -1.659  -9.634  15.486  1.00 97.09           C  
ATOM   1759  N   ILE A 111      -2.785  -4.854  11.015  1.00 98.11           N  
ATOM   1760  H   ILE A 111      -3.720  -4.660  11.345  1.00 98.11           H  
ATOM   1761  CA  ILE A 111      -1.697  -4.017  11.508  1.00 98.11           C  
ATOM   1762  HA  ILE A 111      -0.778  -4.598  11.440  1.00 98.11           H  
ATOM   1763  C   ILE A 111      -1.880  -3.694  12.987  1.00 98.11           C  
ATOM   1764  CB  ILE A 111      -1.490  -2.769  10.636  1.00 98.11           C  
ATOM   1765  HB  ILE A 111      -0.598  -2.259  11.001  1.00 98.11           H  
ATOM   1766  O   ILE A 111      -3.002  -3.519  13.471  1.00 98.11           O  
ATOM   1767  CG1 ILE A 111      -2.673  -1.793  10.746  1.00 98.11           C  
ATOM   1768 HG12 ILE A 111      -2.754  -1.459  11.780  1.00 98.11           H  
ATOM   1769 HG13 ILE A 111      -3.600  -2.302  10.479  1.00 98.11           H  
ATOM   1770  CG2 ILE A 111      -1.226  -3.188   9.182  1.00 98.11           C  
ATOM   1771 HG21 ILE A 111      -0.471  -3.974   9.147  1.00 98.11           H  
ATOM   1772 HG22 ILE A 111      -2.139  -3.544   8.705  1.00 98.11           H  
ATOM   1773 HG23 ILE A 111      -0.835  -2.330   8.636  1.00 98.11           H  
ATOM   1774  CD1 ILE A 111      -2.509  -0.550   9.873  1.00 98.11           C  
ATOM   1775 HD11 ILE A 111      -2.535  -0.809   8.815  1.00 98.11           H  
ATOM   1776 HD12 ILE A 111      -1.573  -0.044  10.110  1.00 98.11           H  
ATOM   1777 HD13 ILE A 111      -3.342   0.122  10.082  1.00 98.11           H  
ATOM   1778  N   ASP A 112      -0.764  -3.616  13.706  1.00 97.87           N  
ATOM   1779  H   ASP A 112       0.113  -3.830  13.253  1.00 97.87           H  
ATOM   1780  CA  ASP A 112      -0.766  -3.216  15.112  1.00 97.87           C  
ATOM   1781  HA  ASP A 112      -1.558  -3.761  15.626  1.00 97.87           H  
ATOM   1782  C   ASP A 112      -1.073  -1.716  15.269  1.00 97.87           C  
ATOM   1783  CB  ASP A 112       0.566  -3.591  15.784  1.00 97.87           C  
ATOM   1784  HB2 ASP A 112       0.556  -3.211  16.806  1.00 97.87           H  
ATOM   1785  HB3 ASP A 112       1.385  -3.110  15.250  1.00 97.87           H  
ATOM   1786  O   ASP A 112      -1.234  -0.979  14.296  1.00 97.87           O  
ATOM   1787  CG  ASP A 112       0.824  -5.095  15.893  1.00 97.87           C  
ATOM   1788  OD1 ASP A 112      -0.138  -5.892  15.887  1.00 97.87           O  
ATOM   1789  OD2 ASP A 112       2.016  -5.473  16.008  1.00 97.87           O  
ATOM   1790  N   SER A 113      -1.154  -1.253  16.514  1.00 97.55           N  
ATOM   1791  H   SER A 113      -0.956  -1.876  17.284  1.00 97.55           H  
ATOM   1792  CA  SER A 113      -1.423   0.146  16.841  1.00 97.55           C  
ATOM   1793  HA  SER A 113      -2.304   0.469  16.286  1.00 97.55           H  
ATOM   1794  C   SER A 113      -0.269   1.080  16.462  1.00 97.55           C  
ATOM   1795  CB  SER A 113      -1.729   0.262  18.337  1.00 97.55           C  
ATOM   1796  HB2 SER A 113      -2.005   1.290  18.574  1.00 97.55           H  
ATOM   1797  HB3 SER A 113      -2.563  -0.391  18.593  1.00 97.55           H  
ATOM   1798  O   SER A 113       0.865   0.656  16.201  1.00 97.55           O  
ATOM   1799  OG  SER A 113      -0.589  -0.112  19.090  1.00 97.55           O  
ATOM   1800  HG  SER A 113      -0.703   0.194  19.993  1.00 97.55           H  
ATOM   1801  N   GLU A 114      -0.527   2.389  16.520  1.00 98.03           N  
ATOM   1802  H   GLU A 114      -1.481   2.694  16.647  1.00 98.03           H  
ATOM   1803  CA  GLU A 114       0.496   3.417  16.306  1.00 98.03           C  
ATOM   1804  HA  GLU A 114       0.858   3.335  15.281  1.00 98.03           H  
ATOM   1805  C   GLU A 114       1.697   3.263  17.257  1.00 98.03           C  
ATOM   1806  CB  GLU A 114      -0.128   4.806  16.505  1.00 98.03           C  
ATOM   1807  HB2 GLU A 114      -1.086   4.858  15.988  1.00 98.03           H  
ATOM   1808  HB3 GLU A 114      -0.296   4.981  17.568  1.00 98.03           H  
ATOM   1809  O   GLU A 114       2.847   3.411  16.840  1.00 98.03           O  
ATOM   1810  CG  GLU A 114       0.820   5.872  15.941  1.00 98.03           C  
ATOM   1811  HG2 GLU A 114       1.802   5.768  16.402  1.00 98.03           H  
ATOM   1812  HG3 GLU A 114       0.934   5.692  14.872  1.00 98.03           H  
ATOM   1813  CD  GLU A 114       0.375   7.319  16.133  1.00 98.03           C  
ATOM   1814  OE1 GLU A 114       1.194   8.177  15.717  1.00 98.03           O  
ATOM   1815  OE2 GLU A 114      -0.701   7.566  16.712  1.00 98.03           O  
ATOM   1816  N   SER A 115       1.455   2.909  18.527  1.00 97.67           N  
ATOM   1817  H   SER A 115       0.497   2.753  18.806  1.00 97.67           H  
ATOM   1818  CA  SER A 115       2.519   2.693  19.523  1.00 97.67           C  
ATOM   1819  HA  SER A 115       3.131   3.593  19.574  1.00 97.67           H  
ATOM   1820  C   SER A 115       3.449   1.534  19.163  1.00 97.67           C  
ATOM   1821  CB  SER A 115       1.919   2.444  20.911  1.00 97.67           C  
ATOM   1822  HB2 SER A 115       2.725   2.290  21.628  1.00 97.67           H  
ATOM   1823  HB3 SER A 115       1.351   3.323  21.216  1.00 97.67           H  
ATOM   1824  O   SER A 115       4.595   1.500  19.604  1.00 97.67           O  
ATOM   1825  OG  SER A 115       1.060   1.316  20.924  1.00 97.67           O  
ATOM   1826  HG  SER A 115       1.534   0.546  20.602  1.00 97.67           H  
ATOM   1827  N   SER A 116       2.960   0.596  18.354  1.00 97.65           N  
ATOM   1828  H   SER A 116       2.011   0.699  18.024  1.00 97.65           H  
ATOM   1829  CA  SER A 116       3.717  -0.530  17.808  1.00 97.65           C  
ATOM   1830  HA  SER A 116       4.606  -0.690  18.418  1.00 97.65           H  
ATOM   1831  C   SER A 116       4.208  -0.265  16.380  1.00 97.65           C  
ATOM   1832  CB  SER A 116       2.857  -1.791  17.892  1.00 97.65           C  
ATOM   1833  HB2 SER A 116       3.366  -2.634  17.426  1.00 97.65           H  
ATOM   1834  HB3 SER A 116       1.918  -1.605  17.371  1.00 97.65           H  
ATOM   1835  O   SER A 116       4.674  -1.189  15.717  1.00 97.65           O  
ATOM   1836  OG  SER A 116       2.594  -2.085  19.255  1.00 97.65           O  
ATOM   1837  HG  SER A 116       3.250  -2.709  19.571  1.00 97.65           H  
ATOM   1838  N   GLY A 117       4.120   0.983  15.906  1.00 97.93           N  
ATOM   1839  H   GLY A 117       3.696   1.689  16.490  1.00 97.93           H  
ATOM   1840  CA  GLY A 117       4.604   1.411  14.596  1.00 97.93           C  
ATOM   1841  HA2 GLY A 117       4.608   2.500  14.572  1.00 97.93           H  
ATOM   1842  HA3 GLY A 117       5.626   1.058  14.454  1.00 97.93           H  
ATOM   1843  C   GLY A 117       3.760   0.914  13.424  1.00 97.93           C  
ATOM   1844  O   GLY A 117       4.297   0.777  12.328  1.00 97.93           O  
ATOM   1845  N   TYR A 118       2.474   0.602  13.635  1.00 98.57           N  
ATOM   1846  H   TYR A 118       2.080   0.744  14.554  1.00 98.57           H  
ATOM   1847  CA  TYR A 118       1.604   0.003  12.614  1.00 98.57           C  
ATOM   1848  HA  TYR A 118       0.700  -0.332  13.123  1.00 98.57           H  
ATOM   1849  C   TYR A 118       2.203  -1.262  11.977  1.00 98.57           C  
ATOM   1850  CB  TYR A 118       1.174   1.053  11.575  1.00 98.57           C  
ATOM   1851  HB2 TYR A 118       0.530   0.572  10.840  1.00 98.57           H  
ATOM   1852  HB3 TYR A 118       2.056   1.410  11.043  1.00 98.57           H  
ATOM   1853  O   TYR A 118       2.120  -1.457  10.763  1.00 98.57           O  
ATOM   1854  CG  TYR A 118       0.412   2.236  12.136  1.00 98.57           C  
ATOM   1855  CD1 TYR A 118      -0.823   2.029  12.778  1.00 98.57           C  
ATOM   1856  HD1 TYR A 118      -1.219   1.030  12.889  1.00 98.57           H  
ATOM   1857  CD2 TYR A 118       0.904   3.544  11.965  1.00 98.57           C  
ATOM   1858  HD2 TYR A 118       1.853   3.704  11.476  1.00 98.57           H  
ATOM   1859  CE1 TYR A 118      -1.565   3.121  13.263  1.00 98.57           C  
ATOM   1860  HE1 TYR A 118      -2.512   2.961  13.757  1.00 98.57           H  
ATOM   1861  CE2 TYR A 118       0.155   4.642  12.434  1.00 98.57           C  
ATOM   1862  HE2 TYR A 118       0.526   5.650  12.318  1.00 98.57           H  
ATOM   1863  OH  TYR A 118      -1.808   5.484  13.545  1.00 98.57           O  
ATOM   1864  HH  TYR A 118      -2.554   5.202  14.079  1.00 98.57           H  
ATOM   1865  CZ  TYR A 118      -1.080   4.431  13.088  1.00 98.57           C  
ATOM   1866  N   ARG A 119       2.854  -2.104  12.791  1.00 98.29           N  
ATOM   1867  H   ARG A 119       2.915  -1.859  13.769  1.00 98.29           H  
ATOM   1868  CA  ARG A 119       3.517  -3.336  12.342  1.00 98.29           C  
ATOM   1869  HA  ARG A 119       4.325  -3.064  11.663  1.00 98.29           H  
ATOM   1870  C   ARG A 119       2.569  -4.230  11.548  1.00 98.29           C  
ATOM   1871  CB  ARG A 119       4.121  -4.064  13.552  1.00 98.29           C  
ATOM   1872  HB2 ARG A 119       3.356  -4.170  14.321  1.00 98.29           H  
ATOM   1873  HB3 ARG A 119       4.932  -3.455  13.953  1.00 98.29           H  
ATOM   1874  O   ARG A 119       1.471  -4.527  12.015  1.00 98.29           O  
ATOM   1875  CG  ARG A 119       4.657  -5.459  13.191  1.00 98.29           C  
ATOM   1876  HG2 ARG A 119       3.837  -6.083  12.836  1.00 98.29           H  
ATOM   1877  HG3 ARG A 119       5.398  -5.374  12.397  1.00 98.29           H  
ATOM   1878  CD  ARG A 119       5.267  -6.178  14.393  1.00 98.29           C  
ATOM   1879  HD2 ARG A 119       4.561  -6.151  15.223  1.00 98.29           H  
ATOM   1880  HD3 ARG A 119       5.400  -7.225  14.121  1.00 98.29           H  
ATOM   1881  NE  ARG A 119       6.583  -5.618  14.754  1.00 98.29           N  
ATOM   1882  HE  ARG A 119       7.316  -5.812  14.087  1.00 98.29           H  
ATOM   1883  NH1 ARG A 119       5.993  -4.698  16.769  1.00 98.29           N  
ATOM   1884 HH11 ARG A 119       6.206  -4.091  17.547  1.00 98.29           H  
ATOM   1885 HH12 ARG A 119       5.048  -5.007  16.591  1.00 98.29           H  
ATOM   1886  NH2 ARG A 119       8.080  -4.452  16.000  1.00 98.29           N  
ATOM   1887 HH21 ARG A 119       8.302  -3.870  16.796  1.00 98.29           H  
ATOM   1888 HH22 ARG A 119       8.739  -4.566  15.244  1.00 98.29           H  
ATOM   1889  CZ  ARG A 119       6.879  -4.929  15.838  1.00 98.29           C  
ATOM   1890  N   LEU A 120       3.028  -4.683  10.383  1.00 98.59           N  
ATOM   1891  H   LEU A 120       3.958  -4.411  10.099  1.00 98.59           H  
ATOM   1892  CA  LEU A 120       2.289  -5.586   9.506  1.00 98.59           C  
ATOM   1893  HA  LEU A 120       1.255  -5.244   9.447  1.00 98.59           H  
ATOM   1894  C   LEU A 120       2.292  -7.012  10.048  1.00 98.59           C  
ATOM   1895  CB  LEU A 120       2.910  -5.540   8.098  1.00 98.59           C  
ATOM   1896  HB2 LEU A 120       3.968  -5.791   8.176  1.00 98.59           H  
ATOM   1897  HB3 LEU A 120       2.828  -4.519   7.725  1.00 98.59           H  
ATOM   1898  O   LEU A 120       3.347  -7.551  10.379  1.00 98.59           O  
ATOM   1899  CG  LEU A 120       2.264  -6.460   7.047  1.00 98.59           C  
ATOM   1900  HG  LEU A 120       2.303  -7.495   7.385  1.00 98.59           H  
ATOM   1901  CD1 LEU A 120       0.811  -6.075   6.766  1.00 98.59           C  
ATOM   1902 HD11 LEU A 120       0.196  -6.229   7.653  1.00 98.59           H  
ATOM   1903 HD12 LEU A 120       0.420  -6.706   5.968  1.00 98.59           H  
ATOM   1904 HD13 LEU A 120       0.755  -5.030   6.464  1.00 98.59           H  
ATOM   1905  CD2 LEU A 120       3.035  -6.360   5.734  1.00 98.59           C  
ATOM   1906 HD21 LEU A 120       4.084  -6.598   5.906  1.00 98.59           H  
ATOM   1907 HD22 LEU A 120       2.635  -7.073   5.013  1.00 98.59           H  
ATOM   1908 HD23 LEU A 120       2.964  -5.351   5.328  1.00 98.59           H  
ATOM   1909  N   HIS A 121       1.132  -7.659  10.022  1.00 98.12           N  
ATOM   1910  H   HIS A 121       0.293  -7.147   9.791  1.00 98.12           H  
ATOM   1911  CA  HIS A 121       1.030  -9.112  10.088  1.00 98.12           C  
ATOM   1912  HA  HIS A 121       2.025  -9.555  10.043  1.00 98.12           H  
ATOM   1913  C   HIS A 121       0.230  -9.583   8.881  1.00 98.12           C  
ATOM   1914  CB  HIS A 121       0.383  -9.570  11.395  1.00 98.12           C  
ATOM   1915  HB2 HIS A 121       0.447 -10.657  11.442  1.00 98.12           H  
ATOM   1916  HB3 HIS A 121      -0.673  -9.303  11.366  1.00 98.12           H  
ATOM   1917  O   HIS A 121      -0.918  -9.180   8.696  1.00 98.12           O  
ATOM   1918  CG  HIS A 121       1.002  -9.007  12.647  1.00 98.12           C  
ATOM   1919  CD2 HIS A 121       0.827  -7.747  13.142  1.00 98.12           C  
ATOM   1920  HD2 HIS A 121       0.252  -6.948  12.699  1.00 98.12           H  
ATOM   1921  ND1 HIS A 121       1.844  -9.709  13.510  1.00 98.12           N  
ATOM   1922  CE1 HIS A 121       2.230  -8.836  14.450  1.00 98.12           C  
ATOM   1923  HE1 HIS A 121       2.919  -9.054  15.253  1.00 98.12           H  
ATOM   1924  NE2 HIS A 121       1.591  -7.671  14.283  1.00 98.12           N  
ATOM   1925  HE2 HIS A 121       1.649  -6.875  14.901  1.00 98.12           H  
ATOM   1926  N   VAL A 122       0.840 -10.429   8.062  1.00 97.94           N  
ATOM   1927  H   VAL A 122       1.775 -10.740   8.286  1.00 97.94           H  
ATOM   1928  CA  VAL A 122       0.207 -11.055   6.902  1.00 97.94           C  
ATOM   1929  HA  VAL A 122      -0.868 -10.888   6.973  1.00 97.94           H  
ATOM   1930  C   VAL A 122       0.433 -12.562   6.968  1.00 97.94           C  
ATOM   1931  CB  VAL A 122       0.669 -10.402   5.584  1.00 97.94           C  
ATOM   1932  HB  VAL A 122       0.477  -9.332   5.663  1.00 97.94           H  
ATOM   1933  O   VAL A 122       1.488 -13.016   7.417  1.00 97.94           O  
ATOM   1934  CG1 VAL A 122       2.162 -10.577   5.300  1.00 97.94           C  
ATOM   1935 HG11 VAL A 122       2.420 -11.634   5.235  1.00 97.94           H  
ATOM   1936 HG12 VAL A 122       2.415 -10.093   4.357  1.00 97.94           H  
ATOM   1937 HG13 VAL A 122       2.732 -10.095   6.095  1.00 97.94           H  
ATOM   1938  CG2 VAL A 122      -0.131 -10.905   4.383  1.00 97.94           C  
ATOM   1939 HG21 VAL A 122       0.172 -10.370   3.483  1.00 97.94           H  
ATOM   1940 HG22 VAL A 122       0.055 -11.968   4.229  1.00 97.94           H  
ATOM   1941 HG23 VAL A 122      -1.196 -10.736   4.544  1.00 97.94           H  
ATOM   1942  N   GLY A 123      -0.596 -13.322   6.607  1.00 97.20           N  
ATOM   1943  H   GLY A 123      -1.426 -12.859   6.264  1.00 97.20           H  
ATOM   1944  CA  GLY A 123      -0.568 -14.780   6.593  1.00 97.20           C  
ATOM   1945  HA2 GLY A 123      -1.585 -15.162   6.685  1.00 97.20           H  
ATOM   1946  HA3 GLY A 123       0.005 -15.150   7.443  1.00 97.20           H  
ATOM   1947  C   GLY A 123       0.041 -15.356   5.320  1.00 97.20           C  
ATOM   1948  O   GLY A 123       0.816 -14.704   4.621  1.00 97.20           O  
ATOM   1949  N   ALA A 124      -0.310 -16.602   5.019  1.00 97.64           N  
ATOM   1950  H   ALA A 124      -1.134 -16.972   5.472  1.00 97.64           H  
ATOM   1951  CA  ALA A 124       0.213 -17.302   3.860  1.00 97.64           C  
ATOM   1952  HA  ALA A 124       1.296 -17.186   3.850  1.00 97.64           H  
ATOM   1953  C   ALA A 124      -0.343 -16.710   2.559  1.00 97.64           C  
ATOM   1954  CB  ALA A 124      -0.111 -18.796   3.988  1.00 97.64           C  
ATOM   1955  HB1 ALA A 124      -1.191 -18.934   4.033  1.00 97.64           H  
ATOM   1956  HB2 ALA A 124       0.337 -19.194   4.898  1.00 97.64           H  
ATOM   1957  HB3 ALA A 124       0.283 -19.334   3.126  1.00 97.64           H  
ATOM   1958  O   ALA A 124      -1.532 -16.403   2.455  1.00 97.64           O  
ATOM   1959  N   HIS A 125       0.507 -16.629   1.535  1.00 98.05           N  
ATOM   1960  H   HIS A 125       1.485 -16.824   1.691  1.00 98.05           H  
ATOM   1961  CA  HIS A 125       0.055 -16.455   0.160  1.00 98.05           C  
ATOM   1962  HA  HIS A 125      -0.606 -15.590   0.104  1.00 98.05           H  
ATOM   1963  C   HIS A 125      -0.714 -17.708  -0.288  1.00 98.05           C  
ATOM   1964  CB  HIS A 125       1.265 -16.199  -0.741  1.00 98.05           C  
ATOM   1965  HB2 HIS A 125       1.764 -15.283  -0.423  1.00 98.05           H  
ATOM   1966  HB3 HIS A 125       1.976 -17.020  -0.652  1.00 98.05           H  
ATOM   1967  O   HIS A 125      -0.127 -18.780  -0.449  1.00 98.05           O  
ATOM   1968  CG  HIS A 125       0.856 -16.058  -2.180  1.00 98.05           C  
ATOM   1969  CD2 HIS A 125       0.386 -14.923  -2.769  1.00 98.05           C  
ATOM   1970  HD2 HIS A 125       0.267 -13.974  -2.267  1.00 98.05           H  
ATOM   1971  ND1 HIS A 125       0.773 -17.066  -3.111  1.00 98.05           N  
ATOM   1972  HD1 HIS A 125       1.003 -18.036  -2.946  1.00 98.05           H  
ATOM   1973  CE1 HIS A 125       0.293 -16.537  -4.251  1.00 98.05           C  
ATOM   1974  HE1 HIS A 125       0.123 -17.075  -5.171  1.00 98.05           H  
ATOM   1975  NE2 HIS A 125       0.031 -15.235  -4.085  1.00 98.05           N  
ATOM   1976  N   VAL A 126      -2.028 -17.589  -0.483  1.00 97.20           N  
ATOM   1977  H   VAL A 126      -2.433 -16.673  -0.354  1.00 97.20           H  
ATOM   1978  CA  VAL A 126      -2.919 -18.739  -0.722  1.00 97.20           C  
ATOM   1979  HA  VAL A 126      -2.374 -19.656  -0.500  1.00 97.20           H  
ATOM   1980  C   VAL A 126      -3.371 -18.890  -2.167  1.00 97.20           C  
ATOM   1981  CB  VAL A 126      -4.148 -18.717   0.205  1.00 97.20           C  
ATOM   1982  HB  VAL A 126      -4.829 -19.502  -0.127  1.00 97.20           H  
ATOM   1983  O   VAL A 126      -3.684 -19.999  -2.594  1.00 97.20           O  
ATOM   1984  CG1 VAL A 126      -3.739 -19.064   1.636  1.00 97.20           C  
ATOM   1985 HG11 VAL A 126      -3.206 -18.232   2.097  1.00 97.20           H  
ATOM   1986 HG12 VAL A 126      -4.627 -19.303   2.221  1.00 97.20           H  
ATOM   1987 HG13 VAL A 126      -3.090 -19.940   1.641  1.00 97.20           H  
ATOM   1988  CG2 VAL A 126      -4.925 -17.391   0.191  1.00 97.20           C  
ATOM   1989 HG21 VAL A 126      -4.317 -16.596   0.623  1.00 97.20           H  
ATOM   1990 HG22 VAL A 126      -5.209 -17.123  -0.827  1.00 97.20           H  
ATOM   1991 HG23 VAL A 126      -5.826 -17.495   0.795  1.00 97.20           H  
ATOM   1992  N   SER A 127      -3.445 -17.801  -2.930  1.00 97.13           N  
ATOM   1993  H   SER A 127      -3.091 -16.927  -2.569  1.00 97.13           H  
ATOM   1994  CA  SER A 127      -3.881 -17.841  -4.331  1.00 97.13           C  
ATOM   1995  HA  SER A 127      -3.354 -18.650  -4.838  1.00 97.13           H  
ATOM   1996  C   SER A 127      -3.547 -16.539  -5.051  1.00 97.13           C  
ATOM   1997  CB  SER A 127      -5.391 -18.114  -4.419  1.00 97.13           C  
ATOM   1998  HB2 SER A 127      -5.619 -19.072  -3.951  1.00 97.13           H  
ATOM   1999  HB3 SER A 127      -5.699 -18.166  -5.464  1.00 97.13           H  
ATOM   2000  O   SER A 127      -3.221 -15.542  -4.417  1.00 97.13           O  
ATOM   2001  OG  SER A 127      -6.119 -17.099  -3.769  1.00 97.13           O  
ATOM   2002  HG  SER A 127      -5.596 -16.835  -3.009  1.00 97.13           H  
ATOM   2003  N   GLY A 128      -3.666 -16.549  -6.374  1.00 97.33           N  
ATOM   2004  H   GLY A 128      -3.868 -17.426  -6.832  1.00 97.33           H  
ATOM   2005  CA  GLY A 128      -3.280 -15.430  -7.224  1.00 97.33           C  
ATOM   2006  HA2 GLY A 128      -4.169 -14.996  -7.682  1.00 97.33           H  
ATOM   2007  HA3 GLY A 128      -2.785 -14.659  -6.634  1.00 97.33           H  
ATOM   2008  C   GLY A 128      -2.314 -15.881  -8.311  1.00 97.33           C  
ATOM   2009  O   GLY A 128      -1.718 -16.954  -8.234  1.00 97.33           O  
ATOM   2010  N   ASN A 129      -2.206 -15.082  -9.366  1.00 97.93           N  
ATOM   2011  H   ASN A 129      -2.692 -14.198  -9.332  1.00 97.93           H  
ATOM   2012  CA  ASN A 129      -1.293 -15.309 -10.488  1.00 97.93           C  
ATOM   2013  HA  ASN A 129      -0.928 -16.335 -10.439  1.00 97.93           H  
ATOM   2014  C   ASN A 129      -0.033 -14.425 -10.423  1.00 97.93           C  
ATOM   2015  CB  ASN A 129      -2.057 -15.150 -11.817  1.00 97.93           C  
ATOM   2016  HB2 ASN A 129      -1.382 -15.408 -12.634  1.00 97.93           H  
ATOM   2017  HB3 ASN A 129      -2.898 -15.843 -11.837  1.00 97.93           H  
ATOM   2018  O   ASN A 129       0.831 -14.559 -11.288  1.00 97.93           O  
ATOM   2019  CG  ASN A 129      -2.587 -13.744 -12.046  1.00 97.93           C  
ATOM   2020  ND2 ASN A 129      -2.778 -13.344 -13.282  1.00 97.93           N  
ATOM   2021 HD21 ASN A 129      -2.528 -13.944 -14.055  1.00 97.93           H  
ATOM   2022 HD22 ASN A 129      -3.084 -12.393 -13.432  1.00 97.93           H  
ATOM   2023  OD1 ASN A 129      -2.858 -12.999 -11.119  1.00 97.93           O  
ATOM   2024  N   ALA A 130       0.079 -13.525  -9.441  1.00 97.83           N  
ATOM   2025  H   ALA A 130      -0.648 -13.478  -8.742  1.00 97.83           H  
ATOM   2026  CA  ALA A 130       1.335 -12.863  -9.103  1.00 97.83           C  
ATOM   2027  HA  ALA A 130       1.898 -12.688 -10.019  1.00 97.83           H  
ATOM   2028  C   ALA A 130       2.147 -13.743  -8.133  1.00 97.83           C  
ATOM   2029  CB  ALA A 130       1.047 -11.505  -8.458  1.00 97.83           C  
ATOM   2030  HB1 ALA A 130       0.576 -11.661  -7.488  1.00 97.83           H  
ATOM   2031  HB2 ALA A 130       1.982 -10.964  -8.307  1.00 97.83           H  
ATOM   2032  HB3 ALA A 130       0.376 -10.912  -9.080  1.00 97.83           H  
ATOM   2033  O   ALA A 130       1.552 -14.350  -7.242  1.00 97.83           O  
ATOM   2034  N   PRO A 131       3.485 -13.803  -8.251  1.00 95.72           N  
ATOM   2035  CA  PRO A 131       4.331 -14.383  -7.207  1.00 95.72           C  
ATOM   2036  HA  PRO A 131       4.006 -15.404  -7.009  1.00 95.72           H  
ATOM   2037  C   PRO A 131       4.257 -13.565  -5.910  1.00 95.72           C  
ATOM   2038  CB  PRO A 131       5.751 -14.396  -7.781  1.00 95.72           C  
ATOM   2039  HB2 PRO A 131       6.319 -13.564  -7.364  1.00 95.72           H  
ATOM   2040  HB3 PRO A 131       6.260 -15.336  -7.564  1.00 95.72           H  
ATOM   2041  O   PRO A 131       3.868 -12.402  -5.940  1.00 95.72           O  
ATOM   2042  CG  PRO A 131       5.559 -14.199  -9.287  1.00 95.72           C  
ATOM   2043  HG2 PRO A 131       5.385 -15.165  -9.760  1.00 95.72           H  
ATOM   2044  HG3 PRO A 131       6.408 -13.696  -9.748  1.00 95.72           H  
ATOM   2045  CD  PRO A 131       4.291 -13.358  -9.374  1.00 95.72           C  
ATOM   2046  HD2 PRO A 131       3.800 -13.536 -10.330  1.00 95.72           H  
ATOM   2047  HD3 PRO A 131       4.535 -12.302  -9.255  1.00 95.72           H  
ATOM   2048  N   ASP A 132       4.664 -14.130  -4.776  1.00 97.74           N  
ATOM   2049  H   ASP A 132       5.035 -15.070  -4.787  1.00 97.74           H  
ATOM   2050  CA  ASP A 132       4.636 -13.423  -3.493  1.00 97.74           C  
ATOM   2051  HA  ASP A 132       3.729 -12.820  -3.447  1.00 97.74           H  
ATOM   2052  C   ASP A 132       5.842 -12.485  -3.314  1.00 97.74           C  
ATOM   2053  CB  ASP A 132       4.546 -14.444  -2.353  1.00 97.74           C  
ATOM   2054  HB2 ASP A 132       5.427 -15.086  -2.367  1.00 97.74           H  
ATOM   2055  HB3 ASP A 132       3.669 -15.071  -2.513  1.00 97.74           H  
ATOM   2056  O   ASP A 132       6.942 -12.935  -3.003  1.00 97.74           O  
ATOM   2057  CG  ASP A 132       4.425 -13.789  -0.974  1.00 97.74           C  
ATOM   2058  OD1 ASP A 132       4.217 -12.550  -0.875  1.00 97.74           O  
ATOM   2059  OD2 ASP A 132       4.457 -14.546   0.017  1.00 97.74           O  
ATOM   2060  N   SER A 133       5.619 -11.175  -3.449  1.00 97.52           N  
ATOM   2061  H   SER A 133       4.714 -10.882  -3.790  1.00 97.52           H  
ATOM   2062  CA  SER A 133       6.593 -10.129  -3.100  1.00 97.52           C  
ATOM   2063  HA  SER A 133       7.500 -10.610  -2.734  1.00 97.52           H  
ATOM   2064  C   SER A 133       6.104  -9.229  -1.948  1.00 97.52           C  
ATOM   2065  CB  SER A 133       7.008  -9.291  -4.323  1.00 97.52           C  
ATOM   2066  HB2 SER A 133       7.865  -8.679  -4.040  1.00 97.52           H  
ATOM   2067  HB3 SER A 133       6.193  -8.616  -4.582  1.00 97.52           H  
ATOM   2068  O   SER A 133       6.544  -8.082  -1.834  1.00 97.52           O  
ATOM   2069  OG  SER A 133       7.360 -10.033  -5.483  1.00 97.52           O  
ATOM   2070  HG  SER A 133       7.874 -10.812  -5.258  1.00 97.52           H  
ATOM   2071  N   PHE A 134       5.176  -9.706  -1.103  1.00 98.27           N  
ATOM   2072  H   PHE A 134       4.871 -10.662  -1.221  1.00 98.27           H  
ATOM   2073  CA  PHE A 134       4.639  -8.937   0.034  1.00 98.27           C  
ATOM   2074  HA  PHE A 134       5.122  -7.960   0.060  1.00 98.27           H  
ATOM   2075  C   PHE A 134       4.912  -9.585   1.396  1.00 98.27           C  
ATOM   2076  CB  PHE A 134       3.148  -8.657  -0.163  1.00 98.27           C  
ATOM   2077  HB2 PHE A 134       2.618  -9.609  -0.135  1.00 98.27           H  
ATOM   2078  HB3 PHE A 134       3.019  -8.196  -1.142  1.00 98.27           H  
ATOM   2079  O   PHE A 134       5.161  -8.858   2.354  1.00 98.27           O  
ATOM   2080  CG  PHE A 134       2.501  -7.738   0.851  1.00 98.27           C  
ATOM   2081  CD1 PHE A 134       1.494  -8.225   1.707  1.00 98.27           C  
ATOM   2082  HD1 PHE A 134       1.193  -9.260   1.652  1.00 98.27           H  
ATOM   2083  CD2 PHE A 134       2.888  -6.388   0.924  1.00 98.27           C  
ATOM   2084  HD2 PHE A 134       3.665  -6.015   0.273  1.00 98.27           H  
ATOM   2085  CE1 PHE A 134       0.884  -7.366   2.638  1.00 98.27           C  
ATOM   2086  HE1 PHE A 134       0.126  -7.748   3.307  1.00 98.27           H  
ATOM   2087  CE2 PHE A 134       2.278  -5.530   1.857  1.00 98.27           C  
ATOM   2088  HE2 PHE A 134       2.593  -4.500   1.939  1.00 98.27           H  
ATOM   2089  CZ  PHE A 134       1.274  -6.018   2.711  1.00 98.27           C  
ATOM   2090  HZ  PHE A 134       0.822  -5.363   3.441  1.00 98.27           H  
ATOM   2091  N   SER A 135       4.946 -10.917   1.514  1.00 98.00           N  
ATOM   2092  H   SER A 135       4.702 -11.499   0.725  1.00 98.00           H  
ATOM   2093  CA  SER A 135       5.139 -11.573   2.823  1.00 98.00           C  
ATOM   2094  HA  SER A 135       4.333 -11.264   3.490  1.00 98.00           H  
ATOM   2095  C   SER A 135       6.461 -11.234   3.511  1.00 98.00           C  
ATOM   2096  CB  SER A 135       5.082 -13.092   2.700  1.00 98.00           C  
ATOM   2097  HB2 SER A 135       5.266 -13.541   3.676  1.00 98.00           H  
ATOM   2098  HB3 SER A 135       5.845 -13.435   2.002  1.00 98.00           H  
ATOM   2099  O   SER A 135       6.529 -11.254   4.738  1.00 98.00           O  
ATOM   2100  OG  SER A 135       3.815 -13.498   2.261  1.00 98.00           O  
ATOM   2101  HG  SER A 135       3.970 -13.932   1.419  1.00 98.00           H  
ATOM   2102  N   SER A 136       7.511 -10.879   2.763  1.00 97.05           N  
ATOM   2103  H   SER A 136       7.405 -10.827   1.760  1.00 97.05           H  
ATOM   2104  CA  SER A 136       8.801 -10.458   3.335  1.00 97.05           C  
ATOM   2105  HA  SER A 136       9.152 -11.237   4.012  1.00 97.05           H  
ATOM   2106  C   SER A 136       8.720  -9.163   4.152  1.00 97.05           C  
ATOM   2107  CB  SER A 136       9.834 -10.297   2.225  1.00 97.05           C  
ATOM   2108  HB2 SER A 136       9.981 -11.255   1.727  1.00 97.05           H  
ATOM   2109  HB3 SER A 136      10.784  -9.977   2.652  1.00 97.05           H  
ATOM   2110  O   SER A 136       9.617  -8.873   4.939  1.00 97.05           O  
ATOM   2111  OG  SER A 136       9.403  -9.347   1.277  1.00 97.05           O  
ATOM   2112  HG  SER A 136      10.089  -9.354   0.606  1.00 97.05           H  
ATOM   2113  N   HIS A 137       7.629  -8.411   4.006  1.00 97.66           N  
ATOM   2114  H   HIS A 137       6.944  -8.703   3.323  1.00 97.66           H  
ATOM   2115  CA  HIS A 137       7.321  -7.218   4.787  1.00 97.66           C  
ATOM   2116  HA  HIS A 137       8.246  -6.690   5.014  1.00 97.66           H  
ATOM   2117  C   HIS A 137       6.635  -7.530   6.129  1.00 97.66           C  
ATOM   2118  CB  HIS A 137       6.449  -6.316   3.910  1.00 97.66           C  
ATOM   2119  HB2 HIS A 137       6.177  -5.436   4.494  1.00 97.66           H  
ATOM   2120  HB3 HIS A 137       5.519  -6.818   3.643  1.00 97.66           H  
ATOM   2121  O   HIS A 137       6.465  -6.636   6.962  1.00 97.66           O  
ATOM   2122  CG  HIS A 137       7.162  -5.847   2.669  1.00 97.66           C  
ATOM   2123  CD2 HIS A 137       7.216  -6.393   1.412  1.00 97.66           C  
ATOM   2124  HD2 HIS A 137       6.758  -7.322   1.105  1.00 97.66           H  
ATOM   2125  ND1 HIS A 137       7.950  -4.742   2.645  1.00 97.66           N  
ATOM   2126  HD1 HIS A 137       8.112  -4.146   3.444  1.00 97.66           H  
ATOM   2127  CE1 HIS A 137       8.420  -4.573   1.419  1.00 97.66           C  
ATOM   2128  HE1 HIS A 137       9.014  -3.712   1.151  1.00 97.66           H  
ATOM   2129  NE2 HIS A 137       8.011  -5.556   0.605  1.00 97.66           N  
ATOM   2130  N   CYS A 138       6.223  -8.781   6.358  1.00 97.86           N  
ATOM   2131  H   CYS A 138       6.435  -9.491   5.672  1.00 97.86           H  
ATOM   2132  CA  CYS A 138       5.568  -9.205   7.593  1.00 97.86           C  
ATOM   2133  HA  CYS A 138       4.666  -8.608   7.723  1.00 97.86           H  
ATOM   2134  C   CYS A 138       6.477  -8.984   8.811  1.00 97.86           C  
ATOM   2135  CB  CYS A 138       5.172 -10.682   7.458  1.00 97.86           C  
ATOM   2136  HB2 CYS A 138       6.064 -11.305   7.512  1.00 97.86           H  
ATOM   2137  HB3 CYS A 138       4.710 -10.850   6.485  1.00 97.86           H  
ATOM   2138  O   CYS A 138       7.685  -9.190   8.739  1.00 97.86           O  
ATOM   2139  SG  CYS A 138       4.002 -11.152   8.766  1.00 97.86           S  
ATOM   2140  HG  CYS A 138       3.581 -12.290   8.208  1.00 97.86           H  
ATOM   2141  N   ASN A 139       5.885  -8.612   9.947  1.00 97.63           N  
ATOM   2142  H   ASN A 139       4.885  -8.473   9.924  1.00 97.63           H  
ATOM   2143  CA  ASN A 139       6.541  -8.323  11.226  1.00 97.63           C  
ATOM   2144  HA  ASN A 139       5.728  -8.157  11.932  1.00 97.63           H  
ATOM   2145  C   ASN A 139       7.382  -7.027  11.269  1.00 97.63           C  
ATOM   2146  CB  ASN A 139       7.290  -9.585  11.695  1.00 97.63           C  
ATOM   2147  HB2 ASN A 139       8.219  -9.675  11.132  1.00 97.63           H  
ATOM   2148  HB3 ASN A 139       6.682 -10.467  11.493  1.00 97.63           H  
ATOM   2149  O   ASN A 139       7.939  -6.689  12.320  1.00 97.63           O  
ATOM   2150  CG  ASN A 139       7.610  -9.591  13.172  1.00 97.63           C  
ATOM   2151  ND2 ASN A 139       8.766 -10.094  13.537  1.00 97.63           N  
ATOM   2152 HD21 ASN A 139       9.419 -10.396  12.829  1.00 97.63           H  
ATOM   2153 HD22 ASN A 139       8.968 -10.093  14.527  1.00 97.63           H  
ATOM   2154  OD1 ASN A 139       6.833  -9.190  14.022  1.00 97.63           O  
ATOM   2155  N   TYR A 140       7.408  -6.250  10.183  1.00 97.91           N  
ATOM   2156  H   TYR A 140       6.960  -6.576   9.338  1.00 97.91           H  
ATOM   2157  CA  TYR A 140       8.067  -4.945  10.133  1.00 97.91           C  
ATOM   2158  HA  TYR A 140       8.784  -4.895  10.953  1.00 97.91           H  
ATOM   2159  C   TYR A 140       7.089  -3.792  10.349  1.00 97.91           C  
ATOM   2160  CB  TYR A 140       8.895  -4.799   8.852  1.00 97.91           C  
ATOM   2161  HB2 TYR A 140       9.321  -3.796   8.810  1.00 97.91           H  
ATOM   2162  HB3 TYR A 140       8.255  -4.925   7.979  1.00 97.91           H  
ATOM   2163  O   TYR A 140       5.904  -3.861  10.008  1.00 97.91           O  
ATOM   2164  CG  TYR A 140      10.025  -5.806   8.822  1.00 97.91           C  
ATOM   2165  CD1 TYR A 140      11.206  -5.563   9.550  1.00 97.91           C  
ATOM   2166  HD1 TYR A 140      11.346  -4.613  10.045  1.00 97.91           H  
ATOM   2167  CD2 TYR A 140       9.847  -7.035   8.166  1.00 97.91           C  
ATOM   2168  HD2 TYR A 140       8.944  -7.229   7.606  1.00 97.91           H  
ATOM   2169  CE1 TYR A 140      12.187  -6.568   9.652  1.00 97.91           C  
ATOM   2170  HE1 TYR A 140      13.087  -6.393  10.222  1.00 97.91           H  
ATOM   2171  CE2 TYR A 140      10.825  -8.038   8.259  1.00 97.91           C  
ATOM   2172  HE2 TYR A 140      10.682  -8.981   7.751  1.00 97.91           H  
ATOM   2173  OH  TYR A 140      12.943  -8.781   9.073  1.00 97.91           O  
ATOM   2174  HH  TYR A 140      13.806  -8.430   9.305  1.00 97.91           H  
ATOM   2175  CZ  TYR A 140      11.991  -7.814   9.012  1.00 97.91           C  
ATOM   2176  N   SER A 141       7.602  -2.732  10.965  1.00 98.06           N  
ATOM   2177  H   SER A 141       8.595  -2.719  11.151  1.00 98.06           H  
ATOM   2178  CA  SER A 141       6.863  -1.501  11.228  1.00 98.06           C  
ATOM   2179  HA  SER A 141       5.855  -1.740  11.568  1.00 98.06           H  
ATOM   2180  C   SER A 141       6.741  -0.657   9.963  1.00 98.06           C  
ATOM   2181  CB  SER A 141       7.538  -0.712  12.343  1.00 98.06           C  
ATOM   2182  HB2 SER A 141       8.587  -0.573  12.084  1.00 98.06           H  
ATOM   2183  HB3 SER A 141       7.057   0.262  12.444  1.00 98.06           H  
ATOM   2184  O   SER A 141       7.582  -0.704   9.064  1.00 98.06           O  
ATOM   2185  OG  SER A 141       7.442  -1.415  13.572  1.00 98.06           O  
ATOM   2186  HG  SER A 141       7.743  -0.817  14.260  1.00 98.06           H  
ATOM   2187  N   PHE A 142       5.676   0.134   9.889  1.00 98.61           N  
ATOM   2188  H   PHE A 142       5.059   0.198  10.685  1.00 98.61           H  
ATOM   2189  CA  PHE A 142       5.514   1.110   8.823  1.00 98.61           C  
ATOM   2190  HA  PHE A 142       5.686   0.617   7.866  1.00 98.61           H  
ATOM   2191  C   PHE A 142       6.542   2.230   9.002  1.00 98.61           C  
ATOM   2192  CB  PHE A 142       4.081   1.646   8.850  1.00 98.61           C  
ATOM   2193  HB2 PHE A 142       3.980   2.378   9.652  1.00 98.61           H  
ATOM   2194  HB3 PHE A 142       3.404   0.822   9.078  1.00 98.61           H  
ATOM   2195  O   PHE A 142       6.778   2.659  10.126  1.00 98.61           O  
ATOM   2196  CG  PHE A 142       3.633   2.252   7.539  1.00 98.61           C  
ATOM   2197  CD1 PHE A 142       3.712   3.638   7.313  1.00 98.61           C  
ATOM   2198  HD1 PHE A 142       4.130   4.288   8.068  1.00 98.61           H  
ATOM   2199  CD2 PHE A 142       3.106   1.414   6.543  1.00 98.61           C  
ATOM   2200  HD2 PHE A 142       3.069   0.347   6.707  1.00 98.61           H  
ATOM   2201  CE1 PHE A 142       3.236   4.174   6.103  1.00 98.61           C  
ATOM   2202  HE1 PHE A 142       3.288   5.239   5.930  1.00 98.61           H  
ATOM   2203  CE2 PHE A 142       2.615   1.947   5.343  1.00 98.61           C  
ATOM   2204  HE2 PHE A 142       2.182   1.294   4.600  1.00 98.61           H  
ATOM   2205  CZ  PHE A 142       2.678   3.331   5.124  1.00 98.61           C  
ATOM   2206  HZ  PHE A 142       2.299   3.744   4.201  1.00 98.61           H  
ATOM   2207  N   SER A 143       7.123   2.736   7.920  1.00 98.44           N  
ATOM   2208  H   SER A 143       6.907   2.327   7.022  1.00 98.44           H  
ATOM   2209  CA  SER A 143       7.988   3.922   7.950  1.00 98.44           C  
ATOM   2210  HA  SER A 143       7.968   4.374   8.942  1.00 98.44           H  
ATOM   2211  C   SER A 143       7.504   4.961   6.957  1.00 98.44           C  
ATOM   2212  CB  SER A 143       9.442   3.582   7.640  1.00 98.44           C  
ATOM   2213  HB2 SER A 143      10.063   4.463   7.805  1.00 98.44           H  
ATOM   2214  HB3 SER A 143       9.530   3.292   6.593  1.00 98.44           H  
ATOM   2215  O   SER A 143       6.926   4.621   5.925  1.00 98.44           O  
ATOM   2216  OG  SER A 143       9.898   2.543   8.462  1.00 98.44           O  
ATOM   2217  HG  SER A 143       9.353   1.761   8.351  1.00 98.44           H  
ATOM   2218  N   THR A 144       7.783   6.226   7.244  1.00 98.52           N  
ATOM   2219  H   THR A 144       8.294   6.418   8.094  1.00 98.52           H  
ATOM   2220  CA  THR A 144       7.498   7.379   6.384  1.00 98.52           C  
ATOM   2221  HA  THR A 144       7.214   7.017   5.396  1.00 98.52           H  
ATOM   2222  C   THR A 144       8.755   8.239   6.230  1.00 98.52           C  
ATOM   2223  CB  THR A 144       6.330   8.216   6.932  1.00 98.52           C  
ATOM   2224  HB  THR A 144       6.200   9.111   6.324  1.00 98.52           H  
ATOM   2225  O   THR A 144       9.685   8.112   7.023  1.00 98.52           O  
ATOM   2226  CG2 THR A 144       5.027   7.424   6.896  1.00 98.52           C  
ATOM   2227 HG21 THR A 144       4.884   7.006   5.899  1.00 98.52           H  
ATOM   2228 HG22 THR A 144       5.052   6.616   7.628  1.00 98.52           H  
ATOM   2229 HG23 THR A 144       4.193   8.090   7.115  1.00 98.52           H  
ATOM   2230  OG1 THR A 144       6.567   8.600   8.262  1.00 98.52           O  
ATOM   2231  HG1 THR A 144       6.666   9.555   8.265  1.00 98.52           H  
ATOM   2232  N   PRO A 145       8.845   9.121   5.219  1.00 97.83           N  
ATOM   2233  CA  PRO A 145      10.005   9.996   5.022  1.00 97.83           C  
ATOM   2234  HA  PRO A 145      10.850   9.374   4.725  1.00 97.83           H  
ATOM   2235  C   PRO A 145      10.419  10.838   6.246  1.00 97.83           C  
ATOM   2236  CB  PRO A 145       9.606  10.911   3.860  1.00 97.83           C  
ATOM   2237  HB2 PRO A 145      10.467  11.199   3.258  1.00 97.83           H  
ATOM   2238  HB3 PRO A 145       9.096  11.796   4.240  1.00 97.83           H  
ATOM   2239  O   PRO A 145      11.568  11.267   6.346  1.00 97.83           O  
ATOM   2240  CG  PRO A 145       8.613  10.075   3.056  1.00 97.83           C  
ATOM   2241  HG2 PRO A 145       9.146   9.427   2.361  1.00 97.83           H  
ATOM   2242  HG3 PRO A 145       7.888  10.703   2.537  1.00 97.83           H  
ATOM   2243  CD  PRO A 145       7.911   9.240   4.113  1.00 97.83           C  
ATOM   2244  HD2 PRO A 145       7.025   9.771   4.461  1.00 97.83           H  
ATOM   2245  HD3 PRO A 145       7.638   8.270   3.698  1.00 97.83           H  
ATOM   2246  N   ASP A 146       9.500  11.118   7.164  1.00 98.05           N  
ATOM   2247  H   ASP A 146       8.556  10.785   7.031  1.00 98.05           H  
ATOM   2248  CA  ASP A 146       9.725  11.853   8.412  1.00 98.05           C  
ATOM   2249  HA  ASP A 146      10.645  12.429   8.325  1.00 98.05           H  
ATOM   2250  C   ASP A 146       9.894  10.949   9.647  1.00 98.05           C  
ATOM   2251  CB  ASP A 146       8.580  12.861   8.611  1.00 98.05           C  
ATOM   2252  HB2 ASP A 146       8.800  13.478   9.483  1.00 98.05           H  
ATOM   2253  HB3 ASP A 146       8.533  13.519   7.744  1.00 98.05           H  
ATOM   2254  O   ASP A 146      10.279  11.455  10.702  1.00 98.05           O  
ATOM   2255  CG  ASP A 146       7.212  12.195   8.796  1.00 98.05           C  
ATOM   2256  OD1 ASP A 146       6.949  11.171   8.125  1.00 98.05           O  
ATOM   2257  OD2 ASP A 146       6.368  12.724   9.546  1.00 98.05           O  
ATOM   2258  N   ARG A 147       9.651   9.634   9.538  1.00 97.31           N  
ATOM   2259  H   ARG A 147       9.415   9.260   8.630  1.00 97.31           H  
ATOM   2260  CA  ARG A 147       9.732   8.687  10.658  1.00 97.31           C  
ATOM   2261  HA  ARG A 147      10.436   9.085  11.389  1.00 97.31           H  
ATOM   2262  C   ARG A 147      10.248   7.320  10.212  1.00 97.31           C  
ATOM   2263  CB  ARG A 147       8.353   8.591  11.327  1.00 97.31           C  
ATOM   2264  HB2 ARG A 147       7.665   8.034  10.691  1.00 97.31           H  
ATOM   2265  HB3 ARG A 147       7.958   9.599  11.457  1.00 97.31           H  
ATOM   2266  O   ARG A 147       9.555   6.573   9.522  1.00 97.31           O  
ATOM   2267  CG  ARG A 147       8.441   7.923  12.705  1.00 97.31           C  
ATOM   2268  HG2 ARG A 147       8.736   6.880  12.595  1.00 97.31           H  
ATOM   2269  HG3 ARG A 147       9.180   8.445  13.314  1.00 97.31           H  
ATOM   2270  CD  ARG A 147       7.076   8.005  13.392  1.00 97.31           C  
ATOM   2271  HD2 ARG A 147       6.376   7.410  12.807  1.00 97.31           H  
ATOM   2272  HD3 ARG A 147       6.741   9.042  13.403  1.00 97.31           H  
ATOM   2273  NE  ARG A 147       7.108   7.477  14.767  1.00 97.31           N  
ATOM   2274  HE  ARG A 147       7.946   6.977  15.025  1.00 97.31           H  
ATOM   2275  NH1 ARG A 147       4.931   7.976  15.319  1.00 97.31           N  
ATOM   2276 HH11 ARG A 147       4.768   8.326  14.385  1.00 97.31           H  
ATOM   2277 HH12 ARG A 147       4.126   7.894  15.923  1.00 97.31           H  
ATOM   2278  NH2 ARG A 147       6.179   6.854  16.762  1.00 97.31           N  
ATOM   2279 HH21 ARG A 147       5.349   6.774  17.332  1.00 97.31           H  
ATOM   2280 HH22 ARG A 147       7.047   6.425  17.048  1.00 97.31           H  
ATOM   2281  CZ  ARG A 147       6.082   7.440  15.603  1.00 97.31           C  
ATOM   2282  N   ASP A 148      11.462   7.005  10.651  1.00 96.88           N  
ATOM   2283  H   ASP A 148      11.958   7.659  11.240  1.00 96.88           H  
ATOM   2284  CA  ASP A 148      12.189   5.804  10.252  1.00 96.88           C  
ATOM   2285  HA  ASP A 148      11.803   5.489   9.283  1.00 96.88           H  
ATOM   2286  C   ASP A 148      11.994   4.653  11.243  1.00 96.88           C  
ATOM   2287  CB  ASP A 148      13.679   6.150  10.097  1.00 96.88           C  
ATOM   2288  HB2 ASP A 148      13.773   7.154   9.683  1.00 96.88           H  
ATOM   2289  HB3 ASP A 148      14.163   6.159  11.074  1.00 96.88           H  
ATOM   2290  O   ASP A 148      12.328   4.778  12.423  1.00 96.88           O  
ATOM   2291  CG  ASP A 148      14.411   5.187   9.169  1.00 96.88           C  
ATOM   2292  OD1 ASP A 148      13.705   4.361   8.546  1.00 96.88           O  
ATOM   2293  OD2 ASP A 148      15.624   5.422   8.985  1.00 96.88           O  
ATOM   2294  N   PHE A 149      11.437   3.546  10.766  1.00 95.18           N  
ATOM   2295  H   PHE A 149      11.208   3.509   9.784  1.00 95.18           H  
ATOM   2296  CA  PHE A 149      11.267   2.299  11.512  1.00 95.18           C  
ATOM   2297  HA  PHE A 149      11.951   2.297  12.361  1.00 95.18           H  
ATOM   2298  C   PHE A 149      11.651   1.077  10.675  1.00 95.18           C  
ATOM   2299  CB  PHE A 149       9.819   2.174  12.003  1.00 95.18           C  
ATOM   2300  HB2 PHE A 149       9.147   2.254  11.149  1.00 95.18           H  
ATOM   2301  HB3 PHE A 149       9.693   1.181  12.435  1.00 95.18           H  
ATOM   2302  O   PHE A 149      11.255  -0.046  11.005  1.00 95.18           O  
ATOM   2303  CG  PHE A 149       9.390   3.121  13.094  1.00 95.18           C  
ATOM   2304  CD1 PHE A 149      10.166   3.235  14.261  1.00 95.18           C  
ATOM   2305  HD1 PHE A 149      11.119   2.732  14.330  1.00 95.18           H  
ATOM   2306  CD2 PHE A 149       8.151   3.779  13.011  1.00 95.18           C  
ATOM   2307  HD2 PHE A 149       7.546   3.686  12.121  1.00 95.18           H  
ATOM   2308  CE1 PHE A 149       9.702   3.994  15.345  1.00 95.18           C  
ATOM   2309  HE1 PHE A 149      10.304   4.069  16.238  1.00 95.18           H  
ATOM   2310  CE2 PHE A 149       7.668   4.509  14.105  1.00 95.18           C  
ATOM   2311  HE2 PHE A 149       6.683   4.947  14.045  1.00 95.18           H  
ATOM   2312  CZ  PHE A 149       8.444   4.611  15.274  1.00 95.18           C  
ATOM   2313  HZ  PHE A 149       8.068   5.126  16.146  1.00 95.18           H  
ATOM   2314  N   ASP A 150      12.371   1.296   9.577  1.00 92.79           N  
ATOM   2315  H   ASP A 150      12.757   2.211   9.398  1.00 92.79           H  
ATOM   2316  CA  ASP A 150      12.807   0.210   8.724  1.00 92.79           C  
ATOM   2317  HA  ASP A 150      11.982  -0.500   8.661  1.00 92.79           H  
ATOM   2318  C   ASP A 150      13.962  -0.565   9.377  1.00 92.79           C  
ATOM   2319  CB  ASP A 150      13.008   0.718   7.287  1.00 92.79           C  
ATOM   2320  HB2 ASP A 150      12.126   1.301   7.021  1.00 92.79           H  
ATOM   2321  HB3 ASP A 150      13.048  -0.148   6.627  1.00 92.79           H  
ATOM   2322  O   ASP A 150      14.496  -0.183  10.423  1.00 92.79           O  
ATOM   2323  CG  ASP A 150      14.238   1.572   7.005  1.00 92.79           C  
ATOM   2324  OD1 ASP A 150      15.322   1.114   7.413  1.00 92.79           O  
ATOM   2325  OD2 ASP A 150      14.081   2.532   6.202  1.00 92.79           O  
ATOM   2326  N   ALA A 151      14.274  -1.738   8.828  1.00 90.93           N  
ATOM   2327  H   ALA A 151      13.860  -1.978   7.939  1.00 90.93           H  
ATOM   2328  CA  ALA A 151      15.322  -2.601   9.369  1.00 90.93           C  
ATOM   2329  HA  ALA A 151      15.457  -2.377  10.428  1.00 90.93           H  
ATOM   2330  C   ALA A 151      16.685  -2.365   8.699  1.00 90.93           C  
ATOM   2331  CB  ALA A 151      14.860  -4.054   9.256  1.00 90.93           C  
ATOM   2332  HB1 ALA A 151      15.560  -4.702   9.783  1.00 90.93           H  
ATOM   2333  HB2 ALA A 151      14.842  -4.334   8.203  1.00 90.93           H  
ATOM   2334  HB3 ALA A 151      13.867  -4.157   9.693  1.00 90.93           H  
ATOM   2335  O   ALA A 151      17.639  -3.094   8.989  1.00 90.93           O  
ATOM   2336  N   SER A 152      16.779  -1.401   7.780  1.00 91.61           N  
ATOM   2337  H   SER A 152      16.053  -0.702   7.724  1.00 91.61           H  
ATOM   2338  CA  SER A 152      17.999  -1.130   7.035  1.00 91.61           C  
ATOM   2339  HA  SER A 152      18.467  -2.082   6.781  1.00 91.61           H  
ATOM   2340  C   SER A 152      18.959  -0.310   7.892  1.00 91.61           C  
ATOM   2341  CB  SER A 152      17.677  -0.406   5.729  1.00 91.61           C  
ATOM   2342  HB2 SER A 152      16.816  -0.877   5.254  1.00 91.61           H  
ATOM   2343  HB3 SER A 152      17.426   0.632   5.947  1.00 91.61           H  
ATOM   2344  O   SER A 152      18.608   0.706   8.480  1.00 91.61           O  
ATOM   2345  OG  SER A 152      18.786  -0.477   4.844  1.00 91.61           O  
ATOM   2346  HG  SER A 152      18.770  -1.368   4.487  1.00 91.61           H  
ATOM   2347  N   VAL A 153      20.216  -0.745   7.965  1.00 89.50           N  
ATOM   2348  H   VAL A 153      20.448  -1.613   7.504  1.00 89.50           H  
ATOM   2349  CA  VAL A 153      21.256  -0.010   8.709  1.00 89.50           C  
ATOM   2350  HA  VAL A 153      20.816   0.416   9.611  1.00 89.50           H  
ATOM   2351  C   VAL A 153      21.801   1.163   7.890  1.00 89.50           C  
ATOM   2352  CB  VAL A 153      22.380  -0.975   9.132  1.00 89.50           C  
ATOM   2353  HB  VAL A 153      22.784  -1.462   8.245  1.00 89.50           H  
ATOM   2354  O   VAL A 153      22.203   2.185   8.440  1.00 89.50           O  
ATOM   2355  CG1 VAL A 153      23.529  -0.268   9.861  1.00 89.50           C  
ATOM   2356 HG11 VAL A 153      24.050   0.398   9.173  1.00 89.50           H  
ATOM   2357 HG12 VAL A 153      23.141   0.311  10.699  1.00 89.50           H  
ATOM   2358 HG13 VAL A 153      24.251  -1.001  10.220  1.00 89.50           H  
ATOM   2359  CG2 VAL A 153      21.834  -2.061  10.074  1.00 89.50           C  
ATOM   2360 HG21 VAL A 153      21.401  -1.599  10.961  1.00 89.50           H  
ATOM   2361 HG22 VAL A 153      21.065  -2.649   9.573  1.00 89.50           H  
ATOM   2362 HG23 VAL A 153      22.639  -2.734  10.370  1.00 89.50           H  
ATOM   2363  N   GLU A 154      21.816   1.016   6.566  1.00 89.49           N  
ATOM   2364  H   GLU A 154      21.406   0.175   6.186  1.00 89.49           H  
ATOM   2365  CA  GLU A 154      22.524   1.914   5.647  1.00 89.49           C  
ATOM   2366  HA  GLU A 154      23.292   2.472   6.183  1.00 89.49           H  
ATOM   2367  C   GLU A 154      21.607   2.941   4.979  1.00 89.49           C  
ATOM   2368  CB  GLU A 154      23.203   1.063   4.562  1.00 89.49           C  
ATOM   2369  HB2 GLU A 154      22.444   0.460   4.064  1.00 89.49           H  
ATOM   2370  HB3 GLU A 154      23.644   1.715   3.809  1.00 89.49           H  
ATOM   2371  O   GLU A 154      22.076   3.890   4.344  1.00 89.49           O  
ATOM   2372  CG  GLU A 154      24.294   0.124   5.102  1.00 89.49           C  
ATOM   2373  HG2 GLU A 154      24.670  -0.470   4.269  1.00 89.49           H  
ATOM   2374  HG3 GLU A 154      23.852  -0.570   5.817  1.00 89.49           H  
ATOM   2375  CD  GLU A 154      25.476   0.866   5.748  1.00 89.49           C  
ATOM   2376  OE1 GLU A 154      26.081   0.285   6.677  1.00 89.49           O  
ATOM   2377  OE2 GLU A 154      25.802   1.982   5.281  1.00 89.49           O  
ATOM   2378  N   SER A 155      20.289   2.748   5.050  1.00 92.18           N  
ATOM   2379  H   SER A 155      19.922   2.022   5.648  1.00 92.18           H  
ATOM   2380  CA  SER A 155      19.355   3.553   4.277  1.00 92.18           C  
ATOM   2381  HA  SER A 155      19.821   4.515   4.065  1.00 92.18           H  
ATOM   2382  C   SER A 155      18.081   3.842   5.041  1.00 92.18           C  
ATOM   2383  CB  SER A 155      19.073   2.879   2.930  1.00 92.18           C  
ATOM   2384  HB2 SER A 155      20.017   2.558   2.490  1.00 92.18           H  
ATOM   2385  HB3 SER A 155      18.625   3.616   2.263  1.00 92.18           H  
ATOM   2386  O   SER A 155      17.549   2.976   5.706  1.00 92.18           O  
ATOM   2387  OG  SER A 155      18.198   1.775   3.002  1.00 92.18           O  
ATOM   2388  HG  SER A 155      18.410   1.234   3.766  1.00 92.18           H  
ATOM   2389  N   HIS A 156      17.561   5.053   4.867  1.00 95.83           N  
ATOM   2390  H   HIS A 156      18.090   5.742   4.352  1.00 95.83           H  
ATOM   2391  CA  HIS A 156      16.190   5.355   5.242  1.00 95.83           C  
ATOM   2392  HA  HIS A 156      15.869   4.679   6.035  1.00 95.83           H  
ATOM   2393  C   HIS A 156      15.305   5.123   4.012  1.00 95.83           C  
ATOM   2394  CB  HIS A 156      16.133   6.771   5.806  1.00 95.83           C  
ATOM   2395  HB2 HIS A 156      16.823   6.830   6.648  1.00 95.83           H  
ATOM   2396  HB3 HIS A 156      16.454   7.483   5.045  1.00 95.83           H  
ATOM   2397  O   HIS A 156      15.190   5.977   3.117  1.00 95.83           O  
ATOM   2398  CG  HIS A 156      14.772   7.166   6.303  1.00 95.83           C  
ATOM   2399  CD2 HIS A 156      14.494   8.323   6.961  1.00 95.83           C  
ATOM   2400  HD2 HIS A 156      15.218   9.086   7.205  1.00 95.83           H  
ATOM   2401  ND1 HIS A 156      13.636   6.386   6.349  1.00 95.83           N  
ATOM   2402  HD1 HIS A 156      13.684   5.394   6.533  1.00 95.83           H  
ATOM   2403  CE1 HIS A 156      12.677   7.124   6.935  1.00 95.83           C  
ATOM   2404  HE1 HIS A 156      11.721   6.735   7.254  1.00 95.83           H  
ATOM   2405  NE2 HIS A 156      13.144   8.333   7.294  1.00 95.83           N  
ATOM   2406  N   CYS A 157      14.712   3.937   3.930  1.00 96.65           N  
ATOM   2407  H   CYS A 157      14.805   3.318   4.723  1.00 96.65           H  
ATOM   2408  CA  CYS A 157      14.041   3.415   2.744  1.00 96.65           C  
ATOM   2409  HA  CYS A 157      14.757   3.397   1.923  1.00 96.65           H  
ATOM   2410  C   CYS A 157      12.855   4.286   2.325  1.00 96.65           C  
ATOM   2411  CB  CYS A 157      13.611   1.977   3.041  1.00 96.65           C  
ATOM   2412  HB2 CYS A 157      12.992   1.593   2.230  1.00 96.65           H  
ATOM   2413  HB3 CYS A 157      13.019   1.970   3.956  1.00 96.65           H  
ATOM   2414  O   CYS A 157      12.687   4.572   1.135  1.00 96.65           O  
ATOM   2415  SG  CYS A 157      15.026   0.876   3.286  1.00 96.65           S  
ATOM   2416  N   ALA A 158      12.087   4.793   3.292  1.00 97.36           N  
ATOM   2417  H   ALA A 158      12.281   4.512   4.243  1.00 97.36           H  
ATOM   2418  CA  ALA A 158      10.951   5.669   3.023  1.00 97.36           C  
ATOM   2419  HA  ALA A 158      10.277   5.155   2.337  1.00 97.36           H  
ATOM   2420  C   ALA A 158      11.368   6.986   2.346  1.00 97.36           C  
ATOM   2421  CB  ALA A 158      10.204   5.913   4.335  1.00 97.36           C  
ATOM   2422  HB1 ALA A 158       9.266   6.424   4.119  1.00 97.36           H  
ATOM   2423  HB2 ALA A 158      10.809   6.527   5.003  1.00 97.36           H  
ATOM   2424  HB3 ALA A 158       9.981   4.967   4.828  1.00 97.36           H  
ATOM   2425  O   ALA A 158      10.741   7.402   1.368  1.00 97.36           O  
ATOM   2426  N   ARG A 159      12.474   7.613   2.782  1.00 96.64           N  
ATOM   2427  H   ARG A 159      12.972   7.202   3.558  1.00 96.64           H  
ATOM   2428  CA  ARG A 159      13.037   8.803   2.111  1.00 96.64           C  
ATOM   2429  HA  ARG A 159      12.249   9.542   1.968  1.00 96.64           H  
ATOM   2430  C   ARG A 159      13.565   8.470   0.727  1.00 96.64           C  
ATOM   2431  CB  ARG A 159      14.176   9.424   2.930  1.00 96.64           C  
ATOM   2432  HB2 ARG A 159      14.719  10.127   2.299  1.00 96.64           H  
ATOM   2433  HB3 ARG A 159      14.869   8.647   3.255  1.00 96.64           H  
ATOM   2434  O   ARG A 159      13.266   9.183  -0.230  1.00 96.64           O  
ATOM   2435  CG  ARG A 159      13.651  10.185   4.141  1.00 96.64           C  
ATOM   2436  HG2 ARG A 159      12.932  10.938   3.818  1.00 96.64           H  
ATOM   2437  HG3 ARG A 159      13.155   9.485   4.813  1.00 96.64           H  
ATOM   2438  CD  ARG A 159      14.805  10.876   4.873  1.00 96.64           C  
ATOM   2439  HD2 ARG A 159      15.236  11.643   4.229  1.00 96.64           H  
ATOM   2440  HD3 ARG A 159      15.567  10.132   5.107  1.00 96.64           H  
ATOM   2441  NE  ARG A 159      14.300  11.487   6.106  1.00 96.64           N  
ATOM   2442  HE  ARG A 159      13.294  11.489   6.197  1.00 96.64           H  
ATOM   2443  NH1 ARG A 159      16.252  11.698   7.290  1.00 96.64           N  
ATOM   2444 HH11 ARG A 159      16.764  11.357   6.489  1.00 96.64           H  
ATOM   2445 HH12 ARG A 159      16.709  11.825   8.181  1.00 96.64           H  
ATOM   2446  NH2 ARG A 159      14.275  12.123   8.262  1.00 96.64           N  
ATOM   2447 HH21 ARG A 159      13.272  12.012   8.219  1.00 96.64           H  
ATOM   2448 HH22 ARG A 159      14.723  12.227   9.161  1.00 96.64           H  
ATOM   2449  CZ  ARG A 159      14.952  11.776   7.208  1.00 96.64           C  
ATOM   2450  N   ALA A 160      14.316   7.376   0.612  1.00 95.34           N  
ATOM   2451  H   ALA A 160      14.524   6.846   1.447  1.00 95.34           H  
ATOM   2452  CA  ALA A 160      14.900   6.951  -0.653  1.00 95.34           C  
ATOM   2453  HA  ALA A 160      15.532   7.755  -1.031  1.00 95.34           H  
ATOM   2454  C   ALA A 160      13.828   6.668  -1.720  1.00 95.34           C  
ATOM   2455  CB  ALA A 160      15.782   5.724  -0.389  1.00 95.34           C  
ATOM   2456  HB1 ALA A 160      15.178   4.902  -0.005  1.00 95.34           H  
ATOM   2457  HB2 ALA A 160      16.269   5.414  -1.314  1.00 95.34           H  
ATOM   2458  HB3 ALA A 160      16.547   5.970   0.347  1.00 95.34           H  
ATOM   2459  O   ALA A 160      14.075   6.883  -2.911  1.00 95.34           O  
ATOM   2460  N   ARG A 161      12.643   6.181  -1.317  1.00 95.12           N  
ATOM   2461  H   ARG A 161      12.540   5.941  -0.341  1.00 95.12           H  
ATOM   2462  CA  ARG A 161      11.539   5.850  -2.239  1.00 95.12           C  
ATOM   2463  HA  ARG A 161      11.928   5.801  -3.256  1.00 95.12           H  
ATOM   2464  C   ARG A 161      10.450   6.907  -2.329  1.00 95.12           C  
ATOM   2465  CB  ARG A 161      10.942   4.476  -1.913  1.00 95.12           C  
ATOM   2466  HB2 ARG A 161      10.178   4.257  -2.659  1.00 95.12           H  
ATOM   2467  HB3 ARG A 161      10.450   4.514  -0.941  1.00 95.12           H  
ATOM   2468  O   ARG A 161       9.651   6.844  -3.261  1.00 95.12           O  
ATOM   2469  CG  ARG A 161      11.951   3.323  -1.912  1.00 95.12           C  
ATOM   2470  HG2 ARG A 161      12.334   3.213  -0.897  1.00 95.12           H  
ATOM   2471  HG3 ARG A 161      11.401   2.420  -2.179  1.00 95.12           H  
ATOM   2472  CD  ARG A 161      13.145   3.446  -2.870  1.00 95.12           C  
ATOM   2473  HD2 ARG A 161      12.825   3.363  -3.909  1.00 95.12           H  
ATOM   2474  HD3 ARG A 161      13.620   4.423  -2.780  1.00 95.12           H  
ATOM   2475  NE  ARG A 161      14.182   2.476  -2.521  1.00 95.12           N  
ATOM   2476  HE  ARG A 161      14.740   2.693  -1.707  1.00 95.12           H  
ATOM   2477  NH1 ARG A 161      13.747   0.883  -4.097  1.00 95.12           N  
ATOM   2478 HH11 ARG A 161      12.943   1.421  -4.388  1.00 95.12           H  
ATOM   2479 HH12 ARG A 161      13.847  -0.084  -4.372  1.00 95.12           H  
ATOM   2480  NH2 ARG A 161      15.264   0.511  -2.539  1.00 95.12           N  
ATOM   2481 HH21 ARG A 161      15.712   0.743  -1.664  1.00 95.12           H  
ATOM   2482 HH22 ARG A 161      15.490  -0.364  -2.990  1.00 95.12           H  
ATOM   2483  CZ  ARG A 161      14.400   1.308  -3.072  1.00 95.12           C  
ATOM   2484  N   SER A 162      10.475   7.901  -1.443  1.00 96.03           N  
ATOM   2485  H   SER A 162      11.138   7.836  -0.683  1.00 96.03           H  
ATOM   2486  CA  SER A 162       9.477   8.972  -1.375  1.00 96.03           C  
ATOM   2487  HA  SER A 162       9.709   9.578  -0.500  1.00 96.03           H  
ATOM   2488  C   SER A 162       8.064   8.420  -1.147  1.00 96.03           C  
ATOM   2489  CB  SER A 162       9.567   9.887  -2.607  1.00 96.03           C  
ATOM   2490  HB2 SER A 162       8.992  10.794  -2.421  1.00 96.03           H  
ATOM   2491  HB3 SER A 162       9.137   9.383  -3.473  1.00 96.03           H  
ATOM   2492  O   SER A 162       7.126   8.782  -1.851  1.00 96.03           O  
ATOM   2493  OG  SER A 162      10.910  10.241  -2.903  1.00 96.03           O  
ATOM   2494  HG  SER A 162      11.387  10.267  -2.070  1.00 96.03           H  
ATOM   2495  N   SER A 163       7.930   7.484  -0.207  1.00 97.38           N  
ATOM   2496  H   SER A 163       8.736   7.236   0.349  1.00 97.38           H  
ATOM   2497  CA  SER A 163       6.675   6.778   0.073  1.00 97.38           C  
ATOM   2498  HA  SER A 163       5.842   7.476  -0.000  1.00 97.38           H  
ATOM   2499  C   SER A 163       6.686   6.167   1.471  1.00 97.38           C  
ATOM   2500  CB  SER A 163       6.461   5.654  -0.948  1.00 97.38           C  
ATOM   2501  HB2 SER A 163       5.511   5.158  -0.745  1.00 97.38           H  
ATOM   2502  HB3 SER A 163       6.430   6.075  -1.953  1.00 97.38           H  
ATOM   2503  O   SER A 163       7.753   5.796   1.961  1.00 97.38           O  
ATOM   2504  OG  SER A 163       7.512   4.707  -0.864  1.00 97.38           O  
ATOM   2505  HG  SER A 163       7.672   4.550   0.069  1.00 97.38           H  
ATOM   2506  N   GLY A 164       5.512   5.983   2.069  1.00 98.28           N  
ATOM   2507  H   GLY A 164       4.665   6.250   1.589  1.00 98.28           H  
ATOM   2508  CA  GLY A 164       5.353   5.184   3.281  1.00 98.28           C  
ATOM   2509  HA2 GLY A 164       6.278   5.256   3.853  1.00 98.28           H  
ATOM   2510  HA3 GLY A 164       4.539   5.578   3.889  1.00 98.28           H  
ATOM   2511  C   GLY A 164       5.067   3.715   2.968  1.00 98.28           C  
ATOM   2512  O   GLY A 164       4.287   3.425   2.057  1.00 98.28           O  
ATOM   2513  N   TRP A 165       5.692   2.793   3.702  1.00 98.15           N  
ATOM   2514  H   TRP A 165       6.275   3.103   4.466  1.00 98.15           H  
ATOM   2515  CA  TRP A 165       5.499   1.343   3.550  1.00 98.15           C  
ATOM   2516  HA  TRP A 165       4.433   1.133   3.459  1.00 98.15           H  
ATOM   2517  C   TRP A 165       6.038   0.568   4.760  1.00 98.15           C  
ATOM   2518  CB  TRP A 165       6.223   0.859   2.286  1.00 98.15           C  
ATOM   2519  HB2 TRP A 165       6.160   1.614   1.503  1.00 98.15           H  
ATOM   2520  HB3 TRP A 165       7.271   0.722   2.551  1.00 98.15           H  
ATOM   2521  O   TRP A 165       6.744   1.128   5.599  1.00 98.15           O  
ATOM   2522  CG  TRP A 165       5.739  -0.423   1.696  1.00 98.15           C  
ATOM   2523  CD1 TRP A 165       6.504  -1.506   1.437  1.00 98.15           C  
ATOM   2524  HD1 TRP A 165       7.562  -1.581   1.639  1.00 98.15           H  
ATOM   2525  CD2 TRP A 165       4.394  -0.767   1.250  1.00 98.15           C  
ATOM   2526  CE2 TRP A 165       4.431  -2.082   0.699  1.00 98.15           C  
ATOM   2527  CE3 TRP A 165       3.153  -0.096   1.240  1.00 98.15           C  
ATOM   2528  HE3 TRP A 165       3.090   0.903   1.646  1.00 98.15           H  
ATOM   2529  NE1 TRP A 165       5.733  -2.491   0.856  1.00 98.15           N  
ATOM   2530  HE1 TRP A 165       6.116  -3.359   0.507  1.00 98.15           H  
ATOM   2531  CH2 TRP A 165       2.084  -2.002   0.156  1.00 98.15           C  
ATOM   2532  HH2 TRP A 165       1.209  -2.474  -0.267  1.00 98.15           H  
ATOM   2533  CZ2 TRP A 165       3.305  -2.688   0.135  1.00 98.15           C  
ATOM   2534  HZ2 TRP A 165       3.379  -3.677  -0.293  1.00 98.15           H  
ATOM   2535  CZ3 TRP A 165       2.004  -0.711   0.708  1.00 98.15           C  
ATOM   2536  HZ3 TRP A 165       1.059  -0.188   0.711  1.00 98.15           H  
ATOM   2537  N   TRP A 166       5.762  -0.735   4.823  1.00 98.14           N  
ATOM   2538  H   TRP A 166       5.189  -1.138   4.095  1.00 98.14           H  
ATOM   2539  CA  TRP A 166       6.358  -1.662   5.795  1.00 98.14           C  
ATOM   2540  HA  TRP A 166       6.477  -1.164   6.757  1.00 98.14           H  
ATOM   2541  C   TRP A 166       7.749  -2.109   5.346  1.00 98.14           C  
ATOM   2542  CB  TRP A 166       5.419  -2.854   6.000  1.00 98.14           C  
ATOM   2543  HB2 TRP A 166       5.885  -3.560   6.687  1.00 98.14           H  
ATOM   2544  HB3 TRP A 166       5.267  -3.363   5.048  1.00 98.14           H  
ATOM   2545  O   TRP A 166       7.921  -3.215   4.850  1.00 98.14           O  
ATOM   2546  CG  TRP A 166       4.089  -2.477   6.549  1.00 98.14           C  
ATOM   2547  CD1 TRP A 166       3.841  -2.176   7.841  1.00 98.14           C  
ATOM   2548  HD1 TRP A 166       4.574  -2.204   8.634  1.00 98.14           H  
ATOM   2549  CD2 TRP A 166       2.822  -2.326   5.843  1.00 98.14           C  
ATOM   2550  CE2 TRP A 166       1.836  -1.907   6.786  1.00 98.14           C  
ATOM   2551  CE3 TRP A 166       2.417  -2.467   4.497  1.00 98.14           C  
ATOM   2552  HE3 TRP A 166       3.138  -2.789   3.760  1.00 98.14           H  
ATOM   2553  NE1 TRP A 166       2.505  -1.865   7.993  1.00 98.14           N  
ATOM   2554  HE1 TRP A 166       2.103  -1.648   8.893  1.00 98.14           H  
ATOM   2555  CH2 TRP A 166       0.145  -1.777   5.059  1.00 98.14           C  
ATOM   2556  HH2 TRP A 166      -0.871  -1.567   4.758  1.00 98.14           H  
ATOM   2557  CZ2 TRP A 166       0.529  -1.589   6.395  1.00 98.14           C  
ATOM   2558  HZ2 TRP A 166      -0.171  -1.169   7.102  1.00 98.14           H  
ATOM   2559  CZ3 TRP A 166       1.088  -2.212   4.112  1.00 98.14           C  
ATOM   2560  HZ3 TRP A 166       0.797  -2.338   3.079  1.00 98.14           H  
ATOM   2561  N   PHE A 167       8.748  -1.238   5.425  1.00 96.87           N  
ATOM   2562  H   PHE A 167       8.584  -0.345   5.869  1.00 96.87           H  
ATOM   2563  CA  PHE A 167      10.086  -1.552   4.925  1.00 96.87           C  
ATOM   2564  HA  PHE A 167       9.975  -2.064   3.969  1.00 96.87           H  
ATOM   2565  C   PHE A 167      10.848  -2.514   5.863  1.00 96.87           C  
ATOM   2566  CB  PHE A 167      10.843  -0.246   4.661  1.00 96.87           C  
ATOM   2567  HB2 PHE A 167      11.866  -0.482   4.369  1.00 96.87           H  
ATOM   2568  HB3 PHE A 167      10.878   0.304   5.601  1.00 96.87           H  
ATOM   2569  O   PHE A 167      10.961  -2.262   7.060  1.00 96.87           O  
ATOM   2570  CG  PHE A 167      10.228   0.654   3.600  1.00 96.87           C  
ATOM   2571  CD1 PHE A 167      10.119   0.219   2.273  1.00 96.87           C  
ATOM   2572  HD1 PHE A 167      10.451  -0.779   2.029  1.00 96.87           H  
ATOM   2573  CD2 PHE A 167       9.725   1.918   3.942  1.00 96.87           C  
ATOM   2574  HD2 PHE A 167       9.782   2.238   4.972  1.00 96.87           H  
ATOM   2575  CE1 PHE A 167       9.533   1.043   1.293  1.00 96.87           C  
ATOM   2576  HE1 PHE A 167       9.359   0.663   0.297  1.00 96.87           H  
ATOM   2577  CE2 PHE A 167       9.142   2.749   2.970  1.00 96.87           C  
ATOM   2578  HE2 PHE A 167       8.719   3.700   3.260  1.00 96.87           H  
ATOM   2579  CZ  PHE A 167       9.075   2.325   1.634  1.00 96.87           C  
ATOM   2580  HZ  PHE A 167       8.594   2.946   0.892  1.00 96.87           H  
ATOM   2581  N   HIS A 168      11.384  -3.604   5.302  1.00 92.53           N  
ATOM   2582  H   HIS A 168      11.266  -3.708   4.304  1.00 92.53           H  
ATOM   2583  CA  HIS A 168      12.380  -4.478   5.941  1.00 92.53           C  
ATOM   2584  HA  HIS A 168      12.220  -4.479   7.020  1.00 92.53           H  
ATOM   2585  C   HIS A 168      13.779  -3.868   5.692  1.00 92.53           C  
ATOM   2586  CB  HIS A 168      12.179  -5.924   5.434  1.00 92.53           C  
ATOM   2587  HB2 HIS A 168      11.221  -6.295   5.796  1.00 92.53           H  
ATOM   2588  HB3 HIS A 168      12.132  -5.907   4.345  1.00 92.53           H  
ATOM   2589  O   HIS A 168      13.972  -2.686   5.964  1.00 92.53           O  
ATOM   2590  CG  HIS A 168      13.259  -6.905   5.838  1.00 92.53           C  
ATOM   2591  CD2 HIS A 168      13.978  -6.904   7.001  1.00 92.53           C  
ATOM   2592  HD2 HIS A 168      13.831  -6.220   7.824  1.00 92.53           H  
ATOM   2593  ND1 HIS A 168      13.878  -7.807   5.006  1.00 92.53           N  
ATOM   2594  HD1 HIS A 168      13.571  -8.059   4.077  1.00 92.53           H  
ATOM   2595  CE1 HIS A 168      14.904  -8.364   5.673  1.00 92.53           C  
ATOM   2596  HE1 HIS A 168      15.556  -9.130   5.280  1.00 92.53           H  
ATOM   2597  NE2 HIS A 168      14.999  -7.850   6.906  1.00 92.53           N  
ATOM   2598  N   ASP A 169      14.743  -4.596   5.115  1.00 92.29           N  
ATOM   2599  H   ASP A 169      14.601  -5.588   4.992  1.00 92.29           H  
ATOM   2600  CA  ASP A 169      15.884  -3.994   4.422  1.00 92.29           C  
ATOM   2601  HA  ASP A 169      16.241  -3.153   5.016  1.00 92.29           H  
ATOM   2602  C   ASP A 169      15.385  -3.447   3.080  1.00 92.29           C  
ATOM   2603  CB  ASP A 169      17.052  -4.977   4.287  1.00 92.29           C  
ATOM   2604  HB2 ASP A 169      17.300  -5.368   5.273  1.00 92.29           H  
ATOM   2605  HB3 ASP A 169      16.758  -5.812   3.651  1.00 92.29           H  
ATOM   2606  O   ASP A 169      15.505  -4.048   2.008  1.00 92.29           O  
ATOM   2607  CG  ASP A 169      18.295  -4.281   3.710  1.00 92.29           C  
ATOM   2608  OD1 ASP A 169      18.474  -3.065   3.979  1.00 92.29           O  
ATOM   2609  OD2 ASP A 169      19.063  -4.971   3.004  1.00 92.29           O  
ATOM   2610  N   CYS A 170      14.668  -2.331   3.179  1.00 93.00           N  
ATOM   2611  H   CYS A 170      14.588  -1.932   4.103  1.00 93.00           H  
ATOM   2612  CA  CYS A 170      13.846  -1.774   2.123  1.00 93.00           C  
ATOM   2613  HA  CYS A 170      13.308  -0.929   2.553  1.00 93.00           H  
ATOM   2614  C   CYS A 170      12.708  -2.710   1.694  1.00 93.00           C  
ATOM   2615  CB  CYS A 170      14.750  -1.210   1.015  1.00 93.00           C  
ATOM   2616  HB2 CYS A 170      15.493  -1.961   0.746  1.00 93.00           H  
ATOM   2617  HB3 CYS A 170      14.149  -1.020   0.125  1.00 93.00           H  
ATOM   2618  O   CYS A 170      11.743  -2.854   2.448  1.00 93.00           O  
ATOM   2619  SG  CYS A 170      15.634   0.325   1.408  1.00 93.00           S  
ATOM   2620  N   MET A 171      12.698  -3.232   0.463  1.00 93.64           N  
ATOM   2621  H   MET A 171      13.532  -3.210  -0.106  1.00 93.64           H  
ATOM   2622  CA  MET A 171      11.464  -3.812  -0.067  1.00 93.64           C  
ATOM   2623  HA  MET A 171      11.002  -4.373   0.746  1.00 93.64           H  
ATOM   2624  C   MET A 171      11.590  -4.805  -1.216  1.00 93.64           C  
ATOM   2625  CB  MET A 171      10.501  -2.689  -0.486  1.00 93.64           C  
ATOM   2626  HB2 MET A 171       9.566  -3.197  -0.718  1.00 93.64           H  
ATOM   2627  HB3 MET A 171      10.314  -2.011   0.347  1.00 93.64           H  
ATOM   2628  O   MET A 171      12.380  -4.609  -2.144  1.00 93.64           O  
ATOM   2629  CG  MET A 171      10.825  -1.876  -1.732  1.00 93.64           C  
ATOM   2630  HG2 MET A 171      10.806  -2.580  -2.563  1.00 93.64           H  
ATOM   2631  HG3 MET A 171      10.004  -1.177  -1.892  1.00 93.64           H  
ATOM   2632  SD  MET A 171      12.366  -0.933  -1.798  1.00 93.64           S  
ATOM   2633  CE  MET A 171      12.021   0.332  -0.560  1.00 93.64           C  
ATOM   2634  HE1 MET A 171      12.853   1.034  -0.503  1.00 93.64           H  
ATOM   2635  HE2 MET A 171      11.100   0.853  -0.821  1.00 93.64           H  
ATOM   2636  HE3 MET A 171      11.913  -0.144   0.415  1.00 93.64           H  
ATOM   2637  N   ASP A 172      10.691  -5.790  -1.214  1.00 96.05           N  
ATOM   2638  H   ASP A 172      10.100  -5.911  -0.404  1.00 96.05           H  
ATOM   2639  CA  ASP A 172      10.373  -6.630  -2.373  1.00 96.05           C  
ATOM   2640  HA  ASP A 172      11.207  -6.607  -3.075  1.00 96.05           H  
ATOM   2641  C   ASP A 172       9.147  -6.109  -3.141  1.00 96.05           C  
ATOM   2642  CB  ASP A 172      10.196  -8.087  -1.933  1.00 96.05           C  
ATOM   2643  HB2 ASP A 172       9.916  -8.683  -2.802  1.00 96.05           H  
ATOM   2644  HB3 ASP A 172       9.386  -8.144  -1.206  1.00 96.05           H  
ATOM   2645  O   ASP A 172       9.007  -6.360  -4.335  1.00 96.05           O  
ATOM   2646  CG  ASP A 172      11.480  -8.679  -1.343  1.00 96.05           C  
ATOM   2647  OD1 ASP A 172      12.578  -8.313  -1.821  1.00 96.05           O  
ATOM   2648  OD2 ASP A 172      11.369  -9.487  -0.401  1.00 96.05           O  
ATOM   2649  N   SER A 173       8.308  -5.284  -2.518  1.00 97.22           N  
ATOM   2650  H   SER A 173       8.361  -5.198  -1.513  1.00 97.22           H  
ATOM   2651  CA  SER A 173       7.260  -4.525  -3.203  1.00 97.22           C  
ATOM   2652  HA  SER A 173       7.537  -4.403  -4.250  1.00 97.22           H  
ATOM   2653  C   SER A 173       7.097  -3.126  -2.616  1.00 97.22           C  
ATOM   2654  CB  SER A 173       5.929  -5.280  -3.161  1.00 97.22           C  
ATOM   2655  HB2 SER A 173       5.159  -4.681  -3.648  1.00 97.22           H  
ATOM   2656  HB3 SER A 173       6.027  -6.221  -3.702  1.00 97.22           H  
ATOM   2657  O   SER A 173       7.417  -2.867  -1.460  1.00 97.22           O  
ATOM   2658  OG  SER A 173       5.542  -5.541  -1.830  1.00 97.22           O  
ATOM   2659  HG  SER A 173       5.968  -6.369  -1.596  1.00 97.22           H  
ATOM   2660  N   ASN A 174       6.598  -2.187  -3.415  1.00 96.95           N  
ATOM   2661  H   ASN A 174       6.364  -2.449  -4.362  1.00 96.95           H  
ATOM   2662  CA  ASN A 174       6.192  -0.873  -2.928  1.00 96.95           C  
ATOM   2663  HA  ASN A 174       5.877  -0.961  -1.888  1.00 96.95           H  
ATOM   2664  C   ASN A 174       4.998  -0.370  -3.732  1.00 96.95           C  
ATOM   2665  CB  ASN A 174       7.377   0.104  -2.982  1.00 96.95           C  
ATOM   2666  HB2 ASN A 174       8.192  -0.302  -2.384  1.00 96.95           H  
ATOM   2667  HB3 ASN A 174       7.712   0.221  -4.012  1.00 96.95           H  
ATOM   2668  O   ASN A 174       5.157   0.286  -4.765  1.00 96.95           O  
ATOM   2669  CG  ASN A 174       7.029   1.467  -2.411  1.00 96.95           C  
ATOM   2670  ND2 ASN A 174       7.919   2.419  -2.550  1.00 96.95           N  
ATOM   2671 HD21 ASN A 174       7.691   3.304  -2.120  1.00 96.95           H  
ATOM   2672 HD22 ASN A 174       8.758   2.263  -3.091  1.00 96.95           H  
ATOM   2673  OD1 ASN A 174       5.971   1.699  -1.848  1.00 96.95           O  
ATOM   2674  N   LEU A 175       3.796  -0.646  -3.226  1.00 97.79           N  
ATOM   2675  H   LEU A 175       3.737  -1.185  -2.374  1.00 97.79           H  
ATOM   2676  CA  LEU A 175       2.551  -0.173  -3.832  1.00 97.79           C  
ATOM   2677  HA  LEU A 175       2.670  -0.242  -4.913  1.00 97.79           H  
ATOM   2678  C   LEU A 175       2.267   1.310  -3.513  1.00 97.79           C  
ATOM   2679  CB  LEU A 175       1.386  -1.101  -3.465  1.00 97.79           C  
ATOM   2680  HB2 LEU A 175       0.499  -0.760  -3.998  1.00 97.79           H  
ATOM   2681  HB3 LEU A 175       1.187  -1.015  -2.397  1.00 97.79           H  
ATOM   2682  O   LEU A 175       1.291   1.886  -3.977  1.00 97.79           O  
ATOM   2683  CG  LEU A 175       1.613  -2.583  -3.818  1.00 97.79           C  
ATOM   2684  HG  LEU A 175       2.432  -2.979  -3.217  1.00 97.79           H  
ATOM   2685  CD1 LEU A 175       0.355  -3.369  -3.475  1.00 97.79           C  
ATOM   2686 HD11 LEU A 175       0.538  -4.426  -3.667  1.00 97.79           H  
ATOM   2687 HD12 LEU A 175      -0.488  -3.025  -4.075  1.00 97.79           H  
ATOM   2688 HD13 LEU A 175       0.122  -3.248  -2.417  1.00 97.79           H  
ATOM   2689  CD2 LEU A 175       1.937  -2.809  -5.298  1.00 97.79           C  
ATOM   2690 HD21 LEU A 175       2.928  -2.417  -5.530  1.00 97.79           H  
ATOM   2691 HD22 LEU A 175       1.193  -2.316  -5.923  1.00 97.79           H  
ATOM   2692 HD23 LEU A 175       1.936  -3.877  -5.520  1.00 97.79           H  
ATOM   2693  N   ASN A 176       3.141   1.988  -2.776  1.00 97.77           N  
ATOM   2694  H   ASN A 176       3.927   1.499  -2.373  1.00 97.77           H  
ATOM   2695  CA  ASN A 176       3.045   3.427  -2.538  1.00 97.77           C  
ATOM   2696  HA  ASN A 176       2.096   3.804  -2.919  1.00 97.77           H  
ATOM   2697  C   ASN A 176       4.110   4.221  -3.313  1.00 97.77           C  
ATOM   2698  CB  ASN A 176       3.012   3.648  -1.022  1.00 97.77           C  
ATOM   2699  HB2 ASN A 176       3.843   3.116  -0.559  1.00 97.77           H  
ATOM   2700  HB3 ASN A 176       3.128   4.709  -0.799  1.00 97.77           H  
ATOM   2701  O   ASN A 176       4.186   5.440  -3.178  1.00 97.77           O  
ATOM   2702  CG  ASN A 176       1.703   3.177  -0.397  1.00 97.77           C  
ATOM   2703  ND2 ASN A 176       1.678   3.038   0.904  1.00 97.77           N  
ATOM   2704 HD21 ASN A 176       0.818   2.719   1.326  1.00 97.77           H  
ATOM   2705 HD22 ASN A 176       2.528   3.189   1.429  1.00 97.77           H  
ATOM   2706  OD1 ASN A 176       0.690   2.963  -1.048  1.00 97.77           O  
ATOM   2707  N   GLY A 177       4.889   3.560  -4.178  1.00 96.15           N  
ATOM   2708  H   GLY A 177       4.784   2.557  -4.234  1.00 96.15           H  
ATOM   2709  CA  GLY A 177       5.889   4.191  -5.042  1.00 96.15           C  
ATOM   2710  HA2 GLY A 177       6.578   4.766  -4.423  1.00 96.15           H  
ATOM   2711  HA3 GLY A 177       6.460   3.414  -5.549  1.00 96.15           H  
ATOM   2712  C   GLY A 177       5.294   5.128  -6.101  1.00 96.15           C  
ATOM   2713  O   GLY A 177       4.080   5.258  -6.259  1.00 96.15           O  
ATOM   2714  N   ARG A 178       6.144   5.823  -6.857  1.00 95.56           N  
ATOM   2715  H   ARG A 178       7.125   5.591  -6.799  1.00 95.56           H  
ATOM   2716  CA  ARG A 178       5.699   6.766  -7.900  1.00 95.56           C  
ATOM   2717  HA  ARG A 178       4.744   7.202  -7.606  1.00 95.56           H  
ATOM   2718  C   ARG A 178       5.464   6.047  -9.227  1.00 95.56           C  
ATOM   2719  CB  ARG A 178       6.720   7.900  -8.033  1.00 95.56           C  
ATOM   2720  HB2 ARG A 178       6.472   8.504  -8.906  1.00 95.56           H  
ATOM   2721  HB3 ARG A 178       7.713   7.473  -8.174  1.00 95.56           H  
ATOM   2722  O   ARG A 178       6.073   5.020  -9.485  1.00 95.56           O  
ATOM   2723  CG  ARG A 178       6.703   8.808  -6.794  1.00 95.56           C  
ATOM   2724  HG2 ARG A 178       6.884   8.228  -5.889  1.00 95.56           H  
ATOM   2725  HG3 ARG A 178       5.723   9.278  -6.711  1.00 95.56           H  
ATOM   2726  CD  ARG A 178       7.764   9.903  -6.907  1.00 95.56           C  
ATOM   2727  HD2 ARG A 178       7.649  10.416  -7.862  1.00 95.56           H  
ATOM   2728  HD3 ARG A 178       7.602  10.620  -6.102  1.00 95.56           H  
ATOM   2729  NE  ARG A 178       9.107   9.325  -6.778  1.00 95.56           N  
ATOM   2730  HE  ARG A 178       9.142   8.397  -6.380  1.00 95.56           H  
ATOM   2731  NH1 ARG A 178      10.344  11.147  -7.444  1.00 95.56           N  
ATOM   2732 HH11 ARG A 178      11.205  11.653  -7.288  1.00 95.56           H  
ATOM   2733 HH12 ARG A 178       9.478  11.648  -7.576  1.00 95.56           H  
ATOM   2734  NH2 ARG A 178      11.333   9.290  -6.685  1.00 95.56           N  
ATOM   2735 HH21 ARG A 178      11.248   8.426  -6.170  1.00 95.56           H  
ATOM   2736 HH22 ARG A 178      12.248   9.565  -7.013  1.00 95.56           H  
ATOM   2737  CZ  ARG A 178      10.253   9.931  -6.983  1.00 95.56           C  
ATOM   2738  N   PHE A 179       4.656   6.618 -10.115  1.00 95.25           N  
ATOM   2739  H   PHE A 179       4.165   7.466  -9.869  1.00 95.25           H  
ATOM   2740  CA  PHE A 179       4.532   6.129 -11.494  1.00 95.25           C  
ATOM   2741  HA  PHE A 179       4.524   5.039 -11.488  1.00 95.25           H  
ATOM   2742  C   PHE A 179       5.745   6.559 -12.336  1.00 95.25           C  
ATOM   2743  CB  PHE A 179       3.197   6.590 -12.086  1.00 95.25           C  
ATOM   2744  HB2 PHE A 179       3.096   7.670 -11.972  1.00 95.25           H  
ATOM   2745  HB3 PHE A 179       3.195   6.374 -13.154  1.00 95.25           H  
ATOM   2746  O   PHE A 179       5.664   7.473 -13.153  1.00 95.25           O  
ATOM   2747  CG  PHE A 179       2.002   5.892 -11.475  1.00 95.25           C  
ATOM   2748  CD1 PHE A 179       1.684   4.583 -11.879  1.00 95.25           C  
ATOM   2749  HD1 PHE A 179       2.293   4.069 -12.608  1.00 95.25           H  
ATOM   2750  CD2 PHE A 179       1.204   6.542 -10.517  1.00 95.25           C  
ATOM   2751  HD2 PHE A 179       1.452   7.547 -10.209  1.00 95.25           H  
ATOM   2752  CE1 PHE A 179       0.552   3.942 -11.354  1.00 95.25           C  
ATOM   2753  HE1 PHE A 179       0.301   2.943 -11.680  1.00 95.25           H  
ATOM   2754  CE2 PHE A 179       0.063   5.899 -10.000  1.00 95.25           C  
ATOM   2755  HE2 PHE A 179      -0.588   6.398  -9.297  1.00 95.25           H  
ATOM   2756  CZ  PHE A 179      -0.270   4.607 -10.434  1.00 95.25           C  
ATOM   2757  HZ  PHE A 179      -1.164   4.120 -10.073  1.00 95.25           H  
ATOM   2758  N   VAL A 180       6.905   5.950 -12.079  1.00 94.37           N  
ATOM   2759  H   VAL A 180       6.899   5.206 -11.395  1.00 94.37           H  
ATOM   2760  CA  VAL A 180       8.181   6.252 -12.748  1.00 94.37           C  
ATOM   2761  HA  VAL A 180       7.964   6.763 -13.686  1.00 94.37           H  
ATOM   2762  C   VAL A 180       8.932   4.972 -13.100  1.00 94.37           C  
ATOM   2763  CB  VAL A 180       9.088   7.182 -11.908  1.00 94.37           C  
ATOM   2764  HB  VAL A 180      10.004   7.352 -12.473  1.00 94.37           H  
ATOM   2765  O   VAL A 180       8.944   4.023 -12.320  1.00 94.37           O  
ATOM   2766  CG1 VAL A 180       8.442   8.554 -11.679  1.00 94.37           C  
ATOM   2767 HG11 VAL A 180       9.147   9.224 -11.187  1.00 94.37           H  
ATOM   2768 HG12 VAL A 180       7.550   8.450 -11.062  1.00 94.37           H  
ATOM   2769 HG13 VAL A 180       8.151   8.983 -12.638  1.00 94.37           H  
ATOM   2770  CG2 VAL A 180       9.489   6.602 -10.543  1.00 94.37           C  
ATOM   2771 HG21 VAL A 180       8.600   6.326  -9.976  1.00 94.37           H  
ATOM   2772 HG22 VAL A 180      10.097   5.707 -10.681  1.00 94.37           H  
ATOM   2773 HG23 VAL A 180      10.068   7.331  -9.976  1.00 94.37           H  
ATOM   2774  N   THR A 181       9.610   4.973 -14.246  1.00 94.05           N  
ATOM   2775  H   THR A 181       9.533   5.766 -14.868  1.00 94.05           H  
ATOM   2776  CA  THR A 181      10.482   3.881 -14.704  1.00 94.05           C  
ATOM   2777  HA  THR A 181      10.417   3.050 -14.002  1.00 94.05           H  
ATOM   2778  C   THR A 181      11.948   4.324 -14.744  1.00 94.05           C  
ATOM   2779  CB  THR A 181      10.030   3.337 -16.069  1.00 94.05           C  
ATOM   2780  HB  THR A 181      10.692   2.524 -16.369  1.00 94.05           H  
ATOM   2781  O   THR A 181      12.280   5.504 -14.592  1.00 94.05           O  
ATOM   2782  CG2 THR A 181       8.595   2.818 -16.031  1.00 94.05           C  
ATOM   2783 HG21 THR A 181       8.367   2.316 -16.971  1.00 94.05           H  
ATOM   2784 HG22 THR A 181       8.501   2.090 -15.225  1.00 94.05           H  
ATOM   2785 HG23 THR A 181       7.891   3.635 -15.875  1.00 94.05           H  
ATOM   2786  OG1 THR A 181      10.074   4.358 -17.039  1.00 94.05           O  
ATOM   2787  HG1 THR A 181       9.837   3.930 -17.865  1.00 94.05           H  
ATOM   2788  N   GLY A 182      12.868   3.368 -14.875  1.00 91.84           N  
ATOM   2789  H   GLY A 182      12.532   2.417 -14.914  1.00 91.84           H  
ATOM   2790  CA  GLY A 182      14.310   3.592 -15.019  1.00 91.84           C  
ATOM   2791  HA2 GLY A 182      14.462   4.434 -15.694  1.00 91.84           H  
ATOM   2792  HA3 GLY A 182      14.751   2.707 -15.479  1.00 91.84           H  
ATOM   2793  C   GLY A 182      15.070   3.888 -13.719  1.00 91.84           C  
ATOM   2794  O   GLY A 182      16.294   3.726 -13.679  1.00 91.84           O  
ATOM   2795  N   LYS A 183      14.379   4.263 -12.635  1.00 90.20           N  
ATOM   2796  H   LYS A 183      13.377   4.345 -12.740  1.00 90.20           H  
ATOM   2797  CA  LYS A 183      14.978   4.522 -11.315  1.00 90.20           C  
ATOM   2798  HA  LYS A 183      16.053   4.655 -11.438  1.00 90.20           H  
ATOM   2799  C   LYS A 183      14.767   3.344 -10.373  1.00 90.20           C  
ATOM   2800  CB  LYS A 183      14.417   5.809 -10.703  1.00 90.20           C  
ATOM   2801  HB2 LYS A 183      14.825   5.915  -9.698  1.00 90.20           H  
ATOM   2802  HB3 LYS A 183      13.332   5.738 -10.634  1.00 90.20           H  
ATOM   2803  O   LYS A 183      13.635   2.940 -10.128  1.00 90.20           O  
ATOM   2804  CG  LYS A 183      14.793   7.047 -11.527  1.00 90.20           C  
ATOM   2805  HG2 LYS A 183      15.866   7.050 -11.716  1.00 90.20           H  
ATOM   2806  HG3 LYS A 183      14.262   7.029 -12.479  1.00 90.20           H  
ATOM   2807  CD  LYS A 183      14.418   8.313 -10.756  1.00 90.20           C  
ATOM   2808  HD2 LYS A 183      13.354   8.281 -10.521  1.00 90.20           H  
ATOM   2809  HD3 LYS A 183      15.000   8.342  -9.834  1.00 90.20           H  
ATOM   2810  CE  LYS A 183      14.724   9.566 -11.574  1.00 90.20           C  
ATOM   2811  HE2 LYS A 183      15.786   9.573 -11.821  1.00 90.20           H  
ATOM   2812  HE3 LYS A 183      14.164   9.513 -12.508  1.00 90.20           H  
ATOM   2813  NZ  LYS A 183      14.357  10.790 -10.823  1.00 90.20           N  
ATOM   2814  HZ1 LYS A 183      14.557  11.613 -11.373  1.00 90.20           H  
ATOM   2815  HZ2 LYS A 183      14.875  10.839  -9.957  1.00 90.20           H  
ATOM   2816  HZ3 LYS A 183      13.369  10.777 -10.613  1.00 90.20           H  
ATOM   2817  N   TRP A 184      15.862   2.834  -9.809  1.00 90.16           N  
ATOM   2818  H   TRP A 184      16.757   3.255 -10.013  1.00 90.16           H  
ATOM   2819  CA  TRP A 184      15.832   1.632  -8.976  1.00 90.16           C  
ATOM   2820  HA  TRP A 184      15.416   0.831  -9.587  1.00 90.16           H  
ATOM   2821  C   TRP A 184      14.912   1.800  -7.750  1.00 90.16           C  
ATOM   2822  CB  TRP A 184      17.255   1.204  -8.616  1.00 90.16           C  
ATOM   2823  HB2 TRP A 184      17.698   1.954  -7.960  1.00 90.16           H  
ATOM   2824  HB3 TRP A 184      17.854   1.164  -9.526  1.00 90.16           H  
ATOM   2825  O   TRP A 184      15.123   2.648  -6.885  1.00 90.16           O  
ATOM   2826  CG  TRP A 184      17.336  -0.131  -7.946  1.00 90.16           C  
ATOM   2827  CD1 TRP A 184      17.461  -1.334  -8.555  1.00 90.16           C  
ATOM   2828  HD1 TRP A 184      17.510  -1.483  -9.624  1.00 90.16           H  
ATOM   2829  CD2 TRP A 184      17.328  -0.413  -6.517  1.00 90.16           C  
ATOM   2830  CE2 TRP A 184      17.395  -1.826  -6.331  1.00 90.16           C  
ATOM   2831  CE3 TRP A 184      17.341   0.389  -5.361  1.00 90.16           C  
ATOM   2832  HE3 TRP A 184      17.345   1.465  -5.458  1.00 90.16           H  
ATOM   2833  NE1 TRP A 184      17.521  -2.336  -7.602  1.00 90.16           N  
ATOM   2834  HE1 TRP A 184      17.764  -3.297  -7.794  1.00 90.16           H  
ATOM   2835  CH2 TRP A 184      17.447  -1.596  -3.931  1.00 90.16           C  
ATOM   2836  HH2 TRP A 184      17.551  -2.034  -2.950  1.00 90.16           H  
ATOM   2837  CZ2 TRP A 184      17.397  -2.421  -5.064  1.00 90.16           C  
ATOM   2838  HZ2 TRP A 184      17.449  -3.495  -4.956  1.00 90.16           H  
ATOM   2839  CZ3 TRP A 184      17.485  -0.201  -4.094  1.00 90.16           C  
ATOM   2840  HZ3 TRP A 184      17.664   0.427  -3.234  1.00 90.16           H  
ATOM   2841  N   GLY A 185      13.850   1.000  -7.782  1.00 87.90           N  
ATOM   2842  H   GLY A 185      13.812   0.411  -8.603  1.00 87.90           H  
ATOM   2843  CA  GLY A 185      12.685   0.839  -6.924  1.00 87.90           C  
ATOM   2844  HA2 GLY A 185      11.926   0.358  -7.541  1.00 87.90           H  
ATOM   2845  HA3 GLY A 185      12.879   0.119  -6.129  1.00 87.90           H  
ATOM   2846  C   GLY A 185      12.028   2.119  -6.421  1.00 87.90           C  
ATOM   2847  O   GLY A 185      11.508   2.131  -5.308  1.00 87.90           O  
ATOM   2848  N   GLN A 186      12.062   3.189  -7.217  1.00 91.62           N  
ATOM   2849  H   GLN A 186      12.553   3.104  -8.095  1.00 91.62           H  
ATOM   2850  CA  GLN A 186      11.235   4.381  -6.984  1.00 91.62           C  
ATOM   2851  HA  GLN A 186      11.095   4.519  -5.912  1.00 91.62           H  
ATOM   2852  C   GLN A 186       9.827   4.238  -7.589  1.00 91.62           C  
ATOM   2853  CB  GLN A 186      11.940   5.627  -7.545  1.00 91.62           C  
ATOM   2854  HB2 GLN A 186      11.277   6.483  -7.418  1.00 91.62           H  
ATOM   2855  HB3 GLN A 186      12.129   5.490  -8.610  1.00 91.62           H  
ATOM   2856  O   GLN A 186       8.952   5.047  -7.275  1.00 91.62           O  
ATOM   2857  CG  GLN A 186      13.262   5.915  -6.816  1.00 91.62           C  
ATOM   2858  HG2 GLN A 186      13.078   5.950  -5.742  1.00 91.62           H  
ATOM   2859  HG3 GLN A 186      13.960   5.100  -7.008  1.00 91.62           H  
ATOM   2860  CD  GLN A 186      13.939   7.224  -7.220  1.00 91.62           C  
ATOM   2861  NE2 GLN A 186      15.166   7.425  -6.806  1.00 91.62           N  
ATOM   2862 HE21 GLN A 186      15.585   8.332  -6.952  1.00 91.62           H  
ATOM   2863 HE22 GLN A 186      15.576   6.759  -6.167  1.00 91.62           H  
ATOM   2864  OE1 GLN A 186      13.408   8.099  -7.892  1.00 91.62           O  
ATOM   2865  N   GLY A 187       9.643   3.241  -8.462  1.00 93.73           N  
ATOM   2866  H   GLY A 187      10.419   2.622  -8.649  1.00 93.73           H  
ATOM   2867  CA  GLY A 187       8.383   2.901  -9.113  1.00 93.73           C  
ATOM   2868  HA2 GLY A 187       7.981   3.795  -9.590  1.00 93.73           H  
ATOM   2869  HA3 GLY A 187       8.573   2.180  -9.909  1.00 93.73           H  
ATOM   2870  C   GLY A 187       7.353   2.279  -8.165  1.00 93.73           C  
ATOM   2871  O   GLY A 187       7.702   1.808  -7.081  1.00 93.73           O  
ATOM   2872  N   LEU A 188       6.093   2.237  -8.596  1.00 95.61           N  
ATOM   2873  H   LEU A 188       5.886   2.670  -9.485  1.00 95.61           H  
ATOM   2874  CA  LEU A 188       5.050   1.389  -8.025  1.00 95.61           C  
ATOM   2875  HA  LEU A 188       5.066   1.471  -6.938  1.00 95.61           H  
ATOM   2876  C   LEU A 188       5.350  -0.055  -8.444  1.00 95.61           C  
ATOM   2877  CB  LEU A 188       3.696   1.880  -8.591  1.00 95.61           C  
ATOM   2878  HB2 LEU A 188       3.591   2.950  -8.413  1.00 95.61           H  
ATOM   2879  HB3 LEU A 188       3.684   1.728  -9.670  1.00 95.61           H  
ATOM   2880  O   LEU A 188       5.062  -0.404  -9.581  1.00 95.61           O  
ATOM   2881  CG  LEU A 188       2.478   1.148  -8.022  1.00 95.61           C  
ATOM   2882  HG  LEU A 188       2.667   0.075  -7.978  1.00 95.61           H  
ATOM   2883  CD1 LEU A 188       2.212   1.676  -6.638  1.00 95.61           C  
ATOM   2884 HD11 LEU A 188       1.967   2.738  -6.671  1.00 95.61           H  
ATOM   2885 HD12 LEU A 188       3.097   1.542  -6.017  1.00 95.61           H  
ATOM   2886 HD13 LEU A 188       1.362   1.123  -6.240  1.00 95.61           H  
ATOM   2887  CD2 LEU A 188       1.202   1.402  -8.826  1.00 95.61           C  
ATOM   2888 HD21 LEU A 188       0.402   0.762  -8.455  1.00 95.61           H  
ATOM   2889 HD22 LEU A 188       0.899   2.445  -8.733  1.00 95.61           H  
ATOM   2890 HD23 LEU A 188       1.368   1.196  -9.883  1.00 95.61           H  
ATOM   2891  N   PHE A 189       5.986  -0.877  -7.610  1.00 94.63           N  
ATOM   2892  H   PHE A 189       6.171  -0.578  -6.663  1.00 94.63           H  
ATOM   2893  CA  PHE A 189       6.605  -2.113  -8.112  1.00 94.63           C  
ATOM   2894  HA  PHE A 189       6.183  -2.348  -9.089  1.00 94.63           H  
ATOM   2895  C   PHE A 189       6.323  -3.350  -7.258  1.00 94.63           C  
ATOM   2896  CB  PHE A 189       8.105  -1.872  -8.358  1.00 94.63           C  
ATOM   2897  HB2 PHE A 189       8.259  -0.841  -8.674  1.00 94.63           H  
ATOM   2898  HB3 PHE A 189       8.432  -2.482  -9.200  1.00 94.63           H  
ATOM   2899  O   PHE A 189       6.058  -3.264  -6.057  1.00 94.63           O  
ATOM   2900  CG  PHE A 189       9.020  -2.180  -7.195  1.00 94.63           C  
ATOM   2901  CD1 PHE A 189       9.379  -1.168  -6.290  1.00 94.63           C  
ATOM   2902  HD1 PHE A 189       8.963  -0.177  -6.396  1.00 94.63           H  
ATOM   2903  CD2 PHE A 189       9.537  -3.479  -7.036  1.00 94.63           C  
ATOM   2904  HD2 PHE A 189       9.255  -4.263  -7.724  1.00 94.63           H  
ATOM   2905  CE1 PHE A 189      10.289  -1.439  -5.255  1.00 94.63           C  
ATOM   2906  HE1 PHE A 189      10.569  -0.659  -4.563  1.00 94.63           H  
ATOM   2907  CE2 PHE A 189      10.432  -3.754  -5.994  1.00 94.63           C  
ATOM   2908  HE2 PHE A 189      10.821  -4.754  -5.869  1.00 94.63           H  
ATOM   2909  CZ  PHE A 189      10.834  -2.730  -5.127  1.00 94.63           C  
ATOM   2910  HZ  PHE A 189      11.570  -2.951  -4.368  1.00 94.63           H  
ATOM   2911  N   TRP A 190       6.431  -4.505  -7.909  1.00 97.46           N  
ATOM   2912  H   TRP A 190       6.681  -4.467  -8.887  1.00 97.46           H  
ATOM   2913  CA  TRP A 190       6.311  -5.839  -7.333  1.00 97.46           C  
ATOM   2914  HA  TRP A 190       6.393  -5.801  -6.247  1.00 97.46           H  
ATOM   2915  C   TRP A 190       7.450  -6.689  -7.899  1.00 97.46           C  
ATOM   2916  CB  TRP A 190       4.933  -6.385  -7.713  1.00 97.46           C  
ATOM   2917  HB2 TRP A 190       4.184  -5.646  -7.429  1.00 97.46           H  
ATOM   2918  HB3 TRP A 190       4.861  -6.503  -8.794  1.00 97.46           H  
ATOM   2919  O   TRP A 190       7.444  -6.987  -9.093  1.00 97.46           O  
ATOM   2920  CG  TRP A 190       4.568  -7.662  -7.043  1.00 97.46           C  
ATOM   2921  CD1 TRP A 190       4.909  -8.910  -7.435  1.00 97.46           C  
ATOM   2922  HD1 TRP A 190       5.520  -9.163  -8.289  1.00 97.46           H  
ATOM   2923  CD2 TRP A 190       3.795  -7.818  -5.818  1.00 97.46           C  
ATOM   2924  CE2 TRP A 190       3.657  -9.207  -5.548  1.00 97.46           C  
ATOM   2925  CE3 TRP A 190       3.197  -6.921  -4.908  1.00 97.46           C  
ATOM   2926  HE3 TRP A 190       3.290  -5.858  -5.075  1.00 97.46           H  
ATOM   2927  NE1 TRP A 190       4.364  -9.817  -6.553  1.00 97.46           N  
ATOM   2928  HE1 TRP A 190       4.504 -10.817  -6.596  1.00 97.46           H  
ATOM   2929  CH2 TRP A 190       2.327  -8.779  -3.583  1.00 97.46           C  
ATOM   2930  HH2 TRP A 190       1.750  -9.139  -2.744  1.00 97.46           H  
ATOM   2931  CZ2 TRP A 190       2.928  -9.695  -4.456  1.00 97.46           C  
ATOM   2932  HZ2 TRP A 190       2.813 -10.758  -4.307  1.00 97.46           H  
ATOM   2933  CZ3 TRP A 190       2.476  -7.397  -3.798  1.00 97.46           C  
ATOM   2934  HZ3 TRP A 190       2.026  -6.698  -3.108  1.00 97.46           H  
ATOM   2935  N   ARG A 191       8.479  -6.994  -7.095  1.00 96.08           N  
ATOM   2936  H   ARG A 191       8.396  -6.787  -6.110  1.00 96.08           H  
ATOM   2937  CA  ARG A 191       9.803  -7.439  -7.577  1.00 96.08           C  
ATOM   2938  HA  ARG A 191      10.275  -6.611  -8.106  1.00 96.08           H  
ATOM   2939  C   ARG A 191       9.734  -8.587  -8.575  1.00 96.08           C  
ATOM   2940  CB  ARG A 191      10.675  -7.829  -6.373  1.00 96.08           C  
ATOM   2941  HB2 ARG A 191      10.158  -8.583  -5.780  1.00 96.08           H  
ATOM   2942  HB3 ARG A 191      10.826  -6.941  -5.760  1.00 96.08           H  
ATOM   2943  O   ARG A 191      10.364  -8.491  -9.624  1.00 96.08           O  
ATOM   2944  CG  ARG A 191      12.064  -8.358  -6.749  1.00 96.08           C  
ATOM   2945  HG2 ARG A 191      11.961  -9.291  -7.303  1.00 96.08           H  
ATOM   2946  HG3 ARG A 191      12.582  -7.631  -7.375  1.00 96.08           H  
ATOM   2947  CD  ARG A 191      12.898  -8.644  -5.496  1.00 96.08           C  
ATOM   2948  HD2 ARG A 191      12.336  -9.313  -4.845  1.00 96.08           H  
ATOM   2949  HD3 ARG A 191      13.803  -9.162  -5.813  1.00 96.08           H  
ATOM   2950  NE  ARG A 191      13.257  -7.416  -4.749  1.00 96.08           N  
ATOM   2951  HE  ARG A 191      12.611  -6.641  -4.793  1.00 96.08           H  
ATOM   2952  NH1 ARG A 191      14.953  -8.359  -3.530  1.00 96.08           N  
ATOM   2953 HH11 ARG A 191      15.296  -8.385  -2.580  1.00 96.08           H  
ATOM   2954 HH12 ARG A 191      14.622  -9.243  -3.890  1.00 96.08           H  
ATOM   2955  NH2 ARG A 191      14.350  -6.274  -3.093  1.00 96.08           N  
ATOM   2956 HH21 ARG A 191      13.551  -5.666  -2.983  1.00 96.08           H  
ATOM   2957 HH22 ARG A 191      14.916  -6.370  -2.262  1.00 96.08           H  
ATOM   2958  CZ  ARG A 191      14.185  -7.347  -3.809  1.00 96.08           C  
ATOM   2959  N   ASP A 192       8.957  -9.619  -8.281  1.00 95.57           N  
ATOM   2960  H   ASP A 192       8.500  -9.644  -7.380  1.00 95.57           H  
ATOM   2961  CA  ASP A 192       8.891 -10.824  -9.116  1.00 95.57           C  
ATOM   2962  HA  ASP A 192       9.891 -11.044  -9.492  1.00 95.57           H  
ATOM   2963  C   ASP A 192       7.985 -10.671 -10.348  1.00 95.57           C  
ATOM   2964  CB  ASP A 192       8.466 -12.002  -8.243  1.00 95.57           C  
ATOM   2965  HB2 ASP A 192       8.423 -12.909  -8.847  1.00 95.57           H  
ATOM   2966  HB3 ASP A 192       7.475 -11.788  -7.843  1.00 95.57           H  
ATOM   2967  O   ASP A 192       7.863 -11.590 -11.155  1.00 95.57           O  
ATOM   2968  CG  ASP A 192       9.459 -12.226  -7.105  1.00 95.57           C  
ATOM   2969  OD1 ASP A 192      10.664 -12.378  -7.411  1.00 95.57           O  
ATOM   2970  OD2 ASP A 192       9.012 -12.153  -5.940  1.00 95.57           O  
ATOM   2971  N   LEU A 193       7.354  -9.503 -10.507  1.00 95.65           N  
ATOM   2972  H   LEU A 193       7.520  -8.792  -9.809  1.00 95.65           H  
ATOM   2973  CA  LEU A 193       6.511  -9.158 -11.647  1.00 95.65           C  
ATOM   2974  HA  LEU A 193       6.406 -10.034 -12.287  1.00 95.65           H  
ATOM   2975  C   LEU A 193       7.142  -8.057 -12.508  1.00 95.65           C  
ATOM   2976  CB  LEU A 193       5.118  -8.782 -11.112  1.00 95.65           C  
ATOM   2977  HB2 LEU A 193       4.697  -9.647 -10.601  1.00 95.65           H  
ATOM   2978  HB3 LEU A 193       5.234  -7.979 -10.384  1.00 95.65           H  
ATOM   2979  O   LEU A 193       7.357  -8.247 -13.699  1.00 95.65           O  
ATOM   2980  CG  LEU A 193       4.128  -8.307 -12.185  1.00 95.65           C  
ATOM   2981  HG  LEU A 193       4.508  -7.400 -12.656  1.00 95.65           H  
ATOM   2982  CD1 LEU A 193       3.903  -9.370 -13.257  1.00 95.65           C  
ATOM   2983 HD11 LEU A 193       3.552 -10.296 -12.803  1.00 95.65           H  
ATOM   2984 HD12 LEU A 193       3.159  -9.001 -13.963  1.00 95.65           H  
ATOM   2985 HD13 LEU A 193       4.826  -9.556 -13.806  1.00 95.65           H  
ATOM   2986  CD2 LEU A 193       2.784  -7.977 -11.536  1.00 95.65           C  
ATOM   2987 HD21 LEU A 193       2.117  -7.535 -12.277  1.00 95.65           H  
ATOM   2988 HD22 LEU A 193       2.929  -7.269 -10.720  1.00 95.65           H  
ATOM   2989 HD23 LEU A 193       2.330  -8.885 -11.137  1.00 95.65           H  
ATOM   2990  N   THR A 194       7.447  -6.905 -11.912  1.00 95.48           N  
ATOM   2991  H   THR A 194       7.276  -6.825 -10.920  1.00 95.48           H  
ATOM   2992  CA  THR A 194       7.954  -5.713 -12.612  1.00 95.48           C  
ATOM   2993  HA  THR A 194       7.651  -5.750 -13.658  1.00 95.48           H  
ATOM   2994  C   THR A 194       9.478  -5.602 -12.590  1.00 95.48           C  
ATOM   2995  CB  THR A 194       7.364  -4.439 -11.986  1.00 95.48           C  
ATOM   2996  HB  THR A 194       7.736  -3.566 -12.522  1.00 95.48           H  
ATOM   2997  O   THR A 194      10.052  -4.691 -13.189  1.00 95.48           O  
ATOM   2998  CG2 THR A 194       5.841  -4.425 -12.025  1.00 95.48           C  
ATOM   2999 HG21 THR A 194       5.495  -3.421 -11.780  1.00 95.48           H  
ATOM   3000 HG22 THR A 194       5.434  -5.140 -11.310  1.00 95.48           H  
ATOM   3001 HG23 THR A 194       5.501  -4.687 -13.027  1.00 95.48           H  
ATOM   3002  OG1 THR A 194       7.715  -4.336 -10.622  1.00 95.48           O  
ATOM   3003  HG1 THR A 194       8.671  -4.285 -10.558  1.00 95.48           H  
ATOM   3004  N   GLY A 195      10.165  -6.436 -11.807  1.00 94.68           N  
ATOM   3005  H   GLY A 195       9.675  -7.183 -11.335  1.00 94.68           H  
ATOM   3006  CA  GLY A 195      11.523  -6.127 -11.370  1.00 94.68           C  
ATOM   3007  HA2 GLY A 195      12.156  -6.000 -12.248  1.00 94.68           H  
ATOM   3008  HA3 GLY A 195      11.920  -6.951 -10.777  1.00 94.68           H  
ATOM   3009  C   GLY A 195      11.559  -4.845 -10.532  1.00 94.68           C  
ATOM   3010  O   GLY A 195      10.546  -4.383 -10.005  1.00 94.68           O  
ATOM   3011  N   THR A 196      12.743  -4.245 -10.413  1.00 92.62           N  
ATOM   3012  H   THR A 196      13.551  -4.689 -10.824  1.00 92.62           H  
ATOM   3013  CA  THR A 196      12.965  -3.059  -9.570  1.00 92.62           C  
ATOM   3014  HA  THR A 196      12.100  -2.910  -8.923  1.00 92.62           H  
ATOM   3015  C   THR A 196      13.133  -1.763 -10.355  1.00 92.62           C  
ATOM   3016  CB  THR A 196      14.182  -3.251  -8.660  1.00 92.62           C  
ATOM   3017  HB  THR A 196      14.311  -2.362  -8.044  1.00 92.62           H  
ATOM   3018  O   THR A 196      13.453  -0.746  -9.759  1.00 92.62           O  
ATOM   3019  CG2 THR A 196      14.054  -4.452  -7.726  1.00 92.62           C  
ATOM   3020 HG21 THR A 196      14.891  -4.469  -7.028  1.00 92.62           H  
ATOM   3021 HG22 THR A 196      14.044  -5.382  -8.295  1.00 92.62           H  
ATOM   3022 HG23 THR A 196      13.127  -4.375  -7.158  1.00 92.62           H  
ATOM   3023  OG1 THR A 196      15.336  -3.435  -9.449  1.00 92.62           O  
ATOM   3024  HG1 THR A 196      16.068  -3.340  -8.836  1.00 92.62           H  
ATOM   3025  N   ARG A 197      12.997  -1.746 -11.681  1.00 94.06           N  
ATOM   3026  H   ARG A 197      12.719  -2.599 -12.144  1.00 94.06           H  
ATOM   3027  CA  ARG A 197      13.170  -0.514 -12.482  1.00 94.06           C  
ATOM   3028  HA  ARG A 197      13.337   0.340 -11.825  1.00 94.06           H  
ATOM   3029  C   ARG A 197      11.923  -0.105 -13.252  1.00 94.06           C  
ATOM   3030  CB  ARG A 197      14.386  -0.643 -13.406  1.00 94.06           C  
ATOM   3031  HB2 ARG A 197      14.307  -1.565 -13.982  1.00 94.06           H  
ATOM   3032  HB3 ARG A 197      14.387   0.192 -14.107  1.00 94.06           H  
ATOM   3033  O   ARG A 197      11.894   1.016 -13.751  1.00 94.06           O  
ATOM   3034  CG  ARG A 197      15.706  -0.620 -12.622  1.00 94.06           C  
ATOM   3035  HG2 ARG A 197      15.747  -1.463 -11.933  1.00 94.06           H  
ATOM   3036  HG3 ARG A 197      15.772   0.311 -12.059  1.00 94.06           H  
ATOM   3037  CD  ARG A 197      16.878  -0.707 -13.605  1.00 94.06           C  
ATOM   3038  HD2 ARG A 197      16.758   0.070 -14.360  1.00 94.06           H  
ATOM   3039  HD3 ARG A 197      16.827  -1.667 -14.118  1.00 94.06           H  
ATOM   3040  NE  ARG A 197      18.184  -0.594 -12.921  1.00 94.06           N  
ATOM   3041  HE  ARG A 197      18.428  -1.361 -12.311  1.00 94.06           H  
ATOM   3042  NH1 ARG A 197      18.930   1.342 -13.926  1.00 94.06           N  
ATOM   3043 HH11 ARG A 197      19.651   2.033 -14.076  1.00 94.06           H  
ATOM   3044 HH12 ARG A 197      18.026   1.468 -14.358  1.00 94.06           H  
ATOM   3045  NH2 ARG A 197      20.258   0.250 -12.509  1.00 94.06           N  
ATOM   3046 HH21 ARG A 197      20.460  -0.534 -11.904  1.00 94.06           H  
ATOM   3047 HH22 ARG A 197      20.974   0.940 -12.686  1.00 94.06           H  
ATOM   3048  CZ  ARG A 197      19.111   0.328 -13.124  1.00 94.06           C  
ATOM   3049  N   GLU A 198      10.914  -0.965 -13.294  1.00 95.57           N  
ATOM   3050  H   GLU A 198      10.989  -1.851 -12.816  1.00 95.57           H  
ATOM   3051  CA  GLU A 198       9.635  -0.680 -13.932  1.00 95.57           C  
ATOM   3052  HA  GLU A 198       9.730   0.217 -14.544  1.00 95.57           H  
ATOM   3053  C   GLU A 198       8.551  -0.371 -12.899  1.00 95.57           C  
ATOM   3054  CB  GLU A 198       9.234  -1.832 -14.871  1.00 95.57           C  
ATOM   3055  HB2 GLU A 198       9.034  -2.728 -14.283  1.00 95.57           H  
ATOM   3056  HB3 GLU A 198       8.306  -1.567 -15.376  1.00 95.57           H  
ATOM   3057  O   GLU A 198       8.749  -0.514 -11.690  1.00 95.57           O  
ATOM   3058  CG  GLU A 198      10.296  -2.144 -15.940  1.00 95.57           C  
ATOM   3059  HG2 GLU A 198      11.167  -2.587 -15.457  1.00 95.57           H  
ATOM   3060  HG3 GLU A 198       9.887  -2.882 -16.631  1.00 95.57           H  
ATOM   3061  CD  GLU A 198      10.713  -0.888 -16.722  1.00 95.57           C  
ATOM   3062  OE1 GLU A 198      11.931  -0.730 -16.971  1.00 95.57           O  
ATOM   3063  OE2 GLU A 198       9.831  -0.035 -16.979  1.00 95.57           O  
ATOM   3064  N   THR A 199       7.404   0.083 -13.397  1.00 96.11           N  
ATOM   3065  H   THR A 199       7.295   0.112 -14.401  1.00 96.11           H  
ATOM   3066  CA  THR A 199       6.238   0.437 -12.590  1.00 96.11           C  
ATOM   3067  HA  THR A 199       6.423   0.128 -11.561  1.00 96.11           H  
ATOM   3068  C   THR A 199       5.006  -0.313 -13.084  1.00 96.11           C  
ATOM   3069  CB  THR A 199       6.036   1.962 -12.571  1.00 96.11           C  
ATOM   3070  HB  THR A 199       6.991   2.420 -12.313  1.00 96.11           H  
ATOM   3071  O   THR A 199       4.806  -0.494 -14.285  1.00 96.11           O  
ATOM   3072  CG2 THR A 199       5.550   2.566 -13.887  1.00 96.11           C  
ATOM   3073 HG21 THR A 199       4.523   2.260 -14.091  1.00 96.11           H  
ATOM   3074 HG22 THR A 199       6.180   2.229 -14.710  1.00 96.11           H  
ATOM   3075 HG23 THR A 199       5.593   3.653 -13.825  1.00 96.11           H  
ATOM   3076  OG1 THR A 199       5.101   2.351 -11.597  1.00 96.11           O  
ATOM   3077  HG1 THR A 199       4.243   2.022 -11.876  1.00 96.11           H  
ATOM   3078  N   LEU A 200       4.155  -0.717 -12.149  1.00 97.54           N  
ATOM   3079  H   LEU A 200       4.423  -0.571 -11.187  1.00 97.54           H  
ATOM   3080  CA  LEU A 200       2.792  -1.162 -12.395  1.00 97.54           C  
ATOM   3081  HA  LEU A 200       2.803  -2.012 -13.077  1.00 97.54           H  
ATOM   3082  C   LEU A 200       1.987  -0.026 -13.045  1.00 97.54           C  
ATOM   3083  CB  LEU A 200       2.161  -1.582 -11.052  1.00 97.54           C  
ATOM   3084  HB2 LEU A 200       2.233  -0.735 -10.370  1.00 97.54           H  
ATOM   3085  HB3 LEU A 200       1.103  -1.794 -11.207  1.00 97.54           H  
ATOM   3086  O   LEU A 200       2.222   1.154 -12.768  1.00 97.54           O  
ATOM   3087  CG  LEU A 200       2.810  -2.793 -10.356  1.00 97.54           C  
ATOM   3088  HG  LEU A 200       3.887  -2.649 -10.266  1.00 97.54           H  
ATOM   3089  CD1 LEU A 200       2.245  -2.959  -8.949  1.00 97.54           C  
ATOM   3090 HD11 LEU A 200       2.511  -2.096  -8.338  1.00 97.54           H  
ATOM   3091 HD12 LEU A 200       2.670  -3.847  -8.481  1.00 97.54           H  
ATOM   3092 HD13 LEU A 200       1.160  -3.056  -8.991  1.00 97.54           H  
ATOM   3093  CD2 LEU A 200       2.552  -4.072 -11.140  1.00 97.54           C  
ATOM   3094 HD21 LEU A 200       3.131  -4.039 -12.063  1.00 97.54           H  
ATOM   3095 HD22 LEU A 200       1.492  -4.164 -11.379  1.00 97.54           H  
ATOM   3096 HD23 LEU A 200       2.874  -4.935 -10.558  1.00 97.54           H  
ATOM   3097  N   ASN A 201       1.010  -0.388 -13.876  1.00 96.91           N  
ATOM   3098  H   ASN A 201       0.849  -1.375 -14.015  1.00 96.91           H  
ATOM   3099  CA  ASN A 201       0.016   0.545 -14.411  1.00 96.91           C  
ATOM   3100  HA  ASN A 201       0.519   1.451 -14.750  1.00 96.91           H  
ATOM   3101  C   ASN A 201      -0.997   0.958 -13.337  1.00 96.91           C  
ATOM   3102  CB  ASN A 201      -0.725  -0.109 -15.589  1.00 96.91           C  
ATOM   3103  HB2 ASN A 201      -1.238  -1.006 -15.242  1.00 96.91           H  
ATOM   3104  HB3 ASN A 201      -1.479   0.585 -15.960  1.00 96.91           H  
ATOM   3105  O   ASN A 201      -1.456   2.094 -13.336  1.00 96.91           O  
ATOM   3106  CG  ASN A 201       0.180  -0.493 -16.739  1.00 96.91           C  
ATOM   3107  ND2 ASN A 201       0.643   0.466 -17.506  1.00 96.91           N  
ATOM   3108 HD21 ASN A 201       0.437   1.431 -17.291  1.00 96.91           H  
ATOM   3109 HD22 ASN A 201       1.293   0.194 -18.229  1.00 96.91           H  
ATOM   3110  OD1 ASN A 201       0.467  -1.654 -16.977  1.00 96.91           O  
ATOM   3111  N   SER A 202      -1.348   0.039 -12.436  1.00 97.04           N  
ATOM   3112  H   SER A 202      -0.956  -0.888 -12.513  1.00 97.04           H  
ATOM   3113  CA  SER A 202      -2.217   0.309 -11.290  1.00 97.04           C  
ATOM   3114  HA  SER A 202      -1.930   1.271 -10.867  1.00 97.04           H  
ATOM   3115  C   SER A 202      -2.053  -0.757 -10.209  1.00 97.04           C  
ATOM   3116  CB  SER A 202      -3.691   0.388 -11.726  1.00 97.04           C  
ATOM   3117  HB2 SER A 202      -3.803   1.169 -12.478  1.00 97.04           H  
ATOM   3118  HB3 SER A 202      -4.314   0.651 -10.870  1.00 97.04           H  
ATOM   3119  O   SER A 202      -1.650  -1.885 -10.502  1.00 97.04           O  
ATOM   3120  OG  SER A 202      -4.156  -0.838 -12.257  1.00 97.04           O  
ATOM   3121  HG  SER A 202      -4.121  -1.503 -11.566  1.00 97.04           H  
ATOM   3122  N   SER A 203      -2.431  -0.424  -8.978  1.00 97.65           N  
ATOM   3123  H   SER A 203      -2.774   0.513  -8.821  1.00 97.65           H  
ATOM   3124  CA  SER A 203      -2.547  -1.365  -7.863  1.00 97.65           C  
ATOM   3125  HA  SER A 203      -2.692  -2.368  -8.265  1.00 97.65           H  
ATOM   3126  C   SER A 203      -3.744  -1.025  -6.980  1.00 97.65           C  
ATOM   3127  CB  SER A 203      -1.277  -1.379  -7.007  1.00 97.65           C  
ATOM   3128  HB2 SER A 203      -0.405  -1.528  -7.643  1.00 97.65           H  
ATOM   3129  HB3 SER A 203      -1.339  -2.208  -6.302  1.00 97.65           H  
ATOM   3130  O   SER A 203      -4.076   0.148  -6.812  1.00 97.65           O  
ATOM   3131  OG  SER A 203      -1.146  -0.169  -6.281  1.00 97.65           O  
ATOM   3132  HG  SER A 203      -2.017   0.045  -5.940  1.00 97.65           H  
ATOM   3133  N   GLU A 204      -4.332  -2.032  -6.354  1.00 97.07           N  
ATOM   3134  H   GLU A 204      -4.048  -2.977  -6.572  1.00 97.07           H  
ATOM   3135  CA  GLU A 204      -5.358  -1.875  -5.331  1.00 97.07           C  
ATOM   3136  HA  GLU A 204      -5.282  -0.880  -4.892  1.00 97.07           H  
ATOM   3137  C   GLU A 204      -5.129  -2.905  -4.225  1.00 97.07           C  
ATOM   3138  CB  GLU A 204      -6.743  -2.020  -5.985  1.00 97.07           C  
ATOM   3139  HB2 GLU A 204      -6.883  -3.043  -6.333  1.00 97.07           H  
ATOM   3140  HB3 GLU A 204      -6.789  -1.356  -6.849  1.00 97.07           H  
ATOM   3141  O   GLU A 204      -5.010  -4.099  -4.503  1.00 97.07           O  
ATOM   3142  CG  GLU A 204      -7.883  -1.646  -5.036  1.00 97.07           C  
ATOM   3143  HG2 GLU A 204      -7.690  -0.646  -4.648  1.00 97.07           H  
ATOM   3144  HG3 GLU A 204      -7.906  -2.348  -4.202  1.00 97.07           H  
ATOM   3145  CD  GLU A 204      -9.237  -1.644  -5.757  1.00 97.07           C  
ATOM   3146  OE1 GLU A 204      -9.951  -2.670  -5.687  1.00 97.07           O  
ATOM   3147  OE2 GLU A 204      -9.573  -0.632  -6.412  1.00 97.07           O  
ATOM   3148  N   MET A 205      -5.082  -2.455  -2.972  1.00 98.14           N  
ATOM   3149  H   MET A 205      -5.209  -1.464  -2.823  1.00 98.14           H  
ATOM   3150  CA  MET A 205      -5.115  -3.340  -1.808  1.00 98.14           C  
ATOM   3151  HA  MET A 205      -4.934  -4.368  -2.120  1.00 98.14           H  
ATOM   3152  C   MET A 205      -6.491  -3.265  -1.170  1.00 98.14           C  
ATOM   3153  CB  MET A 205      -4.062  -2.981  -0.759  1.00 98.14           C  
ATOM   3154  HB2 MET A 205      -4.321  -2.022  -0.311  1.00 98.14           H  
ATOM   3155  HB3 MET A 205      -4.098  -3.732   0.031  1.00 98.14           H  
ATOM   3156  O   MET A 205      -7.019  -2.173  -0.932  1.00 98.14           O  
ATOM   3157  CG  MET A 205      -2.637  -2.906  -1.300  1.00 98.14           C  
ATOM   3158  HG2 MET A 205      -2.345  -3.877  -1.701  1.00 98.14           H  
ATOM   3159  HG3 MET A 205      -2.604  -2.180  -2.112  1.00 98.14           H  
ATOM   3160  SD  MET A 205      -1.437  -2.388  -0.046  1.00 98.14           S  
ATOM   3161  CE  MET A 205      -1.465  -3.809   1.084  1.00 98.14           C  
ATOM   3162  HE1 MET A 205      -2.289  -3.705   1.790  1.00 98.14           H  
ATOM   3163  HE2 MET A 205      -1.585  -4.732   0.516  1.00 98.14           H  
ATOM   3164  HE3 MET A 205      -0.526  -3.853   1.634  1.00 98.14           H  
ATOM   3165  N   LYS A 206      -7.054  -4.420  -0.834  1.00 96.09           N  
ATOM   3166  H   LYS A 206      -6.597  -5.283  -1.095  1.00 96.09           H  
ATOM   3167  CA  LYS A 206      -8.349  -4.504  -0.171  1.00 96.09           C  
ATOM   3168  HA  LYS A 206      -8.494  -3.590   0.407  1.00 96.09           H  
ATOM   3169  C   LYS A 206      -8.396  -5.654   0.821  1.00 96.09           C  
ATOM   3170  CB  LYS A 206      -9.453  -4.572  -1.233  1.00 96.09           C  
ATOM   3171  HB2 LYS A 206      -9.322  -3.743  -1.928  1.00 96.09           H  
ATOM   3172  HB3 LYS A 206     -10.419  -4.446  -0.743  1.00 96.09           H  
ATOM   3173  O   LYS A 206      -7.795  -6.700   0.597  1.00 96.09           O  
ATOM   3174  CG  LYS A 206      -9.447  -5.890  -2.020  1.00 96.09           C  
ATOM   3175  HG2 LYS A 206      -8.442  -6.108  -2.381  1.00 96.09           H  
ATOM   3176  HG3 LYS A 206      -9.741  -6.701  -1.354  1.00 96.09           H  
ATOM   3177  CD  LYS A 206     -10.418  -5.847  -3.200  1.00 96.09           C  
ATOM   3178  HD2 LYS A 206     -10.957  -6.792  -3.267  1.00 96.09           H  
ATOM   3179  HD3 LYS A 206     -11.138  -5.039  -3.073  1.00 96.09           H  
ATOM   3180  CE  LYS A 206      -9.617  -5.648  -4.479  1.00 96.09           C  
ATOM   3181  HE2 LYS A 206      -9.105  -6.578  -4.723  1.00 96.09           H  
ATOM   3182  HE3 LYS A 206      -8.864  -4.875  -4.323  1.00 96.09           H  
ATOM   3183  NZ  LYS A 206     -10.489  -5.243  -5.587  1.00 96.09           N  
ATOM   3184  HZ1 LYS A 206     -10.580  -4.237  -5.574  1.00 96.09           H  
ATOM   3185  HZ2 LYS A 206     -10.049  -5.457  -6.471  1.00 96.09           H  
ATOM   3186  HZ3 LYS A 206     -11.425  -5.622  -5.564  1.00 96.09           H  
ATOM   3187  N   MET A 207      -9.126  -5.454   1.908  1.00 95.67           N  
ATOM   3188  H   MET A 207      -9.638  -4.586   1.982  1.00 95.67           H  
ATOM   3189  CA  MET A 207      -9.272  -6.433   2.981  1.00 95.67           C  
ATOM   3190  HA  MET A 207      -8.734  -7.336   2.693  1.00 95.67           H  
ATOM   3191  C   MET A 207     -10.733  -6.822   3.172  1.00 95.67           C  
ATOM   3192  CB  MET A 207      -8.620  -5.917   4.270  1.00 95.67           C  
ATOM   3193  HB2 MET A 207      -8.606  -6.720   5.008  1.00 95.67           H  
ATOM   3194  HB3 MET A 207      -7.587  -5.642   4.057  1.00 95.67           H  
ATOM   3195  O   MET A 207     -11.631  -6.010   2.942  1.00 95.67           O  
ATOM   3196  CG  MET A 207      -9.345  -4.708   4.871  1.00 95.67           C  
ATOM   3197  HG2 MET A 207      -9.432  -3.928   4.114  1.00 95.67           H  
ATOM   3198  HG3 MET A 207     -10.349  -5.006   5.175  1.00 95.67           H  
ATOM   3199  SD  MET A 207      -8.493  -4.020   6.308  1.00 95.67           S  
ATOM   3200  CE  MET A 207      -9.651  -2.703   6.742  1.00 95.67           C  
ATOM   3201  HE1 MET A 207      -9.813  -2.051   5.884  1.00 95.67           H  
ATOM   3202  HE2 MET A 207      -9.239  -2.123   7.567  1.00 95.67           H  
ATOM   3203  HE3 MET A 207     -10.599  -3.146   7.050  1.00 95.67           H  
ATOM   3204  N   ARG A 208     -10.986  -8.059   3.589  1.00 92.59           N  
ATOM   3205  H   ARG A 208     -10.207  -8.686   3.735  1.00 92.59           H  
ATOM   3206  CA  ARG A 208     -12.341  -8.558   3.846  1.00 92.59           C  
ATOM   3207  HA  ARG A 208     -13.009  -7.713   4.013  1.00 92.59           H  
ATOM   3208  C   ARG A 208     -12.368  -9.417   5.094  1.00 92.59           C  
ATOM   3209  CB  ARG A 208     -12.843  -9.325   2.619  1.00 92.59           C  
ATOM   3210  HB2 ARG A 208     -12.909  -8.620   1.790  1.00 92.59           H  
ATOM   3211  HB3 ARG A 208     -12.134 -10.113   2.365  1.00 92.59           H  
ATOM   3212  O   ARG A 208     -11.461 -10.206   5.322  1.00 92.59           O  
ATOM   3213  CG  ARG A 208     -14.230  -9.940   2.821  1.00 92.59           C  
ATOM   3214  HG2 ARG A 208     -14.920  -9.172   3.172  1.00 92.59           H  
ATOM   3215  HG3 ARG A 208     -14.184 -10.742   3.557  1.00 92.59           H  
ATOM   3216  CD  ARG A 208     -14.756 -10.512   1.512  1.00 92.59           C  
ATOM   3217  HD2 ARG A 208     -15.813 -10.747   1.632  1.00 92.59           H  
ATOM   3218  HD3 ARG A 208     -14.643  -9.757   0.734  1.00 92.59           H  
ATOM   3219  NE  ARG A 208     -14.051 -11.739   1.120  1.00 92.59           N  
ATOM   3220  HE  ARG A 208     -13.344 -12.126   1.729  1.00 92.59           H  
ATOM   3221  NH1 ARG A 208     -15.017 -11.935  -0.923  1.00 92.59           N  
ATOM   3222 HH11 ARG A 208     -15.143 -12.464  -1.775  1.00 92.59           H  
ATOM   3223 HH12 ARG A 208     -15.494 -11.055  -0.790  1.00 92.59           H  
ATOM   3224  NH2 ARG A 208     -13.498 -13.436  -0.269  1.00 92.59           N  
ATOM   3225 HH21 ARG A 208     -13.382 -13.765  -1.216  1.00 92.59           H  
ATOM   3226 HH22 ARG A 208     -12.847 -13.681   0.464  1.00 92.59           H  
ATOM   3227  CZ  ARG A 208     -14.193 -12.370  -0.022  1.00 92.59           C  
ATOM   3228  N   TYR A 209     -13.436  -9.266   5.870  1.00 90.77           N  
ATOM   3229  H   TYR A 209     -14.126  -8.576   5.612  1.00 90.77           H  
ATOM   3230  CA  TYR A 209     -13.706 -10.108   7.028  1.00 90.77           C  
ATOM   3231  HA  TYR A 209     -12.947  -9.932   7.789  1.00 90.77           H  
ATOM   3232  C   TYR A 209     -13.709 -11.595   6.654  1.00 90.77           C  
ATOM   3233  CB  TYR A 209     -15.079  -9.729   7.586  1.00 90.77           C  
ATOM   3234  HB2 TYR A 209     -15.089  -8.662   7.811  1.00 90.77           H  
ATOM   3235  HB3 TYR A 209     -15.848  -9.920   6.837  1.00 90.77           H  
ATOM   3236  O   TYR A 209     -14.405 -11.995   5.716  1.00 90.77           O  
ATOM   3237  CG  TYR A 209     -15.411 -10.495   8.844  1.00 90.77           C  
ATOM   3238  CD1 TYR A 209     -16.123 -11.714   8.811  1.00 90.77           C  
ATOM   3239  HD1 TYR A 209     -16.463 -12.112   7.866  1.00 90.77           H  
ATOM   3240  CD2 TYR A 209     -14.962  -9.979  10.064  1.00 90.77           C  
ATOM   3241  HD2 TYR A 209     -14.432  -9.039  10.105  1.00 90.77           H  
ATOM   3242  CE1 TYR A 209     -16.336 -12.443  10.003  1.00 90.77           C  
ATOM   3243  HE1 TYR A 209     -16.830 -13.403   9.983  1.00 90.77           H  
ATOM   3244  CE2 TYR A 209     -15.227 -10.680  11.242  1.00 90.77           C  
ATOM   3245  HE2 TYR A 209     -14.983 -10.215  12.186  1.00 90.77           H  
ATOM   3246  OH  TYR A 209     -15.966 -12.603  12.409  1.00 90.77           O  
ATOM   3247  HH  TYR A 209     -15.361 -12.189  13.029  1.00 90.77           H  
ATOM   3248  CZ  TYR A 209     -15.847 -11.936  11.226  1.00 90.77           C  
ATOM   3249  N   LYS A 210     -12.998 -12.426   7.417  1.00 85.51           N  
ATOM   3250  H   LYS A 210     -12.459 -12.042   8.181  1.00 85.51           H  
ATOM   3251  CA  LYS A 210     -12.987 -13.878   7.230  1.00 85.51           C  
ATOM   3252  HA  LYS A 210     -13.125 -14.096   6.171  1.00 85.51           H  
ATOM   3253  C   LYS A 210     -14.141 -14.517   8.009  1.00 85.51           C  
ATOM   3254  CB  LYS A 210     -11.603 -14.395   7.640  1.00 85.51           C  
ATOM   3255  HB2 LYS A 210     -10.854 -13.745   7.187  1.00 85.51           H  
ATOM   3256  HB3 LYS A 210     -11.493 -14.326   8.722  1.00 85.51           H  
ATOM   3257  O   LYS A 210     -14.081 -14.665   9.226  1.00 85.51           O  
ATOM   3258  CG  LYS A 210     -11.331 -15.835   7.181  1.00 85.51           C  
ATOM   3259  HG2 LYS A 210     -11.463 -15.906   6.101  1.00 85.51           H  
ATOM   3260  HG3 LYS A 210     -12.010 -16.525   7.681  1.00 85.51           H  
ATOM   3261  CD  LYS A 210      -9.881 -16.171   7.543  1.00 85.51           C  
ATOM   3262  HD2 LYS A 210      -9.234 -15.400   7.123  1.00 85.51           H  
ATOM   3263  HD3 LYS A 210      -9.774 -16.148   8.628  1.00 85.51           H  
ATOM   3264  CE  LYS A 210      -9.413 -17.529   7.018  1.00 85.51           C  
ATOM   3265  HE2 LYS A 210      -9.617 -17.576   5.948  1.00 85.51           H  
ATOM   3266  HE3 LYS A 210      -9.971 -18.319   7.521  1.00 85.51           H  
ATOM   3267  NZ  LYS A 210      -7.954 -17.663   7.267  1.00 85.51           N  
ATOM   3268  HZ1 LYS A 210      -7.556 -18.493   6.850  1.00 85.51           H  
ATOM   3269  HZ2 LYS A 210      -7.464 -16.865   6.889  1.00 85.51           H  
ATOM   3270  HZ3 LYS A 210      -7.761 -17.657   8.258  1.00 85.51           H  
ATOM   3271  N   SER A 211     -15.210 -14.900   7.312  1.00 71.77           N  
ATOM   3272  H   SER A 211     -15.231 -14.731   6.316  1.00 71.77           H  
ATOM   3273  CA  SER A 211     -16.275 -15.717   7.906  1.00 71.77           C  
ATOM   3274  HA  SER A 211     -16.479 -15.365   8.918  1.00 71.77           H  
ATOM   3275  C   SER A 211     -15.819 -17.174   7.996  1.00 71.77           C  
ATOM   3276  CB  SER A 211     -17.577 -15.595   7.104  1.00 71.77           C  
ATOM   3277  HB2 SER A 211     -17.928 -14.563   7.136  1.00 71.77           H  
ATOM   3278  HB3 SER A 211     -18.335 -16.237   7.554  1.00 71.77           H  
ATOM   3279  O   SER A 211     -15.594 -17.792   6.954  1.00 71.77           O  
ATOM   3280  OG  SER A 211     -17.377 -15.979   5.757  1.00 71.77           O  
ATOM   3281  HG  SER A 211     -16.883 -16.801   5.789  1.00 71.77           H  
ATOM   3282  N   TYR A 212     -15.676 -17.698   9.215  1.00 61.61           N  
ATOM   3283  H   TYR A 212     -15.863 -17.113  10.018  1.00 61.61           H  
ATOM   3284  CA  TYR A 212     -15.508 -19.134   9.468  1.00 61.61           C  
ATOM   3285  HA  TYR A 212     -14.867 -19.561   8.697  1.00 61.61           H  
ATOM   3286  C   TYR A 212     -16.841 -19.877   9.366  1.00 61.61           C  
ATOM   3287  CB  TYR A 212     -14.843 -19.367  10.833  1.00 61.61           C  
ATOM   3288  HB2 TYR A 212     -15.456 -18.910  11.608  1.00 61.61           H  
ATOM   3289  HB3 TYR A 212     -14.833 -20.440  11.025  1.00 61.61           H  
ATOM   3290  O   TYR A 212     -17.868 -19.298   9.796  1.00 61.61           O  
ATOM   3291  CG  TYR A 212     -13.417 -18.857  10.943  1.00 61.61           C  
ATOM   3292  CD1 TYR A 212     -12.356 -19.618  10.416  1.00 61.61           C  
ATOM   3293  HD1 TYR A 212     -12.571 -20.555   9.925  1.00 61.61           H  
ATOM   3294  CD2 TYR A 212     -13.146 -17.629  11.579  1.00 61.61           C  
ATOM   3295  HD2 TYR A 212     -13.958 -17.030  11.965  1.00 61.61           H  
ATOM   3296  CE1 TYR A 212     -11.029 -19.153  10.527  1.00 61.61           C  
ATOM   3297  HE1 TYR A 212     -10.208 -19.735  10.135  1.00 61.61           H  
ATOM   3298  CE2 TYR A 212     -11.820 -17.162  11.695  1.00 61.61           C  
ATOM   3299  HE2 TYR A 212     -11.608 -16.215  12.169  1.00 61.61           H  
ATOM   3300  OH  TYR A 212      -9.472 -17.477  11.245  1.00 61.61           O  
ATOM   3301  HH  TYR A 212      -9.378 -16.663  11.745  1.00 61.61           H  
ATOM   3302  CZ  TYR A 212     -10.757 -17.923  11.167  1.00 61.61           C  
ATOM   3303  OXT TYR A 212     -16.789 -21.023   8.874  1.00 61.61           O  
TER    3304      TYR A 212                                                       
END   
