# Supplementary material for: Nuclear genome of Bulinus truncatus, an intermediate host of the carcinogenic human blood fluke Schistosoma haematobium
Source: Nat Commun. 2022 Feb 21;13:977. doi: 10.1038/s41467-022-28634-9 (PMC8861042; doi:10.1038/s41467-022-28634-9)
Supplement: Supplementary file 6 — Supplementary Data 3 [file 41467_2022_28634_MOESM6_ESM.zip › Supplementary_Data_3/bglb012226-pb.mature.pep.pdb]

ATOM      1  N   MET A   1      -8.169   7.727  34.895  1.00 40.96           N  
ATOM      2  H   MET A   1      -7.453   7.322  35.482  1.00 40.96           H  
ATOM      3  H2  MET A   1      -8.951   7.093  34.818  1.00 40.96           H  
ATOM      4  H3  MET A   1      -8.506   8.584  35.311  1.00 40.96           H  
ATOM      5  CA  MET A   1      -7.648   8.004  33.540  1.00 40.96           C  
ATOM      6  HA  MET A   1      -6.866   8.762  33.587  1.00 40.96           H  
ATOM      7  C   MET A   1      -8.801   8.579  32.745  1.00 40.96           C  
ATOM      8  CB  MET A   1      -7.084   6.746  32.854  1.00 40.96           C  
ATOM      9  HB2 MET A   1      -7.051   6.919  31.778  1.00 40.96           H  
ATOM     10  HB3 MET A   1      -7.739   5.896  33.042  1.00 40.96           H  
ATOM     11  O   MET A   1      -9.791   7.879  32.574  1.00 40.96           O  
ATOM     12  CG  MET A   1      -5.660   6.415  33.313  1.00 40.96           C  
ATOM     13  HG2 MET A   1      -5.007   7.257  33.084  1.00 40.96           H  
ATOM     14  HG3 MET A   1      -5.661   6.259  34.392  1.00 40.96           H  
ATOM     15  SD  MET A   1      -4.983   4.931  32.525  1.00 40.96           S  
ATOM     16  CE  MET A   1      -3.371   4.823  33.350  1.00 40.96           C  
ATOM     17  HE1 MET A   1      -3.512   4.712  34.425  1.00 40.96           H  
ATOM     18  HE2 MET A   1      -2.793   5.725  33.148  1.00 40.96           H  
ATOM     19  HE3 MET A   1      -2.828   3.958  32.970  1.00 40.96           H  
ATOM     20  N   ASP A   2      -8.713   9.859  32.388  1.00 39.98           N  
ATOM     21  H   ASP A   2      -7.867  10.388  32.546  1.00 39.98           H  
ATOM     22  CA  ASP A   2      -9.814  10.622  31.793  1.00 39.98           C  
ATOM     23  HA  ASP A   2     -10.727  10.388  32.341  1.00 39.98           H  
ATOM     24  C   ASP A   2     -10.067  10.245  30.333  1.00 39.98           C  
ATOM     25  CB  ASP A   2      -9.548  12.134  31.913  1.00 39.98           C  
ATOM     26  HB2 ASP A   2     -10.131  12.654  31.153  1.00 39.98           H  
ATOM     27  HB3 ASP A   2      -8.495  12.338  31.722  1.00 39.98           H  
ATOM     28  O   ASP A   2      -9.150  10.169  29.519  1.00 39.98           O  
ATOM     29  CG  ASP A   2      -9.968  12.695  33.271  1.00 39.98           C  
ATOM     30  OD1 ASP A   2     -11.012  12.231  33.777  1.00 39.98           O  
ATOM     31  OD2 ASP A   2      -9.209  13.529  33.804  1.00 39.98           O  
ATOM     32  N   ILE A   3     -11.343  10.034  30.013  1.00 42.32           N  
ATOM     33  H   ILE A   3     -12.019  10.155  30.754  1.00 42.32           H  
ATOM     34  CA  ILE A   3     -11.860   9.631  28.695  1.00 42.32           C  
ATOM     35  HA  ILE A   3     -11.285   8.775  28.343  1.00 42.32           H  
ATOM     36  C   ILE A   3     -11.671  10.750  27.645  1.00 42.32           C  
ATOM     37  CB  ILE A   3     -13.338   9.189  28.888  1.00 42.32           C  
ATOM     38  HB  ILE A   3     -13.868   9.999  29.388  1.00 42.32           H  
ATOM     39  O   ILE A   3     -11.657  10.483  26.444  1.00 42.32           O  
ATOM     40  CG1 ILE A   3     -13.400   7.929  29.793  1.00 42.32           C  
ATOM     41 HG12 ILE A   3     -12.977   7.079  29.257  1.00 42.32           H  
ATOM     42 HG13 ILE A   3     -12.797   8.083  30.688  1.00 42.32           H  
ATOM     43  CG2 ILE A   3     -14.061   8.915  27.557  1.00 42.32           C  
ATOM     44 HG21 ILE A   3     -13.537   8.142  26.995  1.00 42.32           H  
ATOM     45 HG22 ILE A   3     -15.091   8.602  27.733  1.00 42.32           H  
ATOM     46 HG23 ILE A   3     -14.105   9.823  26.957  1.00 42.32           H  
ATOM     47  CD1 ILE A   3     -14.807   7.559  30.282  1.00 42.32           C  
ATOM     48 HD11 ILE A   3     -15.272   8.420  30.761  1.00 42.32           H  
ATOM     49 HD12 ILE A   3     -14.733   6.749  31.008  1.00 42.32           H  
ATOM     50 HD13 ILE A   3     -15.428   7.221  29.453  1.00 42.32           H  
ATOM     51  N   THR A   4     -11.457  11.991  28.085  1.00 42.30           N  
ATOM     52  H   THR A   4     -11.491  12.161  29.080  1.00 42.30           H  
ATOM     53  CA  THR A   4     -11.361  13.197  27.249  1.00 42.30           C  
ATOM     54  HA  THR A   4     -12.260  13.256  26.635  1.00 42.30           H  
ATOM     55  C   THR A   4     -10.166  13.172  26.290  1.00 42.30           C  
ATOM     56  CB  THR A   4     -11.297  14.457  28.140  1.00 42.30           C  
ATOM     57  HB  THR A   4     -10.261  14.782  28.240  1.00 42.30           H  
ATOM     58  O   THR A   4     -10.307  13.492  25.114  1.00 42.30           O  
ATOM     59  CG2 THR A   4     -12.129  15.596  27.559  1.00 42.30           C  
ATOM     60 HG21 THR A   4     -11.759  15.845  26.565  1.00 42.30           H  
ATOM     61 HG22 THR A   4     -13.176  15.302  27.489  1.00 42.30           H  
ATOM     62 HG23 THR A   4     -12.040  16.480  28.191  1.00 42.30           H  
ATOM     63  OG1 THR A   4     -11.804  14.199  29.438  1.00 42.30           O  
ATOM     64  HG1 THR A   4     -11.734  15.011  29.944  1.00 42.30           H  
ATOM     65  N   THR A   5      -9.004  12.680  26.730  1.00 45.32           N  
ATOM     66  H   THR A   5      -8.944  12.314  27.669  1.00 45.32           H  
ATOM     67  CA  THR A   5      -7.773  12.707  25.914  1.00 45.32           C  
ATOM     68  HA  THR A   5      -7.637  13.714  25.521  1.00 45.32           H  
ATOM     69  C   THR A   5      -7.823  11.772  24.704  1.00 45.32           C  
ATOM     70  CB  THR A   5      -6.546  12.353  26.764  1.00 45.32           C  
ATOM     71  HB  THR A   5      -5.670  12.266  26.121  1.00 45.32           H  
ATOM     72  O   THR A   5      -7.185  12.036  23.686  1.00 45.32           O  
ATOM     73  CG2 THR A   5      -6.263  13.410  27.830  1.00 45.32           C  
ATOM     74 HG21 THR A   5      -7.086  13.467  28.542  1.00 45.32           H  
ATOM     75 HG22 THR A   5      -5.342  13.165  28.358  1.00 45.32           H  
ATOM     76 HG23 THR A   5      -6.141  14.382  27.353  1.00 45.32           H  
ATOM     77  OG1 THR A   5      -6.761  11.131  27.434  1.00 45.32           O  
ATOM     78  HG1 THR A   5      -6.222  11.140  28.228  1.00 45.32           H  
ATOM     79  N   LYS A   6      -8.610  10.690  24.775  1.00 38.36           N  
ATOM     80  H   LYS A   6      -9.126  10.547  25.631  1.00 38.36           H  
ATOM     81  CA  LYS A   6      -8.721   9.712  23.682  1.00 38.36           C  
ATOM     82  HA  LYS A   6      -7.720   9.563  23.277  1.00 38.36           H  
ATOM     83  C   LYS A   6      -9.565  10.243  22.517  1.00 38.36           C  
ATOM     84  CB  LYS A   6      -9.233   8.374  24.249  1.00 38.36           C  
ATOM     85  HB2 LYS A   6      -8.963   8.308  25.303  1.00 38.36           H  
ATOM     86  HB3 LYS A   6     -10.320   8.331  24.175  1.00 38.36           H  
ATOM     87  O   LYS A   6      -9.291   9.902  21.374  1.00 38.36           O  
ATOM     88  CG  LYS A   6      -8.600   7.175  23.527  1.00 38.36           C  
ATOM     89  HG2 LYS A   6      -8.900   7.183  22.479  1.00 38.36           H  
ATOM     90  HG3 LYS A   6      -7.515   7.264  23.582  1.00 38.36           H  
ATOM     91  CD  LYS A   6      -9.020   5.845  24.171  1.00 38.36           C  
ATOM     92  HD2 LYS A   6      -8.779   5.870  25.234  1.00 38.36           H  
ATOM     93  HD3 LYS A   6     -10.095   5.715  24.049  1.00 38.36           H  
ATOM     94  CE  LYS A   6      -8.268   4.687  23.502  1.00 38.36           C  
ATOM     95  HE2 LYS A   6      -7.197   4.853  23.621  1.00 38.36           H  
ATOM     96  HE3 LYS A   6      -8.483   4.712  22.433  1.00 38.36           H  
ATOM     97  NZ  LYS A   6      -8.647   3.365  24.064  1.00 38.36           N  
ATOM     98  HZ1 LYS A   6      -8.423   3.316  25.047  1.00 38.36           H  
ATOM     99  HZ2 LYS A   6      -8.146   2.631  23.584  1.00 38.36           H  
ATOM    100  HZ3 LYS A   6      -9.635   3.198  23.937  1.00 38.36           H  
ATOM    101  N   SER A   7     -10.548  11.098  22.807  1.00 38.20           N  
ATOM    102  H   SER A   7     -10.658  11.361  23.776  1.00 38.20           H  
ATOM    103  CA  SER A   7     -11.362  11.817  21.814  1.00 38.20           C  
ATOM    104  HA  SER A   7     -11.734  11.119  21.064  1.00 38.20           H  
ATOM    105  C   SER A   7     -10.545  12.889  21.085  1.00 38.20           C  
ATOM    106  CB  SER A   7     -12.563  12.439  22.541  1.00 38.20           C  
ATOM    107  HB2 SER A   7     -12.230  12.885  23.479  1.00 38.20           H  
ATOM    108  HB3 SER A   7     -13.282  11.654  22.773  1.00 38.20           H  
ATOM    109  O   SER A   7     -10.571  12.971  19.857  1.00 38.20           O  
ATOM    110  OG  SER A   7     -13.197  13.446  21.785  1.00 38.20           O  
ATOM    111  HG  SER A   7     -12.721  14.271  21.905  1.00 38.20           H  
ATOM    112  N   ASP A   8      -9.761  13.670  21.830  1.00 36.46           N  
ATOM    113  H   ASP A   8      -9.835  13.620  22.836  1.00 36.46           H  
ATOM    114  CA  ASP A   8      -9.002  14.796  21.272  1.00 36.46           C  
ATOM    115  HA  ASP A   8      -9.674  15.411  20.674  1.00 36.46           H  
ATOM    116  C   ASP A   8      -7.862  14.344  20.343  1.00 36.46           C  
ATOM    117  CB  ASP A   8      -8.475  15.661  22.427  1.00 36.46           C  
ATOM    118  HB2 ASP A   8      -7.838  16.443  22.015  1.00 36.46           H  
ATOM    119  HB3 ASP A   8      -7.868  15.042  23.087  1.00 36.46           H  
ATOM    120  O   ASP A   8      -7.550  15.006  19.347  1.00 36.46           O  
ATOM    121  CG  ASP A   8      -9.594  16.330  23.238  1.00 36.46           C  
ATOM    122  OD1 ASP A   8     -10.722  16.447  22.704  1.00 36.46           O  
ATOM    123  OD2 ASP A   8      -9.303  16.707  24.394  1.00 36.46           O  
ATOM    124  N   PHE A   9      -7.283  13.166  20.597  1.00 38.08           N  
ATOM    125  H   PHE A   9      -7.531  12.682  21.448  1.00 38.08           H  
ATOM    126  CA  PHE A   9      -6.287  12.573  19.701  1.00 38.08           C  
ATOM    127  HA  PHE A   9      -5.509  13.313  19.516  1.00 38.08           H  
ATOM    128  C   PHE A   9      -6.887  12.199  18.334  1.00 38.08           C  
ATOM    129  CB  PHE A   9      -5.638  11.372  20.395  1.00 38.08           C  
ATOM    130  HB2 PHE A   9      -5.310  11.674  21.390  1.00 38.08           H  
ATOM    131  HB3 PHE A   9      -6.377  10.581  20.518  1.00 38.08           H  
ATOM    132  O   PHE A   9      -6.269  12.445  17.301  1.00 38.08           O  
ATOM    133  CG  PHE A   9      -4.434  10.839  19.645  1.00 38.08           C  
ATOM    134  CD1 PHE A   9      -4.538   9.673  18.864  1.00 38.08           C  
ATOM    135  HD1 PHE A   9      -5.478   9.147  18.796  1.00 38.08           H  
ATOM    136  CD2 PHE A   9      -3.211  11.536  19.701  1.00 38.08           C  
ATOM    137  HD2 PHE A   9      -3.130  12.442  20.284  1.00 38.08           H  
ATOM    138  CE1 PHE A   9      -3.421   9.202  18.150  1.00 38.08           C  
ATOM    139  HE1 PHE A   9      -3.500   8.314  17.540  1.00 38.08           H  
ATOM    140  CE2 PHE A   9      -2.097  11.066  18.984  1.00 38.08           C  
ATOM    141  HE2 PHE A   9      -1.163  11.608  19.018  1.00 38.08           H  
ATOM    142  CZ  PHE A   9      -2.202   9.898  18.210  1.00 38.08           C  
ATOM    143  HZ  PHE A   9      -1.350   9.543  17.648  1.00 38.08           H  
ATOM    144  N   VAL A  10      -8.130  11.703  18.311  1.00 39.72           N  
ATOM    145  H   VAL A  10      -8.619  11.600  19.189  1.00 39.72           H  
ATOM    146  CA  VAL A  10      -8.860  11.386  17.068  1.00 39.72           C  
ATOM    147  HA  VAL A  10      -8.198  10.823  16.410  1.00 39.72           H  
ATOM    148  C   VAL A  10      -9.252  12.660  16.305  1.00 39.72           C  
ATOM    149  CB  VAL A  10     -10.092  10.506  17.377  1.00 39.72           C  
ATOM    150  HB  VAL A  10     -10.762  11.046  18.047  1.00 39.72           H  
ATOM    151  O   VAL A  10      -9.368  12.638  15.083  1.00 39.72           O  
ATOM    152  CG1 VAL A  10     -10.881  10.113  16.121  1.00 39.72           C  
ATOM    153 HG11 VAL A  10     -11.330  10.998  15.670  1.00 39.72           H  
ATOM    154 HG12 VAL A  10     -11.683   9.422  16.381  1.00 39.72           H  
ATOM    155 HG13 VAL A  10     -10.217   9.644  15.395  1.00 39.72           H  
ATOM    156  CG2 VAL A  10      -9.682   9.191  18.057  1.00 39.72           C  
ATOM    157 HG21 VAL A  10      -9.108   9.387  18.962  1.00 39.72           H  
ATOM    158 HG22 VAL A  10     -10.571   8.622  18.331  1.00 39.72           H  
ATOM    159 HG23 VAL A  10      -9.067   8.600  17.378  1.00 39.72           H  
ATOM    160  N   MET A  11      -9.420  13.792  16.996  1.00 39.29           N  
ATOM    161  H   MET A  11      -9.352  13.751  18.003  1.00 39.29           H  
ATOM    162  CA  MET A  11      -9.764  15.072  16.363  1.00 39.29           C  
ATOM    163  HA  MET A  11     -10.466  14.886  15.550  1.00 39.29           H  
ATOM    164  C   MET A  11      -8.562  15.790  15.736  1.00 39.29           C  
ATOM    165  CB  MET A  11     -10.457  15.981  17.383  1.00 39.29           C  
ATOM    166  HB2 MET A  11      -9.854  16.040  18.290  1.00 39.29           H  
ATOM    167  HB3 MET A  11     -10.527  16.984  16.963  1.00 39.29           H  
ATOM    168  O   MET A  11      -8.712  16.410  14.684  1.00 39.29           O  
ATOM    169  CG  MET A  11     -11.866  15.485  17.741  1.00 39.29           C  
ATOM    170  HG2 MET A  11     -12.026  14.497  17.311  1.00 39.29           H  
ATOM    171  HG3 MET A  11     -11.931  15.381  18.824  1.00 39.29           H  
ATOM    172  SD  MET A  11     -13.208  16.576  17.187  1.00 39.29           S  
ATOM    173  CE  MET A  11     -12.917  17.989  18.288  1.00 39.29           C  
ATOM    174  HE1 MET A  11     -12.948  17.656  19.325  1.00 39.29           H  
ATOM    175  HE2 MET A  11     -13.692  18.740  18.129  1.00 39.29           H  
ATOM    176  HE3 MET A  11     -11.943  18.432  18.081  1.00 39.29           H  
ATOM    177  N   SER A  12      -7.373  15.713  16.347  1.00 42.08           N  
ATOM    178  H   SER A  12      -7.316  15.220  17.227  1.00 42.08           H  
ATOM    179  CA  SER A  12      -6.161  16.329  15.773  1.00 42.08           C  
ATOM    180  HA  SER A  12      -6.443  17.288  15.339  1.00 42.08           H  
ATOM    181  C   SER A  12      -5.555  15.507  14.628  1.00 42.08           C  
ATOM    182  CB  SER A  12      -5.122  16.628  16.857  1.00 42.08           C  
ATOM    183  HB2 SER A  12      -4.271  17.134  16.402  1.00 42.08           H  
ATOM    184  HB3 SER A  12      -5.559  17.295  17.600  1.00 42.08           H  
ATOM    185  O   SER A  12      -4.920  16.068  13.734  1.00 42.08           O  
ATOM    186  OG  SER A  12      -4.673  15.448  17.490  1.00 42.08           O  
ATOM    187  HG  SER A  12      -5.383  15.102  18.037  1.00 42.08           H  
ATOM    188  N   TYR A  13      -5.813  14.197  14.606  1.00 42.96           N  
ATOM    189  H   TYR A  13      -6.292  13.796  15.400  1.00 42.96           H  
ATOM    190  CA  TYR A  13      -5.392  13.273  13.562  1.00 42.96           C  
ATOM    191  HA  TYR A  13      -4.694  13.774  12.891  1.00 42.96           H  
ATOM    192  C   TYR A  13      -6.612  12.833  12.741  1.00 42.96           C  
ATOM    193  CB  TYR A  13      -4.642  12.117  14.237  1.00 42.96           C  
ATOM    194  HB2 TYR A  13      -3.971  12.526  14.992  1.00 42.96           H  
ATOM    195  HB3 TYR A  13      -5.344  11.467  14.759  1.00 42.96           H  
ATOM    196  O   TYR A  13      -7.205  11.791  13.005  1.00 42.96           O  
ATOM    197  CG  TYR A  13      -3.811  11.306  13.276  1.00 42.96           C  
ATOM    198  CD1 TYR A  13      -4.364  10.177  12.658  1.00 42.96           C  
ATOM    199  HD1 TYR A  13      -5.379   9.878  12.875  1.00 42.96           H  
ATOM    200  CD2 TYR A  13      -2.480  11.681  13.008  1.00 42.96           C  
ATOM    201  HD2 TYR A  13      -2.058  12.546  13.497  1.00 42.96           H  
ATOM    202  CE1 TYR A  13      -3.582   9.427  11.772  1.00 42.96           C  
ATOM    203  HE1 TYR A  13      -4.022   8.546  11.328  1.00 42.96           H  
ATOM    204  CE2 TYR A  13      -1.690  10.917  12.129  1.00 42.96           C  
ATOM    205  HE2 TYR A  13      -0.663  11.193  11.937  1.00 42.96           H  
ATOM    206  OH  TYR A  13      -1.487   9.050  10.650  1.00 42.96           O  
ATOM    207  HH  TYR A  13      -0.558   9.289  10.684  1.00 42.96           H  
ATOM    208  CZ  TYR A  13      -2.242   9.781  11.506  1.00 42.96           C  
ATOM    209  N   ASN A  14      -7.031  13.650  11.767  1.00 45.57           N  
ATOM    210  H   ASN A  14      -6.537  14.520  11.632  1.00 45.57           H  
ATOM    211  CA  ASN A  14      -8.260  13.411  11.002  1.00 45.57           C  
ATOM    212  HA  ASN A  14      -8.785  12.571  11.456  1.00 45.57           H  
ATOM    213  C   ASN A  14      -7.989  13.014   9.528  1.00 45.57           C  
ATOM    214  CB  ASN A  14      -9.198  14.619  11.182  1.00 45.57           C  
ATOM    215  HB2 ASN A  14      -9.176  14.930  12.226  1.00 45.57           H  
ATOM    216  HB3 ASN A  14      -8.865  15.454  10.566  1.00 45.57           H  
ATOM    217  O   ASN A  14      -8.159  13.837   8.624  1.00 45.57           O  
ATOM    218  CG  ASN A  14     -10.636  14.275  10.846  1.00 45.57           C  
ATOM    219  ND2 ASN A  14     -11.557  15.177  11.088  1.00 45.57           N  
ATOM    220 HD21 ASN A  14     -12.513  14.905  10.909  1.00 45.57           H  
ATOM    221 HD22 ASN A  14     -11.299  16.041  11.543  1.00 45.57           H  
ATOM    222  OD1 ASN A  14     -10.957  13.194  10.384  1.00 45.57           O  
ATOM    223  N   PRO A  15      -7.601  11.752   9.246  1.00 48.13           N  
ATOM    224  CA  PRO A  15      -7.445  11.226   7.885  1.00 48.13           C  
ATOM    225  HA  PRO A  15      -6.757  11.868   7.335  1.00 48.13           H  
ATOM    226  C   PRO A  15      -8.759  11.175   7.085  1.00 48.13           C  
ATOM    227  CB  PRO A  15      -6.807   9.839   8.032  1.00 48.13           C  
ATOM    228  HB2 PRO A  15      -5.741   9.911   7.816  1.00 48.13           H  
ATOM    229  HB3 PRO A  15      -7.264   9.101   7.373  1.00 48.13           H  
ATOM    230  O   PRO A  15      -8.732  10.917   5.883  1.00 48.13           O  
ATOM    231  CG  PRO A  15      -6.997   9.455   9.497  1.00 48.13           C  
ATOM    232  HG2 PRO A  15      -6.092   8.987   9.885  1.00 48.13           H  
ATOM    233  HG3 PRO A  15      -7.862   8.805   9.619  1.00 48.13           H  
ATOM    234  CD  PRO A  15      -7.245  10.754  10.234  1.00 48.13           C  
ATOM    235  HD2 PRO A  15      -8.044  10.606  10.961  1.00 48.13           H  
ATOM    236  HD3 PRO A  15      -6.321  11.054  10.729  1.00 48.13           H  
ATOM    237  N   ILE A  16      -9.908  11.454   7.719  1.00 48.59           N  
ATOM    238  H   ILE A  16      -9.866  11.689   8.700  1.00 48.59           H  
ATOM    239  CA  ILE A  16     -11.231  11.494   7.074  1.00 48.59           C  
ATOM    240  HA  ILE A  16     -11.328  10.611   6.441  1.00 48.59           H  
ATOM    241  C   ILE A  16     -11.363  12.720   6.145  1.00 48.59           C  
ATOM    242  CB  ILE A  16     -12.360  11.442   8.145  1.00 48.59           C  
ATOM    243  HB  ILE A  16     -12.347  12.380   8.701  1.00 48.59           H  
ATOM    244  O   ILE A  16     -12.173  12.706   5.223  1.00 48.59           O  
ATOM    245  CG1 ILE A  16     -12.156  10.256   9.126  1.00 48.59           C  
ATOM    246 HG12 ILE A  16     -12.241   9.325   8.565  1.00 48.59           H  
ATOM    247 HG13 ILE A  16     -11.156  10.299   9.557  1.00 48.59           H  
ATOM    248  CG2 ILE A  16     -13.759  11.358   7.511  1.00 48.59           C  
ATOM    249 HG21 ILE A  16     -13.949  12.235   6.891  1.00 48.59           H  
ATOM    250 HG22 ILE A  16     -13.828  10.465   6.890  1.00 48.59           H  
ATOM    251 HG23 ILE A  16     -14.532  11.339   8.279  1.00 48.59           H  
ATOM    252  CD1 ILE A  16     -13.125  10.204  10.316  1.00 48.59           C  
ATOM    253 HD11 ILE A  16     -12.802   9.424  11.005  1.00 48.59           H  
ATOM    254 HD12 ILE A  16     -14.136   9.970   9.982  1.00 48.59           H  
ATOM    255 HD13 ILE A  16     -13.120  11.161  10.838  1.00 48.59           H  
ATOM    256  N   LEU A  17     -10.568  13.783   6.333  1.00 49.61           N  
ATOM    257  H   LEU A  17      -9.881  13.743   7.072  1.00 49.61           H  
ATOM    258  CA  LEU A  17     -10.751  15.056   5.612  1.00 49.61           C  
ATOM    259  HA  LEU A  17     -11.814  15.171   5.400  1.00 49.61           H  
ATOM    260  C   LEU A  17     -10.089  15.133   4.224  1.00 49.61           C  
ATOM    261  CB  LEU A  17     -10.319  16.217   6.525  1.00 49.61           C  
ATOM    262  HB2 LEU A  17      -9.333  15.990   6.931  1.00 49.61           H  
ATOM    263  HB3 LEU A  17     -10.229  17.128   5.933  1.00 49.61           H  
ATOM    264  O   LEU A  17     -10.326  16.092   3.493  1.00 49.61           O  
ATOM    265  CG  LEU A  17     -11.304  16.488   7.677  1.00 49.61           C  
ATOM    266  HG  LEU A  17     -11.511  15.559   8.210  1.00 49.61           H  
ATOM    267  CD1 LEU A  17     -10.682  17.479   8.660  1.00 49.61           C  
ATOM    268 HD11 LEU A  17     -11.361  17.651   9.495  1.00 49.61           H  
ATOM    269 HD12 LEU A  17     -10.481  18.426   8.157  1.00 49.61           H  
ATOM    270 HD13 LEU A  17      -9.745  17.075   9.042  1.00 49.61           H  
ATOM    271  CD2 LEU A  17     -12.626  17.089   7.188  1.00 49.61           C  
ATOM    272 HD21 LEU A  17     -13.255  17.338   8.043  1.00 49.61           H  
ATOM    273 HD22 LEU A  17     -12.435  17.990   6.606  1.00 49.61           H  
ATOM    274 HD23 LEU A  17     -13.163  16.368   6.571  1.00 49.61           H  
ATOM    275  N   CYS A  18      -9.299  14.137   3.829  1.00 56.83           N  
ATOM    276  H   CYS A  18      -9.147  13.365   4.461  1.00 56.83           H  
ATOM    277  CA  CYS A  18      -8.620  14.134   2.529  1.00 56.83           C  
ATOM    278  HA  CYS A  18      -8.268  15.140   2.303  1.00 56.83           H  
ATOM    279  C   CYS A  18      -9.515  13.695   1.357  1.00 56.83           C  
ATOM    280  CB  CYS A  18      -7.408  13.212   2.635  1.00 56.83           C  
ATOM    281  HB2 CYS A  18      -7.539  12.510   3.459  1.00 56.83           H  
ATOM    282  HB3 CYS A  18      -7.346  12.615   1.725  1.00 56.83           H  
ATOM    283  O   CYS A  18      -9.336  14.163   0.233  1.00 56.83           O  
ATOM    284  SG  CYS A  18      -5.819  14.022   2.812  1.00 56.83           S  
ATOM    285  N   ASP A  19     -10.499  12.821   1.599  1.00 52.50           N  
ATOM    286  H   ASP A  19     -10.638  12.497   2.545  1.00 52.50           H  
ATOM    287  CA  ASP A  19     -11.333  12.226   0.542  1.00 52.50           C  
ATOM    288  HA  ASP A  19     -10.739  12.241  -0.372  1.00 52.50           H  
ATOM    289  C   ASP A  19     -12.588  13.070   0.235  1.00 52.50           C  
ATOM    290  CB  ASP A  19     -11.617  10.738   0.830  1.00 52.50           C  
ATOM    291  HB2 ASP A  19     -10.739  10.299   1.303  1.00 52.50           H  
ATOM    292  HB3 ASP A  19     -12.451  10.649   1.527  1.00 52.50           H  
ATOM    293  O   ASP A  19     -13.653  12.555  -0.091  1.00 52.50           O  
ATOM    294  CG  ASP A  19     -11.912   9.923  -0.442  1.00 52.50           C  
ATOM    295  OD1 ASP A  19     -12.130  10.510  -1.529  1.00 52.50           O  
ATOM    296  OD2 ASP A  19     -11.917   8.670  -0.376  1.00 52.50           O  
ATOM    297  N   ALA A  20     -12.478  14.404   0.294  1.00 48.12           N  
ATOM    298  H   ALA A  20     -11.591  14.795   0.577  1.00 48.12           H  
ATOM    299  CA  ALA A  20     -13.552  15.299  -0.155  1.00 48.12           C  
ATOM    300  HA  ALA A  20     -14.466  15.023   0.371  1.00 48.12           H  
ATOM    301  C   ALA A  20     -13.850  15.160  -1.667  1.00 48.12           C  
ATOM    302  CB  ALA A  20     -13.192  16.739   0.233  1.00 48.12           C  
ATOM    303  HB1 ALA A  20     -14.008  17.408  -0.039  1.00 48.12           H  
ATOM    304  HB2 ALA A  20     -13.027  16.801   1.309  1.00 48.12           H  
ATOM    305  HB3 ALA A  20     -12.285  17.050  -0.286  1.00 48.12           H  
ATOM    306  O   ALA A  20     -14.818  15.737  -2.163  1.00 48.12           O  
ATOM    307  N   LYS A  21     -13.027  14.398  -2.408  1.00 45.14           N  
ATOM    308  H   LYS A  21     -12.293  13.910  -1.915  1.00 45.14           H  
ATOM    309  CA  LYS A  21     -13.228  14.102  -3.832  1.00 45.14           C  
ATOM    310  HA  LYS A  21     -13.732  14.952  -4.292  1.00 45.14           H  
ATOM    311  C   LYS A  21     -14.162  12.920  -4.088  1.00 45.14           C  
ATOM    312  CB  LYS A  21     -11.883  13.907  -4.541  1.00 45.14           C  
ATOM    313  HB2 LYS A  21     -11.282  13.172  -4.005  1.00 45.14           H  
ATOM    314  HB3 LYS A  21     -12.077  13.524  -5.543  1.00 45.14           H  
ATOM    315  O   LYS A  21     -14.798  12.916  -5.142  1.00 45.14           O  
ATOM    316  CG  LYS A  21     -11.114  15.230  -4.668  1.00 45.14           C  
ATOM    317  HG2 LYS A  21     -10.787  15.560  -3.681  1.00 45.14           H  
ATOM    318  HG3 LYS A  21     -11.768  15.988  -5.097  1.00 45.14           H  
ATOM    319  CD  LYS A  21      -9.897  15.049  -5.581  1.00 45.14           C  
ATOM    320  HD2 LYS A  21     -10.234  14.709  -6.560  1.00 45.14           H  
ATOM    321  HD3 LYS A  21      -9.242  14.292  -5.149  1.00 45.14           H  
ATOM    322  CE  LYS A  21      -9.135  16.369  -5.729  1.00 45.14           C  
ATOM    323  HE2 LYS A  21      -8.821  16.697  -4.737  1.00 45.14           H  
ATOM    324  HE3 LYS A  21      -9.813  17.120  -6.133  1.00 45.14           H  
ATOM    325  NZ  LYS A  21      -7.953  16.208  -6.611  1.00 45.14           N  
ATOM    326  HZ1 LYS A  21      -8.232  15.901  -7.532  1.00 45.14           H  
ATOM    327  HZ2 LYS A  21      -7.444  17.076  -6.692  1.00 45.14           H  
ATOM    328  HZ3 LYS A  21      -7.328  15.514  -6.225  1.00 45.14           H  
ATOM    329  N   THR A  22     -14.315  11.958  -3.174  1.00 44.02           N  
ATOM    330  H   THR A  22     -13.773  11.967  -2.321  1.00 44.02           H  
ATOM    331  CA  THR A  22     -15.394  10.967  -3.299  1.00 44.02           C  
ATOM    332  HA  THR A  22     -15.723  10.943  -4.338  1.00 44.02           H  
ATOM    333  C   THR A  22     -16.599  11.419  -2.487  1.00 44.02           C  
ATOM    334  CB  THR A  22     -14.972   9.520  -3.026  1.00 44.02           C  
ATOM    335  HB  THR A  22     -15.856   8.893  -3.146  1.00 44.02           H  
ATOM    336  O   THR A  22     -16.614  11.420  -1.261  1.00 44.02           O  
ATOM    337  CG2 THR A  22     -13.924   9.028  -4.024  1.00 44.02           C  
ATOM    338 HG21 THR A  22     -13.698   7.981  -3.821  1.00 44.02           H  
ATOM    339 HG22 THR A  22     -14.304   9.123  -5.041  1.00 44.02           H  
ATOM    340 HG23 THR A  22     -13.010   9.614  -3.927  1.00 44.02           H  
ATOM    341  OG1 THR A  22     -14.481   9.303  -1.742  1.00 44.02           O  
ATOM    342  HG1 THR A  22     -13.634   9.748  -1.662  1.00 44.02           H  
ATOM    343  N   GLY A  23     -17.631  11.866  -3.205  1.00 40.24           N  
ATOM    344  H   GLY A  23     -17.527  11.902  -4.209  1.00 40.24           H  
ATOM    345  CA  GLY A  23     -18.860  12.388  -2.624  1.00 40.24           C  
ATOM    346  HA2 GLY A  23     -19.627  12.447  -3.396  1.00 40.24           H  
ATOM    347  HA3 GLY A  23     -18.671  13.395  -2.253  1.00 40.24           H  
ATOM    348  C   GLY A  23     -19.403  11.521  -1.483  1.00 40.24           C  
ATOM    349  O   GLY A  23     -19.870  10.405  -1.693  1.00 40.24           O  
ATOM    350  N   GLY A  24     -19.374  12.077  -0.274  1.00 44.41           N  
ATOM    351  H   GLY A  24     -18.798  12.899  -0.163  1.00 44.41           H  
ATOM    352  CA  GLY A  24     -20.317  11.756   0.795  1.00 44.41           C  
ATOM    353  HA2 GLY A  24     -20.325  12.588   1.499  1.00 44.41           H  
ATOM    354  HA3 GLY A  24     -21.313  11.685   0.358  1.00 44.41           H  
ATOM    355  C   GLY A  24     -20.103  10.480   1.613  1.00 44.41           C  
ATOM    356  O   GLY A  24     -20.945  10.222   2.473  1.00 44.41           O  
ATOM    357  N   TYR A  25     -19.025   9.702   1.444  1.00 52.56           N  
ATOM    358  H   TYR A  25     -18.337   9.953   0.749  1.00 52.56           H  
ATOM    359  CA  TYR A  25     -18.831   8.476   2.239  1.00 52.56           C  
ATOM    360  HA  TYR A  25     -19.555   8.489   3.054  1.00 52.56           H  
ATOM    361  C   TYR A  25     -17.466   8.386   2.934  1.00 52.56           C  
ATOM    362  CB  TYR A  25     -19.189   7.233   1.417  1.00 52.56           C  
ATOM    363  HB2 TYR A  25     -18.950   6.343   1.998  1.00 52.56           H  
ATOM    364  HB3 TYR A  25     -18.577   7.215   0.514  1.00 52.56           H  
ATOM    365  O   TYR A  25     -16.419   8.607   2.341  1.00 52.56           O  
ATOM    366  CG  TYR A  25     -20.664   7.183   1.047  1.00 52.56           C  
ATOM    367  CD1 TYR A  25     -21.629   6.823   2.012  1.00 52.56           C  
ATOM    368  HD1 TYR A  25     -21.317   6.555   3.010  1.00 52.56           H  
ATOM    369  CD2 TYR A  25     -21.078   7.566  -0.243  1.00 52.56           C  
ATOM    370  HD2 TYR A  25     -20.350   7.891  -0.972  1.00 52.56           H  
ATOM    371  CE1 TYR A  25     -23.001   6.849   1.689  1.00 52.56           C  
ATOM    372  HE1 TYR A  25     -23.739   6.592   2.435  1.00 52.56           H  
ATOM    373  CE2 TYR A  25     -22.446   7.583  -0.572  1.00 52.56           C  
ATOM    374  HE2 TYR A  25     -22.768   7.897  -1.554  1.00 52.56           H  
ATOM    375  OH  TYR A  25     -24.730   7.262   0.071  1.00 52.56           O  
ATOM    376  HH  TYR A  25     -25.294   7.061   0.821  1.00 52.56           H  
ATOM    377  CZ  TYR A  25     -23.411   7.230   0.392  1.00 52.56           C  
ATOM    378  N   ARG A  26     -17.540   8.037   4.229  1.00 77.00           N  
ATOM    379  H   ARG A  26     -18.476   7.835   4.548  1.00 77.00           H  
ATOM    380  CA  ARG A  26     -16.501   8.022   5.277  1.00 77.00           C  
ATOM    381  HA  ARG A  26     -16.033   9.005   5.334  1.00 77.00           H  
ATOM    382  C   ARG A  26     -15.360   7.025   5.014  1.00 77.00           C  
ATOM    383  CB  ARG A  26     -17.177   7.691   6.627  1.00 77.00           C  
ATOM    384  HB2 ARG A  26     -16.408   7.649   7.398  1.00 77.00           H  
ATOM    385  HB3 ARG A  26     -17.627   6.701   6.550  1.00 77.00           H  
ATOM    386  O   ARG A  26     -15.225   6.039   5.740  1.00 77.00           O  
ATOM    387  CG  ARG A  26     -18.253   8.679   7.099  1.00 77.00           C  
ATOM    388  HG2 ARG A  26     -17.782   9.632   7.341  1.00 77.00           H  
ATOM    389  HG3 ARG A  26     -18.998   8.833   6.320  1.00 77.00           H  
ATOM    390  CD  ARG A  26     -18.944   8.102   8.343  1.00 77.00           C  
ATOM    391  HD2 ARG A  26     -19.444   7.175   8.061  1.00 77.00           H  
ATOM    392  HD3 ARG A  26     -18.186   7.877   9.093  1.00 77.00           H  
ATOM    393  NE  ARG A  26     -19.920   9.048   8.916  1.00 77.00           N  
ATOM    394  HE  ARG A  26     -19.828  10.014   8.635  1.00 77.00           H  
ATOM    395  NH1 ARG A  26     -21.068   7.556  10.238  1.00 77.00           N  
ATOM    396 HH11 ARG A  26     -20.473   6.811   9.902  1.00 77.00           H  
ATOM    397 HH12 ARG A  26     -21.782   7.367  10.927  1.00 77.00           H  
ATOM    398  NH2 ARG A  26     -21.616   9.717  10.280  1.00 77.00           N  
ATOM    399 HH21 ARG A  26     -21.476  10.673   9.987  1.00 77.00           H  
ATOM    400 HH22 ARG A  26     -22.326   9.508  10.967  1.00 77.00           H  
ATOM    401  CZ  ARG A  26     -20.860   8.769   9.804  1.00 77.00           C  
ATOM    402  N   TRP A  27     -14.556   7.261   3.987  1.00 91.48           N  
ATOM    403  H   TRP A  27     -14.759   8.033   3.368  1.00 91.48           H  
ATOM    404  CA  TRP A  27     -13.276   6.576   3.845  1.00 91.48           C  
ATOM    405  HA  TRP A  27     -13.408   5.522   4.090  1.00 91.48           H  
ATOM    406  C   TRP A  27     -12.247   7.154   4.819  1.00 91.48           C  
ATOM    407  CB  TRP A  27     -12.785   6.649   2.400  1.00 91.48           C  
ATOM    408  HB2 TRP A  27     -12.762   7.690   2.078  1.00 91.48           H  
ATOM    409  HB3 TRP A  27     -11.762   6.274   2.374  1.00 91.48           H  
ATOM    410  O   TRP A  27     -12.165   8.364   5.019  1.00 91.48           O  
ATOM    411  CG  TRP A  27     -13.594   5.843   1.432  1.00 91.48           C  
ATOM    412  CD1 TRP A  27     -14.483   6.342   0.546  1.00 91.48           C  
ATOM    413  HD1 TRP A  27     -14.688   7.395   0.421  1.00 91.48           H  
ATOM    414  CD2 TRP A  27     -13.575   4.402   1.209  1.00 91.48           C  
ATOM    415  CE2 TRP A  27     -14.494   4.090   0.163  1.00 91.48           C  
ATOM    416  CE3 TRP A  27     -12.847   3.330   1.763  1.00 91.48           C  
ATOM    417  HE3 TRP A  27     -12.116   3.546   2.529  1.00 91.48           H  
ATOM    418  NE1 TRP A  27     -15.028   5.312  -0.195  1.00 91.48           N  
ATOM    419  HE1 TRP A  27     -15.653   5.489  -0.968  1.00 91.48           H  
ATOM    420  CH2 TRP A  27     -13.955   1.731   0.288  1.00 91.48           C  
ATOM    421  HH2 TRP A  27     -14.084   0.714  -0.051  1.00 91.48           H  
ATOM    422  CZ2 TRP A  27     -14.686   2.778  -0.301  1.00 91.48           C  
ATOM    423  HZ2 TRP A  27     -15.381   2.578  -1.102  1.00 91.48           H  
ATOM    424  CZ3 TRP A  27     -13.030   2.010   1.310  1.00 91.48           C  
ATOM    425  HZ3 TRP A  27     -12.444   1.210   1.737  1.00 91.48           H  
ATOM    426  N   ILE A  28     -11.456   6.270   5.418  1.00 92.83           N  
ATOM    427  H   ILE A  28     -11.632   5.289   5.259  1.00 92.83           H  
ATOM    428  CA  ILE A  28     -10.263   6.613   6.187  1.00 92.83           C  
ATOM    429  HA  ILE A  28     -10.233   7.685   6.382  1.00 92.83           H  
ATOM    430  C   ILE A  28      -9.073   6.237   5.315  1.00 92.83           C  
ATOM    431  CB  ILE A  28     -10.239   5.866   7.539  1.00 92.83           C  
ATOM    432  HB  ILE A  28     -10.221   4.794   7.343  1.00 92.83           H  
ATOM    433  O   ILE A  28      -8.850   5.049   5.073  1.00 92.83           O  
ATOM    434  CG1 ILE A  28     -11.497   6.182   8.381  1.00 92.83           C  
ATOM    435 HG12 ILE A  28     -12.392   6.035   7.777  1.00 92.83           H  
ATOM    436 HG13 ILE A  28     -11.466   7.226   8.694  1.00 92.83           H  
ATOM    437  CG2 ILE A  28      -8.960   6.244   8.307  1.00 92.83           C  
ATOM    438 HG21 ILE A  28      -8.900   5.701   9.250  1.00 92.83           H  
ATOM    439 HG22 ILE A  28      -8.070   5.991   7.732  1.00 92.83           H  
ATOM    440 HG23 ILE A  28      -8.964   7.316   8.505  1.00 92.83           H  
ATOM    441  CD1 ILE A  28     -11.653   5.297   9.622  1.00 92.83           C  
ATOM    442 HD11 ILE A  28     -11.613   4.246   9.333  1.00 92.83           H  
ATOM    443 HD12 ILE A  28     -10.868   5.511  10.347  1.00 92.83           H  
ATOM    444 HD13 ILE A  28     -12.617   5.500  10.088  1.00 92.83           H  
ATOM    445  N   VAL A  29      -8.327   7.226   4.826  1.00 94.80           N  
ATOM    446  H   VAL A  29      -8.564   8.183   5.046  1.00 94.80           H  
ATOM    447  CA  VAL A  29      -7.089   6.969   4.081  1.00 94.80           C  
ATOM    448  HA  VAL A  29      -7.264   6.155   3.378  1.00 94.80           H  
ATOM    449  C   VAL A  29      -6.021   6.510   5.072  1.00 94.80           C  
ATOM    450  CB  VAL A  29      -6.644   8.193   3.260  1.00 94.80           C  
ATOM    451  HB  VAL A  29      -6.370   9.004   3.935  1.00 94.80           H  
ATOM    452  O   VAL A  29      -5.710   7.224   6.024  1.00 94.80           O  
ATOM    453  CG1 VAL A  29      -5.443   7.841   2.375  1.00 94.80           C  
ATOM    454 HG11 VAL A  29      -4.595   7.513   2.976  1.00 94.80           H  
ATOM    455 HG12 VAL A  29      -5.140   8.714   1.798  1.00 94.80           H  
ATOM    456 HG13 VAL A  29      -5.704   7.044   1.679  1.00 94.80           H  
ATOM    457  CG2 VAL A  29      -7.767   8.695   2.339  1.00 94.80           C  
ATOM    458 HG21 VAL A  29      -8.102   7.894   1.680  1.00 94.80           H  
ATOM    459 HG22 VAL A  29      -7.398   9.516   1.724  1.00 94.80           H  
ATOM    460 HG23 VAL A  29      -8.609   9.063   2.925  1.00 94.80           H  
ATOM    461  N   ILE A  30      -5.495   5.301   4.871  1.00 96.91           N  
ATOM    462  H   ILE A  30      -5.777   4.797   4.043  1.00 96.91           H  
ATOM    463  CA  ILE A  30      -4.499   4.670   5.753  1.00 96.91           C  
ATOM    464  HA  ILE A  30      -4.460   5.244   6.679  1.00 96.91           H  
ATOM    465  C   ILE A  30      -3.082   4.719   5.169  1.00 96.91           C  
ATOM    466  CB  ILE A  30      -4.913   3.233   6.143  1.00 96.91           C  
ATOM    467  HB  ILE A  30      -4.137   2.842   6.801  1.00 96.91           H  
ATOM    468  O   ILE A  30      -2.102   4.613   5.905  1.00 96.91           O  
ATOM    469  CG1 ILE A  30      -5.016   2.279   4.936  1.00 96.91           C  
ATOM    470 HG12 ILE A  30      -5.890   2.541   4.339  1.00 96.91           H  
ATOM    471 HG13 ILE A  30      -4.121   2.391   4.323  1.00 96.91           H  
ATOM    472  CG2 ILE A  30      -6.234   3.268   6.932  1.00 96.91           C  
ATOM    473 HG21 ILE A  30      -7.056   3.544   6.272  1.00 96.91           H  
ATOM    474 HG22 ILE A  30      -6.172   4.001   7.736  1.00 96.91           H  
ATOM    475 HG23 ILE A  30      -6.437   2.292   7.374  1.00 96.91           H  
ATOM    476  CD1 ILE A  30      -5.120   0.798   5.314  1.00 96.91           C  
ATOM    477 HD11 ILE A  30      -5.153   0.196   4.406  1.00 96.91           H  
ATOM    478 HD12 ILE A  30      -6.025   0.607   5.890  1.00 96.91           H  
ATOM    479 HD13 ILE A  30      -4.249   0.503   5.900  1.00 96.91           H  
ATOM    480  N   GLN A  31      -2.976   4.906   3.854  1.00 97.91           N  
ATOM    481  H   GLN A  31      -3.822   4.962   3.307  1.00 97.91           H  
ATOM    482  CA  GLN A  31      -1.726   5.102   3.133  1.00 97.91           C  
ATOM    483  HA  GLN A  31      -1.019   5.614   3.786  1.00 97.91           H  
ATOM    484  C   GLN A  31      -1.991   5.968   1.905  1.00 97.91           C  
ATOM    485  CB  GLN A  31      -1.158   3.731   2.745  1.00 97.91           C  
ATOM    486  HB2 GLN A  31      -1.861   3.210   2.093  1.00 97.91           H  
ATOM    487  HB3 GLN A  31      -1.064   3.145   3.659  1.00 97.91           H  
ATOM    488  O   GLN A  31      -3.009   5.781   1.239  1.00 97.91           O  
ATOM    489  CG  GLN A  31       0.215   3.779   2.060  1.00 97.91           C  
ATOM    490  HG2 GLN A  31       0.786   2.913   2.394  1.00 97.91           H  
ATOM    491  HG3 GLN A  31       0.766   4.670   2.359  1.00 97.91           H  
ATOM    492  CD  GLN A  31       0.195   3.676   0.543  1.00 97.91           C  
ATOM    493  NE2 GLN A  31       1.323   3.313  -0.016  1.00 97.91           N  
ATOM    494 HE21 GLN A  31       2.072   2.967   0.567  1.00 97.91           H  
ATOM    495 HE22 GLN A  31       1.326   3.170  -1.016  1.00 97.91           H  
ATOM    496  OE1 GLN A  31      -0.790   3.867  -0.154  1.00 97.91           O  
ATOM    497  N   SER A  32      -1.088   6.898   1.604  1.00 96.74           N  
ATOM    498  H   SER A  32      -0.289   7.014   2.211  1.00 96.74           H  
ATOM    499  CA  SER A  32      -1.135   7.692   0.372  1.00 96.74           C  
ATOM    500  HA  SER A  32      -1.668   7.127  -0.393  1.00 96.74           H  
ATOM    501  C   SER A  32       0.279   7.957  -0.132  1.00 96.74           C  
ATOM    502  CB  SER A  32      -1.897   9.003   0.599  1.00 96.74           C  
ATOM    503  HB2 SER A  32      -2.872   8.781   1.033  1.00 96.74           H  
ATOM    504  HB3 SER A  32      -1.333   9.628   1.292  1.00 96.74           H  
ATOM    505  O   SER A  32       1.169   8.288   0.656  1.00 96.74           O  
ATOM    506  OG  SER A  32      -2.087   9.710  -0.613  1.00 96.74           O  
ATOM    507  HG  SER A  32      -3.020   9.724  -0.836  1.00 96.74           H  
ATOM    508  N   ARG A  33       0.487   7.774  -1.439  1.00 96.83           N  
ATOM    509  H   ARG A  33      -0.302   7.446  -1.978  1.00 96.83           H  
ATOM    510  CA  ARG A  33       1.742   8.025  -2.157  1.00 96.83           C  
ATOM    511  HA  ARG A  33       2.395   8.640  -1.538  1.00 96.83           H  
ATOM    512  C   ARG A  33       1.447   8.775  -3.444  1.00 96.83           C  
ATOM    513  CB  ARG A  33       2.467   6.723  -2.513  1.00 96.83           C  
ATOM    514  HB2 ARG A  33       1.888   6.210  -3.281  1.00 96.83           H  
ATOM    515  HB3 ARG A  33       3.435   6.964  -2.953  1.00 96.83           H  
ATOM    516  O   ARG A  33       0.842   8.213  -4.357  1.00 96.83           O  
ATOM    517  CG  ARG A  33       2.686   5.755  -1.361  1.00 96.83           C  
ATOM    518  HG2 ARG A  33       1.726   5.594  -0.868  1.00 96.83           H  
ATOM    519  HG3 ARG A  33       3.033   4.808  -1.774  1.00 96.83           H  
ATOM    520  CD  ARG A  33       3.683   6.246  -0.319  1.00 96.83           C  
ATOM    521  HD2 ARG A  33       3.777   5.460   0.430  1.00 96.83           H  
ATOM    522  HD3 ARG A  33       3.284   7.135   0.169  1.00 96.83           H  
ATOM    523  NE  ARG A  33       5.008   6.553  -0.886  1.00 96.83           N  
ATOM    524  HE  ARG A  33       5.218   7.530  -1.033  1.00 96.83           H  
ATOM    525  NH1 ARG A  33       5.741   4.376  -1.102  1.00 96.83           N  
ATOM    526 HH11 ARG A  33       6.499   3.765  -1.372  1.00 96.83           H  
ATOM    527 HH12 ARG A  33       4.805   4.013  -0.992  1.00 96.83           H  
ATOM    528  NH2 ARG A  33       7.127   6.020  -1.532  1.00 96.83           N  
ATOM    529 HH21 ARG A  33       7.379   6.998  -1.497  1.00 96.83           H  
ATOM    530 HH22 ARG A  33       7.774   5.279  -1.761  1.00 96.83           H  
ATOM    531  CZ  ARG A  33       5.939   5.659  -1.161  1.00 96.83           C  
ATOM    532  N   PHE A  34       1.897  10.017  -3.537  1.00 94.70           N  
ATOM    533  H   PHE A  34       2.362  10.400  -2.726  1.00 94.70           H  
ATOM    534  CA  PHE A  34       1.762  10.852  -4.731  1.00 94.70           C  
ATOM    535  HA  PHE A  34       1.891  10.225  -5.613  1.00 94.70           H  
ATOM    536  C   PHE A  34       2.815  11.968  -4.819  1.00 94.70           C  
ATOM    537  CB  PHE A  34       0.343  11.447  -4.768  1.00 94.70           C  
ATOM    538  HB2 PHE A  34       0.185  11.864  -5.762  1.00 94.70           H  
ATOM    539  HB3 PHE A  34      -0.388  10.648  -4.646  1.00 94.70           H  
ATOM    540  O   PHE A  34       3.189  12.355  -5.925  1.00 94.70           O  
ATOM    541  CG  PHE A  34       0.052  12.527  -3.738  1.00 94.70           C  
ATOM    542  CD1 PHE A  34      -0.216  12.189  -2.397  1.00 94.70           C  
ATOM    543  HD1 PHE A  34      -0.208  11.157  -2.080  1.00 94.70           H  
ATOM    544  CD2 PHE A  34       0.025  13.878  -4.132  1.00 94.70           C  
ATOM    545  HD2 PHE A  34       0.239  14.147  -5.156  1.00 94.70           H  
ATOM    546  CE1 PHE A  34      -0.489  13.196  -1.454  1.00 94.70           C  
ATOM    547  HE1 PHE A  34      -0.666  12.926  -0.423  1.00 94.70           H  
ATOM    548  CE2 PHE A  34      -0.294  14.882  -3.198  1.00 94.70           C  
ATOM    549  HE2 PHE A  34      -0.321  15.917  -3.504  1.00 94.70           H  
ATOM    550  CZ  PHE A  34      -0.534  14.542  -1.854  1.00 94.70           C  
ATOM    551  HZ  PHE A  34      -0.744  15.312  -1.126  1.00 94.70           H  
ATOM    552  N   LEU A  35       3.315  12.475  -3.686  1.00 92.98           N  
ATOM    553  H   LEU A  35       3.013  12.084  -2.805  1.00 92.98           H  
ATOM    554  CA  LEU A  35       4.301  13.562  -3.623  1.00 92.98           C  
ATOM    555  HA  LEU A  35       4.150  14.234  -4.468  1.00 92.98           H  
ATOM    556  C   LEU A  35       5.738  13.070  -3.735  1.00 92.98           C  
ATOM    557  CB  LEU A  35       4.131  14.347  -2.312  1.00 92.98           C  
ATOM    558  HB2 LEU A  35       4.162  13.649  -1.475  1.00 92.98           H  
ATOM    559  HB3 LEU A  35       4.958  15.047  -2.195  1.00 92.98           H  
ATOM    560  O   LEU A  35       6.614  13.852  -4.100  1.00 92.98           O  
ATOM    561  CG  LEU A  35       2.821  15.132  -2.261  1.00 92.98           C  
ATOM    562  HG  LEU A  35       2.024  14.417  -2.466  1.00 92.98           H  
ATOM    563  CD1 LEU A  35       2.577  15.699  -0.873  1.00 92.98           C  
ATOM    564 HD11 LEU A  35       1.707  16.356  -0.868  1.00 92.98           H  
ATOM    565 HD12 LEU A  35       3.453  16.244  -0.522  1.00 92.98           H  
ATOM    566 HD13 LEU A  35       2.376  14.862  -0.206  1.00 92.98           H  
ATOM    567  CD2 LEU A  35       2.764  16.275  -3.280  1.00 92.98           C  
ATOM    568 HD21 LEU A  35       3.632  16.921  -3.150  1.00 92.98           H  
ATOM    569 HD22 LEU A  35       2.750  15.873  -4.293  1.00 92.98           H  
ATOM    570 HD23 LEU A  35       1.858  16.863  -3.128  1.00 92.98           H  
ATOM    571  N   LYS A  36       5.984  11.785  -3.447  1.00 94.64           N  
ATOM    572  H   LYS A  36       5.219  11.238  -3.079  1.00 94.64           H  
ATOM    573  CA  LYS A  36       7.328  11.186  -3.428  1.00 94.64           C  
ATOM    574  HA  LYS A  36       7.199  10.153  -3.106  1.00 94.64           H  
ATOM    575  C   LYS A  36       8.258  11.830  -2.385  1.00 94.64           C  
ATOM    576  CB  LYS A  36       7.964  11.181  -4.839  1.00 94.64           C  
ATOM    577  HB2 LYS A  36       8.436  12.148  -5.013  1.00 94.64           H  
ATOM    578  HB3 LYS A  36       8.755  10.430  -4.840  1.00 94.64           H  
ATOM    579  O   LYS A  36       9.477  11.769  -2.522  1.00 94.64           O  
ATOM    580  CG  LYS A  36       7.013  10.911  -6.020  1.00 94.64           C  
ATOM    581  HG2 LYS A  36       6.430  10.008  -5.838  1.00 94.64           H  
ATOM    582  HG3 LYS A  36       6.314  11.740  -6.133  1.00 94.64           H  
ATOM    583  CD  LYS A  36       7.806  10.770  -7.324  1.00 94.64           C  
ATOM    584  HD2 LYS A  36       8.204  11.745  -7.603  1.00 94.64           H  
ATOM    585  HD3 LYS A  36       8.642  10.087  -7.171  1.00 94.64           H  
ATOM    586  CE  LYS A  36       6.918  10.225  -8.446  1.00 94.64           C  
ATOM    587  HE2 LYS A  36       6.505   9.269  -8.123  1.00 94.64           H  
ATOM    588  HE3 LYS A  36       6.085  10.911  -8.599  1.00 94.64           H  
ATOM    589  NZ  LYS A  36       7.689  10.045  -9.704  1.00 94.64           N  
ATOM    590  HZ1 LYS A  36       8.484   9.431  -9.594  1.00 94.64           H  
ATOM    591  HZ2 LYS A  36       7.140   9.609 -10.431  1.00 94.64           H  
ATOM    592  HZ3 LYS A  36       8.076  10.914 -10.043  1.00 94.64           H  
ATOM    593  N   ASP A  37       7.693  12.451  -1.353  1.00 95.14           N  
ATOM    594  H   ASP A  37       6.686  12.427  -1.278  1.00 95.14           H  
ATOM    595  CA  ASP A  37       8.399  13.312  -0.395  1.00 95.14           C  
ATOM    596  HA  ASP A  37       9.337  13.640  -0.843  1.00 95.14           H  
ATOM    597  C   ASP A  37       8.761  12.616   0.926  1.00 95.14           C  
ATOM    598  CB  ASP A  37       7.549  14.566  -0.148  1.00 95.14           C  
ATOM    599  HB2 ASP A  37       7.313  15.027  -1.108  1.00 95.14           H  
ATOM    600  HB3 ASP A  37       8.146  15.279   0.420  1.00 95.14           H  
ATOM    601  O   ASP A  37       9.495  13.168   1.746  1.00 95.14           O  
ATOM    602  CG  ASP A  37       6.242  14.305   0.613  1.00 95.14           C  
ATOM    603  OD1 ASP A  37       5.852  13.124   0.798  1.00 95.14           O  
ATOM    604  OD2 ASP A  37       5.613  15.301   1.013  1.00 95.14           O  
ATOM    605  N   THR A  38       8.267  11.395   1.137  1.00 97.77           N  
ATOM    606  H   THR A  38       7.628  11.033   0.443  1.00 97.77           H  
ATOM    607  CA  THR A  38       8.430  10.665   2.395  1.00 97.77           C  
ATOM    608  HA  THR A  38       9.039  11.265   3.071  1.00 97.77           H  
ATOM    609  C   THR A  38       9.151   9.343   2.169  1.00 97.77           C  
ATOM    610  CB  THR A  38       7.080  10.479   3.094  1.00 97.77           C  
ATOM    611  HB  THR A  38       6.431   9.853   2.482  1.00 97.77           H  
ATOM    612  O   THR A  38       8.802   8.558   1.288  1.00 97.77           O  
ATOM    613  CG2 THR A  38       7.202   9.826   4.472  1.00 97.77           C  
ATOM    614 HG21 THR A  38       7.560   8.801   4.374  1.00 97.77           H  
ATOM    615 HG22 THR A  38       7.875  10.405   5.104  1.00 97.77           H  
ATOM    616 HG23 THR A  38       6.213   9.803   4.931  1.00 97.77           H  
ATOM    617  OG1 THR A  38       6.505  11.750   3.289  1.00 97.77           O  
ATOM    618  HG1 THR A  38       6.290  12.130   2.435  1.00 97.77           H  
ATOM    619  N   ASN A  39      10.169   9.082   2.994  1.00 97.05           N  
ATOM    620  H   ASN A  39      10.435   9.799   3.654  1.00 97.05           H  
ATOM    621  CA  ASN A  39      10.905   7.820   2.989  1.00 97.05           C  
ATOM    622  HA  ASN A  39      11.044   7.504   1.955  1.00 97.05           H  
ATOM    623  C   ASN A  39      10.119   6.720   3.725  1.00 97.05           C  
ATOM    624  CB  ASN A  39      12.297   8.041   3.612  1.00 97.05           C  
ATOM    625  HB2 ASN A  39      12.186   8.391   4.638  1.00 97.05           H  
ATOM    626  HB3 ASN A  39      12.840   8.793   3.039  1.00 97.05           H  
ATOM    627  O   ASN A  39       9.839   6.873   4.915  1.00 97.05           O  
ATOM    628  CG  ASN A  39      13.128   6.768   3.625  1.00 97.05           C  
ATOM    629  ND2 ASN A  39      14.172   6.713   4.415  1.00 97.05           N  
ATOM    630 HD21 ASN A  39      14.631   5.816   4.487  1.00 97.05           H  
ATOM    631 HD22 ASN A  39      14.432   7.493   5.001  1.00 97.05           H  
ATOM    632  OD1 ASN A  39      12.834   5.803   2.941  1.00 97.05           O  
ATOM    633  N   PHE A  40       9.839   5.613   3.031  1.00 98.23           N  
ATOM    634  H   PHE A  40      10.132   5.582   2.066  1.00 98.23           H  
ATOM    635  CA  PHE A  40       9.147   4.424   3.550  1.00 98.23           C  
ATOM    636  HA  PHE A  40       8.581   4.704   4.438  1.00 98.23           H  
ATOM    637  C   PHE A  40      10.107   3.307   4.008  1.00 98.23           C  
ATOM    638  CB  PHE A  40       8.133   3.930   2.501  1.00 98.23           C  
ATOM    639  HB2 PHE A  40       8.562   4.017   1.503  1.00 98.23           H  
ATOM    640  HB3 PHE A  40       7.935   2.871   2.667  1.00 98.23           H  
ATOM    641  O   PHE A  40       9.659   2.311   4.577  1.00 98.23           O  
ATOM    642  CG  PHE A  40       6.805   4.666   2.544  1.00 98.23           C  
ATOM    643  CD1 PHE A  40       5.637   4.008   2.972  1.00 98.23           C  
ATOM    644  HD1 PHE A  40       5.673   2.965   3.250  1.00 98.23           H  
ATOM    645  CD2 PHE A  40       6.741   6.028   2.204  1.00 98.23           C  
ATOM    646  HD2 PHE A  40       7.627   6.539   1.855  1.00 98.23           H  
ATOM    647  CE1 PHE A  40       4.423   4.708   3.071  1.00 98.23           C  
ATOM    648  HE1 PHE A  40       3.530   4.196   3.397  1.00 98.23           H  
ATOM    649  CE2 PHE A  40       5.539   6.740   2.340  1.00 98.23           C  
ATOM    650  HE2 PHE A  40       5.511   7.795   2.111  1.00 98.23           H  
ATOM    651  CZ  PHE A  40       4.378   6.081   2.776  1.00 98.23           C  
ATOM    652  HZ  PHE A  40       3.449   6.625   2.864  1.00 98.23           H  
ATOM    653  N   ASN A  41      11.422   3.467   3.841  1.00 97.96           N  
ATOM    654  H   ASN A  41      11.763   4.289   3.363  1.00 97.96           H  
ATOM    655  CA  ASN A  41      12.420   2.579   4.438  1.00 97.96           C  
ATOM    656  HA  ASN A  41      12.064   1.552   4.362  1.00 97.96           H  
ATOM    657  C   ASN A  41      12.588   2.909   5.930  1.00 97.96           C  
ATOM    658  CB  ASN A  41      13.739   2.670   3.652  1.00 97.96           C  
ATOM    659  HB2 ASN A  41      14.233   3.622   3.846  1.00 97.96           H  
ATOM    660  HB3 ASN A  41      13.541   2.608   2.582  1.00 97.96           H  
ATOM    661  O   ASN A  41      13.445   3.712   6.307  1.00 97.96           O  
ATOM    662  CG  ASN A  41      14.682   1.542   4.029  1.00 97.96           C  
ATOM    663  ND2 ASN A  41      15.825   1.451   3.394  1.00 97.96           N  
ATOM    664 HD21 ASN A  41      16.404   0.662   3.643  1.00 97.96           H  
ATOM    665 HD22 ASN A  41      16.037   2.075   2.628  1.00 97.96           H  
ATOM    666  OD1 ASN A  41      14.415   0.723   4.888  1.00 97.96           O  
ATOM    667  N   ARG A  42      11.693   2.365   6.762  1.00 98.52           N  
ATOM    668  H   ARG A  42      11.040   1.704   6.365  1.00 98.52           H  
ATOM    669  CA  ARG A  42      11.541   2.689   8.188  1.00 98.52           C  
ATOM    670  HA  ARG A  42      12.410   3.254   8.524  1.00 98.52           H  
ATOM    671  C   ARG A  42      11.465   1.432   9.047  1.00 98.52           C  
ATOM    672  CB  ARG A  42      10.273   3.527   8.420  1.00 98.52           C  
ATOM    673  HB2 ARG A  42      10.226   3.774   9.481  1.00 98.52           H  
ATOM    674  HB3 ARG A  42       9.396   2.925   8.186  1.00 98.52           H  
ATOM    675  O   ARG A  42      11.104   0.367   8.556  1.00 98.52           O  
ATOM    676  CG  ARG A  42      10.165   4.838   7.643  1.00 98.52           C  
ATOM    677  HG2 ARG A  42       9.207   5.292   7.897  1.00 98.52           H  
ATOM    678  HG3 ARG A  42      10.175   4.644   6.571  1.00 98.52           H  
ATOM    679  CD  ARG A  42      11.284   5.812   8.004  1.00 98.52           C  
ATOM    680  HD2 ARG A  42      12.211   5.487   7.531  1.00 98.52           H  
ATOM    681  HD3 ARG A  42      11.442   5.798   9.082  1.00 98.52           H  
ATOM    682  NE  ARG A  42      10.943   7.157   7.527  1.00 98.52           N  
ATOM    683  HE  ARG A  42      10.643   7.208   6.563  1.00 98.52           H  
ATOM    684  NH1 ARG A  42      10.933   8.227   9.566  1.00 98.52           N  
ATOM    685 HH11 ARG A  42      10.987   7.342  10.050  1.00 98.52           H  
ATOM    686 HH12 ARG A  42      10.787   9.049  10.135  1.00 98.52           H  
ATOM    687  NH2 ARG A  42      10.535   9.370   7.670  1.00 98.52           N  
ATOM    688 HH21 ARG A  42      10.321   9.355   6.683  1.00 98.52           H  
ATOM    689 HH22 ARG A  42      10.400  10.204   8.223  1.00 98.52           H  
ATOM    690  CZ  ARG A  42      10.812   8.241   8.264  1.00 98.52           C  
ATOM    691  N   ASN A  43      11.779   1.589  10.328  1.00 98.64           N  
ATOM    692  H   ASN A  43      11.938   2.528  10.663  1.00 98.64           H  
ATOM    693  CA  ASN A  43      11.796   0.506  11.308  1.00 98.64           C  
ATOM    694  HA  ASN A  43      12.202  -0.381  10.821  1.00 98.64           H  
ATOM    695  C   ASN A  43      10.384   0.120  11.804  1.00 98.64           C  
ATOM    696  CB  ASN A  43      12.777   0.910  12.429  1.00 98.64           C  
ATOM    697  HB2 ASN A  43      13.736   1.170  11.980  1.00 98.64           H  
ATOM    698  HB3 ASN A  43      12.954   0.063  13.091  1.00 98.64           H  
ATOM    699  O   ASN A  43       9.389   0.777  11.478  1.00 98.64           O  
ATOM    700  CG  ASN A  43      12.302   2.053  13.306  1.00 98.64           C  
ATOM    701  ND2 ASN A  43      13.200   2.863  13.810  1.00 98.64           N  
ATOM    702 HD21 ASN A  43      14.184   2.720  13.631  1.00 98.64           H  
ATOM    703 HD22 ASN A  43      12.833   3.663  14.304  1.00 98.64           H  
ATOM    704  OD1 ASN A  43      11.129   2.238  13.571  1.00 98.64           O  
ATOM    705  N   TRP A  44      10.298  -0.927  12.628  1.00 98.81           N  
ATOM    706  H   TRP A  44      11.135  -1.468  12.792  1.00 98.81           H  
ATOM    707  CA  TRP A  44       9.042  -1.425  13.194  1.00 98.81           C  
ATOM    708  HA  TRP A  44       8.394  -1.780  12.392  1.00 98.81           H  
ATOM    709  C   TRP A  44       8.271  -0.358  13.972  1.00 98.81           C  
ATOM    710  CB  TRP A  44       9.340  -2.600  14.128  1.00 98.81           C  
ATOM    711  HB2 TRP A  44       9.874  -3.369  13.569  1.00 98.81           H  
ATOM    712  HB3 TRP A  44       9.993  -2.270  14.935  1.00 98.81           H  
ATOM    713  O   TRP A  44       7.053  -0.244  13.846  1.00 98.81           O  
ATOM    714  CG  TRP A  44       8.105  -3.214  14.711  1.00 98.81           C  
ATOM    715  CD1 TRP A  44       7.588  -2.990  15.941  1.00 98.81           C  
ATOM    716  HD1 TRP A  44       8.018  -2.326  16.677  1.00 98.81           H  
ATOM    717  CD2 TRP A  44       7.187  -4.129  14.055  1.00 98.81           C  
ATOM    718  CE2 TRP A  44       6.162  -4.488  14.979  1.00 98.81           C  
ATOM    719  CE3 TRP A  44       7.160  -4.728  12.779  1.00 98.81           C  
ATOM    720  HE3 TRP A  44       7.925  -4.479  12.059  1.00 98.81           H  
ATOM    721  NE1 TRP A  44       6.427  -3.724  16.102  1.00 98.81           N  
ATOM    722  HE1 TRP A  44       5.870  -3.690  16.944  1.00 98.81           H  
ATOM    723  CH2 TRP A  44       5.227  -6.078  13.405  1.00 98.81           C  
ATOM    724  HH2 TRP A  44       4.506  -6.837  13.142  1.00 98.81           H  
ATOM    725  CZ2 TRP A  44       5.202  -5.466  14.670  1.00 98.81           C  
ATOM    726  HZ2 TRP A  44       4.457  -5.764  15.393  1.00 98.81           H  
ATOM    727  CZ3 TRP A  44       6.192  -5.694  12.462  1.00 98.81           C  
ATOM    728  HZ3 TRP A  44       6.210  -6.161  11.488  1.00 98.81           H  
ATOM    729  N   THR A  45       8.981   0.435  14.775  1.00 98.82           N  
ATOM    730  H   THR A  45       9.987   0.368  14.720  1.00 98.82           H  
ATOM    731  CA  THR A  45       8.376   1.460  15.637  1.00 98.82           C  
ATOM    732  HA  THR A  45       7.599   0.992  16.242  1.00 98.82           H  
ATOM    733  C   THR A  45       7.710   2.561  14.812  1.00 98.82           C  
ATOM    734  CB  THR A  45       9.422   2.053  16.591  1.00 98.82           C  
ATOM    735  HB  THR A  45      10.235   2.504  16.023  1.00 98.82           H  
ATOM    736  O   THR A  45       6.587   2.960  15.119  1.00 98.82           O  
ATOM    737  CG2 THR A  45       8.833   3.101  17.533  1.00 98.82           C  
ATOM    738 HG21 THR A  45       9.584   3.388  18.269  1.00 98.82           H  
ATOM    739 HG22 THR A  45       7.962   2.692  18.043  1.00 98.82           H  
ATOM    740 HG23 THR A  45       8.550   3.988  16.966  1.00 98.82           H  
ATOM    741  OG1 THR A  45       9.940   1.030  17.415  1.00 98.82           O  
ATOM    742  HG1 THR A  45      10.606   0.558  16.911  1.00 98.82           H  
ATOM    743  N   ASP A  46       8.357   3.007  13.737  1.00 98.82           N  
ATOM    744  H   ASP A  46       9.289   2.664  13.555  1.00 98.82           H  
ATOM    745  CA  ASP A  46       7.808   3.994  12.807  1.00 98.82           C  
ATOM    746  HA  ASP A  46       7.519   4.894  13.351  1.00 98.82           H  
ATOM    747  C   ASP A  46       6.553   3.447  12.108  1.00 98.82           C  
ATOM    748  CB  ASP A  46       8.875   4.369  11.765  1.00 98.82           C  
ATOM    749  HB2 ASP A  46       9.371   3.454  11.441  1.00 98.82           H  
ATOM    750  HB3 ASP A  46       8.372   4.801  10.900  1.00 98.82           H  
ATOM    751  O   ASP A  46       5.526   4.120  12.065  1.00 98.82           O  
ATOM    752  CG  ASP A  46       9.942   5.375  12.224  1.00 98.82           C  
ATOM    753  OD1 ASP A  46       9.981   5.726  13.422  1.00 98.82           O  
ATOM    754  OD2 ASP A  46      10.712   5.829  11.336  1.00 98.82           O  
ATOM    755  N   TYR A  47       6.581   2.204  11.611  1.00 98.83           N  
ATOM    756  H   TYR A  47       7.444   1.682  11.664  1.00 98.83           H  
ATOM    757  CA  TYR A  47       5.406   1.590  10.976  1.00 98.83           C  
ATOM    758  HA  TYR A  47       5.009   2.287  10.239  1.00 98.83           H  
ATOM    759  C   TYR A  47       4.264   1.310  11.953  1.00 98.83           C  
ATOM    760  CB  TYR A  47       5.802   0.302  10.251  1.00 98.83           C  
ATOM    761  HB2 TYR A  47       4.948  -0.375  10.230  1.00 98.83           H  
ATOM    762  HB3 TYR A  47       6.602  -0.204  10.790  1.00 98.83           H  
ATOM    763  O   TYR A  47       3.098   1.416  11.576  1.00 98.83           O  
ATOM    764  CG  TYR A  47       6.206   0.564   8.821  1.00 98.83           C  
ATOM    765  CD1 TYR A  47       5.205   0.787   7.857  1.00 98.83           C  
ATOM    766  HD1 TYR A  47       4.163   0.745   8.138  1.00 98.83           H  
ATOM    767  CD2 TYR A  47       7.563   0.618   8.458  1.00 98.83           C  
ATOM    768  HD2 TYR A  47       8.331   0.450   9.198  1.00 98.83           H  
ATOM    769  CE1 TYR A  47       5.558   1.055   6.524  1.00 98.83           C  
ATOM    770  HE1 TYR A  47       4.796   1.233   5.780  1.00 98.83           H  
ATOM    771  CE2 TYR A  47       7.921   0.895   7.126  1.00 98.83           C  
ATOM    772  HE2 TYR A  47       8.964   0.928   6.848  1.00 98.83           H  
ATOM    773  OH  TYR A  47       7.242   1.398   4.875  1.00 98.83           O  
ATOM    774  HH  TYR A  47       8.161   1.665   4.791  1.00 98.83           H  
ATOM    775  CZ  TYR A  47       6.915   1.116   6.160  1.00 98.83           C  
ATOM    776  N   LYS A  48       4.574   0.989  13.211  1.00 98.81           N  
ATOM    777  H   LYS A  48       5.550   0.845  13.430  1.00 98.81           H  
ATOM    778  CA  LYS A  48       3.589   0.849  14.287  1.00 98.81           C  
ATOM    779  HA  LYS A  48       2.828   0.126  13.991  1.00 98.81           H  
ATOM    780  C   LYS A  48       2.857   2.163  14.548  1.00 98.81           C  
ATOM    781  CB  LYS A  48       4.301   0.319  15.540  1.00 98.81           C  
ATOM    782  HB2 LYS A  48       5.223   0.876  15.707  1.00 98.81           H  
ATOM    783  HB3 LYS A  48       4.560  -0.727  15.375  1.00 98.81           H  
ATOM    784  O   LYS A  48       1.627   2.169  14.583  1.00 98.81           O  
ATOM    785  CG  LYS A  48       3.431   0.449  16.794  1.00 98.81           C  
ATOM    786  HG2 LYS A  48       2.446   0.024  16.598  1.00 98.81           H  
ATOM    787  HG3 LYS A  48       3.304   1.500  17.051  1.00 98.81           H  
ATOM    788  CD  LYS A  48       4.080  -0.258  17.978  1.00 98.81           C  
ATOM    789  HD2 LYS A  48       5.039   0.210  18.201  1.00 98.81           H  
ATOM    790  HD3 LYS A  48       4.241  -1.304  17.720  1.00 98.81           H  
ATOM    791  CE  LYS A  48       3.150  -0.158  19.184  1.00 98.81           C  
ATOM    792  HE2 LYS A  48       2.173  -0.550  18.900  1.00 98.81           H  
ATOM    793  HE3 LYS A  48       3.033   0.891  19.456  1.00 98.81           H  
ATOM    794  NZ  LYS A  48       3.687  -0.946  20.312  1.00 98.81           N  
ATOM    795  HZ1 LYS A  48       3.069  -0.916  21.111  1.00 98.81           H  
ATOM    796  HZ2 LYS A  48       3.706  -1.920  20.045  1.00 98.81           H  
ATOM    797  HZ3 LYS A  48       4.632  -0.682  20.551  1.00 98.81           H  
ATOM    798  N   ASN A  49       3.613   3.245  14.729  1.00 98.64           N  
ATOM    799  H   ASN A  49       4.615   3.137  14.667  1.00 98.64           H  
ATOM    800  CA  ASN A  49       3.085   4.542  15.160  1.00 98.64           C  
ATOM    801  HA  ASN A  49       2.239   4.381  15.828  1.00 98.64           H  
ATOM    802  C   ASN A  49       2.565   5.408  14.005  1.00 98.64           C  
ATOM    803  CB  ASN A  49       4.189   5.272  15.937  1.00 98.64           C  
ATOM    804  HB2 ASN A  49       5.070   5.363  15.302  1.00 98.64           H  
ATOM    805  HB3 ASN A  49       3.848   6.279  16.180  1.00 98.64           H  
ATOM    806  O   ASN A  49       1.767   6.311  14.239  1.00 98.64           O  
ATOM    807  CG  ASN A  49       4.565   4.591  17.241  1.00 98.64           C  
ATOM    808  ND2 ASN A  49       5.799   4.736  17.660  1.00 98.64           N  
ATOM    809 HD21 ASN A  49       6.473   5.173  17.048  1.00 98.64           H  
ATOM    810 HD22 ASN A  49       6.054   4.256  18.511  1.00 98.64           H  
ATOM    811  OD1 ASN A  49       3.777   3.943  17.914  1.00 98.64           O  
ATOM    812  N   GLY A  50       3.003   5.133  12.778  1.00 98.48           N  
ATOM    813  H   GLY A  50       3.759   4.468  12.689  1.00 98.48           H  
ATOM    814  CA  GLY A  50       2.720   5.950  11.607  1.00 98.48           C  
ATOM    815  HA2 GLY A  50       1.744   6.427  11.701  1.00 98.48           H  
ATOM    816  HA3 GLY A  50       2.697   5.304  10.729  1.00 98.48           H  
ATOM    817  C   GLY A  50       3.771   7.035  11.378  1.00 98.48           C  
ATOM    818  O   GLY A  50       4.523   7.426  12.272  1.00 98.48           O  
ATOM    819  N   PHE A  51       3.834   7.516  10.141  1.00 98.47           N  
ATOM    820  H   PHE A  51       3.147   7.195   9.474  1.00 98.47           H  
ATOM    821  CA  PHE A  51       4.753   8.564   9.709  1.00 98.47           C  
ATOM    822  HA  PHE A  51       4.864   9.283  10.520  1.00 98.47           H  
ATOM    823  C   PHE A  51       4.193   9.315   8.499  1.00 98.47           C  
ATOM    824  CB  PHE A  51       6.137   7.966   9.401  1.00 98.47           C  
ATOM    825  HB2 PHE A  51       6.802   8.758   9.059  1.00 98.47           H  
ATOM    826  HB3 PHE A  51       6.559   7.581  10.329  1.00 98.47           H  
ATOM    827  O   PHE A  51       3.291   8.840   7.808  1.00 98.47           O  
ATOM    828  CG  PHE A  51       6.134   6.852   8.372  1.00 98.47           C  
ATOM    829  CD1 PHE A  51       6.125   5.511   8.797  1.00 98.47           C  
ATOM    830  HD1 PHE A  51       6.113   5.280   9.851  1.00 98.47           H  
ATOM    831  CD2 PHE A  51       6.131   7.148   6.996  1.00 98.47           C  
ATOM    832  HD2 PHE A  51       6.118   8.174   6.660  1.00 98.47           H  
ATOM    833  CE1 PHE A  51       6.121   4.471   7.854  1.00 98.47           C  
ATOM    834  HE1 PHE A  51       6.114   3.443   8.185  1.00 98.47           H  
ATOM    835  CE2 PHE A  51       6.123   6.107   6.053  1.00 98.47           C  
ATOM    836  HE2 PHE A  51       6.110   6.334   4.997  1.00 98.47           H  
ATOM    837  CZ  PHE A  51       6.119   4.768   6.481  1.00 98.47           C  
ATOM    838  HZ  PHE A  51       6.103   3.967   5.757  1.00 98.47           H  
ATOM    839  N   GLY A  52       4.759  10.491   8.228  1.00 96.99           N  
ATOM    840  H   GLY A  52       5.476  10.826   8.856  1.00 96.99           H  
ATOM    841  CA  GLY A  52       4.180  11.447   7.286  1.00 96.99           C  
ATOM    842  HA2 GLY A  52       3.802  10.923   6.408  1.00 96.99           H  
ATOM    843  HA3 GLY A  52       4.945  12.147   6.951  1.00 96.99           H  
ATOM    844  C   GLY A  52       3.032  12.233   7.919  1.00 96.99           C  
ATOM    845  O   GLY A  52       2.728  12.096   9.104  1.00 96.99           O  
ATOM    846  N   THR A  53       2.418  13.112   7.138  1.00 94.00           N  
ATOM    847  H   THR A  53       2.720  13.188   6.177  1.00 94.00           H  
ATOM    848  CA  THR A  53       1.296  13.945   7.564  1.00 94.00           C  
ATOM    849  HA  THR A  53       0.970  13.638   8.558  1.00 94.00           H  
ATOM    850  C   THR A  53       0.148  13.789   6.571  1.00 94.00           C  
ATOM    851  CB  THR A  53       1.712  15.414   7.676  1.00 94.00           C  
ATOM    852  HB  THR A  53       2.032  15.784   6.702  1.00 94.00           H  
ATOM    853  O   THR A  53       0.282  14.241   5.428  1.00 94.00           O  
ATOM    854  CG2 THR A  53       0.580  16.282   8.229  1.00 94.00           C  
ATOM    855 HG21 THR A  53       0.977  17.257   8.510  1.00 94.00           H  
ATOM    856 HG22 THR A  53      -0.198  16.404   7.475  1.00 94.00           H  
ATOM    857 HG23 THR A  53       0.154  15.812   9.115  1.00 94.00           H  
ATOM    858  OG1 THR A  53       2.782  15.550   8.576  1.00 94.00           O  
ATOM    859  HG1 THR A  53       3.354  14.792   8.439  1.00 94.00           H  
ATOM    860  N   PRO A  54      -0.993  13.204   6.988  1.00 90.85           N  
ATOM    861  CA  PRO A  54      -2.179  13.114   6.148  1.00 90.85           C  
ATOM    862  HA  PRO A  54      -1.988  12.374   5.371  1.00 90.85           H  
ATOM    863  C   PRO A  54      -2.520  14.459   5.501  1.00 90.85           C  
ATOM    864  CB  PRO A  54      -3.299  12.605   7.060  1.00 90.85           C  
ATOM    865  HB2 PRO A  54      -3.799  13.443   7.547  1.00 90.85           H  
ATOM    866  HB3 PRO A  54      -4.019  11.996   6.513  1.00 90.85           H  
ATOM    867  O   PRO A  54      -2.454  15.510   6.142  1.00 90.85           O  
ATOM    868  CG  PRO A  54      -2.548  11.787   8.109  1.00 90.85           C  
ATOM    869  HG2 PRO A  54      -3.100  11.723   9.047  1.00 90.85           H  
ATOM    870  HG3 PRO A  54      -2.339  10.791   7.721  1.00 90.85           H  
ATOM    871  CD  PRO A  54      -1.239  12.559   8.274  1.00 90.85           C  
ATOM    872  HD2 PRO A  54      -1.357  13.318   9.047  1.00 90.85           H  
ATOM    873  HD3 PRO A  54      -0.435  11.871   8.535  1.00 90.85           H  
ATOM    874  N   CYS A  55      -2.865  14.423   4.216  1.00 84.82           N  
ATOM    875  H   CYS A  55      -2.894  13.521   3.762  1.00 84.82           H  
ATOM    876  CA  CYS A  55      -3.203  15.595   3.400  1.00 84.82           C  
ATOM    877  HA  CYS A  55      -3.476  15.214   2.415  1.00 84.82           H  
ATOM    878  C   CYS A  55      -2.060  16.577   3.107  1.00 84.82           C  
ATOM    879  CB  CYS A  55      -4.446  16.309   3.979  1.00 84.82           C  
ATOM    880  HB2 CYS A  55      -4.153  16.878   4.861  1.00 84.82           H  
ATOM    881  HB3 CYS A  55      -4.804  17.017   3.232  1.00 84.82           H  
ATOM    882  O   CYS A  55      -2.311  17.604   2.477  1.00 84.82           O  
ATOM    883  SG  CYS A  55      -5.826  15.222   4.435  1.00 84.82           S  
ATOM    884  N   LYS A  56      -0.824  16.293   3.535  1.00 90.38           N  
ATOM    885  H   LYS A  56      -0.686  15.451   4.075  1.00 90.38           H  
ATOM    886  CA  LYS A  56       0.335  17.164   3.276  1.00 90.38           C  
ATOM    887  HA  LYS A  56       0.067  17.932   2.550  1.00 90.38           H  
ATOM    888  C   LYS A  56       1.524  16.445   2.663  1.00 90.38           C  
ATOM    889  CB  LYS A  56       0.790  17.852   4.563  1.00 90.38           C  
ATOM    890  HB2 LYS A  56       1.679  18.441   4.336  1.00 90.38           H  
ATOM    891  HB3 LYS A  56       1.062  17.093   5.296  1.00 90.38           H  
ATOM    892  O   LYS A  56       2.217  17.068   1.871  1.00 90.38           O  
ATOM    893  CG  LYS A  56      -0.274  18.775   5.162  1.00 90.38           C  
ATOM    894  HG2 LYS A  56      -1.100  18.177   5.546  1.00 90.38           H  
ATOM    895  HG3 LYS A  56      -0.647  19.455   4.396  1.00 90.38           H  
ATOM    896  CD  LYS A  56       0.349  19.584   6.301  1.00 90.38           C  
ATOM    897  HD2 LYS A  56       1.112  20.248   5.894  1.00 90.38           H  
ATOM    898  HD3 LYS A  56       0.820  18.902   7.009  1.00 90.38           H  
ATOM    899  CE  LYS A  56      -0.729  20.403   7.009  1.00 90.38           C  
ATOM    900  HE2 LYS A  56      -1.149  21.115   6.299  1.00 90.38           H  
ATOM    901  HE3 LYS A  56      -1.525  19.726   7.317  1.00 90.38           H  
ATOM    902  NZ  LYS A  56      -0.167  21.104   8.188  1.00 90.38           N  
ATOM    903  HZ1 LYS A  56       0.211  20.430   8.839  1.00 90.38           H  
ATOM    904  HZ2 LYS A  56      -0.885  21.636   8.659  1.00 90.38           H  
ATOM    905  HZ3 LYS A  56       0.577  21.726   7.905  1.00 90.38           H  
ATOM    906  N   THR A  57       1.758  15.194   3.045  1.00 95.35           N  
ATOM    907  H   THR A  57       1.143  14.753   3.713  1.00 95.35           H  
ATOM    908  CA  THR A  57       2.873  14.377   2.556  1.00 95.35           C  
ATOM    909  HA  THR A  57       3.309  14.840   1.670  1.00 95.35           H  
ATOM    910  C   THR A  57       2.368  12.996   2.162  1.00 95.35           C  
ATOM    911  CB  THR A  57       4.015  14.262   3.583  1.00 95.35           C  
ATOM    912  HB  THR A  57       4.890  13.847   3.083  1.00 95.35           H  
ATOM    913  O   THR A  57       1.249  12.607   2.517  1.00 95.35           O  
ATOM    914  CG2 THR A  57       4.418  15.605   4.196  1.00 95.35           C  
ATOM    915 HG21 THR A  57       3.617  15.997   4.822  1.00 95.35           H  
ATOM    916 HG22 THR A  57       5.315  15.463   4.798  1.00 95.35           H  
ATOM    917 HG23 THR A  57       4.642  16.310   3.395  1.00 95.35           H  
ATOM    918  OG1 THR A  57       3.681  13.394   4.643  1.00 95.35           O  
ATOM    919  HG1 THR A  57       3.837  12.511   4.300  1.00 95.35           H  
ATOM    920  N   ASP A  58       3.217  12.217   1.500  1.00 97.23           N  
ATOM    921  H   ASP A  58       4.104  12.599   1.204  1.00 97.23           H  
ATOM    922  CA  ASP A  58       3.058  10.766   1.495  1.00 97.23           C  
ATOM    923  HA  ASP A  58       2.109  10.516   1.022  1.00 97.23           H  
ATOM    924  C   ASP A  58       3.053  10.261   2.951  1.00 97.23           C  
ATOM    925  CB  ASP A  58       4.205  10.113   0.715  1.00 97.23           C  
ATOM    926  HB2 ASP A  58       5.150  10.529   1.066  1.00 97.23           H  
ATOM    927  HB3 ASP A  58       4.191   9.044   0.929  1.00 97.23           H  
ATOM    928  O   ASP A  58       3.806  10.760   3.794  1.00 97.23           O  
ATOM    929  CG  ASP A  58       4.179  10.278  -0.799  1.00 97.23           C  
ATOM    930  OD1 ASP A  58       3.295  10.966  -1.351  1.00 97.23           O  
ATOM    931  OD2 ASP A  58       5.029   9.626  -1.456  1.00 97.23           O  
ATOM    932  N   PHE A  59       2.196   9.300   3.293  1.00 97.40           N  
ATOM    933  H   PHE A  59       1.605   8.887   2.586  1.00 97.40           H  
ATOM    934  CA  PHE A  59       2.063   8.879   4.691  1.00 97.40           C  
ATOM    935  HA  PHE A  59       3.041   8.968   5.165  1.00 97.40           H  
ATOM    936  C   PHE A  59       1.651   7.420   4.860  1.00 97.40           C  
ATOM    937  CB  PHE A  59       1.110   9.826   5.446  1.00 97.40           C  
ATOM    938  HB2 PHE A  59       1.355  10.859   5.198  1.00 97.40           H  
ATOM    939  HB3 PHE A  59       1.286   9.717   6.516  1.00 97.40           H  
ATOM    940  O   PHE A  59       1.056   6.805   3.972  1.00 97.40           O  
ATOM    941  CG  PHE A  59      -0.365   9.595   5.198  1.00 97.40           C  
ATOM    942  CD1 PHE A  59      -1.007  10.229   4.119  1.00 97.40           C  
ATOM    943  HD1 PHE A  59      -0.441  10.862   3.452  1.00 97.40           H  
ATOM    944  CD2 PHE A  59      -1.100   8.755   6.058  1.00 97.40           C  
ATOM    945  HD2 PHE A  59      -0.613   8.269   6.890  1.00 97.40           H  
ATOM    946  CE1 PHE A  59      -2.385  10.043   3.915  1.00 97.40           C  
ATOM    947  HE1 PHE A  59      -2.881  10.529   3.088  1.00 97.40           H  
ATOM    948  CE2 PHE A  59      -2.474   8.558   5.845  1.00 97.40           C  
ATOM    949  HE2 PHE A  59      -3.043   7.921   6.506  1.00 97.40           H  
ATOM    950  CZ  PHE A  59      -3.117   9.215   4.784  1.00 97.40           C  
ATOM    951  HZ  PHE A  59      -4.179   9.083   4.643  1.00 97.40           H  
ATOM    952  N   TRP A  60       1.951   6.906   6.050  1.00 98.39           N  
ATOM    953  H   TRP A  60       2.442   7.503   6.700  1.00 98.39           H  
ATOM    954  CA  TRP A  60       1.436   5.660   6.599  1.00 98.39           C  
ATOM    955  HA  TRP A  60       0.694   5.231   5.926  1.00 98.39           H  
ATOM    956  C   TRP A  60       0.778   5.961   7.942  1.00 98.39           C  
ATOM    957  CB  TRP A  60       2.576   4.659   6.793  1.00 98.39           C  
ATOM    958  HB2 TRP A  60       3.286   5.051   7.521  1.00 98.39           H  
ATOM    959  HB3 TRP A  60       3.102   4.534   5.847  1.00 98.39           H  
ATOM    960  O   TRP A  60       1.403   6.563   8.815  1.00 98.39           O  
ATOM    961  CG  TRP A  60       2.098   3.318   7.245  1.00 98.39           C  
ATOM    962  CD1 TRP A  60       2.161   2.803   8.495  1.00 98.39           C  
ATOM    963  HD1 TRP A  60       2.609   3.292   9.347  1.00 98.39           H  
ATOM    964  CD2 TRP A  60       1.458   2.301   6.428  1.00 98.39           C  
ATOM    965  CE2 TRP A  60       1.126   1.190   7.250  1.00 98.39           C  
ATOM    966  CE3 TRP A  60       1.155   2.211   5.059  1.00 98.39           C  
ATOM    967  HE3 TRP A  60       1.423   3.044   4.426  1.00 98.39           H  
ATOM    968  NE1 TRP A  60       1.578   1.548   8.500  1.00 98.39           N  
ATOM    969  HE1 TRP A  60       1.570   0.913   9.286  1.00 98.39           H  
ATOM    970  CH2 TRP A  60       0.206  -0.007   5.367  1.00 98.39           C  
ATOM    971  HH2 TRP A  60      -0.267  -0.878   4.938  1.00 98.39           H  
ATOM    972  CZ2 TRP A  60       0.508   0.043   6.737  1.00 98.39           C  
ATOM    973  HZ2 TRP A  60       0.282  -0.793   7.382  1.00 98.39           H  
ATOM    974  CZ3 TRP A  60       0.531   1.067   4.528  1.00 98.39           C  
ATOM    975  HZ3 TRP A  60       0.297   1.004   3.476  1.00 98.39           H  
ATOM    976  N   ILE A  61      -0.475   5.551   8.124  1.00 97.44           N  
ATOM    977  H   ILE A  61      -0.949   5.078   7.368  1.00 97.44           H  
ATOM    978  CA  ILE A  61      -1.261   5.943   9.302  1.00 97.44           C  
ATOM    979  HA  ILE A  61      -1.123   7.017   9.427  1.00 97.44           H  
ATOM    980  C   ILE A  61      -0.794   5.280  10.611  1.00 97.44           C  
ATOM    981  CB  ILE A  61      -2.750   5.686   9.008  1.00 97.44           C  
ATOM    982  HB  ILE A  61      -2.937   5.973   7.973  1.00 97.44           H  
ATOM    983  O   ILE A  61      -1.092   5.760  11.699  1.00 97.44           O  
ATOM    984  CG1 ILE A  61      -3.641   6.580   9.869  1.00 97.44           C  
ATOM    985 HG12 ILE A  61      -3.373   6.449  10.917  1.00 97.44           H  
ATOM    986 HG13 ILE A  61      -3.435   7.605   9.560  1.00 97.44           H  
ATOM    987  CG2 ILE A  61      -3.089   4.203   9.176  1.00 97.44           C  
ATOM    988 HG21 ILE A  61      -2.382   3.592   8.615  1.00 97.44           H  
ATOM    989 HG22 ILE A  61      -3.051   3.932  10.231  1.00 97.44           H  
ATOM    990 HG23 ILE A  61      -4.091   3.995   8.802  1.00 97.44           H  
ATOM    991  CD1 ILE A  61      -5.151   6.353   9.731  1.00 97.44           C  
ATOM    992 HD11 ILE A  61      -5.682   6.988  10.440  1.00 97.44           H  
ATOM    993 HD12 ILE A  61      -5.474   6.578   8.714  1.00 97.44           H  
ATOM    994 HD13 ILE A  61      -5.413   5.325   9.982  1.00 97.44           H  
ATOM    995  N   GLY A  62      -0.059   4.172  10.505  1.00 98.56           N  
ATOM    996  H   GLY A  62       0.145   3.837   9.574  1.00 98.56           H  
ATOM    997  CA  GLY A  62       0.388   3.369  11.639  1.00 98.56           C  
ATOM    998  HA2 GLY A  62       1.448   3.150  11.510  1.00 98.56           H  
ATOM    999  HA3 GLY A  62       0.283   3.924  12.571  1.00 98.56           H  
ATOM   1000  C   GLY A  62      -0.393   2.065  11.776  1.00 98.56           C  
ATOM   1001  O   GLY A  62      -1.625   2.053  11.791  1.00 98.56           O  
ATOM   1002  N   ASN A  63       0.328   0.952  11.902  1.00 98.82           N  
ATOM   1003  H   ASN A  63       1.334   1.036  11.873  1.00 98.82           H  
ATOM   1004  CA  ASN A  63      -0.258  -0.385  11.999  1.00 98.82           C  
ATOM   1005  HA  ASN A  63      -0.895  -0.559  11.131  1.00 98.82           H  
ATOM   1006  C   ASN A  63      -1.140  -0.536  13.239  1.00 98.82           C  
ATOM   1007  CB  ASN A  63       0.853  -1.445  12.012  1.00 98.82           C  
ATOM   1008  HB2 ASN A  63       0.384  -2.416  12.169  1.00 98.82           H  
ATOM   1009  HB3 ASN A  63       1.542  -1.259  12.836  1.00 98.82           H  
ATOM   1010  O   ASN A  63      -2.206  -1.143  13.153  1.00 98.82           O  
ATOM   1011  CG  ASN A  63       1.629  -1.543  10.717  1.00 98.82           C  
ATOM   1012  ND2 ASN A  63       2.725  -2.260  10.706  1.00 98.82           N  
ATOM   1013 HD21 ASN A  63       3.162  -2.401   9.807  1.00 98.82           H  
ATOM   1014 HD22 ASN A  63       3.004  -2.780  11.526  1.00 98.82           H  
ATOM   1015  OD1 ASN A  63       1.260  -0.982   9.704  1.00 98.82           O  
ATOM   1016  N   GLU A  64      -0.742   0.066  14.365  1.00 98.75           N  
ATOM   1017  H   GLU A  64       0.120   0.593  14.370  1.00 98.75           H  
ATOM   1018  CA  GLU A  64      -1.555   0.037  15.581  1.00 98.75           C  
ATOM   1019  HA  GLU A  64      -1.781  -1.002  15.823  1.00 98.75           H  
ATOM   1020  C   GLU A  64      -2.887   0.760  15.351  1.00 98.75           C  
ATOM   1021  CB  GLU A  64      -0.767   0.649  16.750  1.00 98.75           C  
ATOM   1022  HB2 GLU A  64       0.196   0.144  16.828  1.00 98.75           H  
ATOM   1023  HB3 GLU A  64      -0.573   1.701  16.537  1.00 98.75           H  
ATOM   1024  O   GLU A  64      -3.938   0.253  15.728  1.00 98.75           O  
ATOM   1025  CG  GLU A  64      -1.484   0.546  18.108  1.00 98.75           C  
ATOM   1026  HG2 GLU A  64      -2.408   1.124  18.063  1.00 98.75           H  
ATOM   1027  HG3 GLU A  64      -0.849   1.010  18.862  1.00 98.75           H  
ATOM   1028  CD  GLU A  64      -1.794  -0.896  18.546  1.00 98.75           C  
ATOM   1029  OE1 GLU A  64      -2.820  -1.086  19.243  1.00 98.75           O  
ATOM   1030  OE2 GLU A  64      -1.013  -1.808  18.204  1.00 98.75           O  
ATOM   1031  N   MET A  65      -2.884   1.900  14.650  1.00 98.27           N  
ATOM   1032  H   MET A  65      -2.012   2.238  14.270  1.00 98.27           H  
ATOM   1033  CA  MET A  65      -4.124   2.607  14.328  1.00 98.27           C  
ATOM   1034  HA  MET A  65      -4.684   2.729  15.256  1.00 98.27           H  
ATOM   1035  C   MET A  65      -5.019   1.791  13.382  1.00 98.27           C  
ATOM   1036  CB  MET A  65      -3.810   4.012  13.790  1.00 98.27           C  
ATOM   1037  HB2 MET A  65      -3.237   4.556  14.540  1.00 98.27           H  
ATOM   1038  HB3 MET A  65      -3.219   3.950  12.877  1.00 98.27           H  
ATOM   1039  O   MET A  65      -6.226   1.711  13.616  1.00 98.27           O  
ATOM   1040  CG  MET A  65      -5.109   4.774  13.500  1.00 98.27           C  
ATOM   1041  HG2 MET A  65      -5.822   4.590  14.304  1.00 98.27           H  
ATOM   1042  HG3 MET A  65      -5.530   4.372  12.579  1.00 98.27           H  
ATOM   1043  SD  MET A  65      -4.952   6.567  13.294  1.00 98.27           S  
ATOM   1044  CE  MET A  65      -4.884   7.125  15.013  1.00 98.27           C  
ATOM   1045  HE1 MET A  65      -4.787   8.211  15.034  1.00 98.27           H  
ATOM   1046  HE2 MET A  65      -4.019   6.681  15.506  1.00 98.27           H  
ATOM   1047  HE3 MET A  65      -5.797   6.832  15.533  1.00 98.27           H  
ATOM   1048  N   ILE A  66      -4.455   1.138  12.358  1.00 98.49           N  
ATOM   1049  H   ILE A  66      -3.460   1.240  12.214  1.00 98.49           H  
ATOM   1050  CA  ILE A  66      -5.228   0.276  11.444  1.00 98.49           C  
ATOM   1051  HA  ILE A  66      -6.052   0.866  11.042  1.00 98.49           H  
ATOM   1052  C   ILE A  66      -5.847  -0.906  12.205  1.00 98.49           C  
ATOM   1053  CB  ILE A  66      -4.375  -0.226  10.254  1.00 98.49           C  
ATOM   1054  HB  ILE A  66      -3.555  -0.834  10.637  1.00 98.49           H  
ATOM   1055  O   ILE A  66      -7.038  -1.182  12.036  1.00 98.49           O  
ATOM   1056  CG1 ILE A  66      -3.795   0.933   9.417  1.00 98.49           C  
ATOM   1057 HG12 ILE A  66      -4.578   1.343   8.779  1.00 98.49           H  
ATOM   1058 HG13 ILE A  66      -3.463   1.730  10.082  1.00 98.49           H  
ATOM   1059  CG2 ILE A  66      -5.258  -1.081   9.321  1.00 98.49           C  
ATOM   1060 HG21 ILE A  66      -4.700  -1.393   8.438  1.00 98.49           H  
ATOM   1061 HG22 ILE A  66      -6.127  -0.508   8.999  1.00 98.49           H  
ATOM   1062 HG23 ILE A  66      -5.602  -1.981   9.830  1.00 98.49           H  
ATOM   1063  CD1 ILE A  66      -2.591   0.538   8.548  1.00 98.49           C  
ATOM   1064 HD11 ILE A  66      -1.696   0.486   9.169  1.00 98.49           H  
ATOM   1065 HD12 ILE A  66      -2.743  -0.429   8.068  1.00 98.49           H  
ATOM   1066 HD13 ILE A  66      -2.434   1.290   7.775  1.00 98.49           H  
ATOM   1067  N   TYR A  67      -5.075  -1.573  13.069  1.00 98.58           N  
ATOM   1068  H   TYR A  67      -4.104  -1.310  13.153  1.00 98.58           H  
ATOM   1069  CA  TYR A  67      -5.563  -2.652  13.933  1.00 98.58           C  
ATOM   1070  HA  TYR A  67      -5.930  -3.473  13.316  1.00 98.58           H  
ATOM   1071  C   TYR A  67      -6.728  -2.181  14.809  1.00 98.58           C  
ATOM   1072  CB  TYR A  67      -4.412  -3.181  14.806  1.00 98.58           C  
ATOM   1073  HB2 TYR A  67      -3.802  -2.341  15.135  1.00 98.58           H  
ATOM   1074  HB3 TYR A  67      -3.775  -3.823  14.197  1.00 98.58           H  
ATOM   1075  O   TYR A  67      -7.801  -2.789  14.793  1.00 98.58           O  
ATOM   1076  CG  TYR A  67      -4.859  -3.954  16.038  1.00 98.58           C  
ATOM   1077  CD1 TYR A  67      -4.485  -3.523  17.323  1.00 98.58           C  
ATOM   1078  HD1 TYR A  67      -3.841  -2.664  17.439  1.00 98.58           H  
ATOM   1079  CD2 TYR A  67      -5.691  -5.080  15.910  1.00 98.58           C  
ATOM   1080  HD2 TYR A  67      -6.026  -5.397  14.934  1.00 98.58           H  
ATOM   1081  CE1 TYR A  67      -4.939  -4.217  18.461  1.00 98.58           C  
ATOM   1082  HE1 TYR A  67      -4.631  -3.877  19.439  1.00 98.58           H  
ATOM   1083  CE2 TYR A  67      -6.134  -5.790  17.037  1.00 98.58           C  
ATOM   1084  HE2 TYR A  67      -6.785  -6.644  16.923  1.00 98.58           H  
ATOM   1085  OH  TYR A  67      -6.205  -6.021  19.416  1.00 98.58           O  
ATOM   1086  HH  TYR A  67      -5.914  -5.584  20.219  1.00 98.58           H  
ATOM   1087  CZ  TYR A  67      -5.770  -5.349  18.319  1.00 98.58           C  
ATOM   1088  N   GLN A  68      -6.557  -1.067  15.527  1.00 98.37           N  
ATOM   1089  H   GLN A  68      -5.653  -0.616  15.507  1.00 98.37           H  
ATOM   1090  CA  GLN A  68      -7.592  -0.539  16.416  1.00 98.37           C  
ATOM   1091  HA  GLN A  68      -7.847  -1.305  17.148  1.00 98.37           H  
ATOM   1092  C   GLN A  68      -8.876  -0.208  15.649  1.00 98.37           C  
ATOM   1093  CB  GLN A  68      -7.073   0.703  17.161  1.00 98.37           C  
ATOM   1094  HB2 GLN A  68      -7.901   1.176  17.689  1.00 98.37           H  
ATOM   1095  HB3 GLN A  68      -6.689   1.418  16.434  1.00 98.37           H  
ATOM   1096  O   GLN A  68      -9.956  -0.575  16.101  1.00 98.37           O  
ATOM   1097  CG  GLN A  68      -5.960   0.383  18.175  1.00 98.37           C  
ATOM   1098  HG2 GLN A  68      -5.155  -0.164  17.683  1.00 98.37           H  
ATOM   1099  HG3 GLN A  68      -5.543   1.315  18.556  1.00 98.37           H  
ATOM   1100  CD  GLN A  68      -6.401  -0.465  19.357  1.00 98.37           C  
ATOM   1101  NE2 GLN A  68      -5.512  -1.257  19.907  1.00 98.37           N  
ATOM   1102 HE21 GLN A  68      -4.558  -1.254  19.575  1.00 98.37           H  
ATOM   1103 HE22 GLN A  68      -5.806  -1.838  20.679  1.00 98.37           H  
ATOM   1104  OE1 GLN A  68      -7.522  -0.398  19.842  1.00 98.37           O  
ATOM   1105  N   ILE A  69      -8.779   0.431  14.477  1.00 96.79           N  
ATOM   1106  H   ILE A  69      -7.861   0.696  14.150  1.00 96.79           H  
ATOM   1107  CA  ILE A  69      -9.951   0.780  13.659  1.00 96.79           C  
ATOM   1108  HA  ILE A  69     -10.670   1.304  14.290  1.00 96.79           H  
ATOM   1109  C   ILE A  69     -10.653  -0.483  13.150  1.00 96.79           C  
ATOM   1110  CB  ILE A  69      -9.548   1.723  12.501  1.00 96.79           C  
ATOM   1111  HB  ILE A  69      -8.716   1.273  11.959  1.00 96.79           H  
ATOM   1112  O   ILE A  69     -11.858  -0.643  13.352  1.00 96.79           O  
ATOM   1113  CG1 ILE A  69      -9.106   3.100  13.047  1.00 96.79           C  
ATOM   1114 HG12 ILE A  69      -9.979   3.652  13.396  1.00 96.79           H  
ATOM   1115 HG13 ILE A  69      -8.445   2.966  13.904  1.00 96.79           H  
ATOM   1116  CG2 ILE A  69     -10.723   1.914  11.521  1.00 96.79           C  
ATOM   1117 HG21 ILE A  69     -11.606   2.256  12.061  1.00 96.79           H  
ATOM   1118 HG22 ILE A  69     -10.950   0.976  11.015  1.00 96.79           H  
ATOM   1119 HG23 ILE A  69     -10.471   2.644  10.752  1.00 96.79           H  
ATOM   1120  CD1 ILE A  69      -8.352   3.950  12.015  1.00 96.79           C  
ATOM   1121 HD11 ILE A  69      -7.496   3.394  11.631  1.00 96.79           H  
ATOM   1122 HD12 ILE A  69      -9.004   4.225  11.187  1.00 96.79           H  
ATOM   1123 HD13 ILE A  69      -7.996   4.863  12.492  1.00 96.79           H  
ATOM   1124  N   THR A  70      -9.911  -1.395  12.517  1.00 97.57           N  
ATOM   1125  H   THR A  70      -8.917  -1.237  12.439  1.00 97.57           H  
ATOM   1126  CA  THR A  70     -10.487  -2.598  11.888  1.00 97.57           C  
ATOM   1127  HA  THR A  70     -11.368  -2.290  11.326  1.00 97.57           H  
ATOM   1128  C   THR A  70     -10.985  -3.636  12.897  1.00 97.57           C  
ATOM   1129  CB  THR A  70      -9.529  -3.246  10.880  1.00 97.57           C  
ATOM   1130  HB  THR A  70     -10.012  -4.139  10.482  1.00 97.57           H  
ATOM   1131  O   THR A  70     -11.809  -4.479  12.553  1.00 97.57           O  
ATOM   1132  CG2 THR A  70      -9.203  -2.322   9.707  1.00 97.57           C  
ATOM   1133 HG21 THR A  70      -8.744  -1.396  10.053  1.00 97.57           H  
ATOM   1134 HG22 THR A  70      -8.513  -2.837   9.038  1.00 97.57           H  
ATOM   1135 HG23 THR A  70     -10.118  -2.093   9.162  1.00 97.57           H  
ATOM   1136  OG1 THR A  70      -8.309  -3.621  11.474  1.00 97.57           O  
ATOM   1137  HG1 THR A  70      -7.833  -2.822  11.713  1.00 97.57           H  
ATOM   1138  N   SER A  71     -10.581  -3.534  14.167  1.00 97.19           N  
ATOM   1139  H   SER A  71      -9.825  -2.896  14.372  1.00 97.19           H  
ATOM   1140  CA  SER A  71     -11.105  -4.360  15.264  1.00 97.19           C  
ATOM   1141  HA  SER A  71     -11.194  -5.388  14.914  1.00 97.19           H  
ATOM   1142  C   SER A  71     -12.492  -3.931  15.760  1.00 97.19           C  
ATOM   1143  CB  SER A  71     -10.124  -4.355  16.435  1.00 97.19           C  
ATOM   1144  HB2 SER A  71     -10.545  -4.929  17.261  1.00 97.19           H  
ATOM   1145  HB3 SER A  71      -9.937  -3.334  16.767  1.00 97.19           H  
ATOM   1146  O   SER A  71     -13.143  -4.686  16.480  1.00 97.19           O  
ATOM   1147  OG  SER A  71      -8.918  -4.960  16.033  1.00 97.19           O  
ATOM   1148  HG  SER A  71      -8.411  -4.317  15.532  1.00 97.19           H  
ATOM   1149  N   MET A  72     -12.977  -2.739  15.389  1.00 94.29           N  
ATOM   1150  H   MET A  72     -12.402  -2.156  14.797  1.00 94.29           H  
ATOM   1151  CA  MET A  72     -14.265  -2.198  15.861  1.00 94.29           C  
ATOM   1152  HA  MET A  72     -14.436  -2.558  16.875  1.00 94.29           H  
ATOM   1153  C   MET A  72     -15.484  -2.650  15.041  1.00 94.29           C  
ATOM   1154  CB  MET A  72     -14.211  -0.664  15.914  1.00 94.29           C  
ATOM   1155  HB2 MET A  72     -15.188  -0.276  16.200  1.00 94.29           H  
ATOM   1156  HB3 MET A  72     -13.963  -0.273  14.927  1.00 94.29           H  
ATOM   1157  O   MET A  72     -16.606  -2.208  15.313  1.00 94.29           O  
ATOM   1158  CG  MET A  72     -13.199  -0.151  16.934  1.00 94.29           C  
ATOM   1159  HG2 MET A  72     -13.438  -0.556  17.917  1.00 94.29           H  
ATOM   1160  HG3 MET A  72     -12.211  -0.514  16.648  1.00 94.29           H  
ATOM   1161  SD  MET A  72     -13.148   1.658  17.042  1.00 94.29           S  
ATOM   1162  CE  MET A  72     -11.622   1.844  18.001  1.00 94.29           C  
ATOM   1163  HE1 MET A  72     -11.710   1.304  18.943  1.00 94.29           H  
ATOM   1164  HE2 MET A  72     -10.783   1.440  17.434  1.00 94.29           H  
ATOM   1165  HE3 MET A  72     -11.442   2.901  18.198  1.00 94.29           H  
ATOM   1166  N   GLY A  73     -15.290  -3.481  14.018  1.00 94.50           N  
ATOM   1167  H   GLY A  73     -14.356  -3.810  13.817  1.00 94.50           H  
ATOM   1168  CA  GLY A  73     -16.370  -3.969  13.168  1.00 94.50           C  
ATOM   1169  HA2 GLY A  73     -16.948  -4.722  13.703  1.00 94.50           H  
ATOM   1170  HA3 GLY A  73     -17.034  -3.142  12.916  1.00 94.50           H  
ATOM   1171  C   GLY A  73     -15.862  -4.585  11.874  1.00 94.50           C  
ATOM   1172  O   GLY A  73     -14.715  -5.013  11.777  1.00 94.50           O  
ATOM   1173  N   GLU A  74     -16.728  -4.623  10.872  1.00 96.58           N  
ATOM   1174  H   GLU A  74     -17.671  -4.283  10.998  1.00 96.58           H  
ATOM   1175  CA  GLU A  74     -16.372  -5.075   9.532  1.00 96.58           C  
ATOM   1176  HA  GLU A  74     -15.534  -5.769   9.591  1.00 96.58           H  
ATOM   1177  C   GLU A  74     -15.933  -3.881   8.692  1.00 96.58           C  
ATOM   1178  CB  GLU A  74     -17.544  -5.831   8.899  1.00 96.58           C  
ATOM   1179  HB2 GLU A  74     -17.277  -6.100   7.877  1.00 96.58           H  
ATOM   1180  HB3 GLU A  74     -18.423  -5.187   8.882  1.00 96.58           H  
ATOM   1181  O   GLU A  74     -16.574  -2.827   8.691  1.00 96.58           O  
ATOM   1182  CG  GLU A  74     -17.843  -7.110   9.698  1.00 96.58           C  
ATOM   1183  HG2 GLU A  74     -18.127  -6.844  10.716  1.00 96.58           H  
ATOM   1184  HG3 GLU A  74     -16.929  -7.701   9.753  1.00 96.58           H  
ATOM   1185  CD  GLU A  74     -18.964  -7.963   9.092  1.00 96.58           C  
ATOM   1186  OE1 GLU A  74     -19.015  -9.152   9.478  1.00 96.58           O  
ATOM   1187  OE2 GLU A  74     -19.770  -7.422   8.301  1.00 96.58           O  
ATOM   1188  N   PHE A  75     -14.818  -4.026   7.983  1.00 97.23           N  
ATOM   1189  H   PHE A  75     -14.325  -4.907   8.007  1.00 97.23           H  
ATOM   1190  CA  PHE A  75     -14.281  -2.988   7.115  1.00 97.23           C  
ATOM   1191  HA  PHE A  75     -15.019  -2.192   7.020  1.00 97.23           H  
ATOM   1192  C   PHE A  75     -14.055  -3.534   5.713  1.00 97.23           C  
ATOM   1193  CB  PHE A  75     -13.012  -2.367   7.720  1.00 97.23           C  
ATOM   1194  HB2 PHE A  75     -12.372  -3.157   8.115  1.00 97.23           H  
ATOM   1195  HB3 PHE A  75     -12.454  -1.868   6.927  1.00 97.23           H  
ATOM   1196  O   PHE A  75     -13.751  -4.706   5.516  1.00 97.23           O  
ATOM   1197  CG  PHE A  75     -13.298  -1.355   8.814  1.00 97.23           C  
ATOM   1198  CD1 PHE A  75     -13.210   0.024   8.545  1.00 97.23           C  
ATOM   1199  HD1 PHE A  75     -12.919   0.363   7.562  1.00 97.23           H  
ATOM   1200  CD2 PHE A  75     -13.660  -1.788  10.103  1.00 97.23           C  
ATOM   1201  HD2 PHE A  75     -13.711  -2.843  10.326  1.00 97.23           H  
ATOM   1202  CE1 PHE A  75     -13.482   0.965   9.554  1.00 97.23           C  
ATOM   1203  HE1 PHE A  75     -13.382   2.021   9.352  1.00 97.23           H  
ATOM   1204  CE2 PHE A  75     -13.942  -0.850  11.109  1.00 97.23           C  
ATOM   1205  HE2 PHE A  75     -14.190  -1.192  12.103  1.00 97.23           H  
ATOM   1206  CZ  PHE A  75     -13.849   0.526  10.839  1.00 97.23           C  
ATOM   1207  HZ  PHE A  75     -14.025   1.240  11.629  1.00 97.23           H  
ATOM   1208  N   GLN A  76     -14.201  -2.659   4.729  1.00 97.01           N  
ATOM   1209  H   GLN A  76     -14.479  -1.719   4.974  1.00 97.01           H  
ATOM   1210  CA  GLN A  76     -13.770  -2.903   3.363  1.00 97.01           C  
ATOM   1211  HA  GLN A  76     -13.535  -3.959   3.229  1.00 97.01           H  
ATOM   1212  C   GLN A  76     -12.506  -2.092   3.101  1.00 97.01           C  
ATOM   1213  CB  GLN A  76     -14.908  -2.541   2.401  1.00 97.01           C  
ATOM   1214  HB2 GLN A  76     -15.765  -3.181   2.612  1.00 97.01           H  
ATOM   1215  HB3 GLN A  76     -15.201  -1.503   2.557  1.00 97.01           H  
ATOM   1216  O   GLN A  76     -12.480  -0.898   3.408  1.00 97.01           O  
ATOM   1217  CG  GLN A  76     -14.494  -2.733   0.937  1.00 97.01           C  
ATOM   1218  HG2 GLN A  76     -13.671  -2.065   0.686  1.00 97.01           H  
ATOM   1219  HG3 GLN A  76     -14.172  -3.763   0.785  1.00 97.01           H  
ATOM   1220  CD  GLN A  76     -15.631  -2.443  -0.019  1.00 97.01           C  
ATOM   1221  NE2 GLN A  76     -16.154  -3.437  -0.700  1.00 97.01           N  
ATOM   1222 HE21 GLN A  76     -15.757  -4.361  -0.613  1.00 97.01           H  
ATOM   1223 HE22 GLN A  76     -16.837  -3.249  -1.421  1.00 97.01           H  
ATOM   1224  OE1 GLN A  76     -16.085  -1.314  -0.148  1.00 97.01           O  
ATOM   1225  N   LEU A  77     -11.506  -2.721   2.489  1.00 98.17           N  
ATOM   1226  H   LEU A  77     -11.636  -3.693   2.248  1.00 98.17           H  
ATOM   1227  CA  LEU A  77     -10.351  -2.044   1.909  1.00 98.17           C  
ATOM   1228  HA  LEU A  77     -10.139  -1.141   2.481  1.00 98.17           H  
ATOM   1229  C   LEU A  77     -10.662  -1.644   0.468  1.00 98.17           C  
ATOM   1230  CB  LEU A  77      -9.126  -2.971   1.992  1.00 98.17           C  
ATOM   1231  HB2 LEU A  77      -8.912  -3.156   3.045  1.00 98.17           H  
ATOM   1232  HB3 LEU A  77      -9.383  -3.922   1.525  1.00 98.17           H  
ATOM   1233  O   LEU A  77     -11.232  -2.423  -0.296  1.00 98.17           O  
ATOM   1234  CG  LEU A  77      -7.839  -2.439   1.334  1.00 98.17           C  
ATOM   1235  HG  LEU A  77      -8.041  -2.171   0.297  1.00 98.17           H  
ATOM   1236  CD1 LEU A  77      -7.280  -1.215   2.060  1.00 98.17           C  
ATOM   1237 HD11 LEU A  77      -7.988  -0.389   2.014  1.00 98.17           H  
ATOM   1238 HD12 LEU A  77      -6.359  -0.901   1.569  1.00 98.17           H  
ATOM   1239 HD13 LEU A  77      -7.069  -1.462   3.101  1.00 98.17           H  
ATOM   1240  CD2 LEU A  77      -6.768  -3.524   1.331  1.00 98.17           C  
ATOM   1241 HD21 LEU A  77      -6.550  -3.844   2.350  1.00 98.17           H  
ATOM   1242 HD22 LEU A  77      -7.107  -4.384   0.753  1.00 98.17           H  
ATOM   1243 HD23 LEU A  77      -5.851  -3.144   0.881  1.00 98.17           H  
ATOM   1244  N   ARG A  78     -10.240  -0.444   0.086  1.00 97.66           N  
ATOM   1245  H   ARG A  78      -9.833   0.154   0.791  1.00 97.66           H  
ATOM   1246  CA  ARG A  78     -10.118   0.004  -1.296  1.00 97.66           C  
ATOM   1247  HA  ARG A  78     -10.300  -0.835  -1.967  1.00 97.66           H  
ATOM   1248  C   ARG A  78      -8.693   0.478  -1.531  1.00 97.66           C  
ATOM   1249  CB  ARG A  78     -11.156   1.093  -1.578  1.00 97.66           C  
ATOM   1250  HB2 ARG A  78     -12.146   0.645  -1.491  1.00 97.66           H  
ATOM   1251  HB3 ARG A  78     -11.061   1.880  -0.830  1.00 97.66           H  
ATOM   1252  O   ARG A  78      -8.136   1.195  -0.703  1.00 97.66           O  
ATOM   1253  CG  ARG A  78     -11.008   1.716  -2.971  1.00 97.66           C  
ATOM   1254  HG2 ARG A  78     -10.978   0.933  -3.729  1.00 97.66           H  
ATOM   1255  HG3 ARG A  78     -10.083   2.291  -3.020  1.00 97.66           H  
ATOM   1256  CD  ARG A  78     -12.188   2.647  -3.246  1.00 97.66           C  
ATOM   1257  HD2 ARG A  78     -12.260   3.378  -2.441  1.00 97.66           H  
ATOM   1258  HD3 ARG A  78     -13.103   2.055  -3.257  1.00 97.66           H  
ATOM   1259  NE  ARG A  78     -11.989   3.349  -4.521  1.00 97.66           N  
ATOM   1260  HE  ARG A  78     -11.078   3.754  -4.677  1.00 97.66           H  
ATOM   1261  NH1 ARG A  78     -13.955   2.834  -5.600  1.00 97.66           N  
ATOM   1262 HH11 ARG A  78     -14.453   2.779  -6.477  1.00 97.66           H  
ATOM   1263 HH12 ARG A  78     -14.268   2.347  -4.772  1.00 97.66           H  
ATOM   1264  NH2 ARG A  78     -12.300   3.878  -6.680  1.00 97.66           N  
ATOM   1265 HH21 ARG A  78     -12.760   3.769  -7.573  1.00 97.66           H  
ATOM   1266 HH22 ARG A  78     -11.312   4.085  -6.653  1.00 97.66           H  
ATOM   1267  CZ  ARG A  78     -12.759   3.355  -5.588  1.00 97.66           C  
ATOM   1268  N   ILE A  79      -8.139   0.085  -2.668  1.00 98.37           N  
ATOM   1269  H   ILE A  79      -8.675  -0.512  -3.282  1.00 98.37           H  
ATOM   1270  CA  ILE A  79      -6.842   0.532  -3.154  1.00 98.37           C  
ATOM   1271  HA  ILE A  79      -6.409   1.225  -2.432  1.00 98.37           H  
ATOM   1272  C   ILE A  79      -7.087   1.268  -4.465  1.00 98.37           C  
ATOM   1273  CB  ILE A  79      -5.863  -0.649  -3.313  1.00 98.37           C  
ATOM   1274  HB  ILE A  79      -6.223  -1.299  -4.110  1.00 98.37           H  
ATOM   1275  O   ILE A  79      -7.624   0.666  -5.392  1.00 98.37           O  
ATOM   1276  CG1 ILE A  79      -5.765  -1.481  -2.011  1.00 98.37           C  
ATOM   1277 HG12 ILE A  79      -6.751  -1.876  -1.764  1.00 98.37           H  
ATOM   1278 HG13 ILE A  79      -5.442  -0.842  -1.190  1.00 98.37           H  
ATOM   1279  CG2 ILE A  79      -4.493  -0.085  -3.717  1.00 98.37           C  
ATOM   1280 HG21 ILE A  79      -4.586   0.540  -4.605  1.00 98.37           H  
ATOM   1281 HG22 ILE A  79      -3.802  -0.894  -3.955  1.00 98.37           H  
ATOM   1282 HG23 ILE A  79      -4.081   0.521  -2.911  1.00 98.37           H  
ATOM   1283  CD1 ILE A  79      -4.825  -2.688  -2.107  1.00 98.37           C  
ATOM   1284 HD11 ILE A  79      -3.789  -2.362  -2.195  1.00 98.37           H  
ATOM   1285 HD12 ILE A  79      -5.092  -3.302  -2.968  1.00 98.37           H  
ATOM   1286 HD13 ILE A  79      -4.916  -3.294  -1.206  1.00 98.37           H  
ATOM   1287  N   ASP A  80      -6.729   2.546  -4.526  1.00 97.39           N  
ATOM   1288  H   ASP A  80      -6.240   2.933  -3.731  1.00 97.39           H  
ATOM   1289  CA  ASP A  80      -6.800   3.380  -5.728  1.00 97.39           C  
ATOM   1290  HA  ASP A  80      -7.392   2.878  -6.494  1.00 97.39           H  
ATOM   1291  C   ASP A  80      -5.388   3.584  -6.288  1.00 97.39           C  
ATOM   1292  CB  ASP A  80      -7.476   4.727  -5.411  1.00 97.39           C  
ATOM   1293  HB2 ASP A  80      -7.005   5.171  -4.534  1.00 97.39           H  
ATOM   1294  HB3 ASP A  80      -7.319   5.401  -6.253  1.00 97.39           H  
ATOM   1295  O   ASP A  80      -4.461   3.889  -5.540  1.00 97.39           O  
ATOM   1296  CG  ASP A  80      -8.987   4.608  -5.183  1.00 97.39           C  
ATOM   1297  OD1 ASP A  80      -9.681   3.935  -5.977  1.00 97.39           O  
ATOM   1298  OD2 ASP A  80      -9.552   5.207  -4.240  1.00 97.39           O  
ATOM   1299  N   LEU A  81      -5.213   3.418  -7.599  1.00 98.00           N  
ATOM   1300  H   LEU A  81      -6.018   3.179  -8.162  1.00 98.00           H  
ATOM   1301  CA  LEU A  81      -3.916   3.453  -8.276  1.00 98.00           C  
ATOM   1302  HA  LEU A  81      -3.167   3.886  -7.613  1.00 98.00           H  
ATOM   1303  C   LEU A  81      -4.012   4.312  -9.537  1.00 98.00           C  
ATOM   1304  CB  LEU A  81      -3.469   2.030  -8.662  1.00 98.00           C  
ATOM   1305  HB2 LEU A  81      -2.442   2.064  -9.028  1.00 98.00           H  
ATOM   1306  HB3 LEU A  81      -4.099   1.720  -9.496  1.00 98.00           H  
ATOM   1307  O   LEU A  81      -5.027   4.293 -10.238  1.00 98.00           O  
ATOM   1308  CG  LEU A  81      -3.579   0.953  -7.567  1.00 98.00           C  
ATOM   1309  HG  LEU A  81      -4.560   0.994  -7.094  1.00 98.00           H  
ATOM   1310  CD1 LEU A  81      -3.451  -0.430  -8.192  1.00 98.00           C  
ATOM   1311 HD11 LEU A  81      -2.433  -0.597  -8.543  1.00 98.00           H  
ATOM   1312 HD12 LEU A  81      -3.712  -1.176  -7.442  1.00 98.00           H  
ATOM   1313 HD13 LEU A  81      -4.153  -0.537  -9.019  1.00 98.00           H  
ATOM   1314  CD2 LEU A  81      -2.501   1.098  -6.497  1.00 98.00           C  
ATOM   1315 HD21 LEU A  81      -2.603   0.303  -5.758  1.00 98.00           H  
ATOM   1316 HD22 LEU A  81      -2.603   2.059  -5.994  1.00 98.00           H  
ATOM   1317 HD23 LEU A  81      -1.509   1.012  -6.942  1.00 98.00           H  
ATOM   1318  N   THR A  82      -2.933   5.010  -9.884  1.00 97.69           N  
ATOM   1319  H   THR A  82      -2.132   5.005  -9.269  1.00 97.69           H  
ATOM   1320  CA  THR A  82      -2.810   5.651 -11.200  1.00 97.69           C  
ATOM   1321  HA  THR A  82      -3.623   5.293 -11.831  1.00 97.69           H  
ATOM   1322  C   THR A  82      -1.522   5.237 -11.897  1.00 97.69           C  
ATOM   1323  CB  THR A  82      -2.954   7.178 -11.154  1.00 97.69           C  
ATOM   1324  HB  THR A  82      -2.938   7.541 -12.181  1.00 97.69           H  
ATOM   1325  O   THR A  82      -0.466   5.133 -11.270  1.00 97.69           O  
ATOM   1326  CG2 THR A  82      -4.263   7.642 -10.516  1.00 97.69           C  
ATOM   1327 HG21 THR A  82      -4.308   7.337  -9.471  1.00 97.69           H  
ATOM   1328 HG22 THR A  82      -4.330   8.728 -10.577  1.00 97.69           H  
ATOM   1329 HG23 THR A  82      -5.104   7.202 -11.053  1.00 97.69           H  
ATOM   1330  OG1 THR A  82      -1.890   7.788 -10.469  1.00 97.69           O  
ATOM   1331  HG1 THR A  82      -2.102   7.844  -9.534  1.00 97.69           H  
ATOM   1332  N   PHE A  83      -1.603   4.984 -13.204  1.00 97.13           N  
ATOM   1333  H   PHE A  83      -2.506   5.043 -13.652  1.00 97.13           H  
ATOM   1334  CA  PHE A  83      -0.445   4.653 -14.034  1.00 97.13           C  
ATOM   1335  HA  PHE A  83       0.430   5.166 -13.636  1.00 97.13           H  
ATOM   1336  C   PHE A  83      -0.655   5.096 -15.481  1.00 97.13           C  
ATOM   1337  CB  PHE A  83      -0.166   3.151 -13.971  1.00 97.13           C  
ATOM   1338  HB2 PHE A  83      -1.026   2.614 -14.372  1.00 97.13           H  
ATOM   1339  HB3 PHE A  83      -0.053   2.860 -12.927  1.00 97.13           H  
ATOM   1340  O   PHE A  83      -1.658   4.742 -16.104  1.00 97.13           O  
ATOM   1341  CG  PHE A  83       1.084   2.728 -14.718  1.00 97.13           C  
ATOM   1342  CD1 PHE A  83       0.995   1.875 -15.834  1.00 97.13           C  
ATOM   1343  HD1 PHE A  83       0.035   1.509 -16.168  1.00 97.13           H  
ATOM   1344  CD2 PHE A  83       2.346   3.178 -14.289  1.00 97.13           C  
ATOM   1345  HD2 PHE A  83       2.432   3.849 -13.447  1.00 97.13           H  
ATOM   1346  CE1 PHE A  83       2.161   1.453 -16.496  1.00 97.13           C  
ATOM   1347  HE1 PHE A  83       2.088   0.765 -17.325  1.00 97.13           H  
ATOM   1348  CE2 PHE A  83       3.511   2.765 -14.956  1.00 97.13           C  
ATOM   1349  HE2 PHE A  83       4.474   3.115 -14.614  1.00 97.13           H  
ATOM   1350  CZ  PHE A  83       3.420   1.898 -16.058  1.00 97.13           C  
ATOM   1351  HZ  PHE A  83       4.315   1.569 -16.567  1.00 97.13           H  
ATOM   1352  N   LEU A  84       0.291   5.873 -16.016  1.00 94.62           N  
ATOM   1353  H   LEU A  84       1.037   6.168 -15.403  1.00 94.62           H  
ATOM   1354  CA  LEU A  84       0.294   6.380 -17.396  1.00 94.62           C  
ATOM   1355  HA  LEU A  84       1.000   7.209 -17.433  1.00 94.62           H  
ATOM   1356  C   LEU A  84      -1.057   6.995 -17.814  1.00 94.62           C  
ATOM   1357  CB  LEU A  84       0.798   5.292 -18.368  1.00 94.62           C  
ATOM   1358  HB2 LEU A  84       0.760   5.690 -19.382  1.00 94.62           H  
ATOM   1359  HB3 LEU A  84       0.115   4.444 -18.322  1.00 94.62           H  
ATOM   1360  O   LEU A  84      -1.576   6.722 -18.892  1.00 94.62           O  
ATOM   1361  CG  LEU A  84       2.228   4.788 -18.111  1.00 94.62           C  
ATOM   1362  HG  LEU A  84       2.283   4.345 -17.117  1.00 94.62           H  
ATOM   1363  CD1 LEU A  84       2.577   3.719 -19.147  1.00 94.62           C  
ATOM   1364 HD11 LEU A  84       3.568   3.315 -18.938  1.00 94.62           H  
ATOM   1365 HD12 LEU A  84       2.562   4.144 -20.151  1.00 94.62           H  
ATOM   1366 HD13 LEU A  84       1.855   2.905 -19.090  1.00 94.62           H  
ATOM   1367  CD2 LEU A  84       3.272   5.904 -18.208  1.00 94.62           C  
ATOM   1368 HD21 LEU A  84       3.189   6.413 -19.168  1.00 94.62           H  
ATOM   1369 HD22 LEU A  84       3.134   6.617 -17.395  1.00 94.62           H  
ATOM   1370 HD23 LEU A  84       4.269   5.475 -18.113  1.00 94.62           H  
ATOM   1371  N   GLY A  85      -1.650   7.804 -16.930  1.00 92.72           N  
ATOM   1372  H   GLY A  85      -1.188   7.947 -16.043  1.00 92.72           H  
ATOM   1373  CA  GLY A  85      -2.927   8.487 -17.172  1.00 92.72           C  
ATOM   1374  HA2 GLY A  85      -2.998   9.348 -16.508  1.00 92.72           H  
ATOM   1375  HA3 GLY A  85      -2.946   8.849 -18.199  1.00 92.72           H  
ATOM   1376  C   GLY A  85      -4.186   7.634 -16.964  1.00 92.72           C  
ATOM   1377  O   GLY A  85      -5.286   8.175 -17.030  1.00 92.72           O  
ATOM   1378  N   ASN A  86      -4.051   6.339 -16.666  1.00 97.60           N  
ATOM   1379  H   ASN A  86      -3.121   5.950 -16.604  1.00 97.60           H  
ATOM   1380  CA  ASN A  86      -5.173   5.448 -16.367  1.00 97.60           C  
ATOM   1381  HA  ASN A  86      -6.085   5.877 -16.782  1.00 97.60           H  
ATOM   1382  C   ASN A  86      -5.375   5.301 -14.856  1.00 97.60           C  
ATOM   1383  CB  ASN A  86      -4.958   4.090 -17.045  1.00 97.60           C  
ATOM   1384  HB2 ASN A  86      -5.787   3.422 -16.807  1.00 97.60           H  
ATOM   1385  HB3 ASN A  86      -4.039   3.635 -16.675  1.00 97.60           H  
ATOM   1386  O   ASN A  86      -4.408   5.300 -14.089  1.00 97.60           O  
ATOM   1387  CG  ASN A  86      -4.888   4.225 -18.550  1.00 97.60           C  
ATOM   1388  ND2 ASN A  86      -3.706   4.181 -19.118  1.00 97.60           N  
ATOM   1389 HD21 ASN A  86      -2.870   4.186 -18.551  1.00 97.60           H  
ATOM   1390 HD22 ASN A  86      -3.683   4.360 -20.111  1.00 97.60           H  
ATOM   1391  OD1 ASN A  86      -5.885   4.418 -19.221  1.00 97.60           O  
ATOM   1392  N   ALA A  87      -6.634   5.150 -14.442  1.00 97.70           N  
ATOM   1393  H   ALA A  87      -7.365   5.096 -15.137  1.00 97.70           H  
ATOM   1394  CA  ALA A  87      -7.022   4.923 -13.055  1.00 97.70           C  
ATOM   1395  HA  ALA A  87      -6.163   5.097 -12.407  1.00 97.70           H  
ATOM   1396  C   ALA A  87      -7.478   3.474 -12.850  1.00 97.70           C  
ATOM   1397  CB  ALA A  87      -8.104   5.934 -12.659  1.00 97.70           C  
ATOM   1398  HB1 ALA A  87      -8.992   5.790 -13.274  1.00 97.70           H  
ATOM   1399  HB2 ALA A  87      -7.728   6.948 -12.794  1.00 97.70           H  
ATOM   1400  HB3 ALA A  87      -8.367   5.790 -11.611  1.00 97.70           H  
ATOM   1401  O   ALA A  87      -8.349   2.972 -13.567  1.00 97.70           O  
ATOM   1402  N   TYR A  88      -6.923   2.832 -11.828  1.00 98.40           N  
ATOM   1403  H   TYR A  88      -6.270   3.332 -11.242  1.00 98.40           H  
ATOM   1404  CA  TYR A  88      -7.258   1.474 -11.423  1.00 98.40           C  
ATOM   1405  HA  TYR A  88      -8.084   1.112 -12.035  1.00 98.40           H  
ATOM   1406  C   TYR A  88      -7.702   1.458  -9.967  1.00 98.40           C  
ATOM   1407  CB  TYR A  88      -6.080   0.521 -11.642  1.00 98.40           C  
ATOM   1408  HB2 TYR A  88      -6.405  -0.491 -11.403  1.00 98.40           H  
ATOM   1409  HB3 TYR A  88      -5.280   0.771 -10.944  1.00 98.40           H  
ATOM   1410  O   TYR A  88      -7.317   2.319  -9.176  1.00 98.40           O  
ATOM   1411  CG  TYR A  88      -5.512   0.537 -13.042  1.00 98.40           C  
ATOM   1412  CD1 TYR A  88      -6.012  -0.350 -14.013  1.00 98.40           C  
ATOM   1413  HD1 TYR A  88      -6.797  -1.048 -13.762  1.00 98.40           H  
ATOM   1414  CD2 TYR A  88      -4.488   1.447 -13.371  1.00 98.40           C  
ATOM   1415  HD2 TYR A  88      -4.112   2.128 -12.621  1.00 98.40           H  
ATOM   1416  CE1 TYR A  88      -5.484  -0.328 -15.317  1.00 98.40           C  
ATOM   1417  HE1 TYR A  88      -5.854  -1.008 -16.070  1.00 98.40           H  
ATOM   1418  CE2 TYR A  88      -3.961   1.474 -14.674  1.00 98.40           C  
ATOM   1419  HE2 TYR A  88      -3.183   2.179 -14.929  1.00 98.40           H  
ATOM   1420  OH  TYR A  88      -3.952   0.600 -16.908  1.00 98.40           O  
ATOM   1421  HH  TYR A  88      -3.214   1.207 -16.994  1.00 98.40           H  
ATOM   1422  CZ  TYR A  88      -4.458   0.581 -15.648  1.00 98.40           C  
ATOM   1423  N   TYR A  89      -8.506   0.469  -9.605  1.00 97.98           N  
ATOM   1424  H   TYR A  89      -8.809  -0.197 -10.301  1.00 97.98           H  
ATOM   1425  CA  TYR A  89      -8.867   0.213  -8.230  1.00 97.98           C  
ATOM   1426  HA  TYR A  89      -7.999   0.493  -7.632  1.00 97.98           H  
ATOM   1427  C   TYR A  89      -9.143  -1.268  -7.979  1.00 97.98           C  
ATOM   1428  CB  TYR A  89     -10.053   1.092  -7.803  1.00 97.98           C  
ATOM   1429  HB2 TYR A  89     -10.117   1.073  -6.715  1.00 97.98           H  
ATOM   1430  HB3 TYR A  89      -9.855   2.127  -8.085  1.00 97.98           H  
ATOM   1431  O   TYR A  89      -9.641  -2.000  -8.838  1.00 97.98           O  
ATOM   1432  CG  TYR A  89     -11.392   0.666  -8.374  1.00 97.98           C  
ATOM   1433  CD1 TYR A  89     -11.812   1.132  -9.634  1.00 97.98           C  
ATOM   1434  HD1 TYR A  89     -11.171   1.789 -10.203  1.00 97.98           H  
ATOM   1435  CD2 TYR A  89     -12.196  -0.237  -7.653  1.00 97.98           C  
ATOM   1436  HD2 TYR A  89     -11.844  -0.621  -6.707  1.00 97.98           H  
ATOM   1437  CE1 TYR A  89     -13.039   0.698 -10.170  1.00 97.98           C  
ATOM   1438  HE1 TYR A  89     -13.359   1.029 -11.148  1.00 97.98           H  
ATOM   1439  CE2 TYR A  89     -13.418  -0.684  -8.189  1.00 97.98           C  
ATOM   1440  HE2 TYR A  89     -14.012  -1.406  -7.648  1.00 97.98           H  
ATOM   1441  OH  TYR A  89     -15.012  -0.647  -9.983  1.00 97.98           O  
ATOM   1442  HH  TYR A  89     -15.401  -1.359  -9.469  1.00 97.98           H  
ATOM   1443  CZ  TYR A  89     -13.838  -0.216  -9.453  1.00 97.98           C  
ATOM   1444  N   GLY A  90      -8.867  -1.679  -6.748  1.00 98.32           N  
ATOM   1445  H   GLY A  90      -8.452  -1.001  -6.124  1.00 98.32           H  
ATOM   1446  CA  GLY A  90      -9.255  -2.962  -6.181  1.00 98.32           C  
ATOM   1447  HA2 GLY A  90      -9.914  -3.503  -6.859  1.00 98.32           H  
ATOM   1448  HA3 GLY A  90      -8.359  -3.558  -6.004  1.00 98.32           H  
ATOM   1449  C   GLY A  90      -9.965  -2.756  -4.850  1.00 98.32           C  
ATOM   1450  O   GLY A  90      -9.668  -1.811  -4.120  1.00 98.32           O  
ATOM   1451  N   THR A  91     -10.916  -3.620  -4.525  1.00 98.35           N  
ATOM   1452  H   THR A  91     -11.135  -4.367  -5.169  1.00 98.35           H  
ATOM   1453  CA  THR A  91     -11.616  -3.616  -3.240  1.00 98.35           C  
ATOM   1454  HA  THR A  91     -11.046  -3.001  -2.544  1.00 98.35           H  
ATOM   1455  C   THR A  91     -11.671  -5.015  -2.660  1.00 98.35           C  
ATOM   1456  CB  THR A  91     -13.038  -3.046  -3.321  1.00 98.35           C  
ATOM   1457  HB  THR A  91     -13.476  -3.064  -2.324  1.00 98.35           H  
ATOM   1458  O   THR A  91     -11.801  -5.978  -3.409  1.00 98.35           O  
ATOM   1459  CG2 THR A  91     -13.091  -1.610  -3.833  1.00 98.35           C  
ATOM   1460 HG21 THR A  91     -14.114  -1.242  -3.767  1.00 98.35           H  
ATOM   1461 HG22 THR A  91     -12.758  -1.574  -4.871  1.00 98.35           H  
ATOM   1462 HG23 THR A  91     -12.439  -0.988  -3.221  1.00 98.35           H  
ATOM   1463  OG1 THR A  91     -13.845  -3.804  -4.179  1.00 98.35           O  
ATOM   1464  HG1 THR A  91     -13.319  -4.038  -4.947  1.00 98.35           H  
ATOM   1465  N   TYR A  92     -11.596  -5.099  -1.334  1.00 98.66           N  
ATOM   1466  H   TYR A  92     -11.481  -4.249  -0.800  1.00 98.66           H  
ATOM   1467  CA  TYR A  92     -11.608  -6.353  -0.591  1.00 98.66           C  
ATOM   1468  HA  TYR A  92     -11.978  -7.151  -1.235  1.00 98.66           H  
ATOM   1469  C   TYR A  92     -12.536  -6.216   0.610  1.00 98.66           C  
ATOM   1470  CB  TYR A  92     -10.195  -6.743  -0.146  1.00 98.66           C  
ATOM   1471  HB2 TYR A  92     -10.265  -7.753   0.258  1.00 98.66           H  
ATOM   1472  HB3 TYR A  92      -9.856  -6.078   0.649  1.00 98.66           H  
ATOM   1473  O   TYR A  92     -12.382  -5.288   1.413  1.00 98.66           O  
ATOM   1474  CG  TYR A  92      -9.162  -6.756  -1.250  1.00 98.66           C  
ATOM   1475  CD1 TYR A  92      -8.850  -7.964  -1.901  1.00 98.66           C  
ATOM   1476  HD1 TYR A  92      -9.321  -8.889  -1.602  1.00 98.66           H  
ATOM   1477  CD2 TYR A  92      -8.547  -5.554  -1.652  1.00 98.66           C  
ATOM   1478  HD2 TYR A  92      -8.777  -4.633  -1.136  1.00 98.66           H  
ATOM   1479  CE1 TYR A  92      -7.944  -7.966  -2.975  1.00 98.66           C  
ATOM   1480  HE1 TYR A  92      -7.720  -8.878  -3.508  1.00 98.66           H  
ATOM   1481  CE2 TYR A  92      -7.673  -5.544  -2.752  1.00 98.66           C  
ATOM   1482  HE2 TYR A  92      -7.236  -4.617  -3.092  1.00 98.66           H  
ATOM   1483  OH  TYR A  92      -6.682  -6.704  -4.578  1.00 98.66           O  
ATOM   1484  HH  TYR A  92      -6.272  -5.849  -4.729  1.00 98.66           H  
ATOM   1485  CZ  TYR A  92      -7.397  -6.749  -3.430  1.00 98.66           C  
ATOM   1486  N   ASP A  93     -13.524  -7.100   0.716  1.00 97.89           N  
ATOM   1487  H   ASP A  93     -13.567  -7.857   0.049  1.00 97.89           H  
ATOM   1488  CA  ASP A  93     -14.383  -7.161   1.901  1.00 97.89           C  
ATOM   1489  HA  ASP A  93     -14.658  -6.138   2.157  1.00 97.89           H  
ATOM   1490  C   ASP A  93     -13.630  -7.713   3.129  1.00 97.89           C  
ATOM   1491  CB  ASP A  93     -15.706  -7.886   1.577  1.00 97.89           C  
ATOM   1492  HB2 ASP A  93     -16.386  -7.746   2.417  1.00 97.89           H  
ATOM   1493  HB3 ASP A  93     -16.160  -7.402   0.712  1.00 97.89           H  
ATOM   1494  O   ASP A  93     -12.502  -8.196   3.019  1.00 97.89           O  
ATOM   1495  CG  ASP A  93     -15.591  -9.392   1.304  1.00 97.89           C  
ATOM   1496  OD1 ASP A  93     -14.733 -10.049   1.920  1.00 97.89           O  
ATOM   1497  OD2 ASP A  93     -16.398  -9.933   0.521  1.00 97.89           O  
ATOM   1498  N   ASN A  94     -14.237  -7.601   4.315  1.00 97.78           N  
ATOM   1499  H   ASN A  94     -15.165  -7.201   4.340  1.00 97.78           H  
ATOM   1500  CA  ASN A  94     -13.739  -8.195   5.564  1.00 97.78           C  
ATOM   1501  HA  ASN A  94     -14.314  -7.751   6.377  1.00 97.78           H  
ATOM   1502  C   ASN A  94     -12.267  -7.887   5.899  1.00 97.78           C  
ATOM   1503  CB  ASN A  94     -14.057  -9.698   5.552  1.00 97.78           C  
ATOM   1504  HB2 ASN A  94     -13.539 -10.177   4.720  1.00 97.78           H  
ATOM   1505  HB3 ASN A  94     -13.716 -10.161   6.478  1.00 97.78           H  
ATOM   1506  O   ASN A  94     -11.575  -8.710   6.498  1.00 97.78           O  
ATOM   1507  CG  ASN A  94     -15.542  -9.942   5.442  1.00 97.78           C  
ATOM   1508  ND2 ASN A  94     -15.993 -10.614   4.413  1.00 97.78           N  
ATOM   1509 HD21 ASN A  94     -15.401 -10.734   3.603  1.00 97.78           H  
ATOM   1510 HD22 ASN A  94     -16.995 -10.720   4.347  1.00 97.78           H  
ATOM   1511  OD1 ASN A  94     -16.313  -9.478   6.261  1.00 97.78           O  
ATOM   1512  N   PHE A  95     -11.789  -6.700   5.524  1.00 98.59           N  
ATOM   1513  H   PHE A  95     -12.433  -6.049   5.100  1.00 98.59           H  
ATOM   1514  CA  PHE A  95     -10.419  -6.268   5.760  1.00 98.59           C  
ATOM   1515  HA  PHE A  95      -9.749  -7.033   5.368  1.00 98.59           H  
ATOM   1516  C   PHE A  95     -10.139  -6.101   7.253  1.00 98.59           C  
ATOM   1517  CB  PHE A  95     -10.140  -4.964   5.014  1.00 98.59           C  
ATOM   1518  HB2 PHE A  95     -10.252  -5.142   3.944  1.00 98.59           H  
ATOM   1519  HB3 PHE A  95     -10.876  -4.215   5.308  1.00 98.59           H  
ATOM   1520  O   PHE A  95     -10.841  -5.358   7.950  1.00 98.59           O  
ATOM   1521  CG  PHE A  95      -8.747  -4.428   5.285  1.00 98.59           C  
ATOM   1522  CD1 PHE A  95      -8.554  -3.342   6.159  1.00 98.59           C  
ATOM   1523  HD1 PHE A  95      -9.403  -2.895   6.653  1.00 98.59           H  
ATOM   1524  CD2 PHE A  95      -7.636  -5.033   4.675  1.00 98.59           C  
ATOM   1525  HD2 PHE A  95      -7.766  -5.872   4.008  1.00 98.59           H  
ATOM   1526  CE1 PHE A  95      -7.256  -2.856   6.411  1.00 98.59           C  
ATOM   1527  HE1 PHE A  95      -7.104  -2.035   7.095  1.00 98.59           H  
ATOM   1528  CE2 PHE A  95      -6.346  -4.538   4.920  1.00 98.59           C  
ATOM   1529  HE2 PHE A  95      -5.498  -4.991   4.429  1.00 98.59           H  
ATOM   1530  CZ  PHE A  95      -6.150  -3.451   5.785  1.00 98.59           C  
ATOM   1531  HZ  PHE A  95      -5.150  -3.089   5.975  1.00 98.59           H  
ATOM   1532  N   LYS A  96      -9.079  -6.756   7.726  1.00 98.57           N  
ATOM   1533  H   LYS A  96      -8.587  -7.370   7.093  1.00 98.57           H  
ATOM   1534  CA  LYS A  96      -8.591  -6.686   9.100  1.00 98.57           C  
ATOM   1535  HA  LYS A  96      -8.923  -5.748   9.546  1.00 98.57           H  
ATOM   1536  C   LYS A  96      -7.071  -6.684   9.143  1.00 98.57           C  
ATOM   1537  CB  LYS A  96      -9.155  -7.852   9.927  1.00 98.57           C  
ATOM   1538  HB2 LYS A  96      -8.676  -7.850  10.906  1.00 98.57           H  
ATOM   1539  HB3 LYS A  96      -8.930  -8.797   9.431  1.00 98.57           H  
ATOM   1540  O   LYS A  96      -6.404  -7.337   8.345  1.00 98.57           O  
ATOM   1541  CG  LYS A  96     -10.670  -7.713  10.120  1.00 98.57           C  
ATOM   1542  HG2 LYS A  96     -11.174  -7.834   9.161  1.00 98.57           H  
ATOM   1543  HG3 LYS A  96     -10.885  -6.717  10.508  1.00 98.57           H  
ATOM   1544  CD  LYS A  96     -11.227  -8.751  11.093  1.00 98.57           C  
ATOM   1545  HD2 LYS A  96     -10.720  -8.654  12.053  1.00 98.57           H  
ATOM   1546  HD3 LYS A  96     -11.067  -9.750  10.687  1.00 98.57           H  
ATOM   1547  CE  LYS A  96     -12.723  -8.471  11.255  1.00 98.57           C  
ATOM   1548  HE2 LYS A  96     -12.847  -7.442  11.592  1.00 98.57           H  
ATOM   1549  HE3 LYS A  96     -13.196  -8.551  10.276  1.00 98.57           H  
ATOM   1550  NZ  LYS A  96     -13.361  -9.403  12.211  1.00 98.57           N  
ATOM   1551  HZ1 LYS A  96     -13.258 -10.355  11.887  1.00 98.57           H  
ATOM   1552  HZ2 LYS A  96     -12.942  -9.302  13.124  1.00 98.57           H  
ATOM   1553  HZ3 LYS A  96     -14.347  -9.191  12.276  1.00 98.57           H  
ATOM   1554  N   VAL A  97      -6.544  -5.980  10.134  1.00 98.84           N  
ATOM   1555  H   VAL A  97      -7.170  -5.471  10.741  1.00 98.84           H  
ATOM   1556  CA  VAL A  97      -5.158  -6.099  10.586  1.00 98.84           C  
ATOM   1557  HA  VAL A  97      -4.627  -6.848   9.998  1.00 98.84           H  
ATOM   1558  C   VAL A  97      -5.216  -6.581  12.025  1.00 98.84           C  
ATOM   1559  CB  VAL A  97      -4.427  -4.755  10.438  1.00 98.84           C  
ATOM   1560  HB  VAL A  97      -5.007  -3.971  10.924  1.00 98.84           H  
ATOM   1561  O   VAL A  97      -6.006  -6.052  12.797  1.00 98.84           O  
ATOM   1562  CG1 VAL A  97      -3.029  -4.769  11.055  1.00 98.84           C  
ATOM   1563 HG11 VAL A  97      -2.441  -5.570  10.608  1.00 98.84           H  
ATOM   1564 HG12 VAL A  97      -2.534  -3.814  10.882  1.00 98.84           H  
ATOM   1565 HG13 VAL A  97      -3.096  -4.924  12.132  1.00 98.84           H  
ATOM   1566  CG2 VAL A  97      -4.272  -4.416   8.948  1.00 98.84           C  
ATOM   1567 HG21 VAL A  97      -3.695  -3.499   8.832  1.00 98.84           H  
ATOM   1568 HG22 VAL A  97      -3.754  -5.225   8.433  1.00 98.84           H  
ATOM   1569 HG23 VAL A  97      -5.252  -4.277   8.491  1.00 98.84           H  
ATOM   1570  N   ASP A  98      -4.448  -7.610  12.369  1.00 98.60           N  
ATOM   1571  H   ASP A  98      -3.895  -8.052  11.649  1.00 98.60           H  
ATOM   1572  CA  ASP A  98      -4.402  -8.178  13.720  1.00 98.60           C  
ATOM   1573  HA  ASP A  98      -5.410  -8.158  14.135  1.00 98.60           H  
ATOM   1574  C   ASP A  98      -3.501  -7.340  14.653  1.00 98.60           C  
ATOM   1575  CB  ASP A  98      -3.972  -9.654  13.606  1.00 98.60           C  
ATOM   1576  HB2 ASP A  98      -4.348 -10.054  12.664  1.00 98.60           H  
ATOM   1577  HB3 ASP A  98      -2.884  -9.708  13.567  1.00 98.60           H  
ATOM   1578  O   ASP A  98      -2.848  -6.386  14.240  1.00 98.60           O  
ATOM   1579  CG  ASP A  98      -4.491 -10.573  14.722  1.00 98.60           C  
ATOM   1580  OD1 ASP A  98      -4.581 -10.143  15.898  1.00 98.60           O  
ATOM   1581  OD2 ASP A  98      -4.693 -11.773  14.440  1.00 98.60           O  
ATOM   1582  N   SER A  99      -3.459  -7.690  15.932  1.00 98.65           N  
ATOM   1583  H   SER A  99      -4.016  -8.490  16.196  1.00 98.65           H  
ATOM   1584  CA  SER A  99      -2.641  -7.031  16.949  1.00 98.65           C  
ATOM   1585  HA  SER A  99      -2.909  -5.974  16.965  1.00 98.65           H  
ATOM   1586  C   SER A  99      -1.133  -7.130  16.679  1.00 98.65           C  
ATOM   1587  CB  SER A  99      -2.969  -7.636  18.317  1.00 98.65           C  
ATOM   1588  HB2 SER A  99      -4.041  -7.561  18.497  1.00 98.65           H  
ATOM   1589  HB3 SER A  99      -2.448  -7.075  19.093  1.00 98.65           H  
ATOM   1590  O   SER A  99      -0.652  -8.019  15.971  1.00 98.65           O  
ATOM   1591  OG  SER A  99      -2.579  -8.998  18.382  1.00 98.65           O  
ATOM   1592  HG  SER A  99      -3.099  -9.476  17.732  1.00 98.65           H  
ATOM   1593  N   GLU A 100      -0.352  -6.283  17.355  1.00 98.75           N  
ATOM   1594  H   GLU A 100      -0.779  -5.493  17.817  1.00 98.75           H  
ATOM   1595  CA  GLU A 100       1.116  -6.351  17.333  1.00 98.75           C  
ATOM   1596  HA  GLU A 100       1.459  -6.145  16.320  1.00 98.75           H  
ATOM   1597  C   GLU A 100       1.662  -7.725  17.758  1.00 98.75           C  
ATOM   1598  CB  GLU A 100       1.675  -5.281  18.282  1.00 98.75           C  
ATOM   1599  HB2 GLU A 100       1.206  -4.322  18.060  1.00 98.75           H  
ATOM   1600  HB3 GLU A 100       1.438  -5.547  19.312  1.00 98.75           H  
ATOM   1601  O   GLU A 100       2.669  -8.190  17.222  1.00 98.75           O  
ATOM   1602  CG  GLU A 100       3.197  -5.158  18.118  1.00 98.75           C  
ATOM   1603  HG2 GLU A 100       3.405  -4.988  17.061  1.00 98.75           H  
ATOM   1604  HG3 GLU A 100       3.682  -6.086  18.421  1.00 98.75           H  
ATOM   1605  CD  GLU A 100       3.820  -4.015  18.912  1.00 98.75           C  
ATOM   1606  OE1 GLU A 100       4.924  -3.575  18.518  1.00 98.75           O  
ATOM   1607  OE2 GLU A 100       3.230  -3.536  19.903  1.00 98.75           O  
ATOM   1608  N   LYS A 101       0.984  -8.403  18.698  1.00 98.58           N  
ATOM   1609  H   LYS A 101       0.135  -7.980  19.046  1.00 98.58           H  
ATOM   1610  CA  LYS A 101       1.343  -9.758  19.150  1.00 98.58           C  
ATOM   1611  HA  LYS A 101       2.373  -9.751  19.508  1.00 98.58           H  
ATOM   1612  C   LYS A 101       1.294 -10.771  18.002  1.00 98.58           C  
ATOM   1613  CB  LYS A 101       0.402 -10.176  20.292  1.00 98.58           C  
ATOM   1614  HB2 LYS A 101       0.479  -9.448  21.100  1.00 98.58           H  
ATOM   1615  HB3 LYS A 101      -0.624 -10.180  19.924  1.00 98.58           H  
ATOM   1616  O   LYS A 101       2.076 -11.715  17.992  1.00 98.58           O  
ATOM   1617  CG  LYS A 101       0.743 -11.572  20.838  1.00 98.58           C  
ATOM   1618  HG2 LYS A 101       0.667 -12.307  20.037  1.00 98.58           H  
ATOM   1619  HG3 LYS A 101       1.764 -11.571  21.222  1.00 98.58           H  
ATOM   1620  CD  LYS A 101      -0.221 -12.001  21.944  1.00 98.58           C  
ATOM   1621  HD2 LYS A 101      -1.241 -11.949  21.563  1.00 98.58           H  
ATOM   1622  HD3 LYS A 101      -0.115 -11.336  22.801  1.00 98.58           H  
ATOM   1623  CE  LYS A 101       0.114 -13.443  22.337  1.00 98.58           C  
ATOM   1624  HE2 LYS A 101       1.127 -13.469  22.739  1.00 98.58           H  
ATOM   1625  HE3 LYS A 101       0.104 -14.053  21.433  1.00 98.58           H  
ATOM   1626  NZ  LYS A 101      -0.854 -13.979  23.322  1.00 98.58           N  
ATOM   1627  HZ1 LYS A 101      -1.784 -13.968  22.927  1.00 98.58           H  
ATOM   1628  HZ2 LYS A 101      -0.618 -14.932  23.557  1.00 98.58           H  
ATOM   1629  HZ3 LYS A 101      -0.848 -13.419  24.163  1.00 98.58           H  
ATOM   1630  N   ASN A 102       0.396 -10.551  17.047  1.00 98.61           N  
ATOM   1631  H   ASN A 102      -0.158  -9.709  17.107  1.00 98.61           H  
ATOM   1632  CA  ASN A 102       0.230 -11.356  15.842  1.00 98.61           C  
ATOM   1633  HA  ASN A 102       0.728 -12.316  15.981  1.00 98.61           H  
ATOM   1634  C   ASN A 102       0.910 -10.696  14.627  1.00 98.61           C  
ATOM   1635  CB  ASN A 102      -1.272 -11.621  15.650  1.00 98.61           C  
ATOM   1636  HB2 ASN A 102      -1.790 -10.665  15.584  1.00 98.61           H  
ATOM   1637  HB3 ASN A 102      -1.441 -12.161  14.717  1.00 98.61           H  
ATOM   1638  O   ASN A 102       0.487 -10.910  13.491  1.00 98.61           O  
ATOM   1639  CG  ASN A 102      -1.881 -12.447  16.771  1.00 98.61           C  
ATOM   1640  ND2 ASN A 102      -3.114 -12.194  17.132  1.00 98.61           N  
ATOM   1641 HD21 ASN A 102      -3.543 -12.831  17.787  1.00 98.61           H  
ATOM   1642 HD22 ASN A 102      -3.687 -11.577  16.573  1.00 98.61           H  
ATOM   1643  OD1 ASN A 102      -1.271 -13.334  17.349  1.00 98.61           O  
ATOM   1644  N   ASN A 103       1.941  -9.874  14.867  1.00 98.69           N  
ATOM   1645  H   ASN A 103       2.211  -9.719  15.827  1.00 98.69           H  
ATOM   1646  CA  ASN A 103       2.754  -9.203  13.850  1.00 98.69           C  
ATOM   1647  HA  ASN A 103       3.365  -8.465  14.369  1.00 98.69           H  
ATOM   1648  C   ASN A 103       1.936  -8.406  12.817  1.00 98.69           C  
ATOM   1649  CB  ASN A 103       3.710 -10.223  13.203  1.00 98.69           C  
ATOM   1650  HB2 ASN A 103       4.296  -9.735  12.425  1.00 98.69           H  
ATOM   1651  HB3 ASN A 103       3.121 -11.011  12.734  1.00 98.69           H  
ATOM   1652  O   ASN A 103       2.299  -8.364  11.643  1.00 98.69           O  
ATOM   1653  CG  ASN A 103       4.698 -10.839  14.167  1.00 98.69           C  
ATOM   1654  ND2 ASN A 103       5.043 -12.088  13.987  1.00 98.69           N  
ATOM   1655 HD21 ASN A 103       5.901 -12.383  14.431  1.00 98.69           H  
ATOM   1656 HD22 ASN A 103       4.721 -12.576  13.164  1.00 98.69           H  
ATOM   1657  OD1 ASN A 103       5.191 -10.200  15.081  1.00 98.69           O  
ATOM   1658  N   TYR A 104       0.818  -7.799  13.234  1.00 98.85           N  
ATOM   1659  H   TYR A 104       0.542  -7.893  14.201  1.00 98.85           H  
ATOM   1660  CA  TYR A 104      -0.080  -7.051  12.345  1.00 98.85           C  
ATOM   1661  HA  TYR A 104      -1.003  -6.882  12.900  1.00 98.85           H  
ATOM   1662  C   TYR A 104      -0.500  -7.833  11.093  1.00 98.85           C  
ATOM   1663  CB  TYR A 104       0.502  -5.671  12.011  1.00 98.85           C  
ATOM   1664  HB2 TYR A 104      -0.212  -5.118  11.401  1.00 98.85           H  
ATOM   1665  HB3 TYR A 104       1.401  -5.802  11.408  1.00 98.85           H  
ATOM   1666  O   TYR A 104      -0.601  -7.265  10.002  1.00 98.85           O  
ATOM   1667  CG  TYR A 104       0.825  -4.816  13.214  1.00 98.85           C  
ATOM   1668  CD1 TYR A 104      -0.209  -4.341  14.045  1.00 98.85           C  
ATOM   1669  HD1 TYR A 104      -1.237  -4.599  13.837  1.00 98.85           H  
ATOM   1670  CD2 TYR A 104       2.159  -4.451  13.464  1.00 98.85           C  
ATOM   1671  HD2 TYR A 104       2.944  -4.810  12.815  1.00 98.85           H  
ATOM   1672  CE1 TYR A 104       0.094  -3.511  15.140  1.00 98.85           C  
ATOM   1673  HE1 TYR A 104      -0.683  -3.146  15.795  1.00 98.85           H  
ATOM   1674  CE2 TYR A 104       2.464  -3.612  14.548  1.00 98.85           C  
ATOM   1675  HE2 TYR A 104       3.487  -3.322  14.736  1.00 98.85           H  
ATOM   1676  OH  TYR A 104       1.749  -2.366  16.442  1.00 98.85           O  
ATOM   1677  HH  TYR A 104       2.700  -2.275  16.536  1.00 98.85           H  
ATOM   1678  CZ  TYR A 104       1.432  -3.150  15.388  1.00 98.85           C  
ATOM   1679  N   LYS A 105      -0.725  -9.146  11.234  1.00 98.81           N  
ATOM   1680  H   LYS A 105      -0.535  -9.569  12.132  1.00 98.81           H  
ATOM   1681  CA  LYS A 105      -1.178 -10.002  10.136  1.00 98.81           C  
ATOM   1682  HA  LYS A 105      -0.387 -10.037   9.387  1.00 98.81           H  
ATOM   1683  C   LYS A 105      -2.416  -9.412   9.463  1.00 98.81           C  
ATOM   1684  CB  LYS A 105      -1.438 -11.418  10.660  1.00 98.81           C  
ATOM   1685  HB2 LYS A 105      -0.551 -11.770  11.187  1.00 98.81           H  
ATOM   1686  HB3 LYS A 105      -2.271 -11.384  11.362  1.00 98.81           H  
ATOM   1687  O   LYS A 105      -3.397  -9.107  10.142  1.00 98.81           O  
ATOM   1688  CG  LYS A 105      -1.744 -12.393   9.512  1.00 98.81           C  
ATOM   1689  HG2 LYS A 105      -2.615 -12.056   8.950  1.00 98.81           H  
ATOM   1690  HG3 LYS A 105      -0.887 -12.418   8.840  1.00 98.81           H  
ATOM   1691  CD  LYS A 105      -2.001 -13.817  10.009  1.00 98.81           C  
ATOM   1692  HD2 LYS A 105      -1.145 -14.154  10.593  1.00 98.81           H  
ATOM   1693  HD3 LYS A 105      -2.108 -14.466   9.140  1.00 98.81           H  
ATOM   1694  CE  LYS A 105      -3.281 -13.877  10.849  1.00 98.81           C  
ATOM   1695  HE2 LYS A 105      -4.099 -13.461  10.261  1.00 98.81           H  
ATOM   1696  HE3 LYS A 105      -3.158 -13.252  11.733  1.00 98.81           H  
ATOM   1697  NZ  LYS A 105      -3.590 -15.268  11.246  1.00 98.81           N  
ATOM   1698  HZ1 LYS A 105      -3.747 -15.828  10.420  1.00 98.81           H  
ATOM   1699  HZ2 LYS A 105      -2.817 -15.656  11.767  1.00 98.81           H  
ATOM   1700  HZ3 LYS A 105      -4.419 -15.280  11.823  1.00 98.81           H  
ATOM   1701  N   MET A 106      -2.364  -9.267   8.144  1.00 98.65           N  
ATOM   1702  H   MET A 106      -1.538  -9.583   7.657  1.00 98.65           H  
ATOM   1703  CA  MET A 106      -3.474  -8.746   7.351  1.00 98.65           C  
ATOM   1704  HA  MET A 106      -4.097  -8.110   7.980  1.00 98.65           H  
ATOM   1705  C   MET A 106      -4.331  -9.888   6.829  1.00 98.65           C  
ATOM   1706  CB  MET A 106      -2.928  -7.874   6.220  1.00 98.65           C  
ATOM   1707  HB2 MET A 106      -2.160  -8.432   5.683  1.00 98.65           H  
ATOM   1708  HB3 MET A 106      -2.488  -6.988   6.675  1.00 98.65           H  
ATOM   1709  O   MET A 106      -3.811 -10.885   6.336  1.00 98.65           O  
ATOM   1710  CG  MET A 106      -3.986  -7.378   5.233  1.00 98.65           C  
ATOM   1711  HG2 MET A 106      -4.472  -8.235   4.766  1.00 98.65           H  
ATOM   1712  HG3 MET A 106      -4.738  -6.815   5.784  1.00 98.65           H  
ATOM   1713  SD  MET A 106      -3.316  -6.329   3.912  1.00 98.65           S  
ATOM   1714  CE  MET A 106      -2.235  -7.521   3.081  1.00 98.65           C  
ATOM   1715  HE1 MET A 106      -1.931  -7.142   2.105  1.00 98.65           H  
ATOM   1716  HE2 MET A 106      -1.345  -7.692   3.686  1.00 98.65           H  
ATOM   1717  HE3 MET A 106      -2.749  -8.475   2.964  1.00 98.65           H  
ATOM   1718  N   SER A 107      -5.646  -9.726   6.891  1.00 98.74           N  
ATOM   1719  H   SER A 107      -6.021  -8.897   7.331  1.00 98.74           H  
ATOM   1720  CA  SER A 107      -6.588 -10.599   6.204  1.00 98.74           C  
ATOM   1721  HA  SER A 107      -6.048 -11.132   5.421  1.00 98.74           H  
ATOM   1722  C   SER A 107      -7.682  -9.797   5.518  1.00 98.74           C  
ATOM   1723  CB  SER A 107      -7.167 -11.660   7.142  1.00 98.74           C  
ATOM   1724  HB2 SER A 107      -7.815 -12.321   6.567  1.00 98.74           H  
ATOM   1725  HB3 SER A 107      -6.349 -12.253   7.552  1.00 98.74           H  
ATOM   1726  O   SER A 107      -8.036  -8.693   5.933  1.00 98.74           O  
ATOM   1727  OG  SER A 107      -7.908 -11.085   8.203  1.00 98.74           O  
ATOM   1728  HG  SER A 107      -8.389 -11.792   8.641  1.00 98.74           H  
ATOM   1729  N   PHE A 108      -8.204 -10.353   4.436  1.00 98.71           N  
ATOM   1730  H   PHE A 108      -7.796 -11.207   4.083  1.00 98.71           H  
ATOM   1731  CA  PHE A 108      -9.336  -9.812   3.699  1.00 98.71           C  
ATOM   1732  HA  PHE A 108     -10.056  -9.390   4.400  1.00 98.71           H  
ATOM   1733  C   PHE A 108     -10.043 -10.932   2.933  1.00 98.71           C  
ATOM   1734  CB  PHE A 108      -8.849  -8.690   2.777  1.00 98.71           C  
ATOM   1735  HB2 PHE A 108      -8.557  -7.843   3.397  1.00 98.71           H  
ATOM   1736  HB3 PHE A 108      -9.696  -8.356   2.178  1.00 98.71           H  
ATOM   1737  O   PHE A 108      -9.482 -12.014   2.732  1.00 98.71           O  
ATOM   1738  CG  PHE A 108      -7.683  -9.054   1.874  1.00 98.71           C  
ATOM   1739  CD1 PHE A 108      -6.381  -8.625   2.198  1.00 98.71           C  
ATOM   1740  HD1 PHE A 108      -6.207  -8.036   3.086  1.00 98.71           H  
ATOM   1741  CD2 PHE A 108      -7.893  -9.825   0.716  1.00 98.71           C  
ATOM   1742  HD2 PHE A 108      -8.886 -10.164   0.460  1.00 98.71           H  
ATOM   1743  CE1 PHE A 108      -5.304  -8.954   1.357  1.00 98.71           C  
ATOM   1744  HE1 PHE A 108      -4.307  -8.603   1.577  1.00 98.71           H  
ATOM   1745  CE2 PHE A 108      -6.816 -10.151  -0.124  1.00 98.71           C  
ATOM   1746  HE2 PHE A 108      -6.990 -10.718  -1.026  1.00 98.71           H  
ATOM   1747  CZ  PHE A 108      -5.522  -9.711   0.197  1.00 98.71           C  
ATOM   1748  HZ  PHE A 108      -4.690  -9.946  -0.451  1.00 98.71           H  
ATOM   1749  N   GLY A 109     -11.290 -10.688   2.542  1.00 98.25           N  
ATOM   1750  H   GLY A 109     -11.692  -9.781   2.729  1.00 98.25           H  
ATOM   1751  CA  GLY A 109     -12.103 -11.636   1.792  1.00 98.25           C  
ATOM   1752  HA2 GLY A 109     -13.110 -11.667   2.210  1.00 98.25           H  
ATOM   1753  HA3 GLY A 109     -11.697 -12.642   1.893  1.00 98.25           H  
ATOM   1754  C   GLY A 109     -12.153 -11.314   0.301  1.00 98.25           C  
ATOM   1755  O   GLY A 109     -11.120 -11.220  -0.360  1.00 98.25           O  
ATOM   1756  N   THR A 110     -13.359 -11.216  -0.247  1.00 98.27           N  
ATOM   1757  H   THR A 110     -14.151 -11.145   0.376  1.00 98.27           H  
ATOM   1758  CA  THR A 110     -13.603 -11.255  -1.693  1.00 98.27           C  
ATOM   1759  HA  THR A 110     -13.064 -12.115  -2.092  1.00 98.27           H  
ATOM   1760  C   THR A 110     -13.102 -10.001  -2.395  1.00 98.27           C  
ATOM   1761  CB  THR A 110     -15.091 -11.435  -2.027  1.00 98.27           C  
ATOM   1762  HB  THR A 110     -15.605 -10.481  -1.911  1.00 98.27           H  
ATOM   1763  O   THR A 110     -13.414  -8.879  -1.988  1.00 98.27           O  
ATOM   1764  CG2 THR A 110     -15.303 -11.930  -3.458  1.00 98.27           C  
ATOM   1765 HG21 THR A 110     -16.365 -12.111  -3.621  1.00 98.27           H  
ATOM   1766 HG22 THR A 110     -14.753 -12.858  -3.617  1.00 98.27           H  
ATOM   1767 HG23 THR A 110     -14.966 -11.179  -4.173  1.00 98.27           H  
ATOM   1768  OG1 THR A 110     -15.695 -12.362  -1.158  1.00 98.27           O  
ATOM   1769  HG1 THR A 110     -16.042 -11.823  -0.443  1.00 98.27           H  
ATOM   1770  N   TYR A 111     -12.387 -10.208  -3.499  1.00 98.62           N  
ATOM   1771  H   TYR A 111     -12.142 -11.155  -3.747  1.00 98.62           H  
ATOM   1772  CA  TYR A 111     -11.934  -9.153  -4.394  1.00 98.62           C  
ATOM   1773  HA  TYR A 111     -11.603  -8.312  -3.785  1.00 98.62           H  
ATOM   1774  C   TYR A 111     -13.032  -8.667  -5.356  1.00 98.62           C  
ATOM   1775  CB  TYR A 111     -10.723  -9.655  -5.185  1.00 98.62           C  
ATOM   1776  HB2 TYR A 111     -10.969 -10.601  -5.666  1.00 98.62           H  
ATOM   1777  HB3 TYR A 111      -9.903  -9.837  -4.490  1.00 98.62           H  
ATOM   1778  O   TYR A 111     -13.807  -9.457  -5.897  1.00 98.62           O  
ATOM   1779  CG  TYR A 111     -10.266  -8.669  -6.239  1.00 98.62           C  
ATOM   1780  CD1 TYR A 111     -10.520  -8.894  -7.606  1.00 98.62           C  
ATOM   1781  HD1 TYR A 111     -10.994  -9.811  -7.921  1.00 98.62           H  
ATOM   1782  CD2 TYR A 111      -9.655  -7.476  -5.829  1.00 98.62           C  
ATOM   1783  HD2 TYR A 111      -9.520  -7.291  -4.774  1.00 98.62           H  
ATOM   1784  CE1 TYR A 111     -10.144  -7.922  -8.557  1.00 98.62           C  
ATOM   1785  HE1 TYR A 111     -10.322  -8.073  -9.611  1.00 98.62           H  
ATOM   1786  CE2 TYR A 111      -9.224  -6.536  -6.772  1.00 98.62           C  
ATOM   1787  HE2 TYR A 111      -8.699  -5.651  -6.443  1.00 98.62           H  
ATOM   1788  OH  TYR A 111      -9.178  -5.762  -9.011  1.00 98.62           O  
ATOM   1789  HH  TYR A 111      -8.535  -5.150  -8.645  1.00 98.62           H  
ATOM   1790  CZ  TYR A 111      -9.489  -6.746  -8.135  1.00 98.62           C  
ATOM   1791  N   SER A 112     -13.040  -7.365  -5.650  1.00 98.54           N  
ATOM   1792  H   SER A 112     -12.401  -6.781  -5.129  1.00 98.54           H  
ATOM   1793  CA  SER A 112     -13.642  -6.809  -6.870  1.00 98.54           C  
ATOM   1794  HA  SER A 112     -13.536  -7.550  -7.662  1.00 98.54           H  
ATOM   1795  C   SER A 112     -12.912  -5.540  -7.320  1.00 98.54           C  
ATOM   1796  CB  SER A 112     -15.140  -6.547  -6.670  1.00 98.54           C  
ATOM   1797  HB2 SER A 112     -15.608  -7.437  -6.250  1.00 98.54           H  
ATOM   1798  HB3 SER A 112     -15.595  -6.352  -7.642  1.00 98.54           H  
ATOM   1799  O   SER A 112     -12.449  -4.761  -6.485  1.00 98.54           O  
ATOM   1800  OG  SER A 112     -15.392  -5.442  -5.826  1.00 98.54           O  
ATOM   1801  HG  SER A 112     -14.866  -5.538  -5.029  1.00 98.54           H  
ATOM   1802  N   GLY A 113     -12.821  -5.285  -8.625  1.00 97.96           N  
ATOM   1803  H   GLY A 113     -13.154  -5.963  -9.297  1.00 97.96           H  
ATOM   1804  CA  GLY A 113     -12.107  -4.121  -9.153  1.00 97.96           C  
ATOM   1805  HA2 GLY A 113     -12.636  -3.207  -8.881  1.00 97.96           H  
ATOM   1806  HA3 GLY A 113     -11.114  -4.081  -8.705  1.00 97.96           H  
ATOM   1807  C   GLY A 113     -11.942  -4.153 -10.668  1.00 97.96           C  
ATOM   1808  O   GLY A 113     -12.561  -4.973 -11.344  1.00 97.96           O  
ATOM   1809  N   ASN A 114     -11.128  -3.240 -11.198  1.00 98.16           N  
ATOM   1810  H   ASN A 114     -10.628  -2.626 -10.572  1.00 98.16           H  
ATOM   1811  CA  ASN A 114     -10.832  -3.125 -12.633  1.00 98.16           C  
ATOM   1812  HA  ASN A 114     -11.417  -3.876 -13.164  1.00 98.16           H  
ATOM   1813  C   ASN A 114      -9.361  -3.449 -12.977  1.00 98.16           C  
ATOM   1814  CB  ASN A 114     -11.287  -1.745 -13.152  1.00 98.16           C  
ATOM   1815  HB2 ASN A 114     -11.285  -1.773 -14.242  1.00 98.16           H  
ATOM   1816  HB3 ASN A 114     -12.302  -1.537 -12.815  1.00 98.16           H  
ATOM   1817  O   ASN A 114      -8.865  -3.031 -14.021  1.00 98.16           O  
ATOM   1818  CG  ASN A 114     -10.377  -0.612 -12.710  1.00 98.16           C  
ATOM   1819  ND2 ASN A 114     -10.464   0.540 -13.337  1.00 98.16           N  
ATOM   1820 HD21 ASN A 114      -9.747   1.228 -13.157  1.00 98.16           H  
ATOM   1821 HD22 ASN A 114     -11.050   0.616 -14.156  1.00 98.16           H  
ATOM   1822  OD1 ASN A 114      -9.587  -0.743 -11.796  1.00 98.16           O  
ATOM   1823  N   VAL A 115      -8.666  -4.170 -12.096  1.00 97.52           N  
ATOM   1824  H   VAL A 115      -9.162  -4.550 -11.302  1.00 97.52           H  
ATOM   1825  CA  VAL A 115      -7.279  -4.634 -12.257  1.00 97.52           C  
ATOM   1826  HA  VAL A 115      -6.988  -4.526 -13.302  1.00 97.52           H  
ATOM   1827  C   VAL A 115      -7.203  -6.129 -11.920  1.00 97.52           C  
ATOM   1828  CB  VAL A 115      -6.326  -3.756 -11.415  1.00 97.52           C  
ATOM   1829  HB  VAL A 115      -6.474  -2.724 -11.733  1.00 97.52           H  
ATOM   1830  O   VAL A 115      -8.128  -6.677 -11.331  1.00 97.52           O  
ATOM   1831  CG1 VAL A 115      -6.594  -3.810  -9.906  1.00 97.52           C  
ATOM   1832 HG11 VAL A 115      -5.906  -3.145  -9.385  1.00 97.52           H  
ATOM   1833 HG12 VAL A 115      -6.446  -4.826  -9.538  1.00 97.52           H  
ATOM   1834 HG13 VAL A 115      -7.614  -3.485  -9.700  1.00 97.52           H  
ATOM   1835  CG2 VAL A 115      -4.853  -4.087 -11.662  1.00 97.52           C  
ATOM   1836 HG21 VAL A 115      -4.228  -3.447 -11.038  1.00 97.52           H  
ATOM   1837 HG22 VAL A 115      -4.601  -3.943 -12.712  1.00 97.52           H  
ATOM   1838 HG23 VAL A 115      -4.615  -5.107 -11.358  1.00 97.52           H  
ATOM   1839  N   SER A 116      -6.137  -6.828 -12.307  1.00 98.20           N  
ATOM   1840  H   SER A 116      -5.395  -6.375 -12.820  1.00 98.20           H  
ATOM   1841  CA  SER A 116      -5.887  -8.186 -11.808  1.00 98.20           C  
ATOM   1842  HA  SER A 116      -6.758  -8.804 -12.021  1.00 98.20           H  
ATOM   1843  C   SER A 116      -5.645  -8.184 -10.295  1.00 98.20           C  
ATOM   1844  CB  SER A 116      -4.679  -8.811 -12.503  1.00 98.20           C  
ATOM   1845  HB2 SER A 116      -4.568  -9.844 -12.173  1.00 98.20           H  
ATOM   1846  HB3 SER A 116      -3.778  -8.266 -12.221  1.00 98.20           H  
ATOM   1847  O   SER A 116      -4.987  -7.281  -9.773  1.00 98.20           O  
ATOM   1848  OG  SER A 116      -4.843  -8.779 -13.911  1.00 98.20           O  
ATOM   1849  HG  SER A 116      -4.029  -9.113 -14.296  1.00 98.20           H  
ATOM   1850  N   ASP A 117      -6.151  -9.203  -9.596  1.00 98.38           N  
ATOM   1851  H   ASP A 117      -6.680  -9.911 -10.086  1.00 98.38           H  
ATOM   1852  CA  ASP A 117      -6.006  -9.379  -8.143  1.00 98.38           C  
ATOM   1853  HA  ASP A 117      -6.127  -8.404  -7.669  1.00 98.38           H  
ATOM   1854  C   ASP A 117      -4.612  -9.894  -7.744  1.00 98.38           C  
ATOM   1855  CB  ASP A 117      -7.128 -10.274  -7.601  1.00 98.38           C  
ATOM   1856  HB2 ASP A 117      -8.085  -9.866  -7.925  1.00 98.38           H  
ATOM   1857  HB3 ASP A 117      -7.030 -11.272  -8.029  1.00 98.38           H  
ATOM   1858  O   ASP A 117      -4.433 -11.008  -7.244  1.00 98.38           O  
ATOM   1859  CG  ASP A 117      -7.121 -10.376  -6.068  1.00 98.38           C  
ATOM   1860  OD1 ASP A 117      -6.317  -9.671  -5.408  1.00 98.38           O  
ATOM   1861  OD2 ASP A 117      -7.920 -11.186  -5.551  1.00 98.38           O  
ATOM   1862  N   ASP A 118      -3.602  -9.057  -7.960  1.00 97.92           N  
ATOM   1863  H   ASP A 118      -3.793  -8.221  -8.493  1.00 97.92           H  
ATOM   1864  CA  ASP A 118      -2.223  -9.355  -7.569  1.00 97.92           C  
ATOM   1865  HA  ASP A 118      -1.982 -10.377  -7.865  1.00 97.92           H  
ATOM   1866  C   ASP A 118      -2.027  -9.239  -6.046  1.00 97.92           C  
ATOM   1867  CB  ASP A 118      -1.270  -8.400  -8.297  1.00 97.92           C  
ATOM   1868  HB2 ASP A 118      -0.252  -8.602  -7.964  1.00 97.92           H  
ATOM   1869  HB3 ASP A 118      -1.510  -7.380  -7.996  1.00 97.92           H  
ATOM   1870  O   ASP A 118      -1.069  -9.784  -5.493  1.00 97.92           O  
ATOM   1871  CG  ASP A 118      -1.295  -8.482  -9.826  1.00 97.92           C  
ATOM   1872  OD1 ASP A 118      -1.930  -9.377 -10.421  1.00 97.92           O  
ATOM   1873  OD2 ASP A 118      -0.690  -7.579 -10.445  1.00 97.92           O  
ATOM   1874  N   PHE A 119      -2.927  -8.528  -5.354  1.00 98.21           N  
ATOM   1875  H   PHE A 119      -3.748  -8.205  -5.846  1.00 98.21           H  
ATOM   1876  CA  PHE A 119      -2.830  -8.282  -3.915  1.00 98.21           C  
ATOM   1877  HA  PHE A 119      -1.791  -8.044  -3.689  1.00 98.21           H  
ATOM   1878  C   PHE A 119      -3.228  -9.503  -3.084  1.00 98.21           C  
ATOM   1879  CB  PHE A 119      -3.692  -7.082  -3.528  1.00 98.21           C  
ATOM   1880  HB2 PHE A 119      -4.718  -7.449  -3.528  1.00 98.21           H  
ATOM   1881  HB3 PHE A 119      -3.582  -6.299  -4.278  1.00 98.21           H  
ATOM   1882  O   PHE A 119      -2.751  -9.635  -1.960  1.00 98.21           O  
ATOM   1883  CG  PHE A 119      -3.414  -6.478  -2.166  1.00 98.21           C  
ATOM   1884  CD1 PHE A 119      -4.421  -6.442  -1.181  1.00 98.21           C  
ATOM   1885  HD1 PHE A 119      -5.390  -6.877  -1.376  1.00 98.21           H  
ATOM   1886  CD2 PHE A 119      -2.143  -5.950  -1.877  1.00 98.21           C  
ATOM   1887  HD2 PHE A 119      -1.359  -5.997  -2.617  1.00 98.21           H  
ATOM   1888  CE1 PHE A 119      -4.162  -5.865   0.075  1.00 98.21           C  
ATOM   1889  HE1 PHE A 119      -4.930  -5.862   0.834  1.00 98.21           H  
ATOM   1890  CE2 PHE A 119      -1.881  -5.398  -0.612  1.00 98.21           C  
ATOM   1891  HE2 PHE A 119      -0.888  -5.052  -0.364  1.00 98.21           H  
ATOM   1892  CZ  PHE A 119      -2.893  -5.334   0.356  1.00 98.21           C  
ATOM   1893  HZ  PHE A 119      -2.684  -4.916   1.330  1.00 98.21           H  
ATOM   1894  N   SER A 120      -4.038 -10.422  -3.624  1.00 98.06           N  
ATOM   1895  H   SER A 120      -4.511 -10.197  -4.488  1.00 98.06           H  
ATOM   1896  CA  SER A 120      -4.390 -11.697  -2.980  1.00 98.06           C  
ATOM   1897  HA  SER A 120      -5.033 -11.488  -2.126  1.00 98.06           H  
ATOM   1898  C   SER A 120      -3.184 -12.494  -2.466  1.00 98.06           C  
ATOM   1899  CB  SER A 120      -5.182 -12.572  -3.953  1.00 98.06           C  
ATOM   1900  HB2 SER A 120      -5.441 -13.507  -3.457  1.00 98.06           H  
ATOM   1901  HB3 SER A 120      -6.107 -12.065  -4.226  1.00 98.06           H  
ATOM   1902  O   SER A 120      -3.289 -13.145  -1.426  1.00 98.06           O  
ATOM   1903  OG  SER A 120      -4.421 -12.859  -5.113  1.00 98.06           O  
ATOM   1904  HG  SER A 120      -4.596 -12.189  -5.778  1.00 98.06           H  
ATOM   1905  N   ALA A 121      -2.021 -12.377  -3.119  1.00 97.12           N  
ATOM   1906  H   ALA A 121      -2.022 -11.846  -3.978  1.00 97.12           H  
ATOM   1907  CA  ALA A 121      -0.760 -12.975  -2.671  1.00 97.12           C  
ATOM   1908  HA  ALA A 121      -0.887 -14.056  -2.613  1.00 97.12           H  
ATOM   1909  C   ALA A 121      -0.310 -12.495  -1.276  1.00 97.12           C  
ATOM   1910  CB  ALA A 121       0.309 -12.661  -3.725  1.00 97.12           C  
ATOM   1911  HB1 ALA A 121       0.030 -13.118  -4.675  1.00 97.12           H  
ATOM   1912  HB2 ALA A 121       1.269 -13.067  -3.405  1.00 97.12           H  
ATOM   1913  HB3 ALA A 121       0.405 -11.583  -3.852  1.00 97.12           H  
ATOM   1914  O   ALA A 121       0.447 -13.186  -0.604  1.00 97.12           O  
ATOM   1915  N   HIS A 122      -0.787 -11.332  -0.830  1.00 98.09           N  
ATOM   1916  H   HIS A 122      -1.425 -10.825  -1.427  1.00 98.09           H  
ATOM   1917  CA  HIS A 122      -0.487 -10.736   0.471  1.00 98.09           C  
ATOM   1918  HA  HIS A 122       0.474 -11.115   0.819  1.00 98.09           H  
ATOM   1919  C   HIS A 122      -1.521 -11.097   1.553  1.00 98.09           C  
ATOM   1920  CB  HIS A 122      -0.351  -9.217   0.285  1.00 98.09           C  
ATOM   1921  HB2 HIS A 122      -0.132  -8.768   1.254  1.00 98.09           H  
ATOM   1922  HB3 HIS A 122      -1.293  -8.794  -0.066  1.00 98.09           H  
ATOM   1923  O   HIS A 122      -1.389 -10.673   2.703  1.00 98.09           O  
ATOM   1924  CG  HIS A 122       0.761  -8.839  -0.661  1.00 98.09           C  
ATOM   1925  CD2 HIS A 122       0.709  -8.670  -2.020  1.00 98.09           C  
ATOM   1926  HD2 HIS A 122      -0.173  -8.781  -2.633  1.00 98.09           H  
ATOM   1927  ND1 HIS A 122       2.069  -8.697  -0.297  1.00 98.09           N  
ATOM   1928  HD1 HIS A 122       2.430  -8.860   0.632  1.00 98.09           H  
ATOM   1929  CE1 HIS A 122       2.793  -8.446  -1.390  1.00 98.09           C  
ATOM   1930  HE1 HIS A 122       3.866  -8.324  -1.377  1.00 98.09           H  
ATOM   1931  NE2 HIS A 122       2.011  -8.409  -2.483  1.00 98.09           N  
ATOM   1932  N   ASN A 123      -2.568 -11.862   1.218  1.00 98.52           N  
ATOM   1933  H   ASN A 123      -2.617 -12.246   0.286  1.00 98.52           H  
ATOM   1934  CA  ASN A 123      -3.590 -12.254   2.185  1.00 98.52           C  
ATOM   1935  HA  ASN A 123      -3.926 -11.349   2.690  1.00 98.52           H  
ATOM   1936  C   ASN A 123      -3.010 -13.208   3.242  1.00 98.52           C  
ATOM   1937  CB  ASN A 123      -4.792 -12.881   1.457  1.00 98.52           C  
ATOM   1938  HB2 ASN A 123      -5.000 -12.318   0.547  1.00 98.52           H  
ATOM   1939  HB3 ASN A 123      -4.546 -13.901   1.163  1.00 98.52           H  
ATOM   1940  O   ASN A 123      -2.281 -14.142   2.920  1.00 98.52           O  
ATOM   1941  CG  ASN A 123      -6.062 -12.885   2.294  1.00 98.52           C  
ATOM   1942  ND2 ASN A 123      -7.124 -13.459   1.787  1.00 98.52           N  
ATOM   1943 HD21 ASN A 123      -7.095 -13.786   0.831  1.00 98.52           H  
ATOM   1944 HD22 ASN A 123      -8.001 -13.201   2.215  1.00 98.52           H  
ATOM   1945  OD1 ASN A 123      -6.135 -12.363   3.397  1.00 98.52           O  
ATOM   1946  N   ASN A 124      -3.381 -13.008   4.507  1.00 98.40           N  
ATOM   1947  H   ASN A 124      -3.975 -12.214   4.696  1.00 98.40           H  
ATOM   1948  CA  ASN A 124      -2.890 -13.741   5.680  1.00 98.40           C  
ATOM   1949  HA  ASN A 124      -3.372 -13.283   6.543  1.00 98.40           H  
ATOM   1950  C   ASN A 124      -1.389 -13.596   5.975  1.00 98.40           C  
ATOM   1951  CB  ASN A 124      -3.365 -15.204   5.650  1.00 98.40           C  
ATOM   1952  HB2 ASN A 124      -3.009 -15.722   6.540  1.00 98.40           H  
ATOM   1953  HB3 ASN A 124      -2.950 -15.716   4.783  1.00 98.40           H  
ATOM   1954  O   ASN A 124      -0.876 -14.325   6.828  1.00 98.40           O  
ATOM   1955  CG  ASN A 124      -4.872 -15.297   5.648  1.00 98.40           C  
ATOM   1956  ND2 ASN A 124      -5.452 -15.859   4.614  1.00 98.40           N  
ATOM   1957 HD21 ASN A 124      -4.889 -16.112   3.815  1.00 98.40           H  
ATOM   1958 HD22 ASN A 124      -6.460 -15.802   4.572  1.00 98.40           H  
ATOM   1959  OD1 ASN A 124      -5.538 -14.879   6.584  1.00 98.40           O  
ATOM   1960  N   MET A 125      -0.692 -12.660   5.331  1.00 98.49           N  
ATOM   1961  H   MET A 125      -1.155 -12.083   4.643  1.00 98.49           H  
ATOM   1962  CA  MET A 125       0.727 -12.415   5.589  1.00 98.49           C  
ATOM   1963  HA  MET A 125       1.207 -13.366   5.820  1.00 98.49           H  
ATOM   1964  C   MET A 125       0.930 -11.512   6.806  1.00 98.49           C  
ATOM   1965  CB  MET A 125       1.413 -11.855   4.340  1.00 98.49           C  
ATOM   1966  HB2 MET A 125       0.916 -10.935   4.032  1.00 98.49           H  
ATOM   1967  HB3 MET A 125       2.452 -11.624   4.576  1.00 98.49           H  
ATOM   1968  O   MET A 125       0.114 -10.632   7.099  1.00 98.49           O  
ATOM   1969  CG  MET A 125       1.390 -12.838   3.168  1.00 98.49           C  
ATOM   1970  HG2 MET A 125       1.935 -12.363   2.352  1.00 98.49           H  
ATOM   1971  HG3 MET A 125       0.364 -12.989   2.833  1.00 98.49           H  
ATOM   1972  SD  MET A 125       2.155 -14.454   3.495  1.00 98.49           S  
ATOM   1973  CE  MET A 125       0.691 -15.514   3.597  1.00 98.49           C  
ATOM   1974  HE1 MET A 125       0.077 -15.221   4.448  1.00 98.49           H  
ATOM   1975  HE2 MET A 125       1.006 -16.550   3.719  1.00 98.49           H  
ATOM   1976  HE3 MET A 125       0.111 -15.420   2.679  1.00 98.49           H  
ATOM   1977  N   MET A 126       2.022 -11.748   7.534  1.00 98.61           N  
ATOM   1978  H   MET A 126       2.692 -12.416   7.179  1.00 98.61           H  
ATOM   1979  CA  MET A 126       2.463 -10.891   8.636  1.00 98.61           C  
ATOM   1980  HA  MET A 126       1.594 -10.531   9.187  1.00 98.61           H  
ATOM   1981  C   MET A 126       3.195  -9.666   8.088  1.00 98.61           C  
ATOM   1982  CB  MET A 126       3.336 -11.676   9.618  1.00 98.61           C  
ATOM   1983  HB2 MET A 126       4.188 -12.093   9.081  1.00 98.61           H  
ATOM   1984  HB3 MET A 126       3.709 -10.996  10.384  1.00 98.61           H  
ATOM   1985  O   MET A 126       3.727  -9.689   6.981  1.00 98.61           O  
ATOM   1986  CG  MET A 126       2.565 -12.814  10.294  1.00 98.61           C  
ATOM   1987  HG2 MET A 126       1.666 -12.405  10.756  1.00 98.61           H  
ATOM   1988  HG3 MET A 126       2.267 -13.532   9.530  1.00 98.61           H  
ATOM   1989  SD  MET A 126       3.514 -13.692  11.564  1.00 98.61           S  
ATOM   1990  CE  MET A 126       2.419 -15.102  11.854  1.00 98.61           C  
ATOM   1991  HE1 MET A 126       2.299 -15.661  10.926  1.00 98.61           H  
ATOM   1992  HE2 MET A 126       1.449 -14.747  12.200  1.00 98.61           H  
ATOM   1993  HE3 MET A 126       2.863 -15.753  12.608  1.00 98.61           H  
ATOM   1994  N   PHE A 127       3.191  -8.569   8.842  1.00 98.81           N  
ATOM   1995  H   PHE A 127       2.791  -8.595   9.769  1.00 98.81           H  
ATOM   1996  CA  PHE A 127       3.920  -7.370   8.444  1.00 98.81           C  
ATOM   1997  HA  PHE A 127       3.818  -7.237   7.367  1.00 98.81           H  
ATOM   1998  C   PHE A 127       5.403  -7.531   8.780  1.00 98.81           C  
ATOM   1999  CB  PHE A 127       3.311  -6.149   9.138  1.00 98.81           C  
ATOM   2000  HB2 PHE A 127       3.629  -6.123  10.181  1.00 98.81           H  
ATOM   2001  HB3 PHE A 127       2.226  -6.249   9.133  1.00 98.81           H  
ATOM   2002  O   PHE A 127       5.728  -7.905   9.906  1.00 98.81           O  
ATOM   2003  CG  PHE A 127       3.655  -4.838   8.465  1.00 98.81           C  
ATOM   2004  CD1 PHE A 127       4.748  -4.061   8.886  1.00 98.81           C  
ATOM   2005  HD1 PHE A 127       5.384  -4.408   9.687  1.00 98.81           H  
ATOM   2006  CD2 PHE A 127       2.862  -4.394   7.395  1.00 98.81           C  
ATOM   2007  HD2 PHE A 127       2.049  -5.013   7.045  1.00 98.81           H  
ATOM   2008  CE1 PHE A 127       5.020  -2.837   8.248  1.00 98.81           C  
ATOM   2009  HE1 PHE A 127       5.866  -2.243   8.559  1.00 98.81           H  
ATOM   2010  CE2 PHE A 127       3.118  -3.168   6.767  1.00 98.81           C  
ATOM   2011  HE2 PHE A 127       2.487  -2.834   5.956  1.00 98.81           H  
ATOM   2012  CZ  PHE A 127       4.201  -2.389   7.195  1.00 98.81           C  
ATOM   2013  HZ  PHE A 127       4.412  -1.455   6.695  1.00 98.81           H  
ATOM   2014  N   SER A 128       6.293  -7.183   7.858  1.00 98.68           N  
ATOM   2015  H   SER A 128       5.961  -6.930   6.939  1.00 98.68           H  
ATOM   2016  CA  SER A 128       7.744  -7.166   8.086  1.00 98.68           C  
ATOM   2017  HA  SER A 128       7.958  -7.473   9.109  1.00 98.68           H  
ATOM   2018  C   SER A 128       8.291  -5.759   7.897  1.00 98.68           C  
ATOM   2019  CB  SER A 128       8.483  -8.145   7.167  1.00 98.68           C  
ATOM   2020  HB2 SER A 128       9.533  -8.193   7.456  1.00 98.68           H  
ATOM   2021  HB3 SER A 128       8.419  -7.798   6.135  1.00 98.68           H  
ATOM   2022  O   SER A 128       7.770  -4.986   7.094  1.00 98.68           O  
ATOM   2023  OG  SER A 128       7.909  -9.426   7.269  1.00 98.68           O  
ATOM   2024  HG  SER A 128       8.345 -10.034   6.667  1.00 98.68           H  
ATOM   2025  N   THR A 129       9.363  -5.433   8.610  1.00 98.64           N  
ATOM   2026  H   THR A 129       9.742  -6.136   9.229  1.00 98.64           H  
ATOM   2027  CA  THR A 129      10.171  -4.215   8.441  1.00 98.64           C  
ATOM   2028  HA  THR A 129       9.889  -3.737   7.503  1.00 98.64           H  
ATOM   2029  C   THR A 129      11.651  -4.597   8.338  1.00 98.64           C  
ATOM   2030  CB  THR A 129       9.941  -3.203   9.580  1.00 98.64           C  
ATOM   2031  HB  THR A 129      10.613  -2.354   9.459  1.00 98.64           H  
ATOM   2032  O   THR A 129      12.013  -5.719   8.686  1.00 98.64           O  
ATOM   2033  CG2 THR A 129       8.512  -2.668   9.557  1.00 98.64           C  
ATOM   2034 HG21 THR A 129       8.424  -1.835  10.255  1.00 98.64           H  
ATOM   2035 HG22 THR A 129       7.809  -3.455   9.830  1.00 98.64           H  
ATOM   2036 HG23 THR A 129       8.278  -2.304   8.557  1.00 98.64           H  
ATOM   2037  OG1 THR A 129      10.169  -3.772  10.845  1.00 98.64           O  
ATOM   2038  HG1 THR A 129      10.969  -3.379  11.202  1.00 98.64           H  
ATOM   2039  N   PRO A 130      12.546  -3.709   7.865  1.00 97.82           N  
ATOM   2040  CA  PRO A 130      13.972  -4.028   7.732  1.00 97.82           C  
ATOM   2041  HA  PRO A 130      14.083  -4.796   6.967  1.00 97.82           H  
ATOM   2042  C   PRO A 130      14.637  -4.524   9.030  1.00 97.82           C  
ATOM   2043  CB  PRO A 130      14.626  -2.729   7.249  1.00 97.82           C  
ATOM   2044  HB2 PRO A 130      14.954  -2.134   8.101  1.00 97.82           H  
ATOM   2045  HB3 PRO A 130      15.464  -2.927   6.580  1.00 97.82           H  
ATOM   2046  O   PRO A 130      15.613  -5.269   8.984  1.00 97.82           O  
ATOM   2047  CG  PRO A 130      13.497  -1.992   6.533  1.00 97.82           C  
ATOM   2048  HG2 PRO A 130      13.645  -0.913   6.565  1.00 97.82           H  
ATOM   2049  HG3 PRO A 130      13.404  -2.349   5.507  1.00 97.82           H  
ATOM   2050  CD  PRO A 130      12.268  -2.385   7.337  1.00 97.82           C  
ATOM   2051  HD2 PRO A 130      12.169  -1.699   8.178  1.00 97.82           H  
ATOM   2052  HD3 PRO A 130      11.379  -2.365   6.706  1.00 97.82           H  
ATOM   2053  N   ASP A 131      14.117  -4.117  10.187  1.00 98.07           N  
ATOM   2054  H   ASP A 131      13.317  -3.500  10.170  1.00 98.07           H  
ATOM   2055  CA  ASP A 131      14.570  -4.506  11.526  1.00 98.07           C  
ATOM   2056  HA  ASP A 131      15.596  -4.866  11.459  1.00 98.07           H  
ATOM   2057  C   ASP A 131      13.749  -5.644  12.165  1.00 98.07           C  
ATOM   2058  CB  ASP A 131      14.569  -3.257  12.425  1.00 98.07           C  
ATOM   2059  HB2 ASP A 131      15.183  -2.485  11.963  1.00 98.07           H  
ATOM   2060  HB3 ASP A 131      15.025  -3.511  13.382  1.00 98.07           H  
ATOM   2061  O   ASP A 131      14.078  -6.073  13.270  1.00 98.07           O  
ATOM   2062  CG  ASP A 131      13.164  -2.691  12.669  1.00 98.07           C  
ATOM   2063  OD1 ASP A 131      12.361  -2.634  11.706  1.00 98.07           O  
ATOM   2064  OD2 ASP A 131      12.877  -2.212  13.786  1.00 98.07           O  
ATOM   2065  N   ARG A 132      12.690  -6.135  11.505  1.00 98.07           N  
ATOM   2066  H   ARG A 132      12.495  -5.782  10.579  1.00 98.07           H  
ATOM   2067  CA  ARG A 132      11.848  -7.230  12.005  1.00 98.07           C  
ATOM   2068  HA  ARG A 132      12.471  -7.897  12.602  1.00 98.07           H  
ATOM   2069  C   ARG A 132      11.262  -8.047  10.857  1.00 98.07           C  
ATOM   2070  CB  ARG A 132      10.753  -6.659  12.915  1.00 98.07           C  
ATOM   2071  HB2 ARG A 132      10.062  -6.054  12.328  1.00 98.07           H  
ATOM   2072  HB3 ARG A 132      11.219  -6.018  13.664  1.00 98.07           H  
ATOM   2073  O   ARG A 132      10.275  -7.652  10.237  1.00 98.07           O  
ATOM   2074  CG  ARG A 132       9.980  -7.778  13.632  1.00 98.07           C  
ATOM   2075  HG2 ARG A 132       9.435  -8.377  12.902  1.00 98.07           H  
ATOM   2076  HG3 ARG A 132      10.673  -8.419  14.177  1.00 98.07           H  
ATOM   2077  CD  ARG A 132       9.002  -7.134  14.613  1.00 98.07           C  
ATOM   2078  HD2 ARG A 132       9.577  -6.583  15.358  1.00 98.07           H  
ATOM   2079  HD3 ARG A 132       8.391  -6.426  14.052  1.00 98.07           H  
ATOM   2080  NE  ARG A 132       8.100  -8.094  15.277  1.00 98.07           N  
ATOM   2081  HE  ARG A 132       8.061  -9.038  14.919  1.00 98.07           H  
ATOM   2082  NH1 ARG A 132       7.306  -6.610  16.842  1.00 98.07           N  
ATOM   2083 HH11 ARG A 132       6.660  -6.386  17.586  1.00 98.07           H  
ATOM   2084 HH12 ARG A 132       7.823  -5.875  16.381  1.00 98.07           H  
ATOM   2085  NH2 ARG A 132       6.498  -8.660  16.808  1.00 98.07           N  
ATOM   2086 HH21 ARG A 132       6.274  -9.468  16.244  1.00 98.07           H  
ATOM   2087 HH22 ARG A 132       5.800  -8.373  17.479  1.00 98.07           H  
ATOM   2088  CZ  ARG A 132       7.314  -7.793  16.297  1.00 98.07           C  
ATOM   2089  N   ASP A 133      11.869  -9.201  10.627  1.00 97.80           N  
ATOM   2090  H   ASP A 133      12.659  -9.469  11.197  1.00 97.80           H  
ATOM   2091  CA  ASP A 133      11.439 -10.160   9.621  1.00 97.80           C  
ATOM   2092  HA  ASP A 133      11.063  -9.616   8.755  1.00 97.80           H  
ATOM   2093  C   ASP A 133      10.309 -11.061  10.147  1.00 97.80           C  
ATOM   2094  CB  ASP A 133      12.658 -10.966   9.159  1.00 97.80           C  
ATOM   2095  HB2 ASP A 133      13.404 -10.285   8.750  1.00 97.80           H  
ATOM   2096  HB3 ASP A 133      13.094 -11.485  10.013  1.00 97.80           H  
ATOM   2097  O   ASP A 133      10.433 -11.674  11.207  1.00 97.80           O  
ATOM   2098  CG  ASP A 133      12.266 -11.973   8.085  1.00 97.80           C  
ATOM   2099  OD1 ASP A 133      11.279 -11.656   7.381  1.00 97.80           O  
ATOM   2100  OD2 ASP A 133      12.943 -13.018   8.038  1.00 97.80           O  
ATOM   2101  N   ASN A 134       9.194 -11.092   9.422  1.00 97.82           N  
ATOM   2102  H   ASN A 134       9.216 -10.607   8.536  1.00 97.82           H  
ATOM   2103  CA  ASN A 134       8.057 -11.984   9.643  1.00 97.82           C  
ATOM   2104  HA  ASN A 134       8.393 -12.847  10.218  1.00 97.82           H  
ATOM   2105  C   ASN A 134       7.507 -12.518   8.304  1.00 97.82           C  
ATOM   2106  CB  ASN A 134       6.937 -11.256  10.414  1.00 97.82           C  
ATOM   2107  HB2 ASN A 134       6.156 -11.979  10.653  1.00 97.82           H  
ATOM   2108  HB3 ASN A 134       6.505 -10.505   9.753  1.00 97.82           H  
ATOM   2109  O   ASN A 134       6.347 -12.937   8.256  1.00 97.82           O  
ATOM   2110  CG  ASN A 134       7.347 -10.598  11.716  1.00 97.82           C  
ATOM   2111  ND2 ASN A 134       7.171  -9.302  11.808  1.00 97.82           N  
ATOM   2112 HD21 ASN A 134       7.511  -8.830  12.634  1.00 97.82           H  
ATOM   2113 HD22 ASN A 134       6.829  -8.808  10.997  1.00 97.82           H  
ATOM   2114  OD1 ASN A 134       7.703 -11.211  12.710  1.00 97.82           O  
ATOM   2115  N   ASP A 135       8.271 -12.410   7.211  1.00 96.98           N  
ATOM   2116  H   ASP A 135       9.265 -12.258   7.305  1.00 96.98           H  
ATOM   2117  CA  ASP A 135       7.779 -12.836   5.904  1.00 96.98           C  
ATOM   2118  HA  ASP A 135       6.717 -12.594   5.860  1.00 96.98           H  
ATOM   2119  C   ASP A 135       7.842 -14.364   5.749  1.00 96.98           C  
ATOM   2120  CB  ASP A 135       8.406 -11.993   4.785  1.00 96.98           C  
ATOM   2121  HB2 ASP A 135       8.262 -10.945   5.045  1.00 96.98           H  
ATOM   2122  HB3 ASP A 135       7.847 -12.177   3.868  1.00 96.98           H  
ATOM   2123  O   ASP A 135       8.305 -15.080   6.640  1.00 96.98           O  
ATOM   2124  CG  ASP A 135       9.883 -12.224   4.488  1.00 96.98           C  
ATOM   2125  OD1 ASP A 135      10.177 -13.369   4.095  1.00 96.98           O  
ATOM   2126  OD2 ASP A 135      10.608 -11.193   4.445  1.00 96.98           O  
ATOM   2127  N   SER A 136       7.239 -14.896   4.683  1.00 94.06           N  
ATOM   2128  H   SER A 136       6.927 -14.284   3.942  1.00 94.06           H  
ATOM   2129  CA  SER A 136       7.139 -16.349   4.501  1.00 94.06           C  
ATOM   2130  HA  SER A 136       7.138 -16.817   5.485  1.00 94.06           H  
ATOM   2131  C   SER A 136       8.334 -16.958   3.761  1.00 94.06           C  
ATOM   2132  CB  SER A 136       5.809 -16.732   3.844  1.00 94.06           C  
ATOM   2133  HB2 SER A 136       4.987 -16.318   4.428  1.00 94.06           H  
ATOM   2134  HB3 SER A 136       5.716 -17.818   3.840  1.00 94.06           H  
ATOM   2135  O   SER A 136       8.332 -18.167   3.528  1.00 94.06           O  
ATOM   2136  OG  SER A 136       5.722 -16.257   2.516  1.00 94.06           O  
ATOM   2137  HG  SER A 136       6.596 -16.326   2.124  1.00 94.06           H  
ATOM   2138  N   ASP A 137       9.314 -16.154   3.334  1.00 91.26           N  
ATOM   2139  H   ASP A 137       9.358 -15.197   3.653  1.00 91.26           H  
ATOM   2140  CA  ASP A 137      10.513 -16.652   2.664  1.00 91.26           C  
ATOM   2141  HA  ASP A 137      10.265 -17.579   2.145  1.00 91.26           H  
ATOM   2142  C   ASP A 137      11.607 -16.975   3.691  1.00 91.26           C  
ATOM   2143  CB  ASP A 137      10.994 -15.670   1.582  1.00 91.26           C  
ATOM   2144  HB2 ASP A 137      10.152 -15.424   0.935  1.00 91.26           H  
ATOM   2145  HB3 ASP A 137      11.347 -14.749   2.045  1.00 91.26           H  
ATOM   2146  O   ASP A 137      12.306 -16.111   4.202  1.00 91.26           O  
ATOM   2147  CG  ASP A 137      12.120 -16.259   0.718  1.00 91.26           C  
ATOM   2148  OD1 ASP A 137      12.928 -17.093   1.185  1.00 91.26           O  
ATOM   2149  OD2 ASP A 137      12.237 -15.888  -0.469  1.00 91.26           O  
ATOM   2150  N   GLU A 138      11.838 -18.265   3.937  1.00 88.17           N  
ATOM   2151  H   GLU A 138      11.192 -18.938   3.549  1.00 88.17           H  
ATOM   2152  CA  GLU A 138      12.849 -18.728   4.900  1.00 88.17           C  
ATOM   2153  HA  GLU A 138      12.633 -18.277   5.869  1.00 88.17           H  
ATOM   2154  C   GLU A 138      14.303 -18.345   4.543  1.00 88.17           C  
ATOM   2155  CB  GLU A 138      12.759 -20.257   5.026  1.00 88.17           C  
ATOM   2156  HB2 GLU A 138      13.521 -20.591   5.731  1.00 88.17           H  
ATOM   2157  HB3 GLU A 138      12.978 -20.696   4.053  1.00 88.17           H  
ATOM   2158  O   GLU A 138      15.217 -18.556   5.344  1.00 88.17           O  
ATOM   2159  CG  GLU A 138      11.397 -20.773   5.519  1.00 88.17           C  
ATOM   2160  HG2 GLU A 138      10.625 -20.490   4.803  1.00 88.17           H  
ATOM   2161  HG3 GLU A 138      11.170 -20.298   6.474  1.00 88.17           H  
ATOM   2162  CD  GLU A 138      11.370 -22.303   5.693  1.00 88.17           C  
ATOM   2163  OE1 GLU A 138      10.391 -22.803   6.293  1.00 88.17           O  
ATOM   2164  OE2 GLU A 138      12.310 -22.986   5.216  1.00 88.17           O  
ATOM   2165  N   LYS A 139      14.561 -17.846   3.328  1.00 90.92           N  
ATOM   2166  H   LYS A 139      13.766 -17.640   2.740  1.00 90.92           H  
ATOM   2167  CA  LYS A 139      15.906 -17.550   2.811  1.00 90.92           C  
ATOM   2168  HA  LYS A 139      16.655 -17.920   3.513  1.00 90.92           H  
ATOM   2169  C   LYS A 139      16.181 -16.062   2.646  1.00 90.92           C  
ATOM   2170  CB  LYS A 139      16.099 -18.237   1.455  1.00 90.92           C  
ATOM   2171  HB2 LYS A 139      17.088 -17.985   1.073  1.00 90.92           H  
ATOM   2172  HB3 LYS A 139      15.357 -17.855   0.755  1.00 90.92           H  
ATOM   2173  O   LYS A 139      17.353 -15.687   2.547  1.00 90.92           O  
ATOM   2174  CG  LYS A 139      15.982 -19.760   1.544  1.00 90.92           C  
ATOM   2175  HG2 LYS A 139      16.754 -20.147   2.208  1.00 90.92           H  
ATOM   2176  HG3 LYS A 139      15.002 -20.036   1.934  1.00 90.92           H  
ATOM   2177  CD  LYS A 139      16.145 -20.358   0.148  1.00 90.92           C  
ATOM   2178  HD2 LYS A 139      15.378 -19.937  -0.501  1.00 90.92           H  
ATOM   2179  HD3 LYS A 139      17.132 -20.113  -0.244  1.00 90.92           H  
ATOM   2180  CE  LYS A 139      15.970 -21.871   0.246  1.00 90.92           C  
ATOM   2181  HE2 LYS A 139      15.035 -22.068   0.770  1.00 90.92           H  
ATOM   2182  HE3 LYS A 139      16.779 -22.283   0.849  1.00 90.92           H  
ATOM   2183  NZ  LYS A 139      15.938 -22.483  -1.101  1.00 90.92           N  
ATOM   2184  HZ1 LYS A 139      16.799 -22.296  -1.594  1.00 90.92           H  
ATOM   2185  HZ2 LYS A 139      15.167 -22.085  -1.618  1.00 90.92           H  
ATOM   2186  HZ3 LYS A 139      15.788 -23.479  -1.022  1.00 90.92           H  
ATOM   2187  N   ARG A 140      15.151 -15.224   2.538  1.00 92.65           N  
ATOM   2188  H   ARG A 140      14.226 -15.583   2.728  1.00 92.65           H  
ATOM   2189  CA  ARG A 140      15.281 -13.795   2.230  1.00 92.65           C  
ATOM   2190  HA  ARG A 140      16.332 -13.507   2.249  1.00 92.65           H  
ATOM   2191  C   ARG A 140      14.567 -12.962   3.270  1.00 92.65           C  
ATOM   2192  CB  ARG A 140      14.683 -13.482   0.855  1.00 92.65           C  
ATOM   2193  HB2 ARG A 140      14.515 -12.408   0.782  1.00 92.65           H  
ATOM   2194  HB3 ARG A 140      13.710 -13.966   0.772  1.00 92.65           H  
ATOM   2195  O   ARG A 140      13.504 -13.316   3.722  1.00 92.65           O  
ATOM   2196  CG  ARG A 140      15.599 -13.912  -0.295  1.00 92.65           C  
ATOM   2197  HG2 ARG A 140      16.573 -13.438  -0.173  1.00 92.65           H  
ATOM   2198  HG3 ARG A 140      15.730 -14.994  -0.285  1.00 92.65           H  
ATOM   2199  CD  ARG A 140      14.999 -13.473  -1.634  1.00 92.65           C  
ATOM   2200  HD2 ARG A 140      14.736 -12.416  -1.589  1.00 92.65           H  
ATOM   2201  HD3 ARG A 140      15.739 -13.624  -2.420  1.00 92.65           H  
ATOM   2202  NE  ARG A 140      13.816 -14.272  -1.932  1.00 92.65           N  
ATOM   2203  HE  ARG A 140      13.544 -14.970  -1.254  1.00 92.65           H  
ATOM   2204  NH1 ARG A 140      12.860 -13.179  -3.729  1.00 92.65           N  
ATOM   2205 HH11 ARG A 140      12.047 -13.204  -4.328  1.00 92.65           H  
ATOM   2206 HH12 ARG A 140      13.280 -12.305  -3.448  1.00 92.65           H  
ATOM   2207  NH2 ARG A 140      12.175 -15.191  -3.078  1.00 92.65           N  
ATOM   2208 HH21 ARG A 140      12.131 -15.773  -2.254  1.00 92.65           H  
ATOM   2209 HH22 ARG A 140      11.207 -15.036  -3.322  1.00 92.65           H  
ATOM   2210  CZ  ARG A 140      12.954 -14.187  -2.913  1.00 92.65           C  
ATOM   2211  N   PHE A 141      15.143 -11.804   3.571  1.00 95.74           N  
ATOM   2212  H   PHE A 141      16.044 -11.588   3.170  1.00 95.74           H  
ATOM   2213  CA  PHE A 141      14.520 -10.817   4.443  1.00 95.74           C  
ATOM   2214  HA  PHE A 141      13.711 -11.262   5.022  1.00 95.74           H  
ATOM   2215  C   PHE A 141      13.925  -9.764   3.509  1.00 95.74           C  
ATOM   2216  CB  PHE A 141      15.575 -10.258   5.416  1.00 95.74           C  
ATOM   2217  HB2 PHE A 141      15.143  -9.370   5.877  1.00 95.74           H  
ATOM   2218  HB3 PHE A 141      16.450  -9.936   4.852  1.00 95.74           H  
ATOM   2219  O   PHE A 141      14.599  -8.787   3.157  1.00 95.74           O  
ATOM   2220  CG  PHE A 141      16.045 -11.182   6.538  1.00 95.74           C  
ATOM   2221  CD1 PHE A 141      16.311 -10.625   7.804  1.00 95.74           C  
ATOM   2222  HD1 PHE A 141      16.159  -9.569   7.969  1.00 95.74           H  
ATOM   2223  CD2 PHE A 141      16.229 -12.573   6.362  1.00 95.74           C  
ATOM   2224  HD2 PHE A 141      16.005 -13.074   5.432  1.00 95.74           H  
ATOM   2225  CE1 PHE A 141      16.736 -11.439   8.869  1.00 95.74           C  
ATOM   2226  HE1 PHE A 141      16.900 -11.007   9.846  1.00 95.74           H  
ATOM   2227  CE2 PHE A 141      16.650 -13.386   7.423  1.00 95.74           C  
ATOM   2228  HE2 PHE A 141      16.722 -14.454   7.282  1.00 95.74           H  
ATOM   2229  CZ  PHE A 141      16.902 -12.821   8.680  1.00 95.74           C  
ATOM   2230  HZ  PHE A 141      17.183 -13.455   9.507  1.00 95.74           H  
ATOM   2231  N   CYS A 142      12.708  -9.992   3.007  1.00 97.25           N  
ATOM   2232  H   CYS A 142      12.156 -10.747   3.388  1.00 97.25           H  
ATOM   2233  CA  CYS A 142      12.157  -9.216   1.894  1.00 97.25           C  
ATOM   2234  HA  CYS A 142      12.811  -9.341   1.030  1.00 97.25           H  
ATOM   2235  C   CYS A 142      12.123  -7.717   2.241  1.00 97.25           C  
ATOM   2236  CB  CYS A 142      10.766  -9.744   1.512  1.00 97.25           C  
ATOM   2237  HB2 CYS A 142      10.140  -9.690   2.403  1.00 97.25           H  
ATOM   2238  HB3 CYS A 142      10.324  -9.089   0.761  1.00 97.25           H  
ATOM   2239  O   CYS A 142      12.535  -6.883   1.436  1.00 97.25           O  
ATOM   2240  SG  CYS A 142      10.665 -11.462   0.905  1.00 97.25           S  
ATOM   2241  N   ALA A 143      11.761  -7.349   3.472  1.00 97.63           N  
ATOM   2242  H   ALA A 143      11.458  -8.070   4.112  1.00 97.63           H  
ATOM   2243  CA  ALA A 143      11.750  -5.947   3.891  1.00 97.63           C  
ATOM   2244  HA  ALA A 143      11.097  -5.396   3.214  1.00 97.63           H  
ATOM   2245  C   ALA A 143      13.134  -5.264   3.831  1.00 97.63           C  
ATOM   2246  CB  ALA A 143      11.150  -5.871   5.294  1.00 97.63           C  
ATOM   2247  HB1 ALA A 143      11.802  -6.376   6.007  1.00 97.63           H  
ATOM   2248  HB2 ALA A 143      10.172  -6.352   5.309  1.00 97.63           H  
ATOM   2249  HB3 ALA A 143      11.031  -4.824   5.575  1.00 97.63           H  
ATOM   2250  O   ALA A 143      13.210  -4.074   3.515  1.00 97.63           O  
ATOM   2251  N   GLN A 144      14.229  -5.995   4.083  1.00 96.61           N  
ATOM   2252  H   GLN A 144      14.117  -6.986   4.245  1.00 96.61           H  
ATOM   2253  CA  GLN A 144      15.595  -5.472   3.931  1.00 96.61           C  
ATOM   2254  HA  GLN A 144      15.654  -4.484   4.386  1.00 96.61           H  
ATOM   2255  C   GLN A 144      15.984  -5.318   2.459  1.00 96.61           C  
ATOM   2256  CB  GLN A 144      16.615  -6.391   4.620  1.00 96.61           C  
ATOM   2257  HB2 GLN A 144      16.499  -7.414   4.261  1.00 96.61           H  
ATOM   2258  HB3 GLN A 144      17.616  -6.051   4.354  1.00 96.61           H  
ATOM   2259  O   GLN A 144      16.605  -4.323   2.089  1.00 96.61           O  
ATOM   2260  CG  GLN A 144      16.496  -6.365   6.145  1.00 96.61           C  
ATOM   2261  HG2 GLN A 144      15.522  -6.750   6.445  1.00 96.61           H  
ATOM   2262  HG3 GLN A 144      16.583  -5.333   6.486  1.00 96.61           H  
ATOM   2263  CD  GLN A 144      17.572  -7.190   6.845  1.00 96.61           C  
ATOM   2264  NE2 GLN A 144      17.622  -7.132   8.154  1.00 96.61           N  
ATOM   2265 HE21 GLN A 144      16.940  -6.574   8.647  1.00 96.61           H  
ATOM   2266 HE22 GLN A 144      18.283  -7.746   8.610  1.00 96.61           H  
ATOM   2267  OE1 GLN A 144      18.382  -7.878   6.246  1.00 96.61           O  
ATOM   2268  N   ILE A 145      15.594  -6.280   1.619  1.00 96.02           N  
ATOM   2269  H   ILE A 145      15.091  -7.066   2.005  1.00 96.02           H  
ATOM   2270  CA  ILE A 145      15.903  -6.287   0.184  1.00 96.02           C  
ATOM   2271  HA  ILE A 145      16.964  -6.075   0.052  1.00 96.02           H  
ATOM   2272  C   ILE A 145      15.136  -5.179  -0.550  1.00 96.02           C  
ATOM   2273  CB  ILE A 145      15.611  -7.687  -0.406  1.00 96.02           C  
ATOM   2274  HB  ILE A 145      14.588  -7.961  -0.149  1.00 96.02           H  
ATOM   2275  O   ILE A 145      15.721  -4.446  -1.347  1.00 96.02           O  
ATOM   2276  CG1 ILE A 145      16.572  -8.732   0.211  1.00 96.02           C  
ATOM   2277 HG12 ILE A 145      16.540  -8.661   1.299  1.00 96.02           H  
ATOM   2278 HG13 ILE A 145      17.594  -8.523  -0.105  1.00 96.02           H  
ATOM   2279  CG2 ILE A 145      15.730  -7.688  -1.943  1.00 96.02           C  
ATOM   2280 HG21 ILE A 145      16.732  -7.381  -2.243  1.00 96.02           H  
ATOM   2281 HG22 ILE A 145      14.999  -7.010  -2.383  1.00 96.02           H  
ATOM   2282 HG23 ILE A 145      15.515  -8.680  -2.342  1.00 96.02           H  
ATOM   2283  CD1 ILE A 145      16.223 -10.180  -0.150  1.00 96.02           C  
ATOM   2284 HD11 ILE A 145      16.814 -10.857   0.466  1.00 96.02           H  
ATOM   2285 HD12 ILE A 145      15.164 -10.355   0.042  1.00 96.02           H  
ATOM   2286 HD13 ILE A 145      16.444 -10.380  -1.198  1.00 96.02           H  
ATOM   2287  N   TYR A 146      13.836  -5.037  -0.272  1.00 96.14           N  
ATOM   2288  H   TYR A 146      13.413  -5.699   0.362  1.00 96.14           H  
ATOM   2289  CA  TYR A 146      12.951  -4.091  -0.963  1.00 96.14           C  
ATOM   2290  HA  TYR A 146      13.417  -3.854  -1.919  1.00 96.14           H  
ATOM   2291  C   TYR A 146      12.802  -2.743  -0.249  1.00 96.14           C  
ATOM   2292  CB  TYR A 146      11.610  -4.754  -1.298  1.00 96.14           C  
ATOM   2293  HB2 TYR A 146      10.999  -4.053  -1.868  1.00 96.14           H  
ATOM   2294  HB3 TYR A 146      11.082  -4.987  -0.374  1.00 96.14           H  
ATOM   2295  O   TYR A 146      12.171  -1.828  -0.780  1.00 96.14           O  
ATOM   2296  CG  TYR A 146      11.773  -6.007  -2.130  1.00 96.14           C  
ATOM   2297  CD1 TYR A 146      12.110  -5.929  -3.494  1.00 96.14           C  
ATOM   2298  HD1 TYR A 146      12.176  -4.960  -3.967  1.00 96.14           H  
ATOM   2299  CD2 TYR A 146      11.655  -7.261  -1.520  1.00 96.14           C  
ATOM   2300  HD2 TYR A 146      11.353  -7.337  -0.486  1.00 96.14           H  
ATOM   2301  CE1 TYR A 146      12.294  -7.102  -4.255  1.00 96.14           C  
ATOM   2302  HE1 TYR A 146      12.503  -7.033  -5.312  1.00 96.14           H  
ATOM   2303  CE2 TYR A 146      11.956  -8.417  -2.244  1.00 96.14           C  
ATOM   2304  HE2 TYR A 146      12.001  -9.367  -1.732  1.00 96.14           H  
ATOM   2305  OH  TYR A 146      12.389  -9.510  -4.326  1.00 96.14           O  
ATOM   2306  HH  TYR A 146      12.467  -9.321  -5.264  1.00 96.14           H  
ATOM   2307  CZ  TYR A 146      12.210  -8.360  -3.623  1.00 96.14           C  
ATOM   2308  N   GLY A 147      13.416  -2.590   0.928  1.00 95.82           N  
ATOM   2309  H   GLY A 147      13.874  -3.396   1.330  1.00 95.82           H  
ATOM   2310  CA  GLY A 147      13.623  -1.300   1.585  1.00 95.82           C  
ATOM   2311  HA2 GLY A 147      14.255  -1.460   2.459  1.00 95.82           H  
ATOM   2312  HA3 GLY A 147      14.142  -0.628   0.901  1.00 95.82           H  
ATOM   2313  C   GLY A 147      12.344  -0.614   2.057  1.00 95.82           C  
ATOM   2314  O   GLY A 147      12.221   0.602   1.933  1.00 95.82           O  
ATOM   2315  N   SER A 148      11.366  -1.361   2.561  1.00 97.88           N  
ATOM   2316  H   SER A 148      11.517  -2.356   2.643  1.00 97.88           H  
ATOM   2317  CA  SER A 148      10.168  -0.790   3.196  1.00 97.88           C  
ATOM   2318  HA  SER A 148      10.480  -0.010   3.890  1.00 97.88           H  
ATOM   2319  C   SER A 148       9.407  -1.839   3.996  1.00 97.88           C  
ATOM   2320  CB  SER A 148       9.227  -0.161   2.163  1.00 97.88           C  
ATOM   2321  HB2 SER A 148       9.690   0.724   1.725  1.00 97.88           H  
ATOM   2322  HB3 SER A 148       8.292   0.138   2.636  1.00 97.88           H  
ATOM   2323  O   SER A 148       9.627  -3.039   3.834  1.00 97.88           O  
ATOM   2324  OG  SER A 148       8.970  -1.094   1.155  1.00 97.88           O  
ATOM   2325  HG  SER A 148       9.791  -1.189   0.666  1.00 97.88           H  
ATOM   2326  N   GLY A 149       8.504  -1.381   4.860  1.00 98.53           N  
ATOM   2327  H   GLY A 149       8.311  -0.390   4.891  1.00 98.53           H  
ATOM   2328  CA  GLY A 149       7.590  -2.252   5.580  1.00 98.53           C  
ATOM   2329  HA2 GLY A 149       7.219  -1.762   6.480  1.00 98.53           H  
ATOM   2330  HA3 GLY A 149       8.153  -3.139   5.872  1.00 98.53           H  
ATOM   2331  C   GLY A 149       6.400  -2.665   4.719  1.00 98.53           C  
ATOM   2332  O   GLY A 149       5.798  -1.822   4.043  1.00 98.53           O  
ATOM   2333  N   TRP A 150       6.061  -3.952   4.742  1.00 98.40           N  
ATOM   2334  H   TRP A 150       6.560  -4.575   5.362  1.00 98.40           H  
ATOM   2335  CA  TRP A 150       4.940  -4.506   3.984  1.00 98.40           C  
ATOM   2336  HA  TRP A 150       4.090  -3.830   4.082  1.00 98.40           H  
ATOM   2337  C   TRP A 150       4.502  -5.872   4.515  1.00 98.40           C  
ATOM   2338  CB  TRP A 150       5.332  -4.628   2.502  1.00 98.40           C  
ATOM   2339  HB2 TRP A 150       5.904  -5.546   2.371  1.00 98.40           H  
ATOM   2340  HB3 TRP A 150       5.968  -3.792   2.213  1.00 98.40           H  
ATOM   2341  O   TRP A 150       5.219  -6.513   5.280  1.00 98.40           O  
ATOM   2342  CG  TRP A 150       4.199  -4.674   1.536  1.00 98.40           C  
ATOM   2343  CD1 TRP A 150       4.023  -5.615   0.585  1.00 98.40           C  
ATOM   2344  HD1 TRP A 150       4.683  -6.453   0.415  1.00 98.40           H  
ATOM   2345  CD2 TRP A 150       3.100  -3.730   1.383  1.00 98.40           C  
ATOM   2346  CE2 TRP A 150       2.301  -4.153   0.283  1.00 98.40           C  
ATOM   2347  CE3 TRP A 150       2.714  -2.548   2.047  1.00 98.40           C  
ATOM   2348  HE3 TRP A 150       3.304  -2.198   2.882  1.00 98.40           H  
ATOM   2349  NE1 TRP A 150       2.900  -5.311  -0.155  1.00 98.40           N  
ATOM   2350  HE1 TRP A 150       2.655  -5.806  -1.001  1.00 98.40           H  
ATOM   2351  CH2 TRP A 150       0.809  -2.272   0.554  1.00 98.40           C  
ATOM   2352  HH2 TRP A 150      -0.072  -1.722   0.258  1.00 98.40           H  
ATOM   2353  CZ2 TRP A 150       1.194  -3.418  -0.158  1.00 98.40           C  
ATOM   2354  HZ2 TRP A 150       0.640  -3.744  -1.027  1.00 98.40           H  
ATOM   2355  CZ3 TRP A 150       1.571  -1.833   1.649  1.00 98.40           C  
ATOM   2356  HZ3 TRP A 150       1.277  -0.942   2.185  1.00 98.40           H  
ATOM   2357  N   TRP A 151       3.340  -6.338   4.062  1.00 98.49           N  
ATOM   2358  H   TRP A 151       2.818  -5.763   3.416  1.00 98.49           H  
ATOM   2359  CA  TRP A 151       2.875  -7.712   4.259  1.00 98.49           C  
ATOM   2360  HA  TRP A 151       3.190  -8.069   5.240  1.00 98.49           H  
ATOM   2361  C   TRP A 151       3.500  -8.644   3.219  1.00 98.49           C  
ATOM   2362  CB  TRP A 151       1.346  -7.733   4.214  1.00 98.49           C  
ATOM   2363  HB2 TRP A 151       1.009  -7.345   3.253  1.00 98.49           H  
ATOM   2364  HB3 TRP A 151       1.005  -8.766   4.291  1.00 98.49           H  
ATOM   2365  O   TRP A 151       2.816  -9.100   2.304  1.00 98.49           O  
ATOM   2366  CG  TRP A 151       0.686  -6.963   5.305  1.00 98.49           C  
ATOM   2367  CD1 TRP A 151       0.528  -7.395   6.573  1.00 98.49           C  
ATOM   2368  HD1 TRP A 151       0.870  -8.351   6.941  1.00 98.49           H  
ATOM   2369  CD2 TRP A 151       0.108  -5.628   5.256  1.00 98.49           C  
ATOM   2370  CE2 TRP A 151      -0.420  -5.325   6.548  1.00 98.49           C  
ATOM   2371  CE3 TRP A 151      -0.015  -4.643   4.253  1.00 98.49           C  
ATOM   2372  HE3 TRP A 151       0.371  -4.841   3.264  1.00 98.49           H  
ATOM   2373  NE1 TRP A 151      -0.117  -6.430   7.317  1.00 98.49           N  
ATOM   2374  HE1 TRP A 151      -0.343  -6.557   8.293  1.00 98.49           H  
ATOM   2375  CH2 TRP A 151      -1.195  -3.165   5.801  1.00 98.49           C  
ATOM   2376  HH2 TRP A 151      -1.710  -2.236   5.999  1.00 98.49           H  
ATOM   2377  CZ2 TRP A 151      -1.058  -4.112   6.828  1.00 98.49           C  
ATOM   2378  HZ2 TRP A 151      -1.439  -3.918   7.820  1.00 98.49           H  
ATOM   2379  CZ3 TRP A 151      -0.667  -3.427   4.521  1.00 98.49           C  
ATOM   2380  HZ3 TRP A 151      -0.775  -2.702   3.727  1.00 98.49           H  
ATOM   2381  N   TYR A 152       4.814  -8.851   3.282  1.00 97.73           N  
ATOM   2382  H   TYR A 152       5.325  -8.499   4.079  1.00 97.73           H  
ATOM   2383  CA  TYR A 152       5.519  -9.686   2.308  1.00 97.73           C  
ATOM   2384  HA  TYR A 152       5.217  -9.369   1.310  1.00 97.73           H  
ATOM   2385  C   TYR A 152       5.125 -11.166   2.463  1.00 97.73           C  
ATOM   2386  CB  TYR A 152       7.039  -9.490   2.413  1.00 97.73           C  
ATOM   2387  HB2 TYR A 152       7.350  -9.792   3.413  1.00 97.73           H  
ATOM   2388  HB3 TYR A 152       7.523 -10.170   1.711  1.00 97.73           H  
ATOM   2389  O   TYR A 152       5.029 -11.678   3.577  1.00 97.73           O  
ATOM   2390  CG  TYR A 152       7.551  -8.079   2.156  1.00 97.73           C  
ATOM   2391  CD1 TYR A 152       7.785  -7.609   0.848  1.00 97.73           C  
ATOM   2392  HD1 TYR A 152       7.609  -8.252  -0.001  1.00 97.73           H  
ATOM   2393  CD2 TYR A 152       7.829  -7.235   3.244  1.00 97.73           C  
ATOM   2394  HD2 TYR A 152       7.627  -7.585   4.245  1.00 97.73           H  
ATOM   2395  CE1 TYR A 152       8.269  -6.307   0.623  1.00 97.73           C  
ATOM   2396  HE1 TYR A 152       8.439  -5.933  -0.375  1.00 97.73           H  
ATOM   2397  CE2 TYR A 152       8.347  -5.944   3.031  1.00 97.73           C  
ATOM   2398  HE2 TYR A 152       8.545  -5.303   3.878  1.00 97.73           H  
ATOM   2399  OH  TYR A 152       9.033  -4.222   1.508  1.00 97.73           O  
ATOM   2400  HH  TYR A 152       9.225  -3.802   2.350  1.00 97.73           H  
ATOM   2401  CZ  TYR A 152       8.561  -5.476   1.718  1.00 97.73           C  
ATOM   2402  N   ALA A 153       4.893 -11.830   1.329  1.00 92.96           N  
ATOM   2403  H   ALA A 153       5.030 -11.331   0.462  1.00 92.96           H  
ATOM   2404  CA  ALA A 153       4.782 -13.287   1.241  1.00 92.96           C  
ATOM   2405  HA  ALA A 153       4.525 -13.702   2.216  1.00 92.96           H  
ATOM   2406  C   ALA A 153       6.163 -13.847   0.869  1.00 92.96           C  
ATOM   2407  CB  ALA A 153       3.659 -13.644   0.253  1.00 92.96           C  
ATOM   2408  HB1 ALA A 153       3.910 -13.308  -0.754  1.00 92.96           H  
ATOM   2409  HB2 ALA A 153       2.732 -13.157   0.556  1.00 92.96           H  
ATOM   2410  HB3 ALA A 153       3.494 -14.721   0.255  1.00 92.96           H  
ATOM   2411  O   ALA A 153       7.152 -13.515   1.517  1.00 92.96           O  
ATOM   2412  N   ASP A 154       6.267 -14.589  -0.237  1.00 90.76           N  
ATOM   2413  H   ASP A 154       5.419 -14.878  -0.704  1.00 90.76           H  
ATOM   2414  CA  ASP A 154       7.511 -14.648  -1.003  1.00 90.76           C  
ATOM   2415  HA  ASP A 154       8.342 -14.781  -0.310  1.00 90.76           H  
ATOM   2416  C   ASP A 154       7.721 -13.293  -1.708  1.00 90.76           C  
ATOM   2417  CB  ASP A 154       7.522 -15.861  -1.945  1.00 90.76           C  
ATOM   2418  HB2 ASP A 154       6.719 -15.764  -2.677  1.00 90.76           H  
ATOM   2419  HB3 ASP A 154       7.351 -16.765  -1.361  1.00 90.76           H  
ATOM   2420  O   ASP A 154       7.458 -13.086  -2.897  1.00 90.76           O  
ATOM   2421  CG  ASP A 154       8.863 -15.986  -2.669  1.00 90.76           C  
ATOM   2422  OD1 ASP A 154       9.712 -15.096  -2.468  1.00 90.76           O  
ATOM   2423  OD2 ASP A 154       9.050 -16.930  -3.467  1.00 90.76           O  
ATOM   2424  N   CYS A 155       8.108 -12.321  -0.891  1.00 90.25           N  
ATOM   2425  H   CYS A 155       8.272 -12.588   0.069  1.00 90.25           H  
ATOM   2426  CA  CYS A 155       8.328 -10.941  -1.253  1.00 90.25           C  
ATOM   2427  HA  CYS A 155       8.519 -10.425  -0.312  1.00 90.25           H  
ATOM   2428  C   CYS A 155       7.067 -10.244  -1.779  1.00 90.25           C  
ATOM   2429  CB  CYS A 155       9.631 -10.835  -2.032  1.00 90.25           C  
ATOM   2430  HB2 CYS A 155       9.524 -11.342  -2.992  1.00 90.25           H  
ATOM   2431  HB3 CYS A 155       9.819  -9.778  -2.218  1.00 90.25           H  
ATOM   2432  O   CYS A 155       6.260  -9.848  -0.944  1.00 90.25           O  
ATOM   2433  SG  CYS A 155      11.053 -11.571  -1.132  1.00 90.25           S  
ATOM   2434  N   HIS A 156       6.837 -10.000  -3.069  1.00 95.28           N  
ATOM   2435  H   HIS A 156       7.431 -10.394  -3.785  1.00 95.28           H  
ATOM   2436  CA  HIS A 156       5.616  -9.267  -3.438  1.00 95.28           C  
ATOM   2437  HA  HIS A 156       4.787  -9.701  -2.880  1.00 95.28           H  
ATOM   2438  C   HIS A 156       5.219  -9.328  -4.913  1.00 95.28           C  
ATOM   2439  CB  HIS A 156       5.758  -7.786  -3.024  1.00 95.28           C  
ATOM   2440  HB2 HIS A 156       5.841  -7.679  -1.942  1.00 95.28           H  
ATOM   2441  HB3 HIS A 156       4.857  -7.254  -3.329  1.00 95.28           H  
ATOM   2442  O   HIS A 156       6.058  -9.239  -5.806  1.00 95.28           O  
ATOM   2443  CG  HIS A 156       6.933  -7.098  -3.639  1.00 95.28           C  
ATOM   2444  CD2 HIS A 156       8.165  -6.916  -3.076  1.00 95.28           C  
ATOM   2445  HD2 HIS A 156       8.483  -7.258  -2.102  1.00 95.28           H  
ATOM   2446  ND1 HIS A 156       6.975  -6.576  -4.907  1.00 95.28           N  
ATOM   2447  HD1 HIS A 156       6.273  -6.694  -5.624  1.00 95.28           H  
ATOM   2448  CE1 HIS A 156       8.194  -6.058  -5.094  1.00 95.28           C  
ATOM   2449  HE1 HIS A 156       8.534  -5.590  -6.006  1.00 95.28           H  
ATOM   2450  NE2 HIS A 156       8.956  -6.254  -4.010  1.00 95.28           N  
ATOM   2451  N   ASN A 157       3.904  -9.305  -5.150  1.00 95.99           N  
ATOM   2452  H   ASN A 157       3.278  -9.418  -4.365  1.00 95.99           H  
ATOM   2453  CA  ASN A 157       3.318  -8.927  -6.442  1.00 95.99           C  
ATOM   2454  HA  ASN A 157       4.069  -9.009  -7.228  1.00 95.99           H  
ATOM   2455  C   ASN A 157       2.828  -7.468  -6.441  1.00 95.99           C  
ATOM   2456  CB  ASN A 157       2.178  -9.897  -6.771  1.00 95.99           C  
ATOM   2457  HB2 ASN A 157       1.455  -9.901  -5.956  1.00 95.99           H  
ATOM   2458  HB3 ASN A 157       1.681  -9.557  -7.680  1.00 95.99           H  
ATOM   2459  O   ASN A 157       2.709  -6.837  -7.492  1.00 95.99           O  
ATOM   2460  CG  ASN A 157       2.641 -11.313  -7.043  1.00 95.99           C  
ATOM   2461  ND2 ASN A 157       1.757 -12.271  -6.909  1.00 95.99           N  
ATOM   2462 HD21 ASN A 157       2.087 -13.210  -7.081  1.00 95.99           H  
ATOM   2463 HD22 ASN A 157       0.813 -12.053  -6.624  1.00 95.99           H  
ATOM   2464  OD1 ASN A 157       3.774 -11.579  -7.404  1.00 95.99           O  
ATOM   2465  N   VAL A 158       2.579  -6.906  -5.256  1.00 97.73           N  
ATOM   2466  H   VAL A 158       2.640  -7.482  -4.429  1.00 97.73           H  
ATOM   2467  CA  VAL A 158       2.175  -5.513  -5.051  1.00 97.73           C  
ATOM   2468  HA  VAL A 158       2.308  -4.946  -5.973  1.00 97.73           H  
ATOM   2469  C   VAL A 158       3.061  -4.898  -3.973  1.00 97.73           C  
ATOM   2470  CB  VAL A 158       0.691  -5.448  -4.650  1.00 97.73           C  
ATOM   2471  HB  VAL A 158       0.547  -6.034  -3.742  1.00 97.73           H  
ATOM   2472  O   VAL A 158       3.194  -5.459  -2.892  1.00 97.73           O  
ATOM   2473  CG1 VAL A 158       0.255  -4.010  -4.369  1.00 97.73           C  
ATOM   2474 HG11 VAL A 158       0.480  -3.377  -5.227  1.00 97.73           H  
ATOM   2475 HG12 VAL A 158       0.781  -3.649  -3.485  1.00 97.73           H  
ATOM   2476 HG13 VAL A 158      -0.815  -3.979  -4.166  1.00 97.73           H  
ATOM   2477  CG2 VAL A 158      -0.220  -6.019  -5.741  1.00 97.73           C  
ATOM   2478 HG21 VAL A 158      -0.026  -7.085  -5.863  1.00 97.73           H  
ATOM   2479 HG22 VAL A 158      -0.040  -5.513  -6.690  1.00 97.73           H  
ATOM   2480 HG23 VAL A 158      -1.267  -5.897  -5.463  1.00 97.73           H  
ATOM   2481  N   HIS A 159       3.647  -3.730  -4.238  1.00 97.12           N  
ATOM   2482  H   HIS A 159       3.466  -3.306  -5.137  1.00 97.12           H  
ATOM   2483  CA  HIS A 159       4.571  -3.050  -3.325  1.00 97.12           C  
ATOM   2484  HA  HIS A 159       4.433  -3.453  -2.322  1.00 97.12           H  
ATOM   2485  C   HIS A 159       4.281  -1.552  -3.253  1.00 97.12           C  
ATOM   2486  CB  HIS A 159       6.014  -3.346  -3.751  1.00 97.12           C  
ATOM   2487  HB2 HIS A 159       6.227  -2.860  -4.703  1.00 97.12           H  
ATOM   2488  HB3 HIS A 159       6.116  -4.424  -3.878  1.00 97.12           H  
ATOM   2489  O   HIS A 159       5.013  -0.723  -3.782  1.00 97.12           O  
ATOM   2490  CG  HIS A 159       7.050  -2.917  -2.755  1.00 97.12           C  
ATOM   2491  CD2 HIS A 159       6.971  -3.107  -1.408  1.00 97.12           C  
ATOM   2492  HD2 HIS A 159       6.172  -3.587  -0.864  1.00 97.12           H  
ATOM   2493  ND1 HIS A 159       8.290  -2.361  -3.070  1.00 97.12           N  
ATOM   2494  CE1 HIS A 159       8.948  -2.266  -1.912  1.00 97.12           C  
ATOM   2495  HE1 HIS A 159       9.957  -1.895  -1.811  1.00 97.12           H  
ATOM   2496  NE2 HIS A 159       8.177  -2.702  -0.905  1.00 97.12           N  
ATOM   2497  HE2 HIS A 159       8.461  -2.767   0.062  1.00 97.12           H  
ATOM   2498  N   LEU A 160       3.181  -1.176  -2.600  1.00 98.27           N  
ATOM   2499  H   LEU A 160       2.597  -1.891  -2.189  1.00 98.27           H  
ATOM   2500  CA  LEU A 160       2.722   0.224  -2.556  1.00 98.27           C  
ATOM   2501  HA  LEU A 160       2.768   0.630  -3.567  1.00 98.27           H  
ATOM   2502  C   LEU A 160       3.624   1.122  -1.689  1.00 98.27           C  
ATOM   2503  CB  LEU A 160       1.255   0.274  -2.091  1.00 98.27           C  
ATOM   2504  HB2 LEU A 160       1.211  -0.016  -1.041  1.00 98.27           H  
ATOM   2505  HB3 LEU A 160       0.894   1.301  -2.158  1.00 98.27           H  
ATOM   2506  O   LEU A 160       3.618   2.346  -1.828  1.00 98.27           O  
ATOM   2507  CG  LEU A 160       0.307  -0.633  -2.896  1.00 98.27           C  
ATOM   2508  HG  LEU A 160       0.611  -1.665  -2.722  1.00 98.27           H  
ATOM   2509  CD1 LEU A 160      -1.131  -0.516  -2.404  1.00 98.27           C  
ATOM   2510 HD11 LEU A 160      -1.544   0.463  -2.650  1.00 98.27           H  
ATOM   2511 HD12 LEU A 160      -1.734  -1.288  -2.882  1.00 98.27           H  
ATOM   2512 HD13 LEU A 160      -1.178  -0.656  -1.324  1.00 98.27           H  
ATOM   2513  CD2 LEU A 160       0.341  -0.359  -4.403  1.00 98.27           C  
ATOM   2514 HD21 LEU A 160      -0.409  -0.972  -4.902  1.00 98.27           H  
ATOM   2515 HD22 LEU A 160       0.123   0.691  -4.598  1.00 98.27           H  
ATOM   2516 HD23 LEU A 160       1.316  -0.618  -4.817  1.00 98.27           H  
ATOM   2517  N   ASN A 161       4.433   0.514  -0.820  1.00 98.30           N  
ATOM   2518  H   ASN A 161       4.369  -0.491  -0.749  1.00 98.30           H  
ATOM   2519  CA  ASN A 161       5.390   1.197   0.048  1.00 98.30           C  
ATOM   2520  HA  ASN A 161       5.069   2.230   0.178  1.00 98.30           H  
ATOM   2521  C   ASN A 161       6.803   1.296  -0.550  1.00 98.30           C  
ATOM   2522  CB  ASN A 161       5.344   0.556   1.441  1.00 98.30           C  
ATOM   2523  HB2 ASN A 161       5.441  -0.526   1.363  1.00 98.30           H  
ATOM   2524  HB3 ASN A 161       6.180   0.920   2.037  1.00 98.30           H  
ATOM   2525  O   ASN A 161       7.690   1.854   0.092  1.00 98.30           O  
ATOM   2526  CG  ASN A 161       4.070   0.899   2.197  1.00 98.30           C  
ATOM   2527  ND2 ASN A 161       3.893   0.306   3.351  1.00 98.30           N  
ATOM   2528 HD21 ASN A 161       3.046   0.506   3.863  1.00 98.30           H  
ATOM   2529 HD22 ASN A 161       4.571  -0.373   3.667  1.00 98.30           H  
ATOM   2530  OD1 ASN A 161       3.248   1.714   1.787  1.00 98.30           O  
ATOM   2531  N   GLY A 162       7.003   0.852  -1.796  1.00 96.98           N  
ATOM   2532  H   GLY A 162       6.261   0.361  -2.273  1.00 96.98           H  
ATOM   2533  CA  GLY A 162       8.282   0.977  -2.490  1.00 96.98           C  
ATOM   2534  HA2 GLY A 162       9.050   0.465  -1.910  1.00 96.98           H  
ATOM   2535  HA3 GLY A 162       8.214   0.476  -3.456  1.00 96.98           H  
ATOM   2536  C   GLY A 162       8.742   2.422  -2.708  1.00 96.98           C  
ATOM   2537  O   GLY A 162       8.073   3.406  -2.369  1.00 96.98           O  
ATOM   2538  N   GLN A 163       9.915   2.569  -3.306  1.00 96.41           N  
ATOM   2539  H   GLN A 163      10.411   1.734  -3.579  1.00 96.41           H  
ATOM   2540  CA  GLN A 163      10.495   3.855  -3.666  1.00 96.41           C  
ATOM   2541  HA  GLN A 163      10.120   4.626  -2.993  1.00 96.41           H  
ATOM   2542  C   GLN A 163      10.098   4.224  -5.101  1.00 96.41           C  
ATOM   2543  CB  GLN A 163      12.011   3.762  -3.462  1.00 96.41           C  
ATOM   2544  HB2 GLN A 163      12.395   2.932  -4.056  1.00 96.41           H  
ATOM   2545  HB3 GLN A 163      12.213   3.542  -2.414  1.00 96.41           H  
ATOM   2546  O   GLN A 163      10.314   3.453  -6.034  1.00 96.41           O  
ATOM   2547  CG  GLN A 163      12.741   5.057  -3.843  1.00 96.41           C  
ATOM   2548  HG2 GLN A 163      12.472   5.345  -4.859  1.00 96.41           H  
ATOM   2549  HG3 GLN A 163      12.442   5.857  -3.166  1.00 96.41           H  
ATOM   2550  CD  GLN A 163      14.258   4.919  -3.810  1.00 96.41           C  
ATOM   2551  NE2 GLN A 163      14.979   5.934  -4.225  1.00 96.41           N  
ATOM   2552 HE21 GLN A 163      14.533   6.769  -4.578  1.00 96.41           H  
ATOM   2553 HE22 GLN A 163      15.982   5.818  -4.193  1.00 96.41           H  
ATOM   2554  OE1 GLN A 163      14.828   3.894  -3.473  1.00 96.41           O  
ATOM   2555  N   PHE A 164       9.539   5.417  -5.311  1.00 95.59           N  
ATOM   2556  H   PHE A 164       9.384   6.047  -4.537  1.00 95.59           H  
ATOM   2557  CA  PHE A 164       9.292   5.900  -6.671  1.00 95.59           C  
ATOM   2558  HA  PHE A 164       8.631   5.199  -7.181  1.00 95.59           H  
ATOM   2559  C   PHE A 164      10.598   5.986  -7.462  1.00 95.59           C  
ATOM   2560  CB  PHE A 164       8.616   7.268  -6.650  1.00 95.59           C  
ATOM   2561  HB2 PHE A 164       8.639   7.674  -7.661  1.00 95.59           H  
ATOM   2562  HB3 PHE A 164       9.190   7.943  -6.015  1.00 95.59           H  
ATOM   2563  O   PHE A 164      11.595   6.498  -6.955  1.00 95.59           O  
ATOM   2564  CG  PHE A 164       7.174   7.238  -6.202  1.00 95.59           C  
ATOM   2565  CD1 PHE A 164       6.172   6.816  -7.095  1.00 95.59           C  
ATOM   2566  HD1 PHE A 164       6.427   6.469  -8.085  1.00 95.59           H  
ATOM   2567  CD2 PHE A 164       6.824   7.693  -4.918  1.00 95.59           C  
ATOM   2568  HD2 PHE A 164       7.587   8.031  -4.232  1.00 95.59           H  
ATOM   2569  CE1 PHE A 164       4.823   6.884  -6.713  1.00 95.59           C  
ATOM   2570  HE1 PHE A 164       4.039   6.587  -7.394  1.00 95.59           H  
ATOM   2571  CE2 PHE A 164       5.471   7.793  -4.554  1.00 95.59           C  
ATOM   2572  HE2 PHE A 164       5.201   8.212  -3.596  1.00 95.59           H  
ATOM   2573  CZ  PHE A 164       4.470   7.391  -5.455  1.00 95.59           C  
ATOM   2574  HZ  PHE A 164       3.427   7.488  -5.196  1.00 95.59           H  
ATOM   2575  N   ASP A 165      10.575   5.491  -8.699  1.00 91.45           N  
ATOM   2576  H   ASP A 165       9.717   5.074  -9.031  1.00 91.45           H  
ATOM   2577  CA  ASP A 165      11.669   5.599  -9.668  1.00 91.45           C  
ATOM   2578  HA  ASP A 165      11.399   4.957 -10.507  1.00 91.45           H  
ATOM   2579  C   ASP A 165      13.017   5.055  -9.151  1.00 91.45           C  
ATOM   2580  CB  ASP A 165      11.728   7.033 -10.233  1.00 91.45           C  
ATOM   2581  HB2 ASP A 165      12.094   7.709  -9.460  1.00 91.45           H  
ATOM   2582  HB3 ASP A 165      12.428   7.060 -11.068  1.00 91.45           H  
ATOM   2583  O   ASP A 165      14.084   5.486  -9.587  1.00 91.45           O  
ATOM   2584  CG  ASP A 165      10.356   7.512 -10.725  1.00 91.45           C  
ATOM   2585  OD1 ASP A 165       9.732   6.782 -11.525  1.00 91.45           O  
ATOM   2586  OD2 ASP A 165       9.879   8.580 -10.260  1.00 91.45           O  
ATOM   2587  N   SER A 166      12.985   4.084  -8.223  1.00 93.58           N  
ATOM   2588  H   SER A 166      12.089   3.827  -7.835  1.00 93.58           H  
ATOM   2589  CA  SER A 166      14.203   3.456  -7.695  1.00 93.58           C  
ATOM   2590  HA  SER A 166      14.767   4.233  -7.178  1.00 93.58           H  
ATOM   2591  C   SER A 166      15.047   2.864  -8.832  1.00 93.58           C  
ATOM   2592  CB  SER A 166      13.869   2.348  -6.694  1.00 93.58           C  
ATOM   2593  HB2 SER A 166      13.537   1.461  -7.233  1.00 93.58           H  
ATOM   2594  HB3 SER A 166      13.062   2.679  -6.041  1.00 93.58           H  
ATOM   2595  O   SER A 166      14.481   2.273  -9.759  1.00 93.58           O  
ATOM   2596  OG  SER A 166      15.017   2.040  -5.917  1.00 93.58           O  
ATOM   2597  HG  SER A 166      14.985   2.554  -5.106  1.00 93.58           H  
ATOM   2598  N   PRO A 167      16.387   2.978  -8.805  1.00 92.15           N  
ATOM   2599  CA  PRO A 167      17.238   2.326  -9.800  1.00 92.15           C  
ATOM   2600  HA  PRO A 167      16.889   2.559 -10.806  1.00 92.15           H  
ATOM   2601  C   PRO A 167      17.251   0.798  -9.635  1.00 92.15           C  
ATOM   2602  CB  PRO A 167      18.624   2.942  -9.594  1.00 92.15           C  
ATOM   2603  HB2 PRO A 167      19.426   2.247  -9.844  1.00 92.15           H  
ATOM   2604  HB3 PRO A 167      18.709   3.848 -10.193  1.00 92.15           H  
ATOM   2605  O   PRO A 167      17.500   0.081 -10.603  1.00 92.15           O  
ATOM   2606  CG  PRO A 167      18.634   3.312  -8.111  1.00 92.15           C  
ATOM   2607  HG2 PRO A 167      19.332   4.122  -7.899  1.00 92.15           H  
ATOM   2608  HG3 PRO A 167      18.874   2.433  -7.514  1.00 92.15           H  
ATOM   2609  CD  PRO A 167      17.189   3.730  -7.850  1.00 92.15           C  
ATOM   2610  HD2 PRO A 167      16.918   3.503  -6.819  1.00 92.15           H  
ATOM   2611  HD3 PRO A 167      17.071   4.796  -8.044  1.00 92.15           H  
ATOM   2612  N   THR A 168      16.948   0.294  -8.437  1.00 92.51           N  
ATOM   2613  H   THR A 168      16.727   0.927  -7.681  1.00 92.51           H  
ATOM   2614  CA  THR A 168      16.924  -1.139  -8.136  1.00 92.51           C  
ATOM   2615  HA  THR A 168      17.736  -1.615  -8.685  1.00 92.51           H  
ATOM   2616  C   THR A 168      15.602  -1.756  -8.595  1.00 92.51           C  
ATOM   2617  CB  THR A 168      17.177  -1.387  -6.643  1.00 92.51           C  
ATOM   2618  HB  THR A 168      16.337  -1.010  -6.059  1.00 92.51           H  
ATOM   2619  O   THR A 168      14.518  -1.271  -8.276  1.00 92.51           O  
ATOM   2620  CG2 THR A 168      17.411  -2.862  -6.324  1.00 92.51           C  
ATOM   2621 HG21 THR A 168      17.549  -2.988  -5.250  1.00 92.51           H  
ATOM   2622 HG22 THR A 168      16.549  -3.457  -6.627  1.00 92.51           H  
ATOM   2623 HG23 THR A 168      18.296  -3.225  -6.847  1.00 92.51           H  
ATOM   2624  OG1 THR A 168      18.350  -0.714  -6.242  1.00 92.51           O  
ATOM   2625  HG1 THR A 168      18.508  -0.951  -5.325  1.00 92.51           H  
ATOM   2626  N   LEU A 169      15.675  -2.839  -9.372  1.00 87.01           N  
ATOM   2627  H   LEU A 169      16.583  -3.227  -9.583  1.00 87.01           H  
ATOM   2628  CA  LEU A 169      14.480  -3.553  -9.823  1.00 87.01           C  
ATOM   2629  HA  LEU A 169      13.794  -2.832 -10.268  1.00 87.01           H  
ATOM   2630  C   LEU A 169      13.751  -4.193  -8.638  1.00 87.01           C  
ATOM   2631  CB  LEU A 169      14.842  -4.614 -10.875  1.00 87.01           C  
ATOM   2632  HB2 LEU A 169      13.935  -5.159 -11.138  1.00 87.01           H  
ATOM   2633  HB3 LEU A 169      15.534  -5.326 -10.425  1.00 87.01           H  
ATOM   2634  O   LEU A 169      14.377  -4.757  -7.746  1.00 87.01           O  
ATOM   2635  CG  LEU A 169      15.468  -4.064 -12.166  1.00 87.01           C  
ATOM   2636  HG  LEU A 169      16.411  -3.571 -11.929  1.00 87.01           H  
ATOM   2637  CD1 LEU A 169      15.765  -5.220 -13.113  1.00 87.01           C  
ATOM   2638 HD11 LEU A 169      16.293  -4.850 -13.992  1.00 87.01           H  
ATOM   2639 HD12 LEU A 169      14.837  -5.703 -13.418  1.00 87.01           H  
ATOM   2640 HD13 LEU A 169      16.401  -5.951 -12.614  1.00 87.01           H  
ATOM   2641  CD2 LEU A 169      14.552  -3.058 -12.863  1.00 87.01           C  
ATOM   2642 HD21 LEU A 169      14.966  -2.812 -13.841  1.00 87.01           H  
ATOM   2643 HD22 LEU A 169      13.552  -3.476 -12.977  1.00 87.01           H  
ATOM   2644 HD23 LEU A 169      14.541  -2.152 -12.256  1.00 87.01           H  
ATOM   2645  N   GLY A 170      12.420  -4.122  -8.654  1.00 89.31           N  
ATOM   2646  H   GLY A 170      11.973  -3.630  -9.414  1.00 89.31           H  
ATOM   2647  CA  GLY A 170      11.568  -4.701  -7.613  1.00 89.31           C  
ATOM   2648  HA2 GLY A 170      12.004  -5.640  -7.271  1.00 89.31           H  
ATOM   2649  HA3 GLY A 170      10.586  -4.921  -8.032  1.00 89.31           H  
ATOM   2650  C   GLY A 170      11.359  -3.819  -6.381  1.00 89.31           C  
ATOM   2651  O   GLY A 170      10.385  -4.024  -5.684  1.00 89.31           O  
ATOM   2652  N   THR A 171      12.166  -2.785  -6.132  1.00 94.99           N  
ATOM   2653  H   THR A 171      12.970  -2.621  -6.721  1.00 94.99           H  
ATOM   2654  CA  THR A 171      11.999  -1.904  -4.952  1.00 94.99           C  
ATOM   2655  HA  THR A 171      11.579  -2.486  -4.131  1.00 94.99           H  
ATOM   2656  C   THR A 171      11.031  -0.737  -5.194  1.00 94.99           C  
ATOM   2657  CB  THR A 171      13.356  -1.362  -4.488  1.00 94.99           C  
ATOM   2658  HB  THR A 171      13.236  -0.807  -3.558  1.00 94.99           H  
ATOM   2659  O   THR A 171      10.953   0.202  -4.397  1.00 94.99           O  
ATOM   2660  CG2 THR A 171      14.407  -2.457  -4.310  1.00 94.99           C  
ATOM   2661 HG21 THR A 171      15.253  -2.071  -3.741  1.00 94.99           H  
ATOM   2662 HG22 THR A 171      14.749  -2.812  -5.282  1.00 94.99           H  
ATOM   2663 HG23 THR A 171      13.978  -3.309  -3.783  1.00 94.99           H  
ATOM   2664  OG1 THR A 171      13.844  -0.521  -5.500  1.00 94.99           O  
ATOM   2665  HG1 THR A 171      14.464   0.108  -5.124  1.00 94.99           H  
ATOM   2666  N   ARG A 172      10.337  -0.742  -6.338  1.00 96.13           N  
ATOM   2667  H   ARG A 172      10.333  -1.612  -6.850  1.00 96.13           H  
ATOM   2668  CA  ARG A 172       9.511   0.367  -6.826  1.00 96.13           C  
ATOM   2669  HA  ARG A 172       9.948   1.288  -6.441  1.00 96.13           H  
ATOM   2670  C   ARG A 172       8.086   0.299  -6.297  1.00 96.13           C  
ATOM   2671  CB  ARG A 172       9.520   0.412  -8.360  1.00 96.13           C  
ATOM   2672  HB2 ARG A 172       9.250  -0.568  -8.753  1.00 96.13           H  
ATOM   2673  HB3 ARG A 172       8.769   1.124  -8.701  1.00 96.13           H  
ATOM   2674  O   ARG A 172       7.560  -0.786  -6.099  1.00 96.13           O  
ATOM   2675  CG  ARG A 172      10.888   0.829  -8.910  1.00 96.13           C  
ATOM   2676  HG2 ARG A 172      11.626   0.065  -8.668  1.00 96.13           H  
ATOM   2677  HG3 ARG A 172      11.191   1.772  -8.456  1.00 96.13           H  
ATOM   2678  CD  ARG A 172      10.812   1.005 -10.427  1.00 96.13           C  
ATOM   2679  HD2 ARG A 172      10.382   0.108 -10.872  1.00 96.13           H  
ATOM   2680  HD3 ARG A 172      10.155   1.844 -10.656  1.00 96.13           H  
ATOM   2681  NE  ARG A 172      12.149   1.277 -10.973  1.00 96.13           N  
ATOM   2682  HE  ARG A 172      12.652   2.066 -10.592  1.00 96.13           H  
ATOM   2683  NH1 ARG A 172      12.465  -0.650 -12.190  1.00 96.13           N  
ATOM   2684 HH11 ARG A 172      13.020  -1.169 -12.857  1.00 96.13           H  
ATOM   2685 HH12 ARG A 172      11.593  -1.033 -11.854  1.00 96.13           H  
ATOM   2686  NH2 ARG A 172      14.054   0.907 -12.127  1.00 96.13           N  
ATOM   2687 HH21 ARG A 172      14.663   0.309 -12.667  1.00 96.13           H  
ATOM   2688 HH22 ARG A 172      14.441   1.668 -11.587  1.00 96.13           H  
ATOM   2689  CZ  ARG A 172      12.867   0.514 -11.772  1.00 96.13           C  
ATOM   2690  N   VAL A 173       7.424   1.457  -6.192  1.00 97.44           N  
ATOM   2691  H   VAL A 173       7.937   2.317  -6.326  1.00 97.44           H  
ATOM   2692  CA  VAL A 173       5.963   1.511  -5.984  1.00 97.44           C  
ATOM   2693  HA  VAL A 173       5.733   0.994  -5.053  1.00 97.44           H  
ATOM   2694  C   VAL A 173       5.265   0.799  -7.143  1.00 97.44           C  
ATOM   2695  CB  VAL A 173       5.424   2.950  -5.855  1.00 97.44           C  
ATOM   2696  HB  VAL A 173       5.605   3.498  -6.780  1.00 97.44           H  
ATOM   2697  O   VAL A 173       5.196   1.368  -8.231  1.00 97.44           O  
ATOM   2698  CG1 VAL A 173       3.920   2.954  -5.551  1.00 97.44           C  
ATOM   2699 HG11 VAL A 173       3.728   2.452  -4.603  1.00 97.44           H  
ATOM   2700 HG12 VAL A 173       3.566   3.984  -5.489  1.00 97.44           H  
ATOM   2701 HG13 VAL A 173       3.364   2.451  -6.342  1.00 97.44           H  
ATOM   2702  CG2 VAL A 173       6.102   3.703  -4.713  1.00 97.44           C  
ATOM   2703 HG21 VAL A 173       5.686   4.707  -4.634  1.00 97.44           H  
ATOM   2704 HG22 VAL A 173       7.172   3.790  -4.899  1.00 97.44           H  
ATOM   2705 HG23 VAL A 173       5.928   3.172  -3.777  1.00 97.44           H  
ATOM   2706  N   THR A 174       4.783  -0.429  -6.944  1.00 96.58           N  
ATOM   2707  H   THR A 174       4.923  -0.862  -6.043  1.00 96.58           H  
ATOM   2708  CA  THR A 174       4.300  -1.256  -8.060  1.00 96.58           C  
ATOM   2709  HA  THR A 174       4.018  -0.587  -8.873  1.00 96.58           H  
ATOM   2710  C   THR A 174       3.049  -2.074  -7.759  1.00 96.58           C  
ATOM   2711  CB  THR A 174       5.416  -2.148  -8.631  1.00 96.58           C  
ATOM   2712  HB  THR A 174       6.300  -1.538  -8.817  1.00 96.58           H  
ATOM   2713  O   THR A 174       2.778  -2.452  -6.619  1.00 96.58           O  
ATOM   2714  CG2 THR A 174       5.806  -3.355  -7.781  1.00 96.58           C  
ATOM   2715 HG21 THR A 174       4.944  -3.994  -7.587  1.00 96.58           H  
ATOM   2716 HG22 THR A 174       6.232  -3.008  -6.839  1.00 96.58           H  
ATOM   2717 HG23 THR A 174       6.565  -3.936  -8.303  1.00 96.58           H  
ATOM   2718  OG1 THR A 174       4.944  -2.636  -9.857  1.00 96.58           O  
ATOM   2719  HG1 THR A 174       5.683  -2.909 -10.405  1.00 96.58           H  
ATOM   2720  N   TRP A 175       2.322  -2.372  -8.832  1.00 97.60           N  
ATOM   2721  H   TRP A 175       2.667  -2.017  -9.712  1.00 97.60           H  
ATOM   2722  CA  TRP A 175       1.342  -3.441  -8.944  1.00 97.60           C  
ATOM   2723  HA  TRP A 175       1.393  -4.103  -8.080  1.00 97.60           H  
ATOM   2724  C   TRP A 175       1.688  -4.230 -10.211  1.00 97.60           C  
ATOM   2725  CB  TRP A 175      -0.043  -2.804  -9.016  1.00 97.60           C  
ATOM   2726  HB2 TRP A 175      -0.140  -2.109  -8.181  1.00 97.60           H  
ATOM   2727  HB3 TRP A 175      -0.124  -2.220  -9.933  1.00 97.60           H  
ATOM   2728  O   TRP A 175       1.665  -3.659 -11.307  1.00 97.60           O  
ATOM   2729  CG  TRP A 175      -1.191  -3.752  -8.939  1.00 97.60           C  
ATOM   2730  CD1 TRP A 175      -1.543  -4.669  -9.863  1.00 97.60           C  
ATOM   2731  HD1 TRP A 175      -1.025  -4.848 -10.794  1.00 97.60           H  
ATOM   2732  CD2 TRP A 175      -2.170  -3.874  -7.870  1.00 97.60           C  
ATOM   2733  CE2 TRP A 175      -3.106  -4.890  -8.220  1.00 97.60           C  
ATOM   2734  CE3 TRP A 175      -2.358  -3.217  -6.637  1.00 97.60           C  
ATOM   2735  HE3 TRP A 175      -1.657  -2.451  -6.337  1.00 97.60           H  
ATOM   2736  NE1 TRP A 175      -2.666  -5.352  -9.436  1.00 97.60           N  
ATOM   2737  HE1 TRP A 175      -3.111  -6.090  -9.963  1.00 97.60           H  
ATOM   2738  CH2 TRP A 175      -4.372  -4.516  -6.199  1.00 97.60           C  
ATOM   2739  HH2 TRP A 175      -5.213  -4.742  -5.560  1.00 97.60           H  
ATOM   2740  CZ2 TRP A 175      -4.192  -5.219  -7.399  1.00 97.60           C  
ATOM   2741  HZ2 TRP A 175      -4.886  -5.992  -7.693  1.00 97.60           H  
ATOM   2742  CZ3 TRP A 175      -3.452  -3.529  -5.812  1.00 97.60           C  
ATOM   2743  HZ3 TRP A 175      -3.582  -3.011  -4.873  1.00 97.60           H  
ATOM   2744  N   PHE A 176       2.064  -5.505 -10.076  1.00 96.36           N  
ATOM   2745  H   PHE A 176       2.037  -5.928  -9.159  1.00 96.36           H  
ATOM   2746  CA  PHE A 176       2.751  -6.261 -11.131  1.00 96.36           C  
ATOM   2747  HA  PHE A 176       3.731  -5.808 -11.281  1.00 96.36           H  
ATOM   2748  C   PHE A 176       2.031  -6.232 -12.491  1.00 96.36           C  
ATOM   2749  CB  PHE A 176       2.970  -7.701 -10.648  1.00 96.36           C  
ATOM   2750  HB2 PHE A 176       2.006  -8.158 -10.421  1.00 96.36           H  
ATOM   2751  HB3 PHE A 176       3.551  -7.680  -9.726  1.00 96.36           H  
ATOM   2752  O   PHE A 176       2.654  -5.929 -13.508  1.00 96.36           O  
ATOM   2753  CG  PHE A 176       3.713  -8.569 -11.641  1.00 96.36           C  
ATOM   2754  CD1 PHE A 176       3.003  -9.423 -12.504  1.00 96.36           C  
ATOM   2755  HD1 PHE A 176       1.926  -9.471 -12.450  1.00 96.36           H  
ATOM   2756  CD2 PHE A 176       5.119  -8.515 -11.703  1.00 96.36           C  
ATOM   2757  HD2 PHE A 176       5.662  -7.874 -11.024  1.00 96.36           H  
ATOM   2758  CE1 PHE A 176       3.698 -10.221 -13.431  1.00 96.36           C  
ATOM   2759  HE1 PHE A 176       3.150 -10.883 -14.084  1.00 96.36           H  
ATOM   2760  CE2 PHE A 176       5.813  -9.316 -12.627  1.00 96.36           C  
ATOM   2761  HE2 PHE A 176       6.892  -9.295 -12.657  1.00 96.36           H  
ATOM   2762  CZ  PHE A 176       5.101 -10.168 -13.491  1.00 96.36           C  
ATOM   2763  HZ  PHE A 176       5.632 -10.796 -14.192  1.00 96.36           H  
ATOM   2764  N   SER A 177       0.721  -6.462 -12.516  1.00 96.64           N  
ATOM   2765  H   SER A 177       0.282  -6.758 -11.656  1.00 96.64           H  
ATOM   2766  CA  SER A 177      -0.104  -6.455 -13.732  1.00 96.64           C  
ATOM   2767  HA  SER A 177       0.395  -7.065 -14.485  1.00 96.64           H  
ATOM   2768  C   SER A 177      -0.316  -5.073 -14.364  1.00 96.64           C  
ATOM   2769  CB  SER A 177      -1.467  -7.094 -13.451  1.00 96.64           C  
ATOM   2770  HB2 SER A 177      -2.102  -7.008 -14.332  1.00 96.64           H  
ATOM   2771  HB3 SER A 177      -1.329  -8.150 -13.221  1.00 96.64           H  
ATOM   2772  O   SER A 177      -0.704  -5.008 -15.529  1.00 96.64           O  
ATOM   2773  OG  SER A 177      -2.093  -6.470 -12.353  1.00 96.64           O  
ATOM   2774  HG  SER A 177      -1.699  -6.888 -11.584  1.00 96.64           H  
ATOM   2775  N   ILE A 178      -0.051  -3.975 -13.644  1.00 95.88           N  
ATOM   2776  H   ILE A 178       0.313  -4.104 -12.710  1.00 95.88           H  
ATOM   2777  CA  ILE A 178      -0.166  -2.603 -14.168  1.00 95.88           C  
ATOM   2778  HA  ILE A 178      -0.837  -2.601 -15.027  1.00 95.88           H  
ATOM   2779  C   ILE A 178       1.190  -2.103 -14.661  1.00 95.88           C  
ATOM   2780  CB  ILE A 178      -0.751  -1.635 -13.109  1.00 95.88           C  
ATOM   2781  HB  ILE A 178      -0.134  -1.682 -12.212  1.00 95.88           H  
ATOM   2782  O   ILE A 178       1.335  -1.695 -15.811  1.00 95.88           O  
ATOM   2783  CG1 ILE A 178      -2.197  -2.009 -12.730  1.00 95.88           C  
ATOM   2784 HG12 ILE A 178      -2.852  -1.814 -13.580  1.00 95.88           H  
ATOM   2785 HG13 ILE A 178      -2.249  -3.074 -12.503  1.00 95.88           H  
ATOM   2786  CG2 ILE A 178      -0.718  -0.191 -13.650  1.00 95.88           C  
ATOM   2787 HG21 ILE A 178       0.313   0.128 -13.808  1.00 95.88           H  
ATOM   2788 HG22 ILE A 178      -1.267  -0.133 -14.589  1.00 95.88           H  
ATOM   2789 HG23 ILE A 178      -1.148   0.514 -12.939  1.00 95.88           H  
ATOM   2790  CD1 ILE A 178      -2.728  -1.247 -11.506  1.00 95.88           C  
ATOM   2791 HD11 ILE A 178      -3.804  -1.398 -11.419  1.00 95.88           H  
ATOM   2792 HD12 ILE A 178      -2.238  -1.620 -10.606  1.00 95.88           H  
ATOM   2793 HD13 ILE A 178      -2.571  -0.171 -11.581  1.00 95.88           H  
ATOM   2794  N   SER A 179       2.172  -2.076 -13.761  1.00 94.15           N  
ATOM   2795  H   SER A 179       1.979  -2.428 -12.834  1.00 94.15           H  
ATOM   2796  CA  SER A 179       3.439  -1.372 -13.969  1.00 94.15           C  
ATOM   2797  HA  SER A 179       3.402  -0.843 -14.921  1.00 94.15           H  
ATOM   2798  C   SER A 179       4.638  -2.301 -14.050  1.00 94.15           C  
ATOM   2799  CB  SER A 179       3.635  -0.309 -12.883  1.00 94.15           C  
ATOM   2800  HB2 SER A 179       4.601   0.179 -13.011  1.00 94.15           H  
ATOM   2801  HB3 SER A 179       2.858   0.446 -13.000  1.00 94.15           H  
ATOM   2802  O   SER A 179       5.739  -1.822 -14.335  1.00 94.15           O  
ATOM   2803  OG  SER A 179       3.537  -0.856 -11.579  1.00 94.15           O  
ATOM   2804  HG  SER A 179       4.329  -1.359 -11.375  1.00 94.15           H  
ATOM   2805  N   SER A 180       4.451  -3.614 -13.837  1.00 90.67           N  
ATOM   2806  H   SER A 180       3.507  -3.933 -13.673  1.00 90.67           H  
ATOM   2807  CA  SER A 180       5.518  -4.613 -13.665  1.00 90.67           C  
ATOM   2808  HA  SER A 180       5.066  -5.544 -13.321  1.00 90.67           H  
ATOM   2809  C   SER A 180       6.543  -4.195 -12.597  1.00 90.67           C  
ATOM   2810  CB  SER A 180       6.157  -4.898 -15.025  1.00 90.67           C  
ATOM   2811  HB2 SER A 180       5.378  -5.037 -15.775  1.00 90.67           H  
ATOM   2812  HB3 SER A 180       6.756  -5.806 -14.969  1.00 90.67           H  
ATOM   2813  O   SER A 180       6.370  -3.202 -11.903  1.00 90.67           O  
ATOM   2814  OG  SER A 180       6.981  -3.808 -15.376  1.00 90.67           O  
ATOM   2815  HG  SER A 180       6.493  -3.008 -15.171  1.00 90.67           H  
ATOM   2816  N   ASN A 181       7.672  -4.887 -12.464  1.00 85.03           N  
ATOM   2817  H   ASN A 181       7.811  -5.718 -13.021  1.00 85.03           H  
ATOM   2818  CA  ASN A 181       8.750  -4.420 -11.575  1.00 85.03           C  
ATOM   2819  HA  ASN A 181       8.303  -3.940 -10.705  1.00 85.03           H  
ATOM   2820  C   ASN A 181       9.634  -3.323 -12.214  1.00 85.03           C  
ATOM   2821  CB  ASN A 181       9.513  -5.651 -11.059  1.00 85.03           C  
ATOM   2822  HB2 ASN A 181       9.844  -6.262 -11.899  1.00 85.03           H  
ATOM   2823  HB3 ASN A 181      10.391  -5.329 -10.499  1.00 85.03           H  
ATOM   2824  O   ASN A 181      10.585  -2.836 -11.592  1.00 85.03           O  
ATOM   2825  CG  ASN A 181       8.651  -6.485 -10.119  1.00 85.03           C  
ATOM   2826  ND2 ASN A 181       8.917  -7.761  -9.988  1.00 85.03           N  
ATOM   2827 HD21 ASN A 181       8.333  -8.261  -9.334  1.00 85.03           H  
ATOM   2828 HD22 ASN A 181       9.698  -8.199 -10.455  1.00 85.03           H  
ATOM   2829  OD1 ASN A 181       7.727  -6.002  -9.493  1.00 85.03           O  
ATOM   2830  N   TRP A 182       9.334  -2.928 -13.457  1.00 87.70           N  
ATOM   2831  H   TRP A 182       8.545  -3.361 -13.914  1.00 87.70           H  
ATOM   2832  CA  TRP A 182      10.152  -2.024 -14.272  1.00 87.70           C  
ATOM   2833  HA  TRP A 182      11.193  -2.119 -13.963  1.00 87.70           H  
ATOM   2834  C   TRP A 182       9.774  -0.546 -14.133  1.00 87.70           C  
ATOM   2835  CB  TRP A 182      10.089  -2.478 -15.734  1.00 87.70           C  
ATOM   2836  HB2 TRP A 182      10.733  -1.830 -16.329  1.00 87.70           H  
ATOM   2837  HB3 TRP A 182       9.073  -2.356 -16.110  1.00 87.70           H  
ATOM   2838  O   TRP A 182      10.640   0.312 -14.302  1.00 87.70           O  
ATOM   2839  CG  TRP A 182      10.531  -3.897 -15.944  1.00 87.70           C  
ATOM   2840  CD1 TRP A 182       9.735  -4.960 -16.203  1.00 87.70           C  
ATOM   2841  HD1 TRP A 182       8.668  -4.923 -16.366  1.00 87.70           H  
ATOM   2842  CD2 TRP A 182      11.889  -4.425 -15.980  1.00 87.70           C  
ATOM   2843  CE2 TRP A 182      11.822  -5.838 -16.176  1.00 87.70           C  
ATOM   2844  CE3 TRP A 182      13.173  -3.845 -15.931  1.00 87.70           C  
ATOM   2845  HE3 TRP A 182      13.262  -2.773 -15.833  1.00 87.70           H  
ATOM   2846  NE1 TRP A 182      10.481  -6.112 -16.276  1.00 87.70           N  
ATOM   2847  HE1 TRP A 182      10.089  -7.017 -16.493  1.00 87.70           H  
ATOM   2848  CH2 TRP A 182      14.224  -6.034 -16.230  1.00 87.70           C  
ATOM   2849  HH2 TRP A 182      15.118  -6.632 -16.333  1.00 87.70           H  
ATOM   2850  CZ2 TRP A 182      12.961  -6.642 -16.281  1.00 87.70           C  
ATOM   2851  HZ2 TRP A 182      12.869  -7.708 -16.431  1.00 87.70           H  
ATOM   2852  CZ3 TRP A 182      14.327  -4.639 -16.071  1.00 87.70           C  
ATOM   2853  HZ3 TRP A 182      15.302  -4.175 -16.064  1.00 87.70           H  
ATOM   2854  N   HIS A 183       8.527  -0.238 -13.776  1.00 92.89           N  
ATOM   2855  H   HIS A 183       7.857  -0.977 -13.620  1.00 92.89           H  
ATOM   2856  CA  HIS A 183       8.042   1.135 -13.650  1.00 92.89           C  
ATOM   2857  HA  HIS A 183       8.886   1.823 -13.691  1.00 92.89           H  
ATOM   2858  C   HIS A 183       7.349   1.359 -12.311  1.00 92.89           C  
ATOM   2859  CB  HIS A 183       7.118   1.467 -14.828  1.00 92.89           C  
ATOM   2860  HB2 HIS A 183       6.249   0.809 -14.804  1.00 92.89           H  
ATOM   2861  HB3 HIS A 183       6.769   2.494 -14.726  1.00 92.89           H  
ATOM   2862  O   HIS A 183       6.779   0.437 -11.730  1.00 92.89           O  
ATOM   2863  CG  HIS A 183       7.810   1.331 -16.159  1.00 92.89           C  
ATOM   2864  CD2 HIS A 183       7.608   0.349 -17.091  1.00 92.89           C  
ATOM   2865  HD2 HIS A 183       6.897  -0.461 -17.016  1.00 92.89           H  
ATOM   2866  ND1 HIS A 183       8.832   2.128 -16.623  1.00 92.89           N  
ATOM   2867  HD1 HIS A 183       9.254   2.904 -16.134  1.00 92.89           H  
ATOM   2868  CE1 HIS A 183       9.234   1.640 -17.807  1.00 92.89           C  
ATOM   2869  HE1 HIS A 183      10.035   2.044 -18.408  1.00 92.89           H  
ATOM   2870  NE2 HIS A 183       8.515   0.557 -18.135  1.00 92.89           N  
ATOM   2871  N   SER A 184       7.400   2.596 -11.820  1.00 95.59           N  
ATOM   2872  H   SER A 184       7.862   3.326 -12.344  1.00 95.59           H  
ATOM   2873  CA  SER A 184       6.584   2.999 -10.681  1.00 95.59           C  
ATOM   2874  HA  SER A 184       6.482   2.142 -10.016  1.00 95.59           H  
ATOM   2875  C   SER A 184       5.190   3.407 -11.135  1.00 95.59           C  
ATOM   2876  CB  SER A 184       7.236   4.130  -9.886  1.00 95.59           C  
ATOM   2877  HB2 SER A 184       6.530   4.484  -9.135  1.00 95.59           H  
ATOM   2878  HB3 SER A 184       7.504   4.955 -10.545  1.00 95.59           H  
ATOM   2879  O   SER A 184       5.029   4.080 -12.155  1.00 95.59           O  
ATOM   2880  OG  SER A 184       8.386   3.629  -9.231  1.00 95.59           O  
ATOM   2881  HG  SER A 184       8.124   2.806  -8.812  1.00 95.59           H  
ATOM   2882  N   LEU A 185       4.190   3.058 -10.331  1.00 97.05           N  
ATOM   2883  H   LEU A 185       4.399   2.458  -9.546  1.00 97.05           H  
ATOM   2884  CA  LEU A 185       2.889   3.717 -10.370  1.00 97.05           C  
ATOM   2885  HA  LEU A 185       2.425   3.542 -11.340  1.00 97.05           H  
ATOM   2886  C   LEU A 185       3.068   5.235 -10.193  1.00 97.05           C  
ATOM   2887  CB  LEU A 185       1.989   3.127  -9.276  1.00 97.05           C  
ATOM   2888  HB2 LEU A 185       1.042   3.667  -9.271  1.00 97.05           H  
ATOM   2889  HB3 LEU A 185       2.471   3.298  -8.313  1.00 97.05           H  
ATOM   2890  O   LEU A 185       4.042   5.691  -9.591  1.00 97.05           O  
ATOM   2891  CG  LEU A 185       1.699   1.621  -9.434  1.00 97.05           C  
ATOM   2892  HG  LEU A 185       2.630   1.061  -9.522  1.00 97.05           H  
ATOM   2893  CD1 LEU A 185       0.972   1.144  -8.184  1.00 97.05           C  
ATOM   2894 HD11 LEU A 185       1.642   1.181  -7.325  1.00 97.05           H  
ATOM   2895 HD12 LEU A 185       0.629   0.118  -8.313  1.00 97.05           H  
ATOM   2896 HD13 LEU A 185       0.122   1.803  -8.006  1.00 97.05           H  
ATOM   2897  CD2 LEU A 185       0.823   1.324 -10.651  1.00 97.05           C  
ATOM   2898 HD21 LEU A 185       0.594   0.259 -10.683  1.00 97.05           H  
ATOM   2899 HD22 LEU A 185      -0.105   1.893 -10.598  1.00 97.05           H  
ATOM   2900 HD23 LEU A 185       1.364   1.575 -11.563  1.00 97.05           H  
ATOM   2901  N   ASN A 186       2.132   6.029 -10.710  1.00 96.84           N  
ATOM   2902  H   ASN A 186       1.319   5.604 -11.132  1.00 96.84           H  
ATOM   2903  CA  ASN A 186       2.135   7.479 -10.516  1.00 96.84           C  
ATOM   2904  HA  ASN A 186       3.161   7.843 -10.576  1.00 96.84           H  
ATOM   2905  C   ASN A 186       1.623   7.858  -9.121  1.00 96.84           C  
ATOM   2906  CB  ASN A 186       1.304   8.150 -11.621  1.00 96.84           C  
ATOM   2907  HB2 ASN A 186       1.190   9.210 -11.392  1.00 96.84           H  
ATOM   2908  HB3 ASN A 186       0.310   7.703 -11.658  1.00 96.84           H  
ATOM   2909  O   ASN A 186       2.170   8.770  -8.504  1.00 96.84           O  
ATOM   2910  CG  ASN A 186       1.926   8.017 -12.992  1.00 96.84           C  
ATOM   2911  ND2 ASN A 186       3.015   8.701 -13.247  1.00 96.84           N  
ATOM   2912 HD21 ASN A 186       3.442   8.549 -14.150  1.00 96.84           H  
ATOM   2913 HD22 ASN A 186       3.429   9.280 -12.530  1.00 96.84           H  
ATOM   2914  OD1 ASN A 186       1.443   7.314 -13.863  1.00 96.84           O  
ATOM   2915  N   SER A 187       0.608   7.151  -8.622  1.00 96.81           N  
ATOM   2916  H   SER A 187       0.175   6.447  -9.202  1.00 96.81           H  
ATOM   2917  CA  SER A 187       0.102   7.309  -7.259  1.00 96.81           C  
ATOM   2918  HA  SER A 187       0.956   7.519  -6.616  1.00 96.81           H  
ATOM   2919  C   SER A 187      -0.572   6.038  -6.746  1.00 96.81           C  
ATOM   2920  CB  SER A 187      -0.873   8.493  -7.168  1.00 96.81           C  
ATOM   2921  HB2 SER A 187      -0.421   9.367  -7.637  1.00 96.81           H  
ATOM   2922  HB3 SER A 187      -1.056   8.727  -6.119  1.00 96.81           H  
ATOM   2923  O   SER A 187      -1.042   5.214  -7.535  1.00 96.81           O  
ATOM   2924  OG  SER A 187      -2.115   8.207  -7.794  1.00 96.81           O  
ATOM   2925  HG  SER A 187      -2.701   7.842  -7.127  1.00 96.81           H  
ATOM   2926  N   THR A 188      -0.658   5.911  -5.423  1.00 97.79           N  
ATOM   2927  H   THR A 188      -0.255   6.635  -4.846  1.00 97.79           H  
ATOM   2928  CA  THR A 188      -1.423   4.863  -4.735  1.00 97.79           C  
ATOM   2929  HA  THR A 188      -2.228   4.540  -5.395  1.00 97.79           H  
ATOM   2930  C   THR A 188      -2.056   5.409  -3.464  1.00 97.79           C  
ATOM   2931  CB  THR A 188      -0.573   3.614  -4.436  1.00 97.79           C  
ATOM   2932  HB  THR A 188      -0.423   3.075  -5.371  1.00 97.79           H  
ATOM   2933  O   THR A 188      -1.423   6.178  -2.745  1.00 97.79           O  
ATOM   2934  CG2 THR A 188       0.795   3.879  -3.824  1.00 97.79           C  
ATOM   2935 HG21 THR A 188       0.675   4.380  -2.864  1.00 97.79           H  
ATOM   2936 HG22 THR A 188       1.317   2.933  -3.680  1.00 97.79           H  
ATOM   2937 HG23 THR A 188       1.389   4.482  -4.511  1.00 97.79           H  
ATOM   2938  OG1 THR A 188      -1.218   2.762  -3.522  1.00 97.79           O  
ATOM   2939  HG1 THR A 188      -1.279   3.209  -2.675  1.00 97.79           H  
ATOM   2940  N   GLU A 189      -3.272   4.965  -3.160  1.00 96.96           N  
ATOM   2941  H   GLU A 189      -3.748   4.375  -3.827  1.00 96.96           H  
ATOM   2942  CA  GLU A 189      -3.915   5.168  -1.865  1.00 96.96           C  
ATOM   2943  HA  GLU A 189      -3.161   5.473  -1.139  1.00 96.96           H  
ATOM   2944  C   GLU A 189      -4.544   3.869  -1.373  1.00 96.96           C  
ATOM   2945  CB  GLU A 189      -4.993   6.259  -1.926  1.00 96.96           C  
ATOM   2946  HB2 GLU A 189      -5.773   5.968  -2.631  1.00 96.96           H  
ATOM   2947  HB3 GLU A 189      -5.439   6.350  -0.936  1.00 96.96           H  
ATOM   2948  O   GLU A 189      -5.273   3.208  -2.111  1.00 96.96           O  
ATOM   2949  CG  GLU A 189      -4.421   7.619  -2.332  1.00 96.96           C  
ATOM   2950  HG2 GLU A 189      -3.509   7.792  -1.760  1.00 96.96           H  
ATOM   2951  HG3 GLU A 189      -4.158   7.605  -3.390  1.00 96.96           H  
ATOM   2952  CD  GLU A 189      -5.406   8.760  -2.070  1.00 96.96           C  
ATOM   2953  OE1 GLU A 189      -4.950   9.759  -1.463  1.00 96.96           O  
ATOM   2954  OE2 GLU A 189      -6.590   8.631  -2.465  1.00 96.96           O  
ATOM   2955  N   MET A 190      -4.319   3.536  -0.104  1.00 98.00           N  
ATOM   2956  H   MET A 190      -3.734   4.153   0.441  1.00 98.00           H  
ATOM   2957  CA  MET A 190      -5.107   2.532   0.606  1.00 98.00           C  
ATOM   2958  HA  MET A 190      -5.683   1.941  -0.106  1.00 98.00           H  
ATOM   2959  C   MET A 190      -6.073   3.244   1.542  1.00 98.00           C  
ATOM   2960  CB  MET A 190      -4.227   1.571   1.407  1.00 98.00           C  
ATOM   2961  HB2 MET A 190      -3.699   2.133   2.177  1.00 98.00           H  
ATOM   2962  HB3 MET A 190      -4.873   0.850   1.908  1.00 98.00           H  
ATOM   2963  O   MET A 190      -5.675   4.118   2.318  1.00 98.00           O  
ATOM   2964  CG  MET A 190      -3.197   0.813   0.568  1.00 98.00           C  
ATOM   2965  HG2 MET A 190      -3.706   0.227  -0.197  1.00 98.00           H  
ATOM   2966  HG3 MET A 190      -2.552   1.536   0.068  1.00 98.00           H  
ATOM   2967  SD  MET A 190      -2.142  -0.281   1.559  1.00 98.00           S  
ATOM   2968  CE  MET A 190      -3.312  -1.597   2.001  1.00 98.00           C  
ATOM   2969  HE1 MET A 190      -4.101  -1.200   2.640  1.00 98.00           H  
ATOM   2970  HE2 MET A 190      -3.747  -2.016   1.094  1.00 98.00           H  
ATOM   2971  HE3 MET A 190      -2.787  -2.387   2.538  1.00 98.00           H  
ATOM   2972  N   LYS A 191      -7.343   2.847   1.517  1.00 96.34           N  
ATOM   2973  H   LYS A 191      -7.618   2.163   0.826  1.00 96.34           H  
ATOM   2974  CA  LYS A 191      -8.371   3.416   2.385  1.00 96.34           C  
ATOM   2975  HA  LYS A 191      -7.881   3.757   3.297  1.00 96.34           H  
ATOM   2976  C   LYS A 191      -9.397   2.390   2.819  1.00 96.34           C  
ATOM   2977  CB  LYS A 191      -9.001   4.642   1.713  1.00 96.34           C  
ATOM   2978  HB2 LYS A 191      -8.205   5.367   1.542  1.00 96.34           H  
ATOM   2979  HB3 LYS A 191      -9.719   5.093   2.398  1.00 96.34           H  
ATOM   2980  O   LYS A 191      -9.708   1.452   2.090  1.00 96.34           O  
ATOM   2981  CG  LYS A 191      -9.688   4.363   0.369  1.00 96.34           C  
ATOM   2982  HG2 LYS A 191      -9.018   3.825  -0.300  1.00 96.34           H  
ATOM   2983  HG3 LYS A 191     -10.592   3.774   0.522  1.00 96.34           H  
ATOM   2984  CD  LYS A 191     -10.034   5.709  -0.266  1.00 96.34           C  
ATOM   2985  HD2 LYS A 191     -10.629   6.313   0.420  1.00 96.34           H  
ATOM   2986  HD3 LYS A 191      -9.103   6.240  -0.467  1.00 96.34           H  
ATOM   2987  CE  LYS A 191     -10.798   5.553  -1.570  1.00 96.34           C  
ATOM   2988  HE2 LYS A 191     -10.270   4.834  -2.198  1.00 96.34           H  
ATOM   2989  HE3 LYS A 191     -11.803   5.187  -1.357  1.00 96.34           H  
ATOM   2990  NZ  LYS A 191     -10.855   6.862  -2.254  1.00 96.34           N  
ATOM   2991  HZ1 LYS A 191     -11.334   7.552  -1.693  1.00 96.34           H  
ATOM   2992  HZ2 LYS A 191     -11.249   6.776  -3.180  1.00 96.34           H  
ATOM   2993  HZ3 LYS A 191      -9.912   7.196  -2.397  1.00 96.34           H  
ATOM   2994  N   ILE A 192      -9.935   2.582   4.016  1.00 96.06           N  
ATOM   2995  H   ILE A 192      -9.631   3.388   4.543  1.00 96.06           H  
ATOM   2996  CA  ILE A 192     -10.889   1.660   4.630  1.00 96.06           C  
ATOM   2997  HA  ILE A 192     -11.113   0.882   3.900  1.00 96.06           H  
ATOM   2998  C   ILE A 192     -12.207   2.354   4.938  1.00 96.06           C  
ATOM   2999  CB  ILE A 192     -10.289   0.946   5.858  1.00 96.06           C  
ATOM   3000  HB  ILE A 192     -11.048   0.271   6.255  1.00 96.06           H  
ATOM   3001  O   ILE A 192     -12.235   3.534   5.287  1.00 96.06           O  
ATOM   3002  CG1 ILE A 192      -9.901   1.943   6.972  1.00 96.06           C  
ATOM   3003 HG12 ILE A 192      -9.172   2.656   6.587  1.00 96.06           H  
ATOM   3004 HG13 ILE A 192     -10.790   2.495   7.275  1.00 96.06           H  
ATOM   3005  CG2 ILE A 192      -9.107   0.075   5.408  1.00 96.06           C  
ATOM   3006 HG21 ILE A 192      -8.283   0.693   5.053  1.00 96.06           H  
ATOM   3007 HG22 ILE A 192      -8.756  -0.534   6.242  1.00 96.06           H  
ATOM   3008 HG23 ILE A 192      -9.417  -0.601   4.611  1.00 96.06           H  
ATOM   3009  CD1 ILE A 192      -9.319   1.297   8.232  1.00 96.06           C  
ATOM   3010 HD11 ILE A 192      -9.116   2.075   8.969  1.00 96.06           H  
ATOM   3011 HD12 ILE A 192      -8.378   0.794   8.010  1.00 96.06           H  
ATOM   3012 HD13 ILE A 192     -10.029   0.581   8.646  1.00 96.06           H  
ATOM   3013  N   ARG A 193     -13.311   1.618   4.827  1.00 94.06           N  
ATOM   3014  H   ARG A 193     -13.212   0.674   4.480  1.00 94.06           H  
ATOM   3015  CA  ARG A 193     -14.631   2.074   5.279  1.00 94.06           C  
ATOM   3016  HA  ARG A 193     -14.490   2.931   5.937  1.00 94.06           H  
ATOM   3017  C   ARG A 193     -15.318   0.991   6.084  1.00 94.06           C  
ATOM   3018  CB  ARG A 193     -15.505   2.545   4.106  1.00 94.06           C  
ATOM   3019  HB2 ARG A 193     -14.958   3.295   3.534  1.00 94.06           H  
ATOM   3020  HB3 ARG A 193     -16.388   3.031   4.520  1.00 94.06           H  
ATOM   3021  O   ARG A 193     -15.235  -0.183   5.731  1.00 94.06           O  
ATOM   3022  CG  ARG A 193     -15.965   1.413   3.171  1.00 94.06           C  
ATOM   3023  HG2 ARG A 193     -15.099   0.946   2.703  1.00 94.06           H  
ATOM   3024  HG3 ARG A 193     -16.516   0.656   3.728  1.00 94.06           H  
ATOM   3025  CD  ARG A 193     -16.905   1.973   2.106  1.00 94.06           C  
ATOM   3026  HD2 ARG A 193     -17.807   2.334   2.601  1.00 94.06           H  
ATOM   3027  HD3 ARG A 193     -16.419   2.816   1.615  1.00 94.06           H  
ATOM   3028  NE  ARG A 193     -17.264   0.949   1.112  1.00 94.06           N  
ATOM   3029  HE  ARG A 193     -16.745   0.082   1.124  1.00 94.06           H  
ATOM   3030  NH1 ARG A 193     -18.729   2.205  -0.123  1.00 94.06           N  
ATOM   3031 HH11 ARG A 193     -19.387   2.282  -0.885  1.00 94.06           H  
ATOM   3032 HH12 ARG A 193     -18.509   2.997   0.464  1.00 94.06           H  
ATOM   3033  NH2 ARG A 193     -18.369   0.073  -0.663  1.00 94.06           N  
ATOM   3034 HH21 ARG A 193     -17.751  -0.720  -0.568  1.00 94.06           H  
ATOM   3035 HH22 ARG A 193     -19.008   0.139  -1.442  1.00 94.06           H  
ATOM   3036  CZ  ARG A 193     -18.121   1.079   0.120  1.00 94.06           C  
ATOM   3037  N   ARG A 194     -16.033   1.394   7.130  1.00 94.03           N  
ATOM   3038  H   ARG A 194     -16.057   2.382   7.339  1.00 94.03           H  
ATOM   3039  CA  ARG A 194     -16.864   0.481   7.914  1.00 94.03           C  
ATOM   3040  HA  ARG A 194     -16.263  -0.388   8.183  1.00 94.03           H  
ATOM   3041  C   ARG A 194     -18.045  -0.007   7.075  1.00 94.03           C  
ATOM   3042  CB  ARG A 194     -17.303   1.171   9.209  1.00 94.03           C  
ATOM   3043  HB2 ARG A 194     -16.418   1.563   9.711  1.00 94.03           H  
ATOM   3044  HB3 ARG A 194     -17.965   2.003   8.970  1.00 94.03           H  
ATOM   3045  O   ARG A 194     -18.734   0.796   6.441  1.00 94.03           O  
ATOM   3046  CG  ARG A 194     -18.018   0.205  10.161  1.00 94.03           C  
ATOM   3047  HG2 ARG A 194     -18.945  -0.148   9.709  1.00 94.03           H  
ATOM   3048  HG3 ARG A 194     -17.375  -0.649  10.373  1.00 94.03           H  
ATOM   3049  CD  ARG A 194     -18.339   0.936  11.464  1.00 94.03           C  
ATOM   3050  HD2 ARG A 194     -18.920   1.829  11.238  1.00 94.03           H  
ATOM   3051  HD3 ARG A 194     -17.397   1.228  11.929  1.00 94.03           H  
ATOM   3052  NE  ARG A 194     -19.122   0.081  12.367  1.00 94.03           N  
ATOM   3053  HE  ARG A 194     -19.838  -0.488  11.939  1.00 94.03           H  
ATOM   3054  NH1 ARG A 194     -18.252   0.827  14.362  1.00 94.03           N  
ATOM   3055 HH11 ARG A 194     -17.726   1.531  13.865  1.00 94.03           H  
ATOM   3056 HH12 ARG A 194     -18.074   0.630  15.337  1.00 94.03           H  
ATOM   3057  NH2 ARG A 194     -19.581  -0.961  14.324  1.00 94.03           N  
ATOM   3058 HH21 ARG A 194     -19.294  -1.201  15.262  1.00 94.03           H  
ATOM   3059 HH22 ARG A 194     -20.162  -1.597  13.796  1.00 94.03           H  
ATOM   3060  CZ  ARG A 194     -18.985  -0.009  13.676  1.00 94.03           C  
ATOM   3061  N   VAL A 195     -18.282  -1.310   7.096  1.00 90.95           N  
ATOM   3062  H   VAL A 195     -17.686  -1.884   7.676  1.00 90.95           H  
ATOM   3063  CA  VAL A 195     -19.454  -1.976   6.533  1.00 90.95           C  
ATOM   3064  HA  VAL A 195     -19.919  -1.341   5.779  1.00 90.95           H  
ATOM   3065  C   VAL A 195     -20.426  -2.176   7.695  1.00 90.95           C  
ATOM   3066  CB  VAL A 195     -19.047  -3.306   5.860  1.00 90.95           C  
ATOM   3067  HB  VAL A 195     -18.633  -3.986   6.604  1.00 90.95           H  
ATOM   3068  O   VAL A 195     -20.147  -2.979   8.569  1.00 90.95           O  
ATOM   3069  CG1 VAL A 195     -20.258  -3.968   5.193  1.00 90.95           C  
ATOM   3070 HG11 VAL A 195     -20.696  -3.309   4.443  1.00 90.95           H  
ATOM   3071 HG12 VAL A 195     -19.947  -4.901   4.724  1.00 90.95           H  
ATOM   3072 HG13 VAL A 195     -21.001  -4.218   5.951  1.00 90.95           H  
ATOM   3073  CG2 VAL A 195     -17.982  -3.076   4.774  1.00 90.95           C  
ATOM   3074 HG21 VAL A 195     -18.346  -2.373   4.026  1.00 90.95           H  
ATOM   3075 HG22 VAL A 195     -17.067  -2.690   5.224  1.00 90.95           H  
ATOM   3076 HG23 VAL A 195     -17.742  -4.026   4.296  1.00 90.95           H  
ATOM   3077  N   LYS A 196     -21.481  -1.347   7.731  1.00 72.24           N  
ATOM   3078  H   LYS A 196     -21.511  -0.656   6.994  1.00 72.24           H  
ATOM   3079  CA  LYS A 196     -22.577  -1.303   8.727  1.00 72.24           C  
ATOM   3080  HA  LYS A 196     -22.847  -0.257   8.878  1.00 72.24           H  
ATOM   3081  C   LYS A 196     -22.194  -1.745  10.152  1.00 72.24           C  
ATOM   3082  CB  LYS A 196     -23.819  -2.029   8.180  1.00 72.24           C  
ATOM   3083  HB2 LYS A 196     -23.539  -3.035   7.867  1.00 72.24           H  
ATOM   3084  HB3 LYS A 196     -24.550  -2.115   8.984  1.00 72.24           H  
ATOM   3085  O   LYS A 196     -22.408  -2.918  10.499  1.00 72.24           O  
ATOM   3086  CG  LYS A 196     -24.451  -1.255   7.011  1.00 72.24           C  
ATOM   3087  HG2 LYS A 196     -23.741  -1.198   6.186  1.00 72.24           H  
ATOM   3088  HG3 LYS A 196     -24.690  -0.244   7.341  1.00 72.24           H  
ATOM   3089  CD  LYS A 196     -25.732  -1.939   6.525  1.00 72.24           C  
ATOM   3090  HD2 LYS A 196     -26.433  -2.012   7.356  1.00 72.24           H  
ATOM   3091  HD3 LYS A 196     -25.483  -2.944   6.183  1.00 72.24           H  
ATOM   3092  CE  LYS A 196     -26.362  -1.137   5.380  1.00 72.24           C  
ATOM   3093  HE2 LYS A 196     -25.622  -1.034   4.586  1.00 72.24           H  
ATOM   3094  HE3 LYS A 196     -26.607  -0.141   5.748  1.00 72.24           H  
ATOM   3095  NZ  LYS A 196     -27.577  -1.812   4.861  1.00 72.24           N  
ATOM   3096  HZ1 LYS A 196     -27.341  -2.735   4.525  1.00 72.24           H  
ATOM   3097  HZ2 LYS A 196     -28.260  -1.918   5.597  1.00 72.24           H  
ATOM   3098  HZ3 LYS A 196     -27.989  -1.288   4.102  1.00 72.24           H  
ATOM   3099  OXT LYS A 196     -21.772  -0.832  10.902  1.00 72.24           O  
TER    3100      LYS A 196                                                       
END   
