# Supplementary material for: Nuclear genome of Bulinus truncatus, an intermediate host of the carcinogenic human blood fluke Schistosoma haematobium
Source: Nat Commun. 2022 Feb 21;13:977. doi: 10.1038/s41467-022-28634-9 (PMC8861042; doi:10.1038/s41467-022-28634-9)
Supplement: Supplementary file 6 — Supplementary Data 3 [file 41467_2022_28634_MOESM6_ESM.zip › Supplementary_Data_3/btru_045447-t1.mature.pep.pdb]

ATOM      1  N   ALA A   1     -36.473   1.520  44.239  1.00 50.68           N  
ATOM      2  H   ALA A   1     -36.757   2.394  44.659  1.00 50.68           H  
ATOM      3  H2  ALA A   1     -37.289   1.077  43.841  1.00 50.68           H  
ATOM      4  H3  ALA A   1     -35.807   1.697  43.501  1.00 50.68           H  
ATOM      5  CA  ALA A   1     -35.880   0.649  45.274  1.00 50.68           C  
ATOM      6  HA  ALA A   1     -35.636  -0.315  44.829  1.00 50.68           H  
ATOM      7  C   ALA A   1     -36.919   0.419  46.359  1.00 50.68           C  
ATOM      8  CB  ALA A   1     -34.592   1.255  45.862  1.00 50.68           C  
ATOM      9  HB1 ALA A   1     -34.195   0.592  46.631  1.00 50.68           H  
ATOM     10  HB2 ALA A   1     -33.846   1.368  45.076  1.00 50.68           H  
ATOM     11  HB3 ALA A   1     -34.797   2.230  46.304  1.00 50.68           H  
ATOM     12  O   ALA A   1     -37.263   1.362  47.061  1.00 50.68           O  
ATOM     13  N   GLU A   2     -37.459  -0.792  46.459  1.00 49.30           N  
ATOM     14  H   GLU A   2     -37.167  -1.549  45.857  1.00 49.30           H  
ATOM     15  CA  GLU A   2     -38.391  -1.142  47.532  1.00 49.30           C  
ATOM     16  HA  GLU A   2     -38.866  -0.238  47.911  1.00 49.30           H  
ATOM     17  C   GLU A   2     -37.637  -1.783  48.697  1.00 49.30           C  
ATOM     18  CB  GLU A   2     -39.519  -2.042  47.024  1.00 49.30           C  
ATOM     19  HB2 GLU A   2     -40.081  -2.402  47.886  1.00 49.30           H  
ATOM     20  HB3 GLU A   2     -39.093  -2.894  46.495  1.00 49.30           H  
ATOM     21  O   GLU A   2     -36.767  -2.637  48.518  1.00 49.30           O  
ATOM     22  CG  GLU A   2     -40.471  -1.262  46.105  1.00 49.30           C  
ATOM     23  HG2 GLU A   2     -40.785  -0.355  46.621  1.00 49.30           H  
ATOM     24  HG3 GLU A   2     -39.935  -0.969  45.202  1.00 49.30           H  
ATOM     25  CD  GLU A   2     -41.711  -2.079  45.720  1.00 49.30           C  
ATOM     26  OE1 GLU A   2     -42.696  -1.436  45.303  1.00 49.30           O  
ATOM     27  OE2 GLU A   2     -41.659  -3.321  45.868  1.00 49.30           O  
ATOM     28  N   VAL A   3     -37.958  -1.329  49.906  1.00 44.04           N  
ATOM     29  H   VAL A   3     -38.719  -0.669  49.975  1.00 44.04           H  
ATOM     30  CA  VAL A   3     -37.366  -1.800  51.156  1.00 44.04           C  
ATOM     31  HA  VAL A   3     -36.397  -2.257  50.957  1.00 44.04           H  
ATOM     32  C   VAL A   3     -38.300  -2.847  51.743  1.00 44.04           C  
ATOM     33  CB  VAL A   3     -37.165  -0.626  52.139  1.00 44.04           C  
ATOM     34  HB  VAL A   3     -38.128  -0.161  52.350  1.00 44.04           H  
ATOM     35  O   VAL A   3     -39.427  -2.523  52.105  1.00 44.04           O  
ATOM     36  CG1 VAL A   3     -36.553  -1.097  53.466  1.00 44.04           C  
ATOM     37 HG11 VAL A   3     -37.234  -1.782  53.970  1.00 44.04           H  
ATOM     38 HG12 VAL A   3     -36.387  -0.239  54.117  1.00 44.04           H  
ATOM     39 HG13 VAL A   3     -35.603  -1.597  53.277  1.00 44.04           H  
ATOM     40  CG2 VAL A   3     -36.241   0.447  51.547  1.00 44.04           C  
ATOM     41 HG21 VAL A   3     -36.685   0.874  50.648  1.00 44.04           H  
ATOM     42 HG22 VAL A   3     -35.274   0.011  51.293  1.00 44.04           H  
ATOM     43 HG23 VAL A   3     -36.097   1.252  52.267  1.00 44.04           H  
ATOM     44  N   TYR A   4     -37.836  -4.085  51.900  1.00 55.70           N  
ATOM     45  H   TYR A   4     -36.926  -4.332  51.538  1.00 55.70           H  
ATOM     46  CA  TYR A   4     -38.588  -5.093  52.643  1.00 55.70           C  
ATOM     47  HA  TYR A   4     -39.342  -4.579  53.239  1.00 55.70           H  
ATOM     48  C   TYR A   4     -37.704  -5.834  53.646  1.00 55.70           C  
ATOM     49  CB  TYR A   4     -39.371  -6.011  51.697  1.00 55.70           C  
ATOM     50  HB2 TYR A   4     -39.970  -5.394  51.027  1.00 55.70           H  
ATOM     51  HB3 TYR A   4     -40.072  -6.598  52.291  1.00 55.70           H  
ATOM     52  O   TYR A   4     -36.509  -6.050  53.440  1.00 55.70           O  
ATOM     53  CG  TYR A   4     -38.533  -6.961  50.868  1.00 55.70           C  
ATOM     54  CD1 TYR A   4     -38.066  -6.575  49.595  1.00 55.70           C  
ATOM     55  HD1 TYR A   4     -38.296  -5.593  49.209  1.00 55.70           H  
ATOM     56  CD2 TYR A   4     -38.255  -8.249  51.361  1.00 55.70           C  
ATOM     57  HD2 TYR A   4     -38.627  -8.546  52.330  1.00 55.70           H  
ATOM     58  CE1 TYR A   4     -37.323  -7.481  48.811  1.00 55.70           C  
ATOM     59  HE1 TYR A   4     -36.983  -7.191  47.828  1.00 55.70           H  
ATOM     60  CE2 TYR A   4     -37.515  -9.155  50.583  1.00 55.70           C  
ATOM     61  HE2 TYR A   4     -37.316 -10.145  50.968  1.00 55.70           H  
ATOM     62  OH  TYR A   4     -36.355  -9.691  48.573  1.00 55.70           O  
ATOM     63  HH  TYR A   4     -36.337 -10.501  49.089  1.00 55.70           H  
ATOM     64  CZ  TYR A   4     -37.051  -8.776  49.304  1.00 55.70           C  
ATOM     65  N   ARG A   5     -38.311  -6.182  54.785  1.00 40.75           N  
ATOM     66  H   ARG A   5     -39.308  -6.029  54.842  1.00 40.75           H  
ATOM     67  CA  ARG A   5     -37.658  -6.865  55.905  1.00 40.75           C  
ATOM     68  HA  ARG A   5     -36.589  -6.656  55.882  1.00 40.75           H  
ATOM     69  C   ARG A   5     -37.838  -8.373  55.760  1.00 40.75           C  
ATOM     70  CB  ARG A   5     -38.239  -6.373  57.244  1.00 40.75           C  
ATOM     71  HB2 ARG A   5     -39.328  -6.421  57.207  1.00 40.75           H  
ATOM     72  HB3 ARG A   5     -37.900  -7.049  58.029  1.00 40.75           H  
ATOM     73  O   ARG A   5     -38.965  -8.847  55.667  1.00 40.75           O  
ATOM     74  CG  ARG A   5     -37.796  -4.950  57.617  1.00 40.75           C  
ATOM     75  HG2 ARG A   5     -38.167  -4.243  56.875  1.00 40.75           H  
ATOM     76  HG3 ARG A   5     -36.707  -4.907  57.639  1.00 40.75           H  
ATOM     77  CD  ARG A   5     -38.348  -4.578  59.002  1.00 40.75           C  
ATOM     78  HD2 ARG A   5     -39.437  -4.588  58.957  1.00 40.75           H  
ATOM     79  HD3 ARG A   5     -38.019  -5.328  59.721  1.00 40.75           H  
ATOM     80  NE  ARG A   5     -37.885  -3.247  59.444  1.00 40.75           N  
ATOM     81  HE  ARG A   5     -37.314  -2.723  58.795  1.00 40.75           H  
ATOM     82  NH1 ARG A   5     -38.894  -3.250  61.510  1.00 40.75           N  
ATOM     83 HH11 ARG A   5     -39.091  -2.791  62.388  1.00 40.75           H  
ATOM     84 HH12 ARG A   5     -39.290  -4.158  61.313  1.00 40.75           H  
ATOM     85  NH2 ARG A   5     -37.676  -1.491  60.883  1.00 40.75           N  
ATOM     86 HH21 ARG A   5     -37.100  -1.000  60.214  1.00 40.75           H  
ATOM     87 HH22 ARG A   5     -37.885  -1.053  61.769  1.00 40.75           H  
ATOM     88  CZ  ARG A   5     -38.153  -2.672  60.605  1.00 40.75           C  
ATOM     89  N   SER A   6     -36.741  -9.126  55.812  1.00 47.21           N  
ATOM     90  H   SER A   6     -35.840  -8.671  55.840  1.00 47.21           H  
ATOM     91  CA  SER A   6     -36.773 -10.587  55.928  1.00 47.21           C  
ATOM     92  HA  SER A   6     -37.797 -10.909  56.118  1.00 47.21           H  
ATOM     93  C   SER A   6     -35.911 -11.055  57.098  1.00 47.21           C  
ATOM     94  CB  SER A   6     -36.327 -11.263  54.624  1.00 47.21           C  
ATOM     95  HB2 SER A   6     -36.916 -10.878  53.791  1.00 47.21           H  
ATOM     96  HB3 SER A   6     -36.503 -12.335  54.707  1.00 47.21           H  
ATOM     97  O   SER A   6     -34.730 -10.712  57.163  1.00 47.21           O  
ATOM     98  OG  SER A   6     -34.950 -11.046  54.374  1.00 47.21           O  
ATOM     99  HG  SER A   6     -34.509 -10.933  55.219  1.00 47.21           H  
ATOM    100  N   GLY A   7     -36.483 -11.892  57.965  1.00 49.63           N  
ATOM    101  H   GLY A   7     -37.467 -12.090  57.858  1.00 49.63           H  
ATOM    102  CA  GLY A   7     -35.767 -12.581  59.041  1.00 49.63           C  
ATOM    103  HA2 GLY A   7     -36.257 -13.539  59.215  1.00 49.63           H  
ATOM    104  HA3 GLY A   7     -34.745 -12.790  58.726  1.00 49.63           H  
ATOM    105  C   GLY A   7     -35.706 -11.822  60.370  1.00 49.63           C  
ATOM    106  O   GLY A   7     -35.763 -10.594  60.431  1.00 49.63           O  
ATOM    107  N   THR A   8     -35.576 -12.592  61.449  1.00 59.25           N  
ATOM    108  H   THR A   8     -35.466 -13.589  61.326  1.00 59.25           H  
ATOM    109  CA  THR A   8     -35.653 -12.157  62.855  1.00 59.25           C  
ATOM    110  HA  THR A   8     -36.581 -11.602  62.997  1.00 59.25           H  
ATOM    111  C   THR A   8     -34.535 -11.214  63.304  1.00 59.25           C  
ATOM    112  CB  THR A   8     -35.690 -13.389  63.777  1.00 59.25           C  
ATOM    113  HB  THR A   8     -35.422 -13.104  64.795  1.00 59.25           H  
ATOM    114  O   THR A   8     -34.686 -10.574  64.336  1.00 59.25           O  
ATOM    115  CG2 THR A   8     -37.077 -14.032  63.791  1.00 59.25           C  
ATOM    116 HG21 THR A   8     -37.810 -13.312  64.156  1.00 59.25           H  
ATOM    117 HG22 THR A   8     -37.075 -14.893  64.459  1.00 59.25           H  
ATOM    118 HG23 THR A   8     -37.358 -14.356  62.789  1.00 59.25           H  
ATOM    119  OG1 THR A   8     -34.795 -14.377  63.303  1.00 59.25           O  
ATOM    120  HG1 THR A   8     -34.634 -14.984  64.029  1.00 59.25           H  
ATOM    121  N   ASN A   9     -33.467 -11.046  62.516  1.00 55.31           N  
ATOM    122  H   ASN A   9     -33.412 -11.606  61.677  1.00 55.31           H  
ATOM    123  CA  ASN A   9     -32.347 -10.152  62.842  1.00 55.31           C  
ATOM    124  HA  ASN A   9     -32.513  -9.746  63.839  1.00 55.31           H  
ATOM    125  C   ASN A   9     -32.263  -8.887  61.968  1.00 55.31           C  
ATOM    126  CB  ASN A   9     -31.043 -10.969  62.923  1.00 55.31           C  
ATOM    127  HB2 ASN A   9     -30.188 -10.294  62.937  1.00 55.31           H  
ATOM    128  HB3 ASN A   9     -30.952 -11.620  62.053  1.00 55.31           H  
ATOM    129  O   ASN A   9     -31.219  -8.246  61.919  1.00 55.31           O  
ATOM    130  CG  ASN A   9     -30.953 -11.799  64.195  1.00 55.31           C  
ATOM    131  ND2 ASN A   9     -29.969 -12.659  64.297  1.00 55.31           N  
ATOM    132 HD21 ASN A   9     -29.264 -12.739  63.578  1.00 55.31           H  
ATOM    133 HD22 ASN A   9     -29.925 -13.163  65.171  1.00 55.31           H  
ATOM    134  OD1 ASN A   9     -31.739 -11.695  65.116  1.00 55.31           O  
ATOM    135  N   GLY A  10     -33.354  -8.495  61.298  1.00 48.42           N  
ATOM    136  H   GLY A  10     -34.168  -9.091  61.338  1.00 48.42           H  
ATOM    137  CA  GLY A  10     -33.546  -7.108  60.847  1.00 48.42           C  
ATOM    138  HA2 GLY A  10     -33.588  -6.462  61.724  1.00 48.42           H  
ATOM    139  HA3 GLY A  10     -34.506  -7.046  60.335  1.00 48.42           H  
ATOM    140  C   GLY A  10     -32.483  -6.531  59.900  1.00 48.42           C  
ATOM    141  O   GLY A  10     -32.285  -5.319  59.887  1.00 48.42           O  
ATOM    142  N   VAL A  11     -31.805  -7.359  59.100  1.00 46.93           N  
ATOM    143  H   VAL A  11     -31.982  -8.351  59.176  1.00 46.93           H  
ATOM    144  CA  VAL A  11     -30.827  -6.878  58.113  1.00 46.93           C  
ATOM    145  HA  VAL A  11     -30.245  -6.081  58.574  1.00 46.93           H  
ATOM    146  C   VAL A  11     -31.567  -6.293  56.907  1.00 46.93           C  
ATOM    147  CB  VAL A  11     -29.834  -7.981  57.696  1.00 46.93           C  
ATOM    148  HB  VAL A  11     -30.376  -8.794  57.213  1.00 46.93           H  
ATOM    149  O   VAL A  11     -32.270  -7.007  56.191  1.00 46.93           O  
ATOM    150  CG1 VAL A  11     -28.779  -7.443  56.718  1.00 46.93           C  
ATOM    151 HG11 VAL A  11     -29.253  -7.091  55.801  1.00 46.93           H  
ATOM    152 HG12 VAL A  11     -28.236  -6.615  57.174  1.00 46.93           H  
ATOM    153 HG13 VAL A  11     -28.071  -8.231  56.465  1.00 46.93           H  
ATOM    154  CG2 VAL A  11     -29.090  -8.550  58.913  1.00 46.93           C  
ATOM    155 HG21 VAL A  11     -29.791  -9.025  59.599  1.00 46.93           H  
ATOM    156 HG22 VAL A  11     -28.363  -9.297  58.594  1.00 46.93           H  
ATOM    157 HG23 VAL A  11     -28.572  -7.751  59.443  1.00 46.93           H  
ATOM    158  N   ILE A  12     -31.398  -4.991  56.673  1.00 47.58           N  
ATOM    159  H   ILE A  12     -30.826  -4.466  57.318  1.00 47.58           H  
ATOM    160  CA  ILE A  12     -31.929  -4.283  55.501  1.00 47.58           C  
ATOM    161  HA  ILE A  12     -32.950  -4.618  55.316  1.00 47.58           H  
ATOM    162  C   ILE A  12     -31.062  -4.656  54.295  1.00 47.58           C  
ATOM    163  CB  ILE A  12     -31.954  -2.752  55.751  1.00 47.58           C  
ATOM    164  HB  ILE A  12     -30.932  -2.415  55.926  1.00 47.58           H  
ATOM    165  O   ILE A  12     -29.871  -4.349  54.270  1.00 47.58           O  
ATOM    166  CG1 ILE A  12     -32.799  -2.409  57.004  1.00 47.58           C  
ATOM    167 HG12 ILE A  12     -32.430  -2.976  57.858  1.00 47.58           H  
ATOM    168 HG13 ILE A  12     -33.835  -2.699  56.832  1.00 47.58           H  
ATOM    169  CG2 ILE A  12     -32.500  -2.014  54.512  1.00 47.58           C  
ATOM    170 HG21 ILE A  12     -32.463  -0.935  54.664  1.00 47.58           H  
ATOM    171 HG22 ILE A  12     -31.891  -2.232  53.636  1.00 47.58           H  
ATOM    172 HG23 ILE A  12     -33.530  -2.315  54.317  1.00 47.58           H  
ATOM    173  CD1 ILE A  12     -32.755  -0.930  57.408  1.00 47.58           C  
ATOM    174 HD11 ILE A  12     -33.290  -0.318  56.682  1.00 47.58           H  
ATOM    175 HD12 ILE A  12     -33.234  -0.809  58.380  1.00 47.58           H  
ATOM    176 HD13 ILE A  12     -31.721  -0.593  57.480  1.00 47.58           H  
ATOM    177  N   ARG A  13     -31.637  -5.329  53.293  1.00 46.57           N  
ATOM    178  H   ARG A  13     -32.617  -5.560  53.370  1.00 46.57           H  
ATOM    179  CA  ARG A  13     -30.953  -5.627  52.026  1.00 46.57           C  
ATOM    180  HA  ARG A  13     -29.923  -5.276  52.081  1.00 46.57           H  
ATOM    181  C   ARG A  13     -31.613  -4.861  50.889  1.00 46.57           C  
ATOM    182  CB  ARG A  13     -30.911  -7.138  51.748  1.00 46.57           C  
ATOM    183  HB2 ARG A  13     -30.555  -7.287  50.728  1.00 46.57           H  
ATOM    184  HB3 ARG A  13     -31.916  -7.554  51.824  1.00 46.57           H  
ATOM    185  O   ARG A  13     -32.813  -4.987  50.669  1.00 46.57           O  
ATOM    186  CG  ARG A  13     -29.966  -7.876  52.709  1.00 46.57           C  
ATOM    187  HG2 ARG A  13     -28.989  -7.393  52.695  1.00 46.57           H  
ATOM    188  HG3 ARG A  13     -30.370  -7.833  53.720  1.00 46.57           H  
ATOM    189  CD  ARG A  13     -29.808  -9.341  52.283  1.00 46.57           C  
ATOM    190  HD2 ARG A  13     -29.443  -9.367  51.256  1.00 46.57           H  
ATOM    191  HD3 ARG A  13     -30.786  -9.821  52.324  1.00 46.57           H  
ATOM    192  NE  ARG A  13     -28.863 -10.065  53.156  1.00 46.57           N  
ATOM    193  HE  ARG A  13     -28.450  -9.534  53.910  1.00 46.57           H  
ATOM    194  NH1 ARG A  13     -28.965 -12.098  52.092  1.00 46.57           N  
ATOM    195 HH11 ARG A  13     -28.658 -13.056  52.004  1.00 46.57           H  
ATOM    196 HH12 ARG A  13     -29.615 -11.704  51.426  1.00 46.57           H  
ATOM    197  NH2 ARG A  13     -27.644 -11.855  53.870  1.00 46.57           N  
ATOM    198 HH21 ARG A  13     -27.352 -12.816  53.762  1.00 46.57           H  
ATOM    199 HH22 ARG A  13     -27.233 -11.291  54.600  1.00 46.57           H  
ATOM    200  CZ  ARG A  13     -28.497 -11.330  53.037  1.00 46.57           C  
ATOM    201  N   LEU A  14     -30.806  -4.096  50.161  1.00 36.86           N  
ATOM    202  H   LEU A  14     -29.829  -4.056  50.415  1.00 36.86           H  
ATOM    203  CA  LEU A  14     -31.188  -3.469  48.902  1.00 36.86           C  
ATOM    204  HA  LEU A  14     -32.217  -3.114  48.956  1.00 36.86           H  
ATOM    205  C   LEU A  14     -31.092  -4.532  47.801  1.00 36.86           C  
ATOM    206  CB  LEU A  14     -30.244  -2.277  48.638  1.00 36.86           C  
ATOM    207  HB2 LEU A  14     -30.354  -1.956  47.602  1.00 36.86           H  
ATOM    208  HB3 LEU A  14     -29.217  -2.619  48.760  1.00 36.86           H  
ATOM    209  O   LEU A  14     -30.004  -5.034  47.526  1.00 36.86           O  
ATOM    210  CG  LEU A  14     -30.492  -1.069  49.565  1.00 36.86           C  
ATOM    211  HG  LEU A  14     -30.719  -1.416  50.573  1.00 36.86           H  
ATOM    212  CD1 LEU A  14     -29.247  -0.187  49.644  1.00 36.86           C  
ATOM    213 HD11 LEU A  14     -29.437   0.665  50.297  1.00 36.86           H  
ATOM    214 HD12 LEU A  14     -28.982   0.176  48.650  1.00 36.86           H  
ATOM    215 HD13 LEU A  14     -28.412  -0.758  50.049  1.00 36.86           H  
ATOM    216  CD2 LEU A  14     -31.661  -0.219  49.060  1.00 36.86           C  
ATOM    217 HD21 LEU A  14     -31.814   0.629  49.728  1.00 36.86           H  
ATOM    218 HD22 LEU A  14     -32.574  -0.813  49.037  1.00 36.86           H  
ATOM    219 HD23 LEU A  14     -31.446   0.154  48.059  1.00 36.86           H  
ATOM    220  N   LYS A  15     -32.219  -4.895  47.183  1.00 43.44           N  
ATOM    221  H   LYS A  15     -33.086  -4.470  47.480  1.00 43.44           H  
ATOM    222  CA  LYS A  15     -32.203  -5.568  45.881  1.00 43.44           C  
ATOM    223  HA  LYS A  15     -31.252  -6.080  45.736  1.00 43.44           H  
ATOM    224  C   LYS A  15     -32.304  -4.500  44.802  1.00 43.44           C  
ATOM    225  CB  LYS A  15     -33.331  -6.601  45.747  1.00 43.44           C  
ATOM    226  HB2 LYS A  15     -34.234  -6.232  46.234  1.00 43.44           H  
ATOM    227  HB3 LYS A  15     -33.551  -6.727  44.687  1.00 43.44           H  
ATOM    228  O   LYS A  15     -33.261  -3.729  44.784  1.00 43.44           O  
ATOM    229  CG  LYS A  15     -32.942  -7.973  46.319  1.00 43.44           C  
ATOM    230  HG2 LYS A  15     -32.814  -7.899  47.399  1.00 43.44           H  
ATOM    231  HG3 LYS A  15     -32.007  -8.303  45.867  1.00 43.44           H  
ATOM    232  CD  LYS A  15     -34.047  -8.982  45.988  1.00 43.44           C  
ATOM    233  HD2 LYS A  15     -34.206  -8.992  44.910  1.00 43.44           H  
ATOM    234  HD3 LYS A  15     -34.969  -8.657  46.471  1.00 43.44           H  
ATOM    235  CE  LYS A  15     -33.691 -10.396  46.453  1.00 43.44           C  
ATOM    236  HE2 LYS A  15     -32.781 -10.714  45.944  1.00 43.44           H  
ATOM    237  HE3 LYS A  15     -33.500 -10.370  47.525  1.00 43.44           H  
ATOM    238  NZ  LYS A  15     -34.808 -11.324  46.148  1.00 43.44           N  
ATOM    239  HZ1 LYS A  15     -35.652 -10.993  46.594  1.00 43.44           H  
ATOM    240  HZ2 LYS A  15     -34.607 -12.266  46.453  1.00 43.44           H  
ATOM    241  HZ3 LYS A  15     -34.982 -11.342  45.153  1.00 43.44           H  
ATOM    242  N   CYS A  16     -31.323  -4.470  43.910  1.00 37.86           N  
ATOM    243  H   CYS A  16     -30.526  -5.080  44.022  1.00 37.86           H  
ATOM    244  CA  CYS A  16     -31.446  -3.749  42.655  1.00 37.86           C  
ATOM    245  HA  CYS A  16     -31.795  -2.733  42.840  1.00 37.86           H  
ATOM    246  C   CYS A  16     -32.489  -4.490  41.813  1.00 37.86           C  
ATOM    247  CB  CYS A  16     -30.076  -3.677  41.965  1.00 37.86           C  
ATOM    248  HB2 CYS A  16     -29.737  -4.680  41.704  1.00 37.86           H  
ATOM    249  HB3 CYS A  16     -30.171  -3.101  41.044  1.00 37.86           H  
ATOM    250  O   CYS A  16     -32.250  -5.613  41.374  1.00 37.86           O  
ATOM    251  SG  CYS A  16     -28.865  -2.876  43.062  1.00 37.86           S  
ATOM    252  HG  CYS A  16     -27.866  -2.817  42.177  1.00 37.86           H  
ATOM    253  N   THR A  17     -33.671  -3.904  41.661  1.00 45.30           N  
ATOM    254  H   THR A  17     -33.849  -3.011  42.098  1.00 45.30           H  
ATOM    255  CA  THR A  17     -34.624  -4.309  40.631  1.00 45.30           C  
ATOM    256  HA  THR A  17     -34.734  -5.393  40.612  1.00 45.30           H  
ATOM    257  C   THR A  17     -34.038  -3.850  39.304  1.00 45.30           C  
ATOM    258  CB  THR A  17     -36.003  -3.674  40.886  1.00 45.30           C  
ATOM    259  HB  THR A  17     -36.638  -3.812  40.011  1.00 45.30           H  
ATOM    260  O   THR A  17     -33.874  -2.648  39.099  1.00 45.30           O  
ATOM    261  CG2 THR A  17     -36.677  -4.313  42.102  1.00 45.30           C  
ATOM    262 HG21 THR A  17     -37.657  -3.859  42.246  1.00 45.30           H  
ATOM    263 HG22 THR A  17     -36.074  -4.159  42.997  1.00 45.30           H  
ATOM    264 HG23 THR A  17     -36.809  -5.381  41.927  1.00 45.30           H  
ATOM    265  OG1 THR A  17     -35.866  -2.294  41.168  1.00 45.30           O  
ATOM    266  HG1 THR A  17     -35.618  -1.894  40.331  1.00 45.30           H  
ATOM    267  N   VAL A  18     -33.649  -4.794  38.449  1.00 47.08           N  
ATOM    268  H   VAL A  18     -33.795  -5.765  38.685  1.00 47.08           H  
ATOM    269  CA  VAL A  18     -33.407  -4.491  37.038  1.00 47.08           C  
ATOM    270  HA  VAL A  18     -32.785  -3.600  36.949  1.00 47.08           H  
ATOM    271  C   VAL A  18     -34.787  -4.196  36.469  1.00 47.08           C  
ATOM    272  CB  VAL A  18     -32.709  -5.653  36.303  1.00 47.08           C  
ATOM    273  HB  VAL A  18     -33.363  -6.525  36.291  1.00 47.08           H  
ATOM    274  O   VAL A  18     -35.658  -5.061  36.493  1.00 47.08           O  
ATOM    275  CG1 VAL A  18     -32.364  -5.265  34.862  1.00 47.08           C  
ATOM    276 HG11 VAL A  18     -31.711  -4.392  34.840  1.00 47.08           H  
ATOM    277 HG12 VAL A  18     -31.874  -6.098  34.357  1.00 47.08           H  
ATOM    278 HG13 VAL A  18     -33.276  -5.040  34.309  1.00 47.08           H  
ATOM    279  CG2 VAL A  18     -31.402  -6.044  37.012  1.00 47.08           C  
ATOM    280 HG21 VAL A  18     -30.908  -6.834  36.446  1.00 47.08           H  
ATOM    281 HG22 VAL A  18     -31.609  -6.418  38.015  1.00 47.08           H  
ATOM    282 HG23 VAL A  18     -30.740  -5.180  37.071  1.00 47.08           H  
ATOM    283  N   ASP A  19     -35.022  -2.940  36.113  1.00 43.85           N  
ATOM    284  H   ASP A  19     -34.270  -2.266  36.143  1.00 43.85           H  
ATOM    285  CA  ASP A  19     -36.243  -2.532  35.433  1.00 43.85           C  
ATOM    286  HA  ASP A  19     -37.099  -2.966  35.951  1.00 43.85           H  
ATOM    287  C   ASP A  19     -36.166  -3.126  34.019  1.00 43.85           C  
ATOM    288  CB  ASP A  19     -36.353  -0.986  35.463  1.00 43.85           C  
ATOM    289  HB2 ASP A  19     -36.084  -0.568  34.493  1.00 43.85           H  
ATOM    290  HB3 ASP A  19     -35.636  -0.594  36.184  1.00 43.85           H  
ATOM    291  O   ASP A  19     -35.417  -2.630  33.177  1.00 43.85           O  
ATOM    292  CG  ASP A  19     -37.736  -0.451  35.858  1.00 43.85           C  
ATOM    293  OD1 ASP A  19     -38.725  -1.210  35.768  1.00 43.85           O  
ATOM    294  OD2 ASP A  19     -37.778   0.715  36.314  1.00 43.85           O  
ATOM    295  N   ASP A  20     -36.868  -4.238  33.784  1.00 41.28           N  
ATOM    296  H   ASP A  20     -37.363  -4.656  34.559  1.00 41.28           H  
ATOM    297  CA  ASP A  20     -37.055  -4.842  32.459  1.00 41.28           C  
ATOM    298  HA  ASP A  20     -36.096  -4.867  31.942  1.00 41.28           H  
ATOM    299  C   ASP A  20     -37.983  -3.934  31.634  1.00 41.28           C  
ATOM    300  CB  ASP A  20     -37.595  -6.291  32.563  1.00 41.28           C  
ATOM    301  HB2 ASP A  20     -38.222  -6.380  33.450  1.00 41.28           H  
ATOM    302  HB3 ASP A  20     -38.228  -6.498  31.700  1.00 41.28           H  
ATOM    303  O   ASP A  20     -39.153  -4.228  31.381  1.00 41.28           O  
ATOM    304  CG  ASP A  20     -36.535  -7.401  32.559  1.00 41.28           C  
ATOM    305  OD1 ASP A  20     -35.436  -7.188  32.000  1.00 41.28           O  
ATOM    306  OD2 ASP A  20     -36.862  -8.498  33.070  1.00 41.28           O  
ATOM    307  N   SER A  21     -37.456  -2.785  31.221  1.00 39.18           N  
ATOM    308  H   SER A  21     -36.513  -2.591  31.523  1.00 39.18           H  
ATOM    309  CA  SER A  21     -37.978  -2.043  30.079  1.00 39.18           C  
ATOM    310  HA  SER A  21     -38.899  -2.527  29.753  1.00 39.18           H  
ATOM    311  C   SER A  21     -36.935  -2.139  28.963  1.00 39.18           C  
ATOM    312  CB  SER A  21     -38.381  -0.616  30.458  1.00 39.18           C  
ATOM    313  HB2 SER A  21     -39.120  -0.664  31.258  1.00 39.18           H  
ATOM    314  HB3 SER A  21     -38.837  -0.132  29.595  1.00 39.18           H  
ATOM    315  O   SER A  21     -35.755  -1.901  29.228  1.00 39.18           O  
ATOM    316  OG  SER A  21     -37.290   0.161  30.895  1.00 39.18           O  
ATOM    317  HG  SER A  21     -36.722  -0.395  31.432  1.00 39.18           H  
ATOM    318  N   PRO A  22     -37.308  -2.558  27.739  1.00 39.53           N  
ATOM    319  CA  PRO A  22     -36.331  -2.818  26.695  1.00 39.53           C  
ATOM    320  HA  PRO A  22     -35.600  -3.540  27.059  1.00 39.53           H  
ATOM    321  C   PRO A  22     -35.622  -1.516  26.335  1.00 39.53           C  
ATOM    322  CB  PRO A  22     -37.087  -3.423  25.506  1.00 39.53           C  
ATOM    323  HB2 PRO A  22     -36.942  -2.829  24.604  1.00 39.53           H  
ATOM    324  HB3 PRO A  22     -36.742  -4.442  25.327  1.00 39.53           H  
ATOM    325  O   PRO A  22     -36.261  -0.565  25.879  1.00 39.53           O  
ATOM    326  CG  PRO A  22     -38.565  -3.434  25.899  1.00 39.53           C  
ATOM    327  HG2 PRO A  22     -39.162  -2.891  25.166  1.00 39.53           H  
ATOM    328  HG3 PRO A  22     -38.915  -4.463  25.973  1.00 39.53           H  
ATOM    329  CD  PRO A  22     -38.664  -2.763  27.266  1.00 39.53           C  
ATOM    330  HD2 PRO A  22     -39.221  -3.416  27.937  1.00 39.53           H  
ATOM    331  HD3 PRO A  22     -39.165  -1.799  27.171  1.00 39.53           H  
ATOM    332  N   GLU A  23     -34.304  -1.487  26.534  1.00 39.67           N  
ATOM    333  H   GLU A  23     -33.867  -2.257  27.020  1.00 39.67           H  
ATOM    334  CA  GLU A  23     -33.444  -0.431  26.020  1.00 39.67           C  
ATOM    335  HA  GLU A  23     -33.668   0.498  26.545  1.00 39.67           H  
ATOM    336  C   GLU A  23     -33.737  -0.245  24.531  1.00 39.67           C  
ATOM    337  CB  GLU A  23     -31.958  -0.767  26.225  1.00 39.67           C  
ATOM    338  HB2 GLU A  23     -31.366  -0.107  25.592  1.00 39.67           H  
ATOM    339  HB3 GLU A  23     -31.781  -1.797  25.914  1.00 39.67           H  
ATOM    340  O   GLU A  23     -33.563  -1.141  23.701  1.00 39.67           O  
ATOM    341  CG  GLU A  23     -31.498  -0.567  27.678  1.00 39.67           C  
ATOM    342  HG2 GLU A  23     -32.085  -1.218  28.326  1.00 39.67           H  
ATOM    343  HG3 GLU A  23     -31.699   0.465  27.963  1.00 39.67           H  
ATOM    344  CD  GLU A  23     -30.002  -0.874  27.880  1.00 39.67           C  
ATOM    345  OE1 GLU A  23     -29.435  -0.350  28.866  1.00 39.67           O  
ATOM    346  OE2 GLU A  23     -29.429  -1.618  27.052  1.00 39.67           O  
ATOM    347  N   THR A  24     -34.212   0.944  24.187  1.00 37.39           N  
ATOM    348  H   THR A  24     -34.430   1.610  24.915  1.00 37.39           H  
ATOM    349  CA  THR A  24     -34.316   1.395  22.808  1.00 37.39           C  
ATOM    350  HA  THR A  24     -34.928   0.694  22.242  1.00 37.39           H  
ATOM    351  C   THR A  24     -32.909   1.424  22.208  1.00 37.39           C  
ATOM    352  CB  THR A  24     -34.973   2.783  22.758  1.00 37.39           C  
ATOM    353  HB  THR A  24     -34.857   3.197  21.757  1.00 37.39           H  
ATOM    354  O   THR A  24     -32.155   2.376  22.417  1.00 37.39           O  
ATOM    355  CG2 THR A  24     -36.463   2.725  23.096  1.00 37.39           C  
ATOM    356 HG21 THR A  24     -36.977   2.079  22.384  1.00 37.39           H  
ATOM    357 HG22 THR A  24     -36.606   2.334  24.103  1.00 37.39           H  
ATOM    358 HG23 THR A  24     -36.886   3.728  23.039  1.00 37.39           H  
ATOM    359  OG1 THR A  24     -34.360   3.644  23.694  1.00 37.39           O  
ATOM    360  HG1 THR A  24     -33.415   3.564  23.544  1.00 37.39           H  
ATOM    361  N   LEU A  25     -32.551   0.375  21.465  1.00 46.61           N  
ATOM    362  H   LEU A  25     -33.132  -0.448  21.536  1.00 46.61           H  
ATOM    363  CA  LEU A  25     -31.383   0.314  20.588  1.00 46.61           C  
ATOM    364  HA  LEU A  25     -30.483   0.535  21.163  1.00 46.61           H  
ATOM    365  C   LEU A  25     -31.513   1.367  19.473  1.00 46.61           C  
ATOM    366  CB  LEU A  25     -31.275  -1.104  19.978  1.00 46.61           C  
ATOM    367  HB2 LEU A  25     -32.262  -1.389  19.614  1.00 46.61           H  
ATOM    368  HB3 LEU A  25     -30.614  -1.067  19.112  1.00 46.61           H  
ATOM    369  O   LEU A  25     -31.907   1.047  18.357  1.00 46.61           O  
ATOM    370  CG  LEU A  25     -30.750  -2.207  20.911  1.00 46.61           C  
ATOM    371  HG  LEU A  25     -31.253  -2.148  21.876  1.00 46.61           H  
ATOM    372  CD1 LEU A  25     -31.037  -3.575  20.287  1.00 46.61           C  
ATOM    373 HD11 LEU A  25     -30.552  -3.657  19.314  1.00 46.61           H  
ATOM    374 HD12 LEU A  25     -30.663  -4.359  20.946  1.00 46.61           H  
ATOM    375 HD13 LEU A  25     -32.113  -3.706  20.172  1.00 46.61           H  
ATOM    376  CD2 LEU A  25     -29.236  -2.091  21.112  1.00 46.61           C  
ATOM    377 HD21 LEU A  25     -28.716  -2.156  20.156  1.00 46.61           H  
ATOM    378 HD22 LEU A  25     -28.896  -2.896  21.764  1.00 46.61           H  
ATOM    379 HD23 LEU A  25     -28.998  -1.145  21.597  1.00 46.61           H  
ATOM    380  N   SER A  26     -31.196   2.632  19.753  1.00 49.37           N  
ATOM    381  H   SER A  26     -31.081   2.874  20.727  1.00 49.37           H  
ATOM    382  CA  SER A  26     -30.821   3.600  18.713  1.00 49.37           C  
ATOM    383  HA  SER A  26     -30.115   3.095  18.053  1.00 49.37           H  
ATOM    384  C   SER A  26     -30.078   4.805  19.300  1.00 49.37           C  
ATOM    385  CB  SER A  26     -32.004   4.031  17.816  1.00 49.37           C  
ATOM    386  HB2 SER A  26     -31.593   4.475  16.909  1.00 49.37           H  
ATOM    387  HB3 SER A  26     -32.603   3.172  17.515  1.00 49.37           H  
ATOM    388  O   SER A  26     -30.562   5.937  19.291  1.00 49.37           O  
ATOM    389  OG  SER A  26     -32.842   4.990  18.421  1.00 49.37           O  
ATOM    390  HG  SER A  26     -32.262   5.638  18.825  1.00 49.37           H  
ATOM    391  N   GLN A  27     -28.866   4.590  19.800  1.00 54.67           N  
ATOM    392  H   GLN A  27     -28.521   3.642  19.847  1.00 54.67           H  
ATOM    393  CA  GLN A  27     -27.858   5.645  19.730  1.00 54.67           C  
ATOM    394  HA  GLN A  27     -28.280   6.525  19.245  1.00 54.67           H  
ATOM    395  C   GLN A  27     -26.753   5.151  18.808  1.00 54.67           C  
ATOM    396  CB  GLN A  27     -27.381   6.096  21.116  1.00 54.67           C  
ATOM    397  HB2 GLN A  27     -26.559   6.796  20.966  1.00 54.67           H  
ATOM    398  HB3 GLN A  27     -27.017   5.246  21.693  1.00 54.67           H  
ATOM    399  O   GLN A  27     -26.365   3.992  18.892  1.00 54.67           O  
ATOM    400  CG  GLN A  27     -28.522   6.805  21.874  1.00 54.67           C  
ATOM    401  HG2 GLN A  27     -29.126   7.376  21.169  1.00 54.67           H  
ATOM    402  HG3 GLN A  27     -29.167   6.056  22.335  1.00 54.67           H  
ATOM    403  CD  GLN A  27     -28.050   7.785  22.944  1.00 54.67           C  
ATOM    404  NE2 GLN A  27     -28.959   8.487  23.583  1.00 54.67           N  
ATOM    405 HE21 GLN A  27     -29.942   8.317  23.424  1.00 54.67           H  
ATOM    406 HE22 GLN A  27     -28.611   9.098  24.308  1.00 54.67           H  
ATOM    407  OE1 GLN A  27     -26.876   7.979  23.205  1.00 54.67           O  
ATOM    408  N   ASN A  28     -26.328   6.008  17.878  1.00 67.42           N  
ATOM    409  H   ASN A  28     -26.748   6.927  17.885  1.00 67.42           H  
ATOM    410  CA  ASN A  28     -25.350   5.747  16.820  1.00 67.42           C  
ATOM    411  HA  ASN A  28     -25.704   4.930  16.191  1.00 67.42           H  
ATOM    412  C   ASN A  28     -23.979   5.331  17.389  1.00 67.42           C  
ATOM    413  CB  ASN A  28     -25.220   7.029  15.966  1.00 67.42           C  
ATOM    414  HB2 ASN A  28     -24.361   6.923  15.305  1.00 67.42           H  
ATOM    415  HB3 ASN A  28     -25.031   7.881  16.619  1.00 67.42           H  
ATOM    416  O   ASN A  28     -23.029   6.116  17.369  1.00 67.42           O  
ATOM    417  CG  ASN A  28     -26.405   7.321  15.070  1.00 67.42           C  
ATOM    418  ND2 ASN A  28     -26.674   8.575  14.792  1.00 67.42           N  
ATOM    419 HD21 ASN A  28     -27.465   8.722  14.182  1.00 67.42           H  
ATOM    420 HD22 ASN A  28     -26.110   9.326  15.164  1.00 67.42           H  
ATOM    421  OD1 ASN A  28     -27.090   6.443  14.587  1.00 67.42           O  
ATOM    422  N   VAL A  29     -23.865   4.111  17.915  1.00 84.27           N  
ATOM    423  H   VAL A  29     -24.702   3.554  18.016  1.00 84.27           H  
ATOM    424  CA  VAL A  29     -22.590   3.527  18.324  1.00 84.27           C  
ATOM    425  HA  VAL A  29     -22.066   4.238  18.963  1.00 84.27           H  
ATOM    426  C   VAL A  29     -21.778   3.313  17.054  1.00 84.27           C  
ATOM    427  CB  VAL A  29     -22.771   2.220  19.122  1.00 84.27           C  
ATOM    428  HB  VAL A  29     -23.291   1.484  18.509  1.00 84.27           H  
ATOM    429  O   VAL A  29     -22.158   2.535  16.180  1.00 84.27           O  
ATOM    430  CG1 VAL A  29     -21.412   1.649  19.545  1.00 84.27           C  
ATOM    431 HG11 VAL A  29     -20.825   1.377  18.668  1.00 84.27           H  
ATOM    432 HG12 VAL A  29     -21.558   0.746  20.137  1.00 84.27           H  
ATOM    433 HG13 VAL A  29     -20.857   2.376  20.137  1.00 84.27           H  
ATOM    434  CG2 VAL A  29     -23.583   2.453  20.404  1.00 84.27           C  
ATOM    435 HG21 VAL A  29     -23.641   1.528  20.977  1.00 84.27           H  
ATOM    436 HG22 VAL A  29     -24.601   2.757  20.161  1.00 84.27           H  
ATOM    437 HG23 VAL A  29     -23.112   3.223  21.016  1.00 84.27           H  
ATOM    438  N   ARG A  30     -20.680   4.058  16.920  1.00 91.68           N  
ATOM    439  H   ARG A  30     -20.431   4.677  17.678  1.00 91.68           H  
ATOM    440  CA  ARG A  30     -19.735   3.860  15.820  1.00 91.68           C  
ATOM    441  HA  ARG A  30     -20.299   3.818  14.889  1.00 91.68           H  
ATOM    442  C   ARG A  30     -19.018   2.522  16.012  1.00 91.68           C  
ATOM    443  CB  ARG A  30     -18.721   5.002  15.751  1.00 91.68           C  
ATOM    444  HB2 ARG A  30     -18.275   5.143  16.736  1.00 91.68           H  
ATOM    445  HB3 ARG A  30     -17.935   4.724  15.049  1.00 91.68           H  
ATOM    446  O   ARG A  30     -18.638   2.223  17.144  1.00 91.68           O  
ATOM    447  CG  ARG A  30     -19.360   6.310  15.280  1.00 91.68           C  
ATOM    448  HG2 ARG A  30     -20.127   6.625  15.988  1.00 91.68           H  
ATOM    449  HG3 ARG A  30     -19.809   6.162  14.298  1.00 91.68           H  
ATOM    450  CD  ARG A  30     -18.275   7.383  15.188  1.00 91.68           C  
ATOM    451  HD2 ARG A  30     -17.518   7.052  14.477  1.00 91.68           H  
ATOM    452  HD3 ARG A  30     -17.811   7.494  16.168  1.00 91.68           H  
ATOM    453  NE  ARG A  30     -18.829   8.674  14.743  1.00 91.68           N  
ATOM    454  HE  ARG A  30     -19.776   8.662  14.391  1.00 91.68           H  
ATOM    455  NH1 ARG A  30     -16.944   9.910  15.145  1.00 91.68           N  
ATOM    456 HH11 ARG A  30     -16.432  10.779  15.102  1.00 91.68           H  
ATOM    457 HH12 ARG A  30     -16.488   9.065  15.460  1.00 91.68           H  
ATOM    458  NH2 ARG A  30     -18.747  10.897  14.264  1.00 91.68           N  
ATOM    459 HH21 ARG A  30     -19.679  10.845  13.880  1.00 91.68           H  
ATOM    460 HH22 ARG A  30     -18.221  11.757  14.207  1.00 91.68           H  
ATOM    461  CZ  ARG A  30     -18.174   9.819  14.722  1.00 91.68           C  
ATOM    462  N   PRO A  31     -18.805   1.741  14.944  1.00 94.00           N  
ATOM    463  CA  PRO A  31     -18.106   0.469  15.051  1.00 94.00           C  
ATOM    464  HA  PRO A  31     -18.554  -0.142  15.834  1.00 94.00           H  
ATOM    465  C   PRO A  31     -16.622   0.686  15.373  1.00 94.00           C  
ATOM    466  CB  PRO A  31     -18.320  -0.208  13.697  1.00 94.00           C  
ATOM    467  HB2 PRO A  31     -19.265  -0.751  13.708  1.00 94.00           H  
ATOM    468  HB3 PRO A  31     -17.500  -0.878  13.439  1.00 94.00           H  
ATOM    469  O   PRO A  31     -16.023   1.684  14.970  1.00 94.00           O  
ATOM    470  CG  PRO A  31     -18.417   0.969  12.730  1.00 94.00           C  
ATOM    471  HG2 PRO A  31     -17.415   1.316  12.479  1.00 94.00           H  
ATOM    472  HG3 PRO A  31     -18.977   0.706  11.833  1.00 94.00           H  
ATOM    473  CD  PRO A  31     -19.138   2.032  13.555  1.00 94.00           C  
ATOM    474  HD2 PRO A  31     -20.215   1.938  13.415  1.00 94.00           H  
ATOM    475  HD3 PRO A  31     -18.799   3.025  13.261  1.00 94.00           H  
ATOM    476  N   ASP A  32     -16.009  -0.266  16.071  1.00 93.20           N  
ATOM    477  H   ASP A  32     -16.566  -1.009  16.469  1.00 93.20           H  
ATOM    478  CA  ASP A  32     -14.571  -0.230  16.371  1.00 93.20           C  
ATOM    479  HA  ASP A  32     -14.288   0.779  16.668  1.00 93.20           H  
ATOM    480  C   ASP A  32     -13.702  -0.595  15.160  1.00 93.20           C  
ATOM    481  CB  ASP A  32     -14.266  -1.183  17.534  1.00 93.20           C  
ATOM    482  HB2 ASP A  32     -14.626  -2.181  17.280  1.00 93.20           H  
ATOM    483  HB3 ASP A  32     -13.186  -1.241  17.668  1.00 93.20           H  
ATOM    484  O   ASP A  32     -12.540  -0.196  15.071  1.00 93.20           O  
ATOM    485  CG  ASP A  32     -14.881  -0.725  18.857  1.00 93.20           C  
ATOM    486  OD1 ASP A  32     -14.869   0.502  19.114  1.00 93.20           O  
ATOM    487  OD2 ASP A  32     -15.334  -1.619  19.602  1.00 93.20           O  
ATOM    488  N   SER A  33     -14.254  -1.360  14.217  1.00 94.78           N  
ATOM    489  H   SER A  33     -15.222  -1.632  14.318  1.00 94.78           H  
ATOM    490  CA  SER A  33     -13.566  -1.816  13.011  1.00 94.78           C  
ATOM    491  HA  SER A  33     -12.865  -1.046  12.688  1.00 94.78           H  
ATOM    492  C   SER A  33     -14.561  -2.062  11.874  1.00 94.78           C  
ATOM    493  CB  SER A  33     -12.774  -3.095  13.324  1.00 94.78           C  
ATOM    494  HB2 SER A  33     -12.093  -3.310  12.501  1.00 94.78           H  
ATOM    495  HB3 SER A  33     -12.188  -2.948  14.231  1.00 94.78           H  
ATOM    496  O   SER A  33     -15.776  -2.052  12.070  1.00 94.78           O  
ATOM    497  OG  SER A  33     -13.654  -4.190  13.492  1.00 94.78           O  
ATOM    498  HG  SER A  33     -13.178  -4.958  13.818  1.00 94.78           H  
ATOM    499  N   CYS A  34     -14.056  -2.335  10.670  1.00 96.33           N  
ATOM    500  H   CYS A  34     -13.059  -2.294  10.519  1.00 96.33           H  
ATOM    501  CA  CYS A  34     -14.903  -2.739   9.549  1.00 96.33           C  
ATOM    502  HA  CYS A  34     -15.681  -1.987   9.412  1.00 96.33           H  
ATOM    503  C   CYS A  34     -15.624  -4.081   9.774  1.00 96.33           C  
ATOM    504  CB  CYS A  34     -14.042  -2.772   8.285  1.00 96.33           C  
ATOM    505  HB2 CYS A  34     -13.150  -3.373   8.466  1.00 96.33           H  
ATOM    506  HB3 CYS A  34     -14.606  -3.247   7.483  1.00 96.33           H  
ATOM    507  O   CYS A  34     -16.640  -4.327   9.131  1.00 96.33           O  
ATOM    508  SG  CYS A  34     -13.543  -1.128   7.721  1.00 96.33           S  
ATOM    509  N   GLU A  35     -15.150  -4.927  10.696  1.00 92.44           N  
ATOM    510  H   GLU A  35     -14.346  -4.649  11.240  1.00 92.44           H  
ATOM    511  CA  GLU A  35     -15.784  -6.209  11.041  1.00 92.44           C  
ATOM    512  HA  GLU A  35     -15.968  -6.785  10.134  1.00 92.44           H  
ATOM    513  C   GLU A  35     -17.138  -6.022  11.739  1.00 92.44           C  
ATOM    514  CB  GLU A  35     -14.822  -7.001  11.940  1.00 92.44           C  
ATOM    515  HB2 GLU A  35     -14.720  -6.470  12.886  1.00 92.44           H  
ATOM    516  HB3 GLU A  35     -13.846  -7.041  11.456  1.00 92.44           H  
ATOM    517  O   GLU A  35     -18.075  -6.768  11.475  1.00 92.44           O  
ATOM    518  CG  GLU A  35     -15.282  -8.439  12.234  1.00 92.44           C  
ATOM    519  HG2 GLU A  35     -16.280  -8.414  12.672  1.00 92.44           H  
ATOM    520  HG3 GLU A  35     -15.337  -8.985  11.292  1.00 92.44           H  
ATOM    521  CD  GLU A  35     -14.349  -9.183  13.207  1.00 92.44           C  
ATOM    522  OE1 GLU A  35     -14.637 -10.371  13.489  1.00 92.44           O  
ATOM    523  OE2 GLU A  35     -13.367  -8.564  13.686  1.00 92.44           O  
ATOM    524  N   SER A  36     -17.263  -5.008  12.599  1.00 89.61           N  
ATOM    525  H   SER A  36     -16.468  -4.407  12.768  1.00 89.61           H  
ATOM    526  CA  SER A  36     -18.513  -4.683  13.300  1.00 89.61           C  
ATOM    527  HA  SER A  36     -19.120  -5.586  13.358  1.00 89.61           H  
ATOM    528  C   SER A  36     -19.373  -3.653  12.563  1.00 89.61           C  
ATOM    529  CB  SER A  36     -18.214  -4.258  14.740  1.00 89.61           C  
ATOM    530  HB2 SER A  36     -17.812  -5.121  15.271  1.00 89.61           H  
ATOM    531  HB3 SER A  36     -19.136  -3.953  15.235  1.00 89.61           H  
ATOM    532  O   SER A  36     -20.424  -3.249  13.061  1.00 89.61           O  
ATOM    533  OG  SER A  36     -17.265  -3.206  14.809  1.00 89.61           O  
ATOM    534  HG  SER A  36     -16.780  -3.321  15.629  1.00 89.61           H  
ATOM    535  N   SER A  37     -18.945  -3.217  11.375  1.00 86.34           N  
ATOM    536  H   SER A  37     -18.115  -3.644  10.989  1.00 86.34           H  
ATOM    537  CA  SER A  37     -19.715  -2.290  10.550  1.00 86.34           C  
ATOM    538  HA  SER A  37     -20.166  -1.557  11.218  1.00 86.34           H  
ATOM    539  C   SER A  37     -20.855  -3.009   9.822  1.00 86.34           C  
ATOM    540  CB  SER A  37     -18.802  -1.510   9.599  1.00 86.34           C  
ATOM    541  HB2 SER A  37     -19.349  -0.643   9.228  1.00 86.34           H  
ATOM    542  HB3 SER A  37     -17.934  -1.150  10.152  1.00 86.34           H  
ATOM    543  O   SER A  37     -20.685  -4.112   9.309  1.00 86.34           O  
ATOM    544  OG  SER A  37     -18.368  -2.264   8.485  1.00 86.34           O  
ATOM    545  HG  SER A  37     -18.026  -3.114   8.772  1.00 86.34           H  
ATOM    546  N   VAL A  38     -22.025  -2.370   9.758  1.00 83.15           N  
ATOM    547  H   VAL A  38     -22.111  -1.467  10.202  1.00 83.15           H  
ATOM    548  CA  VAL A  38     -23.197  -2.896   9.046  1.00 83.15           C  
ATOM    549  HA  VAL A  38     -23.009  -3.927   8.746  1.00 83.15           H  
ATOM    550  C   VAL A  38     -23.408  -2.067   7.786  1.00 83.15           C  
ATOM    551  CB  VAL A  38     -24.449  -2.911   9.946  1.00 83.15           C  
ATOM    552  HB  VAL A  38     -24.703  -1.891  10.232  1.00 83.15           H  
ATOM    553  O   VAL A  38     -23.717  -0.879   7.861  1.00 83.15           O  
ATOM    554  CG1 VAL A  38     -25.647  -3.530   9.212  1.00 83.15           C  
ATOM    555 HG11 VAL A  38     -26.511  -3.556   9.875  1.00 83.15           H  
ATOM    556 HG12 VAL A  38     -25.906  -2.931   8.339  1.00 83.15           H  
ATOM    557 HG13 VAL A  38     -25.409  -4.546   8.896  1.00 83.15           H  
ATOM    558  CG2 VAL A  38     -24.213  -3.727  11.225  1.00 83.15           C  
ATOM    559 HG21 VAL A  38     -25.125  -3.757  11.822  1.00 83.15           H  
ATOM    560 HG22 VAL A  38     -23.915  -4.744  10.971  1.00 83.15           H  
ATOM    561 HG23 VAL A  38     -23.428  -3.271  11.828  1.00 83.15           H  
ATOM    562  N   SER A  39     -23.230  -2.684   6.619  1.00 89.17           N  
ATOM    563  H   SER A  39     -22.950  -3.654   6.616  1.00 89.17           H  
ATOM    564  CA  SER A  39     -23.461  -2.052   5.320  1.00 89.17           C  
ATOM    565  HA  SER A  39     -24.246  -1.301   5.419  1.00 89.17           H  
ATOM    566  C   SER A  39     -23.901  -3.087   4.289  1.00 89.17           C  
ATOM    567  CB  SER A  39     -22.186  -1.354   4.844  1.00 89.17           C  
ATOM    568  HB2 SER A  39     -21.951  -0.525   5.510  1.00 89.17           H  
ATOM    569  HB3 SER A  39     -21.363  -2.068   4.868  1.00 89.17           H  
ATOM    570  O   SER A  39     -23.385  -4.198   4.265  1.00 89.17           O  
ATOM    571  OG  SER A  39     -22.354  -0.875   3.522  1.00 89.17           O  
ATOM    572  HG  SER A  39     -21.528  -1.044   3.062  1.00 89.17           H  
ATOM    573  N   ASN A  40     -24.816  -2.683   3.405  1.00 89.74           N  
ATOM    574  H   ASN A  40     -25.172  -1.743   3.499  1.00 89.74           H  
ATOM    575  CA  ASN A  40     -25.248  -3.474   2.246  1.00 89.74           C  
ATOM    576  HA  ASN A  40     -25.107  -4.533   2.462  1.00 89.74           H  
ATOM    577  C   ASN A  40     -24.427  -3.170   0.978  1.00 89.74           C  
ATOM    578  CB  ASN A  40     -26.746  -3.217   2.004  1.00 89.74           C  
ATOM    579  HB2 ASN A  40     -27.061  -3.765   1.116  1.00 89.74           H  
ATOM    580  HB3 ASN A  40     -26.903  -2.154   1.820  1.00 89.74           H  
ATOM    581  O   ASN A  40     -24.723  -3.703  -0.088  1.00 89.74           O  
ATOM    582  CG  ASN A  40     -27.634  -3.672   3.146  1.00 89.74           C  
ATOM    583  ND2 ASN A  40     -28.768  -3.038   3.329  1.00 89.74           N  
ATOM    584 HD21 ASN A  40     -29.334  -3.382   4.091  1.00 89.74           H  
ATOM    585 HD22 ASN A  40     -29.053  -2.294   2.709  1.00 89.74           H  
ATOM    586  OD1 ASN A  40     -27.347  -4.589   3.889  1.00 89.74           O  
ATOM    587  N   LEU A  41     -23.453  -2.258   1.056  1.00 94.51           N  
ATOM    588  H   LEU A  41     -23.227  -1.889   1.969  1.00 94.51           H  
ATOM    589  CA  LEU A  41     -22.578  -1.910  -0.063  1.00 94.51           C  
ATOM    590  HA  LEU A  41     -23.119  -2.086  -0.992  1.00 94.51           H  
ATOM    591  C   LEU A  41     -21.313  -2.773  -0.035  1.00 94.51           C  
ATOM    592  CB  LEU A  41     -22.178  -0.426   0.003  1.00 94.51           C  
ATOM    593  HB2 LEU A  41     -21.485  -0.221  -0.812  1.00 94.51           H  
ATOM    594  HB3 LEU A  41     -21.643  -0.251   0.936  1.00 94.51           H  
ATOM    595  O   LEU A  41     -20.746  -2.886   1.055  1.00 94.51           O  
ATOM    596  CG  LEU A  41     -23.341   0.570  -0.090  1.00 94.51           C  
ATOM    597  HG  LEU A  41     -24.068   0.368   0.697  1.00 94.51           H  
ATOM    598  CD1 LEU A  41     -22.802   1.986   0.107  1.00 94.51           C  
ATOM    599 HD11 LEU A  41     -22.336   2.064   1.090  1.00 94.51           H  
ATOM    600 HD12 LEU A  41     -23.619   2.705   0.048  1.00 94.51           H  
ATOM    601 HD13 LEU A  41     -22.060   2.213  -0.658  1.00 94.51           H  
ATOM    602  CD2 LEU A  41     -24.043   0.500  -1.448  1.00 94.51           C  
ATOM    603 HD21 LEU A  41     -23.324   0.662  -2.252  1.00 94.51           H  
ATOM    604 HD22 LEU A  41     -24.516  -0.474  -1.575  1.00 94.51           H  
ATOM    605 HD23 LEU A  41     -24.819   1.263  -1.500  1.00 94.51           H  
ATOM    606  N   PRO A  42     -20.803  -3.240  -1.196  1.00 96.14           N  
ATOM    607  CA  PRO A  42     -19.535  -3.976  -1.302  1.00 96.14           C  
ATOM    608  HA  PRO A  42     -19.651  -4.959  -0.847  1.00 96.14           H  
ATOM    609  C   PRO A  42     -18.348  -3.250  -0.669  1.00 96.14           C  
ATOM    610  CB  PRO A  42     -19.275  -4.115  -2.807  1.00 96.14           C  
ATOM    611  HB2 PRO A  42     -18.688  -3.272  -3.171  1.00 96.14           H  
ATOM    612  HB3 PRO A  42     -18.754  -5.043  -3.043  1.00 96.14           H  
ATOM    613  O   PRO A  42     -17.422  -3.851  -0.120  1.00 96.14           O  
ATOM    614  CG  PRO A  42     -20.656  -4.050  -3.449  1.00 96.14           C  
ATOM    615  HG2 PRO A  42     -20.610  -3.627  -4.453  1.00 96.14           H  
ATOM    616  HG3 PRO A  42     -21.108  -5.041  -3.488  1.00 96.14           H  
ATOM    617  CD  PRO A  42     -21.450  -3.156  -2.502  1.00 96.14           C  
ATOM    618  HD2 PRO A  42     -22.478  -3.515  -2.453  1.00 96.14           H  
ATOM    619  HD3 PRO A  42     -21.425  -2.126  -2.857  1.00 96.14           H  
ATOM    620  N   LYS A  43     -18.366  -1.919  -0.785  1.00 97.26           N  
ATOM    621  H   LYS A  43     -19.173  -1.503  -1.229  1.00 97.26           H  
ATOM    622  CA  LYS A  43     -17.410  -1.023  -0.153  1.00 97.26           C  
ATOM    623  HA  LYS A  43     -16.936  -1.587   0.651  1.00 97.26           H  
ATOM    624  C   LYS A  43     -18.144   0.150   0.473  1.00 97.26           C  
ATOM    625  CB  LYS A  43     -16.322  -0.581  -1.140  1.00 97.26           C  
ATOM    626  HB2 LYS A  43     -15.615   0.054  -0.606  1.00 97.26           H  
ATOM    627  HB3 LYS A  43     -16.770  -0.006  -1.951  1.00 97.26           H  
ATOM    628  O   LYS A  43     -19.012   0.743  -0.168  1.00 97.26           O  
ATOM    629  CG  LYS A  43     -15.549  -1.776  -1.712  1.00 97.26           C  
ATOM    630  HG2 LYS A  43     -16.203  -2.345  -2.373  1.00 97.26           H  
ATOM    631  HG3 LYS A  43     -15.218  -2.419  -0.897  1.00 97.26           H  
ATOM    632  CD  LYS A  43     -14.328  -1.312  -2.500  1.00 97.26           C  
ATOM    633  HD2 LYS A  43     -13.603  -0.893  -1.802  1.00 97.26           H  
ATOM    634  HD3 LYS A  43     -14.641  -0.548  -3.211  1.00 97.26           H  
ATOM    635  CE  LYS A  43     -13.703  -2.479  -3.276  1.00 97.26           C  
ATOM    636  HE2 LYS A  43     -13.028  -2.083  -4.035  1.00 97.26           H  
ATOM    637  HE3 LYS A  43     -14.503  -3.022  -3.780  1.00 97.26           H  
ATOM    638  NZ  LYS A  43     -12.938  -3.411  -2.413  1.00 97.26           N  
ATOM    639  HZ1 LYS A  43     -12.009  -3.053  -2.241  1.00 97.26           H  
ATOM    640  HZ2 LYS A  43     -12.769  -4.298  -2.864  1.00 97.26           H  
ATOM    641  HZ3 LYS A  43     -13.388  -3.637  -1.537  1.00 97.26           H  
ATOM    642  N   ALA A  44     -17.813   0.473   1.716  1.00 97.15           N  
ATOM    643  H   ALA A  44     -17.064  -0.041   2.157  1.00 97.15           H  
ATOM    644  CA  ALA A  44     -18.516   1.483   2.494  1.00 97.15           C  
ATOM    645  HA  ALA A  44     -19.098   2.117   1.826  1.00 97.15           H  
ATOM    646  C   ALA A  44     -17.543   2.375   3.255  1.00 97.15           C  
ATOM    647  CB  ALA A  44     -19.489   0.781   3.441  1.00 97.15           C  
ATOM    648  HB1 ALA A  44     -18.941   0.161   4.151  1.00 97.15           H  
ATOM    649  HB2 ALA A  44     -20.078   1.517   3.987  1.00 97.15           H  
ATOM    650  HB3 ALA A  44     -20.151   0.150   2.848  1.00 97.15           H  
ATOM    651  O   ALA A  44     -16.621   1.889   3.906  1.00 97.15           O  
ATOM    652  N   VAL A  45     -17.782   3.683   3.207  1.00 97.69           N  
ATOM    653  H   VAL A  45     -18.596   4.012   2.708  1.00 97.69           H  
ATOM    654  CA  VAL A  45     -17.062   4.630   4.058  1.00 97.69           C  
ATOM    655  HA  VAL A  45     -16.026   4.303   4.139  1.00 97.69           H  
ATOM    656  C   VAL A  45     -17.683   4.609   5.446  1.00 97.69           C  
ATOM    657  CB  VAL A  45     -17.049   6.044   3.468  1.00 97.69           C  
ATOM    658  HB  VAL A  45     -18.068   6.402   3.321  1.00 97.69           H  
ATOM    659  O   VAL A  45     -18.887   4.822   5.589  1.00 97.69           O  
ATOM    660  CG1 VAL A  45     -16.309   7.008   4.394  1.00 97.69           C  
ATOM    661 HG11 VAL A  45     -16.158   7.971   3.906  1.00 97.69           H  
ATOM    662 HG12 VAL A  45     -15.336   6.590   4.653  1.00 97.69           H  
ATOM    663 HG13 VAL A  45     -16.879   7.177   5.308  1.00 97.69           H  
ATOM    664  CG2 VAL A  45     -16.327   6.039   2.120  1.00 97.69           C  
ATOM    665 HG21 VAL A  45     -16.248   7.062   1.752  1.00 97.69           H  
ATOM    666 HG22 VAL A  45     -16.875   5.438   1.395  1.00 97.69           H  
ATOM    667 HG23 VAL A  45     -15.324   5.632   2.248  1.00 97.69           H  
ATOM    668  N   VAL A  46     -16.860   4.358   6.458  1.00 96.84           N  
ATOM    669  H   VAL A  46     -15.884   4.201   6.249  1.00 96.84           H  
ATOM    670  CA  VAL A  46     -17.283   4.220   7.852  1.00 96.84           C  
ATOM    671  HA  VAL A  46     -18.312   4.564   7.956  1.00 96.84           H  
ATOM    672  C   VAL A  46     -16.397   5.092   8.729  1.00 96.84           C  
ATOM    673  CB  VAL A  46     -17.227   2.744   8.294  1.00 96.84           C  
ATOM    674  HB  VAL A  46     -16.203   2.381   8.195  1.00 96.84           H  
ATOM    675  O   VAL A  46     -15.175   5.067   8.611  1.00 96.84           O  
ATOM    676  CG1 VAL A  46     -17.662   2.565   9.752  1.00 96.84           C  
ATOM    677 HG11 VAL A  46     -17.612   1.506  10.005  1.00 96.84           H  
ATOM    678 HG12 VAL A  46     -16.988   3.098  10.422  1.00 96.84           H  
ATOM    679 HG13 VAL A  46     -18.681   2.925   9.893  1.00 96.84           H  
ATOM    680  CG2 VAL A  46     -18.147   1.865   7.433  1.00 96.84           C  
ATOM    681 HG21 VAL A  46     -19.170   2.240   7.464  1.00 96.84           H  
ATOM    682 HG22 VAL A  46     -18.125   0.836   7.794  1.00 96.84           H  
ATOM    683 HG23 VAL A  46     -17.797   1.857   6.401  1.00 96.84           H  
ATOM    684  N   THR A  47     -17.002   5.848   9.642  1.00 96.80           N  
ATOM    685  H   THR A  47     -18.011   5.861   9.675  1.00 96.80           H  
ATOM    686  CA  THR A  47     -16.266   6.511  10.723  1.00 96.80           C  
ATOM    687  HA  THR A  47     -15.242   6.704  10.403  1.00 96.80           H  
ATOM    688  C   THR A  47     -16.226   5.591  11.935  1.00 96.80           C  
ATOM    689  CB  THR A  47     -16.890   7.856  11.108  1.00 96.80           C  
ATOM    690  HB  THR A  47     -17.835   7.683  11.624  1.00 96.80           H  
ATOM    691  O   THR A  47     -17.271   5.292  12.516  1.00 96.80           O  
ATOM    692  CG2 THR A  47     -15.969   8.659  12.022  1.00 96.80           C  
ATOM    693 HG21 THR A  47     -15.000   8.799  11.543  1.00 96.80           H  
ATOM    694 HG22 THR A  47     -16.411   9.637  12.216  1.00 96.80           H  
ATOM    695 HG23 THR A  47     -15.826   8.133  12.966  1.00 96.80           H  
ATOM    696  OG1 THR A  47     -17.156   8.652   9.977  1.00 96.80           O  
ATOM    697  HG1 THR A  47     -16.372   8.694   9.424  1.00 96.80           H  
ATOM    698  N   LEU A  48     -15.028   5.160  12.324  1.00 95.83           N  
ATOM    699  H   LEU A  48     -14.217   5.455  11.801  1.00 95.83           H  
ATOM    700  CA  LEU A  48     -14.824   4.281  13.473  1.00 95.83           C  
ATOM    701  HA  LEU A  48     -15.564   3.482  13.424  1.00 95.83           H  
ATOM    702  C   LEU A  48     -15.053   5.020  14.801  1.00 95.83           C  
ATOM    703  CB  LEU A  48     -13.418   3.650  13.400  1.00 95.83           C  
ATOM    704  HB2 LEU A  48     -12.680   4.447  13.485  1.00 95.83           H  
ATOM    705  HB3 LEU A  48     -13.296   2.983  14.252  1.00 95.83           H  
ATOM    706  O   LEU A  48     -15.091   6.256  14.855  1.00 95.83           O  
ATOM    707  CG  LEU A  48     -13.120   2.850  12.116  1.00 95.83           C  
ATOM    708  HG  LEU A  48     -13.134   3.524  11.259  1.00 95.83           H  
ATOM    709  CD1 LEU A  48     -11.724   2.233  12.210  1.00 95.83           C  
ATOM    710 HD11 LEU A  48     -10.985   3.023  12.343  1.00 95.83           H  
ATOM    711 HD12 LEU A  48     -11.679   1.545  13.054  1.00 95.83           H  
ATOM    712 HD13 LEU A  48     -11.500   1.693  11.290  1.00 95.83           H  
ATOM    713  CD2 LEU A  48     -14.131   1.728  11.871  1.00 95.83           C  
ATOM    714 HD21 LEU A  48     -14.212   1.103  12.761  1.00 95.83           H  
ATOM    715 HD22 LEU A  48     -15.110   2.153  11.648  1.00 95.83           H  
ATOM    716 HD23 LEU A  48     -13.823   1.122  11.020  1.00 95.83           H  
ATOM    717  N   SER A  49     -15.166   4.270  15.897  1.00 94.65           N  
ATOM    718  H   SER A  49     -15.182   3.266  15.789  1.00 94.65           H  
ATOM    719  CA  SER A  49     -15.244   4.811  17.265  1.00 94.65           C  
ATOM    720  HA  SER A  49     -16.145   5.418  17.354  1.00 94.65           H  
ATOM    721  C   SER A  49     -14.054   5.714  17.620  1.00 94.65           C  
ATOM    722  CB  SER A  49     -15.358   3.654  18.263  1.00 94.65           C  
ATOM    723  HB2 SER A  49     -16.234   3.052  18.022  1.00 94.65           H  
ATOM    724  HB3 SER A  49     -15.466   4.044  19.275  1.00 94.65           H  
ATOM    725  O   SER A  49     -14.218   6.695  18.343  1.00 94.65           O  
ATOM    726  OG  SER A  49     -14.207   2.841  18.192  1.00 94.65           O  
ATOM    727  HG  SER A  49     -14.432   1.999  18.595  1.00 94.65           H  
ATOM    728  N   SER A  50     -12.887   5.470  17.015  1.00 94.19           N  
ATOM    729  H   SER A  50     -12.827   4.626  16.464  1.00 94.19           H  
ATOM    730  CA  SER A  50     -11.692   6.323  17.104  1.00 94.19           C  
ATOM    731  HA  SER A  50     -11.486   6.518  18.157  1.00 94.19           H  
ATOM    732  C   SER A  50     -11.822   7.685  16.406  1.00 94.19           C  
ATOM    733  CB  SER A  50     -10.497   5.572  16.509  1.00 94.19           C  
ATOM    734  HB2 SER A  50     -10.382   4.617  17.022  1.00 94.19           H  
ATOM    735  HB3 SER A  50      -9.590   6.160  16.652  1.00 94.19           H  
ATOM    736  O   SER A  50     -10.949   8.536  16.558  1.00 94.19           O  
ATOM    737  OG  SER A  50     -10.698   5.344  15.123  1.00 94.19           O  
ATOM    738  HG  SER A  50     -10.027   4.731  14.815  1.00 94.19           H  
ATOM    739  N   GLY A  51     -12.878   7.899  15.616  1.00 95.55           N  
ATOM    740  H   GLY A  51     -13.561   7.159  15.540  1.00 95.55           H  
ATOM    741  CA  GLY A  51     -13.052   9.073  14.757  1.00 95.55           C  
ATOM    742  HA2 GLY A  51     -14.117   9.221  14.580  1.00 95.55           H  
ATOM    743  HA3 GLY A  51     -12.656   9.953  15.263  1.00 95.55           H  
ATOM    744  C   GLY A  51     -12.365   8.965  13.392  1.00 95.55           C  
ATOM    745  O   GLY A  51     -12.554   9.853  12.565  1.00 95.55           O  
ATOM    746  N   LEU A  52     -11.614   7.891  13.133  1.00 96.87           N  
ATOM    747  H   LEU A  52     -11.508   7.191  13.853  1.00 96.87           H  
ATOM    748  CA  LEU A  52     -10.969   7.648  11.843  1.00 96.87           C  
ATOM    749  HA  LEU A  52     -10.475   8.569  11.534  1.00 96.87           H  
ATOM    750  C   LEU A  52     -12.012   7.273  10.779  1.00 96.87           C  
ATOM    751  CB  LEU A  52      -9.906   6.548  12.026  1.00 96.87           C  
ATOM    752  HB2 LEU A  52     -10.415   5.632  12.325  1.00 96.87           H  
ATOM    753  HB3 LEU A  52      -9.234   6.841  12.833  1.00 96.87           H  
ATOM    754  O   LEU A  52     -12.786   6.336  10.973  1.00 96.87           O  
ATOM    755  CG  LEU A  52      -9.063   6.245  10.773  1.00 96.87           C  
ATOM    756  HG  LEU A  52      -9.720   5.971   9.947  1.00 96.87           H  
ATOM    757  CD1 LEU A  52      -8.207   7.436  10.343  1.00 96.87           C  
ATOM    758 HD11 LEU A  52      -7.581   7.152   9.497  1.00 96.87           H  
ATOM    759 HD12 LEU A  52      -8.843   8.261  10.021  1.00 96.87           H  
ATOM    760 HD13 LEU A  52      -7.569   7.761  11.164  1.00 96.87           H  
ATOM    761  CD2 LEU A  52      -8.134   5.066  11.068  1.00 96.87           C  
ATOM    762 HD21 LEU A  52      -8.726   4.191  11.338  1.00 96.87           H  
ATOM    763 HD22 LEU A  52      -7.552   4.829  10.178  1.00 96.87           H  
ATOM    764 HD23 LEU A  52      -7.456   5.318  11.883  1.00 96.87           H  
ATOM    765  N   GLU A  53     -12.019   7.985   9.653  1.00 97.89           N  
ATOM    766  H   GLU A  53     -11.351   8.735   9.546  1.00 97.89           H  
ATOM    767  CA  GLU A  53     -12.786   7.597   8.467  1.00 97.89           C  
ATOM    768  HA  GLU A  53     -13.714   7.126   8.792  1.00 97.89           H  
ATOM    769  C   GLU A  53     -11.995   6.555   7.663  1.00 97.89           C  
ATOM    770  CB  GLU A  53     -13.174   8.839   7.634  1.00 97.89           C  
ATOM    771  HB2 GLU A  53     -12.280   9.301   7.216  1.00 97.89           H  
ATOM    772  HB3 GLU A  53     -13.670   9.558   8.286  1.00 97.89           H  
ATOM    773  O   GLU A  53     -10.831   6.772   7.327  1.00 97.89           O  
ATOM    774  CG  GLU A  53     -14.138   8.457   6.501  1.00 97.89           C  
ATOM    775  HG2 GLU A  53     -13.623   7.765   5.835  1.00 97.89           H  
ATOM    776  HG3 GLU A  53     -14.975   7.914   6.942  1.00 97.89           H  
ATOM    777  CD  GLU A  53     -14.694   9.644   5.685  1.00 97.89           C  
ATOM    778  OE1 GLU A  53     -14.148   9.964   4.605  1.00 97.89           O  
ATOM    779  OE2 GLU A  53     -15.771  10.160   6.058  1.00 97.89           O  
ATOM    780  N   VAL A  54     -12.619   5.415   7.369  1.00 98.25           N  
ATOM    781  H   VAL A  54     -13.568   5.289   7.691  1.00 98.25           H  
ATOM    782  CA  VAL A  54     -12.008   4.297   6.640  1.00 98.25           C  
ATOM    783  HA  VAL A  54     -11.081   4.641   6.182  1.00 98.25           H  
ATOM    784  C   VAL A  54     -12.910   3.815   5.512  1.00 98.25           C  
ATOM    785  CB  VAL A  54     -11.653   3.119   7.570  1.00 98.25           C  
ATOM    786  HB  VAL A  54     -11.168   2.362   6.954  1.00 98.25           H  
ATOM    787  O   VAL A  54     -14.129   3.979   5.560  1.00 98.25           O  
ATOM    788  CG1 VAL A  54     -10.662   3.527   8.663  1.00 98.25           C  
ATOM    789 HG11 VAL A  54      -9.810   4.033   8.210  1.00 98.25           H  
ATOM    790 HG12 VAL A  54     -10.310   2.642   9.193  1.00 98.25           H  
ATOM    791 HG13 VAL A  54     -11.146   4.199   9.372  1.00 98.25           H  
ATOM    792  CG2 VAL A  54     -12.867   2.469   8.246  1.00 98.25           C  
ATOM    793 HG21 VAL A  54     -13.573   2.112   7.496  1.00 98.25           H  
ATOM    794 HG22 VAL A  54     -12.543   1.618   8.845  1.00 98.25           H  
ATOM    795 HG23 VAL A  54     -13.370   3.189   8.892  1.00 98.25           H  
ATOM    796  N   MET A  55     -12.311   3.170   4.513  1.00 98.43           N  
ATOM    797  H   MET A  55     -11.307   3.059   4.543  1.00 98.43           H  
ATOM    798  CA  MET A  55     -13.044   2.394   3.518  1.00 98.43           C  
ATOM    799  HA  MET A  55     -14.072   2.751   3.465  1.00 98.43           H  
ATOM    800  C   MET A  55     -13.071   0.922   3.938  1.00 98.43           C  
ATOM    801  CB  MET A  55     -12.412   2.598   2.136  1.00 98.43           C  
ATOM    802  HB2 MET A  55     -11.368   2.288   2.165  1.00 98.43           H  
ATOM    803  HB3 MET A  55     -12.448   3.657   1.879  1.00 98.43           H  
ATOM    804  O   MET A  55     -12.030   0.264   3.990  1.00 98.43           O  
ATOM    805  CG  MET A  55     -13.137   1.796   1.052  1.00 98.43           C  
ATOM    806  HG2 MET A  55     -13.118   0.744   1.335  1.00 98.43           H  
ATOM    807  HG3 MET A  55     -12.591   1.904   0.115  1.00 98.43           H  
ATOM    808  SD  MET A  55     -14.870   2.239   0.766  1.00 98.43           S  
ATOM    809  CE  MET A  55     -14.668   3.799  -0.116  1.00 98.43           C  
ATOM    810  HE1 MET A  55     -15.639   4.144  -0.470  1.00 98.43           H  
ATOM    811  HE2 MET A  55     -14.249   4.543   0.560  1.00 98.43           H  
ATOM    812  HE3 MET A  55     -14.001   3.658  -0.967  1.00 98.43           H  
ATOM    813  N   CYS A  56     -14.264   0.406   4.207  1.00 98.38           N  
ATOM    814  H   CYS A  56     -15.072   1.009   4.158  1.00 98.38           H  
ATOM    815  CA  CYS A  56     -14.497  -0.996   4.515  1.00 98.38           C  
ATOM    816  HA  CYS A  56     -13.593  -1.407   4.964  1.00 98.38           H  
ATOM    817  C   CYS A  56     -14.810  -1.785   3.245  1.00 98.38           C  
ATOM    818  CB  CYS A  56     -15.633  -1.114   5.535  1.00 98.38           C  
ATOM    819  HB2 CYS A  56     -15.822  -2.170   5.725  1.00 98.38           H  
ATOM    820  HB3 CYS A  56     -16.540  -0.683   5.111  1.00 98.38           H  
ATOM    821  O   CYS A  56     -15.617  -1.337   2.437  1.00 98.38           O  
ATOM    822  SG  CYS A  56     -15.301  -0.306   7.121  1.00 98.38           S  
ATOM    823  N   ASP A  57     -14.213  -2.964   3.090  1.00 98.19           N  
ATOM    824  H   ASP A  57     -13.574  -3.258   3.816  1.00 98.19           H  
ATOM    825  CA  ASP A  57     -14.615  -3.975   2.108  1.00 98.19           C  
ATOM    826  HA  ASP A  57     -15.290  -3.527   1.380  1.00 98.19           H  
ATOM    827  C   ASP A  57     -15.394  -5.079   2.832  1.00 98.19           C  
ATOM    828  CB  ASP A  57     -13.379  -4.445   1.336  1.00 98.19           C  
ATOM    829  HB2 ASP A  57     -12.997  -3.575   0.803  1.00 98.19           H  
ATOM    830  HB3 ASP A  57     -12.587  -4.753   2.020  1.00 98.19           H  
ATOM    831  O   ASP A  57     -14.880  -5.749   3.735  1.00 98.19           O  
ATOM    832  CG  ASP A  57     -13.597  -5.552   0.305  1.00 98.19           C  
ATOM    833  OD1 ASP A  57     -14.566  -6.334   0.356  1.00 98.19           O  
ATOM    834  OD2 ASP A  57     -12.748  -5.600  -0.616  1.00 98.19           O  
ATOM    835  N   THR A  58     -16.670  -5.192   2.475  1.00 96.83           N  
ATOM    836  H   THR A  58     -17.002  -4.661   1.683  1.00 96.83           H  
ATOM    837  CA  THR A  58     -17.691  -5.975   3.186  1.00 96.83           C  
ATOM    838  HA  THR A  58     -17.355  -6.184   4.202  1.00 96.83           H  
ATOM    839  C   THR A  58     -17.979  -7.320   2.520  1.00 96.83           C  
ATOM    840  CB  THR A  58     -18.998  -5.179   3.275  1.00 96.83           C  
ATOM    841  HB  THR A  58     -19.757  -5.764   3.795  1.00 96.83           H  
ATOM    842  O   THR A  58     -18.703  -8.129   3.089  1.00 96.83           O  
ATOM    843  CG2 THR A  58     -18.834  -3.830   3.979  1.00 96.83           C  
ATOM    844 HG21 THR A  58     -18.441  -3.987   4.984  1.00 96.83           H  
ATOM    845 HG22 THR A  58     -19.811  -3.352   4.051  1.00 96.83           H  
ATOM    846 HG23 THR A  58     -18.160  -3.183   3.419  1.00 96.83           H  
ATOM    847  OG1 THR A  58     -19.406  -4.941   1.957  1.00 96.83           O  
ATOM    848  HG1 THR A  58     -20.069  -4.248   1.927  1.00 96.83           H  
ATOM    849  N   GLU A  59     -17.390  -7.591   1.352  1.00 96.06           N  
ATOM    850  H   GLU A  59     -16.792  -6.883   0.951  1.00 96.06           H  
ATOM    851  CA  GLU A  59     -17.696  -8.782   0.549  1.00 96.06           C  
ATOM    852  HA  GLU A  59     -18.479  -9.372   1.025  1.00 96.06           H  
ATOM    853  C   GLU A  59     -16.493  -9.708   0.380  1.00 96.06           C  
ATOM    854  CB  GLU A  59     -18.201  -8.352  -0.836  1.00 96.06           C  
ATOM    855  HB2 GLU A  59     -17.538  -7.587  -1.241  1.00 96.06           H  
ATOM    856  HB3 GLU A  59     -18.174  -9.218  -1.497  1.00 96.06           H  
ATOM    857  O   GLU A  59     -16.623 -10.933   0.462  1.00 96.06           O  
ATOM    858  CG  GLU A  59     -19.643  -7.830  -0.794  1.00 96.06           C  
ATOM    859  HG2 GLU A  59     -20.276  -8.611  -0.373  1.00 96.06           H  
ATOM    860  HG3 GLU A  59     -19.694  -6.969  -0.129  1.00 96.06           H  
ATOM    861  CD  GLU A  59     -20.183  -7.451  -2.183  1.00 96.06           C  
ATOM    862  OE1 GLU A  59     -21.388  -7.128  -2.256  1.00 96.06           O  
ATOM    863  OE2 GLU A  59     -19.406  -7.462  -3.168  1.00 96.06           O  
ATOM    864  N   THR A  60     -15.305  -9.146   0.145  1.00 97.33           N  
ATOM    865  H   THR A  60     -15.228  -8.139   0.156  1.00 97.33           H  
ATOM    866  CA  THR A  60     -14.128  -9.940  -0.224  1.00 97.33           C  
ATOM    867  HA  THR A  60     -14.379 -10.525  -1.109  1.00 97.33           H  
ATOM    868  C   THR A  60     -13.748 -10.891   0.905  1.00 97.33           C  
ATOM    869  CB  THR A  60     -12.937  -9.041  -0.573  1.00 97.33           C  
ATOM    870  HB  THR A  60     -12.649  -8.451   0.298  1.00 97.33           H  
ATOM    871  O   THR A  60     -13.514 -10.455   2.028  1.00 97.33           O  
ATOM    872  CG2 THR A  60     -11.730  -9.841  -1.055  1.00 97.33           C  
ATOM    873 HG21 THR A  60     -11.328 -10.440  -0.238  1.00 97.33           H  
ATOM    874 HG22 THR A  60     -10.960  -9.148  -1.396  1.00 97.33           H  
ATOM    875 HG23 THR A  60     -12.017 -10.488  -1.884  1.00 97.33           H  
ATOM    876  OG1 THR A  60     -13.271  -8.171  -1.626  1.00 97.33           O  
ATOM    877  HG1 THR A  60     -13.630  -7.385  -1.207  1.00 97.33           H  
ATOM    878  N   ASP A  61     -13.643 -12.193   0.617  1.00 95.48           N  
ATOM    879  H   ASP A  61     -13.916 -12.499  -0.306  1.00 95.48           H  
ATOM    880  CA  ASP A  61     -13.225 -13.215   1.595  1.00 95.48           C  
ATOM    881  HA  ASP A  61     -13.434 -14.189   1.153  1.00 95.48           H  
ATOM    882  C   ASP A  61     -14.040 -13.170   2.909  1.00 95.48           C  
ATOM    883  CB  ASP A  61     -11.695 -13.127   1.794  1.00 95.48           C  
ATOM    884  HB2 ASP A  61     -11.218 -13.073   0.815  1.00 95.48           H  
ATOM    885  HB3 ASP A  61     -11.454 -12.208   2.328  1.00 95.48           H  
ATOM    886  O   ASP A  61     -13.489 -13.322   3.998  1.00 95.48           O  
ATOM    887  CG  ASP A  61     -11.082 -14.317   2.544  1.00 95.48           C  
ATOM    888  OD1 ASP A  61     -11.572 -15.448   2.356  1.00 95.48           O  
ATOM    889  OD2 ASP A  61     -10.047 -14.113   3.232  1.00 95.48           O  
ATOM    890  N   GLY A  62     -15.346 -12.886   2.819  1.00 94.56           N  
ATOM    891  H   GLY A  62     -15.725 -12.665   1.909  1.00 94.56           H  
ATOM    892  CA  GLY A  62     -16.243 -12.760   3.975  1.00 94.56           C  
ATOM    893  HA2 GLY A  62     -15.941 -13.463   4.751  1.00 94.56           H  
ATOM    894  HA3 GLY A  62     -17.253 -13.021   3.657  1.00 94.56           H  
ATOM    895  C   GLY A  62     -16.310 -11.362   4.605  1.00 94.56           C  
ATOM    896  O   GLY A  62     -16.956 -11.205   5.636  1.00 94.56           O  
ATOM    897  N   GLY A  63     -15.667 -10.356   4.006  1.00 96.19           N  
ATOM    898  H   GLY A  63     -15.106 -10.558   3.192  1.00 96.19           H  
ATOM    899  CA  GLY A  63     -15.774  -8.959   4.430  1.00 96.19           C  
ATOM    900  HA2 GLY A  63     -15.420  -8.312   3.627  1.00 96.19           H  
ATOM    901  HA3 GLY A  63     -16.826  -8.736   4.610  1.00 96.19           H  
ATOM    902  C   GLY A  63     -15.009  -8.617   5.709  1.00 96.19           C  
ATOM    903  O   GLY A  63     -14.136  -9.360   6.157  1.00 96.19           O  
ATOM    904  N   GLY A  64     -15.315  -7.457   6.293  1.00 96.77           N  
ATOM    905  H   GLY A  64     -16.022  -6.880   5.860  1.00 96.77           H  
ATOM    906  CA  GLY A  64     -14.683  -6.970   7.525  1.00 96.77           C  
ATOM    907  HA2 GLY A  64     -14.616  -7.787   8.244  1.00 96.77           H  
ATOM    908  HA3 GLY A  64     -15.318  -6.192   7.949  1.00 96.77           H  
ATOM    909  C   GLY A  64     -13.282  -6.383   7.333  1.00 96.77           C  
ATOM    910  O   GLY A  64     -12.553  -6.186   8.304  1.00 96.77           O  
ATOM    911  N   TRP A  65     -12.888  -6.104   6.092  1.00 98.40           N  
ATOM    912  H   TRP A  65     -13.546  -6.233   5.337  1.00 98.40           H  
ATOM    913  CA  TRP A  65     -11.567  -5.576   5.771  1.00 98.40           C  
ATOM    914  HA  TRP A  65     -10.832  -5.979   6.469  1.00 98.40           H  
ATOM    915  C   TRP A  65     -11.534  -4.055   5.849  1.00 98.40           C  
ATOM    916  CB  TRP A  65     -11.188  -6.011   4.364  1.00 98.40           C  
ATOM    917  HB2 TRP A  65     -10.272  -5.497   4.074  1.00 98.40           H  
ATOM    918  HB3 TRP A  65     -11.992  -5.695   3.699  1.00 98.40           H  
ATOM    919  O   TRP A  65     -12.377  -3.384   5.259  1.00 98.40           O  
ATOM    920  CG  TRP A  65     -10.984  -7.469   4.161  1.00 98.40           C  
ATOM    921  CD1 TRP A  65     -11.900  -8.324   3.664  1.00 98.40           C  
ATOM    922  HD1 TRP A  65     -12.900  -8.060   3.353  1.00 98.40           H  
ATOM    923  CD2 TRP A  65      -9.798  -8.264   4.439  1.00 98.40           C  
ATOM    924  CE2 TRP A  65     -10.074  -9.621   4.102  1.00 98.40           C  
ATOM    925  CE3 TRP A  65      -8.515  -7.968   4.941  1.00 98.40           C  
ATOM    926  HE3 TRP A  65      -8.282  -6.948   5.206  1.00 98.40           H  
ATOM    927  NE1 TRP A  65     -11.370  -9.596   3.635  1.00 98.40           N  
ATOM    928  HE1 TRP A  65     -11.912 -10.385   3.312  1.00 98.40           H  
ATOM    929  CH2 TRP A  65      -7.858 -10.311   4.776  1.00 98.40           C  
ATOM    930  HH2 TRP A  65      -7.118 -11.084   4.923  1.00 98.40           H  
ATOM    931  CZ2 TRP A  65      -9.126 -10.638   4.265  1.00 98.40           C  
ATOM    932  HZ2 TRP A  65      -9.378 -11.660   4.021  1.00 98.40           H  
ATOM    933  CZ3 TRP A  65      -7.552  -8.978   5.106  1.00 98.40           C  
ATOM    934  HZ3 TRP A  65      -6.577  -8.734   5.503  1.00 98.40           H  
ATOM    935  N   THR A  66     -10.497  -3.512   6.477  1.00 98.47           N  
ATOM    936  H   THR A  66      -9.863  -4.122   6.972  1.00 98.47           H  
ATOM    937  CA  THR A  66     -10.161  -2.087   6.417  1.00 98.47           C  
ATOM    938  HA  THR A  66     -11.056  -1.502   6.206  1.00 98.47           H  
ATOM    939  C   THR A  66      -9.148  -1.865   5.301  1.00 98.47           C  
ATOM    940  CB  THR A  66      -9.588  -1.610   7.758  1.00 98.47           C  
ATOM    941  HB  THR A  66      -8.648  -2.125   7.959  1.00 98.47           H  
ATOM    942  O   THR A  66      -7.996  -2.293   5.419  1.00 98.47           O  
ATOM    943  CG2 THR A  66      -9.348  -0.103   7.770  1.00 98.47           C  
ATOM    944 HG21 THR A  66      -8.610   0.171   7.016  1.00 98.47           H  
ATOM    945 HG22 THR A  66      -8.979   0.209   8.746  1.00 98.47           H  
ATOM    946 HG23 THR A  66     -10.287   0.409   7.559  1.00 98.47           H  
ATOM    947  OG1 THR A  66     -10.481  -1.880   8.816  1.00 98.47           O  
ATOM    948  HG1 THR A  66     -10.048  -1.602   9.626  1.00 98.47           H  
ATOM    949  N   ILE A  67      -9.551  -1.200   4.217  1.00 98.82           N  
ATOM    950  H   ILE A  67     -10.492  -0.834   4.194  1.00 98.82           H  
ATOM    951  CA  ILE A  67      -8.634  -0.800   3.143  1.00 98.82           C  
ATOM    952  HA  ILE A  67      -7.963  -1.630   2.923  1.00 98.82           H  
ATOM    953  C   ILE A  67      -7.774   0.355   3.651  1.00 98.82           C  
ATOM    954  CB  ILE A  67      -9.394  -0.452   1.842  1.00 98.82           C  
ATOM    955  HB  ILE A  67     -10.106   0.346   2.054  1.00 98.82           H  
ATOM    956  O   ILE A  67      -8.299   1.363   4.123  1.00 98.82           O  
ATOM    957  CG1 ILE A  67     -10.158  -1.679   1.293  1.00 98.82           C  
ATOM    958 HG12 ILE A  67     -10.639  -2.226   2.104  1.00 98.82           H  
ATOM    959 HG13 ILE A  67      -9.442  -2.351   0.818  1.00 98.82           H  
ATOM    960  CG2 ILE A  67      -8.404   0.030   0.762  1.00 98.82           C  
ATOM    961 HG21 ILE A  67      -8.921   0.258  -0.170  1.00 98.82           H  
ATOM    962 HG22 ILE A  67      -7.888   0.936   1.078  1.00 98.82           H  
ATOM    963 HG23 ILE A  67      -7.659  -0.741   0.563  1.00 98.82           H  
ATOM    964  CD1 ILE A  67     -11.243  -1.346   0.263  1.00 98.82           C  
ATOM    965 HD11 ILE A  67     -11.498  -2.254  -0.284  1.00 98.82           H  
ATOM    966 HD12 ILE A  67     -10.908  -0.595  -0.452  1.00 98.82           H  
ATOM    967 HD13 ILE A  67     -12.136  -0.997   0.782  1.00 98.82           H  
ATOM    968  N   PHE A  68      -6.453   0.209   3.551  1.00 98.79           N  
ATOM    969  H   PHE A  68      -6.090  -0.642   3.145  1.00 98.79           H  
ATOM    970  CA  PHE A  68      -5.505   1.240   3.972  1.00 98.79           C  
ATOM    971  HA  PHE A  68      -6.075   2.059   4.410  1.00 98.79           H  
ATOM    972  C   PHE A  68      -4.695   1.844   2.827  1.00 98.79           C  
ATOM    973  CB  PHE A  68      -4.584   0.701   5.063  1.00 98.79           C  
ATOM    974  HB2 PHE A  68      -4.072   1.556   5.502  1.00 98.79           H  
ATOM    975  HB3 PHE A  68      -5.183   0.241   5.848  1.00 98.79           H  
ATOM    976  O   PHE A  68      -4.095   2.901   2.995  1.00 98.79           O  
ATOM    977  CG  PHE A  68      -3.530  -0.274   4.582  1.00 98.79           C  
ATOM    978  CD1 PHE A  68      -3.750  -1.655   4.704  1.00 98.79           C  
ATOM    979  HD1 PHE A  68      -4.681  -2.020   5.111  1.00 98.79           H  
ATOM    980  CD2 PHE A  68      -2.322   0.198   4.029  1.00 98.79           C  
ATOM    981  HD2 PHE A  68      -2.150   1.258   3.913  1.00 98.79           H  
ATOM    982  CE1 PHE A  68      -2.750  -2.557   4.311  1.00 98.79           C  
ATOM    983  HE1 PHE A  68      -2.923  -3.619   4.403  1.00 98.79           H  
ATOM    984  CE2 PHE A  68      -1.318  -0.705   3.647  1.00 98.79           C  
ATOM    985  HE2 PHE A  68      -0.385  -0.340   3.245  1.00 98.79           H  
ATOM    986  CZ  PHE A  68      -1.524  -2.083   3.815  1.00 98.79           C  
ATOM    987  HZ  PHE A  68      -0.739  -2.777   3.553  1.00 98.79           H  
ATOM    988  N   GLN A  69      -4.663   1.189   1.675  1.00 98.80           N  
ATOM    989  H   GLN A  69      -5.140   0.301   1.604  1.00 98.80           H  
ATOM    990  CA  GLN A  69      -4.063   1.712   0.459  1.00 98.80           C  
ATOM    991  HA  GLN A  69      -3.984   2.797   0.531  1.00 98.80           H  
ATOM    992  C   GLN A  69      -4.993   1.371  -0.696  1.00 98.80           C  
ATOM    993  CB  GLN A  69      -2.650   1.129   0.304  1.00 98.80           C  
ATOM    994  HB2 GLN A  69      -2.707   0.043   0.222  1.00 98.80           H  
ATOM    995  HB3 GLN A  69      -2.091   1.367   1.209  1.00 98.80           H  
ATOM    996  O   GLN A  69      -5.514   0.255  -0.753  1.00 98.80           O  
ATOM    997  CG  GLN A  69      -1.861   1.683  -0.888  1.00 98.80           C  
ATOM    998  HG2 GLN A  69      -0.800   1.609  -0.647  1.00 98.80           H  
ATOM    999  HG3 GLN A  69      -2.106   2.736  -1.028  1.00 98.80           H  
ATOM   1000  CD  GLN A  69      -2.082   0.953  -2.208  1.00 98.80           C  
ATOM   1001  NE2 GLN A  69      -1.271   1.237  -3.195  1.00 98.80           N  
ATOM   1002 HE21 GLN A  69      -0.460   1.818  -3.036  1.00 98.80           H  
ATOM   1003 HE22 GLN A  69      -1.441   0.753  -4.066  1.00 98.80           H  
ATOM   1004  OE1 GLN A  69      -2.964   0.130  -2.383  1.00 98.80           O  
ATOM   1005  N   ARG A  70      -5.223   2.335  -1.588  1.00 98.78           N  
ATOM   1006  H   ARG A  70      -4.838   3.252  -1.415  1.00 98.78           H  
ATOM   1007  CA  ARG A  70      -6.050   2.142  -2.779  1.00 98.78           C  
ATOM   1008  HA  ARG A  70      -5.990   1.096  -3.078  1.00 98.78           H  
ATOM   1009  C   ARG A  70      -5.558   2.997  -3.932  1.00 98.78           C  
ATOM   1010  CB  ARG A  70      -7.500   2.476  -2.422  1.00 98.78           C  
ATOM   1011  HB2 ARG A  70      -7.806   1.842  -1.589  1.00 98.78           H  
ATOM   1012  HB3 ARG A  70      -7.556   3.517  -2.105  1.00 98.78           H  
ATOM   1013  O   ARG A  70      -5.316   4.190  -3.746  1.00 98.78           O  
ATOM   1014  CG  ARG A  70      -8.465   2.266  -3.591  1.00 98.78           C  
ATOM   1015  HG2 ARG A  70      -8.346   1.261  -3.997  1.00 98.78           H  
ATOM   1016  HG3 ARG A  70      -8.265   3.000  -4.371  1.00 98.78           H  
ATOM   1017  CD  ARG A  70      -9.892   2.447  -3.079  1.00 98.78           C  
ATOM   1018  HD2 ARG A  70      -9.997   3.435  -2.630  1.00 98.78           H  
ATOM   1019  HD3 ARG A  70     -10.053   1.709  -2.293  1.00 98.78           H  
ATOM   1020  NE  ARG A  70     -10.869   2.303  -4.173  1.00 98.78           N  
ATOM   1021  HE  ARG A  70     -10.710   2.876  -4.988  1.00 98.78           H  
ATOM   1022  NH1 ARG A  70     -12.189   0.782  -3.135  1.00 98.78           N  
ATOM   1023 HH11 ARG A  70     -11.805   1.172  -2.286  1.00 98.78           H  
ATOM   1024 HH12 ARG A  70     -11.903  -0.181  -3.232  1.00 98.78           H  
ATOM   1025  NH2 ARG A  70     -12.611   1.264  -5.243  1.00 98.78           N  
ATOM   1026 HH21 ARG A  70     -12.437   1.791  -6.087  1.00 98.78           H  
ATOM   1027 HH22 ARG A  70     -13.405   0.646  -5.156  1.00 98.78           H  
ATOM   1028  CZ  ARG A  70     -11.881   1.463  -4.187  1.00 98.78           C  
ATOM   1029  N   ARG A  71      -5.472   2.400  -5.121  1.00 98.31           N  
ATOM   1030  H   ARG A  71      -5.627   1.402  -5.142  1.00 98.31           H  
ATOM   1031  CA  ARG A  71      -5.161   3.066  -6.392  1.00 98.31           C  
ATOM   1032  HA  ARG A  71      -5.267   4.146  -6.288  1.00 98.31           H  
ATOM   1033  C   ARG A  71      -6.142   2.590  -7.460  1.00 98.31           C  
ATOM   1034  CB  ARG A  71      -3.722   2.742  -6.819  1.00 98.31           C  
ATOM   1035  HB2 ARG A  71      -3.673   1.703  -7.144  1.00 98.31           H  
ATOM   1036  HB3 ARG A  71      -3.478   3.379  -7.669  1.00 98.31           H  
ATOM   1037  O   ARG A  71      -6.156   1.404  -7.779  1.00 98.31           O  
ATOM   1038  CG  ARG A  71      -2.635   2.955  -5.767  1.00 98.31           C  
ATOM   1039  HG2 ARG A  71      -2.890   2.404  -4.862  1.00 98.31           H  
ATOM   1040  HG3 ARG A  71      -1.695   2.551  -6.143  1.00 98.31           H  
ATOM   1041  CD  ARG A  71      -2.441   4.426  -5.416  1.00 98.31           C  
ATOM   1042  HD2 ARG A  71      -1.636   4.480  -4.682  1.00 98.31           H  
ATOM   1043  HD3 ARG A  71      -3.350   4.813  -4.956  1.00 98.31           H  
ATOM   1044  NE  ARG A  71      -2.105   5.273  -6.574  1.00 98.31           N  
ATOM   1045  HE  ARG A  71      -2.851   5.848  -6.939  1.00 98.31           H  
ATOM   1046  NH1 ARG A  71       0.111   4.650  -6.753  1.00 98.31           N  
ATOM   1047 HH11 ARG A  71      -0.028   3.904  -6.087  1.00 98.31           H  
ATOM   1048 HH12 ARG A  71       1.021   4.785  -7.171  1.00 98.31           H  
ATOM   1049  NH2 ARG A  71      -0.671   6.298  -8.006  1.00 98.31           N  
ATOM   1050 HH21 ARG A  71       0.271   6.376  -8.361  1.00 98.31           H  
ATOM   1051 HH22 ARG A  71      -1.387   6.981  -8.210  1.00 98.31           H  
ATOM   1052  CZ  ARG A  71      -0.901   5.398  -7.099  1.00 98.31           C  
ATOM   1053  N   ILE A  72      -6.970   3.484  -7.990  1.00 97.62           N  
ATOM   1054  H   ILE A  72      -6.921   4.435  -7.654  1.00 97.62           H  
ATOM   1055  CA  ILE A  72      -8.012   3.157  -8.978  1.00 97.62           C  
ATOM   1056  HA  ILE A  72      -7.813   2.170  -9.396  1.00 97.62           H  
ATOM   1057  C   ILE A  72      -8.047   4.104 -10.180  1.00 97.62           C  
ATOM   1058  CB  ILE A  72      -9.410   3.108  -8.324  1.00 97.62           C  
ATOM   1059  HB  ILE A  72     -10.126   2.929  -9.126  1.00 97.62           H  
ATOM   1060  O   ILE A  72      -8.564   3.715 -11.224  1.00 97.62           O  
ATOM   1061  CG1 ILE A  72      -9.807   4.429  -7.628  1.00 97.62           C  
ATOM   1062 HG12 ILE A  72      -9.597   5.266  -8.294  1.00 97.62           H  
ATOM   1063 HG13 ILE A  72      -9.223   4.563  -6.718  1.00 97.62           H  
ATOM   1064  CG2 ILE A  72      -9.520   1.918  -7.362  1.00 97.62           C  
ATOM   1065 HG21 ILE A  72      -9.278   1.007  -7.910  1.00 97.62           H  
ATOM   1066 HG22 ILE A  72     -10.542   1.817  -6.997  1.00 97.62           H  
ATOM   1067 HG23 ILE A  72      -8.828   2.028  -6.527  1.00 97.62           H  
ATOM   1068  CD1 ILE A  72     -11.297   4.496  -7.280  1.00 97.62           C  
ATOM   1069 HD11 ILE A  72     -11.895   4.163  -8.128  1.00 97.62           H  
ATOM   1070 HD12 ILE A  72     -11.517   3.879  -6.409  1.00 97.62           H  
ATOM   1071 HD13 ILE A  72     -11.569   5.529  -7.062  1.00 97.62           H  
ATOM   1072  N   ASN A  73      -7.544   5.335 -10.055  1.00 95.53           N  
ATOM   1073  H   ASN A  73      -7.218   5.637  -9.149  1.00 95.53           H  
ATOM   1074  CA  ASN A  73      -7.599   6.306 -11.153  1.00 95.53           C  
ATOM   1075  HA  ASN A  73      -7.696   5.764 -12.093  1.00 95.53           H  
ATOM   1076  C   ASN A  73      -6.332   7.151 -11.335  1.00 95.53           C  
ATOM   1077  CB  ASN A  73      -8.867   7.164 -10.989  1.00 95.53           C  
ATOM   1078  HB2 ASN A  73      -9.734   6.505 -11.027  1.00 95.53           H  
ATOM   1079  HB3 ASN A  73      -8.937   7.860 -11.825  1.00 95.53           H  
ATOM   1080  O   ASN A  73      -6.198   7.795 -12.373  1.00 95.53           O  
ATOM   1081  CG  ASN A  73      -8.910   7.972  -9.703  1.00 95.53           C  
ATOM   1082  ND2 ASN A  73     -10.083   8.158  -9.140  1.00 95.53           N  
ATOM   1083 HD21 ASN A  73     -10.906   7.709  -9.515  1.00 95.53           H  
ATOM   1084 HD22 ASN A  73     -10.089   8.588  -8.226  1.00 95.53           H  
ATOM   1085  OD1 ASN A  73      -7.921   8.478  -9.203  1.00 95.53           O  
ATOM   1086  N   GLY A  74      -5.398   7.148 -10.378  1.00 95.94           N  
ATOM   1087  H   GLY A  74      -5.569   6.656  -9.512  1.00 95.94           H  
ATOM   1088  CA  GLY A  74      -4.135   7.872 -10.504  1.00 95.94           C  
ATOM   1089  HA2 GLY A  74      -3.415   7.433  -9.814  1.00 95.94           H  
ATOM   1090  HA3 GLY A  74      -3.763   7.764 -11.523  1.00 95.94           H  
ATOM   1091  C   GLY A  74      -4.212   9.370 -10.223  1.00 95.94           C  
ATOM   1092  O   GLY A  74      -3.214  10.063 -10.413  1.00 95.94           O  
ATOM   1093  N   ASN A  75      -5.348   9.883  -9.739  1.00 97.37           N  
ATOM   1094  H   ASN A  75      -6.136   9.264  -9.615  1.00 97.37           H  
ATOM   1095  CA  ASN A  75      -5.533  11.316  -9.477  1.00 97.37           C  
ATOM   1096  HA  ASN A  75      -5.149  11.876 -10.329  1.00 97.37           H  
ATOM   1097  C   ASN A  75      -4.765  11.821  -8.245  1.00 97.37           C  
ATOM   1098  CB  ASN A  75      -7.036  11.606  -9.334  1.00 97.37           C  
ATOM   1099  HB2 ASN A  75      -7.470  10.943  -8.586  1.00 97.37           H  
ATOM   1100  HB3 ASN A  75      -7.169  12.632  -8.993  1.00 97.37           H  
ATOM   1101  O   ASN A  75      -4.646  13.028  -8.038  1.00 97.37           O  
ATOM   1102  CG  ASN A  75      -7.791  11.474 -10.644  1.00 97.37           C  
ATOM   1103  ND2 ASN A  75      -9.076  11.217 -10.592  1.00 97.37           N  
ATOM   1104 HD21 ASN A  75      -9.513  10.992  -9.710  1.00 97.37           H  
ATOM   1105 HD22 ASN A  75      -9.537  11.130 -11.486  1.00 97.37           H  
ATOM   1106  OD1 ASN A  75      -7.266  11.644 -11.728  1.00 97.37           O  
ATOM   1107  N   VAL A  76      -4.247  10.915  -7.413  1.00 98.22           N  
ATOM   1108  H   VAL A  76      -4.359   9.940  -7.650  1.00 98.22           H  
ATOM   1109  CA  VAL A  76      -3.472  11.251  -6.217  1.00 98.22           C  
ATOM   1110  HA  VAL A  76      -3.443  12.335  -6.103  1.00 98.22           H  
ATOM   1111  C   VAL A  76      -2.039  10.766  -6.396  1.00 98.22           C  
ATOM   1112  CB  VAL A  76      -4.139  10.690  -4.946  1.00 98.22           C  
ATOM   1113  HB  VAL A  76      -4.202   9.605  -5.020  1.00 98.22           H  
ATOM   1114  O   VAL A  76      -1.791   9.583  -6.625  1.00 98.22           O  
ATOM   1115  CG1 VAL A  76      -3.348  11.042  -3.681  1.00 98.22           C  
ATOM   1116 HG11 VAL A  76      -2.361  10.582  -3.711  1.00 98.22           H  
ATOM   1117 HG12 VAL A  76      -3.875  10.641  -2.815  1.00 98.22           H  
ATOM   1118 HG13 VAL A  76      -3.256  12.124  -3.576  1.00 98.22           H  
ATOM   1119  CG2 VAL A  76      -5.551  11.273  -4.785  1.00 98.22           C  
ATOM   1120 HG21 VAL A  76      -5.995  10.924  -3.852  1.00 98.22           H  
ATOM   1121 HG22 VAL A  76      -5.515  12.362  -4.777  1.00 98.22           H  
ATOM   1122 HG23 VAL A  76      -6.192  10.943  -5.602  1.00 98.22           H  
ATOM   1123  N   SER A  77      -1.081  11.689  -6.269  1.00 98.07           N  
ATOM   1124  H   SER A  77      -1.356  12.657  -6.171  1.00 98.07           H  
ATOM   1125  CA  SER A  77       0.342  11.342  -6.230  1.00 98.07           C  
ATOM   1126  HA  SER A  77       0.554  10.667  -7.059  1.00 98.07           H  
ATOM   1127  C   SER A  77       0.693  10.640  -4.920  1.00 98.07           C  
ATOM   1128  CB  SER A  77       1.236  12.573  -6.396  1.00 98.07           C  
ATOM   1129  HB2 SER A  77       1.039  13.046  -7.358  1.00 98.07           H  
ATOM   1130  HB3 SER A  77       1.035  13.284  -5.594  1.00 98.07           H  
ATOM   1131  O   SER A  77       0.358  11.140  -3.843  1.00 98.07           O  
ATOM   1132  OG  SER A  77       2.587  12.158  -6.333  1.00 98.07           O  
ATOM   1133  HG  SER A  77       3.158  12.927  -6.258  1.00 98.07           H  
ATOM   1134  N   PHE A  78       1.413   9.525  -5.040  1.00 98.63           N  
ATOM   1135  H   PHE A  78       1.620   9.201  -5.974  1.00 98.63           H  
ATOM   1136  CA  PHE A  78       2.001   8.761  -3.937  1.00 98.63           C  
ATOM   1137  HA  PHE A  78       1.522   9.051  -3.002  1.00 98.63           H  
ATOM   1138  C   PHE A  78       3.500   9.068  -3.751  1.00 98.63           C  
ATOM   1139  CB  PHE A  78       1.716   7.269  -4.160  1.00 98.63           C  
ATOM   1140  HB2 PHE A  78       2.476   6.687  -3.639  1.00 98.63           H  
ATOM   1141  HB3 PHE A  78       1.804   7.032  -5.220  1.00 98.63           H  
ATOM   1142  O   PHE A  78       4.136   8.538  -2.840  1.00 98.63           O  
ATOM   1143  CG  PHE A  78       0.358   6.815  -3.662  1.00 98.63           C  
ATOM   1144  CD1 PHE A  78       0.273   5.829  -2.665  1.00 98.63           C  
ATOM   1145  HD1 PHE A  78       1.172   5.406  -2.243  1.00 98.63           H  
ATOM   1146  CD2 PHE A  78      -0.824   7.388  -4.167  1.00 98.63           C  
ATOM   1147  HD2 PHE A  78      -0.778   8.138  -4.943  1.00 98.63           H  
ATOM   1148  CE1 PHE A  78      -0.980   5.404  -2.197  1.00 98.63           C  
ATOM   1149  HE1 PHE A  78      -1.034   4.634  -1.441  1.00 98.63           H  
ATOM   1150  CE2 PHE A  78      -2.076   6.999  -3.668  1.00 98.63           C  
ATOM   1151  HE2 PHE A  78      -2.979   7.447  -4.056  1.00 98.63           H  
ATOM   1152  CZ  PHE A  78      -2.154   5.993  -2.693  1.00 98.63           C  
ATOM   1153  HZ  PHE A  78      -3.121   5.653  -2.354  1.00 98.63           H  
ATOM   1154  N   TYR A  79       4.068   9.977  -4.547  1.00 98.57           N  
ATOM   1155  H   TYR A  79       3.514  10.405  -5.275  1.00 98.57           H  
ATOM   1156  CA  TYR A  79       5.383  10.555  -4.280  1.00 98.57           C  
ATOM   1157  HA  TYR A  79       6.027   9.784  -3.857  1.00 98.57           H  
ATOM   1158  C   TYR A  79       5.236  11.677  -3.242  1.00 98.57           C  
ATOM   1159  CB  TYR A  79       6.017  11.016  -5.596  1.00 98.57           C  
ATOM   1160  HB2 TYR A  79       5.439  11.843  -6.011  1.00 98.57           H  
ATOM   1161  HB3 TYR A  79       5.977  10.198  -6.315  1.00 98.57           H  
ATOM   1162  O   TYR A  79       5.005  12.837  -3.586  1.00 98.57           O  
ATOM   1163  CG  TYR A  79       7.465  11.425  -5.445  1.00 98.57           C  
ATOM   1164  CD1 TYR A  79       7.885  12.719  -5.809  1.00 98.57           C  
ATOM   1165  HD1 TYR A  79       7.167  13.438  -6.175  1.00 98.57           H  
ATOM   1166  CD2 TYR A  79       8.400  10.497  -4.950  1.00 98.57           C  
ATOM   1167  HD2 TYR A  79       8.095   9.499  -4.673  1.00 98.57           H  
ATOM   1168  CE1 TYR A  79       9.244  13.077  -5.701  1.00 98.57           C  
ATOM   1169  HE1 TYR A  79       9.568  14.068  -5.983  1.00 98.57           H  
ATOM   1170  CE2 TYR A  79       9.754  10.848  -4.855  1.00 98.57           C  
ATOM   1171  HE2 TYR A  79      10.480  10.127  -4.508  1.00 98.57           H  
ATOM   1172  OH  TYR A  79      11.496  12.465  -5.126  1.00 98.57           O  
ATOM   1173  HH  TYR A  79      11.660  13.365  -5.418  1.00 98.57           H  
ATOM   1174  CZ  TYR A  79      10.183  12.133  -5.233  1.00 98.57           C  
ATOM   1175  N   ARG A  80       5.240  11.291  -1.961  1.00 98.71           N  
ATOM   1176  H   ARG A  80       5.458  10.323  -1.772  1.00 98.71           H  
ATOM   1177  CA  ARG A  80       4.865  12.127  -0.807  1.00 98.71           C  
ATOM   1178  HA  ARG A  80       4.812  13.172  -1.111  1.00 98.71           H  
ATOM   1179  C   ARG A  80       5.911  12.062   0.304  1.00 98.71           C  
ATOM   1180  CB  ARG A  80       3.490  11.698  -0.266  1.00 98.71           C  
ATOM   1181  HB2 ARG A  80       3.269  12.260   0.641  1.00 98.71           H  
ATOM   1182  HB3 ARG A  80       3.525  10.644   0.008  1.00 98.71           H  
ATOM   1183  O   ARG A  80       6.687  11.108   0.370  1.00 98.71           O  
ATOM   1184  CG  ARG A  80       2.326  11.894  -1.242  1.00 98.71           C  
ATOM   1185  HG2 ARG A  80       2.520  11.369  -2.177  1.00 98.71           H  
ATOM   1186  HG3 ARG A  80       1.431  11.468  -0.789  1.00 98.71           H  
ATOM   1187  CD  ARG A  80       2.072  13.374  -1.521  1.00 98.71           C  
ATOM   1188  HD2 ARG A  80       2.016  13.885  -0.560  1.00 98.71           H  
ATOM   1189  HD3 ARG A  80       2.899  13.791  -2.095  1.00 98.71           H  
ATOM   1190  NE  ARG A  80       0.813  13.548  -2.256  1.00 98.71           N  
ATOM   1191  HE  ARG A  80       0.521  12.753  -2.807  1.00 98.71           H  
ATOM   1192  NH1 ARG A  80       0.281  15.654  -1.471  1.00 98.71           N  
ATOM   1193 HH11 ARG A  80      -0.345  16.444  -1.413  1.00 98.71           H  
ATOM   1194 HH12 ARG A  80       1.002  15.604  -0.766  1.00 98.71           H  
ATOM   1195  NH2 ARG A  80      -1.050  14.626  -2.939  1.00 98.71           N  
ATOM   1196 HH21 ARG A  80      -1.663  15.428  -2.900  1.00 98.71           H  
ATOM   1197 HH22 ARG A  80      -1.296  13.788  -3.445  1.00 98.71           H  
ATOM   1198  CZ  ARG A  80       0.034  14.610  -2.214  1.00 98.71           C  
ATOM   1199  N   SER A  81       5.915  13.092   1.146  1.00 98.84           N  
ATOM   1200  H   SER A  81       5.194  13.792   1.043  1.00 98.84           H  
ATOM   1201  CA  SER A  81       6.850  13.237   2.267  1.00 98.84           C  
ATOM   1202  HA  SER A  81       7.863  13.068   1.903  1.00 98.84           H  
ATOM   1203  C   SER A  81       6.580  12.230   3.386  1.00 98.84           C  
ATOM   1204  CB  SER A  81       6.782  14.663   2.827  1.00 98.84           C  
ATOM   1205  HB2 SER A  81       7.485  14.772   3.652  1.00 98.84           H  
ATOM   1206  HB3 SER A  81       7.053  15.374   2.047  1.00 98.84           H  
ATOM   1207  O   SER A  81       5.498  11.634   3.466  1.00 98.84           O  
ATOM   1208  OG  SER A  81       5.480  14.956   3.302  1.00 98.84           O  
ATOM   1209  HG  SER A  81       4.907  15.049   2.538  1.00 98.84           H  
ATOM   1210  N   TRP A  82       7.546  12.079   4.293  1.00 98.86           N  
ATOM   1211  H   TRP A  82       8.426  12.547   4.130  1.00 98.86           H  
ATOM   1212  CA  TRP A  82       7.411  11.256   5.495  1.00 98.86           C  
ATOM   1213  HA  TRP A  82       7.311  10.207   5.216  1.00 98.86           H  
ATOM   1214  C   TRP A  82       6.183  11.645   6.315  1.00 98.86           C  
ATOM   1215  CB  TRP A  82       8.659  11.414   6.368  1.00 98.86           C  
ATOM   1216  HB2 TRP A  82       9.533  11.092   5.800  1.00 98.86           H  
ATOM   1217  HB3 TRP A  82       8.802  12.466   6.616  1.00 98.86           H  
ATOM   1218  O   TRP A  82       5.408  10.784   6.731  1.00 98.86           O  
ATOM   1219  CG  TRP A  82       8.592  10.613   7.631  1.00 98.86           C  
ATOM   1220  CD1 TRP A  82       8.264  11.069   8.864  1.00 98.86           C  
ATOM   1221  HD1 TRP A  82       8.002  12.092   9.092  1.00 98.86           H  
ATOM   1222  CD2 TRP A  82       8.768   9.178   7.771  1.00 98.86           C  
ATOM   1223  CE2 TRP A  82       8.626   8.836   9.149  1.00 98.86           C  
ATOM   1224  CE3 TRP A  82       9.065   8.140   6.866  1.00 98.86           C  
ATOM   1225  HE3 TRP A  82       9.175   8.369   5.816  1.00 98.86           H  
ATOM   1226  NE1 TRP A  82       8.263  10.019   9.766  1.00 98.86           N  
ATOM   1227  HE1 TRP A  82       7.994  10.119  10.735  1.00 98.86           H  
ATOM   1228  CH2 TRP A  82       9.166   6.523   8.690  1.00 98.86           C  
ATOM   1229  HH2 TRP A  82       9.321   5.507   9.021  1.00 98.86           H  
ATOM   1230  CZ2 TRP A  82       8.863   7.535   9.614  1.00 98.86           C  
ATOM   1231  HZ2 TRP A  82       8.810   7.302  10.668  1.00 98.86           H  
ATOM   1232  CZ3 TRP A  82       9.241   6.824   7.321  1.00 98.86           C  
ATOM   1233  HZ3 TRP A  82       9.456   6.043   6.606  1.00 98.86           H  
ATOM   1234  N   GLU A  83       5.982  12.947   6.527  1.00 98.83           N  
ATOM   1235  H   GLU A  83       6.635  13.602   6.121  1.00 98.83           H  
ATOM   1236  CA  GLU A  83       4.889  13.449   7.360  1.00 98.83           C  
ATOM   1237  HA  GLU A  83       4.915  12.907   8.305  1.00 98.83           H  
ATOM   1238  C   GLU A  83       3.515  13.193   6.722  1.00 98.83           C  
ATOM   1239  CB  GLU A  83       5.115  14.942   7.646  1.00 98.83           C  
ATOM   1240  HB2 GLU A  83       6.138  15.090   7.994  1.00 98.83           H  
ATOM   1241  HB3 GLU A  83       4.995  15.503   6.719  1.00 98.83           H  
ATOM   1242  O   GLU A  83       2.557  12.851   7.418  1.00 98.83           O  
ATOM   1243  CG  GLU A  83       4.149  15.514   8.699  1.00 98.83           C  
ATOM   1244  HG2 GLU A  83       4.361  16.577   8.812  1.00 98.83           H  
ATOM   1245  HG3 GLU A  83       3.127  15.432   8.329  1.00 98.83           H  
ATOM   1246  CD  GLU A  83       4.247  14.847  10.087  1.00 98.83           C  
ATOM   1247  OE1 GLU A  83       3.301  15.020  10.894  1.00 98.83           O  
ATOM   1248  OE2 GLU A  83       5.256  14.186  10.399  1.00 98.83           O  
ATOM   1249  N   GLU A  84       3.416  13.289   5.393  1.00 98.88           N  
ATOM   1250  H   GLU A  84       4.236  13.548   4.864  1.00 98.88           H  
ATOM   1251  CA  GLU A  84       2.197  12.937   4.659  1.00 98.88           C  
ATOM   1252  HA  GLU A  84       1.342  13.445   5.106  1.00 98.88           H  
ATOM   1253  C   GLU A  84       1.916  11.433   4.735  1.00 98.88           C  
ATOM   1254  CB  GLU A  84       2.318  13.382   3.198  1.00 98.88           C  
ATOM   1255  HB2 GLU A  84       3.268  13.018   2.806  1.00 98.88           H  
ATOM   1256  HB3 GLU A  84       1.514  12.929   2.617  1.00 98.88           H  
ATOM   1257  O   GLU A  84       0.791  11.038   5.034  1.00 98.88           O  
ATOM   1258  CG  GLU A  84       2.232  14.905   3.024  1.00 98.88           C  
ATOM   1259  HG2 GLU A  84       1.218  15.230   3.259  1.00 98.88           H  
ATOM   1260  HG3 GLU A  84       2.908  15.403   3.719  1.00 98.88           H  
ATOM   1261  CD  GLU A  84       2.599  15.294   1.588  1.00 98.88           C  
ATOM   1262  OE1 GLU A  84       1.707  15.774   0.849  1.00 98.88           O  
ATOM   1263  OE2 GLU A  84       3.768  15.046   1.201  1.00 98.88           O  
ATOM   1264  N   TYR A  85       2.925  10.577   4.542  1.00 98.88           N  
ATOM   1265  H   TYR A  85       3.834  10.945   4.300  1.00 98.88           H  
ATOM   1266  CA  TYR A  85       2.765   9.125   4.689  1.00 98.88           C  
ATOM   1267  HA  TYR A  85       1.918   8.808   4.081  1.00 98.88           H  
ATOM   1268  C   TYR A  85       2.451   8.696   6.119  1.00 98.88           C  
ATOM   1269  CB  TYR A  85       4.021   8.399   4.198  1.00 98.88           C  
ATOM   1270  HB2 TYR A  85       4.185   7.505   4.801  1.00 98.88           H  
ATOM   1271  HB3 TYR A  85       4.899   9.032   4.324  1.00 98.88           H  
ATOM   1272  O   TYR A  85       1.733   7.718   6.322  1.00 98.88           O  
ATOM   1273  CG  TYR A  85       3.891   7.953   2.764  1.00 98.88           C  
ATOM   1274  CD1 TYR A  85       3.055   6.863   2.461  1.00 98.88           C  
ATOM   1275  HD1 TYR A  85       2.536   6.347   3.256  1.00 98.88           H  
ATOM   1276  CD2 TYR A  85       4.581   8.623   1.741  1.00 98.88           C  
ATOM   1277  HD2 TYR A  85       5.215   9.466   1.974  1.00 98.88           H  
ATOM   1278  CE1 TYR A  85       2.899   6.441   1.132  1.00 98.88           C  
ATOM   1279  HE1 TYR A  85       2.247   5.615   0.889  1.00 98.88           H  
ATOM   1280  CE2 TYR A  85       4.445   8.190   0.410  1.00 98.88           C  
ATOM   1281  HE2 TYR A  85       4.992   8.692  -0.374  1.00 98.88           H  
ATOM   1282  OH  TYR A  85       3.427   6.693  -1.171  1.00 98.88           O  
ATOM   1283  HH  TYR A  85       3.762   7.347  -1.790  1.00 98.88           H  
ATOM   1284  CZ  TYR A  85       3.597   7.102   0.107  1.00 98.88           C  
ATOM   1285  N   LYS A  86       2.955   9.420   7.119  1.00 98.85           N  
ATOM   1286  H   LYS A  86       3.614  10.147   6.881  1.00 98.85           H  
ATOM   1287  CA  LYS A  86       2.629   9.204   8.530  1.00 98.85           C  
ATOM   1288  HA  LYS A  86       2.815   8.161   8.790  1.00 98.85           H  
ATOM   1289  C   LYS A  86       1.152   9.465   8.812  1.00 98.85           C  
ATOM   1290  CB  LYS A  86       3.564  10.083   9.368  1.00 98.85           C  
ATOM   1291  HB2 LYS A  86       4.566   9.657   9.320  1.00 98.85           H  
ATOM   1292  HB3 LYS A  86       3.607  11.085   8.942  1.00 98.85           H  
ATOM   1293  O   LYS A  86       0.502   8.620   9.425  1.00 98.85           O  
ATOM   1294  CG  LYS A  86       3.125  10.214  10.830  1.00 98.85           C  
ATOM   1295  HG2 LYS A  86       2.916   9.230  11.251  1.00 98.85           H  
ATOM   1296  HG3 LYS A  86       2.222  10.821  10.890  1.00 98.85           H  
ATOM   1297  CD  LYS A  86       4.239  10.902  11.611  1.00 98.85           C  
ATOM   1298  HD2 LYS A  86       5.141  10.292  11.565  1.00 98.85           H  
ATOM   1299  HD3 LYS A  86       4.448  11.867  11.150  1.00 98.85           H  
ATOM   1300  CE  LYS A  86       3.844  11.115  13.068  1.00 98.85           C  
ATOM   1301  HE2 LYS A  86       3.646  10.149  13.532  1.00 98.85           H  
ATOM   1302  HE3 LYS A  86       2.941  11.725  13.102  1.00 98.85           H  
ATOM   1303  NZ  LYS A  86       4.956  11.794  13.761  1.00 98.85           N  
ATOM   1304  HZ1 LYS A  86       5.281  12.588  13.228  1.00 98.85           H  
ATOM   1305  HZ2 LYS A  86       4.722  12.039  14.713  1.00 98.85           H  
ATOM   1306  HZ3 LYS A  86       5.725  11.142  13.827  1.00 98.85           H  
ATOM   1307  N   ARG A  87       0.629  10.611   8.363  1.00 98.71           N  
ATOM   1308  H   ARG A  87       1.245  11.235   7.861  1.00 98.71           H  
ATOM   1309  CA  ARG A  87      -0.752  11.054   8.642  1.00 98.71           C  
ATOM   1310  HA  ARG A  87      -1.034  10.750   9.650  1.00 98.71           H  
ATOM   1311  C   ARG A  87      -1.803  10.433   7.724  1.00 98.71           C  
ATOM   1312  CB  ARG A  87      -0.828  12.581   8.540  1.00 98.71           C  
ATOM   1313  HB2 ARG A  87      -0.457  12.894   7.564  1.00 98.71           H  
ATOM   1314  HB3 ARG A  87      -1.871  12.886   8.622  1.00 98.71           H  
ATOM   1315  O   ARG A  87      -2.938  10.261   8.153  1.00 98.71           O  
ATOM   1316  CG  ARG A  87      -0.026  13.277   9.644  1.00 98.71           C  
ATOM   1317  HG2 ARG A  87      -0.399  12.966  10.620  1.00 98.71           H  
ATOM   1318  HG3 ARG A  87       1.028  13.012   9.564  1.00 98.71           H  
ATOM   1319  CD  ARG A  87      -0.178  14.792   9.500  1.00 98.71           C  
ATOM   1320  HD2 ARG A  87       0.091  15.073   8.482  1.00 98.71           H  
ATOM   1321  HD3 ARG A  87      -1.216  15.066   9.687  1.00 98.71           H  
ATOM   1322  NE  ARG A  87       0.708  15.487  10.442  1.00 98.71           N  
ATOM   1323  HE  ARG A  87       1.489  14.954  10.797  1.00 98.71           H  
ATOM   1324  NH1 ARG A  87       0.126  17.653   9.981  1.00 98.71           N  
ATOM   1325 HH11 ARG A  87      -0.563  17.298   9.333  1.00 98.71           H  
ATOM   1326 HH12 ARG A  87       0.312  18.642  10.074  1.00 98.71           H  
ATOM   1327  NH2 ARG A  87       1.801  17.206  11.396  1.00 98.71           N  
ATOM   1328 HH21 ARG A  87       2.012  18.189  11.495  1.00 98.71           H  
ATOM   1329 HH22 ARG A  87       2.506  16.508  11.589  1.00 98.71           H  
ATOM   1330  CZ  ARG A  87       0.859  16.781  10.611  1.00 98.71           C  
ATOM   1331  N   GLY A  88      -1.420  10.101   6.497  1.00 98.76           N  
ATOM   1332  H   GLY A  88      -0.487  10.365   6.214  1.00 98.76           H  
ATOM   1333  CA  GLY A  88      -2.327   9.691   5.432  1.00 98.76           C  
ATOM   1334  HA2 GLY A  88      -1.835   8.919   4.841  1.00 98.76           H  
ATOM   1335  HA3 GLY A  88      -3.245   9.272   5.844  1.00 98.76           H  
ATOM   1336  C   GLY A  88      -2.697  10.846   4.500  1.00 98.76           C  
ATOM   1337  O   GLY A  88      -2.556  12.024   4.835  1.00 98.76           O  
ATOM   1338  N   PHE A  89      -3.146  10.495   3.298  1.00 98.79           N  
ATOM   1339  H   PHE A  89      -3.287   9.512   3.115  1.00 98.79           H  
ATOM   1340  CA  PHE A  89      -3.509  11.435   2.240  1.00 98.79           C  
ATOM   1341  HA  PHE A  89      -4.013  12.290   2.691  1.00 98.79           H  
ATOM   1342  C   PHE A  89      -4.475  10.799   1.233  1.00 98.79           C  
ATOM   1343  CB  PHE A  89      -2.237  11.936   1.529  1.00 98.79           C  
ATOM   1344  HB2 PHE A  89      -2.518  12.634   0.740  1.00 98.79           H  
ATOM   1345  HB3 PHE A  89      -1.639  12.500   2.245  1.00 98.79           H  
ATOM   1346  O   PHE A  89      -4.598   9.576   1.151  1.00 98.79           O  
ATOM   1347  CG  PHE A  89      -1.367  10.845   0.927  1.00 98.79           C  
ATOM   1348  CD1 PHE A  89      -0.259  10.355   1.643  1.00 98.79           C  
ATOM   1349  HD1 PHE A  89      -0.030  10.754   2.620  1.00 98.79           H  
ATOM   1350  CD2 PHE A  89      -1.664  10.313  -0.342  1.00 98.79           C  
ATOM   1351  HD2 PHE A  89      -2.520  10.672  -0.893  1.00 98.79           H  
ATOM   1352  CE1 PHE A  89       0.545   9.340   1.096  1.00 98.79           C  
ATOM   1353  HE1 PHE A  89       1.396   8.969   1.648  1.00 98.79           H  
ATOM   1354  CE2 PHE A  89      -0.864   9.293  -0.886  1.00 98.79           C  
ATOM   1355  HE2 PHE A  89      -1.103   8.875  -1.853  1.00 98.79           H  
ATOM   1356  CZ  PHE A  89       0.241   8.806  -0.168  1.00 98.79           C  
ATOM   1357  HZ  PHE A  89       0.849   8.014  -0.581  1.00 98.79           H  
ATOM   1358  N   GLY A  90      -5.110  11.641   0.415  1.00 98.28           N  
ATOM   1359  H   GLY A  90      -5.026  12.631   0.599  1.00 98.28           H  
ATOM   1360  CA  GLY A  90      -6.089  11.227  -0.590  1.00 98.28           C  
ATOM   1361  HA2 GLY A  90      -6.041  11.895  -1.449  1.00 98.28           H  
ATOM   1362  HA3 GLY A  90      -5.857  10.220  -0.939  1.00 98.28           H  
ATOM   1363  C   GLY A  90      -7.520  11.238  -0.057  1.00 98.28           C  
ATOM   1364  O   GLY A  90      -7.820  11.913   0.925  1.00 98.28           O  
ATOM   1365  N   ASP A  91      -8.402  10.509  -0.734  1.00 98.09           N  
ATOM   1366  H   ASP A  91      -8.065   9.932  -1.492  1.00 98.09           H  
ATOM   1367  CA  ASP A  91      -9.818  10.372  -0.379  1.00 98.09           C  
ATOM   1368  HA  ASP A  91     -10.009  10.815   0.599  1.00 98.09           H  
ATOM   1369  C   ASP A  91     -10.160   8.887  -0.304  1.00 98.09           C  
ATOM   1370  CB  ASP A  91     -10.676  11.120  -1.414  1.00 98.09           C  
ATOM   1371  HB2 ASP A  91     -10.492  12.188  -1.305  1.00 98.09           H  
ATOM   1372  HB3 ASP A  91     -10.345  10.831  -2.411  1.00 98.09           H  
ATOM   1373  O   ASP A  91      -9.950   8.154  -1.271  1.00 98.09           O  
ATOM   1374  CG  ASP A  91     -12.192  10.875  -1.329  1.00 98.09           C  
ATOM   1375  OD1 ASP A  91     -12.690  10.233  -0.372  1.00 98.09           O  
ATOM   1376  OD2 ASP A  91     -12.867  11.280  -2.300  1.00 98.09           O  
ATOM   1377  N   VAL A  92     -10.711   8.443   0.828  1.00 97.95           N  
ATOM   1378  H   VAL A  92     -10.924   9.119   1.548  1.00 97.95           H  
ATOM   1379  CA  VAL A  92     -11.066   7.037   1.073  1.00 97.95           C  
ATOM   1380  HA  VAL A  92     -10.150   6.447   1.036  1.00 97.95           H  
ATOM   1381  C   VAL A  92     -12.005   6.455   0.010  1.00 97.95           C  
ATOM   1382  CB  VAL A  92     -11.660   6.844   2.478  1.00 97.95           C  
ATOM   1383  HB  VAL A  92     -11.941   5.797   2.592  1.00 97.95           H  
ATOM   1384  O   VAL A  92     -12.021   5.242  -0.196  1.00 97.95           O  
ATOM   1385  CG1 VAL A  92     -10.625   7.158   3.565  1.00 97.95           C  
ATOM   1386 HG11 VAL A  92     -10.344   8.211   3.536  1.00 97.95           H  
ATOM   1387 HG12 VAL A  92      -9.737   6.544   3.419  1.00 97.95           H  
ATOM   1388 HG13 VAL A  92     -11.046   6.939   4.546  1.00 97.95           H  
ATOM   1389  CG2 VAL A  92     -12.912   7.695   2.700  1.00 97.95           C  
ATOM   1390 HG21 VAL A  92     -13.327   7.470   3.682  1.00 97.95           H  
ATOM   1391 HG22 VAL A  92     -12.674   8.758   2.663  1.00 97.95           H  
ATOM   1392 HG23 VAL A  92     -13.670   7.467   1.950  1.00 97.95           H  
ATOM   1393  N   ARG A  93     -12.766   7.301  -0.700  1.00 97.31           N  
ATOM   1394  H   ARG A  93     -12.679   8.285  -0.488  1.00 97.31           H  
ATOM   1395  CA  ARG A  93     -13.644   6.908  -1.818  1.00 97.31           C  
ATOM   1396  HA  ARG A  93     -14.118   5.954  -1.585  1.00 97.31           H  
ATOM   1397  C   ARG A  93     -12.892   6.673  -3.134  1.00 97.31           C  
ATOM   1398  CB  ARG A  93     -14.741   7.972  -2.001  1.00 97.31           C  
ATOM   1399  HB2 ARG A  93     -14.275   8.939  -2.191  1.00 97.31           H  
ATOM   1400  HB3 ARG A  93     -15.353   7.715  -2.865  1.00 97.31           H  
ATOM   1401  O   ARG A  93     -13.458   6.072  -4.043  1.00 97.31           O  
ATOM   1402  CG  ARG A  93     -15.650   8.067  -0.768  1.00 97.31           C  
ATOM   1403  HG2 ARG A  93     -15.032   8.221   0.117  1.00 97.31           H  
ATOM   1404  HG3 ARG A  93     -16.198   7.131  -0.660  1.00 97.31           H  
ATOM   1405  CD  ARG A  93     -16.645   9.230  -0.866  1.00 97.31           C  
ATOM   1406  HD2 ARG A  93     -16.090  10.157  -1.011  1.00 97.31           H  
ATOM   1407  HD3 ARG A  93     -17.280   9.079  -1.739  1.00 97.31           H  
ATOM   1408  NE  ARG A  93     -17.488   9.337   0.347  1.00 97.31           N  
ATOM   1409  HE  ARG A  93     -18.451   9.043   0.262  1.00 97.31           H  
ATOM   1410  NH1 ARG A  93     -15.884  10.182   1.790  1.00 97.31           N  
ATOM   1411 HH11 ARG A  93     -15.191  10.222   1.056  1.00 97.31           H  
ATOM   1412 HH12 ARG A  93     -15.550  10.331   2.732  1.00 97.31           H  
ATOM   1413  NH2 ARG A  93     -17.917   9.738   2.556  1.00 97.31           N  
ATOM   1414 HH21 ARG A  93     -17.548  10.011   3.455  1.00 97.31           H  
ATOM   1415 HH22 ARG A  93     -18.861   9.389   2.473  1.00 97.31           H  
ATOM   1416  CZ  ARG A  93     -17.095   9.758   1.544  1.00 97.31           C  
ATOM   1417  N   ASN A  94     -11.646   7.132  -3.238  1.00 97.44           N  
ATOM   1418  H   ASN A  94     -11.227   7.518  -2.404  1.00 97.44           H  
ATOM   1419  CA  ASN A  94     -10.832   7.170  -4.453  1.00 97.44           C  
ATOM   1420  HA  ASN A  94     -11.295   6.542  -5.214  1.00 97.44           H  
ATOM   1421  C   ASN A  94      -9.426   6.581  -4.205  1.00 97.44           C  
ATOM   1422  CB  ASN A  94     -10.822   8.625  -4.972  1.00 97.44           C  
ATOM   1423  HB2 ASN A  94     -10.133   8.721  -5.811  1.00 97.44           H  
ATOM   1424  HB3 ASN A  94     -10.502   9.299  -4.178  1.00 97.44           H  
ATOM   1425  O   ASN A  94      -9.298   5.500  -3.634  1.00 97.44           O  
ATOM   1426  CG  ASN A  94     -12.170   9.056  -5.507  1.00 97.44           C  
ATOM   1427  ND2 ASN A  94     -12.819  10.034  -4.918  1.00 97.44           N  
ATOM   1428 HD21 ASN A  94     -13.721  10.275  -5.305  1.00 97.44           H  
ATOM   1429 HD22 ASN A  94     -12.541  10.432  -4.032  1.00 97.44           H  
ATOM   1430  OD1 ASN A  94     -12.638   8.530  -6.503  1.00 97.44           O  
ATOM   1431  N   ASP A  95      -8.375   7.259  -4.674  1.00 98.56           N  
ATOM   1432  H   ASP A  95      -8.541   8.135  -5.147  1.00 98.56           H  
ATOM   1433  CA  ASP A  95      -6.982   6.919  -4.404  1.00 98.56           C  
ATOM   1434  HA  ASP A  95      -6.884   5.834  -4.378  1.00 98.56           H  
ATOM   1435  C   ASP A  95      -6.577   7.497  -3.040  1.00 98.56           C  
ATOM   1436  CB  ASP A  95      -6.066   7.470  -5.513  1.00 98.56           C  
ATOM   1437  HB2 ASP A  95      -5.041   7.434  -5.142  1.00 98.56           H  
ATOM   1438  HB3 ASP A  95      -6.319   8.513  -5.705  1.00 98.56           H  
ATOM   1439  O   ASP A  95      -6.708   8.704  -2.809  1.00 98.56           O  
ATOM   1440  CG  ASP A  95      -6.100   6.704  -6.839  1.00 98.56           C  
ATOM   1441  OD1 ASP A  95      -7.149   6.138  -7.212  1.00 98.56           O  
ATOM   1442  OD2 ASP A  95      -5.039   6.640  -7.504  1.00 98.56           O  
ATOM   1443  N   PHE A  96      -6.071   6.657  -2.136  1.00 98.76           N  
ATOM   1444  H   PHE A  96      -5.949   5.685  -2.379  1.00 98.76           H  
ATOM   1445  CA  PHE A  96      -5.648   7.106  -0.808  1.00 98.76           C  
ATOM   1446  HA  PHE A  96      -5.168   8.079  -0.919  1.00 98.76           H  
ATOM   1447  C   PHE A  96      -4.635   6.180  -0.147  1.00 98.76           C  
ATOM   1448  CB  PHE A  96      -6.860   7.281   0.121  1.00 98.76           C  
ATOM   1449  HB2 PHE A  96      -7.640   7.821  -0.415  1.00 98.76           H  
ATOM   1450  HB3 PHE A  96      -6.570   7.914   0.959  1.00 98.76           H  
ATOM   1451  O   PHE A  96      -4.508   4.997  -0.480  1.00 98.76           O  
ATOM   1452  CG  PHE A  96      -7.437   5.996   0.679  1.00 98.76           C  
ATOM   1453  CD1 PHE A  96      -8.328   5.230  -0.093  1.00 98.76           C  
ATOM   1454  HD1 PHE A  96      -8.609   5.564  -1.080  1.00 98.76           H  
ATOM   1455  CD2 PHE A  96      -7.097   5.578   1.980  1.00 98.76           C  
ATOM   1456  HD2 PHE A  96      -6.425   6.171   2.582  1.00 98.76           H  
ATOM   1457  CE1 PHE A  96      -8.899   4.064   0.446  1.00 98.76           C  
ATOM   1458  HE1 PHE A  96      -9.620   3.503  -0.132  1.00 98.76           H  
ATOM   1459  CE2 PHE A  96      -7.652   4.400   2.509  1.00 98.76           C  
ATOM   1460  HE2 PHE A  96      -7.407   4.083   3.512  1.00 98.76           H  
ATOM   1461  CZ  PHE A  96      -8.560   3.650   1.744  1.00 98.76           C  
ATOM   1462  HZ  PHE A  96      -9.013   2.764   2.163  1.00 98.76           H  
ATOM   1463  N   TYR A  97      -3.958   6.741   0.847  1.00 98.87           N  
ATOM   1464  H   TYR A  97      -4.134   7.716   1.044  1.00 98.87           H  
ATOM   1465  CA  TYR A  97      -3.149   6.016   1.809  1.00 98.87           C  
ATOM   1466  HA  TYR A  97      -3.317   4.946   1.692  1.00 98.87           H  
ATOM   1467  C   TYR A  97      -3.579   6.432   3.217  1.00 98.87           C  
ATOM   1468  CB  TYR A  97      -1.674   6.310   1.536  1.00 98.87           C  
ATOM   1469  HB2 TYR A  97      -1.489   6.251   0.463  1.00 98.87           H  
ATOM   1470  HB3 TYR A  97      -1.438   7.326   1.852  1.00 98.87           H  
ATOM   1471  O   TYR A  97      -3.590   7.619   3.537  1.00 98.87           O  
ATOM   1472  CG  TYR A  97      -0.755   5.331   2.225  1.00 98.87           C  
ATOM   1473  CD1 TYR A  97      -0.196   5.648   3.475  1.00 98.87           C  
ATOM   1474  HD1 TYR A  97      -0.387   6.610   3.927  1.00 98.87           H  
ATOM   1475  CD2 TYR A  97      -0.489   4.087   1.624  1.00 98.87           C  
ATOM   1476  HD2 TYR A  97      -0.940   3.843   0.674  1.00 98.87           H  
ATOM   1477  CE1 TYR A  97       0.638   4.717   4.120  1.00 98.87           C  
ATOM   1478  HE1 TYR A  97       1.076   4.966   5.075  1.00 98.87           H  
ATOM   1479  CE2 TYR A  97       0.352   3.158   2.262  1.00 98.87           C  
ATOM   1480  HE2 TYR A  97       0.560   2.196   1.817  1.00 98.87           H  
ATOM   1481  OH  TYR A  97       1.753   2.583   4.108  1.00 98.87           O  
ATOM   1482  HH  TYR A  97       2.127   2.931   4.921  1.00 98.87           H  
ATOM   1483  CZ  TYR A  97       0.925   3.475   3.509  1.00 98.87           C  
ATOM   1484  N   LEU A  98      -3.950   5.469   4.062  1.00 98.76           N  
ATOM   1485  H   LEU A  98      -3.924   4.518   3.724  1.00 98.76           H  
ATOM   1486  CA  LEU A  98      -4.580   5.716   5.366  1.00 98.76           C  
ATOM   1487  HA  LEU A  98      -5.425   6.387   5.210  1.00 98.76           H  
ATOM   1488  C   LEU A  98      -3.643   6.389   6.372  1.00 98.76           C  
ATOM   1489  CB  LEU A  98      -5.088   4.370   5.906  1.00 98.76           C  
ATOM   1490  HB2 LEU A  98      -4.223   3.734   6.096  1.00 98.76           H  
ATOM   1491  HB3 LEU A  98      -5.694   3.920   5.120  1.00 98.76           H  
ATOM   1492  O   LEU A  98      -4.107   7.015   7.319  1.00 98.76           O  
ATOM   1493  CG  LEU A  98      -5.950   4.424   7.181  1.00 98.76           C  
ATOM   1494  HG  LEU A  98      -5.403   4.915   7.985  1.00 98.76           H  
ATOM   1495  CD1 LEU A  98      -7.262   5.168   6.935  1.00 98.76           C  
ATOM   1496 HD11 LEU A  98      -7.065   6.208   6.675  1.00 98.76           H  
ATOM   1497 HD12 LEU A  98      -7.864   5.170   7.843  1.00 98.76           H  
ATOM   1498 HD13 LEU A  98      -7.828   4.695   6.132  1.00 98.76           H  
ATOM   1499  CD2 LEU A  98      -6.276   3.002   7.643  1.00 98.76           C  
ATOM   1500 HD21 LEU A  98      -5.353   2.464   7.860  1.00 98.76           H  
ATOM   1501 HD22 LEU A  98      -6.832   2.474   6.868  1.00 98.76           H  
ATOM   1502 HD23 LEU A  98      -6.881   3.041   8.549  1.00 98.76           H  
ATOM   1503  N   GLY A  99      -2.334   6.270   6.166  1.00 98.80           N  
ATOM   1504  H   GLY A  99      -2.038   5.735   5.363  1.00 98.80           H  
ATOM   1505  CA  GLY A  99      -1.316   6.819   7.050  1.00 98.80           C  
ATOM   1506  HA2 GLY A  99      -1.740   7.582   7.702  1.00 98.80           H  
ATOM   1507  HA3 GLY A  99      -0.554   7.295   6.433  1.00 98.80           H  
ATOM   1508  C   GLY A  99      -0.688   5.750   7.933  1.00 98.80           C  
ATOM   1509  O   GLY A  99      -1.388   4.976   8.587  1.00 98.80           O  
ATOM   1510  N   ASN A 100       0.641   5.709   7.969  1.00 98.87           N  
ATOM   1511  H   ASN A 100       1.149   6.382   7.413  1.00 98.87           H  
ATOM   1512  CA  ASN A 100       1.394   4.689   8.695  1.00 98.87           C  
ATOM   1513  HA  ASN A 100       1.115   3.705   8.319  1.00 98.87           H  
ATOM   1514  C   ASN A 100       1.081   4.682  10.198  1.00 98.87           C  
ATOM   1515  CB  ASN A 100       2.893   4.898   8.442  1.00 98.87           C  
ATOM   1516  HB2 ASN A 100       3.182   5.919   8.689  1.00 98.87           H  
ATOM   1517  HB3 ASN A 100       3.428   4.215   9.101  1.00 98.87           H  
ATOM   1518  O   ASN A 100       0.995   3.610  10.788  1.00 98.87           O  
ATOM   1519  CG  ASN A 100       3.344   4.552   7.037  1.00 98.87           C  
ATOM   1520  ND2 ASN A 100       4.433   5.120   6.576  1.00 98.87           N  
ATOM   1521 HD21 ASN A 100       4.757   4.817   5.669  1.00 98.87           H  
ATOM   1522 HD22 ASN A 100       4.977   5.739   7.160  1.00 98.87           H  
ATOM   1523  OD1 ASN A 100       2.740   3.751   6.343  1.00 98.87           O  
ATOM   1524  N   GLU A 101       0.826   5.845  10.803  1.00 98.73           N  
ATOM   1525  H   GLU A 101       0.869   6.699  10.266  1.00 98.73           H  
ATOM   1526  CA  GLU A 101       0.450   5.934  12.220  1.00 98.73           C  
ATOM   1527  HA  GLU A 101       1.185   5.394  12.816  1.00 98.73           H  
ATOM   1528  C   GLU A 101      -0.928   5.301  12.483  1.00 98.73           C  
ATOM   1529  CB  GLU A 101       0.482   7.415  12.627  1.00 98.73           C  
ATOM   1530  HB2 GLU A 101      -0.240   7.960  12.020  1.00 98.73           H  
ATOM   1531  HB3 GLU A 101       1.471   7.821  12.410  1.00 98.73           H  
ATOM   1532  O   GLU A 101      -1.124   4.607  13.481  1.00 98.73           O  
ATOM   1533  CG  GLU A 101       0.157   7.690  14.100  1.00 98.73           C  
ATOM   1534  HG2 GLU A 101       0.195   8.768  14.257  1.00 98.73           H  
ATOM   1535  HG3 GLU A 101      -0.868   7.378  14.300  1.00 98.73           H  
ATOM   1536  CD  GLU A 101       1.097   7.023  15.111  1.00 98.73           C  
ATOM   1537  OE1 GLU A 101       0.643   6.933  16.277  1.00 98.73           O  
ATOM   1538  OE2 GLU A 101       2.235   6.653  14.752  1.00 98.73           O  
ATOM   1539  N   ASN A 102      -1.879   5.480  11.560  1.00 98.42           N  
ATOM   1540  H   ASN A 102      -1.643   5.994  10.724  1.00 98.42           H  
ATOM   1541  CA  ASN A 102      -3.206   4.868  11.653  1.00 98.42           C  
ATOM   1542  HA  ASN A 102      -3.606   5.040  12.652  1.00 98.42           H  
ATOM   1543  C   ASN A 102      -3.126   3.347  11.457  1.00 98.42           C  
ATOM   1544  CB  ASN A 102      -4.146   5.528  10.628  1.00 98.42           C  
ATOM   1545  HB2 ASN A 102      -5.094   4.991  10.613  1.00 98.42           H  
ATOM   1546  HB3 ASN A 102      -3.709   5.466   9.631  1.00 98.42           H  
ATOM   1547  O   ASN A 102      -3.731   2.593  12.220  1.00 98.42           O  
ATOM   1548  CG  ASN A 102      -4.453   6.979  10.955  1.00 98.42           C  
ATOM   1549  ND2 ASN A 102      -4.514   7.839   9.968  1.00 98.42           N  
ATOM   1550 HD21 ASN A 102      -4.686   8.809  10.187  1.00 98.42           H  
ATOM   1551 HD22 ASN A 102      -4.355   7.553   9.013  1.00 98.42           H  
ATOM   1552  OD1 ASN A 102      -4.645   7.351  12.101  1.00 98.42           O  
ATOM   1553  N   ILE A 103      -2.340   2.882  10.481  1.00 98.62           N  
ATOM   1554  H   ILE A 103      -1.867   3.549   9.888  1.00 98.62           H  
ATOM   1555  CA  ILE A 103      -2.166   1.445  10.219  1.00 98.62           C  
ATOM   1556  HA  ILE A 103      -3.154   0.992  10.145  1.00 98.62           H  
ATOM   1557  C   ILE A 103      -1.439   0.765  11.386  1.00 98.62           C  
ATOM   1558  CB  ILE A 103      -1.422   1.193   8.889  1.00 98.62           C  
ATOM   1559  HB  ILE A 103      -0.395   1.545   8.987  1.00 98.62           H  
ATOM   1560  O   ILE A 103      -1.846  -0.316  11.816  1.00 98.62           O  
ATOM   1561  CG1 ILE A 103      -2.089   1.891   7.684  1.00 98.62           C  
ATOM   1562 HG12 ILE A 103      -2.927   1.282   7.345  1.00 98.62           H  
ATOM   1563 HG13 ILE A 103      -2.503   2.860   7.965  1.00 98.62           H  
ATOM   1564  CG2 ILE A 103      -1.432  -0.323   8.613  1.00 98.62           C  
ATOM   1565 HG21 ILE A 103      -1.034  -0.538   7.622  1.00 98.62           H  
ATOM   1566 HG22 ILE A 103      -2.455  -0.699   8.647  1.00 98.62           H  
ATOM   1567 HG23 ILE A 103      -0.839  -0.861   9.353  1.00 98.62           H  
ATOM   1568  CD1 ILE A 103      -1.118   2.127   6.520  1.00 98.62           C  
ATOM   1569 HD11 ILE A 103      -0.729   1.181   6.142  1.00 98.62           H  
ATOM   1570 HD12 ILE A 103      -1.637   2.651   5.718  1.00 98.62           H  
ATOM   1571 HD13 ILE A 103      -0.283   2.746   6.850  1.00 98.62           H  
ATOM   1572  N   HIS A 104      -0.414   1.412  11.948  1.00 98.58           N  
ATOM   1573  H   HIS A 104      -0.093   2.275  11.532  1.00 98.58           H  
ATOM   1574  CA  HIS A 104       0.271   0.951  13.154  1.00 98.58           C  
ATOM   1575  HA  HIS A 104       0.729  -0.019  12.957  1.00 98.58           H  
ATOM   1576  C   HIS A 104      -0.721   0.766  14.312  1.00 98.58           C  
ATOM   1577  CB  HIS A 104       1.386   1.942  13.519  1.00 98.58           C  
ATOM   1578  HB2 HIS A 104       2.169   1.897  12.761  1.00 98.58           H  
ATOM   1579  HB3 HIS A 104       0.986   2.956  13.537  1.00 98.58           H  
ATOM   1580  O   HIS A 104      -0.835  -0.329  14.857  1.00 98.58           O  
ATOM   1581  CG  HIS A 104       1.992   1.642  14.862  1.00 98.58           C  
ATOM   1582  CD2 HIS A 104       1.998   2.451  15.966  1.00 98.58           C  
ATOM   1583  HD2 HIS A 104       1.615   3.460  16.013  1.00 98.58           H  
ATOM   1584  ND1 HIS A 104       2.533   0.438  15.234  1.00 98.58           N  
ATOM   1585  HD1 HIS A 104       2.628  -0.370  14.637  1.00 98.58           H  
ATOM   1586  CE1 HIS A 104       2.845   0.510  16.535  1.00 98.58           C  
ATOM   1587  HE1 HIS A 104       3.248  -0.307  17.115  1.00 98.58           H  
ATOM   1588  NE2 HIS A 104       2.548   1.723  17.029  1.00 98.58           N  
ATOM   1589  N   ARG A 105      -1.524   1.791  14.630  1.00 97.59           N  
ATOM   1590  H   ARG A 105      -1.400   2.663  14.136  1.00 97.59           H  
ATOM   1591  CA  ARG A 105      -2.526   1.715  15.713  1.00 97.59           C  
ATOM   1592  HA  ARG A 105      -2.014   1.509  16.653  1.00 97.59           H  
ATOM   1593  C   ARG A 105      -3.523   0.577  15.532  1.00 97.59           C  
ATOM   1594  CB  ARG A 105      -3.278   3.048  15.815  1.00 97.59           C  
ATOM   1595  HB2 ARG A 105      -3.578   3.377  14.820  1.00 97.59           H  
ATOM   1596  HB3 ARG A 105      -4.173   2.916  16.422  1.00 97.59           H  
ATOM   1597  O   ARG A 105      -3.862  -0.083  16.511  1.00 97.59           O  
ATOM   1598  CG  ARG A 105      -2.393   4.104  16.476  1.00 97.59           C  
ATOM   1599  HG2 ARG A 105      -1.431   4.157  15.966  1.00 97.59           H  
ATOM   1600  HG3 ARG A 105      -2.208   3.823  17.513  1.00 97.59           H  
ATOM   1601  CD  ARG A 105      -3.059   5.475  16.430  1.00 97.59           C  
ATOM   1602  HD2 ARG A 105      -3.330   5.700  15.398  1.00 97.59           H  
ATOM   1603  HD3 ARG A 105      -3.969   5.473  17.030  1.00 97.59           H  
ATOM   1604  NE  ARG A 105      -2.105   6.488  16.902  1.00 97.59           N  
ATOM   1605  HE  ARG A 105      -1.327   6.689  16.289  1.00 97.59           H  
ATOM   1606  NH1 ARG A 105      -2.734   6.654  19.103  1.00 97.59           N  
ATOM   1607 HH11 ARG A 105      -3.469   5.986  18.920  1.00 97.59           H  
ATOM   1608 HH12 ARG A 105      -2.605   7.071  20.014  1.00 97.59           H  
ATOM   1609  NH2 ARG A 105      -0.984   7.816  18.305  1.00 97.59           N  
ATOM   1610 HH21 ARG A 105      -0.732   8.145  19.226  1.00 97.59           H  
ATOM   1611 HH22 ARG A 105      -0.292   7.825  17.570  1.00 97.59           H  
ATOM   1612  CZ  ARG A 105      -1.959   6.984  18.107  1.00 97.59           C  
ATOM   1613  N   ILE A 106      -3.973   0.337  14.301  1.00 97.26           N  
ATOM   1614  H   ILE A 106      -3.670   0.946  13.554  1.00 97.26           H  
ATOM   1615  CA  ILE A 106      -4.886  -0.769  13.998  1.00 97.26           C  
ATOM   1616  HA  ILE A 106      -5.713  -0.741  14.707  1.00 97.26           H  
ATOM   1617  C   ILE A 106      -4.166  -2.107  14.217  1.00 97.26           C  
ATOM   1618  CB  ILE A 106      -5.479  -0.617  12.578  1.00 97.26           C  
ATOM   1619  HB  ILE A 106      -4.661  -0.523  11.864  1.00 97.26           H  
ATOM   1620  O   ILE A 106      -4.618  -2.919  15.023  1.00 97.26           O  
ATOM   1621  CG1 ILE A 106      -6.375   0.644  12.490  1.00 97.26           C  
ATOM   1622 HG12 ILE A 106      -7.310   0.462  13.019  1.00 97.26           H  
ATOM   1623 HG13 ILE A 106      -5.887   1.486  12.981  1.00 97.26           H  
ATOM   1624  CG2 ILE A 106      -6.314  -1.858  12.216  1.00 97.26           C  
ATOM   1625 HG21 ILE A 106      -6.776  -1.746  11.235  1.00 97.26           H  
ATOM   1626 HG22 ILE A 106      -5.683  -2.746  12.185  1.00 97.26           H  
ATOM   1627 HG23 ILE A 106      -7.098  -2.011  12.958  1.00 97.26           H  
ATOM   1628  CD1 ILE A 106      -6.689   1.075  11.051  1.00 97.26           C  
ATOM   1629 HD11 ILE A 106      -7.258   2.005  11.071  1.00 97.26           H  
ATOM   1630 HD12 ILE A 106      -5.762   1.242  10.502  1.00 97.26           H  
ATOM   1631 HD13 ILE A 106      -7.283   0.316  10.540  1.00 97.26           H  
ATOM   1632  N   THR A 107      -3.020  -2.310  13.561  1.00 97.56           N  
ATOM   1633  H   THR A 107      -2.666  -1.558  12.987  1.00 97.56           H  
ATOM   1634  CA  THR A 107      -2.290  -3.593  13.552  1.00 97.56           C  
ATOM   1635  HA  THR A 107      -3.021  -4.388  13.407  1.00 97.56           H  
ATOM   1636  C   THR A 107      -1.566  -3.929  14.857  1.00 97.56           C  
ATOM   1637  CB  THR A 107      -1.294  -3.690  12.386  1.00 97.56           C  
ATOM   1638  HB  THR A 107      -0.774  -4.645  12.453  1.00 97.56           H  
ATOM   1639  O   THR A 107      -1.162  -5.074  15.045  1.00 97.56           O  
ATOM   1640  CG2 THR A 107      -1.978  -3.628  11.022  1.00 97.56           C  
ATOM   1641 HG21 THR A 107      -2.492  -2.676  10.894  1.00 97.56           H  
ATOM   1642 HG22 THR A 107      -1.229  -3.739  10.238  1.00 97.56           H  
ATOM   1643 HG23 THR A 107      -2.696  -4.444  10.940  1.00 97.56           H  
ATOM   1644  OG1 THR A 107      -0.337  -2.658  12.428  1.00 97.56           O  
ATOM   1645  HG1 THR A 107      -0.795  -1.829  12.269  1.00 97.56           H  
ATOM   1646  N   SER A 108      -1.409  -2.977  15.780  1.00 95.86           N  
ATOM   1647  H   SER A 108      -1.578  -2.020  15.506  1.00 95.86           H  
ATOM   1648  CA  SER A 108      -0.864  -3.226  17.122  1.00 95.86           C  
ATOM   1649  HA  SER A 108      -0.097  -3.997  17.052  1.00 95.86           H  
ATOM   1650  C   SER A 108      -1.892  -3.747  18.127  1.00 95.86           C  
ATOM   1651  CB  SER A 108      -0.211  -1.958  17.672  1.00 95.86           C  
ATOM   1652  HB2 SER A 108      -0.890  -1.110  17.577  1.00 95.86           H  
ATOM   1653  HB3 SER A 108       0.037  -2.101  18.724  1.00 95.86           H  
ATOM   1654  O   SER A 108      -1.505  -4.231  19.188  1.00 95.86           O  
ATOM   1655  OG  SER A 108       0.977  -1.710  16.959  1.00 95.86           O  
ATOM   1656  HG  SER A 108       1.417  -2.548  16.798  1.00 95.86           H  
ATOM   1657  N   ASN A 109      -3.191  -3.679  17.821  1.00 90.87           N  
ATOM   1658  H   ASN A 109      -3.452  -3.294  16.925  1.00 90.87           H  
ATOM   1659  CA  ASN A 109      -4.255  -4.111  18.731  1.00 90.87           C  
ATOM   1660  HA  ASN A 109      -3.858  -4.094  19.746  1.00 90.87           H  
ATOM   1661  C   ASN A 109      -4.694  -5.570  18.481  1.00 90.87           C  
ATOM   1662  CB  ASN A 109      -5.398  -3.086  18.689  1.00 90.87           C  
ATOM   1663  HB2 ASN A 109      -4.994  -2.083  18.829  1.00 90.87           H  
ATOM   1664  HB3 ASN A 109      -5.883  -3.125  17.714  1.00 90.87           H  
ATOM   1665  O   ASN A 109      -5.881  -5.855  18.268  1.00 90.87           O  
ATOM   1666  CG  ASN A 109      -6.428  -3.333  19.779  1.00 90.87           C  
ATOM   1667  ND2 ASN A 109      -7.610  -2.781  19.641  1.00 90.87           N  
ATOM   1668 HD21 ASN A 109      -8.246  -2.880  20.419  1.00 90.87           H  
ATOM   1669 HD22 ASN A 109      -7.794  -2.157  18.869  1.00 90.87           H  
ATOM   1670  OD1 ASN A 109      -6.207  -4.026  20.758  1.00 90.87           O  
ATOM   1671  N   GLY A 110      -3.727  -6.491  18.474  1.00 93.98           N  
ATOM   1672  H   GLY A 110      -2.776  -6.166  18.579  1.00 93.98           H  
ATOM   1673  CA  GLY A 110      -3.923  -7.928  18.254  1.00 93.98           C  
ATOM   1674  HA2 GLY A 110      -3.494  -8.480  19.090  1.00 93.98           H  
ATOM   1675  HA3 GLY A 110      -4.987  -8.162  18.209  1.00 93.98           H  
ATOM   1676  C   GLY A 110      -3.266  -8.438  16.971  1.00 93.98           C  
ATOM   1677  O   GLY A 110      -2.385  -7.790  16.415  1.00 93.98           O  
ATOM   1678  N   THR A 111      -3.701  -9.608  16.509  1.00 97.04           N  
ATOM   1679  H   THR A 111      -4.408 -10.118  17.018  1.00 97.04           H  
ATOM   1680  CA  THR A 111      -3.206 -10.218  15.269  1.00 97.04           C  
ATOM   1681  HA  THR A 111      -2.189  -9.872  15.086  1.00 97.04           H  
ATOM   1682  C   THR A 111      -4.082  -9.792  14.100  1.00 97.04           C  
ATOM   1683  CB  THR A 111      -3.155 -11.746  15.382  1.00 97.04           C  
ATOM   1684  HB  THR A 111      -4.169 -12.139  15.451  1.00 97.04           H  
ATOM   1685  O   THR A 111      -5.309  -9.806  14.194  1.00 97.04           O  
ATOM   1686  CG2 THR A 111      -2.419 -12.399  14.211  1.00 97.04           C  
ATOM   1687 HG21 THR A 111      -2.910 -12.157  13.269  1.00 97.04           H  
ATOM   1688 HG22 THR A 111      -1.386 -12.054  14.178  1.00 97.04           H  
ATOM   1689 HG23 THR A 111      -2.435 -13.483  14.330  1.00 97.04           H  
ATOM   1690  OG1 THR A 111      -2.449 -12.104  16.549  1.00 97.04           O  
ATOM   1691  HG1 THR A 111      -2.595 -13.043  16.685  1.00 97.04           H  
ATOM   1692  N   TYR A 112      -3.450  -9.399  12.999  1.00 98.43           N  
ATOM   1693  H   TYR A 112      -2.440  -9.422  12.975  1.00 98.43           H  
ATOM   1694  CA  TYR A 112      -4.126  -9.010  11.770  1.00 98.43           C  
ATOM   1695  HA  TYR A 112      -5.192  -9.223  11.850  1.00 98.43           H  
ATOM   1696  C   TYR A 112      -3.593  -9.825  10.606  1.00 98.43           C  
ATOM   1697  CB  TYR A 112      -3.952  -7.508  11.512  1.00 98.43           C  
ATOM   1698  HB2 TYR A 112      -2.913  -7.225  11.685  1.00 98.43           H  
ATOM   1699  HB3 TYR A 112      -4.171  -7.304  10.464  1.00 98.43           H  
ATOM   1700  O   TYR A 112      -2.409 -10.146  10.560  1.00 98.43           O  
ATOM   1701  CG  TYR A 112      -4.859  -6.648  12.366  1.00 98.43           C  
ATOM   1702  CD1 TYR A 112      -6.010  -6.065  11.801  1.00 98.43           C  
ATOM   1703  HD1 TYR A 112      -6.229  -6.217  10.755  1.00 98.43           H  
ATOM   1704  CD2 TYR A 112      -4.568  -6.456  13.729  1.00 98.43           C  
ATOM   1705  HD2 TYR A 112      -3.678  -6.887  14.162  1.00 98.43           H  
ATOM   1706  CE1 TYR A 112      -6.877  -5.296  12.598  1.00 98.43           C  
ATOM   1707  HE1 TYR A 112      -7.758  -4.837  12.174  1.00 98.43           H  
ATOM   1708  CE2 TYR A 112      -5.430  -5.688  14.528  1.00 98.43           C  
ATOM   1709  HE2 TYR A 112      -5.189  -5.524  15.568  1.00 98.43           H  
ATOM   1710  OH  TYR A 112      -7.367  -4.301  14.725  1.00 98.43           O  
ATOM   1711  HH  TYR A 112      -6.880  -4.047  15.512  1.00 98.43           H  
ATOM   1712  CZ  TYR A 112      -6.579  -5.098  13.961  1.00 98.43           C  
ATOM   1713  N   GLU A 113      -4.459 -10.097   9.642  1.00 98.44           N  
ATOM   1714  H   GLU A 113      -5.415  -9.794   9.766  1.00 98.44           H  
ATOM   1715  CA  GLU A 113      -4.087 -10.589   8.322  1.00 98.44           C  
ATOM   1716  HA  GLU A 113      -3.074 -10.989   8.365  1.00 98.44           H  
ATOM   1717  C   GLU A 113      -4.073  -9.435   7.313  1.00 98.44           C  
ATOM   1718  CB  GLU A 113      -4.996 -11.752   7.894  1.00 98.44           C  
ATOM   1719  HB2 GLU A 113      -4.822 -12.593   8.566  1.00 98.44           H  
ATOM   1720  HB3 GLU A 113      -4.713 -12.060   6.888  1.00 98.44           H  
ATOM   1721  O   GLU A 113      -4.795  -8.444   7.462  1.00 98.44           O  
ATOM   1722  CG  GLU A 113      -6.493 -11.410   7.902  1.00 98.44           C  
ATOM   1723  HG2 GLU A 113      -6.665 -10.558   7.245  1.00 98.44           H  
ATOM   1724  HG3 GLU A 113      -6.790 -11.117   8.909  1.00 98.44           H  
ATOM   1725  CD  GLU A 113      -7.390 -12.576   7.470  1.00 98.44           C  
ATOM   1726  OE1 GLU A 113      -8.619 -12.486   7.675  1.00 98.44           O  
ATOM   1727  OE2 GLU A 113      -6.915 -13.561   6.864  1.00 98.44           O  
ATOM   1728  N   LEU A 114      -3.243  -9.574   6.279  1.00 98.81           N  
ATOM   1729  H   LEU A 114      -2.730 -10.442   6.213  1.00 98.81           H  
ATOM   1730  CA  LEU A 114      -3.147  -8.650   5.149  1.00 98.81           C  
ATOM   1731  HA  LEU A 114      -3.765  -7.773   5.342  1.00 98.81           H  
ATOM   1732  C   LEU A 114      -3.670  -9.334   3.893  1.00 98.81           C  
ATOM   1733  CB  LEU A 114      -1.687  -8.184   4.977  1.00 98.81           C  
ATOM   1734  HB2 LEU A 114      -1.434  -7.534   5.815  1.00 98.81           H  
ATOM   1735  HB3 LEU A 114      -1.043  -9.062   5.029  1.00 98.81           H  
ATOM   1736  O   LEU A 114      -3.299 -10.468   3.593  1.00 98.81           O  
ATOM   1737  CG  LEU A 114      -1.346  -7.425   3.682  1.00 98.81           C  
ATOM   1738  HG  LEU A 114      -1.660  -8.002   2.813  1.00 98.81           H  
ATOM   1739  CD1 LEU A 114      -2.004  -6.052   3.642  1.00 98.81           C  
ATOM   1740 HD11 LEU A 114      -3.088  -6.154   3.679  1.00 98.81           H  
ATOM   1741 HD12 LEU A 114      -1.741  -5.549   2.711  1.00 98.81           H  
ATOM   1742 HD13 LEU A 114      -1.661  -5.461   4.492  1.00 98.81           H  
ATOM   1743  CD2 LEU A 114       0.163  -7.208   3.581  1.00 98.81           C  
ATOM   1744 HD21 LEU A 114       0.519  -6.604   4.416  1.00 98.81           H  
ATOM   1745 HD22 LEU A 114       0.403  -6.704   2.645  1.00 98.81           H  
ATOM   1746 HD23 LEU A 114       0.678  -8.168   3.598  1.00 98.81           H  
ATOM   1747  N   ARG A 115      -4.454  -8.601   3.109  1.00 98.79           N  
ATOM   1748  H   ARG A 115      -4.755  -7.700   3.450  1.00 98.79           H  
ATOM   1749  CA  ARG A 115      -4.796  -8.954   1.736  1.00 98.79           C  
ATOM   1750  HA  ARG A 115      -4.215  -9.826   1.436  1.00 98.79           H  
ATOM   1751  C   ARG A 115      -4.417  -7.812   0.804  1.00 98.79           C  
ATOM   1752  CB  ARG A 115      -6.278  -9.330   1.670  1.00 98.79           C  
ATOM   1753  HB2 ARG A 115      -6.886  -8.483   1.989  1.00 98.79           H  
ATOM   1754  HB3 ARG A 115      -6.458 -10.163   2.349  1.00 98.79           H  
ATOM   1755  O   ARG A 115      -4.750  -6.655   1.049  1.00 98.79           O  
ATOM   1756  CG  ARG A 115      -6.685  -9.750   0.257  1.00 98.79           C  
ATOM   1757  HG2 ARG A 115      -6.064 -10.584  -0.070  1.00 98.79           H  
ATOM   1758  HG3 ARG A 115      -6.547  -8.914  -0.429  1.00 98.79           H  
ATOM   1759  CD  ARG A 115      -8.154 -10.166   0.224  1.00 98.79           C  
ATOM   1760  HD2 ARG A 115      -8.768  -9.339   0.582  1.00 98.79           H  
ATOM   1761  HD3 ARG A 115      -8.316 -11.017   0.885  1.00 98.79           H  
ATOM   1762  NE  ARG A 115      -8.533 -10.474  -1.160  1.00 98.79           N  
ATOM   1763  HE  ARG A 115      -8.600  -9.682  -1.784  1.00 98.79           H  
ATOM   1764  NH1 ARG A 115      -8.453 -12.768  -1.080  1.00 98.79           N  
ATOM   1765 HH11 ARG A 115      -8.380 -12.723  -0.073  1.00 98.79           H  
ATOM   1766 HH12 ARG A 115      -8.498 -13.650  -1.569  1.00 98.79           H  
ATOM   1767  NH2 ARG A 115      -8.829 -11.722  -3.012  1.00 98.79           N  
ATOM   1768 HH21 ARG A 115      -8.738 -12.595  -3.511  1.00 98.79           H  
ATOM   1769 HH22 ARG A 115      -8.726 -10.850  -3.511  1.00 98.79           H  
ATOM   1770  CZ  ARG A 115      -8.609 -11.653  -1.738  1.00 98.79           C  
ATOM   1771  N   VAL A 116      -3.735  -8.163  -0.273  1.00 98.90           N  
ATOM   1772  H   VAL A 116      -3.485  -9.136  -0.371  1.00 98.90           H  
ATOM   1773  CA  VAL A 116      -3.434  -7.297  -1.406  1.00 98.90           C  
ATOM   1774  HA  VAL A 116      -3.722  -6.270  -1.180  1.00 98.90           H  
ATOM   1775  C   VAL A 116      -4.251  -7.805  -2.582  1.00 98.90           C  
ATOM   1776  CB  VAL A 116      -1.932  -7.321  -1.728  1.00 98.90           C  
ATOM   1777  HB  VAL A 116      -1.648  -8.331  -2.022  1.00 98.90           H  
ATOM   1778  O   VAL A 116      -4.119  -8.973  -2.938  1.00 98.90           O  
ATOM   1779  CG1 VAL A 116      -1.602  -6.379  -2.885  1.00 98.90           C  
ATOM   1780 HG11 VAL A 116      -1.817  -5.348  -2.604  1.00 98.90           H  
ATOM   1781 HG12 VAL A 116      -0.549  -6.492  -3.141  1.00 98.90           H  
ATOM   1782 HG13 VAL A 116      -2.189  -6.634  -3.767  1.00 98.90           H  
ATOM   1783  CG2 VAL A 116      -1.080  -6.923  -0.513  1.00 98.90           C  
ATOM   1784 HG21 VAL A 116      -0.032  -6.854  -0.803  1.00 98.90           H  
ATOM   1785 HG22 VAL A 116      -1.414  -5.962  -0.122  1.00 98.90           H  
ATOM   1786 HG23 VAL A 116      -1.169  -7.678   0.268  1.00 98.90           H  
ATOM   1787  N   ASP A 117      -5.078  -6.953  -3.174  1.00 98.81           N  
ATOM   1788  H   ASP A 117      -5.089  -5.999  -2.842  1.00 98.81           H  
ATOM   1789  CA  ASP A 117      -5.789  -7.224  -4.424  1.00 98.81           C  
ATOM   1790  HA  ASP A 117      -5.619  -8.253  -4.740  1.00 98.81           H  
ATOM   1791  C   ASP A 117      -5.257  -6.295  -5.512  1.00 98.81           C  
ATOM   1792  CB  ASP A 117      -7.302  -7.025  -4.257  1.00 98.81           C  
ATOM   1793  HB2 ASP A 117      -7.494  -6.053  -3.802  1.00 98.81           H  
ATOM   1794  HB3 ASP A 117      -7.766  -7.026  -5.243  1.00 98.81           H  
ATOM   1795  O   ASP A 117      -5.028  -5.111  -5.261  1.00 98.81           O  
ATOM   1796  CG  ASP A 117      -7.961  -8.124  -3.426  1.00 98.81           C  
ATOM   1797  OD1 ASP A 117      -8.076  -9.277  -3.891  1.00 98.81           O  
ATOM   1798  OD2 ASP A 117      -8.446  -7.845  -2.311  1.00 98.81           O  
ATOM   1799  N   PHE A 118      -5.078  -6.808  -6.725  1.00 98.61           N  
ATOM   1800  H   PHE A 118      -5.247  -7.792  -6.882  1.00 98.61           H  
ATOM   1801  CA  PHE A 118      -4.747  -5.973  -7.873  1.00 98.61           C  
ATOM   1802  HA  PHE A 118      -5.260  -5.022  -7.730  1.00 98.61           H  
ATOM   1803  C   PHE A 118      -5.262  -6.546  -9.191  1.00 98.61           C  
ATOM   1804  CB  PHE A 118      -3.237  -5.696  -7.922  1.00 98.61           C  
ATOM   1805  HB2 PHE A 118      -3.037  -4.997  -8.734  1.00 98.61           H  
ATOM   1806  HB3 PHE A 118      -2.945  -5.203  -6.995  1.00 98.61           H  
ATOM   1807  O   PHE A 118      -5.504  -7.746  -9.321  1.00 98.61           O  
ATOM   1808  CG  PHE A 118      -2.354  -6.909  -8.114  1.00 98.61           C  
ATOM   1809  CD1 PHE A 118      -1.891  -7.619  -6.993  1.00 98.61           C  
ATOM   1810  HD1 PHE A 118      -2.189  -7.315  -6.001  1.00 98.61           H  
ATOM   1811  CD2 PHE A 118      -1.961  -7.300  -9.407  1.00 98.61           C  
ATOM   1812  HD2 PHE A 118      -2.314  -6.755 -10.270  1.00 98.61           H  
ATOM   1813  CE1 PHE A 118      -1.026  -8.711  -7.160  1.00 98.61           C  
ATOM   1814  HE1 PHE A 118      -0.648  -9.228  -6.290  1.00 98.61           H  
ATOM   1815  CE2 PHE A 118      -1.100  -8.397  -9.575  1.00 98.61           C  
ATOM   1816  HE2 PHE A 118      -0.796  -8.692 -10.569  1.00 98.61           H  
ATOM   1817  CZ  PHE A 118      -0.632  -9.103  -8.453  1.00 98.61           C  
ATOM   1818  HZ  PHE A 118       0.038  -9.939  -8.591  1.00 98.61           H  
ATOM   1819  N   GLU A 119      -5.425  -5.672 -10.182  1.00 98.39           N  
ATOM   1820  H   GLU A 119      -5.212  -4.703  -9.994  1.00 98.39           H  
ATOM   1821  CA  GLU A 119      -5.830  -6.047 -11.537  1.00 98.39           C  
ATOM   1822  HA  GLU A 119      -6.046  -7.115 -11.554  1.00 98.39           H  
ATOM   1823  C   GLU A 119      -4.706  -5.794 -12.543  1.00 98.39           C  
ATOM   1824  CB  GLU A 119      -7.129  -5.334 -11.926  1.00 98.39           C  
ATOM   1825  HB2 GLU A 119      -6.955  -4.261 -12.002  1.00 98.39           H  
ATOM   1826  HB3 GLU A 119      -7.863  -5.522 -11.142  1.00 98.39           H  
ATOM   1827  O   GLU A 119      -4.167  -4.687 -12.644  1.00 98.39           O  
ATOM   1828  CG  GLU A 119      -7.664  -5.871 -13.264  1.00 98.39           C  
ATOM   1829  HG2 GLU A 119      -7.728  -6.957 -13.204  1.00 98.39           H  
ATOM   1830  HG3 GLU A 119      -6.957  -5.622 -14.056  1.00 98.39           H  
ATOM   1831  CD  GLU A 119      -9.051  -5.328 -13.629  1.00 98.39           C  
ATOM   1832  OE1 GLU A 119      -9.356  -5.353 -14.842  1.00 98.39           O  
ATOM   1833  OE2 GLU A 119      -9.827  -4.995 -12.701  1.00 98.39           O  
ATOM   1834  N   PHE A 120      -4.377  -6.824 -13.319  1.00 97.53           N  
ATOM   1835  H   PHE A 120      -4.881  -7.691 -13.205  1.00 97.53           H  
ATOM   1836  CA  PHE A 120      -3.343  -6.790 -14.345  1.00 97.53           C  
ATOM   1837  HA  PHE A 120      -3.152  -5.758 -14.639  1.00 97.53           H  
ATOM   1838  C   PHE A 120      -3.800  -7.567 -15.578  1.00 97.53           C  
ATOM   1839  CB  PHE A 120      -2.055  -7.379 -13.767  1.00 97.53           C  
ATOM   1840  HB2 PHE A 120      -1.749  -6.786 -12.905  1.00 97.53           H  
ATOM   1841  HB3 PHE A 120      -2.245  -8.394 -13.420  1.00 97.53           H  
ATOM   1842  O   PHE A 120      -4.274  -8.694 -15.453  1.00 97.53           O  
ATOM   1843  CG  PHE A 120      -0.924  -7.392 -14.767  1.00 97.53           C  
ATOM   1844  CD1 PHE A 120      -0.450  -8.605 -15.302  1.00 97.53           C  
ATOM   1845  HD1 PHE A 120      -0.887  -9.543 -14.995  1.00 97.53           H  
ATOM   1846  CD2 PHE A 120      -0.344  -6.176 -15.162  1.00 97.53           C  
ATOM   1847  HD2 PHE A 120      -0.689  -5.241 -14.746  1.00 97.53           H  
ATOM   1848  CE1 PHE A 120       0.619  -8.600 -16.216  1.00 97.53           C  
ATOM   1849  HE1 PHE A 120       1.012  -9.534 -16.589  1.00 97.53           H  
ATOM   1850  CE2 PHE A 120       0.717  -6.178 -16.074  1.00 97.53           C  
ATOM   1851  HE2 PHE A 120       1.182  -5.239 -16.334  1.00 97.53           H  
ATOM   1852  CZ  PHE A 120       1.200  -7.383 -16.609  1.00 97.53           C  
ATOM   1853  HZ  PHE A 120       2.039  -7.376 -17.289  1.00 97.53           H  
ATOM   1854  N   ASN A 121      -3.677  -6.969 -16.769  1.00 94.59           N  
ATOM   1855  H   ASN A 121      -3.192  -6.084 -16.819  1.00 94.59           H  
ATOM   1856  CA  ASN A 121      -4.151  -7.557 -18.029  1.00 94.59           C  
ATOM   1857  HA  ASN A 121      -4.215  -6.755 -18.766  1.00 94.59           H  
ATOM   1858  C   ASN A 121      -5.581  -8.129 -17.927  1.00 94.59           C  
ATOM   1859  CB  ASN A 121      -3.114  -8.576 -18.544  1.00 94.59           C  
ATOM   1860  HB2 ASN A 121      -2.889  -9.297 -17.759  1.00 94.59           H  
ATOM   1861  HB3 ASN A 121      -3.530  -9.122 -19.391  1.00 94.59           H  
ATOM   1862  O   ASN A 121      -5.827  -9.268 -18.321  1.00 94.59           O  
ATOM   1863  CG  ASN A 121      -1.831  -7.935 -19.028  1.00 94.59           C  
ATOM   1864  ND2 ASN A 121      -0.783  -8.708 -19.171  1.00 94.59           N  
ATOM   1865 HD21 ASN A 121       0.074  -8.245 -19.439  1.00 94.59           H  
ATOM   1866 HD22 ASN A 121      -0.823  -9.676 -18.886  1.00 94.59           H  
ATOM   1867  OD1 ASN A 121      -1.757  -6.753 -19.316  1.00 94.59           O  
ATOM   1868  N   GLN A 122      -6.514  -7.353 -17.359  1.00 94.50           N  
ATOM   1869  H   GLN A 122      -6.240  -6.442 -17.018  1.00 94.50           H  
ATOM   1870  CA  GLN A 122      -7.927  -7.735 -17.163  1.00 94.50           C  
ATOM   1871  HA  GLN A 122      -8.415  -6.908 -16.648  1.00 94.50           H  
ATOM   1872  C   GLN A 122      -8.137  -8.964 -16.254  1.00 94.50           C  
ATOM   1873  CB  GLN A 122      -8.636  -7.901 -18.524  1.00 94.50           C  
ATOM   1874  HB2 GLN A 122      -9.699  -8.070 -18.351  1.00 94.50           H  
ATOM   1875  HB3 GLN A 122      -8.241  -8.785 -19.025  1.00 94.50           H  
ATOM   1876  O   GLN A 122      -9.233  -9.516 -16.178  1.00 94.50           O  
ATOM   1877  CG  GLN A 122      -8.489  -6.689 -19.458  1.00 94.50           C  
ATOM   1878  HG2 GLN A 122      -9.077  -5.858 -19.069  1.00 94.50           H  
ATOM   1879  HG3 GLN A 122      -7.446  -6.374 -19.504  1.00 94.50           H  
ATOM   1880  CD  GLN A 122      -8.932  -6.990 -20.885  1.00 94.50           C  
ATOM   1881  NE2 GLN A 122      -8.442  -6.247 -21.854  1.00 94.50           N  
ATOM   1882 HE21 GLN A 122      -8.759  -6.484 -22.783  1.00 94.50           H  
ATOM   1883 HE22 GLN A 122      -7.801  -5.492 -21.653  1.00 94.50           H  
ATOM   1884  OE1 GLN A 122      -9.709  -7.881 -21.179  1.00 94.50           O  
ATOM   1885  N   THR A 123      -7.091  -9.407 -15.551  1.00 98.22           N  
ATOM   1886  H   THR A 123      -6.204  -8.935 -15.657  1.00 98.22           H  
ATOM   1887  CA  THR A 123      -7.131 -10.527 -14.610  1.00 98.22           C  
ATOM   1888  HA  THR A 123      -8.106 -11.009 -14.668  1.00 98.22           H  
ATOM   1889  C   THR A 123      -6.936 -10.010 -13.191  1.00 98.22           C  
ATOM   1890  CB  THR A 123      -6.086 -11.590 -14.970  1.00 98.22           C  
ATOM   1891  HB  THR A 123      -5.085 -11.163 -14.909  1.00 98.22           H  
ATOM   1892  O   THR A 123      -6.071  -9.173 -12.926  1.00 98.22           O  
ATOM   1893  CG2 THR A 123      -6.177 -12.823 -14.069  1.00 98.22           C  
ATOM   1894 HG21 THR A 123      -5.477 -13.577 -14.429  1.00 98.22           H  
ATOM   1895 HG22 THR A 123      -7.187 -13.232 -14.094  1.00 98.22           H  
ATOM   1896 HG23 THR A 123      -5.904 -12.566 -13.045  1.00 98.22           H  
ATOM   1897  OG1 THR A 123      -6.310 -12.031 -16.288  1.00 98.22           O  
ATOM   1898  HG1 THR A 123      -6.219 -11.269 -16.864  1.00 98.22           H  
ATOM   1899  N   LYS A 124      -7.753 -10.515 -12.264  1.00 98.42           N  
ATOM   1900  H   LYS A 124      -8.408 -11.229 -12.549  1.00 98.42           H  
ATOM   1901  CA  LYS A 124      -7.682 -10.167 -10.842  1.00 98.42           C  
ATOM   1902  HA  LYS A 124      -7.250  -9.172 -10.744  1.00 98.42           H  
ATOM   1903  C   LYS A 124      -6.762 -11.131 -10.104  1.00 98.42           C  
ATOM   1904  CB  LYS A 124      -9.081 -10.133 -10.216  1.00 98.42           C  
ATOM   1905  HB2 LYS A 124      -9.562 -11.102 -10.348  1.00 98.42           H  
ATOM   1906  HB3 LYS A 124      -8.980  -9.939  -9.148  1.00 98.42           H  
ATOM   1907  O   LYS A 124      -6.926 -12.351 -10.183  1.00 98.42           O  
ATOM   1908  CG  LYS A 124      -9.950  -9.033 -10.840  1.00 98.42           C  
ATOM   1909  HG2 LYS A 124     -10.074  -9.221 -11.906  1.00 98.42           H  
ATOM   1910  HG3 LYS A 124      -9.459  -8.069 -10.708  1.00 98.42           H  
ATOM   1911  CD  LYS A 124     -11.332  -8.992 -10.181  1.00 98.42           C  
ATOM   1912  HD2 LYS A 124     -11.217  -8.776  -9.118  1.00 98.42           H  
ATOM   1913  HD3 LYS A 124     -11.821  -9.958 -10.308  1.00 98.42           H  
ATOM   1914  CE  LYS A 124     -12.160  -7.893 -10.852  1.00 98.42           C  
ATOM   1915  HE2 LYS A 124     -12.220  -8.104 -11.920  1.00 98.42           H  
ATOM   1916  HE3 LYS A 124     -11.632  -6.945 -10.749  1.00 98.42           H  
ATOM   1917  NZ  LYS A 124     -13.520  -7.799 -10.266  1.00 98.42           N  
ATOM   1918  HZ1 LYS A 124     -13.461  -7.586  -9.280  1.00 98.42           H  
ATOM   1919  HZ2 LYS A 124     -14.021  -8.667 -10.392  1.00 98.42           H  
ATOM   1920  HZ3 LYS A 124     -14.029  -7.058 -10.725  1.00 98.42           H  
ATOM   1921  N   TYR A 125      -5.843 -10.567  -9.339  1.00 98.71           N  
ATOM   1922  H   TYR A 125      -5.793  -9.558  -9.312  1.00 98.71           H  
ATOM   1923  CA  TYR A 125      -4.872 -11.284  -8.530  1.00 98.71           C  
ATOM   1924  HA  TYR A 125      -5.056 -12.357  -8.588  1.00 98.71           H  
ATOM   1925  C   TYR A 125      -4.981 -10.859  -7.076  1.00 98.71           C  
ATOM   1926  CB  TYR A 125      -3.467 -11.011  -9.058  1.00 98.71           C  
ATOM   1927  HB2 TYR A 125      -3.300  -9.934  -9.058  1.00 98.71           H  
ATOM   1928  HB3 TYR A 125      -2.737 -11.461  -8.386  1.00 98.71           H  
ATOM   1929  O   TYR A 125      -5.385  -9.736  -6.767  1.00 98.71           O  
ATOM   1930  CG  TYR A 125      -3.227 -11.557 -10.444  1.00 98.71           C  
ATOM   1931  CD1 TYR A 125      -2.785 -12.883 -10.607  1.00 98.71           C  
ATOM   1932  HD1 TYR A 125      -2.607 -13.505  -9.742  1.00 98.71           H  
ATOM   1933  CD2 TYR A 125      -3.444 -10.738 -11.566  1.00 98.71           C  
ATOM   1934  HD2 TYR A 125      -3.787  -9.722 -11.437  1.00 98.71           H  
ATOM   1935  CE1 TYR A 125      -2.545 -13.392 -11.896  1.00 98.71           C  
ATOM   1936  HE1 TYR A 125      -2.183 -14.402 -12.015  1.00 98.71           H  
ATOM   1937  CE2 TYR A 125      -3.201 -11.241 -12.856  1.00 98.71           C  
ATOM   1938  HE2 TYR A 125      -3.344 -10.613 -13.723  1.00 98.71           H  
ATOM   1939  OH  TYR A 125      -2.509 -13.045 -14.269  1.00 98.71           O  
ATOM   1940  HH  TYR A 125      -2.166 -13.941 -14.244  1.00 98.71           H  
ATOM   1941  CZ  TYR A 125      -2.752 -12.567 -13.023  1.00 98.71           C  
ATOM   1942  N   TYR A 126      -4.587 -11.761  -6.184  1.00 98.81           N  
ATOM   1943  H   TYR A 126      -4.308 -12.679  -6.497  1.00 98.81           H  
ATOM   1944  CA  TYR A 126      -4.447 -11.451  -4.778  1.00 98.81           C  
ATOM   1945  HA  TYR A 126      -4.241 -10.382  -4.724  1.00 98.81           H  
ATOM   1946  C   TYR A 126      -3.265 -12.170  -4.128  1.00 98.81           C  
ATOM   1947  CB  TYR A 126      -5.762 -11.717  -4.038  1.00 98.81           C  
ATOM   1948  HB2 TYR A 126      -5.735 -11.183  -3.088  1.00 98.81           H  
ATOM   1949  HB3 TYR A 126      -6.580 -11.291  -4.619  1.00 98.81           H  
ATOM   1950  O   TYR A 126      -2.891 -13.292  -4.491  1.00 98.81           O  
ATOM   1951  CG  TYR A 126      -6.058 -13.179  -3.764  1.00 98.81           C  
ATOM   1952  CD1 TYR A 126      -6.668 -13.976  -4.751  1.00 98.81           C  
ATOM   1953  HD1 TYR A 126      -6.905 -13.550  -5.715  1.00 98.81           H  
ATOM   1954  CD2 TYR A 126      -5.708 -13.743  -2.521  1.00 98.81           C  
ATOM   1955  HD2 TYR A 126      -5.221 -13.132  -1.775  1.00 98.81           H  
ATOM   1956  CE1 TYR A 126      -6.923 -15.337  -4.498  1.00 98.81           C  
ATOM   1957  HE1 TYR A 126      -7.369 -15.963  -5.258  1.00 98.81           H  
ATOM   1958  CE2 TYR A 126      -5.966 -15.101  -2.261  1.00 98.81           C  
ATOM   1959  HE2 TYR A 126      -5.674 -15.535  -1.316  1.00 98.81           H  
ATOM   1960  OH  TYR A 126      -6.801 -17.219  -3.026  1.00 98.81           O  
ATOM   1961  HH  TYR A 126      -6.533 -17.497  -2.147  1.00 98.81           H  
ATOM   1962  CZ  TYR A 126      -6.569 -15.902  -3.256  1.00 98.81           C  
ATOM   1963  N   ALA A 127      -2.713 -11.508  -3.119  1.00 98.85           N  
ATOM   1964  H   ALA A 127      -3.089 -10.593  -2.916  1.00 98.85           H  
ATOM   1965  CA  ALA A 127      -1.752 -12.044  -2.169  1.00 98.85           C  
ATOM   1966  HA  ALA A 127      -1.600 -13.109  -2.346  1.00 98.85           H  
ATOM   1967  C   ALA A 127      -2.316 -11.860  -0.760  1.00 98.85           C  
ATOM   1968  CB  ALA A 127      -0.414 -11.320  -2.342  1.00 98.85           C  
ATOM   1969  HB1 ALA A 127      -0.557 -10.241  -2.280  1.00 98.85           H  
ATOM   1970  HB2 ALA A 127       0.275 -11.616  -1.551  1.00 98.85           H  
ATOM   1971  HB3 ALA A 127       0.021 -11.561  -3.312  1.00 98.85           H  
ATOM   1972  O   ALA A 127      -2.779 -10.777  -0.405  1.00 98.85           O  
ATOM   1973  N   LYS A 128      -2.298 -12.916   0.045  1.00 98.73           N  
ATOM   1974  H   LYS A 128      -1.889 -13.774  -0.297  1.00 98.73           H  
ATOM   1975  CA  LYS A 128      -2.810 -12.922   1.412  1.00 98.73           C  
ATOM   1976  HA  LYS A 128      -3.079 -11.905   1.699  1.00 98.73           H  
ATOM   1977  C   LYS A 128      -1.716 -13.387   2.362  1.00 98.73           C  
ATOM   1978  CB  LYS A 128      -4.080 -13.784   1.463  1.00 98.73           C  
ATOM   1979  HB2 LYS A 128      -3.839 -14.805   1.167  1.00 98.73           H  
ATOM   1980  HB3 LYS A 128      -4.803 -13.382   0.753  1.00 98.73           H  
ATOM   1981  O   LYS A 128      -1.035 -14.362   2.071  1.00 98.73           O  
ATOM   1982  CG  LYS A 128      -4.713 -13.789   2.857  1.00 98.73           C  
ATOM   1983  HG2 LYS A 128      -4.906 -12.760   3.161  1.00 98.73           H  
ATOM   1984  HG3 LYS A 128      -4.016 -14.238   3.564  1.00 98.73           H  
ATOM   1985  CD  LYS A 128      -6.029 -14.578   2.895  1.00 98.73           C  
ATOM   1986  HD2 LYS A 128      -6.772 -14.096   2.260  1.00 98.73           H  
ATOM   1987  HD3 LYS A 128      -5.866 -15.608   2.576  1.00 98.73           H  
ATOM   1988  CE  LYS A 128      -6.476 -14.539   4.351  1.00 98.73           C  
ATOM   1989  HE2 LYS A 128      -6.430 -13.502   4.682  1.00 98.73           H  
ATOM   1990  HE3 LYS A 128      -5.762 -15.083   4.969  1.00 98.73           H  
ATOM   1991  NZ  LYS A 128      -7.845 -15.035   4.619  1.00 98.73           N  
ATOM   1992  HZ1 LYS A 128      -8.035 -14.785   5.579  1.00 98.73           H  
ATOM   1993  HZ2 LYS A 128      -7.942 -16.033   4.497  1.00 98.73           H  
ATOM   1994  HZ3 LYS A 128      -8.549 -14.573   4.061  1.00 98.73           H  
ATOM   1995  N   TYR A 129      -1.585 -12.717   3.497  1.00 98.75           N  
ATOM   1996  H   TYR A 129      -2.208 -11.939   3.659  1.00 98.75           H  
ATOM   1997  CA  TYR A 129      -0.625 -13.026   4.553  1.00 98.75           C  
ATOM   1998  HA  TYR A 129      -0.085 -13.944   4.318  1.00 98.75           H  
ATOM   1999  C   TYR A 129      -1.402 -13.231   5.848  1.00 98.75           C  
ATOM   2000  CB  TYR A 129       0.398 -11.888   4.678  1.00 98.75           C  
ATOM   2001  HB2 TYR A 129      -0.119 -10.974   4.970  1.00 98.75           H  
ATOM   2002  HB3 TYR A 129       1.098 -12.123   5.480  1.00 98.75           H  
ATOM   2003  O   TYR A 129      -2.132 -12.332   6.272  1.00 98.75           O  
ATOM   2004  CG  TYR A 129       1.180 -11.625   3.406  1.00 98.75           C  
ATOM   2005  CD1 TYR A 129       2.418 -12.263   3.207  1.00 98.75           C  
ATOM   2006  HD1 TYR A 129       2.826 -12.906   3.972  1.00 98.75           H  
ATOM   2007  CD2 TYR A 129       0.647 -10.791   2.402  1.00 98.75           C  
ATOM   2008  HD2 TYR A 129      -0.306 -10.304   2.551  1.00 98.75           H  
ATOM   2009  CE1 TYR A 129       3.112 -12.092   1.995  1.00 98.75           C  
ATOM   2010  HE1 TYR A 129       4.047 -12.606   1.824  1.00 98.75           H  
ATOM   2011  CE2 TYR A 129       1.334 -10.627   1.184  1.00 98.75           C  
ATOM   2012  HE2 TYR A 129       0.920 -10.020   0.393  1.00 98.75           H  
ATOM   2013  OH  TYR A 129       3.153 -11.245  -0.248  1.00 98.75           O  
ATOM   2014  HH  TYR A 129       3.916 -11.828  -0.270  1.00 98.75           H  
ATOM   2015  CZ  TYR A 129       2.556 -11.297   0.971  1.00 98.75           C  
ATOM   2016  N   SER A 130      -1.267 -14.403   6.471  1.00 98.27           N  
ATOM   2017  H   SER A 130      -0.630 -15.089   6.089  1.00 98.27           H  
ATOM   2018  CA  SER A 130      -1.983 -14.735   7.711  1.00 98.27           C  
ATOM   2019  HA  SER A 130      -3.051 -14.590   7.546  1.00 98.27           H  
ATOM   2020  C   SER A 130      -1.586 -13.852   8.893  1.00 98.27           C  
ATOM   2021  CB  SER A 130      -1.750 -16.200   8.089  1.00 98.27           C  
ATOM   2022  HB2 SER A 130      -2.038 -16.835   7.250  1.00 98.27           H  
ATOM   2023  HB3 SER A 130      -2.375 -16.455   8.945  1.00 98.27           H  
ATOM   2024  O   SER A 130      -2.289 -13.814   9.898  1.00 98.27           O  
ATOM   2025  OG  SER A 130      -0.393 -16.443   8.411  1.00 98.27           O  
ATOM   2026  HG  SER A 130      -0.166 -15.968   9.214  1.00 98.27           H  
ATOM   2027  N   THR A 131      -0.442 -13.174   8.810  1.00 98.15           N  
ATOM   2028  H   THR A 131       0.135 -13.293   7.990  1.00 98.15           H  
ATOM   2029  CA  THR A 131      -0.007 -12.216   9.824  1.00 98.15           C  
ATOM   2030  HA  THR A 131      -0.878 -11.882  10.387  1.00 98.15           H  
ATOM   2031  C   THR A 131       0.625 -11.005   9.161  1.00 98.15           C  
ATOM   2032  CB  THR A 131       0.953 -12.859  10.828  1.00 98.15           C  
ATOM   2033  HB  THR A 131       1.876 -13.137  10.320  1.00 98.15           H  
ATOM   2034  O   THR A 131       1.481 -11.143   8.286  1.00 98.15           O  
ATOM   2035  CG2 THR A 131       1.290 -11.934  11.997  1.00 98.15           C  
ATOM   2036 HG21 THR A 131       1.849 -12.491  12.748  1.00 98.15           H  
ATOM   2037 HG22 THR A 131       1.902 -11.102  11.650  1.00 98.15           H  
ATOM   2038 HG23 THR A 131       0.374 -11.549  12.445  1.00 98.15           H  
ATOM   2039  OG1 THR A 131       0.352 -14.017  11.371  1.00 98.15           O  
ATOM   2040  HG1 THR A 131      -0.598 -13.904  11.287  1.00 98.15           H  
ATOM   2041  N   VAL A 132       0.214  -9.823   9.609  1.00 98.52           N  
ATOM   2042  H   VAL A 132      -0.565  -9.807  10.253  1.00 98.52           H  
ATOM   2043  CA  VAL A 132       0.825  -8.538   9.289  1.00 98.52           C  
ATOM   2044  HA  VAL A 132       1.817  -8.740   8.886  1.00 98.52           H  
ATOM   2045  C   VAL A 132       0.977  -7.702  10.552  1.00 98.52           C  
ATOM   2046  CB  VAL A 132       0.043  -7.787   8.199  1.00 98.52           C  
ATOM   2047  HB  VAL A 132      -0.052  -8.464   7.350  1.00 98.52           H  
ATOM   2048  O   VAL A 132       0.090  -7.664  11.407  1.00 98.52           O  
ATOM   2049  CG1 VAL A 132      -1.365  -7.364   8.642  1.00 98.52           C  
ATOM   2050 HG11 VAL A 132      -1.946  -8.245   8.914  1.00 98.52           H  
ATOM   2051 HG12 VAL A 132      -1.879  -6.853   7.828  1.00 98.52           H  
ATOM   2052 HG13 VAL A 132      -1.320  -6.684   9.492  1.00 98.52           H  
ATOM   2053  CG2 VAL A 132       0.792  -6.539   7.712  1.00 98.52           C  
ATOM   2054 HG21 VAL A 132       0.286  -6.120   6.842  1.00 98.52           H  
ATOM   2055 HG22 VAL A 132       0.822  -5.779   8.493  1.00 98.52           H  
ATOM   2056 HG23 VAL A 132       1.813  -6.801   7.432  1.00 98.52           H  
ATOM   2057  N   ASN A 133       2.091  -6.993  10.652  1.00 98.09           N  
ATOM   2058  H   ASN A 133       2.809  -7.115   9.952  1.00 98.09           H  
ATOM   2059  CA  ASN A 133       2.271  -5.932  11.626  1.00 98.09           C  
ATOM   2060  HA  ASN A 133       1.294  -5.529  11.891  1.00 98.09           H  
ATOM   2061  C   ASN A 133       3.085  -4.795  11.009  1.00 98.09           C  
ATOM   2062  CB  ASN A 133       2.918  -6.510  12.893  1.00 98.09           C  
ATOM   2063  HB2 ASN A 133       3.916  -6.883  12.663  1.00 98.09           H  
ATOM   2064  HB3 ASN A 133       2.313  -7.334  13.271  1.00 98.09           H  
ATOM   2065  O   ASN A 133       4.010  -5.036  10.231  1.00 98.09           O  
ATOM   2066  CG  ASN A 133       3.035  -5.457  13.971  1.00 98.09           C  
ATOM   2067  ND2 ASN A 133       1.962  -5.152  14.662  1.00 98.09           N  
ATOM   2068 HD21 ASN A 133       2.057  -4.372  15.297  1.00 98.09           H  
ATOM   2069 HD22 ASN A 133       1.076  -5.612  14.512  1.00 98.09           H  
ATOM   2070  OD1 ASN A 133       4.074  -4.856  14.176  1.00 98.09           O  
ATOM   2071  N   ILE A 134       2.728  -3.565  11.367  1.00 98.61           N  
ATOM   2072  H   ILE A 134       1.950  -3.438  11.999  1.00 98.61           H  
ATOM   2073  CA  ILE A 134       3.529  -2.382  11.070  1.00 98.61           C  
ATOM   2074  HA  ILE A 134       4.413  -2.676  10.505  1.00 98.61           H  
ATOM   2075  C   ILE A 134       3.996  -1.800  12.398  1.00 98.61           C  
ATOM   2076  CB  ILE A 134       2.748  -1.380  10.198  1.00 98.61           C  
ATOM   2077  HB  ILE A 134       1.857  -1.057  10.737  1.00 98.61           H  
ATOM   2078  O   ILE A 134       3.177  -1.505  13.275  1.00 98.61           O  
ATOM   2079  CG1 ILE A 134       2.306  -2.093   8.898  1.00 98.61           C  
ATOM   2080 HG12 ILE A 134       1.527  -2.816   9.139  1.00 98.61           H  
ATOM   2081 HG13 ILE A 134       3.150  -2.632   8.467  1.00 98.61           H  
ATOM   2082  CG2 ILE A 134       3.615  -0.138   9.917  1.00 98.61           C  
ATOM   2083 HG21 ILE A 134       4.500  -0.426   9.350  1.00 98.61           H  
ATOM   2084 HG22 ILE A 134       3.921   0.334  10.850  1.00 98.61           H  
ATOM   2085 HG23 ILE A 134       3.052   0.608   9.356  1.00 98.61           H  
ATOM   2086  CD1 ILE A 134       1.752  -1.151   7.837  1.00 98.61           C  
ATOM   2087 HD11 ILE A 134       1.127  -0.387   8.301  1.00 98.61           H  
ATOM   2088 HD12 ILE A 134       2.591  -0.642   7.363  1.00 98.61           H  
ATOM   2089 HD13 ILE A 134       1.193  -1.710   7.087  1.00 98.61           H  
ATOM   2090  N   SER A 135       5.312  -1.649  12.555  1.00 98.51           N  
ATOM   2091  H   SER A 135       5.924  -1.938  11.806  1.00 98.51           H  
ATOM   2092  CA  SER A 135       5.897  -1.093  13.776  1.00 98.51           C  
ATOM   2093  HA  SER A 135       5.485  -1.644  14.621  1.00 98.51           H  
ATOM   2094  C   SER A 135       5.542   0.387  13.958  1.00 98.51           C  
ATOM   2095  CB  SER A 135       7.416  -1.296  13.785  1.00 98.51           C  
ATOM   2096  HB2 SER A 135       7.656  -2.293  13.414  1.00 98.51           H  
ATOM   2097  HB3 SER A 135       7.788  -1.212  14.806  1.00 98.51           H  
ATOM   2098  O   SER A 135       5.011   1.040  13.064  1.00 98.51           O  
ATOM   2099  OG  SER A 135       8.050  -0.320  12.983  1.00 98.51           O  
ATOM   2100  HG  SER A 135       8.053   0.523  13.443  1.00 98.51           H  
ATOM   2101  N   ASN A 136       5.886   0.949  15.114  1.00 98.51           N  
ATOM   2102  H   ASN A 136       6.357   0.388  15.808  1.00 98.51           H  
ATOM   2103  CA  ASN A 136       5.756   2.388  15.344  1.00 98.51           C  
ATOM   2104  HA  ASN A 136       4.767   2.699  15.010  1.00 98.51           H  
ATOM   2105  C   ASN A 136       6.778   3.207  14.528  1.00 98.51           C  
ATOM   2106  CB  ASN A 136       5.846   2.655  16.858  1.00 98.51           C  
ATOM   2107  HB2 ASN A 136       5.673   3.713  17.058  1.00 98.51           H  
ATOM   2108  HB3 ASN A 136       5.053   2.100  17.359  1.00 98.51           H  
ATOM   2109  O   ASN A 136       7.699   2.663  13.906  1.00 98.51           O  
ATOM   2110  CG  ASN A 136       7.171   2.260  17.477  1.00 98.51           C  
ATOM   2111  ND2 ASN A 136       7.147   1.706  18.664  1.00 98.51           N  
ATOM   2112 HD21 ASN A 136       8.037   1.421  19.049  1.00 98.51           H  
ATOM   2113 HD22 ASN A 136       6.267   1.561  19.138  1.00 98.51           H  
ATOM   2114  OD1 ASN A 136       8.240   2.432  16.920  1.00 98.51           O  
ATOM   2115  N   GLU A 137       6.641   4.534  14.596  1.00 98.63           N  
ATOM   2116  H   GLU A 137       5.820   4.908  15.050  1.00 98.63           H  
ATOM   2117  CA  GLU A 137       7.532   5.491  13.933  1.00 98.63           C  
ATOM   2118  HA  GLU A 137       7.481   5.319  12.858  1.00 98.63           H  
ATOM   2119  C   GLU A 137       9.004   5.362  14.364  1.00 98.63           C  
ATOM   2120  CB  GLU A 137       7.037   6.918  14.232  1.00 98.63           C  
ATOM   2121  HB2 GLU A 137       7.246   7.166  15.273  1.00 98.63           H  
ATOM   2122  HB3 GLU A 137       5.959   6.964  14.077  1.00 98.63           H  
ATOM   2123  O   GLU A 137       9.899   5.526  13.537  1.00 98.63           O  
ATOM   2124  CG  GLU A 137       7.722   7.933  13.307  1.00 98.63           C  
ATOM   2125  HG2 GLU A 137       8.800   7.912  13.464  1.00 98.63           H  
ATOM   2126  HG3 GLU A 137       7.511   7.625  12.283  1.00 98.63           H  
ATOM   2127  CD  GLU A 137       7.245   9.377  13.461  1.00 98.63           C  
ATOM   2128  OE1 GLU A 137       7.592  10.197  12.579  1.00 98.63           O  
ATOM   2129  OE2 GLU A 137       6.494   9.705  14.405  1.00 98.63           O  
ATOM   2130  N   CYS A 138       9.275   5.042  15.635  1.00 98.42           N  
ATOM   2131  H   CYS A 138       8.505   4.865  16.264  1.00 98.42           H  
ATOM   2132  CA  CYS A 138      10.640   4.916  16.157  1.00 98.42           C  
ATOM   2133  HA  CYS A 138      11.192   5.825  15.917  1.00 98.42           H  
ATOM   2134  C   CYS A 138      11.411   3.750  15.521  1.00 98.42           C  
ATOM   2135  CB  CYS A 138      10.604   4.754  17.683  1.00 98.42           C  
ATOM   2136  HB2 CYS A 138      11.620   4.591  18.041  1.00 98.42           H  
ATOM   2137  HB3 CYS A 138      10.001   3.885  17.946  1.00 98.42           H  
ATOM   2138  O   CYS A 138      12.628   3.837  15.366  1.00 98.42           O  
ATOM   2139  SG  CYS A 138       9.930   6.243  18.475  1.00 98.42           S  
ATOM   2140  HG  CYS A 138      10.033   5.820  19.739  1.00 98.42           H  
ATOM   2141  N   ASP A 139      10.716   2.684  15.117  1.00 98.56           N  
ATOM   2142  H   ASP A 139       9.726   2.656  15.318  1.00 98.56           H  
ATOM   2143  CA  ASP A 139      11.284   1.600  14.302  1.00 98.56           C  
ATOM   2144  HA  ASP A 139      12.369   1.646  14.398  1.00 98.56           H  
ATOM   2145  C   ASP A 139      11.009   1.787  12.794  1.00 98.56           C  
ATOM   2146  CB  ASP A 139      10.877   0.234  14.874  1.00 98.56           C  
ATOM   2147  HB2 ASP A 139       9.801   0.101  14.765  1.00 98.56           H  
ATOM   2148  HB3 ASP A 139      11.100   0.226  15.941  1.00 98.56           H  
ATOM   2149  O   ASP A 139      11.187   0.877  11.991  1.00 98.56           O  
ATOM   2150  CG  ASP A 139      11.637  -0.939  14.228  1.00 98.56           C  
ATOM   2151  OD1 ASP A 139      12.848  -0.800  13.906  1.00 98.56           O  
ATOM   2152  OD2 ASP A 139      11.047  -2.028  14.070  1.00 98.56           O  
ATOM   2153  N   GLY A 140      10.619   2.995  12.377  1.00 98.61           N  
ATOM   2154  H   GLY A 140      10.479   3.719  13.067  1.00 98.61           H  
ATOM   2155  CA  GLY A 140      10.503   3.377  10.970  1.00 98.61           C  
ATOM   2156  HA2 GLY A 140      11.431   3.135  10.452  1.00 98.61           H  
ATOM   2157  HA3 GLY A 140      10.352   4.455  10.923  1.00 98.61           H  
ATOM   2158  C   GLY A 140       9.348   2.708  10.222  1.00 98.61           C  
ATOM   2159  O   GLY A 140       9.474   2.493   9.018  1.00 98.61           O  
ATOM   2160  N   TYR A 141       8.250   2.372  10.910  1.00 98.84           N  
ATOM   2161  H   TYR A 141       8.224   2.579  11.898  1.00 98.84           H  
ATOM   2162  CA  TYR A 141       7.092   1.668  10.334  1.00 98.84           C  
ATOM   2163  HA  TYR A 141       6.465   1.353  11.169  1.00 98.84           H  
ATOM   2164  C   TYR A 141       7.470   0.378   9.598  1.00 98.84           C  
ATOM   2165  CB  TYR A 141       6.248   2.607   9.463  1.00 98.84           C  
ATOM   2166  HB2 TYR A 141       5.360   2.072   9.126  1.00 98.84           H  
ATOM   2167  HB3 TYR A 141       6.819   2.872   8.573  1.00 98.84           H  
ATOM   2168  O   TYR A 141       7.007   0.118   8.487  1.00 98.84           O  
ATOM   2169  CG  TYR A 141       5.789   3.866  10.156  1.00 98.84           C  
ATOM   2170  CD1 TYR A 141       4.857   3.795  11.210  1.00 98.84           C  
ATOM   2171  HD1 TYR A 141       4.477   2.838  11.536  1.00 98.84           H  
ATOM   2172  CD2 TYR A 141       6.243   5.114   9.696  1.00 98.84           C  
ATOM   2173  HD2 TYR A 141       6.932   5.159   8.866  1.00 98.84           H  
ATOM   2174  CE1 TYR A 141       4.388   4.975  11.814  1.00 98.84           C  
ATOM   2175  HE1 TYR A 141       3.672   4.941  12.622  1.00 98.84           H  
ATOM   2176  CE2 TYR A 141       5.783   6.296  10.300  1.00 98.84           C  
ATOM   2177  HE2 TYR A 141       6.131   7.255   9.946  1.00 98.84           H  
ATOM   2178  OH  TYR A 141       4.428   7.363  11.945  1.00 98.84           O  
ATOM   2179  HH  TYR A 141       4.900   8.130  11.613  1.00 98.84           H  
ATOM   2180  CZ  TYR A 141       4.858   6.222  11.362  1.00 98.84           C  
ATOM   2181  N   ARG A 142       8.346  -0.422  10.207  1.00 98.78           N  
ATOM   2182  H   ARG A 142       8.634  -0.171  11.142  1.00 98.78           H  
ATOM   2183  CA  ARG A 142       8.817  -1.697   9.683  1.00 98.78           C  
ATOM   2184  HA  ARG A 142       9.372  -1.493   8.767  1.00 98.78           H  
ATOM   2185  C   ARG A 142       7.653  -2.627   9.351  1.00 98.78           C  
ATOM   2186  CB  ARG A 142       9.751  -2.332  10.716  1.00 98.78           C  
ATOM   2187  HB2 ARG A 142       9.179  -2.603  11.603  1.00 98.78           H  
ATOM   2188  HB3 ARG A 142      10.505  -1.599  11.004  1.00 98.78           H  
ATOM   2189  O   ARG A 142       6.786  -2.847  10.197  1.00 98.78           O  
ATOM   2190  CG  ARG A 142      10.452  -3.577  10.160  1.00 98.78           C  
ATOM   2191  HG2 ARG A 142      11.134  -3.267   9.368  1.00 98.78           H  
ATOM   2192  HG3 ARG A 142       9.721  -4.273   9.748  1.00 98.78           H  
ATOM   2193  CD  ARG A 142      11.227  -4.308  11.255  1.00 98.78           C  
ATOM   2194  HD2 ARG A 142      10.520  -4.626  12.021  1.00 98.78           H  
ATOM   2195  HD3 ARG A 142      11.680  -5.205  10.830  1.00 98.78           H  
ATOM   2196  NE  ARG A 142      12.238  -3.442  11.882  1.00 98.78           N  
ATOM   2197  HE  ARG A 142      11.881  -2.780  12.555  1.00 98.78           H  
ATOM   2198  NH1 ARG A 142      14.128  -4.454  11.068  1.00 98.78           N  
ATOM   2199 HH11 ARG A 142      13.563  -4.861  10.337  1.00 98.78           H  
ATOM   2200 HH12 ARG A 142      15.132  -4.464  10.962  1.00 98.78           H  
ATOM   2201  NH2 ARG A 142      14.287  -2.729  12.487  1.00 98.78           N  
ATOM   2202 HH21 ARG A 142      13.796  -2.066  13.069  1.00 98.78           H  
ATOM   2203 HH22 ARG A 142      15.282  -2.877  12.578  1.00 98.78           H  
ATOM   2204  CZ  ARG A 142      13.545  -3.551  11.806  1.00 98.78           C  
ATOM   2205  N   LEU A 143       7.676  -3.202   8.151  1.00 98.82           N  
ATOM   2206  H   LEU A 143       8.439  -2.973   7.529  1.00 98.82           H  
ATOM   2207  CA  LEU A 143       6.722  -4.222   7.725  1.00 98.82           C  
ATOM   2208  HA  LEU A 143       5.740  -3.975   8.128  1.00 98.82           H  
ATOM   2209  C   LEU A 143       7.141  -5.590   8.250  1.00 98.82           C  
ATOM   2210  CB  LEU A 143       6.644  -4.237   6.190  1.00 98.82           C  
ATOM   2211  HB2 LEU A 143       6.309  -3.254   5.859  1.00 98.82           H  
ATOM   2212  HB3 LEU A 143       7.642  -4.414   5.790  1.00 98.82           H  
ATOM   2213  O   LEU A 143       8.267  -6.024   8.020  1.00 98.82           O  
ATOM   2214  CG  LEU A 143       5.676  -5.269   5.591  1.00 98.82           C  
ATOM   2215  HG  LEU A 143       5.921  -6.268   5.952  1.00 98.82           H  
ATOM   2216  CD1 LEU A 143       4.223  -4.942   5.950  1.00 98.82           C  
ATOM   2217 HD11 LEU A 143       3.545  -5.594   5.400  1.00 98.82           H  
ATOM   2218 HD12 LEU A 143       4.000  -3.908   5.687  1.00 98.82           H  
ATOM   2219 HD13 LEU A 143       4.058  -5.087   7.018  1.00 98.82           H  
ATOM   2220  CD2 LEU A 143       5.812  -5.271   4.070  1.00 98.82           C  
ATOM   2221 HD21 LEU A 143       5.542  -4.294   3.668  1.00 98.82           H  
ATOM   2222 HD22 LEU A 143       5.158  -6.035   3.651  1.00 98.82           H  
ATOM   2223 HD23 LEU A 143       6.841  -5.501   3.794  1.00 98.82           H  
ATOM   2224  N   LEU A 144       6.217  -6.301   8.882  1.00 98.64           N  
ATOM   2225  H   LEU A 144       5.345  -5.853   9.124  1.00 98.64           H  
ATOM   2226  CA  LEU A 144       6.350  -7.721   9.181  1.00 98.64           C  
ATOM   2227  HA  LEU A 144       7.270  -8.110   8.745  1.00 98.64           H  
ATOM   2228  C   LEU A 144       5.182  -8.463   8.545  1.00 98.64           C  
ATOM   2229  CB  LEU A 144       6.403  -7.934  10.700  1.00 98.64           C  
ATOM   2230  HB2 LEU A 144       5.496  -7.511  11.132  1.00 98.64           H  
ATOM   2231  HB3 LEU A 144       6.406  -9.004  10.905  1.00 98.64           H  
ATOM   2232  O   LEU A 144       4.029  -8.141   8.825  1.00 98.64           O  
ATOM   2233  CG  LEU A 144       7.621  -7.291  11.387  1.00 98.64           C  
ATOM   2234  HG  LEU A 144       7.661  -6.226  11.161  1.00 98.64           H  
ATOM   2235  CD1 LEU A 144       7.483  -7.449  12.901  1.00 98.64           C  
ATOM   2236 HD11 LEU A 144       8.327  -6.971  13.399  1.00 98.64           H  
ATOM   2237 HD12 LEU A 144       7.450  -8.505  13.171  1.00 98.64           H  
ATOM   2238 HD13 LEU A 144       6.568  -6.960  13.235  1.00 98.64           H  
ATOM   2239  CD2 LEU A 144       8.943  -7.939  10.962  1.00 98.64           C  
ATOM   2240 HD21 LEU A 144       8.918  -9.009  11.165  1.00 98.64           H  
ATOM   2241 HD22 LEU A 144       9.108  -7.781   9.896  1.00 98.64           H  
ATOM   2242 HD23 LEU A 144       9.767  -7.483  11.509  1.00 98.64           H  
ATOM   2243  N   VAL A 145       5.476  -9.449   7.702  1.00 98.57           N  
ATOM   2244  H   VAL A 145       6.450  -9.635   7.513  1.00 98.57           H  
ATOM   2245  CA  VAL A 145       4.478 -10.299   7.040  1.00 98.57           C  
ATOM   2246  HA  VAL A 145       3.543 -10.218   7.595  1.00 98.57           H  
ATOM   2247  C   VAL A 145       4.888 -11.765   7.081  1.00 98.57           C  
ATOM   2248  CB  VAL A 145       4.184  -9.864   5.590  1.00 98.57           C  
ATOM   2249  HB  VAL A 145       3.563 -10.632   5.130  1.00 98.57           H  
ATOM   2250  O   VAL A 145       6.072 -12.100   7.000  1.00 98.57           O  
ATOM   2251  CG1 VAL A 145       3.379  -8.564   5.565  1.00 98.57           C  
ATOM   2252 HG11 VAL A 145       3.945  -7.770   6.052  1.00 98.57           H  
ATOM   2253 HG12 VAL A 145       2.437  -8.713   6.094  1.00 98.57           H  
ATOM   2254 HG13 VAL A 145       3.164  -8.280   4.535  1.00 98.57           H  
ATOM   2255  CG2 VAL A 145       5.441  -9.697   4.726  1.00 98.57           C  
ATOM   2256 HG21 VAL A 145       5.154  -9.467   3.700  1.00 98.57           H  
ATOM   2257 HG22 VAL A 145       6.062  -8.885   5.107  1.00 98.57           H  
ATOM   2258 HG23 VAL A 145       6.019 -10.621   4.723  1.00 98.57           H  
ATOM   2259  N   SER A 146       3.909 -12.660   7.206  1.00 98.30           N  
ATOM   2260  H   SER A 146       2.964 -12.334   7.352  1.00 98.30           H  
ATOM   2261  CA  SER A 146       4.133 -14.106   7.137  1.00 98.30           C  
ATOM   2262  HA  SER A 146       4.899 -14.293   6.384  1.00 98.30           H  
ATOM   2263  C   SER A 146       2.877 -14.872   6.708  1.00 98.30           C  
ATOM   2264  CB  SER A 146       4.667 -14.625   8.480  1.00 98.30           C  
ATOM   2265  HB2 SER A 146       5.505 -14.007   8.801  1.00 98.30           H  
ATOM   2266  HB3 SER A 146       5.021 -15.649   8.357  1.00 98.30           H  
ATOM   2267  O   SER A 146       1.775 -14.322   6.656  1.00 98.30           O  
ATOM   2268  OG  SER A 146       3.660 -14.604   9.465  1.00 98.30           O  
ATOM   2269  HG  SER A 146       4.053 -14.710  10.335  1.00 98.30           H  
ATOM   2270  N   GLY A 147       3.061 -16.152   6.364  1.00 98.31           N  
ATOM   2271  H   GLY A 147       3.992 -16.537   6.441  1.00 98.31           H  
ATOM   2272  CA  GLY A 147       1.973 -17.054   5.977  1.00 98.31           C  
ATOM   2273  HA2 GLY A 147       2.366 -18.065   5.879  1.00 98.31           H  
ATOM   2274  HA3 GLY A 147       1.207 -17.063   6.753  1.00 98.31           H  
ATOM   2275  C   GLY A 147       1.318 -16.673   4.652  1.00 98.31           C  
ATOM   2276  O   GLY A 147       0.099 -16.517   4.581  1.00 98.31           O  
ATOM   2277  N   TYR A 148       2.144 -16.487   3.620  1.00 98.73           N  
ATOM   2278  H   TYR A 148       3.136 -16.624   3.753  1.00 98.73           H  
ATOM   2279  CA  TYR A 148       1.684 -16.173   2.273  1.00 98.73           C  
ATOM   2280  HA  TYR A 148       1.138 -15.231   2.319  1.00 98.73           H  
ATOM   2281  C   TYR A 148       0.752 -17.255   1.702  1.00 98.73           C  
ATOM   2282  CB  TYR A 148       2.879 -15.954   1.337  1.00 98.73           C  
ATOM   2283  HB2 TYR A 148       3.415 -15.057   1.647  1.00 98.73           H  
ATOM   2284  HB3 TYR A 148       3.565 -16.797   1.425  1.00 98.73           H  
ATOM   2285  O   TYR A 148       0.985 -18.456   1.843  1.00 98.73           O  
ATOM   2286  CG  TYR A 148       2.463 -15.813  -0.115  1.00 98.73           C  
ATOM   2287  CD1 TYR A 148       2.509 -16.930  -0.974  1.00 98.73           C  
ATOM   2288  HD1 TYR A 148       2.896 -17.870  -0.608  1.00 98.73           H  
ATOM   2289  CD2 TYR A 148       1.948 -14.590  -0.580  1.00 98.73           C  
ATOM   2290  HD2 TYR A 148       1.908 -13.739   0.084  1.00 98.73           H  
ATOM   2291  CE1 TYR A 148       2.028 -16.829  -2.293  1.00 98.73           C  
ATOM   2292  HE1 TYR A 148       2.039 -17.683  -2.954  1.00 98.73           H  
ATOM   2293  CE2 TYR A 148       1.493 -14.478  -1.904  1.00 98.73           C  
ATOM   2294  HE2 TYR A 148       1.126 -13.532  -2.272  1.00 98.73           H  
ATOM   2295  OH  TYR A 148       1.012 -15.484  -4.004  1.00 98.73           O  
ATOM   2296  HH  TYR A 148       0.759 -14.571  -4.158  1.00 98.73           H  
ATOM   2297  CZ  TYR A 148       1.512 -15.601  -2.751  1.00 98.73           C  
ATOM   2298  N   SER A 149      -0.275 -16.806   0.987  1.00 98.73           N  
ATOM   2299  H   SER A 149      -0.408 -15.805   0.969  1.00 98.73           H  
ATOM   2300  CA  SER A 149      -1.140 -17.590   0.108  1.00 98.73           C  
ATOM   2301  HA  SER A 149      -0.551 -18.380  -0.357  1.00 98.73           H  
ATOM   2302  C   SER A 149      -1.710 -16.694  -1.001  1.00 98.73           C  
ATOM   2303  CB  SER A 149      -2.267 -18.232   0.928  1.00 98.73           C  
ATOM   2304  HB2 SER A 149      -1.831 -18.906   1.666  1.00 98.73           H  
ATOM   2305  HB3 SER A 149      -2.918 -18.809   0.271  1.00 98.73           H  
ATOM   2306  O   SER A 149      -1.693 -15.468  -0.893  1.00 98.73           O  
ATOM   2307  OG  SER A 149      -3.026 -17.243   1.595  1.00 98.73           O  
ATOM   2308  HG  SER A 149      -2.402 -16.726   2.110  1.00 98.73           H  
ATOM   2309  N   GLY A 150      -2.242 -17.283  -2.071  1.00 98.32           N  
ATOM   2310  H   GLY A 150      -2.129 -18.279  -2.187  1.00 98.32           H  
ATOM   2311  CA  GLY A 150      -2.893 -16.546  -3.160  1.00 98.32           C  
ATOM   2312  HA2 GLY A 150      -3.959 -16.772  -3.149  1.00 98.32           H  
ATOM   2313  HA3 GLY A 150      -2.778 -15.470  -3.027  1.00 98.32           H  
ATOM   2314  C   GLY A 150      -2.358 -16.911  -4.538  1.00 98.32           C  
ATOM   2315  O   GLY A 150      -1.592 -17.860  -4.688  1.00 98.32           O  
ATOM   2316  N   ASN A 151      -2.800 -16.172  -5.554  1.00 98.30           N  
ATOM   2317  H   ASN A 151      -3.382 -15.371  -5.351  1.00 98.30           H  
ATOM   2318  CA  ASN A 151      -2.493 -16.438  -6.963  1.00 98.30           C  
ATOM   2319  HA  ASN A 151      -1.955 -17.383  -7.029  1.00 98.30           H  
ATOM   2320  C   ASN A 151      -1.555 -15.394  -7.602  1.00 98.30           C  
ATOM   2321  CB  ASN A 151      -3.810 -16.616  -7.747  1.00 98.30           C  
ATOM   2322  HB2 ASN A 151      -4.430 -17.369  -7.259  1.00 98.30           H  
ATOM   2323  HB3 ASN A 151      -3.568 -16.974  -8.747  1.00 98.30           H  
ATOM   2324  O   ASN A 151      -1.266 -15.497  -8.788  1.00 98.30           O  
ATOM   2325  CG  ASN A 151      -4.621 -15.337  -7.886  1.00 98.30           C  
ATOM   2326  ND2 ASN A 151      -5.557 -15.290  -8.805  1.00 98.30           N  
ATOM   2327 HD21 ASN A 151      -6.012 -14.403  -8.965  1.00 98.30           H  
ATOM   2328 HD22 ASN A 151      -5.685 -16.062  -9.444  1.00 98.30           H  
ATOM   2329  OD1 ASN A 151      -4.432 -14.369  -7.173  1.00 98.30           O  
ATOM   2330  N   ALA A 152      -1.083 -14.403  -6.840  1.00 98.35           N  
ATOM   2331  H   ALA A 152      -1.461 -14.313  -5.908  1.00 98.35           H  
ATOM   2332  CA  ALA A 152      -0.232 -13.313  -7.333  1.00 98.35           C  
ATOM   2333  HA  ALA A 152      -0.510 -13.070  -8.359  1.00 98.35           H  
ATOM   2334  C   ALA A 152       1.288 -13.602  -7.329  1.00 98.35           C  
ATOM   2335  CB  ALA A 152      -0.530 -12.102  -6.449  1.00 98.35           C  
ATOM   2336  HB1 ALA A 152      -0.301 -12.340  -5.410  1.00 98.35           H  
ATOM   2337  HB2 ALA A 152      -1.578 -11.812  -6.529  1.00 98.35           H  
ATOM   2338  HB3 ALA A 152       0.104 -11.271  -6.759  1.00 98.35           H  
ATOM   2339  O   ALA A 152       2.078 -12.796  -7.823  1.00 98.35           O  
ATOM   2340  N   GLY A 153       1.728 -14.691  -6.693  1.00 98.47           N  
ATOM   2341  H   GLY A 153       1.040 -15.330  -6.320  1.00 98.47           H  
ATOM   2342  CA  GLY A 153       3.120 -14.874  -6.254  1.00 98.47           C  
ATOM   2343  HA2 GLY A 153       3.254 -15.911  -5.947  1.00 98.47           H  
ATOM   2344  HA3 GLY A 153       3.800 -14.679  -7.083  1.00 98.47           H  
ATOM   2345  C   GLY A 153       3.505 -13.967  -5.071  1.00 98.47           C  
ATOM   2346  O   GLY A 153       2.872 -12.939  -4.831  1.00 98.47           O  
ATOM   2347  N   ASP A 154       4.528 -14.343  -4.303  1.00 98.52           N  
ATOM   2348  H   ASP A 154       5.020 -15.198  -4.520  1.00 98.52           H  
ATOM   2349  CA  ASP A 154       4.905 -13.659  -3.054  1.00 98.52           C  
ATOM   2350  HA  ASP A 154       4.015 -13.179  -2.646  1.00 98.52           H  
ATOM   2351  C   ASP A 154       5.949 -12.551  -3.278  1.00 98.52           C  
ATOM   2352  CB  ASP A 154       5.359 -14.688  -2.007  1.00 98.52           C  
ATOM   2353  HB2 ASP A 154       6.323 -15.108  -2.295  1.00 98.52           H  
ATOM   2354  HB3 ASP A 154       4.640 -15.507  -1.984  1.00 98.52           H  
ATOM   2355  O   ASP A 154       7.126 -12.693  -2.948  1.00 98.52           O  
ATOM   2356  CG  ASP A 154       5.457 -14.080  -0.601  1.00 98.52           C  
ATOM   2357  OD1 ASP A 154       5.167 -12.864  -0.444  1.00 98.52           O  
ATOM   2358  OD2 ASP A 154       5.782 -14.846   0.330  1.00 98.52           O  
ATOM   2359  N   SER A 155       5.534 -11.436  -3.888  1.00 98.56           N  
ATOM   2360  H   SER A 155       4.556 -11.351  -4.124  1.00 98.56           H  
ATOM   2361  CA  SER A 155       6.458 -10.328  -4.195  1.00 98.56           C  
ATOM   2362  HA  SER A 155       7.446 -10.751  -4.375  1.00 98.56           H  
ATOM   2363  C   SER A 155       6.646  -9.323  -3.051  1.00 98.56           C  
ATOM   2364  CB  SER A 155       6.074  -9.598  -5.482  1.00 98.56           C  
ATOM   2365  HB2 SER A 155       6.844  -8.857  -5.701  1.00 98.56           H  
ATOM   2366  HB3 SER A 155       5.125  -9.080  -5.345  1.00 98.56           H  
ATOM   2367  O   SER A 155       7.445  -8.406  -3.215  1.00 98.56           O  
ATOM   2368  OG  SER A 155       5.991 -10.497  -6.571  1.00 98.56           O  
ATOM   2369  HG  SER A 155       5.295 -11.123  -6.357  1.00 98.56           H  
ATOM   2370  N   LEU A 156       5.947  -9.487  -1.918  1.00 98.53           N  
ATOM   2371  H   LEU A 156       5.313 -10.271  -1.858  1.00 98.53           H  
ATOM   2372  CA  LEU A 156       6.110  -8.645  -0.721  1.00 98.53           C  
ATOM   2373  HA  LEU A 156       6.514  -7.682  -1.035  1.00 98.53           H  
ATOM   2374  C   LEU A 156       7.092  -9.243   0.296  1.00 98.53           C  
ATOM   2375  CB  LEU A 156       4.737  -8.412  -0.072  1.00 98.53           C  
ATOM   2376  HB2 LEU A 156       4.017  -8.189  -0.859  1.00 98.53           H  
ATOM   2377  HB3 LEU A 156       4.455  -9.338   0.430  1.00 98.53           H  
ATOM   2378  O   LEU A 156       7.623  -8.516   1.133  1.00 98.53           O  
ATOM   2379  CG  LEU A 156       4.646  -7.299   0.983  1.00 98.53           C  
ATOM   2380  HG  LEU A 156       5.353  -7.489   1.791  1.00 98.53           H  
ATOM   2381  CD1 LEU A 156       4.919  -5.921   0.379  1.00 98.53           C  
ATOM   2382 HD11 LEU A 156       4.756  -5.148   1.130  1.00 98.53           H  
ATOM   2383 HD12 LEU A 156       5.958  -5.863   0.051  1.00 98.53           H  
ATOM   2384 HD13 LEU A 156       4.259  -5.755  -0.473  1.00 98.53           H  
ATOM   2385  CD2 LEU A 156       3.233  -7.291   1.574  1.00 98.53           C  
ATOM   2386 HD21 LEU A 156       3.156  -6.516   2.336  1.00 98.53           H  
ATOM   2387 HD22 LEU A 156       3.027  -8.257   2.035  1.00 98.53           H  
ATOM   2388 HD23 LEU A 156       2.498  -7.103   0.791  1.00 98.53           H  
ATOM   2389  N   ALA A 157       7.366 -10.553   0.233  1.00 98.49           N  
ATOM   2390  H   ALA A 157       6.842 -11.143  -0.397  1.00 98.49           H  
ATOM   2391  CA  ALA A 157       8.315 -11.202   1.138  1.00 98.49           C  
ATOM   2392  HA  ALA A 157       7.948 -11.098   2.159  1.00 98.49           H  
ATOM   2393  C   ALA A 157       9.721 -10.584   1.093  1.00 98.49           C  
ATOM   2394  CB  ALA A 157       8.377 -12.692   0.800  1.00 98.49           C  
ATOM   2395  HB1 ALA A 157       7.432 -13.156   1.084  1.00 98.49           H  
ATOM   2396  HB2 ALA A 157       9.172 -13.171   1.371  1.00 98.49           H  
ATOM   2397  HB3 ALA A 157       8.554 -12.842  -0.265  1.00 98.49           H  
ATOM   2398  O   ALA A 157      10.409 -10.568   2.111  1.00 98.49           O  
ATOM   2399  N   PHE A 158      10.140 -10.029  -0.049  1.00 98.44           N  
ATOM   2400  H   PHE A 158       9.501 -10.014  -0.831  1.00 98.44           H  
ATOM   2401  CA  PHE A 158      11.437  -9.357  -0.194  1.00 98.44           C  
ATOM   2402  HA  PHE A 158      12.222 -10.033   0.146  1.00 98.44           H  
ATOM   2403  C   PHE A 158      11.558  -8.071   0.648  1.00 98.44           C  
ATOM   2404  CB  PHE A 158      11.652  -9.064  -1.682  1.00 98.44           C  
ATOM   2405  HB2 PHE A 158      10.880  -8.372  -2.020  1.00 98.44           H  
ATOM   2406  HB3 PHE A 158      11.537  -9.990  -2.244  1.00 98.44           H  
ATOM   2407  O   PHE A 158      12.659  -7.651   1.005  1.00 98.44           O  
ATOM   2408  CG  PHE A 158      13.011  -8.483  -1.999  1.00 98.44           C  
ATOM   2409  CD1 PHE A 158      13.151  -7.118  -2.314  1.00 98.44           C  
ATOM   2410  HD1 PHE A 158      12.284  -6.474  -2.323  1.00 98.44           H  
ATOM   2411  CD2 PHE A 158      14.146  -9.313  -1.961  1.00 98.44           C  
ATOM   2412  HD2 PHE A 158      14.044 -10.360  -1.715  1.00 98.44           H  
ATOM   2413  CE1 PHE A 158      14.419  -6.592  -2.618  1.00 98.44           C  
ATOM   2414  HE1 PHE A 158      14.531  -5.552  -2.887  1.00 98.44           H  
ATOM   2415  CE2 PHE A 158      15.416  -8.783  -2.242  1.00 98.44           C  
ATOM   2416  HE2 PHE A 158      16.288  -9.419  -2.217  1.00 98.44           H  
ATOM   2417  CZ  PHE A 158      15.551  -7.424  -2.574  1.00 98.44           C  
ATOM   2418  HZ  PHE A 158      16.525  -7.019  -2.808  1.00 98.44           H  
ATOM   2419  N   GLN A 159      10.421  -7.464   0.985  1.00 98.34           N  
ATOM   2420  H   GLN A 159       9.565  -7.835   0.599  1.00 98.34           H  
ATOM   2421  CA  GLN A 159      10.286  -6.264   1.806  1.00 98.34           C  
ATOM   2422  HA  GLN A 159      11.229  -5.718   1.802  1.00 98.34           H  
ATOM   2423  C   GLN A 159       9.969  -6.599   3.271  1.00 98.34           C  
ATOM   2424  CB  GLN A 159       9.202  -5.352   1.212  1.00 98.34           C  
ATOM   2425  HB2 GLN A 159       8.243  -5.868   1.194  1.00 98.34           H  
ATOM   2426  HB3 GLN A 159       9.092  -4.498   1.880  1.00 98.34           H  
ATOM   2427  O   GLN A 159       9.840  -5.700   4.102  1.00 98.34           O  
ATOM   2428  CG  GLN A 159       9.535  -4.809  -0.189  1.00 98.34           C  
ATOM   2429  HG2 GLN A 159       9.016  -3.857  -0.305  1.00 98.34           H  
ATOM   2430  HG3 GLN A 159      10.605  -4.618  -0.278  1.00 98.34           H  
ATOM   2431  CD  GLN A 159       9.087  -5.710  -1.327  1.00 98.34           C  
ATOM   2432  NE2 GLN A 159       8.795  -5.178  -2.484  1.00 98.34           N  
ATOM   2433 HE21 GLN A 159       8.775  -4.174  -2.595  1.00 98.34           H  
ATOM   2434 HE22 GLN A 159       8.161  -5.781  -2.988  1.00 98.34           H  
ATOM   2435  OE1 GLN A 159       8.933  -6.909  -1.226  1.00 98.34           O  
ATOM   2436  N   ASN A 160       9.844  -7.883   3.618  1.00 98.61           N  
ATOM   2437  H   ASN A 160      10.001  -8.596   2.921  1.00 98.61           H  
ATOM   2438  CA  ASN A 160       9.616  -8.296   4.995  1.00 98.61           C  
ATOM   2439  HA  ASN A 160       8.722  -7.787   5.356  1.00 98.61           H  
ATOM   2440  C   ASN A 160      10.801  -7.885   5.886  1.00 98.61           C  
ATOM   2441  CB  ASN A 160       9.374  -9.808   5.036  1.00 98.61           C  
ATOM   2442  HB2 ASN A 160      10.296 -10.324   4.767  1.00 98.61           H  
ATOM   2443  HB3 ASN A 160       8.602 -10.075   4.314  1.00 98.61           H  
ATOM   2444  O   ASN A 160      11.962  -8.146   5.573  1.00 98.61           O  
ATOM   2445  CG  ASN A 160       8.917 -10.281   6.400  1.00 98.61           C  
ATOM   2446  ND2 ASN A 160       9.130 -11.533   6.716  1.00 98.61           N  
ATOM   2447 HD21 ASN A 160       8.613 -11.870   7.515  1.00 98.61           H  
ATOM   2448 HD22 ASN A 160       9.555 -12.151   6.040  1.00 98.61           H  
ATOM   2449  OD1 ASN A 160       8.328  -9.555   7.182  1.00 98.61           O  
ATOM   2450  N   GLY A 161      10.504  -7.245   7.012  1.00 98.57           N  
ATOM   2451  H   GLY A 161       9.532  -7.056   7.209  1.00 98.57           H  
ATOM   2452  CA  GLY A 161      11.483  -6.718   7.959  1.00 98.57           C  
ATOM   2453  HA2 GLY A 161      10.997  -6.618   8.929  1.00 98.57           H  
ATOM   2454  HA3 GLY A 161      12.304  -7.428   8.054  1.00 98.57           H  
ATOM   2455  C   GLY A 161      12.074  -5.356   7.588  1.00 98.57           C  
ATOM   2456  O   GLY A 161      12.895  -4.850   8.361  1.00 98.57           O  
ATOM   2457  N   MET A 162      11.677  -4.764   6.456  1.00 98.72           N  
ATOM   2458  H   MET A 162      10.983  -5.222   5.883  1.00 98.72           H  
ATOM   2459  CA  MET A 162      12.201  -3.482   5.975  1.00 98.72           C  
ATOM   2460  HA  MET A 162      13.242  -3.393   6.286  1.00 98.72           H  
ATOM   2461  C   MET A 162      11.444  -2.295   6.559  1.00 98.72           C  
ATOM   2462  CB  MET A 162      12.168  -3.408   4.447  1.00 98.72           C  
ATOM   2463  HB2 MET A 162      12.574  -2.448   4.129  1.00 98.72           H  
ATOM   2464  HB3 MET A 162      11.136  -3.466   4.099  1.00 98.72           H  
ATOM   2465  O   MET A 162      10.244  -2.380   6.831  1.00 98.72           O  
ATOM   2466  CG  MET A 162      12.978  -4.516   3.783  1.00 98.72           C  
ATOM   2467  HG2 MET A 162      12.545  -5.488   4.021  1.00 98.72           H  
ATOM   2468  HG3 MET A 162      12.870  -4.362   2.709  1.00 98.72           H  
ATOM   2469  SD  MET A 162      14.746  -4.530   4.191  1.00 98.72           S  
ATOM   2470  CE  MET A 162      14.830  -5.973   5.284  1.00 98.72           C  
ATOM   2471  HE1 MET A 162      15.874  -6.190   5.507  1.00 98.72           H  
ATOM   2472  HE2 MET A 162      14.300  -5.767   6.213  1.00 98.72           H  
ATOM   2473  HE3 MET A 162      14.380  -6.833   4.789  1.00 98.72           H  
ATOM   2474  N   LYS A 163      12.156  -1.179   6.737  1.00 98.83           N  
ATOM   2475  H   LYS A 163      13.096  -1.166   6.366  1.00 98.83           H  
ATOM   2476  CA  LYS A 163      11.586   0.106   7.155  1.00 98.83           C  
ATOM   2477  HA  LYS A 163      10.794  -0.062   7.884  1.00 98.83           H  
ATOM   2478  C   LYS A 163      10.949   0.817   5.966  1.00 98.83           C  
ATOM   2479  CB  LYS A 163      12.665   0.980   7.803  1.00 98.83           C  
ATOM   2480  HB2 LYS A 163      12.242   1.962   8.016  1.00 98.83           H  
ATOM   2481  HB3 LYS A 163      13.498   1.105   7.111  1.00 98.83           H  
ATOM   2482  O   LYS A 163      11.272   0.538   4.817  1.00 98.83           O  
ATOM   2483  CG  LYS A 163      13.160   0.355   9.111  1.00 98.83           C  
ATOM   2484  HG2 LYS A 163      13.663  -0.591   8.907  1.00 98.83           H  
ATOM   2485  HG3 LYS A 163      12.305   0.167   9.761  1.00 98.83           H  
ATOM   2486  CD  LYS A 163      14.134   1.304   9.806  1.00 98.83           C  
ATOM   2487  HD2 LYS A 163      15.015   1.441   9.178  1.00 98.83           H  
ATOM   2488  HD3 LYS A 163      13.647   2.267   9.956  1.00 98.83           H  
ATOM   2489  CE  LYS A 163      14.531   0.715  11.159  1.00 98.83           C  
ATOM   2490  HE2 LYS A 163      15.030  -0.240  10.999  1.00 98.83           H  
ATOM   2491  HE3 LYS A 163      13.623   0.528  11.732  1.00 98.83           H  
ATOM   2492  NZ  LYS A 163      15.408   1.658  11.888  1.00 98.83           N  
ATOM   2493  HZ1 LYS A 163      14.930   2.543  11.976  1.00 98.83           H  
ATOM   2494  HZ2 LYS A 163      15.597   1.307  12.816  1.00 98.83           H  
ATOM   2495  HZ3 LYS A 163      16.265   1.809  11.377  1.00 98.83           H  
ATOM   2496  N   PHE A 164      10.022   1.721   6.250  1.00 98.87           N  
ATOM   2497  H   PHE A 164       9.818   1.927   7.218  1.00 98.87           H  
ATOM   2498  CA  PHE A 164       9.394   2.539   5.222  1.00 98.87           C  
ATOM   2499  HA  PHE A 164       9.205   1.920   4.345  1.00 98.87           H  
ATOM   2500  C   PHE A 164      10.330   3.686   4.820  1.00 98.87           C  
ATOM   2501  CB  PHE A 164       8.048   3.042   5.755  1.00 98.87           C  
ATOM   2502  HB2 PHE A 164       8.213   3.866   6.450  1.00 98.87           H  
ATOM   2503  HB3 PHE A 164       7.572   2.238   6.317  1.00 98.87           H  
ATOM   2504  O   PHE A 164      10.858   4.366   5.700  1.00 98.87           O  
ATOM   2505  CG  PHE A 164       7.086   3.469   4.670  1.00 98.87           C  
ATOM   2506  CD1 PHE A 164       7.017   4.806   4.241  1.00 98.87           C  
ATOM   2507  HD1 PHE A 164       7.678   5.548   4.663  1.00 98.87           H  
ATOM   2508  CD2 PHE A 164       6.250   2.507   4.083  1.00 98.87           C  
ATOM   2509  HD2 PHE A 164       6.334   1.474   4.387  1.00 98.87           H  
ATOM   2510  CE1 PHE A 164       6.094   5.169   3.244  1.00 98.87           C  
ATOM   2511  HE1 PHE A 164       6.049   6.192   2.900  1.00 98.87           H  
ATOM   2512  CE2 PHE A 164       5.314   2.868   3.104  1.00 98.87           C  
ATOM   2513  HE2 PHE A 164       4.664   2.119   2.675  1.00 98.87           H  
ATOM   2514  CZ  PHE A 164       5.237   4.204   2.685  1.00 98.87           C  
ATOM   2515  HZ  PHE A 164       4.530   4.483   1.918  1.00 98.87           H  
ATOM   2516  N   SER A 165      10.496   3.948   3.526  1.00 98.87           N  
ATOM   2517  H   SER A 165      10.072   3.332   2.847  1.00 98.87           H  
ATOM   2518  CA  SER A 165      11.265   5.097   3.027  1.00 98.87           C  
ATOM   2519  HA  SER A 165      11.646   5.665   3.875  1.00 98.87           H  
ATOM   2520  C   SER A 165      10.380   6.036   2.215  1.00 98.87           C  
ATOM   2521  CB  SER A 165      12.494   4.687   2.204  1.00 98.87           C  
ATOM   2522  HB2 SER A 165      13.089   5.574   1.988  1.00 98.87           H  
ATOM   2523  HB3 SER A 165      12.177   4.253   1.256  1.00 98.87           H  
ATOM   2524  O   SER A 165       9.465   5.605   1.508  1.00 98.87           O  
ATOM   2525  OG  SER A 165      13.291   3.755   2.902  1.00 98.87           O  
ATOM   2526  HG  SER A 165      14.030   3.500   2.344  1.00 98.87           H  
ATOM   2527  N   THR A 166      10.676   7.328   2.304  1.00 98.84           N  
ATOM   2528  H   THR A 166      11.453   7.586   2.896  1.00 98.84           H  
ATOM   2529  CA  THR A 166      10.097   8.406   1.490  1.00 98.84           C  
ATOM   2530  HA  THR A 166       9.526   7.974   0.668  1.00 98.84           H  
ATOM   2531  C   THR A 166      11.220   9.236   0.873  1.00 98.84           C  
ATOM   2532  CB  THR A 166       9.148   9.303   2.305  1.00 98.84           C  
ATOM   2533  HB  THR A 166       8.801  10.125   1.679  1.00 98.84           H  
ATOM   2534  O   THR A 166      12.392   9.075   1.218  1.00 98.84           O  
ATOM   2535  CG2 THR A 166       7.930   8.522   2.794  1.00 98.84           C  
ATOM   2536 HG21 THR A 166       8.229   7.780   3.534  1.00 98.84           H  
ATOM   2537 HG22 THR A 166       7.216   9.213   3.242  1.00 98.84           H  
ATOM   2538 HG23 THR A 166       7.455   8.023   1.949  1.00 98.84           H  
ATOM   2539  OG1 THR A 166       9.798   9.831   3.435  1.00 98.84           O  
ATOM   2540  HG1 THR A 166       9.869  10.782   3.326  1.00 98.84           H  
ATOM   2541  N   PHE A 167      10.893  10.140  -0.053  1.00 98.36           N  
ATOM   2542  H   PHE A 167       9.924  10.288  -0.297  1.00 98.36           H  
ATOM   2543  CA  PHE A 167      11.922  10.934  -0.738  1.00 98.36           C  
ATOM   2544  HA  PHE A 167      12.615  10.245  -1.221  1.00 98.36           H  
ATOM   2545  C   PHE A 167      12.755  11.811   0.212  1.00 98.36           C  
ATOM   2546  CB  PHE A 167      11.264  11.785  -1.827  1.00 98.36           C  
ATOM   2547  HB2 PHE A 167      10.683  11.116  -2.461  1.00 98.36           H  
ATOM   2548  HB3 PHE A 167      12.054  12.221  -2.439  1.00 98.36           H  
ATOM   2549  O   PHE A 167      13.897  12.142  -0.088  1.00 98.36           O  
ATOM   2550  CG  PHE A 167      10.374  12.919  -1.348  1.00 98.36           C  
ATOM   2551  CD1 PHE A 167       8.977  12.836  -1.487  1.00 98.36           C  
ATOM   2552  HD1 PHE A 167       8.526  11.966  -1.941  1.00 98.36           H  
ATOM   2553  CD2 PHE A 167      10.948  14.089  -0.813  1.00 98.36           C  
ATOM   2554  HD2 PHE A 167      12.022  14.184  -0.740  1.00 98.36           H  
ATOM   2555  CE1 PHE A 167       8.168  13.911  -1.078  1.00 98.36           C  
ATOM   2556  HE1 PHE A 167       7.102  13.880  -1.248  1.00 98.36           H  
ATOM   2557  CE2 PHE A 167      10.134  15.136  -0.353  1.00 98.36           C  
ATOM   2558  HE2 PHE A 167      10.581  16.017   0.084  1.00 98.36           H  
ATOM   2559  CZ  PHE A 167       8.740  15.044  -0.478  1.00 98.36           C  
ATOM   2560  HZ  PHE A 167       8.112  15.858  -0.149  1.00 98.36           H  
ATOM   2561  N   ASP A 168      12.179  12.196   1.350  1.00 98.55           N  
ATOM   2562  H   ASP A 168      11.219  11.930   1.514  1.00 98.55           H  
ATOM   2563  CA  ASP A 168      12.774  13.030   2.397  1.00 98.55           C  
ATOM   2564  HA  ASP A 168      13.656  13.528   1.996  1.00 98.55           H  
ATOM   2565  C   ASP A 168      13.239  12.228   3.622  1.00 98.55           C  
ATOM   2566  CB  ASP A 168      11.764  14.117   2.808  1.00 98.55           C  
ATOM   2567  HB2 ASP A 168      11.528  14.729   1.938  1.00 98.55           H  
ATOM   2568  HB3 ASP A 168      12.236  14.773   3.539  1.00 98.55           H  
ATOM   2569  O   ASP A 168      13.797  12.805   4.556  1.00 98.55           O  
ATOM   2570  CG  ASP A 168      10.457  13.566   3.402  1.00 98.55           C  
ATOM   2571  OD1 ASP A 168      10.062  12.417   3.081  1.00 98.55           O  
ATOM   2572  OD2 ASP A 168       9.788  14.298   4.157  1.00 98.55           O  
ATOM   2573  N   ARG A 169      13.026  10.906   3.634  1.00 98.53           N  
ATOM   2574  H   ARG A 169      12.573  10.492   2.831  1.00 98.53           H  
ATOM   2575  CA  ARG A 169      13.487  10.017   4.701  1.00 98.53           C  
ATOM   2576  HA  ARG A 169      14.379  10.462   5.143  1.00 98.53           H  
ATOM   2577  C   ARG A 169      13.887   8.659   4.143  1.00 98.53           C  
ATOM   2578  CB  ARG A 169      12.414   9.915   5.794  1.00 98.53           C  
ATOM   2579  HB2 ARG A 169      11.582   9.294   5.463  1.00 98.53           H  
ATOM   2580  HB3 ARG A 169      12.038  10.915   6.011  1.00 98.53           H  
ATOM   2581  O   ARG A 169      13.067   7.749   4.031  1.00 98.53           O  
ATOM   2582  CG  ARG A 169      13.038   9.339   7.069  1.00 98.53           C  
ATOM   2583  HG2 ARG A 169      13.386   8.320   6.895  1.00 98.53           H  
ATOM   2584  HG3 ARG A 169      13.888   9.961   7.349  1.00 98.53           H  
ATOM   2585  CD  ARG A 169      12.025   9.342   8.210  1.00 98.53           C  
ATOM   2586  HD2 ARG A 169      11.356   8.492   8.074  1.00 98.53           H  
ATOM   2587  HD3 ARG A 169      11.451  10.267   8.164  1.00 98.53           H  
ATOM   2588  NE  ARG A 169      12.692   9.230   9.518  1.00 98.53           N  
ATOM   2589  HE  ARG A 169      13.581   8.752   9.521  1.00 98.53           H  
ATOM   2590  NH1 ARG A 169      11.044  10.215  10.784  1.00 98.53           N  
ATOM   2591 HH11 ARG A 169      10.646  10.459  11.680  1.00 98.53           H  
ATOM   2592 HH12 ARG A 169      10.459  10.269   9.962  1.00 98.53           H  
ATOM   2593  NH2 ARG A 169      12.913   9.505  11.761  1.00 98.53           N  
ATOM   2594 HH21 ARG A 169      13.801   9.026  11.716  1.00 98.53           H  
ATOM   2595 HH22 ARG A 169      12.519   9.789  12.647  1.00 98.53           H  
ATOM   2596  CZ  ARG A 169      12.213   9.651  10.673  1.00 98.53           C  
ATOM   2597  N   ASP A 170      15.167   8.550   3.823  1.00 98.58           N  
ATOM   2598  H   ASP A 170      15.774   9.349   3.938  1.00 98.58           H  
ATOM   2599  CA  ASP A 170      15.775   7.314   3.356  1.00 98.58           C  
ATOM   2600  HA  ASP A 170      15.076   6.817   2.684  1.00 98.58           H  
ATOM   2601  C   ASP A 170      16.086   6.372   4.529  1.00 98.58           C  
ATOM   2602  CB  ASP A 170      17.033   7.647   2.553  1.00 98.58           C  
ATOM   2603  HB2 ASP A 170      16.807   8.452   1.853  1.00 98.58           H  
ATOM   2604  HB3 ASP A 170      17.815   7.996   3.227  1.00 98.58           H  
ATOM   2605  O   ASP A 170      16.732   6.758   5.507  1.00 98.58           O  
ATOM   2606  CG  ASP A 170      17.536   6.445   1.762  1.00 98.58           C  
ATOM   2607  OD1 ASP A 170      16.922   5.363   1.921  1.00 98.58           O  
ATOM   2608  OD2 ASP A 170      18.485   6.691   0.992  1.00 98.58           O  
ATOM   2609  N   GLN A 171      15.564   5.153   4.453  1.00 98.34           N  
ATOM   2610  H   GLN A 171      15.129   4.904   3.576  1.00 98.34           H  
ATOM   2611  CA  GLN A 171      15.769   4.076   5.422  1.00 98.34           C  
ATOM   2612  HA  GLN A 171      16.703   4.257   5.953  1.00 98.34           H  
ATOM   2613  C   GLN A 171      15.919   2.717   4.725  1.00 98.34           C  
ATOM   2614  CB  GLN A 171      14.609   4.035   6.433  1.00 98.34           C  
ATOM   2615  HB2 GLN A 171      13.682   3.803   5.906  1.00 98.34           H  
ATOM   2616  HB3 GLN A 171      14.802   3.240   7.153  1.00 98.34           H  
ATOM   2617  O   GLN A 171      15.705   1.679   5.362  1.00 98.34           O  
ATOM   2618  CG  GLN A 171      14.434   5.338   7.217  1.00 98.34           C  
ATOM   2619  HG2 GLN A 171      14.101   6.123   6.539  1.00 98.34           H  
ATOM   2620  HG3 GLN A 171      15.389   5.629   7.655  1.00 98.34           H  
ATOM   2621  CD  GLN A 171      13.409   5.184   8.327  1.00 98.34           C  
ATOM   2622  NE2 GLN A 171      12.139   5.148   8.012  1.00 98.34           N  
ATOM   2623 HE21 GLN A 171      11.861   5.084   7.042  1.00 98.34           H  
ATOM   2624 HE22 GLN A 171      11.463   5.012   8.750  1.00 98.34           H  
ATOM   2625  OE1 GLN A 171      13.724   5.087   9.508  1.00 98.34           O  
ATOM   2626  N   ASP A 172      16.219   2.724   3.424  1.00 98.06           N  
ATOM   2627  H   ASP A 172      16.534   3.580   2.991  1.00 98.06           H  
ATOM   2628  CA  ASP A 172      16.395   1.501   2.654  1.00 98.06           C  
ATOM   2629  HA  ASP A 172      15.735   0.741   3.073  1.00 98.06           H  
ATOM   2630  C   ASP A 172      17.823   0.936   2.812  1.00 98.06           C  
ATOM   2631  CB  ASP A 172      15.881   1.731   1.227  1.00 98.06           C  
ATOM   2632  HB2 ASP A 172      14.870   2.132   1.301  1.00 98.06           H  
ATOM   2633  HB3 ASP A 172      15.808   0.769   0.719  1.00 98.06           H  
ATOM   2634  O   ASP A 172      18.566   1.325   3.718  1.00 98.06           O  
ATOM   2635  CG  ASP A 172      16.716   2.672   0.369  1.00 98.06           C  
ATOM   2636  OD1 ASP A 172      17.943   2.455   0.364  1.00 98.06           O  
ATOM   2637  OD2 ASP A 172      16.077   3.450  -0.381  1.00 98.06           O  
ATOM   2638  N   SER A 173      18.168  -0.096   2.037  1.00 96.57           N  
ATOM   2639  H   SER A 173      17.589  -0.290   1.232  1.00 96.57           H  
ATOM   2640  CA  SER A 173      19.435  -0.835   2.200  1.00 96.57           C  
ATOM   2641  HA  SER A 173      19.862  -0.590   3.172  1.00 96.57           H  
ATOM   2642  C   SER A 173      20.515  -0.453   1.185  1.00 96.57           C  
ATOM   2643  CB  SER A 173      19.172  -2.342   2.207  1.00 96.57           C  
ATOM   2644  HB2 SER A 173      20.109  -2.887   2.324  1.00 96.57           H  
ATOM   2645  HB3 SER A 173      18.700  -2.637   1.270  1.00 96.57           H  
ATOM   2646  O   SER A 173      21.522  -1.161   1.079  1.00 96.57           O  
ATOM   2647  OG  SER A 173      18.321  -2.652   3.294  1.00 96.57           O  
ATOM   2648  HG  SER A 173      17.675  -1.944   3.344  1.00 96.57           H  
ATOM   2649  N   VAL A 174      20.321   0.625   0.424  1.00 95.86           N  
ATOM   2650  H   VAL A 174      19.521   1.218   0.593  1.00 95.86           H  
ATOM   2651  CA  VAL A 174      21.275   1.102  -0.588  1.00 95.86           C  
ATOM   2652  HA  VAL A 174      22.177   0.493  -0.540  1.00 95.86           H  
ATOM   2653  C   VAL A 174      21.746   2.522  -0.292  1.00 95.86           C  
ATOM   2654  CB  VAL A 174      20.711   0.953  -2.010  1.00 95.86           C  
ATOM   2655  HB  VAL A 174      21.408   1.400  -2.720  1.00 95.86           H  
ATOM   2656  O   VAL A 174      21.321   3.148   0.672  1.00 95.86           O  
ATOM   2657  CG1 VAL A 174      20.588  -0.521  -2.339  1.00 95.86           C  
ATOM   2658 HG11 VAL A 174      19.872  -0.998  -1.669  1.00 95.86           H  
ATOM   2659 HG12 VAL A 174      21.569  -0.971  -2.190  1.00 95.86           H  
ATOM   2660 HG13 VAL A 174      20.266  -0.634  -3.374  1.00 95.86           H  
ATOM   2661  CG2 VAL A 174      19.341   1.566  -2.211  1.00 95.86           C  
ATOM   2662 HG21 VAL A 174      18.569   0.951  -1.749  1.00 95.86           H  
ATOM   2663 HG22 VAL A 174      19.136   1.705  -3.273  1.00 95.86           H  
ATOM   2664 HG23 VAL A 174      19.330   2.532  -1.706  1.00 95.86           H  
ATOM   2665  N   ALA A 175      22.733   2.998  -1.055  1.00 95.82           N  
ATOM   2666  H   ALA A 175      22.992   2.495  -1.892  1.00 95.82           H  
ATOM   2667  CA  ALA A 175      23.271   4.344  -0.869  1.00 95.82           C  
ATOM   2668  HA  ALA A 175      23.330   4.567   0.196  1.00 95.82           H  
ATOM   2669  C   ALA A 175      22.368   5.412  -1.506  1.00 95.82           C  
ATOM   2670  CB  ALA A 175      24.685   4.379  -1.461  1.00 95.82           C  
ATOM   2671  HB1 ALA A 175      25.312   3.637  -0.965  1.00 95.82           H  
ATOM   2672  HB2 ALA A 175      25.115   5.370  -1.313  1.00 95.82           H  
ATOM   2673  HB3 ALA A 175      24.643   4.165  -2.529  1.00 95.82           H  
ATOM   2674  O   ALA A 175      22.355   6.563  -1.072  1.00 95.82           O  
ATOM   2675  N   GLU A 176      21.664   5.043  -2.574  1.00 96.46           N  
ATOM   2676  H   GLU A 176      21.796   4.112  -2.943  1.00 96.46           H  
ATOM   2677  CA  GLU A 176      20.709   5.885  -3.274  1.00 96.46           C  
ATOM   2678  HA  GLU A 176      21.011   6.927  -3.171  1.00 96.46           H  
ATOM   2679  C   GLU A 176      19.297   5.729  -2.710  1.00 96.46           C  
ATOM   2680  CB  GLU A 176      20.674   5.521  -4.767  1.00 96.46           C  
ATOM   2681  HB2 GLU A 176      20.004   6.234  -5.248  1.00 96.46           H  
ATOM   2682  HB3 GLU A 176      20.244   4.529  -4.906  1.00 96.46           H  
ATOM   2683  O   GLU A 176      18.814   4.620  -2.564  1.00 96.46           O  
ATOM   2684  CG  GLU A 176      22.024   5.598  -5.496  1.00 96.46           C  
ATOM   2685  HG2 GLU A 176      21.809   5.788  -6.547  1.00 96.46           H  
ATOM   2686  HG3 GLU A 176      22.579   6.460  -5.125  1.00 96.46           H  
ATOM   2687  CD  GLU A 176      22.904   4.332  -5.415  1.00 96.46           C  
ATOM   2688  OE1 GLU A 176      23.898   4.308  -6.176  1.00 96.46           O  
ATOM   2689  OE2 GLU A 176      22.607   3.403  -4.627  1.00 96.46           O  
ATOM   2690  N   ASN A 177      18.561   6.826  -2.549  1.00 98.23           N  
ATOM   2691  H   ASN A 177      19.014   7.728  -2.582  1.00 98.23           H  
ATOM   2692  CA  ASN A 177      17.186   6.742  -2.061  1.00 98.23           C  
ATOM   2693  HA  ASN A 177      17.188   6.113  -1.170  1.00 98.23           H  
ATOM   2694  C   ASN A 177      16.248   6.074  -3.093  1.00 98.23           C  
ATOM   2695  CB  ASN A 177      16.754   8.157  -1.640  1.00 98.23           C  
ATOM   2696  HB2 ASN A 177      17.474   8.523  -0.908  1.00 98.23           H  
ATOM   2697  HB3 ASN A 177      16.754   8.821  -2.504  1.00 98.23           H  
ATOM   2698  O   ASN A 177      15.882   6.679  -4.115  1.00 98.23           O  
ATOM   2699  CG  ASN A 177      15.379   8.195  -1.000  1.00 98.23           C  
ATOM   2700  ND2 ASN A 177      15.096   9.180  -0.183  1.00 98.23           N  
ATOM   2701 HD21 ASN A 177      14.213   9.115   0.304  1.00 98.23           H  
ATOM   2702 HD22 ASN A 177      15.807   9.845   0.083  1.00 98.23           H  
ATOM   2703  OD1 ASN A 177      14.497   7.403  -1.276  1.00 98.23           O  
ATOM   2704  N   CYS A 178      15.790   4.854  -2.799  1.00 98.60           N  
ATOM   2705  H   CYS A 178      16.131   4.414  -1.956  1.00 98.60           H  
ATOM   2706  CA  CYS A 178      14.876   4.092  -3.651  1.00 98.60           C  
ATOM   2707  HA  CYS A 178      15.334   3.954  -4.630  1.00 98.60           H  
ATOM   2708  C   CYS A 178      13.534   4.804  -3.841  1.00 98.60           C  
ATOM   2709  CB  CYS A 178      14.613   2.717  -3.027  1.00 98.60           C  
ATOM   2710  HB2 CYS A 178      13.830   2.207  -3.589  1.00 98.60           H  
ATOM   2711  HB3 CYS A 178      14.286   2.840  -1.995  1.00 98.60           H  
ATOM   2712  O   CYS A 178      12.953   4.749  -4.924  1.00 98.60           O  
ATOM   2713  SG  CYS A 178      16.112   1.711  -3.061  1.00 98.60           S  
ATOM   2714  HG  CYS A 178      16.783   2.436  -2.161  1.00 98.60           H  
ATOM   2715  N   ALA A 179      13.039   5.514  -2.826  1.00 98.69           N  
ATOM   2716  H   ALA A 179      13.604   5.630  -1.998  1.00 98.69           H  
ATOM   2717  CA  ALA A 179      11.780   6.245  -2.931  1.00 98.69           C  
ATOM   2718  HA  ALA A 179      11.015   5.552  -3.281  1.00 98.69           H  
ATOM   2719  C   ALA A 179      11.855   7.385  -3.960  1.00 98.69           C  
ATOM   2720  CB  ALA A 179      11.366   6.752  -1.545  1.00 98.69           C  
ATOM   2721  HB1 ALA A 179      12.042   7.541  -1.215  1.00 98.69           H  
ATOM   2722  HB2 ALA A 179      11.390   5.934  -0.824  1.00 98.69           H  
ATOM   2723  HB3 ALA A 179      10.355   7.155  -1.595  1.00 98.69           H  
ATOM   2724  O   ALA A 179      10.852   7.669  -4.615  1.00 98.69           O  
ATOM   2725  N   VAL A 180      13.035   7.995  -4.152  1.00 98.60           N  
ATOM   2726  H   VAL A 180      13.810   7.691  -3.581  1.00 98.60           H  
ATOM   2727  CA  VAL A 180      13.291   8.972  -5.229  1.00 98.60           C  
ATOM   2728  HA  VAL A 180      12.463   9.679  -5.280  1.00 98.60           H  
ATOM   2729  C   VAL A 180      13.365   8.276  -6.587  1.00 98.60           C  
ATOM   2730  CB  VAL A 180      14.581   9.780  -4.964  1.00 98.60           C  
ATOM   2731  HB  VAL A 180      15.423   9.097  -4.852  1.00 98.60           H  
ATOM   2732  O   VAL A 180      12.745   8.727  -7.550  1.00 98.60           O  
ATOM   2733  CG1 VAL A 180      14.904  10.752  -6.108  1.00 98.60           C  
ATOM   2734 HG11 VAL A 180      15.773  11.355  -5.844  1.00 98.60           H  
ATOM   2735 HG12 VAL A 180      14.051  11.405  -6.291  1.00 98.60           H  
ATOM   2736 HG13 VAL A 180      15.138  10.200  -7.018  1.00 98.60           H  
ATOM   2737  CG2 VAL A 180      14.458  10.613  -3.684  1.00 98.60           C  
ATOM   2738 HG21 VAL A 180      13.664  11.352  -3.798  1.00 98.60           H  
ATOM   2739 HG22 VAL A 180      15.398  11.125  -3.479  1.00 98.60           H  
ATOM   2740 HG23 VAL A 180      14.229   9.970  -2.835  1.00 98.60           H  
ATOM   2741  N   GLN A 181      14.091   7.159  -6.679  1.00 98.27           N  
ATOM   2742  H   GLN A 181      14.569   6.825  -5.854  1.00 98.27           H  
ATOM   2743  CA  GLN A 181      14.262   6.428  -7.940  1.00 98.27           C  
ATOM   2744  HA  GLN A 181      14.634   7.118  -8.698  1.00 98.27           H  
ATOM   2745  C   GLN A 181      12.942   5.844  -8.474  1.00 98.27           C  
ATOM   2746  CB  GLN A 181      15.295   5.309  -7.752  1.00 98.27           C  
ATOM   2747  HB2 GLN A 181      14.998   4.679  -6.913  1.00 98.27           H  
ATOM   2748  HB3 GLN A 181      15.298   4.693  -8.651  1.00 98.27           H  
ATOM   2749  O   GLN A 181      12.649   5.969  -9.667  1.00 98.27           O  
ATOM   2750  CG  GLN A 181      16.725   5.828  -7.523  1.00 98.27           C  
ATOM   2751  HG2 GLN A 181      16.776   6.388  -6.589  1.00 98.27           H  
ATOM   2752  HG3 GLN A 181      16.998   6.495  -8.341  1.00 98.27           H  
ATOM   2753  CD  GLN A 181      17.740   4.689  -7.462  1.00 98.27           C  
ATOM   2754  NE2 GLN A 181      19.017   4.971  -7.593  1.00 98.27           N  
ATOM   2755 HE21 GLN A 181      19.347   5.925  -7.580  1.00 98.27           H  
ATOM   2756 HE22 GLN A 181      19.639   4.193  -7.425  1.00 98.27           H  
ATOM   2757  OE1 GLN A 181      17.409   3.525  -7.333  1.00 98.27           O  
ATOM   2758  N   TYR A 182      12.135   5.250  -7.589  1.00 98.49           N  
ATOM   2759  H   TYR A 182      12.476   5.157  -6.643  1.00 98.49           H  
ATOM   2760  CA  TYR A 182      10.881   4.554  -7.909  1.00 98.49           C  
ATOM   2761  HA  TYR A 182      10.836   4.423  -8.990  1.00 98.49           H  
ATOM   2762  C   TYR A 182       9.621   5.346  -7.542  1.00 98.49           C  
ATOM   2763  CB  TYR A 182      10.893   3.149  -7.307  1.00 98.49           C  
ATOM   2764  HB2 TYR A 182       9.994   2.617  -7.619  1.00 98.49           H  
ATOM   2765  HB3 TYR A 182      10.879   3.225  -6.220  1.00 98.49           H  
ATOM   2766  O   TYR A 182       8.507   4.837  -7.665  1.00 98.49           O  
ATOM   2767  CG  TYR A 182      12.092   2.342  -7.748  1.00 98.49           C  
ATOM   2768  CD1 TYR A 182      12.169   1.843  -9.062  1.00 98.49           C  
ATOM   2769  HD1 TYR A 182      11.360   2.032  -9.752  1.00 98.49           H  
ATOM   2770  CD2 TYR A 182      13.167   2.158  -6.867  1.00 98.49           C  
ATOM   2771  HD2 TYR A 182      13.129   2.563  -5.866  1.00 98.49           H  
ATOM   2772  CE1 TYR A 182      13.287   1.094  -9.473  1.00 98.49           C  
ATOM   2773  HE1 TYR A 182      13.340   0.682 -10.470  1.00 98.49           H  
ATOM   2774  CE2 TYR A 182      14.320   1.496  -7.301  1.00 98.49           C  
ATOM   2775  HE2 TYR A 182      15.179   1.465  -6.646  1.00 98.49           H  
ATOM   2776  OH  TYR A 182      15.456   0.195  -8.965  1.00 98.49           O  
ATOM   2777  HH  TYR A 182      16.127   0.227  -8.279  1.00 98.49           H  
ATOM   2778  CZ  TYR A 182      14.367   0.912  -8.585  1.00 98.49           C  
ATOM   2779  N   GLN A 183       9.799   6.620  -7.177  1.00 98.19           N  
ATOM   2780  H   GLN A 183      10.747   6.930  -7.015  1.00 98.19           H  
ATOM   2781  CA  GLN A 183       8.768   7.659  -7.197  1.00 98.19           C  
ATOM   2782  HA  GLN A 183       9.214   8.553  -6.761  1.00 98.19           H  
ATOM   2783  C   GLN A 183       7.533   7.346  -6.331  1.00 98.19           C  
ATOM   2784  CB  GLN A 183       8.427   7.976  -8.660  1.00 98.19           C  
ATOM   2785  HB2 GLN A 183       8.089   7.051  -9.127  1.00 98.19           H  
ATOM   2786  HB3 GLN A 183       7.616   8.704  -8.695  1.00 98.19           H  
ATOM   2787  O   GLN A 183       6.392   7.604  -6.717  1.00 98.19           O  
ATOM   2788  CG  GLN A 183       9.596   8.515  -9.497  1.00 98.19           C  
ATOM   2789  HG2 GLN A 183      10.520   7.977  -9.282  1.00 98.19           H  
ATOM   2790  HG3 GLN A 183       9.363   8.344 -10.548  1.00 98.19           H  
ATOM   2791  CD  GLN A 183       9.831  10.007  -9.291  1.00 98.19           C  
ATOM   2792  NE2 GLN A 183      10.126  10.746 -10.338  1.00 98.19           N  
ATOM   2793 HE21 GLN A 183      10.226  10.336 -11.256  1.00 98.19           H  
ATOM   2794 HE22 GLN A 183      10.294  11.719 -10.128  1.00 98.19           H  
ATOM   2795  OE1 GLN A 183       9.715  10.562  -8.217  1.00 98.19           O  
ATOM   2796  N   GLY A 184       7.760   6.806  -5.135  1.00 98.42           N  
ATOM   2797  H   GLY A 184       8.719   6.632  -4.871  1.00 98.42           H  
ATOM   2798  CA  GLY A 184       6.705   6.470  -4.179  1.00 98.42           C  
ATOM   2799  HA2 GLY A 184       6.118   5.638  -4.567  1.00 98.42           H  
ATOM   2800  HA3 GLY A 184       6.045   7.328  -4.051  1.00 98.42           H  
ATOM   2801  C   GLY A 184       7.275   6.066  -2.826  1.00 98.42           C  
ATOM   2802  O   GLY A 184       8.422   5.637  -2.755  1.00 98.42           O  
ATOM   2803  N   GLY A 185       6.497   6.196  -1.752  1.00 98.76           N  
ATOM   2804  H   GLY A 185       5.538   6.487  -1.879  1.00 98.76           H  
ATOM   2805  CA  GLY A 185       6.891   5.690  -0.435  1.00 98.76           C  
ATOM   2806  HA2 GLY A 185       6.359   6.221   0.355  1.00 98.76           H  
ATOM   2807  HA3 GLY A 185       7.959   5.860  -0.299  1.00 98.76           H  
ATOM   2808  C   GLY A 185       6.595   4.197  -0.304  1.00 98.76           C  
ATOM   2809  O   GLY A 185       5.498   3.759  -0.665  1.00 98.76           O  
ATOM   2810  N   TRP A 186       7.547   3.411   0.197  1.00 98.78           N  
ATOM   2811  H   TRP A 186       8.398   3.833   0.542  1.00 98.78           H  
ATOM   2812  CA  TRP A 186       7.401   1.957   0.319  1.00 98.78           C  
ATOM   2813  HA  TRP A 186       6.394   1.739   0.673  1.00 98.78           H  
ATOM   2814  C   TRP A 186       8.383   1.352   1.329  1.00 98.78           C  
ATOM   2815  CB  TRP A 186       7.596   1.306  -1.062  1.00 98.78           C  
ATOM   2816  HB2 TRP A 186       8.662   1.244  -1.277  1.00 98.78           H  
ATOM   2817  HB3 TRP A 186       7.136   1.924  -1.834  1.00 98.78           H  
ATOM   2818  O   TRP A 186       9.308   2.019   1.790  1.00 98.78           O  
ATOM   2819  CG  TRP A 186       7.011  -0.061  -1.187  1.00 98.78           C  
ATOM   2820  CD1 TRP A 186       7.702  -1.195  -1.428  1.00 98.78           C  
ATOM   2821  HD1 TRP A 186       8.772  -1.241  -1.565  1.00 98.78           H  
ATOM   2822  CD2 TRP A 186       5.614  -0.457  -1.069  1.00 98.78           C  
ATOM   2823  CE2 TRP A 186       5.527  -1.863  -1.279  1.00 98.78           C  
ATOM   2824  CE3 TRP A 186       4.414   0.231  -0.811  1.00 98.78           C  
ATOM   2825  HE3 TRP A 186       4.458   1.295  -0.629  1.00 98.78           H  
ATOM   2826  NE1 TRP A 186       6.830  -2.265  -1.441  1.00 98.78           N  
ATOM   2827  HE1 TRP A 186       7.128  -3.212  -1.628  1.00 98.78           H  
ATOM   2828  CH2 TRP A 186       3.127  -1.826  -1.058  1.00 98.78           C  
ATOM   2829  HH2 TRP A 186       2.178  -2.341  -1.081  1.00 98.78           H  
ATOM   2830  CZ2 TRP A 186       4.307  -2.547  -1.287  1.00 98.78           C  
ATOM   2831  HZ2 TRP A 186       4.275  -3.614  -1.452  1.00 98.78           H  
ATOM   2832  CZ3 TRP A 186       3.179  -0.443  -0.805  1.00 98.78           C  
ATOM   2833  HZ3 TRP A 186       2.266   0.103  -0.618  1.00 98.78           H  
ATOM   2834  N   TRP A 187       8.210   0.068   1.644  1.00 98.79           N  
ATOM   2835  H   TRP A 187       7.432  -0.418   1.220  1.00 98.79           H  
ATOM   2836  CA  TRP A 187       9.158  -0.734   2.425  1.00 98.79           C  
ATOM   2837  HA  TRP A 187       9.580  -0.115   3.216  1.00 98.79           H  
ATOM   2838  C   TRP A 187      10.332  -1.204   1.557  1.00 98.79           C  
ATOM   2839  CB  TRP A 187       8.413  -1.898   3.088  1.00 98.79           C  
ATOM   2840  HB2 TRP A 187       9.127  -2.514   3.635  1.00 98.79           H  
ATOM   2841  HB3 TRP A 187       7.955  -2.518   2.317  1.00 98.79           H  
ATOM   2842  O   TRP A 187      10.459  -2.390   1.259  1.00 98.79           O  
ATOM   2843  CG  TRP A 187       7.354  -1.466   4.039  1.00 98.79           C  
ATOM   2844  CD1 TRP A 187       7.573  -1.039   5.301  1.00 98.79           C  
ATOM   2845  HD1 TRP A 187       8.541  -0.990   5.778  1.00 98.79           H  
ATOM   2846  CD2 TRP A 187       5.924  -1.323   3.801  1.00 98.79           C  
ATOM   2847  CE2 TRP A 187       5.336  -0.768   4.975  1.00 98.79           C  
ATOM   2848  CE3 TRP A 187       5.076  -1.545   2.692  1.00 98.79           C  
ATOM   2849  HE3 TRP A 187       5.488  -1.966   1.788  1.00 98.79           H  
ATOM   2850  NE1 TRP A 187       6.379  -0.659   5.872  1.00 98.79           N  
ATOM   2851  HE1 TRP A 187       6.323  -0.303   6.816  1.00 98.79           H  
ATOM   2852  CH2 TRP A 187       3.172  -0.613   3.903  1.00 98.79           C  
ATOM   2853  HH2 TRP A 187       2.139  -0.298   3.920  1.00 98.79           H  
ATOM   2854  CZ2 TRP A 187       3.997  -0.370   5.012  1.00 98.79           C  
ATOM   2855  HZ2 TRP A 187       3.631   0.195   5.856  1.00 98.79           H  
ATOM   2856  CZ3 TRP A 187       3.709  -1.212   2.750  1.00 98.79           C  
ATOM   2857  HZ3 TRP A 187       3.078  -1.379   1.889  1.00 98.79           H  
ATOM   2858  N   TYR A 188      11.143  -0.272   1.061  1.00 98.70           N  
ATOM   2859  H   TYR A 188      11.026   0.686   1.360  1.00 98.70           H  
ATOM   2860  CA  TYR A 188      12.247  -0.604   0.162  1.00 98.70           C  
ATOM   2861  HA  TYR A 188      11.852  -1.255  -0.618  1.00 98.70           H  
ATOM   2862  C   TYR A 188      13.362  -1.385   0.881  1.00 98.70           C  
ATOM   2863  CB  TYR A 188      12.783   0.653  -0.532  1.00 98.70           C  
ATOM   2864  HB2 TYR A 188      13.656   0.381  -1.125  1.00 98.70           H  
ATOM   2865  HB3 TYR A 188      13.116   1.354   0.234  1.00 98.70           H  
ATOM   2866  O   TYR A 188      13.678  -1.138   2.043  1.00 98.70           O  
ATOM   2867  CG  TYR A 188      11.791   1.358  -1.442  1.00 98.70           C  
ATOM   2868  CD1 TYR A 188      11.498   0.859  -2.726  1.00 98.70           C  
ATOM   2869  HD1 TYR A 188      11.976  -0.045  -3.074  1.00 98.70           H  
ATOM   2870  CD2 TYR A 188      11.181   2.547  -1.013  1.00 98.70           C  
ATOM   2871  HD2 TYR A 188      11.380   2.918  -0.019  1.00 98.70           H  
ATOM   2872  CE1 TYR A 188      10.609   1.542  -3.575  1.00 98.70           C  
ATOM   2873  HE1 TYR A 188      10.372   1.180  -4.565  1.00 98.70           H  
ATOM   2874  CE2 TYR A 188      10.315   3.249  -1.865  1.00 98.70           C  
ATOM   2875  HE2 TYR A 188       9.863   4.167  -1.519  1.00 98.70           H  
ATOM   2876  OH  TYR A 188       9.182   3.409  -3.980  1.00 98.70           O  
ATOM   2877  HH  TYR A 188       8.901   4.229  -3.569  1.00 98.70           H  
ATOM   2878  CZ  TYR A 188      10.028   2.748  -3.152  1.00 98.70           C  
ATOM   2879  N   ASN A 189      13.952  -2.339   0.159  1.00 98.06           N  
ATOM   2880  H   ASN A 189      13.649  -2.421  -0.801  1.00 98.06           H  
ATOM   2881  CA  ASN A 189      15.157  -3.077   0.551  1.00 98.06           C  
ATOM   2882  HA  ASN A 189      15.433  -2.827   1.575  1.00 98.06           H  
ATOM   2883  C   ASN A 189      16.310  -2.606  -0.358  1.00 98.06           C  
ATOM   2884  CB  ASN A 189      14.842  -4.587   0.486  1.00 98.06           C  
ATOM   2885  HB2 ASN A 189      14.673  -4.885  -0.549  1.00 98.06           H  
ATOM   2886  HB3 ASN A 189      13.915  -4.791   1.022  1.00 98.06           H  
ATOM   2887  O   ASN A 189      16.559  -1.410  -0.462  1.00 98.06           O  
ATOM   2888  CG  ASN A 189      15.927  -5.473   1.074  1.00 98.06           C  
ATOM   2889  ND2 ASN A 189      15.619  -6.721   1.324  1.00 98.06           N  
ATOM   2890 HD21 ASN A 189      14.670  -7.044   1.197  1.00 98.06           H  
ATOM   2891 HD22 ASN A 189      16.345  -7.290   1.735  1.00 98.06           H  
ATOM   2892  OD1 ASN A 189      17.070  -5.090   1.245  1.00 98.06           O  
ATOM   2893  N   TYR A 190      16.938  -3.505  -1.120  1.00 96.93           N  
ATOM   2894  H   TYR A 190      16.836  -4.482  -0.887  1.00 96.93           H  
ATOM   2895  CA  TYR A 190      17.623  -3.153  -2.360  1.00 96.93           C  
ATOM   2896  HA  TYR A 190      18.187  -2.234  -2.198  1.00 96.93           H  
ATOM   2897  C   TYR A 190      16.561  -2.872  -3.429  1.00 96.93           C  
ATOM   2898  CB  TYR A 190      18.619  -4.255  -2.752  1.00 96.93           C  
ATOM   2899  HB2 TYR A 190      18.097  -5.101  -3.200  1.00 96.93           H  
ATOM   2900  HB3 TYR A 190      19.100  -4.625  -1.846  1.00 96.93           H  
ATOM   2901  O   TYR A 190      16.251  -3.727  -4.261  1.00 96.93           O  
ATOM   2902  CG  TYR A 190      19.708  -3.770  -3.692  1.00 96.93           C  
ATOM   2903  CD1 TYR A 190      19.491  -3.686  -5.081  1.00 96.93           C  
ATOM   2904  HD1 TYR A 190      18.547  -4.001  -5.500  1.00 96.93           H  
ATOM   2905  CD2 TYR A 190      20.942  -3.363  -3.155  1.00 96.93           C  
ATOM   2906  HD2 TYR A 190      21.111  -3.422  -2.090  1.00 96.93           H  
ATOM   2907  CE1 TYR A 190      20.491  -3.151  -5.919  1.00 96.93           C  
ATOM   2908  HE1 TYR A 190      20.321  -3.046  -6.981  1.00 96.93           H  
ATOM   2909  CE2 TYR A 190      21.935  -2.811  -3.987  1.00 96.93           C  
ATOM   2910  HE2 TYR A 190      22.864  -2.460  -3.561  1.00 96.93           H  
ATOM   2911  OH  TYR A 190      22.639  -2.108  -6.168  1.00 96.93           O  
ATOM   2912  HH  TYR A 190      23.321  -1.668  -5.655  1.00 96.93           H  
ATOM   2913  CZ  TYR A 190      21.701  -2.682  -5.369  1.00 96.93           C  
ATOM   2914  N   CYS A 191      15.931  -1.697  -3.352  1.00 93.45           N  
ATOM   2915  H   CYS A 191      16.212  -1.054  -2.626  1.00 93.45           H  
ATOM   2916  CA  CYS A 191      14.781  -1.333  -4.177  1.00 93.45           C  
ATOM   2917  HA  CYS A 191      14.505  -0.311  -3.916  1.00 93.45           H  
ATOM   2918  C   CYS A 191      13.558  -2.196  -3.823  1.00 93.45           C  
ATOM   2919  CB  CYS A 191      15.187  -1.314  -5.662  1.00 93.45           C  
ATOM   2920  HB2 CYS A 191      14.398  -0.853  -6.256  1.00 93.45           H  
ATOM   2921  HB3 CYS A 191      15.328  -2.333  -6.022  1.00 93.45           H  
ATOM   2922  O   CYS A 191      13.039  -2.070  -2.718  1.00 93.45           O  
ATOM   2923  SG  CYS A 191      16.759  -0.424  -5.899  1.00 93.45           S  
ATOM   2924  HG  CYS A 191      17.388  -0.867  -4.806  1.00 93.45           H  
ATOM   2925  N   HIS A 192      13.038  -3.053  -4.706  1.00 98.40           N  
ATOM   2926  H   HIS A 192      13.478  -3.181  -5.606  1.00 98.40           H  
ATOM   2927  CA  HIS A 192      11.812  -3.794  -4.401  1.00 98.40           C  
ATOM   2928  HA  HIS A 192      11.895  -4.200  -3.393  1.00 98.40           H  
ATOM   2929  C   HIS A 192      11.525  -4.968  -5.348  1.00 98.40           C  
ATOM   2930  CB  HIS A 192      10.624  -2.820  -4.434  1.00 98.40           C  
ATOM   2931  HB2 HIS A 192      10.700  -2.089  -3.628  1.00 98.40           H  
ATOM   2932  HB3 HIS A 192       9.722  -3.404  -4.250  1.00 98.40           H  
ATOM   2933  O   HIS A 192      11.918  -4.978  -6.515  1.00 98.40           O  
ATOM   2934  CG  HIS A 192      10.463  -2.089  -5.739  1.00 98.40           C  
ATOM   2935  CD2 HIS A 192      11.057  -0.905  -6.086  1.00 98.40           C  
ATOM   2936  HD2 HIS A 192      11.724  -0.317  -5.473  1.00 98.40           H  
ATOM   2937  ND1 HIS A 192       9.765  -2.527  -6.843  1.00 98.40           N  
ATOM   2938  HD1 HIS A 192       9.179  -3.345  -6.929  1.00 98.40           H  
ATOM   2939  CE1 HIS A 192       9.958  -1.642  -7.828  1.00 98.40           C  
ATOM   2940  HE1 HIS A 192       9.562  -1.730  -8.829  1.00 98.40           H  
ATOM   2941  NE2 HIS A 192      10.708  -0.624  -7.404  1.00 98.40           N  
ATOM   2942  N   HIS A 193      10.731  -5.931  -4.870  1.00 98.53           N  
ATOM   2943  H   HIS A 193      10.486  -5.913  -3.891  1.00 98.53           H  
ATOM   2944  CA  HIS A 193      10.023  -6.904  -5.718  1.00 98.53           C  
ATOM   2945  HA  HIS A 193      10.485  -6.946  -6.704  1.00 98.53           H  
ATOM   2946  C   HIS A 193       8.562  -6.504  -5.976  1.00 98.53           C  
ATOM   2947  CB  HIS A 193      10.142  -8.302  -5.109  1.00 98.53           C  
ATOM   2948  HB2 HIS A 193       9.407  -8.950  -5.588  1.00 98.53           H  
ATOM   2949  HB3 HIS A 193       9.894  -8.257  -4.049  1.00 98.53           H  
ATOM   2950  O   HIS A 193       7.895  -7.057  -6.842  1.00 98.53           O  
ATOM   2951  CG  HIS A 193      11.492  -8.960  -5.278  1.00 98.53           C  
ATOM   2952  CD2 HIS A 193      12.695  -8.380  -5.597  1.00 98.53           C  
ATOM   2953  HD2 HIS A 193      12.886  -7.331  -5.770  1.00 98.53           H  
ATOM   2954  ND1 HIS A 193      11.722 -10.310  -5.155  1.00 98.53           N  
ATOM   2955  HD1 HIS A 193      11.037 -11.009  -4.904  1.00 98.53           H  
ATOM   2956  CE1 HIS A 193      13.024 -10.538  -5.391  1.00 98.53           C  
ATOM   2957  HE1 HIS A 193      13.505 -11.504  -5.358  1.00 98.53           H  
ATOM   2958  NE2 HIS A 193      13.653  -9.393  -5.678  1.00 98.53           N  
ATOM   2959  N   SER A 194       8.065  -5.496  -5.272  1.00 98.48           N  
ATOM   2960  H   SER A 194       8.660  -5.064  -4.579  1.00 98.48           H  
ATOM   2961  CA  SER A 194       6.741  -4.915  -5.454  1.00 98.48           C  
ATOM   2962  HA  SER A 194       6.468  -4.980  -6.507  1.00 98.48           H  
ATOM   2963  C   SER A 194       6.767  -3.451  -5.040  1.00 98.48           C  
ATOM   2964  CB  SER A 194       5.694  -5.666  -4.618  1.00 98.48           C  
ATOM   2965  HB2 SER A 194       5.725  -6.728  -4.865  1.00 98.48           H  
ATOM   2966  HB3 SER A 194       4.703  -5.285  -4.864  1.00 98.48           H  
ATOM   2967  O   SER A 194       7.407  -3.118  -4.047  1.00 98.48           O  
ATOM   2968  OG  SER A 194       5.922  -5.499  -3.229  1.00 98.48           O  
ATOM   2969  HG  SER A 194       5.835  -4.565  -3.022  1.00 98.48           H  
ATOM   2970  N   ASN A 195       6.034  -2.596  -5.736  1.00 98.37           N  
ATOM   2971  H   ASN A 195       5.542  -2.946  -6.545  1.00 98.37           H  
ATOM   2972  CA  ASN A 195       5.835  -1.200  -5.365  1.00 98.37           C  
ATOM   2973  HA  ASN A 195       5.877  -1.087  -4.282  1.00 98.37           H  
ATOM   2974  C   ASN A 195       4.443  -0.777  -5.842  1.00 98.37           C  
ATOM   2975  CB  ASN A 195       6.960  -0.349  -5.980  1.00 98.37           C  
ATOM   2976  HB2 ASN A 195       6.990  -0.508  -7.058  1.00 98.37           H  
ATOM   2977  HB3 ASN A 195       7.920  -0.645  -5.556  1.00 98.37           H  
ATOM   2978  O   ASN A 195       4.261  -0.414  -6.999  1.00 98.37           O  
ATOM   2979  CG  ASN A 195       6.785   1.138  -5.739  1.00 98.37           C  
ATOM   2980  ND2 ASN A 195       7.504   1.952  -6.476  1.00 98.37           N  
ATOM   2981 HD21 ASN A 195       8.160   1.593  -7.154  1.00 98.37           H  
ATOM   2982 HD22 ASN A 195       7.475   2.941  -6.275  1.00 98.37           H  
ATOM   2983  OD1 ASN A 195       5.986   1.562  -4.913  1.00 98.37           O  
ATOM   2984  N   LEU A 196       3.443  -0.848  -4.960  1.00 98.64           N  
ATOM   2985  H   LEU A 196       3.649  -1.143  -4.016  1.00 98.64           H  
ATOM   2986  CA  LEU A 196       2.059  -0.462  -5.287  1.00 98.64           C  
ATOM   2987  HA  LEU A 196       1.873  -0.682  -6.338  1.00 98.64           H  
ATOM   2988  C   LEU A 196       1.813   1.048  -5.125  1.00 98.64           C  
ATOM   2989  CB  LEU A 196       1.076  -1.295  -4.448  1.00 98.64           C  
ATOM   2990  HB2 LEU A 196       0.061  -1.044  -4.756  1.00 98.64           H  
ATOM   2991  HB3 LEU A 196       1.185  -1.011  -3.402  1.00 98.64           H  
ATOM   2992  O   LEU A 196       0.734   1.551  -5.443  1.00 98.64           O  
ATOM   2993  CG  LEU A 196       1.262  -2.819  -4.567  1.00 98.64           C  
ATOM   2994  HG  LEU A 196       2.239  -3.094  -4.169  1.00 98.64           H  
ATOM   2995  CD1 LEU A 196       0.202  -3.516  -3.724  1.00 98.64           C  
ATOM   2996 HD11 LEU A 196       0.371  -4.592  -3.777  1.00 98.64           H  
ATOM   2997 HD12 LEU A 196       0.282  -3.197  -2.685  1.00 98.64           H  
ATOM   2998 HD13 LEU A 196      -0.796  -3.285  -4.096  1.00 98.64           H  
ATOM   2999  CD2 LEU A 196       1.158  -3.345  -6.000  1.00 98.64           C  
ATOM   3000 HD21 LEU A 196       1.934  -2.906  -6.628  1.00 98.64           H  
ATOM   3001 HD22 LEU A 196       0.173  -3.131  -6.415  1.00 98.64           H  
ATOM   3002 HD23 LEU A 196       1.299  -4.426  -6.006  1.00 98.64           H  
ATOM   3003  N   ASN A 197       2.826   1.771  -4.649  1.00 98.73           N  
ATOM   3004  H   ASN A 197       3.695   1.297  -4.449  1.00 98.73           H  
ATOM   3005  CA  ASN A 197       2.803   3.208  -4.410  1.00 98.73           C  
ATOM   3006  HA  ASN A 197       1.779   3.575  -4.476  1.00 98.73           H  
ATOM   3007  C   ASN A 197       3.594   3.994  -5.466  1.00 98.73           C  
ATOM   3008  CB  ASN A 197       3.299   3.456  -2.981  1.00 98.73           C  
ATOM   3009  HB2 ASN A 197       4.239   2.927  -2.825  1.00 98.73           H  
ATOM   3010  HB3 ASN A 197       3.496   4.520  -2.843  1.00 98.73           H  
ATOM   3011  O   ASN A 197       3.721   5.208  -5.344  1.00 98.73           O  
ATOM   3012  CG  ASN A 197       2.304   3.038  -1.912  1.00 98.73           C  
ATOM   3013  ND2 ASN A 197       2.694   3.170  -0.670  1.00 98.73           N  
ATOM   3014 HD21 ASN A 197       3.637   3.492  -0.502  1.00 98.73           H  
ATOM   3015 HD22 ASN A 197       2.055   2.930   0.074  1.00 98.73           H  
ATOM   3016  OD1 ASN A 197       1.172   2.639  -2.165  1.00 98.73           O  
ATOM   3017  N   GLY A 198       4.082   3.328  -6.516  1.00 98.31           N  
ATOM   3018  H   GLY A 198       4.034   2.319  -6.515  1.00 98.31           H  
ATOM   3019  CA  GLY A 198       4.729   3.978  -7.648  1.00 98.31           C  
ATOM   3020  HA2 GLY A 198       5.572   4.570  -7.293  1.00 98.31           H  
ATOM   3021  HA3 GLY A 198       5.121   3.214  -8.321  1.00 98.31           H  
ATOM   3022  C   GLY A 198       3.794   4.899  -8.443  1.00 98.31           C  
ATOM   3023  O   GLY A 198       2.604   5.094  -8.135  1.00 98.31           O  
ATOM   3024  N   LEU A 199       4.342   5.454  -9.518  1.00 98.06           N  
ATOM   3025  H   LEU A 199       5.276   5.155  -9.760  1.00 98.06           H  
ATOM   3026  CA  LEU A 199       3.633   6.300 -10.466  1.00 98.06           C  
ATOM   3027  HA  LEU A 199       3.152   7.105  -9.911  1.00 98.06           H  
ATOM   3028  C   LEU A 199       2.544   5.513 -11.192  1.00 98.06           C  
ATOM   3029  CB  LEU A 199       4.617   6.908 -11.475  1.00 98.06           C  
ATOM   3030  HB2 LEU A 199       5.151   6.093 -11.963  1.00 98.06           H  
ATOM   3031  HB3 LEU A 199       4.052   7.451 -12.233  1.00 98.06           H  
ATOM   3032  O   LEU A 199       2.768   4.434 -11.740  1.00 98.06           O  
ATOM   3033  CG  LEU A 199       5.653   7.857 -10.860  1.00 98.06           C  
ATOM   3034  HG  LEU A 199       6.233   7.296 -10.128  1.00 98.06           H  
ATOM   3035  CD1 LEU A 199       6.592   8.357 -11.958  1.00 98.06           C  
ATOM   3036 HD11 LEU A 199       7.111   7.511 -12.409  1.00 98.06           H  
ATOM   3037 HD12 LEU A 199       6.026   8.886 -12.725  1.00 98.06           H  
ATOM   3038 HD13 LEU A 199       7.329   9.037 -11.530  1.00 98.06           H  
ATOM   3039  CD2 LEU A 199       5.016   9.065 -10.170  1.00 98.06           C  
ATOM   3040 HD21 LEU A 199       4.492   8.742  -9.271  1.00 98.06           H  
ATOM   3041 HD22 LEU A 199       4.329   9.572 -10.848  1.00 98.06           H  
ATOM   3042 HD23 LEU A 199       5.794   9.763  -9.859  1.00 98.06           H  
ATOM   3043  N   TRP A 200       1.347   6.091 -11.226  1.00 97.82           N  
ATOM   3044  H   TRP A 200       1.251   7.028 -10.862  1.00 97.82           H  
ATOM   3045  CA  TRP A 200       0.199   5.480 -11.879  1.00 97.82           C  
ATOM   3046  HA  TRP A 200       0.004   4.508 -11.425  1.00 97.82           H  
ATOM   3047  C   TRP A 200       0.444   5.273 -13.375  1.00 97.82           C  
ATOM   3048  CB  TRP A 200      -1.024   6.357 -11.662  1.00 97.82           C  
ATOM   3049  HB2 TRP A 200      -0.857   7.333 -12.118  1.00 97.82           H  
ATOM   3050  HB3 TRP A 200      -1.175   6.510 -10.593  1.00 97.82           H  
ATOM   3051  O   TRP A 200       0.824   6.210 -14.074  1.00 97.82           O  
ATOM   3052  CG  TRP A 200      -2.270   5.768 -12.222  1.00 97.82           C  
ATOM   3053  CD1 TRP A 200      -2.830   6.099 -13.405  1.00 97.82           C  
ATOM   3054  HD1 TRP A 200      -2.442   6.840 -14.088  1.00 97.82           H  
ATOM   3055  CD2 TRP A 200      -3.131   4.749 -11.635  1.00 97.82           C  
ATOM   3056  CE2 TRP A 200      -4.247   4.560 -12.503  1.00 97.82           C  
ATOM   3057  CE3 TRP A 200      -3.071   3.955 -10.471  1.00 97.82           C  
ATOM   3058  HE3 TRP A 200      -2.218   4.037  -9.814  1.00 97.82           H  
ATOM   3059  NE1 TRP A 200      -4.007   5.398 -13.567  1.00 97.82           N  
ATOM   3060  HE1 TRP A 200      -4.645   5.550 -14.335  1.00 97.82           H  
ATOM   3061  CH2 TRP A 200      -5.203   2.911 -11.035  1.00 97.82           C  
ATOM   3062  HH2 TRP A 200      -5.983   2.204 -10.795  1.00 97.82           H  
ATOM   3063  CZ2 TRP A 200      -5.290   3.680 -12.201  1.00 97.82           C  
ATOM   3064  HZ2 TRP A 200      -6.136   3.569 -12.863  1.00 97.82           H  
ATOM   3065  CZ3 TRP A 200      -4.082   3.014 -10.205  1.00 97.82           C  
ATOM   3066  HZ3 TRP A 200      -3.997   2.313  -9.388  1.00 97.82           H  
ATOM   3067  N   GLY A 201       0.216   4.050 -13.863  1.00 96.25           N  
ATOM   3068  H   GLY A 201      -0.084   3.326 -13.226  1.00 96.25           H  
ATOM   3069  CA  GLY A 201       0.315   3.716 -15.286  1.00 96.25           C  
ATOM   3070  HA2 GLY A 201      -0.012   2.686 -15.431  1.00 96.25           H  
ATOM   3071  HA3 GLY A 201      -0.357   4.367 -15.845  1.00 96.25           H  
ATOM   3072  C   GLY A 201       1.713   3.857 -15.899  1.00 96.25           C  
ATOM   3073  O   GLY A 201       1.844   3.742 -17.115  1.00 96.25           O  
ATOM   3074  N   ASN A 202       2.756   4.110 -15.102  1.00 97.19           N  
ATOM   3075  H   ASN A 202       2.608   4.172 -14.105  1.00 97.19           H  
ATOM   3076  CA  ASN A 202       4.106   4.297 -15.623  1.00 97.19           C  
ATOM   3077  HA  ASN A 202       4.031   4.937 -16.502  1.00 97.19           H  
ATOM   3078  C   ASN A 202       4.701   2.954 -16.090  1.00 97.19           C  
ATOM   3079  CB  ASN A 202       4.953   5.044 -14.580  1.00 97.19           C  
ATOM   3080  HB2 ASN A 202       4.416   5.938 -14.262  1.00 97.19           H  
ATOM   3081  HB3 ASN A 202       5.109   4.403 -13.712  1.00 97.19           H  
ATOM   3082  O   ASN A 202       4.439   1.901 -15.497  1.00 97.19           O  
ATOM   3083  CG  ASN A 202       6.310   5.453 -15.121  1.00 97.19           C  
ATOM   3084  ND2 ASN A 202       6.518   6.688 -15.516  1.00 97.19           N  
ATOM   3085 HD21 ASN A 202       7.440   6.905 -15.868  1.00 97.19           H  
ATOM   3086 HD22 ASN A 202       5.795   7.390 -15.456  1.00 97.19           H  
ATOM   3087  OD1 ASN A 202       7.197   4.639 -15.239  1.00 97.19           O  
ATOM   3088  N   THR A 203       5.476   3.010 -17.175  1.00 96.54           N  
ATOM   3089  H   THR A 203       5.593   3.901 -17.636  1.00 96.54           H  
ATOM   3090  CA  THR A 203       6.081   1.849 -17.849  1.00 96.54           C  
ATOM   3091  HA  THR A 203       5.768   0.940 -17.337  1.00 96.54           H  
ATOM   3092  C   THR A 203       7.611   1.855 -17.812  1.00 96.54           C  
ATOM   3093  CB  THR A 203       5.606   1.759 -19.307  1.00 96.54           C  
ATOM   3094  HB  THR A 203       6.073   0.900 -19.789  1.00 96.54           H  
ATOM   3095  O   THR A 203       8.254   0.981 -18.393  1.00 96.54           O  
ATOM   3096  CG2 THR A 203       4.089   1.602 -19.422  1.00 96.54           C  
ATOM   3097 HG21 THR A 203       3.820   1.469 -20.469  1.00 96.54           H  
ATOM   3098 HG22 THR A 203       3.772   0.725 -18.858  1.00 96.54           H  
ATOM   3099 HG23 THR A 203       3.582   2.486 -19.034  1.00 96.54           H  
ATOM   3100  OG1 THR A 203       5.970   2.934 -20.003  1.00 96.54           O  
ATOM   3101  HG1 THR A 203       6.901   2.851 -20.224  1.00 96.54           H  
ATOM   3102  N   GLU A 204       8.226   2.847 -17.167  1.00 97.79           N  
ATOM   3103  H   GLU A 204       7.668   3.489 -16.622  1.00 97.79           H  
ATOM   3104  CA  GLU A 204       9.652   2.808 -16.863  1.00 97.79           C  
ATOM   3105  HA  GLU A 204      10.197   2.521 -17.762  1.00 97.79           H  
ATOM   3106  C   GLU A 204       9.915   1.759 -15.779  1.00 97.79           C  
ATOM   3107  CB  GLU A 204      10.180   4.168 -16.396  1.00 97.79           C  
ATOM   3108  HB2 GLU A 204      11.236   4.058 -16.151  1.00 97.79           H  
ATOM   3109  HB3 GLU A 204       9.659   4.442 -15.479  1.00 97.79           H  
ATOM   3110  O   GLU A 204       9.087   1.520 -14.896  1.00 97.79           O  
ATOM   3111  CG  GLU A 204      10.038   5.302 -17.419  1.00 97.79           C  
ATOM   3112  HG2 GLU A 204      10.667   5.089 -18.283  1.00 97.79           H  
ATOM   3113  HG3 GLU A 204       9.003   5.372 -17.754  1.00 97.79           H  
ATOM   3114  CD  GLU A 204      10.461   6.625 -16.772  1.00 97.79           C  
ATOM   3115  OE1 GLU A 204       9.581   7.484 -16.543  1.00 97.79           O  
ATOM   3116  OE2 GLU A 204      11.650   6.748 -16.385  1.00 97.79           O  
ATOM   3117  N   TYR A 205      11.097   1.147 -15.839  1.00 98.02           N  
ATOM   3118  H   TYR A 205      11.754   1.432 -16.551  1.00 98.02           H  
ATOM   3119  CA  TYR A 205      11.477   0.047 -14.959  1.00 98.02           C  
ATOM   3120  HA  TYR A 205      10.874  -0.823 -15.216  1.00 98.02           H  
ATOM   3121  C   TYR A 205      11.251   0.375 -13.474  1.00 98.02           C  
ATOM   3122  CB  TYR A 205      12.948  -0.294 -15.203  1.00 98.02           C  
ATOM   3123  HB2 TYR A 205      13.559   0.584 -14.994  1.00 98.02           H  
ATOM   3124  HB3 TYR A 205      13.093  -0.550 -16.252  1.00 98.02           H  
ATOM   3125  O   TYR A 205      11.864   1.289 -12.925  1.00 98.02           O  
ATOM   3126  CG  TYR A 205      13.433  -1.445 -14.351  1.00 98.02           C  
ATOM   3127  CD1 TYR A 205      14.126  -1.193 -13.152  1.00 98.02           C  
ATOM   3128  HD1 TYR A 205      14.315  -0.177 -12.836  1.00 98.02           H  
ATOM   3129  CD2 TYR A 205      13.152  -2.768 -14.732  1.00 98.02           C  
ATOM   3130  HD2 TYR A 205      12.561  -2.962 -15.615  1.00 98.02           H  
ATOM   3131  CE1 TYR A 205      14.559  -2.265 -12.349  1.00 98.02           C  
ATOM   3132  HE1 TYR A 205      15.081  -2.065 -11.425  1.00 98.02           H  
ATOM   3133  CE2 TYR A 205      13.612  -3.844 -13.954  1.00 98.02           C  
ATOM   3134  HE2 TYR A 205      13.417  -4.865 -14.245  1.00 98.02           H  
ATOM   3135  OH  TYR A 205      14.738  -4.637 -12.003  1.00 98.02           O  
ATOM   3136  HH  TYR A 205      15.159  -4.341 -11.193  1.00 98.02           H  
ATOM   3137  CZ  TYR A 205      14.314  -3.593 -12.759  1.00 98.02           C  
ATOM   3138  N   GLY A 206      10.364  -0.385 -12.830  1.00 97.62           N  
ATOM   3139  H   GLY A 206       9.809  -1.012 -13.395  1.00 97.62           H  
ATOM   3140  CA  GLY A 206      10.095  -0.354 -11.391  1.00 97.62           C  
ATOM   3141  HA2 GLY A 206      11.040  -0.410 -10.852  1.00 97.62           H  
ATOM   3142  HA3 GLY A 206       9.497  -1.228 -11.134  1.00 97.62           H  
ATOM   3143  C   GLY A 206       9.340   0.878 -10.884  1.00 97.62           C  
ATOM   3144  O   GLY A 206       8.927   0.890  -9.726  1.00 97.62           O  
ATOM   3145  N   LYS A 207       9.120   1.898 -11.721  1.00 98.26           N  
ATOM   3146  H   LYS A 207       9.479   1.825 -12.662  1.00 98.26           H  
ATOM   3147  CA  LYS A 207       8.457   3.148 -11.310  1.00 98.26           C  
ATOM   3148  HA  LYS A 207       8.769   3.406 -10.298  1.00 98.26           H  
ATOM   3149  C   LYS A 207       6.937   3.034 -11.255  1.00 98.26           C  
ATOM   3150  CB  LYS A 207       8.856   4.288 -12.253  1.00 98.26           C  
ATOM   3151  HB2 LYS A 207       8.288   5.177 -11.979  1.00 98.26           H  
ATOM   3152  HB3 LYS A 207       8.598   4.011 -13.275  1.00 98.26           H  
ATOM   3153  O   LYS A 207       6.294   3.872 -10.633  1.00 98.26           O  
ATOM   3154  CG  LYS A 207      10.349   4.620 -12.189  1.00 98.26           C  
ATOM   3155  HG2 LYS A 207      10.921   3.817 -12.653  1.00 98.26           H  
ATOM   3156  HG3 LYS A 207      10.658   4.725 -11.149  1.00 98.26           H  
ATOM   3157  CD  LYS A 207      10.622   5.934 -12.924  1.00 98.26           C  
ATOM   3158  HD2 LYS A 207      10.115   6.750 -12.408  1.00 98.26           H  
ATOM   3159  HD3 LYS A 207      10.236   5.872 -13.941  1.00 98.26           H  
ATOM   3160  CE  LYS A 207      12.124   6.208 -12.961  1.00 98.26           C  
ATOM   3161  HE2 LYS A 207      12.472   6.412 -11.948  1.00 98.26           H  
ATOM   3162  HE3 LYS A 207      12.630   5.310 -13.316  1.00 98.26           H  
ATOM   3163  NZ  LYS A 207      12.420   7.342 -13.866  1.00 98.26           N  
ATOM   3164  HZ1 LYS A 207      13.412   7.530 -13.911  1.00 98.26           H  
ATOM   3165  HZ2 LYS A 207      11.905   8.171 -13.607  1.00 98.26           H  
ATOM   3166  HZ3 LYS A 207      12.126   7.109 -14.803  1.00 98.26           H  
ATOM   3167  N   GLY A 208       6.369   2.039 -11.933  1.00 97.97           N  
ATOM   3168  H   GLY A 208       6.986   1.441 -12.463  1.00 97.97           H  
ATOM   3169  CA  GLY A 208       4.934   1.765 -11.968  1.00 97.97           C  
ATOM   3170  HA2 GLY A 208       4.385   2.699 -12.087  1.00 97.97           H  
ATOM   3171  HA3 GLY A 208       4.741   1.145 -12.843  1.00 97.97           H  
ATOM   3172  C   GLY A 208       4.398   1.027 -10.738  1.00 97.97           C  
ATOM   3173  O   GLY A 208       5.153   0.671  -9.836  1.00 97.97           O  
ATOM   3174  N   LEU A 209       3.097   0.720 -10.733  1.00 98.54           N  
ATOM   3175  H   LEU A 209       2.555   1.006 -11.536  1.00 98.54           H  
ATOM   3176  CA  LEU A 209       2.462  -0.136  -9.721  1.00 98.54           C  
ATOM   3177  HA  LEU A 209       2.853   0.131  -8.739  1.00 98.54           H  
ATOM   3178  C   LEU A 209       2.808  -1.600 -10.003  1.00 98.54           C  
ATOM   3179  CB  LEU A 209       0.935   0.060  -9.682  1.00 98.54           C  
ATOM   3180  HB2 LEU A 209       0.505  -0.790  -9.151  1.00 98.54           H  
ATOM   3181  HB3 LEU A 209       0.535   0.047 -10.696  1.00 98.54           H  
ATOM   3182  O   LEU A 209       2.107  -2.260 -10.767  1.00 98.54           O  
ATOM   3183  CG  LEU A 209       0.467   1.325  -8.953  1.00 98.54           C  
ATOM   3184  HG  LEU A 209       0.864   1.321  -7.938  1.00 98.54           H  
ATOM   3185  CD1 LEU A 209       0.911   2.608  -9.646  1.00 98.54           C  
ATOM   3186 HD11 LEU A 209       0.397   3.471  -9.222  1.00 98.54           H  
ATOM   3187 HD12 LEU A 209       1.982   2.752  -9.504  1.00 98.54           H  
ATOM   3188 HD13 LEU A 209       0.697   2.538 -10.712  1.00 98.54           H  
ATOM   3189  CD2 LEU A 209      -1.057   1.330  -8.889  1.00 98.54           C  
ATOM   3190 HD21 LEU A 209      -1.401   2.251  -8.418  1.00 98.54           H  
ATOM   3191 HD22 LEU A 209      -1.475   1.262  -9.893  1.00 98.54           H  
ATOM   3192 HD23 LEU A 209      -1.406   0.483  -8.298  1.00 98.54           H  
ATOM   3193  N   ASN A 210       3.896  -2.101  -9.426  1.00 97.71           N  
ATOM   3194  H   ASN A 210       4.400  -1.511  -8.779  1.00 97.71           H  
ATOM   3195  CA  ASN A 210       4.440  -3.411  -9.782  1.00 97.71           C  
ATOM   3196  HA  ASN A 210       3.858  -3.804 -10.616  1.00 97.71           H  
ATOM   3197  C   ASN A 210       4.321  -4.459  -8.672  1.00 97.71           C  
ATOM   3198  CB  ASN A 210       5.871  -3.273 -10.317  1.00 97.71           C  
ATOM   3199  HB2 ASN A 210       5.857  -2.676 -11.229  1.00 97.71           H  
ATOM   3200  HB3 ASN A 210       6.253  -4.262 -10.574  1.00 97.71           H  
ATOM   3201  O   ASN A 210       4.383  -4.166  -7.477  1.00 97.71           O  
ATOM   3202  CG  ASN A 210       6.837  -2.657  -9.331  1.00 97.71           C  
ATOM   3203  ND2 ASN A 210       7.046  -1.368  -9.423  1.00 97.71           N  
ATOM   3204 HD21 ASN A 210       6.421  -0.772  -9.948  1.00 97.71           H  
ATOM   3205 HD22 ASN A 210       7.712  -0.917  -8.812  1.00 97.71           H  
ATOM   3206  OD1 ASN A 210       7.414  -3.325  -8.485  1.00 97.71           O  
ATOM   3207  N   TRP A 211       4.200  -5.704  -9.117  1.00 98.58           N  
ATOM   3208  H   TRP A 211       4.108  -5.818 -10.116  1.00 98.58           H  
ATOM   3209  CA  TRP A 211       4.255  -6.934  -8.348  1.00 98.58           C  
ATOM   3210  HA  TRP A 211       4.789  -6.770  -7.412  1.00 98.58           H  
ATOM   3211  C   TRP A 211       5.014  -7.966  -9.190  1.00 98.58           C  
ATOM   3212  CB  TRP A 211       2.819  -7.374  -8.040  1.00 98.58           C  
ATOM   3213  HB2 TRP A 211       2.267  -6.518  -7.653  1.00 98.58           H  
ATOM   3214  HB3 TRP A 211       2.312  -7.695  -8.950  1.00 98.58           H  
ATOM   3215  O   TRP A 211       4.418  -8.603 -10.060  1.00 98.58           O  
ATOM   3216  CG  TRP A 211       2.738  -8.455  -7.022  1.00 98.58           C  
ATOM   3217  CD1 TRP A 211       2.807  -9.784  -7.255  1.00 98.58           C  
ATOM   3218  HD1 TRP A 211       2.911 -10.240  -8.228  1.00 98.58           H  
ATOM   3219  CD2 TRP A 211       2.575  -8.302  -5.584  1.00 98.58           C  
ATOM   3220  CE2 TRP A 211       2.553  -9.598  -4.995  1.00 98.58           C  
ATOM   3221  CE3 TRP A 211       2.451  -7.194  -4.721  1.00 98.58           C  
ATOM   3222  HE3 TRP A 211       2.473  -6.198  -5.138  1.00 98.58           H  
ATOM   3223  NE1 TRP A 211       2.696 -10.460  -6.058  1.00 98.58           N  
ATOM   3224  HE1 TRP A 211       2.633 -11.466  -5.994  1.00 98.58           H  
ATOM   3225  CH2 TRP A 211       2.251  -8.670  -2.788  1.00 98.58           C  
ATOM   3226  HH2 TRP A 211       2.101  -8.809  -1.728  1.00 98.58           H  
ATOM   3227  CZ2 TRP A 211       2.407  -9.792  -3.617  1.00 98.58           C  
ATOM   3228  HZ2 TRP A 211       2.392 -10.788  -3.200  1.00 98.58           H  
ATOM   3229  CZ3 TRP A 211       2.290  -7.374  -3.335  1.00 98.58           C  
ATOM   3230  HZ3 TRP A 211       2.187  -6.516  -2.687  1.00 98.58           H  
ATOM   3231  N   ASN A 212       6.332  -8.083  -8.984  1.00 98.09           N  
ATOM   3232  H   ASN A 212       6.739  -7.563  -8.220  1.00 98.09           H  
ATOM   3233  CA  ASN A 212       7.283  -8.755  -9.884  1.00 98.09           C  
ATOM   3234  HA  ASN A 212       7.445  -8.118 -10.753  1.00 98.09           H  
ATOM   3235  C   ASN A 212       6.761 -10.097 -10.419  1.00 98.09           C  
ATOM   3236  CB  ASN A 212       8.629  -8.894  -9.137  1.00 98.09           C  
ATOM   3237  HB2 ASN A 212       9.014  -7.894  -8.939  1.00 98.09           H  
ATOM   3238  HB3 ASN A 212       8.463  -9.394  -8.182  1.00 98.09           H  
ATOM   3239  O   ASN A 212       6.700 -10.284 -11.632  1.00 98.09           O  
ATOM   3240  CG  ASN A 212       9.726  -9.653  -9.869  1.00 98.09           C  
ATOM   3241  ND2 ASN A 212      10.922  -9.663  -9.336  1.00 98.09           N  
ATOM   3242 HD21 ASN A 212      11.635 -10.165  -9.846  1.00 98.09           H  
ATOM   3243 HD22 ASN A 212      11.155  -9.043  -8.573  1.00 98.09           H  
ATOM   3244  OD1 ASN A 212       9.552 -10.252 -10.911  1.00 98.09           O  
ATOM   3245  N   ALA A 213       6.281 -10.975  -9.533  1.00 98.14           N  
ATOM   3246  H   ALA A 213       6.316 -10.731  -8.554  1.00 98.14           H  
ATOM   3247  CA  ALA A 213       5.815 -12.310  -9.905  1.00 98.14           C  
ATOM   3248  HA  ALA A 213       6.643 -12.840 -10.375  1.00 98.14           H  
ATOM   3249  C   ALA A 213       4.647 -12.333 -10.913  1.00 98.14           C  
ATOM   3250  CB  ALA A 213       5.436 -13.049  -8.617  1.00 98.14           C  
ATOM   3251  HB1 ALA A 213       5.116 -14.061  -8.868  1.00 98.14           H  
ATOM   3252  HB2 ALA A 213       4.623 -12.526  -8.115  1.00 98.14           H  
ATOM   3253  HB3 ALA A 213       6.299 -13.105  -7.954  1.00 98.14           H  
ATOM   3254  O   ALA A 213       4.437 -13.355 -11.561  1.00 98.14           O  
ATOM   3255  N   THR A 214       3.891 -11.238 -11.050  1.00 97.61           N  
ATOM   3256  H   THR A 214       4.179 -10.407 -10.553  1.00 97.61           H  
ATOM   3257  CA  THR A 214       2.748 -11.142 -11.973  1.00 97.61           C  
ATOM   3258  HA  THR A 214       2.626 -12.084 -12.507  1.00 97.61           H  
ATOM   3259  C   THR A 214       2.934 -10.061 -13.039  1.00 97.61           C  
ATOM   3260  CB  THR A 214       1.448 -10.890 -11.196  1.00 97.61           C  
ATOM   3261  HB  THR A 214       1.524  -9.950 -10.650  1.00 97.61           H  
ATOM   3262  O   THR A 214       2.719 -10.321 -14.219  1.00 97.61           O  
ATOM   3263  CG2 THR A 214       0.230 -10.848 -12.113  1.00 97.61           C  
ATOM   3264 HG21 THR A 214       0.209 -11.733 -12.748  1.00 97.61           H  
ATOM   3265 HG22 THR A 214      -0.674 -10.829 -11.504  1.00 97.61           H  
ATOM   3266 HG23 THR A 214       0.251  -9.952 -12.733  1.00 97.61           H  
ATOM   3267  OG1 THR A 214       1.180 -11.928 -10.284  1.00 97.61           O  
ATOM   3268  HG1 THR A 214       1.926 -12.066  -9.697  1.00 97.61           H  
ATOM   3269  N   THR A 215       3.320  -8.843 -12.651  1.00 97.53           N  
ATOM   3270  H   THR A 215       3.538  -8.680 -11.678  1.00 97.53           H  
ATOM   3271  CA  THR A 215       3.374  -7.689 -13.565  1.00 97.53           C  
ATOM   3272  HA  THR A 215       2.661  -7.843 -14.374  1.00 97.53           H  
ATOM   3273  C   THR A 215       4.747  -7.496 -14.210  1.00 97.53           C  
ATOM   3274  CB  THR A 215       2.973  -6.387 -12.849  1.00 97.53           C  
ATOM   3275  HB  THR A 215       2.865  -5.599 -13.593  1.00 97.53           H  
ATOM   3276  O   THR A 215       4.882  -6.722 -15.158  1.00 97.53           O  
ATOM   3277  CG2 THR A 215       1.663  -6.504 -12.066  1.00 97.53           C  
ATOM   3278 HG21 THR A 215       0.882  -6.903 -12.714  1.00 97.53           H  
ATOM   3279 HG22 THR A 215       1.367  -5.514 -11.717  1.00 97.53           H  
ATOM   3280 HG23 THR A 215       1.785  -7.162 -11.205  1.00 97.53           H  
ATOM   3281  OG1 THR A 215       3.960  -6.013 -11.914  1.00 97.53           O  
ATOM   3282  HG1 THR A 215       4.763  -5.788 -12.390  1.00 97.53           H  
ATOM   3283  N   GLY A 216       5.795  -8.123 -13.662  1.00 97.73           N  
ATOM   3284  H   GLY A 216       5.632  -8.794 -12.925  1.00 97.73           H  
ATOM   3285  CA  GLY A 216       7.170  -7.681 -13.886  1.00 97.73           C  
ATOM   3286  HA2 GLY A 216       7.407  -7.776 -14.946  1.00 97.73           H  
ATOM   3287  HA3 GLY A 216       7.853  -8.312 -13.319  1.00 97.73           H  
ATOM   3288  C   GLY A 216       7.368  -6.221 -13.450  1.00 97.73           C  
ATOM   3289  O   GLY A 216       6.644  -5.717 -12.592  1.00 97.73           O  
ATOM   3290  N   TYR A 217       8.332  -5.527 -14.057  1.00 97.79           N  
ATOM   3291  H   TYR A 217       8.922  -6.014 -14.717  1.00 97.79           H  
ATOM   3292  CA  TYR A 217       8.713  -4.158 -13.673  1.00 97.79           C  
ATOM   3293  HA  TYR A 217       8.196  -3.880 -12.755  1.00 97.79           H  
ATOM   3294  C   TYR A 217       8.356  -3.070 -14.694  1.00 97.79           C  
ATOM   3295  CB  TYR A 217      10.214  -4.139 -13.373  1.00 97.79           C  
ATOM   3296  HB2 TYR A 217      10.755  -4.538 -14.231  1.00 97.79           H  
ATOM   3297  HB3 TYR A 217      10.545  -3.110 -13.234  1.00 97.79           H  
ATOM   3298  O   TYR A 217       8.556  -1.895 -14.409  1.00 97.79           O  
ATOM   3299  CG  TYR A 217      10.591  -4.904 -12.125  1.00 97.79           C  
ATOM   3300  CD1 TYR A 217      10.327  -4.341 -10.863  1.00 97.79           C  
ATOM   3301  HD1 TYR A 217       9.834  -3.383 -10.788  1.00 97.79           H  
ATOM   3302  CD2 TYR A 217      11.225  -6.158 -12.221  1.00 97.79           C  
ATOM   3303  HD2 TYR A 217      11.437  -6.593 -13.186  1.00 97.79           H  
ATOM   3304  CE1 TYR A 217      10.743  -5.001  -9.694  1.00 97.79           C  
ATOM   3305  HE1 TYR A 217      10.581  -4.547  -8.728  1.00 97.79           H  
ATOM   3306  CE2 TYR A 217      11.623  -6.831 -11.051  1.00 97.79           C  
ATOM   3307  HE2 TYR A 217      12.142  -7.776 -11.111  1.00 97.79           H  
ATOM   3308  OH  TYR A 217      11.868  -6.844  -8.665  1.00 97.79           O  
ATOM   3309  HH  TYR A 217      11.921  -6.209  -7.946  1.00 97.79           H  
ATOM   3310  CZ  TYR A 217      11.406  -6.241  -9.789  1.00 97.79           C  
ATOM   3311  N   TYR A 218       7.854  -3.434 -15.875  1.00 97.16           N  
ATOM   3312  H   TYR A 218       7.677  -4.415 -16.037  1.00 97.16           H  
ATOM   3313  CA  TYR A 218       7.645  -2.496 -16.990  1.00 97.16           C  
ATOM   3314  HA  TYR A 218       8.119  -1.541 -16.763  1.00 97.16           H  
ATOM   3315  C   TYR A 218       6.174  -2.175 -17.268  1.00 97.16           C  
ATOM   3316  CB  TYR A 218       8.319  -3.055 -18.246  1.00 97.16           C  
ATOM   3317  HB2 TYR A 218       8.072  -2.415 -19.094  1.00 97.16           H  
ATOM   3318  HB3 TYR A 218       7.917  -4.045 -18.462  1.00 97.16           H  
ATOM   3319  O   TYR A 218       5.875  -1.365 -18.142  1.00 97.16           O  
ATOM   3320  CG  TYR A 218       9.827  -3.122 -18.152  1.00 97.16           C  
ATOM   3321  CD1 TYR A 218      10.582  -1.947 -18.331  1.00 97.16           C  
ATOM   3322  HD1 TYR A 218      10.076  -1.009 -18.508  1.00 97.16           H  
ATOM   3323  CD2 TYR A 218      10.474  -4.351 -17.917  1.00 97.16           C  
ATOM   3324  HD2 TYR A 218       9.895  -5.253 -17.788  1.00 97.16           H  
ATOM   3325  CE1 TYR A 218      11.988  -2.002 -18.309  1.00 97.16           C  
ATOM   3326  HE1 TYR A 218      12.565  -1.104 -18.470  1.00 97.16           H  
ATOM   3327  CE2 TYR A 218      11.880  -4.407 -17.880  1.00 97.16           C  
ATOM   3328  HE2 TYR A 218      12.393  -5.340 -17.704  1.00 97.16           H  
ATOM   3329  OH  TYR A 218      13.992  -3.298 -18.024  1.00 97.16           O  
ATOM   3330  HH  TYR A 218      14.407  -2.437 -18.121  1.00 97.16           H  
ATOM   3331  CZ  TYR A 218      12.638  -3.236 -18.089  1.00 97.16           C  
ATOM   3332  N   ILE A 219       5.244  -2.820 -16.563  1.00 95.31           N  
ATOM   3333  H   ILE A 219       5.528  -3.451 -15.828  1.00 95.31           H  
ATOM   3334  CA  ILE A 219       3.810  -2.598 -16.738  1.00 95.31           C  
ATOM   3335  HA  ILE A 219       3.661  -1.648 -17.252  1.00 95.31           H  
ATOM   3336  C   ILE A 219       3.173  -2.481 -15.357  1.00 95.31           C  
ATOM   3337  CB  ILE A 219       3.154  -3.703 -17.598  1.00 95.31           C  
ATOM   3338  HB  ILE A 219       3.152  -4.626 -17.019  1.00 95.31           H  
ATOM   3339  O   ILE A 219       3.426  -3.296 -14.472  1.00 95.31           O  
ATOM   3340  CG1 ILE A 219       3.928  -3.974 -18.911  1.00 95.31           C  
ATOM   3341 HG12 ILE A 219       4.947  -4.277 -18.671  1.00 95.31           H  
ATOM   3342 HG13 ILE A 219       3.977  -3.058 -19.501  1.00 95.31           H  
ATOM   3343  CG2 ILE A 219       1.704  -3.285 -17.924  1.00 95.31           C  
ATOM   3344 HG21 ILE A 219       1.142  -3.060 -17.017  1.00 95.31           H  
ATOM   3345 HG22 ILE A 219       1.177  -4.091 -18.435  1.00 95.31           H  
ATOM   3346 HG23 ILE A 219       1.703  -2.403 -18.564  1.00 95.31           H  
ATOM   3347  CD1 ILE A 219       3.338  -5.092 -19.779  1.00 95.31           C  
ATOM   3348 HD11 ILE A 219       2.385  -4.784 -20.209  1.00 95.31           H  
ATOM   3349 HD12 ILE A 219       3.200  -5.993 -19.182  1.00 95.31           H  
ATOM   3350 HD13 ILE A 219       4.026  -5.312 -20.596  1.00 95.31           H  
ATOM   3351  N   SER A 220       2.355  -1.447 -15.180  1.00 96.87           N  
ATOM   3352  H   SER A 220       2.180  -0.835 -15.965  1.00 96.87           H  
ATOM   3353  CA  SER A 220       1.630  -1.202 -13.938  1.00 96.87           C  
ATOM   3354  HA  SER A 220       2.274  -1.454 -13.095  1.00 96.87           H  
ATOM   3355  C   SER A 220       0.358  -2.046 -13.848  1.00 96.87           C  
ATOM   3356  CB  SER A 220       1.259   0.277 -13.826  1.00 96.87           C  
ATOM   3357  HB2 SER A 220       0.747   0.596 -14.734  1.00 96.87           H  
ATOM   3358  HB3 SER A 220       0.579   0.412 -12.985  1.00 96.87           H  
ATOM   3359  O   SER A 220      -0.361  -2.213 -14.834  1.00 96.87           O  
ATOM   3360  OG  SER A 220       2.402   1.081 -13.608  1.00 96.87           O  
ATOM   3361  HG  SER A 220       2.962   1.100 -14.387  1.00 96.87           H  
ATOM   3362  N   ALA A 221       0.026  -2.493 -12.639  1.00 98.09           N  
ATOM   3363  H   ALA A 221       0.689  -2.382 -11.886  1.00 98.09           H  
ATOM   3364  CA  ALA A 221      -1.342  -2.850 -12.295  1.00 98.09           C  
ATOM   3365  HA  ALA A 221      -1.667  -3.653 -12.956  1.00 98.09           H  
ATOM   3366  C   ALA A 221      -2.274  -1.642 -12.504  1.00 98.09           C  
ATOM   3367  CB  ALA A 221      -1.385  -3.365 -10.853  1.00 98.09           C  
ATOM   3368  HB1 ALA A 221      -2.407  -3.645 -10.596  1.00 98.09           H  
ATOM   3369  HB2 ALA A 221      -1.046  -2.588 -10.169  1.00 98.09           H  
ATOM   3370  HB3 ALA A 221      -0.742  -4.239 -10.751  1.00 98.09           H  
ATOM   3371  O   ALA A 221      -1.889  -0.487 -12.306  1.00 98.09           O  
ATOM   3372  N   THR A 222      -3.510  -1.927 -12.903  1.00 97.59           N  
ATOM   3373  H   THR A 222      -3.751  -2.906 -12.971  1.00 97.59           H  
ATOM   3374  CA  THR A 222      -4.543  -0.924 -13.232  1.00 97.59           C  
ATOM   3375  HA  THR A 222      -4.062   0.028 -13.457  1.00 97.59           H  
ATOM   3376  C   THR A 222      -5.504  -0.650 -12.081  1.00 97.59           C  
ATOM   3377  CB  THR A 222      -5.346  -1.341 -14.469  1.00 97.59           C  
ATOM   3378  HB  THR A 222      -6.150  -0.624 -14.635  1.00 97.59           H  
ATOM   3379  O   THR A 222      -6.295   0.284 -12.145  1.00 97.59           O  
ATOM   3380  CG2 THR A 222      -4.478  -1.381 -15.725  1.00 97.59           C  
ATOM   3381 HG21 THR A 222      -4.044  -0.396 -15.899  1.00 97.59           H  
ATOM   3382 HG22 THR A 222      -5.098  -1.649 -16.581  1.00 97.59           H  
ATOM   3383 HG23 THR A 222      -3.677  -2.112 -15.618  1.00 97.59           H  
ATOM   3384  OG1 THR A 222      -5.908  -2.623 -14.292  1.00 97.59           O  
ATOM   3385  HG1 THR A 222      -5.224  -3.242 -14.024  1.00 97.59           H  
ATOM   3386  N   MET A 223      -5.428  -1.451 -11.021  1.00 97.91           N  
ATOM   3387  H   MET A 223      -4.780  -2.224 -11.061  1.00 97.91           H  
ATOM   3388  CA  MET A 223      -6.099  -1.234  -9.747  1.00 97.91           C  
ATOM   3389  HA  MET A 223      -6.124  -0.163  -9.546  1.00 97.91           H  
ATOM   3390  C   MET A 223      -5.295  -1.939  -8.661  1.00 97.91           C  
ATOM   3391  CB  MET A 223      -7.539  -1.767  -9.815  1.00 97.91           C  
ATOM   3392  HB2 MET A 223      -8.062  -1.236 -10.610  1.00 97.91           H  
ATOM   3393  HB3 MET A 223      -7.536  -2.829 -10.061  1.00 97.91           H  
ATOM   3394  O   MET A 223      -4.811  -3.045  -8.907  1.00 97.91           O  
ATOM   3395  CG  MET A 223      -8.308  -1.535  -8.508  1.00 97.91           C  
ATOM   3396  HG2 MET A 223      -9.367  -1.439  -8.745  1.00 97.91           H  
ATOM   3397  HG3 MET A 223      -7.967  -0.588  -8.089  1.00 97.91           H  
ATOM   3398  SD  MET A 223      -8.139  -2.791  -7.207  1.00 97.91           S  
ATOM   3399  CE  MET A 223      -9.077  -4.158  -7.932  1.00 97.91           C  
ATOM   3400  HE1 MET A 223      -9.095  -4.992  -7.231  1.00 97.91           H  
ATOM   3401  HE2 MET A 223     -10.096  -3.834  -8.142  1.00 97.91           H  
ATOM   3402  HE3 MET A 223      -8.601  -4.483  -8.858  1.00 97.91           H  
ATOM   3403  N   THR A 224      -5.147  -1.322  -7.489  1.00 98.66           N  
ATOM   3404  H   THR A 224      -5.548  -0.403  -7.368  1.00 98.66           H  
ATOM   3405  CA  THR A 224      -4.564  -1.967  -6.307  1.00 98.66           C  
ATOM   3406  HA  THR A 224      -4.668  -3.045  -6.429  1.00 98.66           H  
ATOM   3407  C   THR A 224      -5.326  -1.587  -5.040  1.00 98.66           C  
ATOM   3408  CB  THR A 224      -3.058  -1.683  -6.142  1.00 98.66           C  
ATOM   3409  HB  THR A 224      -2.680  -2.281  -5.313  1.00 98.66           H  
ATOM   3410  O   THR A 224      -5.783  -0.452  -4.885  1.00 98.66           O  
ATOM   3411  CG2 THR A 224      -2.230  -2.010  -7.385  1.00 98.66           C  
ATOM   3412 HG21 THR A 224      -2.247  -3.085  -7.564  1.00 98.66           H  
ATOM   3413 HG22 THR A 224      -1.197  -1.691  -7.243  1.00 98.66           H  
ATOM   3414 HG23 THR A 224      -2.624  -1.498  -8.263  1.00 98.66           H  
ATOM   3415  OG1 THR A 224      -2.771  -0.333  -5.870  1.00 98.66           O  
ATOM   3416  HG1 THR A 224      -1.889  -0.168  -6.212  1.00 98.66           H  
ATOM   3417  N   GLU A 225      -5.461  -2.543  -4.127  1.00 98.83           N  
ATOM   3418  H   GLU A 225      -5.151  -3.475  -4.364  1.00 98.83           H  
ATOM   3419  CA  GLU A 225      -5.913  -2.332  -2.756  1.00 98.83           C  
ATOM   3420  HA  GLU A 225      -5.819  -1.275  -2.509  1.00 98.83           H  
ATOM   3421  C   GLU A 225      -5.030  -3.136  -1.802  1.00 98.83           C  
ATOM   3422  CB  GLU A 225      -7.380  -2.765  -2.560  1.00 98.83           C  
ATOM   3423  HB2 GLU A 225      -7.592  -2.770  -1.491  1.00 98.83           H  
ATOM   3424  HB3 GLU A 225      -7.503  -3.782  -2.932  1.00 98.83           H  
ATOM   3425  O   GLU A 225      -4.802  -4.327  -2.015  1.00 98.83           O  
ATOM   3426  CG  GLU A 225      -8.415  -1.851  -3.234  1.00 98.83           C  
ATOM   3427  HG2 GLU A 225      -8.283  -0.840  -2.848  1.00 98.83           H  
ATOM   3428  HG3 GLU A 225      -8.239  -1.834  -4.309  1.00 98.83           H  
ATOM   3429  CD  GLU A 225      -9.872  -2.291  -2.978  1.00 98.83           C  
ATOM   3430  OE1 GLU A 225     -10.805  -1.504  -3.274  1.00 98.83           O  
ATOM   3431  OE2 GLU A 225     -10.146  -3.394  -2.438  1.00 98.83           O  
ATOM   3432  N   MET A 226      -4.604  -2.520  -0.702  1.00 98.90           N  
ATOM   3433  H   MET A 226      -4.801  -1.534  -0.606  1.00 98.90           H  
ATOM   3434  CA  MET A 226      -4.106  -3.245   0.467  1.00 98.90           C  
ATOM   3435  HA  MET A 226      -4.056  -4.311   0.241  1.00 98.90           H  
ATOM   3436  C   MET A 226      -5.073  -3.051   1.626  1.00 98.90           C  
ATOM   3437  CB  MET A 226      -2.705  -2.805   0.880  1.00 98.90           C  
ATOM   3438  HB2 MET A 226      -2.360  -3.502   1.645  1.00 98.90           H  
ATOM   3439  HB3 MET A 226      -2.764  -1.813   1.327  1.00 98.90           H  
ATOM   3440  O   MET A 226      -5.494  -1.928   1.921  1.00 98.90           O  
ATOM   3441  CG  MET A 226      -1.671  -2.782  -0.243  1.00 98.90           C  
ATOM   3442  HG2 MET A 226      -1.586  -3.770  -0.695  1.00 98.90           H  
ATOM   3443  HG3 MET A 226      -2.002  -2.082  -1.010  1.00 98.90           H  
ATOM   3444  SD  MET A 226      -0.050  -2.235   0.351  1.00 98.90           S  
ATOM   3445  CE  MET A 226       0.570  -3.734   1.167  1.00 98.90           C  
ATOM   3446  HE1 MET A 226       1.522  -3.516   1.650  1.00 98.90           H  
ATOM   3447  HE2 MET A 226       0.719  -4.517   0.424  1.00 98.90           H  
ATOM   3448  HE3 MET A 226      -0.141  -4.084   1.916  1.00 98.90           H  
ATOM   3449  N   LYS A 227      -5.432  -4.148   2.290  1.00 98.84           N  
ATOM   3450  H   LYS A 227      -5.076  -5.039   1.975  1.00 98.84           H  
ATOM   3451  CA  LYS A 227      -6.422  -4.147   3.364  1.00 98.84           C  
ATOM   3452  HA  LYS A 227      -6.410  -3.160   3.826  1.00 98.84           H  
ATOM   3453  C   LYS A 227      -6.082  -5.132   4.466  1.00 98.84           C  
ATOM   3454  CB  LYS A 227      -7.822  -4.360   2.771  1.00 98.84           C  
ATOM   3455  HB2 LYS A 227      -7.973  -3.580   2.025  1.00 98.84           H  
ATOM   3456  HB3 LYS A 227      -8.568  -4.226   3.554  1.00 98.84           H  
ATOM   3457  O   LYS A 227      -5.473  -6.170   4.219  1.00 98.84           O  
ATOM   3458  CG  LYS A 227      -8.038  -5.711   2.076  1.00 98.84           C  
ATOM   3459  HG2 LYS A 227      -7.195  -5.903   1.413  1.00 98.84           H  
ATOM   3460  HG3 LYS A 227      -8.067  -6.510   2.816  1.00 98.84           H  
ATOM   3461  CD  LYS A 227      -9.346  -5.714   1.261  1.00 98.84           C  
ATOM   3462  HD2 LYS A 227      -9.770  -4.712   1.199  1.00 98.84           H  
ATOM   3463  HD3 LYS A 227     -10.077  -6.378   1.720  1.00 98.84           H  
ATOM   3464  CE  LYS A 227      -9.025  -6.210  -0.143  1.00 98.84           C  
ATOM   3465  HE2 LYS A 227      -8.828  -7.281  -0.093  1.00 98.84           H  
ATOM   3466  HE3 LYS A 227      -8.108  -5.737  -0.495  1.00 98.84           H  
ATOM   3467  NZ  LYS A 227     -10.089  -5.957  -1.141  1.00 98.84           N  
ATOM   3468  HZ1 LYS A 227     -11.024  -6.127  -0.799  1.00 98.84           H  
ATOM   3469  HZ2 LYS A 227     -10.051  -5.012  -1.496  1.00 98.84           H  
ATOM   3470  HZ3 LYS A 227      -9.899  -6.576  -1.917  1.00 98.84           H  
ATOM   3471  N   ILE A 228      -6.479  -4.787   5.682  1.00 98.73           N  
ATOM   3472  H   ILE A 228      -7.014  -3.936   5.779  1.00 98.73           H  
ATOM   3473  CA  ILE A 228      -6.205  -5.562   6.892  1.00 98.73           C  
ATOM   3474  HA  ILE A 228      -5.733  -6.498   6.595  1.00 98.73           H  
ATOM   3475  C   ILE A 228      -7.496  -5.944   7.600  1.00 98.73           C  
ATOM   3476  CB  ILE A 228      -5.231  -4.828   7.838  1.00 98.73           C  
ATOM   3477  HB  ILE A 228      -5.164  -5.405   8.760  1.00 98.73           H  
ATOM   3478  O   ILE A 228      -8.469  -5.188   7.584  1.00 98.73           O  
ATOM   3479  CG1 ILE A 228      -5.732  -3.405   8.183  1.00 98.73           C  
ATOM   3480 HG12 ILE A 228      -6.724  -3.472   8.631  1.00 98.73           H  
ATOM   3481 HG13 ILE A 228      -5.809  -2.804   7.277  1.00 98.73           H  
ATOM   3482  CG2 ILE A 228      -3.829  -4.808   7.212  1.00 98.73           C  
ATOM   3483 HG21 ILE A 228      -3.593  -5.789   6.801  1.00 98.73           H  
ATOM   3484 HG22 ILE A 228      -3.083  -4.561   7.967  1.00 98.73           H  
ATOM   3485 HG23 ILE A 228      -3.791  -4.067   6.413  1.00 98.73           H  
ATOM   3486  CD1 ILE A 228      -4.832  -2.658   9.166  1.00 98.73           C  
ATOM   3487 HD11 ILE A 228      -3.842  -2.513   8.733  1.00 98.73           H  
ATOM   3488 HD12 ILE A 228      -5.261  -1.680   9.381  1.00 98.73           H  
ATOM   3489 HD13 ILE A 228      -4.747  -3.232  10.089  1.00 98.73           H  
ATOM   3490  N   ARG A 229      -7.498  -7.115   8.230  1.00 97.60           N  
ATOM   3491  H   ARG A 229      -6.675  -7.697   8.158  1.00 97.60           H  
ATOM   3492  CA  ARG A 229      -8.614  -7.615   9.037  1.00 97.60           C  
ATOM   3493  HA  ARG A 229      -9.239  -6.779   9.351  1.00 97.60           H  
ATOM   3494  C   ARG A 229      -8.063  -8.290  10.281  1.00 97.60           C  
ATOM   3495  CB  ARG A 229      -9.474  -8.559   8.188  1.00 97.60           C  
ATOM   3496  HB2 ARG A 229      -9.833  -8.004   7.321  1.00 97.60           H  
ATOM   3497  HB3 ARG A 229      -8.865  -9.393   7.840  1.00 97.60           H  
ATOM   3498  O   ARG A 229      -7.034  -8.957  10.216  1.00 97.60           O  
ATOM   3499  CG  ARG A 229     -10.695  -9.097   8.947  1.00 97.60           C  
ATOM   3500  HG2 ARG A 229     -10.378  -9.767   9.745  1.00 97.60           H  
ATOM   3501  HG3 ARG A 229     -11.245  -8.264   9.384  1.00 97.60           H  
ATOM   3502  CD  ARG A 229     -11.627  -9.855   8.003  1.00 97.60           C  
ATOM   3503  HD2 ARG A 229     -12.550 -10.085   8.536  1.00 97.60           H  
ATOM   3504  HD3 ARG A 229     -11.866  -9.209   7.159  1.00 97.60           H  
ATOM   3505  NE  ARG A 229     -11.023 -11.106   7.516  1.00 97.60           N  
ATOM   3506  HE  ARG A 229     -10.112 -11.377   7.859  1.00 97.60           H  
ATOM   3507  NH1 ARG A 229     -12.677 -11.707   6.051  1.00 97.60           N  
ATOM   3508 HH11 ARG A 229     -13.035 -12.360   5.368  1.00 97.60           H  
ATOM   3509 HH12 ARG A 229     -13.187 -10.860   6.256  1.00 97.60           H  
ATOM   3510  NH2 ARG A 229     -10.868 -12.975   6.261  1.00 97.60           N  
ATOM   3511 HH21 ARG A 229      -9.962 -13.068   6.698  1.00 97.60           H  
ATOM   3512 HH22 ARG A 229     -11.170 -13.530   5.473  1.00 97.60           H  
ATOM   3513  CZ  ARG A 229     -11.532 -11.920   6.618  1.00 97.60           C  
ATOM   3514  N   LYS A 230      -8.713  -8.072  11.421  1.00 96.53           N  
ATOM   3515  H   LYS A 230      -9.599  -7.589  11.389  1.00 96.53           H  
ATOM   3516  CA  LYS A 230      -8.307  -8.697  12.678  1.00 96.53           C  
ATOM   3517  HA  LYS A 230      -7.233  -8.563  12.808  1.00 96.53           H  
ATOM   3518  C   LYS A 230      -8.589 -10.197  12.600  1.00 96.53           C  
ATOM   3519  CB  LYS A 230      -9.030  -8.008  13.842  1.00 96.53           C  
ATOM   3520  HB2 LYS A 230     -10.092  -8.250  13.814  1.00 96.53           H  
ATOM   3521  HB3 LYS A 230      -8.920  -6.930  13.729  1.00 96.53           H  
ATOM   3522  O   LYS A 230      -9.655 -10.598  12.141  1.00 96.53           O  
ATOM   3523  CG  LYS A 230      -8.440  -8.425  15.194  1.00 96.53           C  
ATOM   3524  HG2 LYS A 230      -8.724  -9.454  15.414  1.00 96.53           H  
ATOM   3525  HG3 LYS A 230      -7.353  -8.354  15.152  1.00 96.53           H  
ATOM   3526  CD  LYS A 230      -8.942  -7.498  16.304  1.00 96.53           C  
ATOM   3527  HD2 LYS A 230      -8.600  -6.485  16.092  1.00 96.53           H  
ATOM   3528  HD3 LYS A 230     -10.032  -7.514  16.334  1.00 96.53           H  
ATOM   3529  CE  LYS A 230      -8.377  -7.970  17.645  1.00 96.53           C  
ATOM   3530  HE2 LYS A 230      -8.919  -8.865  17.949  1.00 96.53           H  
ATOM   3531  HE3 LYS A 230      -7.332  -8.245  17.503  1.00 96.53           H  
ATOM   3532  NZ  LYS A 230      -8.473  -6.913  18.679  1.00 96.53           N  
ATOM   3533  HZ1 LYS A 230      -8.272  -7.291  19.594  1.00 96.53           H  
ATOM   3534  HZ2 LYS A 230      -9.386  -6.481  18.677  1.00 96.53           H  
ATOM   3535  HZ3 LYS A 230      -7.762  -6.220  18.497  1.00 96.53           H  
ATOM   3536  N   THR A 231      -7.647 -11.020  13.036  1.00 93.15           N  
ATOM   3537  H   THR A 231      -6.797 -10.632  13.420  1.00 93.15           H  
ATOM   3538  CA  THR A 231      -7.849 -12.465  13.178  1.00 93.15           C  
ATOM   3539  HA  THR A 231      -8.731 -12.762  12.610  1.00 93.15           H  
ATOM   3540  C   THR A 231      -8.117 -12.796  14.643  1.00 93.15           C  
ATOM   3541  CB  THR A 231      -6.672 -13.272  12.616  1.00 93.15           C  
ATOM   3542  HB  THR A 231      -6.880 -14.335  12.744  1.00 93.15           H  
ATOM   3543  O   THR A 231      -7.602 -12.114  15.533  1.00 93.15           O  
ATOM   3544  CG2 THR A 231      -6.446 -12.992  11.132  1.00 93.15           C  
ATOM   3545 HG21 THR A 231      -5.661 -13.647  10.756  1.00 93.15           H  
ATOM   3546 HG22 THR A 231      -7.363 -13.172  10.572  1.00 93.15           H  
ATOM   3547 HG23 THR A 231      -6.133 -11.956  10.995  1.00 93.15           H  
ATOM   3548  OG1 THR A 231      -5.488 -12.955  13.302  1.00 93.15           O  
ATOM   3549  HG1 THR A 231      -5.632 -13.186  14.223  1.00 93.15           H  
ATOM   3550  N   LYS A 232      -8.942 -13.819  14.885  1.00 75.53           N  
ATOM   3551  H   LYS A 232      -9.269 -14.364  14.100  1.00 75.53           H  
ATOM   3552  CA  LYS A 232      -9.251 -14.311  16.236  1.00 75.53           C  
ATOM   3553  HA  LYS A 232      -9.571 -13.474  16.857  1.00 75.53           H  
ATOM   3554  C   LYS A 232      -8.022 -14.863  16.951  1.00 75.53           C  
ATOM   3555  CB  LYS A 232     -10.361 -15.370  16.198  1.00 75.53           C  
ATOM   3556  HB2 LYS A 232     -10.428 -15.831  17.184  1.00 75.53           H  
ATOM   3557  HB3 LYS A 232     -10.100 -16.144  15.476  1.00 75.53           H  
ATOM   3558  O   LYS A 232      -7.145 -15.422  16.256  1.00 75.53           O  
ATOM   3559  CG  LYS A 232     -11.719 -14.751  15.853  1.00 75.53           C  
ATOM   3560  HG2 LYS A 232     -11.679 -14.319  14.854  1.00 75.53           H  
ATOM   3561  HG3 LYS A 232     -11.943 -13.962  16.571  1.00 75.53           H  
ATOM   3562  CD  LYS A 232     -12.824 -15.810  15.905  1.00 75.53           C  
ATOM   3563  HD2 LYS A 232     -12.605 -16.590  15.175  1.00 75.53           H  
ATOM   3564  HD3 LYS A 232     -12.862 -16.244  16.904  1.00 75.53           H  
ATOM   3565  CE  LYS A 232     -14.157 -15.136  15.572  1.00 75.53           C  
ATOM   3566  HE2 LYS A 232     -14.064 -14.640  14.606  1.00 75.53           H  
ATOM   3567  HE3 LYS A 232     -14.347 -14.358  16.312  1.00 75.53           H  
ATOM   3568  NZ  LYS A 232     -15.277 -16.107  15.543  1.00 75.53           N  
ATOM   3569  HZ1 LYS A 232     -16.131 -15.621  15.311  1.00 75.53           H  
ATOM   3570  HZ2 LYS A 232     -15.382 -16.548  16.446  1.00 75.53           H  
ATOM   3571  HZ3 LYS A 232     -15.105 -16.809  14.838  1.00 75.53           H  
ATOM   3572  OXT LYS A 232      -8.046 -14.741  18.191  1.00 75.53           O  
TER    3573      LYS A 232                                                       
END   
