# Supplementary material for: Nuclear genome of Bulinus truncatus, an intermediate host of the carcinogenic human blood fluke Schistosoma haematobium
Source: Nat Commun. 2022 Feb 21;13:977. doi: 10.1038/s41467-022-28634-9 (PMC8861042; doi:10.1038/s41467-022-28634-9)
Supplement: Supplementary file 6 — Supplementary Data 3 [file 41467_2022_28634_MOESM6_ESM.zip › Supplementary_Data_3/bglb040339-pb.mature.pep.pdb]

ATOM      1  N   SER A   1      11.889  13.875 -57.199  1.00 44.76           N  
ATOM      2  H   SER A   1      11.210  13.141 -57.057  1.00 44.76           H  
ATOM      3  H2  SER A   1      12.610  13.799 -56.496  1.00 44.76           H  
ATOM      4  H3  SER A   1      12.316  13.795 -58.111  1.00 44.76           H  
ATOM      5  CA  SER A   1      11.216  15.176 -57.062  1.00 44.76           C  
ATOM      6  HA  SER A   1      10.498  15.295 -57.874  1.00 44.76           H  
ATOM      7  C   SER A   1      12.281  16.241 -57.195  1.00 44.76           C  
ATOM      8  CB  SER A   1      10.459  15.266 -55.731  1.00 44.76           C  
ATOM      9  HB2 SER A   1      11.152  15.435 -54.906  1.00 44.76           H  
ATOM     10  HB3 SER A   1       9.737  16.081 -55.771  1.00 44.76           H  
ATOM     11  O   SER A   1      12.799  16.718 -56.194  1.00 44.76           O  
ATOM     12  OG  SER A   1       9.803  14.031 -55.513  1.00 44.76           O  
ATOM     13  HG  SER A   1       9.225  14.122 -54.752  1.00 44.76           H  
ATOM     14  N   ASP A   2      12.698  16.477 -58.437  1.00 40.00           N  
ATOM     15  H   ASP A   2      12.211  16.082 -59.229  1.00 40.00           H  
ATOM     16  CA  ASP A   2      13.720  17.455 -58.802  1.00 40.00           C  
ATOM     17  HA  ASP A   2      14.556  17.398 -58.105  1.00 40.00           H  
ATOM     18  C   ASP A   2      13.129  18.862 -58.756  1.00 40.00           C  
ATOM     19  CB  ASP A   2      14.236  17.160 -60.222  1.00 40.00           C  
ATOM     20  HB2 ASP A   2      14.887  17.976 -60.536  1.00 40.00           H  
ATOM     21  HB3 ASP A   2      13.393  17.116 -60.912  1.00 40.00           H  
ATOM     22  O   ASP A   2      11.996  19.069 -59.188  1.00 40.00           O  
ATOM     23  CG  ASP A   2      15.035  15.862 -60.288  1.00 40.00           C  
ATOM     24  OD1 ASP A   2      15.888  15.675 -59.394  1.00 40.00           O  
ATOM     25  OD2 ASP A   2      14.713  15.024 -61.157  1.00 40.00           O  
ATOM     26  N   ASN A   3      13.897  19.823 -58.249  1.00 48.71           N  
ATOM     27  H   ASN A   3      14.796  19.567 -57.868  1.00 48.71           H  
ATOM     28  CA  ASN A   3      13.652  21.238 -58.493  1.00 48.71           C  
ATOM     29  HA  ASN A   3      13.292  21.333 -59.517  1.00 48.71           H  
ATOM     30  C   ASN A   3      14.986  21.989 -58.411  1.00 48.71           C  
ATOM     31  CB  ASN A   3      12.576  21.784 -57.521  1.00 48.71           C  
ATOM     32  HB2 ASN A   3      13.018  22.502 -56.830  1.00 48.71           H  
ATOM     33  HB3 ASN A   3      12.167  20.968 -56.926  1.00 48.71           H  
ATOM     34  O   ASN A   3      15.461  22.344 -57.334  1.00 48.71           O  
ATOM     35  CG  ASN A   3      11.404  22.460 -58.219  1.00 48.71           C  
ATOM     36  ND2 ASN A   3      10.520  23.069 -57.465  1.00 48.71           N  
ATOM     37 HD21 ASN A   3       9.766  23.524 -57.960  1.00 48.71           H  
ATOM     38 HD22 ASN A   3      10.636  23.103 -56.462  1.00 48.71           H  
ATOM     39  OD1 ASN A   3      11.249  22.473 -59.426  1.00 48.71           O  
ATOM     40  N   SER A   4      15.594  22.218 -59.570  1.00 45.42           N  
ATOM     41  H   SER A   4      15.214  21.793 -60.404  1.00 45.42           H  
ATOM     42  CA  SER A   4      16.624  23.233 -59.773  1.00 45.42           C  
ATOM     43  HA  SER A   4      16.717  23.848 -58.878  1.00 45.42           H  
ATOM     44  C   SER A   4      16.160  24.124 -60.919  1.00 45.42           C  
ATOM     45  CB  SER A   4      17.998  22.609 -60.039  1.00 45.42           C  
ATOM     46  HB2 SER A   4      18.696  23.385 -60.354  1.00 45.42           H  
ATOM     47  HB3 SER A   4      18.368  22.156 -59.119  1.00 45.42           H  
ATOM     48  O   SER A   4      16.171  23.722 -62.080  1.00 45.42           O  
ATOM     49  OG  SER A   4      17.914  21.615 -61.037  1.00 45.42           O  
ATOM     50  HG  SER A   4      17.515  22.020 -61.811  1.00 45.42           H  
ATOM     51  N   THR A   5      15.692  25.312 -60.556  1.00 52.46           N  
ATOM     52  H   THR A   5      15.627  25.519 -59.569  1.00 52.46           H  
ATOM     53  CA  THR A   5      15.328  26.419 -61.440  1.00 52.46           C  
ATOM     54  HA  THR A   5      14.784  26.038 -62.304  1.00 52.46           H  
ATOM     55  C   THR A   5      16.579  27.144 -61.933  1.00 52.46           C  
ATOM     56  CB  THR A   5      14.433  27.420 -60.680  1.00 52.46           C  
ATOM     57  HB  THR A   5      14.561  28.417 -61.101  1.00 52.46           H  
ATOM     58  O   THR A   5      17.318  27.715 -61.132  1.00 52.46           O  
ATOM     59  CG2 THR A   5      12.955  27.054 -60.776  1.00 52.46           C  
ATOM     60 HG21 THR A   5      12.792  26.055 -60.371  1.00 52.46           H  
ATOM     61 HG22 THR A   5      12.638  27.078 -61.818  1.00 52.46           H  
ATOM     62 HG23 THR A   5      12.367  27.774 -60.208  1.00 52.46           H  
ATOM     63  OG1 THR A   5      14.768  27.444 -59.304  1.00 52.46           O  
ATOM     64  HG1 THR A   5      15.627  27.871 -59.253  1.00 52.46           H  
ATOM     65  N   GLU A   6      16.778  27.153 -63.251  1.00 41.95           N  
ATOM     66  H   GLU A   6      16.172  26.586 -63.828  1.00 41.95           H  
ATOM     67  CA  GLU A   6      17.580  28.146 -63.968  1.00 41.95           C  
ATOM     68  HA  GLU A   6      18.502  28.347 -63.422  1.00 41.95           H  
ATOM     69  C   GLU A   6      16.786  29.451 -64.109  1.00 41.95           C  
ATOM     70  CB  GLU A   6      17.928  27.647 -65.386  1.00 41.95           C  
ATOM     71  HB2 GLU A   6      18.158  28.511 -66.009  1.00 41.95           H  
ATOM     72  HB3 GLU A   6      17.053  27.153 -65.809  1.00 41.95           H  
ATOM     73  O   GLU A   6      15.642  29.449 -64.561  1.00 41.95           O  
ATOM     74  CG  GLU A   6      19.140  26.711 -65.446  1.00 41.95           C  
ATOM     75  HG2 GLU A   6      20.003  27.238 -65.038  1.00 41.95           H  
ATOM     76  HG3 GLU A   6      18.947  25.842 -64.817  1.00 41.95           H  
ATOM     77  CD  GLU A   6      19.445  26.240 -66.881  1.00 41.95           C  
ATOM     78  OE1 GLU A   6      20.648  26.147 -67.218  1.00 41.95           O  
ATOM     79  OE2 GLU A   6      18.480  25.976 -67.633  1.00 41.95           O  
ATOM     80  N   THR A   7      17.425  30.576 -63.800  1.00 46.83           N  
ATOM     81  H   THR A   7      18.310  30.521 -63.316  1.00 46.83           H  
ATOM     82  CA  THR A   7      17.044  31.900 -64.301  1.00 46.83           C  
ATOM     83  HA  THR A   7      16.226  31.788 -65.013  1.00 46.83           H  
ATOM     84  C   THR A   7      18.229  32.476 -65.064  1.00 46.83           C  
ATOM     85  CB  THR A   7      16.558  32.860 -63.201  1.00 46.83           C  
ATOM     86  HB  THR A   7      16.775  33.886 -63.500  1.00 46.83           H  
ATOM     87  O   THR A   7      19.279  32.789 -64.505  1.00 46.83           O  
ATOM     88  CG2 THR A   7      15.050  32.737 -62.991  1.00 46.83           C  
ATOM     89 HG21 THR A   7      14.800  31.714 -62.711  1.00 46.83           H  
ATOM     90 HG22 THR A   7      14.530  32.991 -63.915  1.00 46.83           H  
ATOM     91 HG23 THR A   7      14.726  33.421 -62.207  1.00 46.83           H  
ATOM     92  OG1 THR A   7      17.165  32.604 -61.954  1.00 46.83           O  
ATOM     93  HG1 THR A   7      16.857  33.278 -61.343  1.00 46.83           H  
ATOM     94  N   THR A   8      18.057  32.584 -66.377  1.00 40.50           N  
ATOM     95  H   THR A   8      17.160  32.316 -66.756  1.00 40.50           H  
ATOM     96  CA  THR A   8      18.876  33.406 -67.265  1.00 40.50           C  
ATOM     97  HA  THR A   8      19.858  33.577 -66.822  1.00 40.50           H  
ATOM     98  C   THR A   8      18.174  34.745 -67.422  1.00 40.50           C  
ATOM     99  CB  THR A   8      19.050  32.747 -68.649  1.00 40.50           C  
ATOM    100  HB  THR A   8      19.266  33.522 -69.385  1.00 40.50           H  
ATOM    101  O   THR A   8      16.982  34.762 -67.710  1.00 40.50           O  
ATOM    102  CG2 THR A   8      20.201  31.747 -68.663  1.00 40.50           C  
ATOM    103 HG21 THR A   8      20.031  30.967 -67.922  1.00 40.50           H  
ATOM    104 HG22 THR A   8      20.282  31.293 -69.651  1.00 40.50           H  
ATOM    105 HG23 THR A   8      21.135  32.259 -68.432  1.00 40.50           H  
ATOM    106  OG1 THR A   8      17.909  32.028 -69.063  1.00 40.50           O  
ATOM    107  HG1 THR A   8      17.910  31.183 -68.607  1.00 40.50           H  
ATOM    108  N   ASP A   9      18.896  35.858 -67.274  1.00 44.87           N  
ATOM    109  H   ASP A   9      19.844  35.819 -66.925  1.00 44.87           H  
ATOM    110  CA  ASP A   9      18.406  37.129 -67.801  1.00 44.87           C  
ATOM    111  HA  ASP A   9      17.771  36.840 -68.639  1.00 44.87           H  
ATOM    112  C   ASP A   9      19.512  38.004 -68.407  1.00 44.87           C  
ATOM    113  CB  ASP A   9      17.506  37.889 -66.802  1.00 44.87           C  
ATOM    114  HB2 ASP A   9      17.431  37.320 -65.875  1.00 44.87           H  
ATOM    115  HB3 ASP A   9      17.963  38.848 -66.557  1.00 44.87           H  
ATOM    116  O   ASP A   9      20.474  38.426 -67.766  1.00 44.87           O  
ATOM    117  CG  ASP A   9      16.082  38.141 -67.337  1.00 44.87           C  
ATOM    118  OD1 ASP A   9      15.882  38.061 -68.574  1.00 44.87           O  
ATOM    119  OD2 ASP A   9      15.211  38.453 -66.495  1.00 44.87           O  
ATOM    120  N   SER A  10      19.302  38.228 -69.703  1.00 46.84           N  
ATOM    121  H   SER A  10      18.505  37.698 -70.027  1.00 46.84           H  
ATOM    122  CA  SER A  10      19.504  39.441 -70.494  1.00 46.84           C  
ATOM    123  HA  SER A  10      19.367  39.105 -71.521  1.00 46.84           H  
ATOM    124  C   SER A  10      20.841  40.205 -70.481  1.00 46.84           C  
ATOM    125  CB  SER A  10      18.320  40.380 -70.270  1.00 46.84           C  
ATOM    126  HB2 SER A  10      18.414  41.243 -70.929  1.00 46.84           H  
ATOM    127  HB3 SER A  10      17.389  39.861 -70.500  1.00 46.84           H  
ATOM    128  O   SER A  10      21.192  40.967 -69.585  1.00 46.84           O  
ATOM    129  OG  SER A  10      18.278  40.818 -68.935  1.00 46.84           O  
ATOM    130  HG  SER A  10      19.148  40.716 -68.543  1.00 46.84           H  
ATOM    131  N   ASN A  11      21.480  40.098 -71.648  1.00 45.00           N  
ATOM    132  H   ASN A  11      21.139  39.345 -72.227  1.00 45.00           H  
ATOM    133  CA  ASN A  11      22.416  41.008 -72.307  1.00 45.00           C  
ATOM    134  HA  ASN A  11      23.433  40.723 -72.038  1.00 45.00           H  
ATOM    135  C   ASN A  11      22.235  42.520 -72.045  1.00 45.00           C  
ATOM    136  CB  ASN A  11      22.193  40.802 -73.822  1.00 45.00           C  
ATOM    137  HB2 ASN A  11      21.128  40.866 -74.043  1.00 45.00           H  
ATOM    138  HB3 ASN A  11      22.686  41.603 -74.372  1.00 45.00           H  
ATOM    139  O   ASN A  11      21.160  43.079 -72.242  1.00 45.00           O  
ATOM    140  CG  ASN A  11      22.757  39.504 -74.358  1.00 45.00           C  
ATOM    141  ND2 ASN A  11      22.041  38.818 -75.219  1.00 45.00           N  
ATOM    142 HD21 ASN A  11      22.431  37.934 -75.513  1.00 45.00           H  
ATOM    143 HD22 ASN A  11      21.109  39.112 -75.470  1.00 45.00           H  
ATOM    144  OD1 ASN A  11      23.863  39.114 -74.041  1.00 45.00           O  
ATOM    145  N   SER A  12      23.366  43.211 -71.866  1.00 46.41           N  
ATOM    146  H   SER A  12      24.200  42.687 -71.643  1.00 46.41           H  
ATOM    147  CA  SER A  12      23.551  44.613 -72.260  1.00 46.41           C  
ATOM    148  HA  SER A  12      22.703  44.932 -72.865  1.00 46.41           H  
ATOM    149  C   SER A  12      24.820  44.727 -73.106  1.00 46.41           C  
ATOM    150  CB  SER A  12      23.590  45.525 -71.035  1.00 46.41           C  
ATOM    151  HB2 SER A  12      22.617  45.497 -70.545  1.00 46.41           H  
ATOM    152  HB3 SER A  12      24.345  45.163 -70.336  1.00 46.41           H  
ATOM    153  O   SER A  12      25.945  44.614 -72.618  1.00 46.41           O  
ATOM    154  OG  SER A  12      23.899  46.859 -71.401  1.00 46.41           O  
ATOM    155  HG  SER A  12      23.487  47.425 -70.744  1.00 46.41           H  
ATOM    156  N   ALA A  13      24.621  44.889 -74.414  1.00 44.28           N  
ATOM    157  H   ALA A  13      23.667  44.983 -74.731  1.00 44.28           H  
ATOM    158  CA  ALA A  13      25.673  45.080 -75.398  1.00 44.28           C  
ATOM    159  HA  ALA A  13      26.518  44.441 -75.143  1.00 44.28           H  
ATOM    160  C   ALA A  13      26.136  46.545 -75.399  1.00 44.28           C  
ATOM    161  CB  ALA A  13      25.129  44.644 -76.768  1.00 44.28           C  
ATOM    162  HB1 ALA A  13      24.270  45.255 -77.042  1.00 44.28           H  
ATOM    163  HB2 ALA A  13      25.903  44.761 -77.526  1.00 44.28           H  
ATOM    164  HB3 ALA A  13      24.826  43.597 -76.729  1.00 44.28           H  
ATOM    165  O   ALA A  13      25.366  47.447 -75.724  1.00 44.28           O  
ATOM    166  N   LYS A  14      27.421  46.784 -75.111  1.00 49.77           N  
ATOM    167  H   LYS A  14      27.976  46.013 -74.770  1.00 49.77           H  
ATOM    168  CA  LYS A  14      28.115  48.022 -75.493  1.00 49.77           C  
ATOM    169  HA  LYS A  14      27.393  48.666 -75.995  1.00 49.77           H  
ATOM    170  C   LYS A  14      29.194  47.715 -76.525  1.00 49.77           C  
ATOM    171  CB  LYS A  14      28.629  48.812 -74.278  1.00 49.77           C  
ATOM    172  HB2 LYS A  14      29.454  49.449 -74.598  1.00 49.77           H  
ATOM    173  HB3 LYS A  14      28.997  48.127 -73.514  1.00 49.77           H  
ATOM    174  O   LYS A  14      30.100  46.913 -76.322  1.00 49.77           O  
ATOM    175  CG  LYS A  14      27.520  49.712 -73.704  1.00 49.77           C  
ATOM    176  HG2 LYS A  14      26.704  49.089 -73.339  1.00 49.77           H  
ATOM    177  HG3 LYS A  14      27.139  50.357 -74.497  1.00 49.77           H  
ATOM    178  CD  LYS A  14      28.034  50.597 -72.559  1.00 49.77           C  
ATOM    179  HD2 LYS A  14      28.377  49.956 -71.747  1.00 49.77           H  
ATOM    180  HD3 LYS A  14      28.868  51.202 -72.916  1.00 49.77           H  
ATOM    181  CE  LYS A  14      26.905  51.510 -72.061  1.00 49.77           C  
ATOM    182  HE2 LYS A  14      26.585  52.151 -72.883  1.00 49.77           H  
ATOM    183  HE3 LYS A  14      26.057  50.884 -71.786  1.00 49.77           H  
ATOM    184  NZ  LYS A  14      27.321  52.335 -70.897  1.00 49.77           N  
ATOM    185  HZ1 LYS A  14      26.553  52.915 -70.590  1.00 49.77           H  
ATOM    186  HZ2 LYS A  14      27.587  51.745 -70.122  1.00 49.77           H  
ATOM    187  HZ3 LYS A  14      28.097  52.936 -71.135  1.00 49.77           H  
ATOM    188  N   THR A  15      29.034  48.384 -77.655  1.00 45.91           N  
ATOM    189  H   THR A  15      28.259  49.032 -77.673  1.00 45.91           H  
ATOM    190  CA  THR A  15      29.841  48.390 -78.872  1.00 45.91           C  
ATOM    191  HA  THR A  15      29.771  47.420 -79.363  1.00 45.91           H  
ATOM    192  C   THR A  15      31.312  48.728 -78.613  1.00 45.91           C  
ATOM    193  CB  THR A  15      29.245  49.473 -79.789  1.00 45.91           C  
ATOM    194  HB  THR A  15      29.927  49.668 -80.617  1.00 45.91           H  
ATOM    195  O   THR A  15      31.625  49.807 -78.113  1.00 45.91           O  
ATOM    196  CG2 THR A  15      27.884  49.063 -80.353  1.00 45.91           C  
ATOM    197 HG21 THR A  15      27.524  49.843 -81.025  1.00 45.91           H  
ATOM    198 HG22 THR A  15      27.156  48.932 -79.553  1.00 45.91           H  
ATOM    199 HG23 THR A  15      27.977  48.133 -80.914  1.00 45.91           H  
ATOM    200  OG1 THR A  15      29.042  50.657 -79.044  1.00 45.91           O  
ATOM    201  HG1 THR A  15      29.879  50.888 -78.634  1.00 45.91           H  
ATOM    202  N   GLY A  16      32.228  47.853 -79.034  1.00 47.26           N  
ATOM    203  H   GLY A  16      31.919  46.940 -79.337  1.00 47.26           H  
ATOM    204  CA  GLY A  16      33.669  48.102 -78.985  1.00 47.26           C  
ATOM    205  HA2 GLY A  16      34.039  47.827 -77.997  1.00 47.26           H  
ATOM    206  HA3 GLY A  16      33.871  49.162 -79.136  1.00 47.26           H  
ATOM    207  C   GLY A  16      34.431  47.280 -80.026  1.00 47.26           C  
ATOM    208  O   GLY A  16      34.632  46.092 -79.826  1.00 47.26           O  
ATOM    209  N   LYS A  17      34.812  47.950 -81.126  1.00 52.37           N  
ATOM    210  H   LYS A  17      34.423  48.882 -81.164  1.00 52.37           H  
ATOM    211  CA  LYS A  17      35.802  47.653 -82.196  1.00 52.37           C  
ATOM    212  HA  LYS A  17      35.353  48.035 -83.113  1.00 52.37           H  
ATOM    213  C   LYS A  17      36.195  46.180 -82.480  1.00 52.37           C  
ATOM    214  CB  LYS A  17      37.077  48.477 -81.932  1.00 52.37           C  
ATOM    215  HB2 LYS A  17      37.852  48.162 -82.631  1.00 52.37           H  
ATOM    216  HB3 LYS A  17      37.430  48.279 -80.920  1.00 52.37           H  
ATOM    217  O   LYS A  17      36.651  45.475 -81.584  1.00 52.37           O  
ATOM    218  CG  LYS A  17      36.847  49.987 -82.121  1.00 52.37           C  
ATOM    219  HG2 LYS A  17      36.526  50.169 -83.146  1.00 52.37           H  
ATOM    220  HG3 LYS A  17      36.061  50.324 -81.445  1.00 52.37           H  
ATOM    221  CD  LYS A  17      38.118  50.804 -81.840  1.00 52.37           C  
ATOM    222  HD2 LYS A  17      38.415  50.656 -80.803  1.00 52.37           H  
ATOM    223  HD3 LYS A  17      38.918  50.465 -82.498  1.00 52.37           H  
ATOM    224  CE  LYS A  17      37.837  52.294 -82.093  1.00 52.37           C  
ATOM    225  HE2 LYS A  17      37.550  52.422 -83.137  1.00 52.37           H  
ATOM    226  HE3 LYS A  17      36.985  52.594 -81.484  1.00 52.37           H  
ATOM    227  NZ  LYS A  17      39.003  53.163 -81.781  1.00 52.37           N  
ATOM    228  HZ1 LYS A  17      38.773  54.130 -81.963  1.00 52.37           H  
ATOM    229  HZ2 LYS A  17      39.802  52.929 -82.353  1.00 52.37           H  
ATOM    230  HZ3 LYS A  17      39.258  53.095 -80.806  1.00 52.37           H  
ATOM    231  N   PRO A  18      36.223  45.741 -83.758  1.00 46.09           N  
ATOM    232  CA  PRO A  18      36.606  44.378 -84.115  1.00 46.09           C  
ATOM    233  HA  PRO A  18      36.049  43.662 -83.510  1.00 46.09           H  
ATOM    234  C   PRO A  18      38.111  44.166 -83.883  1.00 46.09           C  
ATOM    235  CB  PRO A  18      36.188  44.216 -85.583  1.00 46.09           C  
ATOM    236  HB2 PRO A  18      36.802  43.488 -86.113  1.00 46.09           H  
ATOM    237  HB3 PRO A  18      35.137  43.928 -85.629  1.00 46.09           H  
ATOM    238  O   PRO A  18      38.951  44.520 -84.711  1.00 46.09           O  
ATOM    239  CG  PRO A  18      36.348  45.624 -86.155  1.00 46.09           C  
ATOM    240  HG2 PRO A  18      35.674  45.796 -86.994  1.00 46.09           H  
ATOM    241  HG3 PRO A  18      37.381  45.785 -86.462  1.00 46.09           H  
ATOM    242  CD  PRO A  18      36.014  46.529 -84.969  1.00 46.09           C  
ATOM    243  HD2 PRO A  18      36.653  47.412 -84.983  1.00 46.09           H  
ATOM    244  HD3 PRO A  18      34.966  46.824 -85.028  1.00 46.09           H  
ATOM    245  N   ARG A  19      38.481  43.578 -82.741  1.00 48.97           N  
ATOM    246  H   ARG A  19      37.766  43.418 -82.046  1.00 48.97           H  
ATOM    247  CA  ARG A  19      39.837  43.071 -82.504  1.00 48.97           C  
ATOM    248  HA  ARG A  19      40.525  43.654 -83.116  1.00 48.97           H  
ATOM    249  C   ARG A  19      39.914  41.629 -83.002  1.00 48.97           C  
ATOM    250  CB  ARG A  19      40.256  43.250 -81.030  1.00 48.97           C  
ATOM    251  HB2 ARG A  19      39.382  43.449 -80.411  1.00 48.97           H  
ATOM    252  HB3 ARG A  19      40.720  42.330 -80.672  1.00 48.97           H  
ATOM    253  O   ARG A  19      39.218  40.750 -82.505  1.00 48.97           O  
ATOM    254  CG  ARG A  19      41.273  44.397 -80.882  1.00 48.97           C  
ATOM    255  HG2 ARG A  19      42.158  44.153 -81.470  1.00 48.97           H  
ATOM    256  HG3 ARG A  19      40.839  45.321 -81.264  1.00 48.97           H  
ATOM    257  CD  ARG A  19      41.689  44.603 -79.419  1.00 48.97           C  
ATOM    258  HD2 ARG A  19      41.899  43.632 -78.972  1.00 48.97           H  
ATOM    259  HD3 ARG A  19      40.853  45.055 -78.884  1.00 48.97           H  
ATOM    260  NE  ARG A  19      42.896  45.451 -79.300  1.00 48.97           N  
ATOM    261  HE  ARG A  19      43.427  45.618 -80.144  1.00 48.97           H  
ATOM    262  NH1 ARG A  19      42.754  45.888 -77.045  1.00 48.97           N  
ATOM    263 HH11 ARG A  19      43.131  46.311 -76.209  1.00 48.97           H  
ATOM    264 HH12 ARG A  19      41.877  45.391 -76.994  1.00 48.97           H  
ATOM    265  NH2 ARG A  19      44.494  46.660 -78.201  1.00 48.97           N  
ATOM    266 HH21 ARG A  19      45.018  46.792 -79.054  1.00 48.97           H  
ATOM    267 HH22 ARG A  19      44.841  47.071 -77.347  1.00 48.97           H  
ATOM    268  CZ  ARG A  19      43.372  45.993 -78.188  1.00 48.97           C  
ATOM    269  N   LYS A  20      40.760  41.427 -84.019  1.00 53.38           N  
ATOM    270  H   LYS A  20      41.180  42.267 -84.391  1.00 53.38           H  
ATOM    271  CA  LYS A  20      41.138  40.156 -84.661  1.00 53.38           C  
ATOM    272  HA  LYS A  20      40.490  39.980 -85.520  1.00 53.38           H  
ATOM    273  C   LYS A  20      41.011  38.954 -83.708  1.00 53.38           C  
ATOM    274  CB  LYS A  20      42.603  40.282 -85.144  1.00 53.38           C  
ATOM    275  HB2 LYS A  20      43.226  40.608 -84.312  1.00 53.38           H  
ATOM    276  HB3 LYS A  20      42.952  39.296 -85.453  1.00 53.38           H  
ATOM    277  O   LYS A  20      41.720  38.908 -82.704  1.00 53.38           O  
ATOM    278  CG  LYS A  20      42.793  41.247 -86.331  1.00 53.38           C  
ATOM    279  HG2 LYS A  20      42.245  40.856 -87.189  1.00 53.38           H  
ATOM    280  HG3 LYS A  20      42.384  42.225 -86.077  1.00 53.38           H  
ATOM    281  CD  LYS A  20      44.277  41.418 -86.713  1.00 53.38           C  
ATOM    282  HD2 LYS A  20      44.805  41.889 -85.884  1.00 53.38           H  
ATOM    283  HD3 LYS A  20      44.713  40.437 -86.898  1.00 53.38           H  
ATOM    284  CE  LYS A  20      44.415  42.282 -87.979  1.00 53.38           C  
ATOM    285  HE2 LYS A  20      43.913  43.235 -87.808  1.00 53.38           H  
ATOM    286  HE3 LYS A  20      43.892  41.785 -88.796  1.00 53.38           H  
ATOM    287  NZ  LYS A  20      45.833  42.527 -88.366  1.00 53.38           N  
ATOM    288  HZ1 LYS A  20      46.333  43.027 -87.645  1.00 53.38           H  
ATOM    289  HZ2 LYS A  20      46.315  41.661 -88.559  1.00 53.38           H  
ATOM    290  HZ3 LYS A  20      45.875  43.085 -89.207  1.00 53.38           H  
ATOM    291  N   LYS A  21      40.168  37.968 -84.064  1.00 52.37           N  
ATOM    292  H   LYS A  21      39.580  38.132 -84.869  1.00 52.37           H  
ATOM    293  CA  LYS A  21      40.129  36.626 -83.448  1.00 52.37           C  
ATOM    294  HA  LYS A  21      39.762  36.703 -82.425  1.00 52.37           H  
ATOM    295  C   LYS A  21      41.558  36.075 -83.397  1.00 52.37           C  
ATOM    296  CB  LYS A  21      39.211  35.663 -84.251  1.00 52.37           C  
ATOM    297  HB2 LYS A  21      39.614  34.654 -84.167  1.00 52.37           H  
ATOM    298  HB3 LYS A  21      39.233  35.933 -85.307  1.00 52.37           H  
ATOM    299  O   LYS A  21      42.081  35.596 -84.403  1.00 52.37           O  
ATOM    300  CG  LYS A  21      37.752  35.594 -83.761  1.00 52.37           C  
ATOM    301  HG2 LYS A  21      37.309  36.589 -83.812  1.00 52.37           H  
ATOM    302  HG3 LYS A  21      37.747  35.262 -82.723  1.00 52.37           H  
ATOM    303  CD  LYS A  21      36.906  34.617 -84.608  1.00 52.37           C  
ATOM    304  HD2 LYS A  21      36.844  35.000 -85.627  1.00 52.37           H  
ATOM    305  HD3 LYS A  21      37.394  33.643 -84.627  1.00 52.37           H  
ATOM    306  CE  LYS A  21      35.488  34.459 -84.029  1.00 52.37           C  
ATOM    307  HE2 LYS A  21      35.566  34.031 -83.030  1.00 52.37           H  
ATOM    308  HE3 LYS A  21      35.045  35.449 -83.922  1.00 52.37           H  
ATOM    309  NZ  LYS A  21      34.602  33.608 -84.874  1.00 52.37           N  
ATOM    310  HZ1 LYS A  21      34.968  32.672 -84.970  1.00 52.37           H  
ATOM    311  HZ2 LYS A  21      34.474  34.008 -85.793  1.00 52.37           H  
ATOM    312  HZ3 LYS A  21      33.687  33.531 -84.453  1.00 52.37           H  
ATOM    313  N   ARG A  22      42.201  36.143 -82.228  1.00 52.50           N  
ATOM    314  H   ARG A  22      41.747  36.634 -81.471  1.00 52.50           H  
ATOM    315  CA  ARG A  22      43.371  35.313 -81.936  1.00 52.50           C  
ATOM    316  HA  ARG A  22      44.117  35.437 -82.721  1.00 52.50           H  
ATOM    317  C   ARG A  22      42.870  33.876 -81.979  1.00 52.50           C  
ATOM    318  CB  ARG A  22      43.991  35.673 -80.572  1.00 52.50           C  
ATOM    319  HB2 ARG A  22      43.207  35.939 -79.862  1.00 52.50           H  
ATOM    320  HB3 ARG A  22      44.508  34.794 -80.186  1.00 52.50           H  
ATOM    321  O   ARG A  22      41.948  33.535 -81.244  1.00 52.50           O  
ATOM    322  CG  ARG A  22      45.018  36.812 -80.682  1.00 52.50           C  
ATOM    323  HG2 ARG A  22      44.536  37.711 -81.069  1.00 52.50           H  
ATOM    324  HG3 ARG A  22      45.800  36.504 -81.376  1.00 52.50           H  
ATOM    325  CD  ARG A  22      45.652  37.117 -79.315  1.00 52.50           C  
ATOM    326  HD2 ARG A  22      44.932  37.664 -78.707  1.00 52.50           H  
ATOM    327  HD3 ARG A  22      45.877  36.173 -78.818  1.00 52.50           H  
ATOM    328  NE  ARG A  22      46.908  37.889 -79.441  1.00 52.50           N  
ATOM    329  HE  ARG A  22      47.258  38.052 -80.374  1.00 52.50           H  
ATOM    330  NH1 ARG A  22      47.344  38.131 -77.193  1.00 52.50           N  
ATOM    331 HH11 ARG A  22      47.967  38.410 -76.449  1.00 52.50           H  
ATOM    332 HH12 ARG A  22      46.482  37.656 -76.964  1.00 52.50           H  
ATOM    333  NH2 ARG A  22      48.825  38.871 -78.679  1.00 52.50           N  
ATOM    334 HH21 ARG A  22      49.177  38.974 -79.620  1.00 52.50           H  
ATOM    335 HH22 ARG A  22      49.420  39.139 -77.908  1.00 52.50           H  
ATOM    336  CZ  ARG A  22      47.680  38.294 -78.442  1.00 52.50           C  
ATOM    337  N   ARG A  23      43.428  33.067 -82.884  1.00 54.85           N  
ATOM    338  H   ARG A  23      44.141  33.459 -83.481  1.00 54.85           H  
ATOM    339  CA  ARG A  23      43.232  31.614 -82.897  1.00 54.85           C  
ATOM    340  HA  ARG A  23      42.193  31.369 -83.115  1.00 54.85           H  
ATOM    341  C   ARG A  23      43.551  31.120 -81.487  1.00 54.85           C  
ATOM    342  CB  ARG A  23      44.160  30.964 -83.944  1.00 54.85           C  
ATOM    343  HB2 ARG A  23      45.164  31.378 -83.849  1.00 54.85           H  
ATOM    344  HB3 ARG A  23      44.219  29.896 -83.731  1.00 54.85           H  
ATOM    345  O   ARG A  23      44.715  31.134 -81.096  1.00 54.85           O  
ATOM    346  CG  ARG A  23      43.665  31.133 -85.391  1.00 54.85           C  
ATOM    347  HG2 ARG A  23      42.691  30.654 -85.486  1.00 54.85           H  
ATOM    348  HG3 ARG A  23      43.563  32.192 -85.627  1.00 54.85           H  
ATOM    349  CD  ARG A  23      44.650  30.486 -86.378  1.00 54.85           C  
ATOM    350  HD2 ARG A  23      44.883  29.480 -86.027  1.00 54.85           H  
ATOM    351  HD3 ARG A  23      45.571  31.069 -86.388  1.00 54.85           H  
ATOM    352  NE  ARG A  23      44.099  30.395 -87.747  1.00 54.85           N  
ATOM    353  HE  ARG A  23      43.172  30.769 -87.898  1.00 54.85           H  
ATOM    354  NH1 ARG A  23      45.898  29.352 -88.737  1.00 54.85           N  
ATOM    355 HH11 ARG A  23      46.335  28.958 -89.558  1.00 54.85           H  
ATOM    356 HH12 ARG A  23      46.427  29.426 -87.879  1.00 54.85           H  
ATOM    357  NH2 ARG A  23      44.073  29.763 -89.943  1.00 54.85           N  
ATOM    358 HH21 ARG A  23      44.538  29.352 -90.741  1.00 54.85           H  
ATOM    359 HH22 ARG A  23      43.140  30.130 -90.064  1.00 54.85           H  
ATOM    360  CZ  ARG A  23      44.690  29.841 -88.797  1.00 54.85           C  
ATOM    361  N   GLY A  24      42.512  30.790 -80.718  1.00 57.38           N  
ATOM    362  H   GLY A  24      41.577  30.930 -81.073  1.00 57.38           H  
ATOM    363  CA  GLY A  24      42.665  30.192 -79.400  1.00 57.38           C  
ATOM    364  HA2 GLY A  24      43.117  30.911 -78.717  1.00 57.38           H  
ATOM    365  HA3 GLY A  24      41.699  29.876 -79.006  1.00 57.38           H  
ATOM    366  C   GLY A  24      43.562  28.974 -79.547  1.00 57.38           C  
ATOM    367  O   GLY A  24      43.376  28.181 -80.475  1.00 57.38           O  
ATOM    368  N   CYS A  25      44.590  28.884 -78.705  1.00 59.33           N  
ATOM    369  H   CYS A  25      44.727  29.605 -78.012  1.00 59.33           H  
ATOM    370  CA  CYS A  25      45.517  27.765 -78.723  1.00 59.33           C  
ATOM    371  HA  CYS A  25      46.057  27.748 -79.670  1.00 59.33           H  
ATOM    372  C   CYS A  25      44.711  26.471 -78.589  1.00 59.33           C  
ATOM    373  CB  CYS A  25      46.527  27.909 -77.571  1.00 59.33           C  
ATOM    374  HB2 CYS A  25      46.900  26.923 -77.292  1.00 59.33           H  
ATOM    375  HB3 CYS A  25      46.052  28.350 -76.694  1.00 59.33           H  
ATOM    376  O   CYS A  25      44.197  26.182 -77.511  1.00 59.33           O  
ATOM    377  SG  CYS A  25      47.941  28.907 -78.105  1.00 59.33           S  
ATOM    378  HG  CYS A  25      48.667  28.809 -76.988  1.00 59.33           H  
ATOM    379  N   LYS A  26      44.627  25.683 -79.671  1.00 67.39           N  
ATOM    380  H   LYS A  26      44.959  26.062 -80.546  1.00 67.39           H  
ATOM    381  CA  LYS A  26      44.023  24.338 -79.672  1.00 67.39           C  
ATOM    382  HA  LYS A  26      42.949  24.420 -79.501  1.00 67.39           H  
ATOM    383  C   LYS A  26      44.567  23.469 -78.528  1.00 67.39           C  
ATOM    384  CB  LYS A  26      44.273  23.646 -81.025  1.00 67.39           C  
ATOM    385  HB2 LYS A  26      44.024  22.591 -80.912  1.00 67.39           H  
ATOM    386  HB3 LYS A  26      45.332  23.714 -81.277  1.00 67.39           H  
ATOM    387  O   LYS A  26      43.864  22.592 -78.044  1.00 67.39           O  
ATOM    388  CG  LYS A  26      43.427  24.208 -82.182  1.00 67.39           C  
ATOM    389  HG2 LYS A  26      42.372  24.144 -81.914  1.00 67.39           H  
ATOM    390  HG3 LYS A  26      43.687  25.253 -82.356  1.00 67.39           H  
ATOM    391  CD  LYS A  26      43.676  23.394 -83.464  1.00 67.39           C  
ATOM    392  HD2 LYS A  26      44.716  23.512 -83.766  1.00 67.39           H  
ATOM    393  HD3 LYS A  26      43.494  22.342 -83.246  1.00 67.39           H  
ATOM    394  CE  LYS A  26      42.748  23.829 -84.607  1.00 67.39           C  
ATOM    395  HE2 LYS A  26      42.954  24.870 -84.853  1.00 67.39           H  
ATOM    396  HE3 LYS A  26      41.719  23.765 -84.253  1.00 67.39           H  
ATOM    397  NZ  LYS A  26      42.921  22.965 -85.806  1.00 67.39           N  
ATOM    398  HZ1 LYS A  26      43.870  22.999 -86.152  1.00 67.39           H  
ATOM    399  HZ2 LYS A  26      42.289  23.237 -86.545  1.00 67.39           H  
ATOM    400  HZ3 LYS A  26      42.713  22.005 -85.575  1.00 67.39           H  
ATOM    401  N   CYS A  27      45.783  23.757 -78.059  1.00 74.22           N  
ATOM    402  H   CYS A  27      46.342  24.432 -78.562  1.00 74.22           H  
ATOM    403  CA  CYS A  27      46.399  23.119 -76.901  1.00 74.22           C  
ATOM    404  HA  CYS A  27      46.434  22.043 -77.070  1.00 74.22           H  
ATOM    405  C   CYS A  27      45.617  23.335 -75.595  1.00 74.22           C  
ATOM    406  CB  CYS A  27      47.841  23.627 -76.755  1.00 74.22           C  
ATOM    407  HB2 CYS A  27      47.850  24.675 -76.456  1.00 74.22           H  
ATOM    408  HB3 CYS A  27      48.333  23.047 -75.975  1.00 74.22           H  
ATOM    409  O   CYS A  27      45.480  22.387 -74.837  1.00 74.22           O  
ATOM    410  SG  CYS A  27      48.753  23.420 -78.315  1.00 74.22           S  
ATOM    411  HG  CYS A  27      49.982  23.556 -77.811  1.00 74.22           H  
ATOM    412  N   VAL A  28      45.066  24.529 -75.338  1.00 77.69           N  
ATOM    413  H   VAL A  28      45.093  25.248 -76.047  1.00 77.69           H  
ATOM    414  CA  VAL A  28      44.335  24.809 -74.085  1.00 77.69           C  
ATOM    415  HA  VAL A  28      44.915  24.423 -73.248  1.00 77.69           H  
ATOM    416  C   VAL A  28      42.999  24.076 -74.066  1.00 77.69           C  
ATOM    417  CB  VAL A  28      44.120  26.318 -73.855  1.00 77.69           C  
ATOM    418  HB  VAL A  28      43.557  26.731 -74.692  1.00 77.69           H  
ATOM    419  O   VAL A  28      42.680  23.428 -73.082  1.00 77.69           O  
ATOM    420  CG1 VAL A  28      43.345  26.599 -72.560  1.00 77.69           C  
ATOM    421 HG11 VAL A  28      43.853  26.141 -71.711  1.00 77.69           H  
ATOM    422 HG12 VAL A  28      43.272  27.674 -72.390  1.00 77.69           H  
ATOM    423 HG13 VAL A  28      42.333  26.199 -72.620  1.00 77.69           H  
ATOM    424  CG2 VAL A  28      45.462  27.056 -73.765  1.00 77.69           C  
ATOM    425 HG21 VAL A  28      46.031  26.930 -74.686  1.00 77.69           H  
ATOM    426 HG22 VAL A  28      45.289  28.120 -73.602  1.00 77.69           H  
ATOM    427 HG23 VAL A  28      46.043  26.662 -72.931  1.00 77.69           H  
ATOM    428  N   GLN A  29      42.239  24.118 -75.165  1.00 78.68           N  
ATOM    429  H   GLN A  29      42.560  24.650 -75.961  1.00 78.68           H  
ATOM    430  CA  GLN A  29      40.970  23.383 -75.258  1.00 78.68           C  
ATOM    431  HA  GLN A  29      40.321  23.669 -74.431  1.00 78.68           H  
ATOM    432  C   GLN A  29      41.178  21.871 -75.151  1.00 78.68           C  
ATOM    433  CB  GLN A  29      40.273  23.708 -76.583  1.00 78.68           C  
ATOM    434  HB2 GLN A  29      39.476  22.982 -76.749  1.00 78.68           H  
ATOM    435  HB3 GLN A  29      40.987  23.625 -77.402  1.00 78.68           H  
ATOM    436  O   GLN A  29      40.398  21.190 -74.493  1.00 78.68           O  
ATOM    437  CG  GLN A  29      39.644  25.105 -76.567  1.00 78.68           C  
ATOM    438  HG2 GLN A  29      38.926  25.157 -75.748  1.00 78.68           H  
ATOM    439  HG3 GLN A  29      40.412  25.859 -76.399  1.00 78.68           H  
ATOM    440  CD  GLN A  29      38.932  25.425 -77.876  1.00 78.68           C  
ATOM    441  NE2 GLN A  29      37.854  26.176 -77.833  1.00 78.68           N  
ATOM    442 HE21 GLN A  29      37.446  26.417 -76.941  1.00 78.68           H  
ATOM    443 HE22 GLN A  29      37.342  26.269 -78.698  1.00 78.68           H  
ATOM    444  OE1 GLN A  29      39.344  25.043 -78.962  1.00 78.68           O  
ATOM    445  N   ARG A  30      42.246  21.349 -75.765  1.00 82.71           N  
ATOM    446  H   ARG A  30      42.835  21.955 -76.319  1.00 82.71           H  
ATOM    447  CA  ARG A  30      42.606  19.936 -75.648  1.00 82.71           C  
ATOM    448  HA  ARG A  30      41.729  19.331 -75.879  1.00 82.71           H  
ATOM    449  C   ARG A  30      42.990  19.566 -74.215  1.00 82.71           C  
ATOM    450  CB  ARG A  30      43.714  19.612 -76.651  1.00 82.71           C  
ATOM    451  HB2 ARG A  30      43.381  19.896 -77.649  1.00 82.71           H  
ATOM    452  HB3 ARG A  30      44.612  20.177 -76.402  1.00 82.71           H  
ATOM    453  O   ARG A  30      42.488  18.572 -73.715  1.00 82.71           O  
ATOM    454  CG  ARG A  30      44.032  18.115 -76.640  1.00 82.71           C  
ATOM    455  HG2 ARG A  30      43.128  17.543 -76.849  1.00 82.71           H  
ATOM    456  HG3 ARG A  30      44.416  17.825 -75.663  1.00 82.71           H  
ATOM    457  CD  ARG A  30      45.089  17.804 -77.693  1.00 82.71           C  
ATOM    458  HD2 ARG A  30      45.968  18.419 -77.503  1.00 82.71           H  
ATOM    459  HD3 ARG A  30      44.684  18.036 -78.678  1.00 82.71           H  
ATOM    460  NE  ARG A  30      45.467  16.389 -77.619  1.00 82.71           N  
ATOM    461  HE  ARG A  30      45.269  15.925 -76.744  1.00 82.71           H  
ATOM    462  NH1 ARG A  30      46.632  16.275 -79.597  1.00 82.71           N  
ATOM    463 HH11 ARG A  30      46.538  17.277 -79.689  1.00 82.71           H  
ATOM    464 HH12 ARG A  30      47.184  15.727 -80.241  1.00 82.71           H  
ATOM    465  NH2 ARG A  30      46.353  14.442 -78.346  1.00 82.71           N  
ATOM    466 HH21 ARG A  30      46.058  14.042 -77.467  1.00 82.71           H  
ATOM    467 HH22 ARG A  30      46.909  13.891 -78.985  1.00 82.71           H  
ATOM    468  CZ  ARG A  30      46.144  15.711 -78.523  1.00 82.71           C  
ATOM    469  N   TYR A  31      43.814  20.383 -73.559  1.00 82.19           N  
ATOM    470  H   TYR A  31      44.216  21.173 -74.044  1.00 82.19           H  
ATOM    471  CA  TYR A  31      44.201  20.167 -72.166  1.00 82.19           C  
ATOM    472  HA  TYR A  31      44.652  19.180 -72.073  1.00 82.19           H  
ATOM    473  C   TYR A  31      42.989  20.201 -71.227  1.00 82.19           C  
ATOM    474  CB  TYR A  31      45.242  21.217 -71.764  1.00 82.19           C  
ATOM    475  HB2 TYR A  31      44.815  22.214 -71.872  1.00 82.19           H  
ATOM    476  HB3 TYR A  31      46.093  21.144 -72.441  1.00 82.19           H  
ATOM    477  O   TYR A  31      42.826  19.300 -70.416  1.00 82.19           O  
ATOM    478  CG  TYR A  31      45.744  21.044 -70.348  1.00 82.19           C  
ATOM    479  CD1 TYR A  31      45.200  21.813 -69.300  1.00 82.19           C  
ATOM    480  HD1 TYR A  31      44.414  22.527 -69.499  1.00 82.19           H  
ATOM    481  CD2 TYR A  31      46.724  20.070 -70.074  1.00 82.19           C  
ATOM    482  HD2 TYR A  31      47.108  19.445 -70.866  1.00 82.19           H  
ATOM    483  CE1 TYR A  31      45.644  21.616 -67.978  1.00 82.19           C  
ATOM    484  HE1 TYR A  31      45.209  22.187 -67.170  1.00 82.19           H  
ATOM    485  CE2 TYR A  31      47.174  19.878 -68.755  1.00 82.19           C  
ATOM    486  HE2 TYR A  31      47.910  19.121 -68.529  1.00 82.19           H  
ATOM    487  OH  TYR A  31      47.065  20.445 -66.434  1.00 82.19           O  
ATOM    488  HH  TYR A  31      46.564  20.956 -65.794  1.00 82.19           H  
ATOM    489  CZ  TYR A  31      46.634  20.647 -67.705  1.00 82.19           C  
ATOM    490  N   MET A  32      42.090  21.180 -71.385  1.00 83.11           N  
ATOM    491  H   MET A  32      42.272  21.911 -72.058  1.00 83.11           H  
ATOM    492  CA  MET A  32      40.857  21.243 -70.590  1.00 83.11           C  
ATOM    493  HA  MET A  32      41.121  21.213 -69.533  1.00 83.11           H  
ATOM    494  C   MET A  32      39.962  20.021 -70.834  1.00 83.11           C  
ATOM    495  CB  MET A  32      40.097  22.551 -70.863  1.00 83.11           C  
ATOM    496  HB2 MET A  32      39.132  22.505 -70.359  1.00 83.11           H  
ATOM    497  HB3 MET A  32      39.920  22.652 -71.933  1.00 83.11           H  
ATOM    498  O   MET A  32      39.497  19.421 -69.877  1.00 83.11           O  
ATOM    499  CG  MET A  32      40.846  23.790 -70.352  1.00 83.11           C  
ATOM    500  HG2 MET A  32      40.258  24.672 -70.610  1.00 83.11           H  
ATOM    501  HG3 MET A  32      41.808  23.863 -70.858  1.00 83.11           H  
ATOM    502  SD  MET A  32      41.153  23.814 -68.566  1.00 83.11           S  
ATOM    503  CE  MET A  32      42.048  25.377 -68.403  1.00 83.11           C  
ATOM    504  HE1 MET A  32      42.307  25.531 -67.355  1.00 83.11           H  
ATOM    505  HE2 MET A  32      41.414  26.196 -68.741  1.00 83.11           H  
ATOM    506  HE3 MET A  32      42.959  25.341 -69.000  1.00 83.11           H  
ATOM    507  N   SER A  33      39.819  19.565 -72.085  1.00 87.46           N  
ATOM    508  H   SER A  33      40.214  20.098 -72.846  1.00 87.46           H  
ATOM    509  CA  SER A  33      39.084  18.328 -72.388  1.00 87.46           C  
ATOM    510  HA  SER A  33      38.078  18.423 -71.978  1.00 87.46           H  
ATOM    511  C   SER A  33      39.715  17.076 -71.763  1.00 87.46           C  
ATOM    512  CB  SER A  33      38.982  18.143 -73.905  1.00 87.46           C  
ATOM    513  HB2 SER A  33      38.357  18.934 -74.319  1.00 87.46           H  
ATOM    514  HB3 SER A  33      39.975  18.211 -74.349  1.00 87.46           H  
ATOM    515  O   SER A  33      38.990  16.148 -71.407  1.00 87.46           O  
ATOM    516  OG  SER A  33      38.424  16.879 -74.224  1.00 87.46           O  
ATOM    517  HG  SER A  33      37.927  16.608 -73.448  1.00 87.46           H  
ATOM    518  N   GLU A  34      41.045  17.010 -71.661  1.00 89.07           N  
ATOM    519  H   GLU A  34      41.599  17.779 -72.009  1.00 89.07           H  
ATOM    520  CA  GLU A  34      41.745  15.912 -70.983  1.00 89.07           C  
ATOM    521  HA  GLU A  34      41.321  14.962 -71.309  1.00 89.07           H  
ATOM    522  C   GLU A  34      41.526  15.968 -69.461  1.00 89.07           C  
ATOM    523  CB  GLU A  34      43.242  15.921 -71.365  1.00 89.07           C  
ATOM    524  HB2 GLU A  34      43.629  16.937 -71.287  1.00 89.07           H  
ATOM    525  HB3 GLU A  34      43.788  15.289 -70.665  1.00 89.07           H  
ATOM    526  O   GLU A  34      41.293  14.927 -68.845  1.00 89.07           O  
ATOM    527  CG  GLU A  34      43.479  15.379 -72.793  1.00 89.07           C  
ATOM    528  HG2 GLU A  34      42.801  15.885 -73.480  1.00 89.07           H  
ATOM    529  HG3 GLU A  34      43.214  14.322 -72.807  1.00 89.07           H  
ATOM    530  CD  GLU A  34      44.919  15.541 -73.330  1.00 89.07           C  
ATOM    531  OE1 GLU A  34      45.114  15.301 -74.557  1.00 89.07           O  
ATOM    532  OE2 GLU A  34      45.817  15.941 -72.558  1.00 89.07           O  
ATOM    533  N   VAL A  35      41.510  17.168 -68.869  1.00 88.79           N  
ATOM    534  H   VAL A  35      41.710  17.980 -69.435  1.00 88.79           H  
ATOM    535  CA  VAL A  35      41.181  17.381 -67.449  1.00 88.79           C  
ATOM    536  HA  VAL A  35      41.803  16.717 -66.849  1.00 88.79           H  
ATOM    537  C   VAL A  35      39.728  17.004 -67.148  1.00 88.79           C  
ATOM    538  CB  VAL A  35      41.490  18.831 -67.022  1.00 88.79           C  
ATOM    539  HB  VAL A  35      41.008  19.526 -67.710  1.00 88.79           H  
ATOM    540  O   VAL A  35      39.496  16.260 -66.198  1.00 88.79           O  
ATOM    541  CG1 VAL A  35      41.003  19.144 -65.601  1.00 88.79           C  
ATOM    542 HG11 VAL A  35      41.329  20.141 -65.305  1.00 88.79           H  
ATOM    543 HG12 VAL A  35      39.913  19.132 -65.577  1.00 88.79           H  
ATOM    544 HG13 VAL A  35      41.387  18.407 -64.896  1.00 88.79           H  
ATOM    545  CG2 VAL A  35      43.003  19.097 -67.042  1.00 88.79           C  
ATOM    546 HG21 VAL A  35      43.501  18.473 -66.300  1.00 88.79           H  
ATOM    547 HG22 VAL A  35      43.421  18.870 -68.023  1.00 88.79           H  
ATOM    548 HG23 VAL A  35      43.193  20.147 -66.820  1.00 88.79           H  
ATOM    549  N   ASP A  36      38.764  17.427 -67.968  1.00 90.63           N  
ATOM    550  H   ASP A  36      38.996  18.105 -68.680  1.00 90.63           H  
ATOM    551  CA  ASP A  36      37.343  17.099 -67.778  1.00 90.63           C  
ATOM    552  HA  ASP A  36      37.023  17.448 -66.796  1.00 90.63           H  
ATOM    553  C   ASP A  36      37.110  15.582 -67.825  1.00 90.63           C  
ATOM    554  CB  ASP A  36      36.485  17.804 -68.844  1.00 90.63           C  
ATOM    555  HB2 ASP A  36      35.469  17.413 -68.783  1.00 90.63           H  
ATOM    556  HB3 ASP A  36      36.875  17.562 -69.832  1.00 90.63           H  
ATOM    557  O   ASP A  36      36.466  15.018 -66.940  1.00 90.63           O  
ATOM    558  CG  ASP A  36      36.409  19.328 -68.680  1.00 90.63           C  
ATOM    559  OD1 ASP A  36      36.538  19.810 -67.532  1.00 90.63           O  
ATOM    560  OD2 ASP A  36      36.222  20.002 -69.722  1.00 90.63           O  
ATOM    561  N   LYS A  37      37.733  14.882 -68.786  1.00 92.78           N  
ATOM    562  H   LYS A  37      38.260  15.402 -69.473  1.00 92.78           H  
ATOM    563  CA  LYS A  37      37.687  13.411 -68.857  1.00 92.78           C  
ATOM    564  HA  LYS A  37      36.645  13.092 -68.895  1.00 92.78           H  
ATOM    565  C   LYS A  37      38.290  12.746 -67.622  1.00 92.78           C  
ATOM    566  CB  LYS A  37      38.431  12.917 -70.099  1.00 92.78           C  
ATOM    567  HB2 LYS A  37      39.376  13.451 -70.196  1.00 92.78           H  
ATOM    568  HB3 LYS A  37      38.647  11.855 -69.980  1.00 92.78           H  
ATOM    569  O   LYS A  37      37.781  11.719 -67.166  1.00 92.78           O  
ATOM    570  CG  LYS A  37      37.591  13.093 -71.363  1.00 92.78           C  
ATOM    571  HG2 LYS A  37      37.337  14.144 -71.502  1.00 92.78           H  
ATOM    572  HG3 LYS A  37      36.670  12.518 -71.267  1.00 92.78           H  
ATOM    573  CD  LYS A  37      38.387  12.587 -72.565  1.00 92.78           C  
ATOM    574  HD2 LYS A  37      38.625  11.533 -72.419  1.00 92.78           H  
ATOM    575  HD3 LYS A  37      39.310  13.162 -72.648  1.00 92.78           H  
ATOM    576  CE  LYS A  37      37.549  12.766 -73.827  1.00 92.78           C  
ATOM    577  HE2 LYS A  37      36.601  12.245 -73.688  1.00 92.78           H  
ATOM    578  HE3 LYS A  37      37.331  13.827 -73.945  1.00 92.78           H  
ATOM    579  NZ  LYS A  37      38.267  12.243 -75.009  1.00 92.78           N  
ATOM    580  HZ1 LYS A  37      39.137  12.744 -75.119  1.00 92.78           H  
ATOM    581  HZ2 LYS A  37      38.464  11.261 -74.880  1.00 92.78           H  
ATOM    582  HZ3 LYS A  37      37.701  12.365 -75.837  1.00 92.78           H  
ATOM    583  N   LEU A  38      39.379  13.297 -67.087  1.00 92.75           N  
ATOM    584  H   LEU A  38      39.757  14.132 -67.512  1.00 92.75           H  
ATOM    585  CA  LEU A  38      40.004  12.777 -65.873  1.00 92.75           C  
ATOM    586  HA  LEU A  38      40.146  11.704 -66.006  1.00 92.75           H  
ATOM    587  C   LEU A  38      39.090  12.973 -64.655  1.00 92.75           C  
ATOM    588  CB  LEU A  38      41.378  13.441 -65.686  1.00 92.75           C  
ATOM    589  HB2 LEU A  38      41.232  14.509 -65.518  1.00 92.75           H  
ATOM    590  HB3 LEU A  38      41.957  13.324 -66.602  1.00 92.75           H  
ATOM    591  O   LEU A  38      38.949  12.047 -63.856  1.00 92.75           O  
ATOM    592  CG  LEU A  38      42.189  12.870 -64.509  1.00 92.75           C  
ATOM    593  HG  LEU A  38      41.610  12.942 -63.589  1.00 92.75           H  
ATOM    594  CD1 LEU A  38      42.584  11.408 -64.735  1.00 92.75           C  
ATOM    595 HD11 LEU A  38      43.236  11.074 -63.927  1.00 92.75           H  
ATOM    596 HD12 LEU A  38      41.694  10.778 -64.738  1.00 92.75           H  
ATOM    597 HD13 LEU A  38      43.107  11.305 -65.686  1.00 92.75           H  
ATOM    598  CD2 LEU A  38      43.466  13.689 -64.324  1.00 92.75           C  
ATOM    599 HD21 LEU A  38      43.205  14.730 -64.135  1.00 92.75           H  
ATOM    600 HD22 LEU A  38      44.032  13.309 -63.474  1.00 92.75           H  
ATOM    601 HD23 LEU A  38      44.079  13.634 -65.224  1.00 92.75           H  
ATOM    602  N   ILE A  39      38.436  14.133 -64.541  1.00 91.15           N  
ATOM    603  H   ILE A  39      38.601  14.842 -65.241  1.00 91.15           H  
ATOM    604  CA  ILE A  39      37.460  14.428 -63.484  1.00 91.15           C  
ATOM    605  HA  ILE A  39      37.932  14.259 -62.516  1.00 91.15           H  
ATOM    606  C   ILE A  39      36.273  13.465 -63.569  1.00 91.15           C  
ATOM    607  CB  ILE A  39      37.011  15.908 -63.549  1.00 91.15           C  
ATOM    608  HB  ILE A  39      36.713  16.140 -64.571  1.00 91.15           H  
ATOM    609  O   ILE A  39      35.937  12.836 -62.567  1.00 91.15           O  
ATOM    610  CG1 ILE A  39      38.181  16.837 -63.151  1.00 91.15           C  
ATOM    611 HG12 ILE A  39      38.389  16.723 -62.087  1.00 91.15           H  
ATOM    612 HG13 ILE A  39      39.082  16.546 -63.691  1.00 91.15           H  
ATOM    613  CG2 ILE A  39      35.802  16.164 -62.627  1.00 91.15           C  
ATOM    614 HG21 ILE A  39      36.034  15.868 -61.603  1.00 91.15           H  
ATOM    615 HG22 ILE A  39      34.935  15.606 -62.980  1.00 91.15           H  
ATOM    616 HG23 ILE A  39      35.520  17.216 -62.646  1.00 91.15           H  
ATOM    617  CD1 ILE A  39      37.925  18.319 -63.453  1.00 91.15           C  
ATOM    618 HD11 ILE A  39      37.649  18.443 -64.501  1.00 91.15           H  
ATOM    619 HD12 ILE A  39      37.132  18.715 -62.818  1.00 91.15           H  
ATOM    620 HD13 ILE A  39      38.835  18.887 -63.258  1.00 91.15           H  
ATOM    621  N   GLU A  40      35.676  13.286 -64.750  1.00 92.92           N  
ATOM    622  H   GLU A  40      35.960  13.863 -65.529  1.00 92.92           H  
ATOM    623  CA  GLU A  40      34.563  12.347 -64.955  1.00 92.92           C  
ATOM    624  HA  GLU A  40      33.724  12.630 -64.320  1.00 92.92           H  
ATOM    625  C   GLU A  40      34.952  10.911 -64.589  1.00 92.92           C  
ATOM    626  CB  GLU A  40      34.107  12.377 -66.419  1.00 92.92           C  
ATOM    627  HB2 GLU A  40      34.982  12.310 -67.066  1.00 92.92           H  
ATOM    628  HB3 GLU A  40      33.479  11.505 -66.600  1.00 92.92           H  
ATOM    629  O   GLU A  40      34.203  10.212 -63.903  1.00 92.92           O  
ATOM    630  CG  GLU A  40      33.291  13.628 -66.772  1.00 92.92           C  
ATOM    631  HG2 GLU A  40      33.888  14.519 -66.574  1.00 92.92           H  
ATOM    632  HG3 GLU A  40      32.417  13.661 -66.122  1.00 92.92           H  
ATOM    633  CD  GLU A  40      32.831  13.637 -68.241  1.00 92.92           C  
ATOM    634  OE1 GLU A  40      32.050  14.548 -68.592  1.00 92.92           O  
ATOM    635  OE2 GLU A  40      33.234  12.727 -69.009  1.00 92.92           O  
ATOM    636  N   THR A  41      36.154  10.482 -64.985  1.00 94.27           N  
ATOM    637  H   THR A  41      36.709  11.104 -65.555  1.00 94.27           H  
ATOM    638  CA  THR A  41      36.674   9.146 -64.660  1.00 94.27           C  
ATOM    639  HA  THR A  41      35.954   8.401 -64.997  1.00 94.27           H  
ATOM    640  C   THR A  41      36.842   8.973 -63.151  1.00 94.27           C  
ATOM    641  CB  THR A  41      38.004   8.878 -65.380  1.00 94.27           C  
ATOM    642  HB  THR A  41      38.760   9.582 -65.033  1.00 94.27           H  
ATOM    643  O   THR A  41      36.403   7.967 -62.597  1.00 94.27           O  
ATOM    644  CG2 THR A  41      38.506   7.452 -65.158  1.00 94.27           C  
ATOM    645 HG21 THR A  41      38.754   7.292 -64.108  1.00 94.27           H  
ATOM    646 HG22 THR A  41      37.740   6.737 -65.458  1.00 94.27           H  
ATOM    647 HG23 THR A  41      39.403   7.287 -65.754  1.00 94.27           H  
ATOM    648  OG1 THR A  41      37.842   9.032 -66.772  1.00 94.27           O  
ATOM    649  HG1 THR A  41      37.735   9.969 -66.951  1.00 94.27           H  
ATOM    650  N   LYS A  42      37.416   9.968 -62.463  1.00 92.73           N  
ATOM    651  H   LYS A  42      37.724  10.785 -62.972  1.00 92.73           H  
ATOM    652  CA  LYS A  42      37.628   9.928 -61.008  1.00 92.73           C  
ATOM    653  HA  LYS A  42      38.038   8.951 -60.752  1.00 92.73           H  
ATOM    654  C   LYS A  42      36.323  10.015 -60.217  1.00 92.73           C  
ATOM    655  CB  LYS A  42      38.613  11.039 -60.595  1.00 92.73           C  
ATOM    656  HB2 LYS A  42      38.292  11.981 -61.041  1.00 92.73           H  
ATOM    657  HB3 LYS A  42      38.589  11.161 -59.512  1.00 92.73           H  
ATOM    658  O   LYS A  42      36.186   9.331 -59.206  1.00 92.73           O  
ATOM    659  CG  LYS A  42      40.063  10.745 -61.024  1.00 92.73           C  
ATOM    660  HG2 LYS A  42      40.078  10.438 -62.070  1.00 92.73           H  
ATOM    661  HG3 LYS A  42      40.659  11.653 -60.926  1.00 92.73           H  
ATOM    662  CD  LYS A  42      40.692   9.643 -60.159  1.00 92.73           C  
ATOM    663  HD2 LYS A  42      39.967   8.842 -60.017  1.00 92.73           H  
ATOM    664  HD3 LYS A  42      40.936  10.043 -59.175  1.00 92.73           H  
ATOM    665  CE  LYS A  42      41.945   9.051 -60.808  1.00 92.73           C  
ATOM    666  HE2 LYS A  42      42.802   9.696 -60.616  1.00 92.73           H  
ATOM    667  HE3 LYS A  42      41.775   9.003 -61.884  1.00 92.73           H  
ATOM    668  NZ  LYS A  42      42.169   7.674 -60.302  1.00 92.73           N  
ATOM    669  HZ1 LYS A  42      41.327   7.132 -60.429  1.00 92.73           H  
ATOM    670  HZ2 LYS A  42      42.340   7.648 -59.307  1.00 92.73           H  
ATOM    671  HZ3 LYS A  42      42.890   7.178 -60.807  1.00 92.73           H  
ATOM    672  N   LEU A  43      35.346  10.794 -60.683  1.00 91.85           N  
ATOM    673  H   LEU A  43      35.540  11.365 -61.493  1.00 91.85           H  
ATOM    674  CA  LEU A  43      34.002  10.840 -60.098  1.00 91.85           C  
ATOM    675  HA  LEU A  43      34.084  11.027 -59.028  1.00 91.85           H  
ATOM    676  C   LEU A  43      33.276   9.504 -60.253  1.00 91.85           C  
ATOM    677  CB  LEU A  43      33.181  11.957 -60.766  1.00 91.85           C  
ATOM    678  HB2 LEU A  43      32.121  11.766 -60.600  1.00 91.85           H  
ATOM    679  HB3 LEU A  43      33.352  11.922 -61.842  1.00 91.85           H  
ATOM    680  O   LEU A  43      32.626   9.048 -59.311  1.00 91.85           O  
ATOM    681  CG  LEU A  43      33.496  13.368 -60.245  1.00 91.85           C  
ATOM    682  HG  LEU A  43      34.570  13.547 -60.277  1.00 91.85           H  
ATOM    683  CD1 LEU A  43      32.798  14.397 -61.134  1.00 91.85           C  
ATOM    684 HD11 LEU A  43      33.132  14.276 -62.165  1.00 91.85           H  
ATOM    685 HD12 LEU A  43      31.717  14.266 -61.092  1.00 91.85           H  
ATOM    686 HD13 LEU A  43      33.054  15.404 -60.804  1.00 91.85           H  
ATOM    687  CD2 LEU A  43      32.993  13.568 -58.811  1.00 91.85           C  
ATOM    688 HD21 LEU A  43      31.925  13.356 -58.752  1.00 91.85           H  
ATOM    689 HD22 LEU A  43      33.532  12.916 -58.124  1.00 91.85           H  
ATOM    690 HD23 LEU A  43      33.169  14.599 -58.506  1.00 91.85           H  
ATOM    691  N   LYS A  44      33.409   8.860 -61.417  1.00 93.11           N  
ATOM    692  H   LYS A  44      33.913   9.314 -62.165  1.00 93.11           H  
ATOM    693  CA  LYS A  44      32.856   7.526 -61.651  1.00 93.11           C  
ATOM    694  HA  LYS A  44      31.801   7.538 -61.379  1.00 93.11           H  
ATOM    695  C   LYS A  44      33.514   6.485 -60.745  1.00 93.11           C  
ATOM    696  CB  LYS A  44      32.974   7.181 -63.138  1.00 93.11           C  
ATOM    697  HB2 LYS A  44      34.023   7.072 -63.414  1.00 93.11           H  
ATOM    698  HB3 LYS A  44      32.537   7.987 -63.727  1.00 93.11           H  
ATOM    699  O   LYS A  44      32.797   5.761 -60.063  1.00 93.11           O  
ATOM    700  CG  LYS A  44      32.222   5.883 -63.431  1.00 93.11           C  
ATOM    701  HG2 LYS A  44      31.179   5.993 -63.133  1.00 93.11           H  
ATOM    702  HG3 LYS A  44      32.669   5.069 -62.861  1.00 93.11           H  
ATOM    703  CD  LYS A  44      32.292   5.533 -64.915  1.00 93.11           C  
ATOM    704  HD2 LYS A  44      31.841   6.330 -65.505  1.00 93.11           H  
ATOM    705  HD3 LYS A  44      33.336   5.405 -65.201  1.00 93.11           H  
ATOM    706  CE  LYS A  44      31.526   4.224 -65.109  1.00 93.11           C  
ATOM    707  HE2 LYS A  44      30.482   4.385 -64.842  1.00 93.11           H  
ATOM    708  HE3 LYS A  44      31.918   3.491 -64.405  1.00 93.11           H  
ATOM    709  NZ  LYS A  44      31.649   3.733 -66.500  1.00 93.11           N  
ATOM    710  HZ1 LYS A  44      31.146   2.862 -66.593  1.00 93.11           H  
ATOM    711  HZ2 LYS A  44      32.623   3.562 -66.708  1.00 93.11           H  
ATOM    712  HZ3 LYS A  44      31.280   4.413 -67.149  1.00 93.11           H  
ATOM    713  N   GLU A  45      34.845   6.476 -60.654  1.00 91.70           N  
ATOM    714  H   GLU A  45      35.378   7.078 -61.266  1.00 91.70           H  
ATOM    715  CA  GLU A  45      35.572   5.622 -59.704  1.00 91.70           C  
ATOM    716  HA  GLU A  45      35.371   4.576 -59.934  1.00 91.70           H  
ATOM    717  C   GLU A  45      35.104   5.859 -58.264  1.00 91.70           C  
ATOM    718  CB  GLU A  45      37.091   5.863 -59.783  1.00 91.70           C  
ATOM    719  HB2 GLU A  45      37.279   6.934 -59.864  1.00 91.70           H  
ATOM    720  HB3 GLU A  45      37.544   5.511 -58.856  1.00 91.70           H  
ATOM    721  O   GLU A  45      34.841   4.896 -57.551  1.00 91.70           O  
ATOM    722  CG  GLU A  45      37.777   5.122 -60.939  1.00 91.70           C  
ATOM    723  HG2 GLU A  45      37.581   4.055 -60.831  1.00 91.70           H  
ATOM    724  HG3 GLU A  45      37.338   5.451 -61.881  1.00 91.70           H  
ATOM    725  CD  GLU A  45      39.301   5.361 -60.981  1.00 91.70           C  
ATOM    726  OE1 GLU A  45      40.006   4.600 -61.675  1.00 91.70           O  
ATOM    727  OE2 GLU A  45      39.808   6.338 -60.370  1.00 91.70           O  
ATOM    728  N   PHE A  46      34.934   7.113 -57.831  1.00 90.24           N  
ATOM    729  H   PHE A  46      35.209   7.876 -58.434  1.00 90.24           H  
ATOM    730  CA  PHE A  46      34.462   7.417 -56.479  1.00 90.24           C  
ATOM    731  HA  PHE A  46      35.130   6.912 -55.782  1.00 90.24           H  
ATOM    732  C   PHE A  46      33.039   6.897 -56.223  1.00 90.24           C  
ATOM    733  CB  PHE A  46      34.549   8.927 -56.221  1.00 90.24           C  
ATOM    734  HB2 PHE A  46      33.958   9.455 -56.969  1.00 90.24           H  
ATOM    735  HB3 PHE A  46      35.585   9.244 -56.338  1.00 90.24           H  
ATOM    736  O   PHE A  46      32.769   6.285 -55.186  1.00 90.24           O  
ATOM    737  CG  PHE A  46      34.066   9.330 -54.839  1.00 90.24           C  
ATOM    738  CD1 PHE A  46      32.743   9.774 -54.648  1.00 90.24           C  
ATOM    739  HD1 PHE A  46      32.073   9.854 -55.492  1.00 90.24           H  
ATOM    740  CD2 PHE A  46      34.930   9.222 -53.733  1.00 90.24           C  
ATOM    741  HD2 PHE A  46      35.944   8.874 -53.869  1.00 90.24           H  
ATOM    742  CE1 PHE A  46      32.288  10.107 -53.359  1.00 90.24           C  
ATOM    743  HE1 PHE A  46      31.273  10.446 -53.215  1.00 90.24           H  
ATOM    744  CE2 PHE A  46      34.474   9.551 -52.445  1.00 90.24           C  
ATOM    745  HE2 PHE A  46      35.138   9.455 -51.598  1.00 90.24           H  
ATOM    746  CZ  PHE A  46      33.154   9.995 -52.257  1.00 90.24           C  
ATOM    747  HZ  PHE A  46      32.805  10.246 -51.267  1.00 90.24           H  
ATOM    748  N   LYS A  47      32.127   7.108 -57.180  1.00 89.65           N  
ATOM    749  H   LYS A  47      32.421   7.603 -58.009  1.00 89.65           H  
ATOM    750  CA  LYS A  47      30.743   6.629 -57.099  1.00 89.65           C  
ATOM    751  HA  LYS A  47      30.293   7.018 -56.186  1.00 89.65           H  
ATOM    752  C   LYS A  47      30.683   5.104 -57.008  1.00 89.65           C  
ATOM    753  CB  LYS A  47      29.962   7.156 -58.311  1.00 89.65           C  
ATOM    754  HB2 LYS A  47      30.005   8.245 -58.313  1.00 89.65           H  
ATOM    755  HB3 LYS A  47      30.430   6.791 -59.225  1.00 89.65           H  
ATOM    756  O   LYS A  47      29.988   4.585 -56.136  1.00 89.65           O  
ATOM    757  CG  LYS A  47      28.495   6.708 -58.287  1.00 89.65           C  
ATOM    758  HG2 LYS A  47      28.446   5.619 -58.289  1.00 89.65           H  
ATOM    759  HG3 LYS A  47      28.011   7.086 -57.386  1.00 89.65           H  
ATOM    760  CD  LYS A  47      27.756   7.218 -59.524  1.00 89.65           C  
ATOM    761  HD2 LYS A  47      28.286   6.877 -60.414  1.00 89.65           H  
ATOM    762  HD3 LYS A  47      27.731   8.308 -59.510  1.00 89.65           H  
ATOM    763  CE  LYS A  47      26.335   6.651 -59.526  1.00 89.65           C  
ATOM    764  HE2 LYS A  47      26.405   5.564 -59.479  1.00 89.65           H  
ATOM    765  HE3 LYS A  47      25.820   6.992 -58.628  1.00 89.65           H  
ATOM    766  NZ  LYS A  47      25.596   7.063 -60.743  1.00 89.65           N  
ATOM    767  HZ1 LYS A  47      25.534   8.069 -60.795  1.00 89.65           H  
ATOM    768  HZ2 LYS A  47      24.664   6.674 -60.738  1.00 89.65           H  
ATOM    769  HZ3 LYS A  47      26.082   6.724 -61.562  1.00 89.65           H  
ATOM    770  N   ASP A  48      31.412   4.415 -57.878  1.00 90.26           N  
ATOM    771  H   ASP A  48      31.929   4.922 -58.583  1.00 90.26           H  
ATOM    772  CA  ASP A  48      31.365   2.957 -57.992  1.00 90.26           C  
ATOM    773  HA  ASP A  48      30.328   2.629 -57.915  1.00 90.26           H  
ATOM    774  C   ASP A  48      32.129   2.273 -56.845  1.00 90.26           C  
ATOM    775  CB  ASP A  48      31.886   2.534 -59.383  1.00 90.26           C  
ATOM    776  HB2 ASP A  48      31.947   1.446 -59.410  1.00 90.26           H  
ATOM    777  HB3 ASP A  48      32.893   2.927 -59.519  1.00 90.26           H  
ATOM    778  O   ASP A  48      31.707   1.222 -56.369  1.00 90.26           O  
ATOM    779  CG  ASP A  48      30.998   2.988 -60.564  1.00 90.26           C  
ATOM    780  OD1 ASP A  48      29.828   3.384 -60.332  1.00 90.26           O  
ATOM    781  OD2 ASP A  48      31.477   2.933 -61.725  1.00 90.26           O  
ATOM    782  N   THR A  49      33.206   2.890 -56.345  1.00 86.17           N  
ATOM    783  H   THR A  49      33.522   3.734 -56.801  1.00 86.17           H  
ATOM    784  CA  THR A  49      34.044   2.317 -55.276  1.00 86.17           C  
ATOM    785  HA  THR A  49      34.074   1.234 -55.402  1.00 86.17           H  
ATOM    786  C   THR A  49      33.492   2.592 -53.879  1.00 86.17           C  
ATOM    787  CB  THR A  49      35.492   2.829 -55.357  1.00 86.17           C  
ATOM    788  HB  THR A  49      35.511   3.891 -55.110  1.00 86.17           H  
ATOM    789  O   THR A  49      33.572   1.723 -53.016  1.00 86.17           O  
ATOM    790  CG2 THR A  49      36.453   2.093 -54.425  1.00 86.17           C  
ATOM    791 HG21 THR A  49      36.192   2.290 -53.385  1.00 86.17           H  
ATOM    792 HG22 THR A  49      36.405   1.021 -54.615  1.00 86.17           H  
ATOM    793 HG23 THR A  49      37.469   2.446 -54.601  1.00 86.17           H  
ATOM    794  OG1 THR A  49      35.999   2.668 -56.659  1.00 86.17           O  
ATOM    795  HG1 THR A  49      35.609   3.380 -57.172  1.00 86.17           H  
ATOM    796  N   TYR A  50      32.939   3.783 -53.625  1.00 84.48           N  
ATOM    797  H   TYR A  50      32.909   4.471 -54.365  1.00 84.48           H  
ATOM    798  CA  TYR A  50      32.565   4.196 -52.265  1.00 84.48           C  
ATOM    799  HA  TYR A  50      32.846   3.418 -51.555  1.00 84.48           H  
ATOM    800  C   TYR A  50      31.062   4.403 -52.089  1.00 84.48           C  
ATOM    801  CB  TYR A  50      33.344   5.460 -51.870  1.00 84.48           C  
ATOM    802  HB2 TYR A  50      33.027   6.290 -52.502  1.00 84.48           H  
ATOM    803  HB3 TYR A  50      33.081   5.721 -50.845  1.00 84.48           H  
ATOM    804  O   TYR A  50      30.490   3.949 -51.098  1.00 84.48           O  
ATOM    805  CG  TYR A  50      34.852   5.314 -51.952  1.00 84.48           C  
ATOM    806  CD1 TYR A  50      35.556   4.610 -50.957  1.00 84.48           C  
ATOM    807  HD1 TYR A  50      35.019   4.164 -50.133  1.00 84.48           H  
ATOM    808  CD2 TYR A  50      35.549   5.872 -53.037  1.00 84.48           C  
ATOM    809  HD2 TYR A  50      34.994   6.409 -53.792  1.00 84.48           H  
ATOM    810  CE1 TYR A  50      36.955   4.470 -51.047  1.00 84.48           C  
ATOM    811  HE1 TYR A  50      37.490   3.922 -50.285  1.00 84.48           H  
ATOM    812  CE2 TYR A  50      36.946   5.731 -53.139  1.00 84.48           C  
ATOM    813  HE2 TYR A  50      37.487   6.147 -53.976  1.00 84.48           H  
ATOM    814  OH  TYR A  50      39.000   4.898 -52.232  1.00 84.48           O  
ATOM    815  HH  TYR A  50      39.352   4.360 -51.519  1.00 84.48           H  
ATOM    816  CZ  TYR A  50      37.652   5.030 -52.140  1.00 84.48           C  
ATOM    817  N   LEU A  51      30.404   5.088 -53.030  1.00 82.41           N  
ATOM    818  H   LEU A  51      30.908   5.388 -53.852  1.00 82.41           H  
ATOM    819  CA  LEU A  51      29.017   5.516 -52.835  1.00 82.41           C  
ATOM    820  HA  LEU A  51      28.922   5.861 -51.805  1.00 82.41           H  
ATOM    821  C   LEU A  51      28.020   4.360 -53.009  1.00 82.41           C  
ATOM    822  CB  LEU A  51      28.700   6.695 -53.773  1.00 82.41           C  
ATOM    823  HB2 LEU A  51      28.489   6.298 -54.766  1.00 82.41           H  
ATOM    824  HB3 LEU A  51      29.570   7.346 -53.855  1.00 82.41           H  
ATOM    825  O   LEU A  51      27.177   4.142 -52.140  1.00 82.41           O  
ATOM    826  CG  LEU A  51      27.498   7.525 -53.288  1.00 82.41           C  
ATOM    827  HG  LEU A  51      26.747   6.872 -52.844  1.00 82.41           H  
ATOM    828  CD1 LEU A  51      27.934   8.567 -52.254  1.00 82.41           C  
ATOM    829 HD11 LEU A  51      28.650   9.261 -52.695  1.00 82.41           H  
ATOM    830 HD12 LEU A  51      28.397   8.070 -51.402  1.00 82.41           H  
ATOM    831 HD13 LEU A  51      27.064   9.121 -51.902  1.00 82.41           H  
ATOM    832  CD2 LEU A  51      26.850   8.258 -54.463  1.00 82.41           C  
ATOM    833 HD21 LEU A  51      27.579   8.909 -54.943  1.00 82.41           H  
ATOM    834 HD22 LEU A  51      26.478   7.530 -55.184  1.00 82.41           H  
ATOM    835 HD23 LEU A  51      26.012   8.855 -54.104  1.00 82.41           H  
ATOM    836  N   VAL A  52      28.107   3.623 -54.122  1.00 87.39           N  
ATOM    837  H   VAL A  52      28.845   3.835 -54.777  1.00 87.39           H  
ATOM    838  CA  VAL A  52      27.166   2.535 -54.448  1.00 87.39           C  
ATOM    839  HA  VAL A  52      26.157   2.931 -54.337  1.00 87.39           H  
ATOM    840  C   VAL A  52      27.258   1.374 -53.449  1.00 87.39           C  
ATOM    841  CB  VAL A  52      27.304   2.073 -55.917  1.00 87.39           C  
ATOM    842  HB  VAL A  52      28.344   1.847 -56.151  1.00 87.39           H  
ATOM    843  O   VAL A  52      26.203   0.989 -52.940  1.00 87.39           O  
ATOM    844  CG1 VAL A  52      26.459   0.827 -56.220  1.00 87.39           C  
ATOM    845 HG11 VAL A  52      26.517   0.592 -57.283  1.00 87.39           H  
ATOM    846 HG12 VAL A  52      25.420   0.997 -55.939  1.00 87.39           H  
ATOM    847 HG13 VAL A  52      26.844  -0.030 -55.667  1.00 87.39           H  
ATOM    848  CG2 VAL A  52      26.852   3.187 -56.871  1.00 87.39           C  
ATOM    849 HG21 VAL A  52      25.794   3.401 -56.722  1.00 87.39           H  
ATOM    850 HG22 VAL A  52      27.436   4.089 -56.688  1.00 87.39           H  
ATOM    851 HG23 VAL A  52      27.025   2.872 -57.901  1.00 87.39           H  
ATOM    852  N   PRO A  53      28.452   0.856 -53.088  1.00 86.74           N  
ATOM    853  CA  PRO A  53      28.563  -0.190 -52.072  1.00 86.74           C  
ATOM    854  HA  PRO A  53      28.005  -1.065 -52.407  1.00 86.74           H  
ATOM    855  C   PRO A  53      27.998   0.256 -50.720  1.00 86.74           C  
ATOM    856  CB  PRO A  53      30.049  -0.555 -51.999  1.00 86.74           C  
ATOM    857  HB2 PRO A  53      30.193  -1.615 -51.787  1.00 86.74           H  
ATOM    858  HB3 PRO A  53      30.558   0.053 -51.251  1.00 86.74           H  
ATOM    859  O   PRO A  53      27.152  -0.432 -50.165  1.00 86.74           O  
ATOM    860  CG  PRO A  53      30.561  -0.181 -53.387  1.00 86.74           C  
ATOM    861  HG2 PRO A  53      31.636   0.004 -53.392  1.00 86.74           H  
ATOM    862  HG3 PRO A  53      30.304  -0.962 -54.102  1.00 86.74           H  
ATOM    863  CD  PRO A  53      29.761   1.080 -53.692  1.00 86.74           C  
ATOM    864  HD2 PRO A  53      30.241   1.940 -53.225  1.00 86.74           H  
ATOM    865  HD3 PRO A  53      29.712   1.219 -54.773  1.00 86.74           H  
ATOM    866  N   SER A  54      28.331   1.468 -50.251  1.00 84.16           N  
ATOM    867  H   SER A  54      29.016   2.013 -50.756  1.00 84.16           H  
ATOM    868  CA  SER A  54      27.823   1.981 -48.968  1.00 84.16           C  
ATOM    869  HA  SER A  54      28.107   1.272 -48.191  1.00 84.16           H  
ATOM    870  C   SER A  54      26.294   2.119 -48.932  1.00 84.16           C  
ATOM    871  CB  SER A  54      28.468   3.338 -48.663  1.00 84.16           C  
ATOM    872  HB2 SER A  54      28.172   4.065 -49.419  1.00 84.16           H  
ATOM    873  HB3 SER A  54      29.552   3.231 -48.682  1.00 84.16           H  
ATOM    874  O   SER A  54      25.668   1.859 -47.901  1.00 84.16           O  
ATOM    875  OG  SER A  54      28.069   3.792 -47.380  1.00 84.16           O  
ATOM    876  HG  SER A  54      28.282   3.080 -46.772  1.00 84.16           H  
ATOM    877  N   LEU A  55      25.671   2.526 -50.044  1.00 85.71           N  
ATOM    878  H   LEU A  55      26.231   2.737 -50.858  1.00 85.71           H  
ATOM    879  CA  LEU A  55      24.212   2.596 -50.154  1.00 85.71           C  
ATOM    880  HA  LEU A  55      23.816   3.089 -49.266  1.00 85.71           H  
ATOM    881  C   LEU A  55      23.568   1.204 -50.183  1.00 85.71           C  
ATOM    882  CB  LEU A  55      23.820   3.403 -51.404  1.00 85.71           C  
ATOM    883  HB2 LEU A  55      24.393   3.026 -52.251  1.00 85.71           H  
ATOM    884  HB3 LEU A  55      22.765   3.228 -51.617  1.00 85.71           H  
ATOM    885  O   LEU A  55      22.528   1.017 -49.549  1.00 85.71           O  
ATOM    886  CG  LEU A  55      24.039   4.922 -51.278  1.00 85.71           C  
ATOM    887  HG  LEU A  55      25.060   5.127 -50.955  1.00 85.71           H  
ATOM    888  CD1 LEU A  55      23.816   5.580 -52.641  1.00 85.71           C  
ATOM    889 HD11 LEU A  55      22.799   5.395 -52.986  1.00 85.71           H  
ATOM    890 HD12 LEU A  55      24.525   5.166 -53.358  1.00 85.71           H  
ATOM    891 HD13 LEU A  55      23.987   6.654 -52.563  1.00 85.71           H  
ATOM    892  CD2 LEU A  55      23.075   5.567 -50.278  1.00 85.71           C  
ATOM    893 HD21 LEU A  55      23.222   6.648 -50.274  1.00 85.71           H  
ATOM    894 HD22 LEU A  55      22.044   5.345 -50.555  1.00 85.71           H  
ATOM    895 HD23 LEU A  55      23.268   5.189 -49.274  1.00 85.71           H  
ATOM    896  N   ASN A  56      24.177   0.237 -50.875  1.00 89.03           N  
ATOM    897  H   ASN A  56      25.041   0.447 -51.354  1.00 89.03           H  
ATOM    898  CA  ASN A  56      23.705  -1.148 -50.883  1.00 89.03           C  
ATOM    899  HA  ASN A  56      22.640  -1.156 -51.118  1.00 89.03           H  
ATOM    900  C   ASN A  56      23.831  -1.791 -49.496  1.00 89.03           C  
ATOM    901  CB  ASN A  56      24.443  -1.955 -51.961  1.00 89.03           C  
ATOM    902  HB2 ASN A  56      24.331  -3.016 -51.741  1.00 89.03           H  
ATOM    903  HB3 ASN A  56      25.508  -1.725 -51.929  1.00 89.03           H  
ATOM    904  O   ASN A  56      22.844  -2.347 -49.023  1.00 89.03           O  
ATOM    905  CG  ASN A  56      23.909  -1.731 -53.365  1.00 89.03           C  
ATOM    906  ND2 ASN A  56      24.634  -2.197 -54.355  1.00 89.03           N  
ATOM    907 HD21 ASN A  56      25.486  -2.695 -54.141  1.00 89.03           H  
ATOM    908 HD22 ASN A  56      24.276  -2.076 -55.292  1.00 89.03           H  
ATOM    909  OD1 ASN A  56      22.839  -1.184 -53.608  1.00 89.03           O  
ATOM    910  N   ASP A  57      24.957  -1.607 -48.802  1.00 88.23           N  
ATOM    911  H   ASP A  57      25.765  -1.241 -49.284  1.00 88.23           H  
ATOM    912  CA  ASP A  57      25.168  -2.112 -47.439  1.00 88.23           C  
ATOM    913  HA  ASP A  57      25.086  -3.199 -47.440  1.00 88.23           H  
ATOM    914  C   ASP A  57      24.123  -1.544 -46.465  1.00 88.23           C  
ATOM    915  CB  ASP A  57      26.569  -1.720 -46.935  1.00 88.23           C  
ATOM    916  HB2 ASP A  57      26.674  -0.637 -46.995  1.00 88.23           H  
ATOM    917  HB3 ASP A  57      26.643  -1.999 -45.884  1.00 88.23           H  
ATOM    918  O   ASP A  57      23.528  -2.273 -45.669  1.00 88.23           O  
ATOM    919  CG  ASP A  57      27.742  -2.375 -47.673  1.00 88.23           C  
ATOM    920  OD1 ASP A  57      27.528  -3.394 -48.360  1.00 88.23           O  
ATOM    921  OD2 ASP A  57      28.860  -1.830 -47.514  1.00 88.23           O  
ATOM    922  N   LYS A  58      23.837  -0.234 -46.548  1.00 88.25           N  
ATOM    923  H   LYS A  58      24.373   0.317 -47.203  1.00 88.25           H  
ATOM    924  CA  LYS A  58      22.784   0.402 -45.737  1.00 88.25           C  
ATOM    925  HA  LYS A  58      22.956   0.155 -44.689  1.00 88.25           H  
ATOM    926  C   LYS A  58      21.397  -0.150 -46.061  1.00 88.25           C  
ATOM    927  CB  LYS A  58      22.801   1.925 -45.912  1.00 88.25           C  
ATOM    928  HB2 LYS A  58      21.844   2.325 -45.578  1.00 88.25           H  
ATOM    929  HB3 LYS A  58      22.926   2.173 -46.966  1.00 88.25           H  
ATOM    930  O   LYS A  58      20.637  -0.443 -45.139  1.00 88.25           O  
ATOM    931  CG  LYS A  58      23.909   2.580 -45.079  1.00 88.25           C  
ATOM    932  HG2 LYS A  58      24.882   2.207 -45.399  1.00 88.25           H  
ATOM    933  HG3 LYS A  58      23.764   2.329 -44.029  1.00 88.25           H  
ATOM    934  CD  LYS A  58      23.857   4.101 -45.247  1.00 88.25           C  
ATOM    935  HD2 LYS A  58      22.878   4.464 -44.937  1.00 88.25           H  
ATOM    936  HD3 LYS A  58      24.017   4.344 -46.297  1.00 88.25           H  
ATOM    937  CE  LYS A  58      24.949   4.750 -44.394  1.00 88.25           C  
ATOM    938  HE2 LYS A  58      24.795   4.464 -43.354  1.00 88.25           H  
ATOM    939  HE3 LYS A  58      25.911   4.351 -44.714  1.00 88.25           H  
ATOM    940  NZ  LYS A  58      24.933   6.226 -44.537  1.00 88.25           N  
ATOM    941  HZ1 LYS A  58      25.105   6.472 -45.501  1.00 88.25           H  
ATOM    942  HZ2 LYS A  58      24.036   6.599 -44.259  1.00 88.25           H  
ATOM    943  HZ3 LYS A  58      25.658   6.641 -43.969  1.00 88.25           H  
ATOM    944  N   LYS A  59      21.072  -0.313 -47.348  1.00 90.24           N  
ATOM    945  H   LYS A  59      21.766  -0.066 -48.039  1.00 90.24           H  
ATOM    946  CA  LYS A  59      19.792  -0.872 -47.804  1.00 90.24           C  
ATOM    947  HA  LYS A  59      18.978  -0.301 -47.357  1.00 90.24           H  
ATOM    948  C   LYS A  59      19.618  -2.322 -47.348  1.00 90.24           C  
ATOM    949  CB  LYS A  59      19.725  -0.745 -49.332  1.00 90.24           C  
ATOM    950  HB2 LYS A  59      20.553  -1.303 -49.769  1.00 90.24           H  
ATOM    951  HB3 LYS A  59      19.838   0.305 -49.605  1.00 90.24           H  
ATOM    952  O   LYS A  59      18.530  -2.694 -46.915  1.00 90.24           O  
ATOM    953  CG  LYS A  59      18.406  -1.269 -49.914  1.00 90.24           C  
ATOM    954  HG2 LYS A  59      17.577  -0.661 -49.552  1.00 90.24           H  
ATOM    955  HG3 LYS A  59      18.251  -2.304 -49.607  1.00 90.24           H  
ATOM    956  CD  LYS A  59      18.458  -1.225 -51.442  1.00 90.24           C  
ATOM    957  HD2 LYS A  59      18.543  -0.190 -51.772  1.00 90.24           H  
ATOM    958  HD3 LYS A  59      19.336  -1.778 -51.778  1.00 90.24           H  
ATOM    959  CE  LYS A  59      17.196  -1.866 -52.021  1.00 90.24           C  
ATOM    960  HE2 LYS A  59      16.333  -1.266 -51.732  1.00 90.24           H  
ATOM    961  HE3 LYS A  59      17.082  -2.856 -51.579  1.00 90.24           H  
ATOM    962  NZ  LYS A  59      17.296  -1.975 -53.495  1.00 90.24           N  
ATOM    963  HZ1 LYS A  59      16.473  -2.415 -53.881  1.00 90.24           H  
ATOM    964  HZ2 LYS A  59      18.106  -2.528 -53.738  1.00 90.24           H  
ATOM    965  HZ3 LYS A  59      17.412  -1.059 -53.905  1.00 90.24           H  
ATOM    966  N   GLU A  60      20.666  -3.136 -47.429  1.00 91.36           N  
ATOM    967  H   GLU A  60      21.522  -2.787 -47.834  1.00 91.36           H  
ATOM    968  CA  GLU A  60      20.653  -4.529 -46.976  1.00 91.36           C  
ATOM    969  HA  GLU A  60      19.780  -5.032 -47.392  1.00 91.36           H  
ATOM    970  C   GLU A  60      20.523  -4.626 -45.455  1.00 91.36           C  
ATOM    971  CB  GLU A  60      21.905  -5.263 -47.477  1.00 91.36           C  
ATOM    972  HB2 GLU A  60      22.786  -4.643 -47.314  1.00 91.36           H  
ATOM    973  HB3 GLU A  60      22.015  -6.191 -46.916  1.00 91.36           H  
ATOM    974  O   GLU A  60      19.708  -5.413 -44.970  1.00 91.36           O  
ATOM    975  CG  GLU A  60      21.755  -5.609 -48.967  1.00 91.36           C  
ATOM    976  HG2 GLU A  60      21.536  -4.699 -49.526  1.00 91.36           H  
ATOM    977  HG3 GLU A  60      20.896  -6.271 -49.079  1.00 91.36           H  
ATOM    978  CD  GLU A  60      22.988  -6.285 -49.579  1.00 91.36           C  
ATOM    979  OE1 GLU A  60      22.943  -6.486 -50.816  1.00 91.36           O  
ATOM    980  OE2 GLU A  60      23.909  -6.649 -48.819  1.00 91.36           O  
ATOM    981  N   ALA A  61      21.223  -3.772 -44.702  1.00 89.58           N  
ATOM    982  H   ALA A  61      21.920  -3.194 -45.150  1.00 89.58           H  
ATOM    983  CA  ALA A  61      21.086  -3.691 -43.251  1.00 89.58           C  
ATOM    984  HA  ALA A  61      21.283  -4.678 -42.832  1.00 89.58           H  
ATOM    985  C   ALA A  61      19.665  -3.280 -42.821  1.00 89.58           C  
ATOM    986  CB  ALA A  61      22.140  -2.716 -42.713  1.00 89.58           C  
ATOM    987  HB1 ALA A  61      21.975  -1.721 -43.127  1.00 89.58           H  
ATOM    988  HB2 ALA A  61      22.078  -2.671 -41.625  1.00 89.58           H  
ATOM    989  HB3 ALA A  61      23.134  -3.058 -42.999  1.00 89.58           H  
ATOM    990  O   ALA A  61      19.108  -3.856 -41.885  1.00 89.58           O  
ATOM    991  N   GLU A  62      19.049  -2.314 -43.505  1.00 88.54           N  
ATOM    992  H   GLU A  62      19.561  -1.834 -44.230  1.00 88.54           H  
ATOM    993  CA  GLU A  62      17.675  -1.882 -43.223  1.00 88.54           C  
ATOM    994  HA  GLU A  62      17.581  -1.728 -42.148  1.00 88.54           H  
ATOM    995  C   GLU A  62      16.641  -2.951 -43.618  1.00 88.54           C  
ATOM    996  CB  GLU A  62      17.428  -0.535 -43.915  1.00 88.54           C  
ATOM    997  HB2 GLU A  62      18.302   0.097 -43.758  1.00 88.54           H  
ATOM    998  HB3 GLU A  62      17.295  -0.692 -44.985  1.00 88.54           H  
ATOM    999  O   GLU A  62      15.719  -3.237 -42.850  1.00 88.54           O  
ATOM   1000  CG  GLU A  62      16.210   0.195 -43.331  1.00 88.54           C  
ATOM   1001  HG2 GLU A  62      15.317  -0.401 -43.518  1.00 88.54           H  
ATOM   1002  HG3 GLU A  62      16.342   0.271 -42.252  1.00 88.54           H  
ATOM   1003  CD  GLU A  62      16.015   1.606 -43.910  1.00 88.54           C  
ATOM   1004  OE1 GLU A  62      15.135   2.314 -43.375  1.00 88.54           O  
ATOM   1005  OE2 GLU A  62      16.747   1.977 -44.856  1.00 88.54           O  
ATOM   1006  N   ALA A  63      16.835  -3.625 -44.758  1.00 90.71           N  
ATOM   1007  H   ALA A  63      17.596  -3.341 -45.358  1.00 90.71           H  
ATOM   1008  CA  ALA A  63      16.013  -4.761 -45.171  1.00 90.71           C  
ATOM   1009  HA  ALA A  63      14.971  -4.443 -45.201  1.00 90.71           H  
ATOM   1010  C   ALA A  63      16.103  -5.930 -44.179  1.00 90.71           C  
ATOM   1011  CB  ALA A  63      16.427  -5.194 -46.583  1.00 90.71           C  
ATOM   1012  HB1 ALA A  63      16.308  -4.359 -47.274  1.00 90.71           H  
ATOM   1013  HB2 ALA A  63      15.797  -6.021 -46.910  1.00 90.71           H  
ATOM   1014  HB3 ALA A  63      17.469  -5.511 -46.584  1.00 90.71           H  
ATOM   1015  O   ALA A  63      15.083  -6.548 -43.872  1.00 90.71           O  
ATOM   1016  N   GLN A  64      17.294  -6.215 -43.642  1.00 92.07           N  
ATOM   1017  H   GLN A  64      18.109  -5.711 -43.964  1.00 92.07           H  
ATOM   1018  CA  GLN A  64      17.478  -7.253 -42.630  1.00 92.07           C  
ATOM   1019  HA  GLN A  64      16.997  -8.158 -43.000  1.00 92.07           H  
ATOM   1020  C   GLN A  64      16.778  -6.887 -41.318  1.00 92.07           C  
ATOM   1021  CB  GLN A  64      18.978  -7.539 -42.438  1.00 92.07           C  
ATOM   1022  HB2 GLN A  64      19.459  -6.683 -41.965  1.00 92.07           H  
ATOM   1023  HB3 GLN A  64      19.442  -7.696 -43.411  1.00 92.07           H  
ATOM   1024  O   GLN A  64      16.033  -7.706 -40.788  1.00 92.07           O  
ATOM   1025  CG  GLN A  64      19.216  -8.791 -41.579  1.00 92.07           C  
ATOM   1026  HG2 GLN A  64      20.289  -8.950 -41.470  1.00 92.07           H  
ATOM   1027  HG3 GLN A  64      18.807  -8.631 -40.582  1.00 92.07           H  
ATOM   1028  CD  GLN A  64      18.610 -10.061 -42.175  1.00 92.07           C  
ATOM   1029  NE2 GLN A  64      18.223 -11.003 -41.347  1.00 92.07           N  
ATOM   1030 HE21 GLN A  64      18.104 -10.789 -40.367  1.00 92.07           H  
ATOM   1031 HE22 GLN A  64      17.805 -11.843 -41.720  1.00 92.07           H  
ATOM   1032  OE1 GLN A  64      18.429 -10.211 -43.382  1.00 92.07           O  
ATOM   1033  N   ARG A  65      16.900  -5.634 -40.855  1.00 90.61           N  
ATOM   1034  H   ARG A  65      17.526  -5.007 -41.341  1.00 90.61           H  
ATOM   1035  CA  ARG A  65      16.163  -5.147 -39.674  1.00 90.61           C  
ATOM   1036  HA  ARG A  65      16.422  -5.767 -38.816  1.00 90.61           H  
ATOM   1037  C   ARG A  65      14.649  -5.273 -39.840  1.00 90.61           C  
ATOM   1038  CB  ARG A  65      16.519  -3.684 -39.388  1.00 90.61           C  
ATOM   1039  HB2 ARG A  65      15.797  -3.277 -38.680  1.00 90.61           H  
ATOM   1040  HB3 ARG A  65      16.445  -3.111 -40.312  1.00 90.61           H  
ATOM   1041  O   ARG A  65      13.972  -5.680 -38.900  1.00 90.61           O  
ATOM   1042  CG  ARG A  65      17.919  -3.521 -38.790  1.00 90.61           C  
ATOM   1043  HG2 ARG A  65      17.959  -3.995 -37.809  1.00 90.61           H  
ATOM   1044  HG3 ARG A  65      18.662  -3.989 -39.436  1.00 90.61           H  
ATOM   1045  CD  ARG A  65      18.220  -2.029 -38.646  1.00 90.61           C  
ATOM   1046  HD2 ARG A  65      18.084  -1.551 -39.616  1.00 90.61           H  
ATOM   1047  HD3 ARG A  65      17.510  -1.600 -37.940  1.00 90.61           H  
ATOM   1048  NE  ARG A  65      19.598  -1.803 -38.183  1.00 90.61           N  
ATOM   1049  HE  ARG A  65      20.202  -2.613 -38.159  1.00 90.61           H  
ATOM   1050  NH1 ARG A  65      19.421   0.464 -37.884  1.00 90.61           N  
ATOM   1051 HH11 ARG A  65      18.467   0.417 -38.213  1.00 90.61           H  
ATOM   1052 HH12 ARG A  65      19.831   1.352 -37.633  1.00 90.61           H  
ATOM   1053  NH2 ARG A  65      21.369  -0.550 -37.488  1.00 90.61           N  
ATOM   1054 HH21 ARG A  65      21.763   0.346 -37.237  1.00 90.61           H  
ATOM   1055 HH22 ARG A  65      21.944  -1.380 -37.461  1.00 90.61           H  
ATOM   1056  CZ  ARG A  65      20.121  -0.637 -37.854  1.00 90.61           C  
ATOM   1057  N   MET A  66      14.116  -4.953 -41.022  1.00 89.53           N  
ATOM   1058  H   MET A  66      14.720  -4.562 -41.732  1.00 89.53           H  
ATOM   1059  CA  MET A  66      12.688  -5.125 -41.312  1.00 89.53           C  
ATOM   1060  HA  MET A  66      12.112  -4.633 -40.528  1.00 89.53           H  
ATOM   1061  C   MET A  66      12.263  -6.600 -41.290  1.00 89.53           C  
ATOM   1062  CB  MET A  66      12.317  -4.481 -42.656  1.00 89.53           C  
ATOM   1063  HB2 MET A  66      11.364  -4.894 -42.989  1.00 89.53           H  
ATOM   1064  HB3 MET A  66      13.071  -4.715 -43.407  1.00 89.53           H  
ATOM   1065  O   MET A  66      11.201  -6.903 -40.752  1.00 89.53           O  
ATOM   1066  CG  MET A  66      12.144  -2.964 -42.539  1.00 89.53           C  
ATOM   1067  HG2 MET A  66      13.103  -2.504 -42.302  1.00 89.53           H  
ATOM   1068  HG3 MET A  66      11.457  -2.761 -41.717  1.00 89.53           H  
ATOM   1069  SD  MET A  66      11.454  -2.191 -44.028  1.00 89.53           S  
ATOM   1070  CE  MET A  66      12.952  -2.032 -45.031  1.00 89.53           C  
ATOM   1071  HE1 MET A  66      13.685  -1.429 -44.495  1.00 89.53           H  
ATOM   1072  HE2 MET A  66      13.367  -3.021 -45.230  1.00 89.53           H  
ATOM   1073  HE3 MET A  66      12.710  -1.542 -45.974  1.00 89.53           H  
ATOM   1074  N   ARG A  67      13.079  -7.526 -41.818  1.00 92.57           N  
ATOM   1075  H   ARG A  67      13.945  -7.220 -42.238  1.00 92.57           H  
ATOM   1076  CA  ARG A  67      12.794  -8.974 -41.740  1.00 92.57           C  
ATOM   1077  HA  ARG A  67      11.791  -9.166 -42.121  1.00 92.57           H  
ATOM   1078  C   ARG A  67      12.791  -9.479 -40.301  1.00 92.57           C  
ATOM   1079  CB  ARG A  67      13.809  -9.792 -42.546  1.00 92.57           C  
ATOM   1080  HB2 ARG A  67      14.819  -9.501 -42.257  1.00 92.57           H  
ATOM   1081  HB3 ARG A  67      13.682 -10.844 -42.290  1.00 92.57           H  
ATOM   1082  O   ARG A  67      11.862 -10.186 -39.921  1.00 92.57           O  
ATOM   1083  CG  ARG A  67      13.646  -9.650 -44.061  1.00 92.57           C  
ATOM   1084  HG2 ARG A  67      13.803  -8.611 -44.349  1.00 92.57           H  
ATOM   1085  HG3 ARG A  67      12.643  -9.951 -44.363  1.00 92.57           H  
ATOM   1086  CD  ARG A  67      14.683 -10.548 -44.746  1.00 92.57           C  
ATOM   1087  HD2 ARG A  67      14.310 -11.571 -44.769  1.00 92.57           H  
ATOM   1088  HD3 ARG A  67      15.596 -10.547 -44.149  1.00 92.57           H  
ATOM   1089  NE  ARG A  67      14.974 -10.092 -46.116  1.00 92.57           N  
ATOM   1090  HE  ARG A  67      14.191 -10.052 -46.753  1.00 92.57           H  
ATOM   1091  NH1 ARG A  67      17.250  -9.702 -45.868  1.00 92.57           N  
ATOM   1092 HH11 ARG A  67      17.273 -10.011 -44.907  1.00 92.57           H  
ATOM   1093 HH12 ARG A  67      18.131  -9.383 -46.244  1.00 92.57           H  
ATOM   1094  NH2 ARG A  67      16.263  -9.288 -47.806  1.00 92.57           N  
ATOM   1095 HH21 ARG A  67      17.173  -9.011 -48.146  1.00 92.57           H  
ATOM   1096 HH22 ARG A  67      15.458  -9.278 -48.416  1.00 92.57           H  
ATOM   1097  CZ  ARG A  67      16.153  -9.702 -46.575  1.00 92.57           C  
ATOM   1098  N   ASP A  68      13.784  -9.089 -39.506  1.00 91.85           N  
ATOM   1099  H   ASP A  68      14.559  -8.584 -39.913  1.00 91.85           H  
ATOM   1100  CA  ASP A  68      13.886  -9.495 -38.102  1.00 91.85           C  
ATOM   1101  HA  ASP A  68      13.864 -10.584 -38.046  1.00 91.85           H  
ATOM   1102  C   ASP A  68      12.695  -8.958 -37.291  1.00 91.85           C  
ATOM   1103  CB  ASP A  68      15.220  -9.011 -37.507  1.00 91.85           C  
ATOM   1104  HB2 ASP A  68      15.274  -7.926 -37.599  1.00 91.85           H  
ATOM   1105  HB3 ASP A  68      15.227  -9.252 -36.444  1.00 91.85           H  
ATOM   1106  O   ASP A  68      12.107  -9.682 -36.486  1.00 91.85           O  
ATOM   1107  CG  ASP A  68      16.476  -9.629 -38.144  1.00 91.85           C  
ATOM   1108  OD1 ASP A  68      16.372 -10.663 -38.844  1.00 91.85           O  
ATOM   1109  OD2 ASP A  68      17.560  -9.046 -37.927  1.00 91.85           O  
ATOM   1110  N   ALA A  69      12.270  -7.716 -37.552  1.00 90.76           N  
ATOM   1111  H   ALA A  69      12.806  -7.150 -38.195  1.00 90.76           H  
ATOM   1112  CA  ALA A  69      11.065  -7.143 -36.956  1.00 90.76           C  
ATOM   1113  HA  ALA A  69      11.148  -7.216 -35.871  1.00 90.76           H  
ATOM   1114  C   ALA A  69       9.793  -7.906 -37.366  1.00 90.76           C  
ATOM   1115  CB  ALA A  69      10.983  -5.659 -37.333  1.00 90.76           C  
ATOM   1116  HB1 ALA A  69      11.880  -5.141 -36.994  1.00 90.76           H  
ATOM   1117  HB2 ALA A  69      10.111  -5.209 -36.857  1.00 90.76           H  
ATOM   1118  HB3 ALA A  69      10.893  -5.550 -38.414  1.00 90.76           H  
ATOM   1119  O   ALA A  69       8.953  -8.187 -36.513  1.00 90.76           O  
ATOM   1120  N   LEU A  70       9.665  -8.290 -38.642  1.00 92.29           N  
ATOM   1121  H   LEU A  70      10.380  -8.011 -39.298  1.00 92.29           H  
ATOM   1122  CA  LEU A  70       8.519  -9.054 -39.147  1.00 92.29           C  
ATOM   1123  HA  LEU A  70       7.611  -8.514 -38.882  1.00 92.29           H  
ATOM   1124  C   LEU A  70       8.435 -10.454 -38.514  1.00 92.29           C  
ATOM   1125  CB  LEU A  70       8.621  -9.158 -40.681  1.00 92.29           C  
ATOM   1126  HB2 LEU A  70       9.301  -9.973 -40.930  1.00 92.29           H  
ATOM   1127  HB3 LEU A  70       9.056  -8.244 -41.085  1.00 92.29           H  
ATOM   1128  O   LEU A  70       7.346 -10.909 -38.166  1.00 92.29           O  
ATOM   1129  CG  LEU A  70       7.250  -9.389 -41.347  1.00 92.29           C  
ATOM   1130  HG  LEU A  70       6.543  -9.791 -40.621  1.00 92.29           H  
ATOM   1131  CD1 LEU A  70       6.700  -8.071 -41.900  1.00 92.29           C  
ATOM   1132 HD11 LEU A  70       6.615  -7.346 -41.091  1.00 92.29           H  
ATOM   1133 HD12 LEU A  70       5.710  -8.237 -42.325  1.00 92.29           H  
ATOM   1134 HD13 LEU A  70       7.363  -7.676 -42.669  1.00 92.29           H  
ATOM   1135  CD2 LEU A  70       7.357 -10.385 -42.501  1.00 92.29           C  
ATOM   1136 HD21 LEU A  70       8.058 -10.017 -43.249  1.00 92.29           H  
ATOM   1137 HD22 LEU A  70       6.377 -10.526 -42.956  1.00 92.29           H  
ATOM   1138 HD23 LEU A  70       7.704 -11.345 -42.118  1.00 92.29           H  
ATOM   1139  N   LEU A  71       9.580 -11.123 -38.330  1.00 91.51           N  
ATOM   1140  H   LEU A  71      10.432 -10.701 -38.670  1.00 91.51           H  
ATOM   1141  CA  LEU A  71       9.665 -12.429 -37.668  1.00 91.51           C  
ATOM   1142  HA  LEU A  71       8.968 -13.116 -38.149  1.00 91.51           H  
ATOM   1143  C   LEU A  71       9.243 -12.347 -36.198  1.00 91.51           C  
ATOM   1144  CB  LEU A  71      11.098 -12.979 -37.790  1.00 91.51           C  
ATOM   1145  HB2 LEU A  71      11.234 -13.775 -37.058  1.00 91.51           H  
ATOM   1146  HB3 LEU A  71      11.799 -12.183 -37.538  1.00 91.51           H  
ATOM   1147  O   LEU A  71       8.482 -13.198 -35.739  1.00 91.51           O  
ATOM   1148  CG  LEU A  71      11.446 -13.539 -39.180  1.00 91.51           C  
ATOM   1149  HG  LEU A  71      11.174 -12.818 -39.950  1.00 91.51           H  
ATOM   1150  CD1 LEU A  71      12.950 -13.800 -39.268  1.00 91.51           C  
ATOM   1151 HD11 LEU A  71      13.202 -14.192 -40.253  1.00 91.51           H  
ATOM   1152 HD12 LEU A  71      13.492 -12.866 -39.120  1.00 91.51           H  
ATOM   1153 HD13 LEU A  71      13.255 -14.514 -38.503  1.00 91.51           H  
ATOM   1154  CD2 LEU A  71      10.721 -14.859 -39.460  1.00 91.51           C  
ATOM   1155 HD21 LEU A  71      11.032 -15.250 -40.429  1.00 91.51           H  
ATOM   1156 HD22 LEU A  71       9.643 -14.701 -39.485  1.00 91.51           H  
ATOM   1157 HD23 LEU A  71      10.959 -15.589 -38.686  1.00 91.51           H  
ATOM   1158  N   ARG A  72       9.678 -11.305 -35.476  1.00 89.49           N  
ATOM   1159  H   ARG A  72      10.313 -10.654 -35.914  1.00 89.49           H  
ATOM   1160  CA  ARG A  72       9.246 -11.067 -34.088  1.00 89.49           C  
ATOM   1161  HA  ARG A  72       9.401 -11.974 -33.503  1.00 89.49           H  
ATOM   1162  C   ARG A  72       7.745 -10.802 -34.012  1.00 89.49           C  
ATOM   1163  CB  ARG A  72      10.052  -9.925 -33.452  1.00 89.49           C  
ATOM   1164  HB2 ARG A  72       9.611  -9.676 -32.487  1.00 89.49           H  
ATOM   1165  HB3 ARG A  72      10.007  -9.044 -34.092  1.00 89.49           H  
ATOM   1166  O   ARG A  72       7.061 -11.478 -33.254  1.00 89.49           O  
ATOM   1167  CG  ARG A  72      11.514 -10.341 -33.237  1.00 89.49           C  
ATOM   1168  HG2 ARG A  72      11.557 -11.219 -32.592  1.00 89.49           H  
ATOM   1169  HG3 ARG A  72      11.955 -10.618 -34.194  1.00 89.49           H  
ATOM   1170  CD  ARG A  72      12.352  -9.211 -32.631  1.00 89.49           C  
ATOM   1171  HD2 ARG A  72      12.024  -8.254 -33.037  1.00 89.49           H  
ATOM   1172  HD3 ARG A  72      13.387  -9.376 -32.931  1.00 89.49           H  
ATOM   1173  NE  ARG A  72      12.277  -9.205 -31.158  1.00 89.49           N  
ATOM   1174  HE  ARG A  72      11.548  -9.768 -30.743  1.00 89.49           H  
ATOM   1175  NH1 ARG A  72      14.000  -7.740 -30.780  1.00 89.49           N  
ATOM   1176 HH11 ARG A  72      14.623  -7.269 -30.139  1.00 89.49           H  
ATOM   1177 HH12 ARG A  72      14.064  -7.593 -31.777  1.00 89.49           H  
ATOM   1178  NH2 ARG A  72      13.011  -8.753 -29.052  1.00 89.49           N  
ATOM   1179 HH21 ARG A  72      12.295  -9.362 -28.683  1.00 89.49           H  
ATOM   1180 HH22 ARG A  72      13.621  -8.261 -28.414  1.00 89.49           H  
ATOM   1181  CZ  ARG A  72      13.092  -8.568 -30.339  1.00 89.49           C  
ATOM   1182  N   LEU A  73       7.221  -9.933 -34.881  1.00 92.10           N  
ATOM   1183  H   LEU A  73       7.850  -9.417 -35.479  1.00 92.10           H  
ATOM   1184  CA  LEU A  73       5.787  -9.635 -34.943  1.00 92.10           C  
ATOM   1185  HA  LEU A  73       5.486  -9.248 -33.969  1.00 92.10           H  
ATOM   1186  C   LEU A  73       4.951 -10.894 -35.231  1.00 92.10           C  
ATOM   1187  CB  LEU A  73       5.537  -8.570 -36.029  1.00 92.10           C  
ATOM   1188  HB2 LEU A  73       5.350  -9.072 -36.978  1.00 92.10           H  
ATOM   1189  HB3 LEU A  73       6.426  -7.953 -36.165  1.00 92.10           H  
ATOM   1190  O   LEU A  73       3.884 -11.086 -34.655  1.00 92.10           O  
ATOM   1191  CG  LEU A  73       4.355  -7.651 -35.672  1.00 92.10           C  
ATOM   1192  HG  LEU A  73       3.663  -8.170 -35.008  1.00 92.10           H  
ATOM   1193  CD1 LEU A  73       4.864  -6.383 -34.982  1.00 92.10           C  
ATOM   1194 HD11 LEU A  73       5.517  -5.820 -35.648  1.00 92.10           H  
ATOM   1195 HD12 LEU A  73       5.417  -6.661 -34.084  1.00 92.10           H  
ATOM   1196 HD13 LEU A  73       4.019  -5.761 -34.686  1.00 92.10           H  
ATOM   1197  CD2 LEU A  73       3.582  -7.237 -36.924  1.00 92.10           C  
ATOM   1198 HD21 LEU A  73       3.172  -8.125 -37.405  1.00 92.10           H  
ATOM   1199 HD22 LEU A  73       4.244  -6.719 -37.617  1.00 92.10           H  
ATOM   1200 HD23 LEU A  73       2.759  -6.580 -36.643  1.00 92.10           H  
ATOM   1201  N   SER A  74       5.443 -11.779 -36.104  1.00 91.43           N  
ATOM   1202  H   SER A  74       6.299 -11.548 -36.588  1.00 91.43           H  
ATOM   1203  CA  SER A  74       4.797 -13.066 -36.379  1.00 91.43           C  
ATOM   1204  HA  SER A  74       3.764 -12.880 -36.674  1.00 91.43           H  
ATOM   1205  C   SER A  74       4.777 -13.986 -35.153  1.00 91.43           C  
ATOM   1206  CB  SER A  74       5.509 -13.774 -37.534  1.00 91.43           C  
ATOM   1207  HB2 SER A  74       6.529 -14.023 -37.240  1.00 91.43           H  
ATOM   1208  HB3 SER A  74       5.542 -13.117 -38.402  1.00 91.43           H  
ATOM   1209  O   SER A  74       3.803 -14.719 -34.972  1.00 91.43           O  
ATOM   1210  OG  SER A  74       4.813 -14.961 -37.871  1.00 91.43           O  
ATOM   1211  HG  SER A  74       4.575 -15.410 -37.057  1.00 91.43           H  
ATOM   1212  N   GLY A  75       5.833 -13.967 -34.332  1.00 90.55           N  
ATOM   1213  H   GLY A  75       6.592 -13.333 -34.538  1.00 90.55           H  
ATOM   1214  CA  GLY A  75       5.890 -14.686 -33.058  1.00 90.55           C  
ATOM   1215  HA2 GLY A  75       5.719 -15.750 -33.222  1.00 90.55           H  
ATOM   1216  HA3 GLY A  75       6.877 -14.547 -32.616  1.00 90.55           H  
ATOM   1217  C   GLY A  75       4.852 -14.164 -32.067  1.00 90.55           C  
ATOM   1218  O   GLY A  75       4.029 -14.938 -31.579  1.00 90.55           O  
ATOM   1219  N   ASP A  76       4.807 -12.846 -31.878  1.00 91.53           N  
ATOM   1220  H   ASP A  76       5.567 -12.287 -32.238  1.00 91.53           H  
ATOM   1221  CA  ASP A  76       3.868 -12.181 -30.966  1.00 91.53           C  
ATOM   1222  HA  ASP A  76       4.014 -12.570 -29.959  1.00 91.53           H  
ATOM   1223  C   ASP A  76       2.402 -12.426 -31.377  1.00 91.53           C  
ATOM   1224  CB  ASP A  76       4.151 -10.667 -30.947  1.00 91.53           C  
ATOM   1225  HB2 ASP A  76       3.995 -10.269 -31.950  1.00 91.53           H  
ATOM   1226  HB3 ASP A  76       3.424 -10.191 -30.289  1.00 91.53           H  
ATOM   1227  O   ASP A  76       1.530 -12.659 -30.536  1.00 91.53           O  
ATOM   1228  CG  ASP A  76       5.556 -10.260 -30.473  1.00 91.53           C  
ATOM   1229  OD1 ASP A  76       6.273 -11.099 -29.887  1.00 91.53           O  
ATOM   1230  OD2 ASP A  76       5.917  -9.089 -30.734  1.00 91.53           O  
ATOM   1231  N   VAL A  77       2.109 -12.439 -32.685  1.00 91.97           N  
ATOM   1232  H   VAL A  77       2.845 -12.180 -33.326  1.00 91.97           H  
ATOM   1233  CA  VAL A  77       0.772 -12.771 -33.214  1.00 91.97           C  
ATOM   1234  HA  VAL A  77       0.037 -12.149 -32.703  1.00 91.97           H  
ATOM   1235  C   VAL A  77       0.399 -14.227 -32.919  1.00 91.97           C  
ATOM   1236  CB  VAL A  77       0.691 -12.468 -34.725  1.00 91.97           C  
ATOM   1237  HB  VAL A  77       1.563 -12.891 -35.224  1.00 91.97           H  
ATOM   1238  O   VAL A  77      -0.753 -14.506 -32.570  1.00 91.97           O  
ATOM   1239  CG1 VAL A  77      -0.570 -13.042 -35.393  1.00 91.97           C  
ATOM   1240 HG11 VAL A  77      -0.620 -12.707 -36.429  1.00 91.97           H  
ATOM   1241 HG12 VAL A  77      -0.531 -14.132 -35.391  1.00 91.97           H  
ATOM   1242 HG13 VAL A  77      -1.459 -12.707 -34.859  1.00 91.97           H  
ATOM   1243  CG2 VAL A  77       0.661 -10.954 -34.973  1.00 91.97           C  
ATOM   1244 HG21 VAL A  77      -0.271 -10.529 -34.598  1.00 91.97           H  
ATOM   1245 HG22 VAL A  77       1.487 -10.466 -34.455  1.00 91.97           H  
ATOM   1246 HG23 VAL A  77       0.754 -10.750 -36.040  1.00 91.97           H  
ATOM   1247  N   ALA A  78       1.343 -15.165 -33.038  1.00 91.49           N  
ATOM   1248  H   ALA A  78       2.285 -14.879 -33.264  1.00 91.49           H  
ATOM   1249  CA  ALA A  78       1.102 -16.573 -32.726  1.00 91.49           C  
ATOM   1250  HA  ALA A  78       0.206 -16.896 -33.256  1.00 91.49           H  
ATOM   1251  C   ALA A  78       0.846 -16.788 -31.225  1.00 91.49           C  
ATOM   1252  CB  ALA A  78       2.284 -17.408 -33.233  1.00 91.49           C  
ATOM   1253  HB1 ALA A  78       3.196 -17.128 -32.706  1.00 91.49           H  
ATOM   1254  HB2 ALA A  78       2.088 -18.466 -33.058  1.00 91.49           H  
ATOM   1255  HB3 ALA A  78       2.427 -17.239 -34.300  1.00 91.49           H  
ATOM   1256  O   ALA A  78      -0.079 -17.519 -30.860  1.00 91.49           O  
ATOM   1257  N   GLU A  79       1.607 -16.108 -30.366  1.00 90.29           N  
ATOM   1258  H   GLU A  79       2.371 -15.554 -30.725  1.00 90.29           H  
ATOM   1259  CA  GLU A  79       1.410 -16.123 -28.916  1.00 90.29           C  
ATOM   1260  HA  GLU A  79       1.418 -17.156 -28.569  1.00 90.29           H  
ATOM   1261  C   GLU A  79       0.054 -15.520 -28.533  1.00 90.29           C  
ATOM   1262  CB  GLU A  79       2.582 -15.396 -28.246  1.00 90.29           C  
ATOM   1263  HB2 GLU A  79       3.507 -15.855 -28.594  1.00 90.29           H  
ATOM   1264  HB3 GLU A  79       2.577 -14.345 -28.533  1.00 90.29           H  
ATOM   1265  O   GLU A  79      -0.751 -16.180 -27.876  1.00 90.29           O  
ATOM   1266  CG  GLU A  79       2.508 -15.517 -26.717  1.00 90.29           C  
ATOM   1267  HG2 GLU A  79       2.390 -16.570 -26.461  1.00 90.29           H  
ATOM   1268  HG3 GLU A  79       1.626 -14.984 -26.362  1.00 90.29           H  
ATOM   1269  CD  GLU A  79       3.750 -14.965 -26.002  1.00 90.29           C  
ATOM   1270  OE1 GLU A  79       3.783 -15.105 -24.760  1.00 90.29           O  
ATOM   1271  OE2 GLU A  79       4.650 -14.439 -26.689  1.00 90.29           O  
ATOM   1272  N   THR A  80      -0.273 -14.334 -29.056  1.00 91.76           N  
ATOM   1273  H   THR A  80       0.445 -13.841 -29.567  1.00 91.76           H  
ATOM   1274  CA  THR A  80      -1.566 -13.666 -28.828  1.00 91.76           C  
ATOM   1275  HA  THR A  80      -1.665 -13.456 -27.763  1.00 91.76           H  
ATOM   1276  C   THR A  80      -2.742 -14.550 -29.249  1.00 91.76           C  
ATOM   1277  CB  THR A  80      -1.636 -12.333 -29.592  1.00 91.76           C  
ATOM   1278  HB  THR A  80      -1.594 -12.521 -30.665  1.00 91.76           H  
ATOM   1279  O   THR A  80      -3.749 -14.639 -28.544  1.00 91.76           O  
ATOM   1280  CG2 THR A  80      -2.909 -11.545 -29.271  1.00 91.76           C  
ATOM   1281 HG21 THR A  80      -2.990 -11.400 -28.194  1.00 91.76           H  
ATOM   1282 HG22 THR A  80      -2.861 -10.572 -29.758  1.00 91.76           H  
ATOM   1283 HG23 THR A  80      -3.788 -12.076 -29.637  1.00 91.76           H  
ATOM   1284  OG1 THR A  80      -0.568 -11.493 -29.236  1.00 91.76           O  
ATOM   1285  HG1 THR A  80       0.245 -11.850 -29.600  1.00 91.76           H  
ATOM   1286  N   LYS A  81      -2.620 -15.263 -30.377  1.00 93.17           N  
ATOM   1287  H   LYS A  81      -1.774 -15.142 -30.916  1.00 93.17           H  
ATOM   1288  CA  LYS A  81      -3.639 -16.209 -30.854  1.00 93.17           C  
ATOM   1289  HA  LYS A  81      -4.596 -15.689 -30.902  1.00 93.17           H  
ATOM   1290  C   LYS A  81      -3.829 -17.391 -29.901  1.00 93.17           C  
ATOM   1291  CB  LYS A  81      -3.246 -16.677 -32.260  1.00 93.17           C  
ATOM   1292  HB2 LYS A  81      -3.150 -15.801 -32.901  1.00 93.17           H  
ATOM   1293  HB3 LYS A  81      -2.277 -17.175 -32.216  1.00 93.17           H  
ATOM   1294  O   LYS A  81      -4.964 -17.827 -29.700  1.00 93.17           O  
ATOM   1295  CG  LYS A  81      -4.272 -17.635 -32.880  1.00 93.17           C  
ATOM   1296  HG2 LYS A  81      -5.245 -17.145 -32.920  1.00 93.17           H  
ATOM   1297  HG3 LYS A  81      -4.349 -18.543 -32.280  1.00 93.17           H  
ATOM   1298  CD  LYS A  81      -3.826 -18.016 -34.293  1.00 93.17           C  
ATOM   1299  HD2 LYS A  81      -2.856 -18.511 -34.241  1.00 93.17           H  
ATOM   1300  HD3 LYS A  81      -3.726 -17.107 -34.886  1.00 93.17           H  
ATOM   1301  CE  LYS A  81      -4.850 -18.946 -34.945  1.00 93.17           C  
ATOM   1302  HE2 LYS A  81      -4.906 -19.862 -34.358  1.00 93.17           H  
ATOM   1303  HE3 LYS A  81      -5.824 -18.458 -34.911  1.00 93.17           H  
ATOM   1304  NZ  LYS A  81      -4.472 -19.238 -36.350  1.00 93.17           N  
ATOM   1305  HZ1 LYS A  81      -3.561 -19.673 -36.392  1.00 93.17           H  
ATOM   1306  HZ2 LYS A  81      -4.418 -18.376 -36.874  1.00 93.17           H  
ATOM   1307  HZ3 LYS A  81      -5.153 -19.832 -36.801  1.00 93.17           H  
ATOM   1308  N   ASN A  82      -2.750 -17.923 -29.330  1.00 92.84           N  
ATOM   1309  H   ASN A  82      -1.849 -17.503 -29.512  1.00 92.84           H  
ATOM   1310  CA  ASN A  82      -2.833 -19.008 -28.353  1.00 92.84           C  
ATOM   1311  HA  ASN A  82      -3.498 -19.783 -28.734  1.00 92.84           H  
ATOM   1312  C   ASN A  82      -3.462 -18.524 -27.044  1.00 92.84           C  
ATOM   1313  CB  ASN A  82      -1.443 -19.623 -28.148  1.00 92.84           C  
ATOM   1314  HB2 ASN A  82      -1.463 -20.268 -27.270  1.00 92.84           H  
ATOM   1315  HB3 ASN A  82      -0.713 -18.835 -27.968  1.00 92.84           H  
ATOM   1316  O   ASN A  82      -4.388 -19.166 -26.554  1.00 92.84           O  
ATOM   1317  CG  ASN A  82      -0.994 -20.474 -29.323  1.00 92.84           C  
ATOM   1318  ND2 ASN A  82       0.295 -20.688 -29.440  1.00 92.84           N  
ATOM   1319 HD21 ASN A  82       0.936 -20.235 -28.804  1.00 92.84           H  
ATOM   1320 HD22 ASN A  82       0.615 -21.243 -30.221  1.00 92.84           H  
ATOM   1321  OD1 ASN A  82      -1.783 -20.980 -30.121  1.00 92.84           O  
ATOM   1322  N   THR A  83      -3.062 -17.354 -26.549  1.00 93.26           N  
ATOM   1323  H   THR A  83      -2.248 -16.904 -26.943  1.00 93.26           H  
ATOM   1324  CA  THR A  83      -3.672 -16.722 -25.370  1.00 93.26           C  
ATOM   1325  HA  THR A  83      -3.558 -17.392 -24.518  1.00 93.26           H  
ATOM   1326  C   THR A  83      -5.166 -16.479 -25.574  1.00 93.26           C  
ATOM   1327  CB  THR A  83      -2.946 -15.410 -25.041  1.00 93.26           C  
ATOM   1328  HB  THR A  83      -3.080 -14.697 -25.854  1.00 93.26           H  
ATOM   1329  O   THR A  83      -5.964 -16.781 -24.689  1.00 93.26           O  
ATOM   1330  CG2 THR A  83      -3.416 -14.789 -23.727  1.00 93.26           C  
ATOM   1331 HG21 THR A  83      -4.465 -14.501 -23.797  1.00 93.26           H  
ATOM   1332 HG22 THR A  83      -3.293 -15.505 -22.914  1.00 93.26           H  
ATOM   1333 HG23 THR A  83      -2.825 -13.900 -23.511  1.00 93.26           H  
ATOM   1334  OG1 THR A  83      -1.579 -15.700 -24.895  1.00 93.26           O  
ATOM   1335  HG1 THR A  83      -1.073 -14.886 -24.844  1.00 93.26           H  
ATOM   1336  N   LEU A  84      -5.577 -16.021 -26.764  1.00 93.74           N  
ATOM   1337  H   LEU A  84      -4.878 -15.733 -27.433  1.00 93.74           H  
ATOM   1338  CA  LEU A  84      -6.989 -15.814 -27.093  1.00 93.74           C  
ATOM   1339  HA  LEU A  84      -7.413 -15.173 -26.320  1.00 93.74           H  
ATOM   1340  C   LEU A  84      -7.791 -17.125 -27.089  1.00 93.74           C  
ATOM   1341  CB  LEU A  84      -7.083 -15.090 -28.449  1.00 93.74           C  
ATOM   1342  HB2 LEU A  84      -6.675 -15.742 -29.221  1.00 93.74           H  
ATOM   1343  HB3 LEU A  84      -6.468 -14.191 -28.408  1.00 93.74           H  
ATOM   1344  O   LEU A  84      -8.918 -17.146 -26.596  1.00 93.74           O  
ATOM   1345  CG  LEU A  84      -8.515 -14.684 -28.850  1.00 93.74           C  
ATOM   1346  HG  LEU A  84      -9.148 -15.570 -28.897  1.00 93.74           H  
ATOM   1347  CD1 LEU A  84      -9.127 -13.683 -27.868  1.00 93.74           C  
ATOM   1348 HD11 LEU A  84      -9.292 -14.165 -26.904  1.00 93.74           H  
ATOM   1349 HD12 LEU A  84     -10.095 -13.349 -28.240  1.00 93.74           H  
ATOM   1350 HD13 LEU A  84      -8.469 -12.823 -27.742  1.00 93.74           H  
ATOM   1351  CD2 LEU A  84      -8.494 -14.044 -30.238  1.00 93.74           C  
ATOM   1352 HD21 LEU A  84      -9.510 -13.787 -30.536  1.00 93.74           H  
ATOM   1353 HD22 LEU A  84      -8.084 -14.749 -30.962  1.00 93.74           H  
ATOM   1354 HD23 LEU A  84      -7.883 -13.142 -30.224  1.00 93.74           H  
ATOM   1355  N   ARG A  85      -7.220 -18.230 -27.588  1.00 94.48           N  
ATOM   1356  H   ARG A  85      -6.282 -18.149 -27.953  1.00 94.48           H  
ATOM   1357  CA  ARG A  85      -7.854 -19.561 -27.519  1.00 94.48           C  
ATOM   1358  HA  ARG A  85      -8.860 -19.511 -27.935  1.00 94.48           H  
ATOM   1359  C   ARG A  85      -8.028 -20.032 -26.079  1.00 94.48           C  
ATOM   1360  CB  ARG A  85      -7.030 -20.595 -28.290  1.00 94.48           C  
ATOM   1361  HB2 ARG A  85      -5.978 -20.490 -28.027  1.00 94.48           H  
ATOM   1362  HB3 ARG A  85      -7.353 -21.592 -27.992  1.00 94.48           H  
ATOM   1363  O   ARG A  85      -9.116 -20.478 -25.727  1.00 94.48           O  
ATOM   1364  CG  ARG A  85      -7.204 -20.474 -29.803  1.00 94.48           C  
ATOM   1365  HG2 ARG A  85      -7.002 -19.454 -30.131  1.00 94.48           H  
ATOM   1366  HG3 ARG A  85      -8.224 -20.748 -30.074  1.00 94.48           H  
ATOM   1367  CD  ARG A  85      -6.208 -21.433 -30.451  1.00 94.48           C  
ATOM   1368  HD2 ARG A  85      -5.204 -21.082 -30.208  1.00 94.48           H  
ATOM   1369  HD3 ARG A  85      -6.341 -22.425 -30.020  1.00 94.48           H  
ATOM   1370  NE  ARG A  85      -6.386 -21.515 -31.909  1.00 94.48           N  
ATOM   1371  HE  ARG A  85      -7.321 -21.343 -32.250  1.00 94.48           H  
ATOM   1372  NH1 ARG A  85      -4.242 -22.203 -32.383  1.00 94.48           N  
ATOM   1373 HH11 ARG A  85      -3.958 -21.988 -31.438  1.00 94.48           H  
ATOM   1374 HH12 ARG A  85      -3.556 -22.624 -32.993  1.00 94.48           H  
ATOM   1375  NH2 ARG A  85      -5.795 -22.196 -33.992  1.00 94.48           N  
ATOM   1376 HH21 ARG A  85      -5.161 -22.766 -34.534  1.00 94.48           H  
ATOM   1377 HH22 ARG A  85      -6.776 -22.197 -34.230  1.00 94.48           H  
ATOM   1378  CZ  ARG A  85      -5.474 -21.966 -32.748  1.00 94.48           C  
ATOM   1379  N   THR A  86      -6.995 -19.888 -25.250  1.00 93.46           N  
ATOM   1380  H   THR A  86      -6.106 -19.578 -25.618  1.00 93.46           H  
ATOM   1381  CA  THR A  86      -7.065 -20.230 -23.823  1.00 93.46           C  
ATOM   1382  HA  THR A  86      -7.343 -21.279 -23.720  1.00 93.46           H  
ATOM   1383  C   THR A  86      -8.129 -19.395 -23.118  1.00 93.46           C  
ATOM   1384  CB  THR A  86      -5.704 -20.025 -23.144  1.00 93.46           C  
ATOM   1385  HB  THR A  86      -5.450 -18.964 -23.140  1.00 93.46           H  
ATOM   1386  O   THR A  86      -8.961 -19.939 -22.402  1.00 93.46           O  
ATOM   1387  CG2 THR A  86      -5.679 -20.556 -21.712  1.00 93.46           C  
ATOM   1388 HG21 THR A  86      -6.392 -20.009 -21.095  1.00 93.46           H  
ATOM   1389 HG22 THR A  86      -4.684 -20.428 -21.286  1.00 93.46           H  
ATOM   1390 HG23 THR A  86      -5.943 -21.613 -21.703  1.00 93.46           H  
ATOM   1391  OG1 THR A  86      -4.712 -20.726 -23.855  1.00 93.46           O  
ATOM   1392  HG1 THR A  86      -3.874 -20.574 -23.411  1.00 93.46           H  
ATOM   1393  N   MET A  87      -8.169 -18.085 -23.380  1.00 92.74           N  
ATOM   1394  H   MET A  87      -7.446 -17.683 -23.959  1.00 92.74           H  
ATOM   1395  CA  MET A  87      -9.174 -17.192 -22.802  1.00 92.74           C  
ATOM   1396  HA  MET A  87      -9.141 -17.310 -21.719  1.00 92.74           H  
ATOM   1397  C   MET A  87     -10.595 -17.547 -23.259  1.00 92.74           C  
ATOM   1398  CB  MET A  87      -8.812 -15.741 -23.145  1.00 92.74           C  
ATOM   1399  HB2 MET A  87      -9.058 -15.530 -24.185  1.00 92.74           H  
ATOM   1400  HB3 MET A  87      -7.740 -15.602 -23.007  1.00 92.74           H  
ATOM   1401  O   MET A  87     -11.514 -17.495 -22.449  1.00 92.74           O  
ATOM   1402  CG  MET A  87      -9.526 -14.747 -22.225  1.00 92.74           C  
ATOM   1403  HG2 MET A  87      -9.308 -15.022 -21.193  1.00 92.74           H  
ATOM   1404  HG3 MET A  87     -10.603 -14.818 -22.371  1.00 92.74           H  
ATOM   1405  SD  MET A  87      -9.002 -13.025 -22.461  1.00 92.74           S  
ATOM   1406  CE  MET A  87      -9.988 -12.594 -23.917  1.00 92.74           C  
ATOM   1407  HE1 MET A  87     -11.047 -12.726 -23.693  1.00 92.74           H  
ATOM   1408  HE2 MET A  87      -9.803 -11.555 -24.189  1.00 92.74           H  
ATOM   1409  HE3 MET A  87      -9.713 -13.240 -24.751  1.00 92.74           H  
ATOM   1410  N   THR A  88     -10.773 -17.964 -24.518  1.00 93.46           N  
ATOM   1411  H   THR A  88      -9.969 -17.981 -25.128  1.00 93.46           H  
ATOM   1412  CA  THR A  88     -12.070 -18.426 -25.047  1.00 93.46           C  
ATOM   1413  HA  THR A  88     -12.816 -17.649 -24.877  1.00 93.46           H  
ATOM   1414  C   THR A  88     -12.547 -19.681 -24.312  1.00 93.46           C  
ATOM   1415  CB  THR A  88     -12.001 -18.695 -26.560  1.00 93.46           C  
ATOM   1416  HB  THR A  88     -11.319 -19.524 -26.751  1.00 93.46           H  
ATOM   1417  O   THR A  88     -13.675 -19.705 -23.833  1.00 93.46           O  
ATOM   1418  CG2 THR A  88     -13.365 -19.032 -27.159  1.00 93.46           C  
ATOM   1419 HG21 THR A  88     -13.740 -19.970 -26.751  1.00 93.46           H  
ATOM   1420 HG22 THR A  88     -13.276 -19.139 -28.240  1.00 93.46           H  
ATOM   1421 HG23 THR A  88     -14.078 -18.238 -26.934  1.00 93.46           H  
ATOM   1422  OG1 THR A  88     -11.526 -17.555 -27.249  1.00 93.46           O  
ATOM   1423  HG1 THR A  88     -10.640 -17.365 -26.933  1.00 93.46           H  
ATOM   1424  N   SER A  89     -11.672 -20.677 -24.128  1.00 93.54           N  
ATOM   1425  H   SER A  89     -10.749 -20.594 -24.529  1.00 93.54           H  
ATOM   1426  CA  SER A  89     -12.001 -21.895 -23.371  1.00 93.54           C  
ATOM   1427  HA  SER A  89     -12.888 -22.350 -23.812  1.00 93.54           H  
ATOM   1428  C   SER A  89     -12.318 -21.597 -21.899  1.00 93.54           C  
ATOM   1429  CB  SER A  89     -10.840 -22.885 -23.487  1.00 93.54           C  
ATOM   1430  HB2 SER A  89      -9.928 -22.429 -23.101  1.00 93.54           H  
ATOM   1431  HB3 SER A  89     -10.690 -23.133 -24.537  1.00 93.54           H  
ATOM   1432  O   SER A  89     -13.279 -22.131 -21.347  1.00 93.54           O  
ATOM   1433  OG  SER A  89     -11.102 -24.070 -22.766  1.00 93.54           O  
ATOM   1434  HG  SER A  89     -12.029 -24.294 -22.872  1.00 93.54           H  
ATOM   1435  N   SER A  90     -11.573 -20.683 -21.267  1.00 94.12           N  
ATOM   1436  H   SER A  90     -10.733 -20.340 -21.709  1.00 94.12           H  
ATOM   1437  CA  SER A  90     -11.888 -20.223 -19.911  1.00 94.12           C  
ATOM   1438  HA  SER A  90     -11.956 -21.092 -19.255  1.00 94.12           H  
ATOM   1439  C   SER A  90     -13.234 -19.490 -19.842  1.00 94.12           C  
ATOM   1440  CB  SER A  90     -10.782 -19.312 -19.376  1.00 94.12           C  
ATOM   1441  HB2 SER A  90     -10.662 -18.454 -20.037  1.00 94.12           H  
ATOM   1442  HB3 SER A  90     -11.067 -18.957 -18.385  1.00 94.12           H  
ATOM   1443  O   SER A  90     -13.980 -19.688 -18.888  1.00 94.12           O  
ATOM   1444  OG  SER A  90      -9.558 -20.014 -19.278  1.00 94.12           O  
ATOM   1445  HG  SER A  90      -8.927 -19.475 -18.795  1.00 94.12           H  
ATOM   1446  N   MET A  91     -13.579 -18.668 -20.843  1.00 93.96           N  
ATOM   1447  H   MET A  91     -12.931 -18.538 -21.607  1.00 93.96           H  
ATOM   1448  CA  MET A  91     -14.882 -17.989 -20.912  1.00 93.96           C  
ATOM   1449  HA  MET A  91     -15.053 -17.461 -19.974  1.00 93.96           H  
ATOM   1450  C   MET A  91     -16.042 -18.978 -21.071  1.00 93.96           C  
ATOM   1451  CB  MET A  91     -14.917 -16.966 -22.061  1.00 93.96           C  
ATOM   1452  HB2 MET A  91     -15.956 -16.714 -22.271  1.00 93.96           H  
ATOM   1453  HB3 MET A  91     -14.490 -17.405 -22.963  1.00 93.96           H  
ATOM   1454  O   MET A  91     -17.082 -18.779 -20.449  1.00 93.96           O  
ATOM   1455  CG  MET A  91     -14.176 -15.666 -21.728  1.00 93.96           C  
ATOM   1456  HG2 MET A  91     -13.150 -15.913 -21.455  1.00 93.96           H  
ATOM   1457  HG3 MET A  91     -14.646 -15.200 -20.862  1.00 93.96           H  
ATOM   1458  SD  MET A  91     -14.122 -14.461 -23.089  1.00 93.96           S  
ATOM   1459  CE  MET A  91     -15.793 -13.761 -22.986  1.00 93.96           C  
ATOM   1460  HE1 MET A  91     -15.899 -13.209 -22.052  1.00 93.96           H  
ATOM   1461  HE2 MET A  91     -15.955 -13.086 -23.826  1.00 93.96           H  
ATOM   1462  HE3 MET A  91     -16.533 -14.560 -23.022  1.00 93.96           H  
ATOM   1463  N   GLU A  92     -15.873 -20.045 -21.855  1.00 94.45           N  
ATOM   1464  H   GLU A  92     -15.018 -20.132 -22.386  1.00 94.45           H  
ATOM   1465  CA  GLU A  92     -16.871 -21.117 -21.985  1.00 94.45           C  
ATOM   1466  HA  GLU A  92     -17.824 -20.691 -22.297  1.00 94.45           H  
ATOM   1467  C   GLU A  92     -17.122 -21.814 -20.638  1.00 94.45           C  
ATOM   1468  CB  GLU A  92     -16.421 -22.124 -23.057  1.00 94.45           C  
ATOM   1469  HB2 GLU A  92     -17.048 -23.013 -22.996  1.00 94.45           H  
ATOM   1470  HB3 GLU A  92     -15.390 -22.415 -22.854  1.00 94.45           H  
ATOM   1471  O   GLU A  92     -18.274 -21.972 -20.237  1.00 94.45           O  
ATOM   1472  CG  GLU A  92     -16.536 -21.546 -24.479  1.00 94.45           C  
ATOM   1473  HG2 GLU A  92     -17.592 -21.396 -24.701  1.00 94.45           H  
ATOM   1474  HG3 GLU A  92     -16.058 -20.566 -24.513  1.00 94.45           H  
ATOM   1475  CD  GLU A  92     -15.905 -22.432 -25.569  1.00 94.45           C  
ATOM   1476  OE1 GLU A  92     -16.174 -22.145 -26.760  1.00 94.45           O  
ATOM   1477  OE2 GLU A  92     -15.120 -23.351 -25.237  1.00 94.45           O  
ATOM   1478  N   SER A  93     -16.058 -22.121 -19.888  1.00 94.38           N  
ATOM   1479  H   SER A  93     -15.142 -21.990 -20.294  1.00 94.38           H  
ATOM   1480  CA  SER A  93     -16.158 -22.687 -18.533  1.00 94.38           C  
ATOM   1481  HA  SER A  93     -16.715 -23.623 -18.581  1.00 94.38           H  
ATOM   1482  C   SER A  93     -16.900 -21.755 -17.561  1.00 94.38           C  
ATOM   1483  CB  SER A  93     -14.748 -22.993 -18.023  1.00 94.38           C  
ATOM   1484  HB2 SER A  93     -14.173 -22.069 -17.959  1.00 94.38           H  
ATOM   1485  HB3 SER A  93     -14.253 -23.668 -18.722  1.00 94.38           H  
ATOM   1486  O   SER A  93     -17.822 -22.173 -16.859  1.00 94.38           O  
ATOM   1487  OG  SER A  93     -14.798 -23.598 -16.750  1.00 94.38           O  
ATOM   1488  HG  SER A  93     -13.907 -23.701 -16.407  1.00 94.38           H  
ATOM   1489  N   VAL A  94     -16.583 -20.453 -17.578  1.00 95.89           N  
ATOM   1490  H   VAL A  94     -15.816 -20.159 -18.166  1.00 95.89           H  
ATOM   1491  CA  VAL A  94     -17.277 -19.449 -16.748  1.00 95.89           C  
ATOM   1492  HA  VAL A  94     -17.241 -19.777 -15.709  1.00 95.89           H  
ATOM   1493  C   VAL A  94     -18.761 -19.331 -17.118  1.00 95.89           C  
ATOM   1494  CB  VAL A  94     -16.568 -18.081 -16.845  1.00 95.89           C  
ATOM   1495  HB  VAL A  94     -16.423 -17.827 -17.895  1.00 95.89           H  
ATOM   1496  O   VAL A  94     -19.600 -19.143 -16.237  1.00 95.89           O  
ATOM   1497  CG1 VAL A  94     -17.355 -16.939 -16.183  1.00 95.89           C  
ATOM   1498 HG11 VAL A  94     -16.763 -16.024 -16.195  1.00 95.89           H  
ATOM   1499 HG12 VAL A  94     -17.589 -17.205 -15.152  1.00 95.89           H  
ATOM   1500 HG13 VAL A  94     -18.281 -16.754 -16.727  1.00 95.89           H  
ATOM   1501  CG2 VAL A  94     -15.197 -18.129 -16.157  1.00 95.89           C  
ATOM   1502 HG21 VAL A  94     -14.593 -18.938 -16.566  1.00 95.89           H  
ATOM   1503 HG22 VAL A  94     -15.326 -18.309 -15.090  1.00 95.89           H  
ATOM   1504 HG23 VAL A  94     -14.669 -17.187 -16.308  1.00 95.89           H  
ATOM   1505  N   LEU A  95     -19.122 -19.457 -18.400  1.00 95.07           N  
ATOM   1506  H   LEU A  95     -18.402 -19.626 -19.088  1.00 95.07           H  
ATOM   1507  CA  LEU A  95     -20.525 -19.453 -18.833  1.00 95.07           C  
ATOM   1508  HA  LEU A  95     -21.017 -18.580 -18.403  1.00 95.07           H  
ATOM   1509  C   LEU A  95     -21.298 -20.675 -18.309  1.00 95.07           C  
ATOM   1510  CB  LEU A  95     -20.601 -19.376 -20.370  1.00 95.07           C  
ATOM   1511  HB2 LEU A  95     -21.602 -19.670 -20.686  1.00 95.07           H  
ATOM   1512  HB3 LEU A  95     -19.905 -20.103 -20.790  1.00 95.07           H  
ATOM   1513  O   LEU A  95     -22.461 -20.536 -17.916  1.00 95.07           O  
ATOM   1514  CG  LEU A  95     -20.299 -17.990 -20.964  1.00 95.07           C  
ATOM   1515  HG  LEU A  95     -19.362 -17.603 -20.562  1.00 95.07           H  
ATOM   1516  CD1 LEU A  95     -20.176 -18.100 -22.486  1.00 95.07           C  
ATOM   1517 HD11 LEU A  95     -21.099 -18.491 -22.913  1.00 95.07           H  
ATOM   1518 HD12 LEU A  95     -19.354 -18.774 -22.730  1.00 95.07           H  
ATOM   1519 HD13 LEU A  95     -19.955 -17.121 -22.912  1.00 95.07           H  
ATOM   1520  CD2 LEU A  95     -21.411 -16.981 -20.656  1.00 95.07           C  
ATOM   1521 HD21 LEU A  95     -21.470 -16.809 -19.581  1.00 95.07           H  
ATOM   1522 HD22 LEU A  95     -21.185 -16.031 -21.142  1.00 95.07           H  
ATOM   1523 HD23 LEU A  95     -22.367 -17.357 -21.018  1.00 95.07           H  
ATOM   1524  N   GLU A  96     -20.671 -21.852 -18.261  1.00 94.81           N  
ATOM   1525  H   GLU A  96     -19.729 -21.920 -18.618  1.00 94.81           H  
ATOM   1526  CA  GLU A  96     -21.271 -23.049 -17.656  1.00 94.81           C  
ATOM   1527  HA  GLU A  96     -22.258 -23.207 -18.090  1.00 94.81           H  
ATOM   1528  C   GLU A  96     -21.474 -22.884 -16.144  1.00 94.81           C  
ATOM   1529  CB  GLU A  96     -20.421 -24.297 -17.940  1.00 94.81           C  
ATOM   1530  HB2 GLU A  96     -20.782 -25.102 -17.300  1.00 94.81           H  
ATOM   1531  HB3 GLU A  96     -19.377 -24.101 -17.697  1.00 94.81           H  
ATOM   1532  O   GLU A  96     -22.565 -23.162 -15.629  1.00 94.81           O  
ATOM   1533  CG  GLU A  96     -20.543 -24.756 -19.399  1.00 94.81           C  
ATOM   1534  HG2 GLU A  96     -21.601 -24.876 -19.631  1.00 94.81           H  
ATOM   1535  HG3 GLU A  96     -20.146 -23.980 -20.054  1.00 94.81           H  
ATOM   1536  CD  GLU A  96     -19.818 -26.082 -19.683  1.00 94.81           C  
ATOM   1537  OE1 GLU A  96     -20.060 -26.624 -20.786  1.00 94.81           O  
ATOM   1538  OE2 GLU A  96     -19.103 -26.589 -18.789  1.00 94.81           O  
ATOM   1539  N   GLU A  97     -20.467 -22.364 -15.440  1.00 95.08           N  
ATOM   1540  H   GLU A  97     -19.588 -22.201 -15.911  1.00 95.08           H  
ATOM   1541  CA  GLU A  97     -20.537 -22.096 -14.001  1.00 95.08           C  
ATOM   1542  HA  GLU A  97     -20.813 -23.021 -13.496  1.00 95.08           H  
ATOM   1543  C   GLU A  97     -21.608 -21.042 -13.669  1.00 95.08           C  
ATOM   1544  CB  GLU A  97     -19.145 -21.682 -13.501  1.00 95.08           C  
ATOM   1545  HB2 GLU A  97     -18.415 -22.398 -13.880  1.00 95.08           H  
ATOM   1546  HB3 GLU A  97     -18.899 -20.692 -13.885  1.00 95.08           H  
ATOM   1547  O   GLU A  97     -22.385 -21.208 -12.721  1.00 95.08           O  
ATOM   1548  CG  GLU A  97     -19.073 -21.683 -11.967  1.00 95.08           C  
ATOM   1549  HG2 GLU A  97     -19.411 -22.655 -11.607  1.00 95.08           H  
ATOM   1550  HG3 GLU A  97     -19.757 -20.927 -11.582  1.00 95.08           H  
ATOM   1551  CD  GLU A  97     -17.662 -21.406 -11.418  1.00 95.08           C  
ATOM   1552  OE1 GLU A  97     -17.486 -21.602 -10.195  1.00 95.08           O  
ATOM   1553  OE2 GLU A  97     -16.783 -20.978 -12.199  1.00 95.08           O  
ATOM   1554  N   LEU A  98     -21.742 -20.002 -14.499  1.00 94.27           N  
ATOM   1555  H   LEU A  98     -21.051 -19.896 -15.228  1.00 94.27           H  
ATOM   1556  CA  LEU A  98     -22.780 -18.979 -14.363  1.00 94.27           C  
ATOM   1557  HA  LEU A  98     -22.699 -18.558 -13.361  1.00 94.27           H  
ATOM   1558  C   LEU A  98     -24.188 -19.574 -14.513  1.00 94.27           C  
ATOM   1559  CB  LEU A  98     -22.525 -17.871 -15.401  1.00 94.27           C  
ATOM   1560  HB2 LEU A  98     -22.615 -18.304 -16.398  1.00 94.27           H  
ATOM   1561  HB3 LEU A  98     -21.503 -17.511 -15.287  1.00 94.27           H  
ATOM   1562  O   LEU A  98     -25.081 -19.261 -13.723  1.00 94.27           O  
ATOM   1563  CG  LEU A  98     -23.484 -16.672 -15.292  1.00 94.27           C  
ATOM   1564  HG  LEU A  98     -24.517 -17.017 -15.336  1.00 94.27           H  
ATOM   1565  CD1 LEU A  98     -23.277 -15.892 -13.991  1.00 94.27           C  
ATOM   1566 HD11 LEU A  98     -22.234 -15.585 -13.904  1.00 94.27           H  
ATOM   1567 HD12 LEU A  98     -23.916 -15.009 -13.985  1.00 94.27           H  
ATOM   1568 HD13 LEU A  98     -23.542 -16.515 -13.137  1.00 94.27           H  
ATOM   1569  CD2 LEU A  98     -23.260 -15.718 -16.465  1.00 94.27           C  
ATOM   1570 HD21 LEU A  98     -23.428 -16.249 -17.403  1.00 94.27           H  
ATOM   1571 HD22 LEU A  98     -23.958 -14.883 -16.403  1.00 94.27           H  
ATOM   1572 HD23 LEU A  98     -22.238 -15.342 -16.447  1.00 94.27           H  
ATOM   1573  N   ASN A  99     -24.393 -20.466 -15.486  1.00 94.17           N  
ATOM   1574  H   ASN A  99     -23.619 -20.683 -16.097  1.00 94.17           H  
ATOM   1575  CA  ASN A  99     -25.674 -21.146 -15.688  1.00 94.17           C  
ATOM   1576  HA  ASN A  99     -26.462 -20.395 -15.741  1.00 94.17           H  
ATOM   1577  C   ASN A  99     -26.004 -22.090 -14.514  1.00 94.17           C  
ATOM   1578  CB  ASN A  99     -25.597 -21.878 -17.037  1.00 94.17           C  
ATOM   1579  HB2 ASN A  99     -25.197 -21.193 -17.784  1.00 94.17           H  
ATOM   1580  HB3 ASN A  99     -24.903 -22.715 -16.957  1.00 94.17           H  
ATOM   1581  O   ASN A  99     -27.152 -22.167 -14.064  1.00 94.17           O  
ATOM   1582  CG  ASN A  99     -26.929 -22.385 -17.563  1.00 94.17           C  
ATOM   1583  ND2 ASN A  99     -26.902 -23.059 -18.688  1.00 94.17           N  
ATOM   1584 HD21 ASN A  99     -27.789 -23.214 -19.146  1.00 94.17           H  
ATOM   1585 HD22 ASN A  99     -26.022 -23.141 -19.178  1.00 94.17           H  
ATOM   1586  OD1 ASN A  99     -28.003 -22.218 -17.006  1.00 94.17           O  
ATOM   1587  N   SER A 100     -24.996 -22.774 -13.963  1.00 94.74           N  
ATOM   1588  H   SER A 100     -24.078 -22.688 -14.377  1.00 94.74           H  
ATOM   1589  CA  SER A 100     -25.142 -23.577 -12.741  1.00 94.74           C  
ATOM   1590  HA  SER A 100     -25.922 -24.322 -12.900  1.00 94.74           H  
ATOM   1591  C   SER A 100     -25.557 -22.712 -11.543  1.00 94.74           C  
ATOM   1592  CB  SER A 100     -23.837 -24.316 -12.437  1.00 94.74           C  
ATOM   1593  HB2 SER A 100     -23.066 -23.607 -12.132  1.00 94.74           H  
ATOM   1594  HB3 SER A 100     -23.496 -24.847 -13.325  1.00 94.74           H  
ATOM   1595  O   SER A 100     -26.570 -22.986 -10.890  1.00 94.74           O  
ATOM   1596  OG  SER A 100     -24.074 -25.242 -11.397  1.00 94.74           O  
ATOM   1597  HG  SER A 100     -23.252 -25.350 -10.912  1.00 94.74           H  
ATOM   1598  N   THR A 101     -24.859 -21.595 -11.333  1.00 94.18           N  
ATOM   1599  H   THR A 101     -24.037 -21.441 -11.899  1.00 94.18           H  
ATOM   1600  CA  THR A 101     -25.140 -20.625 -10.264  1.00 94.18           C  
ATOM   1601  HA  THR A 101     -25.087 -21.132  -9.301  1.00 94.18           H  
ATOM   1602  C   THR A 101     -26.539 -20.016 -10.410  1.00 94.18           C  
ATOM   1603  CB  THR A 101     -24.083 -19.510 -10.271  1.00 94.18           C  
ATOM   1604  HB  THR A 101     -24.156 -18.936 -11.195  1.00 94.18           H  
ATOM   1605  O   THR A 101     -27.275 -19.878  -9.434  1.00 94.18           O  
ATOM   1606  CG2 THR A 101     -24.242 -18.565  -9.081  1.00 94.18           C  
ATOM   1607 HG21 THR A 101     -24.218 -19.136  -8.153  1.00 94.18           H  
ATOM   1608 HG22 THR A 101     -25.183 -18.018  -9.150  1.00 94.18           H  
ATOM   1609 HG23 THR A 101     -23.418 -17.852  -9.080  1.00 94.18           H  
ATOM   1610  OG1 THR A 101     -22.789 -20.051 -10.170  1.00 94.18           O  
ATOM   1611  HG1 THR A 101     -22.526 -20.444 -11.006  1.00 94.18           H  
ATOM   1612  N   GLN A 102     -26.981 -19.711 -11.635  1.00 93.46           N  
ATOM   1613  H   GLN A 102     -26.336 -19.785 -12.409  1.00 93.46           H  
ATOM   1614  CA  GLN A 102     -28.337 -19.223 -11.900  1.00 93.46           C  
ATOM   1615  HA  GLN A 102     -28.501 -18.327 -11.300  1.00 93.46           H  
ATOM   1616  C   GLN A 102     -29.406 -20.254 -11.501  1.00 93.46           C  
ATOM   1617  CB  GLN A 102     -28.451 -18.841 -13.383  1.00 93.46           C  
ATOM   1618  HB2 GLN A 102     -28.316 -19.730 -13.999  1.00 93.46           H  
ATOM   1619  HB3 GLN A 102     -27.659 -18.131 -13.623  1.00 93.46           H  
ATOM   1620  O   GLN A 102     -30.432 -19.897 -10.907  1.00 93.46           O  
ATOM   1621  CG  GLN A 102     -29.807 -18.197 -13.714  1.00 93.46           C  
ATOM   1622  HG2 GLN A 102     -30.611 -18.897 -13.488  1.00 93.46           H  
ATOM   1623  HG3 GLN A 102     -29.940 -17.306 -13.099  1.00 93.46           H  
ATOM   1624  CD  GLN A 102     -29.938 -17.797 -15.181  1.00 93.46           C  
ATOM   1625  NE2 GLN A 102     -31.083 -17.300 -15.595  1.00 93.46           N  
ATOM   1626 HE21 GLN A 102     -31.093 -17.027 -16.567  1.00 93.46           H  
ATOM   1627 HE22 GLN A 102     -31.846 -17.128 -14.957  1.00 93.46           H  
ATOM   1628  OE1 GLN A 102     -29.040 -17.920 -15.989  1.00 93.46           O  
ATOM   1629  N   LYS A 103     -29.173 -21.545 -11.780  1.00 94.26           N  
ATOM   1630  H   LYS A 103     -28.316 -21.777 -12.260  1.00 94.26           H  
ATOM   1631  CA  LYS A 103     -30.070 -22.626 -11.341  1.00 94.26           C  
ATOM   1632  HA  LYS A 103     -31.083 -22.394 -11.671  1.00 94.26           H  
ATOM   1633  C   LYS A 103     -30.112 -22.725  -9.820  1.00 94.26           C  
ATOM   1634  CB  LYS A 103     -29.644 -23.970 -11.948  1.00 94.26           C  
ATOM   1635  HB2 LYS A 103     -30.188 -24.772 -11.449  1.00 94.26           H  
ATOM   1636  HB3 LYS A 103     -28.580 -24.128 -11.772  1.00 94.26           H  
ATOM   1637  O   LYS A 103     -31.202 -22.887  -9.267  1.00 94.26           O  
ATOM   1638  CG  LYS A 103     -29.934 -24.058 -13.451  1.00 94.26           C  
ATOM   1639  HG2 LYS A 103     -29.519 -23.188 -13.959  1.00 94.26           H  
ATOM   1640  HG3 LYS A 103     -31.011 -24.076 -13.614  1.00 94.26           H  
ATOM   1641  CD  LYS A 103     -29.300 -25.328 -14.032  1.00 94.26           C  
ATOM   1642  HD2 LYS A 103     -29.756 -26.209 -13.581  1.00 94.26           H  
ATOM   1643  HD3 LYS A 103     -28.234 -25.316 -13.803  1.00 94.26           H  
ATOM   1644  CE  LYS A 103     -29.480 -25.356 -15.552  1.00 94.26           C  
ATOM   1645  HE2 LYS A 103     -29.110 -24.411 -15.950  1.00 94.26           H  
ATOM   1646  HE3 LYS A 103     -30.542 -25.422 -15.788  1.00 94.26           H  
ATOM   1647  NZ  LYS A 103     -28.729 -26.479 -16.166  1.00 94.26           N  
ATOM   1648  HZ1 LYS A 103     -29.038 -27.376 -15.820  1.00 94.26           H  
ATOM   1649  HZ2 LYS A 103     -28.821 -26.457 -17.172  1.00 94.26           H  
ATOM   1650  HZ3 LYS A 103     -27.745 -26.377 -15.964  1.00 94.26           H  
ATOM   1651  N   GLU A 104     -28.977 -22.603  -9.141  1.00 94.26           N  
ATOM   1652  H   GLU A 104     -28.113 -22.494  -9.652  1.00 94.26           H  
ATOM   1653  CA  GLU A 104     -28.912 -22.606  -7.678  1.00 94.26           C  
ATOM   1654  HA  GLU A 104     -29.411 -23.503  -7.312  1.00 94.26           H  
ATOM   1655  C   GLU A 104     -29.650 -21.406  -7.066  1.00 94.26           C  
ATOM   1656  CB  GLU A 104     -27.451 -22.688  -7.237  1.00 94.26           C  
ATOM   1657  HB2 GLU A 104     -26.986 -23.516  -7.771  1.00 94.26           H  
ATOM   1658  HB3 GLU A 104     -26.931 -21.763  -7.488  1.00 94.26           H  
ATOM   1659  O   GLU A 104     -30.518 -21.596  -6.212  1.00 94.26           O  
ATOM   1660  CG  GLU A 104     -27.357 -22.952  -5.730  1.00 94.26           C  
ATOM   1661  HG2 GLU A 104     -28.033 -23.771  -5.482  1.00 94.26           H  
ATOM   1662  HG3 GLU A 104     -27.691 -22.066  -5.190  1.00 94.26           H  
ATOM   1663  CD  GLU A 104     -25.941 -23.326  -5.279  1.00 94.26           C  
ATOM   1664  OE1 GLU A 104     -25.847 -23.824  -4.138  1.00 94.26           O  
ATOM   1665  OE2 GLU A 104     -25.006 -23.171  -6.091  1.00 94.26           O  
ATOM   1666  N   ASN A 105     -29.453 -20.201  -7.606  1.00 92.90           N  
ATOM   1667  H   ASN A 105     -28.684 -20.096  -8.251  1.00 92.90           H  
ATOM   1668  CA  ASN A 105     -30.199 -19.003  -7.211  1.00 92.90           C  
ATOM   1669  HA  ASN A 105     -30.018 -18.812  -6.153  1.00 92.90           H  
ATOM   1670  C   ASN A 105     -31.715 -19.178  -7.372  1.00 92.90           C  
ATOM   1671  CB  ASN A 105     -29.692 -17.807  -8.036  1.00 92.90           C  
ATOM   1672  HB2 ASN A 105     -29.574 -18.095  -9.081  1.00 92.90           H  
ATOM   1673  HB3 ASN A 105     -30.417 -16.995  -7.982  1.00 92.90           H  
ATOM   1674  O   ASN A 105     -32.488 -18.761  -6.510  1.00 92.90           O  
ATOM   1675  CG  ASN A 105     -28.380 -17.254  -7.512  1.00 92.90           C  
ATOM   1676  ND2 ASN A 105     -27.607 -16.592  -8.339  1.00 92.90           N  
ATOM   1677 HD21 ASN A 105     -27.816 -16.533  -9.325  1.00 92.90           H  
ATOM   1678 HD22 ASN A 105     -26.728 -16.284  -7.948  1.00 92.90           H  
ATOM   1679  OD1 ASN A 105     -28.059 -17.362  -6.344  1.00 92.90           O  
ATOM   1680  N   SER A 106     -32.171 -19.854  -8.433  1.00 92.62           N  
ATOM   1681  H   SER A 106     -31.506 -20.115  -9.147  1.00 92.62           H  
ATOM   1682  CA  SER A 106     -33.599 -20.151  -8.610  1.00 92.62           C  
ATOM   1683  HA  SER A 106     -34.143 -19.209  -8.535  1.00 92.62           H  
ATOM   1684  C   SER A 106     -34.155 -21.084  -7.522  1.00 92.62           C  
ATOM   1685  CB  SER A 106     -33.858 -20.724 -10.008  1.00 92.62           C  
ATOM   1686  HB2 SER A 106     -33.240 -20.203 -10.739  1.00 92.62           H  
ATOM   1687  HB3 SER A 106     -34.904 -20.553 -10.263  1.00 92.62           H  
ATOM   1688  O   SER A 106     -35.316 -20.950  -7.121  1.00 92.62           O  
ATOM   1689  OG  SER A 106     -33.609 -22.117 -10.073  1.00 92.62           O  
ATOM   1690  HG  SER A 106     -32.697 -22.286  -9.827  1.00 92.62           H  
ATOM   1691  N   LYS A 107     -33.338 -22.021  -7.015  1.00 94.28           N  
ATOM   1692  H   LYS A 107     -32.379 -22.026  -7.332  1.00 94.28           H  
ATOM   1693  CA  LYS A 107     -33.700 -22.900  -5.892  1.00 94.28           C  
ATOM   1694  HA  LYS A 107     -34.707 -23.289  -6.044  1.00 94.28           H  
ATOM   1695  C   LYS A 107     -33.729 -22.112  -4.586  1.00 94.28           C  
ATOM   1696  CB  LYS A 107     -32.720 -24.077  -5.763  1.00 94.28           C  
ATOM   1697  HB2 LYS A 107     -32.959 -24.621  -4.849  1.00 94.28           H  
ATOM   1698  HB3 LYS A 107     -31.706 -23.692  -5.650  1.00 94.28           H  
ATOM   1699  O   LYS A 107     -34.701 -22.235  -3.841  1.00 94.28           O  
ATOM   1700  CG  LYS A 107     -32.755 -25.073  -6.932  1.00 94.28           C  
ATOM   1701  HG2 LYS A 107     -33.727 -25.564  -6.964  1.00 94.28           H  
ATOM   1702  HG3 LYS A 107     -32.589 -24.550  -7.874  1.00 94.28           H  
ATOM   1703  CD  LYS A 107     -31.648 -26.117  -6.727  1.00 94.28           C  
ATOM   1704  HD2 LYS A 107     -31.818 -26.640  -5.786  1.00 94.28           H  
ATOM   1705  HD3 LYS A 107     -30.692 -25.597  -6.661  1.00 94.28           H  
ATOM   1706  CE  LYS A 107     -31.579 -27.133  -7.872  1.00 94.28           C  
ATOM   1707  HE2 LYS A 107     -32.512 -27.697  -7.905  1.00 94.28           H  
ATOM   1708  HE3 LYS A 107     -31.473 -26.587  -8.809  1.00 94.28           H  
ATOM   1709  NZ  LYS A 107     -30.423 -28.051  -7.691  1.00 94.28           N  
ATOM   1710  HZ1 LYS A 107     -29.559 -27.528  -7.664  1.00 94.28           H  
ATOM   1711  HZ2 LYS A 107     -30.484 -28.555  -6.817  1.00 94.28           H  
ATOM   1712  HZ3 LYS A 107     -30.350 -28.720  -8.445  1.00 94.28           H  
ATOM   1713  N   LEU A 108     -32.721 -21.273  -4.350  1.00 94.63           N  
ATOM   1714  H   LEU A 108     -31.942 -21.260  -4.993  1.00 94.63           H  
ATOM   1715  CA  LEU A 108     -32.640 -20.428  -3.161  1.00 94.63           C  
ATOM   1716  HA  LEU A 108     -32.702 -21.078  -2.288  1.00 94.63           H  
ATOM   1717  C   LEU A 108     -33.815 -19.443  -3.097  1.00 94.63           C  
ATOM   1718  CB  LEU A 108     -31.278 -19.714  -3.151  1.00 94.63           C  
ATOM   1719  HB2 LEU A 108     -31.244 -19.004  -3.977  1.00 94.63           H  
ATOM   1720  HB3 LEU A 108     -30.490 -20.450  -3.311  1.00 94.63           H  
ATOM   1721  O   LEU A 108     -34.450 -19.316  -2.057  1.00 94.63           O  
ATOM   1722  CG  LEU A 108     -30.983 -18.964  -1.838  1.00 94.63           C  
ATOM   1723  HG  LEU A 108     -31.773 -18.238  -1.646  1.00 94.63           H  
ATOM   1724  CD1 LEU A 108     -30.878 -19.912  -0.641  1.00 94.63           C  
ATOM   1725 HD11 LEU A 108     -30.150 -20.697  -0.844  1.00 94.63           H  
ATOM   1726 HD12 LEU A 108     -30.559 -19.356   0.241  1.00 94.63           H  
ATOM   1727 HD13 LEU A 108     -31.846 -20.363  -0.421  1.00 94.63           H  
ATOM   1728  CD2 LEU A 108     -29.663 -18.209  -1.969  1.00 94.63           C  
ATOM   1729 HD21 LEU A 108     -28.845 -18.908  -2.141  1.00 94.63           H  
ATOM   1730 HD22 LEU A 108     -29.712 -17.513  -2.807  1.00 94.63           H  
ATOM   1731 HD23 LEU A 108     -29.464 -17.645  -1.058  1.00 94.63           H  
ATOM   1732  N   ASN A 109     -34.204 -18.839  -4.223  1.00 92.70           N  
ATOM   1733  H   ASN A 109     -33.605 -18.914  -5.032  1.00 92.70           H  
ATOM   1734  CA  ASN A 109     -35.357 -17.936  -4.285  1.00 92.70           C  
ATOM   1735  HA  ASN A 109     -35.207 -17.152  -3.543  1.00 92.70           H  
ATOM   1736  C   ASN A 109     -36.680 -18.652  -3.934  1.00 92.70           C  
ATOM   1737  CB  ASN A 109     -35.392 -17.297  -5.685  1.00 92.70           C  
ATOM   1738  HB2 ASN A 109     -34.384 -16.995  -5.972  1.00 92.70           H  
ATOM   1739  HB3 ASN A 109     -35.760 -18.018  -6.415  1.00 92.70           H  
ATOM   1740  O   ASN A 109     -37.537 -18.114  -3.234  1.00 92.70           O  
ATOM   1741  CG  ASN A 109     -36.240 -16.038  -5.719  1.00 92.70           C  
ATOM   1742  ND2 ASN A 109     -36.824 -15.701  -6.844  1.00 92.70           N  
ATOM   1743 HD21 ASN A 109     -36.644 -16.207  -7.700  1.00 92.70           H  
ATOM   1744 HD22 ASN A 109     -37.306 -14.814  -6.818  1.00 92.70           H  
ATOM   1745  OD1 ASN A 109     -36.372 -15.324  -4.747  1.00 92.70           O  
ATOM   1746  N   LYS A 110     -36.836 -19.922  -4.341  1.00 92.58           N  
ATOM   1747  H   LYS A 110     -36.097 -20.333  -4.894  1.00 92.58           H  
ATOM   1748  CA  LYS A 110     -37.979 -20.753  -3.917  1.00 92.58           C  
ATOM   1749  HA  LYS A 110     -38.900 -20.201  -4.103  1.00 92.58           H  
ATOM   1750  C   LYS A 110     -37.957 -21.037  -2.412  1.00 92.58           C  
ATOM   1751  CB  LYS A 110     -38.017 -22.073  -4.701  1.00 92.58           C  
ATOM   1752  HB2 LYS A 110     -38.744 -22.738  -4.235  1.00 92.58           H  
ATOM   1753  HB3 LYS A 110     -37.040 -22.554  -4.647  1.00 92.58           H  
ATOM   1754  O   LYS A 110     -39.018 -21.043  -1.791  1.00 92.58           O  
ATOM   1755  CG  LYS A 110     -38.416 -21.884  -6.169  1.00 92.58           C  
ATOM   1756  HG2 LYS A 110     -37.795 -21.113  -6.626  1.00 92.58           H  
ATOM   1757  HG3 LYS A 110     -39.456 -21.563  -6.219  1.00 92.58           H  
ATOM   1758  CD  LYS A 110     -38.245 -23.199  -6.941  1.00 92.58           C  
ATOM   1759  HD2 LYS A 110     -38.914 -23.953  -6.526  1.00 92.58           H  
ATOM   1760  HD3 LYS A 110     -37.212 -23.535  -6.841  1.00 92.58           H  
ATOM   1761  CE  LYS A 110     -38.561 -22.971  -8.422  1.00 92.58           C  
ATOM   1762  HE2 LYS A 110     -39.588 -22.618  -8.513  1.00 92.58           H  
ATOM   1763  HE3 LYS A 110     -37.907 -22.179  -8.788  1.00 92.58           H  
ATOM   1764  NZ  LYS A 110     -38.365 -24.200  -9.231  1.00 92.58           N  
ATOM   1765  HZ1 LYS A 110     -38.579 -24.011 -10.200  1.00 92.58           H  
ATOM   1766  HZ2 LYS A 110     -37.402 -24.499  -9.182  1.00 92.58           H  
ATOM   1767  HZ3 LYS A 110     -38.968 -24.945  -8.912  1.00 92.58           H  
ATOM   1768  N   GLN A 111     -36.783 -21.283  -1.827  1.00 93.93           N  
ATOM   1769  H   GLN A 111     -35.946 -21.249  -2.393  1.00 93.93           H  
ATOM   1770  CA  GLN A 111     -36.636 -21.461  -0.377  1.00 93.93           C  
ATOM   1771  HA  GLN A 111     -37.352 -22.208  -0.034  1.00 93.93           H  
ATOM   1772  C   GLN A 111     -36.948 -20.164   0.381  1.00 93.93           C  
ATOM   1773  CB  GLN A 111     -35.224 -21.956  -0.034  1.00 93.93           C  
ATOM   1774  HB2 GLN A 111     -34.488 -21.296  -0.493  1.00 93.93           H  
ATOM   1775  HB3 GLN A 111     -35.088 -21.902   1.046  1.00 93.93           H  
ATOM   1776  O   GLN A 111     -37.678 -20.208   1.369  1.00 93.93           O  
ATOM   1777  CG  GLN A 111     -34.966 -23.406  -0.475  1.00 93.93           C  
ATOM   1778  HG2 GLN A 111     -35.644 -24.067   0.065  1.00 93.93           H  
ATOM   1779  HG3 GLN A 111     -35.156 -23.512  -1.543  1.00 93.93           H  
ATOM   1780  CD  GLN A 111     -33.526 -23.837  -0.207  1.00 93.93           C  
ATOM   1781  NE2 GLN A 111     -33.253 -25.113  -0.041  1.00 93.93           N  
ATOM   1782 HE21 GLN A 111     -33.971 -25.823  -0.007  1.00 93.93           H  
ATOM   1783 HE22 GLN A 111     -32.282 -25.304   0.160  1.00 93.93           H  
ATOM   1784  OE1 GLN A 111     -32.610 -23.043  -0.157  1.00 93.93           O  
ATOM   1785  N   LEU A 112     -36.491 -19.016  -0.124  1.00 94.66           N  
ATOM   1786  H   LEU A 112     -35.852 -19.058  -0.905  1.00 94.66           H  
ATOM   1787  CA  LEU A 112     -36.764 -17.696   0.444  1.00 94.66           C  
ATOM   1788  HA  LEU A 112     -36.372 -17.672   1.460  1.00 94.66           H  
ATOM   1789  C   LEU A 112     -38.271 -17.413   0.513  1.00 94.66           C  
ATOM   1790  CB  LEU A 112     -36.037 -16.638  -0.406  1.00 94.66           C  
ATOM   1791  HB2 LEU A 112     -35.015 -16.961  -0.601  1.00 94.66           H  
ATOM   1792  HB3 LEU A 112     -36.545 -16.553  -1.367  1.00 94.66           H  
ATOM   1793  O   LEU A 112     -38.775 -17.018   1.561  1.00 94.66           O  
ATOM   1794  CG  LEU A 112     -35.998 -15.250   0.260  1.00 94.66           C  
ATOM   1795  HG  LEU A 112     -36.969 -15.020   0.700  1.00 94.66           H  
ATOM   1796  CD1 LEU A 112     -34.928 -15.194   1.353  1.00 94.66           C  
ATOM   1797 HD11 LEU A 112     -35.153 -15.913   2.141  1.00 94.66           H  
ATOM   1798 HD12 LEU A 112     -33.946 -15.413   0.932  1.00 94.66           H  
ATOM   1799 HD13 LEU A 112     -34.910 -14.197   1.792  1.00 94.66           H  
ATOM   1800  CD2 LEU A 112     -35.688 -14.180  -0.782  1.00 94.66           C  
ATOM   1801 HD21 LEU A 112     -35.672 -13.197  -0.310  1.00 94.66           H  
ATOM   1802 HD22 LEU A 112     -34.719 -14.372  -1.244  1.00 94.66           H  
ATOM   1803 HD23 LEU A 112     -36.457 -14.180  -1.554  1.00 94.66           H  
ATOM   1804  N   ASN A 113     -39.011 -17.714  -0.558  1.00 91.79           N  
ATOM   1805  H   ASN A 113     -38.527 -17.934  -1.417  1.00 91.79           H  
ATOM   1806  CA  ASN A 113     -40.469 -17.560  -0.584  1.00 91.79           C  
ATOM   1807  HA  ASN A 113     -40.716 -16.530  -0.329  1.00 91.79           H  
ATOM   1808  C   ASN A 113     -41.179 -18.449   0.455  1.00 91.79           C  
ATOM   1809  CB  ASN A 113     -40.969 -17.847  -2.011  1.00 91.79           C  
ATOM   1810  HB2 ASN A 113     -42.058 -17.905  -2.001  1.00 91.79           H  
ATOM   1811  HB3 ASN A 113     -40.571 -18.801  -2.356  1.00 91.79           H  
ATOM   1812  O   ASN A 113     -42.169 -18.029   1.053  1.00 91.79           O  
ATOM   1813  CG  ASN A 113     -40.590 -16.753  -2.996  1.00 91.79           C  
ATOM   1814  ND2 ASN A 113     -40.588 -17.040  -4.275  1.00 91.79           N  
ATOM   1815 HD21 ASN A 113     -40.297 -16.276  -4.868  1.00 91.79           H  
ATOM   1816 HD22 ASN A 113     -40.822 -17.964  -4.609  1.00 91.79           H  
ATOM   1817  OD1 ASN A 113     -40.320 -15.622  -2.644  1.00 91.79           O  
ATOM   1818  N   ARG A 114     -40.662 -19.660   0.723  1.00 92.62           N  
ATOM   1819  H   ARG A 114     -39.820 -19.928   0.234  1.00 92.62           H  
ATOM   1820  CA  ARG A 114     -41.191 -20.536   1.788  1.00 92.62           C  
ATOM   1821  HA  ARG A 114     -42.275 -20.599   1.693  1.00 92.62           H  
ATOM   1822  C   ARG A 114     -40.938 -19.954   3.179  1.00 92.62           C  
ATOM   1823  CB  ARG A 114     -40.591 -21.947   1.701  1.00 92.62           C  
ATOM   1824  HB2 ARG A 114     -39.503 -21.882   1.698  1.00 92.62           H  
ATOM   1825  HB3 ARG A 114     -40.888 -22.503   2.590  1.00 92.62           H  
ATOM   1826  O   ARG A 114     -41.848 -19.957   4.004  1.00 92.62           O  
ATOM   1827  CG  ARG A 114     -41.060 -22.729   0.471  1.00 92.62           C  
ATOM   1828  HG2 ARG A 114     -42.133 -22.904   0.543  1.00 92.62           H  
ATOM   1829  HG3 ARG A 114     -40.854 -22.162  -0.437  1.00 92.62           H  
ATOM   1830  CD  ARG A 114     -40.318 -24.069   0.420  1.00 92.62           C  
ATOM   1831  HD2 ARG A 114     -39.249 -23.869   0.344  1.00 92.62           H  
ATOM   1832  HD3 ARG A 114     -40.511 -24.609   1.347  1.00 92.62           H  
ATOM   1833  NE  ARG A 114     -40.748 -24.888  -0.728  1.00 92.62           N  
ATOM   1834  HE  ARG A 114     -41.496 -24.511  -1.292  1.00 92.62           H  
ATOM   1835  NH1 ARG A 114     -39.297 -26.634  -0.386  1.00 92.62           N  
ATOM   1836 HH11 ARG A 114     -38.949 -26.165   0.438  1.00 92.62           H  
ATOM   1837 HH12 ARG A 114     -38.976 -27.566  -0.609  1.00 92.62           H  
ATOM   1838  NH2 ARG A 114     -40.749 -26.722  -2.080  1.00 92.62           N  
ATOM   1839 HH21 ARG A 114     -40.419 -27.654  -2.284  1.00 92.62           H  
ATOM   1840 HH22 ARG A 114     -41.552 -26.356  -2.571  1.00 92.62           H  
ATOM   1841  CZ  ARG A 114     -40.263 -26.071  -1.060  1.00 92.62           C  
ATOM   1842  N   ILE A 115     -39.730 -19.442   3.427  1.00 94.00           N  
ATOM   1843  H   ILE A 115     -39.035 -19.481   2.695  1.00 94.00           H  
ATOM   1844  CA  ILE A 115     -39.371 -18.804   4.702  1.00 94.00           C  
ATOM   1845  HA  ILE A 115     -39.620 -19.485   5.517  1.00 94.00           H  
ATOM   1846  C   ILE A 115     -40.209 -17.542   4.918  1.00 94.00           C  
ATOM   1847  CB  ILE A 115     -37.853 -18.517   4.769  1.00 94.00           C  
ATOM   1848  HB  ILE A 115     -37.561 -17.967   3.875  1.00 94.00           H  
ATOM   1849  O   ILE A 115     -40.757 -17.364   5.999  1.00 94.00           O  
ATOM   1850  CG1 ILE A 115     -37.072 -19.851   4.813  1.00 94.00           C  
ATOM   1851 HG12 ILE A 115     -37.291 -20.369   5.747  1.00 94.00           H  
ATOM   1852 HG13 ILE A 115     -37.400 -20.492   3.995  1.00 94.00           H  
ATOM   1853  CG2 ILE A 115     -37.506 -17.656   6.000  1.00 94.00           C  
ATOM   1854 HG21 ILE A 115     -37.816 -18.161   6.915  1.00 94.00           H  
ATOM   1855 HG22 ILE A 115     -36.433 -17.464   6.046  1.00 94.00           H  
ATOM   1856 HG23 ILE A 115     -37.994 -16.683   5.947  1.00 94.00           H  
ATOM   1857  CD1 ILE A 115     -35.552 -19.692   4.679  1.00 94.00           C  
ATOM   1858 HD11 ILE A 115     -35.134 -19.210   5.563  1.00 94.00           H  
ATOM   1859 HD12 ILE A 115     -35.316 -19.103   3.793  1.00 94.00           H  
ATOM   1860 HD13 ILE A 115     -35.096 -20.677   4.579  1.00 94.00           H  
ATOM   1861  N   SER A 116     -40.384 -16.710   3.889  1.00 92.01           N  
ATOM   1862  H   SER A 116     -39.878 -16.892   3.034  1.00 92.01           H  
ATOM   1863  CA  SER A 116     -41.232 -15.514   3.952  1.00 92.01           C  
ATOM   1864  HA  SER A 116     -40.826 -14.837   4.703  1.00 92.01           H  
ATOM   1865  C   SER A 116     -42.671 -15.853   4.365  1.00 92.01           C  
ATOM   1866  CB  SER A 116     -41.204 -14.806   2.594  1.00 92.01           C  
ATOM   1867  HB2 SER A 116     -41.573 -15.483   1.824  1.00 92.01           H  
ATOM   1868  HB3 SER A 116     -40.180 -14.524   2.350  1.00 92.01           H  
ATOM   1869  O   SER A 116     -43.214 -15.222   5.272  1.00 92.01           O  
ATOM   1870  OG  SER A 116     -42.017 -13.653   2.615  1.00 92.01           O  
ATOM   1871  HG  SER A 116     -41.640 -12.998   3.208  1.00 92.01           H  
ATOM   1872  N   GLY A 117     -43.256 -16.914   3.794  1.00 90.51           N  
ATOM   1873  H   GLY A 117     -42.782 -17.376   3.031  1.00 90.51           H  
ATOM   1874  CA  GLY A 117     -44.576 -17.405   4.204  1.00 90.51           C  
ATOM   1875  HA2 GLY A 117     -44.861 -18.230   3.551  1.00 90.51           H  
ATOM   1876  HA3 GLY A 117     -45.307 -16.604   4.092  1.00 90.51           H  
ATOM   1877  C   GLY A 117     -44.623 -17.903   5.655  1.00 90.51           C  
ATOM   1878  O   GLY A 117     -45.581 -17.621   6.375  1.00 90.51           O  
ATOM   1879  N   ALA A 118     -43.582 -18.605   6.115  1.00 92.81           N  
ATOM   1880  H   ALA A 118     -42.817 -18.808   5.489  1.00 92.81           H  
ATOM   1881  CA  ALA A 118     -43.482 -19.051   7.506  1.00 92.81           C  
ATOM   1882  HA  ALA A 118     -44.394 -19.590   7.764  1.00 92.81           H  
ATOM   1883  C   ALA A 118     -43.363 -17.870   8.486  1.00 92.81           C  
ATOM   1884  CB  ALA A 118     -42.301 -20.019   7.638  1.00 92.81           C  
ATOM   1885  HB1 ALA A 118     -41.365 -19.506   7.419  1.00 92.81           H  
ATOM   1886  HB2 ALA A 118     -42.425 -20.852   6.946  1.00 92.81           H  
ATOM   1887  HB3 ALA A 118     -42.260 -20.405   8.657  1.00 92.81           H  
ATOM   1888  O   ALA A 118     -44.036 -17.863   9.517  1.00 92.81           O  
ATOM   1889  N   VAL A 119     -42.565 -16.854   8.143  1.00 93.45           N  
ATOM   1890  H   VAL A 119     -42.034 -16.935   7.288  1.00 93.45           H  
ATOM   1891  CA  VAL A 119     -42.414 -15.626   8.935  1.00 93.45           C  
ATOM   1892  HA  VAL A 119     -42.148 -15.901   9.956  1.00 93.45           H  
ATOM   1893  C   VAL A 119     -43.741 -14.875   9.020  1.00 93.45           C  
ATOM   1894  CB  VAL A 119     -41.284 -14.734   8.382  1.00 93.45           C  
ATOM   1895  HB  VAL A 119     -41.435 -14.581   7.313  1.00 93.45           H  
ATOM   1896  O   VAL A 119     -44.154 -14.546  10.123  1.00 93.45           O  
ATOM   1897  CG1 VAL A 119     -41.228 -13.362   9.067  1.00 93.45           C  
ATOM   1898 HG11 VAL A 119     -42.125 -12.786   8.842  1.00 93.45           H  
ATOM   1899 HG12 VAL A 119     -41.150 -13.483  10.147  1.00 93.45           H  
ATOM   1900 HG13 VAL A 119     -40.368 -12.799   8.705  1.00 93.45           H  
ATOM   1901  CG2 VAL A 119     -39.918 -15.400   8.599  1.00 93.45           C  
ATOM   1902 HG21 VAL A 119     -39.898 -16.396   8.156  1.00 93.45           H  
ATOM   1903 HG22 VAL A 119     -39.137 -14.799   8.134  1.00 93.45           H  
ATOM   1904 HG23 VAL A 119     -39.713 -15.490   9.666  1.00 93.45           H  
ATOM   1905  N   ALA A 120     -44.466 -14.691   7.911  1.00 90.85           N  
ATOM   1906  H   ALA A 120     -44.079 -14.970   7.021  1.00 90.85           H  
ATOM   1907  CA  ALA A 120     -45.776 -14.030   7.926  1.00 90.85           C  
ATOM   1908  HA  ALA A 120     -45.651 -13.021   8.319  1.00 90.85           H  
ATOM   1909  C   ALA A 120     -46.797 -14.753   8.830  1.00 90.85           C  
ATOM   1910  CB  ALA A 120     -46.280 -13.936   6.481  1.00 90.85           C  
ATOM   1911  HB1 ALA A 120     -46.412 -14.933   6.062  1.00 90.85           H  
ATOM   1912  HB2 ALA A 120     -45.561 -13.385   5.874  1.00 90.85           H  
ATOM   1913  HB3 ALA A 120     -47.235 -13.410   6.461  1.00 90.85           H  
ATOM   1914  O   ALA A 120     -47.547 -14.113   9.572  1.00 90.85           O  
ATOM   1915  N   ASN A 121     -46.795 -16.091   8.817  1.00 90.19           N  
ATOM   1916  H   ASN A 121     -46.185 -16.562   8.164  1.00 90.19           H  
ATOM   1917  CA  ASN A 121     -47.632 -16.893   9.713  1.00 90.19           C  
ATOM   1918  HA  ASN A 121     -48.663 -16.547   9.637  1.00 90.19           H  
ATOM   1919  C   ASN A 121     -47.229 -16.731  11.187  1.00 90.19           C  
ATOM   1920  CB  ASN A 121     -47.563 -18.369   9.286  1.00 90.19           C  
ATOM   1921  HB2 ASN A 121     -46.526 -18.650   9.105  1.00 90.19           H  
ATOM   1922  HB3 ASN A 121     -47.945 -18.991  10.096  1.00 90.19           H  
ATOM   1923  O   ASN A 121     -48.104 -16.610  12.047  1.00 90.19           O  
ATOM   1924  CG  ASN A 121     -48.395 -18.683   8.058  1.00 90.19           C  
ATOM   1925  ND2 ASN A 121     -48.106 -19.777   7.394  1.00 90.19           N  
ATOM   1926 HD21 ASN A 121     -47.301 -20.329   7.654  1.00 90.19           H  
ATOM   1927 HD22 ASN A 121     -48.658 -19.946   6.565  1.00 90.19           H  
ATOM   1928  OD1 ASN A 121     -49.343 -18.002   7.704  1.00 90.19           O  
ATOM   1929  N   LEU A 122     -45.925 -16.710  11.482  1.00 93.48           N  
ATOM   1930  H   LEU A 122     -45.260 -16.816  10.730  1.00 93.48           H  
ATOM   1931  CA  LEU A 122     -45.405 -16.481  12.832  1.00 93.48           C  
ATOM   1932  HA  LEU A 122     -45.889 -17.177  13.517  1.00 93.48           H  
ATOM   1933  C   LEU A 122     -45.745 -15.075  13.336  1.00 93.48           C  
ATOM   1934  CB  LEU A 122     -43.886 -16.729  12.855  1.00 93.48           C  
ATOM   1935  HB2 LEU A 122     -43.445 -16.285  11.962  1.00 93.48           H  
ATOM   1936  HB3 LEU A 122     -43.452 -16.221  13.716  1.00 93.48           H  
ATOM   1937  O   LEU A 122     -46.223 -14.953  14.460  1.00 93.48           O  
ATOM   1938  CG  LEU A 122     -43.511 -18.219  12.929  1.00 93.48           C  
ATOM   1939  HG  LEU A 122     -44.141 -18.793  12.249  1.00 93.48           H  
ATOM   1940  CD1 LEU A 122     -42.053 -18.414  12.514  1.00 93.48           C  
ATOM   1941 HD11 LEU A 122     -41.398 -17.842  13.171  1.00 93.48           H  
ATOM   1942 HD12 LEU A 122     -41.919 -18.075  11.487  1.00 93.48           H  
ATOM   1943 HD13 LEU A 122     -41.791 -19.470  12.571  1.00 93.48           H  
ATOM   1944  CD2 LEU A 122     -43.680 -18.765  14.351  1.00 93.48           C  
ATOM   1945 HD21 LEU A 122     -44.719 -18.680  14.667  1.00 93.48           H  
ATOM   1946 HD22 LEU A 122     -43.048 -18.209  15.044  1.00 93.48           H  
ATOM   1947 HD23 LEU A 122     -43.396 -19.817  14.376  1.00 93.48           H  
ATOM   1948  N   THR A 123     -45.589 -14.037  12.509  1.00 91.55           N  
ATOM   1949  H   THR A 123     -45.137 -14.189  11.618  1.00 91.55           H  
ATOM   1950  CA  THR A 123     -45.971 -12.656  12.845  1.00 91.55           C  
ATOM   1951  HA  THR A 123     -45.396 -12.329  13.711  1.00 91.55           H  
ATOM   1952  C   THR A 123     -47.448 -12.578  13.226  1.00 91.55           C  
ATOM   1953  CB  THR A 123     -45.674 -11.701  11.677  1.00 91.55           C  
ATOM   1954  HB  THR A 123     -46.296 -11.965  10.822  1.00 91.55           H  
ATOM   1955  O   THR A 123     -47.775 -12.072  14.294  1.00 91.55           O  
ATOM   1956  CG2 THR A 123     -45.903 -10.236  12.039  1.00 91.55           C  
ATOM   1957 HG21 THR A 123     -45.332  -9.966  12.927  1.00 91.55           H  
ATOM   1958 HG22 THR A 123     -45.608  -9.598  11.206  1.00 91.55           H  
ATOM   1959 HG23 THR A 123     -46.959 -10.060  12.244  1.00 91.55           H  
ATOM   1960  OG1 THR A 123     -44.320 -11.800  11.300  1.00 91.55           O  
ATOM   1961  HG1 THR A 123     -43.825 -11.228  11.891  1.00 91.55           H  
ATOM   1962  N   LYS A 124     -48.338 -13.205  12.443  1.00 89.37           N  
ATOM   1963  H   LYS A 124     -48.010 -13.605  11.576  1.00 89.37           H  
ATOM   1964  CA  LYS A 124     -49.774 -13.268  12.764  1.00 89.37           C  
ATOM   1965  HA  LYS A 124     -50.135 -12.245  12.869  1.00 89.37           H  
ATOM   1966  C   LYS A 124     -50.054 -13.971  14.101  1.00 89.37           C  
ATOM   1967  CB  LYS A 124     -50.497 -13.951  11.596  1.00 89.37           C  
ATOM   1968  HB2 LYS A 124     -50.190 -14.996  11.537  1.00 89.37           H  
ATOM   1969  HB3 LYS A 124     -50.205 -13.455  10.670  1.00 89.37           H  
ATOM   1970  O   LYS A 124     -50.956 -13.567  14.839  1.00 89.37           O  
ATOM   1971  CG  LYS A 124     -52.022 -13.872  11.735  1.00 89.37           C  
ATOM   1972  HG2 LYS A 124     -52.339 -14.395  12.638  1.00 89.37           H  
ATOM   1973  HG3 LYS A 124     -52.321 -12.826  11.807  1.00 89.37           H  
ATOM   1974  CD  LYS A 124     -52.704 -14.515  10.525  1.00 89.37           C  
ATOM   1975  HD2 LYS A 124     -52.414 -15.564  10.466  1.00 89.37           H  
ATOM   1976  HD3 LYS A 124     -52.379 -14.002   9.620  1.00 89.37           H  
ATOM   1977  CE  LYS A 124     -54.223 -14.396  10.673  1.00 89.37           C  
ATOM   1978  HE2 LYS A 124     -54.523 -14.901  11.591  1.00 89.37           H  
ATOM   1979  HE3 LYS A 124     -54.476 -13.341  10.778  1.00 89.37           H  
ATOM   1980  NZ  LYS A 124     -54.924 -14.980   9.504  1.00 89.37           N  
ATOM   1981  HZ1 LYS A 124     -55.924 -14.890   9.611  1.00 89.37           H  
ATOM   1982  HZ2 LYS A 124     -54.646 -14.496   8.662  1.00 89.37           H  
ATOM   1983  HZ3 LYS A 124     -54.688 -15.957   9.405  1.00 89.37           H  
ATOM   1984  N   TYR A 125     -49.302 -15.027  14.421  1.00 89.24           N  
ATOM   1985  H   TYR A 125     -48.584 -15.312  13.772  1.00 89.24           H  
ATOM   1986  CA  TYR A 125     -49.405 -15.722  15.709  1.00 89.24           C  
ATOM   1987  HA  TYR A 125     -50.454 -15.960  15.888  1.00 89.24           H  
ATOM   1988  C   TYR A 125     -48.948 -14.840  16.876  1.00 89.24           C  
ATOM   1989  CB  TYR A 125     -48.609 -17.037  15.677  1.00 89.24           C  
ATOM   1990  HB2 TYR A 125     -47.903 -17.060  16.508  1.00 89.24           H  
ATOM   1991  HB3 TYR A 125     -48.012 -17.094  14.766  1.00 89.24           H  
ATOM   1992  O   TYR A 125     -49.629 -14.796  17.901  1.00 89.24           O  
ATOM   1993  CG  TYR A 125     -49.484 -18.269  15.774  1.00 89.24           C  
ATOM   1994  CD1 TYR A 125     -49.948 -18.704  17.032  1.00 89.24           C  
ATOM   1995  HD1 TYR A 125     -49.673 -18.158  17.922  1.00 89.24           H  
ATOM   1996  CD2 TYR A 125     -49.837 -18.973  14.608  1.00 89.24           C  
ATOM   1997  HD2 TYR A 125     -49.481 -18.633  13.648  1.00 89.24           H  
ATOM   1998  CE1 TYR A 125     -50.752 -19.856  17.128  1.00 89.24           C  
ATOM   1999  HE1 TYR A 125     -51.091 -20.198  18.094  1.00 89.24           H  
ATOM   2000  CE2 TYR A 125     -50.646 -20.123  14.699  1.00 89.24           C  
ATOM   2001  HE2 TYR A 125     -50.916 -20.678  13.814  1.00 89.24           H  
ATOM   2002  OH  TYR A 125     -51.869 -21.685  16.039  1.00 89.24           O  
ATOM   2003  HH  TYR A 125     -52.053 -21.929  16.949  1.00 89.24           H  
ATOM   2004  CZ  TYR A 125     -51.100 -20.568  15.958  1.00 89.24           C  
ATOM   2005  N   VAL A 126     -47.833 -14.121  16.711  1.00 91.46           N  
ATOM   2006  H   VAL A 126     -47.336 -14.203  15.836  1.00 91.46           H  
ATOM   2007  CA  VAL A 126     -47.302 -13.179  17.707  1.00 91.46           C  
ATOM   2008  HA  VAL A 126     -47.193 -13.700  18.658  1.00 91.46           H  
ATOM   2009  C   VAL A 126     -48.292 -12.040  17.951  1.00 91.46           C  
ATOM   2010  CB  VAL A 126     -45.909 -12.662  17.297  1.00 91.46           C  
ATOM   2011  HB  VAL A 126     -45.945 -12.282  16.276  1.00 91.46           H  
ATOM   2012  O   VAL A 126     -48.653 -11.820  19.104  1.00 91.46           O  
ATOM   2013  CG1 VAL A 126     -45.404 -11.544  18.217  1.00 91.46           C  
ATOM   2014 HG11 VAL A 126     -46.027 -10.656  18.108  1.00 91.46           H  
ATOM   2015 HG12 VAL A 126     -44.387 -11.266  17.944  1.00 91.46           H  
ATOM   2016 HG13 VAL A 126     -45.424 -11.867  19.258  1.00 91.46           H  
ATOM   2017  CG2 VAL A 126     -44.878 -13.801  17.364  1.00 91.46           C  
ATOM   2018 HG21 VAL A 126     -45.185 -14.637  16.737  1.00 91.46           H  
ATOM   2019 HG22 VAL A 126     -43.913 -13.439  17.008  1.00 91.46           H  
ATOM   2020 HG23 VAL A 126     -44.772 -14.148  18.392  1.00 91.46           H  
ATOM   2021  N   ASP A 127     -48.836 -11.417  16.902  1.00 87.65           N  
ATOM   2022  H   ASP A 127     -48.438 -11.573  15.987  1.00 87.65           H  
ATOM   2023  CA  ASP A 127     -49.853 -10.360  17.023  1.00 87.65           C  
ATOM   2024  HA  ASP A 127     -49.439  -9.521  17.583  1.00 87.65           H  
ATOM   2025  C   ASP A 127     -51.106 -10.859  17.762  1.00 87.65           C  
ATOM   2026  CB  ASP A 127     -50.271  -9.867  15.626  1.00 87.65           C  
ATOM   2027  HB2 ASP A 127     -51.131  -9.207  15.737  1.00 87.65           H  
ATOM   2028  HB3 ASP A 127     -50.587 -10.722  15.029  1.00 87.65           H  
ATOM   2029  O   ASP A 127     -51.663 -10.183  18.629  1.00 87.65           O  
ATOM   2030  CG  ASP A 127     -49.188  -9.095  14.866  1.00 87.65           C  
ATOM   2031  OD1 ASP A 127     -48.277  -8.552  15.525  1.00 87.65           O  
ATOM   2032  OD2 ASP A 127     -49.307  -9.055  13.620  1.00 87.65           O  
ATOM   2033  N   THR A 128     -51.537 -12.092  17.470  1.00 87.76           N  
ATOM   2034  H   THR A 128     -51.038 -12.598  16.753  1.00 87.76           H  
ATOM   2035  CA  THR A 128     -52.681 -12.718  18.153  1.00 87.76           C  
ATOM   2036  HA  THR A 128     -53.529 -12.036  18.094  1.00 87.76           H  
ATOM   2037  C   THR A 128     -52.389 -12.961  19.638  1.00 87.76           C  
ATOM   2038  CB  THR A 128     -53.084 -14.040  17.479  1.00 87.76           C  
ATOM   2039  HB  THR A 128     -52.281 -14.769  17.591  1.00 87.76           H  
ATOM   2040  O   THR A 128     -53.264 -12.744  20.480  1.00 87.76           O  
ATOM   2041  CG2 THR A 128     -54.374 -14.619  18.068  1.00 87.76           C  
ATOM   2042 HG21 THR A 128     -54.214 -14.916  19.104  1.00 87.76           H  
ATOM   2043 HG22 THR A 128     -54.667 -15.498  17.493  1.00 87.76           H  
ATOM   2044 HG23 THR A 128     -55.167 -13.874  18.017  1.00 87.76           H  
ATOM   2045  OG1 THR A 128     -53.340 -13.856  16.106  1.00 87.76           O  
ATOM   2046  HG1 THR A 128     -52.508 -13.636  15.679  1.00 87.76           H  
ATOM   2047  N   MET A 129     -51.176 -13.405  19.985  1.00 87.72           N  
ATOM   2048  H   MET A 129     -50.484 -13.532  19.261  1.00 87.72           H  
ATOM   2049  CA  MET A 129     -50.763 -13.593  21.381  1.00 87.72           C  
ATOM   2050  HA  MET A 129     -51.535 -14.157  21.903  1.00 87.72           H  
ATOM   2051  C   MET A 129     -50.630 -12.261  22.122  1.00 87.72           C  
ATOM   2052  CB  MET A 129     -49.451 -14.390  21.463  1.00 87.72           C  
ATOM   2053  HB2 MET A 129     -49.063 -14.314  22.479  1.00 87.72           H  
ATOM   2054  HB3 MET A 129     -48.710 -13.976  20.779  1.00 87.72           H  
ATOM   2055  O   MET A 129     -51.082 -12.161  23.262  1.00 87.72           O  
ATOM   2056  CG  MET A 129     -49.682 -15.874  21.156  1.00 87.72           C  
ATOM   2057  HG2 MET A 129     -49.907 -15.997  20.097  1.00 87.72           H  
ATOM   2058  HG3 MET A 129     -50.553 -16.203  21.723  1.00 87.72           H  
ATOM   2059  SD  MET A 129     -48.312 -16.975  21.606  1.00 87.72           S  
ATOM   2060  CE  MET A 129     -47.112 -16.572  20.308  1.00 87.72           C  
ATOM   2061  HE1 MET A 129     -47.556 -16.745  19.328  1.00 87.72           H  
ATOM   2062  HE2 MET A 129     -46.228 -17.200  20.422  1.00 87.72           H  
ATOM   2063  HE3 MET A 129     -46.818 -15.526  20.391  1.00 87.72           H  
ATOM   2064  N   GLN A 130     -50.095 -11.230  21.469  1.00 85.37           N  
ATOM   2065  H   GLN A 130     -49.719 -11.384  20.544  1.00 85.37           H  
ATOM   2066  CA  GLN A 130     -49.953  -9.892  22.033  1.00 85.37           C  
ATOM   2067  HA  GLN A 130     -49.421  -9.977  22.981  1.00 85.37           H  
ATOM   2068  C   GLN A 130     -51.323  -9.265  22.329  1.00 85.37           C  
ATOM   2069  CB  GLN A 130     -49.088  -9.064  21.073  1.00 85.37           C  
ATOM   2070  HB2 GLN A 130     -48.215  -9.664  20.817  1.00 85.37           H  
ATOM   2071  HB3 GLN A 130     -49.638  -8.851  20.156  1.00 85.37           H  
ATOM   2072  O   GLN A 130     -51.553  -8.794  23.441  1.00 85.37           O  
ATOM   2073  CG  GLN A 130     -48.601  -7.749  21.697  1.00 85.37           C  
ATOM   2074  HG2 GLN A 130     -49.442  -7.061  21.781  1.00 85.37           H  
ATOM   2075  HG3 GLN A 130     -48.212  -7.939  22.698  1.00 85.37           H  
ATOM   2076  CD  GLN A 130     -47.488  -7.090  20.882  1.00 85.37           C  
ATOM   2077  NE2 GLN A 130     -47.290  -5.799  21.019  1.00 85.37           N  
ATOM   2078 HE21 GLN A 130     -46.552  -5.410  20.449  1.00 85.37           H  
ATOM   2079 HE22 GLN A 130     -47.872  -5.239  21.625  1.00 85.37           H  
ATOM   2080  OE1 GLN A 130     -46.753  -7.717  20.139  1.00 85.37           O  
ATOM   2081  N   ASN A 131     -52.287  -9.390  21.411  1.00 82.93           N  
ATOM   2082  H   ASN A 131     -52.030  -9.722  20.492  1.00 82.93           H  
ATOM   2083  CA  ASN A 131     -53.667  -8.948  21.642  1.00 82.93           C  
ATOM   2084  HA  ASN A 131     -53.654  -7.894  21.920  1.00 82.93           H  
ATOM   2085  C   ASN A 131     -54.338  -9.695  22.810  1.00 82.93           C  
ATOM   2086  CB  ASN A 131     -54.461  -9.106  20.334  1.00 82.93           C  
ATOM   2087  HB2 ASN A 131     -55.524  -8.984  20.543  1.00 82.93           H  
ATOM   2088  HB3 ASN A 131     -54.298 -10.102  19.922  1.00 82.93           H  
ATOM   2089  O   ASN A 131     -55.041  -9.088  23.619  1.00 82.93           O  
ATOM   2090  CG  ASN A 131     -54.091  -8.057  19.298  1.00 82.93           C  
ATOM   2091  ND2 ASN A 131     -54.241  -8.349  18.029  1.00 82.93           N  
ATOM   2092 HD21 ASN A 131     -53.893  -7.641  17.397  1.00 82.93           H  
ATOM   2093 HD22 ASN A 131     -54.421  -9.299  17.738  1.00 82.93           H  
ATOM   2094  OD1 ASN A 131     -53.689  -6.953  19.610  1.00 82.93           O  
ATOM   2095  N   ARG A 132     -54.094 -11.007  22.959  1.00 83.44           N  
ATOM   2096  H   ARG A 132     -53.506 -11.457  22.273  1.00 83.44           H  
ATOM   2097  CA  ARG A 132     -54.608 -11.786  24.103  1.00 83.44           C  
ATOM   2098  HA  ARG A 132     -55.676 -11.597  24.209  1.00 83.44           H  
ATOM   2099  C   ARG A 132     -53.996 -11.360  25.439  1.00 83.44           C  
ATOM   2100  CB  ARG A 132     -54.383 -13.286  23.878  1.00 83.44           C  
ATOM   2101  HB2 ARG A 132     -54.515 -13.806  24.827  1.00 83.44           H  
ATOM   2102  HB3 ARG A 132     -53.362 -13.456  23.536  1.00 83.44           H  
ATOM   2103  O   ARG A 132     -54.715 -11.349  26.434  1.00 83.44           O  
ATOM   2104  CG  ARG A 132     -55.377 -13.871  22.871  1.00 83.44           C  
ATOM   2105  HG2 ARG A 132     -55.301 -13.349  21.917  1.00 83.44           H  
ATOM   2106  HG3 ARG A 132     -56.389 -13.752  23.257  1.00 83.44           H  
ATOM   2107  CD  ARG A 132     -55.078 -15.359  22.670  1.00 83.44           C  
ATOM   2108  HD2 ARG A 132     -54.073 -15.458  22.260  1.00 83.44           H  
ATOM   2109  HD3 ARG A 132     -55.117 -15.854  23.640  1.00 83.44           H  
ATOM   2110  NE  ARG A 132     -56.047 -15.983  21.753  1.00 83.44           N  
ATOM   2111  HE  ARG A 132     -56.662 -15.353  21.258  1.00 83.44           H  
ATOM   2112  NH1 ARG A 132     -55.414 -18.166  22.085  1.00 83.44           N  
ATOM   2113 HH11 ARG A 132     -54.693 -17.848  22.716  1.00 83.44           H  
ATOM   2114 HH12 ARG A 132     -55.529 -19.151  21.892  1.00 83.44           H  
ATOM   2115  NH2 ARG A 132     -57.084 -17.700  20.679  1.00 83.44           N  
ATOM   2116 HH21 ARG A 132     -57.192 -18.689  20.502  1.00 83.44           H  
ATOM   2117 HH22 ARG A 132     -57.697 -17.039  20.224  1.00 83.44           H  
ATOM   2118  CZ  ARG A 132     -56.176 -17.275  21.511  1.00 83.44           C  
ATOM   2119  N   LEU A 133     -52.710 -11.010  25.469  1.00 79.79           N  
ATOM   2120  H   LEU A 133     -52.176 -11.066  24.613  1.00 79.79           H  
ATOM   2121  CA  LEU A 133     -52.036 -10.517  26.676  1.00 79.79           C  
ATOM   2122  HA  LEU A 133     -52.232 -11.202  27.501  1.00 79.79           H  
ATOM   2123  C   LEU A 133     -52.597  -9.157  27.110  1.00 79.79           C  
ATOM   2124  CB  LEU A 133     -50.518 -10.458  26.425  1.00 79.79           C  
ATOM   2125  HB2 LEU A 133     -50.341  -9.979  25.462  1.00 79.79           H  
ATOM   2126  HB3 LEU A 133     -50.052  -9.832  27.187  1.00 79.79           H  
ATOM   2127  O   LEU A 133     -52.923  -8.991  28.283  1.00 79.79           O  
ATOM   2128  CG  LEU A 133     -49.841 -11.841  26.444  1.00 79.79           C  
ATOM   2129  HG  LEU A 133     -50.457 -12.561  25.906  1.00 79.79           H  
ATOM   2130  CD1 LEU A 133     -48.477 -11.777  25.760  1.00 79.79           C  
ATOM   2131 HD11 LEU A 133     -48.603 -11.478  24.719  1.00 79.79           H  
ATOM   2132 HD12 LEU A 133     -47.839 -11.054  26.266  1.00 79.79           H  
ATOM   2133 HD13 LEU A 133     -48.001 -12.758  25.785  1.00 79.79           H  
ATOM   2134  CD2 LEU A 133     -49.636 -12.346  27.875  1.00 79.79           C  
ATOM   2135 HD21 LEU A 133     -50.594 -12.438  28.386  1.00 79.79           H  
ATOM   2136 HD22 LEU A 133     -49.006 -11.650  28.428  1.00 79.79           H  
ATOM   2137 HD23 LEU A 133     -49.151 -13.322  27.855  1.00 79.79           H  
ATOM   2138  N   VAL A 134     -52.817  -8.239  26.163  1.00 76.90           N  
ATOM   2139  H   VAL A 134     -52.488  -8.426  25.226  1.00 76.90           H  
ATOM   2140  CA  VAL A 134     -53.429  -6.927  26.442  1.00 76.90           C  
ATOM   2141  HA  VAL A 134     -52.851  -6.432  27.222  1.00 76.90           H  
ATOM   2142  C   VAL A 134     -54.853  -7.086  26.986  1.00 76.90           C  
ATOM   2143  CB  VAL A 134     -53.394  -6.029  25.187  1.00 76.90           C  
ATOM   2144  HB  VAL A 134     -53.872  -6.553  24.359  1.00 76.90           H  
ATOM   2145  O   VAL A 134     -55.188  -6.491  28.004  1.00 76.90           O  
ATOM   2146  CG1 VAL A 134     -54.117  -4.694  25.402  1.00 76.90           C  
ATOM   2147 HG11 VAL A 134     -53.699  -4.175  26.264  1.00 76.90           H  
ATOM   2148 HG12 VAL A 134     -55.182  -4.859  25.569  1.00 76.90           H  
ATOM   2149 HG13 VAL A 134     -54.008  -4.065  24.519  1.00 76.90           H  
ATOM   2150  CG2 VAL A 134     -51.948  -5.698  24.790  1.00 76.90           C  
ATOM   2151 HG21 VAL A 134     -51.364  -6.606  24.638  1.00 76.90           H  
ATOM   2152 HG22 VAL A 134     -51.473  -5.108  25.575  1.00 76.90           H  
ATOM   2153 HG23 VAL A 134     -51.943  -5.126  23.863  1.00 76.90           H  
ATOM   2154  N   THR A 135     -55.673  -7.955  26.381  1.00 65.92           N  
ATOM   2155  H   THR A 135     -55.338  -8.412  25.545  1.00 65.92           H  
ATOM   2156  CA  THR A 135     -57.077  -8.148  26.807  1.00 65.92           C  
ATOM   2157  HA  THR A 135     -57.537  -7.166  26.912  1.00 65.92           H  
ATOM   2158  C   THR A 135     -57.196  -8.842  28.172  1.00 65.92           C  
ATOM   2159  CB  THR A 135     -57.889  -8.962  25.780  1.00 65.92           C  
ATOM   2160  HB  THR A 135     -57.739 -10.025  25.968  1.00 65.92           H  
ATOM   2161  O   THR A 135     -58.179  -8.659  28.888  1.00 65.92           O  
ATOM   2162  CG2 THR A 135     -59.380  -8.635  25.858  1.00 65.92           C  
ATOM   2163 HG21 THR A 135     -59.536  -7.572  25.676  1.00 65.92           H  
ATOM   2164 HG22 THR A 135     -59.771  -8.887  26.844  1.00 65.92           H  
ATOM   2165 HG23 THR A 135     -59.923  -9.210  25.108  1.00 65.92           H  
ATOM   2166  OG1 THR A 135     -57.548  -8.709  24.435  1.00 65.92           O  
ATOM   2167  HG1 THR A 135     -56.605  -8.816  24.288  1.00 65.92           H  
ATOM   2168  N   ARG A 136     -56.208  -9.662  28.558  1.00 61.71           N  
ATOM   2169  H   ARG A 136     -55.422  -9.792  27.938  1.00 61.71           H  
ATOM   2170  CA  ARG A 136     -56.200 -10.333  29.869  1.00 61.71           C  
ATOM   2171  HA  ARG A 136     -57.227 -10.603  30.114  1.00 61.71           H  
ATOM   2172  C   ARG A 136     -55.753  -9.398  30.992  1.00 61.71           C  
ATOM   2173  CB  ARG A 136     -55.358 -11.613  29.784  1.00 61.71           C  
ATOM   2174  HB2 ARG A 136     -54.302 -11.372  29.905  1.00 61.71           H  
ATOM   2175  HB3 ARG A 136     -55.501 -12.056  28.798  1.00 61.71           H  
ATOM   2176  O   ARG A 136     -56.173  -9.596  32.124  1.00 61.71           O  
ATOM   2177  CG  ARG A 136     -55.795 -12.654  30.822  1.00 61.71           C  
ATOM   2178  HG2 ARG A 136     -55.594 -12.284  31.828  1.00 61.71           H  
ATOM   2179  HG3 ARG A 136     -56.864 -12.837  30.716  1.00 61.71           H  
ATOM   2180  CD  ARG A 136     -55.034 -13.963  30.594  1.00 61.71           C  
ATOM   2181  HD2 ARG A 136     -53.979 -13.793  30.811  1.00 61.71           H  
ATOM   2182  HD3 ARG A 136     -55.138 -14.248  29.547  1.00 61.71           H  
ATOM   2183  NE  ARG A 136     -55.552 -15.045  31.451  1.00 61.71           N  
ATOM   2184  HE  ARG A 136     -56.180 -14.762  32.189  1.00 61.71           H  
ATOM   2185  NH1 ARG A 136     -54.360 -16.764  30.510  1.00 61.71           N  
ATOM   2186 HH11 ARG A 136     -54.070 -17.731  30.522  1.00 61.71           H  
ATOM   2187 HH12 ARG A 136     -53.878 -16.081  29.943  1.00 61.71           H  
ATOM   2188  NH2 ARG A 136     -55.772 -17.187  32.190  1.00 61.71           N  
ATOM   2189 HH21 ARG A 136     -55.499 -18.159  32.173  1.00 61.71           H  
ATOM   2190 HH22 ARG A 136     -56.401 -16.859  32.909  1.00 61.71           H  
ATOM   2191  CZ  ARG A 136     -55.229 -16.323  31.379  1.00 61.71           C  
ATOM   2192  N   SER A 137     -54.969  -8.369  30.667  1.00 58.09           N  
ATOM   2193  H   SER A 137     -54.654  -8.281  29.712  1.00 58.09           H  
ATOM   2194  CA  SER A 137     -54.524  -7.362  31.632  1.00 58.09           C  
ATOM   2195  HA  SER A 137     -54.245  -7.877  32.551  1.00 58.09           H  
ATOM   2196  C   SER A 137     -55.611  -6.345  32.002  1.00 58.09           C  
ATOM   2197  CB  SER A 137     -53.280  -6.646  31.096  1.00 58.09           C  
ATOM   2198  HB2 SER A 137     -53.567  -5.749  30.546  1.00 58.09           H  
ATOM   2199  HB3 SER A 137     -52.734  -7.308  30.424  1.00 58.09           H  
ATOM   2200  O   SER A 137     -55.456  -5.649  32.996  1.00 58.09           O  
ATOM   2201  OG  SER A 137     -52.426  -6.317  32.167  1.00 58.09           O  
ATOM   2202  HG  SER A 137     -52.909  -5.769  32.790  1.00 58.09           H  
ATOM   2203  N   THR A 138     -56.710  -6.247  31.241  1.00 55.15           N  
ATOM   2204  H   THR A 138     -56.765  -6.777  30.382  1.00 55.15           H  
ATOM   2205  CA  THR A 138     -57.777  -5.258  31.491  1.00 55.15           C  
ATOM   2206  HA  THR A 138     -57.353  -4.430  32.059  1.00 55.15           H  
ATOM   2207  C   THR A 138     -58.941  -5.767  32.349  1.00 55.15           C  
ATOM   2208  CB  THR A 138     -58.304  -4.658  30.175  1.00 55.15           C  
ATOM   2209  HB  THR A 138     -59.147  -4.001  30.388  1.00 55.15           H  
ATOM   2210  O   THR A 138     -59.809  -4.973  32.690  1.00 55.15           O  
ATOM   2211  CG2 THR A 138     -57.233  -3.835  29.458  1.00 55.15           C  
ATOM   2212 HG21 THR A 138     -56.391  -4.468  29.177  1.00 55.15           H  
ATOM   2213 HG22 THR A 138     -57.661  -3.391  28.559  1.00 55.15           H  
ATOM   2214 HG23 THR A 138     -56.881  -3.040  30.114  1.00 55.15           H  
ATOM   2215  OG1 THR A 138     -58.726  -5.672  29.287  1.00 55.15           O  
ATOM   2216  HG1 THR A 138     -59.533  -6.047  29.646  1.00 55.15           H  
ATOM   2217  N   ASN A 139     -58.987  -7.058  32.706  1.00 55.95           N  
ATOM   2218  H   ASN A 139     -58.204  -7.648  32.463  1.00 55.95           H  
ATOM   2219  CA  ASN A 139     -60.130  -7.662  33.416  1.00 55.95           C  
ATOM   2220  HA  ASN A 139     -60.890  -6.897  33.577  1.00 55.95           H  
ATOM   2221  C   ASN A 139     -59.820  -8.162  34.840  1.00 55.95           C  
ATOM   2222  CB  ASN A 139     -60.762  -8.753  32.528  1.00 55.95           C  
ATOM   2223  HB2 ASN A 139     -59.975  -9.375  32.100  1.00 55.95           H  
ATOM   2224  HB3 ASN A 139     -61.401  -9.391  33.139  1.00 55.95           H  
ATOM   2225  O   ASN A 139     -60.677  -8.798  35.448  1.00 55.95           O  
ATOM   2226  CG  ASN A 139     -61.640  -8.207  31.415  1.00 55.95           C  
ATOM   2227  ND2 ASN A 139     -62.109  -9.065  30.541  1.00 55.95           N  
ATOM   2228 HD21 ASN A 139     -61.885 -10.046  30.623  1.00 55.95           H  
ATOM   2229 HD22 ASN A 139     -62.693  -8.665  29.820  1.00 55.95           H  
ATOM   2230  OD1 ASN A 139     -61.942  -7.036  31.294  1.00 55.95           O  
ATOM   2231  N   ASP A 140     -58.638  -7.878  35.384  1.00 50.42           N  
ATOM   2232  H   ASP A 140     -57.984  -7.287  34.889  1.00 50.42           H  
ATOM   2233  CA  ASP A 140     -58.263  -8.252  36.750  1.00 50.42           C  
ATOM   2234  HA  ASP A 140     -59.172  -8.411  37.330  1.00 50.42           H  
ATOM   2235  C   ASP A 140     -57.489  -7.084  37.383  1.00 50.42           C  
ATOM   2236  CB  ASP A 140     -57.463  -9.573  36.712  1.00 50.42           C  
ATOM   2237  HB2 ASP A 140     -57.823 -10.177  35.879  1.00 50.42           H  
ATOM   2238  HB3 ASP A 140     -56.411  -9.355  36.527  1.00 50.42           H  
ATOM   2239  O   ASP A 140     -56.640  -6.500  36.717  1.00 50.42           O  
ATOM   2240  CG  ASP A 140     -57.594 -10.433  37.975  1.00 50.42           C  
ATOM   2241  OD1 ASP A 140     -58.296 -10.001  38.918  1.00 50.42           O  
ATOM   2242  OD2 ASP A 140     -57.016 -11.546  37.959  1.00 50.42           O  
ATOM   2243  N   PHE A 141     -57.789  -6.754  38.642  1.00 47.09           N  
ATOM   2244  H   PHE A 141     -58.378  -7.425  39.115  1.00 47.09           H  
ATOM   2245  CA  PHE A 141     -57.287  -5.624  39.456  1.00 47.09           C  
ATOM   2246  HA  PHE A 141     -57.459  -5.961  40.478  1.00 47.09           H  
ATOM   2247  C   PHE A 141     -58.048  -4.283  39.414  1.00 47.09           C  
ATOM   2248  CB  PHE A 141     -55.758  -5.468  39.413  1.00 47.09           C  
ATOM   2249  HB2 PHE A 141     -55.486  -4.588  39.996  1.00 47.09           H  
ATOM   2250  HB3 PHE A 141     -55.398  -5.287  38.401  1.00 47.09           H  
ATOM   2251  O   PHE A 141     -57.609  -3.269  38.878  1.00 47.09           O  
ATOM   2252  CG  PHE A 141     -55.057  -6.660  40.023  1.00 47.09           C  
ATOM   2253  CD1 PHE A 141     -54.810  -6.673  41.407  1.00 47.09           C  
ATOM   2254  HD1 PHE A 141     -55.068  -5.815  42.011  1.00 47.09           H  
ATOM   2255  CD2 PHE A 141     -54.730  -7.783  39.241  1.00 47.09           C  
ATOM   2256  HD2 PHE A 141     -54.924  -7.779  38.179  1.00 47.09           H  
ATOM   2257  CE1 PHE A 141     -54.240  -7.806  42.010  1.00 47.09           C  
ATOM   2258  HE1 PHE A 141     -54.054  -7.814  43.074  1.00 47.09           H  
ATOM   2259  CE2 PHE A 141     -54.175  -8.923  39.846  1.00 47.09           C  
ATOM   2260  HE2 PHE A 141     -53.958  -9.795  39.247  1.00 47.09           H  
ATOM   2261  CZ  PHE A 141     -53.928  -8.933  41.230  1.00 47.09           C  
ATOM   2262  HZ  PHE A 141     -53.508  -9.813  41.694  1.00 47.09           H  
ATOM   2263  N   THR A 142     -59.133  -4.235  40.191  1.00 41.19           N  
ATOM   2264  H   THR A 142     -59.523  -5.119  40.485  1.00 41.19           H  
ATOM   2265  CA  THR A 142     -59.368  -3.120  41.122  1.00 41.19           C  
ATOM   2266  HA  THR A 142     -59.231  -2.166  40.613  1.00 41.19           H  
ATOM   2267  C   THR A 142     -58.383  -3.230  42.292  1.00 41.19           C  
ATOM   2268  CB  THR A 142     -60.792  -3.196  41.712  1.00 41.19           C  
ATOM   2269  HB  THR A 142     -60.853  -2.529  42.572  1.00 41.19           H  
ATOM   2270  O   THR A 142     -58.412  -4.259  42.962  1.00 41.19           O  
ATOM   2271  CG2 THR A 142     -61.870  -2.783  40.715  1.00 41.19           C  
ATOM   2272 HG21 THR A 142     -62.848  -2.848  41.191  1.00 41.19           H  
ATOM   2273 HG22 THR A 142     -61.848  -3.446  39.849  1.00 41.19           H  
ATOM   2274 HG23 THR A 142     -61.696  -1.758  40.387  1.00 41.19           H  
ATOM   2275  OG1 THR A 142     -61.083  -4.514  42.133  1.00 41.19           O  
ATOM   2276  HG1 THR A 142     -60.347  -4.793  42.681  1.00 41.19           H  
ATOM   2277  N   ILE A 143     -57.546  -2.210  42.534  1.00 50.54           N  
ATOM   2278  H   ILE A 143     -57.388  -1.588  41.754  1.00 50.54           H  
ATOM   2279  CA  ILE A 143     -57.041  -1.708  43.838  1.00 50.54           C  
ATOM   2280  HA  ILE A 143     -57.819  -1.073  44.262  1.00 50.54           H  
ATOM   2281  C   ILE A 143     -55.815  -0.799  43.591  1.00 50.54           C  
ATOM   2282  CB  ILE A 143     -56.751  -2.818  44.898  1.00 50.54           C  
ATOM   2283  HB  ILE A 143     -56.350  -3.694  44.388  1.00 50.54           H  
ATOM   2284  O   ILE A 143     -54.790  -1.243  43.094  1.00 50.54           O  
ATOM   2285  CG1 ILE A 143     -58.057  -3.185  45.660  1.00 50.54           C  
ATOM   2286 HG12 ILE A 143     -58.925  -3.120  45.004  1.00 50.54           H  
ATOM   2287 HG13 ILE A 143     -58.237  -2.454  46.449  1.00 50.54           H  
ATOM   2288  CG2 ILE A 143     -55.740  -2.410  45.988  1.00 50.54           C  
ATOM   2289 HG21 ILE A 143     -56.109  -1.545  46.539  1.00 50.54           H  
ATOM   2290 HG22 ILE A 143     -55.581  -3.233  46.686  1.00 50.54           H  
ATOM   2291 HG23 ILE A 143     -54.770  -2.186  45.544  1.00 50.54           H  
ATOM   2292  CD1 ILE A 143     -58.036  -4.585  46.287  1.00 50.54           C  
ATOM   2293 HD11 ILE A 143     -57.267  -4.654  47.056  1.00 50.54           H  
ATOM   2294 HD12 ILE A 143     -59.005  -4.788  46.744  1.00 50.54           H  
ATOM   2295 HD13 ILE A 143     -57.847  -5.333  45.517  1.00 50.54           H  
ATOM   2296  N   ASN A 144     -55.979   0.463  44.001  1.00 47.12           N  
ATOM   2297  H   ASN A 144     -56.905   0.672  44.345  1.00 47.12           H  
ATOM   2298  CA  ASN A 144     -54.995   1.460  44.440  1.00 47.12           C  
ATOM   2299  HA  ASN A 144     -55.563   2.384  44.549  1.00 47.12           H  
ATOM   2300  C   ASN A 144     -53.814   1.842  43.526  1.00 47.12           C  
ATOM   2301  CB  ASN A 144     -54.553   1.118  45.871  1.00 47.12           C  
ATOM   2302  HB2 ASN A 144     -54.030   0.162  45.868  1.00 47.12           H  
ATOM   2303  HB3 ASN A 144     -53.855   1.882  46.215  1.00 47.12           H  
ATOM   2304  O   ASN A 144     -52.805   1.156  43.445  1.00 47.12           O  
ATOM   2305  CG  ASN A 144     -55.713   1.066  46.853  1.00 47.12           C  
ATOM   2306  ND2 ASN A 144     -55.471   0.608  48.057  1.00 47.12           N  
ATOM   2307 HD21 ASN A 144     -56.245   0.626  48.706  1.00 47.12           H  
ATOM   2308 HD22 ASN A 144     -54.525   0.370  48.319  1.00 47.12           H  
ATOM   2309  OD1 ASN A 144     -56.855   1.391  46.560  1.00 47.12           O  
ATOM   2310  N   GLU A 145     -53.935   3.052  42.971  1.00 40.42           N  
ATOM   2311  H   GLU A 145     -54.884   3.396  42.926  1.00 40.42           H  
ATOM   2312  CA  GLU A 145     -52.956   4.142  43.107  1.00 40.42           C  
ATOM   2313  HA  GLU A 145     -53.132   4.808  42.263  1.00 40.42           H  
ATOM   2314  C   GLU A 145     -51.474   3.735  42.995  1.00 40.42           C  
ATOM   2315  CB  GLU A 145     -53.306   4.948  44.382  1.00 40.42           C  
ATOM   2316  HB2 GLU A 145     -54.349   4.756  44.637  1.00 40.42           H  
ATOM   2317  HB3 GLU A 145     -52.704   4.614  45.226  1.00 40.42           H  
ATOM   2318  O   GLU A 145     -50.729   3.706  43.973  1.00 40.42           O  
ATOM   2319  CG  GLU A 145     -53.174   6.468  44.197  1.00 40.42           C  
ATOM   2320  HG2 GLU A 145     -53.717   6.751  43.295  1.00 40.42           H  
ATOM   2321  HG3 GLU A 145     -52.124   6.719  44.050  1.00 40.42           H  
ATOM   2322  CD  GLU A 145     -53.742   7.261  45.390  1.00 40.42           C  
ATOM   2323  OE1 GLU A 145     -54.162   8.418  45.162  1.00 40.42           O  
ATOM   2324  OE2 GLU A 145     -53.773   6.710  46.514  1.00 40.42           O  
ATOM   2325  N   ILE A 146     -51.031   3.466  41.765  1.00 50.95           N  
ATOM   2326  H   ILE A 146     -51.697   3.409  41.007  1.00 50.95           H  
ATOM   2327  CA  ILE A 146     -49.612   3.460  41.409  1.00 50.95           C  
ATOM   2328  HA  ILE A 146     -49.058   3.876  42.250  1.00 50.95           H  
ATOM   2329  C   ILE A 146     -49.416   4.409  40.224  1.00 50.95           C  
ATOM   2330  CB  ILE A 146     -49.045   2.037  41.204  1.00 50.95           C  
ATOM   2331  HB  ILE A 146     -49.588   1.553  40.392  1.00 50.95           H  
ATOM   2332  O   ILE A 146     -50.030   4.281  39.168  1.00 50.95           O  
ATOM   2333  CG1 ILE A 146     -49.227   1.210  42.501  1.00 50.95           C  
ATOM   2334 HG12 ILE A 146     -48.714   1.706  43.325  1.00 50.95           H  
ATOM   2335 HG13 ILE A 146     -50.288   1.164  42.746  1.00 50.95           H  
ATOM   2336  CG2 ILE A 146     -47.551   2.115  40.825  1.00 50.95           C  
ATOM   2337 HG21 ILE A 146     -47.162   1.118  40.619  1.00 50.95           H  
ATOM   2338 HG22 ILE A 146     -46.976   2.569  41.633  1.00 50.95           H  
ATOM   2339 HG23 ILE A 146     -47.419   2.698  39.913  1.00 50.95           H  
ATOM   2340  CD1 ILE A 146     -48.742  -0.241  42.424  1.00 50.95           C  
ATOM   2341 HD11 ILE A 146     -49.047  -0.769  43.328  1.00 50.95           H  
ATOM   2342 HD12 ILE A 146     -49.186  -0.734  41.559  1.00 50.95           H  
ATOM   2343 HD13 ILE A 146     -47.655  -0.277  42.352  1.00 50.95           H  
ATOM   2344  N   VAL A 147     -48.589   5.409  40.517  1.00 52.45           N  
ATOM   2345  H   VAL A 147     -48.254   5.376  41.469  1.00 52.45           H  
ATOM   2346  CA  VAL A 147     -47.943   6.438  39.694  1.00 52.45           C  
ATOM   2347  HA  VAL A 147     -48.559   7.337  39.723  1.00 52.45           H  
ATOM   2348  C   VAL A 147     -47.710   6.003  38.235  1.00 52.45           C  
ATOM   2349  CB  VAL A 147     -46.587   6.722  40.385  1.00 52.45           C  
ATOM   2350  HB  VAL A 147     -45.996   5.806  40.393  1.00 52.45           H  
ATOM   2351  O   VAL A 147     -47.318   4.857  38.022  1.00 52.45           O  
ATOM   2352  CG1 VAL A 147     -45.748   7.806  39.707  1.00 52.45           C  
ATOM   2353 HG11 VAL A 147     -44.810   7.940  40.246  1.00 52.45           H  
ATOM   2354 HG12 VAL A 147     -45.499   7.508  38.688  1.00 52.45           H  
ATOM   2355 HG13 VAL A 147     -46.291   8.751  39.692  1.00 52.45           H  
ATOM   2356  CG2 VAL A 147     -46.790   7.164  41.849  1.00 52.45           C  
ATOM   2357 HG21 VAL A 147     -47.183   6.351  42.459  1.00 52.45           H  
ATOM   2358 HG22 VAL A 147     -45.834   7.455  42.283  1.00 52.45           H  
ATOM   2359 HG23 VAL A 147     -47.471   8.014  41.893  1.00 52.45           H  
ATOM   2360  N   PRO A 148     -47.871   6.893  37.228  1.00 42.84           N  
ATOM   2361  CA  PRO A 148     -47.556   6.554  35.845  1.00 42.84           C  
ATOM   2362  HA  PRO A 148     -48.163   5.703  35.537  1.00 42.84           H  
ATOM   2363  C   PRO A 148     -46.075   6.201  35.749  1.00 42.84           C  
ATOM   2364  CB  PRO A 148     -47.909   7.776  34.982  1.00 42.84           C  
ATOM   2365  HB2 PRO A 148     -48.530   7.491  34.133  1.00 42.84           H  
ATOM   2366  HB3 PRO A 148     -47.009   8.277  34.627  1.00 42.84           H  
ATOM   2367  O   PRO A 148     -45.208   7.043  35.996  1.00 42.84           O  
ATOM   2368  CG  PRO A 148     -48.666   8.708  35.925  1.00 42.84           C  
ATOM   2369  HG2 PRO A 148     -48.450   9.756  35.718  1.00 42.84           H  
ATOM   2370  HG3 PRO A 148     -49.735   8.515  35.839  1.00 42.84           H  
ATOM   2371  CD  PRO A 148     -48.197   8.305  37.320  1.00 42.84           C  
ATOM   2372  HD2 PRO A 148     -48.992   8.498  38.040  1.00 42.84           H  
ATOM   2373  HD3 PRO A 148     -47.300   8.869  37.575  1.00 42.84           H  
ATOM   2374  N   GLU A 149     -45.799   4.944  35.417  1.00 43.34           N  
ATOM   2375  H   GLU A 149     -46.559   4.283  35.332  1.00 43.34           H  
ATOM   2376  CA  GLU A 149     -44.469   4.479  35.073  1.00 43.34           C  
ATOM   2377  HA  GLU A 149     -43.818   4.647  35.931  1.00 43.34           H  
ATOM   2378  C   GLU A 149     -43.982   5.320  33.893  1.00 43.34           C  
ATOM   2379  CB  GLU A 149     -44.516   2.968  34.802  1.00 43.34           C  
ATOM   2380  HB2 GLU A 149     -45.014   2.775  33.852  1.00 43.34           H  
ATOM   2381  HB3 GLU A 149     -45.108   2.517  35.598  1.00 43.34           H  
ATOM   2382  O   GLU A 149     -44.589   5.357  32.820  1.00 43.34           O  
ATOM   2383  CG  GLU A 149     -43.130   2.304  34.812  1.00 43.34           C  
ATOM   2384  HG2 GLU A 149     -42.572   2.684  35.668  1.00 43.34           H  
ATOM   2385  HG3 GLU A 149     -42.594   2.590  33.907  1.00 43.34           H  
ATOM   2386  CD  GLU A 149     -43.209   0.767  34.913  1.00 43.34           C  
ATOM   2387  OE1 GLU A 149     -42.155   0.158  35.208  1.00 43.34           O  
ATOM   2388  OE2 GLU A 149     -44.310   0.203  34.715  1.00 43.34           O  
ATOM   2389  N   GLN A 150     -42.934   6.093  34.170  1.00 41.35           N  
ATOM   2390  H   GLN A 150     -42.547   6.033  35.101  1.00 41.35           H  
ATOM   2391  CA  GLN A 150     -42.235   6.910  33.201  1.00 41.35           C  
ATOM   2392  HA  GLN A 150     -42.866   7.747  32.903  1.00 41.35           H  
ATOM   2393  C   GLN A 150     -41.917   6.051  31.982  1.00 41.35           C  
ATOM   2394  CB  GLN A 150     -40.923   7.423  33.826  1.00 41.35           C  
ATOM   2395  HB2 GLN A 150     -40.366   6.576  34.227  1.00 41.35           H  
ATOM   2396  HB3 GLN A 150     -40.318   7.880  33.043  1.00 41.35           H  
ATOM   2397  O   GLN A 150     -41.305   4.991  32.112  1.00 41.35           O  
ATOM   2398  CG  GLN A 150     -41.129   8.461  34.936  1.00 41.35           C  
ATOM   2399  HG2 GLN A 150     -41.571   9.362  34.510  1.00 41.35           H  
ATOM   2400  HG3 GLN A 150     -41.814   8.067  35.687  1.00 41.35           H  
ATOM   2401  CD  GLN A 150     -39.816   8.805  35.635  1.00 41.35           C  
ATOM   2402  NE2 GLN A 150     -39.257   9.977  35.422  1.00 41.35           N  
ATOM   2403 HE21 GLN A 150     -39.681  10.638  34.787  1.00 41.35           H  
ATOM   2404 HE22 GLN A 150     -38.387  10.135  35.910  1.00 41.35           H  
ATOM   2405  OE1 GLN A 150     -39.256   8.029  36.388  1.00 41.35           O  
ATOM   2406  N   GLU A 151     -42.241   6.560  30.794  1.00 42.35           N  
ATOM   2407  H   GLU A 151     -42.848   7.366  30.752  1.00 42.35           H  
ATOM   2408  CA  GLU A 151     -41.475   6.224  29.606  1.00 42.35           C  
ATOM   2409  HA  GLU A 151     -41.623   5.175  29.351  1.00 42.35           H  
ATOM   2410  C   GLU A 151     -40.007   6.464  29.960  1.00 42.35           C  
ATOM   2411  CB  GLU A 151     -41.888   7.105  28.416  1.00 42.35           C  
ATOM   2412  HB2 GLU A 151     -41.860   8.151  28.720  1.00 42.35           H  
ATOM   2413  HB3 GLU A 151     -41.162   6.957  27.616  1.00 42.35           H  
ATOM   2414  O   GLU A 151     -39.531   7.601  30.035  1.00 42.35           O  
ATOM   2415  CG  GLU A 151     -43.283   6.768  27.869  1.00 42.35           C  
ATOM   2416  HG2 GLU A 151     -43.301   5.713  27.598  1.00 42.35           H  
ATOM   2417  HG3 GLU A 151     -44.020   6.931  28.656  1.00 42.35           H  
ATOM   2418  CD  GLU A 151     -43.663   7.617  26.642  1.00 42.35           C  
ATOM   2419  OE1 GLU A 151     -44.638   7.233  25.958  1.00 42.35           O  
ATOM   2420  OE2 GLU A 151     -42.986   8.641  26.385  1.00 42.35           O  
ATOM   2421  N   THR A 152     -39.283   5.387  30.256  1.00 37.24           N  
ATOM   2422  H   THR A 152     -39.755   4.508  30.412  1.00 37.24           H  
ATOM   2423  CA  THR A 152     -37.835   5.421  30.315  1.00 37.24           C  
ATOM   2424  HA  THR A 152     -37.519   6.208  31.000  1.00 37.24           H  
ATOM   2425  C   THR A 152     -37.384   5.776  28.911  1.00 37.24           C  
ATOM   2426  CB  THR A 152     -37.227   4.094  30.788  1.00 37.24           C  
ATOM   2427  HB  THR A 152     -36.157   4.104  30.576  1.00 37.24           H  
ATOM   2428  O   THR A 152     -37.252   4.913  28.046  1.00 37.24           O  
ATOM   2429  CG2 THR A 152     -37.414   3.887  32.288  1.00 37.24           C  
ATOM   2430 HG21 THR A 152     -36.967   2.937  32.582  1.00 37.24           H  
ATOM   2431 HG22 THR A 152     -36.935   4.696  32.840  1.00 37.24           H  
ATOM   2432 HG23 THR A 152     -38.476   3.866  32.530  1.00 37.24           H  
ATOM   2433  OG1 THR A 152     -37.814   3.010  30.109  1.00 37.24           O  
ATOM   2434  HG1 THR A 152     -37.819   3.241  29.177  1.00 37.24           H  
ATOM   2435  N   SER A 153     -37.196   7.076  28.692  1.00 38.57           N  
ATOM   2436  H   SER A 153     -37.625   7.698  29.362  1.00 38.57           H  
ATOM   2437  CA  SER A 153     -36.348   7.654  27.666  1.00 38.57           C  
ATOM   2438  HA  SER A 153     -36.809   7.538  26.685  1.00 38.57           H  
ATOM   2439  C   SER A 153     -35.027   6.891  27.709  1.00 38.57           C  
ATOM   2440  CB  SER A 153     -36.175   9.154  27.976  1.00 38.57           C  
ATOM   2441  HB2 SER A 153     -36.200   9.304  29.055  1.00 38.57           H  
ATOM   2442  HB3 SER A 153     -37.000   9.711  27.534  1.00 38.57           H  
ATOM   2443  O   SER A 153     -34.132   7.215  28.493  1.00 38.57           O  
ATOM   2444  OG  SER A 153     -34.943   9.661  27.502  1.00 38.57           O  
ATOM   2445  HG  SER A 153     -34.258   9.145  27.934  1.00 38.57           H  
ATOM   2446  N   THR A 154     -34.907   5.834  26.906  1.00 45.18           N  
ATOM   2447  H   THR A 154     -35.719   5.508  26.402  1.00 45.18           H  
ATOM   2448  CA  THR A 154     -33.628   5.179  26.671  1.00 45.18           C  
ATOM   2449  HA  THR A 154     -33.223   4.812  27.614  1.00 45.18           H  
ATOM   2450  C   THR A 154     -32.715   6.254  26.112  1.00 45.18           C  
ATOM   2451  CB  THR A 154     -33.746   4.006  25.686  1.00 45.18           C  
ATOM   2452  HB  THR A 154     -32.747   3.726  25.353  1.00 45.18           H  
ATOM   2453  O   THR A 154     -32.978   6.765  25.021  1.00 45.18           O  
ATOM   2454  CG2 THR A 154     -34.398   2.787  26.335  1.00 45.18           C  
ATOM   2455 HG21 THR A 154     -33.804   2.458  27.188  1.00 45.18           H  
ATOM   2456 HG22 THR A 154     -35.403   3.038  26.673  1.00 45.18           H  
ATOM   2457 HG23 THR A 154     -34.460   1.978  25.608  1.00 45.18           H  
ATOM   2458  OG1 THR A 154     -34.518   4.370  24.564  1.00 45.18           O  
ATOM   2459  HG1 THR A 154     -34.237   5.254  24.318  1.00 45.18           H  
ATOM   2460  N   ALA A 155     -31.699   6.641  26.889  1.00 53.84           N  
ATOM   2461  H   ALA A 155     -31.628   6.254  27.819  1.00 53.84           H  
ATOM   2462  CA  ALA A 155     -30.696   7.605  26.466  1.00 53.84           C  
ATOM   2463  HA  ALA A 155     -31.154   8.593  26.494  1.00 53.84           H  
ATOM   2464  C   ALA A 155     -30.239   7.267  25.033  1.00 53.84           C  
ATOM   2465  CB  ALA A 155     -29.528   7.569  27.459  1.00 53.84           C  
ATOM   2466  HB1 ALA A 155     -29.883   7.814  28.460  1.00 53.84           H  
ATOM   2467  HB2 ALA A 155     -28.773   8.298  27.163  1.00 53.84           H  
ATOM   2468  HB3 ALA A 155     -29.076   6.577  27.467  1.00 53.84           H  
ATOM   2469  O   ALA A 155     -30.105   6.076  24.718  1.00 53.84           O  
ATOM   2470  N   PRO A 156     -30.030   8.269  24.155  1.00 66.90           N  
ATOM   2471  CA  PRO A 156     -29.581   8.021  22.793  1.00 66.90           C  
ATOM   2472  HA  PRO A 156     -30.396   7.572  22.225  1.00 66.90           H  
ATOM   2473  C   PRO A 156     -28.373   7.088  22.833  1.00 66.90           C  
ATOM   2474  CB  PRO A 156     -29.221   9.390  22.204  1.00 66.90           C  
ATOM   2475  HB2 PRO A 156     -29.494   9.458  21.151  1.00 66.90           H  
ATOM   2476  HB3 PRO A 156     -28.158   9.593  22.331  1.00 66.90           H  
ATOM   2477  O   PRO A 156     -27.414   7.363  23.560  1.00 66.90           O  
ATOM   2478  CG  PRO A 156     -30.017  10.374  23.058  1.00 66.90           C  
ATOM   2479  HG2 PRO A 156     -31.019  10.481  22.644  1.00 66.90           H  
ATOM   2480  HG3 PRO A 156     -29.526  11.345  23.123  1.00 66.90           H  
ATOM   2481  CD  PRO A 156     -30.109   9.695  24.421  1.00 66.90           C  
ATOM   2482  HD2 PRO A 156     -29.265   9.994  25.042  1.00 66.90           H  
ATOM   2483  HD3 PRO A 156     -31.050   9.966  24.899  1.00 66.90           H  
ATOM   2484  N   LYS A 157     -28.435   5.965  22.105  1.00 72.64           N  
ATOM   2485  H   LYS A 157     -29.266   5.782  21.562  1.00 72.64           H  
ATOM   2486  CA  LYS A 157     -27.301   5.037  22.047  1.00 72.64           C  
ATOM   2487  HA  LYS A 157     -27.151   4.643  23.052  1.00 72.64           H  
ATOM   2488  C   LYS A 157     -26.057   5.831  21.635  1.00 72.64           C  
ATOM   2489  CB  LYS A 157     -27.545   3.878  21.073  1.00 72.64           C  
ATOM   2490  HB2 LYS A 157     -27.879   4.272  20.113  1.00 72.64           H  
ATOM   2491  HB3 LYS A 157     -26.599   3.360  20.916  1.00 72.64           H  
ATOM   2492  O   LYS A 157     -26.150   6.614  20.684  1.00 72.64           O  
ATOM   2493  CG  LYS A 157     -28.567   2.872  21.615  1.00 72.64           C  
ATOM   2494  HG2 LYS A 157     -28.243   2.519  22.594  1.00 72.64           H  
ATOM   2495  HG3 LYS A 157     -29.539   3.355  21.715  1.00 72.64           H  
ATOM   2496  CD  LYS A 157     -28.682   1.678  20.660  1.00 72.64           C  
ATOM   2497  HD2 LYS A 157     -28.999   2.034  19.680  1.00 72.64           H  
ATOM   2498  HD3 LYS A 157     -27.706   1.203  20.567  1.00 72.64           H  
ATOM   2499  CE  LYS A 157     -29.699   0.668  21.199  1.00 72.64           C  
ATOM   2500  HE2 LYS A 157     -30.667   1.161  21.289  1.00 72.64           H  
ATOM   2501  HE3 LYS A 157     -29.386   0.364  22.198  1.00 72.64           H  
ATOM   2502  NZ  LYS A 157     -29.798  -0.515  20.311  1.00 72.64           N  
ATOM   2503  HZ1 LYS A 157     -30.460  -1.180  20.683  1.00 72.64           H  
ATOM   2504  HZ2 LYS A 157     -28.897  -0.967  20.236  1.00 72.64           H  
ATOM   2505  HZ3 LYS A 157     -30.093  -0.237  19.386  1.00 72.64           H  
ATOM   2506  N   PRO A 158     -24.927   5.673  22.344  1.00 88.23           N  
ATOM   2507  CA  PRO A 158     -23.721   6.415  22.020  1.00 88.23           C  
ATOM   2508  HA  PRO A 158     -23.909   7.483  22.130  1.00 88.23           H  
ATOM   2509  C   PRO A 158     -23.310   6.123  20.576  1.00 88.23           C  
ATOM   2510  CB  PRO A 158     -22.671   5.976  23.045  1.00 88.23           C  
ATOM   2511  HB2 PRO A 158     -21.669   5.937  22.619  1.00 88.23           H  
ATOM   2512  HB3 PRO A 158     -22.695   6.654  23.899  1.00 88.23           H  
ATOM   2513  O   PRO A 158     -23.441   4.994  20.098  1.00 88.23           O  
ATOM   2514  CG  PRO A 158     -23.152   4.593  23.485  1.00 88.23           C  
ATOM   2515  HG2 PRO A 158     -22.816   4.348  24.493  1.00 88.23           H  
ATOM   2516  HG3 PRO A 158     -22.806   3.844  22.773  1.00 88.23           H  
ATOM   2517  CD  PRO A 158     -24.672   4.711  23.405  1.00 88.23           C  
ATOM   2518  HD2 PRO A 158     -25.065   5.098  24.345  1.00 88.23           H  
ATOM   2519  HD3 PRO A 158     -25.106   3.737  23.181  1.00 88.23           H  
ATOM   2520  N   VAL A 159     -22.835   7.155  19.877  1.00 93.09           N  
ATOM   2521  H   VAL A 159     -22.739   8.049  20.337  1.00 93.09           H  
ATOM   2522  CA  VAL A 159     -22.287   6.999  18.526  1.00 93.09           C  
ATOM   2523  HA  VAL A 159     -23.067   6.562  17.903  1.00 93.09           H  
ATOM   2524  C   VAL A 159     -21.083   6.050  18.618  1.00 93.09           C  
ATOM   2525  CB  VAL A 159     -21.882   8.356  17.918  1.00 93.09           C  
ATOM   2526  HB  VAL A 159     -21.128   8.825  18.550  1.00 93.09           H  
ATOM   2527  O   VAL A 159     -20.212   6.296  19.454  1.00 93.09           O  
ATOM   2528  CG1 VAL A 159     -21.313   8.220  16.502  1.00 93.09           C  
ATOM   2529 HG11 VAL A 159     -21.017   9.198  16.121  1.00 93.09           H  
ATOM   2530 HG12 VAL A 159     -22.061   7.789  15.836  1.00 93.09           H  
ATOM   2531 HG13 VAL A 159     -20.430   7.582  16.510  1.00 93.09           H  
ATOM   2532  CG2 VAL A 159     -23.092   9.299  17.826  1.00 93.09           C  
ATOM   2533 HG21 VAL A 159     -23.875   8.841  17.223  1.00 93.09           H  
ATOM   2534 HG22 VAL A 159     -23.487   9.508  18.821  1.00 93.09           H  
ATOM   2535 HG23 VAL A 159     -22.792  10.243  17.370  1.00 93.09           H  
ATOM   2536  N   PRO A 160     -21.025   4.977  17.810  1.00 96.00           N  
ATOM   2537  CA  PRO A 160     -19.907   4.033  17.823  1.00 96.00           C  
ATOM   2538  HA  PRO A 160     -19.810   3.581  18.810  1.00 96.00           H  
ATOM   2539  C   PRO A 160     -18.594   4.745  17.479  1.00 96.00           C  
ATOM   2540  CB  PRO A 160     -20.272   2.954  16.796  1.00 96.00           C  
ATOM   2541  HB2 PRO A 160     -19.397   2.574  16.269  1.00 96.00           H  
ATOM   2542  HB3 PRO A 160     -20.798   2.140  17.294  1.00 96.00           H  
ATOM   2543  O   PRO A 160     -18.586   5.699  16.699  1.00 96.00           O  
ATOM   2544  CG  PRO A 160     -21.230   3.678  15.848  1.00 96.00           C  
ATOM   2545  HG2 PRO A 160     -20.663   4.250  15.113  1.00 96.00           H  
ATOM   2546  HG3 PRO A 160     -21.931   3.004  15.355  1.00 96.00           H  
ATOM   2547  CD  PRO A 160     -21.972   4.635  16.762  1.00 96.00           C  
ATOM   2548  HD2 PRO A 160     -22.835   4.137  17.204  1.00 96.00           H  
ATOM   2549  HD3 PRO A 160     -22.286   5.508  16.190  1.00 96.00           H  
ATOM   2550  N   THR A 161     -17.472   4.292  18.031  1.00 96.93           N  
ATOM   2551  H   THR A 161     -17.478   3.456  18.598  1.00 96.93           H  
ATOM   2552  CA  THR A 161     -16.170   4.925  17.767  1.00 96.93           C  
ATOM   2553  HA  THR A 161     -16.312   6.005  17.755  1.00 96.93           H  
ATOM   2554  C   THR A 161     -15.619   4.536  16.398  1.00 96.93           C  
ATOM   2555  CB  THR A 161     -15.141   4.624  18.865  1.00 96.93           C  
ATOM   2556  HB  THR A 161     -14.255   5.226  18.666  1.00 96.93           H  
ATOM   2557  O   THR A 161     -14.946   5.330  15.747  1.00 96.93           O  
ATOM   2558  CG2 THR A 161     -15.647   4.989  20.260  1.00 96.93           C  
ATOM   2559 HG21 THR A 161     -14.836   4.861  20.977  1.00 96.93           H  
ATOM   2560 HG22 THR A 161     -15.972   6.029  20.270  1.00 96.93           H  
ATOM   2561 HG23 THR A 161     -16.475   4.340  20.546  1.00 96.93           H  
ATOM   2562  OG1 THR A 161     -14.747   3.276  18.846  1.00 96.93           O  
ATOM   2563  HG1 THR A 161     -15.489   2.694  19.023  1.00 96.93           H  
ATOM   2564  N   GLN A 162     -15.972   3.341  15.925  1.00 96.80           N  
ATOM   2565  H   GLN A 162     -16.488   2.740  16.551  1.00 96.80           H  
ATOM   2566  CA  GLN A 162     -15.496   2.743  14.679  1.00 96.80           C  
ATOM   2567  HA  GLN A 162     -15.464   3.507  13.902  1.00 96.80           H  
ATOM   2568  C   GLN A 162     -16.425   1.613  14.216  1.00 96.80           C  
ATOM   2569  CB  GLN A 162     -14.072   2.217  14.910  1.00 96.80           C  
ATOM   2570  HB2 GLN A 162     -13.447   3.045  15.244  1.00 96.80           H  
ATOM   2571  HB3 GLN A 162     -13.655   1.839  13.976  1.00 96.80           H  
ATOM   2572  O   GLN A 162     -17.335   1.195  14.932  1.00 96.80           O  
ATOM   2573  CG  GLN A 162     -14.052   1.102  15.966  1.00 96.80           C  
ATOM   2574  HG2 GLN A 162     -14.708   1.361  16.797  1.00 96.80           H  
ATOM   2575  HG3 GLN A 162     -14.413   0.170  15.532  1.00 96.80           H  
ATOM   2576  CD  GLN A 162     -12.679   0.868  16.550  1.00 96.80           C  
ATOM   2577  NE2 GLN A 162     -12.658   0.275  17.713  1.00 96.80           N  
ATOM   2578 HE21 GLN A 162     -11.793   0.283  18.234  1.00 96.80           H  
ATOM   2579 HE22 GLN A 162     -13.515   0.085  18.214  1.00 96.80           H  
ATOM   2580  OE1 GLN A 162     -11.664   1.212  15.960  1.00 96.80           O  
ATOM   2581  N   CYS A 163     -16.186   1.078  13.017  1.00 97.46           N  
ATOM   2582  H   CYS A 163     -15.440   1.455  12.450  1.00 97.46           H  
ATOM   2583  CA  CYS A 163     -17.014   0.020  12.437  1.00 97.46           C  
ATOM   2584  HA  CYS A 163     -18.052   0.354  12.429  1.00 97.46           H  
ATOM   2585  C   CYS A 163     -16.972  -1.312  13.207  1.00 97.46           C  
ATOM   2586  CB  CYS A 163     -16.560  -0.178  10.993  1.00 97.46           C  
ATOM   2587  HB2 CYS A 163     -17.101  -1.020  10.559  1.00 97.46           H  
ATOM   2588  HB3 CYS A 163     -15.499  -0.428  10.993  1.00 97.46           H  
ATOM   2589  O   CYS A 163     -17.940  -2.071  13.144  1.00 97.46           O  
ATOM   2590  SG  CYS A 163     -16.811   1.279   9.947  1.00 97.46           S  
ATOM   2591  N   GLN A 164     -15.894  -1.600  13.943  1.00 96.42           N  
ATOM   2592  H   GLN A 164     -15.113  -0.959  13.945  1.00 96.42           H  
ATOM   2593  CA  GLN A 164     -15.796  -2.805  14.773  1.00 96.42           C  
ATOM   2594  HA  GLN A 164     -16.018  -3.666  14.143  1.00 96.42           H  
ATOM   2595  C   GLN A 164     -16.838  -2.796  15.903  1.00 96.42           C  
ATOM   2596  CB  GLN A 164     -14.358  -2.962  15.290  1.00 96.42           C  
ATOM   2597  HB2 GLN A 164     -13.675  -3.005  14.442  1.00 96.42           H  
ATOM   2598  HB3 GLN A 164     -14.096  -2.095  15.896  1.00 96.42           H  
ATOM   2599  O   GLN A 164     -17.550  -3.781  16.070  1.00 96.42           O  
ATOM   2600  CG  GLN A 164     -14.158  -4.218  16.152  1.00 96.42           C  
ATOM   2601  HG2 GLN A 164     -13.124  -4.247  16.494  1.00 96.42           H  
ATOM   2602  HG3 GLN A 164     -14.781  -4.141  17.043  1.00 96.42           H  
ATOM   2603  CD  GLN A 164     -14.456  -5.542  15.452  1.00 96.42           C  
ATOM   2604  NE2 GLN A 164     -14.731  -6.577  16.210  1.00 96.42           N  
ATOM   2605 HE21 GLN A 164     -14.862  -7.485  15.788  1.00 96.42           H  
ATOM   2606 HE22 GLN A 164     -14.772  -6.442  17.210  1.00 96.42           H  
ATOM   2607  OE1 GLN A 164     -14.440  -5.682  14.234  1.00 96.42           O  
ATOM   2608  N   ASP A 165     -17.045  -1.664  16.580  1.00 95.49           N  
ATOM   2609  H   ASP A 165     -16.329  -0.951  16.568  1.00 95.49           H  
ATOM   2610  CA  ASP A 165     -18.080  -1.530  17.616  1.00 95.49           C  
ATOM   2611  HA  ASP A 165     -17.866  -2.226  18.427  1.00 95.49           H  
ATOM   2612  C   ASP A 165     -19.478  -1.822  17.050  1.00 95.49           C  
ATOM   2613  CB  ASP A 165     -18.110  -0.097  18.175  1.00 95.49           C  
ATOM   2614  HB2 ASP A 165     -18.511   0.563  17.407  1.00 95.49           H  
ATOM   2615  HB3 ASP A 165     -18.804  -0.074  19.016  1.00 95.49           H  
ATOM   2616  O   ASP A 165     -20.320  -2.440  17.698  1.00 95.49           O  
ATOM   2617  CG  ASP A 165     -16.782   0.495  18.642  1.00 95.49           C  
ATOM   2618  OD1 ASP A 165     -15.744  -0.194  18.613  1.00 95.49           O  
ATOM   2619  OD2 ASP A 165     -16.819   1.715  18.927  1.00 95.49           O  
ATOM   2620  N   VAL A 166     -19.734  -1.402  15.807  1.00 94.90           N  
ATOM   2621  H   VAL A 166     -18.990  -0.912  15.330  1.00 94.90           H  
ATOM   2622  CA  VAL A 166     -21.008  -1.643  15.110  1.00 94.90           C  
ATOM   2623  HA  VAL A 166     -21.821  -1.304  15.751  1.00 94.90           H  
ATOM   2624  C   VAL A 166     -21.210  -3.137  14.837  1.00 94.90           C  
ATOM   2625  CB  VAL A 166     -21.065  -0.873  13.775  1.00 94.90           C  
ATOM   2626  HB  VAL A 166     -20.376  -1.325  13.062  1.00 94.90           H  
ATOM   2627  O   VAL A 166     -22.334  -3.646  14.923  1.00 94.90           O  
ATOM   2628  CG1 VAL A 166     -22.472  -0.914  13.172  1.00 94.90           C  
ATOM   2629 HG11 VAL A 166     -23.176  -0.412  13.835  1.00 94.90           H  
ATOM   2630 HG12 VAL A 166     -22.471  -0.420  12.200  1.00 94.90           H  
ATOM   2631 HG13 VAL A 166     -22.791  -1.947  13.036  1.00 94.90           H  
ATOM   2632  CG2 VAL A 166     -20.708   0.606  13.921  1.00 94.90           C  
ATOM   2633 HG21 VAL A 166     -19.719   0.725  14.363  1.00 94.90           H  
ATOM   2634 HG22 VAL A 166     -21.446   1.088  14.563  1.00 94.90           H  
ATOM   2635 HG23 VAL A 166     -20.688   1.078  12.939  1.00 94.90           H  
ATOM   2636  N   PHE A 167     -20.127  -3.844  14.501  1.00 94.72           N  
ATOM   2637  H   PHE A 167     -19.233  -3.373  14.514  1.00 94.72           H  
ATOM   2638  CA  PHE A 167     -20.128  -5.293  14.319  1.00 94.72           C  
ATOM   2639  HA  PHE A 167     -20.916  -5.567  13.617  1.00 94.72           H  
ATOM   2640  C   PHE A 167     -20.438  -6.004  15.639  1.00 94.72           C  
ATOM   2641  CB  PHE A 167     -18.780  -5.752  13.741  1.00 94.72           C  
ATOM   2642  HB2 PHE A 167     -17.962  -5.422  14.382  1.00 94.72           H  
ATOM   2643  HB3 PHE A 167     -18.617  -5.296  12.765  1.00 94.72           H  
ATOM   2644  O   PHE A 167     -21.349  -6.829  15.683  1.00 94.72           O  
ATOM   2645  CG  PHE A 167     -18.671  -7.247  13.588  1.00 94.72           C  
ATOM   2646  CD1 PHE A 167     -17.985  -7.992  14.561  1.00 94.72           C  
ATOM   2647  HD1 PHE A 167     -17.508  -7.496  15.393  1.00 94.72           H  
ATOM   2648  CD2 PHE A 167     -19.299  -7.896  12.509  1.00 94.72           C  
ATOM   2649  HD2 PHE A 167     -19.842  -7.319  11.775  1.00 94.72           H  
ATOM   2650  CE1 PHE A 167     -17.953  -9.391  14.471  1.00 94.72           C  
ATOM   2651  HE1 PHE A 167     -17.432  -9.967  15.222  1.00 94.72           H  
ATOM   2652  CE2 PHE A 167     -19.256  -9.298  12.416  1.00 94.72           C  
ATOM   2653  HE2 PHE A 167     -19.758  -9.811  11.608  1.00 94.72           H  
ATOM   2654  CZ  PHE A 167     -18.595 -10.044  13.406  1.00 94.72           C  
ATOM   2655  HZ  PHE A 167     -18.575 -11.122  13.354  1.00 94.72           H  
ATOM   2656  N   GLU A 168     -19.751  -5.631  16.718  1.00 93.50           N  
ATOM   2657  H   GLU A 168     -19.016  -4.948  16.604  1.00 93.50           H  
ATOM   2658  CA  GLU A 168     -19.907  -6.229  18.051  1.00 93.50           C  
ATOM   2659  HA  GLU A 168     -19.796  -7.311  17.979  1.00 93.50           H  
ATOM   2660  C   GLU A 168     -21.286  -5.963  18.666  1.00 93.50           C  
ATOM   2661  CB  GLU A 168     -18.808  -5.687  18.969  1.00 93.50           C  
ATOM   2662  HB2 GLU A 168     -18.802  -4.598  18.920  1.00 93.50           H  
ATOM   2663  HB3 GLU A 168     -19.016  -5.995  19.993  1.00 93.50           H  
ATOM   2664  O   GLU A 168     -21.868  -6.835  19.307  1.00 93.50           O  
ATOM   2665  CG  GLU A 168     -17.442  -6.246  18.551  1.00 93.50           C  
ATOM   2666  HG2 GLU A 168     -17.459  -7.328  18.674  1.00 93.50           H  
ATOM   2667  HG3 GLU A 168     -17.273  -6.041  17.493  1.00 93.50           H  
ATOM   2668  CD  GLU A 168     -16.272  -5.667  19.349  1.00 93.50           C  
ATOM   2669  OE1 GLU A 168     -15.136  -6.052  18.981  1.00 93.50           O  
ATOM   2670  OE2 GLU A 168     -16.517  -4.879  20.287  1.00 93.50           O  
ATOM   2671  N   GLN A 169     -21.876  -4.799  18.386  1.00 92.43           N  
ATOM   2672  H   GLN A 169     -21.318  -4.093  17.926  1.00 92.43           H  
ATOM   2673  CA  GLN A 169     -23.265  -4.481  18.737  1.00 92.43           C  
ATOM   2674  HA  GLN A 169     -23.426  -4.747  19.782  1.00 92.43           H  
ATOM   2675  C   GLN A 169     -24.296  -5.277  17.912  1.00 92.43           C  
ATOM   2676  CB  GLN A 169     -23.480  -2.970  18.573  1.00 92.43           C  
ATOM   2677  HB2 GLN A 169     -24.542  -2.742  18.661  1.00 92.43           H  
ATOM   2678  HB3 GLN A 169     -23.150  -2.673  17.578  1.00 92.43           H  
ATOM   2679  O   GLN A 169     -25.505  -5.152  18.130  1.00 92.43           O  
ATOM   2680  CG  GLN A 169     -22.729  -2.151  19.635  1.00 92.43           C  
ATOM   2681  HG2 GLN A 169     -23.216  -2.282  20.601  1.00 92.43           H  
ATOM   2682  HG3 GLN A 169     -21.704  -2.506  19.741  1.00 92.43           H  
ATOM   2683  CD  GLN A 169     -22.711  -0.664  19.297  1.00 92.43           C  
ATOM   2684  NE2 GLN A 169     -21.681   0.056  19.682  1.00 92.43           N  
ATOM   2685 HE21 GLN A 169     -20.866  -0.400  20.068  1.00 92.43           H  
ATOM   2686 HE22 GLN A 169     -21.681   1.034  19.430  1.00 92.43           H  
ATOM   2687  OE1 GLN A 169     -23.639  -0.118  18.716  1.00 92.43           O  
ATOM   2688  N   GLY A 170     -23.849  -6.083  16.944  1.00 91.85           N  
ATOM   2689  H   GLY A 170     -22.849  -6.175  16.834  1.00 91.85           H  
ATOM   2690  CA  GLY A 170     -24.692  -6.930  16.107  1.00 91.85           C  
ATOM   2691  HA2 GLY A 170     -24.047  -7.640  15.588  1.00 91.85           H  
ATOM   2692  HA3 GLY A 170     -25.381  -7.485  16.742  1.00 91.85           H  
ATOM   2693  C   GLY A 170     -25.495  -6.163  15.056  1.00 91.85           C  
ATOM   2694  O   GLY A 170     -26.493  -6.699  14.559  1.00 91.85           O  
ATOM   2695  N   ALA A 171     -25.098  -4.926  14.730  1.00 90.27           N  
ATOM   2696  H   ALA A 171     -24.265  -4.562  15.170  1.00 90.27           H  
ATOM   2697  CA  ALA A 171     -25.771  -4.084  13.737  1.00 90.27           C  
ATOM   2698  HA  ALA A 171     -26.833  -4.327  13.756  1.00 90.27           H  
ATOM   2699  C   ALA A 171     -25.288  -4.360  12.298  1.00 90.27           C  
ATOM   2700  CB  ALA A 171     -25.638  -2.606  14.137  1.00 90.27           C  
ATOM   2701  HB1 ALA A 171     -26.620  -2.135  14.108  1.00 90.27           H  
ATOM   2702  HB2 ALA A 171     -25.227  -2.503  15.141  1.00 90.27           H  
ATOM   2703  HB3 ALA A 171     -24.993  -2.083  13.431  1.00 90.27           H  
ATOM   2704  O   ALA A 171     -25.996  -4.051  11.342  1.00 90.27           O  
ATOM   2705  N   MET A 172     -24.130  -5.007  12.135  1.00 89.86           N  
ATOM   2706  H   MET A 172     -23.577  -5.199  12.958  1.00 89.86           H  
ATOM   2707  CA  MET A 172     -23.664  -5.547  10.853  1.00 89.86           C  
ATOM   2708  HA  MET A 172     -24.290  -5.178  10.041  1.00 89.86           H  
ATOM   2709  C   MET A 172     -23.769  -7.071  10.879  1.00 89.86           C  
ATOM   2710  CB  MET A 172     -22.228  -5.097  10.564  1.00 89.86           C  
ATOM   2711  HB2 MET A 172     -21.570  -5.421  11.371  1.00 89.86           H  
ATOM   2712  HB3 MET A 172     -21.897  -5.559   9.634  1.00 89.86           H  
ATOM   2713  O   MET A 172     -22.917  -7.735  11.457  1.00 89.86           O  
ATOM   2714  CG  MET A 172     -22.135  -3.579  10.408  1.00 89.86           C  
ATOM   2715  HG2 MET A 172     -22.297  -3.121  11.384  1.00 89.86           H  
ATOM   2716  HG3 MET A 172     -22.927  -3.244   9.739  1.00 89.86           H  
ATOM   2717  SD  MET A 172     -20.563  -2.974   9.751  1.00 89.86           S  
ATOM   2718  CE  MET A 172     -19.416  -3.694  10.934  1.00 89.86           C  
ATOM   2719  HE1 MET A 172     -18.435  -3.242  10.786  1.00 89.86           H  
ATOM   2720  HE2 MET A 172     -19.758  -3.474  11.945  1.00 89.86           H  
ATOM   2721  HE3 MET A 172     -19.352  -4.771  10.777  1.00 89.86           H  
ATOM   2722  N   ARG A 173     -24.823  -7.633  10.273  1.00 83.39           N  
ATOM   2723  H   ARG A 173     -25.500  -7.009   9.858  1.00 83.39           H  
ATOM   2724  CA  ARG A 173     -25.092  -9.091  10.281  1.00 83.39           C  
ATOM   2725  HA  ARG A 173     -24.422  -9.582  10.987  1.00 83.39           H  
ATOM   2726  C   ARG A 173     -24.837  -9.783   8.950  1.00 83.39           C  
ATOM   2727  CB  ARG A 173     -26.533  -9.368  10.725  1.00 83.39           C  
ATOM   2728  HB2 ARG A 173     -26.717 -10.441  10.673  1.00 83.39           H  
ATOM   2729  HB3 ARG A 173     -27.227  -8.864  10.053  1.00 83.39           H  
ATOM   2730  O   ARG A 173     -24.658 -10.994   8.909  1.00 83.39           O  
ATOM   2731  CG  ARG A 173     -26.770  -8.900  12.160  1.00 83.39           C  
ATOM   2732  HG2 ARG A 173     -26.030  -9.351  12.822  1.00 83.39           H  
ATOM   2733  HG3 ARG A 173     -26.675  -7.815  12.204  1.00 83.39           H  
ATOM   2734  CD  ARG A 173     -28.171  -9.297  12.620  1.00 83.39           C  
ATOM   2735  HD2 ARG A 173     -28.899  -8.877  11.927  1.00 83.39           H  
ATOM   2736  HD3 ARG A 173     -28.251 -10.384  12.617  1.00 83.39           H  
ATOM   2737  NE  ARG A 173     -28.417  -8.783  13.973  1.00 83.39           N  
ATOM   2738  HE  ARG A 173     -27.663  -8.253  14.386  1.00 83.39           H  
ATOM   2739  NH1 ARG A 173     -30.643  -9.310  14.122  1.00 83.39           N  
ATOM   2740 HH11 ARG A 173     -31.498  -9.341  14.659  1.00 83.39           H  
ATOM   2741 HH12 ARG A 173     -30.606  -9.661  13.176  1.00 83.39           H  
ATOM   2742  NH2 ARG A 173     -29.591  -8.389  15.869  1.00 83.39           N  
ATOM   2743 HH21 ARG A 173     -28.750  -8.001  16.272  1.00 83.39           H  
ATOM   2744 HH22 ARG A 173     -30.440  -8.434  16.414  1.00 83.39           H  
ATOM   2745  CZ  ARG A 173     -29.547  -8.833  14.646  1.00 83.39           C  
ATOM   2746  N   PHE A 174     -24.827  -9.019   7.867  1.00 87.37           N  
ATOM   2747  H   PHE A 174     -24.944  -8.022   7.981  1.00 87.37           H  
ATOM   2748  CA  PHE A 174     -24.676  -9.539   6.514  1.00 87.37           C  
ATOM   2749  HA  PHE A 174     -24.490 -10.612   6.555  1.00 87.37           H  
ATOM   2750  C   PHE A 174     -23.471  -8.893   5.836  1.00 87.37           C  
ATOM   2751  CB  PHE A 174     -25.986  -9.322   5.743  1.00 87.37           C  
ATOM   2752  HB2 PHE A 174     -26.133  -8.253   5.589  1.00 87.37           H  
ATOM   2753  HB3 PHE A 174     -25.899  -9.784   4.759  1.00 87.37           H  
ATOM   2754  O   PHE A 174     -23.113  -7.756   6.147  1.00 87.37           O  
ATOM   2755  CG  PHE A 174     -27.205  -9.899   6.446  1.00 87.37           C  
ATOM   2756  CD1 PHE A 174     -27.380 -11.294   6.522  1.00 87.37           C  
ATOM   2757  HD1 PHE A 174     -26.659 -11.956   6.066  1.00 87.37           H  
ATOM   2758  CD2 PHE A 174     -28.141  -9.047   7.064  1.00 87.37           C  
ATOM   2759  HD2 PHE A 174     -28.012  -7.976   7.012  1.00 87.37           H  
ATOM   2760  CE1 PHE A 174     -28.487 -11.833   7.201  1.00 87.37           C  
ATOM   2761  HE1 PHE A 174     -28.614 -12.904   7.258  1.00 87.37           H  
ATOM   2762  CE2 PHE A 174     -29.248  -9.586   7.743  1.00 87.37           C  
ATOM   2763  HE2 PHE A 174     -29.971  -8.927   8.202  1.00 87.37           H  
ATOM   2764  CZ  PHE A 174     -29.423 -10.980   7.811  1.00 87.37           C  
ATOM   2765  HZ  PHE A 174     -30.276 -11.396   8.326  1.00 87.37           H  
ATOM   2766  N   ARG A 175     -22.842  -9.601   4.895  1.00 87.11           N  
ATOM   2767  H   ARG A 175     -23.210 -10.510   4.650  1.00 87.11           H  
ATOM   2768  CA  ARG A 175     -21.809  -8.999   4.044  1.00 87.11           C  
ATOM   2769  HA  ARG A 175     -21.044  -8.552   4.679  1.00 87.11           H  
ATOM   2770  C   ARG A 175     -22.430  -7.877   3.214  1.00 87.11           C  
ATOM   2771  CB  ARG A 175     -21.161 -10.046   3.132  1.00 87.11           C  
ATOM   2772  HB2 ARG A 175     -20.532  -9.528   2.408  1.00 87.11           H  
ATOM   2773  HB3 ARG A 175     -21.934 -10.587   2.588  1.00 87.11           H  
ATOM   2774  O   ARG A 175     -23.500  -8.061   2.642  1.00 87.11           O  
ATOM   2775  CG  ARG A 175     -20.286 -11.032   3.916  1.00 87.11           C  
ATOM   2776  HG2 ARG A 175     -19.537 -10.476   4.480  1.00 87.11           H  
ATOM   2777  HG3 ARG A 175     -20.901 -11.606   4.609  1.00 87.11           H  
ATOM   2778  CD  ARG A 175     -19.584 -11.985   2.944  1.00 87.11           C  
ATOM   2779  HD2 ARG A 175     -20.338 -12.544   2.390  1.00 87.11           H  
ATOM   2780  HD3 ARG A 175     -19.010 -11.396   2.228  1.00 87.11           H  
ATOM   2781  NE  ARG A 175     -18.658 -12.888   3.657  1.00 87.11           N  
ATOM   2782  HE  ARG A 175     -17.922 -12.439   4.182  1.00 87.11           H  
ATOM   2783  NH1 ARG A 175     -19.580 -14.917   3.067  1.00 87.11           N  
ATOM   2784 HH11 ARG A 175     -20.293 -14.445   2.529  1.00 87.11           H  
ATOM   2785 HH12 ARG A 175     -19.560 -15.926   3.112  1.00 87.11           H  
ATOM   2786  NH2 ARG A 175     -17.769 -14.861   4.359  1.00 87.11           N  
ATOM   2787 HH21 ARG A 175     -17.788 -15.870   4.400  1.00 87.11           H  
ATOM   2788 HH22 ARG A 175     -17.052 -14.368   4.873  1.00 87.11           H  
ATOM   2789  CZ  ARG A 175     -18.677 -14.210   3.689  1.00 87.11           C  
ATOM   2790  N   GLY A 176     -21.749  -6.741   3.151  1.00 90.06           N  
ATOM   2791  H   GLY A 176     -20.906  -6.632   3.695  1.00 90.06           H  
ATOM   2792  CA  GLY A 176     -22.214  -5.563   2.434  1.00 90.06           C  
ATOM   2793  HA2 GLY A 176     -23.282  -5.424   2.600  1.00 90.06           H  
ATOM   2794  HA3 GLY A 176     -22.044  -5.692   1.365  1.00 90.06           H  
ATOM   2795  C   GLY A 176     -21.493  -4.303   2.892  1.00 90.06           C  
ATOM   2796  O   GLY A 176     -20.649  -4.352   3.793  1.00 90.06           O  
ATOM   2797  N   ASP A 177     -21.865  -3.203   2.254  1.00 94.26           N  
ATOM   2798  H   ASP A 177     -22.587  -3.265   1.550  1.00 94.26           H  
ATOM   2799  CA  ASP A 177     -21.378  -1.862   2.544  1.00 94.26           C  
ATOM   2800  HA  ASP A 177     -20.417  -1.917   3.055  1.00 94.26           H  
ATOM   2801  C   ASP A 177     -22.385  -1.166   3.472  1.00 94.26           C  
ATOM   2802  CB  ASP A 177     -21.173  -1.108   1.213  1.00 94.26           C  
ATOM   2803  HB2 ASP A 177     -22.076  -1.198   0.610  1.00 94.26           H  
ATOM   2804  HB3 ASP A 177     -21.036  -0.049   1.429  1.00 94.26           H  
ATOM   2805  O   ASP A 177     -23.580  -1.106   3.179  1.00 94.26           O  
ATOM   2806  CG  ASP A 177     -19.968  -1.602   0.383  1.00 94.26           C  
ATOM   2807  OD1 ASP A 177     -19.255  -2.537   0.821  1.00 94.26           O  
ATOM   2808  OD2 ASP A 177     -19.721  -1.036  -0.705  1.00 94.26           O  
ATOM   2809  N   TYR A 178     -21.909  -0.658   4.608  1.00 96.32           N  
ATOM   2810  H   TYR A 178     -20.930  -0.787   4.818  1.00 96.32           H  
ATOM   2811  CA  TYR A 178     -22.722   0.047   5.599  1.00 96.32           C  
ATOM   2812  HA  TYR A 178     -23.753   0.116   5.252  1.00 96.32           H  
ATOM   2813  C   TYR A 178     -22.179   1.460   5.789  1.00 96.32           C  
ATOM   2814  CB  TYR A 178     -22.720  -0.705   6.937  1.00 96.32           C  
ATOM   2815  HB2 TYR A 178     -23.256  -0.107   7.675  1.00 96.32           H  
ATOM   2816  HB3 TYR A 178     -21.690  -0.802   7.279  1.00 96.32           H  
ATOM   2817  O   TYR A 178     -20.992   1.639   6.040  1.00 96.32           O  
ATOM   2818  CG  TYR A 178     -23.310  -2.096   6.916  1.00 96.32           C  
ATOM   2819  CD1 TYR A 178     -24.612  -2.322   7.403  1.00 96.32           C  
ATOM   2820  HD1 TYR A 178     -25.204  -1.496   7.770  1.00 96.32           H  
ATOM   2821  CD2 TYR A 178     -22.531  -3.173   6.454  1.00 96.32           C  
ATOM   2822  HD2 TYR A 178     -21.531  -2.997   6.086  1.00 96.32           H  
ATOM   2823  CE1 TYR A 178     -25.137  -3.628   7.426  1.00 96.32           C  
ATOM   2824  HE1 TYR A 178     -26.129  -3.812   7.810  1.00 96.32           H  
ATOM   2825  CE2 TYR A 178     -23.056  -4.476   6.462  1.00 96.32           C  
ATOM   2826  HE2 TYR A 178     -22.454  -5.295   6.097  1.00 96.32           H  
ATOM   2827  OH  TYR A 178     -24.848  -5.969   6.998  1.00 96.32           O  
ATOM   2828  HH  TYR A 178     -24.199  -6.556   6.603  1.00 96.32           H  
ATOM   2829  CZ  TYR A 178     -24.359  -4.703   6.953  1.00 96.32           C  
ATOM   2830  N   TYR A 179     -23.042   2.469   5.721  1.00 96.89           N  
ATOM   2831  H   TYR A 179     -24.007   2.268   5.501  1.00 96.89           H  
ATOM   2832  CA  TYR A 179     -22.642   3.867   5.886  1.00 96.89           C  
ATOM   2833  HA  TYR A 179     -21.557   3.947   5.812  1.00 96.89           H  
ATOM   2834  C   TYR A 179     -23.061   4.373   7.263  1.00 96.89           C  
ATOM   2835  CB  TYR A 179     -23.219   4.712   4.752  1.00 96.89           C  
ATOM   2836  HB2 TYR A 179     -22.853   5.732   4.876  1.00 96.89           H  
ATOM   2837  HB3 TYR A 179     -24.307   4.722   4.812  1.00 96.89           H  
ATOM   2838  O   TYR A 179     -24.220   4.739   7.462  1.00 96.89           O  
ATOM   2839  CG  TYR A 179     -22.800   4.240   3.383  1.00 96.89           C  
ATOM   2840  CD1 TYR A 179     -21.560   4.647   2.863  1.00 96.89           C  
ATOM   2841  HD1 TYR A 179     -20.907   5.290   3.435  1.00 96.89           H  
ATOM   2842  CD2 TYR A 179     -23.624   3.360   2.653  1.00 96.89           C  
ATOM   2843  HD2 TYR A 179     -24.573   3.034   3.051  1.00 96.89           H  
ATOM   2844  CE1 TYR A 179     -21.145   4.170   1.609  1.00 96.89           C  
ATOM   2845  HE1 TYR A 179     -20.176   4.439   1.218  1.00 96.89           H  
ATOM   2846  CE2 TYR A 179     -23.206   2.886   1.396  1.00 96.89           C  
ATOM   2847  HE2 TYR A 179     -23.817   2.202   0.826  1.00 96.89           H  
ATOM   2848  OH  TYR A 179     -21.529   2.800  -0.314  1.00 96.89           O  
ATOM   2849  HH  TYR A 179     -20.630   3.078  -0.505  1.00 96.89           H  
ATOM   2850  CZ  TYR A 179     -21.963   3.290   0.873  1.00 96.89           C  
ATOM   2851  N   ILE A 180     -22.127   4.380   8.211  1.00 95.94           N  
ATOM   2852  H   ILE A 180     -21.179   4.153   7.948  1.00 95.94           H  
ATOM   2853  CA  ILE A 180     -22.408   4.608   9.634  1.00 95.94           C  
ATOM   2854  HA  ILE A 180     -23.480   4.751   9.767  1.00 95.94           H  
ATOM   2855  C   ILE A 180     -21.719   5.889  10.103  1.00 95.94           C  
ATOM   2856  CB  ILE A 180     -21.996   3.376  10.473  1.00 95.94           C  
ATOM   2857  HB  ILE A 180     -20.911   3.286  10.429  1.00 95.94           H  
ATOM   2858  O   ILE A 180     -20.591   6.172   9.709  1.00 95.94           O  
ATOM   2859  CG1 ILE A 180     -22.586   2.046   9.943  1.00 95.94           C  
ATOM   2860 HG12 ILE A 180     -22.179   1.228  10.536  1.00 95.94           H  
ATOM   2861 HG13 ILE A 180     -22.248   1.881   8.920  1.00 95.94           H  
ATOM   2862  CG2 ILE A 180     -22.387   3.565  11.949  1.00 95.94           C  
ATOM   2863 HG21 ILE A 180     -23.426   3.882  12.043  1.00 95.94           H  
ATOM   2864 HG22 ILE A 180     -22.258   2.630  12.496  1.00 95.94           H  
ATOM   2865 HG23 ILE A 180     -21.739   4.306  12.416  1.00 95.94           H  
ATOM   2866  CD1 ILE A 180     -24.119   1.943   9.976  1.00 95.94           C  
ATOM   2867 HD11 ILE A 180     -24.424   0.990   9.543  1.00 95.94           H  
ATOM   2868 HD12 ILE A 180     -24.571   2.749   9.396  1.00 95.94           H  
ATOM   2869 HD13 ILE A 180     -24.481   1.985  11.003  1.00 95.94           H  
ATOM   2870  N   MET A 181     -22.397   6.672  10.943  1.00 97.32           N  
ATOM   2871  H   MET A 181     -23.299   6.359  11.272  1.00 97.32           H  
ATOM   2872  CA  MET A 181     -21.755   7.776  11.657  1.00 97.32           C  
ATOM   2873  HA  MET A 181     -21.096   8.315  10.976  1.00 97.32           H  
ATOM   2874  C   MET A 181     -20.909   7.205  12.792  1.00 97.32           C  
ATOM   2875  CB  MET A 181     -22.799   8.757  12.207  1.00 97.32           C  
ATOM   2876  HB2 MET A 181     -22.300   9.485  12.847  1.00 97.32           H  
ATOM   2877  HB3 MET A 181     -23.518   8.214  12.821  1.00 97.32           H  
ATOM   2878  O   MET A 181     -21.448   6.514  13.656  1.00 97.32           O  
ATOM   2879  CG  MET A 181     -23.556   9.504  11.102  1.00 97.32           C  
ATOM   2880  HG2 MET A 181     -24.290  10.156  11.575  1.00 97.32           H  
ATOM   2881  HG3 MET A 181     -24.103   8.775  10.504  1.00 97.32           H  
ATOM   2882  SD  MET A 181     -22.548  10.511   9.976  1.00 97.32           S  
ATOM   2883  CE  MET A 181     -21.851  11.724  11.132  1.00 97.32           C  
ATOM   2884  HE1 MET A 181     -21.285  12.474  10.578  1.00 97.32           H  
ATOM   2885  HE2 MET A 181     -21.182  11.224  11.832  1.00 97.32           H  
ATOM   2886  HE3 MET A 181     -22.653  12.218  11.681  1.00 97.32           H  
ATOM   2887  N   ILE A 182     -19.615   7.507  12.793  1.00 97.50           N  
ATOM   2888  H   ILE A 182     -19.249   8.082  12.048  1.00 97.50           H  
ATOM   2889  CA  ILE A 182     -18.677   7.101  13.838  1.00 97.50           C  
ATOM   2890  HA  ILE A 182     -19.245   6.606  14.627  1.00 97.50           H  
ATOM   2891  C   ILE A 182     -18.021   8.325  14.474  1.00 97.50           C  
ATOM   2892  CB  ILE A 182     -17.639   6.080  13.325  1.00 97.50           C  
ATOM   2893  HB  ILE A 182     -17.004   5.819  14.172  1.00 97.50           H  
ATOM   2894  O   ILE A 182     -17.905   9.379  13.844  1.00 97.50           O  
ATOM   2895  CG1 ILE A 182     -16.735   6.663  12.217  1.00 97.50           C  
ATOM   2896 HG12 ILE A 182     -16.297   7.600  12.560  1.00 97.50           H  
ATOM   2897 HG13 ILE A 182     -17.325   6.870  11.324  1.00 97.50           H  
ATOM   2898  CG2 ILE A 182     -18.339   4.787  12.865  1.00 97.50           C  
ATOM   2899 HG21 ILE A 182     -18.927   4.971  11.966  1.00 97.50           H  
ATOM   2900 HG22 ILE A 182     -17.605   4.008  12.658  1.00 97.50           H  
ATOM   2901 HG23 ILE A 182     -18.992   4.424  13.659  1.00 97.50           H  
ATOM   2902  CD1 ILE A 182     -15.581   5.723  11.858  1.00 97.50           C  
ATOM   2903 HD11 ILE A 182     -14.884   6.229  11.190  1.00 97.50           H  
ATOM   2904 HD12 ILE A 182     -15.058   5.440  12.771  1.00 97.50           H  
ATOM   2905 HD13 ILE A 182     -15.951   4.827  11.359  1.00 97.50           H  
ATOM   2906  N   LYS A 183     -17.599   8.198  15.731  1.00 97.72           N  
ATOM   2907  H   LYS A 183     -17.762   7.314  16.191  1.00 97.72           H  
ATOM   2908  CA  LYS A 183     -16.865   9.240  16.454  1.00 97.72           C  
ATOM   2909  HA  LYS A 183     -16.447   9.947  15.737  1.00 97.72           H  
ATOM   2910  C   LYS A 183     -15.692   8.623  17.225  1.00 97.72           C  
ATOM   2911  CB  LYS A 183     -17.834  10.018  17.358  1.00 97.72           C  
ATOM   2912  HB2 LYS A 183     -18.182   9.379  18.169  1.00 97.72           H  
ATOM   2913  HB3 LYS A 183     -18.698  10.334  16.772  1.00 97.72           H  
ATOM   2914  O   LYS A 183     -15.862   8.290  18.399  1.00 97.72           O  
ATOM   2915  CG  LYS A 183     -17.132  11.260  17.923  1.00 97.72           C  
ATOM   2916  HG2 LYS A 183     -16.839  11.909  17.097  1.00 97.72           H  
ATOM   2917  HG3 LYS A 183     -16.233  10.960  18.460  1.00 97.72           H  
ATOM   2918  CD  LYS A 183     -18.031  12.041  18.882  1.00 97.72           C  
ATOM   2919  HD2 LYS A 183     -18.911  12.399  18.348  1.00 97.72           H  
ATOM   2920  HD3 LYS A 183     -18.332  11.392  19.704  1.00 97.72           H  
ATOM   2921  CE  LYS A 183     -17.209  13.220  19.412  1.00 97.72           C  
ATOM   2922  HE2 LYS A 183     -16.870  13.817  18.566  1.00 97.72           H  
ATOM   2923  HE3 LYS A 183     -16.311  12.834  19.893  1.00 97.72           H  
ATOM   2924  NZ  LYS A 183     -17.974  14.070  20.352  1.00 97.72           N  
ATOM   2925  HZ1 LYS A 183     -17.396  14.856  20.613  1.00 97.72           H  
ATOM   2926  HZ2 LYS A 183     -18.800  14.436  19.900  1.00 97.72           H  
ATOM   2927  HZ3 LYS A 183     -18.225  13.547  21.179  1.00 97.72           H  
ATOM   2928  N   PRO A 184     -14.521   8.471  16.585  1.00 97.41           N  
ATOM   2929  CA  PRO A 184     -13.318   7.985  17.251  1.00 97.41           C  
ATOM   2930  HA  PRO A 184     -13.495   6.966  17.594  1.00 97.41           H  
ATOM   2931  C   PRO A 184     -12.922   8.868  18.442  1.00 97.41           C  
ATOM   2932  CB  PRO A 184     -12.223   7.967  16.182  1.00 97.41           C  
ATOM   2933  HB2 PRO A 184     -11.564   7.105  16.283  1.00 97.41           H  
ATOM   2934  HB3 PRO A 184     -11.649   8.892  16.239  1.00 97.41           H  
ATOM   2935  O   PRO A 184     -13.269  10.056  18.500  1.00 97.41           O  
ATOM   2936  CG  PRO A 184     -12.984   7.938  14.862  1.00 97.41           C  
ATOM   2937  HG2 PRO A 184     -12.411   8.407  14.061  1.00 97.41           H  
ATOM   2938  HG3 PRO A 184     -13.241   6.910  14.607  1.00 97.41           H  
ATOM   2939  CD  PRO A 184     -14.258   8.711  15.175  1.00 97.41           C  
ATOM   2940  HD2 PRO A 184     -14.094   9.778  15.019  1.00 97.41           H  
ATOM   2941  HD3 PRO A 184     -15.070   8.352  14.542  1.00 97.41           H  
ATOM   2942  N   ALA A 185     -12.164   8.314  19.386  1.00 95.12           N  
ATOM   2943  H   ALA A 185     -11.854   7.362  19.256  1.00 95.12           H  
ATOM   2944  CA  ALA A 185     -11.670   9.080  20.525  1.00 95.12           C  
ATOM   2945  HA  ALA A 185     -12.537   9.487  21.044  1.00 95.12           H  
ATOM   2946  C   ALA A 185     -10.792  10.257  20.055  1.00 95.12           C  
ATOM   2947  CB  ALA A 185     -10.936   8.156  21.501  1.00 95.12           C  
ATOM   2948  HB1 ALA A 185     -10.006   7.811  21.050  1.00 95.12           H  
ATOM   2949  HB2 ALA A 185     -10.699   8.697  22.417  1.00 95.12           H  
ATOM   2950  HB3 ALA A 185     -11.559   7.295  21.744  1.00 95.12           H  
ATOM   2951  O   ALA A 185      -9.945  10.125  19.175  1.00 95.12           O  
ATOM   2952  N   GLY A 186     -11.012  11.440  20.633  1.00 92.98           N  
ATOM   2953  H   GLY A 186     -11.733  11.495  21.338  1.00 92.98           H  
ATOM   2954  CA  GLY A 186     -10.305  12.671  20.255  1.00 92.98           C  
ATOM   2955  HA2 GLY A 186     -10.302  13.353  21.104  1.00 92.98           H  
ATOM   2956  HA3 GLY A 186      -9.270  12.426  20.017  1.00 92.98           H  
ATOM   2957  C   GLY A 186     -10.890  13.418  19.048  1.00 92.98           C  
ATOM   2958  O   GLY A 186     -10.588  14.601  18.884  1.00 92.98           O  
ATOM   2959  N   ALA A 187     -11.777  12.801  18.258  1.00 95.01           N  
ATOM   2960  H   ALA A 187     -11.995  11.828  18.416  1.00 95.01           H  
ATOM   2961  CA  ALA A 187     -12.481  13.500  17.187  1.00 95.01           C  
ATOM   2962  HA  ALA A 187     -11.743  14.057  16.610  1.00 95.01           H  
ATOM   2963  C   ALA A 187     -13.505  14.497  17.762  1.00 95.01           C  
ATOM   2964  CB  ALA A 187     -13.134  12.487  16.240  1.00 95.01           C  
ATOM   2965  HB1 ALA A 187     -12.383  11.786  15.874  1.00 95.01           H  
ATOM   2966  HB2 ALA A 187     -13.915  11.934  16.762  1.00 95.01           H  
ATOM   2967  HB3 ALA A 187     -13.576  13.006  15.389  1.00 95.01           H  
ATOM   2968  O   ALA A 187     -14.322  14.168  18.632  1.00 95.01           O  
ATOM   2969  N   THR A 188     -13.498  15.731  17.254  1.00 93.63           N  
ATOM   2970  H   THR A 188     -12.813  15.955  16.546  1.00 93.63           H  
ATOM   2971  CA  THR A 188     -14.419  16.788  17.708  1.00 93.63           C  
ATOM   2972  HA  THR A 188     -14.395  16.829  18.797  1.00 93.63           H  
ATOM   2973  C   THR A 188     -15.866  16.491  17.308  1.00 93.63           C  
ATOM   2974  CB  THR A 188     -13.987  18.164  17.174  1.00 93.63           C  
ATOM   2975  HB  THR A 188     -14.757  18.898  17.413  1.00 93.63           H  
ATOM   2976  O   THR A 188     -16.780  16.614  18.128  1.00 93.63           O  
ATOM   2977  CG2 THR A 188     -12.666  18.623  17.789  1.00 93.63           C  
ATOM   2978 HG21 THR A 188     -11.863  17.930  17.540  1.00 93.63           H  
ATOM   2979 HG22 THR A 188     -12.415  19.618  17.421  1.00 93.63           H  
ATOM   2980 HG23 THR A 188     -12.766  18.671  18.873  1.00 93.63           H  
ATOM   2981  OG1 THR A 188     -13.795  18.127  15.775  1.00 93.63           O  
ATOM   2982  HG1 THR A 188     -12.901  18.431  15.601  1.00 93.63           H  
ATOM   2983  N   HIS A 189     -16.067  16.008  16.080  1.00 94.80           N  
ATOM   2984  H   HIS A 189     -15.257  15.865  15.494  1.00 94.80           H  
ATOM   2985  CA  HIS A 189     -17.370  15.711  15.490  1.00 94.80           C  
ATOM   2986  HA  HIS A 189     -18.141  15.810  16.253  1.00 94.80           H  
ATOM   2987  C   HIS A 189     -17.411  14.277  14.959  1.00 94.80           C  
ATOM   2988  CB  HIS A 189     -17.678  16.725  14.378  1.00 94.80           C  
ATOM   2989  HB2 HIS A 189     -18.677  16.535  13.986  1.00 94.80           H  
ATOM   2990  HB3 HIS A 189     -16.970  16.584  13.562  1.00 94.80           H  
ATOM   2991  O   HIS A 189     -16.386  13.714  14.580  1.00 94.80           O  
ATOM   2992  CG  HIS A 189     -17.600  18.158  14.841  1.00 94.80           C  
ATOM   2993  CD2 HIS A 189     -18.608  18.906  15.387  1.00 94.80           C  
ATOM   2994  HD2 HIS A 189     -19.626  18.582  15.546  1.00 94.80           H  
ATOM   2995  ND1 HIS A 189     -16.471  18.944  14.840  1.00 94.80           N  
ATOM   2996  HD1 HIS A 189     -15.537  18.645  14.598  1.00 94.80           H  
ATOM   2997  CE1 HIS A 189     -16.791  20.137  15.364  1.00 94.80           C  
ATOM   2998  HE1 HIS A 189     -16.102  20.955  15.510  1.00 94.80           H  
ATOM   2999  NE2 HIS A 189     -18.084  20.159  15.721  1.00 94.80           N  
ATOM   3000  N   ALA A 190     -18.607  13.689  14.933  1.00 96.58           N  
ATOM   3001  H   ALA A 190     -19.423  14.235  15.171  1.00 96.58           H  
ATOM   3002  CA  ALA A 190     -18.822  12.420  14.251  1.00 96.58           C  
ATOM   3003  HA  ALA A 190     -18.032  11.729  14.543  1.00 96.58           H  
ATOM   3004  C   ALA A 190     -18.753  12.621  12.730  1.00 96.58           C  
ATOM   3005  CB  ALA A 190     -20.175  11.838  14.680  1.00 96.58           C  
ATOM   3006  HB1 ALA A 190     -20.295  10.847  14.243  1.00 96.58           H  
ATOM   3007  HB2 ALA A 190     -20.984  12.481  14.333  1.00 96.58           H  
ATOM   3008  HB3 ALA A 190     -20.221  11.754  15.766  1.00 96.58           H  
ATOM   3009  O   ALA A 190     -19.202  13.650  12.221  1.00 96.58           O  
ATOM   3010  N   PHE A 191     -18.267  11.621  12.003  1.00 97.36           N  
ATOM   3011  H   PHE A 191     -17.942  10.791  12.478  1.00 97.36           H  
ATOM   3012  CA  PHE A 191     -18.223  11.621  10.542  1.00 97.36           C  
ATOM   3013  HA  PHE A 191     -18.856  12.424  10.166  1.00 97.36           H  
ATOM   3014  C   PHE A 191     -18.787  10.315   9.979  1.00 97.36           C  
ATOM   3015  CB  PHE A 191     -16.797  11.912  10.056  1.00 97.36           C  
ATOM   3016  HB2 PHE A 191     -16.793  11.941   8.966  1.00 97.36           H  
ATOM   3017  HB3 PHE A 191     -16.510  12.905  10.400  1.00 97.36           H  
ATOM   3018  O   PHE A 191     -18.862   9.299  10.671  1.00 97.36           O  
ATOM   3019  CG  PHE A 191     -15.752  10.917  10.517  1.00 97.36           C  
ATOM   3020  CD1 PHE A 191     -14.994  11.176  11.675  1.00 97.36           C  
ATOM   3021  HD1 PHE A 191     -15.150  12.087  12.234  1.00 97.36           H  
ATOM   3022  CD2 PHE A 191     -15.517   9.742   9.778  1.00 97.36           C  
ATOM   3023  HD2 PHE A 191     -16.079   9.544   8.877  1.00 97.36           H  
ATOM   3024  CE1 PHE A 191     -14.002  10.270  12.085  1.00 97.36           C  
ATOM   3025  HE1 PHE A 191     -13.393  10.495  12.947  1.00 97.36           H  
ATOM   3026  CE2 PHE A 191     -14.535   8.830  10.197  1.00 97.36           C  
ATOM   3027  HE2 PHE A 191     -14.353   7.934   9.624  1.00 97.36           H  
ATOM   3028  CZ  PHE A 191     -13.777   9.093  11.352  1.00 97.36           C  
ATOM   3029  HZ  PHE A 191     -13.007   8.402  11.662  1.00 97.36           H  
ATOM   3030  N   LYS A 192     -19.229  10.348   8.719  1.00 97.58           N  
ATOM   3031  H   LYS A 192     -19.075  11.188   8.180  1.00 97.58           H  
ATOM   3032  CA  LYS A 192     -19.756   9.164   8.032  1.00 97.58           C  
ATOM   3033  HA  LYS A 192     -20.340   8.587   8.749  1.00 97.58           H  
ATOM   3034  C   LYS A 192     -18.591   8.295   7.565  1.00 97.58           C  
ATOM   3035  CB  LYS A 192     -20.672   9.592   6.873  1.00 97.58           C  
ATOM   3036  HB2 LYS A 192     -21.232  10.477   7.177  1.00 97.58           H  
ATOM   3037  HB3 LYS A 192     -20.069   9.855   6.005  1.00 97.58           H  
ATOM   3038  O   LYS A 192     -17.667   8.807   6.941  1.00 97.58           O  
ATOM   3039  CG  LYS A 192     -21.686   8.498   6.503  1.00 97.58           C  
ATOM   3040  HG2 LYS A 192     -22.313   8.309   7.374  1.00 97.58           H  
ATOM   3041  HG3 LYS A 192     -21.168   7.575   6.243  1.00 97.58           H  
ATOM   3042  CD  LYS A 192     -22.570   8.937   5.322  1.00 97.58           C  
ATOM   3043  HD2 LYS A 192     -22.069   8.667   4.393  1.00 97.58           H  
ATOM   3044  HD3 LYS A 192     -22.703  10.019   5.343  1.00 97.58           H  
ATOM   3045  CE  LYS A 192     -23.955   8.279   5.390  1.00 97.58           C  
ATOM   3046  HE2 LYS A 192     -23.839   7.219   5.613  1.00 97.58           H  
ATOM   3047  HE3 LYS A 192     -24.503   8.719   6.224  1.00 97.58           H  
ATOM   3048  NZ  LYS A 192     -24.713   8.458   4.123  1.00 97.58           N  
ATOM   3049  HZ1 LYS A 192     -25.625   8.028   4.184  1.00 97.58           H  
ATOM   3050  HZ2 LYS A 192     -24.229   8.022   3.352  1.00 97.58           H  
ATOM   3051  HZ3 LYS A 192     -24.829   9.437   3.901  1.00 97.58           H  
ATOM   3052  N   ALA A 193     -18.656   6.996   7.823  1.00 98.08           N  
ATOM   3053  H   ALA A 193     -19.409   6.657   8.403  1.00 98.08           H  
ATOM   3054  CA  ALA A 193     -17.661   6.023   7.396  1.00 98.08           C  
ATOM   3055  HA  ALA A 193     -16.933   6.505   6.744  1.00 98.08           H  
ATOM   3056  C   ALA A 193     -18.306   4.882   6.606  1.00 98.08           C  
ATOM   3057  CB  ALA A 193     -16.915   5.510   8.627  1.00 98.08           C  
ATOM   3058  HB1 ALA A 193     -17.611   5.036   9.319  1.00 98.08           H  
ATOM   3059  HB2 ALA A 193     -16.415   6.343   9.121  1.00 98.08           H  
ATOM   3060  HB3 ALA A 193     -16.165   4.782   8.316  1.00 98.08           H  
ATOM   3061  O   ALA A 193     -19.463   4.524   6.838  1.00 98.08           O  
ATOM   3062  N   LEU A 194     -17.537   4.309   5.679  1.00 98.31           N  
ATOM   3063  H   LEU A 194     -16.592   4.646   5.566  1.00 98.31           H  
ATOM   3064  CA  LEU A 194     -17.882   3.058   5.015  1.00 98.31           C  
ATOM   3065  HA  LEU A 194     -18.967   2.983   4.939  1.00 98.31           H  
ATOM   3066  C   LEU A 194     -17.378   1.891   5.872  1.00 98.31           C  
ATOM   3067  CB  LEU A 194     -17.310   3.064   3.586  1.00 98.31           C  
ATOM   3068  HB2 LEU A 194     -16.258   3.346   3.632  1.00 98.31           H  
ATOM   3069  HB3 LEU A 194     -17.832   3.822   3.002  1.00 98.31           H  
ATOM   3070  O   LEU A 194     -16.173   1.681   6.007  1.00 98.31           O  
ATOM   3071  CG  LEU A 194     -17.422   1.709   2.860  1.00 98.31           C  
ATOM   3072  HG  LEU A 194     -16.875   0.950   3.419  1.00 98.31           H  
ATOM   3073  CD1 LEU A 194     -18.867   1.243   2.707  1.00 98.31           C  
ATOM   3074 HD11 LEU A 194     -18.868   0.283   2.191  1.00 98.31           H  
ATOM   3075 HD12 LEU A 194     -19.338   1.103   3.681  1.00 98.31           H  
ATOM   3076 HD13 LEU A 194     -19.440   1.965   2.124  1.00 98.31           H  
ATOM   3077  CD2 LEU A 194     -16.797   1.800   1.469  1.00 98.31           C  
ATOM   3078 HD21 LEU A 194     -17.324   2.547   0.875  1.00 98.31           H  
ATOM   3079 HD22 LEU A 194     -15.748   2.083   1.556  1.00 98.31           H  
ATOM   3080 HD23 LEU A 194     -16.869   0.833   0.972  1.00 98.31           H  
ATOM   3081  N   CYS A 195     -18.313   1.132   6.428  1.00 97.96           N  
ATOM   3082  H   CYS A 195     -19.277   1.395   6.284  1.00 97.96           H  
ATOM   3083  CA  CYS A 195     -18.069  -0.074   7.196  1.00 97.96           C  
ATOM   3084  HA  CYS A 195     -17.032  -0.072   7.532  1.00 97.96           H  
ATOM   3085  C   CYS A 195     -18.303  -1.316   6.337  1.00 97.96           C  
ATOM   3086  CB  CYS A 195     -18.969  -0.093   8.434  1.00 97.96           C  
ATOM   3087  HB2 CYS A 195     -18.770  -1.014   8.982  1.00 97.96           H  
ATOM   3088  HB3 CYS A 195     -20.010  -0.108   8.109  1.00 97.96           H  
ATOM   3089  O   CYS A 195     -19.312  -1.414   5.634  1.00 97.96           O  
ATOM   3090  SG  CYS A 195     -18.797   1.285   9.588  1.00 97.96           S  
ATOM   3091  N   LYS A 196     -17.395  -2.289   6.426  1.00 96.17           N  
ATOM   3092  H   LYS A 196     -16.582  -2.124   7.002  1.00 96.17           H  
ATOM   3093  CA  LYS A 196     -17.520  -3.581   5.740  1.00 96.17           C  
ATOM   3094  HA  LYS A 196     -18.537  -3.686   5.362  1.00 96.17           H  
ATOM   3095  C   LYS A 196     -17.271  -4.727   6.701  1.00 96.17           C  
ATOM   3096  CB  LYS A 196     -16.564  -3.661   4.543  1.00 96.17           C  
ATOM   3097  HB2 LYS A 196     -16.632  -4.657   4.106  1.00 96.17           H  
ATOM   3098  HB3 LYS A 196     -15.541  -3.501   4.886  1.00 96.17           H  
ATOM   3099  O   LYS A 196     -16.364  -4.677   7.526  1.00 96.17           O  
ATOM   3100  CG  LYS A 196     -16.916  -2.621   3.469  1.00 96.17           C  
ATOM   3101  HG2 LYS A 196     -16.779  -1.622   3.883  1.00 96.17           H  
ATOM   3102  HG3 LYS A 196     -17.960  -2.729   3.173  1.00 96.17           H  
ATOM   3103  CD  LYS A 196     -16.013  -2.746   2.240  1.00 96.17           C  
ATOM   3104  HD2 LYS A 196     -14.993  -2.912   2.586  1.00 96.17           H  
ATOM   3105  HD3 LYS A 196     -16.056  -1.802   1.697  1.00 96.17           H  
ATOM   3106  CE  LYS A 196     -16.440  -3.867   1.290  1.00 96.17           C  
ATOM   3107  HE2 LYS A 196     -16.461  -4.819   1.821  1.00 96.17           H  
ATOM   3108  HE3 LYS A 196     -17.457  -3.648   0.962  1.00 96.17           H  
ATOM   3109  NZ  LYS A 196     -15.542  -3.932   0.110  1.00 96.17           N  
ATOM   3110  HZ1 LYS A 196     -14.713  -4.478   0.296  1.00 96.17           H  
ATOM   3111  HZ2 LYS A 196     -15.216  -3.007  -0.132  1.00 96.17           H  
ATOM   3112  HZ3 LYS A 196     -16.033  -4.311  -0.687  1.00 96.17           H  
ATOM   3113  N   MET A 197     -18.045  -5.795   6.544  1.00 93.39           N  
ATOM   3114  H   MET A 197     -18.770  -5.762   5.842  1.00 93.39           H  
ATOM   3115  CA  MET A 197     -17.782  -7.045   7.248  1.00 93.39           C  
ATOM   3116  HA  MET A 197     -17.353  -6.811   8.222  1.00 93.39           H  
ATOM   3117  C   MET A 197     -16.782  -7.890   6.457  1.00 93.39           C  
ATOM   3118  CB  MET A 197     -19.089  -7.794   7.506  1.00 93.39           C  
ATOM   3119  HB2 MET A 197     -19.787  -7.130   8.015  1.00 93.39           H  
ATOM   3120  HB3 MET A 197     -19.527  -8.107   6.559  1.00 93.39           H  
ATOM   3121  O   MET A 197     -17.099  -8.369   5.365  1.00 93.39           O  
ATOM   3122  CG  MET A 197     -18.835  -9.024   8.384  1.00 93.39           C  
ATOM   3123  HG2 MET A 197     -18.014  -9.606   7.965  1.00 93.39           H  
ATOM   3124  HG3 MET A 197     -18.541  -8.697   9.381  1.00 93.39           H  
ATOM   3125  SD  MET A 197     -20.257 -10.129   8.517  1.00 93.39           S  
ATOM   3126  CE  MET A 197     -21.414  -9.013   9.336  1.00 93.39           C  
ATOM   3127  HE1 MET A 197     -21.814  -8.295   8.620  1.00 93.39           H  
ATOM   3128  HE2 MET A 197     -20.904  -8.480  10.138  1.00 93.39           H  
ATOM   3129  HE3 MET A 197     -22.228  -9.600   9.762  1.00 93.39           H  
ATOM   3130  N   VAL A 198     -15.602  -8.120   7.029  1.00 90.86           N  
ATOM   3131  H   VAL A 198     -15.427  -7.716   7.937  1.00 90.86           H  
ATOM   3132  CA  VAL A 198     -14.572  -9.005   6.461  1.00 90.86           C  
ATOM   3133  HA  VAL A 198     -15.025  -9.627   5.690  1.00 90.86           H  
ATOM   3134  C   VAL A 198     -14.063  -9.918   7.570  1.00 90.86           C  
ATOM   3135  CB  VAL A 198     -13.419  -8.220   5.798  1.00 90.86           C  
ATOM   3136  HB  VAL A 198     -12.859  -7.677   6.559  1.00 90.86           H  
ATOM   3137  O   VAL A 198     -13.682  -9.437   8.633  1.00 90.86           O  
ATOM   3138  CG1 VAL A 198     -12.434  -9.167   5.102  1.00 90.86           C  
ATOM   3139 HG11 VAL A 198     -11.652  -8.585   4.615  1.00 90.86           H  
ATOM   3140 HG12 VAL A 198     -11.961  -9.827   5.829  1.00 90.86           H  
ATOM   3141 HG13 VAL A 198     -12.948  -9.760   4.345  1.00 90.86           H  
ATOM   3142  CG2 VAL A 198     -13.922  -7.199   4.769  1.00 90.86           C  
ATOM   3143 HG21 VAL A 198     -14.540  -7.693   4.019  1.00 90.86           H  
ATOM   3144 HG22 VAL A 198     -13.073  -6.723   4.279  1.00 90.86           H  
ATOM   3145 HG23 VAL A 198     -14.499  -6.421   5.268  1.00 90.86           H  
ATOM   3146  N   ASN A 199     -14.083 -11.232   7.326  1.00 88.18           N  
ATOM   3147  H   ASN A 199     -14.288 -11.535   6.385  1.00 88.18           H  
ATOM   3148  CA  ASN A 199     -13.654 -12.271   8.273  1.00 88.18           C  
ATOM   3149  HA  ASN A 199     -14.019 -13.229   7.900  1.00 88.18           H  
ATOM   3150  C   ASN A 199     -14.270 -12.125   9.678  1.00 88.18           C  
ATOM   3151  CB  ASN A 199     -12.117 -12.353   8.279  1.00 88.18           C  
ATOM   3152  HB2 ASN A 199     -11.706 -11.406   8.629  1.00 88.18           H  
ATOM   3153  HB3 ASN A 199     -11.801 -13.128   8.978  1.00 88.18           H  
ATOM   3154  O   ASN A 199     -13.555 -12.161  10.671  1.00 88.18           O  
ATOM   3155  CG  ASN A 199     -11.524 -12.687   6.926  1.00 88.18           C  
ATOM   3156  ND2 ASN A 199     -10.236 -12.499   6.769  1.00 88.18           N  
ATOM   3157 HD21 ASN A 199      -9.673 -12.237   7.566  1.00 88.18           H  
ATOM   3158 HD22 ASN A 199      -9.840 -12.807   5.892  1.00 88.18           H  
ATOM   3159  OD1 ASN A 199     -12.199 -13.104   5.995  1.00 88.18           O  
ATOM   3160  N   ASN A 200     -15.596 -11.945   9.760  1.00 89.12           N  
ATOM   3161  H   ASN A 200     -16.142 -11.976   8.911  1.00 89.12           H  
ATOM   3162  CA  ASN A 200     -16.322 -11.767  11.027  1.00 89.12           C  
ATOM   3163  HA  ASN A 200     -17.344 -11.476  10.782  1.00 89.12           H  
ATOM   3164  C   ASN A 200     -15.765 -10.615  11.884  1.00 89.12           C  
ATOM   3165  CB  ASN A 200     -16.403 -13.105  11.785  1.00 89.12           C  
ATOM   3166  HB2 ASN A 200     -15.399 -13.408  12.084  1.00 89.12           H  
ATOM   3167  HB3 ASN A 200     -16.986 -12.972  12.697  1.00 89.12           H  
ATOM   3168  O   ASN A 200     -15.633 -10.727  13.098  1.00 89.12           O  
ATOM   3169  CG  ASN A 200     -17.046 -14.217  10.986  1.00 89.12           C  
ATOM   3170  ND2 ASN A 200     -16.659 -15.444  11.237  1.00 89.12           N  
ATOM   3171 HD21 ASN A 200     -15.985 -15.619  11.969  1.00 89.12           H  
ATOM   3172 HD22 ASN A 200     -17.128 -16.194  10.750  1.00 89.12           H  
ATOM   3173  OD1 ASN A 200     -17.882 -14.003  10.119  1.00 89.12           O  
ATOM   3174  N   SER A 201     -15.395  -9.511  11.241  1.00 93.70           N  
ATOM   3175  H   SER A 201     -15.384  -9.514  10.231  1.00 93.70           H  
ATOM   3176  CA  SER A 201     -15.000  -8.267  11.898  1.00 93.70           C  
ATOM   3177  HA  SER A 201     -15.439  -8.216  12.895  1.00 93.70           H  
ATOM   3178  C   SER A 201     -15.510  -7.071  11.100  1.00 93.70           C  
ATOM   3179  CB  SER A 201     -13.480  -8.192  12.037  1.00 93.70           C  
ATOM   3180  HB2 SER A 201     -13.020  -8.322  11.057  1.00 93.70           H  
ATOM   3181  HB3 SER A 201     -13.201  -7.214  12.427  1.00 93.70           H  
ATOM   3182  O   SER A 201     -15.692  -7.158   9.879  1.00 93.70           O  
ATOM   3183  OG  SER A 201     -12.997  -9.187  12.916  1.00 93.70           O  
ATOM   3184  HG  SER A 201     -13.648  -9.889  12.984  1.00 93.70           H  
ATOM   3185  N   GLY A 202     -15.748  -5.961  11.791  1.00 95.67           N  
ATOM   3186  H   GLY A 202     -15.478  -5.951  12.765  1.00 95.67           H  
ATOM   3187  CA  GLY A 202     -16.151  -4.686  11.218  1.00 95.67           C  
ATOM   3188  HA2 GLY A 202     -16.745  -4.143  11.954  1.00 95.67           H  
ATOM   3189  HA3 GLY A 202     -16.756  -4.849  10.326  1.00 95.67           H  
ATOM   3190  C   GLY A 202     -14.946  -3.824  10.872  1.00 95.67           C  
ATOM   3191  O   GLY A 202     -14.268  -3.306  11.751  1.00 95.67           O  
ATOM   3192  N   TRP A 203     -14.706  -3.630   9.581  1.00 97.67           N  
ATOM   3193  H   TRP A 203     -15.308  -4.075   8.903  1.00 97.67           H  
ATOM   3194  CA  TRP A 203     -13.599  -2.829   9.072  1.00 97.67           C  
ATOM   3195  HA  TRP A 203     -12.847  -2.700   9.850  1.00 97.67           H  
ATOM   3196  C   TRP A 203     -14.073  -1.447   8.638  1.00 97.67           C  
ATOM   3197  CB  TRP A 203     -12.942  -3.567   7.909  1.00 97.67           C  
ATOM   3198  HB2 TRP A 203     -13.689  -3.795   7.149  1.00 97.67           H  
ATOM   3199  HB3 TRP A 203     -12.206  -2.899   7.460  1.00 97.67           H  
ATOM   3200  O   TRP A 203     -15.079  -1.331   7.936  1.00 97.67           O  
ATOM   3201  CG  TRP A 203     -12.228  -4.820   8.289  1.00 97.67           C  
ATOM   3202  CD1 TRP A 203     -12.798  -6.025   8.494  1.00 97.67           C  
ATOM   3203  HD1 TRP A 203     -13.857  -6.221   8.409  1.00 97.67           H  
ATOM   3204  CD2 TRP A 203     -10.809  -4.997   8.564  1.00 97.67           C  
ATOM   3205  CE2 TRP A 203     -10.574  -6.375   8.851  1.00 97.67           C  
ATOM   3206  CE3 TRP A 203      -9.703  -4.125   8.617  1.00 97.67           C  
ATOM   3207  HE3 TRP A 203      -9.856  -3.071   8.439  1.00 97.67           H  
ATOM   3208  NE1 TRP A 203     -11.827  -6.953   8.815  1.00 97.67           N  
ATOM   3209  HE1 TRP A 203     -12.046  -7.919   9.013  1.00 97.67           H  
ATOM   3210  CH2 TRP A 203      -8.210  -5.969   9.183  1.00 97.67           C  
ATOM   3211  HH2 TRP A 203      -7.220  -6.319   9.439  1.00 97.67           H  
ATOM   3212  CZ2 TRP A 203      -9.292  -6.867   9.137  1.00 97.67           C  
ATOM   3213  HZ2 TRP A 203      -9.143  -7.913   9.359  1.00 97.67           H  
ATOM   3214  CZ3 TRP A 203      -8.418  -4.601   8.927  1.00 97.67           C  
ATOM   3215  HZ3 TRP A 203      -7.589  -3.911   8.990  1.00 97.67           H  
ATOM   3216  N   THR A 204     -13.320  -0.416   9.012  1.00 98.52           N  
ATOM   3217  H   THR A 204     -12.515  -0.599   9.594  1.00 98.52           H  
ATOM   3218  CA  THR A 204     -13.527   0.968   8.572  1.00 98.52           C  
ATOM   3219  HA  THR A 204     -14.576   1.124   8.321  1.00 98.52           H  
ATOM   3220  C   THR A 204     -12.686   1.227   7.327  1.00 98.52           C  
ATOM   3221  CB  THR A 204     -13.138   1.963   9.681  1.00 98.52           C  
ATOM   3222  HB  THR A 204     -12.058   1.937   9.824  1.00 98.52           H  
ATOM   3223  O   THR A 204     -11.459   1.185   7.392  1.00 98.52           O  
ATOM   3224  CG2 THR A 204     -13.560   3.386   9.329  1.00 98.52           C  
ATOM   3225 HG21 THR A 204     -13.316   4.052  10.157  1.00 98.52           H  
ATOM   3226 HG22 THR A 204     -13.037   3.729   8.437  1.00 98.52           H  
ATOM   3227 HG23 THR A 204     -14.637   3.410   9.158  1.00 98.52           H  
ATOM   3228  OG1 THR A 204     -13.749   1.643  10.916  1.00 98.52           O  
ATOM   3229  HG1 THR A 204     -13.051   1.688  11.574  1.00 98.52           H  
ATOM   3230  N   VAL A 205     -13.314   1.486   6.181  1.00 98.70           N  
ATOM   3231  H   VAL A 205     -14.323   1.533   6.179  1.00 98.70           H  
ATOM   3232  CA  VAL A 205     -12.600   1.775   4.928  1.00 98.70           C  
ATOM   3233  HA  VAL A 205     -11.744   1.105   4.857  1.00 98.70           H  
ATOM   3234  C   VAL A 205     -12.069   3.208   4.947  1.00 98.70           C  
ATOM   3235  CB  VAL A 205     -13.485   1.522   3.698  1.00 98.70           C  
ATOM   3236  HB  VAL A 205     -14.328   2.214   3.708  1.00 98.70           H  
ATOM   3237  O   VAL A 205     -12.834   4.151   5.137  1.00 98.70           O  
ATOM   3238  CG1 VAL A 205     -12.694   1.726   2.400  1.00 98.70           C  
ATOM   3239 HG11 VAL A 205     -12.371   2.763   2.305  1.00 98.70           H  
ATOM   3240 HG12 VAL A 205     -13.312   1.484   1.536  1.00 98.70           H  
ATOM   3241 HG13 VAL A 205     -11.806   1.094   2.408  1.00 98.70           H  
ATOM   3242  CG2 VAL A 205     -14.041   0.091   3.698  1.00 98.70           C  
ATOM   3243 HG21 VAL A 205     -14.742  -0.036   4.523  1.00 98.70           H  
ATOM   3244 HG22 VAL A 205     -14.571  -0.100   2.766  1.00 98.70           H  
ATOM   3245 HG23 VAL A 205     -13.227  -0.624   3.818  1.00 98.70           H  
ATOM   3246  N   ILE A 206     -10.762   3.364   4.725  1.00 98.76           N  
ATOM   3247  H   ILE A 206     -10.211   2.536   4.550  1.00 98.76           H  
ATOM   3248  CA  ILE A 206     -10.064   4.659   4.760  1.00 98.76           C  
ATOM   3249  HA  ILE A 206     -10.747   5.402   5.171  1.00 98.76           H  
ATOM   3250  C   ILE A 206      -9.676   5.173   3.366  1.00 98.76           C  
ATOM   3251  CB  ILE A 206      -8.848   4.614   5.712  1.00 98.76           C  
ATOM   3252  HB  ILE A 206      -8.412   5.613   5.715  1.00 98.76           H  
ATOM   3253  O   ILE A 206      -9.482   6.372   3.180  1.00 98.76           O  
ATOM   3254  CG1 ILE A 206      -7.758   3.621   5.254  1.00 98.76           C  
ATOM   3255 HG12 ILE A 206      -7.533   3.798   4.202  1.00 98.76           H  
ATOM   3256 HG13 ILE A 206      -8.122   2.600   5.367  1.00 98.76           H  
ATOM   3257  CG2 ILE A 206      -9.314   4.291   7.143  1.00 98.76           C  
ATOM   3258 HG21 ILE A 206      -8.503   4.448   7.854  1.00 98.76           H  
ATOM   3259 HG22 ILE A 206      -9.649   3.255   7.205  1.00 98.76           H  
ATOM   3260 HG23 ILE A 206     -10.141   4.942   7.427  1.00 98.76           H  
ATOM   3261  CD1 ILE A 206      -6.437   3.753   6.021  1.00 98.76           C  
ATOM   3262 HD11 ILE A 206      -6.039   4.761   5.901  1.00 98.76           H  
ATOM   3263 HD12 ILE A 206      -5.716   3.039   5.622  1.00 98.76           H  
ATOM   3264 HD13 ILE A 206      -6.579   3.547   7.081  1.00 98.76           H  
ATOM   3265  N   GLN A 207      -9.586   4.276   2.382  1.00 98.76           N  
ATOM   3266  H   GLN A 207      -9.756   3.305   2.602  1.00 98.76           H  
ATOM   3267  CA  GLN A 207      -9.297   4.597   0.985  1.00 98.76           C  
ATOM   3268  HA  GLN A 207      -9.710   5.581   0.761  1.00 98.76           H  
ATOM   3269  C   GLN A 207      -9.957   3.565   0.072  1.00 98.76           C  
ATOM   3270  CB  GLN A 207      -7.774   4.633   0.778  1.00 98.76           C  
ATOM   3271  HB2 GLN A 207      -7.358   3.638   0.934  1.00 98.76           H  
ATOM   3272  HB3 GLN A 207      -7.354   5.287   1.542  1.00 98.76           H  
ATOM   3273  O   GLN A 207      -9.980   2.374   0.404  1.00 98.76           O  
ATOM   3274  CG  GLN A 207      -7.308   5.148  -0.593  1.00 98.76           C  
ATOM   3275  HG2 GLN A 207      -8.024   5.857  -1.007  1.00 98.76           H  
ATOM   3276  HG3 GLN A 207      -6.365   5.673  -0.440  1.00 98.76           H  
ATOM   3277  CD  GLN A 207      -7.009   4.066  -1.622  1.00 98.76           C  
ATOM   3278  NE2 GLN A 207      -6.038   4.311  -2.473  1.00 98.76           N  
ATOM   3279 HE21 GLN A 207      -5.508   5.167  -2.395  1.00 98.76           H  
ATOM   3280 HE22 GLN A 207      -5.793   3.600  -3.147  1.00 98.76           H  
ATOM   3281  OE1 GLN A 207      -7.623   3.013  -1.688  1.00 98.76           O  
ATOM   3282  N   LYS A 208     -10.476   4.013  -1.076  1.00 98.66           N  
ATOM   3283  H   LYS A 208     -10.457   5.007  -1.251  1.00 98.66           H  
ATOM   3284  CA  LYS A 208     -11.026   3.129  -2.110  1.00 98.66           C  
ATOM   3285  HA  LYS A 208     -10.527   2.163  -2.037  1.00 98.66           H  
ATOM   3286  C   LYS A 208     -10.759   3.678  -3.512  1.00 98.66           C  
ATOM   3287  CB  LYS A 208     -12.525   2.936  -1.828  1.00 98.66           C  
ATOM   3288  HB2 LYS A 208     -12.647   2.606  -0.796  1.00 98.66           H  
ATOM   3289  HB3 LYS A 208     -13.034   3.894  -1.939  1.00 98.66           H  
ATOM   3290  O   LYS A 208     -11.053   4.843  -3.775  1.00 98.66           O  
ATOM   3291  CG  LYS A 208     -13.190   1.906  -2.749  1.00 98.66           C  
ATOM   3292  HG2 LYS A 208     -12.658   0.956  -2.685  1.00 98.66           H  
ATOM   3293  HG3 LYS A 208     -13.150   2.269  -3.776  1.00 98.66           H  
ATOM   3294  CD  LYS A 208     -14.656   1.701  -2.339  1.00 98.66           C  
ATOM   3295  HD2 LYS A 208     -15.139   2.674  -2.260  1.00 98.66           H  
ATOM   3296  HD3 LYS A 208     -14.706   1.206  -1.369  1.00 98.66           H  
ATOM   3297  CE  LYS A 208     -15.373   0.859  -3.397  1.00 98.66           C  
ATOM   3298  HE2 LYS A 208     -15.063   1.235  -4.372  1.00 98.66           H  
ATOM   3299  HE3 LYS A 208     -15.048  -0.178  -3.324  1.00 98.66           H  
ATOM   3300  NZ  LYS A 208     -16.850   0.967  -3.298  1.00 98.66           N  
ATOM   3301  HZ1 LYS A 208     -17.224   0.540  -2.462  1.00 98.66           H  
ATOM   3302  HZ2 LYS A 208     -17.272   0.544  -4.113  1.00 98.66           H  
ATOM   3303  HZ3 LYS A 208     -17.122   1.939  -3.310  1.00 98.66           H  
ATOM   3304  N   ARG A 209     -10.261   2.820  -4.409  1.00 98.28           N  
ATOM   3305  H   ARG A 209     -10.014   1.905  -4.060  1.00 98.28           H  
ATOM   3306  CA  ARG A 209     -10.100   3.034  -5.860  1.00 98.28           C  
ATOM   3307  HA  ARG A 209     -10.609   3.953  -6.153  1.00 98.28           H  
ATOM   3308  C   ARG A 209     -10.712   1.863  -6.622  1.00 98.28           C  
ATOM   3309  CB  ARG A 209      -8.625   3.143  -6.270  1.00 98.28           C  
ATOM   3310  HB2 ARG A 209      -8.194   2.143  -6.221  1.00 98.28           H  
ATOM   3311  HB3 ARG A 209      -8.574   3.459  -7.312  1.00 98.28           H  
ATOM   3312  O   ARG A 209     -10.513   0.714  -6.232  1.00 98.28           O  
ATOM   3313  CG  ARG A 209      -7.765   4.076  -5.414  1.00 98.28           C  
ATOM   3314  HG2 ARG A 209      -7.836   3.768  -4.371  1.00 98.28           H  
ATOM   3315  HG3 ARG A 209      -6.724   3.971  -5.719  1.00 98.28           H  
ATOM   3316  CD  ARG A 209      -8.180   5.541  -5.520  1.00 98.28           C  
ATOM   3317  HD2 ARG A 209      -9.221   5.651  -5.215  1.00 98.28           H  
ATOM   3318  HD3 ARG A 209      -7.562   6.107  -4.824  1.00 98.28           H  
ATOM   3319  NE  ARG A 209      -8.022   6.093  -6.875  1.00 98.28           N  
ATOM   3320  HE  ARG A 209      -8.869   6.304  -7.382  1.00 98.28           H  
ATOM   3321  NH1 ARG A 209      -5.730   6.352  -6.792  1.00 98.28           N  
ATOM   3322 HH11 ARG A 209      -4.898   6.688  -7.256  1.00 98.28           H  
ATOM   3323 HH12 ARG A 209      -5.668   5.823  -5.934  1.00 98.28           H  
ATOM   3324  NH2 ARG A 209      -6.852   7.132  -8.523  1.00 98.28           N  
ATOM   3325 HH21 ARG A 209      -5.954   7.480  -8.826  1.00 98.28           H  
ATOM   3326 HH22 ARG A 209      -7.731   7.437  -8.914  1.00 98.28           H  
ATOM   3327  CZ  ARG A 209      -6.880   6.517  -7.381  1.00 98.28           C  
ATOM   3328  N   GLN A 210     -11.419   2.125  -7.710  1.00 96.84           N  
ATOM   3329  H   GLN A 210     -11.452   3.084  -8.024  1.00 96.84           H  
ATOM   3330  CA  GLN A 210     -12.105   1.104  -8.503  1.00 96.84           C  
ATOM   3331  HA  GLN A 210     -11.492   0.203  -8.518  1.00 96.84           H  
ATOM   3332  C   GLN A 210     -12.348   1.488  -9.974  1.00 96.84           C  
ATOM   3333  CB  GLN A 210     -13.443   0.761  -7.810  1.00 96.84           C  
ATOM   3334  HB2 GLN A 210     -13.886  -0.099  -8.313  1.00 96.84           H  
ATOM   3335  HB3 GLN A 210     -13.254   0.483  -6.774  1.00 96.84           H  
ATOM   3336  O   GLN A 210     -12.500   0.589 -10.797  1.00 96.84           O  
ATOM   3337  CG  GLN A 210     -14.445   1.927  -7.851  1.00 96.84           C  
ATOM   3338  HG2 GLN A 210     -14.007   2.818  -7.403  1.00 96.84           H  
ATOM   3339  HG3 GLN A 210     -14.667   2.144  -8.896  1.00 96.84           H  
ATOM   3340  CD  GLN A 210     -15.781   1.668  -7.171  1.00 96.84           C  
ATOM   3341  NE2 GLN A 210     -16.761   2.485  -7.488  1.00 96.84           N  
ATOM   3342 HE21 GLN A 210     -17.675   2.351  -7.080  1.00 96.84           H  
ATOM   3343 HE22 GLN A 210     -16.613   3.148  -8.235  1.00 96.84           H  
ATOM   3344  OE1 GLN A 210     -15.965   0.771  -6.354  1.00 96.84           O  
ATOM   3345  N   ASP A 211     -12.422   2.779 -10.314  1.00 96.07           N  
ATOM   3346  H   ASP A 211     -12.225   3.485  -9.619  1.00 96.07           H  
ATOM   3347  CA  ASP A 211     -12.920   3.243 -11.619  1.00 96.07           C  
ATOM   3348  HA  ASP A 211     -12.683   2.485 -12.366  1.00 96.07           H  
ATOM   3349  C   ASP A 211     -12.279   4.540 -12.147  1.00 96.07           C  
ATOM   3350  CB  ASP A 211     -14.458   3.371 -11.569  1.00 96.07           C  
ATOM   3351  HB2 ASP A 211     -14.877   2.377 -11.410  1.00 96.07           H  
ATOM   3352  HB3 ASP A 211     -14.820   3.717 -12.538  1.00 96.07           H  
ATOM   3353  O   ASP A 211     -12.490   4.887 -13.311  1.00 96.07           O  
ATOM   3354  CG  ASP A 211     -14.994   4.310 -10.478  1.00 96.07           C  
ATOM   3355  OD1 ASP A 211     -14.291   5.278 -10.110  1.00 96.07           O  
ATOM   3356  OD2 ASP A 211     -16.105   4.041  -9.968  1.00 96.07           O  
ATOM   3357  N   GLY A 212     -11.476   5.240 -11.343  1.00 96.06           N  
ATOM   3358  H   GLY A 212     -11.345   4.919 -10.394  1.00 96.06           H  
ATOM   3359  CA  GLY A 212     -10.838   6.502 -11.713  1.00 96.06           C  
ATOM   3360  HA2 GLY A 212     -10.389   6.402 -12.702  1.00 96.06           H  
ATOM   3361  HA3 GLY A 212     -10.056   6.712 -10.984  1.00 96.06           H  
ATOM   3362  C   GLY A 212     -11.774   7.710 -11.739  1.00 96.06           C  
ATOM   3363  O   GLY A 212     -11.431   8.719 -12.353  1.00 96.06           O  
ATOM   3364  N   SER A 213     -12.945   7.629 -11.100  1.00 97.23           N  
ATOM   3365  H   SER A 213     -13.191   6.752 -10.664  1.00 97.23           H  
ATOM   3366  CA  SER A 213     -13.920   8.729 -11.020  1.00 97.23           C  
ATOM   3367  HA  SER A 213     -14.109   9.092 -12.030  1.00 97.23           H  
ATOM   3368  C   SER A 213     -13.443   9.932 -10.200  1.00 97.23           C  
ATOM   3369  CB  SER A 213     -15.248   8.225 -10.444  1.00 97.23           C  
ATOM   3370  HB2 SER A 213     -15.935   9.064 -10.335  1.00 97.23           H  
ATOM   3371  HB3 SER A 213     -15.688   7.505 -11.135  1.00 97.23           H  
ATOM   3372  O   SER A 213     -14.001  11.023 -10.338  1.00 97.23           O  
ATOM   3373  OG  SER A 213     -15.067   7.599  -9.188  1.00 97.23           O  
ATOM   3374  HG  SER A 213     -14.815   6.694  -9.383  1.00 97.23           H  
ATOM   3375  N   VAL A 214     -12.412   9.763  -9.366  1.00 98.00           N  
ATOM   3376  H   VAL A 214     -11.999   8.843  -9.299  1.00 98.00           H  
ATOM   3377  CA  VAL A 214     -11.876  10.815  -8.499  1.00 98.00           C  
ATOM   3378  HA  VAL A 214     -12.402  11.746  -8.707  1.00 98.00           H  
ATOM   3379  C   VAL A 214     -10.400  11.054  -8.798  1.00 98.00           C  
ATOM   3380  CB  VAL A 214     -12.135  10.473  -7.020  1.00 98.00           C  
ATOM   3381  HB  VAL A 214     -11.690   9.505  -6.790  1.00 98.00           H  
ATOM   3382  O   VAL A 214      -9.592  10.128  -8.859  1.00 98.00           O  
ATOM   3383  CG1 VAL A 214     -11.550  11.512  -6.056  1.00 98.00           C  
ATOM   3384 HG11 VAL A 214     -11.799  11.224  -5.035  1.00 98.00           H  
ATOM   3385 HG12 VAL A 214     -11.957  12.501  -6.267  1.00 98.00           H  
ATOM   3386 HG13 VAL A 214     -10.463  11.531  -6.140  1.00 98.00           H  
ATOM   3387  CG2 VAL A 214     -13.646  10.413  -6.750  1.00 98.00           C  
ATOM   3388 HG21 VAL A 214     -14.094   9.586  -7.301  1.00 98.00           H  
ATOM   3389 HG22 VAL A 214     -14.123  11.343  -7.060  1.00 98.00           H  
ATOM   3390 HG23 VAL A 214     -13.829  10.252  -5.688  1.00 98.00           H  
ATOM   3391  N   ASP A 215     -10.036  12.327  -8.957  1.00 97.79           N  
ATOM   3392  H   ASP A 215     -10.752  13.040  -8.966  1.00 97.79           H  
ATOM   3393  CA  ASP A 215      -8.637  12.745  -9.022  1.00 97.79           C  
ATOM   3394  HA  ASP A 215      -8.095  12.044  -9.657  1.00 97.79           H  
ATOM   3395  C   ASP A 215      -8.005  12.719  -7.624  1.00 97.79           C  
ATOM   3396  CB  ASP A 215      -8.522  14.136  -9.661  1.00 97.79           C  
ATOM   3397  HB2 ASP A 215      -8.964  14.109 -10.657  1.00 97.79           H  
ATOM   3398  HB3 ASP A 215      -9.078  14.855  -9.059  1.00 97.79           H  
ATOM   3399  O   ASP A 215      -8.509  13.374  -6.708  1.00 97.79           O  
ATOM   3400  CG  ASP A 215      -7.062  14.590  -9.782  1.00 97.79           C  
ATOM   3401  OD1 ASP A 215      -6.177  13.704  -9.837  1.00 97.79           O  
ATOM   3402  OD2 ASP A 215      -6.842  15.817  -9.807  1.00 97.79           O  
ATOM   3403  N   PHE A 216      -6.906  11.977  -7.476  1.00 98.40           N  
ATOM   3404  H   PHE A 216      -6.528  11.545  -8.307  1.00 98.40           H  
ATOM   3405  CA  PHE A 216      -6.125  11.864  -6.240  1.00 98.40           C  
ATOM   3406  HA  PHE A 216      -6.745  12.178  -5.400  1.00 98.40           H  
ATOM   3407  C   PHE A 216      -4.912  12.813  -6.221  1.00 98.40           C  
ATOM   3408  CB  PHE A 216      -5.734  10.394  -5.989  1.00 98.40           C  
ATOM   3409  HB2 PHE A 216      -4.840  10.386  -5.367  1.00 98.40           H  
ATOM   3410  HB3 PHE A 216      -5.473   9.916  -6.933  1.00 98.40           H  
ATOM   3411  O   PHE A 216      -4.228  12.904  -5.206  1.00 98.40           O  
ATOM   3412  CG  PHE A 216      -6.793   9.567  -5.277  1.00 98.40           C  
ATOM   3413  CD1 PHE A 216      -6.549   9.065  -3.984  1.00 98.40           C  
ATOM   3414  HD1 PHE A 216      -5.599   9.249  -3.506  1.00 98.40           H  
ATOM   3415  CD2 PHE A 216      -8.039   9.323  -5.883  1.00 98.40           C  
ATOM   3416  HD2 PHE A 216      -8.237   9.690  -6.879  1.00 98.40           H  
ATOM   3417  CE1 PHE A 216      -7.546   8.353  -3.294  1.00 98.40           C  
ATOM   3418  HE1 PHE A 216      -7.354   7.984  -2.297  1.00 98.40           H  
ATOM   3419  CE2 PHE A 216      -9.041   8.619  -5.193  1.00 98.40           C  
ATOM   3420  HE2 PHE A 216      -9.992   8.438  -5.671  1.00 98.40           H  
ATOM   3421  CZ  PHE A 216      -8.800   8.144  -3.893  1.00 98.40           C  
ATOM   3422  HZ  PHE A 216      -9.570   7.599  -3.368  1.00 98.40           H  
ATOM   3423  N   PHE A 217      -4.655  13.592  -7.280  1.00 98.26           N  
ATOM   3424  H   PHE A 217      -5.232  13.529  -8.106  1.00 98.26           H  
ATOM   3425  CA  PHE A 217      -3.582  14.592  -7.278  1.00 98.26           C  
ATOM   3426  HA  PHE A 217      -2.766  14.164  -6.696  1.00 98.26           H  
ATOM   3427  C   PHE A 217      -3.997  15.889  -6.552  1.00 98.26           C  
ATOM   3428  CB  PHE A 217      -3.053  14.805  -8.698  1.00 98.26           C  
ATOM   3429  HB2 PHE A 217      -2.840  13.833  -9.142  1.00 98.26           H  
ATOM   3430  HB3 PHE A 217      -3.837  15.273  -9.294  1.00 98.26           H  
ATOM   3431  O   PHE A 217      -4.139  16.974  -7.130  1.00 98.26           O  
ATOM   3432  CG  PHE A 217      -1.785  15.640  -8.774  1.00 98.26           C  
ATOM   3433  CD1 PHE A 217      -1.653  16.624  -9.772  1.00 98.26           C  
ATOM   3434  HD1 PHE A 217      -2.469  16.797 -10.458  1.00 98.26           H  
ATOM   3435  CD2 PHE A 217      -0.726  15.437  -7.866  1.00 98.26           C  
ATOM   3436  HD2 PHE A 217      -0.792  14.692  -7.087  1.00 98.26           H  
ATOM   3437  CE1 PHE A 217      -0.479  17.395  -9.860  1.00 98.26           C  
ATOM   3438  HE1 PHE A 217      -0.399  18.173 -10.606  1.00 98.26           H  
ATOM   3439  CE2 PHE A 217       0.461  16.177  -7.982  1.00 98.26           C  
ATOM   3440  HE2 PHE A 217       1.277  15.991  -7.300  1.00 98.26           H  
ATOM   3441  CZ  PHE A 217       0.581  17.170  -8.966  1.00 98.26           C  
ATOM   3442  HZ  PHE A 217       1.482  17.764  -9.018  1.00 98.26           H  
ATOM   3443  N   ARG A 218      -4.220  15.761  -5.243  1.00 98.50           N  
ATOM   3444  H   ARG A 218      -4.070  14.841  -4.856  1.00 98.50           H  
ATOM   3445  CA  ARG A 218      -4.829  16.768  -4.361  1.00 98.50           C  
ATOM   3446  HA  ARG A 218      -5.308  17.546  -4.955  1.00 98.50           H  
ATOM   3447  C   ARG A 218      -3.814  17.501  -3.484  1.00 98.50           C  
ATOM   3448  CB  ARG A 218      -5.923  16.081  -3.529  1.00 98.50           C  
ATOM   3449  HB2 ARG A 218      -6.356  16.807  -2.841  1.00 98.50           H  
ATOM   3450  HB3 ARG A 218      -5.482  15.284  -2.930  1.00 98.50           H  
ATOM   3451  O   ARG A 218      -2.663  17.076  -3.374  1.00 98.50           O  
ATOM   3452  CG  ARG A 218      -7.062  15.485  -4.366  1.00 98.50           C  
ATOM   3453  HG2 ARG A 218      -6.682  14.702  -5.021  1.00 98.50           H  
ATOM   3454  HG3 ARG A 218      -7.785  15.036  -3.684  1.00 98.50           H  
ATOM   3455  CD  ARG A 218      -7.774  16.551  -5.198  1.00 98.50           C  
ATOM   3456  HD2 ARG A 218      -7.103  16.935  -5.967  1.00 98.50           H  
ATOM   3457  HD3 ARG A 218      -8.057  17.364  -4.529  1.00 98.50           H  
ATOM   3458  NE  ARG A 218      -8.966  15.997  -5.836  1.00 98.50           N  
ATOM   3459  HE  ARG A 218      -8.864  15.057  -6.193  1.00 98.50           H  
ATOM   3460  NH1 ARG A 218     -10.424  17.763  -5.506  1.00 98.50           N  
ATOM   3461 HH11 ARG A 218      -9.746  18.269  -4.954  1.00 98.50           H  
ATOM   3462 HH12 ARG A 218     -11.347  18.169  -5.570  1.00 98.50           H  
ATOM   3463  NH2 ARG A 218     -11.089  15.918  -6.563  1.00 98.50           N  
ATOM   3464 HH21 ARG A 218     -10.865  14.991  -6.896  1.00 98.50           H  
ATOM   3465 HH22 ARG A 218     -11.999  16.339  -6.686  1.00 98.50           H  
ATOM   3466  CZ  ARG A 218     -10.142  16.574  -5.959  1.00 98.50           C  
ATOM   3467  N   THR A 219      -4.230  18.640  -2.933  1.00 98.70           N  
ATOM   3468  H   THR A 219      -5.199  18.905  -3.032  1.00 98.70           H  
ATOM   3469  CA  THR A 219      -3.411  19.436  -2.007  1.00 98.70           C  
ATOM   3470  HA  THR A 219      -2.392  19.468  -2.393  1.00 98.70           H  
ATOM   3471  C   THR A 219      -3.346  18.812  -0.614  1.00 98.70           C  
ATOM   3472  CB  THR A 219      -3.913  20.884  -1.868  1.00 98.70           C  
ATOM   3473  HB  THR A 219      -3.262  21.425  -1.181  1.00 98.70           H  
ATOM   3474  O   THR A 219      -4.131  17.917  -0.283  1.00 98.70           O  
ATOM   3475  CG2 THR A 219      -3.948  21.644  -3.193  1.00 98.70           C  
ATOM   3476 HG21 THR A 219      -4.273  22.667  -3.008  1.00 98.70           H  
ATOM   3477 HG22 THR A 219      -4.643  21.166  -3.884  1.00 98.70           H  
ATOM   3478 HG23 THR A 219      -2.939  21.676  -3.606  1.00 98.70           H  
ATOM   3479  OG1 THR A 219      -5.210  20.906  -1.330  1.00 98.70           O  
ATOM   3480  HG1 THR A 219      -5.447  21.825  -1.184  1.00 98.70           H  
ATOM   3481  N   TRP A 220      -2.443  19.315   0.225  1.00 98.65           N  
ATOM   3482  H   TRP A 220      -1.751  19.949  -0.149  1.00 98.65           H  
ATOM   3483  CA  TRP A 220      -2.352  18.960   1.640  1.00 98.65           C  
ATOM   3484  HA  TRP A 220      -2.026  17.925   1.739  1.00 98.65           H  
ATOM   3485  C   TRP A 220      -3.688  19.103   2.368  1.00 98.65           C  
ATOM   3486  CB  TRP A 220      -1.320  19.858   2.319  1.00 98.65           C  
ATOM   3487  HB2 TRP A 220      -0.366  19.765   1.800  1.00 98.65           H  
ATOM   3488  HB3 TRP A 220      -1.628  20.901   2.248  1.00 98.65           H  
ATOM   3489  O   TRP A 220      -4.127  18.184   3.058  1.00 98.65           O  
ATOM   3490  CG  TRP A 220      -1.112  19.501   3.754  1.00 98.65           C  
ATOM   3491  CD1 TRP A 220      -1.662  20.107   4.830  1.00 98.65           C  
ATOM   3492  HD1 TRP A 220      -2.324  20.958   4.776  1.00 98.65           H  
ATOM   3493  CD2 TRP A 220      -0.285  18.430   4.280  1.00 98.65           C  
ATOM   3494  CE2 TRP A 220      -0.320  18.478   5.704  1.00 98.65           C  
ATOM   3495  CE3 TRP A 220       0.522  17.447   3.682  1.00 98.65           C  
ATOM   3496  HE3 TRP A 220       0.566  17.393   2.605  1.00 98.65           H  
ATOM   3497  NE1 TRP A 220      -1.205  19.498   5.987  1.00 98.65           N  
ATOM   3498  HE1 TRP A 220      -1.424  19.830   6.915  1.00 98.65           H  
ATOM   3499  CH2 TRP A 220       1.259  16.652   5.868  1.00 98.65           C  
ATOM   3500  HH2 TRP A 220       1.862  15.968   6.447  1.00 98.65           H  
ATOM   3501  CZ2 TRP A 220       0.450  17.614   6.499  1.00 98.65           C  
ATOM   3502  HZ2 TRP A 220       0.423  17.687   7.576  1.00 98.65           H  
ATOM   3503  CZ3 TRP A 220       1.276  16.566   4.467  1.00 98.65           C  
ATOM   3504  HZ3 TRP A 220       1.880  15.821   3.972  1.00 98.65           H  
ATOM   3505  N   ASP A 221      -4.354  20.246   2.188  1.00 98.69           N  
ATOM   3506  H   ASP A 221      -3.937  20.949   1.595  1.00 98.69           H  
ATOM   3507  CA  ASP A 221      -5.609  20.551   2.877  1.00 98.69           C  
ATOM   3508  HA  ASP A 221      -5.454  20.406   3.947  1.00 98.69           H  
ATOM   3509  C   ASP A 221      -6.754  19.616   2.447  1.00 98.69           C  
ATOM   3510  CB  ASP A 221      -5.964  22.023   2.651  1.00 98.69           C  
ATOM   3511  HB2 ASP A 221      -5.081  22.639   2.825  1.00 98.69           H  
ATOM   3512  HB3 ASP A 221      -6.291  22.173   1.622  1.00 98.69           H  
ATOM   3513  O   ASP A 221      -7.542  19.162   3.276  1.00 98.69           O  
ATOM   3514  CG  ASP A 221      -7.056  22.448   3.630  1.00 98.69           C  
ATOM   3515  OD1 ASP A 221      -6.726  22.574   4.833  1.00 98.69           O  
ATOM   3516  OD2 ASP A 221      -8.216  22.597   3.189  1.00 98.69           O  
ATOM   3517  N   GLU A 222      -6.796  19.239   1.167  1.00 98.74           N  
ATOM   3518  H   GLU A 222      -6.106  19.614   0.532  1.00 98.74           H  
ATOM   3519  CA  GLU A 222      -7.754  18.256   0.651  1.00 98.74           C  
ATOM   3520  HA  GLU A 222      -8.763  18.538   0.952  1.00 98.74           H  
ATOM   3521  C   GLU A 222      -7.481  16.852   1.219  1.00 98.74           C  
ATOM   3522  CB  GLU A 222      -7.680  18.235  -0.883  1.00 98.74           C  
ATOM   3523  HB2 GLU A 222      -6.633  18.118  -1.164  1.00 98.74           H  
ATOM   3524  HB3 GLU A 222      -8.239  17.376  -1.252  1.00 98.74           H  
ATOM   3525  O   GLU A 222      -8.406  16.166   1.653  1.00 98.74           O  
ATOM   3526  CG  GLU A 222      -8.233  19.499  -1.558  1.00 98.74           C  
ATOM   3527  HG2 GLU A 222      -7.730  20.386  -1.173  1.00 98.74           H  
ATOM   3528  HG3 GLU A 222      -9.289  19.589  -1.303  1.00 98.74           H  
ATOM   3529  CD  GLU A 222      -8.072  19.435  -3.087  1.00 98.74           C  
ATOM   3530  OE1 GLU A 222      -9.113  19.380  -3.786  1.00 98.74           O  
ATOM   3531  OE2 GLU A 222      -6.928  19.349  -3.603  1.00 98.74           O  
ATOM   3532  N   TYR A 223      -6.217  16.421   1.280  1.00 98.82           N  
ATOM   3533  H   TYR A 223      -5.488  17.018   0.917  1.00 98.82           H  
ATOM   3534  CA  TYR A 223      -5.840  15.141   1.896  1.00 98.82           C  
ATOM   3535  HA  TYR A 223      -6.453  14.351   1.462  1.00 98.82           H  
ATOM   3536  C   TYR A 223      -6.090  15.104   3.402  1.00 98.82           C  
ATOM   3537  CB  TYR A 223      -4.366  14.838   1.609  1.00 98.82           C  
ATOM   3538  HB2 TYR A 223      -3.928  14.320   2.462  1.00 98.82           H  
ATOM   3539  HB3 TYR A 223      -3.805  15.764   1.478  1.00 98.82           H  
ATOM   3540  O   TYR A 223      -6.428  14.053   3.951  1.00 98.82           O  
ATOM   3541  CG  TYR A 223      -4.196  13.945   0.406  1.00 98.82           C  
ATOM   3542  CD1 TYR A 223      -4.487  12.577   0.539  1.00 98.82           C  
ATOM   3543  HD1 TYR A 223      -4.793  12.188   1.499  1.00 98.82           H  
ATOM   3544  CD2 TYR A 223      -3.774  14.464  -0.830  1.00 98.82           C  
ATOM   3545  HD2 TYR A 223      -3.555  15.517  -0.932  1.00 98.82           H  
ATOM   3546  CE1 TYR A 223      -4.369  11.718  -0.561  1.00 98.82           C  
ATOM   3547  HE1 TYR A 223      -4.604  10.670  -0.447  1.00 98.82           H  
ATOM   3548  CE2 TYR A 223      -3.629  13.602  -1.933  1.00 98.82           C  
ATOM   3549  HE2 TYR A 223      -3.285  13.981  -2.884  1.00 98.82           H  
ATOM   3550  OH  TYR A 223      -3.761  11.373  -2.828  1.00 98.82           O  
ATOM   3551  HH  TYR A 223      -3.964  10.477  -2.551  1.00 98.82           H  
ATOM   3552  CZ  TYR A 223      -3.929  12.230  -1.795  1.00 98.82           C  
ATOM   3553  N   ARG A 224      -5.953  16.246   4.074  1.00 98.53           N  
ATOM   3554  H   ARG A 224      -5.600  17.044   3.566  1.00 98.53           H  
ATOM   3555  CA  ARG A 224      -6.244  16.406   5.495  1.00 98.53           C  
ATOM   3556  HA  ARG A 224      -5.690  15.659   6.064  1.00 98.53           H  
ATOM   3557  C   ARG A 224      -7.720  16.174   5.805  1.00 98.53           C  
ATOM   3558  CB  ARG A 224      -5.746  17.789   5.921  1.00 98.53           C  
ATOM   3559  HB2 ARG A 224      -4.656  17.772   5.945  1.00 98.53           H  
ATOM   3560  HB3 ARG A 224      -6.063  18.545   5.203  1.00 98.53           H  
ATOM   3561  O   ARG A 224      -8.024  15.366   6.683  1.00 98.53           O  
ATOM   3562  CG  ARG A 224      -6.290  18.176   7.289  1.00 98.53           C  
ATOM   3563  HG2 ARG A 224      -7.358  18.386   7.218  1.00 98.53           H  
ATOM   3564  HG3 ARG A 224      -6.147  17.353   7.990  1.00 98.53           H  
ATOM   3565  CD  ARG A 224      -5.591  19.427   7.787  1.00 98.53           C  
ATOM   3566  HD2 ARG A 224      -4.516  19.251   7.829  1.00 98.53           H  
ATOM   3567  HD3 ARG A 224      -5.803  20.239   7.092  1.00 98.53           H  
ATOM   3568  NE  ARG A 224      -6.093  19.735   9.124  1.00 98.53           N  
ATOM   3569  HE  ARG A 224      -6.542  18.972   9.610  1.00 98.53           H  
ATOM   3570  NH1 ARG A 224      -5.629  21.978   9.114  1.00 98.53           N  
ATOM   3571 HH11 ARG A 224      -5.388  21.888   8.138  1.00 98.53           H  
ATOM   3572 HH12 ARG A 224      -5.749  22.895   9.521  1.00 98.53           H  
ATOM   3573  NH2 ARG A 224      -6.633  21.009  10.883  1.00 98.53           N  
ATOM   3574 HH21 ARG A 224      -7.060  20.164  11.236  1.00 98.53           H  
ATOM   3575 HH22 ARG A 224      -6.758  21.906  11.329  1.00 98.53           H  
ATOM   3576  CZ  ARG A 224      -6.110  20.912   9.698  1.00 98.53           C  
ATOM   3577  N   HIS A 225      -8.613  16.846   5.080  1.00 98.23           N  
ATOM   3578  H   HIS A 225      -8.271  17.514   4.404  1.00 98.23           H  
ATOM   3579  CA  HIS A 225     -10.058  16.775   5.316  1.00 98.23           C  
ATOM   3580  HA  HIS A 225     -10.234  16.685   6.387  1.00 98.23           H  
ATOM   3581  C   HIS A 225     -10.731  15.560   4.661  1.00 98.23           C  
ATOM   3582  CB  HIS A 225     -10.698  18.085   4.843  1.00 98.23           C  
ATOM   3583  HB2 HIS A 225     -10.476  18.235   3.786  1.00 98.23           H  
ATOM   3584  HB3 HIS A 225     -11.780  18.010   4.951  1.00 98.23           H  
ATOM   3585  O   HIS A 225     -11.791  15.131   5.114  1.00 98.23           O  
ATOM   3586  CG  HIS A 225     -10.229  19.287   5.626  1.00 98.23           C  
ATOM   3587  CD2 HIS A 225     -10.520  19.573   6.933  1.00 98.23           C  
ATOM   3588  HD2 HIS A 225     -11.126  18.969   7.591  1.00 98.23           H  
ATOM   3589  ND1 HIS A 225      -9.426  20.303   5.164  1.00 98.23           N  
ATOM   3590  HD1 HIS A 225      -8.998  20.383   4.253  1.00 98.23           H  
ATOM   3591  CE1 HIS A 225      -9.253  21.186   6.158  1.00 98.23           C  
ATOM   3592  HE1 HIS A 225      -8.682  22.098   6.071  1.00 98.23           H  
ATOM   3593  NE2 HIS A 225      -9.896  20.781   7.269  1.00 98.23           N  
ATOM   3594  N   GLY A 226     -10.105  14.983   3.634  1.00 98.54           N  
ATOM   3595  H   GLY A 226      -9.307  15.464   3.244  1.00 98.54           H  
ATOM   3596  CA  GLY A 226     -10.673  13.904   2.834  1.00 98.54           C  
ATOM   3597  HA2 GLY A 226      -9.863  13.258   2.493  1.00 98.54           H  
ATOM   3598  HA3 GLY A 226     -11.357  13.303   3.433  1.00 98.54           H  
ATOM   3599  C   GLY A 226     -11.424  14.420   1.608  1.00 98.54           C  
ATOM   3600  O   GLY A 226     -11.816  15.583   1.520  1.00 98.54           O  
ATOM   3601  N   PHE A 227     -11.610  13.541   0.627  1.00 98.78           N  
ATOM   3602  H   PHE A 227     -11.335  12.583   0.788  1.00 98.78           H  
ATOM   3603  CA  PHE A 227     -12.250  13.869  -0.647  1.00 98.78           C  
ATOM   3604  HA  PHE A 227     -13.066  14.566  -0.456  1.00 98.78           H  
ATOM   3605  C   PHE A 227     -12.848  12.624  -1.311  1.00 98.78           C  
ATOM   3606  CB  PHE A 227     -11.234  14.558  -1.577  1.00 98.78           C  
ATOM   3607  HB2 PHE A 227     -11.725  14.818  -2.515  1.00 98.78           H  
ATOM   3608  HB3 PHE A 227     -10.925  15.498  -1.118  1.00 98.78           H  
ATOM   3609  O   PHE A 227     -12.518  11.491  -0.960  1.00 98.78           O  
ATOM   3610  CG  PHE A 227      -9.993  13.740  -1.887  1.00 98.78           C  
ATOM   3611  CD1 PHE A 227      -8.819  13.932  -1.138  1.00 98.78           C  
ATOM   3612  HD1 PHE A 227      -8.800  14.661  -0.341  1.00 98.78           H  
ATOM   3613  CD2 PHE A 227     -10.009  12.789  -2.924  1.00 98.78           C  
ATOM   3614  HD2 PHE A 227     -10.909  12.637  -3.501  1.00 98.78           H  
ATOM   3615  CE1 PHE A 227      -7.667  13.181  -1.426  1.00 98.78           C  
ATOM   3616  HE1 PHE A 227      -6.763  13.343  -0.857  1.00 98.78           H  
ATOM   3617  CE2 PHE A 227      -8.860  12.031  -3.207  1.00 98.78           C  
ATOM   3618  HE2 PHE A 227      -8.876  11.299  -4.002  1.00 98.78           H  
ATOM   3619  CZ  PHE A 227      -7.687  12.230  -2.460  1.00 98.78           C  
ATOM   3620  HZ  PHE A 227      -6.797  11.659  -2.683  1.00 98.78           H  
ATOM   3621  N   GLY A 228     -13.700  12.840  -2.315  1.00 98.14           N  
ATOM   3622  H   GLY A 228     -13.971  13.794  -2.504  1.00 98.14           H  
ATOM   3623  CA  GLY A 228     -14.406  11.778  -3.035  1.00 98.14           C  
ATOM   3624  HA2 GLY A 228     -13.798  10.874  -3.039  1.00 98.14           H  
ATOM   3625  HA3 GLY A 228     -14.558  12.079  -4.072  1.00 98.14           H  
ATOM   3626  C   GLY A 228     -15.770  11.453  -2.425  1.00 98.14           C  
ATOM   3627  O   GLY A 228     -16.367  12.281  -1.738  1.00 98.14           O  
ATOM   3628  N   SER A 229     -16.282  10.256  -2.708  1.00 97.56           N  
ATOM   3629  H   SER A 229     -15.706   9.600  -3.216  1.00 97.56           H  
ATOM   3630  CA  SER A 229     -17.573   9.777  -2.201  1.00 97.56           C  
ATOM   3631  HA  SER A 229     -17.933  10.448  -1.421  1.00 97.56           H  
ATOM   3632  C   SER A 229     -17.429   8.385  -1.603  1.00 97.56           C  
ATOM   3633  CB  SER A 229     -18.620   9.755  -3.318  1.00 97.56           C  
ATOM   3634  HB2 SER A 229     -18.264   9.131  -4.138  1.00 97.56           H  
ATOM   3635  HB3 SER A 229     -18.783  10.769  -3.682  1.00 97.56           H  
ATOM   3636  O   SER A 229     -16.858   7.500  -2.233  1.00 97.56           O  
ATOM   3637  OG  SER A 229     -19.835   9.225  -2.816  1.00 97.56           O  
ATOM   3638  HG  SER A 229     -20.494   9.226  -3.514  1.00 97.56           H  
ATOM   3639  N   LEU A 230     -18.017   8.159  -0.424  1.00 97.16           N  
ATOM   3640  H   LEU A 230     -18.492   8.929   0.025  1.00 97.16           H  
ATOM   3641  CA  LEU A 230     -18.032   6.840   0.223  1.00 97.16           C  
ATOM   3642  HA  LEU A 230     -17.003   6.509   0.365  1.00 97.16           H  
ATOM   3643  C   LEU A 230     -18.721   5.763  -0.641  1.00 97.16           C  
ATOM   3644  CB  LEU A 230     -18.719   6.947   1.597  1.00 97.16           C  
ATOM   3645  HB2 LEU A 230     -18.764   5.948   2.031  1.00 97.16           H  
ATOM   3646  HB3 LEU A 230     -19.741   7.294   1.443  1.00 97.16           H  
ATOM   3647  O   LEU A 230     -18.469   4.573  -0.460  1.00 97.16           O  
ATOM   3648  CG  LEU A 230     -18.024   7.859   2.622  1.00 97.16           C  
ATOM   3649  HG  LEU A 230     -17.918   8.862   2.209  1.00 97.16           H  
ATOM   3650  CD1 LEU A 230     -18.893   7.947   3.875  1.00 97.16           C  
ATOM   3651 HD11 LEU A 230     -19.885   8.309   3.606  1.00 97.16           H  
ATOM   3652 HD12 LEU A 230     -18.435   8.660   4.561  1.00 97.16           H  
ATOM   3653 HD13 LEU A 230     -18.966   6.972   4.356  1.00 97.16           H  
ATOM   3654  CD2 LEU A 230     -16.650   7.333   3.031  1.00 97.16           C  
ATOM   3655 HD21 LEU A 230     -15.975   7.369   2.176  1.00 97.16           H  
ATOM   3656 HD22 LEU A 230     -16.721   6.305   3.389  1.00 97.16           H  
ATOM   3657 HD23 LEU A 230     -16.230   7.961   3.817  1.00 97.16           H  
ATOM   3658  N   GLU A 231     -19.588   6.163  -1.575  1.00 95.54           N  
ATOM   3659  H   GLU A 231     -19.756   7.153  -1.678  1.00 95.54           H  
ATOM   3660  CA  GLU A 231     -20.247   5.263  -2.535  1.00 95.54           C  
ATOM   3661  HA  GLU A 231     -20.474   4.313  -2.052  1.00 95.54           H  
ATOM   3662  C   GLU A 231     -19.353   4.917  -3.745  1.00 95.54           C  
ATOM   3663  CB  GLU A 231     -21.585   5.885  -2.976  1.00 95.54           C  
ATOM   3664  HB2 GLU A 231     -22.017   5.269  -3.764  1.00 95.54           H  
ATOM   3665  HB3 GLU A 231     -21.395   6.881  -3.378  1.00 95.54           H  
ATOM   3666  O   GLU A 231     -19.588   3.915  -4.419  1.00 95.54           O  
ATOM   3667  CG  GLU A 231     -22.595   5.976  -1.814  1.00 95.54           C  
ATOM   3668  HG2 GLU A 231     -22.823   4.965  -1.475  1.00 95.54           H  
ATOM   3669  HG3 GLU A 231     -22.136   6.510  -0.982  1.00 95.54           H  
ATOM   3670  CD  GLU A 231     -23.910   6.687  -2.175  1.00 95.54           C  
ATOM   3671  OE1 GLU A 231     -24.703   6.918  -1.229  1.00 95.54           O  
ATOM   3672  OE2 GLU A 231     -24.104   7.030  -3.363  1.00 95.54           O  
ATOM   3673  N   GLY A 232     -18.296   5.699  -3.994  1.00 97.11           N  
ATOM   3674  H   GLY A 232     -18.070   6.411  -3.315  1.00 97.11           H  
ATOM   3675  CA  GLY A 232     -17.364   5.546  -5.115  1.00 97.11           C  
ATOM   3676  HA2 GLY A 232     -17.470   6.407  -5.775  1.00 97.11           H  
ATOM   3677  HA3 GLY A 232     -17.596   4.652  -5.694  1.00 97.11           H  
ATOM   3678  C   GLY A 232     -15.908   5.447  -4.656  1.00 97.11           C  
ATOM   3679  O   GLY A 232     -15.584   4.665  -3.759  1.00 97.11           O  
ATOM   3680  N   GLU A 233     -15.026   6.221  -5.293  1.00 98.61           N  
ATOM   3681  H   GLU A 233     -15.345   6.817  -6.044  1.00 98.61           H  
ATOM   3682  CA  GLU A 233     -13.642   6.401  -4.843  1.00 98.61           C  
ATOM   3683  HA  GLU A 233     -13.313   5.477  -4.369  1.00 98.61           H  
ATOM   3684  C   GLU A 233     -13.534   7.523  -3.807  1.00 98.61           C  
ATOM   3685  CB  GLU A 233     -12.694   6.702  -6.013  1.00 98.61           C  
ATOM   3686  HB2 GLU A 233     -11.689   6.816  -5.606  1.00 98.61           H  
ATOM   3687  HB3 GLU A 233     -12.990   7.637  -6.488  1.00 98.61           H  
ATOM   3688  O   GLU A 233     -14.197   8.558  -3.925  1.00 98.61           O  
ATOM   3689  CG  GLU A 233     -12.674   5.603  -7.074  1.00 98.61           C  
ATOM   3690  HG2 GLU A 233     -12.650   4.638  -6.568  1.00 98.61           H  
ATOM   3691  HG3 GLU A 233     -13.599   5.652  -7.648  1.00 98.61           H  
ATOM   3692  CD  GLU A 233     -11.464   5.702  -8.019  1.00 98.61           C  
ATOM   3693  OE1 GLU A 233     -11.135   4.657  -8.621  1.00 98.61           O  
ATOM   3694  OE2 GLU A 233     -10.767   6.738  -8.095  1.00 98.61           O  
ATOM   3695  N   PHE A 234     -12.680   7.339  -2.800  1.00 98.78           N  
ATOM   3696  H   PHE A 234     -12.124   6.496  -2.771  1.00 98.78           H  
ATOM   3697  CA  PHE A 234     -12.454   8.357  -1.776  1.00 98.78           C  
ATOM   3698  HA  PHE A 234     -12.393   9.325  -2.273  1.00 98.78           H  
ATOM   3699  C   PHE A 234     -11.146   8.166  -1.008  1.00 98.78           C  
ATOM   3700  CB  PHE A 234     -13.642   8.398  -0.795  1.00 98.78           C  
ATOM   3701  HB2 PHE A 234     -14.573   8.498  -1.353  1.00 98.78           H  
ATOM   3702  HB3 PHE A 234     -13.561   9.294  -0.179  1.00 98.78           H  
ATOM   3703  O   PHE A 234     -10.564   7.076  -0.975  1.00 98.78           O  
ATOM   3704  CG  PHE A 234     -13.759   7.207   0.131  1.00 98.78           C  
ATOM   3705  CD1 PHE A 234     -14.433   6.045  -0.285  1.00 98.78           C  
ATOM   3706  HD1 PHE A 234     -14.860   5.993  -1.276  1.00 98.78           H  
ATOM   3707  CD2 PHE A 234     -13.212   7.275   1.427  1.00 98.78           C  
ATOM   3708  HD2 PHE A 234     -12.710   8.172   1.755  1.00 98.78           H  
ATOM   3709  CE1 PHE A 234     -14.577   4.963   0.600  1.00 98.78           C  
ATOM   3710  HE1 PHE A 234     -15.121   4.084   0.285  1.00 98.78           H  
ATOM   3711  CE2 PHE A 234     -13.341   6.188   2.305  1.00 98.78           C  
ATOM   3712  HE2 PHE A 234     -12.933   6.242   3.304  1.00 98.78           H  
ATOM   3713  CZ  PHE A 234     -14.036   5.039   1.895  1.00 98.78           C  
ATOM   3714  HZ  PHE A 234     -14.169   4.224   2.591  1.00 98.78           H  
ATOM   3715  N   TRP A 235     -10.743   9.244  -0.339  1.00 98.82           N  
ATOM   3716  H   TRP A 235     -11.287  10.086  -0.464  1.00 98.82           H  
ATOM   3717  CA  TRP A 235      -9.786   9.267   0.761  1.00 98.82           C  
ATOM   3718  HA  TRP A 235      -9.432   8.260   0.980  1.00 98.82           H  
ATOM   3719  C   TRP A 235     -10.486   9.830   1.998  1.00 98.82           C  
ATOM   3720  CB  TRP A 235      -8.592  10.146   0.384  1.00 98.82           C  
ATOM   3721  HB2 TRP A 235      -8.137   9.755  -0.526  1.00 98.82           H  
ATOM   3722  HB3 TRP A 235      -8.943  11.156   0.173  1.00 98.82           H  
ATOM   3723  O   TRP A 235     -11.070  10.910   1.930  1.00 98.82           O  
ATOM   3724  CG  TRP A 235      -7.543  10.207   1.448  1.00 98.82           C  
ATOM   3725  CD1 TRP A 235      -7.311  11.232   2.300  1.00 98.82           C  
ATOM   3726  HD1 TRP A 235      -7.842  12.172   2.305  1.00 98.82           H  
ATOM   3727  CD2 TRP A 235      -6.564   9.184   1.785  1.00 98.82           C  
ATOM   3728  CE2 TRP A 235      -5.763   9.649   2.863  1.00 98.82           C  
ATOM   3729  CE3 TRP A 235      -6.261   7.916   1.258  1.00 98.82           C  
ATOM   3730  HE3 TRP A 235      -6.861   7.564   0.431  1.00 98.82           H  
ATOM   3731  NE1 TRP A 235      -6.273  10.894   3.150  1.00 98.82           N  
ATOM   3732  HE1 TRP A 235      -5.853  11.521   3.821  1.00 98.82           H  
ATOM   3733  CH2 TRP A 235      -4.428   7.630   2.840  1.00 98.82           C  
ATOM   3734  HH2 TRP A 235      -3.609   7.042   3.228  1.00 98.82           H  
ATOM   3735  CZ2 TRP A 235      -4.703   8.895   3.384  1.00 98.82           C  
ATOM   3736  HZ2 TRP A 235      -4.101   9.288   4.190  1.00 98.82           H  
ATOM   3737  CZ3 TRP A 235      -5.209   7.138   1.781  1.00 98.82           C  
ATOM   3738  HZ3 TRP A 235      -4.990   6.163   1.371  1.00 98.82           H  
ATOM   3739  N   LEU A 236     -10.450   9.111   3.123  1.00 98.66           N  
ATOM   3740  H   LEU A 236      -9.961   8.228   3.121  1.00 98.66           H  
ATOM   3741  CA  LEU A 236     -11.231   9.466   4.317  1.00 98.66           C  
ATOM   3742  HA  LEU A 236     -12.266   9.613   4.007  1.00 98.66           H  
ATOM   3743  C   LEU A 236     -10.779  10.777   4.983  1.00 98.66           C  
ATOM   3744  CB  LEU A 236     -11.165   8.283   5.299  1.00 98.66           C  
ATOM   3745  HB2 LEU A 236     -10.129   8.153   5.612  1.00 98.66           H  
ATOM   3746  HB3 LEU A 236     -11.477   7.385   4.765  1.00 98.66           H  
ATOM   3747  O   LEU A 236     -11.566  11.403   5.689  1.00 98.66           O  
ATOM   3748  CG  LEU A 236     -12.049   8.420   6.553  1.00 98.66           C  
ATOM   3749  HG  LEU A 236     -11.802   9.335   7.091  1.00 98.66           H  
ATOM   3750  CD1 LEU A 236     -13.540   8.428   6.208  1.00 98.66           C  
ATOM   3751 HD11 LEU A 236     -13.779   9.313   5.619  1.00 98.66           H  
ATOM   3752 HD12 LEU A 236     -13.803   7.531   5.648  1.00 98.66           H  
ATOM   3753 HD13 LEU A 236     -14.129   8.470   7.125  1.00 98.66           H  
ATOM   3754  CD2 LEU A 236     -11.783   7.255   7.501  1.00 98.66           C  
ATOM   3755 HD21 LEU A 236     -10.727   7.238   7.769  1.00 98.66           H  
ATOM   3756 HD22 LEU A 236     -12.064   6.314   7.028  1.00 98.66           H  
ATOM   3757 HD23 LEU A 236     -12.367   7.389   8.412  1.00 98.66           H  
ATOM   3758  N   GLY A 237      -9.530  11.185   4.760  1.00 98.63           N  
ATOM   3759  H   GLY A 237      -8.950  10.615   4.162  1.00 98.63           H  
ATOM   3760  CA  GLY A 237      -8.924  12.361   5.377  1.00 98.63           C  
ATOM   3761  HA2 GLY A 237      -9.683  13.001   5.828  1.00 98.63           H  
ATOM   3762  HA3 GLY A 237      -8.426  12.943   4.601  1.00 98.63           H  
ATOM   3763  C   GLY A 237      -7.919  11.984   6.459  1.00 98.63           C  
ATOM   3764  O   GLY A 237      -8.203  11.150   7.321  1.00 98.63           O  
ATOM   3765  N   ASN A 238      -6.738  12.596   6.422  1.00 98.78           N  
ATOM   3766  H   ASN A 238      -6.569  13.262   5.681  1.00 98.78           H  
ATOM   3767  CA  ASN A 238      -5.648  12.267   7.339  1.00 98.78           C  
ATOM   3768  HA  ASN A 238      -5.449  11.198   7.270  1.00 98.78           H  
ATOM   3769  C   ASN A 238      -6.006  12.557   8.803  1.00 98.78           C  
ATOM   3770  CB  ASN A 238      -4.372  13.017   6.934  1.00 98.78           C  
ATOM   3771  HB2 ASN A 238      -3.598  12.744   7.652  1.00 98.78           H  
ATOM   3772  HB3 ASN A 238      -4.530  14.094   6.990  1.00 98.78           H  
ATOM   3773  O   ASN A 238      -5.610  11.787   9.675  1.00 98.78           O  
ATOM   3774  CG  ASN A 238      -3.820  12.648   5.573  1.00 98.78           C  
ATOM   3775  ND2 ASN A 238      -2.873  13.399   5.067  1.00 98.78           N  
ATOM   3776 HD21 ASN A 238      -2.444  13.075   4.212  1.00 98.78           H  
ATOM   3777 HD22 ASN A 238      -2.505  14.178   5.595  1.00 98.78           H  
ATOM   3778  OD1 ASN A 238      -4.219  11.677   4.957  1.00 98.78           O  
ATOM   3779  N   ASP A 239      -6.801  13.598   9.079  1.00 98.37           N  
ATOM   3780  H   ASP A 239      -7.113  14.193   8.325  1.00 98.37           H  
ATOM   3781  CA  ASP A 239      -7.283  13.873  10.441  1.00 98.37           C  
ATOM   3782  HA  ASP A 239      -6.428  13.915  11.117  1.00 98.37           H  
ATOM   3783  C   ASP A 239      -8.174  12.723  10.951  1.00 98.37           C  
ATOM   3784  CB  ASP A 239      -8.014  15.237  10.496  1.00 98.37           C  
ATOM   3785  HB2 ASP A 239      -8.633  15.255  11.393  1.00 98.37           H  
ATOM   3786  HB3 ASP A 239      -8.676  15.328   9.635  1.00 98.37           H  
ATOM   3787  O   ASP A 239      -7.982  12.225  12.060  1.00 98.37           O  
ATOM   3788  CG  ASP A 239      -7.078  16.460  10.561  1.00 98.37           C  
ATOM   3789  OD1 ASP A 239      -5.866  16.283  10.817  1.00 98.37           O  
ATOM   3790  OD2 ASP A 239      -7.538  17.614  10.380  1.00 98.37           O  
ATOM   3791  N   ASN A 240      -9.089  12.219  10.118  1.00 98.27           N  
ATOM   3792  H   ASN A 240      -9.159  12.615   9.191  1.00 98.27           H  
ATOM   3793  CA  ASN A 240      -9.968  11.102  10.479  1.00 98.27           C  
ATOM   3794  HA  ASN A 240     -10.457  11.327  11.426  1.00 98.27           H  
ATOM   3795  C   ASN A 240      -9.187   9.794  10.684  1.00 98.27           C  
ATOM   3796  CB  ASN A 240     -11.048  10.944   9.396  1.00 98.27           C  
ATOM   3797  HB2 ASN A 240     -11.630  10.044   9.594  1.00 98.27           H  
ATOM   3798  HB3 ASN A 240     -10.571  10.836   8.422  1.00 98.27           H  
ATOM   3799  O   ASN A 240      -9.453   9.057  11.635  1.00 98.27           O  
ATOM   3800  CG  ASN A 240     -12.022  12.107   9.351  1.00 98.27           C  
ATOM   3801  ND2 ASN A 240     -12.573  12.401   8.197  1.00 98.27           N  
ATOM   3802 HD21 ASN A 240     -12.267  11.954   7.345  1.00 98.27           H  
ATOM   3803 HD22 ASN A 240     -13.144  13.234   8.168  1.00 98.27           H  
ATOM   3804  OD1 ASN A 240     -12.294  12.770  10.339  1.00 98.27           O  
ATOM   3805  N   ILE A 241      -8.205   9.516   9.820  1.00 98.66           N  
ATOM   3806  H   ILE A 241      -8.049  10.164   9.061  1.00 98.66           H  
ATOM   3807  CA  ILE A 241      -7.334   8.334   9.932  1.00 98.66           C  
ATOM   3808  HA  ILE A 241      -7.961   7.448  10.037  1.00 98.66           H  
ATOM   3809  C   ILE A 241      -6.466   8.421  11.196  1.00 98.66           C  
ATOM   3810  CB  ILE A 241      -6.479   8.168   8.654  1.00 98.66           C  
ATOM   3811  HB  ILE A 241      -5.899   9.079   8.504  1.00 98.66           H  
ATOM   3812  O   ILE A 241      -6.297   7.424  11.901  1.00 98.66           O  
ATOM   3813  CG1 ILE A 241      -7.378   7.933   7.417  1.00 98.66           C  
ATOM   3814 HG12 ILE A 241      -8.211   8.636   7.415  1.00 98.66           H  
ATOM   3815 HG13 ILE A 241      -7.807   6.933   7.475  1.00 98.66           H  
ATOM   3816  CG2 ILE A 241      -5.509   6.979   8.803  1.00 98.66           C  
ATOM   3817 HG21 ILE A 241      -6.066   6.061   8.990  1.00 98.66           H  
ATOM   3818 HG22 ILE A 241      -4.821   7.145   9.632  1.00 98.66           H  
ATOM   3819 HG23 ILE A 241      -4.907   6.857   7.903  1.00 98.66           H  
ATOM   3820  CD1 ILE A 241      -6.647   8.097   6.078  1.00 98.66           C  
ATOM   3821 HD11 ILE A 241      -5.890   7.323   5.952  1.00 98.66           H  
ATOM   3822 HD12 ILE A 241      -7.365   8.014   5.263  1.00 98.66           H  
ATOM   3823 HD13 ILE A 241      -6.177   9.079   6.031  1.00 98.66           H  
ATOM   3824  N   HIS A 242      -5.961   9.610  11.529  1.00 98.57           N  
ATOM   3825  H   HIS A 242      -6.093  10.393  10.905  1.00 98.57           H  
ATOM   3826  CA  HIS A 242      -5.227   9.848  12.769  1.00 98.57           C  
ATOM   3827  HA  HIS A 242      -4.354   9.196  12.795  1.00 98.57           H  
ATOM   3828  C   HIS A 242      -6.078   9.517  14.003  1.00 98.57           C  
ATOM   3829  CB  HIS A 242      -4.736  11.301  12.800  1.00 98.57           C  
ATOM   3830  HB2 HIS A 242      -3.943  11.423  12.062  1.00 98.57           H  
ATOM   3831  HB3 HIS A 242      -5.550  11.976  12.536  1.00 98.57           H  
ATOM   3832  O   HIS A 242      -5.623   8.765  14.867  1.00 98.57           O  
ATOM   3833  CG  HIS A 242      -4.211  11.701  14.150  1.00 98.57           C  
ATOM   3834  CD2 HIS A 242      -4.721  12.656  14.987  1.00 98.57           C  
ATOM   3835  HD2 HIS A 242      -5.571  13.289  14.776  1.00 98.57           H  
ATOM   3836  ND1 HIS A 242      -3.185  11.084  14.815  1.00 98.57           N  
ATOM   3837  HD1 HIS A 242      -2.659  10.294  14.470  1.00 98.57           H  
ATOM   3838  CE1 HIS A 242      -3.072  11.650  16.025  1.00 98.57           C  
ATOM   3839  HE1 HIS A 242      -2.378  11.330  16.788  1.00 98.57           H  
ATOM   3840  NE2 HIS A 242      -3.971  12.639  16.171  1.00 98.57           N  
ATOM   3841  N   TYR A 243      -7.321  10.011  14.077  1.00 98.17           N  
ATOM   3842  H   TYR A 243      -7.635  10.654  13.365  1.00 98.17           H  
ATOM   3843  CA  TYR A 243      -8.201   9.721  15.215  1.00 98.17           C  
ATOM   3844  HA  TYR A 243      -7.675   9.986  16.132  1.00 98.17           H  
ATOM   3845  C   TYR A 243      -8.537   8.229  15.330  1.00 98.17           C  
ATOM   3846  CB  TYR A 243      -9.486  10.556  15.133  1.00 98.17           C  
ATOM   3847  HB2 TYR A 243     -10.094  10.305  16.002  1.00 98.17           H  
ATOM   3848  HB3 TYR A 243     -10.039  10.278  14.236  1.00 98.17           H  
ATOM   3849  O   TYR A 243      -8.472   7.673  16.424  1.00 98.17           O  
ATOM   3850  CG  TYR A 243      -9.300  12.058  15.177  1.00 98.17           C  
ATOM   3851  CD1 TYR A 243      -8.540  12.636  16.212  1.00 98.17           C  
ATOM   3852  HD1 TYR A 243      -8.088  12.008  16.966  1.00 98.17           H  
ATOM   3853  CD2 TYR A 243      -9.921  12.882  14.218  1.00 98.17           C  
ATOM   3854  HD2 TYR A 243     -10.501  12.444  13.419  1.00 98.17           H  
ATOM   3855  CE1 TYR A 243      -8.371  14.030  16.270  1.00 98.17           C  
ATOM   3856  HE1 TYR A 243      -7.786  14.465  17.067  1.00 98.17           H  
ATOM   3857  CE2 TYR A 243      -9.753  14.278  14.270  1.00 98.17           C  
ATOM   3858  HE2 TYR A 243     -10.198  14.911  13.517  1.00 98.17           H  
ATOM   3859  OH  TYR A 243      -8.823  16.199  15.362  1.00 98.17           O  
ATOM   3860  HH  TYR A 243      -8.229  16.434  16.080  1.00 98.17           H  
ATOM   3861  CZ  TYR A 243      -8.974  14.851  15.294  1.00 98.17           C  
ATOM   3862  N   LEU A 244      -8.829   7.567  14.204  1.00 98.09           N  
ATOM   3863  H   LEU A 244      -8.866   8.087  13.339  1.00 98.09           H  
ATOM   3864  CA  LEU A 244      -9.101   6.125  14.167  1.00 98.09           C  
ATOM   3865  HA  LEU A 244      -9.942   5.902  14.824  1.00 98.09           H  
ATOM   3866  C   LEU A 244      -7.928   5.284  14.674  1.00 98.09           C  
ATOM   3867  CB  LEU A 244      -9.428   5.709  12.722  1.00 98.09           C  
ATOM   3868  HB2 LEU A 244      -9.291   4.632  12.622  1.00 98.09           H  
ATOM   3869  HB3 LEU A 244      -8.718   6.191  12.050  1.00 98.09           H  
ATOM   3870  O   LEU A 244      -8.147   4.281  15.337  1.00 98.09           O  
ATOM   3871  CG  LEU A 244     -10.858   6.053  12.290  1.00 98.09           C  
ATOM   3872  HG  LEU A 244     -11.098   7.078  12.570  1.00 98.09           H  
ATOM   3873  CD1 LEU A 244     -10.989   5.917  10.772  1.00 98.09           C  
ATOM   3874 HD11 LEU A 244     -12.011   6.147  10.472  1.00 98.09           H  
ATOM   3875 HD12 LEU A 244     -10.731   4.905  10.461  1.00 98.09           H  
ATOM   3876 HD13 LEU A 244     -10.315   6.627  10.291  1.00 98.09           H  
ATOM   3877  CD2 LEU A 244     -11.869   5.102  12.930  1.00 98.09           C  
ATOM   3878 HD21 LEU A 244     -11.657   4.074  12.638  1.00 98.09           H  
ATOM   3879 HD22 LEU A 244     -11.821   5.166  14.017  1.00 98.09           H  
ATOM   3880 HD23 LEU A 244     -12.875   5.374  12.609  1.00 98.09           H  
ATOM   3881  N   THR A 245      -6.696   5.681  14.360  1.00 98.04           N  
ATOM   3882  H   THR A 245      -6.592   6.516  13.801  1.00 98.04           H  
ATOM   3883  CA  THR A 245      -5.496   4.883  14.664  1.00 98.04           C  
ATOM   3884  HA  THR A 245      -5.786   3.839  14.785  1.00 98.04           H  
ATOM   3885  C   THR A 245      -4.793   5.276  15.964  1.00 98.04           C  
ATOM   3886  CB  THR A 245      -4.493   4.932  13.513  1.00 98.04           C  
ATOM   3887  HB  THR A 245      -3.643   4.317  13.808  1.00 98.04           H  
ATOM   3888  O   THR A 245      -3.884   4.581  16.408  1.00 98.04           O  
ATOM   3889  CG2 THR A 245      -5.033   4.381  12.197  1.00 98.04           C  
ATOM   3890 HG21 THR A 245      -5.978   4.851  11.925  1.00 98.04           H  
ATOM   3891 HG22 THR A 245      -4.296   4.559  11.414  1.00 98.04           H  
ATOM   3892 HG23 THR A 245      -5.183   3.307  12.304  1.00 98.04           H  
ATOM   3893  OG1 THR A 245      -4.056   6.249  13.246  1.00 98.04           O  
ATOM   3894  HG1 THR A 245      -4.787   6.696  12.814  1.00 98.04           H  
ATOM   3895  N   SER A 246      -5.185   6.395  16.581  1.00 96.87           N  
ATOM   3896  H   SER A 246      -5.887   6.963  16.129  1.00 96.87           H  
ATOM   3897  CA  SER A 246      -4.590   6.876  17.838  1.00 96.87           C  
ATOM   3898  HA  SER A 246      -3.588   6.460  17.945  1.00 96.87           H  
ATOM   3899  C   SER A 246      -5.368   6.461  19.083  1.00 96.87           C  
ATOM   3900  CB  SER A 246      -4.450   8.395  17.822  1.00 96.87           C  
ATOM   3901  HB2 SER A 246      -5.426   8.860  17.679  1.00 96.87           H  
ATOM   3902  HB3 SER A 246      -4.030   8.726  18.772  1.00 96.87           H  
ATOM   3903  O   SER A 246      -4.852   6.614  20.190  1.00 96.87           O  
ATOM   3904  OG  SER A 246      -3.580   8.773  16.779  1.00 96.87           O  
ATOM   3905  HG  SER A 246      -4.084   8.674  15.968  1.00 96.87           H  
ATOM   3906  N   GLN A 247      -6.602   5.978  18.922  1.00 95.07           N  
ATOM   3907  H   GLN A 247      -6.976   5.898  17.988  1.00 95.07           H  
ATOM   3908  CA  GLN A 247      -7.449   5.578  20.047  1.00 95.07           C  
ATOM   3909  HA  GLN A 247      -7.320   6.313  20.841  1.00 95.07           H  
ATOM   3910  C   GLN A 247      -7.048   4.223  20.651  1.00 95.07           C  
ATOM   3911  CB  GLN A 247      -8.924   5.630  19.623  1.00 95.07           C  
ATOM   3912  HB2 GLN A 247      -9.542   5.494  20.511  1.00 95.07           H  
ATOM   3913  HB3 GLN A 247      -9.124   6.621  19.214  1.00 95.07           H  
ATOM   3914  O   GLN A 247      -7.203   4.032  21.855  1.00 95.07           O  
ATOM   3915  CG  GLN A 247      -9.339   4.576  18.585  1.00 95.07           C  
ATOM   3916  HG2 GLN A 247      -8.692   4.649  17.711  1.00 95.07           H  
ATOM   3917  HG3 GLN A 247      -9.230   3.583  19.020  1.00 95.07           H  
ATOM   3918  CD  GLN A 247     -10.788   4.729  18.138  1.00 95.07           C  
ATOM   3919  NE2 GLN A 247     -11.316   3.805  17.370  1.00 95.07           N  
ATOM   3920 HE21 GLN A 247     -10.802   2.962  17.159  1.00 95.07           H  
ATOM   3921 HE22 GLN A 247     -12.321   3.816  17.275  1.00 95.07           H  
ATOM   3922  OE1 GLN A 247     -11.486   5.678  18.480  1.00 95.07           O  
ATOM   3923  N   GLU A 248      -6.507   3.312  19.840  1.00 95.43           N  
ATOM   3924  H   GLU A 248      -6.401   3.530  18.859  1.00 95.43           H  
ATOM   3925  CA  GLU A 248      -6.010   1.995  20.247  1.00 95.43           C  
ATOM   3926  HA  GLU A 248      -5.424   2.107  21.159  1.00 95.43           H  
ATOM   3927  C   GLU A 248      -5.094   1.394  19.168  1.00 95.43           C  
ATOM   3928  CB  GLU A 248      -7.188   1.052  20.552  1.00 95.43           C  
ATOM   3929  HB2 GLU A 248      -6.794   0.133  20.986  1.00 95.43           H  
ATOM   3930  HB3 GLU A 248      -7.824   1.518  21.304  1.00 95.43           H  
ATOM   3931  O   GLU A 248      -5.042   1.892  18.038  1.00 95.43           O  
ATOM   3932  CG  GLU A 248      -8.046   0.691  19.331  1.00 95.43           C  
ATOM   3933  HG2 GLU A 248      -8.251   1.585  18.742  1.00 95.43           H  
ATOM   3934  HG3 GLU A 248      -7.496  -0.004  18.696  1.00 95.43           H  
ATOM   3935  CD  GLU A 248      -9.364   0.048  19.769  1.00 95.43           C  
ATOM   3936  OE1 GLU A 248     -10.421   0.512  19.284  1.00 95.43           O  
ATOM   3937  OE2 GLU A 248      -9.318  -0.906  20.577  1.00 95.43           O  
ATOM   3938  N   ASP A 249      -4.382   0.313  19.503  1.00 96.70           N  
ATOM   3939  H   ASP A 249      -4.480  -0.082  20.428  1.00 96.70           H  
ATOM   3940  CA  ASP A 249      -3.577  -0.422  18.527  1.00 96.70           C  
ATOM   3941  HA  ASP A 249      -2.835   0.259  18.111  1.00 96.70           H  
ATOM   3942  C   ASP A 249      -4.469  -0.910  17.386  1.00 96.70           C  
ATOM   3943  CB  ASP A 249      -2.836  -1.606  19.170  1.00 96.70           C  
ATOM   3944  HB2 ASP A 249      -2.466  -2.252  18.374  1.00 96.70           H  
ATOM   3945  HB3 ASP A 249      -3.536  -2.184  19.772  1.00 96.70           H  
ATOM   3946  O   ASP A 249      -5.469  -1.597  17.588  1.00 96.70           O  
ATOM   3947  CG  ASP A 249      -1.633  -1.200  20.028  1.00 96.70           C  
ATOM   3948  OD1 ASP A 249      -1.176  -0.038  19.918  1.00 96.70           O  
ATOM   3949  OD2 ASP A 249      -1.158  -2.076  20.785  1.00 96.70           O  
ATOM   3950  N   THR A 250      -4.103  -0.533  16.167  1.00 97.78           N  
ATOM   3951  H   THR A 250      -3.263   0.019  16.075  1.00 97.78           H  
ATOM   3952  CA  THR A 250      -4.931  -0.705  14.977  1.00 97.78           C  
ATOM   3953  HA  THR A 250      -5.851  -1.232  15.231  1.00 97.78           H  
ATOM   3954  C   THR A 250      -4.175  -1.528  13.948  1.00 97.78           C  
ATOM   3955  CB  THR A 250      -5.323   0.675  14.435  1.00 97.78           C  
ATOM   3956  HB  THR A 250      -4.427   1.268  14.251  1.00 97.78           H  
ATOM   3957  O   THR A 250      -2.980  -1.329  13.746  1.00 97.78           O  
ATOM   3958  CG2 THR A 250      -6.150   0.606  13.156  1.00 97.78           C  
ATOM   3959 HG21 THR A 250      -7.013  -0.041  13.311  1.00 97.78           H  
ATOM   3960 HG22 THR A 250      -5.540   0.235  12.332  1.00 97.78           H  
ATOM   3961 HG23 THR A 250      -6.513   1.605  12.912  1.00 97.78           H  
ATOM   3962  OG1 THR A 250      -6.131   1.350  15.368  1.00 97.78           O  
ATOM   3963  HG1 THR A 250      -5.669   1.424  16.205  1.00 97.78           H  
ATOM   3964  N   MET A 251      -4.870  -2.434  13.265  1.00 97.69           N  
ATOM   3965  H   MET A 251      -5.857  -2.519  13.462  1.00 97.69           H  
ATOM   3966  CA  MET A 251      -4.338  -3.158  12.115  1.00 97.69           C  
ATOM   3967  HA  MET A 251      -3.258  -3.010  12.081  1.00 97.69           H  
ATOM   3968  C   MET A 251      -4.899  -2.608  10.805  1.00 97.69           C  
ATOM   3969  CB  MET A 251      -4.554  -4.667  12.256  1.00 97.69           C  
ATOM   3970  HB2 MET A 251      -4.005  -5.009  13.134  1.00 97.69           H  
ATOM   3971  HB3 MET A 251      -4.134  -5.149  11.374  1.00 97.69           H  
ATOM   3972  O   MET A 251      -6.045  -2.157  10.732  1.00 97.69           O  
ATOM   3973  CG  MET A 251      -6.021  -5.090  12.392  1.00 97.69           C  
ATOM   3974  HG2 MET A 251      -6.598  -4.622  11.594  1.00 97.69           H  
ATOM   3975  HG3 MET A 251      -6.399  -4.707  13.339  1.00 97.69           H  
ATOM   3976  SD  MET A 251      -6.360  -6.880  12.343  1.00 97.69           S  
ATOM   3977  CE  MET A 251      -4.712  -7.649  12.402  1.00 97.69           C  
ATOM   3978  HE1 MET A 251      -4.174  -7.322  13.292  1.00 97.69           H  
ATOM   3979  HE2 MET A 251      -4.817  -8.734  12.441  1.00 97.69           H  
ATOM   3980  HE3 MET A 251      -4.136  -7.392  11.513  1.00 97.69           H  
ATOM   3981  N   LEU A 252      -4.094  -2.691   9.750  1.00 98.49           N  
ATOM   3982  H   LEU A 252      -3.196  -3.131   9.893  1.00 98.49           H  
ATOM   3983  CA  LEU A 252      -4.452  -2.300   8.391  1.00 98.49           C  
ATOM   3984  HA  LEU A 252      -5.395  -1.753   8.405  1.00 98.49           H  
ATOM   3985  C   LEU A 252      -4.625  -3.542   7.524  1.00 98.49           C  
ATOM   3986  CB  LEU A 252      -3.360  -1.367   7.842  1.00 98.49           C  
ATOM   3987  HB2 LEU A 252      -2.396  -1.857   7.977  1.00 98.49           H  
ATOM   3988  HB3 LEU A 252      -3.363  -0.454   8.438  1.00 98.49           H  
ATOM   3989  O   LEU A 252      -3.787  -4.437   7.535  1.00 98.49           O  
ATOM   3990  CG  LEU A 252      -3.499  -0.978   6.360  1.00 98.49           C  
ATOM   3991  HG  LEU A 252      -3.650  -1.868   5.750  1.00 98.49           H  
ATOM   3992  CD1 LEU A 252      -4.662  -0.016   6.129  1.00 98.49           C  
ATOM   3993 HD11 LEU A 252      -4.508   0.895   6.708  1.00 98.49           H  
ATOM   3994 HD12 LEU A 252      -5.600  -0.479   6.434  1.00 98.49           H  
ATOM   3995 HD13 LEU A 252      -4.715   0.230   5.069  1.00 98.49           H  
ATOM   3996  CD2 LEU A 252      -2.225  -0.301   5.868  1.00 98.49           C  
ATOM   3997 HD21 LEU A 252      -2.331  -0.021   4.820  1.00 98.49           H  
ATOM   3998 HD22 LEU A 252      -2.030   0.597   6.454  1.00 98.49           H  
ATOM   3999 HD23 LEU A 252      -1.382  -0.984   5.969  1.00 98.49           H  
ATOM   4000  N   ARG A 253      -5.666  -3.554   6.696  1.00 98.25           N  
ATOM   4001  H   ARG A 253      -6.334  -2.800   6.779  1.00 98.25           H  
ATOM   4002  CA  ARG A 253      -5.841  -4.495   5.593  1.00 98.25           C  
ATOM   4003  HA  ARG A 253      -4.955  -5.126   5.522  1.00 98.25           H  
ATOM   4004  C   ARG A 253      -5.967  -3.732   4.282  1.00 98.25           C  
ATOM   4005  CB  ARG A 253      -7.046  -5.393   5.886  1.00 98.25           C  
ATOM   4006  HB2 ARG A 253      -7.928  -4.774   6.050  1.00 98.25           H  
ATOM   4007  HB3 ARG A 253      -6.838  -5.955   6.797  1.00 98.25           H  
ATOM   4008  O   ARG A 253      -6.775  -2.815   4.159  1.00 98.25           O  
ATOM   4009  CG  ARG A 253      -7.331  -6.380   4.751  1.00 98.25           C  
ATOM   4010  HG2 ARG A 253      -6.430  -6.953   4.533  1.00 98.25           H  
ATOM   4011  HG3 ARG A 253      -7.621  -5.834   3.854  1.00 98.25           H  
ATOM   4012  CD  ARG A 253      -8.466  -7.328   5.154  1.00 98.25           C  
ATOM   4013  HD2 ARG A 253      -8.178  -7.881   6.048  1.00 98.25           H  
ATOM   4014  HD3 ARG A 253      -9.352  -6.743   5.401  1.00 98.25           H  
ATOM   4015  NE  ARG A 253      -8.784  -8.257   4.058  1.00 98.25           N  
ATOM   4016  HE  ARG A 253      -9.549  -8.021   3.442  1.00 98.25           H  
ATOM   4017  NH1 ARG A 253      -7.070  -9.766   4.351  1.00 98.25           N  
ATOM   4018 HH11 ARG A 253      -6.752  -9.245   5.156  1.00 98.25           H  
ATOM   4019 HH12 ARG A 253      -6.540 -10.552   4.002  1.00 98.25           H  
ATOM   4020  NH2 ARG A 253      -8.510  -9.973   2.644  1.00 98.25           N  
ATOM   4021 HH21 ARG A 253      -9.280  -9.552   2.145  1.00 98.25           H  
ATOM   4022 HH22 ARG A 253      -8.006 -10.769   2.279  1.00 98.25           H  
ATOM   4023  CZ  ARG A 253      -8.115  -9.332   3.701  1.00 98.25           C  
ATOM   4024  N   ILE A 254      -5.196  -4.159   3.295  1.00 98.57           N  
ATOM   4025  H   ILE A 254      -4.536  -4.895   3.501  1.00 98.57           H  
ATOM   4026  CA  ILE A 254      -5.225  -3.666   1.923  1.00 98.57           C  
ATOM   4027  HA  ILE A 254      -5.939  -2.845   1.850  1.00 98.57           H  
ATOM   4028  C   ILE A 254      -5.690  -4.815   1.036  1.00 98.57           C  
ATOM   4029  CB  ILE A 254      -3.843  -3.131   1.491  1.00 98.57           C  
ATOM   4030  HB  ILE A 254      -3.164  -3.979   1.405  1.00 98.57           H  
ATOM   4031  O   ILE A 254      -5.109  -5.897   1.075  1.00 98.57           O  
ATOM   4032  CG1 ILE A 254      -3.253  -2.153   2.537  1.00 98.57           C  
ATOM   4033 HG12 ILE A 254      -3.944  -1.326   2.704  1.00 98.57           H  
ATOM   4034 HG13 ILE A 254      -3.120  -2.679   3.482  1.00 98.57           H  
ATOM   4035  CG2 ILE A 254      -3.958  -2.473   0.105  1.00 98.57           C  
ATOM   4036 HG21 ILE A 254      -4.533  -1.549   0.170  1.00 98.57           H  
ATOM   4037 HG22 ILE A 254      -4.447  -3.144  -0.601  1.00 98.57           H  
ATOM   4038 HG23 ILE A 254      -2.964  -2.259  -0.288  1.00 98.57           H  
ATOM   4039  CD1 ILE A 254      -1.878  -1.593   2.156  1.00 98.57           C  
ATOM   4040 HD11 ILE A 254      -1.215  -2.409   1.870  1.00 98.57           H  
ATOM   4041 HD12 ILE A 254      -1.440  -1.073   3.008  1.00 98.57           H  
ATOM   4042 HD13 ILE A 254      -1.970  -0.886   1.331  1.00 98.57           H  
ATOM   4043  N   GLU A 255      -6.728  -4.588   0.240  1.00 98.14           N  
ATOM   4044  H   GLU A 255      -7.149  -3.670   0.264  1.00 98.14           H  
ATOM   4045  CA  GLU A 255      -7.201  -5.519  -0.788  1.00 98.14           C  
ATOM   4046  HA  GLU A 255      -6.624  -6.442  -0.747  1.00 98.14           H  
ATOM   4047  C   GLU A 255      -6.984  -4.903  -2.165  1.00 98.14           C  
ATOM   4048  CB  GLU A 255      -8.678  -5.878  -0.572  1.00 98.14           C  
ATOM   4049  HB2 GLU A 255      -9.011  -6.491  -1.410  1.00 98.14           H  
ATOM   4050  HB3 GLU A 255      -9.276  -4.968  -0.538  1.00 98.14           H  
ATOM   4051  O   GLU A 255      -7.285  -3.729  -2.367  1.00 98.14           O  
ATOM   4052  CG  GLU A 255      -8.866  -6.674   0.725  1.00 98.14           C  
ATOM   4053  HG2 GLU A 255      -8.175  -7.518   0.715  1.00 98.14           H  
ATOM   4054  HG3 GLU A 255      -8.604  -6.045   1.575  1.00 98.14           H  
ATOM   4055  CD  GLU A 255     -10.289  -7.210   0.929  1.00 98.14           C  
ATOM   4056  OE1 GLU A 255     -10.400  -8.143   1.765  1.00 98.14           O  
ATOM   4057  OE2 GLU A 255     -11.251  -6.692   0.321  1.00 98.14           O  
ATOM   4058  N   MET A 256      -6.447  -5.681  -3.103  1.00 98.23           N  
ATOM   4059  H   MET A 256      -6.247  -6.643  -2.872  1.00 98.23           H  
ATOM   4060  CA  MET A 256      -6.035  -5.219  -4.431  1.00 98.23           C  
ATOM   4061  HA  MET A 256      -6.474  -4.243  -4.633  1.00 98.23           H  
ATOM   4062  C   MET A 256      -6.513  -6.182  -5.518  1.00 98.23           C  
ATOM   4063  CB  MET A 256      -4.506  -5.082  -4.481  1.00 98.23           C  
ATOM   4064  HB2 MET A 256      -4.056  -6.024  -4.166  1.00 98.23           H  
ATOM   4065  HB3 MET A 256      -4.192  -4.878  -5.505  1.00 98.23           H  
ATOM   4066  O   MET A 256      -6.583  -7.392  -5.300  1.00 98.23           O  
ATOM   4067  CG  MET A 256      -3.992  -3.953  -3.583  1.00 98.23           C  
ATOM   4068  HG2 MET A 256      -4.323  -3.005  -4.006  1.00 98.23           H  
ATOM   4069  HG3 MET A 256      -4.430  -4.050  -2.590  1.00 98.23           H  
ATOM   4070  SD  MET A 256      -2.193  -3.897  -3.393  1.00 98.23           S  
ATOM   4071  CE  MET A 256      -1.940  -5.243  -2.206  1.00 98.23           C  
ATOM   4072  HE1 MET A 256      -2.221  -6.194  -2.657  1.00 98.23           H  
ATOM   4073  HE2 MET A 256      -0.887  -5.271  -1.925  1.00 98.23           H  
ATOM   4074  HE3 MET A 256      -2.539  -5.064  -1.313  1.00 98.23           H  
ATOM   4075  N   GLU A 257      -6.801  -5.652  -6.705  1.00 97.54           N  
ATOM   4076  H   GLU A 257      -6.760  -4.647  -6.799  1.00 97.54           H  
ATOM   4077  CA  GLU A 257      -7.201  -6.425  -7.884  1.00 97.54           C  
ATOM   4078  HA  GLU A 257      -6.948  -7.473  -7.722  1.00 97.54           H  
ATOM   4079  C   GLU A 257      -6.441  -5.953  -9.132  1.00 97.54           C  
ATOM   4080  CB  GLU A 257      -8.730  -6.341  -8.067  1.00 97.54           C  
ATOM   4081  HB2 GLU A 257      -9.208  -6.614  -7.126  1.00 97.54           H  
ATOM   4082  HB3 GLU A 257      -9.000  -5.314  -8.311  1.00 97.54           H  
ATOM   4083  O   GLU A 257      -6.386  -4.759  -9.437  1.00 97.54           O  
ATOM   4084  CG  GLU A 257      -9.261  -7.264  -9.178  1.00 97.54           C  
ATOM   4085  HG2 GLU A 257      -8.956  -8.289  -8.967  1.00 97.54           H  
ATOM   4086  HG3 GLU A 257      -8.804  -6.956 -10.118  1.00 97.54           H  
ATOM   4087  CD  GLU A 257     -10.790  -7.214  -9.343  1.00 97.54           C  
ATOM   4088  OE1 GLU A 257     -11.267  -7.076 -10.502  1.00 97.54           O  
ATOM   4089  OE2 GLU A 257     -11.506  -7.355  -8.324  1.00 97.54           O  
ATOM   4090  N   GLU A 258      -5.877  -6.903  -9.878  1.00 94.32           N  
ATOM   4091  H   GLU A 258      -5.953  -7.860  -9.563  1.00 94.32           H  
ATOM   4092  CA  GLU A 258      -5.299  -6.679 -11.205  1.00 94.32           C  
ATOM   4093  HA  GLU A 258      -4.821  -5.700 -11.227  1.00 94.32           H  
ATOM   4094  C   GLU A 258      -6.371  -6.701 -12.306  1.00 94.32           C  
ATOM   4095  CB  GLU A 258      -4.229  -7.742 -11.509  1.00 94.32           C  
ATOM   4096  HB2 GLU A 258      -4.631  -8.731 -11.287  1.00 94.32           H  
ATOM   4097  HB3 GLU A 258      -3.985  -7.708 -12.571  1.00 94.32           H  
ATOM   4098  O   GLU A 258      -7.464  -7.243 -12.150  1.00 94.32           O  
ATOM   4099  CG  GLU A 258      -2.933  -7.516 -10.728  1.00 94.32           C  
ATOM   4100  HG2 GLU A 258      -2.572  -6.511 -10.945  1.00 94.32           H  
ATOM   4101  HG3 GLU A 258      -3.135  -7.565  -9.658  1.00 94.32           H  
ATOM   4102  CD  GLU A 258      -1.865  -8.549 -11.129  1.00 94.32           C  
ATOM   4103  OE1 GLU A 258      -0.861  -8.128 -11.728  1.00 94.32           O  
ATOM   4104  OE2 GLU A 258      -2.057  -9.764 -10.860  1.00 94.32           O  
ATOM   4105  N   TRP A 259      -6.039  -6.186 -13.491  1.00 93.13           N  
ATOM   4106  H   TRP A 259      -5.132  -5.753 -13.594  1.00 93.13           H  
ATOM   4107  CA  TRP A 259      -6.944  -6.193 -14.649  1.00 93.13           C  
ATOM   4108  HA  TRP A 259      -7.888  -5.740 -14.345  1.00 93.13           H  
ATOM   4109  C   TRP A 259      -7.296  -7.593 -15.167  1.00 93.13           C  
ATOM   4110  CB  TRP A 259      -6.339  -5.326 -15.754  1.00 93.13           C  
ATOM   4111  HB2 TRP A 259      -6.933  -5.440 -16.661  1.00 93.13           H  
ATOM   4112  HB3 TRP A 259      -5.325  -5.659 -15.974  1.00 93.13           H  
ATOM   4113  O   TRP A 259      -8.328  -7.758 -15.812  1.00 93.13           O  
ATOM   4114  CG  TRP A 259      -6.325  -3.879 -15.387  1.00 93.13           C  
ATOM   4115  CD1 TRP A 259      -5.352  -3.246 -14.697  1.00 93.13           C  
ATOM   4116  HD1 TRP A 259      -4.426  -3.688 -14.358  1.00 93.13           H  
ATOM   4117  CD2 TRP A 259      -7.384  -2.896 -15.580  1.00 93.13           C  
ATOM   4118  CE2 TRP A 259      -6.983  -1.676 -14.959  1.00 93.13           C  
ATOM   4119  CE3 TRP A 259      -8.655  -2.925 -16.194  1.00 93.13           C  
ATOM   4120  HE3 TRP A 259      -8.992  -3.844 -16.652  1.00 93.13           H  
ATOM   4121  NE1 TRP A 259      -5.748  -1.955 -14.420  1.00 93.13           N  
ATOM   4122  HE1 TRP A 259      -5.192  -1.338 -13.845  1.00 93.13           H  
ATOM   4123  CH2 TRP A 259      -9.073  -0.609 -15.547  1.00 93.13           C  
ATOM   4124  HH2 TRP A 259      -9.750   0.229 -15.465  1.00 93.13           H  
ATOM   4125  CZ2 TRP A 259      -7.807  -0.545 -14.943  1.00 93.13           C  
ATOM   4126  HZ2 TRP A 259      -7.497   0.338 -14.403  1.00 93.13           H  
ATOM   4127  CZ3 TRP A 259      -9.489  -1.790 -16.187  1.00 93.13           C  
ATOM   4128  HZ3 TRP A 259     -10.475  -1.842 -16.625  1.00 93.13           H  
ATOM   4129  N   SER A 260      -6.479  -8.599 -14.844  1.00 91.78           N  
ATOM   4130  H   SER A 260      -5.669  -8.391 -14.278  1.00 91.78           H  
ATOM   4131  CA  SER A 260      -6.755 -10.019 -15.095  1.00 91.78           C  
ATOM   4132  HA  SER A 260      -7.109 -10.139 -16.120  1.00 91.78           H  
ATOM   4133  C   SER A 260      -7.826 -10.610 -14.166  1.00 91.78           C  
ATOM   4134  CB  SER A 260      -5.450 -10.807 -14.932  1.00 91.78           C  
ATOM   4135  HB2 SER A 260      -4.711 -10.428 -15.637  1.00 91.78           H  
ATOM   4136  HB3 SER A 260      -5.627 -11.863 -15.136  1.00 91.78           H  
ATOM   4137  O   SER A 260      -8.269 -11.733 -14.391  1.00 91.78           O  
ATOM   4138  OG  SER A 260      -4.969 -10.647 -13.606  1.00 91.78           O  
ATOM   4139  HG  SER A 260      -4.030 -10.840 -13.575  1.00 91.78           H  
ATOM   4140  N   GLY A 261      -8.231  -9.885 -13.114  1.00 93.47           N  
ATOM   4141  H   GLY A 261      -7.845  -8.960 -12.994  1.00 93.47           H  
ATOM   4142  CA  GLY A 261      -9.133 -10.359 -12.060  1.00 93.47           C  
ATOM   4143  HA2 GLY A 261      -9.854 -11.059 -12.483  1.00 93.47           H  
ATOM   4144  HA3 GLY A 261      -9.676  -9.505 -11.658  1.00 93.47           H  
ATOM   4145  C   GLY A 261      -8.424 -11.053 -10.891  1.00 93.47           C  
ATOM   4146  O   GLY A 261      -9.084 -11.448  -9.928  1.00 93.47           O  
ATOM   4147  N   LYS A 262      -7.091 -11.194 -10.935  1.00 95.76           N  
ATOM   4148  H   LYS A 262      -6.599 -10.840 -11.742  1.00 95.76           H  
ATOM   4149  CA  LYS A 262      -6.313 -11.744  -9.819  1.00 95.76           C  
ATOM   4150  HA  LYS A 262      -6.789 -12.678  -9.519  1.00 95.76           H  
ATOM   4151  C   LYS A 262      -6.351 -10.789  -8.623  1.00 95.76           C  
ATOM   4152  CB  LYS A 262      -4.885 -12.056 -10.283  1.00 95.76           C  
ATOM   4153  HB2 LYS A 262      -4.940 -12.663 -11.186  1.00 95.76           H  
ATOM   4154  HB3 LYS A 262      -4.370 -11.126 -10.526  1.00 95.76           H  
ATOM   4155  O   LYS A 262      -6.149  -9.585  -8.775  1.00 95.76           O  
ATOM   4156  CG  LYS A 262      -4.087 -12.822  -9.217  1.00 95.76           C  
ATOM   4157  HG2 LYS A 262      -3.898 -12.167  -8.367  1.00 95.76           H  
ATOM   4158  HG3 LYS A 262      -4.658 -13.687  -8.878  1.00 95.76           H  
ATOM   4159  CD  LYS A 262      -2.756 -13.301  -9.804  1.00 95.76           C  
ATOM   4160  HD2 LYS A 262      -2.269 -12.454 -10.286  1.00 95.76           H  
ATOM   4161  HD3 LYS A 262      -2.945 -14.054 -10.569  1.00 95.76           H  
ATOM   4162  CE  LYS A 262      -1.859 -13.894  -8.709  1.00 95.76           C  
ATOM   4163  HE2 LYS A 262      -2.179 -14.913  -8.493  1.00 95.76           H  
ATOM   4164  HE3 LYS A 262      -1.986 -13.297  -7.806  1.00 95.76           H  
ATOM   4165  NZ  LYS A 262      -0.433 -13.849  -9.115  1.00 95.76           N  
ATOM   4166  HZ1 LYS A 262      -0.278 -14.312 -10.000  1.00 95.76           H  
ATOM   4167  HZ2 LYS A 262       0.171 -14.233  -8.403  1.00 95.76           H  
ATOM   4168  HZ3 LYS A 262      -0.182 -12.877  -9.228  1.00 95.76           H  
ATOM   4169  N   LYS A 263      -6.612 -11.341  -7.435  1.00 97.39           N  
ATOM   4170  H   LYS A 263      -6.723 -12.344  -7.398  1.00 97.39           H  
ATOM   4171  CA  LYS A 263      -6.776 -10.588  -6.186  1.00 97.39           C  
ATOM   4172  HA  LYS A 263      -6.761  -9.523  -6.418  1.00 97.39           H  
ATOM   4173  C   LYS A 263      -5.631 -10.841  -5.219  1.00 97.39           C  
ATOM   4174  CB  LYS A 263      -8.127 -10.899  -5.528  1.00 97.39           C  
ATOM   4175  HB2 LYS A 263      -8.174 -10.386  -4.567  1.00 97.39           H  
ATOM   4176  HB3 LYS A 263      -8.214 -11.972  -5.355  1.00 97.39           H  
ATOM   4177  O   LYS A 263      -5.165 -11.973  -5.077  1.00 97.39           O  
ATOM   4178  CG  LYS A 263      -9.290 -10.415  -6.399  1.00 97.39           C  
ATOM   4179  HG2 LYS A 263      -9.168  -9.349  -6.591  1.00 97.39           H  
ATOM   4180  HG3 LYS A 263      -9.280 -10.947  -7.350  1.00 97.39           H  
ATOM   4181  CD  LYS A 263     -10.637 -10.650  -5.715  1.00 97.39           C  
ATOM   4182  HD2 LYS A 263     -10.656 -10.122  -4.762  1.00 97.39           H  
ATOM   4183  HD3 LYS A 263     -10.788 -11.718  -5.555  1.00 97.39           H  
ATOM   4184  CE  LYS A 263     -11.717 -10.093  -6.644  1.00 97.39           C  
ATOM   4185  HE2 LYS A 263     -11.672 -10.621  -7.597  1.00 97.39           H  
ATOM   4186  HE3 LYS A 263     -11.484  -9.049  -6.853  1.00 97.39           H  
ATOM   4187  NZ  LYS A 263     -13.068 -10.192  -6.052  1.00 97.39           N  
ATOM   4188  HZ1 LYS A 263     -13.090  -9.688  -5.177  1.00 97.39           H  
ATOM   4189  HZ2 LYS A 263     -13.327 -11.158  -5.911  1.00 97.39           H  
ATOM   4190  HZ3 LYS A 263     -13.721  -9.753  -6.685  1.00 97.39           H  
ATOM   4191  N   TYR A 264      -5.249  -9.791  -4.510  1.00 98.12           N  
ATOM   4192  H   TYR A 264      -5.721  -8.912  -4.670  1.00 98.12           H  
ATOM   4193  CA  TYR A 264      -4.204  -9.811  -3.499  1.00 98.12           C  
ATOM   4194  HA  TYR A 264      -3.959 -10.845  -3.256  1.00 98.12           H  
ATOM   4195  C   TYR A 264      -4.681  -9.124  -2.229  1.00 98.12           C  
ATOM   4196  CB  TYR A 264      -2.932  -9.138  -4.017  1.00 98.12           C  
ATOM   4197  HB2 TYR A 264      -3.122  -8.075  -4.168  1.00 98.12           H  
ATOM   4198  HB3 TYR A 264      -2.160  -9.231  -3.254  1.00 98.12           H  
ATOM   4199  O   TYR A 264      -5.579  -8.280  -2.254  1.00 98.12           O  
ATOM   4200  CG  TYR A 264      -2.396  -9.718  -5.302  1.00 98.12           C  
ATOM   4201  CD1 TYR A 264      -1.367 -10.678  -5.279  1.00 98.12           C  
ATOM   4202  HD1 TYR A 264      -0.969 -11.017  -4.334  1.00 98.12           H  
ATOM   4203  CD2 TYR A 264      -2.920  -9.275  -6.526  1.00 98.12           C  
ATOM   4204  HD2 TYR A 264      -3.714  -8.544  -6.550  1.00 98.12           H  
ATOM   4205  CE1 TYR A 264      -0.811 -11.146  -6.485  1.00 98.12           C  
ATOM   4206  HE1 TYR A 264       0.038 -11.814  -6.465  1.00 98.12           H  
ATOM   4207  CE2 TYR A 264      -2.396  -9.771  -7.725  1.00 98.12           C  
ATOM   4208  HE2 TYR A 264      -2.821  -9.438  -8.660  1.00 98.12           H  
ATOM   4209  OH  TYR A 264      -0.752 -11.051  -8.893  1.00 98.12           O  
ATOM   4210  HH  TYR A 264      -1.119 -10.535  -9.614  1.00 98.12           H  
ATOM   4211  CZ  TYR A 264      -1.309 -10.664  -7.715  1.00 98.12           C  
ATOM   4212  N   TYR A 265      -4.052  -9.470  -1.117  1.00 98.00           N  
ATOM   4213  H   TYR A 265      -3.343 -10.188  -1.160  1.00 98.00           H  
ATOM   4214  CA  TYR A 265      -4.200  -8.760   0.133  1.00 98.00           C  
ATOM   4215  HA  TYR A 265      -4.529  -7.752  -0.118  1.00 98.00           H  
ATOM   4216  C   TYR A 265      -2.860  -8.631   0.860  1.00 98.00           C  
ATOM   4217  CB  TYR A 265      -5.285  -9.412   1.000  1.00 98.00           C  
ATOM   4218  HB2 TYR A 265      -5.541  -8.718   1.800  1.00 98.00           H  
ATOM   4219  HB3 TYR A 265      -6.186  -9.549   0.401  1.00 98.00           H  
ATOM   4220  O   TYR A 265      -1.992  -9.506   0.782  1.00 98.00           O  
ATOM   4221  CG  TYR A 265      -4.886 -10.739   1.617  1.00 98.00           C  
ATOM   4222  CD1 TYR A 265      -5.042 -11.941   0.902  1.00 98.00           C  
ATOM   4223  HD1 TYR A 265      -5.444 -11.925  -0.100  1.00 98.00           H  
ATOM   4224  CD2 TYR A 265      -4.311 -10.759   2.901  1.00 98.00           C  
ATOM   4225  HD2 TYR A 265      -4.121  -9.827   3.412  1.00 98.00           H  
ATOM   4226  CE1 TYR A 265      -4.626 -13.158   1.475  1.00 98.00           C  
ATOM   4227  HE1 TYR A 265      -4.718 -14.085   0.927  1.00 98.00           H  
ATOM   4228  CE2 TYR A 265      -3.915 -11.974   3.489  1.00 98.00           C  
ATOM   4229  HE2 TYR A 265      -3.454 -11.975   4.465  1.00 98.00           H  
ATOM   4230  OH  TYR A 265      -3.651 -14.357   3.299  1.00 98.00           O  
ATOM   4231  HH  TYR A 265      -3.274 -14.268   4.177  1.00 98.00           H  
ATOM   4232  CZ  TYR A 265      -4.062 -13.178   2.767  1.00 98.00           C  
ATOM   4233  N   ALA A 266      -2.732  -7.535   1.595  1.00 98.23           N  
ATOM   4234  H   ALA A 266      -3.489  -6.866   1.572  1.00 98.23           H  
ATOM   4235  CA  ALA A 266      -1.662  -7.261   2.541  1.00 98.23           C  
ATOM   4236  HA  ALA A 266      -1.061  -8.154   2.709  1.00 98.23           H  
ATOM   4237  C   ALA A 266      -2.302  -6.846   3.866  1.00 98.23           C  
ATOM   4238  CB  ALA A 266      -0.763  -6.157   1.974  1.00 98.23           C  
ATOM   4239  HB1 ALA A 266      -0.255  -6.507   1.075  1.00 98.23           H  
ATOM   4240  HB2 ALA A 266      -0.023  -5.867   2.720  1.00 98.23           H  
ATOM   4241  HB3 ALA A 266      -1.354  -5.276   1.725  1.00 98.23           H  
ATOM   4242  O   ALA A 266      -3.224  -6.031   3.878  1.00 98.23           O  
ATOM   4243  N   VAL A 267      -1.854  -7.422   4.972  1.00 98.15           N  
ATOM   4244  H   VAL A 267      -1.101  -8.092   4.916  1.00 98.15           H  
ATOM   4245  CA  VAL A 267      -2.293  -7.062   6.321  1.00 98.15           C  
ATOM   4246  HA  VAL A 267      -2.955  -6.198   6.264  1.00 98.15           H  
ATOM   4247  C   VAL A 267      -1.070  -6.661   7.126  1.00 98.15           C  
ATOM   4248  CB  VAL A 267      -3.068  -8.204   7.001  1.00 98.15           C  
ATOM   4249  HB  VAL A 267      -2.443  -9.097   6.994  1.00 98.15           H  
ATOM   4250  O   VAL A 267      -0.040  -7.320   7.044  1.00 98.15           O  
ATOM   4251  CG1 VAL A 267      -3.475  -7.855   8.440  1.00 98.15           C  
ATOM   4252 HG11 VAL A 267      -4.040  -6.923   8.469  1.00 98.15           H  
ATOM   4253 HG12 VAL A 267      -4.079  -8.656   8.866  1.00 98.15           H  
ATOM   4254 HG13 VAL A 267      -2.590  -7.757   9.067  1.00 98.15           H  
ATOM   4255  CG2 VAL A 267      -4.369  -8.525   6.253  1.00 98.15           C  
ATOM   4256 HG21 VAL A 267      -4.833  -9.402   6.705  1.00 98.15           H  
ATOM   4257 HG22 VAL A 267      -5.040  -7.670   6.324  1.00 98.15           H  
ATOM   4258 HG23 VAL A 267      -4.147  -8.727   5.205  1.00 98.15           H  
ATOM   4259  N   TYR A 268      -1.196  -5.584   7.890  1.00 98.21           N  
ATOM   4260  H   TYR A 268      -2.092  -5.118   7.908  1.00 98.21           H  
ATOM   4261  CA  TYR A 268      -0.190  -5.102   8.826  1.00 98.21           C  
ATOM   4262  HA  TYR A 268       0.666  -5.777   8.845  1.00 98.21           H  
ATOM   4263  C   TYR A 268      -0.819  -5.074  10.213  1.00 98.21           C  
ATOM   4264  CB  TYR A 268       0.305  -3.715   8.401  1.00 98.21           C  
ATOM   4265  HB2 TYR A 268       0.974  -3.331   9.172  1.00 98.21           H  
ATOM   4266  HB3 TYR A 268      -0.540  -3.030   8.344  1.00 98.21           H  
ATOM   4267  O   TYR A 268      -1.832  -4.402  10.418  1.00 98.21           O  
ATOM   4268  CG  TYR A 268       1.038  -3.710   7.075  1.00 98.21           C  
ATOM   4269  CD1 TYR A 268       2.441  -3.815   7.053  1.00 98.21           C  
ATOM   4270  HD1 TYR A 268       2.994  -3.894   7.977  1.00 98.21           H  
ATOM   4271  CD2 TYR A 268       0.321  -3.598   5.866  1.00 98.21           C  
ATOM   4272  HD2 TYR A 268      -0.755  -3.517   5.886  1.00 98.21           H  
ATOM   4273  CE1 TYR A 268       3.131  -3.805   5.828  1.00 98.21           C  
ATOM   4274  HE1 TYR A 268       4.208  -3.889   5.808  1.00 98.21           H  
ATOM   4275  CE2 TYR A 268       1.010  -3.601   4.637  1.00 98.21           C  
ATOM   4276  HE2 TYR A 268       0.471  -3.535   3.704  1.00 98.21           H  
ATOM   4277  OH  TYR A 268       3.067  -3.836   3.429  1.00 98.21           O  
ATOM   4278  HH  TYR A 268       3.986  -4.081   3.565  1.00 98.21           H  
ATOM   4279  CZ  TYR A 268       2.416  -3.722   4.617  1.00 98.21           C  
ATOM   4280  N   ASN A 269      -0.239  -5.818  11.152  1.00 97.43           N  
ATOM   4281  H   ASN A 269       0.564  -6.371  10.890  1.00 97.43           H  
ATOM   4282  CA  ASN A 269      -0.777  -5.957  12.508  1.00 97.43           C  
ATOM   4283  HA  ASN A 269      -1.836  -6.206  12.440  1.00 97.43           H  
ATOM   4284  C   ASN A 269      -0.700  -4.668  13.333  1.00 97.43           C  
ATOM   4285  CB  ASN A 269      -0.046  -7.109  13.211  1.00 97.43           C  
ATOM   4286  HB2 ASN A 269       1.030  -6.950  13.154  1.00 97.43           H  
ATOM   4287  HB3 ASN A 269      -0.335  -7.129  14.262  1.00 97.43           H  
ATOM   4288  O   ASN A 269      -1.422  -4.544  14.319  1.00 97.43           O  
ATOM   4289  CG  ASN A 269      -0.406  -8.458  12.620  1.00 97.43           C  
ATOM   4290  ND2 ASN A 269       0.466  -9.431  12.722  1.00 97.43           N  
ATOM   4291 HD21 ASN A 269       1.365  -9.279  13.156  1.00 97.43           H  
ATOM   4292 HD22 ASN A 269       0.187 -10.303  12.295  1.00 97.43           H  
ATOM   4293  OD1 ASN A 269      -1.479  -8.665  12.082  1.00 97.43           O  
ATOM   4294  N   TYR A 270       0.144  -3.720  12.926  1.00 97.93           N  
ATOM   4295  H   TYR A 270       0.731  -3.907  12.125  1.00 97.93           H  
ATOM   4296  CA  TYR A 270       0.234  -2.396  13.523  1.00 97.93           C  
ATOM   4297  HA  TYR A 270      -0.626  -2.226  14.171  1.00 97.93           H  
ATOM   4298  C   TYR A 270       0.232  -1.332  12.428  1.00 97.93           C  
ATOM   4299  CB  TYR A 270       1.496  -2.324  14.381  1.00 97.93           C  
ATOM   4300  HB2 TYR A 270       2.358  -2.509  13.739  1.00 97.93           H  
ATOM   4301  HB3 TYR A 270       1.461  -3.118  15.127  1.00 97.93           H  
ATOM   4302  O   TYR A 270       1.026  -1.401  11.488  1.00 97.93           O  
ATOM   4303  CG  TYR A 270       1.680  -1.004  15.099  1.00 97.93           C  
ATOM   4304  CD1 TYR A 270       2.634  -0.075  14.642  1.00 97.93           C  
ATOM   4305  HD1 TYR A 270       3.219  -0.281  13.758  1.00 97.93           H  
ATOM   4306  CD2 TYR A 270       0.899  -0.710  16.234  1.00 97.93           C  
ATOM   4307  HD2 TYR A 270       0.171  -1.422  16.594  1.00 97.93           H  
ATOM   4308  CE1 TYR A 270       2.825   1.132  15.338  1.00 97.93           C  
ATOM   4309  HE1 TYR A 270       3.576   1.831  14.999  1.00 97.93           H  
ATOM   4310  CE2 TYR A 270       1.072   0.509  16.918  1.00 97.93           C  
ATOM   4311  HE2 TYR A 270       0.481   0.726  17.796  1.00 97.93           H  
ATOM   4312  OH  TYR A 270       2.239   2.610  17.125  1.00 97.93           O  
ATOM   4313  HH  TYR A 270       2.981   3.079  16.738  1.00 97.93           H  
ATOM   4314  CZ  TYR A 270       2.042   1.432  16.473  1.00 97.93           C  
ATOM   4315  N   PHE A 271      -0.665  -0.361  12.556  1.00 98.51           N  
ATOM   4316  H   PHE A 271      -1.341  -0.448  13.301  1.00 98.51           H  
ATOM   4317  CA  PHE A 271      -0.829   0.772  11.659  1.00 98.51           C  
ATOM   4318  HA  PHE A 271       0.119   0.988  11.166  1.00 98.51           H  
ATOM   4319  C   PHE A 271      -1.267   1.997  12.457  1.00 98.51           C  
ATOM   4320  CB  PHE A 271      -1.868   0.429  10.590  1.00 98.51           C  
ATOM   4321  HB2 PHE A 271      -1.485  -0.398   9.992  1.00 98.51           H  
ATOM   4322  HB3 PHE A 271      -2.782   0.089  11.075  1.00 98.51           H  
ATOM   4323  O   PHE A 271      -2.341   2.009  13.060  1.00 98.51           O  
ATOM   4324  CG  PHE A 271      -2.197   1.589   9.667  1.00 98.51           C  
ATOM   4325  CD1 PHE A 271      -3.391   2.314   9.833  1.00 98.51           C  
ATOM   4326  HD1 PHE A 271      -4.066   2.052  10.635  1.00 98.51           H  
ATOM   4327  CD2 PHE A 271      -1.310   1.942   8.636  1.00 98.51           C  
ATOM   4328  HD2 PHE A 271      -0.385   1.397   8.516  1.00 98.51           H  
ATOM   4329  CE1 PHE A 271      -3.699   3.383   8.970  1.00 98.51           C  
ATOM   4330  HE1 PHE A 271      -4.611   3.944   9.109  1.00 98.51           H  
ATOM   4331  CE2 PHE A 271      -1.628   2.997   7.760  1.00 98.51           C  
ATOM   4332  HE2 PHE A 271      -0.954   3.260   6.958  1.00 98.51           H  
ATOM   4333  CZ  PHE A 271      -2.816   3.724   7.932  1.00 98.51           C  
ATOM   4334  HZ  PHE A 271      -3.045   4.549   7.274  1.00 98.51           H  
ATOM   4335  N   ARG A 272      -0.446   3.045  12.426  1.00 98.52           N  
ATOM   4336  H   ARG A 272       0.432   2.945  11.937  1.00 98.52           H  
ATOM   4337  CA  ARG A 272      -0.711   4.310  13.104  1.00 98.52           C  
ATOM   4338  HA  ARG A 272      -1.784   4.392  13.276  1.00 98.52           H  
ATOM   4339  C   ARG A 272      -0.314   5.491  12.241  1.00 98.52           C  
ATOM   4340  CB  ARG A 272      -0.020   4.296  14.469  1.00 98.52           C  
ATOM   4341  HB2 ARG A 272      -0.404   3.452  15.043  1.00 98.52           H  
ATOM   4342  HB3 ARG A 272       1.052   4.151  14.329  1.00 98.52           H  
ATOM   4343  O   ARG A 272       0.728   5.474  11.593  1.00 98.52           O  
ATOM   4344  CG  ARG A 272      -0.245   5.581  15.270  1.00 98.52           C  
ATOM   4345  HG2 ARG A 272      -1.312   5.736  15.428  1.00 98.52           H  
ATOM   4346  HG3 ARG A 272       0.178   6.434  14.740  1.00 98.52           H  
ATOM   4347  CD  ARG A 272       0.462   5.437  16.613  1.00 98.52           C  
ATOM   4348  HD2 ARG A 272       0.027   4.584  17.133  1.00 98.52           H  
ATOM   4349  HD3 ARG A 272       1.520   5.242  16.439  1.00 98.52           H  
ATOM   4350  NE  ARG A 272       0.326   6.664  17.409  1.00 98.52           N  
ATOM   4351  HE  ARG A 272       0.341   7.533  16.894  1.00 98.52           H  
ATOM   4352  NH1 ARG A 272       0.357   5.657  19.469  1.00 98.52           N  
ATOM   4353 HH11 ARG A 272       0.169   5.678  20.461  1.00 98.52           H  
ATOM   4354 HH12 ARG A 272       0.500   4.770  19.007  1.00 98.52           H  
ATOM   4355  NH2 ARG A 272      -0.020   7.856  19.304  1.00 98.52           N  
ATOM   4356 HH21 ARG A 272      -0.171   8.664  18.718  1.00 98.52           H  
ATOM   4357 HH22 ARG A 272      -0.178   7.885  20.301  1.00 98.52           H  
ATOM   4358  CZ  ARG A 272       0.225   6.718  18.720  1.00 98.52           C  
ATOM   4359  N   VAL A 273      -1.140   6.531  12.276  1.00 98.74           N  
ATOM   4360  H   VAL A 273      -1.987   6.457  12.821  1.00 98.74           H  
ATOM   4361  CA  VAL A 273      -0.869   7.809  11.619  1.00 98.74           C  
ATOM   4362  HA  VAL A 273       0.102   7.772  11.125  1.00 98.74           H  
ATOM   4363  C   VAL A 273      -0.809   8.894  12.685  1.00 98.74           C  
ATOM   4364  CB  VAL A 273      -1.925   8.093  10.537  1.00 98.74           C  
ATOM   4365  HB  VAL A 273      -2.917   8.107  10.988  1.00 98.74           H  
ATOM   4366  O   VAL A 273      -1.763   9.083  13.442  1.00 98.74           O  
ATOM   4367  CG1 VAL A 273      -1.688   9.437   9.844  1.00 98.74           C  
ATOM   4368 HG11 VAL A 273      -0.686   9.458   9.416  1.00 98.74           H  
ATOM   4369 HG12 VAL A 273      -2.423   9.584   9.053  1.00 98.74           H  
ATOM   4370 HG13 VAL A 273      -1.797  10.251  10.561  1.00 98.74           H  
ATOM   4371  CG2 VAL A 273      -1.888   7.001   9.457  1.00 98.74           C  
ATOM   4372 HG21 VAL A 273      -2.189   6.042   9.880  1.00 98.74           H  
ATOM   4373 HG22 VAL A 273      -2.574   7.250   8.647  1.00 98.74           H  
ATOM   4374 HG23 VAL A 273      -0.879   6.908   9.054  1.00 98.74           H  
ATOM   4375  N   ASP A 274       0.315   9.601  12.770  1.00 98.66           N  
ATOM   4376  H   ASP A 274       1.088   9.357  12.167  1.00 98.66           H  
ATOM   4377  CA  ASP A 274       0.467  10.711  13.711  1.00 98.66           C  
ATOM   4378  HA  ASP A 274       0.122  10.375  14.689  1.00 98.66           H  
ATOM   4379  C   ASP A 274      -0.408  11.916  13.329  1.00 98.66           C  
ATOM   4380  CB  ASP A 274       1.940  11.121  13.849  1.00 98.66           C  
ATOM   4381  HB2 ASP A 274       1.973  12.058  14.404  1.00 98.66           H  
ATOM   4382  HB3 ASP A 274       2.369  11.291  12.861  1.00 98.66           H  
ATOM   4383  O   ASP A 274      -0.975  11.997  12.244  1.00 98.66           O  
ATOM   4384  CG  ASP A 274       2.793  10.132  14.644  1.00 98.66           C  
ATOM   4385  OD1 ASP A 274       2.226   9.415  15.501  1.00 98.66           O  
ATOM   4386  OD2 ASP A 274       4.032  10.167  14.459  1.00 98.66           O  
ATOM   4387  N   GLY A 275      -0.538  12.882  14.239  1.00 97.97           N  
ATOM   4388  H   GLY A 275      -0.070  12.769  15.127  1.00 97.97           H  
ATOM   4389  CA  GLY A 275      -1.314  14.094  13.980  1.00 97.97           C  
ATOM   4390  HA2 GLY A 275      -2.257  13.816  13.510  1.00 97.97           H  
ATOM   4391  HA3 GLY A 275      -1.548  14.581  14.927  1.00 97.97           H  
ATOM   4392  C   GLY A 275      -0.594  15.092  13.066  1.00 97.97           C  
ATOM   4393  O   GLY A 275       0.592  14.956  12.753  1.00 97.97           O  
ATOM   4394  N   LEU A 276      -1.297  16.177  12.725  1.00 97.67           N  
ATOM   4395  H   LEU A 276      -2.283  16.176  12.942  1.00 97.67           H  
ATOM   4396  CA  LEU A 276      -0.800  17.266  11.872  1.00 97.67           C  
ATOM   4397  HA  LEU A 276      -0.690  16.877  10.860  1.00 97.67           H  
ATOM   4398  C   LEU A 276       0.571  17.821  12.308  1.00 97.67           C  
ATOM   4399  CB  LEU A 276      -1.871  18.375  11.867  1.00 97.67           C  
ATOM   4400  HB2 LEU A 276      -2.042  18.697  12.894  1.00 97.67           H  
ATOM   4401  HB3 LEU A 276      -2.803  17.954  11.490  1.00 97.67           H  
ATOM   4402  O   LEU A 276       1.406  18.117  11.462  1.00 97.67           O  
ATOM   4403  CG  LEU A 276      -1.523  19.619  11.025  1.00 97.67           C  
ATOM   4404  HG  LEU A 276      -0.601  20.067  11.397  1.00 97.67           H  
ATOM   4405  CD1 LEU A 276      -1.355  19.299   9.541  1.00 97.67           C  
ATOM   4406 HD11 LEU A 276      -1.129  20.214   8.994  1.00 97.67           H  
ATOM   4407 HD12 LEU A 276      -2.265  18.847   9.147  1.00 97.67           H  
ATOM   4408 HD13 LEU A 276      -0.520  18.611   9.409  1.00 97.67           H  
ATOM   4409  CD2 LEU A 276      -2.636  20.656  11.167  1.00 97.67           C  
ATOM   4410 HD21 LEU A 276      -2.391  21.541  10.580  1.00 97.67           H  
ATOM   4411 HD22 LEU A 276      -3.574  20.232  10.809  1.00 97.67           H  
ATOM   4412 HD23 LEU A 276      -2.743  20.943  12.214  1.00 97.67           H  
ATOM   4413  N   LYS A 277       0.842  17.910  13.621  1.00 97.93           N  
ATOM   4414  H   LYS A 277       0.114  17.613  14.255  1.00 97.93           H  
ATOM   4415  CA  LYS A 277       2.128  18.390  14.173  1.00 97.93           C  
ATOM   4416  HA  LYS A 277       2.299  19.406  13.818  1.00 97.93           H  
ATOM   4417  C   LYS A 277       3.339  17.571  13.695  1.00 97.93           C  
ATOM   4418  CB  LYS A 277       2.040  18.390  15.711  1.00 97.93           C  
ATOM   4419  HB2 LYS A 277       1.176  18.983  16.011  1.00 97.93           H  
ATOM   4420  HB3 LYS A 277       1.894  17.367  16.057  1.00 97.93           H  
ATOM   4421  O   LYS A 277       4.454  18.083  13.679  1.00 97.93           O  
ATOM   4422  CG  LYS A 277       3.295  18.973  16.383  1.00 97.93           C  
ATOM   4423  HG2 LYS A 277       4.164  18.368  16.126  1.00 97.93           H  
ATOM   4424  HG3 LYS A 277       3.453  19.993  16.034  1.00 97.93           H  
ATOM   4425  CD  LYS A 277       3.176  18.965  17.908  1.00 97.93           C  
ATOM   4426  HD2 LYS A 277       2.994  17.943  18.240  1.00 97.93           H  
ATOM   4427  HD3 LYS A 277       2.346  19.601  18.214  1.00 97.93           H  
ATOM   4428  CE  LYS A 277       4.489  19.478  18.508  1.00 97.93           C  
ATOM   4429  HE2 LYS A 277       5.305  18.890  18.087  1.00 97.93           H  
ATOM   4430  HE3 LYS A 277       4.633  20.514  18.203  1.00 97.93           H  
ATOM   4431  NZ  LYS A 277       4.489  19.358  19.985  1.00 97.93           N  
ATOM   4432  HZ1 LYS A 277       5.365  19.686  20.366  1.00 97.93           H  
ATOM   4433  HZ2 LYS A 277       3.732  19.896  20.384  1.00 97.93           H  
ATOM   4434  HZ3 LYS A 277       4.368  18.390  20.247  1.00 97.93           H  
ATOM   4435  N   HIS A 278       3.120  16.310  13.337  1.00 98.32           N  
ATOM   4436  H   HIS A 278       2.166  15.978  13.319  1.00 98.32           H  
ATOM   4437  CA  HIS A 278       4.144  15.382  12.865  1.00 98.32           C  
ATOM   4438  HA  HIS A 278       5.118  15.870  12.910  1.00 98.32           H  
ATOM   4439  C   HIS A 278       3.936  15.006  11.391  1.00 98.32           C  
ATOM   4440  CB  HIS A 278       4.186  14.170  13.804  1.00 98.32           C  
ATOM   4441  HB2 HIS A 278       3.208  13.689  13.781  1.00 98.32           H  
ATOM   4442  HB3 HIS A 278       4.924  13.450  13.449  1.00 98.32           H  
ATOM   4443  O   HIS A 278       4.412  13.959  10.958  1.00 98.32           O  
ATOM   4444  CG  HIS A 278       4.531  14.539  15.225  1.00 98.32           C  
ATOM   4445  CD2 HIS A 278       3.686  14.569  16.302  1.00 98.32           C  
ATOM   4446  HD2 HIS A 278       2.640  14.299  16.288  1.00 98.32           H  
ATOM   4447  ND1 HIS A 278       5.764  14.951  15.669  1.00 98.32           N  
ATOM   4448  HD1 HIS A 278       6.609  14.979  15.115  1.00 98.32           H  
ATOM   4449  CE1 HIS A 278       5.668  15.216  16.980  1.00 98.32           C  
ATOM   4450  HE1 HIS A 278       6.493  15.523  17.607  1.00 98.32           H  
ATOM   4451  NE2 HIS A 278       4.409  15.038  17.410  1.00 98.32           N  
ATOM   4452  N   ASN A 279       3.236  15.852  10.624  1.00 98.51           N  
ATOM   4453  H   ASN A 279       2.903  16.714  11.032  1.00 98.51           H  
ATOM   4454  CA  ASN A 279       2.990  15.688   9.189  1.00 98.51           C  
ATOM   4455  HA  ASN A 279       2.241  16.428   8.908  1.00 98.51           H  
ATOM   4456  C   ASN A 279       2.375  14.325   8.829  1.00 98.51           C  
ATOM   4457  CB  ASN A 279       4.274  16.020   8.399  1.00 98.51           C  
ATOM   4458  HB2 ASN A 279       5.060  15.317   8.677  1.00 98.51           H  
ATOM   4459  HB3 ASN A 279       4.090  15.906   7.331  1.00 98.51           H  
ATOM   4460  O   ASN A 279       2.750  13.722   7.827  1.00 98.51           O  
ATOM   4461  CG  ASN A 279       4.776  17.433   8.624  1.00 98.51           C  
ATOM   4462  ND2 ASN A 279       6.017  17.704   8.308  1.00 98.51           N  
ATOM   4463 HD21 ASN A 279       6.266  18.682   8.344  1.00 98.51           H  
ATOM   4464 HD22 ASN A 279       6.512  17.102   7.666  1.00 98.51           H  
ATOM   4465  OD1 ASN A 279       4.071  18.316   9.082  1.00 98.51           O  
ATOM   4466  N   TYR A 280       1.453  13.823   9.658  1.00 98.80           N  
ATOM   4467  H   TYR A 280       1.188  14.359  10.472  1.00 98.80           H  
ATOM   4468  CA  TYR A 280       0.777  12.537   9.446  1.00 98.80           C  
ATOM   4469  HA  TYR A 280       0.247  12.307  10.370  1.00 98.80           H  
ATOM   4470  C   TYR A 280       1.725  11.354   9.236  1.00 98.80           C  
ATOM   4471  CB  TYR A 280      -0.286  12.652   8.347  1.00 98.80           C  
ATOM   4472  HB2 TYR A 280       0.209  12.806   7.389  1.00 98.80           H  
ATOM   4473  HB3 TYR A 280      -0.840  11.716   8.281  1.00 98.80           H  
ATOM   4474  O   TYR A 280       1.476  10.488   8.400  1.00 98.80           O  
ATOM   4475  CG  TYR A 280      -1.276  13.765   8.575  1.00 98.80           C  
ATOM   4476  CD1 TYR A 280      -2.223  13.661   9.611  1.00 98.80           C  
ATOM   4477  HD1 TYR A 280      -2.248  12.783  10.239  1.00 98.80           H  
ATOM   4478  CD2 TYR A 280      -1.259  14.891   7.733  1.00 98.80           C  
ATOM   4479  HD2 TYR A 280      -0.534  14.958   6.935  1.00 98.80           H  
ATOM   4480  CE1 TYR A 280      -3.166  14.686   9.802  1.00 98.80           C  
ATOM   4481  HE1 TYR A 280      -3.913  14.605  10.578  1.00 98.80           H  
ATOM   4482  CE2 TYR A 280      -2.190  15.924   7.931  1.00 98.80           C  
ATOM   4483  HE2 TYR A 280      -2.191  16.794   7.292  1.00 98.80           H  
ATOM   4484  OH  TYR A 280      -4.015  16.833   9.153  1.00 98.80           O  
ATOM   4485  HH  TYR A 280      -4.673  16.617   9.817  1.00 98.80           H  
ATOM   4486  CZ  TYR A 280      -3.139  15.821   8.967  1.00 98.80           C  
ATOM   4487  N   ARG A 281       2.833  11.329   9.981  1.00 98.76           N  
ATOM   4488  H   ARG A 281       3.003  12.106  10.603  1.00 98.76           H  
ATOM   4489  CA  ARG A 281       3.836  10.266   9.916  1.00 98.76           C  
ATOM   4490  HA  ARG A 281       4.282  10.277   8.921  1.00 98.76           H  
ATOM   4491  C   ARG A 281       3.228   8.879  10.100  1.00 98.76           C  
ATOM   4492  CB  ARG A 281       4.917  10.566  10.949  1.00 98.76           C  
ATOM   4493  HB2 ARG A 281       4.474  10.554  11.945  1.00 98.76           H  
ATOM   4494  HB3 ARG A 281       5.289  11.571  10.747  1.00 98.76           H  
ATOM   4495  O   ARG A 281       2.434   8.666  11.017  1.00 98.76           O  
ATOM   4496  CG  ARG A 281       6.093   9.580  10.910  1.00 98.76           C  
ATOM   4497  HG2 ARG A 281       5.747   8.576  11.157  1.00 98.76           H  
ATOM   4498  HG3 ARG A 281       6.535   9.569   9.914  1.00 98.76           H  
ATOM   4499  CD  ARG A 281       7.143   9.994  11.944  1.00 98.76           C  
ATOM   4500  HD2 ARG A 281       7.941   9.251  11.953  1.00 98.76           H  
ATOM   4501  HD3 ARG A 281       6.679   9.986  12.930  1.00 98.76           H  
ATOM   4502  NE  ARG A 281       7.693  11.336  11.665  1.00 98.76           N  
ATOM   4503  HE  ARG A 281       7.143  12.102  12.025  1.00 98.76           H  
ATOM   4504  NH1 ARG A 281       9.483  10.746  10.335  1.00 98.76           N  
ATOM   4505 HH11 ARG A 281      10.193  10.982   9.657  1.00 98.76           H  
ATOM   4506 HH12 ARG A 281       9.233   9.769  10.389  1.00 98.76           H  
ATOM   4507  NH2 ARG A 281       9.010  12.875  10.628  1.00 98.76           N  
ATOM   4508 HH21 ARG A 281       8.385  13.608  10.931  1.00 98.76           H  
ATOM   4509 HH22 ARG A 281       9.764  13.075   9.986  1.00 98.76           H  
ATOM   4510  CZ  ARG A 281       8.721  11.633  10.889  1.00 98.76           C  
ATOM   4511  N   LEU A 282       3.614   7.965   9.215  1.00 98.79           N  
ATOM   4512  H   LEU A 282       4.277   8.237   8.503  1.00 98.79           H  
ATOM   4513  CA  LEU A 282       3.194   6.572   9.236  1.00 98.79           C  
ATOM   4514  HA  LEU A 282       2.158   6.527   9.573  1.00 98.79           H  
ATOM   4515  C   LEU A 282       4.060   5.760  10.195  1.00 98.79           C  
ATOM   4516  CB  LEU A 282       3.286   6.009   7.808  1.00 98.79           C  
ATOM   4517  HB2 LEU A 282       2.624   6.597   7.171  1.00 98.79           H  
ATOM   4518  HB3 LEU A 282       4.307   6.127   7.446  1.00 98.79           H  
ATOM   4519  O   LEU A 282       5.281   5.863  10.156  1.00 98.79           O  
ATOM   4520  CG  LEU A 282       2.876   4.540   7.649  1.00 98.79           C  
ATOM   4521  HG  LEU A 282       3.515   3.905   8.263  1.00 98.79           H  
ATOM   4522  CD1 LEU A 282       1.416   4.319   8.043  1.00 98.79           C  
ATOM   4523 HD11 LEU A 282       1.154   3.279   7.852  1.00 98.79           H  
ATOM   4524 HD12 LEU A 282       0.769   4.982   7.468  1.00 98.79           H  
ATOM   4525 HD13 LEU A 282       1.276   4.508   9.108  1.00 98.79           H  
ATOM   4526  CD2 LEU A 282       3.020   4.111   6.191  1.00 98.79           C  
ATOM   4527 HD21 LEU A 282       2.398   4.737   5.550  1.00 98.79           H  
ATOM   4528 HD22 LEU A 282       4.062   4.213   5.889  1.00 98.79           H  
ATOM   4529 HD23 LEU A 282       2.722   3.068   6.089  1.00 98.79           H  
ATOM   4530  N   HIS A 283       3.422   4.898  10.978  1.00 98.63           N  
ATOM   4531  H   HIS A 283       2.413   4.940  11.012  1.00 98.63           H  
ATOM   4532  CA  HIS A 283       4.063   3.788  11.675  1.00 98.63           C  
ATOM   4533  HA  HIS A 283       5.111   3.727  11.383  1.00 98.63           H  
ATOM   4534  C   HIS A 283       3.352   2.504  11.270  1.00 98.63           C  
ATOM   4535  CB  HIS A 283       4.019   3.986  13.190  1.00 98.63           C  
ATOM   4536  HB2 HIS A 283       4.636   3.211  13.644  1.00 98.63           H  
ATOM   4537  HB3 HIS A 283       2.994   3.862  13.541  1.00 98.63           H  
ATOM   4538  O   HIS A 283       2.133   2.397  11.430  1.00 98.63           O  
ATOM   4539  CG  HIS A 283       4.533   5.318  13.660  1.00 98.63           C  
ATOM   4540  CD2 HIS A 283       3.815   6.476  13.739  1.00 98.63           C  
ATOM   4541  HD2 HIS A 283       2.785   6.616  13.448  1.00 98.63           H  
ATOM   4542  ND1 HIS A 283       5.836   5.560  14.089  1.00 98.63           N  
ATOM   4543  CE1 HIS A 283       5.885   6.865  14.382  1.00 98.63           C  
ATOM   4544  HE1 HIS A 283       6.770   7.380  14.726  1.00 98.63           H  
ATOM   4545  NE2 HIS A 283       4.684   7.438  14.199  1.00 98.63           N  
ATOM   4546  HE2 HIS A 283       4.459   8.409  14.363  1.00 98.63           H  
ATOM   4547  N   ILE A 284       4.080   1.544  10.715  1.00 98.57           N  
ATOM   4548  H   ILE A 284       5.074   1.689  10.611  1.00 98.57           H  
ATOM   4549  CA  ILE A 284       3.490   0.342  10.128  1.00 98.57           C  
ATOM   4550  HA  ILE A 284       2.570   0.134  10.675  1.00 98.57           H  
ATOM   4551  C   ILE A 284       4.407  -0.867  10.313  1.00 98.57           C  
ATOM   4552  CB  ILE A 284       3.091   0.616   8.660  1.00 98.57           C  
ATOM   4553  HB  ILE A 284       2.445   1.494   8.666  1.00 98.57           H  
ATOM   4554  O   ILE A 284       5.604  -0.800  10.059  1.00 98.57           O  
ATOM   4555  CG1 ILE A 284       2.259  -0.548   8.096  1.00 98.57           C  
ATOM   4556 HG12 ILE A 284       1.459  -0.784   8.797  1.00 98.57           H  
ATOM   4557 HG13 ILE A 284       2.904  -1.420   7.992  1.00 98.57           H  
ATOM   4558  CG2 ILE A 284       4.301   0.941   7.770  1.00 98.57           C  
ATOM   4559 HG21 ILE A 284       4.852   1.783   8.191  1.00 98.57           H  
ATOM   4560 HG22 ILE A 284       4.971   0.083   7.720  1.00 98.57           H  
ATOM   4561 HG23 ILE A 284       3.993   1.214   6.761  1.00 98.57           H  
ATOM   4562  CD1 ILE A 284       1.623  -0.230   6.737  1.00 98.57           C  
ATOM   4563 HD11 ILE A 284       0.926  -1.022   6.463  1.00 98.57           H  
ATOM   4564 HD12 ILE A 284       2.390  -0.163   5.965  1.00 98.57           H  
ATOM   4565 HD13 ILE A 284       1.078   0.713   6.787  1.00 98.57           H  
ATOM   4566  N   SER A 285       3.864  -1.992  10.786  1.00 97.86           N  
ATOM   4567  H   SER A 285       2.874  -2.012  10.985  1.00 97.86           H  
ATOM   4568  CA  SER A 285       4.647  -3.223  10.959  1.00 97.86           C  
ATOM   4569  HA  SER A 285       5.297  -3.331  10.090  1.00 97.86           H  
ATOM   4570  C   SER A 285       3.781  -4.485  11.036  1.00 97.86           C  
ATOM   4571  CB  SER A 285       5.554  -3.110  12.197  1.00 97.86           C  
ATOM   4572  HB2 SER A 285       6.255  -3.945  12.202  1.00 97.86           H  
ATOM   4573  HB3 SER A 285       6.135  -2.189  12.155  1.00 97.86           H  
ATOM   4574  O   SER A 285       2.549  -4.430  11.041  1.00 97.86           O  
ATOM   4575  OG  SER A 285       4.806  -3.141  13.392  1.00 97.86           O  
ATOM   4576  HG  SER A 285       4.444  -2.264  13.536  1.00 97.86           H  
ATOM   4577  N   GLY A 286       4.438  -5.649  11.081  1.00 96.99           N  
ATOM   4578  H   GLY A 286       5.448  -5.622  11.092  1.00 96.99           H  
ATOM   4579  CA  GLY A 286       3.771  -6.945  11.220  1.00 96.99           C  
ATOM   4580  HA2 GLY A 286       4.514  -7.702  11.468  1.00 96.99           H  
ATOM   4581  HA3 GLY A 286       3.045  -6.892  12.031  1.00 96.99           H  
ATOM   4582  C   GLY A 286       3.052  -7.386   9.947  1.00 96.99           C  
ATOM   4583  O   GLY A 286       1.897  -7.804  10.018  1.00 96.99           O  
ATOM   4584  N   TYR A 287       3.717  -7.249   8.796  1.00 97.83           N  
ATOM   4585  H   TYR A 287       4.655  -6.874   8.816  1.00 97.83           H  
ATOM   4586  CA  TYR A 287       3.188  -7.658   7.499  1.00 97.83           C  
ATOM   4587  HA  TYR A 287       2.270  -7.099   7.317  1.00 97.83           H  
ATOM   4588  C   TYR A 287       2.883  -9.161   7.434  1.00 97.83           C  
ATOM   4589  CB  TYR A 287       4.174  -7.300   6.379  1.00 97.83           C  
ATOM   4590  HB2 TYR A 287       4.260  -6.216   6.300  1.00 97.83           H  
ATOM   4591  HB3 TYR A 287       5.161  -7.684   6.635  1.00 97.83           H  
ATOM   4592  O   TYR A 287       3.707  -9.999   7.806  1.00 97.83           O  
ATOM   4593  CG  TYR A 287       3.766  -7.876   5.034  1.00 97.83           C  
ATOM   4594  CD1 TYR A 287       4.294  -9.111   4.607  1.00 97.83           C  
ATOM   4595  HD1 TYR A 287       5.026  -9.616   5.220  1.00 97.83           H  
ATOM   4596  CD2 TYR A 287       2.804  -7.218   4.249  1.00 97.83           C  
ATOM   4597  HD2 TYR A 287       2.382  -6.286   4.595  1.00 97.83           H  
ATOM   4598  CE1 TYR A 287       3.865  -9.686   3.395  1.00 97.83           C  
ATOM   4599  HE1 TYR A 287       4.261 -10.634   3.063  1.00 97.83           H  
ATOM   4600  CE2 TYR A 287       2.403  -7.766   3.020  1.00 97.83           C  
ATOM   4601  HE2 TYR A 287       1.703  -7.233   2.393  1.00 97.83           H  
ATOM   4602  OH  TYR A 287       2.467  -9.540   1.443  1.00 97.83           O  
ATOM   4603  HH  TYR A 287       2.014  -8.846   0.958  1.00 97.83           H  
ATOM   4604  CZ  TYR A 287       2.916  -9.008   2.605  1.00 97.83           C  
ATOM   4605  N   HIS A 288       1.743  -9.501   6.839  1.00 97.22           N  
ATOM   4606  H   HIS A 288       1.081  -8.761   6.653  1.00 97.22           H  
ATOM   4607  CA  HIS A 288       1.475 -10.805   6.246  1.00 97.22           C  
ATOM   4608  HA  HIS A 288       2.411 -11.192   5.845  1.00 97.22           H  
ATOM   4609  C   HIS A 288       0.479 -10.676   5.082  1.00 97.22           C  
ATOM   4610  CB  HIS A 288       0.977 -11.776   7.325  1.00 97.22           C  
ATOM   4611  HB2 HIS A 288       1.704 -11.815   8.136  1.00 97.22           H  
ATOM   4612  HB3 HIS A 288       0.921 -12.776   6.894  1.00 97.22           H  
ATOM   4613  O   HIS A 288      -0.357  -9.775   5.041  1.00 97.22           O  
ATOM   4614  CG  HIS A 288      -0.369 -11.426   7.904  1.00 97.22           C  
ATOM   4615  CD2 HIS A 288      -0.640 -10.468   8.847  1.00 97.22           C  
ATOM   4616  HD2 HIS A 288       0.070  -9.789   9.294  1.00 97.22           H  
ATOM   4617  ND1 HIS A 288      -1.552 -12.072   7.624  1.00 97.22           N  
ATOM   4618  HD1 HIS A 288      -1.645 -12.909   7.066  1.00 97.22           H  
ATOM   4619  CE1 HIS A 288      -2.511 -11.533   8.392  1.00 97.22           C  
ATOM   4620  HE1 HIS A 288      -3.534 -11.873   8.452  1.00 97.22           H  
ATOM   4621  NE2 HIS A 288      -2.002 -10.558   9.151  1.00 97.22           N  
ATOM   4622  N   GLY A 289       0.530 -11.588   4.112  1.00 96.78           N  
ATOM   4623  H   GLY A 289       1.279 -12.265   4.107  1.00 96.78           H  
ATOM   4624  CA  GLY A 289      -0.370 -11.559   2.958  1.00 96.78           C  
ATOM   4625  HA2 GLY A 289      -1.309 -12.046   3.224  1.00 96.78           H  
ATOM   4626  HA3 GLY A 289      -0.581 -10.526   2.683  1.00 96.78           H  
ATOM   4627  C   GLY A 289       0.204 -12.261   1.738  1.00 96.78           C  
ATOM   4628  O   GLY A 289       1.269 -12.869   1.804  1.00 96.78           O  
ATOM   4629  N   ASN A 290      -0.513 -12.184   0.617  1.00 97.40           N  
ATOM   4630  H   ASN A 290      -1.358 -11.631   0.624  1.00 97.40           H  
ATOM   4631  CA  ASN A 290      -0.089 -12.771  -0.659  1.00 97.40           C  
ATOM   4632  HA  ASN A 290       0.792 -13.388  -0.481  1.00 97.40           H  
ATOM   4633  C   ASN A 290       0.361 -11.719  -1.693  1.00 97.40           C  
ATOM   4634  CB  ASN A 290      -1.188 -13.713  -1.187  1.00 97.40           C  
ATOM   4635  HB2 ASN A 290      -1.493 -14.401  -0.399  1.00 97.40           H  
ATOM   4636  HB3 ASN A 290      -0.772 -14.299  -2.006  1.00 97.40           H  
ATOM   4637  O   ASN A 290       0.657 -12.078  -2.829  1.00 97.40           O  
ATOM   4638  CG  ASN A 290      -2.416 -12.986  -1.704  1.00 97.40           C  
ATOM   4639  ND2 ASN A 290      -3.264 -13.655  -2.450  1.00 97.40           N  
ATOM   4640 HD21 ASN A 290      -4.005 -13.130  -2.893  1.00 97.40           H  
ATOM   4641 HD22 ASN A 290      -3.082 -14.621  -2.678  1.00 97.40           H  
ATOM   4642  OD1 ASN A 290      -2.634 -11.816  -1.454  1.00 97.40           O  
ATOM   4643  N   ALA A 291       0.399 -10.437  -1.317  1.00 96.91           N  
ATOM   4644  H   ALA A 291       0.051 -10.204  -0.398  1.00 96.91           H  
ATOM   4645  CA  ALA A 291       0.804  -9.335  -2.190  1.00 96.91           C  
ATOM   4646  HA  ALA A 291       0.498  -9.553  -3.213  1.00 96.91           H  
ATOM   4647  C   ALA A 291       2.325  -9.082  -2.235  1.00 96.91           C  
ATOM   4648  CB  ALA A 291       0.056  -8.081  -1.726  1.00 96.91           C  
ATOM   4649  HB1 ALA A 291      -1.010  -8.282  -1.618  1.00 96.91           H  
ATOM   4650  HB2 ALA A 291       0.201  -7.284  -2.455  1.00 96.91           H  
ATOM   4651  HB3 ALA A 291       0.453  -7.749  -0.766  1.00 96.91           H  
ATOM   4652  O   ALA A 291       2.772  -8.278  -3.045  1.00 96.91           O  
ATOM   4653  N   GLY A 292       3.115  -9.710  -1.356  1.00 96.61           N  
ATOM   4654  H   GLY A 292       2.689 -10.378  -0.730  1.00 96.61           H  
ATOM   4655  CA  GLY A 292       4.457  -9.233  -0.991  1.00 96.61           C  
ATOM   4656  HA2 GLY A 292       4.940  -9.989  -0.373  1.00 96.61           H  
ATOM   4657  HA3 GLY A 292       5.064  -9.088  -1.885  1.00 96.61           H  
ATOM   4658  C   GLY A 292       4.412  -7.917  -0.195  1.00 96.61           C  
ATOM   4659  O   GLY A 292       3.426  -7.178  -0.259  1.00 96.61           O  
ATOM   4660  N   ASP A 293       5.442  -7.659   0.609  1.00 97.50           N  
ATOM   4661  H   ASP A 293       6.228  -8.293   0.641  1.00 97.50           H  
ATOM   4662  CA  ASP A 293       5.517  -6.471   1.463  1.00 97.50           C  
ATOM   4663  HA  ASP A 293       4.511  -6.179   1.764  1.00 97.50           H  
ATOM   4664  C   ASP A 293       6.166  -5.292   0.733  1.00 97.50           C  
ATOM   4665  CB  ASP A 293       6.295  -6.794   2.739  1.00 97.50           C  
ATOM   4666  HB2 ASP A 293       7.335  -7.009   2.492  1.00 97.50           H  
ATOM   4667  HB3 ASP A 293       5.883  -7.695   3.193  1.00 97.50           H  
ATOM   4668  O   ASP A 293       7.387  -5.241   0.586  1.00 97.50           O  
ATOM   4669  CG  ASP A 293       6.244  -5.651   3.754  1.00 97.50           C  
ATOM   4670  OD1 ASP A 293       5.546  -4.629   3.516  1.00 97.50           O  
ATOM   4671  OD2 ASP A 293       6.904  -5.813   4.797  1.00 97.50           O  
ATOM   4672  N   ALA A 294       5.344  -4.347   0.278  1.00 97.12           N  
ATOM   4673  H   ALA A 294       4.348  -4.477   0.385  1.00 97.12           H  
ATOM   4674  CA  ALA A 294       5.815  -3.137  -0.387  1.00 97.12           C  
ATOM   4675  HA  ALA A 294       6.844  -3.283  -0.716  1.00 97.12           H  
ATOM   4676  C   ALA A 294       5.831  -1.898   0.529  1.00 97.12           C  
ATOM   4677  CB  ALA A 294       4.973  -2.932  -1.647  1.00 97.12           C  
ATOM   4678  HB1 ALA A 294       5.370  -2.088  -2.211  1.00 97.12           H  
ATOM   4679  HB2 ALA A 294       5.011  -3.824  -2.272  1.00 97.12           H  
ATOM   4680  HB3 ALA A 294       3.941  -2.725  -1.366  1.00 97.12           H  
ATOM   4681  O   ALA A 294       6.445  -0.902   0.165  1.00 97.12           O  
ATOM   4682  N   MET A 295       5.192  -1.930   1.710  1.00 97.83           N  
ATOM   4683  H   MET A 295       4.774  -2.797   2.014  1.00 97.83           H  
ATOM   4684  CA  MET A 295       5.221  -0.788   2.643  1.00 97.83           C  
ATOM   4685  HA  MET A 295       5.234   0.137   2.067  1.00 97.83           H  
ATOM   4686  C   MET A 295       6.467  -0.799   3.528  1.00 97.83           C  
ATOM   4687  CB  MET A 295       3.990  -0.724   3.551  1.00 97.83           C  
ATOM   4688  HB2 MET A 295       4.105   0.120   4.231  1.00 97.83           H  
ATOM   4689  HB3 MET A 295       3.963  -1.617   4.174  1.00 97.83           H  
ATOM   4690  O   MET A 295       7.011   0.261   3.809  1.00 97.83           O  
ATOM   4691  CG  MET A 295       2.670  -0.564   2.790  1.00 97.83           C  
ATOM   4692  HG2 MET A 295       1.850  -0.741   3.486  1.00 97.83           H  
ATOM   4693  HG3 MET A 295       2.629  -1.334   2.020  1.00 97.83           H  
ATOM   4694  SD  MET A 295       2.402   1.043   1.991  1.00 97.83           S  
ATOM   4695  CE  MET A 295       2.272   2.135   3.430  1.00 97.83           C  
ATOM   4696  HE1 MET A 295       2.038   3.147   3.098  1.00 97.83           H  
ATOM   4697  HE2 MET A 295       1.484   1.781   4.096  1.00 97.83           H  
ATOM   4698  HE3 MET A 295       3.221   2.156   3.965  1.00 97.83           H  
ATOM   4699  N   THR A 296       6.925  -1.975   3.961  1.00 97.42           N  
ATOM   4700  H   THR A 296       6.402  -2.814   3.756  1.00 97.42           H  
ATOM   4701  CA  THR A 296       8.116  -2.137   4.816  1.00 97.42           C  
ATOM   4702  HA  THR A 296       8.553  -1.155   4.997  1.00 97.42           H  
ATOM   4703  C   THR A 296       9.227  -2.899   4.102  1.00 97.42           C  
ATOM   4704  CB  THR A 296       7.764  -2.715   6.201  1.00 97.42           C  
ATOM   4705  HB  THR A 296       8.654  -3.092   6.705  1.00 97.42           H  
ATOM   4706  O   THR A 296       9.976  -3.669   4.703  1.00 97.42           O  
ATOM   4707  CG2 THR A 296       7.162  -1.609   7.051  1.00 97.42           C  
ATOM   4708 HG21 THR A 296       6.286  -1.196   6.551  1.00 97.42           H  
ATOM   4709 HG22 THR A 296       7.909  -0.828   7.189  1.00 97.42           H  
ATOM   4710 HG23 THR A 296       6.880  -2.001   8.028  1.00 97.42           H  
ATOM   4711  OG1 THR A 296       6.754  -3.694   6.205  1.00 97.42           O  
ATOM   4712  HG1 THR A 296       6.991  -4.444   5.654  1.00 97.42           H  
ATOM   4713  N   SER A 297       9.335  -2.692   2.787  1.00 93.62           N  
ATOM   4714  H   SER A 297       8.738  -2.001   2.356  1.00 93.62           H  
ATOM   4715  CA  SER A 297      10.344  -3.365   1.977  1.00 93.62           C  
ATOM   4716  HA  SER A 297      10.230  -4.430   2.179  1.00 93.62           H  
ATOM   4717  C   SER A 297      11.769  -2.912   2.355  1.00 93.62           C  
ATOM   4718  CB  SER A 297      10.076  -3.157   0.484  1.00 93.62           C  
ATOM   4719  HB2 SER A 297      10.474  -4.011  -0.064  1.00 93.62           H  
ATOM   4720  HB3 SER A 297       9.004  -3.097   0.296  1.00 93.62           H  
ATOM   4721  O   SER A 297      11.968  -1.759   2.745  1.00 93.62           O  
ATOM   4722  OG  SER A 297      10.719  -1.991   0.014  1.00 93.62           O  
ATOM   4723  HG  SER A 297      10.291  -1.215   0.382  1.00 93.62           H  
ATOM   4724  N   PRO A 298      12.795  -3.765   2.172  1.00 91.46           N  
ATOM   4725  CA  PRO A 298      14.189  -3.367   2.389  1.00 91.46           C  
ATOM   4726  HA  PRO A 298      14.286  -2.975   3.402  1.00 91.46           H  
ATOM   4727  C   PRO A 298      14.720  -2.311   1.406  1.00 91.46           C  
ATOM   4728  CB  PRO A 298      15.003  -4.660   2.264  1.00 91.46           C  
ATOM   4729  HB2 PRO A 298      15.374  -4.773   1.246  1.00 91.46           H  
ATOM   4730  HB3 PRO A 298      15.832  -4.680   2.971  1.00 91.46           H  
ATOM   4731  O   PRO A 298      15.758  -1.711   1.674  1.00 91.46           O  
ATOM   4732  CG  PRO A 298      13.989  -5.766   2.548  1.00 91.46           C  
ATOM   4733  HG2 PRO A 298      14.271  -6.707   2.075  1.00 91.46           H  
ATOM   4734  HG3 PRO A 298      13.873  -5.893   3.624  1.00 91.46           H  
ATOM   4735  CD  PRO A 298      12.702  -5.201   1.960  1.00 91.46           C  
ATOM   4736  HD2 PRO A 298      12.652  -5.409   0.891  1.00 91.46           H  
ATOM   4737  HD3 PRO A 298      11.851  -5.642   2.478  1.00 91.46           H  
ATOM   4738  N   TRP A 299      14.065  -2.126   0.253  1.00 90.27           N  
ATOM   4739  H   TRP A 299      13.185  -2.603   0.119  1.00 90.27           H  
ATOM   4740  CA  TRP A 299      14.519  -1.224  -0.814  1.00 90.27           C  
ATOM   4741  HA  TRP A 299      15.609  -1.192  -0.823  1.00 90.27           H  
ATOM   4742  C   TRP A 299      14.029   0.203  -0.606  1.00 90.27           C  
ATOM   4743  CB  TRP A 299      14.028  -1.747  -2.169  1.00 90.27           C  
ATOM   4744  HB2 TRP A 299      14.435  -1.112  -2.955  1.00 90.27           H  
ATOM   4745  HB3 TRP A 299      12.942  -1.663  -2.213  1.00 90.27           H  
ATOM   4746  O   TRP A 299      14.789   1.152  -0.770  1.00 90.27           O  
ATOM   4747  CG  TRP A 299      14.408  -3.161  -2.462  1.00 90.27           C  
ATOM   4748  CD1 TRP A 299      13.549  -4.199  -2.552  1.00 90.27           C  
ATOM   4749  HD1 TRP A 299      12.478  -4.112  -2.445  1.00 90.27           H  
ATOM   4750  CD2 TRP A 299      15.737  -3.710  -2.697  1.00 90.27           C  
ATOM   4751  CE2 TRP A 299      15.608  -5.113  -2.920  1.00 90.27           C  
ATOM   4752  CE3 TRP A 299      17.038  -3.163  -2.750  1.00 90.27           C  
ATOM   4753  HE3 TRP A 299      17.164  -2.104  -2.581  1.00 90.27           H  
ATOM   4754  NE1 TRP A 299      14.253  -5.357  -2.817  1.00 90.27           N  
ATOM   4755  HE1 TRP A 299      13.806  -6.253  -2.952  1.00 90.27           H  
ATOM   4756  CH2 TRP A 299      17.996  -5.359  -3.231  1.00 90.27           C  
ATOM   4757  HH2 TRP A 299      18.860  -5.976  -3.431  1.00 90.27           H  
ATOM   4758  CZ2 TRP A 299      16.714  -5.935  -3.184  1.00 90.27           C  
ATOM   4759  HZ2 TRP A 299      16.578  -6.993  -3.349  1.00 90.27           H  
ATOM   4760  CZ3 TRP A 299      18.156  -3.978  -3.015  1.00 90.27           C  
ATOM   4761  HZ3 TRP A 299      19.141  -3.538  -3.047  1.00 90.27           H  
ATOM   4762  N   GLU A 300      12.762   0.329  -0.225  1.00 93.50           N  
ATOM   4763  H   GLU A 300      12.207  -0.509  -0.132  1.00 93.50           H  
ATOM   4764  CA  GLU A 300      12.118   1.585   0.125  1.00 93.50           C  
ATOM   4765  HA  GLU A 300      12.870   2.275   0.507  1.00 93.50           H  
ATOM   4766  C   GLU A 300      11.086   1.295   1.211  1.00 93.50           C  
ATOM   4767  CB  GLU A 300      11.438   2.192  -1.111  1.00 93.50           C  
ATOM   4768  HB2 GLU A 300      10.489   1.680  -1.269  1.00 93.50           H  
ATOM   4769  HB3 GLU A 300      12.068   2.059  -1.991  1.00 93.50           H  
ATOM   4770  O   GLU A 300      10.121   0.555   0.986  1.00 93.50           O  
ATOM   4771  CG  GLU A 300      11.109   3.673  -0.962  1.00 93.50           C  
ATOM   4772  HG2 GLU A 300      10.527   3.993  -1.826  1.00 93.50           H  
ATOM   4773  HG3 GLU A 300      10.497   3.825  -0.072  1.00 93.50           H  
ATOM   4774  CD  GLU A 300      12.391   4.488  -0.878  1.00 93.50           C  
ATOM   4775  OE1 GLU A 300      12.799   4.810   0.256  1.00 93.50           O  
ATOM   4776  OE2 GLU A 300      12.961   4.812  -1.938  1.00 93.50           O  
ATOM   4777  N   THR A 301      11.306   1.856   2.396  1.00 97.12           N  
ATOM   4778  H   THR A 301      12.077   2.501   2.495  1.00 97.12           H  
ATOM   4779  CA  THR A 301      10.356   1.742   3.498  1.00 97.12           C  
ATOM   4780  HA  THR A 301       9.691   0.902   3.296  1.00 97.12           H  
ATOM   4781  C   THR A 301       9.499   2.994   3.570  1.00 97.12           C  
ATOM   4782  CB  THR A 301      11.031   1.410   4.832  1.00 97.12           C  
ATOM   4783  HB  THR A 301      11.641   0.516   4.701  1.00 97.12           H  
ATOM   4784  O   THR A 301       9.989   4.119   3.498  1.00 97.12           O  
ATOM   4785  CG2 THR A 301      11.912   2.524   5.399  1.00 97.12           C  
ATOM   4786 HG21 THR A 301      12.645   2.834   4.654  1.00 97.12           H  
ATOM   4787 HG22 THR A 301      12.439   2.158   6.280  1.00 97.12           H  
ATOM   4788 HG23 THR A 301      11.304   3.383   5.680  1.00 97.12           H  
ATOM   4789  OG1 THR A 301      10.025   1.133   5.778  1.00 97.12           O  
ATOM   4790  HG1 THR A 301      10.379   1.338   6.646  1.00 97.12           H  
ATOM   4791  N   HIS A 302       8.201   2.781   3.721  1.00 98.15           N  
ATOM   4792  H   HIS A 302       7.885   1.821   3.740  1.00 98.15           H  
ATOM   4793  CA  HIS A 302       7.219   3.811   4.017  1.00 98.15           C  
ATOM   4794  HA  HIS A 302       7.544   4.765   3.603  1.00 98.15           H  
ATOM   4795  C   HIS A 302       7.043   3.999   5.530  1.00 98.15           C  
ATOM   4796  CB  HIS A 302       5.904   3.403   3.346  1.00 98.15           C  
ATOM   4797  HB2 HIS A 302       5.134   4.119   3.634  1.00 98.15           H  
ATOM   4798  HB3 HIS A 302       5.594   2.421   3.702  1.00 98.15           H  
ATOM   4799  O   HIS A 302       6.490   5.009   5.966  1.00 98.15           O  
ATOM   4800  CG  HIS A 302       5.989   3.391   1.841  1.00 98.15           C  
ATOM   4801  CD2 HIS A 302       6.374   2.377   1.000  1.00 98.15           C  
ATOM   4802  HD2 HIS A 302       6.712   1.396   1.300  1.00 98.15           H  
ATOM   4803  ND1 HIS A 302       5.762   4.486   1.060  1.00 98.15           N  
ATOM   4804  HD1 HIS A 302       5.654   5.428   1.408  1.00 98.15           H  
ATOM   4805  CE1 HIS A 302       5.982   4.154  -0.212  1.00 98.15           C  
ATOM   4806  HE1 HIS A 302       5.917   4.859  -1.027  1.00 98.15           H  
ATOM   4807  NE2 HIS A 302       6.337   2.864  -0.317  1.00 98.15           N  
ATOM   4808  N   ASP A 303       7.504   3.038   6.339  1.00 98.41           N  
ATOM   4809  H   ASP A 303       8.012   2.263   5.936  1.00 98.41           H  
ATOM   4810  CA  ASP A 303       7.489   3.165   7.792  1.00 98.41           C  
ATOM   4811  HA  ASP A 303       6.460   3.353   8.101  1.00 98.41           H  
ATOM   4812  C   ASP A 303       8.327   4.360   8.247  1.00 98.41           C  
ATOM   4813  CB  ASP A 303       7.951   1.868   8.467  1.00 98.41           C  
ATOM   4814  HB2 ASP A 303       7.308   1.055   8.128  1.00 98.41           H  
ATOM   4815  HB3 ASP A 303       8.981   1.651   8.183  1.00 98.41           H  
ATOM   4816  O   ASP A 303       9.387   4.662   7.692  1.00 98.41           O  
ATOM   4817  CG  ASP A 303       7.843   1.959   9.990  1.00 98.41           C  
ATOM   4818  OD1 ASP A 303       6.759   2.383  10.453  1.00 98.41           O  
ATOM   4819  OD2 ASP A 303       8.845   1.655  10.672  1.00 98.41           O  
ATOM   4820  N   ASN A 304       7.823   5.054   9.262  1.00 98.15           N  
ATOM   4821  H   ASN A 304       6.974   4.712   9.690  1.00 98.15           H  
ATOM   4822  CA  ASN A 304       8.378   6.281   9.809  1.00 98.15           C  
ATOM   4823  HA  ASN A 304       7.686   6.606  10.586  1.00 98.15           H  
ATOM   4824  C   ASN A 304       8.455   7.449   8.804  1.00 98.15           C  
ATOM   4825  CB  ASN A 304       9.704   5.925  10.505  1.00 98.15           C  
ATOM   4826  HB2 ASN A 304       9.548   5.060  11.150  1.00 98.15           H  
ATOM   4827  HB3 ASN A 304      10.440   5.648   9.751  1.00 98.15           H  
ATOM   4828  O   ASN A 304       9.111   8.444   9.104  1.00 98.15           O  
ATOM   4829  CG  ASN A 304      10.275   7.033  11.362  1.00 98.15           C  
ATOM   4830  ND2 ASN A 304      11.569   7.237  11.309  1.00 98.15           N  
ATOM   4831 HD21 ASN A 304      12.127   6.655  10.701  1.00 98.15           H  
ATOM   4832 HD22 ASN A 304      11.943   7.951  11.918  1.00 98.15           H  
ATOM   4833  OD1 ASN A 304       9.600   7.735  12.093  1.00 98.15           O  
ATOM   4834  N   MET A 305       7.798   7.399   7.641  1.00 98.31           N  
ATOM   4835  H   MET A 305       7.304   6.555   7.391  1.00 98.31           H  
ATOM   4836  CA  MET A 305       7.791   8.523   6.695  1.00 98.31           C  
ATOM   4837  HA  MET A 305       8.725   9.070   6.823  1.00 98.31           H  
ATOM   4838  C   MET A 305       6.635   9.493   6.960  1.00 98.31           C  
ATOM   4839  CB  MET A 305       7.768   8.034   5.247  1.00 98.31           C  
ATOM   4840  HB2 MET A 305       7.688   8.891   4.578  1.00 98.31           H  
ATOM   4841  HB3 MET A 305       6.901   7.392   5.086  1.00 98.31           H  
ATOM   4842  O   MET A 305       5.522   9.052   7.263  1.00 98.31           O  
ATOM   4843  CG  MET A 305       9.038   7.268   4.896  1.00 98.31           C  
ATOM   4844  HG2 MET A 305       8.911   6.949   3.861  1.00 98.31           H  
ATOM   4845  HG3 MET A 305       9.109   6.369   5.507  1.00 98.31           H  
ATOM   4846  SD  MET A 305      10.569   8.244   5.055  1.00 98.31           S  
ATOM   4847  CE  MET A 305      11.347   7.386   6.446  1.00 98.31           C  
ATOM   4848  HE1 MET A 305      10.713   7.457   7.330  1.00 98.31           H  
ATOM   4849  HE2 MET A 305      12.318   7.836   6.652  1.00 98.31           H  
ATOM   4850  HE3 MET A 305      11.481   6.336   6.189  1.00 98.31           H  
ATOM   4851  N   PRO A 306       6.857  10.818   6.875  1.00 98.57           N  
ATOM   4852  CA  PRO A 306       5.775  11.799   6.866  1.00 98.57           C  
ATOM   4853  HA  PRO A 306       5.090  11.643   7.699  1.00 98.57           H  
ATOM   4854  C   PRO A 306       4.978  11.718   5.556  1.00 98.57           C  
ATOM   4855  CB  PRO A 306       6.457  13.152   7.053  1.00 98.57           C  
ATOM   4856  HB2 PRO A 306       5.875  13.972   6.632  1.00 98.57           H  
ATOM   4857  HB3 PRO A 306       6.665  13.321   8.110  1.00 98.57           H  
ATOM   4858  O   PRO A 306       5.437  11.180   4.550  1.00 98.57           O  
ATOM   4859  CG  PRO A 306       7.755  12.924   6.294  1.00 98.57           C  
ATOM   4860  HG2 PRO A 306       7.523  12.994   5.231  1.00 98.57           H  
ATOM   4861  HG3 PRO A 306       8.540  13.620   6.587  1.00 98.57           H  
ATOM   4862  CD  PRO A 306       8.124  11.478   6.597  1.00 98.57           C  
ATOM   4863  HD2 PRO A 306       8.765  11.428   7.476  1.00 98.57           H  
ATOM   4864  HD3 PRO A 306       8.623  11.039   5.733  1.00 98.57           H  
ATOM   4865  N   PHE A 307       3.761  12.247   5.571  1.00 98.77           N  
ATOM   4866  H   PHE A 307       3.435  12.712   6.407  1.00 98.77           H  
ATOM   4867  CA  PHE A 307       2.938  12.348   4.372  1.00 98.77           C  
ATOM   4868  HA  PHE A 307       3.035  11.424   3.801  1.00 98.77           H  
ATOM   4869  C   PHE A 307       3.424  13.512   3.502  1.00 98.77           C  
ATOM   4870  CB  PHE A 307       1.476  12.507   4.800  1.00 98.77           C  
ATOM   4871  HB2 PHE A 307       1.304  11.863   5.662  1.00 98.77           H  
ATOM   4872  HB3 PHE A 307       1.296  13.534   5.117  1.00 98.77           H  
ATOM   4873  O   PHE A 307       3.815  14.547   4.038  1.00 98.77           O  
ATOM   4874  CG  PHE A 307       0.468  12.104   3.747  1.00 98.77           C  
ATOM   4875  CD1 PHE A 307      -0.169  13.062   2.938  1.00 98.77           C  
ATOM   4876  HD1 PHE A 307       0.083  14.108   3.033  1.00 98.77           H  
ATOM   4877  CD2 PHE A 307       0.146  10.745   3.601  1.00 98.77           C  
ATOM   4878  HD2 PHE A 307       0.652  10.009   4.207  1.00 98.77           H  
ATOM   4879  CE1 PHE A 307      -1.134  12.651   2.000  1.00 98.77           C  
ATOM   4880  HE1 PHE A 307      -1.619  13.383   1.371  1.00 98.77           H  
ATOM   4881  CE2 PHE A 307      -0.828  10.334   2.679  1.00 98.77           C  
ATOM   4882  HE2 PHE A 307      -1.079   9.287   2.593  1.00 98.77           H  
ATOM   4883  CZ  PHE A 307      -1.470  11.290   1.878  1.00 98.77           C  
ATOM   4884  HZ  PHE A 307      -2.216  10.978   1.162  1.00 98.77           H  
ATOM   4885  N   SER A 308       3.340  13.383   2.183  1.00 98.67           N  
ATOM   4886  H   SER A 308       3.072  12.483   1.809  1.00 98.67           H  
ATOM   4887  CA  SER A 308       3.673  14.436   1.215  1.00 98.67           C  
ATOM   4888  HA  SER A 308       3.785  15.390   1.730  1.00 98.67           H  
ATOM   4889  C   SER A 308       2.555  14.585   0.187  1.00 98.67           C  
ATOM   4890  CB  SER A 308       5.001  14.140   0.512  1.00 98.67           C  
ATOM   4891  HB2 SER A 308       4.928  13.172   0.017  1.00 98.67           H  
ATOM   4892  HB3 SER A 308       5.208  14.914  -0.228  1.00 98.67           H  
ATOM   4893  O   SER A 308       1.846  13.628  -0.125  1.00 98.67           O  
ATOM   4894  OG  SER A 308       6.052  14.093   1.448  1.00 98.67           O  
ATOM   4895  HG  SER A 308       6.863  13.823   1.010  1.00 98.67           H  
ATOM   4896  N   THR A 309       2.395  15.792  -0.346  1.00 98.59           N  
ATOM   4897  H   THR A 309       3.087  16.491  -0.114  1.00 98.59           H  
ATOM   4898  CA  THR A 309       1.403  16.161  -1.371  1.00 98.59           C  
ATOM   4899  HA  THR A 309       1.101  15.272  -1.926  1.00 98.59           H  
ATOM   4900  C   THR A 309       2.022  17.141  -2.364  1.00 98.59           C  
ATOM   4901  CB  THR A 309       0.148  16.792  -0.753  1.00 98.59           C  
ATOM   4902  HB  THR A 309      -0.513  17.142  -1.546  1.00 98.59           H  
ATOM   4903  O   THR A 309       3.156  17.573  -2.183  1.00 98.59           O  
ATOM   4904  CG2 THR A 309      -0.640  15.811   0.108  1.00 98.59           C  
ATOM   4905 HG21 THR A 309      -1.590  16.264   0.390  1.00 98.59           H  
ATOM   4906 HG22 THR A 309      -0.841  14.906  -0.465  1.00 98.59           H  
ATOM   4907 HG23 THR A 309      -0.078  15.556   1.006  1.00 98.59           H  
ATOM   4908  OG1 THR A 309       0.519  17.882   0.045  1.00 98.59           O  
ATOM   4909  HG1 THR A 309       1.376  17.697   0.436  1.00 98.59           H  
ATOM   4910  N   LYS A 310       1.289  17.509  -3.419  1.00 97.24           N  
ATOM   4911  H   LYS A 310       0.334  17.184  -3.477  1.00 97.24           H  
ATOM   4912  CA  LYS A 310       1.811  18.367  -4.496  1.00 97.24           C  
ATOM   4913  HA  LYS A 310       2.702  17.893  -4.909  1.00 97.24           H  
ATOM   4914  C   LYS A 310       2.269  19.761  -4.050  1.00 97.24           C  
ATOM   4915  CB  LYS A 310       0.750  18.470  -5.595  1.00 97.24           C  
ATOM   4916  HB2 LYS A 310       1.214  18.867  -6.498  1.00 97.24           H  
ATOM   4917  HB3 LYS A 310       0.385  17.462  -5.792  1.00 97.24           H  
ATOM   4918  O   LYS A 310       3.025  20.400  -4.766  1.00 97.24           O  
ATOM   4919  CG  LYS A 310      -0.455  19.347  -5.222  1.00 97.24           C  
ATOM   4920  HG2 LYS A 310      -0.877  19.003  -4.278  1.00 97.24           H  
ATOM   4921  HG3 LYS A 310      -0.143  20.386  -5.113  1.00 97.24           H  
ATOM   4922  CD  LYS A 310      -1.522  19.260  -6.315  1.00 97.24           C  
ATOM   4923  HD2 LYS A 310      -1.790  18.213  -6.458  1.00 97.24           H  
ATOM   4924  HD3 LYS A 310      -1.131  19.663  -7.249  1.00 97.24           H  
ATOM   4925  CE  LYS A 310      -2.755  20.046  -5.871  1.00 97.24           C  
ATOM   4926  HE2 LYS A 310      -2.516  21.109  -5.843  1.00 97.24           H  
ATOM   4927  HE3 LYS A 310      -2.994  19.736  -4.854  1.00 97.24           H  
ATOM   4928  NZ  LYS A 310      -3.918  19.780  -6.750  1.00 97.24           N  
ATOM   4929  HZ1 LYS A 310      -4.047  18.784  -6.853  1.00 97.24           H  
ATOM   4930  HZ2 LYS A 310      -3.779  20.163  -7.675  1.00 97.24           H  
ATOM   4931  HZ3 LYS A 310      -4.764  20.150  -6.342  1.00 97.24           H  
ATOM   4932  N   ASP A 311       1.756  20.250  -2.927  1.00 97.82           N  
ATOM   4933  H   ASP A 311       1.051  19.712  -2.443  1.00 97.82           H  
ATOM   4934  CA  ASP A 311       2.022  21.573  -2.357  1.00 97.82           C  
ATOM   4935  HA  ASP A 311       2.699  22.115  -3.017  1.00 97.82           H  
ATOM   4936  C   ASP A 311       2.721  21.510  -0.991  1.00 97.82           C  
ATOM   4937  CB  ASP A 311       0.706  22.369  -2.281  1.00 97.82           C  
ATOM   4938  HB2 ASP A 311       0.922  23.374  -1.919  1.00 97.82           H
[truncated: 108,549 more chars]
