# Supplementary material for: Nuclear genome of Bulinus truncatus, an intermediate host of the carcinogenic human blood fluke Schistosoma haematobium
Source: Nat Commun. 2022 Feb 21;13:977. doi: 10.1038/s41467-022-28634-9 (PMC8861042; doi:10.1038/s41467-022-28634-9)
Supplement: Supplementary file 6 — Supplementary Data 3 [file 41467_2022_28634_MOESM6_ESM.zip › Supplementary_Data_3/btru_059359-t1.mature.pep.pdb]

ATOM      1  N   GLY A   1     -56.390   1.446  44.624  1.00 36.47           N  
ATOM      2  H   GLY A   1     -57.231   1.101  45.063  1.00 36.47           H  
ATOM      3  H2  GLY A   1     -55.585   1.184  45.175  1.00 36.47           H  
ATOM      4  H3  GLY A   1     -56.428   2.454  44.571  1.00 36.47           H  
ATOM      5  CA  GLY A   1     -56.267   0.907  43.261  1.00 36.47           C  
ATOM      6  HA2 GLY A   1     -57.140   1.180  42.669  1.00 36.47           H  
ATOM      7  HA3 GLY A   1     -56.153  -0.177  43.279  1.00 36.47           H  
ATOM      8  C   GLY A   1     -55.056   1.541  42.635  1.00 36.47           C  
ATOM      9  O   GLY A   1     -55.040   2.756  42.521  1.00 36.47           O  
ATOM     10  N   ILE A   2     -54.022   0.756  42.349  1.00 37.91           N  
ATOM     11  H   ILE A   2     -54.113  -0.248  42.411  1.00 37.91           H  
ATOM     12  CA  ILE A   2     -52.861   1.237  41.598  1.00 37.91           C  
ATOM     13  HA  ILE A   2     -52.787   2.322  41.671  1.00 37.91           H  
ATOM     14  C   ILE A   2     -53.153   0.879  40.143  1.00 37.91           C  
ATOM     15  CB  ILE A   2     -51.545   0.648  42.155  1.00 37.91           C  
ATOM     16  HB  ILE A   2     -51.612  -0.440  42.136  1.00 37.91           H  
ATOM     17  O   ILE A   2     -53.284  -0.297  39.808  1.00 37.91           O  
ATOM     18  CG1 ILE A   2     -51.347   1.116  43.619  1.00 37.91           C  
ATOM     19 HG12 ILE A   2     -52.232   0.867  44.204  1.00 37.91           H  
ATOM     20 HG13 ILE A   2     -51.228   2.200  43.639  1.00 37.91           H  
ATOM     21  CG2 ILE A   2     -50.356   1.080  41.279  1.00 37.91           C  
ATOM     22 HG21 ILE A   2     -49.433   0.622  41.635  1.00 37.91           H  
ATOM     23 HG22 ILE A   2     -50.500   0.751  40.250  1.00 37.91           H  
ATOM     24 HG23 ILE A   2     -50.246   2.164  41.290  1.00 37.91           H  
ATOM     25  CD1 ILE A   2     -50.152   0.475  44.335  1.00 37.91           C  
ATOM     26 HD11 ILE A   2     -49.215   0.809  43.890  1.00 37.91           H  
ATOM     27 HD12 ILE A   2     -50.159   0.772  45.384  1.00 37.91           H  
ATOM     28 HD13 ILE A   2     -50.220  -0.611  44.273  1.00 37.91           H  
ATOM     29  N   ASP A   3     -53.376   1.911  39.339  1.00 36.86           N  
ATOM     30  H   ASP A   3     -53.251   2.844  39.704  1.00 36.86           H  
ATOM     31  CA  ASP A   3     -53.719   1.830  37.923  1.00 36.86           C  
ATOM     32  HA  ASP A   3     -54.541   1.126  37.789  1.00 36.86           H  
ATOM     33  C   ASP A   3     -52.501   1.330  37.129  1.00 36.86           C  
ATOM     34  CB  ASP A   3     -54.207   3.225  37.490  1.00 36.86           C  
ATOM     35  HB2 ASP A   3     -54.961   3.561  38.203  1.00 36.86           H  
ATOM     36  HB3 ASP A   3     -53.375   3.927  37.533  1.00 36.86           H  
ATOM     37  O   ASP A   3     -51.482   2.011  37.019  1.00 36.86           O  
ATOM     38  CG  ASP A   3     -54.835   3.276  36.095  1.00 36.86           C  
ATOM     39  OD1 ASP A   3     -54.923   2.214  35.433  1.00 36.86           O  
ATOM     40  OD2 ASP A   3     -55.257   4.385  35.712  1.00 36.86           O  
ATOM     41  N   MET A   4     -52.583   0.094  36.631  1.00 42.86           N  
ATOM     42  H   MET A   4     -53.463  -0.388  36.752  1.00 42.86           H  
ATOM     43  CA  MET A   4     -51.547  -0.581  35.842  1.00 42.86           C  
ATOM     44  HA  MET A   4     -50.574  -0.193  36.142  1.00 42.86           H  
ATOM     45  C   MET A   4     -51.692  -0.272  34.345  1.00 42.86           C  
ATOM     46  CB  MET A   4     -51.552  -2.098  36.111  1.00 42.86           C  
ATOM     47  HB2 MET A   4     -52.563  -2.485  35.987  1.00 42.86           H  
ATOM     48  HB3 MET A   4     -50.905  -2.591  35.385  1.00 42.86           H  
ATOM     49  O   MET A   4     -51.697  -1.178  33.515  1.00 42.86           O  
ATOM     50  CG  MET A   4     -51.012  -2.472  37.491  1.00 42.86           C  
ATOM     51  HG2 MET A   4     -51.668  -2.066  38.261  1.00 42.86           H  
ATOM     52  HG3 MET A   4     -50.028  -2.018  37.609  1.00 42.86           H  
ATOM     53  SD  MET A   4     -50.836  -4.264  37.735  1.00 42.86           S  
ATOM     54  CE  MET A   4     -52.577  -4.742  37.894  1.00 42.86           C  
ATOM     55  HE1 MET A   4     -52.640  -5.808  38.109  1.00 42.86           H  
ATOM     56  HE2 MET A   4     -53.038  -4.180  38.705  1.00 42.86           H  
ATOM     57  HE3 MET A   4     -53.103  -4.535  36.962  1.00 42.86           H  
ATOM     58  N   ASN A   5     -51.790   1.006  33.984  1.00 40.57           N  
ATOM     59  H   ASN A   5     -51.850   1.704  34.711  1.00 40.57           H  
ATOM     60  CA  ASN A   5     -51.861   1.440  32.589  1.00 40.57           C  
ATOM     61  HA  ASN A   5     -51.759   0.577  31.932  1.00 40.57           H  
ATOM     62  C   ASN A   5     -50.690   2.354  32.228  1.00 40.57           C  
ATOM     63  CB  ASN A   5     -53.239   2.046  32.296  1.00 40.57           C  
ATOM     64  HB2 ASN A   5     -53.211   2.587  31.350  1.00 40.57           H  
ATOM     65  HB3 ASN A   5     -53.508   2.755  33.079  1.00 40.57           H  
ATOM     66  O   ASN A   5     -50.846   3.544  31.977  1.00 40.57           O  
ATOM     67  CG  ASN A   5     -54.306   0.980  32.155  1.00 40.57           C  
ATOM     68  ND2 ASN A   5     -55.422   1.150  32.814  1.00 40.57           N  
ATOM     69 HD21 ASN A   5     -56.104   0.407  32.753  1.00 40.57           H  
ATOM     70 HD22 ASN A   5     -55.417   1.793  33.592  1.00 40.57           H  
ATOM     71  OD1 ASN A   5     -54.153  -0.004  31.448  1.00 40.57           O  
ATOM     72  N   ASN A   6     -49.496   1.771  32.137  1.00 35.49           N  
ATOM     73  H   ASN A   6     -49.412   0.812  32.441  1.00 35.49           H  
ATOM     74  CA  ASN A   6     -48.512   2.280  31.185  1.00 35.49           C  
ATOM     75  HA  ASN A   6     -49.085   2.761  30.393  1.00 35.49           H  
ATOM     76  C   ASN A   6     -47.808   1.104  30.504  1.00 35.49           C  
ATOM     77  CB  ASN A   6     -47.617   3.363  31.816  1.00 35.49           C  
ATOM     78  HB2 ASN A   6     -46.650   2.949  32.102  1.00 35.49           H  
ATOM     79  HB3 ASN A   6     -48.100   3.750  32.713  1.00 35.49           H  
ATOM     80  O   ASN A   6     -46.655   0.761  30.759  1.00 35.49           O  
ATOM     81  CG  ASN A   6     -47.408   4.543  30.876  1.00 35.49           C  
ATOM     82  ND2 ASN A   6     -46.870   5.629  31.375  1.00 35.49           N  
ATOM     83 HD21 ASN A   6     -46.813   6.417  30.744  1.00 35.49           H  
ATOM     84 HD22 ASN A   6     -46.672   5.688  32.364  1.00 35.49           H  
ATOM     85  OD1 ASN A   6     -47.716   4.531  29.696  1.00 35.49           O  
ATOM     86  N   VAL A   7     -48.606   0.422  29.685  1.00 34.88           N  
ATOM     87  H   VAL A   7     -49.544   0.778  29.564  1.00 34.88           H  
ATOM     88  CA  VAL A   7     -48.198  -0.648  28.784  1.00 34.88           C  
ATOM     89  HA  VAL A   7     -47.684  -1.421  29.355  1.00 34.88           H  
ATOM     90  C   VAL A   7     -47.241  -0.077  27.737  1.00 34.88           C  
ATOM     91  CB  VAL A   7     -49.454  -1.269  28.132  1.00 34.88           C  
ATOM     92  HB  VAL A   7     -50.065  -0.474  27.706  1.00 34.88           H  
ATOM     93  O   VAL A   7     -47.609   0.784  26.945  1.00 34.88           O  
ATOM     94  CG1 VAL A   7     -49.131  -2.267  27.014  1.00 34.88           C  
ATOM     95 HG11 VAL A   7     -48.478  -3.054  27.390  1.00 34.88           H  
ATOM     96 HG12 VAL A   7     -50.053  -2.713  26.643  1.00 34.88           H  
ATOM     97 HG13 VAL A   7     -48.654  -1.751  26.180  1.00 34.88           H  
ATOM     98  CG2 VAL A   7     -50.290  -2.008  29.188  1.00 34.88           C  
ATOM     99 HG21 VAL A   7     -49.708  -2.808  29.643  1.00 34.88           H  
ATOM    100 HG22 VAL A   7     -51.181  -2.433  28.725  1.00 34.88           H  
ATOM    101 HG23 VAL A   7     -50.619  -1.320  29.968  1.00 34.88           H  
ATOM    102  N   ASN A   8     -46.015  -0.602  27.748  1.00 36.65           N  
ATOM    103  H   ASN A   8     -45.773  -1.114  28.585  1.00 36.65           H  
ATOM    104  CA  ASN A   8     -45.143  -0.845  26.598  1.00 36.65           C  
ATOM    105  HA  ASN A   8     -44.115  -0.729  26.944  1.00 36.65           H  
ATOM    106  C   ASN A   8     -45.284   0.105  25.401  1.00 36.65           C  
ATOM    107  CB  ASN A   8     -45.326  -2.312  26.160  1.00 36.65           C  
ATOM    108  HB2 ASN A   8     -44.853  -2.464  25.190  1.00 36.65           H  
ATOM    109  HB3 ASN A   8     -46.387  -2.535  26.045  1.00 36.65           H  
ATOM    110  O   ASN A   8     -45.876  -0.234  24.378  1.00 36.65           O  
ATOM    111  CG  ASN A   8     -44.683  -3.301  27.105  1.00 36.65           C  
ATOM    112  ND2 ASN A   8     -45.181  -4.512  27.165  1.00 36.65           N  
ATOM    113 HD21 ASN A   8     -45.977  -4.775  26.603  1.00 36.65           H  
ATOM    114 HD22 ASN A   8     -44.726  -5.149  27.804  1.00 36.65           H  
ATOM    115  OD1 ASN A   8     -43.716  -3.007  27.782  1.00 36.65           O  
ATOM    116  N   MET A   9     -44.584   1.234  25.457  1.00 32.84           N  
ATOM    117  H   MET A   9     -44.224   1.543  26.349  1.00 32.84           H  
ATOM    118  CA  MET A   9     -44.155   1.920  24.244  1.00 32.84           C  
ATOM    119  HA  MET A   9     -44.067   1.184  23.445  1.00 32.84           H  
ATOM    120  C   MET A   9     -42.766   2.509  24.460  1.00 32.84           C  
ATOM    121  CB  MET A   9     -45.192   2.972  23.801  1.00 32.84           C  
ATOM    122  HB2 MET A   9     -44.729   3.954  23.709  1.00 32.84           H  
ATOM    123  HB3 MET A   9     -45.992   3.045  24.539  1.00 32.84           H  
ATOM    124  O   MET A   9     -42.631   3.590  25.024  1.00 32.84           O  
ATOM    125  CG  MET A   9     -45.789   2.607  22.438  1.00 32.84           C  
ATOM    126  HG2 MET A   9     -46.349   1.676  22.529  1.00 32.84           H  
ATOM    127  HG3 MET A   9     -44.974   2.448  21.733  1.00 32.84           H  
ATOM    128  SD  MET A   9     -46.876   3.880  21.743  1.00 32.84           S  
ATOM    129  CE  MET A   9     -48.298   3.719  22.859  1.00 32.84           C  
ATOM    130  HE1 MET A   9     -48.007   3.973  23.878  1.00 32.84           H  
ATOM    131  HE2 MET A   9     -49.091   4.394  22.536  1.00 32.84           H  
ATOM    132  HE3 MET A   9     -48.670   2.694  22.836  1.00 32.84           H  
ATOM    133  N   ARG A  10     -41.740   1.755  24.040  1.00 37.60           N  
ATOM    134  H   ARG A  10     -41.985   0.791  23.863  1.00 37.60           H  
ATOM    135  CA  ARG A  10     -40.490   2.233  23.404  1.00 37.60           C  
ATOM    136  HA  ARG A  10     -40.725   2.522  22.380  1.00 37.60           H  
ATOM    137  C   ARG A  10     -39.474   1.094  23.261  1.00 37.60           C  
ATOM    138  CB  ARG A  10     -39.883   3.473  24.105  1.00 37.60           C  
ATOM    139  HB2 ARG A  10     -38.800   3.506  23.987  1.00 37.60           H  
ATOM    140  HB3 ARG A  10     -40.088   3.427  25.175  1.00 37.60           H  
ATOM    141  O   ARG A  10     -38.330   1.196  23.679  1.00 37.60           O  
ATOM    142  CG  ARG A  10     -40.409   4.782  23.487  1.00 37.60           C  
ATOM    143  HG2 ARG A  10     -39.922   4.942  22.525  1.00 37.60           H  
ATOM    144  HG3 ARG A  10     -41.482   4.739  23.300  1.00 37.60           H  
ATOM    145  CD  ARG A  10     -40.090   5.955  24.412  1.00 37.60           C  
ATOM    146  HD2 ARG A  10     -40.400   5.695  25.425  1.00 37.60           H  
ATOM    147  HD3 ARG A  10     -39.012   6.113  24.407  1.00 37.60           H  
ATOM    148  NE  ARG A  10     -40.813   7.174  24.009  1.00 37.60           N  
ATOM    149  HE  ARG A  10     -41.736   7.033  23.624  1.00 37.60           H  
ATOM    150  NH1 ARG A  10     -39.274   8.716  24.741  1.00 37.60           N  
ATOM    151 HH11 ARG A  10     -38.660   7.962  25.015  1.00 37.60           H  
ATOM    152 HH12 ARG A  10     -39.007   9.676  24.905  1.00 37.60           H  
ATOM    153  NH2 ARG A  10     -41.223   9.410  23.908  1.00 37.60           N  
ATOM    154 HH21 ARG A  10     -40.942  10.365  24.079  1.00 37.60           H  
ATOM    155 HH22 ARG A  10     -42.138   9.222  23.523  1.00 37.60           H  
ATOM    156  CZ  ARG A  10     -40.433   8.422  24.218  1.00 37.60           C  
ATOM    157  N   VAL A  11     -39.865   0.024  22.574  1.00 37.77           N  
ATOM    158  H   VAL A  11     -40.833  -0.041  22.293  1.00 37.77           H  
ATOM    159  CA  VAL A  11     -38.896  -0.694  21.734  1.00 37.77           C  
ATOM    160  HA  VAL A  11     -37.877  -0.456  22.040  1.00 37.77           H  
ATOM    161  C   VAL A  11     -39.090  -0.154  20.321  1.00 37.77           C  
ATOM    162  CB  VAL A  11     -39.031  -2.228  21.828  1.00 37.77           C  
ATOM    163  HB  VAL A  11     -40.006  -2.540  21.454  1.00 37.77           H  
ATOM    164  O   VAL A  11     -39.807  -0.743  19.524  1.00 37.77           O  
ATOM    165  CG1 VAL A  11     -37.928  -2.910  21.004  1.00 37.77           C  
ATOM    166 HG11 VAL A  11     -38.036  -2.667  19.947  1.00 37.77           H  
ATOM    167 HG12 VAL A  11     -38.010  -3.992  21.108  1.00 37.77           H  
ATOM    168 HG13 VAL A  11     -36.944  -2.596  21.351  1.00 37.77           H  
ATOM    169  CG2 VAL A  11     -38.891  -2.712  23.277  1.00 37.77           C  
ATOM    170 HG21 VAL A  11     -38.944  -3.801  23.310  1.00 37.77           H  
ATOM    171 HG22 VAL A  11     -39.701  -2.315  23.888  1.00 37.77           H  
ATOM    172 HG23 VAL A  11     -37.937  -2.388  23.693  1.00 37.77           H  
ATOM    173  N   SER A  12     -38.556   1.037  20.030  1.00 39.48           N  
ATOM    174  H   SER A  12     -38.073   1.543  20.759  1.00 39.48           H  
ATOM    175  CA  SER A  12     -38.539   1.556  18.649  1.00 39.48           C  
ATOM    176  HA  SER A  12     -38.265   0.723  18.001  1.00 39.48           H  
ATOM    177  C   SER A  12     -37.511   2.655  18.367  1.00 39.48           C  
ATOM    178  CB  SER A  12     -39.928   2.024  18.186  1.00 39.48           C  
ATOM    179  HB2 SER A  12     -40.697   1.321  18.507  1.00 39.48           H  
ATOM    180  HB3 SER A  12     -39.948   2.072  17.098  1.00 39.48           H  
ATOM    181  O   SER A  12     -37.573   3.266  17.302  1.00 39.48           O  
ATOM    182  OG  SER A  12     -40.222   3.303  18.706  1.00 39.48           O  
ATOM    183  HG  SER A  12     -39.859   3.947  18.094  1.00 39.48           H  
ATOM    184  N   VAL A  13     -36.538   2.910  19.248  1.00 43.52           N  
ATOM    185  H   VAL A  13     -36.480   2.375  20.103  1.00 43.52           H  
ATOM    186  CA  VAL A  13     -35.313   3.568  18.774  1.00 43.52           C  
ATOM    187  HA  VAL A  13     -35.551   4.258  17.965  1.00 43.52           H  
ATOM    188  C   VAL A  13     -34.469   2.448  18.206  1.00 43.52           C  
ATOM    189  CB  VAL A  13     -34.581   4.402  19.835  1.00 43.52           C  
ATOM    190  HB  VAL A  13     -34.185   3.757  20.619  1.00 43.52           H  
ATOM    191  O   VAL A  13     -33.776   1.752  18.939  1.00 43.52           O  
ATOM    192  CG1 VAL A  13     -33.434   5.178  19.172  1.00 43.52           C  
ATOM    193 HG11 VAL A  13     -32.922   5.787  19.917  1.00 43.52           H  
ATOM    194 HG12 VAL A  13     -33.814   5.828  18.383  1.00 43.52           H  
ATOM    195 HG13 VAL A  13     -32.708   4.485  18.746  1.00 43.52           H  
ATOM    196  CG2 VAL A  13     -35.536   5.419  20.472  1.00 43.52           C  
ATOM    197 HG21 VAL A  13     -35.979   6.049  19.701  1.00 43.52           H  
ATOM    198 HG22 VAL A  13     -34.986   6.046  21.174  1.00 43.52           H  
ATOM    199 HG23 VAL A  13     -36.326   4.903  21.018  1.00 43.52           H  
ATOM    200  N   GLN A  14     -34.680   2.196  16.916  1.00 40.65           N  
ATOM    201  H   GLN A  14     -35.376   2.772  16.466  1.00 40.65           H  
ATOM    202  CA  GLN A  14     -33.832   1.400  16.043  1.00 40.65           C  
ATOM    203  HA  GLN A  14     -34.311   0.446  15.823  1.00 40.65           H  
ATOM    204  C   GLN A  14     -32.454   1.138  16.666  1.00 40.65           C  
ATOM    205  CB  GLN A  14     -33.664   2.212  14.744  1.00 40.65           C  
ATOM    206  HB2 GLN A  14     -33.452   3.249  15.005  1.00 40.65           H  
ATOM    207  HB3 GLN A  14     -32.806   1.842  14.182  1.00 40.65           H  
ATOM    208  O   GLN A  14     -31.583   2.006  16.648  1.00 40.65           O  
ATOM    209  CG  GLN A  14     -34.892   2.145  13.825  1.00 40.65           C  
ATOM    210  HG2 GLN A  14     -35.799   2.296  14.410  1.00 40.65           H  
ATOM    211  HG3 GLN A  14     -34.949   1.158  13.365  1.00 40.65           H  
ATOM    212  CD  GLN A  14     -34.866   3.228  12.751  1.00 40.65           C  
ATOM    213  NE2 GLN A  14     -35.158   2.916  11.508  1.00 40.65           N  
ATOM    214 HE21 GLN A  14     -35.139   3.689  10.858  1.00 40.65           H  
ATOM    215 HE22 GLN A  14     -35.417   1.977  11.242  1.00 40.65           H  
ATOM    216  OE1 GLN A  14     -34.610   4.386  13.016  1.00 40.65           O  
ATOM    217  N   CYS A  15     -32.209  -0.092  17.121  1.00 44.80           N  
ATOM    218  H   CYS A  15     -32.988  -0.716  17.277  1.00 44.80           H  
ATOM    219  CA  CYS A  15     -30.859  -0.644  17.274  1.00 44.80           C  
ATOM    220  HA  CYS A  15     -30.270   0.041  17.884  1.00 44.80           H  
ATOM    221  C   CYS A  15     -30.142  -0.758  15.904  1.00 44.80           C  
ATOM    222  CB  CYS A  15     -30.937  -2.003  17.995  1.00 44.80           C  
ATOM    223  HB2 CYS A  15     -31.625  -2.666  17.469  1.00 44.80           H  
ATOM    224  HB3 CYS A  15     -29.952  -2.469  17.982  1.00 44.80           H  
ATOM    225  O   CYS A  15     -29.423  -1.716  15.649  1.00 44.80           O  
ATOM    226  SG  CYS A  15     -31.450  -1.824  19.725  1.00 44.80           S  
ATOM    227  HG  CYS A  15     -30.455  -1.028  20.126  1.00 44.80           H  
ATOM    228  N   ILE A  16     -30.363   0.192  14.988  1.00 44.07           N  
ATOM    229  H   ILE A  16     -30.855   1.016  15.305  1.00 44.07           H  
ATOM    230  CA  ILE A  16     -29.894   0.204  13.602  1.00 44.07           C  
ATOM    231  HA  ILE A  16     -29.250  -0.666  13.470  1.00 44.07           H  
ATOM    232  C   ILE A  16     -28.999   1.426  13.356  1.00 44.07           C  
ATOM    233  CB  ILE A  16     -31.035   0.082  12.556  1.00 44.07           C  
ATOM    234  HB  ILE A  16     -31.431   1.079  12.366  1.00 44.07           H  
ATOM    235  O   ILE A  16     -28.894   1.912  12.237  1.00 44.07           O  
ATOM    236  CG1 ILE A  16     -32.210  -0.818  13.009  1.00 44.07           C  
ATOM    237 HG12 ILE A  16     -31.849  -1.830  13.192  1.00 44.07           H  
ATOM    238 HG13 ILE A  16     -32.624  -0.440  13.944  1.00 44.07           H  
ATOM    239  CG2 ILE A  16     -30.472  -0.486  11.233  1.00 44.07           C  
ATOM    240 HG21 ILE A  16     -30.241  -1.545  11.352  1.00 44.07           H  
ATOM    241 HG22 ILE A  16     -31.202  -0.367  10.432  1.00 44.07           H  
ATOM    242 HG23 ILE A  16     -29.569   0.035  10.915  1.00 44.07           H  
ATOM    243  CD1 ILE A  16     -33.364  -0.870  11.998  1.00 44.07           C  
ATOM    244 HD11 ILE A  16     -34.235  -1.323  12.470  1.00 44.07           H  
ATOM    245 HD12 ILE A  16     -33.087  -1.479  11.137  1.00 44.07           H  
ATOM    246 HD13 ILE A  16     -33.619   0.136  11.663  1.00 44.07           H  
ATOM    247  N   LEU A  17     -28.220   1.852  14.352  1.00 48.97           N  
ATOM    248  H   LEU A  17     -28.390   1.482  15.276  1.00 48.97           H  
ATOM    249  CA  LEU A  17     -26.832   2.169  14.019  1.00 48.97           C  
ATOM    250  HA  LEU A  17     -26.781   2.720  13.080  1.00 48.97           H  
ATOM    251  C   LEU A  17     -26.146   0.821  13.779  1.00 48.97           C  
ATOM    252  CB  LEU A  17     -26.170   3.031  15.112  1.00 48.97           C  
ATOM    253  HB2 LEU A  17     -26.477   2.651  16.086  1.00 48.97           H  
ATOM    254  HB3 LEU A  17     -25.087   2.931  15.047  1.00 48.97           H  
ATOM    255  O   LEU A  17     -25.337   0.372  14.588  1.00 48.97           O  
ATOM    256  CG  LEU A  17     -26.517   4.528  15.000  1.00 48.97           C  
ATOM    257  HG  LEU A  17     -27.581   4.642  14.790  1.00 48.97           H  
ATOM    258  CD1 LEU A  17     -26.213   5.224  16.325  1.00 48.97           C  
ATOM    259 HD11 LEU A  17     -26.810   4.780  17.122  1.00 48.97           H  
ATOM    260 HD12 LEU A  17     -26.465   6.281  16.250  1.00 48.97           H  
ATOM    261 HD13 LEU A  17     -25.155   5.126  16.566  1.00 48.97           H  
ATOM    262  CD2 LEU A  17     -25.706   5.226  13.903  1.00 48.97           C  
ATOM    263 HD21 LEU A  17     -25.923   4.782  12.931  1.00 48.97           H  
ATOM    264 HD22 LEU A  17     -24.639   5.138  14.107  1.00 48.97           H  
ATOM    265 HD23 LEU A  17     -25.973   6.282  13.864  1.00 48.97           H  
ATOM    266  N   ARG A  18     -26.521   0.126  12.688  1.00 51.80           N  
ATOM    267  H   ARG A  18     -27.184   0.580  12.076  1.00 51.80           H  
ATOM    268  CA  ARG A  18     -25.640  -0.886  12.107  1.00 51.80           C  
ATOM    269  HA  ARG A  18     -25.479  -1.714  12.797  1.00 51.80           H  
ATOM    270  C   ARG A  18     -24.338  -0.130  11.932  1.00 51.80           C  
ATOM    271  CB  ARG A  18     -26.142  -1.395  10.741  1.00 51.80           C  
ATOM    272  HB2 ARG A  18     -26.611  -0.579  10.190  1.00 51.80           H  
ATOM    273  HB3 ARG A  18     -25.275  -1.722  10.168  1.00 51.80           H  
ATOM    274  O   ARG A  18     -24.298   0.833  11.170  1.00 51.80           O  
ATOM    275  CG  ARG A  18     -27.106  -2.586  10.838  1.00 51.80           C  
ATOM    276  HG2 ARG A  18     -26.644  -3.376  11.430  1.00 51.80           H  
ATOM    277  HG3 ARG A  18     -28.029  -2.268  11.323  1.00 51.80           H  
ATOM    278  CD  ARG A  18     -27.402  -3.122   9.429  1.00 51.80           C  
ATOM    279  HD2 ARG A  18     -26.456  -3.429   8.984  1.00 51.80           H  
ATOM    280  HD3 ARG A  18     -27.818  -2.317   8.824  1.00 51.80           H  
ATOM    281  NE  ARG A  18     -28.348  -4.258   9.449  1.00 51.80           N  
ATOM    282  HE  ARG A  18     -28.991  -4.296  10.227  1.00 51.80           H  
ATOM    283  NH1 ARG A  18     -27.617  -5.307   7.532  1.00 51.80           N  
ATOM    284 HH11 ARG A  18     -27.635  -6.091   6.895  1.00 51.80           H  
ATOM    285 HH12 ARG A  18     -26.871  -4.633   7.443  1.00 51.80           H  
ATOM    286  NH2 ARG A  18     -29.324  -6.169   8.679  1.00 51.80           N  
ATOM    287 HH21 ARG A  18     -29.953  -6.172   9.470  1.00 51.80           H  
ATOM    288 HH22 ARG A  18     -29.356  -6.921   8.005  1.00 51.80           H  
ATOM    289  CZ  ARG A  18     -28.423  -5.233   8.556  1.00 51.80           C  
ATOM    290  N   GLN A  19     -23.326  -0.466  12.725  1.00 56.10           N  
ATOM    291  H   GLN A  19     -23.457  -1.206  13.400  1.00 56.10           H  
ATOM    292  CA  GLN A  19     -21.988   0.037  12.477  1.00 56.10           C  
ATOM    293  HA  GLN A  19     -21.974   1.125  12.530  1.00 56.10           H  
ATOM    294  C   GLN A  19     -21.691  -0.414  11.055  1.00 56.10           C  
ATOM    295  CB  GLN A  19     -20.994  -0.553  13.485  1.00 56.10           C  
ATOM    296  HB2 GLN A  19     -21.067  -1.641  13.484  1.00 56.10           H  
ATOM    297  HB3 GLN A  19     -19.987  -0.277  13.171  1.00 56.10           H  
ATOM    298  O   GLN A  19     -21.556  -1.607  10.820  1.00 56.10           O  
ATOM    299  CG  GLN A  19     -21.227  -0.029  14.909  1.00 56.10           C  
ATOM    300  HG2 GLN A  19     -21.195   1.061  14.898  1.00 56.10           H  
ATOM    301  HG3 GLN A  19     -22.213  -0.338  15.257  1.00 56.10           H  
ATOM    302  CD  GLN A  19     -20.184  -0.533  15.903  1.00 56.10           C  
ATOM    303  NE2 GLN A  19     -20.243  -0.086  17.137  1.00 56.10           N  
ATOM    304 HE21 GLN A  19     -19.541  -0.435  17.774  1.00 56.10           H  
ATOM    305 HE22 GLN A  19     -20.960   0.570  17.412  1.00 56.10           H  
ATOM    306  OE1 GLN A  19     -19.295  -1.316  15.606  1.00 56.10           O  
ATOM    307  N   ASN A  20     -21.759   0.510  10.099  1.00 72.30           N  
ATOM    308  H   ASN A  20     -22.042   1.444  10.356  1.00 72.30           H  
ATOM    309  CA  ASN A  20     -21.682   0.196   8.682  1.00 72.30           C  
ATOM    310  HA  ASN A  20     -22.348  -0.632   8.442  1.00 72.30           H  
ATOM    311  C   ASN A  20     -20.250  -0.246   8.387  1.00 72.30           C  
ATOM    312  CB  ASN A  20     -22.094   1.440   7.878  1.00 72.30           C  
ATOM    313  HB2 ASN A  20     -21.682   2.316   8.379  1.00 72.30           H  
ATOM    314  HB3 ASN A  20     -21.665   1.389   6.877  1.00 72.30           H  
ATOM    315  O   ASN A  20     -19.409   0.549   7.990  1.00 72.30           O  
ATOM    316  CG  ASN A  20     -23.585   1.651   7.719  1.00 72.30           C  
ATOM    317  ND2 ASN A  20     -23.980   2.878   7.473  1.00 72.30           N  
ATOM    318 HD21 ASN A  20     -24.975   3.030   7.392  1.00 72.30           H  
ATOM    319 HD22 ASN A  20     -23.300   3.624   7.450  1.00 72.30           H  
ATOM    320  OD1 ASN A  20     -24.398   0.741   7.762  1.00 72.30           O  
ATOM    321  N   GLN A  21     -19.936  -1.507   8.646  1.00 89.17           N  
ATOM    322  H   GLN A  21     -20.626  -2.101   9.083  1.00 89.17           H  
ATOM    323  CA  GLN A  21     -18.662  -2.090   8.280  1.00 89.17           C  
ATOM    324  HA  GLN A  21     -17.874  -1.341   8.363  1.00 89.17           H  
ATOM    325  C   GLN A  21     -18.740  -2.548   6.826  1.00 89.17           C  
ATOM    326  CB  GLN A  21     -18.330  -3.244   9.227  1.00 89.17           C  
ATOM    327  HB2 GLN A  21     -19.143  -3.969   9.196  1.00 89.17           H  
ATOM    328  HB3 GLN A  21     -17.415  -3.720   8.873  1.00 89.17           H  
ATOM    329  O   GLN A  21     -19.792  -2.991   6.364  1.00 89.17           O  
ATOM    330  CG  GLN A  21     -18.125  -2.802  10.685  1.00 89.17           C  
ATOM    331  HG2 GLN A  21     -19.071  -2.464  11.108  1.00 89.17           H  
ATOM    332  HG3 GLN A  21     -17.415  -1.975  10.714  1.00 89.17           H  
ATOM    333  CD  GLN A  21     -17.584  -3.933  11.555  1.00 89.17           C  
ATOM    334  NE2 GLN A  21     -17.207  -3.660  12.784  1.00 89.17           N  
ATOM    335 HE21 GLN A  21     -16.695  -4.406  13.233  1.00 89.17           H  
ATOM    336 HE22 GLN A  21     -17.339  -2.743  13.185  1.00 89.17           H  
ATOM    337  OE1 GLN A  21     -17.448  -5.073  11.145  1.00 89.17           O  
ATOM    338  N   CYS A  22     -17.616  -2.520   6.104  1.00 95.23           N  
ATOM    339  H   CYS A  22     -16.788  -2.089   6.490  1.00 95.23           H  
ATOM    340  CA  CYS A  22     -17.579  -3.026   4.728  1.00 95.23           C  
ATOM    341  HA  CYS A  22     -18.249  -2.421   4.117  1.00 95.23           H  
ATOM    342  C   CYS A  22     -18.071  -4.477   4.611  1.00 95.23           C  
ATOM    343  CB  CYS A  22     -16.158  -2.916   4.161  1.00 95.23           C  
ATOM    344  HB2 CYS A  22     -16.127  -3.469   3.222  1.00 95.23           H  
ATOM    345  HB3 CYS A  22     -15.456  -3.397   4.841  1.00 95.23           H  
ATOM    346  O   CYS A  22     -18.581  -4.860   3.562  1.00 95.23           O  
ATOM    347  SG  CYS A  22     -15.576  -1.241   3.804  1.00 95.23           S  
ATOM    348  N   ARG A  23     -17.940  -5.280   5.677  1.00 93.13           N  
ATOM    349  H   ARG A  23     -17.532  -4.885   6.513  1.00 93.13           H  
ATOM    350  CA  ARG A  23     -18.389  -6.679   5.722  1.00 93.13           C  
ATOM    351  HA  ARG A  23     -18.029  -7.199   4.835  1.00 93.13           H  
ATOM    352  C   ARG A  23     -19.906  -6.864   5.687  1.00 93.13           C  
ATOM    353  CB  ARG A  23     -17.788  -7.364   6.953  1.00 93.13           C  
ATOM    354  HB2 ARG A  23     -16.729  -7.116   7.028  1.00 93.13           H  
ATOM    355  HB3 ARG A  23     -17.876  -8.439   6.797  1.00 93.13           H  
ATOM    356  O   ARG A  23     -20.361  -7.917   5.263  1.00 93.13           O  
ATOM    357  CG  ARG A  23     -18.508  -6.982   8.260  1.00 93.13           C  
ATOM    358  HG2 ARG A  23     -19.536  -7.344   8.235  1.00 93.13           H  
ATOM    359  HG3 ARG A  23     -18.518  -5.897   8.371  1.00 93.13           H  
ATOM    360  CD  ARG A  23     -17.838  -7.593   9.481  1.00 93.13           C  
ATOM    361  HD2 ARG A  23     -16.847  -7.157   9.606  1.00 93.13           H  
ATOM    362  HD3 ARG A  23     -18.439  -7.326  10.350  1.00 93.13           H  
ATOM    363  NE  ARG A  23     -17.720  -9.054   9.320  1.00 93.13           N  
ATOM    364  HE  ARG A  23     -17.401  -9.381   8.420  1.00 93.13           H  
ATOM    365  NH1 ARG A  23     -18.440  -9.636  11.395  1.00 93.13           N  
ATOM    366 HH11 ARG A  23     -18.539  -8.651  11.595  1.00 93.13           H  
ATOM    367 HH12 ARG A  23     -18.655 -10.331  12.096  1.00 93.13           H  
ATOM    368  NH2 ARG A  23     -17.888 -11.233   9.914  1.00 93.13           N  
ATOM    369 HH21 ARG A  23     -17.557 -11.506   9.000  1.00 93.13           H  
ATOM    370 HH22 ARG A  23     -18.095 -11.934  10.611  1.00 93.13           H  
ATOM    371  CZ  ARG A  23     -18.020  -9.968  10.209  1.00 93.13           C  
ATOM    372  N   ASP A  24     -20.666  -5.864   6.129  1.00 92.08           N  
ATOM    373  H   ASP A  24     -20.223  -5.016   6.453  1.00 92.08           H  
ATOM    374  CA  ASP A  24     -22.129  -5.940   6.226  1.00 92.08           C  
ATOM    375  HA  ASP A  24     -22.427  -6.984   6.316  1.00 92.08           H  
ATOM    376  C   ASP A  24     -22.820  -5.381   4.972  1.00 92.08           C  
ATOM    377  CB  ASP A  24     -22.602  -5.212   7.493  1.00 92.08           C  
ATOM    378  HB2 ASP A  24     -23.688  -5.274   7.557  1.00 92.08           H  
ATOM    379  HB3 ASP A  24     -22.329  -4.159   7.419  1.00 92.08           H  
ATOM    380  O   ASP A  24     -24.051  -5.386   4.869  1.00 92.08           O  
ATOM    381  CG  ASP A  24     -22.014  -5.809   8.773  1.00 92.08           C  
ATOM    382  OD1 ASP A  24     -22.025  -7.053   8.904  1.00 92.08           O  
ATOM    383  OD2 ASP A  24     -21.557  -5.009   9.614  1.00 92.08           O  
ATOM    384  N   ILE A  25     -22.036  -4.880   4.011  1.00 91.63           N  
ATOM    385  H   ILE A  25     -21.036  -4.949   4.133  1.00 91.63           H  
ATOM    386  CA  ILE A  25     -22.545  -4.306   2.770  1.00 91.63           C  
ATOM    387  HA  ILE A  25     -23.463  -3.763   2.994  1.00 91.63           H  
ATOM    388  C   ILE A  25     -22.878  -5.429   1.796  1.00 91.63           C  
ATOM    389  CB  ILE A  25     -21.554  -3.302   2.149  1.00 91.63           C  
ATOM    390  HB  ILE A  25     -20.621  -3.822   1.932  1.00 91.63           H  
ATOM    391  O   ILE A  25     -21.994  -6.049   1.207  1.00 91.63           O  
ATOM    392  CG1 ILE A  25     -21.263  -2.168   3.150  1.00 91.63           C  
ATOM    393 HG12 ILE A  25     -22.185  -1.652   3.420  1.00 91.63           H  
ATOM    394 HG13 ILE A  25     -20.834  -2.597   4.056  1.00 91.63           H  
ATOM    395  CG2 ILE A  25     -22.113  -2.731   0.828  1.00 91.63           C  
ATOM    396 HG21 ILE A  25     -22.291  -3.531   0.110  1.00 91.63           H  
ATOM    397 HG22 ILE A  25     -23.045  -2.198   1.014  1.00 91.63           H  
ATOM    398 HG23 ILE A  25     -21.393  -2.050   0.374  1.00 91.63           H  
ATOM    399  CD1 ILE A  25     -20.258  -1.157   2.608  1.00 91.63           C  
ATOM    400 HD11 ILE A  25     -19.762  -0.684   3.456  1.00 91.63           H  
ATOM    401 HD12 ILE A  25     -20.759  -0.403   2.002  1.00 91.63           H  
ATOM    402 HD13 ILE A  25     -19.507  -1.672   2.008  1.00 91.63           H  
ATOM    403  N   ASN A  26     -24.172  -5.610   1.554  1.00 89.35           N  
ATOM    404  H   ASN A  26     -24.838  -5.096   2.113  1.00 89.35           H  
ATOM    405  CA  ASN A  26     -24.666  -6.385   0.427  1.00 89.35           C  
ATOM    406  HA  ASN A  26     -23.877  -7.048   0.074  1.00 89.35           H  
ATOM    407  C   ASN A  26     -25.045  -5.432  -0.717  1.00 89.35           C  
ATOM    408  CB  ASN A  26     -25.834  -7.260   0.901  1.00 89.35           C  
ATOM    409  HB2 ASN A  26     -26.686  -6.630   1.157  1.00 89.35           H  
ATOM    410  HB3 ASN A  26     -25.531  -7.826   1.782  1.00 89.35           H  
ATOM    411  O   ASN A  26     -25.974  -4.637  -0.585  1.00 89.35           O  
ATOM    412  CG  ASN A  26     -26.248  -8.252  -0.168  1.00 89.35           C  
ATOM    413  ND2 ASN A  26     -27.413  -8.839  -0.046  1.00 89.35           N  
ATOM    414 HD21 ASN A  26     -28.028  -8.622   0.726  1.00 89.35           H  
ATOM    415 HD22 ASN A  26     -27.663  -9.475  -0.790  1.00 89.35           H  
ATOM    416  OD1 ASN A  26     -25.533  -8.521  -1.118  1.00 89.35           O  
ATOM    417  N   SER A  27     -24.301  -5.472  -1.822  1.00 92.01           N  
ATOM    418  H   SER A  27     -23.584  -6.180  -1.894  1.00 92.01           H  
ATOM    419  CA  SER A  27     -24.524  -4.610  -2.988  1.00 92.01           C  
ATOM    420  HA  SER A  27     -25.580  -4.345  -3.041  1.00 92.01           H  
ATOM    421  C   SER A  27     -24.143  -5.329  -4.277  1.00 92.01           C  
ATOM    422  CB  SER A  27     -23.686  -3.331  -2.865  1.00 92.01           C  
ATOM    423  HB2 SER A  27     -23.860  -2.877  -1.890  1.00 92.01           H  
ATOM    424  HB3 SER A  27     -22.629  -3.581  -2.954  1.00 92.01           H  
ATOM    425  O   SER A  27     -23.201  -6.120  -4.293  1.00 92.01           O  
ATOM    426  OG  SER A  27     -24.039  -2.403  -3.877  1.00 92.01           O  
ATOM    427  HG  SER A  27     -24.899  -2.047  -3.642  1.00 92.01           H  
ATOM    428  N   ASP A  28     -24.818  -5.008  -5.379  1.00 93.89           N  
ATOM    429  H   ASP A  28     -25.670  -4.471  -5.297  1.00 93.89           H  
ATOM    430  CA  ASP A  28     -24.443  -5.479  -6.719  1.00 93.89           C  
ATOM    431  HA  ASP A  28     -24.217  -6.544  -6.676  1.00 93.89           H  
ATOM    432  C   ASP A  28     -23.199  -4.774  -7.269  1.00 93.89           C  
ATOM    433  CB  ASP A  28     -25.627  -5.299  -7.675  1.00 93.89           C  
ATOM    434  HB2 ASP A  28     -25.899  -4.244  -7.714  1.00 93.89           H  
ATOM    435  HB3 ASP A  28     -25.330  -5.615  -8.675  1.00 93.89           H  
ATOM    436  O   ASP A  28     -22.548  -5.287  -8.173  1.00 93.89           O  
ATOM    437  CG  ASP A  28     -26.829  -6.136  -7.240  1.00 93.89           C  
ATOM    438  OD1 ASP A  28     -26.595  -7.269  -6.763  1.00 93.89           O  
ATOM    439  OD2 ASP A  28     -27.950  -5.595  -7.336  1.00 93.89           O  
ATOM    440  N   LYS A  29     -22.832  -3.616  -6.707  1.00 95.34           N  
ATOM    441  H   LYS A  29     -23.354  -3.300  -5.902  1.00 95.34           H  
ATOM    442  CA  LYS A  29     -21.648  -2.857  -7.121  1.00 95.34           C  
ATOM    443  HA  LYS A  29     -21.537  -2.941  -8.203  1.00 95.34           H  
ATOM    444  C   LYS A  29     -20.391  -3.419  -6.475  1.00 95.34           C  
ATOM    445  CB  LYS A  29     -21.797  -1.381  -6.734  1.00 95.34           C  
ATOM    446  HB2 LYS A  29     -21.937  -1.309  -5.656  1.00 95.34           H  
ATOM    447  HB3 LYS A  29     -20.876  -0.859  -6.994  1.00 95.34           H  
ATOM    448  O   LYS A  29     -20.347  -3.540  -5.254  1.00 95.34           O  
ATOM    449  CG  LYS A  29     -22.971  -0.693  -7.440  1.00 95.34           C  
ATOM    450  HG2 LYS A  29     -22.842  -0.774  -8.519  1.00 95.34           H  
ATOM    451  HG3 LYS A  29     -23.907  -1.173  -7.154  1.00 95.34           H  
ATOM    452  CD  LYS A  29     -23.021   0.786  -7.040  1.00 95.34           C  
ATOM    453  HD2 LYS A  29     -22.087   1.267  -7.328  1.00 95.34           H  
ATOM    454  HD3 LYS A  29     -23.143   0.858  -5.959  1.00 95.34           H  
ATOM    455  CE  LYS A  29     -24.198   1.470  -7.742  1.00 95.34           C  
ATOM    456  HE2 LYS A  29     -25.117   0.957  -7.458  1.00 95.34           H  
ATOM    457  HE3 LYS A  29     -24.074   1.355  -8.818  1.00 95.34           H  
ATOM    458  NZ  LYS A  29     -24.282   2.909  -7.386  1.00 95.34           N  
ATOM    459  HZ1 LYS A  29     -24.414   3.019  -6.390  1.00 95.34           H  
ATOM    460  HZ2 LYS A  29     -25.061   3.344  -7.859  1.00 95.34           H  
ATOM    461  HZ3 LYS A  29     -23.435   3.390  -7.653  1.00 95.34           H  
ATOM    462  N   ASP A  30     -19.342  -3.615  -7.271  1.00 96.64           N  
ATOM    463  H   ASP A  30     -19.531  -3.726  -8.256  1.00 96.64           H  
ATOM    464  CA  ASP A  30     -18.018  -4.072  -6.816  1.00 96.64           C  
ATOM    465  HA  ASP A  30     -18.113  -5.050  -6.345  1.00 96.64           H  
ATOM    466  C   ASP A  30     -17.350  -3.127  -5.814  1.00 96.64           C  
ATOM    467  CB  ASP A  30     -17.078  -4.188  -8.028  1.00 96.64           C  
ATOM    468  HB2 ASP A  30     -17.039  -3.227  -8.541  1.00 96.64           H  
ATOM    469  HB3 ASP A  30     -16.074  -4.411  -7.667  1.00 96.64           H  
ATOM    470  O   ASP A  30     -16.540  -3.551  -4.985  1.00 96.64           O  
ATOM    471  CG  ASP A  30     -17.450  -5.273  -9.035  1.00 96.64           C  
ATOM    472  OD1 ASP A  30     -18.511  -5.905  -8.853  1.00 96.64           O  
ATOM    473  OD2 ASP A  30     -16.658  -5.433  -9.986  1.00 96.64           O  
ATOM    474  N   ARG A  31     -17.632  -1.828  -5.940  1.00 97.26           N  
ATOM    475  H   ARG A  31     -18.323  -1.576  -6.632  1.00 97.26           H  
ATOM    476  CA  ARG A  31     -17.041  -0.757  -5.140  1.00 97.26           C  
ATOM    477  HA  ARG A  31     -16.545  -1.199  -4.276  1.00 97.26           H  
ATOM    478  C   ARG A  31     -18.146   0.146  -4.613  1.00 97.26           C  
ATOM    479  CB  ARG A  31     -15.999   0.019  -5.963  1.00 97.26           C  
ATOM    480  HB2 ARG A  31     -16.495   0.472  -6.821  1.00 97.26           H  
ATOM    481  HB3 ARG A  31     -15.592   0.824  -5.351  1.00 97.26           H  
ATOM    482  O   ARG A  31     -18.921   0.698  -5.394  1.00 97.26           O  
ATOM    483  CG  ARG A  31     -14.838  -0.852  -6.476  1.00 97.26           C  
ATOM    484  HG2 ARG A  31     -14.225  -0.240  -7.137  1.00 97.26           H  
ATOM    485  HG3 ARG A  31     -15.224  -1.683  -7.066  1.00 97.26           H  
ATOM    486  CD  ARG A  31     -13.970  -1.394  -5.330  1.00 97.26           C  
ATOM    487  HD2 ARG A  31     -14.582  -1.967  -4.634  1.00 97.26           H  
ATOM    488  HD3 ARG A  31     -13.573  -0.537  -4.785  1.00 97.26           H  
ATOM    489  NE  ARG A  31     -12.851  -2.236  -5.805  1.00 97.26           N  
ATOM    490  HE  ARG A  31     -11.914  -1.867  -5.729  1.00 97.26           H  
ATOM    491  NH1 ARG A  31     -13.984  -4.218  -6.049  1.00 97.26           N  
ATOM    492 HH11 ARG A  31     -13.936  -5.227  -6.052  1.00 97.26           H  
ATOM    493 HH12 ARG A  31     -14.833  -3.808  -5.686  1.00 97.26           H  
ATOM    494  NH2 ARG A  31     -11.803  -4.123  -6.475  1.00 97.26           N  
ATOM    495 HH21 ARG A  31     -10.918  -3.651  -6.362  1.00 97.26           H  
ATOM    496 HH22 ARG A  31     -11.829  -5.124  -6.608  1.00 97.26           H  
ATOM    497  CZ  ARG A  31     -12.893  -3.515  -6.117  1.00 97.26           C  
ATOM    498  N   VAL A  32     -18.214   0.290  -3.293  1.00 96.56           N  
ATOM    499  H   VAL A  32     -17.546  -0.216  -2.729  1.00 96.56           H  
ATOM    500  CA  VAL A  32     -19.238   1.088  -2.604  1.00 96.56           C  
ATOM    501  HA  VAL A  32     -19.794   1.681  -3.331  1.00 96.56           H  
ATOM    502  C   VAL A  32     -18.558   2.043  -1.641  1.00 96.56           C  
ATOM    503  CB  VAL A  32     -20.244   0.186  -1.862  1.00 96.56           C  
ATOM    504  HB  VAL A  32     -19.709  -0.466  -1.172  1.00 96.56           H  
ATOM    505  O   VAL A  32     -17.791   1.610  -0.791  1.00 96.56           O  
ATOM    506  CG1 VAL A  32     -21.269   1.005  -1.065  1.00 96.56           C  
ATOM    507 HG11 VAL A  32     -21.781   1.715  -1.715  1.00 96.56           H  
ATOM    508 HG12 VAL A  32     -20.778   1.547  -0.257  1.00 96.56           H  
ATOM    509 HG13 VAL A  32     -22.004   0.340  -0.613  1.00 96.56           H  
ATOM    510  CG2 VAL A  32     -21.022  -0.688  -2.854  1.00 96.56           C  
ATOM    511 HG21 VAL A  32     -20.346  -1.362  -3.379  1.00 96.56           H  
ATOM    512 HG22 VAL A  32     -21.546  -0.064  -3.578  1.00 96.56           H  
ATOM    513 HG23 VAL A  32     -21.747  -1.296  -2.313  1.00 96.56           H  
ATOM    514  N   VAL A  33     -18.842   3.337  -1.756  1.00 96.57           N  
ATOM    515  H   VAL A  33     -19.518   3.635  -2.445  1.00 96.57           H  
ATOM    516  CA  VAL A  33     -18.415   4.322  -0.757  1.00 96.57           C  
ATOM    517  HA  VAL A  33     -17.457   4.008  -0.342  1.00 96.57           H  
ATOM    518  C   VAL A  33     -19.444   4.348   0.369  1.00 96.57           C  
ATOM    519  CB  VAL A  33     -18.206   5.714  -1.373  1.00 96.57           C  
ATOM    520  HB  VAL A  33     -19.150   6.068  -1.786  1.00 96.57           H  
ATOM    521  O   VAL A  33     -20.640   4.453   0.103  1.00 96.57           O  
ATOM    522  CG1 VAL A  33     -17.710   6.725  -0.332  1.00 96.57           C  
ATOM    523 HG11 VAL A  33     -18.454   6.861   0.452  1.00 96.57           H  
ATOM    524 HG12 VAL A  33     -17.539   7.691  -0.807  1.00 96.57           H  
ATOM    525 HG13 VAL A  33     -16.778   6.379   0.114  1.00 96.57           H  
ATOM    526  CG2 VAL A  33     -17.170   5.663  -2.504  1.00 96.57           C  
ATOM    527 HG21 VAL A  33     -17.089   6.656  -2.945  1.00 96.57           H  
ATOM    528 HG22 VAL A  33     -17.481   4.972  -3.287  1.00 96.57           H  
ATOM    529 HG23 VAL A  33     -16.200   5.359  -2.111  1.00 96.57           H  
ATOM    530  N   THR A  34     -18.989   4.248   1.614  1.00 94.71           N  
ATOM    531  H   THR A  34     -17.991   4.191   1.756  1.00 94.71           H  
ATOM    532  CA  THR A  34     -19.831   4.335   2.816  1.00 94.71           C  
ATOM    533  HA  THR A  34     -20.726   4.912   2.584  1.00 94.71           H  
ATOM    534  C   THR A  34     -19.092   5.065   3.937  1.00 94.71           C  
ATOM    535  CB  THR A  34     -20.288   2.936   3.266  1.00 94.71           C  
ATOM    536  HB  THR A  34     -20.648   2.380   2.400  1.00 94.71           H  
ATOM    537  O   THR A  34     -17.924   5.415   3.785  1.00 94.71           O  
ATOM    538  CG2 THR A  34     -19.195   2.120   3.955  1.00 94.71           C  
ATOM    539 HG21 THR A  34     -19.616   1.197   4.353  1.00 94.71           H  
ATOM    540 HG22 THR A  34     -18.763   2.658   4.799  1.00 94.71           H  
ATOM    541 HG23 THR A  34     -18.406   1.897   3.237  1.00 94.71           H  
ATOM    542  OG1 THR A  34     -21.356   3.062   4.175  1.00 94.71           O  
ATOM    543  HG1 THR A  34     -21.419   2.234   4.658  1.00 94.71           H  
ATOM    544  N   GLN A  35     -19.753   5.276   5.071  1.00 94.14           N  
ATOM    545  H   GLN A  35     -20.678   4.875   5.145  1.00 94.14           H  
ATOM    546  CA  GLN A  35     -19.122   5.702   6.320  1.00 94.14           C  
ATOM    547  HA  GLN A  35     -18.084   5.979   6.138  1.00 94.14           H  
ATOM    548  C   GLN A  35     -19.126   4.553   7.323  1.00 94.14           C  
ATOM    549  CB  GLN A  35     -19.843   6.924   6.891  1.00 94.14           C  
ATOM    550  HB2 GLN A  35     -20.914   6.724   6.937  1.00 94.14           H  
ATOM    551  HB3 GLN A  35     -19.481   7.105   7.903  1.00 94.14           H  
ATOM    552  O   GLN A  35     -20.149   3.890   7.483  1.00 94.14           O  
ATOM    553  CG  GLN A  35     -19.579   8.180   6.050  1.00 94.14           C  
ATOM    554  HG2 GLN A  35     -19.883   8.005   5.018  1.00 94.14           H  
ATOM    555  HG3 GLN A  35     -18.512   8.400   6.065  1.00 94.14           H  
ATOM    556  CD  GLN A  35     -20.331   9.400   6.568  1.00 94.14           C  
ATOM    557  NE2 GLN A  35     -20.168  10.545   5.944  1.00 94.14           N  
ATOM    558 HE21 GLN A  35     -20.636  11.330   6.373  1.00 94.14           H  
ATOM    559 HE22 GLN A  35     -19.447  10.654   5.245  1.00 94.14           H  
ATOM    560  OE1 GLN A  35     -21.100   9.359   7.512  1.00 94.14           O  
ATOM    561  N   LEU A  36     -17.994   4.334   7.992  1.00 91.79           N  
ATOM    562  H   LEU A  36     -17.205   4.934   7.801  1.00 91.79           H  
ATOM    563  CA  LEU A  36     -17.877   3.397   9.105  1.00 91.79           C  
ATOM    564  HA  LEU A  36     -18.381   2.470   8.833  1.00 91.79           H  
ATOM    565  C   LEU A  36     -18.591   3.931  10.357  1.00 91.79           C  
ATOM    566  CB  LEU A  36     -16.391   3.088   9.369  1.00 91.79           C  
ATOM    567  HB2 LEU A  36     -15.892   4.020   9.634  1.00 91.79           H  
ATOM    568  HB3 LEU A  36     -16.318   2.420  10.228  1.00 91.79           H  
ATOM    569  O   LEU A  36     -19.032   5.078  10.405  1.00 91.79           O  
ATOM    570  CG  LEU A  36     -15.624   2.450   8.196  1.00 91.79           C  
ATOM    571  HG  LEU A  36     -15.556   3.163   7.374  1.00 91.79           H  
ATOM    572  CD1 LEU A  36     -14.208   2.104   8.652  1.00 91.79           C  
ATOM    573 HD11 LEU A  36     -13.622   1.741   7.808  1.00 91.79           H  
ATOM    574 HD12 LEU A  36     -13.734   3.000   9.051  1.00 91.79           H  
ATOM    575 HD13 LEU A  36     -14.236   1.344   9.434  1.00 91.79           H  
ATOM    576  CD2 LEU A  36     -16.270   1.160   7.684  1.00 91.79           C  
ATOM    577 HD21 LEU A  36     -15.593   0.643   7.004  1.00 91.79           H  
ATOM    578 HD22 LEU A  36     -16.508   0.509   8.525  1.00 91.79           H  
ATOM    579 HD23 LEU A  36     -17.180   1.411   7.139  1.00 91.79           H  
ATOM    580  N   GLY A  37     -18.703   3.096  11.394  1.00 86.47           N  
ATOM    581  H   GLY A  37     -18.297   2.176  11.306  1.00 86.47           H  
ATOM    582  CA  GLY A  37     -19.394   3.458  12.640  1.00 86.47           C  
ATOM    583  HA2 GLY A  37     -20.431   3.701  12.409  1.00 86.47           H  
ATOM    584  HA3 GLY A  37     -19.379   2.601  13.313  1.00 86.47           H  
ATOM    585  C   GLY A  37     -18.796   4.655  13.396  1.00 86.47           C  
ATOM    586  O   GLY A  37     -19.488   5.245  14.218  1.00 86.47           O  
ATOM    587  N   ASP A  38     -17.544   5.023  13.119  1.00 86.30           N  
ATOM    588  H   ASP A  38     -17.041   4.547  12.384  1.00 86.30           H  
ATOM    589  CA  ASP A  38     -16.865   6.208  13.660  1.00 86.30           C  
ATOM    590  HA  ASP A  38     -17.360   6.504  14.586  1.00 86.30           H  
ATOM    591  C   ASP A  38     -16.938   7.439  12.733  1.00 86.30           C  
ATOM    592  CB  ASP A  38     -15.414   5.839  14.017  1.00 86.30           C  
ATOM    593  HB2 ASP A  38     -14.923   6.707  14.457  1.00 86.30           H  
ATOM    594  HB3 ASP A  38     -15.439   5.060  14.779  1.00 86.30           H  
ATOM    595  O   ASP A  38     -16.352   8.475  13.037  1.00 86.30           O  
ATOM    596  CG  ASP A  38     -14.572   5.337  12.836  1.00 86.30           C  
ATOM    597  OD1 ASP A  38     -15.076   5.347  11.687  1.00 86.30           O  
ATOM    598  OD2 ASP A  38     -13.455   4.850  13.127  1.00 86.30           O  
ATOM    599  N   GLY A  39     -17.667   7.344  11.617  1.00 90.90           N  
ATOM    600  H   GLY A  39     -18.121   6.463  11.421  1.00 90.90           H  
ATOM    601  CA  GLY A  39     -17.830   8.415  10.634  1.00 90.90           C  
ATOM    602  HA2 GLY A  39     -18.798   8.297  10.147  1.00 90.90           H  
ATOM    603  HA3 GLY A  39     -17.820   9.378  11.146  1.00 90.90           H  
ATOM    604  C   GLY A  39     -16.757   8.452   9.543  1.00 90.90           C  
ATOM    605  O   GLY A  39     -16.886   9.247   8.609  1.00 90.90           O  
ATOM    606  N   LEU A  40     -15.731   7.592   9.599  1.00 93.70           N  
ATOM    607  H   LEU A  40     -15.657   6.957  10.381  1.00 93.70           H  
ATOM    608  CA  LEU A  40     -14.703   7.533   8.560  1.00 93.70           C  
ATOM    609  HA  LEU A  40     -14.287   8.535   8.448  1.00 93.70           H  
ATOM    610  C   LEU A  40     -15.313   7.101   7.222  1.00 93.70           C  
ATOM    611  CB  LEU A  40     -13.575   6.584   8.999  1.00 93.70           C  
ATOM    612  HB2 LEU A  40     -13.158   6.940   9.940  1.00 93.70           H  
ATOM    613  HB3 LEU A  40     -14.003   5.597   9.179  1.00 93.70           H  
ATOM    614  O   LEU A  40     -15.855   6.000   7.100  1.00 93.70           O  
ATOM    615  CG  LEU A  40     -12.442   6.443   7.964  1.00 93.70           C  
ATOM    616  HG  LEU A  40     -12.850   6.082   7.020  1.00 93.70           H  
ATOM    617  CD1 LEU A  40     -11.729   7.769   7.698  1.00 93.70           C  
ATOM    618 HD11 LEU A  40     -10.845   7.604   7.082  1.00 93.70           H  
ATOM    619 HD12 LEU A  40     -12.387   8.453   7.162  1.00 93.70           H  
ATOM    620 HD13 LEU A  40     -11.427   8.224   8.641  1.00 93.70           H  
ATOM    621  CD2 LEU A  40     -11.422   5.416   8.451  1.00 93.70           C  
ATOM    622 HD21 LEU A  40     -10.968   5.761   9.380  1.00 93.70           H  
ATOM    623 HD22 LEU A  40     -11.919   4.463   8.631  1.00 93.70           H  
ATOM    624 HD23 LEU A  40     -10.654   5.277   7.690  1.00 93.70           H  
ATOM    625  N   GLN A  41     -15.200   7.949   6.199  1.00 96.00           N  
ATOM    626  H   GLN A  41     -14.746   8.838   6.353  1.00 96.00           H  
ATOM    627  CA  GLN A  41     -15.637   7.603   4.851  1.00 96.00           C  
ATOM    628  HA  GLN A  41     -16.581   7.066   4.947  1.00 96.00           H  
ATOM    629  C   GLN A  41     -14.619   6.675   4.181  1.00 96.00           C  
ATOM    630  CB  GLN A  41     -15.911   8.869   4.030  1.00 96.00           C  
ATOM    631  HB2 GLN A  41     -14.967   9.324   3.731  1.00 96.00           H  
ATOM    632  HB3 GLN A  41     -16.463   9.582   4.643  1.00 96.00           H  
ATOM    633  O   GLN A  41     -13.431   6.982   4.111  1.00 96.00           O  
ATOM    634  CG  GLN A  41     -16.757   8.540   2.792  1.00 96.00           C  
ATOM    635  HG2 GLN A  41     -17.703   8.107   3.118  1.00 96.00           H  
ATOM    636  HG3 GLN A  41     -16.250   7.803   2.170  1.00 96.00           H  
ATOM    637  CD  GLN A  41     -17.039   9.779   1.950  1.00 96.00           C  
ATOM    638  NE2 GLN A  41     -18.287  10.104   1.693  1.00 96.00           N  
ATOM    639 HE21 GLN A  41     -19.057   9.542   2.030  1.00 96.00           H  
ATOM    640 HE22 GLN A  41     -18.405  10.943   1.144  1.00 96.00           H  
ATOM    641  OE1 GLN A  41     -16.155  10.481   1.500  1.00 96.00           O  
ATOM    642  N   VAL A  42     -15.088   5.541   3.665  1.00 97.24           N  
ATOM    643  H   VAL A  42     -16.080   5.363   3.733  1.00 97.24           H  
ATOM    644  CA  VAL A  42     -14.252   4.508   3.046  1.00 97.24           C  
ATOM    645  HA  VAL A  42     -13.286   4.943   2.790  1.00 97.24           H  
ATOM    646  C   VAL A  42     -14.869   3.994   1.754  1.00 97.24           C  
ATOM    647  CB  VAL A  42     -13.990   3.329   4.002  1.00 97.24           C  
ATOM    648  HB  VAL A  42     -13.364   2.617   3.465  1.00 97.24           H  
ATOM    649  O   VAL A  42     -16.089   3.999   1.584  1.00 97.24           O  
ATOM    650  CG1 VAL A  42     -13.226   3.764   5.256  1.00 97.24           C  
ATOM    651 HG11 VAL A  42     -13.869   4.374   5.890  1.00 97.24           H  
ATOM    652 HG12 VAL A  42     -12.347   4.345   4.974  1.00 97.24           H  
ATOM    653 HG13 VAL A  42     -12.904   2.888   5.818  1.00 97.24           H  
ATOM    654  CG2 VAL A  42     -15.264   2.592   4.433  1.00 97.24           C  
ATOM    655 HG21 VAL A  42     -15.923   3.264   4.983  1.00 97.24           H  
ATOM    656 HG22 VAL A  42     -14.994   1.750   5.070  1.00 97.24           H  
ATOM    657 HG23 VAL A  42     -15.795   2.205   3.563  1.00 97.24           H  
ATOM    658  N   MET A  43     -14.026   3.477   0.860  1.00 98.09           N  
ATOM    659  H   MET A  43     -13.037   3.501   1.064  1.00 98.09           H  
ATOM    660  CA  MET A  43     -14.469   2.655  -0.262  1.00 98.09           C  
ATOM    661  HA  MET A  43     -15.521   2.860  -0.464  1.00 98.09           H  
ATOM    662  C   MET A  43     -14.330   1.175   0.097  1.00 98.09           C  
ATOM    663  CB  MET A  43     -13.686   3.019  -1.526  1.00 98.09           C  
ATOM    664  HB2 MET A  43     -12.634   2.775  -1.380  1.00 98.09           H  
ATOM    665  HB3 MET A  43     -13.777   4.092  -1.699  1.00 98.09           H  
ATOM    666  O   MET A  43     -13.239   0.701   0.410  1.00 98.09           O  
ATOM    667  CG  MET A  43     -14.215   2.265  -2.752  1.00 98.09           C  
ATOM    668  HG2 MET A  43     -14.154   1.193  -2.561  1.00 98.09           H  
ATOM    669  HG3 MET A  43     -15.267   2.512  -2.891  1.00 98.09           H  
ATOM    670  SD  MET A  43     -13.326   2.616  -4.297  1.00 98.09           S  
ATOM    671  CE  MET A  43     -14.000   4.266  -4.651  1.00 98.09           C  
ATOM    672  HE1 MET A  43     -15.082   4.207  -4.769  1.00 98.09           H  
ATOM    673  HE2 MET A  43     -13.564   4.655  -5.572  1.00 98.09           H  
ATOM    674  HE3 MET A  43     -13.769   4.949  -3.833  1.00 98.09           H  
ATOM    675  N   CYS A  44     -15.431   0.441   0.002  1.00 97.82           N  
ATOM    676  H   CYS A  44     -16.299   0.909  -0.216  1.00 97.82           H  
ATOM    677  CA  CYS A  44     -15.496  -0.987   0.248  1.00 97.82           C  
ATOM    678  HA  CYS A  44     -14.659  -1.243   0.898  1.00 97.82           H  
ATOM    679  C   CYS A  44     -15.401  -1.792  -1.052  1.00 97.82           C  
ATOM    680  CB  CYS A  44     -16.785  -1.314   1.001  1.00 97.82           C  
ATOM    681  HB2 CYS A  44     -17.630  -1.052   0.365  1.00 97.82           H  
ATOM    682  HB3 CYS A  44     -16.824  -2.387   1.185  1.00 97.82           H  
ATOM    683  O   CYS A  44     -16.058  -1.453  -2.038  1.00 97.82           O  
ATOM    684  SG  CYS A  44     -16.982  -0.451   2.579  1.00 97.82           S  
ATOM    685  N   ASP A  45     -14.638  -2.885  -1.035  1.00 98.24           N  
ATOM    686  H   ASP A  45     -14.152  -3.088  -0.174  1.00 98.24           H  
ATOM    687  CA  ASP A  45     -14.723  -3.963  -2.025  1.00 98.24           C  
ATOM    688  HA  ASP A  45     -15.081  -3.564  -2.974  1.00 98.24           H  
ATOM    689  C   ASP A  45     -15.702  -5.029  -1.526  1.00 98.24           C  
ATOM    690  CB  ASP A  45     -13.344  -4.583  -2.257  1.00 98.24           C  
ATOM    691  HB2 ASP A  45     -12.610  -3.797  -2.431  1.00 98.24           H  
ATOM    692  HB3 ASP A  45     -13.063  -5.135  -1.360  1.00 98.24           H  
ATOM    693  O   ASP A  45     -15.466  -5.681  -0.503  1.00 98.24           O  
ATOM    694  CG  ASP A  45     -13.282  -5.591  -3.398  1.00 98.24           C  
ATOM    695  OD1 ASP A  45     -14.300  -6.199  -3.794  1.00 98.24           O  
ATOM    696  OD2 ASP A  45     -12.160  -5.774  -3.919  1.00 98.24           O  
ATOM    697  N   THR A  46     -16.803  -5.201  -2.250  1.00 97.16           N  
ATOM    698  H   THR A  46     -16.917  -4.662  -3.097  1.00 97.16           H  
ATOM    699  CA  THR A  46     -17.922  -6.071  -1.859  1.00 97.16           C  
ATOM    700  HA  THR A  46     -17.906  -6.232  -0.781  1.00 97.16           H  
ATOM    701  C   THR A  46     -17.876  -7.450  -2.523  1.00 97.16           C  
ATOM    702  CB  THR A  46     -19.256  -5.399  -2.207  1.00 97.16           C  
ATOM    703  HB  THR A  46     -20.085  -6.040  -1.908  1.00 97.16           H  
ATOM    704  O   THR A  46     -18.716  -8.291  -2.211  1.00 97.16           O  
ATOM    705  CG2 THR A  46     -19.428  -4.026  -1.553  1.00 97.16           C  
ATOM    706 HG21 THR A  46     -20.422  -3.642  -1.781  1.00 97.16           H  
ATOM    707 HG22 THR A  46     -18.680  -3.325  -1.923  1.00 97.16           H  
ATOM    708 HG23 THR A  46     -19.331  -4.125  -0.472  1.00 97.16           H  
ATOM    709  OG1 THR A  46     -19.255  -5.250  -3.603  1.00 97.16           O  
ATOM    710  HG1 THR A  46     -19.865  -4.563  -3.881  1.00 97.16           H  
ATOM    711  N   LYS A  47     -16.926  -7.706  -3.437  1.00 97.27           N  
ATOM    712  H   LYS A  47     -16.238  -6.987  -3.614  1.00 97.27           H  
ATOM    713  CA  LYS A  47     -16.924  -8.923  -4.274  1.00 97.27           C  
ATOM    714  HA  LYS A  47     -17.722  -9.592  -3.951  1.00 97.27           H  
ATOM    715  C   LYS A  47     -15.658  -9.749  -4.149  1.00 97.27           C  
ATOM    716  CB  LYS A  47     -17.162  -8.558  -5.750  1.00 97.27           C  
ATOM    717  HB2 LYS A  47     -17.150  -9.471  -6.346  1.00 97.27           H  
ATOM    718  HB3 LYS A  47     -16.345  -7.925  -6.096  1.00 97.27           H  
ATOM    719  O   LYS A  47     -15.738 -10.976  -4.097  1.00 97.27           O  
ATOM    720  CG  LYS A  47     -18.480  -7.824  -6.019  1.00 97.27           C  
ATOM    721  HG2 LYS A  47     -18.515  -7.586  -7.082  1.00 97.27           H  
ATOM    722  HG3 LYS A  47     -18.482  -6.893  -5.452  1.00 97.27           H  
ATOM    723  CD  LYS A  47     -19.745  -8.613  -5.672  1.00 97.27           C  
ATOM    724  HD2 LYS A  47     -19.816  -9.490  -6.315  1.00 97.27           H  
ATOM    725  HD3 LYS A  47     -19.718  -8.923  -4.627  1.00 97.27           H  
ATOM    726  CE  LYS A  47     -20.952  -7.697  -5.886  1.00 97.27           C  
ATOM    727  HE2 LYS A  47     -20.812  -6.812  -5.265  1.00 97.27           H  
ATOM    728  HE3 LYS A  47     -20.984  -7.364  -6.923  1.00 97.27           H  
ATOM    729  NZ  LYS A  47     -22.220  -8.362  -5.505  1.00 97.27           N  
ATOM    730  HZ1 LYS A  47     -22.915  -7.648  -5.344  1.00 97.27           H  
ATOM    731  HZ2 LYS A  47     -22.118  -8.849  -4.626  1.00 97.27           H  
ATOM    732  HZ3 LYS A  47     -22.551  -8.985  -6.227  1.00 97.27           H  
ATOM    733  N   THR A  48     -14.492  -9.108  -4.103  1.00 97.55           N  
ATOM    734  H   THR A  48     -14.483  -8.098  -4.119  1.00 97.55           H  
ATOM    735  CA  THR A  48     -13.216  -9.831  -4.124  1.00 97.55           C  
ATOM    736  HA  THR A  48     -13.184 -10.448  -5.022  1.00 97.55           H  
ATOM    737  C   THR A  48     -13.103 -10.731  -2.900  1.00 97.55           C  
ATOM    738  CB  THR A  48     -12.023  -8.875  -4.166  1.00 97.55           C  
ATOM    739  HB  THR A  48     -11.995  -8.286  -3.250  1.00 97.55           H  
ATOM    740  O   THR A  48     -13.163 -10.246  -1.773  1.00 97.55           O  
ATOM    741  CG2 THR A  48     -10.690  -9.602  -4.325  1.00 97.55           C  
ATOM    742 HG21 THR A  48     -10.483 -10.204  -3.441  1.00 97.55           H  
ATOM    743 HG22 THR A  48      -9.897  -8.865  -4.444  1.00 97.55           H  
ATOM    744 HG23 THR A  48     -10.719 -10.240  -5.209  1.00 97.55           H  
ATOM    745  OG1 THR A  48     -12.142  -8.008  -5.265  1.00 97.55           O  
ATOM    746  HG1 THR A  48     -12.286  -7.149  -4.861  1.00 97.55           H  
ATOM    747  N   ASP A  49     -12.918 -12.036  -3.115  1.00 95.38           N  
ATOM    748  H   ASP A  49     -12.939 -12.375  -4.066  1.00 95.38           H  
ATOM    749  CA  ASP A  49     -12.765 -13.020  -2.034  1.00 95.38           C  
ATOM    750  HA  ASP A  49     -12.798 -14.012  -2.484  1.00 95.38           H  
ATOM    751  C   ASP A  49     -13.913 -12.983  -1.002  1.00 95.38           C  
ATOM    752  CB  ASP A  49     -11.371 -12.854  -1.415  1.00 95.38           C  
ATOM    753  HB2 ASP A  49     -10.625 -12.826  -2.210  1.00 95.38           H  
ATOM    754  HB3 ASP A  49     -11.314 -11.910  -0.872  1.00 95.38           H  
ATOM    755  O   ASP A  49     -13.685 -13.012   0.205  1.00 95.38           O  
ATOM    756  CG  ASP A  49     -11.029 -14.004  -0.478  1.00 95.38           C  
ATOM    757  OD1 ASP A  49     -10.860 -15.130  -0.978  1.00 95.38           O  
ATOM    758  OD2 ASP A  49     -10.737 -13.752   0.713  1.00 95.38           O  
ATOM    759  N   GLY A  50     -15.155 -12.835  -1.472  1.00 94.32           N  
ATOM    760  H   GLY A  50     -15.287 -12.725  -2.467  1.00 94.32           H  
ATOM    761  CA  GLY A  50     -16.336 -12.710  -0.606  1.00 94.32           C  
ATOM    762  HA2 GLY A  50     -16.237 -13.383   0.245  1.00 94.32           H  
ATOM    763  HA3 GLY A  50     -17.220 -13.002  -1.172  1.00 94.32           H  
ATOM    764  C   GLY A  50     -16.579 -11.297  -0.063  1.00 94.32           C  
ATOM    765  O   GLY A  50     -17.523 -11.094   0.694  1.00 94.32           O  
ATOM    766  N   GLY A  51     -15.762 -10.317  -0.459  1.00 95.93           N  
ATOM    767  H   GLY A  51     -14.955 -10.564  -1.013  1.00 95.93           H  
ATOM    768  CA  GLY A  51     -15.935  -8.916  -0.092  1.00 95.93           C  
ATOM    769  HA2 GLY A  51     -16.988  -8.657  -0.205  1.00 95.93           H  
ATOM    770  HA3 GLY A  51     -15.354  -8.292  -0.771  1.00 95.93           H  
ATOM    771  C   GLY A  51     -15.521  -8.596   1.344  1.00 95.93           C  
ATOM    772  O   GLY A  51     -14.736  -9.310   1.977  1.00 95.93           O  
ATOM    773  N   GLY A  52     -16.034  -7.472   1.842  1.00 96.18           N  
ATOM    774  H   GLY A  52     -16.634  -6.921   1.244  1.00 96.18           H  
ATOM    775  CA  GLY A  52     -15.776  -6.981   3.192  1.00 96.18           C  
ATOM    776  HA2 GLY A  52     -16.593  -6.313   3.463  1.00 96.18           H  
ATOM    777  HA3 GLY A  52     -15.764  -7.818   3.890  1.00 96.18           H  
ATOM    778  C   GLY A  52     -14.477  -6.198   3.357  1.00 96.18           C  
ATOM    779  O   GLY A  52     -14.069  -5.948   4.490  1.00 96.18           O  
ATOM    780  N   TRP A  53     -13.824  -5.802   2.261  1.00 98.21           N  
ATOM    781  H   TRP A  53     -14.234  -5.978   1.355  1.00 98.21           H  
ATOM    782  CA  TRP A  53     -12.550  -5.091   2.341  1.00 98.21           C  
ATOM    783  HA  TRP A  53     -12.052  -5.393   3.262  1.00 98.21           H  
ATOM    784  C   TRP A  53     -12.731  -3.580   2.366  1.00 98.21           C  
ATOM    785  CB  TRP A  53     -11.617  -5.453   1.193  1.00 98.21           C  
ATOM    786  HB2 TRP A  53     -11.943  -4.957   0.279  1.00 98.21           H  
ATOM    787  HB3 TRP A  53     -10.647  -5.019   1.437  1.00 98.21           H  
ATOM    788  O   TRP A  53     -13.480  -3.043   1.559  1.00 98.21           O  
ATOM    789  CG  TRP A  53     -11.393  -6.906   0.950  1.00 98.21           C  
ATOM    790  CD1 TRP A  53     -12.154  -7.748   0.218  1.00 98.21           C  
ATOM    791  HD1 TRP A  53     -13.057  -7.478  -0.309  1.00 98.21           H  
ATOM    792  CD2 TRP A  53     -10.305  -7.704   1.481  1.00 98.21           C  
ATOM    793  CE2 TRP A  53     -10.478  -9.051   1.057  1.00 98.21           C  
ATOM    794  CE3 TRP A  53      -9.187  -7.403   2.284  1.00 98.21           C  
ATOM    795  HE3 TRP A  53      -9.038  -6.389   2.623  1.00 98.21           H  
ATOM    796  NE1 TRP A  53     -11.623  -9.021   0.288  1.00 98.21           N  
ATOM    797  HE1 TRP A  53     -12.063  -9.810  -0.163  1.00 98.21           H  
ATOM    798  CH2 TRP A  53      -8.474  -9.726   2.229  1.00 98.21           C  
ATOM    799  HH2 TRP A  53      -7.766 -10.489   2.517  1.00 98.21           H  
ATOM    800  CZ2 TRP A  53      -9.578 -10.059   1.423  1.00 98.21           C  
ATOM    801  HZ2 TRP A  53      -9.745 -11.077   1.104  1.00 98.21           H  
ATOM    802  CZ3 TRP A  53      -8.278  -8.403   2.659  1.00 98.21           C  
ATOM    803  HZ3 TRP A  53      -7.433  -8.157   3.284  1.00 98.21           H  
ATOM    804  N   ILE A  54     -11.962  -2.898   3.206  1.00 98.13           N  
ATOM    805  H   ILE A  54     -11.384  -3.436   3.836  1.00 98.13           H  
ATOM    806  CA  ILE A  54     -11.739  -1.451   3.185  1.00 98.13           C  
ATOM    807  HA  ILE A  54     -12.620  -0.942   2.793  1.00 98.13           H  
ATOM    808  C   ILE A  54     -10.547  -1.175   2.270  1.00 98.13           C  
ATOM    809  CB  ILE A  54     -11.459  -0.941   4.617  1.00 98.13           C  
ATOM    810  HB  ILE A  54     -10.604  -1.488   5.014  1.00 98.13           H  
ATOM    811  O   ILE A  54      -9.424  -1.572   2.577  1.00 98.13           O  
ATOM    812  CG1 ILE A  54     -12.662  -1.179   5.556  1.00 98.13           C  
ATOM    813 HG12 ILE A  54     -13.077  -2.174   5.394  1.00 98.13           H  
ATOM    814 HG13 ILE A  54     -13.434  -0.440   5.342  1.00 98.13           H  
ATOM    815  CG2 ILE A  54     -11.102   0.558   4.586  1.00 98.13           C  
ATOM    816 HG21 ILE A  54     -10.174   0.726   4.039  1.00 98.13           H  
ATOM    817 HG22 ILE A  54     -10.955   0.942   5.595  1.00 98.13           H  
ATOM    818 HG23 ILE A  54     -11.903   1.120   4.106  1.00 98.13           H  
ATOM    819  CD1 ILE A  54     -12.309  -1.082   7.044  1.00 98.13           C  
ATOM    820 HD11 ILE A  54     -11.989  -0.072   7.300  1.00 98.13           H  
ATOM    821 HD12 ILE A  54     -11.512  -1.785   7.284  1.00 98.13           H  
ATOM    822 HD13 ILE A  54     -13.188  -1.327   7.640  1.00 98.13           H  
ATOM    823  N   ILE A  55     -10.757  -0.493   1.151  1.00 98.75           N  
ATOM    824  H   ILE A  55     -11.684  -0.136   0.966  1.00 98.75           H  
ATOM    825  CA  ILE A  55      -9.668  -0.081   0.262  1.00 98.75           C  
ATOM    826  HA  ILE A  55      -8.915  -0.867   0.220  1.00 98.75           H  
ATOM    827  C   ILE A  55      -9.024   1.168   0.852  1.00 98.75           C  
ATOM    828  CB  ILE A  55     -10.183   0.156  -1.168  1.00 98.75           C  
ATOM    829  HB  ILE A  55     -10.929   0.950  -1.138  1.00 98.75           H  
ATOM    830  O   ILE A  55      -9.714   2.156   1.090  1.00 98.75           O  
ATOM    831  CG1 ILE A  55     -10.848  -1.124  -1.719  1.00 98.75           C  
ATOM    832 HG12 ILE A  55     -11.540  -1.544  -0.989  1.00 98.75           H  
ATOM    833 HG13 ILE A  55     -10.088  -1.874  -1.935  1.00 98.75           H  
ATOM    834  CG2 ILE A  55      -9.022   0.588  -2.086  1.00 98.75           C  
ATOM    835 HG21 ILE A  55      -8.560   1.506  -1.723  1.00 98.75           H  
ATOM    836 HG22 ILE A  55      -8.261  -0.192  -2.127  1.00 98.75           H  
ATOM    837 HG23 ILE A  55      -9.383   0.785  -3.096  1.00 98.75           H  
ATOM    838  CD1 ILE A  55     -11.665  -0.854  -2.975  1.00 98.75           C  
ATOM    839 HD11 ILE A  55     -12.458  -0.144  -2.743  1.00 98.75           H  
ATOM    840 HD12 ILE A  55     -12.109  -1.795  -3.301  1.00 98.75           H  
ATOM    841 HD13 ILE A  55     -11.040  -0.455  -3.774  1.00 98.75           H  
ATOM    842  N   PHE A  56      -7.709   1.132   1.070  1.00 98.63           N  
ATOM    843  H   PHE A  56      -7.199   0.293   0.836  1.00 98.63           H  
ATOM    844  CA  PHE A  56      -6.967   2.272   1.613  1.00 98.63           C  
ATOM    845  HA  PHE A  56      -7.681   3.061   1.851  1.00 98.63           H  
ATOM    846  C   PHE A  56      -5.969   2.884   0.633  1.00 98.63           C  
ATOM    847  CB  PHE A  56      -6.279   1.885   2.918  1.00 98.63           C  
ATOM    848  HB2 PHE A  56      -5.949   2.795   3.418  1.00 98.63           H  
ATOM    849  HB3 PHE A  56      -7.001   1.404   3.577  1.00 98.63           H  
ATOM    850  O   PHE A  56      -5.522   4.006   0.840  1.00 98.63           O  
ATOM    851  CG  PHE A  56      -5.074   0.990   2.741  1.00 98.63           C  
ATOM    852  CD1 PHE A  56      -5.234  -0.400   2.827  1.00 98.63           C  
ATOM    853  HD1 PHE A  56      -6.228  -0.810   2.929  1.00 98.63           H  
ATOM    854  CD2 PHE A  56      -3.797   1.538   2.521  1.00 98.63           C  
ATOM    855  HD2 PHE A  56      -3.671   2.606   2.418  1.00 98.63           H  
ATOM    856  CE1 PHE A  56      -4.110  -1.240   2.813  1.00 98.63           C  
ATOM    857  HE1 PHE A  56      -4.227  -2.306   2.939  1.00 98.63           H  
ATOM    858  CE2 PHE A  56      -2.672   0.700   2.485  1.00 98.63           C  
ATOM    859  HE2 PHE A  56      -1.686   1.125   2.362  1.00 98.63           H  
ATOM    860  CZ  PHE A  56      -2.829  -0.682   2.681  1.00 98.63           C  
ATOM    861  HZ  PHE A  56      -1.959  -1.319   2.752  1.00 98.63           H  
ATOM    862  N   GLN A  57      -5.624   2.174  -0.436  1.00 98.77           N  
ATOM    863  H   GLN A  57      -5.977   1.232  -0.528  1.00 98.77           H  
ATOM    864  CA  GLN A  57      -4.885   2.725  -1.561  1.00 98.77           C  
ATOM    865  HA  GLN A  57      -4.966   3.811  -1.543  1.00 98.77           H  
ATOM    866  C   GLN A  57      -5.520   2.215  -2.843  1.00 98.77           C  
ATOM    867  CB  GLN A  57      -3.402   2.348  -1.457  1.00 98.77           C  
ATOM    868  HB2 GLN A  57      -3.291   1.264  -1.489  1.00 98.77           H  
ATOM    869  HB3 GLN A  57      -3.030   2.699  -0.494  1.00 98.77           H  
ATOM    870  O   GLN A  57      -5.819   1.022  -2.952  1.00 98.77           O  
ATOM    871  CG  GLN A  57      -2.542   2.975  -2.564  1.00 98.77           C  
ATOM    872  HG2 GLN A  57      -3.009   3.886  -2.939  1.00 98.77           H  
ATOM    873  HG3 GLN A  57      -1.590   3.258  -2.115  1.00 98.77           H  
ATOM    874  CD  GLN A  57      -2.256   2.042  -3.741  1.00 98.77           C  
ATOM    875  NE2 GLN A  57      -1.012   1.943  -4.144  1.00 98.77           N  
ATOM    876 HE21 GLN A  57      -0.303   2.507  -3.697  1.00 98.77           H  
ATOM    877 HE22 GLN A  57      -0.800   1.308  -4.899  1.00 98.77           H  
ATOM    878  OE1 GLN A  57      -3.113   1.406  -4.337  1.00 98.77           O  
ATOM    879  N   ARG A  58      -5.714   3.114  -3.808  1.00 98.81           N  
ATOM    880  H   ARG A  58      -5.528   4.085  -3.602  1.00 98.81           H  
ATOM    881  CA  ARG A  58      -6.226   2.763  -5.128  1.00 98.81           C  
ATOM    882  HA  ARG A  58      -5.998   1.714  -5.318  1.00 98.81           H  
ATOM    883  C   ARG A  58      -5.557   3.588  -6.220  1.00 98.81           C  
ATOM    884  CB  ARG A  58      -7.748   2.943  -5.106  1.00 98.81           C  
ATOM    885  HB2 ARG A  58      -8.163   2.382  -4.269  1.00 98.81           H  
ATOM    886  HB3 ARG A  58      -7.993   3.997  -4.976  1.00 98.81           H  
ATOM    887  O   ARG A  58      -5.560   4.816  -6.155  1.00 98.81           O  
ATOM    888  CG  ARG A  58      -8.365   2.433  -6.402  1.00 98.81           C  
ATOM    889  HG2 ARG A  58      -8.008   3.057  -7.221  1.00 98.81           H  
ATOM    890  HG3 ARG A  58      -8.059   1.403  -6.581  1.00 98.81           H  
ATOM    891  CD  ARG A  58      -9.888   2.505  -6.347  1.00 98.81           C  
ATOM    892  HD2 ARG A  58     -10.233   1.876  -5.527  1.00 98.81           H  
ATOM    893  HD3 ARG A  58     -10.200   3.528  -6.139  1.00 98.81           H  
ATOM    894  NE  ARG A  58     -10.435   2.082  -7.650  1.00 98.81           N  
ATOM    895  HE  ARG A  58     -10.118   2.613  -8.448  1.00 98.81           H  
ATOM    896  NH1 ARG A  58     -11.712   0.399  -6.877  1.00 98.81           N  
ATOM    897 HH11 ARG A  58     -11.739   0.933  -6.020  1.00 98.81           H  
ATOM    898 HH12 ARG A  58     -11.346  -0.532  -6.737  1.00 98.81           H  
ATOM    899  NH2 ARG A  58     -11.287   0.435  -9.020  1.00 98.81           N  
ATOM    900 HH21 ARG A  58     -10.884   0.853  -9.846  1.00 98.81           H  
ATOM    901 HH22 ARG A  58     -11.834  -0.413  -9.062  1.00 98.81           H  
ATOM    902  CZ  ARG A  58     -11.129   0.986  -7.854  1.00 98.81           C  
ATOM    903  N   ARG A  59      -5.029   2.902  -7.237  1.00 98.46           N  
ATOM    904  H   ARG A  59      -5.051   1.895  -7.156  1.00 98.46           H  
ATOM    905  CA  ARG A  59      -4.380   3.461  -8.432  1.00 98.46           C  
ATOM    906  HA  ARG A  59      -4.566   4.533  -8.500  1.00 98.46           H  
ATOM    907  C   ARG A  59      -4.948   2.785  -9.678  1.00 98.46           C  
ATOM    908  CB  ARG A  59      -2.867   3.216  -8.360  1.00 98.46           C  
ATOM    909  HB2 ARG A  59      -2.389   3.696  -9.213  1.00 98.46           H  
ATOM    910  HB3 ARG A  59      -2.708   2.140  -8.430  1.00 98.46           H  
ATOM    911  O   ARG A  59      -4.797   1.572  -9.833  1.00 98.46           O  
ATOM    912  CG  ARG A  59      -2.156   3.703  -7.098  1.00 98.46           C  
ATOM    913  HG2 ARG A  59      -2.592   3.218  -6.225  1.00 98.46           H  
ATOM    914  HG3 ARG A  59      -1.104   3.419  -7.143  1.00 98.46           H  
ATOM    915  CD  ARG A  59      -2.236   5.209  -6.908  1.00 98.46           C  
ATOM    916  HD2 ARG A  59      -3.277   5.496  -6.753  1.00 98.46           H  
ATOM    917  HD3 ARG A  59      -1.675   5.448  -6.005  1.00 98.46           H  
ATOM    918  NE  ARG A  59      -1.692   5.991  -8.031  1.00 98.46           N  
ATOM    919  HE  ARG A  59      -2.365   6.464  -8.616  1.00 98.46           H  
ATOM    920  NH1 ARG A  59       0.564   5.671  -7.608  1.00 98.46           N  
ATOM    921 HH11 ARG A  59       1.525   5.897  -7.820  1.00 98.46           H  
ATOM    922 HH12 ARG A  59       0.366   4.887  -7.002  1.00 98.46           H  
ATOM    923  NH2 ARG A  59      -0.093   7.231  -9.040  1.00 98.46           N  
ATOM    924 HH21 ARG A  59      -0.819   7.819  -9.424  1.00 98.46           H  
ATOM    925 HH22 ARG A  59       0.887   7.452  -9.145  1.00 98.46           H  
ATOM    926  CZ  ARG A  59      -0.418   6.281  -8.218  1.00 98.46           C  
ATOM    927  N   ILE A  60      -5.597   3.546 -10.556  1.00 97.88           N  
ATOM    928  H   ILE A  60      -5.532   4.545 -10.425  1.00 97.88           H  
ATOM    929  CA  ILE A  60      -6.327   3.012 -11.720  1.00 97.88           C  
ATOM    930  HA  ILE A  60      -5.921   2.030 -11.963  1.00 97.88           H  
ATOM    931  C   ILE A  60      -6.192   3.836 -13.002  1.00 97.88           C  
ATOM    932  CB  ILE A  60      -7.828   2.822 -11.399  1.00 97.88           C  
ATOM    933  HB  ILE A  60      -8.284   2.345 -12.266  1.00 97.88           H  
ATOM    934  O   ILE A  60      -6.512   3.318 -14.070  1.00 97.88           O  
ATOM    935  CG1 ILE A  60      -8.564   4.156 -11.145  1.00 97.88           C  
ATOM    936 HG12 ILE A  60      -8.178   4.625 -10.240  1.00 97.88           H  
ATOM    937 HG13 ILE A  60      -8.380   4.830 -11.981  1.00 97.88           H  
ATOM    938  CG2 ILE A  60      -8.018   1.876 -10.208  1.00 97.88           C  
ATOM    939 HG21 ILE A  60      -9.034   1.481 -10.201  1.00 97.88           H  
ATOM    940 HG22 ILE A  60      -7.817   2.408  -9.278  1.00 97.88           H  
ATOM    941 HG23 ILE A  60      -7.314   1.046 -10.277  1.00 97.88           H  
ATOM    942  CD1 ILE A  60     -10.084   4.015 -11.019  1.00 97.88           C  
ATOM    943 HD11 ILE A  60     -10.531   5.008 -10.976  1.00 97.88           H  
ATOM    944 HD12 ILE A  60     -10.482   3.489 -11.887  1.00 97.88           H  
ATOM    945 HD13 ILE A  60     -10.346   3.473 -10.110  1.00 97.88           H  
ATOM    946  N   ASN A  61      -5.788   5.106 -12.925  1.00 95.91           N  
ATOM    947  H   ASN A  61      -5.452   5.466 -12.044  1.00 95.91           H  
ATOM    948  CA  ASN A  61      -5.815   5.996 -14.090  1.00 95.91           C  
ATOM    949  HA  ASN A  61      -5.585   5.400 -14.974  1.00 95.91           H  
ATOM    950  C   ASN A  61      -4.749   7.105 -14.090  1.00 95.91           C  
ATOM    951  CB  ASN A  61      -7.249   6.546 -14.265  1.00 95.91           C  
ATOM    952  HB2 ASN A  61      -7.925   5.707 -14.429  1.00 95.91           H  
ATOM    953  HB3 ASN A  61      -7.280   7.177 -15.153  1.00 95.91           H  
ATOM    954  O   ASN A  61      -4.618   7.791 -15.101  1.00 95.91           O  
ATOM    955  CG  ASN A  61      -7.760   7.367 -13.091  1.00 95.91           C  
ATOM    956  ND2 ASN A  61      -9.049   7.347 -12.833  1.00 95.91           N  
ATOM    957 HD21 ASN A  61      -9.658   6.701 -13.314  1.00 95.91           H  
ATOM    958 HD22 ASN A  61      -9.356   7.786 -11.976  1.00 95.91           H  
ATOM    959  OD1 ASN A  61      -7.023   8.050 -12.413  1.00 95.91           O  
ATOM    960  N   GLY A  62      -3.987   7.280 -13.007  1.00 96.56           N  
ATOM    961  H   GLY A  62      -4.177   6.745 -12.172  1.00 96.56           H  
ATOM    962  CA  GLY A  62      -2.925   8.279 -12.914  1.00 96.56           C  
ATOM    963  HA2 GLY A  62      -2.288   8.209 -13.796  1.00 96.56           H  
ATOM    964  HA3 GLY A  62      -2.328   8.061 -12.028  1.00 96.56           H  
ATOM    965  C   GLY A  62      -3.400   9.729 -12.805  1.00 96.56           C  
ATOM    966  O   GLY A  62      -2.589  10.634 -12.997  1.00 96.56           O  
ATOM    967  N   LYS A  63      -4.684   9.975 -12.516  1.00 97.87           N  
ATOM    968  H   LYS A  63      -5.256   9.186 -12.251  1.00 97.87           H  
ATOM    969  CA  LYS A  63      -5.240  11.330 -12.358  1.00 97.87           C  
ATOM    970  HA  LYS A  63      -4.805  11.981 -13.117  1.00 97.87           H  
ATOM    971  C   LYS A  63      -4.885  11.969 -11.018  1.00 97.87           C  
ATOM    972  CB  LYS A  63      -6.761  11.303 -12.538  1.00 97.87           C  
ATOM    973  HB2 LYS A  63      -7.193  10.568 -11.859  1.00 97.87           H  
ATOM    974  HB3 LYS A  63      -7.160  12.282 -12.272  1.00 97.87           H  
ATOM    975  O   LYS A  63      -4.997  13.186 -10.886  1.00 97.87           O  
ATOM    976  CG  LYS A  63      -7.166  10.993 -13.984  1.00 97.87           C  
ATOM    977  HG2 LYS A  63      -6.801  10.009 -14.278  1.00 97.87           H  
ATOM    978  HG3 LYS A  63      -6.731  11.743 -14.645  1.00 97.87           H  
ATOM    979  CD  LYS A  63      -8.692  11.033 -14.108  1.00 97.87           C  
ATOM    980  HD2 LYS A  63      -9.051  12.003 -13.766  1.00 97.87           H  
ATOM    981  HD3 LYS A  63      -9.118  10.252 -13.478  1.00 97.87           H  
ATOM    982  CE  LYS A  63      -9.109  10.813 -15.563  1.00 97.87           C  
ATOM    983  HE2 LYS A  63      -8.752   9.833 -15.881  1.00 97.87           H  
ATOM    984  HE3 LYS A  63      -8.620  11.566 -16.181  1.00 97.87           H  
ATOM    985  NZ  LYS A  63     -10.583  10.904 -15.709  1.00 97.87           N  
ATOM    986  HZ1 LYS A  63     -10.859  10.752 -16.669  1.00 97.87           H  
ATOM    987  HZ2 LYS A  63     -11.036  10.217 -15.124  1.00 97.87           H  
ATOM    988  HZ3 LYS A  63     -10.905  11.818 -15.424  1.00 97.87           H  
ATOM    989  N   VAL A  64      -4.458  11.180 -10.032  1.00 98.20           N  
ATOM    990  H   VAL A  64      -4.459  10.182 -10.189  1.00 98.20           H  
ATOM    991  CA  VAL A  64      -4.019  11.678  -8.726  1.00 98.20           C  
ATOM    992  HA  VAL A  64      -4.195  12.753  -8.679  1.00 98.20           H  
ATOM    993  C   VAL A  64      -2.517  11.456  -8.564  1.00 98.20           C  
ATOM    994  CB  VAL A  64      -4.851  11.052  -7.592  1.00 98.20           C  
ATOM    995  HB  VAL A  64      -4.749   9.967  -7.623  1.00 98.20           H  
ATOM    996  O   VAL A  64      -2.006  10.344  -8.710  1.00 98.20           O  
ATOM    997  CG1 VAL A  64      -4.406  11.546  -6.209  1.00 98.20           C  
ATOM    998 HG11 VAL A  64      -4.495  12.631  -6.146  1.00 98.20           H  
ATOM    999 HG12 VAL A  64      -3.378  11.244  -6.010  1.00 98.20           H  
ATOM   1000 HG13 VAL A  64      -5.037  11.091  -5.446  1.00 98.20           H  
ATOM   1001  CG2 VAL A  64      -6.332  11.423  -7.759  1.00 98.20           C  
ATOM   1002 HG21 VAL A  64      -6.452  12.506  -7.791  1.00 98.20           H  
ATOM   1003 HG22 VAL A  64      -6.914  11.027  -6.927  1.00 98.20           H  
ATOM   1004 HG23 VAL A  64      -6.725  10.993  -8.681  1.00 98.20           H  
ATOM   1005  N   SER A  65      -1.795  12.529  -8.230  1.00 97.74           N  
ATOM   1006  H   SER A  65      -2.261  13.423  -8.171  1.00 97.74           H  
ATOM   1007  CA  SER A  65      -0.380  12.438  -7.859  1.00 97.74           C  
ATOM   1008  HA  SER A  65       0.127  11.801  -8.584  1.00 97.74           H  
ATOM   1009  C   SER A  65      -0.229  11.822  -6.469  1.00 97.74           C  
ATOM   1010  CB  SER A  65       0.306  13.805  -7.888  1.00 97.74           C  
ATOM   1011  HB2 SER A  65       0.235  14.235  -8.887  1.00 97.74           H  
ATOM   1012  HB3 SER A  65      -0.173  14.473  -7.171  1.00 97.74           H  
ATOM   1013  O   SER A  65      -0.847  12.298  -5.516  1.00 97.74           O  
ATOM   1014  OG  SER A  65       1.666  13.629  -7.538  1.00 97.74           O  
ATOM   1015  HG  SER A  65       2.054  14.488  -7.354  1.00 97.74           H  
ATOM   1016  N   PHE A  66       0.625  10.801  -6.363  1.00 98.46           N  
ATOM   1017  H   PHE A  66       1.072  10.481  -7.211  1.00 98.46           H  
ATOM   1018  CA  PHE A  66       1.019  10.147  -5.107  1.00 98.46           C  
ATOM   1019  HA  PHE A  66       0.317  10.429  -4.323  1.00 98.46           H  
ATOM   1020  C   PHE A  66       2.399  10.618  -4.608  1.00 98.46           C  
ATOM   1021  CB  PHE A  66       0.934   8.618  -5.268  1.00 98.46           C  
ATOM   1022  HB2 PHE A  66       1.590   8.152  -4.532  1.00 98.46           H  
ATOM   1023  HB3 PHE A  66       1.303   8.328  -6.251  1.00 98.46           H  
ATOM   1024  O   PHE A  66       2.867  10.180  -3.556  1.00 98.46           O  
ATOM   1025  CG  PHE A  66      -0.462   8.056  -5.063  1.00 98.46           C  
ATOM   1026  CD1 PHE A  66      -0.712   7.153  -4.012  1.00 98.46           C  
ATOM   1027  HD1 PHE A  66       0.089   6.841  -3.358  1.00 98.46           H  
ATOM   1028  CD2 PHE A  66      -1.528   8.469  -5.885  1.00 98.46           C  
ATOM   1029  HD2 PHE A  66      -1.352   9.155  -6.701  1.00 98.46           H  
ATOM   1030  CE1 PHE A  66      -2.016   6.684  -3.780  1.00 98.46           C  
ATOM   1031  HE1 PHE A  66      -2.207   6.011  -2.958  1.00 98.46           H  
ATOM   1032  CE2 PHE A  66      -2.833   8.012  -5.648  1.00 98.46           C  
ATOM   1033  HE2 PHE A  66      -3.648   8.342  -6.275  1.00 98.46           H  
ATOM   1034  CZ  PHE A  66      -3.076   7.116  -4.596  1.00 98.46           C  
ATOM   1035  HZ  PHE A  66      -4.078   6.748  -4.431  1.00 98.46           H  
ATOM   1036  N   TYR A  67       3.042  11.553  -5.315  1.00 98.29           N  
ATOM   1037  H   TYR A  67       2.598  11.935  -6.137  1.00 98.29           H  
ATOM   1038  CA  TYR A  67       4.238  12.232  -4.821  1.00 98.29           C  
ATOM   1039  HA  TYR A  67       4.820  11.523  -4.232  1.00 98.29           H  
ATOM   1040  C   TYR A  67       3.823  13.379  -3.890  1.00 98.29           C  
ATOM   1041  CB  TYR A  67       5.110  12.676  -6.002  1.00 98.29           C  
ATOM   1042  HB2 TYR A  67       4.579  13.432  -6.582  1.00 98.29           H  
ATOM   1043  HB3 TYR A  67       5.278  11.819  -6.654  1.00 98.29           H  
ATOM   1044  O   TYR A  67       3.676  14.519  -4.326  1.00 98.29           O  
ATOM   1045  CG  TYR A  67       6.466  13.206  -5.580  1.00 98.29           C  
ATOM   1046  CD1 TYR A  67       6.881  14.501  -5.949  1.00 98.29           C  
ATOM   1047  HD1 TYR A  67       6.218  15.142  -6.511  1.00 98.29           H  
ATOM   1048  CD2 TYR A  67       7.318  12.393  -4.810  1.00 98.29           C  
ATOM   1049  HD2 TYR A  67       6.999  11.408  -4.503  1.00 98.29           H  
ATOM   1050  CE1 TYR A  67       8.151  14.974  -5.561  1.00 98.29           C  
ATOM   1051  HE1 TYR A  67       8.461  15.973  -5.828  1.00 98.29           H  
ATOM   1052  CE2 TYR A  67       8.592  12.853  -4.439  1.00 98.29           C  
ATOM   1053  HE2 TYR A  67       9.260  12.224  -3.868  1.00 98.29           H  
ATOM   1054  OH  TYR A  67      10.241  14.578  -4.429  1.00 98.29           O  
ATOM   1055  HH  TYR A  67      10.416  15.478  -4.712  1.00 98.29           H  
ATOM   1056  CZ  TYR A  67       9.011  14.146  -4.807  1.00 98.29           C  
ATOM   1057  N   ARG A  68       3.536  13.029  -2.630  1.00 98.40           N  
ATOM   1058  H   ARG A  68       3.693  12.064  -2.377  1.00 98.40           H  
ATOM   1059  CA  ARG A  68       2.904  13.881  -1.604  1.00 98.40           C  
ATOM   1060  HA  ARG A  68       2.850  14.911  -1.956  1.00 98.40           H  
ATOM   1061  C   ARG A  68       3.708  13.920  -0.298  1.00 98.40           C  
ATOM   1062  CB  ARG A  68       1.471  13.392  -1.325  1.00 98.40           C  
ATOM   1063  HB2 ARG A  68       1.025  14.027  -0.559  1.00 98.40           H  
ATOM   1064  HB3 ARG A  68       1.505  12.384  -0.912  1.00 98.40           H  
ATOM   1065  O   ARG A  68       4.528  13.027  -0.052  1.00 98.40           O  
ATOM   1066  CG  ARG A  68       0.521  13.372  -2.526  1.00 98.40           C  
ATOM   1067  HG2 ARG A  68       0.872  12.657  -3.270  1.00 98.40           H  
ATOM   1068  HG3 ARG A  68      -0.455  13.041  -2.170  1.00 98.40           H  
ATOM   1069  CD  ARG A  68       0.362  14.746  -3.172  1.00 98.40           C  
ATOM   1070  HD2 ARG A  68       1.262  14.987  -3.739  1.00 98.40           H  
ATOM   1071  HD3 ARG A  68       0.258  15.490  -2.383  1.00 98.40           H  
ATOM   1072  NE  ARG A  68      -0.804  14.767  -4.068  1.00 98.40           N  
ATOM   1073  HE  ARG A  68      -1.010  13.896  -4.536  1.00 98.40           H  
ATOM   1074  NH1 ARG A  68      -1.449  16.945  -3.682  1.00 98.40           N  
ATOM   1075 HH11 ARG A  68      -2.102  17.709  -3.789  1.00 98.40           H  
ATOM   1076 HH12 ARG A  68      -0.968  16.934  -2.794  1.00 98.40           H  
ATOM   1077  NH2 ARG A  68      -2.583  15.678  -5.127  1.00 98.40           N  
ATOM   1078 HH21 ARG A  68      -3.229  16.450  -5.205  1.00 98.40           H  
ATOM   1079 HH22 ARG A  68      -2.817  14.752  -5.455  1.00 98.40           H  
ATOM   1080  CZ  ARG A  68      -1.594  15.801  -4.286  1.00 98.40           C  
ATOM   1081  N   GLY A  69       3.468  14.956   0.508  1.00 98.44           N  
ATOM   1082  H   GLY A  69       2.736  15.599   0.241  1.00 98.44           H  
ATOM   1083  CA  GLY A  69       4.126  15.180   1.800  1.00 98.44           C  
ATOM   1084  HA2 GLY A  69       3.987  16.221   2.094  1.00 98.44           H  
ATOM   1085  HA3 GLY A  69       5.198  15.011   1.697  1.00 98.44           H  
ATOM   1086  C   GLY A  69       3.594  14.291   2.934  1.00 98.44           C  
ATOM   1087  O   GLY A  69       2.661  13.508   2.764  1.00 98.44           O  
ATOM   1088  N   TRP A  70       4.201  14.402   4.115  1.00 98.59           N  
ATOM   1089  H   TRP A  70       4.837  15.178   4.233  1.00 98.59           H  
ATOM   1090  CA  TRP A  70       3.854  13.675   5.340  1.00 98.59           C  
ATOM   1091  HA  TRP A  70       3.900  12.599   5.173  1.00 98.59           H  
ATOM   1092  C   TRP A  70       2.438  13.975   5.805  1.00 98.59           C  
ATOM   1093  CB  TRP A  70       4.839  14.042   6.459  1.00 98.59           C  
ATOM   1094  HB2 TRP A  70       5.858  13.881   6.106  1.00 98.59           H  
ATOM   1095  HB3 TRP A  70       4.732  15.099   6.703  1.00 98.59           H  
ATOM   1096  O   TRP A  70       1.696  13.041   6.095  1.00 98.59           O  
ATOM   1097  CG  TRP A  70       4.658  13.278   7.728  1.00 98.59           C  
ATOM   1098  CD1 TRP A  70       3.957  13.681   8.812  1.00 98.59           C  
ATOM   1099  HD1 TRP A  70       3.433  14.622   8.890  1.00 98.59           H  
ATOM   1100  CD2 TRP A  70       5.165  11.958   8.051  1.00 98.59           C  
ATOM   1101  CE2 TRP A  70       4.760  11.626   9.380  1.00 98.59           C  
ATOM   1102  CE3 TRP A  70       5.941  11.017   7.344  1.00 98.59           C  
ATOM   1103  HE3 TRP A  70       6.262  11.253   6.340  1.00 98.59           H  
ATOM   1104  NE1 TRP A  70       4.006  12.708   9.793  1.00 98.59           N  
ATOM   1105  HE1 TRP A  70       3.514  12.802  10.670  1.00 98.59           H  
ATOM   1106  CH2 TRP A  70       5.910   9.497   9.253  1.00 98.59           C  
ATOM   1107  HH2 TRP A  70       6.185   8.546   9.685  1.00 98.59           H  
ATOM   1108  CZ2 TRP A  70       5.138  10.417   9.984  1.00 98.59           C  
ATOM   1109  HZ2 TRP A  70       4.809  10.177  10.985  1.00 98.59           H  
ATOM   1110  CZ3 TRP A  70       6.303   9.797   7.937  1.00 98.59           C  
ATOM   1111  HZ3 TRP A  70       6.886   9.087   7.370  1.00 98.59           H  
ATOM   1112  N   GLU A  71       2.057  15.252   5.852  1.00 98.52           N  
ATOM   1113  H   GLU A  71       2.724  15.970   5.608  1.00 98.52           H  
ATOM   1114  CA  GLU A  71       0.723  15.658   6.301  1.00 98.52           C  
ATOM   1115  HA  GLU A  71       0.550  15.258   7.300  1.00 98.52           H  
ATOM   1116  C   GLU A  71      -0.377  15.095   5.385  1.00 98.52           C  
ATOM   1117  CB  GLU A  71       0.663  17.187   6.382  1.00 98.52           C  
ATOM   1118  HB2 GLU A  71       1.512  17.548   6.963  1.00 98.52           H  
ATOM   1119  HB3 GLU A  71       0.719  17.600   5.375  1.00 98.52           H  
ATOM   1120  O   GLU A  71      -1.348  14.507   5.860  1.00 98.52           O  
ATOM   1121  CG  GLU A  71      -0.633  17.637   7.070  1.00 98.52           C  
ATOM   1122  HG2 GLU A  71      -0.651  17.219   8.076  1.00 98.52           H  
ATOM   1123  HG3 GLU A  71      -1.487  17.234   6.524  1.00 98.52           H  
ATOM   1124  CD  GLU A  71      -0.794  19.159   7.145  1.00 98.52           C  
ATOM   1125  OE1 GLU A  71      -1.677  19.579   7.925  1.00 98.52           O  
ATOM   1126  OE2 GLU A  71      -0.051  19.876   6.441  1.00 98.52           O  
ATOM   1127  N   GLU A  72      -0.178  15.168   4.068  1.00 98.74           N  
ATOM   1128  H   GLU A  72       0.623  15.684   3.732  1.00 98.74           H  
ATOM   1129  CA  GLU A  72      -1.102  14.590   3.087  1.00 98.74           C  
ATOM   1130  HA  GLU A  72      -2.103  14.989   3.250  1.00 98.74           H  
ATOM   1131  C   GLU A  72      -1.186  13.062   3.227  1.00 98.74           C  
ATOM   1132  CB  GLU A  72      -0.647  14.956   1.668  1.00 98.74           C  
ATOM   1133  HB2 GLU A  72      -1.283  14.436   0.951  1.00 98.74           H  
ATOM   1134  HB3 GLU A  72       0.375  14.601   1.537  1.00 98.74           H  
ATOM   1135  O   GLU A  72      -2.273  12.494   3.213  1.00 98.74           O  
ATOM   1136  CG  GLU A  72      -0.698  16.459   1.355  1.00 98.74           C  
ATOM   1137  HG2 GLU A  72      -0.079  17.003   2.069  1.00 98.74           H  
ATOM   1138  HG3 GLU A  72      -1.726  16.810   1.450  1.00 98.74           H  
ATOM   1139  CD  GLU A  72      -0.179  16.714  -0.067  1.00 98.74           C  
ATOM   1140  OE1 GLU A  72      -1.002  16.932  -0.993  1.00 98.74           O  
ATOM   1141  OE2 GLU A  72       1.051  16.580  -0.280  1.00 98.74           O  
ATOM   1142  N   TYR A  73      -0.063  12.362   3.423  1.00 98.74           N  
ATOM   1143  H   TYR A  73       0.821  12.851   3.418  1.00 98.74           H  
ATOM   1144  CA  TYR A  73      -0.092  10.915   3.673  1.00 98.74           C  
ATOM   1145  HA  TYR A  73      -0.747  10.455   2.933  1.00 98.74           H  
ATOM   1146  C   TYR A  73      -0.677  10.541   5.038  1.00 98.74           C  
ATOM   1147  CB  TYR A  73       1.308  10.313   3.509  1.00 98.74           C  
ATOM   1148  HB2 TYR A  73       1.414   9.465   4.185  1.00 98.74           H  
ATOM   1149  HB3 TYR A  73       2.068  11.041   3.791  1.00 98.74           H  
ATOM   1150  O   TYR A  73      -1.196   9.434   5.189  1.00 98.74           O  
ATOM   1151  CG  TYR A  73       1.555   9.803   2.108  1.00 98.74           C  
ATOM   1152  CD1 TYR A  73       0.972   8.587   1.706  1.00 98.74           C  
ATOM   1153  HD1 TYR A  73       0.367   8.027   2.403  1.00 98.74           H  
ATOM   1154  CD2 TYR A  73       2.330  10.544   1.199  1.00 98.74           C  
ATOM   1155  HD2 TYR A  73       2.777  11.480   1.501  1.00 98.74           H  
ATOM   1156  CE1 TYR A  73       1.162   8.110   0.397  1.00 98.74           C  
ATOM   1157  HE1 TYR A  73       0.701   7.187   0.078  1.00 98.74           H  
ATOM   1158  CE2 TYR A  73       2.512  10.079  -0.116  1.00 98.74           C  
ATOM   1159  HE2 TYR A  73       3.111  10.651  -0.809  1.00 98.74           H  
ATOM   1160  OH  TYR A  73       2.117   8.389  -1.771  1.00 98.74           O  
ATOM   1161  HH  TYR A  73       2.490   9.058  -2.349  1.00 98.74           H  
ATOM   1162  CZ  TYR A  73       1.929   8.859  -0.515  1.00 98.74           C  
ATOM   1163  N   LYS A  74      -0.604  11.431   6.031  1.00 98.75           N  
ATOM   1164  H   LYS A  74      -0.124  12.300   5.848  1.00 98.75           H  
ATOM   1165  CA  LYS A  74      -1.198  11.238   7.355  1.00 98.75           C  
ATOM   1166  HA  LYS A  74      -0.913  10.260   7.742  1.00 98.75           H  
ATOM   1167  C   LYS A  74      -2.721  11.239   7.279  1.00 98.75           C  
ATOM   1168  CB  LYS A  74      -0.645  12.305   8.313  1.00 98.75           C  
ATOM   1169  HB2 LYS A  74       0.408  12.091   8.492  1.00 98.75           H  
ATOM   1170  HB3 LYS A  74      -0.717  13.296   7.865  1.00 98.75           H  
ATOM   1171  O   LYS A  74      -3.333  10.293   7.775  1.00 98.75           O  
ATOM   1172  CG  LYS A  74      -1.399  12.340   9.644  1.00 98.75           C  
ATOM   1173  HG2 LYS A  74      -2.413  12.708   9.486  1.00 98.75           H  
ATOM   1174  HG3 LYS A  74      -1.467  11.329  10.047  1.00 98.75           H  
ATOM   1175  CD  LYS A  74      -0.695  13.266  10.634  1.00 98.75           C  
ATOM   1176  HD2 LYS A  74       0.365  13.015  10.677  1.00 98.75           H  
ATOM   1177  HD3 LYS A  74      -0.803  14.297  10.300  1.00 98.75           H  
ATOM   1178  CE  LYS A  74      -1.307  13.093  12.022  1.00 98.75           C  
ATOM   1179  HE2 LYS A  74      -1.186  12.053  12.324  1.00 98.75           H  
ATOM   1180  HE3 LYS A  74      -2.374  13.313  11.989  1.00 98.75           H  
ATOM   1181  NZ  LYS A  74      -0.622  13.971  12.989  1.00 98.75           N  
ATOM   1182  HZ1 LYS A  74      -1.153  14.800  13.214  1.00 98.75           H  
ATOM   1183  HZ2 LYS A  74       0.308  14.190  12.661  1.00 98.75           H  
ATOM   1184  HZ3 LYS A  74      -0.381  13.444  13.817  1.00 98.75           H  
ATOM   1185  N   TYR A  75      -3.307  12.244   6.633  1.00 98.55           N  
ATOM   1186  H   TYR A  75      -2.721  12.985   6.275  1.00 98.55           H  
ATOM   1187  CA  TYR A  75      -4.763  12.435   6.583  1.00 98.55           C  
ATOM   1188  HA  TYR A  75      -5.221  11.836   7.371  1.00 98.55           H  
ATOM   1189  C   TYR A  75      -5.425  11.958   5.286  1.00 98.55           C  
ATOM   1190  CB  TYR A  75      -5.088  13.899   6.882  1.00 98.55           C  
ATOM   1191  HB2 TYR A  75      -6.168  14.038   6.839  1.00 98.55           H  
ATOM   1192  HB3 TYR A  75      -4.646  14.524   6.106  1.00 98.55           H  
ATOM   1193  O   TYR A  75      -6.647  11.967   5.187  1.00 98.55           O  
ATOM   1194  CG  TYR A  75      -4.613  14.361   8.246  1.00 98.55           C  
ATOM   1195  CD1 TYR A  75      -5.110  13.746   9.415  1.00 98.55           C  
ATOM   1196  HD1 TYR A  75      -5.831  12.945   9.339  1.00 98.55           H  
ATOM   1197  CD2 TYR A  75      -3.684  15.413   8.346  1.00 98.55           C  
ATOM   1198  HD2 TYR A  75      -3.308  15.889   7.453  1.00 98.55           H  
ATOM   1199  CE1 TYR A  75      -4.677  14.184  10.682  1.00 98.55           C  
ATOM   1200  HE1 TYR A  75      -5.060  13.725  11.581  1.00 98.55           H  
ATOM   1201  CE2 TYR A  75      -3.273  15.875   9.609  1.00 98.55           C  
ATOM   1202  HE2 TYR A  75      -2.591  16.710   9.666  1.00 98.55           H  
ATOM   1203  OH  TYR A  75      -3.355  15.708  11.992  1.00 98.55           O  
ATOM   1204  HH  TYR A  75      -2.957  16.576  11.888  1.00 98.55           H  
ATOM   1205  CZ  TYR A  75      -3.769  15.260  10.777  1.00 98.55           C  
ATOM   1206  N   GLY A  76      -4.639  11.495   4.318  1.00 98.64           N  
ATOM   1207  H   GLY A  76      -3.653  11.706   4.367  1.00 98.64           H  
ATOM   1208  CA  GLY A  76      -5.141  10.986   3.051  1.00 98.64           C  
ATOM   1209  HA2 GLY A  76      -6.103  10.496   3.200  1.00 98.64           H  
ATOM   1210  HA3 GLY A  76      -4.436  10.247   2.670  1.00 98.64           H  
ATOM   1211  C   GLY A  76      -5.323  12.068   1.989  1.00 98.64           C  
ATOM   1212  O   GLY A  76      -5.272  13.269   2.248  1.00 98.64           O  
ATOM   1213  N   PHE A  77      -5.499  11.616   0.752  1.00 98.66           N  
ATOM   1214  H   PHE A  77      -5.597  10.619   0.629  1.00 98.66           H  
ATOM   1215  CA  PHE A  77      -5.684  12.468  -0.421  1.00 98.66           C  
ATOM   1216  HA  PHE A  77      -6.344  13.293  -0.153  1.00 98.66           H  
ATOM   1217  C   PHE A  77      -6.336  11.688  -1.567  1.00 98.66           C  
ATOM   1218  CB  PHE A  77      -4.327  13.049  -0.869  1.00 98.66           C  
ATOM   1219  HB2 PHE A  77      -4.480  13.693  -1.735  1.00 98.66           H  
ATOM   1220  HB3 PHE A  77      -3.944  13.690  -0.075  1.00 98.66           H  
ATOM   1221  O   PHE A  77      -6.401  10.457  -1.554  1.00 98.66           O  
ATOM   1222  CG  PHE A  77      -3.272  12.012  -1.209  1.00 98.66           C  
ATOM   1223  CD1 PHE A  77      -2.324  11.640  -0.240  1.00 98.66           C  
ATOM   1224  HD1 PHE A  77      -2.353  12.096   0.738  1.00 98.66           H  
ATOM   1225  CD2 PHE A  77      -3.238  11.412  -2.482  1.00 98.66           C  
ATOM   1226  HD2 PHE A  77      -3.967  11.686  -3.230  1.00 98.66           H  
ATOM   1227  CE1 PHE A  77      -1.349  10.674  -0.535  1.00 98.66           C  
ATOM   1228  HE1 PHE A  77      -0.627  10.396   0.218  1.00 98.66           H  
ATOM   1229  CE2 PHE A  77      -2.267  10.439  -2.776  1.00 98.66           C  
ATOM   1230  HE2 PHE A  77      -2.253   9.972  -3.749  1.00 98.66           H  
ATOM   1231  CZ  PHE A  77      -1.322  10.069  -1.803  1.00 98.66           C  
ATOM   1232  HZ  PHE A  77      -0.581   9.315  -2.024  1.00 98.66           H  
ATOM   1233  N   GLY A  78      -6.749  12.412  -2.607  1.00 98.03           N  
ATOM   1234  H   GLY A  78      -6.760  13.416  -2.496  1.00 98.03           H  
ATOM   1235  CA  GLY A  78      -7.458  11.861  -3.760  1.00 98.03           C  
ATOM   1236  HA2 GLY A  78      -7.162  12.396  -4.663  1.00 98.03           H  
ATOM   1237  HA3 GLY A  78      -7.208  10.809  -3.894  1.00 98.03           H  
ATOM   1238  C   GLY A  78      -8.969  11.988  -3.611  1.00 98.03           C  
ATOM   1239  O   GLY A  78      -9.451  12.766  -2.793  1.00 98.03           O  
ATOM   1240  N   ASP A  79      -9.711  11.264  -4.444  1.00 95.99           N  
ATOM   1241  H   ASP A  79      -9.260  10.596  -5.052  1.00 95.99           H  
ATOM   1242  CA  ASP A  79     -11.167  11.396  -4.522  1.00 95.99           C  
ATOM   1243  HA  ASP A  79     -11.558  11.646  -3.536  1.00 95.99           H  
ATOM   1244  C   ASP A  79     -11.796  10.070  -4.974  1.00 95.99           C  
ATOM   1245  CB  ASP A  79     -11.505  12.558  -5.474  1.00 95.99           C  
ATOM   1246  HB2 ASP A  79     -10.953  13.446  -5.165  1.00 95.99           H  
ATOM   1247  HB3 ASP A  79     -11.175  12.294  -6.479  1.00 95.99           H  
ATOM   1248  O   ASP A  79     -11.360   9.450  -5.953  1.00 95.99           O  
ATOM   1249  CG  ASP A  79     -12.995  12.899  -5.520  1.00 95.99           C  
ATOM   1250  OD1 ASP A  79     -13.786  11.987  -5.838  1.00 95.99           O  
ATOM   1251  OD2 ASP A  79     -13.367  14.063  -5.294  1.00 95.99           O  
ATOM   1252  N   PHE A  80     -12.842   9.623  -4.272  1.00 96.34           N  
ATOM   1253  H   PHE A  80     -13.182  10.185  -3.504  1.00 96.34           H  
ATOM   1254  CA  PHE A  80     -13.530   8.371  -4.589  1.00 96.34           C  
ATOM   1255  HA  PHE A  80     -12.783   7.580  -4.648  1.00 96.34           H  
ATOM   1256  C   PHE A  80     -14.243   8.385  -5.951  1.00 96.34           C  
ATOM   1257  CB  PHE A  80     -14.529   8.027  -3.476  1.00 96.34           C  
ATOM   1258  HB2 PHE A  80     -15.059   7.127  -3.787  1.00 96.34           H  
ATOM   1259  HB3 PHE A  80     -15.261   8.831  -3.401  1.00 96.34           H  
ATOM   1260  O   PHE A  80     -14.331   7.334  -6.586  1.00 96.34           O  
ATOM   1261  CG  PHE A  80     -13.940   7.750  -2.103  1.00 96.34           C  
ATOM   1262  CD1 PHE A  80     -12.840   6.883  -1.959  1.00 96.34           C  
ATOM   1263  HD1 PHE A  80     -12.386   6.428  -2.827  1.00 96.34           H  
ATOM   1264  CD2 PHE A  80     -14.505   8.337  -0.954  1.00 96.34           C  
ATOM   1265  HD2 PHE A  80     -15.334   9.024  -1.039  1.00 96.34           H  
ATOM   1266  CE1 PHE A  80     -12.315   6.607  -0.686  1.00 96.34           C  
ATOM   1267  HE1 PHE A  80     -11.462   5.954  -0.575  1.00 96.34           H  
ATOM   1268  CE2 PHE A  80     -13.966   8.067   0.316  1.00 96.34           C  
ATOM   1269  HE2 PHE A  80     -14.357   8.570   1.189  1.00 96.34           H  
ATOM   1270  CZ  PHE A  80     -12.876   7.197   0.455  1.00 96.34           C  
ATOM   1271  HZ  PHE A  80     -12.454   7.016   1.432  1.00 96.34           H  
ATOM   1272  N   ASN A  81     -14.704   9.544  -6.425  1.00 95.20           N  
ATOM   1273  H   ASN A  81     -14.512  10.382  -5.894  1.00 95.20           H  
ATOM   1274  CA  ASN A  81     -15.314   9.733  -7.743  1.00 95.20           C  
ATOM   1275  HA  ASN A  81     -16.032   8.931  -7.917  1.00 95.20           H  
ATOM   1276  C   ASN A  81     -14.270   9.681  -8.867  1.00 95.20           C  
ATOM   1277  CB  ASN A  81     -16.057  11.079  -7.801  1.00 95.20           C  
ATOM   1278  HB2 ASN A  81     -16.603  11.142  -8.742  1.00 95.20           H  
ATOM   1279  HB3 ASN A  81     -15.339  11.900  -7.789  1.00 95.20           H  
ATOM   1280  O   ASN A  81     -14.546   9.145  -9.939  1.00 95.20           O  
ATOM   1281  CG  ASN A  81     -17.058  11.271  -6.681  1.00 95.20           C  
ATOM   1282  ND2 ASN A  81     -16.866  12.278  -5.863  1.00 95.20           N  
ATOM   1283 HD21 ASN A  81     -17.508  12.386  -5.091  1.00 95.20           H  
ATOM   1284 HD22 ASN A  81     -15.969  12.742  -5.874  1.00 95.20           H  
ATOM   1285  OD1 ASN A  81     -18.004  10.515  -6.533  1.00 95.20           O  
ATOM   1286  N   ILE A  82     -13.058  10.203  -8.629  1.00 94.24           N  
ATOM   1287  H   ILE A  82     -12.911  10.656  -7.738  1.00 94.24           H  
ATOM   1288  CA  ILE A  82     -11.920  10.040  -9.558  1.00 94.24           C  
ATOM   1289  HA  ILE A  82     -12.269  10.253 -10.569  1.00 94.24           H  
ATOM   1290  C   ILE A  82     -11.432   8.582  -9.554  1.00 94.24           C  
ATOM   1291  CB  ILE A  82     -10.782  11.037  -9.221  1.00 94.24           C  
ATOM   1292  HB  ILE A  82     -10.480  10.882  -8.185  1.00 94.24           H  
ATOM   1293  O   ILE A  82     -10.932   8.079 -10.568  1.00 94.24           O  
ATOM   1294  CG1 ILE A  82     -11.294  12.489  -9.382  1.00 94.24           C  
ATOM   1295 HG12 ILE A  82     -12.157  12.638  -8.733  1.00 94.24           H  
ATOM   1296 HG13 ILE A  82     -11.621  12.648 -10.409  1.00 94.24           H  
ATOM   1297  CG2 ILE A  82      -9.546  10.799 -10.113  1.00 94.24           C  
ATOM   1298 HG21 ILE A  82      -8.768  11.527  -9.887  1.00 94.24           H  
ATOM   1299 HG22 ILE A  82      -9.822  10.875 -11.164  1.00 94.24           H  
ATOM   1300 HG23 ILE A  82      -9.114   9.817  -9.916  1.00 94.24           H  
ATOM   1301  CD1 ILE A  82     -10.272  13.575  -9.019  1.00 94.24           C  
ATOM   1302 HD11 ILE A  82     -10.780  14.537  -8.952  1.00 94.24           H  
ATOM   1303 HD12 ILE A  82      -9.502  13.648  -9.787  1.00 94.24           H  
ATOM   1304 HD13 ILE A  82      -9.808  13.354  -8.058  1.00 94.24           H  
ATOM   1305  N   GLY A  83     -11.608   7.900  -8.420  1.00 95.72           N  
ATOM   1306  H   GLY A  83     -11.973   8.409  -7.627  1.00 95.72           H  
ATOM   1307  CA  GLY A  83     -11.294   6.490  -8.228  1.00 95.72           C  
ATOM   1308  HA2 GLY A  83     -11.909   6.113  -7.410  1.00 95.72           H  
ATOM   1309  HA3 GLY A  83     -11.547   5.937  -9.132  1.00 95.72           H  
ATOM   1310  C   GLY A  83      -9.831   6.223  -7.879  1.00 95.72           C  
ATOM   1311  O   GLY A  83      -9.418   5.066  -7.899  1.00 95.72           O  
ATOM   1312  N   GLU A  84      -9.052   7.257  -7.553  1.00 98.57           N  
ATOM   1313  H   GLU A  84      -9.480   8.170  -7.493  1.00 98.57           H  
ATOM   1314  CA  GLU A  84      -7.691   7.137  -7.027  1.00 98.57           C  
ATOM   1315  HA  GLU A  84      -7.479   6.089  -6.814  1.00 98.57           H  
ATOM   1316  C   GLU A  84      -7.566   7.914  -5.725  1.00 98.57           C  
ATOM   1317  CB  GLU A  84      -6.634   7.651  -8.008  1.00 98.57           C  
ATOM   1318  HB2 GLU A  84      -5.669   7.635  -7.502  1.00 98.57           H  
ATOM   1319  HB3 GLU A  84      -6.867   8.678  -8.289  1.00 98.57           H  
ATOM   1320  O   GLU A  84      -7.947   9.083  -5.653  1.00 98.57           O  
ATOM   1321  CG  GLU A  84      -6.525   6.801  -9.269  1.00 98.57           C  
ATOM   1322  HG2 GLU A  84      -6.531   5.750  -8.980  1.00 98.57           H  
ATOM   1323  HG3 GLU A  84      -7.387   6.983  -9.910  1.00 98.57           H  
ATOM   1324  CD  GLU A  84      -5.229   7.104 -10.025  1.00 98.57           C  
ATOM   1325  OE1 GLU A  84      -4.572   6.120 -10.440  1.00 98.57           O  
ATOM   1326  OE2 GLU A  84      -4.862   8.283 -10.210  1.00 98.57           O  
ATOM   1327  N   PHE A  85      -7.036   7.261  -4.696  1.00 98.72           N  
ATOM   1328  H   PHE A  85      -6.699   6.317  -4.822  1.00 98.72           H  
ATOM   1329  CA  PHE A  85      -6.904   7.858  -3.374  1.00 98.72           C  
ATOM   1330  HA  PHE A  85      -6.493   8.861  -3.484  1.00 98.72           H  
ATOM   1331  C   PHE A  85      -5.944   7.065  -2.487  1.00 98.72           C  
ATOM   1332  CB  PHE A  85      -8.290   7.963  -2.705  1.00 98.72           C  
ATOM   1333  HB2 PHE A  85      -8.191   8.513  -1.769  1.00 98.72           H  
ATOM   1334  HB3 PHE A  85      -8.963   8.547  -3.332  1.00 98.72           H  
ATOM   1335  O   PHE A  85      -5.647   5.889  -2.737  1.00 98.72           O  
ATOM   1336  CG  PHE A  85      -8.928   6.625  -2.409  1.00 98.72           C  
ATOM   1337  CD1 PHE A  85      -9.720   5.982  -3.379  1.00 98.72           C  
ATOM   1338  HD1 PHE A  85      -9.906   6.467  -4.326  1.00 98.72           H  
ATOM   1339  CD2 PHE A  85      -8.693   6.006  -1.169  1.00 98.72           C  
ATOM   1340  HD2 PHE A  85      -8.100   6.505  -0.417  1.00 98.72           H  
ATOM   1341  CE1 PHE A  85     -10.269   4.716  -3.109  1.00 98.72           C  
ATOM   1342  HE1 PHE A  85     -10.887   4.225  -3.847  1.00 98.72           H  
ATOM   1343  CE2 PHE A  85      -9.227   4.738  -0.906  1.00 98.72           C  
ATOM   1344  HE2 PHE A  85      -9.046   4.274   0.052  1.00 98.72           H  
ATOM   1345  CZ  PHE A  85     -10.017   4.094  -1.874  1.00 98.72           C  
ATOM   1346  HZ  PHE A  85     -10.436   3.123  -1.655  1.00 98.72           H  
ATOM   1347  N   TYR A  86      -5.501   7.727  -1.428  1.00 98.80           N  
ATOM   1348  H   TYR A  86      -5.797   8.687  -1.322  1.00 98.80           H  
ATOM   1349  CA  TYR A  86      -4.855   7.130  -0.272  1.00 98.80           C  
ATOM   1350  HA  TYR A  86      -4.865   6.044  -0.366  1.00 98.80           H  
ATOM   1351  C   TYR A  86      -5.649   7.538   0.970  1.00 98.80           C  
ATOM   1352  CB  TYR A  86      -3.403   7.603  -0.200  1.00 98.80           C  
ATOM   1353  HB2 TYR A  86      -3.376   8.655   0.083  1.00 98.80           H  
ATOM   1354  HB3 TYR A  86      -2.950   7.520  -1.188  1.00 98.80           H  
ATOM   1355  O   TYR A  86      -5.904   8.723   1.161  1.00 98.80           O  
ATOM   1356  CG  TYR A  86      -2.577   6.791   0.772  1.00 98.80           C  
ATOM   1357  CD1 TYR A  86      -2.424   7.215   2.106  1.00 98.80           C  
ATOM   1358  HD1 TYR A  86      -2.864   8.147   2.430  1.00 98.80           H  
ATOM   1359  CD2 TYR A  86      -1.989   5.589   0.338  1.00 98.80           C  
ATOM   1360  HD2 TYR A  86      -2.121   5.262  -0.682  1.00 98.80           H  
ATOM   1361  CE1 TYR A  86      -1.675   6.434   3.008  1.00 98.80           C  
ATOM   1362  HE1 TYR A  86      -1.543   6.765   4.027  1.00 98.80           H  
ATOM   1363  CE2 TYR A  86      -1.235   4.810   1.234  1.00 98.80           C  
ATOM   1364  HE2 TYR A  86      -0.784   3.881   0.918  1.00 98.80           H  
ATOM   1365  OH  TYR A  86      -0.317   4.480   3.403  1.00 98.80           O  
ATOM   1366  HH  TYR A  86      -0.235   4.883   4.270  1.00 98.80           H  
ATOM   1367  CZ  TYR A  86      -1.072   5.235   2.567  1.00 98.80           C  
ATOM   1368  N   LEU A  87      -6.062   6.577   1.795  1.00 98.54           N  
ATOM   1369  H   LEU A  87      -5.818   5.623   1.571  1.00 98.54           H  
ATOM   1370  CA  LEU A  87      -6.988   6.818   2.906  1.00 98.54           C  
ATOM   1371  HA  LEU A  87      -7.862   7.343   2.519  1.00 98.54           H  
ATOM   1372  C   LEU A  87      -6.382   7.707   3.990  1.00 98.54           C  
ATOM   1373  CB  LEU A  87      -7.431   5.463   3.478  1.00 98.54           C  
ATOM   1374  HB2 LEU A  87      -6.542   4.933   3.819  1.00 98.54           H  
ATOM   1375  HB3 LEU A  87      -7.894   4.908   2.661  1.00 98.54           H  
ATOM   1376  O   LEU A  87      -7.096   8.514   4.560  1.00 98.54           O  
ATOM   1377  CG  LEU A  87      -8.443   5.511   4.639  1.00 98.54           C  
ATOM   1378  HG  LEU A  87      -8.036   6.094   5.465  1.00 98.54           H  
ATOM   1379  CD1 LEU A  87      -9.779   6.111   4.201  1.00 98.54           C  
ATOM   1380 HD11 LEU A  87     -10.490   6.077   5.026  1.00 98.54           H  
ATOM   1381 HD12 LEU A  87      -9.644   7.159   3.933  1.00 98.54           H  
ATOM   1382 HD13 LEU A  87     -10.188   5.566   3.351  1.00 98.54           H  
ATOM   1383  CD2 LEU A  87      -8.697   4.086   5.140  1.00 98.54           C  
ATOM   1384 HD21 LEU A  87      -9.402   4.113   5.970  1.00 98.54           H  
ATOM   1385 HD22 LEU A  87      -7.763   3.648   5.493  1.00 98.54           H  
ATOM   1386 HD23 LEU A  87      -9.112   3.474   4.339  1.00 98.54           H  
ATOM   1387  N   GLY A  88      -5.081   7.569   4.251  1.00 98.71           N  
ATOM   1388  H   GLY A  88      -4.569   6.887   3.710  1.00 98.71           H  
ATOM   1389  CA  GLY A  88      -4.374   8.285   5.311  1.00 98.71           C  
ATOM   1390  HA2 GLY A  88      -5.031   9.002   5.802  1.00 98.71           H  
ATOM   1391  HA3 GLY A  88      -3.555   8.848   4.864  1.00 98.71           H  
ATOM   1392  C   GLY A  88      -3.830   7.338   6.376  1.00 98.71           C  
ATOM   1393  O   GLY A  88      -4.533   6.456   6.872  1.00 98.71           O  
ATOM   1394  N   ASN A  89      -2.556   7.503   6.722  1.00 98.84           N  
ATOM   1395  H   ASN A  89      -2.046   8.260   6.290  1.00 98.84           H  
ATOM   1396  CA  ASN A  89      -1.861   6.644   7.675  1.00 98.84           C  
ATOM   1397  HA  ASN A  89      -1.960   5.606   7.357  1.00 98.84           H  
ATOM   1398  C   ASN A  89      -2.458   6.722   9.084  1.00 98.84           C  
ATOM   1399  CB  ASN A  89      -0.372   7.011   7.699  1.00 98.84           C  
ATOM   1400  HB2 ASN A  89       0.090   6.489   8.536  1.00 98.84           H  
ATOM   1401  HB3 ASN A  89      -0.256   8.083   7.860  1.00 98.84           H  
ATOM   1402  O   ASN A  89      -2.490   5.708   9.774  1.00 98.84           O  
ATOM   1403  CG  ASN A  89       0.388   6.588   6.460  1.00 98.84           C  
ATOM   1404  ND2 ASN A  89       1.500   7.227   6.180  1.00 98.84           N  
ATOM   1405 HD21 ASN A  89       2.024   6.922   5.372  1.00 98.84           H  
ATOM   1406 HD22 ASN A  89       1.796   7.994   6.766  1.00 98.84           H  
ATOM   1407  OD1 ASN A  89       0.025   5.663   5.751  1.00 98.84           O  
ATOM   1408  N   GLU A  90      -2.985   7.871   9.504  1.00 98.56           N  
ATOM   1409  H   GLU A  90      -2.992   8.679   8.898  1.00 98.56           H  
ATOM   1410  CA  GLU A  90      -3.629   7.973  10.815  1.00 98.56           C  
ATOM   1411  HA  GLU A  90      -2.933   7.609  11.572  1.00 98.56           H  
ATOM   1412  C   GLU A  90      -4.880   7.082  10.881  1.00 98.56           C  
ATOM   1413  CB  GLU A  90      -3.935   9.449  11.107  1.00 98.56           C  
ATOM   1414  HB2 GLU A  90      -3.010  10.019  11.031  1.00 98.56           H  
ATOM   1415  HB3 GLU A  90      -4.628   9.829  10.356  1.00 98.56           H  
ATOM   1416  O   GLU A  90      -5.057   6.309  11.819  1.00 98.56           O  
ATOM   1417  CG  GLU A  90      -4.538   9.687  12.497  1.00 98.56           C  
ATOM   1418  HG2 GLU A  90      -5.540   9.259  12.509  1.00 98.56           H  
ATOM   1419  HG3 GLU A  90      -4.639  10.762  12.647  1.00 98.56           H  
ATOM   1420  CD  GLU A  90      -3.701   9.095  13.643  1.00 98.56           C  
ATOM   1421  OE1 GLU A  90      -4.329   8.641  14.629  1.00 98.56           O  
ATOM   1422  OE2 GLU A  90      -2.454   9.088  13.526  1.00 98.56           O  
ATOM   1423  N   PHE A  91      -5.699   7.077   9.829  1.00 97.87           N  
ATOM   1424  H   PHE A  91      -5.516   7.711   9.065  1.00 97.87           H  
ATOM   1425  CA  PHE A  91      -6.889   6.227   9.767  1.00 97.87           C  
ATOM   1426  HA  PHE A  91      -7.459   6.357  10.687  1.00 97.87           H  
ATOM   1427  C   PHE A  91      -6.543   4.739   9.654  1.00 97.87           C  
ATOM   1428  CB  PHE A  91      -7.755   6.680   8.593  1.00 97.87           C  
ATOM   1429  HB2 PHE A  91      -7.204   6.524   7.665  1.00 97.87           H  
ATOM   1430  HB3 PHE A  91      -8.646   6.054   8.559  1.00 97.87           H  
ATOM   1431  O   PHE A  91      -7.141   3.904  10.333  1.00 97.87           O  
ATOM   1432  CG  PHE A  91      -8.190   8.128   8.685  1.00 97.87           C  
ATOM   1433  CD1 PHE A  91      -8.956   8.576   9.777  1.00 97.87           C  
ATOM   1434  HD1 PHE A  91      -9.239   7.893  10.564  1.00 97.87           H  
ATOM   1435  CD2 PHE A  91      -7.819   9.036   7.682  1.00 97.87           C  
ATOM   1436  HD2 PHE A  91      -7.198   8.708   6.861  1.00 97.87           H  
ATOM   1437  CE1 PHE A  91      -9.369   9.918   9.844  1.00 97.87           C  
ATOM   1438  HE1 PHE A  91      -9.964  10.257  10.679  1.00 97.87           H  
ATOM   1439  CE2 PHE A  91      -8.255  10.369   7.733  1.00 97.87           C  
ATOM   1440  HE2 PHE A  91      -8.005  11.052   6.935  1.00 97.87           H  
ATOM   1441  CZ  PHE A  91      -9.030  10.813   8.815  1.00 97.87           C  
ATOM   1442  HZ  PHE A  91      -9.364  11.839   8.853  1.00 97.87           H  
ATOM   1443  N   ILE A  92      -5.534   4.389   8.850  1.00 98.50           N  
ATOM   1444  H   ILE A  92      -5.087   5.115   8.308  1.00 98.50           H  
ATOM   1445  CA  ILE A  92      -5.048   3.005   8.746  1.00 98.50           C  
ATOM   1446  HA  ILE A  92      -5.890   2.360   8.493  1.00 98.50           H  
ATOM   1447  C   ILE A  92      -4.499   2.526  10.104  1.00 98.50           C  
ATOM   1448  CB  ILE A  92      -3.994   2.891   7.622  1.00 98.50           C  
ATOM   1449  HB  ILE A  92      -3.193   3.597   7.844  1.00 98.50           H  
ATOM   1450  O   ILE A  92      -4.772   1.395  10.522  1.00 98.50           O  
ATOM   1451  CG1 ILE A  92      -4.569   3.244   6.232  1.00 98.50           C  
ATOM   1452 HG12 ILE A  92      -5.245   4.096   6.305  1.00 98.50           H  
ATOM   1453 HG13 ILE A  92      -5.152   2.406   5.849  1.00 98.50           H  
ATOM   1454  CG2 ILE A  92      -3.413   1.466   7.568  1.00 98.50           C  
ATOM   1455 HG21 ILE A  92      -2.906   1.214   8.499  1.00 98.50           H  
ATOM   1456 HG22 ILE A  92      -2.687   1.376   6.759  1.00 98.50           H  
ATOM   1457 HG23 ILE A  92      -4.221   0.751   7.411  1.00 98.50           H  
ATOM   1458  CD1 ILE A  92      -3.475   3.611   5.218  1.00 98.50           C  
ATOM   1459 HD11 ILE A  92      -2.845   4.407   5.615  1.00 98.50           H  
ATOM   1460 HD12 ILE A  92      -3.942   3.972   4.302  1.00 98.50           H  
ATOM   1461 HD13 ILE A  92      -2.856   2.744   4.984  1.00 98.50           H  
ATOM   1462  N   HIS A  93      -3.764   3.377  10.825  1.00 98.58           N  
ATOM   1463  H   HIS A  93      -3.561   4.292  10.447  1.00 98.58           H  
ATOM   1464  CA  HIS A  93      -3.289   3.090  12.178  1.00 98.58           C  
ATOM   1465  HA  HIS A  93      -2.693   2.178  12.162  1.00 98.58           H  
ATOM   1466  C   HIS A  93      -4.458   2.861  13.148  1.00 98.58           C  
ATOM   1467  CB  HIS A  93      -2.397   4.240  12.671  1.00 98.58           C  
ATOM   1468  HB2 HIS A  93      -2.916   5.191  12.555  1.00 98.58           H  
ATOM   1469  HB3 HIS A  93      -1.485   4.285  12.075  1.00 98.58           H  
ATOM   1470  O   HIS A  93      -4.494   1.853  13.858  1.00 98.58           O  
ATOM   1471  CG  HIS A  93      -2.030   4.075  14.119  1.00 98.58           C  
ATOM   1472  CD2 HIS A  93      -2.324   4.932  15.146  1.00 98.58           C  
ATOM   1473  HD2 HIS A  93      -2.820   5.887  15.057  1.00 98.58           H  
ATOM   1474  ND1 HIS A  93      -1.436   2.962  14.664  1.00 98.58           N  
ATOM   1475  HD1 HIS A  93      -1.093   2.171  14.137  1.00 98.58           H  
ATOM   1476  CE1 HIS A  93      -1.357   3.146  15.991  1.00 98.58           C  
ATOM   1477  HE1 HIS A  93      -0.920   2.451  16.693  1.00 98.58           H  
ATOM   1478  NE2 HIS A  93      -1.887   4.327  16.333  1.00 98.58           N  
ATOM   1479  N   GLN A  94      -5.455   3.744  13.150  1.00 96.95           N  
ATOM   1480  H   GLN A  94      -5.365   4.575  12.583  1.00 96.95           H  
ATOM   1481  CA  GLN A  94      -6.624   3.628  14.024  1.00 96.95           C  
ATOM   1482  HA  GLN A  94      -6.289   3.590  15.061  1.00 96.95           H  
ATOM   1483  C   GLN A  94      -7.444   2.359  13.759  1.00 96.95           C  
ATOM   1484  CB  GLN A  94      -7.504   4.866  13.853  1.00 96.95           C  
ATOM   1485  HB2 GLN A  94      -8.469   4.684  14.327  1.00 96.95           H  
ATOM   1486  HB3 GLN A  94      -7.672   5.051  12.792  1.00 96.95           H  
ATOM   1487  O   GLN A  94      -7.891   1.715  14.711  1.00 96.95           O  
ATOM   1488  CG  GLN A  94      -6.873   6.104  14.505  1.00 96.95           C  
ATOM   1489  HG2 GLN A  94      -6.815   5.954  15.583  1.00 96.95           H  
ATOM   1490  HG3 GLN A  94      -5.855   6.254  14.145  1.00 96.95           H  
ATOM   1491  CD  GLN A  94      -7.680   7.366  14.238  1.00 96.95           C  
ATOM   1492  NE2 GLN A  94      -7.147   8.516  14.568  1.00 96.95           N  
ATOM   1493 HE21 GLN A  94      -6.159   8.552  14.776  1.00 96.95           H  
ATOM   1494 HE22 GLN A  94      -7.662   9.349  14.322  1.00 96.95           H  
ATOM   1495  OE1 GLN A  94      -8.810   7.331  13.775  1.00 96.95           O  
ATOM   1496  N   LEU A  95      -7.602   1.958  12.494  1.00 95.35           N  
ATOM   1497  H   LEU A  95      -7.282   2.571  11.757  1.00 95.35           H  
ATOM   1498  CA  LEU A  95      -8.261   0.700  12.131  1.00 95.35           C  
ATOM   1499  HA  LEU A  95      -9.241   0.659  12.606  1.00 95.35           H  
ATOM   1500  C   LEU A  95      -7.466  -0.507  12.649  1.00 95.35           C  
ATOM   1501  CB  LEU A  95      -8.433   0.638  10.598  1.00 95.35           C  
ATOM   1502  HB2 LEU A  95      -7.474   0.866  10.133  1.00 95.35           H  
ATOM   1503  HB3 LEU A  95      -8.703  -0.379  10.315  1.00 95.35           H  
ATOM   1504  O   LEU A  95      -8.008  -1.374  13.335  1.00 95.35           O  
ATOM   1505  CG  LEU A  95      -9.501   1.598  10.035  1.00 95.35           C  
ATOM   1506  HG  LEU A  95      -9.352   2.601  10.435  1.00 95.35           H  
ATOM   1507  CD1 LEU A  95      -9.387   1.659   8.510  1.00 95.35           C  
ATOM   1508 HD11 LEU A  95      -8.405   2.044   8.235  1.00 95.35           H  
ATOM   1509 HD12 LEU A  95     -10.144   2.338   8.117  1.00 95.35           H  
ATOM   1510 HD13 LEU A  95      -9.529   0.667   8.080  1.00 95.35           H  
ATOM   1511  CD2 LEU A  95     -10.916   1.140  10.392  1.00 95.35           C  
ATOM   1512 HD21 LEU A  95     -11.059   1.162  11.472  1.00 95.35           H  
ATOM   1513 HD22 LEU A  95     -11.098   0.134  10.015  1.00 95.35           H  
ATOM   1514 HD23 LEU A  95     -11.636   1.828   9.949  1.00 95.35           H  
ATOM   1515  N   THR A  96      -6.163  -0.541  12.367  1.00 97.47           N  
ATOM   1516  H   THR A  96      -5.779   0.235  11.847  1.00 97.47           H  
ATOM   1517  CA  THR A  96      -5.309  -1.719  12.607  1.00 97.47           C  
ATOM   1518  HA  THR A  96      -5.925  -2.610  12.483  1.00 97.47           H  
ATOM   1519  C   THR A  96      -4.729  -1.819  14.024  1.00 97.47           C  
ATOM   1520  CB  THR A  96      -4.191  -1.811  11.562  1.00 97.47           C  
ATOM   1521  HB  THR A  96      -3.622  -2.719  11.763  1.00 97.47           H  
ATOM   1522  O   THR A  96      -4.122  -2.832  14.377  1.00 97.47           O  
ATOM   1523  CG2 THR A  96      -4.716  -1.905  10.131  1.00 97.47           C  
ATOM   1524 HG21 THR A  96      -3.876  -1.901   9.436  1.00 97.47           H  
ATOM   1525 HG22 THR A  96      -5.369  -1.065   9.894  1.00 97.47           H  
ATOM   1526 HG23 THR A  96      -5.275  -2.832  10.010  1.00 97.47           H  
ATOM   1527  OG1 THR A  96      -3.316  -0.703  11.611  1.00 97.47           O  
ATOM   1528  HG1 THR A  96      -3.806   0.055  11.285  1.00 97.47           H  
ATOM   1529  N   SER A  97      -4.914  -0.792  14.858  1.00 96.11           N  
ATOM   1530  H   SER A  97      -5.302   0.058  14.476  1.00 96.11           H  
ATOM   1531  CA  SER A  97      -4.530  -0.797  16.278  1.00 96.11           C  
ATOM   1532  HA  SER A  97      -3.609  -1.368  16.395  1.00 96.11           H  
ATOM   1533  C   SER A  97      -5.581  -1.446  17.176  1.00 96.11           C  
ATOM   1534  CB  SER A  97      -4.256   0.628  16.769  1.00 96.11           C  
ATOM   1535  HB2 SER A  97      -4.027   0.608  17.835  1.00 96.11           H  
ATOM   1536  HB3 SER A  97      -3.398   1.037  16.235  1.00 96.11           H  
ATOM   1537  O   SER A  97      -5.227  -2.054  18.185  1.00 96.11           O  
ATOM   1538  OG  SER A  97      -5.378   1.453  16.548  1.00 96.11           O  
ATOM   1539  HG  SER A  97      -5.236   1.871  15.695  1.00 96.11           H  
ATOM   1540  N   LYS A  98      -6.864  -1.342  16.809  1.00 90.30           N  
ATOM   1541  H   LYS A  98      -7.061  -0.782  15.992  1.00 90.30           H  
ATOM   1542  CA  LYS A  98      -7.991  -1.815  17.627  1.00 90.30           C  
ATOM   1543  HA  LYS A  98      -7.741  -1.708  18.682  1.00 90.30           H  
ATOM   1544  C   LYS A  98      -8.304  -3.293  17.416  1.00 90.30           C  
ATOM   1545  CB  LYS A  98      -9.232  -0.962  17.321  1.00 90.30           C  
ATOM   1546  HB2 LYS A  98     -10.087  -1.375  17.855  1.00 90.30           H  
ATOM   1547  HB3 LYS A  98      -9.438  -1.012  16.252  1.00 90.30           H  
ATOM   1548  O   LYS A  98      -8.814  -3.939  18.326  1.00 90.30           O  
ATOM   1549  CG  LYS A  98      -9.061   0.508  17.740  1.00 90.30           C  
ATOM   1550  HG2 LYS A  98      -8.159   0.918  17.286  1.00 90.30           H  
ATOM   1551  HG3 LYS A  98      -8.964   0.570  18.824  1.00 90.30           H  
ATOM   1552  CD  LYS A  98     -10.263   1.347  17.281  1.00 90.30           C  
ATOM   1553  HD2 LYS A  98     -10.401   1.197  16.211  1.00 90.30           H  
ATOM   1554  HD3 LYS A  98     -11.161   1.022  17.807  1.00 90.30           H  
ATOM   1555  CE  LYS A  98     -10.009   2.837  17.542  1.00 90.30           C  
ATOM   1556  HE2 LYS A  98      -9.037   3.086  17.118  1.00 90.30           H  
ATOM   1557  HE3 LYS A  98      -9.958   3.010  18.617  1.00 90.30           H  
ATOM   1558  NZ  LYS A  98     -11.051   3.700  16.919  1.00 90.30           N  
ATOM   1559  HZ1 LYS A  98     -10.839   4.678  17.051  1.00 90.30           H  
ATOM   1560  HZ2 LYS A  98     -11.973   3.516  17.288  1.00 90.30           H  
ATOM   1561  HZ3 LYS A  98     -11.084   3.557  15.919  1.00 90.30           H  
ATOM   1562  N   ARG A  99      -8.059  -3.814  16.209  1.00 91.93           N  
ATOM   1563  H   ARG A  99      -7.601  -3.225  15.528  1.00 91.93           H  
ATOM   1564  CA  ARG A  99      -8.421  -5.181  15.806  1.00 91.93           C  
ATOM   1565  HA  ARG A  99      -8.435  -5.815  16.692  1.00 91.93           H  
ATOM   1566  C   ARG A  99      -7.386  -5.778  14.859  1.00 91.93           C  
ATOM   1567  CB  ARG A  99      -9.825  -5.202  15.173  1.00 91.93           C  
ATOM   1568  HB2 ARG A  99      -9.816  -4.653  14.231  1.00 91.93           H  
ATOM   1569  HB3 ARG A  99     -10.089  -6.236  14.954  1.00 91.93           H  
ATOM   1570  O   ARG A  99      -6.494  -5.087  14.373  1.00 91.93           O  
ATOM   1571  CG  ARG A  99     -10.903  -4.604  16.090  1.00 91.93           C  
ATOM   1572  HG2 ARG A  99     -10.792  -5.007  17.096  1.00 91.93           H  
ATOM   1573  HG3 ARG A  99     -10.815  -3.518  16.114  1.00 91.93           H  
ATOM   1574  CD  ARG A  99     -12.282  -4.989  15.583  1.00 91.93           C  
ATOM   1575  HD2 ARG A  99     -12.335  -6.078  15.601  1.00 91.93           H  
ATOM   1576  HD3 ARG A  99     -12.389  -4.651  14.552  1.00 91.93           H  
ATOM   1577  NE  ARG A  99     -13.366  -4.405  16.392  1.00 91.93           N  
ATOM   1578  HE  ARG A  99     -13.682  -3.489  16.106  1.00 91.93           H  
ATOM   1579  NH1 ARG A  99     -13.843  -6.266  17.648  1.00 91.93           N  
ATOM   1580 HH11 ARG A  99     -13.294  -6.797  16.986  1.00 91.93           H  
ATOM   1581 HH12 ARG A  99     -14.418  -6.755  18.318  1.00 91.93           H  
ATOM   1582  NH2 ARG A  99     -15.002  -4.385  17.969  1.00 91.93           N  
ATOM   1583 HH21 ARG A  99     -15.246  -3.445  17.693  1.00 91.93           H  
ATOM   1584 HH22 ARG A  99     -15.551  -4.877  18.660  1.00 91.93           H  
ATOM   1585  CZ  ARG A  99     -14.059  -5.021  17.331  1.00 91.93           C  
ATOM   1586  N   HIS A 100      -7.508  -7.074  14.599  1.00 96.14           N  
ATOM   1587  H   HIS A 100      -8.309  -7.568  14.966  1.00 96.14           H  
ATOM   1588  CA  HIS A 100      -6.643  -7.782  13.664  1.00 96.14           C  
ATOM   1589  HA  HIS A 100      -5.652  -7.328  13.689  1.00 96.14           H  
ATOM   1590  C   HIS A 100      -7.176  -7.657  12.241  1.00 96.14           C  
ATOM   1591  CB  HIS A 100      -6.502  -9.242  14.101  1.00 96.14           C  
ATOM   1592  HB2 HIS A 100      -5.914  -9.783  13.358  1.00 96.14           H  
ATOM   1593  HB3 HIS A 100      -7.487  -9.706  14.153  1.00 96.14           H  
ATOM   1594  O   HIS A 100      -8.344  -7.934  11.988  1.00 96.14           O  
ATOM   1595  CG  HIS A 100      -5.816  -9.356  15.435  1.00 96.14           C  
ATOM   1596  CD2 HIS A 100      -6.375  -9.758  16.619  1.00 96.14           C  
ATOM   1597  HD2 HIS A 100      -7.396 -10.077  16.768  1.00 96.14           H  
ATOM   1598  ND1 HIS A 100      -4.519  -8.982  15.704  1.00 96.14           N  
ATOM   1599  HD1 HIS A 100      -3.872  -8.585  15.039  1.00 96.14           H  
ATOM   1600  CE1 HIS A 100      -4.297  -9.167  17.016  1.00 96.14           C  
ATOM   1601  HE1 HIS A 100      -3.376  -8.949  17.535  1.00 96.14           H  
ATOM   1602  NE2 HIS A 100      -5.396  -9.646  17.610  1.00 96.14           N  
ATOM   1603  N   TYR A 101      -6.305  -7.263  11.317  1.00 98.11           N  
ATOM   1604  H   TYR A 101      -5.357  -7.041  11.584  1.00 98.11           H  
ATOM   1605  CA  TYR A 101      -6.635  -7.133   9.905  1.00 98.11           C  
ATOM   1606  HA  TYR A 101      -7.641  -7.514   9.729  1.00 98.11           H  
ATOM   1607  C   TYR A 101      -5.680  -7.968   9.056  1.00 98.11           C  
ATOM   1608  CB  TYR A 101      -6.617  -5.654   9.496  1.00 98.11           C  
ATOM   1609  HB2 TYR A 101      -5.735  -5.172   9.918  1.00 98.11           H  
ATOM   1610  HB3 TYR A 101      -6.523  -5.599   8.412  1.00 98.11           H  
ATOM   1611  O   TYR A 101      -4.470  -7.996   9.305  1.00 98.11           O  
ATOM   1612  CG  TYR A 101      -7.864  -4.886   9.901  1.00 98.11           C  
ATOM   1613  CD1 TYR A 101      -8.880  -4.673   8.954  1.00 98.11           C  
ATOM   1614  HD1 TYR A 101      -8.775  -5.082   7.960  1.00 98.11           H  
ATOM   1615  CD2 TYR A 101      -8.026  -4.397  11.211  1.00 98.11           C  
ATOM   1616  HD2 TYR A 101      -7.252  -4.553  11.947  1.00 98.11           H  
ATOM   1617  CE1 TYR A 101     -10.045  -3.964   9.293  1.00 98.11           C  
ATOM   1618  HE1 TYR A 101     -10.831  -3.805   8.570  1.00 98.11           H  
ATOM   1619  CE2 TYR A 101      -9.203  -3.707  11.564  1.00 98.11           C  
ATOM   1620  HE2 TYR A 101      -9.325  -3.319  12.565  1.00 98.11           H  
ATOM   1621  OH  TYR A 101     -11.351  -2.821  10.930  1.00 98.11           O  
ATOM   1622  HH  TYR A 101     -11.434  -2.675  11.875  1.00 98.11           H  
ATOM   1623  CZ  TYR A 101     -10.214  -3.487  10.605  1.00 98.11           C  
ATOM   1624  N   GLU A 102      -6.230  -8.605   8.026  1.00 98.24           N  
ATOM   1625  H   GLU A 102      -7.230  -8.532   7.906  1.00 98.24           H  
ATOM   1626  CA  GLU A 102      -5.456  -9.040   6.868  1.00 98.24           C  
ATOM   1627  HA  GLU A 102      -4.442  -9.269   7.194  1.00 98.24           H  
ATOM   1628  C   GLU A 102      -5.361  -7.902   5.849  1.00 98.24           C  
ATOM   1629  CB  GLU A 102      -6.011 -10.326   6.222  1.00 98.24           C  
ATOM   1630  HB2 GLU A 102      -5.428 -10.513   5.320  1.00 98.24           H  
ATOM   1631  HB3 GLU A 102      -5.841 -11.172   6.889  1.00 98.24           H  
ATOM   1632  O   GLU A 102      -6.258  -7.059   5.746  1.00 98.24           O  
ATOM   1633  CG  GLU A 102      -7.501 -10.286   5.846  1.00 98.24           C  
ATOM   1634  HG2 GLU A 102      -8.092 -10.241   6.761  1.00 98.24           H  
ATOM   1635  HG3 GLU A 102      -7.694  -9.380   5.272  1.00 98.24           H  
ATOM   1636  CD  GLU A 102      -7.958 -11.499   5.013  1.00 98.24           C  
ATOM   1637  OE1 GLU A 102      -9.177 -11.790   4.989  1.00 98.24           O  
ATOM   1638  OE2 GLU A 102      -7.145 -12.096   4.262  1.00 98.24           O  
ATOM   1639  N   MET A 103      -4.280  -7.899   5.071  1.00 98.69           N  
ATOM   1640  H   MET A 103      -3.617  -8.652   5.188  1.00 98.69           H  
ATOM   1641  CA  MET A 103      -4.133  -7.028   3.908  1.00 98.69           C  
ATOM   1642  HA  MET A 103      -4.986  -6.351   3.868  1.00 98.69           H  
ATOM   1643  C   MET A 103      -4.134  -7.856   2.629  1.00 98.69           C  
ATOM   1644  CB  MET A 103      -2.875  -6.160   4.023  1.00 98.69           C  
ATOM   1645  HB2 MET A 103      -1.994  -6.800   4.077  1.00 98.69           H  
ATOM   1646  HB3 MET A 103      -2.945  -5.570   4.937  1.00 98.69           H  
ATOM   1647  O   MET A 103      -3.469  -8.889   2.543  1.00 98.69           O  
ATOM   1648  CG  MET A 103      -2.736  -5.186   2.843  1.00 98.69           C  
ATOM   1649  HG2 MET A 103      -2.714  -5.741   1.906  1.00 98.69           H  
ATOM   1650  HG3 MET A 103      -3.614  -4.540   2.832  1.00 98.69           H  
ATOM   1651  SD  MET A 103      -1.265  -4.135   2.885  1.00 98.69           S  
ATOM   1652  CE  MET A 103       0.011  -5.316   2.381  1.00 98.69           C  
ATOM   1653  HE1 MET A 103      -0.022  -6.193   3.027  1.00 98.69           H  
ATOM   1654  HE2 MET A 103      -0.156  -5.623   1.348  1.00 98.69           H  
ATOM   1655  HE3 MET A 103       0.991  -4.844   2.452  1.00 98.69           H  
ATOM   1656  N   ARG A 104      -4.817  -7.351   1.604  1.00 98.68           N  
ATOM   1657  H   ARG A 104      -5.349  -6.509   1.772  1.00 98.68           H  
ATOM   1658  CA  ARG A 104      -4.733  -7.837   0.229  1.00 98.68           C  
ATOM   1659  HA  ARG A 104      -4.007  -8.648   0.180  1.00 98.68           H  
ATOM   1660  C   ARG A 104      -4.232  -6.724  -0.685  1.00 98.68           C  
ATOM   1661  CB  ARG A 104      -6.099  -8.396  -0.181  1.00 98.68           C  
ATOM   1662  HB2 ARG A 104      -6.349  -9.222   0.486  1.00 98.68           H  
ATOM   1663  HB3 ARG A 104      -6.858  -7.622  -0.068  1.00 98.68           H  
ATOM   1664  O   ARG A 104      -4.671  -5.580  -0.580  1.00 98.68           O  
ATOM   1665  CG  ARG A 104      -6.112  -8.907  -1.623  1.00 98.68           C  
ATOM   1666  HG2 ARG A 104      -5.347  -9.674  -1.747  1.00 98.68           H  
ATOM   1667  HG3 ARG A 104      -5.904  -8.085  -2.308  1.00 98.68           H  
ATOM   1668  CD  ARG A 104      -7.482  -9.488  -1.968  1.00 98.68           C  
ATOM   1669  HD2 ARG A 104      -8.242  -8.722  -1.819  1.00 98.68           H  
ATOM   1670  HD3 ARG A 104      -7.707 -10.325  -1.306  1.00 98.68           H  
ATOM   1671  NE  ARG A 104      -7.489  -9.898  -3.376  1.00 98.68           N  
ATOM   1672  HE  ARG A 104      -7.451  -9.157  -4.062  1.00 98.68           H  
ATOM   1673  NH1 ARG A 104      -7.215 -12.168  -3.142  1.00 98.68           N  
ATOM   1674 HH11 ARG A 104      -7.049 -13.061  -3.585  1.00 98.68           H  
ATOM   1675 HH12 ARG A 104      -7.454 -12.088  -2.164  1.00 98.68           H  
ATOM   1676  NH2 ARG A 104      -7.172 -11.214  -5.161  1.00 98.68           N  
ATOM   1677 HH21 ARG A 104      -6.903 -12.090  -5.586  1.00 98.68           H  
ATOM   1678 HH22 ARG A 104      -7.000 -10.339  -5.635  1.00 98.68           H  
ATOM   1679  CZ  ARG A 104      -7.298 -11.096  -3.879  1.00 98.68           C  
ATOM   1680  N   VAL A 105      -3.337  -7.083  -1.594  1.00 98.84           N  
ATOM   1681  H   VAL A 105      -3.023  -8.043  -1.587  1.00 98.84           H  
ATOM   1682  CA  VAL A 105      -2.836  -6.240  -2.677  1.00 98.84           C  
ATOM   1683  HA  VAL A 105      -3.257  -5.240  -2.579  1.00 98.84           H  
ATOM   1684  C   VAL A 105      -3.282  -6.862  -3.990  1.00 98.84           C  
ATOM   1685  CB  VAL A 105      -1.304  -6.114  -2.637  1.00 98.84           C  
ATOM   1686  HB  VAL A 105      -0.853  -7.081  -2.858  1.00 98.84           H  
ATOM   1687  O   VAL A 105      -2.914  -8.001  -4.256  1.00 98.84           O  
ATOM   1688  CG1 VAL A 105      -0.817  -5.102  -3.676  1.00 98.84           C  
ATOM   1689 HG11 VAL A 105      -1.198  -4.107  -3.445  1.00 98.84           H  
ATOM   1690 HG12 VAL A 105      -1.160  -5.385  -4.671  1.00 98.84           H  
ATOM   1691 HG13 VAL A 105       0.273  -5.091  -3.680  1.00 98.84           H  
ATOM   1692  CG2 VAL A 105      -0.806  -5.663  -1.261  1.00 98.84           C  
ATOM   1693 HG21 VAL A 105      -1.299  -4.737  -0.966  1.00 98.84           H  
ATOM   1694 HG22 VAL A 105      -1.020  -6.439  -0.526  1.00 98.84           H  
ATOM   1695 HG23 VAL A 105       0.273  -5.509  -1.291  1.00 98.84           H  
ATOM   1696  N   ASP A 106      -4.053  -6.139  -4.796  1.00 98.76           N  
ATOM   1697  H   ASP A 106      -4.264  -5.191  -4.517  1.00 98.76           H  
ATOM   1698  CA  ASP A 106      -4.436  -6.549  -6.151  1.00 98.76           C  
ATOM   1699  HA  ASP A 106      -4.177  -7.597  -6.305  1.00 98.76           H  
ATOM   1700  C   ASP A 106      -3.668  -5.728  -7.184  1.00 98.76           C  
ATOM   1701  CB  ASP A 106      -5.949  -6.406  -6.367  1.00 98.76           C  
ATOM   1702  HB2 ASP A 106      -6.269  -5.413  -6.051  1.00 98.76           H  
ATOM   1703  HB3 ASP A 106      -6.161  -6.504  -7.432  1.00 98.76           H  
ATOM   1704  O   ASP A 106      -3.590  -4.505  -7.080  1.00 98.76           O  
ATOM   1705  CG  ASP A 106      -6.756  -7.472  -5.629  1.00 98.76           C  
ATOM   1706  OD1 ASP A 106      -6.340  -8.646  -5.575  1.00 98.76           O  
ATOM   1707  OD2 ASP A 106      -7.845  -7.161  -5.111  1.00 98.76           O  
ATOM   1708  N   LEU A 107      -3.116  -6.398  -8.195  1.00 98.76           N  
ATOM   1709  H   LEU A 107      -3.251  -7.399  -8.226  1.00 98.76           H  
ATOM   1710  CA  LEU A 107      -2.229  -5.814  -9.198  1.00 98.76           C  
ATOM   1711  HA  LEU A 107      -2.281  -4.727  -9.138  1.00 98.76           H  
ATOM   1712  C   LEU A 107      -2.651  -6.240 -10.605  1.00 98.76           C  
ATOM   1713  CB  LEU A 107      -0.778  -6.257  -8.929  1.00 98.76           C  
ATOM   1714  HB2 LEU A 107      -0.741  -7.340  -9.051  1.00 98.76           H  
ATOM   1715  HB3 LEU A 107      -0.124  -5.816  -9.682  1.00 98.76           H  
ATOM   1716  O   LEU A 107      -3.066  -7.380 -10.829  1.00 98.76           O  
ATOM   1717  CG  LEU A 107      -0.224  -5.923  -7.534  1.00 98.76           C  
ATOM   1718  HG  LEU A 107      -0.913  -6.281  -6.769  1.00 98.76           H  
ATOM   1719  CD1 LEU A 107       1.107  -6.637  -7.317  1.00 98.76           C  
ATOM   1720 HD11 LEU A 107       1.860  -6.262  -8.011  1.00 98.76           H  
ATOM   1721 HD12 LEU A 107       1.441  -6.461  -6.294  1.00 98.76           H  
ATOM   1722 HD13 LEU A 107       0.984  -7.711  -7.454  1.00 98.76           H  
ATOM   1723  CD2 LEU A 107      -0.001  -4.422  -7.355  1.00 98.76           C  
ATOM   1724 HD21 LEU A 107      -0.947  -3.889  -7.453  1.00 98.76           H  
ATOM   1725 HD22 LEU A 107       0.710  -4.053  -8.094  1.00 98.76           H  
ATOM   1726 HD23 LEU A 107       0.390  -4.235  -6.355  1.00 98.76           H  
ATOM   1727  N   ARG A 108      -2.458  -5.349 -11.585  1.00 98.58           N  
ATOM   1728  H   ARG A 108      -2.147  -4.426 -11.318  1.00 98.58           H  
ATOM   1729  CA  ARG A 108      -2.529  -5.701 -13.013  1.00 98.58           C  
ATOM   1730  HA  ARG A 108      -2.661  -6.780 -13.090  1.00 98.58           H  
ATOM   1731  C   ARG A 108      -1.235  -5.342 -13.718  1.00 98.58           C  
ATOM   1732  CB  ARG A 108      -3.742  -5.046 -13.686  1.00 98.58           C  
ATOM   1733  HB2 ARG A 108      -3.565  -3.973 -13.752  1.00 98.58           H  
ATOM   1734  HB3 ARG A 108      -4.628  -5.231 -13.080  1.00 98.58           H  
ATOM   1735  O   ARG A 108      -0.841  -4.176 -13.740  1.00 98.58           O  
ATOM   1736  CG  ARG A 108      -3.998  -5.559 -15.109  1.00 98.58           C  
ATOM   1737  HG2 ARG A 108      -4.195  -6.631 -15.090  1.00 98.58           H  
ATOM   1738  HG3 ARG A 108      -3.127  -5.362 -15.734  1.00 98.58           H  
ATOM   1739  CD  ARG A 108      -5.211  -4.826 -15.691  1.00 98.58           C  
ATOM   1740  HD2 ARG A 108      -6.100  -5.154 -15.152  1.00 98.58           H  
ATOM   1741  HD3 ARG A 108      -5.083  -3.755 -15.537  1.00 98.58           H  
ATOM   1742  NE  ARG A 108      -5.367  -5.076 -17.137  1.00 98.58           N  
ATOM   1743  HE  ARG A 108      -4.535  -5.318 -17.656  1.00 98.58           H  
ATOM   1744  NH1 ARG A 108      -7.570  -4.461 -17.321  1.00 98.58           N  
ATOM   1745 HH11 ARG A 108      -7.583  -4.242 -16.336  1.00 98.58           H  
ATOM   1746 HH12 ARG A 108      -8.399  -4.347 -17.887  1.00 98.58           H  
ATOM   1747  NH2 ARG A 108      -6.452  -5.122 -19.136  1.00 98.58           N  
ATOM   1748 HH21 ARG A 108      -7.291  -4.999 -19.685  1.00 98.58           H  
ATOM   1749 HH22 ARG A 108      -5.582  -5.299 -19.617  1.00 98.58           H  
ATOM   1750  CZ  ARG A 108      -6.461  -4.895 -17.853  1.00 98.58           C  
ATOM   1751  N   PHE A 109      -0.618  -6.315 -14.374  1.00 98.31           N  
ATOM   1752  H   PHE A 109      -1.024  -7.240 -14.355  1.00 98.31           H  
ATOM   1753  CA  PHE A 109       0.587  -6.110 -15.173  1.00 98.31           C  
ATOM   1754  HA  PHE A 109       0.662  -5.060 -15.459  1.00 98.31           H  
ATOM   1755  C   PHE A 109       0.515  -6.937 -16.454  1.00 98.31           C  
ATOM   1756  CB  PHE A 109       1.817  -6.463 -14.334  1.00 98.31           C  
ATOM   1757  HB2 PHE A 109       1.801  -5.876 -13.415  1.00 98.31           H  
ATOM   1758  HB3 PHE A 109       1.772  -7.516 -14.053  1.00 98.31           H  
ATOM   1759  O   PHE A 109       0.108  -8.095 -16.408  1.00 98.31           O  
ATOM   1760  CG  PHE A 109       3.117  -6.185 -15.055  1.00 98.31           C  
ATOM   1761  CD1 PHE A 109       3.950  -7.248 -15.448  1.00 98.31           C  
ATOM   1762  HD1 PHE A 109       3.688  -8.268 -15.207  1.00 98.31           H  
ATOM   1763  CD2 PHE A 109       3.480  -4.860 -15.364  1.00 98.31           C  
ATOM   1764  HD2 PHE A 109       2.850  -4.033 -15.071  1.00 98.31           H  
ATOM   1765  CE1 PHE A 109       5.144  -6.981 -16.137  1.00 98.31           C  
ATOM   1766  HE1 PHE A 109       5.806  -7.792 -16.405  1.00 98.31           H  
ATOM   1767  CE2 PHE A 109       4.673  -4.597 -16.055  1.00 98.31           C  
ATOM   1768  HE2 PHE A 109       4.945  -3.578 -16.288  1.00 98.31           H  
ATOM   1769  CZ  PHE A 109       5.510  -5.658 -16.436  1.00 98.31           C  
ATOM   1770  HZ  PHE A 109       6.439  -5.457 -16.950  1.00 98.31           H  
ATOM   1771  N   ASN A 110       0.857  -6.342 -17.603  1.00 96.59           N  
ATOM   1772  H   ASN A 110       1.300  -5.436 -17.565  1.00 96.59           H  
ATOM   1773  CA  ASN A 110       0.777  -6.988 -18.922  1.00 96.59           C  
ATOM   1774  HA  ASN A 110       0.798  -6.199 -19.674  1.00 96.59           H  
ATOM   1775  C   ASN A 110      -0.551  -7.734 -19.161  1.00 96.59           C  
ATOM   1776  CB  ASN A 110       2.033  -7.854 -19.137  1.00 96.59           C  
ATOM   1777  HB2 ASN A 110       2.147  -8.555 -18.311  1.00 96.59           H  
ATOM   1778  HB3 ASN A 110       1.928  -8.423 -20.061  1.00 96.59           H  
ATOM   1779  O   ASN A 110      -0.566  -8.885 -19.592  1.00 96.59           O  
ATOM   1780  CG  ASN A 110       3.295  -7.024 -19.272  1.00 96.59           C  
ATOM   1781  ND2 ASN A 110       4.447  -7.647 -19.241  1.00 96.59           N  
ATOM   1782 HD21 ASN A 110       5.264  -7.056 -19.306  1.00 96.59           H  
ATOM   1783 HD22 ASN A 110       4.504  -8.645 -19.093  1.00 96.59           H  
ATOM   1784  OD1 ASN A 110       3.261  -5.817 -19.431  1.00 96.59           O  
ATOM   1785  N   ASN A 111      -1.676  -7.083 -18.835  1.00 95.35           N  
ATOM   1786  H   ASN A 111      -1.574  -6.132 -18.508  1.00 95.35           H  
ATOM   1787  CA  ASN A 111      -3.036  -7.635 -18.936  1.00 95.35           C  
ATOM   1788  HA  ASN A 111      -3.707  -6.894 -18.501  1.00 95.35           H  
ATOM   1789  C   ASN A 111      -3.318  -8.900 -18.105  1.00 95.35           C  
ATOM   1790  CB  ASN A 111      -3.432  -7.778 -20.419  1.00 95.35           C  
ATOM   1791  HB2 ASN A 111      -2.745  -8.454 -20.927  1.00 95.35           H  
ATOM   1792  HB3 ASN A 111      -4.431  -8.206 -20.497  1.00 95.35           H  
ATOM   1793  O   ASN A 111      -4.357  -9.528 -18.292  1.00 95.35           O  
ATOM   1794  CG  ASN A 111      -3.460  -6.439 -21.116  1.00 95.35           C  
ATOM   1795  ND2 ASN A 111      -2.911  -6.337 -22.303  1.00 95.35           N  
ATOM   1796 HD21 ASN A 111      -2.499  -7.142 -22.753  1.00 95.35           H  
ATOM   1797 HD22 ASN A 111      -2.953  -5.436 -22.758  1.00 95.35           H  
ATOM   1798  OD1 ASN A 111      -3.980  -5.471 -20.574  1.00 95.35           O  
ATOM   1799  N   LYS A 112      -2.444  -9.247 -17.157  1.00 98.35           N  
ATOM   1800  H   LYS A 112      -1.587  -8.719 -17.073  1.00 98.35           H  
ATOM   1801  CA  LYS A 112      -2.648 -10.329 -16.192  1.00 98.35           C  
ATOM   1802  HA  LYS A 112      -3.513 -10.920 -16.493  1.00 98.35           H  
ATOM   1803  C   LYS A 112      -2.951  -9.768 -14.808  1.00 98.35           C  
ATOM   1804  CB  LYS A 112      -1.423 -11.250 -16.174  1.00 98.35           C  
ATOM   1805  HB2 LYS A 112      -1.537 -11.982 -15.374  1.00 98.35           H  
ATOM   1806  HB3 LYS A 112      -0.529 -10.658 -15.975  1.00 98.35           H  
ATOM   1807  O   LYS A 112      -2.479  -8.687 -14.451  1.00 98.35           O  
ATOM   1808  CG  LYS A 112      -1.246 -11.989 -17.506  1.00 98.35           C  
ATOM   1809  HG2 LYS A 112      -2.133 -12.590 -17.705  1.00 98.35           H  
ATOM   1810  HG3 LYS A 112      -1.117 -11.270 -18.316  1.00 98.35           H  
ATOM   1811  CD  LYS A 112      -0.016 -12.899 -17.450  1.00 98.35           C  
ATOM   1812  HD2 LYS A 112       0.867 -12.291 -17.257  1.00 98.35           H  
ATOM   1813  HD3 LYS A 112      -0.140 -13.621 -16.643  1.00 98.35           H  
ATOM   1814  CE  LYS A 112       0.139 -13.628 -18.788  1.00 98.35           C  
ATOM   1815  HE2 LYS A 112       0.260 -12.883 -19.574  1.00 98.35           H  
ATOM   1816  HE3 LYS A 112      -0.779 -14.179 -18.991  1.00 98.35           H  
ATOM   1817  NZ  LYS A 112       1.298 -14.555 -18.773  1.00 98.35           N  
ATOM   1818  HZ1 LYS A 112       1.180 -15.258 -18.058  1.00 98.35           H  
ATOM   1819  HZ2 LYS A 112       1.386 -15.022 -19.664  1.00 98.35           H  
ATOM   1820  HZ3 LYS A 112       2.153 -14.049 -18.592  1.00 98.35           H  
ATOM   1821  N   TYR A 113      -3.737 -10.524 -14.050  1.00 98.32           N  
ATOM   1822  H   TYR A 113      -4.031 -11.420 -14.410  1.00 98.32           H  
ATOM   1823  CA  TYR A 113      -4.153 -10.191 -12.693  1.00 98.32           C  
ATOM   1824  HA  TYR A 113      -4.005  -9.125 -12.517  1.00 98.32           H  
ATOM   1825  C   TYR A 113      -3.315 -10.969 -11.685  1.00 98.32           C  
ATOM   1826  CB  TYR A 113      -5.644 -10.491 -12.510  1.00 98.32           C  
ATOM   1827  HB2 TYR A 113      -5.922 -10.258 -11.482  1.00 98.32           H  
ATOM   1828  HB3 TYR A 113      -5.817 -11.557 -12.659  1.00 98.32           H  
ATOM   1829  O   TYR A 113      -3.141 -12.183 -11.815  1.00 98.32           O  
ATOM   1830  CG  TYR A 113      -6.543  -9.710 -13.446  1.00 98.32           C  
ATOM   1831  CD1 TYR A 113      -7.051  -8.458 -13.048  1.00 98.32           C  
ATOM   1832  HD1 TYR A 113      -6.810  -8.065 -12.072  1.00 98.32           H  
ATOM   1833  CD2 TYR A 113      -6.866 -10.233 -14.713  1.00 98.32           C  
ATOM   1834  HD2 TYR A 113      -6.491 -11.199 -15.016  1.00 98.32           H  
ATOM   1835  CE1 TYR A 113      -7.903  -7.738 -13.908  1.00 98.32           C  
ATOM   1836  HE1 TYR A 113      -8.321  -6.797 -13.583  1.00 98.32           H  
ATOM   1837  CE2 TYR A 113      -7.691  -9.501 -15.587  1.00 98.32           C  
ATOM   1838  HE2 TYR A 113      -7.950  -9.896 -16.559  1.00 98.32           H  
ATOM   1839  OH  TYR A 113      -9.051  -7.573 -16.008  1.00 98.32           O  
ATOM   1840  HH  TYR A 113      -9.543  -6.900 -15.533  1.00 98.32           H  
ATOM   1841  CZ  TYR A 113      -8.223  -8.261 -15.180  1.00 98.32           C  
ATOM   1842  N   TYR A 114      -2.835 -10.267 -10.668  1.00 98.68           N  
ATOM   1843  H   TYR A 114      -3.046  -9.281 -10.610  1.00 98.68           H  
ATOM   1844  CA  TYR A 114      -2.050 -10.833  -9.583  1.00 98.68           C  
ATOM   1845  HA  TYR A 114      -2.137 -11.920  -9.591  1.00 98.68           H  
ATOM   1846  C   TYR A 114      -2.574 -10.320  -8.251  1.00 98.68           C  
ATOM   1847  CB  TYR A 114      -0.572 -10.470  -9.745  1.00 98.68           C  
ATOM   1848  HB2 TYR A 114      -0.439  -9.398  -9.598  1.00 98.68           H  
ATOM   1849  HB3 TYR A 114      -0.015 -10.988  -8.964  1.00 98.68           H  
ATOM   1850  O   TYR A 114      -3.153  -9.235  -8.180  1.00 98.68           O  
ATOM   1851  CG  TYR A 114       0.052 -10.859 -11.059  1.00 98.68           C  
ATOM   1852  CD1 TYR A 114       0.715 -12.095 -11.164  1.00 98.68           C  
ATOM   1853  HD1 TYR A 114       0.763 -12.760 -10.314  1.00 98.68           H  
ATOM   1854  CD2 TYR A 114      -0.009  -9.984 -12.161  1.00 98.68           C  
ATOM   1855  HD2 TYR A 114      -0.520  -9.037 -12.068  1.00 98.68           H  
ATOM   1856  CE1 TYR A 114       1.325 -12.460 -12.375  1.00 98.68           C  
ATOM   1857  HE1 TYR A 114       1.842 -13.406 -12.445  1.00 98.68           H  
ATOM   1858  CE2 TYR A 114       0.594 -10.350 -13.378  1.00 98.68           C  
ATOM   1859  HE2 TYR A 114       0.564  -9.683 -14.226  1.00 98.68           H  
ATOM   1860  OH  TYR A 114       1.866 -11.949 -14.645  1.00 98.68           O  
ATOM   1861  HH  TYR A 114       2.408 -12.727 -14.495  1.00 98.68           H  
ATOM   1862  CZ  TYR A 114       1.261 -11.589 -13.483  1.00 98.68           C  
ATOM   1863  N   PHE A 115      -2.338 -11.080  -7.191  1.00 98.70           N  
ATOM   1864  H   PHE A 115      -1.926 -11.994  -7.311  1.00 98.70           H  
ATOM   1865  CA  PHE A 115      -2.610 -10.635  -5.842  1.00 98.70           C  
ATOM   1866  HA  PHE A 115      -2.488  -9.552  -5.844  1.00 98.70           H  
ATOM   1867  C   PHE A 115      -1.623 -11.213  -4.829  1.00 98.70           C  
ATOM   1868  CB  PHE A 115      -4.058 -10.964  -5.472  1.00 98.70           C  
ATOM   1869  HB2 PHE A 115      -4.329 -10.361  -4.605  1.00 98.70           H  
ATOM   1870  HB3 PHE A 115      -4.709 -10.656  -6.290  1.00 98.70           H  
ATOM   1871  O   PHE A 115      -1.175 -12.354  -4.959  1.00 98.70           O  
ATOM   1872  CG  PHE A 115      -4.317 -12.422  -5.144  1.00 98.70           C  
ATOM   1873  CD1 PHE A 115      -4.688 -13.341  -6.141  1.00 98.70           C  
ATOM   1874  HD1 PHE A 115      -4.761 -13.021  -7.170  1.00 98.70           H  
ATOM   1875  CD2 PHE A 115      -4.175 -12.857  -3.818  1.00 98.70           C  
ATOM   1876  HD2 PHE A 115      -3.834 -12.145  -3.081  1.00 98.70           H  
ATOM   1877  CE1 PHE A 115      -4.930 -14.686  -5.802  1.00 98.70           C  
ATOM   1878  HE1 PHE A 115      -5.197 -15.396  -6.570  1.00 98.70           H  
ATOM   1879  CE2 PHE A 115      -4.424 -14.196  -3.472  1.00 98.70           C  
ATOM   1880  HE2 PHE A 115      -4.279 -14.532  -2.455  1.00 98.70           H  
ATOM   1881  CZ  PHE A 115      -4.805 -15.112  -4.467  1.00 98.70           C  
ATOM   1882  HZ  PHE A 115      -4.976 -16.147  -4.213  1.00 98.70           H  
ATOM   1883  N   ALA A 116      -1.346 -10.433  -3.790  1.00 98.55           N  
ATOM   1884  H   ALA A 116      -1.776  -9.519  -3.770  1.00 98.55           H  
ATOM   1885  CA  ALA A 116      -0.658 -10.868  -2.581  1.00 98.55           C  
ATOM   1886  HA  ALA A 116      -0.433 -11.933  -2.643  1.00 98.55           H  
ATOM   1887  C   ALA A 116      -1.579 -10.645  -1.377  1.00 98.55           C  
ATOM   1888  CB  ALA A 116       0.668 -10.115  -2.435  1.00 98.55           C  
ATOM   1889  HB1 ALA A 116       0.494  -9.039  -2.420  1.00 98.55           H  
ATOM   1890  HB2 ALA A 116       1.332 -10.365  -3.263  1.00 98.55           H  
ATOM   1891  HB3 ALA A 116       1.157 -10.411  -1.507  1.00 98.55           H  
ATOM   1892  O   ALA A 116      -2.279  -9.636  -1.295  1.00 98.55           O  
ATOM   1893  N   ARG A 117      -1.593 -11.584  -0.440  1.00 98.56           N  
ATOM   1894  H   ARG A 117      -0.987 -12.383  -0.564  1.00 98.56           H  
ATOM   1895  CA  ARG A 117      -2.330 -11.510   0.823  1.00 98.56           C  
ATOM   1896  HA  ARG A 117      -2.802 -10.533   0.924  1.00 98.56           H  
ATOM   1897  C   ARG A 117      -1.375 -11.682   1.977  1.00 98.56           C  
ATOM   1898  CB  ARG A 117      -3.396 -12.600   0.917  1.00 98.56           C  
ATOM   1899  HB2 ARG A 117      -2.936 -13.564   0.701  1.00 98.56           H  
ATOM   1900  HB3 ARG A 117      -3.797 -12.624   1.930  1.00 98.56           H  
ATOM   1901  O   ARG A 117      -0.445 -12.470   1.887  1.00 98.56           O  
ATOM   1902  CG  ARG A 117      -4.538 -12.352  -0.056  1.00 98.56           C  
ATOM   1903  HG2 ARG A 117      -5.022 -11.399   0.159  1.00 98.56           H  
ATOM   1904  HG3 ARG A 117      -4.128 -12.325  -1.065  1.00 98.56           H  
ATOM   1905  CD  ARG A 117      -5.543 -13.494   0.037  1.00 98.56           C  
ATOM   1906  HD2 ARG A 117      -5.015 -14.445   0.109  1.00 98.56           H  
ATOM   1907  HD3 ARG A 117      -6.126 -13.496  -0.884  1.00 98.56           H  
ATOM   1908  NE  ARG A 117      -6.443 -13.327   1.188  1.00 98.56           N  
ATOM   1909  HE  ARG A 117      -6.147 -12.792   1.992  1.00 98.56           H  
ATOM   1910  NH1 ARG A 117      -8.173 -14.550   0.327  1.00 98.56           N  
ATOM   1911 HH11 ARG A 117      -9.164 -14.740   0.359  1.00 98.56           H  
ATOM   1912 HH12 ARG A 117      -7.580 -15.063  -0.310  1.00 98.56           H  
ATOM   1913  NH2 ARG A 117      -8.462 -13.343   2.168  1.00 98.56           N  
ATOM   1914 HH21 ARG A 117      -8.109 -12.851   2.976  1.00 98.56           H  
ATOM   1915 HH22 ARG A 117      -9.448 -13.525   2.044  1.00 98.56           H  
ATOM   1916  CZ  ARG A 117      -7.682 -13.749   1.230  1.00 98.56           C  
ATOM   1917  N   TYR A 118      -1.664 -10.994   3.066  1.00 98.57           N  
ATOM   1918  H   TYR A 118      -2.450 -10.362   3.030  1.00 98.57           H  
ATOM   1919  CA  TYR A 118      -0.908 -11.044   4.304  1.00 98.57           C  
ATOM   1920  HA  TYR A 118      -0.223 -11.891   4.300  1.00 98.57           H  
ATOM   1921  C   TYR A 118      -1.901 -11.212   5.445  1.00 98.57           C  
ATOM   1922  CB  TYR A 118      -0.089  -9.756   4.430  1.00 98.57           C  
ATOM   1923  HB2 TYR A 118      -0.758  -8.896   4.442  1.00 98.57           H  
ATOM   1924  HB3 TYR A 118       0.441  -9.772   5.382  1.00 98.57           H  
ATOM   1925  O   TYR A 118      -2.708 -10.315   5.690  1.00 98.57           O  
ATOM   1926  CG  TYR A 118       0.914  -9.586   3.307  1.00 98.57           C  
ATOM   1927  CD1 TYR A 118       2.204 -10.125   3.447  1.00 98.57           C  
ATOM   1928  HD1 TYR A 118       2.481 -10.645   4.353  1.00 98.57           H  
ATOM   1929  CD2 TYR A 118       0.554  -8.916   2.117  1.00 98.57           C  
ATOM   1930  HD2 TYR A 118      -0.441  -8.510   2.006  1.00 98.57           H  
ATOM   1931  CE1 TYR A 118       3.136  -9.998   2.405  1.00 98.57           C  
ATOM   1932  HE1 TYR A 118       4.127 -10.411   2.520  1.00 98.57           H  
ATOM   1933  CE2 TYR A 118       1.485  -8.798   1.065  1.00 98.57           C  
ATOM   1934  HE2 TYR A 118       1.220  -8.304   0.141  1.00 98.57           H  
ATOM   1935  OH  TYR A 118       3.666  -9.309   0.179  1.00 98.57           O  
ATOM   1936  HH  TYR A 118       4.444  -9.823   0.408  1.00 98.57           H  
ATOM   1937  CZ  TYR A 118       2.773  -9.358   1.202  1.00 98.57           C  
ATOM   1938  N   SER A 119      -1.857 -12.355   6.131  1.00 98.08           N  
ATOM   1939  H   SER A 119      -1.174 -13.054   5.877  1.00 98.08           H  
ATOM   1940  CA  SER A 119      -2.807 -12.676   7.208  1.00 98.08           C  
ATOM   1941  HA  SER A 119      -3.817 -12.520   6.828  1.00 98.08           H  
ATOM   1942  C   SER A 119      -2.660 -11.788   8.446  1.00 98.08           C  
ATOM   1943  CB  SER A 119      -2.690 -14.146   7.611  1.00 98.08           C  
ATOM   1944  HB2 SER A 119      -3.482 -14.381   8.323  1.00 98.08           H  
ATOM   1945  HB3 SER A 119      -2.816 -14.774   6.730  1.00 98.08           H  
ATOM   1946  O   SER A 119      -3.514 -11.807   9.326  1.00 98.08           O  
ATOM   1947  OG  SER A 119      -1.435 -14.415   8.207  1.00 98.08           O  
ATOM   1948  HG  SER A 119      -1.474 -15.308   8.557  1.00 98.08           H  
ATOM   1949  N   ARG A 120      -1.592 -10.987   8.529  1.00 98.11           N  
ATOM   1950  H   ARG A 120      -0.895 -11.064   7.801  1.00 98.11           H  
ATOM   1951  CA  ARG A 120      -1.430  -9.953   9.548  1.00 98.11           C  
ATOM   1952  HA  ARG A 120      -2.404  -9.736   9.986  1.00 98.11           H  
ATOM   1953  C   ARG A 120      -0.900  -8.681   8.917  1.00 98.11           C  
ATOM   1954  CB  ARG A 120      -0.493 -10.480  10.638  1.00 98.11           C  
ATOM   1955  HB2 ARG A 120      -0.901 -11.410  11.033  1.00 98.11           H  
ATOM   1956  HB3 ARG A 120       0.472 -10.691  10.177  1.00 98.11           H  
ATOM   1957  O   ARG A 120       0.172  -8.688   8.313  1.00 98.11           O  
ATOM   1958  CG  ARG A 120      -0.292  -9.491  11.792  1.00 98.11           C  
ATOM   1959  HG2 ARG A 120      -1.252  -9.293  12.269  1.00 98.11           H  
ATOM   1960  HG3 ARG A 120       0.125  -8.557  11.416  1.00 98.11           H  
ATOM   1961  CD  ARG A 120       0.678 -10.092  12.811  1.00 98.11           C  
ATOM   1962  HD2 ARG A 120       0.273 -11.043  13.159  1.00 98.11           H  
ATOM   1963  HD3 ARG A 120       1.631 -10.278  12.316  1.00 98.11           H  
ATOM   1964  NE  ARG A 120       0.884  -9.191  13.960  1.00 98.11           N  
ATOM   1965  HE  ARG A 120       0.387  -8.312  13.939  1.00 98.11           H  
ATOM   1966  NH1 ARG A 120       2.350 -10.538  15.101  1.00 98.11           N  
ATOM   1967 HH11 ARG A 120       2.299 -11.206  14.346  1.00 98.11           H  
ATOM   1968 HH12 ARG A 120       2.905 -10.745  15.919  1.00 98.11           H  
ATOM   1969  NH2 ARG A 120       1.724  -8.588  15.990  1.00 98.11           N  
ATOM   1970 HH21 ARG A 120       2.282  -8.810  16.802  1.00 98.11           H  
ATOM   1971 HH22 ARG A 120       1.186  -7.734  15.958  1.00 98.11           H  
ATOM   1972  CZ  ARG A 120       1.650  -9.441  15.007  1.00 98.11           C  
ATOM   1973  N   PHE A 121      -1.610  -7.588   9.151  1.00 98.58           N  
ATOM   1974  H   PHE A 121      -2.545  -7.691   9.520  1.00 98.58           H  
ATOM   1975  CA  PHE A 121      -1.190  -6.248   8.785  1.00 98.58           C  
ATOM   1976  HA  PHE A 121      -0.108  -6.221   8.654  1.00 98.58           H  
ATOM   1977  C   PHE A 121      -1.574  -5.248   9.873  1.00 98.58           C  
ATOM   1978  CB  PHE A 121      -1.838  -5.877   7.453  1.00 98.58           C  
ATOM   1979  HB2 PHE A 121      -2.920  -5.982   7.538  1.00 98.58           H  
ATOM   1980  HB3 PHE A 121      -1.497  -6.577   6.691  1.00 98.58           H  
ATOM   1981  O   PHE A 121      -2.711  -5.227  10.345  1.00 98.58           O  
ATOM   1982  CG  PHE A 121      -1.519  -4.466   7.010  1.00 98.58           C  
ATOM   1983  CD1 PHE A 121      -2.340  -3.397   7.407  1.00 98.58           C  
ATOM   1984  HD1 PHE A 121      -3.200  -3.587   8.033  1.00 98.58           H  
ATOM   1985  CD2 PHE A 121      -0.395  -4.216   6.208  1.00 98.58           C  
ATOM   1986  HD2 PHE A 121       0.241  -5.038   5.916  1.00 98.58           H  
ATOM   1987  CE1 PHE A 121      -2.056  -2.089   6.978  1.00 98.58           C  
ATOM   1988  HE1 PHE A 121      -2.700  -1.273   7.271  1.00 98.58           H  
ATOM   1989  CE2 PHE A 121      -0.120  -2.911   5.763  1.00 98.58           C  
ATOM   1990  HE2 PHE A 121       0.721  -2.723   5.110  1.00 98.58           H  
ATOM   1991  CZ  PHE A 121      -0.954  -1.848   6.143  1.00 98.58           C  
ATOM   1992  HZ  PHE A 121      -0.748  -0.846   5.794  1.00 98.58           H  
ATOM   1993  N   ARG A 122      -0.625  -4.389  10.242  1.00 98.49           N  
ATOM   1994  H   ARG A 122       0.303  -4.520   9.866  1.00 98.49           H  
ATOM   1995  CA  ARG A 122      -0.896  -3.128  10.930  1.00 98.49           C  
ATOM   1996  HA  ARG A 122      -1.807  -2.704  10.507  1.00 98.49           H  
ATOM   1997  C   ARG A 122       0.208  -2.119  10.669  1.00 98.49           C  
ATOM   1998  CB  ARG A 122      -1.117  -3.346  12.439  1.00 98.49           C  
ATOM   1999  HB2 ARG A 122      -1.454  -2.403  12.871  1.00 98.49           H  
ATOM   2000  HB3 ARG A 122      -1.916  -4.072  12.585  1.00 98.49           H  
ATOM   2001  O   ARG A 122       1.336  -2.497  10.347  1.00 98.49           O  
ATOM   2002  CG  ARG A 122       0.123  -3.813  13.206  1.00 98.49           C  
ATOM   2003  HG2 ARG A 122       0.927  -3.087  13.080  1.00 98.49           H  
ATOM   2004  HG3 ARG A 122       0.438  -4.789  12.836  1.00 98.49           H  
ATOM   2005  CD  ARG A 122      -0.223  -3.911  14.693  1.00 98.49           C  
ATOM   2006  HD2 ARG A 122      -0.987  -4.675  14.834  1.00 98.49           H  
ATOM   2007  HD3 ARG A 122      -0.633  -2.952  15.011  1.00 98.49           H  
ATOM   2008  NE  ARG A 122       0.967  -4.226  15.497  1.00 98.49           N  
ATOM   2009  HE  ARG A 122       1.801  -4.493  14.993  1.00 98.49           H  
ATOM   2010  NH1 ARG A 122       0.151  -3.675  17.567  1.00 98.49           N  
ATOM   2011 HH11 ARG A 122       0.290  -3.504  18.553  1.00 98.49           H  
ATOM   2012 HH12 ARG A 122      -0.744  -3.459  17.151  1.00 98.49           H  
ATOM   2013  NH2 ARG A 122       2.280  -4.298  17.345  1.00 98.49           N  
ATOM   2014 HH21 ARG A 122       3.025  -4.559  16.715  1.00 98.49           H  
ATOM   2015 HH22 ARG A 122       2.440  -4.092  18.321  1.00 98.49           H  
ATOM   2016  CZ  ARG A 122       1.124  -4.060  16.797  1.00 98.49           C  
ATOM   2017  N   ILE A 123      -0.102  -0.854  10.909  1.00 98.71           N  
ATOM   2018  H   ILE A 123      -1.042  -0.632  11.202  1.00 98.71           H  
ATOM   2019  CA  ILE A 123       0.910   0.195  11.025  1.00 98.71           C  
ATOM   2020  HA  ILE A 123       1.896  -0.264  10.949  1.00 98.71           H  
ATOM   2021  C   ILE A 123       0.835   0.814  12.419  1.00 98.71           C  
ATOM   2022  CB  ILE A 123       0.830   1.212   9.872  1.00 98.71           C  
ATOM   2023  HB  ILE A 123       1.699   1.865   9.948  1.00 98.71           H  
ATOM   2024  O   ILE A 123      -0.243   0.929  13.006  1.00 98.71           O  
ATOM   2025  CG1 ILE A 123      -0.428   2.090   9.974  1.00 98.71           C  
ATOM   2026 HG12 ILE A 123      -0.387   2.652  10.907  1.00 98.71           H  
ATOM   2027 HG13 ILE A 123      -1.321   1.465   9.992  1.00 98.71           H  
ATOM   2028  CG2 ILE A 123       0.918   0.466   8.527  1.00 98.71           C  
ATOM   2029 HG21 ILE A 123       1.776  -0.206   8.526  1.00 98.71           H  
ATOM   2030 HG22 ILE A 123       0.008  -0.107   8.344  1.00 98.71           H  
ATOM   2031 HG23 ILE A 123       1.047   1.178   7.711  1.00 98.71           H  
ATOM   2032  CD1 ILE A 123      -0.533   3.108   8.838  1.00 98.71           C  
ATOM   2033 HD11 ILE A 123      -0.695   2.613   7.880  1.00 98.71           H  
ATOM   2034 HD12 ILE A 123       0.369   3.716   8.790  1.00 98.71           H  
ATOM   2035 HD13 ILE A 123      -1.385   3.757   9.038  1.00 98.71           H  
ATOM   2036  N   LEU A 124       1.994   1.144  12.984  1.00 98.63           N  
ATOM   2037  H   LEU A 124       2.841   0.997  12.455  1.00 98.63           H  
ATOM   2038  CA  LEU A 124       2.077   1.807  14.288  1.00 98.63           C  
ATOM   2039  HA  LEU A 124       1.324   1.382  14.952  1.00 98.63           H  
ATOM   2040  C   LEU A 124       1.730   3.299  14.176  1.00 98.63           C  
ATOM   2041  CB  LEU A 124       3.457   1.551  14.914  1.00 98.63           C  
ATOM   2042  HB2 LEU A 124       3.479   2.024  15.896  1.00 98.63           H  
ATOM   2043  HB3 LEU A 124       4.213   2.029  14.291  1.00 98.63           H  
ATOM   2044  O   LEU A 124       1.429   3.780  13.084  1.00 98.63           O  
ATOM   2045  CG  LEU A 124       3.830   0.067  15.088  1.00 98.63           C  
ATOM   2046  HG  LEU A 124       4.022  -0.376  14.111  1.00 98.63           H  
ATOM   2047  CD1 LEU A 124       5.113  -0.037  15.916  1.00 98.63           C  
ATOM   2048 HD11 LEU A 124       5.438  -1.076  15.973  1.00 98.63           H  
ATOM   2049 HD12 LEU A 124       4.929   0.342  16.922  1.00 98.63           H  
ATOM   2050 HD13 LEU A 124       5.898   0.567  15.461  1.00 98.63           H  
ATOM   2051  CD2 LEU A 124       2.751  -0.765  15.790  1.00 98.63           C  
ATOM   2052 HD21 LEU A 124       1.862  -0.821  15.163  1.00 98.63           H  
ATOM   2053 HD22 LEU A 124       3.122  -1.775  15.963  1.00 98.63           H  
ATOM   2054 HD23 LEU A 124       2.494  -0.300  16.742  1.00 98.63           H  
ATOM   2055  N   GLY A 125       1.738   4.008  15.302  1.00 98.41           N  
ATOM   2056  H   GLY A 125       2.080   3.602  16.162  1.00 98.41           H  
ATOM   2057  CA  GLY A 125       1.371   5.417  15.352  1.00 98.41           C  
ATOM   2058  HA2 GLY A 125       1.243   5.713  16.393  1.00 98.41           H  
ATOM   2059  HA3 GLY A 125       0.419   5.564  14.840  1.00 98.41           H  
ATOM   2060  C   GLY A 125       2.410   6.336  14.713  1.00 98.41           C  
ATOM   2061  O   GLY A 125       3.483   5.921  14.254  1.00 98.41           O  
ATOM   2062  N   GLU A 126       2.089   7.627  14.697  1.00 98.40           N  
ATOM   2063  H   GLU A 126       1.169   7.903  15.009  1.00 98.40           H  
ATOM   2064  CA  GLU A 126       2.973   8.659  14.157  1.00 98.40           C  
ATOM   2065  HA  GLU A 126       3.212   8.403  13.125  1.00 98.40           H  
ATOM   2066  C   GLU A 126       4.296   8.774  14.933  1.00 98.40           C  
ATOM   2067  CB  GLU A 126       2.228   9.997  14.160  1.00 98.40           C  
ATOM   2068  HB2 GLU A 126       2.032  10.302  15.188  1.00 98.40           H  
ATOM   2069  HB3 GLU A 126       1.277   9.872  13.643  1.00 98.40           H  
ATOM   2070  O   GLU A 126       5.340   9.010  14.322  1.00 98.40           O  
ATOM   2071  CG  GLU A 126       3.049  11.078  13.446  1.00 98.40           C  
ATOM   2072  HG2 GLU A 126       3.350  10.687  12.474  1.00 98.40           H  
ATOM   2073  HG3 GLU A 126       3.947  11.304  14.021  1.00 98.40           H  
ATOM   2074  CD  GLU A 126       2.265  12.368  13.231  1.00 98.40           C  
ATOM   2075  OE1 GLU A 126       2.516  13.030  12.197  1.00 98.40           O  
ATOM   2076  OE2 GLU A 126       1.389  12.701  14.056  1.00 98.40           O  
ATOM   2077  N   VAL A 127       4.279   8.541  16.253  1.00 98.24           N  
ATOM   2078  H   VAL A 127       3.395   8.294  16.674  1.00 98.24           H  
ATOM   2079  CA  VAL A 127       5.482   8.537  17.111  1.00 98.24           C  
ATOM   2080  HA  VAL A 127       5.968   9.510  17.045  1.00 98.24           H  
ATOM   2081  C   VAL A 127       6.489   7.490  16.624  1.00 98.24           C  
ATOM   2082  CB  VAL A 127       5.087   8.283  18.584  1.00 98.24           C  
ATOM   2083  HB  VAL A 127       4.497   7.368  18.647  1.00 98.24           H  
ATOM   2084  O   VAL A 127       7.697   7.730  16.571  1.00 98.24           O  
ATOM   2085  CG1 VAL A 127       6.307   8.132  19.503  1.00 98.24           C  
ATOM   2086 HG11 VAL A 127       5.977   8.032  20.537  1.00 98.24           H  
ATOM   2087 HG12 VAL A 127       6.867   7.234  19.242  1.00 98.24           H  
ATOM   2088 HG13 VAL A 127       6.953   9.005  19.414  1.00 98.24           H  
ATOM   2089  CG2 VAL A 127       4.238   9.442  19.127  1.00 98.24           C  
ATOM   2090 HG21 VAL A 127       3.326   9.552  18.540  1.00 98.24           H  
ATOM   2091 HG22 VAL A 127       4.803  10.373  19.088  1.00 98.24           H  
ATOM   2092 HG23 VAL A 127       3.953   9.238  20.159  1.00 98.24           H  
ATOM   2093  N   GLU A 128       5.997   6.339  16.174  1.00 98.54           N  
ATOM   2094  H   GLU A 128       5.022   6.146  16.354  1.00 98.54           H  
ATOM   2095  CA  GLU A 128       6.788   5.266  15.582  1.00 98.54           C  
ATOM   2096  HA  GLU A 128       7.773   5.288  16.048  1.00 98.54           H  
ATOM   2097  C   GLU A 128       7.016   5.442  14.073  1.00 98.54           C  
ATOM   2098  CB  GLU A 128       6.162   3.902  15.902  1.00 98.54           C  
ATOM   2099  HB2 GLU A 128       5.204   3.808  15.391  1.00 98.54           H  
ATOM   2100  HB3 GLU A 128       6.825   3.128  15.516  1.00 98.54           H  
ATOM   2101  O   GLU A 128       7.621   4.569  13.442  1.00 98.54           O  
ATOM   2102  CG  GLU A 128       5.988   3.657  17.410  1.00 98.54           C  
ATOM   2103  HG2 GLU A 128       6.186   2.601  17.590  1.00 98.54           H  
ATOM   2104  HG3 GLU A 128       6.735   4.219  17.970  1.00 98.54           H  
ATOM   2105  CD  GLU A 128       4.574   3.993  17.913  1.00 98.54           C  
ATOM   2106  OE1 GLU A 128       4.042   3.150  18.663  1.00 98.54           O  
ATOM   2107  OE2 GLU A 128       4.009   5.026  17.488  1.00 98.54           O  
ATOM   2108  N   ASN A 129       6.597   6.579  13.507  1.00 98.55           N  
ATOM   2109  H   ASN A 129       6.134   7.242  14.112  1.00 98.55           H  
ATOM   2110  CA  ASN A 129       6.653   6.935  12.088  1.00 98.55           C  
ATOM   2111  HA  ASN A 129       6.102   7.871  11.988  1.00 98.55           H  
ATOM   2112  C   ASN A 129       5.916   5.934  11.187  1.00 98.55           C  
ATOM   2113  CB  ASN A 129       8.102   7.218  11.656  1.00 98.55           C  
ATOM   2114  HB2 ASN A 129       8.704   6.318  11.780  1.00 98.55           H  
ATOM   2115  HB3 ASN A 129       8.122   7.490  10.601  1.00 98.55           H  
ATOM   2116  O   ASN A 129       6.453   5.492  10.166  1.00 98.55           O  
ATOM   2117  CG  ASN A 129       8.718   8.362  12.430  1.00 98.55           C  
ATOM   2118  ND2 ASN A 129       9.520   8.069  13.426  1.00 98.55           N  
ATOM   2119 HD21 ASN A 129       9.767   8.866  13.995  1.00 98.55           H  
ATOM   2120 HD22 ASN A 129       9.433   7.148  13.832  1.00 98.55           H  
ATOM   2121  OD1 ASN A 129       8.452   9.526  12.183  1.00 98.55           O  
ATOM   2122  N   TYR A 130       4.701   5.548  11.589  1.00 98.76           N  
ATOM   2123  H   TYR A 130       4.334   5.921  12.454  1.00 98.76           H  
ATOM   2124  CA  TYR A 130       3.838   4.620  10.854  1.00 98.76           C  
ATOM   2125  HA  TYR A 130       3.040   4.331  11.537  1.00 98.76           H  
ATOM   2126  C   TYR A 130       4.542   3.314  10.474  1.00 98.76           C  
ATOM   2127  CB  TYR A 130       3.164   5.319   9.666  1.00 98.76           C  
ATOM   2128  HB2 TYR A 130       2.481   4.619   9.184  1.00 98.76           H  
ATOM   2129  HB3 TYR A 130       3.928   5.588   8.937  1.00 98.76           H  
ATOM   2130  O   TYR A 130       4.400   2.809   9.359  1.00 98.76           O  
ATOM   2131  CG  TYR A 130       2.376   6.553  10.042  1.00 98.76           C  
ATOM   2132  CD1 TYR A 130       1.260   6.445  10.898  1.00 98.76           C  
ATOM   2133  HD1 TYR A 130       0.953   5.486  11.288  1.00 98.76           H  
ATOM   2134  CD2 TYR A 130       2.755   7.806   9.525  1.00 98.76           C  
ATOM   2135  HD2 TYR A 130       3.606   7.889   8.866  1.00 98.76           H  
ATOM   2136  CE1 TYR A 130       0.530   7.596  11.246  1.00 98.76           C  
ATOM   2137  HE1 TYR A 130      -0.322   7.539  11.908  1.00 98.76           H  
ATOM   2138  CE2 TYR A 130       2.029   8.958   9.876  1.00 98.76           C  
ATOM   2139  HE2 TYR A 130       2.321   9.925   9.493  1.00 98.76           H  
ATOM   2140  OH  TYR A 130       0.263   9.968  11.117  1.00 98.76           O  
ATOM   2141  HH  TYR A 130       0.683  10.770  10.796  1.00 98.76           H  
ATOM   2142  CZ  TYR A 130       0.924   8.851  10.744  1.00 98.76           C  
ATOM   2143  N   ARG A 131       5.354   2.776  11.394  1.00 98.70           N  
ATOM   2144  H   ARG A 131       5.461   3.280  12.263  1.00 98.70           H  
ATOM   2145  CA  ARG A 131       6.135   1.555  11.167  1.00 98.70           C  
ATOM   2146  HA  ARG A 131       6.828   1.751  10.349  1.00 98.70           H  
ATOM   2147  C   ARG A 131       5.233   0.397  10.745  1.00 98.70           C  
ATOM   2148  CB  ARG A 131       6.930   1.203  12.428  1.00 98.70           C  
ATOM   2149  HB2 ARG A 131       7.497   2.081  12.735  1.00 98.70           H  
ATOM   2150  HB3 ARG A 131       6.235   0.938  13.224  1.00 98.70           H  
ATOM   2151  O   ARG A 131       4.264   0.091  11.441  1.00 98.70           O  
ATOM   2152  CG  ARG A 131       7.900   0.036  12.183  1.00 98.70           C  
ATOM   2153  HG2 ARG A 131       8.640   0.347  11.445  1.00 98.70           H  
ATOM   2154  HG3 ARG A 131       7.359  -0.826  11.791  1.00 98.70           H  
ATOM   2155  CD  ARG A 131       8.617  -0.406  13.461  1.00 98.70           C  
ATOM   2156  HD2 ARG A 131       9.312  -1.205  13.202  1.00 98.70           H  
ATOM   2157  HD3 ARG A 131       7.876  -0.798  14.157  1.00 98.70           H  
ATOM   2158  NE  ARG A 131       9.348   0.712  14.084  1.00 98.70           N  
ATOM   2159  HE  ARG A 131       9.273   1.603  13.615  1.00 98.70           H  
ATOM   2160  NH1 ARG A 131      10.175  -0.428  15.894  1.00 98.70           N  
ATOM   2161 HH11 ARG A 131      10.679  -0.439  16.769  1.00 98.70           H  
ATOM   2162 HH12 ARG A 131       9.803  -1.282  15.503  1.00 98.70           H  
ATOM   2163  NH2 ARG A 131      10.538   1.765  15.704  1.00 98.70           N  
ATOM   2164 HH21 ARG A 131      10.248   2.651  15.316  1.00 98.70           H  
ATOM   2165 HH22 ARG A 131      10.996   1.740  16.604  1.00 98.70           H  
ATOM   2166  CZ  ARG A 131      10.022   0.674  15.216  1.00 98.70           C  
ATOM   2167  N   LEU A 132       5.593  -0.268   9.651  1.00 98.73           N  
ATOM   2168  H   LEU A 132       6.417   0.037   9.154  1.00 98.73           H  
ATOM   2169  CA  LEU A 132       4.857  -1.411   9.122  1.00 98.73           C  
ATOM   2170  HA  LEU A 132       3.794  -1.170   9.146  1.00 98.73           H  
ATOM   2171  C   LEU A 132       5.090  -2.665   9.966  1.00 98.73           C  
ATOM   2172  CB  LEU A 132       5.279  -1.637   7.662  1.00 98.73           C  
ATOM   2173  HB2 LEU A 132       6.355  -1.804   7.624  1.00 98.73           H  
ATOM   2174  HB3 LEU A 132       5.055  -0.730   7.100  1.00 98.73           H  
ATOM   2175  O   LEU A 132       6.226  -2.993  10.300  1.00 98.73           O  
ATOM   2176  CG  LEU A 132       4.574  -2.799   6.949  1.00 98.73           C  
ATOM   2177  HG  LEU A 132       4.783  -3.729   7.477  1.00 98.73           H  
ATOM   2178  CD1 LEU A 132       3.061  -2.602   6.875  1.00 98.73           C  
ATOM   2179 HD11 LEU A 132       2.615  -2.613   7.869  1.00 98.73           H  
ATOM   2180 HD12 LEU A 132       2.619  -3.416   6.299  1.00 98.73           H  
ATOM   2181 HD13 LEU A 132       2.832  -1.655   6.387  1.00 98.73           H  
ATOM   2182  CD2 LEU A 132       5.097  -2.916   5.521  1.00 98.73           C  
ATOM   2183 HD21 LEU A 132       4.973  -1.967   5.000  1.00 98.73           H  
ATOM   2184 HD22 LEU A 132       6.154  -3.183   5.535  1.00 98.73           H  
ATOM   2185 HD23 LEU A 132       4.535  -3.684   4.989  1.00 98.73           H  
ATOM   2186  N   GLN A 133       4.022  -3.405  10.247  1.00 98.57           N  
ATOM   2187  H   GLN A 133       3.107  -3.045  10.014  1.00 98.57           H  
ATOM   2188  CA  GLN A 133       4.089  -4.774  10.742  1.00 98.57           C  
ATOM   2189  HA  GLN A 133       5.115  -5.135  10.672  1.00 98.57           H  
ATOM   2190  C   GLN A 133       3.215  -5.676   9.878  1.00 98.57           C  
ATOM   2191  CB  GLN A 133       3.681  -4.842  12.210  1.00 98.57           C  
ATOM   2192  HB2 GLN A 133       3.677  -5.889  12.512  1.00 98.57           H  
ATOM   2193  HB3 GLN A 133       2.678  -4.432  12.334  1.00 98.57           H  
ATOM   2194  O   GLN A 133       1.989  -5.564   9.879  1.00 98.57           O  
ATOM   2195  CG  GLN A 133       4.669  -4.068  13.089  1.00 98.57           C  
ATOM   2196  HG2 GLN A 133       4.534  -2.995  12.950  1.00 98.57           H  
ATOM   2197  HG3 GLN A 133       5.686  -4.324  12.792  1.00 98.57           H  
ATOM   2198  CD  GLN A 133       4.509  -4.399  14.560  1.00 98.57           C  
ATOM   2199  NE2 GLN A 133       5.495  -4.108  15.373  1.00 98.57           N  
ATOM   2200 HE21 GLN A 133       5.450  -4.393  16.341  1.00 98.57           H  
ATOM   2201 HE22 GLN A 133       6.347  -3.747  14.967  1.00 98.57           H  
ATOM   2202  OE1 GLN A 133       3.516  -4.943  15.014  1.00 98.57           O  
ATOM   2203  N   ILE A 134       3.861  -6.572   9.141  1.00 98.61           N  
ATOM   2204  H   ILE A 134       4.867  -6.617   9.211  1.00 98.61           H  
ATOM   2205  CA  ILE A 134       3.238  -7.387   8.101  1.00 98.61           C  
ATOM   2206  HA  ILE A 134       2.173  -7.466   8.323  1.00 98.61           H  
ATOM   2207  C   ILE A 134       3.825  -8.801   8.110  1.00 98.61           C  
ATOM   2208  CB  ILE A 134       3.372  -6.669   6.741  1.00 98.61           C  
ATOM   2209  HB  ILE A 134       2.899  -5.692   6.846  1.00 98.61           H  
ATOM   2210  O   ILE A 134       5.032  -8.974   8.285  1.00 98.61           O  
ATOM   2211  CG1 ILE A 134       2.624  -7.429   5.633  1.00 98.61           C  
ATOM   2212 HG12 ILE A 134       1.647  -7.743   6.000  1.00 98.61           H  
ATOM   2213 HG13 ILE A 134       3.195  -8.317   5.360  1.00 98.61           H  
ATOM   2214  CG2 ILE A 134       4.850  -6.443   6.362  1.00 98.61           C  
ATOM   2215 HG21 ILE A 134       4.946  -5.878   5.435  1.00 98.61           H  
ATOM   2216 HG22 ILE A 134       5.357  -7.400   6.234  1.00 98.61           H  
ATOM   2217 HG23 ILE A 134       5.366  -5.885   7.144  1.00 98.61           H  
ATOM   2218  CD1 ILE A 134       2.410  -6.573   4.380  1.00 98.61           C  
ATOM   2219 HD11 ILE A 134       3.339  -6.112   4.045  1.00 98.61           H  
ATOM   2220 HD12 ILE A 134       2.037  -7.192   3.564  1.00 98.61           H  
ATOM   2221 HD13 ILE A 134       1.693  -5.779   4.588  1.00 98.61           H  
ATOM   2222  N   SER A 135       2.977  -9.820   7.966  1.00 98.21           N  
ATOM   2223  H   SER A 135       1.993  -9.619   7.857  1.00 98.21           H  
ATOM   2224  CA  SER A 135       3.402 -11.227   7.913  1.00 98.21           C  
ATOM   2225  HA  SER A 135       4.271 -11.306   7.259  1.00 98.21           H  
ATOM   2226  C   SER A 135       2.315 -12.143   7.344  1.00 98.21           C  
ATOM   2227  CB  SER A 135       3.818 -11.717   9.313  1.00 98.21           C  
ATOM   2228  HB2 SER A 135       4.210 -12.732   9.236  1.00 98.21           H  
ATOM   2229  HB3 SER A 135       4.615 -11.083   9.700  1.00 98.21           H  
ATOM   2230  O   SER A 135       1.173 -11.725   7.156  1.00 98.21           O  
ATOM   2231  OG  SER A 135       2.741 -11.712  10.232  1.00 98.21           O  
ATOM   2232  HG  SER A 135       1.961 -12.053   9.787  1.00 98.21           H  
ATOM   2233  N   GLY A 136       2.659 -13.419   7.140  1.00 97.79           N  
ATOM   2234  H   GLY A 136       3.616 -13.699   7.301  1.00 97.79           H  
ATOM   2235  CA  GLY A 136       1.702 -14.452   6.734  1.00 97.79           C  
ATOM   2236  HA2 GLY A 136       2.141 -15.437   6.891  1.00 97.79           H  
ATOM   2237  HA3 GLY A 136       0.802 -14.372   7.344  1.00 97.79           H  
ATOM   2238  C   GLY A 136       1.307 -14.336   5.267  1.00 97.79           C  
ATOM   2239  O   GLY A 136       0.121 -14.317   4.940  1.00 97.79           O  
ATOM   2240  N   TYR A 137       2.313 -14.186   4.406  1.00 98.38           N  
ATOM   2241  H   TYR A 137       3.263 -14.215   4.749  1.00 98.38           H  
ATOM   2242  CA  TYR A 137       2.131 -14.049   2.970  1.00 98.38           C  
ATOM   2243  HA  TYR A 137       1.481 -13.189   2.808  1.00 98.38           H  
ATOM   2244  C   TYR A 137       1.473 -15.293   2.339  1.00 98.38           C  
ATOM   2245  CB  TYR A 137       3.469 -13.704   2.306  1.00 98.38           C  
ATOM   2246  HB2 TYR A 137       4.259 -14.299   2.764  1.00 98.38           H  
ATOM   2247  HB3 TYR A 137       3.710 -12.657   2.488  1.00 98.38           H  
ATOM   2248  O   TYR A 137       1.797 -16.432   2.675  1.00 98.38           O  
ATOM   2249  CG  TYR A 137       3.473 -13.976   0.819  1.00 98.38           C  
ATOM   2250  CD1 TYR A 137       3.945 -15.227   0.388  1.00 98.38           C  
ATOM   2251  HD1 TYR A 137       4.338 -15.932   1.106  1.00 98.38           H  
ATOM   2252  CD2 TYR A 137       2.934 -13.056  -0.106  1.00 98.38           C  
ATOM   2253  HD2 TYR A 137       2.558 -12.102   0.233  1.00 98.38           H  
ATOM   2254  CE1 TYR A 137       3.876 -15.579  -0.963  1.00 98.38           C  
ATOM   2255  HE1 TYR A 137       4.226 -16.549  -1.287  1.00 98.38           H  
ATOM   2256  CE2 TYR A 137       2.881 -13.400  -1.474  1.00 98.38           C  
ATOM   2257  HE2 TYR A 137       2.475 -12.722  -2.211  1.00 98.38           H  
ATOM   2258  OH  TYR A 137       3.264 -15.084  -3.170  1.00 98.38           O  
ATOM   2259  HH  TYR A 137       3.462 -16.017  -3.281  1.00 98.38           H  
ATOM   2260  CZ  TYR A 137       3.343 -14.671  -1.890  1.00 98.38           C  
ATOM   2261  N   SER A 138       0.586 -15.055   1.374  1.00 98.18           N  
ATOM   2262  H   SER A 138       0.358 -14.087   1.200  1.00 98.18           H  
ATOM   2263  CA  SER A 138       0.068 -16.022   0.402  1.00 98.18           C  
ATOM   2264  HA  SER A 138       0.861 -16.724   0.141  1.00 98.18           H  
ATOM   2265  C   SER A 138      -0.371 -15.291  -0.876  1.00 98.18           C  
ATOM   2266  CB  SER A 138      -1.105 -16.806   1.007  1.00 98.18           C  
ATOM   2267  HB2 SER A 138      -1.487 -17.516   0.274  1.00 98.18           H  
ATOM   2268  HB3 SER A 138      -0.755 -17.359   1.878  1.00 98.18           H  
ATOM   2269  O   SER A 138      -0.516 -14.071  -0.876  1.00 98.18           O  
ATOM   2270  OG  SER A 138      -2.144 -15.930   1.397  1.00 98.18           O  
ATOM   2271  HG  SER A 138      -1.783 -15.369   2.087  1.00 98.18           H  
ATOM   2272  N   GLY A 139      -0.616 -16.008  -1.973  1.00 97.67           N  
ATOM   2273  H   GLY A 139      -0.385 -16.991  -1.980  1.00 97.67           H  
ATOM   2274  CA  GLY A 139      -1.105 -15.418  -3.225  1.00 97.67           C  
ATOM   2275  HA2 GLY A 139      -1.060 -14.329  -3.185  1.00 97.67           H  
ATOM   2276  HA3 GLY A 139      -2.146 -15.706  -3.369  1.00 97.67           H  
ATOM   2277  C   GLY A 139      -0.318 -15.866  -4.450  1.00 97.67           C  
ATOM   2278  O   GLY A 139       0.523 -16.759  -4.366  1.00 97.67           O  
ATOM   2279  N   ASN A 140      -0.641 -15.272  -5.600  1.00 97.40           N  
ATOM   2280  H   ASN A 140      -1.293 -14.501  -5.571  1.00 97.40           H  
ATOM   2281  CA  ASN A 140      -0.007 -15.581  -6.885  1.00 97.40           C  
ATOM   2282  HA  ASN A 140       0.646 -16.445  -6.752  1.00 97.40           H  
ATOM   2283  C   ASN A 140       0.911 -14.457  -7.408  1.00 97.40           C  
ATOM   2284  CB  ASN A 140      -1.090 -15.983  -7.905  1.00 97.40           C  
ATOM   2285  HB2 ASN A 140      -0.593 -16.416  -8.773  1.00 97.40           H  
ATOM   2286  HB3 ASN A 140      -1.740 -16.743  -7.472  1.00 97.40           H  
ATOM   2287  O   ASN A 140       1.667 -14.686  -8.350  1.00 97.40           O  
ATOM   2288  CG  ASN A 140      -1.943 -14.821  -8.385  1.00 97.40           C  
ATOM   2289  ND2 ASN A 140      -2.689 -14.995  -9.450  1.00 97.40           N  
ATOM   2290 HD21 ASN A 140      -2.685 -15.881  -9.934  1.00 97.40           H  
ATOM   2291 HD22 ASN A 140      -3.166 -14.184  -9.818  1.00 97.40           H  
ATOM   2292  OD1 ASN A 140      -1.953 -13.739  -7.831  1.00 97.40           O  
ATOM   2293  N   ALA A 141       0.858 -13.254  -6.826  1.00 96.49           N  
ATOM   2294  H   ALA A 141       0.211 -13.129  -6.061  1.00 96.49           H  
ATOM   2295  CA  ALA A 141       1.941 -12.276  -6.923  1.00 96.49           C  
ATOM   2296  HA  ALA A 141       2.317 -12.234  -7.945  1.00 96.49           H  
ATOM   2297  C   ALA A 141       3.061 -12.706  -5.978  1.00 96.49           C  
ATOM   2298  CB  ALA A 141       1.444 -10.890  -6.494  1.00 96.49           C  
ATOM   2299  HB1 ALA A 141       1.257 -10.892  -5.420  1.00 96.49           H  
ATOM   2300  HB2 ALA A 141       2.206 -10.140  -6.710  1.00 96.49           H  
ATOM   2301  HB3 ALA A 141       0.513 -10.616  -6.991  1.00 96.49           H  
ATOM   2302  O   ALA A 141       2.758 -13.225  -4.922  1.00 96.49           O  
ATOM   2303  N   THR A 142       4.323 -12.445  -6.293  1.00 94.28           N  
ATOM   2304  H   THR A 142       4.533 -11.947  -7.146  1.00 94.28           H  
ATOM   2305  CA  THR A 142       5.449 -12.716  -5.379  1.00 94.28           C  
ATOM   2306  HA  THR A 142       5.447 -13.772  -5.109  1.00 94.28           H  
ATOM   2307  C   THR A 142       5.382 -11.903  -4.090  1.00 94.28           C  
ATOM   2308  CB  THR A 142       6.762 -12.364  -6.069  1.00 94.28           C  
ATOM   2309  HB  THR A 142       7.594 -12.454  -5.371  1.00 94.28           H  
ATOM   2310  O   THR A 142       4.790 -10.832  -4.071  1.00 94.28           O  
ATOM   2311  CG2 THR A 142       6.993 -13.300  -7.259  1.00 94.28           C  
ATOM   2312 HG21 THR A 142       6.308 -13.058  -8.072  1.00 94.28           H  
ATOM   2313 HG22 THR A 142       6.837 -14.333  -6.951  1.00 94.28           H  
ATOM   2314 HG23 THR A 142       8.019 -13.204  -7.616  1.00 94.28           H  
ATOM   2315  OG1 THR A 142       6.650 -11.037  -6.529  1.00 94.28           O  
ATOM   2316  HG1 THR A 142       6.983 -10.448  -5.848  1.00 94.28           H  
ATOM   2317  N   ASP A 143       6.051 -12.351  -3.029  1.00 96.42           N  
ATOM   2318  H   ASP A 143       6.511 -13.250  -3.065  1.00 96.42           H  
ATOM   2319  CA  ASP A 143       6.095 -11.622  -1.760  1.00 96.42           C  
ATOM   2320  HA  ASP A 143       5.107 -11.202  -1.573  1.00 96.42           H  
ATOM   2321  C   ASP A 143       7.113 -10.467  -1.747  1.00 96.42           C  
ATOM   2322  CB  ASP A 143       6.391 -12.599  -0.627  1.00 96.42           C  
ATOM   2323  HB2 ASP A 143       5.668 -13.414  -0.650  1.00 96.42           H  
ATOM   2324  HB3 ASP A 143       7.379 -13.037  -0.774  1.00 96.42           H  
ATOM   2325  O   ASP A 143       8.277 -10.646  -1.383  1.00 96.42           O  
ATOM   2326  CG  ASP A 143       6.342 -11.899   0.731  1.00 96.42           C  
ATOM   2327  OD1 ASP A 143       5.859 -10.737   0.822  1.00 96.42           O  
ATOM   2328  OD2 ASP A 143       6.833 -12.509   1.700  1.00 96.42           O  
ATOM   2329  N   ASN A 144       6.655  -9.262  -2.085  1.00 95.42           N  
ATOM   2330  H   ASN A 144       5.719  -9.212  -2.464  1.00 95.42           H  
ATOM   2331  CA  ASN A 144       7.498  -8.061  -2.134  1.00 95.42           C  
ATOM   2332  HA  ASN A 144       8.541  -8.365  -2.221  1.00 95.42           H  
ATOM   2333  C   ASN A 144       7.429  -7.193  -0.876  1.00 95.42           C  
ATOM   2334  CB  ASN A 144       7.148  -7.243  -3.376  1.00 95.42           C  
ATOM   2335  HB2 ASN A 144       7.672  -6.289  -3.316  1.00 95.42           H  
ATOM   2336  HB3 ASN A 144       6.077  -7.050  -3.424  1.00 95.42           H  
ATOM   2337  O   ASN A 144       7.973  -6.089  -0.870  1.00 95.42           O  
ATOM   2338  CG  ASN A 144       7.606  -7.926  -4.631  1.00 95.42           C  
ATOM   2339  ND2 ASN A 144       8.182  -7.174  -5.522  1.00 95.42           N  
ATOM   2340 HD21 ASN A 144       8.431  -6.224  -5.285  1.00 95.42           H  
ATOM   2341 HD22 ASN A 144       8.757  -7.731  -6.138  1.00 95.42           H  
ATOM   2342  OD1 ASN A 144       7.506  -9.128  -4.822  1.00 95.42           O  
ATOM   2343  N   PHE A 145       6.747  -7.660   0.171  1.00 95.71           N  
ATOM   2344  H   PHE A 145       6.320  -8.572   0.090  1.00 95.71           H  
ATOM   2345  CA  PHE A 145       6.753  -7.001   1.476  1.00 95.71           C  
ATOM   2346  HA  PHE A 145       7.202  -6.011   1.392  1.00 95.71           H  
ATOM   2347  C   PHE A 145       7.580  -7.768   2.495  1.00 95.71           C  
ATOM   2348  CB  PHE A 145       5.337  -6.821   2.013  1.00 95.71           C  
ATOM   2349  HB2 PHE A 145       5.396  -6.726   3.098  1.00 95.71           H  
ATOM   2350  HB3 PHE A 145       4.747  -7.717   1.819  1.00 95.71           H  
ATOM   2351  O   PHE A 145       8.304  -7.136   3.259  1.00 95.71           O  
ATOM   2352  CG  PHE A 145       4.621  -5.595   1.500  1.00 95.71           C  
ATOM   2353  CD1 PHE A 145       4.799  -4.374   2.173  1.00 95.71           C  
ATOM   2354  HD1 PHE A 145       5.477  -4.314   3.012  1.00 95.71           H  
ATOM   2355  CD2 PHE A 145       3.760  -5.670   0.392  1.00 95.71           C  
ATOM   2356  HD2 PHE A 145       3.633  -6.607  -0.129  1.00 95.71           H  
ATOM   2357  CE1 PHE A 145       4.093  -3.233   1.766  1.00 95.71           C  
ATOM   2358  HE1 PHE A 145       4.224  -2.295   2.286  1.00 95.71           H  
ATOM   2359  CE2 PHE A 145       3.054  -4.526  -0.019  1.00 95.71           C  
ATOM   2360  HE2 PHE A 145       2.381  -4.577  -0.861  1.00 95.71           H  
ATOM   2361  CZ  PHE A 145       3.213  -3.316   0.677  1.00 95.71           C  
ATOM   2362  HZ  PHE A 145       2.671  -2.436   0.365  1.00 95.71           H  
ATOM   2363  N   THR A 146       7.474  -9.099   2.537  1.00 94.53           N  
ATOM   2364  H   THR A 146       6.835  -9.573   1.913  1.00 94.53           H  
ATOM   2365  CA  THR A 146       8.141  -9.924   3.555  1.00 94.53           C  
ATOM   2366  HA  THR A 146       8.693  -9.252   4.213  1.00 94.53           H  
ATOM   2367  C   THR A 146       9.228 -10.842   3.009  1.00 94.53           C  
ATOM   2368  CB  THR A 146       7.154 -10.657   4.484  1.00 94.53           C  
ATOM   2369  HB  THR A 146       7.711 -11.267   5.195  1.00 94.53           H  
ATOM   2370  O   THR A 146       9.838 -11.572   3.788  1.00 94.53           O  
ATOM   2371  CG2 THR A 146       6.317  -9.648   5.254  1.00 94.53           C  
ATOM   2372 HG21 THR A 146       5.661 -10.177   5.945  1.00 94.53           H  
ATOM   2373 HG22 THR A 146       6.979  -8.995   5.822  1.00 94.53           H  
ATOM   2374 HG23 THR A 146       5.707  -9.060   4.568  1.00 94.53           H  
ATOM   2375  OG1 THR A 146       6.169 -11.447   3.881  1.00 94.53           O  
ATOM   2376  HG1 THR A 146       6.514 -11.863   3.087  1.00 94.53           H  
ATOM   2377  N   GLY A 147       9.526 -10.747   1.711  1.00 89.75           N  
ATOM   2378  H   GLY A 147       8.927 -10.182   1.126  1.00 89.75           H  
ATOM   2379  CA  GLY A 147      10.590 -11.493   1.052  1.00 89.75           C  
ATOM   2380  HA2 GLY A 147      10.481 -11.358  -0.024  1.00 89.75           H  
ATOM   2381  HA3 GLY A 147      10.469 -12.553   1.271  1.00 89.75           H  
ATOM   2382  C   GLY A 147      12.008 -11.072   1.459  1.00 89.75           C  
ATOM   2383  O   GLY A 147      12.258 -10.511   2.528  1.00 89.75           O  
ATOM   2384  N   ARG A 148      12.973 -11.353   0.574  1.00 84.32           N  
ATOM   2385  H   ARG A 148      12.682 -11.734  -0.315  1.00 84.32           H  
ATOM   2386  CA  ARG A 148      14.415 -11.196   0.841  1.00 84.32           C  
ATOM   2387  HA  ARG A 148      14.688 -11.860   1.661  1.00 84.32           H  
ATOM   2388  C   ARG A 148      14.784  -9.786   1.298  1.00 84.32           C  
ATOM   2389  CB  ARG A 148      15.203 -11.580  -0.420  1.00 84.32           C  
ATOM   2390  HB2 ARG A 148      14.940 -12.600  -0.701  1.00 84.32           H  
ATOM   2391  HB3 ARG A 148      14.922 -10.913  -1.235  1.00 84.32           H  
ATOM   2392  O   ARG A 148      15.615  -9.642   2.194  1.00 84.32           O  
ATOM   2393  CG  ARG A 148      16.722 -11.500  -0.201  1.00 84.32           C  
ATOM   2394  HG2 ARG A 148      17.008 -12.165   0.614  1.00 84.32           H  
ATOM   2395  HG3 ARG A 148      17.007 -10.479   0.053  1.00 84.32           H  
ATOM   2396  CD  ARG A 148      17.466 -11.899  -1.475  1.00 84.32           C  
ATOM   2397  HD2 ARG A 148      17.235 -12.939  -1.706  1.00 84.32           H  
ATOM   2398  HD3 ARG A 148      17.115 -11.270  -2.293  1.00 84.32           H  
ATOM   2399  NE  ARG A 148      18.923 -11.731  -1.315  1.00 84.32           N  
ATOM   2400  HE  ARG A 148      19.245 -11.424  -0.409  1.00 84.32           H  
ATOM   2401  NH1 ARG A 148      19.523 -12.423  -3.420  1.00 84.32           N  
ATOM   2402 HH11 ARG A 148      18.549 -12.587  -3.631  1.00 84.32           H  
ATOM   2403 HH12 ARG A 148      20.233 -12.634  -4.106  1.00 84.32           H  
ATOM   2404  NH2 ARG A 148      21.103 -11.788  -1.976  1.00 84.32           N  
ATOM   2405 HH21 ARG A 148      21.395 -11.497  -1.054  1.00 84.32           H  
ATOM   2406 HH22 ARG A 148      21.803 -12.016  -2.667  1.00 84.32           H  
ATOM   2407  CZ  ARG A 148      19.839 -11.980  -2.234  1.00 84.32           C  
ATOM   2408  N   ARG A 149      14.200  -8.758   0.681  1.00 90.00           N  
ATOM   2409  H   ARG A 149      13.553  -8.946  -0.072  1.00 90.00           H  
ATOM   2410  CA  ARG A 149      14.374  -7.370   1.106  1.00 90.00           C  
ATOM   2411  HA  ARG A 149      15.138  -7.313   1.882  1.00 90.00           H  
ATOM   2412  C   ARG A 149      13.083  -6.862   1.742  1.00 90.00           C  
ATOM   2413  CB  ARG A 149      14.857  -6.517  -0.056  1.00 90.00           C  
ATOM   2414  HB2 ARG A 149      15.058  -5.539   0.383  1.00 90.00           H  
ATOM   2415  HB3 ARG A 149      14.066  -6.424  -0.800  1.00 90.00           H  
ATOM   2416  O   ARG A 149      12.278  -6.168   1.130  1.00 90.00           O  
ATOM   2417  CG  ARG A 149      16.174  -6.935  -0.709  1.00 90.00           C  
ATOM   2418  HG2 ARG A 149      16.087  -7.926  -1.156  1.00 90.00           H  
ATOM   2419  HG3 ARG A 149      16.956  -6.946   0.050  1.00 90.00           H  
ATOM   2420  CD  ARG A 149      16.511  -5.901  -1.789  1.00 90.00           C  
ATOM   2421  HD2 ARG A 149      15.842  -6.054  -2.636  1.00 90.00           H  
ATOM   2422  HD3 ARG A 149      16.337  -4.903  -1.385  1.00 90.00           H  
ATOM   2423  NE  ARG A 149      17.913  -6.004  -2.232  1.00 90.00           N  
ATOM   2424  HE  ARG A 149      18.405  -6.850  -1.979  1.00 90.00           H  
ATOM   2425  NH1 ARG A 149      18.017  -3.978  -3.311  1.00 90.00           N  
ATOM   2426 HH11 ARG A 149      17.052  -3.809  -3.064  1.00 90.00           H  
ATOM   2427 HH12 ARG A 149      18.558  -3.230  -3.719  1.00 90.00           H  
ATOM   2428  NH2 ARG A 149      19.837  -5.259  -3.201  1.00 90.00           N  
ATOM   2429 HH21 ARG A 149      20.339  -4.519  -3.669  1.00 90.00           H  
ATOM   2430 HH22 ARG A 149      20.335  -6.068  -2.856  1.00 90.00           H  
ATOM   2431  CZ  ARG A 149      18.577  -5.086  -2.913  1.00 90.00           C  
ATOM   2432  N   SER A 150      12.893  -7.278   2.988  1.00 93.04           N  
ATOM   2433  H   SER A 150      13.587  -7.898   3.381  1.00 93.04           H  
ATOM   2434  CA  SER A 150      11.645  -7.099   3.720  1.00 93.04           C  
ATOM   2435  HA  SER A 150      10.837  -7.477   3.095  1.00 93.04           H  
ATOM   2436  C   SER A 150      11.363  -5.634   4.063  1.00 93.04           C  
ATOM   2437  CB  SER A 150      11.692  -7.948   4.988  1.00 93.04           C  
ATOM   2438  HB2 SER A 150      12.018  -8.956   4.731  1.00 93.04           H  
ATOM   2439  HB3 SER A 150      12.402  -7.518   5.695  1.00 93.04           H  
ATOM   2440  O   SER A 150      12.135  -4.978   4.759  1.00 93.04           O  
ATOM   2441  OG  SER A 150      10.417  -8.029   5.584  1.00 93.04           O  
ATOM   2442  HG  SER A 150      10.187  -8.961   5.595  1.00 93.04           H  
ATOM   2443  N   HIS A 151      10.201  -5.158   3.631  1.00 97.03           N  
ATOM   2444  H   HIS A 151       9.617  -5.792   3.104  1.00 97.03           H  
ATOM   2445  CA  HIS A 151       9.597  -3.894   4.044  1.00 97.03           C  
ATOM   2446  HA  HIS A 151      10.352  -3.108   4.036  1.00 97.03           H  
ATOM   2447  C   HIS A 151       9.011  -3.967   5.469  1.00 97.03           C  
ATOM   2448  CB  HIS A 151       8.508  -3.545   3.023  1.00 97.03           C  
ATOM   2449  HB2 HIS A 151       7.932  -2.703   3.406  1.00 97.03           H  
ATOM   2450  HB3 HIS A 151       7.827  -4.389   2.914  1.00 97.03           H  
ATOM   2451  O   HIS A 151       8.660  -2.940   6.055  1.00 97.03           O  
ATOM   2452  CG  HIS A 151       9.042  -3.157   1.665  1.00 97.03           C  
ATOM   2453  CD2 HIS A 151       9.471  -3.961   0.640  1.00 97.03           C  
ATOM   2454  HD2 HIS A 151       9.525  -5.040   0.665  1.00 97.03           H  
ATOM   2455  ND1 HIS A 151       9.205  -1.868   1.243  1.00 97.03           N  
ATOM   2456  HD1 HIS A 151       9.112  -1.052   1.830  1.00 97.03           H  
ATOM   2457  CE1 HIS A 151       9.690  -1.880  -0.000  1.00 97.03           C  
ATOM   2458  HE1 HIS A 151       9.913  -0.986  -0.565  1.00 97.03           H  
ATOM   2459  NE2 HIS A 151       9.871  -3.137  -0.429  1.00 97.03           N  
ATOM   2460  N   ASN A 152       8.899  -5.166   6.052  1.00 97.97           N  
ATOM   2461  H   ASN A 152       9.234  -5.977   5.552  1.00 97.97           H  
ATOM   2462  CA  ASN A 152       8.437  -5.336   7.425  1.00 97.97           C  
ATOM   2463  HA  ASN A 152       7.438  -4.906   7.496  1.00 97.97           H  
ATOM   2464  C   ASN A 152       9.345  -4.593   8.420  1.00 97.97           C  
ATOM   2465  CB  ASN A 152       8.362  -6.833   7.749  1.00 97.97           C  
ATOM   2466  HB2 ASN A 152       7.820  -7.347   6.955  1.00 97.97           H  
ATOM   2467  HB3 ASN A 152       9.376  -7.230   7.799  1.00 97.97           H  
ATOM   2468  O   ASN A 152      10.567  -4.552   8.265  1.00 97.97           O  
ATOM   2469  CG  ASN A 152       7.658  -7.124   9.058  1.00 97.97           C  
ATOM   2470  ND2 ASN A 152       8.026  -8.189   9.728  1.00 97.97           N  
ATOM   2471 HD21 ASN A 152       7.463  -8.428  10.532  1.00 97.97           H  
ATOM   2472 HD22 ASN A 152       8.703  -8.823   9.327  1.00 97.97           H  
ATOM   2473  OD1 ASN A 152       6.778  -6.403   9.502  1.00 97.97           O  
ATOM   2474  N   ASN A 153       8.742  -4.022   9.463  1.00 97.46           N  
ATOM   2475  H   ASN A 153       7.739  -4.112   9.540  1.00 97.46           H  
ATOM   2476  CA  ASN A 153       9.386  -3.178  10.473  1.00 97.46           C  
ATOM   2477  HA  ASN A 153       8.580  -2.790  11.096  1.00 97.46           H  
ATOM   2478  C   ASN A 153      10.064  -1.897   9.956  1.00 97.46           C  
ATOM   2479  CB  ASN A 153      10.299  -4.029  11.379  1.00 97.46           C  
ATOM   2480  HB2 ASN A 153      10.815  -4.787  10.789  1.00 97.46           H  
ATOM   2481  HB3 ASN A 153      11.070  -3.398  11.822  1.00 97.46           H  
ATOM   2482  O   ASN A 153      10.655  -1.175  10.764  1.00 97.46           O  
ATOM   2483  CG  ASN A 153       9.578  -4.693  12.533  1.00 97.46           C  
ATOM   2484  ND2 ASN A 153      10.174  -5.722  13.087  1.00 97.46           N  
ATOM   2485 HD21 ASN A 153      11.038  -6.071  12.698  1.00 97.46           H  
ATOM   2486 HD22 ASN A 153       9.698  -6.175  13.854  1.00 97.46           H  
ATOM   2487  OD1 ASN A 153       8.534  -4.272  13.014  1.00 97.46           O  
ATOM   2488  N   GLN A 154       9.938  -1.556   8.672  1.00 98.01           N  
ATOM   2489  H   GLN A 154       9.448  -2.166   8.034  1.00 98.01           H  
ATOM   2490  CA  GLN A 154      10.415  -0.272   8.168  1.00 98.01           C  
ATOM   2491  HA  GLN A 154      11.361  -0.040   8.658  1.00 98.01           H  
ATOM   2492  C   GLN A 154       9.447   0.857   8.523  1.00 98.01           C  
ATOM   2493  CB  GLN A 154      10.688  -0.326   6.663  1.00 98.01           C  
ATOM   2494  HB2 GLN A 154       9.753  -0.499   6.129  1.00 98.01           H  
ATOM   2495  HB3 GLN A 154      11.082   0.641   6.348  1.00 98.01           H  
ATOM   2496  O   GLN A 154       8.244   0.646   8.710  1.00 98.01           O  
ATOM   2497  CG  GLN A 154      11.683  -1.414   6.252  1.00 98.01           C  
ATOM   2498  HG2 GLN A 154      11.954  -1.229   5.212  1.00 98.01           H  
ATOM   2499  HG3 GLN A 154      11.201  -2.390   6.308  1.00 98.01           H  
ATOM   2500  CD  GLN A 154      12.951  -1.440   7.096  1.00 98.01           C  
ATOM   2501  NE2 GLN A 154      13.266  -2.559   7.711  1.00 98.01           N  
ATOM   2502 HE21 GLN A 154      12.679  -3.373   7.600  1.00 98.01           H  
ATOM   2503 HE22 GLN A 154      14.122  -2.553   8.246  1.00 98.01           H  
ATOM   2504  OE1 GLN A 154      13.657  -0.459   7.256  1.00 98.01           O  
ATOM   2505  N   LYS A 155       9.987   2.070   8.640  1.00 98.42           N  
ATOM   2506  H   LYS A 155      10.957   2.174   8.379  1.00 98.42           H  
ATOM   2507  CA  LYS A 155       9.219   3.294   8.890  1.00 98.42           C  
ATOM   2508  HA  LYS A 155       8.334   3.074   9.487  1.00 98.42           H  
ATOM   2509  C   LYS A 155       8.746   3.886   7.567  1.00 98.42           C  
ATOM   2510  CB  LYS A 155      10.079   4.306   9.646  1.00 98.42           C  
ATOM   2511  HB2 LYS A 155      10.963   4.503   9.039  1.00 98.42           H  
ATOM   2512  HB3 LYS A 155       9.521   5.236   9.747  1.00 98.42           H  
ATOM   2513  O   LYS A 155       9.421   3.761   6.545  1.00 98.42           O  
ATOM   2514  CG  LYS A 155      10.517   3.834  11.043  1.00 98.42           C  
ATOM   2515  HG2 LYS A 155       9.651   3.766  11.700  1.00 98.42           H  
ATOM   2516  HG3 LYS A 155      10.998   2.858  10.976  1.00 98.42           H  
ATOM   2517  CD  LYS A 155      11.526   4.845  11.598  1.00 98.42           C  
ATOM   2518  HD2 LYS A 155      12.338   4.943  10.877  1.00 98.42           H  
ATOM   2519  HD3 LYS A 155      11.044   5.817  11.703  1.00 98.42           H  
ATOM   2520  CE  LYS A 155      12.122   4.420  12.940  1.00 98.42           C  
ATOM   2521  HE2 LYS A 155      11.332   4.425  13.691  1.00 98.42           H  
ATOM   2522  HE3 LYS A 155      12.516   3.409  12.838  1.00 98.42           H  
ATOM   2523  NZ  LYS A 155      13.213   5.355  13.317  1.00 98.42           N  
ATOM   2524  HZ1 LYS A 155      13.925   5.356  12.601  1.00 98.42           H  
ATOM   2525  HZ2 LYS A 155      12.870   6.303  13.373  1.00 98.42           H  
ATOM   2526  HZ3 LYS A 155      13.649   5.108  14.194  1.00 98.42           H  
ATOM   2527  N   PHE A 156       7.595   4.544   7.588  1.00 98.66           N  
ATOM   2528  H   PHE A 156       7.126   4.702   8.469  1.00 98.66           H  
ATOM   2529  CA  PHE A 156       7.101   5.246   6.412  1.00 98.66           C  
ATOM   2530  HA  PHE A 156       7.167   4.580   5.552  1.00 98.66           H  
ATOM   2531  C   PHE A 156       7.968   6.480   6.146  1.00 98.66           C  
ATOM   2532  CB  PHE A 156       5.634   5.614   6.627  1.00 98.66           C  
ATOM   2533  HB2 PHE A 156       5.564   6.455   7.317  1.00 98.66           H  
ATOM   2534  HB3 PHE A 156       5.123   4.767   7.085  1.00 98.66           H  
ATOM   2535  O   PHE A 156       8.340   7.177   7.089  1.00 98.66           O  
ATOM   2536  CG  PHE A 156       4.907   5.939   5.343  1.00 98.66           C  
ATOM   2537  CD1 PHE A 156       4.632   7.270   4.984  1.00 98.66           C  
ATOM   2538  HD1 PHE A 156       4.956   8.085   5.612  1.00 98.66           H  
ATOM   2539  CD2 PHE A 156       4.494   4.888   4.507  1.00 98.66           C  
ATOM   2540  HD2 PHE A 156       4.728   3.867   4.771  1.00 98.66           H  
ATOM   2541  CE1 PHE A 156       3.913   7.536   3.805  1.00 98.66           C  
ATOM   2542  HE1 PHE A 156       3.695   8.556   3.526  1.00 98.66           H  
ATOM   2543  CE2 PHE A 156       3.768   5.151   3.337  1.00 98.66           C  
ATOM   2544  HE2 PHE A 156       3.426   4.336   2.716  1.00 98.66           H  
ATOM   2545  CZ  PHE A 156       3.476   6.478   2.988  1.00 98.66           C  
ATOM   2546  HZ  PHE A 156       2.915   6.684   2.088  1.00 98.66           H  
ATOM   2547  N   SER A 157       8.300   6.755   4.887  1.00 98.52           N  
ATOM   2548  H   SER A 157       7.993   6.132   4.154  1.00 98.52           H  
ATOM   2549  CA  SER A 157       9.092   7.930   4.499  1.00 98.52           C  
ATOM   2550  HA  SER A 157       9.163   8.618   5.341  1.00 98.52           H  
ATOM   2551  C   SER A 157       8.435   8.675   3.347  1.00 98.52           C  
ATOM   2552  CB  SER A 157      10.519   7.546   4.104  1.00 98.52           C  
ATOM   2553  HB2 SER A 157      11.104   8.452   3.947  1.00 98.52           H  
ATOM   2554  HB3 SER A 157      10.500   6.982   3.172  1.00 98.52           H  
ATOM   2555  O   SER A 157       7.904   8.049   2.428  1.00 98.52           O  
ATOM   2556  OG  SER A 157      11.126   6.766   5.113  1.00 98.52           O  
ATOM   2557  HG  SER A 157      10.618   5.960   5.230  1.00 98.52           H  
ATOM   2558  N   THR A 158       8.513  10.002   3.384  1.00 98.40           N  
ATOM   2559  H   THR A 158       9.041  10.418   4.138  1.00 98.40           H  
ATOM   2560  CA  THR A 158       8.081  10.926   2.322  1.00 98.40           C  
ATOM   2561  HA  THR A 158       7.682  10.362   1.478  1.00 98.40           H  
ATOM   2562  C   THR A 158       9.280  11.730   1.823  1.00 98.40           C  
ATOM   2563  CB  THR A 158       6.982  11.883   2.810  1.00 98.40           C  
ATOM   2564  HB  THR A 158       6.700  12.550   1.996  1.00 98.40           H  
ATOM   2565  O   THR A 158      10.365  11.665   2.403  1.00 98.40           O  
ATOM   2566  CG2 THR A 158       5.735  11.141   3.277  1.00 98.40           C  
ATOM   2567 HG21 THR A 158       4.969  11.863   3.559  1.00 98.40           H  
ATOM   2568 HG22 THR A 158       5.958  10.483   4.117  1.00 98.40           H  
ATOM   2569 HG23 THR A 158       5.325  10.562   2.450  1.00 98.40           H  
ATOM   2570  OG1 THR A 158       7.462  12.657   3.884  1.00 98.40           O  
ATOM   2571  HG1 THR A 158       6.792  13.305   4.114  1.00 98.40           H  
ATOM   2572  N   PHE A 159       9.120  12.502   0.744  1.00 97.38           N  
ATOM   2573  H   PHE A 159       8.216  12.580   0.300  1.00 97.38           H  
ATOM   2574  CA  PHE A 159      10.226  13.317   0.225  1.00 97.38           C  
ATOM   2575  HA  PHE A 159      11.071  12.659   0.025  1.00 97.38           H  
ATOM   2576  C   PHE A 159      10.724  14.369   1.233  1.00 97.38           C  
ATOM   2577  CB  PHE A 159       9.819  13.967  -1.103  1.00 97.38           C  
ATOM   2578  HB2 PHE A 159       9.564  13.172  -1.804  1.00 97.38           H  
ATOM   2579  HB3 PHE A 159      10.685  14.490  -1.510  1.00 97.38           H  
ATOM   2580  O   PHE A 159      11.872  14.787   1.145  1.00 97.38           O  
ATOM   2581  CG  PHE A 159       8.666  14.951  -1.016  1.00 97.38           C  
ATOM   2582  CD1 PHE A 159       7.401  14.609  -1.532  1.00 97.38           C  
ATOM   2583  HD1 PHE A 159       7.244  13.655  -2.013  1.00 97.38           H  
ATOM   2584  CD2 PHE A 159       8.856  16.221  -0.434  1.00 97.38           C  
ATOM   2585  HD2 PHE A 159       9.825  16.518  -0.062  1.00 97.38           H  
ATOM   2586  CE1 PHE A 159       6.340  15.527  -1.456  1.00 97.38           C  
ATOM   2587  HE1 PHE A 159       5.384  15.289  -1.898  1.00 97.38           H  
ATOM   2588  CE2 PHE A 159       7.777  17.111  -0.305  1.00 97.38           C  
ATOM   2589  HE2 PHE A 159       7.913  18.064   0.184  1.00 97.38           H  
ATOM   2590  CZ  PHE A 159       6.517  16.764  -0.816  1.00 97.38           C  
ATOM   2591  HZ  PHE A 159       5.692  17.456  -0.729  1.00 97.38           H  
ATOM   2592  N   GLU A 160       9.890  14.770   2.195  1.00 96.02           N  
ATOM   2593  H   GLU A 160       8.935  14.441   2.168  1.00 96.02           H  
ATOM   2594  CA  GLU A 160      10.238  15.733   3.249  1.00 96.02           C  
ATOM   2595  HA  GLU A 160      11.072  16.350   2.913  1.00 96.02           H  
ATOM   2596  C   GLU A 160      10.693  15.074   4.557  1.00 96.02           C  
ATOM   2597  CB  GLU A 160       9.052  16.674   3.492  1.00 96.02           C  
ATOM   2598  HB2 GLU A 160       9.336  17.407   4.247  1.00 96.02           H  
ATOM   2599  HB3 GLU A 160       8.846  17.204   2.562  1.00 96.02           H  
ATOM   2600  O   GLU A 160      11.399  15.701   5.343  1.00 96.02           O  
ATOM   2601  CG  GLU A 160       7.783  15.942   3.954  1.00 96.02           C  
ATOM   2602  HG2 GLU A 160       7.995  15.387   4.868  1.00 96.02           H  
ATOM   2603  HG3 GLU A 160       7.478  15.232   3.186  1.00 96.02           H  
ATOM   2604  CD  GLU A 160       6.620  16.899   4.208  1.00 96.02           C  
ATOM   2605  OE1 GLU A 160       5.698  16.459   4.921  1.00 96.02           O  
ATOM   2606  OE2 GLU A 160       6.595  17.994   3.622  1.00 96.02           O  
ATOM   2607  N   LYS A 161      10.318  13.809   4.794  1.00 97.00           N  
ATOM   2608  H   LYS A 161       9.755  13.341   4.099  1.00 97.00           H  
ATOM   2609  CA  LYS A 161      10.644  13.081   6.023  1.00 97.00           C  
ATOM   2610  HA  LYS A 161      11.407  13.641   6.565  1.00 97.00           H  
ATOM   2611  C   LYS A 161      11.239  11.716   5.697  1.00 97.00           C  
ATOM   2612  CB  LYS A 161       9.400  13.013   6.922  1.00 97.00           C  
ATOM   2613  HB2 LYS A 161       8.694  12.279   6.533  1.00 97.00           H  
ATOM   2614  HB3 LYS A 161       8.913  13.988   6.926  1.00 97.00           H  
ATOM   2615  O   LYS A 161      10.517  10.736   5.498  1.00 97.00           O  
ATOM   2616  CG  LYS A 161       9.792  12.664   8.366  1.00 97.00           C  
ATOM   2617  HG2 LYS A 161      10.463  13.433   8.749  1.00 97.00           H  
ATOM   2618  HG3 LYS A 161      10.308  11.705   8.389  1.00 97.00           H  
ATOM   2619  CD  LYS A 161       8.545  12.601   9.252  1.00 97.00           C  
ATOM   2620  HD2 LYS A 161       7.911  11.792   8.891  1.00 97.00           H  
ATOM   2621  HD3 LYS A 161       7.998  13.541   9.176  1.00 97.00           H  
ATOM   2622  CE  LYS A 161       8.904  12.332  10.714  1.00 97.00           C  
ATOM   2623  HE2 LYS A 161       9.507  13.159  11.089  1.00 97.00           H  
ATOM   2624  HE3 LYS A 161       9.505  11.425  10.768  1.00 97.00           H  
ATOM   2625  NZ  LYS A 161       7.676  12.170  11.529  1.00 97.00           N  
ATOM   2626  HZ1 LYS A 161       7.108  11.430  11.141  1.00 97.00           H  
ATOM   2627  HZ2 LYS A 161       7.127  13.017  11.560  1.00 97.00           H  
ATOM   2628  HZ3 LYS A 161       7.913  11.864  12.462  1.00 97.00           H  
ATOM   2629  N   ASP A 162      12.568  11.673   5.656  1.00 96.43           N  
ATOM   2630  H   ASP A 162      13.085  12.522   5.831  1.00 96.43           H  
ATOM   2631  CA  ASP A 162      13.327  10.441   5.466  1.00 96.43           C  
ATOM   2632  HA  ASP A 162      12.796   9.818   4.746  1.00 96.43           H  
ATOM   2633  C   ASP A 162      13.440   9.675   6.788  1.00 96.43           C  
ATOM   2634  CB  ASP A 162      14.709  10.747   4.872  1.00 96.43           C  
ATOM   2635  HB2 ASP A 162      15.325  11.256   5.614  1.00 96.43           H  
ATOM   2636  HB3 ASP A 162      14.584  11.419   4.023  1.00 96.43           H  
ATOM   2637  O   ASP A 162      14.101  10.115   7.727  1.00 96.43           O  
ATOM   2638  CG  ASP A 162      15.430   9.485   4.383  1.00 96.43           C  
ATOM   2639  OD1 ASP A 162      14.811   8.391   4.409  1.00 96.43           O  
ATOM   2640  OD2 ASP A 162      16.561   9.650   3.878  1.00 96.43           O  
ATOM   2641  N   ASN A 163      12.764   8.532   6.867  1.00 95.95           N  
ATOM   2642  H   ASN A 163      12.259   8.222   6.049  1.00 95.95           H  
ATOM   2643  CA  ASN A 163      12.847   7.609   7.995  1.00 95.95           C  
ATOM   2644  HA  ASN A 163      13.515   8.023   8.750  1.00 95.95           H  
ATOM   2645  C   ASN A 163      13.446   6.254   7.576  1.00 95.95           C  
ATOM   2646  CB  ASN A 163      11.451   7.442   8.615  1.00 95.95           C  
ATOM   2647  HB2 ASN A 163      10.789   6.996   7.873  1.00 95.95           H  
ATOM   2648  HB3 ASN A 163      11.528   6.758   9.461  1.00 95.95           H  
ATOM   2649  O   ASN A 163      13.369   5.294   8.354  1.00 95.95           O  
ATOM   2650  CG  ASN A 163      10.839   8.719   9.155  1.00 95.95           C  
ATOM   2651  ND2 ASN A 163       9.652   9.054   8.715  1.00 95.95           N  
ATOM   2652 HD21 ASN A 163       9.217   8.495   7.995  1.00 95.95           H  
ATOM   2653 HD22 ASN A 163       9.262   9.931   9.030  1.00 95.95           H  
ATOM   2654  OD1 ASN A 163      11.358   9.364  10.049  1.00 95.95           O  
ATOM   2655  N   GLY A 164      13.969   6.157   6.347  1.00 87.69           N  
ATOM   2656  H   GLY A 164      14.080   7.001   5.803  1.00 87.69           H  
ATOM   2657  CA  GLY A 164      14.550   4.942   5.791  1.00 87.69           C  
ATOM   2658  HA2 GLY A 164      14.655   5.063   4.713  1.00 87.69           H  
ATOM   2659  HA3 GLY A 164      13.887   4.098   5.981  1.00 87.69           H  
ATOM   2660  C   GLY A 164      15.928   4.629   6.375  1.00 87.69           C  
ATOM   2661  O   GLY A 164      16.492   5.391   7.156  1.00 87.69           O  
ATOM   2662  N   ILE A 165      16.475   3.475   5.990  1.00 89.50           N  
ATOM   2663  H   ILE A 165      15.943   2.877   5.374  1.00 89.50           H  
ATOM   2664  CA  ILE A 165      17.817   3.027   6.412  1.00 89.50           C  
ATOM   2665  HA  ILE A 165      18.121   3.605   7.285  1.00 89.50           H  
ATOM   2666  C   ILE A 165      18.899   3.290   5.354  1.00 89.50           C  
ATOM   2667  CB  ILE A 165      17.793   1.543   6.837  1.00 89.50           C  
ATOM   2668  HB  ILE A 165      18.797   1.279   7.167  1.00 89.50           H  
ATOM   2669  O   ILE A 165      20.068   2.984   5.576  1.00 89.50           O  
ATOM   2670  CG1 ILE A 165      17.414   0.623   5.654  1.00 89.50           C  
ATOM   2671 HG12 ILE A 165      18.018   0.879   4.783  1.00 89.50           H  
ATOM   2672 HG13 ILE A 165      16.366   0.777   5.398  1.00 89.50           H  
ATOM   2673  CG2 ILE A 165      16.845   1.349   8.036  1.00 89.50           C  
ATOM   2674 HG21 ILE A 165      15.809   1.496   7.732  1.00 89.50           H  
ATOM   2675 HG22 ILE A 165      16.952   0.343   8.444  1.00 89.50           H  
ATOM   2676 HG23 ILE A 165      17.092   2.067   8.817  1.00 89.50           H  
ATOM   2677  CD1 ILE A 165      17.638  -0.867   5.933  1.00 89.50           C  
ATOM   2678 HD11 ILE A 165      16.981  -1.206   6.734  1.00 89.50           H  
ATOM   2679 HD12 ILE A 165      17.412  -1.439   5.033  1.00 89.50           H  
ATOM   2680 HD13 ILE A 165      18.677  -1.040   6.214  1.00 89.50           H  
ATOM   2681  N   ALA A 166      18.511   3.791   4.181  1.00 92.37           N  
ATOM   2682  H   ALA A 166      17.549   4.084   4.086  1.00 92.37           H  
ATOM   2683  CA  ALA A 166      19.424   4.090   3.086  1.00 92.37           C  
ATOM   2684  HA  ALA A 166      20.119   3.259   2.973  1.00 92.37           H  
ATOM   2685  C   ALA A 166      20.221   5.375   3.354  1.00 92.37           C  
ATOM   2686  CB  ALA A 166      18.605   4.237   1.800  1.00 92.37           C  
ATOM   2687  HB1 ALA A 166      18.066   5.184   1.825  1.00 92.37           H  
ATOM   2688  HB2 ALA A 166      19.259   4.210   0.929  1.00 92.37           H  
ATOM   2689  HB3 ALA A 166      17.862   3.442   1.730  1.00 92.37           H  
ATOM   2690  O   ALA A 166      19.730   6.302   3.986  1.00 92.37           O  
ATOM   2691  N   ASN A 167      21.396   5.507   2.734  1.00 91.42           N  
ATOM   2692  H   ASN A 167      21.782   4.697   2.270  1.00 91.42           H  
ATOM   2693  CA  ASN A 167      22.183   6.753   2.762  1.00 91.42           C  
ATOM   2694  HA  ASN A 167      22.141   7.158   3.773  1.00 91.42           H  
ATOM   2695  C   ASN A 167      21.618   7.858   1.838  1.00 91.42           C  
ATOM   2696  CB  ASN A 167      23.653   6.427   2.436  1.00 91.42           C  
ATOM   2697  HB2 ASN A 167      23.710   5.936   1.464  1.00 91.42           H  
ATOM   2698  HB3 ASN A 167      24.223   7.354   2.384  1.00 91.42           H  
ATOM   2699  O   ASN A 167      22.323   8.804   1.490  1.00 91.42           O  
ATOM   2700  CG  ASN A 167      24.329   5.560   3.481  1.00 91.42           C  
ATOM   2701  ND2 ASN A 167      25.433   4.939   3.138  1.00 91.42           N  
ATOM   2702 HD21 ASN A 167      25.864   4.399   3.875  1.00 91.42           H  
ATOM   2703 HD22 ASN A 167      25.856   5.084   2.233  1.00 91.42           H  
ATOM   2704  OD1 ASN A 167      23.899   5.420   4.607  1.00 91.42           O  
ATOM   2705  N   ARG A 168      20.376   7.708   1.365  1.00 94.07           N  
ATOM   2706  H   ARG A 168      19.806   7.009   1.819  1.00 94.07           H  
ATOM   2707  CA  ARG A 168      19.677   8.652   0.485  1.00 94.07           C  
ATOM   2708  HA  ARG A 168      20.032   9.655   0.717  1.00 94.07           H  
ATOM   2709  C   ARG A 168      18.182   8.619   0.772  1.00 94.07           C  
ATOM   2710  CB  ARG A 168      19.962   8.354  -1.004  1.00 94.07           C  
ATOM   2711  HB2 ARG A 168      21.037   8.433  -1.170  1.00 94.07           H  
ATOM   2712  HB3 ARG A 168      19.478   9.123  -1.606  1.00 94.07           H  
ATOM   2713  O   ARG A 168      17.629   7.545   1.009  1.00 94.07           O  
ATOM   2714  CG  ARG A 168      19.481   6.972  -1.496  1.00 94.07           C  
ATOM   2715  HG2 ARG A 168      18.406   6.873  -1.349  1.00 94.07           H  
ATOM   2716  HG3 ARG A 168      19.985   6.196  -0.920  1.00 94.07           H  
ATOM   2717  CD  ARG A 168      19.778   6.773  -2.991  1.00 94.07           C  
ATOM   2718  HD2 ARG A 168      19.145   7.454  -3.561  1.00 94.07           H  
ATOM   2719  HD3 ARG A 168      20.816   7.041  -3.192  1.00 94.07           H  
ATOM   2720  NE  ARG A 168      19.519   5.383  -3.432  1.00 94.07           N  
ATOM   2721  HE  ARG A 168      18.600   5.177  -3.797  1.00 94.07           H  
ATOM   2722  NH1 ARG A 168      21.545   4.471  -2.831  1.00 94.07           N  
ATOM   2723 HH11 ARG A 168      21.857   5.373  -2.501  1.00 94.07           H  
ATOM   2724 HH12 ARG A 168      22.094   3.637  -2.672  1.00 94.07           H  
ATOM   2725  NH2 ARG A 168      19.985   3.151  -3.643  1.00 94.07           N  
ATOM   2726 HH21 ARG A 168      20.419   2.391  -3.139  1.00 94.07           H  
ATOM   2727 HH22 ARG A 168      19.027   3.003  -3.927  1.00 94.07           H  
ATOM   2728  CZ  ARG A 168      20.341   4.352  -3.308  1.00 94.07           C  
ATOM   2729  N   ASN A 169      17.521   9.759   0.589  1.00 95.58           N  
ATOM   2730  H   ASN A 169      18.043  10.613   0.451  1.00 95.58           H  
ATOM   2731  CA  ASN A 169      16.071   9.834   0.691  1.00 95.58           C  
ATOM   2732  HA  ASN A 169      15.770   9.312   1.599  1.00 95.58           H  
ATOM   2733  C   ASN A 169      15.410   9.109  -0.492  1.00 95.58           C  
ATOM   2734  CB  ASN A 169      15.638  11.298   0.853  1.00 95.58           C  
ATOM   2735  HB2 ASN A 169      15.898  11.875  -0.034  1.00 95.58           H  
ATOM   2736  HB3 ASN A 169      16.155  11.717   1.717  1.00 95.58           H  
ATOM   2737  O   ASN A 169      15.233   9.657  -1.585  1.00 95.58           O  
ATOM   2738  CG  ASN A 169      14.143  11.422   1.097  1.00 95.58           C  
ATOM   2739  ND2 ASN A 169      13.703  12.524   1.646  1.00 95.58           N  
ATOM   2740 HD21 ASN A 169      14.329  13.266   1.926  1.00 95.58           H  
ATOM   2741 HD22 ASN A 169      12.715  12.589   1.845  1.00 95.58           H  
ATOM   2742  OD1 ASN A 169      13.347  10.558   0.757  1.00 95.58           O  
ATOM   2743  N   CYS A 170      15.034   7.853  -0.257  1.00 97.49           N  
ATOM   2744  H   CYS A 170      15.262   7.470   0.650  1.00 97.49           H  
ATOM   2745  CA  CYS A 170      14.421   6.989  -1.259  1.00 97.49           C  
ATOM   2746  HA  CYS A 170      15.077   6.928  -2.127  1.00 97.49           H  
ATOM   2747  C   CYS A 170      13.074   7.533  -1.743  1.00 97.49           C  
ATOM   2748  CB  CYS A 170      14.255   5.591  -0.658  1.00 97.49           C  
ATOM   2749  HB2 CYS A 170      13.688   4.964  -1.346  1.00 97.49           H  
ATOM   2750  HB3 CYS A 170      13.712   5.653   0.285  1.00 97.49           H  
ATOM   2751  O   CYS A 170      12.768   7.425  -2.929  1.00 97.49           O  
ATOM   2752  SG  CYS A 170      15.891   4.861  -0.384  1.00 97.49           S  
ATOM   2753  HG  CYS A 170      16.394   5.807   0.414  1.00 97.49           H  
ATOM   2754  N   ALA A 171      12.295   8.160  -0.861  1.00 97.59           N  
ATOM   2755  H   ALA A 171      12.642   8.333   0.071  1.00 97.59           H  
ATOM   2756  CA  ALA A 171      11.000   8.720  -1.224  1.00 97.59           C  
ATOM   2757  HA  ALA A 171      10.409   7.940  -1.706  1.00 97.59           H  
ATOM   2758  C   ALA A 171      11.131   9.873  -2.229  1.00 97.59           C  
ATOM   2759  CB  ALA A 171      10.295   9.158   0.058  1.00 97.59           C  
ATOM   2760  HB1 ALA A 171      10.231   8.329   0.763  1.00 97.59           H  
ATOM   2761  HB2 ALA A 171       9.289   9.504  -0.182  1.00 97.59           H  
ATOM   2762  HB3 ALA A 171      10.861   9.965   0.523  1.00 97.59           H  
ATOM   2763  O   ALA A 171      10.333   9.972  -3.164  1.00 97.59           O  
ATOM   2764  N   HIS A 172      12.177  10.692  -2.083  1.00 96.97           N  
ATOM   2765  H   HIS A 172      12.764  10.569  -1.270  1.00 96.97           H  
ATOM   2766  CA  HIS A 172      12.539  11.717  -3.059  1.00 96.97           C  
ATOM   2767  HA  HIS A 172      11.649  12.291  -3.317  1.00 96.97           H  
ATOM   2768  C   HIS A 172      13.074  11.095  -4.362  1.00 96.97           C  
ATOM   2769  CB  HIS A 172      13.548  12.678  -2.417  1.00 96.97           C  
ATOM   2770  HB2 HIS A 172      14.442  12.129  -2.119  1.00 96.97           H  
ATOM   2771  HB3 HIS A 172      13.107  13.112  -1.520  1.00 96.97           H  
ATOM   2772  O   HIS A 172      12.589  11.407  -5.449  1.00 96.97           O  
ATOM   2773  CG  HIS A 172      13.954  13.795  -3.340  1.00 96.97           C  
ATOM   2774  CD2 HIS A 172      13.345  15.014  -3.466  1.00 96.97           C  
ATOM   2775  HD2 HIS A 172      12.492  15.359  -2.900  1.00 96.97           H  
ATOM   2776  ND1 HIS A 172      14.990  13.764  -4.245  1.00 96.97           N  
ATOM   2777  HD1 HIS A 172      15.653  13.011  -4.363  1.00 96.97           H  
ATOM   2778  CE1 HIS A 172      15.000  14.934  -4.905  1.00 96.97           C  
ATOM   2779  HE1 HIS A 172      15.709  15.215  -5.669  1.00 96.97           H  
ATOM   2780  NE2 HIS A 172      14.012  15.725  -4.468  1.00 96.97           N  
ATOM   2781  N   SER A 173      14.042  10.171  -4.281  1.00 96.61           N  
ATOM   2782  H   SER A 173      14.416   9.945  -3.370  1.00 96.61           H  
ATOM   2783  CA  SER A 173      14.660   9.552  -5.468  1.00 96.61           C  
ATOM   2784  HA  SER A 173      15.069  10.341  -6.099  1.00 96.61           H  
ATOM   2785  C   SER A 173      13.680   8.751  -6.338  1.00 96.61           C  
ATOM   2786  CB  SER A 173      15.801   8.618  -5.050  1.00 96.61           C  
ATOM   2787  HB2 SER A 173      15.418   7.859  -4.368  1.00 96.61           H  
ATOM   2788  HB3 SER A 173      16.199   8.120  -5.934  1.00 96.61           H  
ATOM   2789  O   SER A 173      13.831   8.726  -7.562  1.00 96.61           O  
ATOM   2790  OG  SER A 173      16.847   9.332  -4.416  1.00 96.61           O  
ATOM   2791  HG  SER A 173      17.114  10.064  -4.977  1.00 96.61           H  
ATOM   2792  N   TYR A 174      12.685   8.109  -5.722  1.00 97.06           N  
ATOM   2793  H   TYR A 174      12.653   8.148  -4.713  1.00 97.06           H  
ATOM   2794  CA  TYR A 174      11.748   7.187  -6.374  1.00 97.06           C  
ATOM   2795  HA  TYR A 174      12.024   7.098  -7.425  1.00 97.06           H  
ATOM   2796  C   TYR A 174      10.300   7.692  -6.391  1.00 97.06           C  
ATOM   2797  CB  TYR A 174      11.905   5.799  -5.755  1.00 97.06           C  
ATOM   2798  HB2 TYR A 174      11.197   5.112  -6.219  1.00 97.06           H  
ATOM   2799  HB3 TYR A 174      11.633   5.850  -4.701  1.00 97.06           H  
ATOM   2800  O   TYR A 174       9.374   6.935  -6.680  1.00 97.06           O  
ATOM   2801  CG  TYR A 174      13.314   5.251  -5.899  1.00 97.06           C  
ATOM   2802  CD1 TYR A 174      13.872   4.994  -7.167  1.00 97.06           C  
ATOM   2803  HD1 TYR A 174      13.290   5.188  -8.056  1.00 97.06           H  
ATOM   2804  CD2 TYR A 174      14.109   5.101  -4.755  1.00 97.06           C  
ATOM   2805  HD2 TYR A 174      13.705   5.342  -3.783  1.00 97.06           H  
ATOM   2806  CE1 TYR A 174      15.189   4.509  -7.290  1.00 97.06           C  
ATOM   2807  HE1 TYR A 174      15.592   4.296  -8.269  1.00 97.06           H  
ATOM   2808  CE2 TYR A 174      15.450   4.717  -4.880  1.00 97.06           C  
ATOM   2809  HE2 TYR A 174      16.080   4.734  -4.003  1.00 97.06           H  
ATOM   2810  OH  TYR A 174      17.268   3.923  -6.227  1.00 97.06           O  
ATOM   2811  HH  TYR A 174      17.494   3.714  -7.137  1.00 97.06           H  
ATOM   2812  CZ  TYR A 174      15.984   4.360  -6.134  1.00 97.06           C  
ATOM   2813  N   THR A 175      10.113   8.996  -6.159  1.00 94.95           N  
ATOM   2814  H   THR A 175      10.916   9.541  -5.882  1.00 94.95           H  
ATOM   2815  CA  THR A 175       8.878   9.740  -6.463  1.00 94.95           C  
ATOM   2816  HA  THR A 175       8.994  10.714  -5.987  1.00 94.95           H  
ATOM   2817  C   THR A 175       7.600   9.151  -5.857  1.00 94.95           C  
ATOM   2818  CB  THR A 175       8.730  10.021  -7.971  1.00 94.95           C  
ATOM   2819  HB  THR A 175       7.779  10.521  -8.155  1.00 94.95           H  
ATOM   2820  O   THR A 175       6.557   9.101  -6.505  1.00 94.95           O  
ATOM   2821  CG2 THR A 175       9.846  10.926  -8.489  1.00 94.95           C  
ATOM   2822 HG21 THR A 175      10.815  10.439  -8.375  1.00 94.95           H  
ATOM   2823 HG22 THR A 175       9.846  11.862  -7.930  1.00 94.95           H  
ATOM   2824 HG23 THR A 175       9.672  11.142  -9.543  1.00 94.95           H  
ATOM   2825  OG1 THR A 175       8.791   8.839  -8.740  1.00 94.95           O  
ATOM   2826  HG1 THR A 175       8.431   8.129  -8.204  1.00 94.95           H  
ATOM   2827  N   GLY A 176       7.664   8.707  -4.604  1.00 96.76           N  
ATOM   2828  H   GLY A 176       8.543   8.775  -4.112  1.00 96.76           H  
ATOM   2829  CA  GLY A 176       6.506   8.180  -3.879  1.00 96.76           C  
ATOM   2830  HA2 GLY A 176       6.188   7.238  -4.324  1.00 96.76           H  
ATOM   2831  HA3 GLY A 176       5.677   8.885  -3.950  1.00 96.76           H  
ATOM   2832  C   GLY A 176       6.836   7.944  -2.413  1.00 96.76           C  
ATOM   2833  O   GLY A 176       7.993   7.709  -2.076  1.00 96.76           O  
ATOM   2834  N   ALA A 177       5.849   8.010  -1.526  1.00 98.35           N  
ATOM   2835  H   ALA A 177       4.900   8.164  -1.836  1.00 98.35           H  
ATOM   2836  CA  ALA A 177       6.070   7.677  -0.124  1.00 98.35           C  
ATOM   2837  HA  ALA A 177       7.098   7.925   0.140  1.00 98.35           H  
ATOM   2838  C   ALA A 177       5.850   6.185   0.124  1.00 98.35           C  
ATOM   2839  CB  ALA A 177       5.163   8.522   0.750  1.00 98.35           C  
ATOM   2840  HB1 ALA A 177       5.219   9.567   0.444  1.00 98.35           H  
ATOM   2841  HB2 ALA A 177       4.141   8.154   0.668  1.00 98.35           H  
ATOM   2842  HB3 ALA A 177       5.479   8.426   1.788  1.00 98.35           H  
ATOM   2843  O   ALA A 177       4.918   5.596  -0.430  1.00 98.35           O  
ATOM   2844  N   TRP A 178       6.693   5.572   0.952  1.00 98.31           N  
ATOM   2845  H   TRP A 178       7.375   6.126   1.451  1.00 98.31           H  
ATOM   2846  CA  TRP A 178       6.641   4.133   1.201  1.00 98.31           C  
ATOM   2847  HA  TRP A 178       5.598   3.842   1.327  1.00 98.31           H  
ATOM   2848  C   TRP A 178       7.391   3.728   2.473  1.00 98.31           C  
ATOM   2849  CB  TRP A 178       7.220   3.387  -0.014  1.00 98.31           C  
ATOM   2850  HB2 TRP A 178       6.949   3.904  -0.935  1.00 98.31           H  
ATOM   2851  HB3 TRP A 178       8.308   3.382   0.050  1.00 98.31           H  
ATOM   2852  O   TRP A 178       8.110   4.525   3.078  1.00 98.31           O  
ATOM   2853  CG  TRP A 178       6.738   1.983  -0.156  1.00 98.31           C  
ATOM   2854  CD1 TRP A 178       7.509   0.876  -0.123  1.00 98.31           C  
ATOM   2855  HD1 TRP A 178       8.583   0.880  -0.006  1.00 98.31           H  
ATOM   2856  CD2 TRP A 178       5.378   1.515  -0.401  1.00 98.31           C  
ATOM   2857  CE2 TRP A 178       5.416   0.101  -0.559  1.00 98.31           C  
ATOM   2858  CE3 TRP A 178       4.125   2.144  -0.547  1.00 98.31           C  
ATOM   2859  HE3 TRP A 178       4.064   3.216  -0.433  1.00 98.31           H  
ATOM   2860  NE1 TRP A 178       6.724  -0.242  -0.325  1.00 98.31           N  
ATOM   2861  HE1 TRP A 178       7.104  -1.161  -0.502  1.00 98.31           H  
ATOM   2862  CH2 TRP A 178       3.056   0.010  -1.052  1.00 98.31           C  
ATOM   2863  HH2 TRP A 178       2.177  -0.555  -1.324  1.00 98.31           H  
ATOM   2864  CZ2 TRP A 178       4.290  -0.644  -0.915  1.00 98.31           C  
ATOM   2865  HZ2 TRP A 178       4.387  -1.707  -1.079  1.00 98.31           H  
ATOM   2866  CZ3 TRP A 178       2.970   1.399  -0.852  1.00 98.31           C  
ATOM   2867  HZ3 TRP A 178       2.018   1.898  -0.959  1.00 98.31           H  
ATOM   2868  N   TRP A 179       7.266   2.457   2.849  1.00 98.28           N  
ATOM   2869  H   TRP A 179       6.659   1.868   2.297  1.00 98.28           H  
ATOM   2870  CA  TRP A 179       8.092   1.803   3.867  1.00 98.28           C  
ATOM   2871  HA  TRP A 179       8.313   2.509   4.667  1.00 98.28           H  
ATOM   2872  C   TRP A 179       9.426   1.365   3.258  1.00 98.28           C  
ATOM   2873  CB  TRP A 179       7.306   0.634   4.470  1.00 98.28           C  
ATOM   2874  HB2 TRP A 179       7.046  -0.075   3.684  1.00 98.28           H  
ATOM   2875  HB3 TRP A 179       7.931   0.109   5.193  1.00 98.28           H  
ATOM   2876  O   TRP A 179       9.622   0.189   2.964  1.00 98.28           O  
ATOM   2877  CG  TRP A 179       6.059   1.052   5.168  1.00 98.28           C  
ATOM   2878  CD1 TRP A 179       5.993   1.566   6.414  1.00 98.28           C  
ATOM   2879  HD1 TRP A 179       6.839   1.710   7.069  1.00 98.28           H  
ATOM   2880  CD2 TRP A 179       4.699   1.083   4.646  1.00 98.28           C  
ATOM   2881  CE2 TRP A 179       3.848   1.628   5.653  1.00 98.28           C  
ATOM   2882  CE3 TRP A 179       4.113   0.763   3.401  1.00 98.28           C  
ATOM   2883  HE3 TRP A 179       4.727   0.356   2.611  1.00 98.28           H  
ATOM   2884  NE1 TRP A 179       4.684   1.875   6.719  1.00 98.28           N  
ATOM   2885  HE1 TRP A 179       4.402   2.274   7.603  1.00 98.28           H  
ATOM   2886  CH2 TRP A 179       1.934   1.554   4.176  1.00 98.28           C  
ATOM   2887  HH2 TRP A 179       0.895   1.769   3.976  1.00 98.28           H  
ATOM   2888  CZ2 TRP A 179       2.491   1.884   5.422  1.00 98.28           C  
ATOM   2889  HZ2 TRP A 179       1.894   2.388   6.167  1.00 98.28           H  
ATOM   2890  CZ3 TRP A 179       2.743   0.990   3.172  1.00 98.28           C  
ATOM   2891  HZ3 TRP A 179       2.315   0.759   2.207  1.00 98.28           H  
ATOM   2892  N   TYR A 180      10.312   2.317   2.973  1.00 96.99           N  
ATOM   2893  H   TYR A 180      10.093   3.270   3.228  1.00 96.99           H  
ATOM   2894  CA  TYR A 180      11.576   2.045   2.287  1.00 96.99           C  
ATOM   2895  HA  TYR A 180      11.361   1.387   1.444  1.00 96.99           H  
ATOM   2896  C   TYR A 180      12.597   1.309   3.173  1.00 96.99           C  
ATOM   2897  CB  TYR A 180      12.162   3.344   1.714  1.00 96.99           C  
ATOM   2898  HB2 TYR A 180      12.260   4.076   2.516  1.00 96.99           H  
ATOM   2899  HB3 TYR A 180      13.167   3.140   1.346  1.00 96.99           H  
ATOM   2900  O   TYR A 180      12.688   1.533   4.377  1.00 96.99           O  
ATOM   2901  CG  TYR A 180      11.363   3.945   0.569  1.00 96.99           C  
ATOM   2902  CD1 TYR A 180      11.446   3.385  -0.718  1.00 96.99           C  
ATOM   2903  HD1 TYR A 180      12.053   2.508  -0.889  1.00 96.99           H  
ATOM   2904  CD2 TYR A 180      10.541   5.067   0.773  1.00 96.99           C  
ATOM   2905  HD2 TYR A 180      10.435   5.480   1.766  1.00 96.99           H  
ATOM   2906  CE1 TYR A 180      10.744   3.939  -1.795  1.00 96.99           C  
ATOM   2907  HE1 TYR A 180      10.777   3.512  -2.786  1.00 96.99           H  
ATOM   2908  CE2 TYR A 180       9.840   5.638  -0.307  1.00 96.99           C  
ATOM   2909  HE2 TYR A 180       9.203   6.495  -0.150  1.00 96.99           H  
ATOM   2910  OH  TYR A 180       9.331   5.604  -2.669  1.00 96.99           O  
ATOM   2911  HH  TYR A 180       8.837   6.393  -2.434  1.00 96.99           H  
ATOM   2912  CZ  TYR A 180       9.956   5.077  -1.596  1.00 96.99           C  
ATOM   2913  N   ILE A 181      13.385   0.452   2.528  1.00 93.41           N  
ATOM   2914  H   ILE A 181      13.229   0.376   1.533  1.00 93.41           H  
ATOM   2915  CA  ILE A 181      14.583  -0.230   3.046  1.00 93.41           C  
ATOM   2916  HA  ILE A 181      14.596  -0.174   4.135  1.00 93.41           H  
ATOM   2917  C   ILE A 181      15.830   0.528   2.540  1.00 93.41           C  
ATOM   2918  CB  ILE A 181      14.553  -1.723   2.631  1.00 93.41           C  
ATOM   2919  HB  ILE A 181      15.544  -2.152   2.778  1.00 93.41           H  
ATOM   2920  O   ILE A 181      15.876   1.752   2.634  1.00 93.41           O  
ATOM   2921  CG1 ILE A 181      14.152  -1.854   1.145  1.00 93.41           C  
ATOM   2922 HG12 ILE A 181      14.742  -1.157   0.550  1.00 93.41           H  
ATOM   2923 HG13 ILE A 181      13.094  -1.624   1.017  1.00 93.41           H  
ATOM   2924  CG2 ILE A 181      13.618  -2.541   3.519  1.00 93.41           C  
ATOM   2925 HG21 ILE A 181      13.879  -2.393   4.567  1.00 93.41           H  
ATOM   2926 HG22 ILE A 181      13.727  -3.603   3.298  1.00 93.41           H  
ATOM   2927 HG23 ILE A 181      12.582  -2.252   3.343  1.00 93.41           H  
ATOM   2928  CD1 ILE A 181      14.394  -3.225   0.567  1.00 93.41           C  
ATOM   2929 HD11 ILE A 181      14.173  -3.216  -0.500  1.00 93.41           H  
ATOM   2930 HD12 ILE A 181      13.735  -3.941   1.058  1.00 93.41           H  
ATOM   2931 HD13 ILE A 181      15.443  -3.479   0.718  1.00 93.41           H  
ATOM   2932  N   ASP A 182      16.814  -0.147   1.929  1.00 92.42           N  
ATOM   2933  H   ASP A 182      16.783  -1.156   1.936  1.00 92.42           H  
ATOM   2934  CA  ASP A 182      17.627   0.476   0.879  1.00 92.42           C  
ATOM   2935  HA  ASP A 182      17.814   1.515   1.151  1.00 92.42           H  
ATOM   2936  C   ASP A 182      16.826   0.477  -0.425  1.00 92.42           C  
ATOM   2937  CB  ASP A 182      19.012  -0.165   0.742  1.00 92.42           C  
ATOM   2938  HB2 ASP A 182      19.517  -0.120   1.707  1.00 92.42           H  
ATOM   2939  HB3 ASP A 182      18.900  -1.212   0.462  1.00 92.42           H  
ATOM   2940  O   ASP A 182      16.888  -0.452  -1.239  1.00 92.42           O  
ATOM   2941  CG  ASP A 182      19.882   0.560  -0.304  1.00 92.42           C  
ATOM   2942  OD1 ASP A 182      19.543   1.698  -0.722  1.00 92.42           O  
ATOM   2943  OD2 ASP A 182      20.889  -0.043  -0.731  1.00 92.42           O  
ATOM   2944  N   CYS A 183      16.008   1.523  -0.566  1.00 90.71           N  
ATOM   2945  H   CYS A 183      16.027   2.218   0.166  1.00 90.71           H  
ATOM   2946  CA  CYS A 183      15.002   1.678  -1.611  1.00 90.71           C  
ATOM   2947  HA  CYS A 183      14.533   2.651  -1.460  1.00 90.71           H  
ATOM   2948  C   CYS A 183      13.889   0.646  -1.434  1.00 90.71           C  
ATOM   2949  CB  CYS A 183      15.663   1.711  -2.998  1.00 90.71           C  
ATOM   2950  HB2 CYS A 183      14.975   2.111  -3.743  1.00 90.71           H  
ATOM   2951  HB3 CYS A 183      15.965   0.705  -3.288  1.00 90.71           H  
ATOM   2952  O   CYS A 183      13.223   0.658  -0.399  1.00 90.71           O  
ATOM   2953  SG  CYS A 183      17.150   2.732  -2.920  1.00 90.71           S  
ATOM   2954  HG  CYS A 183      17.753   2.109  -1.903  1.00 90.71           H  
ATOM   2955  N   HIS A 184      13.622  -0.209  -2.419  1.00 96.14           N  
ATOM   2956  H   HIS A 184      14.183  -0.229  -3.258  1.00 96.14           H  
ATOM   2957  CA  HIS A 184      12.442  -1.056  -2.353  1.00 96.14           C  
ATOM   2958  HA  HIS A 184      12.339  -1.452  -1.342  1.00 96.14           H  
ATOM   2959  C   HIS A 184      12.453  -2.256  -3.303  1.00 96.14           C  
ATOM   2960  CB  HIS A 184      11.224  -0.181  -2.649  1.00 96.14           C  
ATOM   2961  HB2 HIS A 184      11.058   0.538  -1.847  1.00 96.14           H  
ATOM   2962  HB3 HIS A 184      10.386  -0.879  -2.660  1.00 96.14           H  
ATOM   2963  O   HIS A 184      13.035  -2.201  -4.385  1.00 96.14           O  
ATOM   2964  CG  HIS A 184      11.234   0.545  -3.967  1.00 96.14           C  
ATOM   2965  CD2 HIS A 184      10.591   0.137  -5.100  1.00 96.14           C  
ATOM   2966  HD2 HIS A 184      10.006  -0.764  -5.212  1.00 96.14           H  
ATOM   2967  ND1 HIS A 184      11.850   1.743  -4.258  1.00 96.14           N  
ATOM   2968  HD1 HIS A 184      12.359   2.334  -3.616  1.00 96.14           H  
ATOM   2969  CE1 HIS A 184      11.577   2.048  -5.536  1.00 96.14           C  
ATOM   2970  HE1 HIS A 184      11.916   2.930  -6.058  1.00 96.14           H  
ATOM   2971  NE2 HIS A 184      10.817   1.093  -6.086  1.00 96.14           N  
ATOM   2972  N   GLU A 185      11.729  -3.311  -2.923  1.00 95.87           N  
ATOM   2973  H   GLU A 185      11.338  -3.318  -1.991  1.00 95.87           H  
ATOM   2974  CA  GLU A 185      11.211  -4.331  -3.850  1.00 95.87           C  
ATOM   2975  HA  GLU A 185      11.802  -4.330  -4.766  1.00 95.87           H  
ATOM   2976  C   GLU A 185       9.762  -4.034  -4.277  1.00 95.87           C  
ATOM   2977  CB  GLU A 185      11.313  -5.731  -3.220  1.00 95.87           C  
ATOM   2978  HB2 GLU A 185      10.669  -6.413  -3.776  1.00 95.87           H  
ATOM   2979  HB3 GLU A 185      10.976  -5.697  -2.184  1.00 95.87           H  
ATOM   2980  O   GLU A 185       9.299  -4.526  -5.307  1.00 95.87           O  
ATOM   2981  CG  GLU A 185      12.752  -6.263  -3.298  1.00 95.87           C  
ATOM   2982  HG2 GLU A 185      13.410  -5.584  -2.756  1.00 95.87           H  
ATOM   2983  HG3 GLU A 185      13.063  -6.244  -4.343  1.00 95.87           H  
ATOM   2984  CD  GLU A 185      12.934  -7.700  -2.768  1.00 95.87           C  
ATOM   2985  OE1 GLU A 185      14.083  -8.196  -2.855  1.00 95.87           O  
ATOM   2986  OE2 GLU A 185      11.971  -8.313  -2.258  1.00 95.87           O  
ATOM   2987  N   SER A 186       9.039  -3.199  -3.532  1.00 97.05           N  
ATOM   2988  H   SER A 186       9.405  -2.897  -2.640  1.00 97.05           H  
ATOM   2989  CA  SER A 186       7.729  -2.672  -3.925  1.00 97.05           C  
ATOM   2990  HA  SER A 186       7.588  -2.838  -4.993  1.00 97.05           H  
ATOM   2991  C   SER A 186       7.624  -1.170  -3.675  1.00 97.05           C  
ATOM   2992  CB  SER A 186       6.600  -3.404  -3.194  1.00 97.05           C  
ATOM   2993  HB2 SER A 186       6.577  -4.449  -3.503  1.00 97.05           H  
ATOM   2994  HB3 SER A 186       5.648  -2.951  -3.471  1.00 97.05           H  
ATOM   2995  O   SER A 186       8.133  -0.665  -2.685  1.00 97.05           O  
ATOM   2996  OG  SER A 186       6.750  -3.323  -1.788  1.00 97.05           O  
ATOM   2997  HG  SER A 186       7.353  -4.009  -1.493  1.00 97.05           H  
ATOM   2998  N   ASN A 187       6.952  -0.445  -4.562  1.00 97.67           N  
ATOM   2999  H   ASN A 187       6.603  -0.911  -5.387  1.00 97.67           H  
ATOM   3000  CA  ASN A 187       6.525   0.933  -4.328  1.00 97.67           C  
ATOM   3001  HA  ASN A 187       6.261   1.061  -3.278  1.00 97.67           H  
ATOM   3002  C   ASN A 187       5.278   1.200  -5.171  1.00 97.67           C  
ATOM   3003  CB  ASN A 187       7.660   1.919  -4.660  1.00 97.67           C  
ATOM   3004  HB2 ASN A 187       8.502   1.752  -3.988  1.00 97.67           H  
ATOM   3005  HB3 ASN A 187       7.995   1.761  -5.685  1.00 97.67           H  
ATOM   3006  O   ASN A 187       5.362   1.675  -6.301  1.00 97.67           O  
ATOM   3007  CG  ASN A 187       7.228   3.369  -4.508  1.00 97.67           C  
ATOM   3008  ND2 ASN A 187       7.984   4.277  -5.077  1.00 97.67           N  
ATOM   3009 HD21 ASN A 187       8.775   4.000  -5.640  1.00 97.67           H  
ATOM   3010 HD22 ASN A 187       7.756   5.251  -4.940  1.00 97.67           H  
ATOM   3011  OD1 ASN A 187       6.208   3.691  -3.908  1.00 97.67           O  
ATOM   3012  N   LEU A 188       4.101   0.878  -4.638  1.00 98.62           N  
ATOM   3013  H   LEU A 188       4.078   0.505  -3.699  1.00 98.62           H  
ATOM   3014  CA  LEU A 188       2.834   1.065  -5.362  1.00 98.62           C  
ATOM   3015  HA  LEU A 188       3.000   0.839  -6.415  1.00 98.62           H  
ATOM   3016  C   LEU A 188       2.343   2.523  -5.335  1.00 98.62           C  
ATOM   3017  CB  LEU A 188       1.793   0.073  -4.822  1.00 98.62           C  
ATOM   3018  HB2 LEU A 188       1.620   0.285  -3.767  1.00 98.62           H  
ATOM   3019  HB3 LEU A 188       0.856   0.227  -5.357  1.00 98.62           H  
ATOM   3020  O   LEU A 188       1.386   2.878  -6.027  1.00 98.62           O  
ATOM   3021  CG  LEU A 188       2.205  -1.401  -4.985  1.00 98.62           C  
ATOM   3022  HG  LEU A 188       3.164  -1.572  -4.496  1.00 98.62           H  
ATOM   3023  CD1 LEU A 188       1.183  -2.302  -4.303  1.00 98.62           C  
ATOM   3024 HD11 LEU A 188       1.070  -2.017  -3.257  1.00 98.62           H  
ATOM   3025 HD12 LEU A 188       1.532  -3.333  -4.353  1.00 98.62           H  
ATOM   3026 HD13 LEU A 188       0.216  -2.229  -4.802  1.00 98.62           H  
ATOM   3027  CD2 LEU A 188       2.326  -1.809  -6.457  1.00 98.62           C  
ATOM   3028 HD21 LEU A 188       2.522  -2.879  -6.527  1.00 98.62           H  
ATOM   3029 HD22 LEU A 188       3.159  -1.287  -6.928  1.00 98.62           H  
ATOM   3030 HD23 LEU A 188       1.399  -1.582  -6.983  1.00 98.62           H  
ATOM   3031  N   ASN A 189       3.031   3.374  -4.577  1.00 98.62           N  
ATOM   3032  H   ASN A 189       3.819   3.016  -4.056  1.00 98.62           H  
ATOM   3033  CA  ASN A 189       2.814   4.815  -4.517  1.00 98.62           C  
ATOM   3034  HA  ASN A 189       1.797   5.047  -4.834  1.00 98.62           H  
ATOM   3035  C   ASN A 189       3.750   5.592  -5.457  1.00 98.62           C  
ATOM   3036  CB  ASN A 189       2.969   5.250  -3.060  1.00 98.62           C  
ATOM   3037  HB2 ASN A 189       3.935   4.908  -2.688  1.00 98.62           H  
ATOM   3038  HB3 ASN A 189       2.961   6.339  -3.008  1.00 98.62           H  
ATOM   3039  O   ASN A 189       3.707   6.820  -5.474  1.00 98.62           O  
ATOM   3040  CG  ASN A 189       1.870   4.734  -2.148  1.00 98.62           C  
ATOM   3041  ND2 ASN A 189       2.069   4.880  -0.861  1.00 98.62           N  
ATOM   3042 HD21 ASN A 189       2.936   5.298  -0.554  1.00 98.62           H  
ATOM   3043 HD22 ASN A 189       1.338   4.597  -0.224  1.00 98.62           H  
ATOM   3044  OD1 ASN A 189       0.848   4.202  -2.566  1.00 98.62           O  
ATOM   3045  N   GLY A 190       4.570   4.893  -6.250  1.00 98.08           N  
ATOM   3046  H   GLY A 190       4.628   3.892  -6.131  1.00 98.08           H  
ATOM   3047  CA  GLY A 190       5.413   5.503  -7.270  1.00 98.08           C  
ATOM   3048  HA2 GLY A 190       6.078   6.227  -6.799  1.00 98.08           H  
ATOM   3049  HA3 GLY A 190       6.034   4.736  -7.735  1.00 98.08           H  
ATOM   3050  C   GLY A 190       4.617   6.222  -8.363  1.00 98.08           C  
ATOM   3051  O   GLY A 190       3.374   6.201  -8.419  1.00 98.08           O  
ATOM   3052  N   LEU A 191       5.358   6.865  -9.261  1.00 97.86           N  
ATOM   3053  H   LEU A 191       6.360   6.745  -9.225  1.00 97.86           H  
ATOM   3054  CA  LEU A 191       4.813   7.636 -10.366  1.00 97.86           C  
ATOM   3055  HA  LEU A 191       4.102   8.344  -9.941  1.00 97.86           H  
ATOM   3056  C   LEU A 191       4.074   6.714 -11.342  1.00 97.86           C  
ATOM   3057  CB  LEU A 191       5.952   8.424 -11.035  1.00 97.86           C  
ATOM   3058  HB2 LEU A 191       6.660   7.715 -11.464  1.00 97.86           H  
ATOM   3059  HB3 LEU A 191       6.475   8.997 -10.269  1.00 97.86           H  
ATOM   3060  O   LEU A 191       4.628   5.739 -11.854  1.00 97.86           O  
ATOM   3061  CG  LEU A 191       5.492   9.388 -12.140  1.00 97.86           C  
ATOM   3062  HG  LEU A 191       4.965   8.832 -12.916  1.00 97.86           H  
ATOM   3063  CD1 LEU A 191       4.573  10.486 -11.598  1.00 97.86           C  
ATOM   3064 HD11 LEU A 191       5.058  11.009 -10.774  1.00 97.86           H  
ATOM   3065 HD12 LEU A 191       4.351  11.200 -12.391  1.00 97.86           H  
ATOM   3066 HD13 LEU A 191       3.629  10.061 -11.257  1.00 97.86           H  
ATOM   3067  CD2 LEU A 191       6.712  10.060 -12.771  1.00 97.86           C  
ATOM   3068 HD21 LEU A 191       7.245  10.642 -12.019  1.00 97.86           H  
ATOM   3069 HD22 LEU A 191       7.384   9.307 -13.184  1.00 97.86           H  
ATOM   3070 HD23 LEU A 191       6.391  10.721 -13.576  1.00 97.86           H  
ATOM   3071  N   TRP A 192       2.810   7.041 -11.608  1.00 97.84           N  
ATOM   3072  H   TRP A 192       2.446   7.904 -11.230  1.00 97.84           H  
ATOM   3073  CA  TRP A 192       1.944   6.245 -12.474  1.00 97.84           C  
ATOM   3074  HA  TRP A 192       1.818   5.255 -12.036  1.00 97.84           H  
ATOM   3075  C   TRP A 192       2.543   6.088 -13.874  1.00 97.84           C  
ATOM   3076  CB  TRP A 192       0.571   6.909 -12.575  1.00 97.84           C  
ATOM   3077  HB2 TRP A 192       0.124   6.967 -11.583  1.00 97.84           H  
ATOM   3078  HB3 TRP A 192       0.690   7.927 -12.947  1.00 97.84           H  
ATOM   3079  O   TRP A 192       2.937   7.072 -14.496  1.00 97.84           O  
ATOM   3080  CG  TRP A 192      -0.383   6.187 -13.465  1.00 97.84           C  
ATOM   3081  CD1 TRP A 192      -0.544   6.409 -14.789  1.00 97.84           C  
ATOM   3082  HD1 TRP A 192      -0.009   7.157 -15.356  1.00 97.84           H  
ATOM   3083  CD2 TRP A 192      -1.299   5.105 -13.127  1.00 97.84           C  
ATOM   3084  CE2 TRP A 192      -1.991   4.715 -14.311  1.00 97.84           C  
ATOM   3085  CE3 TRP A 192      -1.602   4.406 -11.943  1.00 97.84           C  
ATOM   3086  HE3 TRP A 192      -1.112   4.693 -11.025  1.00 97.84           H  
ATOM   3087  NE1 TRP A 192      -1.507   5.557 -15.287  1.00 97.84           N  
ATOM   3088  HE1 TRP A 192      -1.832   5.586 -16.243  1.00 97.84           H  
ATOM   3089  CH2 TRP A 192      -3.180   2.981 -13.136  1.00 97.84           C  
ATOM   3090  HH2 TRP A 192      -3.893   2.169 -13.128  1.00 97.84           H  
ATOM   3091  CZ2 TRP A 192      -2.937   3.685 -14.323  1.00 97.84           C  
ATOM   3092  HZ2 TRP A 192      -3.458   3.421 -15.231  1.00 97.84           H  
ATOM   3093  CZ3 TRP A 192      -2.501   3.324 -11.961  1.00 97.84           C  
ATOM   3094  HZ3 TRP A 192      -2.666   2.728 -11.075  1.00 97.84           H  
ATOM   3095  N   GLY A 193       2.600   4.851 -14.373  1.00 97.09           N  
ATOM   3096  H   GLY A 193       2.261   4.091 -13.801  1.00 97.09           H  
ATOM   3097  CA  GLY A 193       3.052   4.547 -15.734  1.00 97.09           C  
ATOM   3098  HA2 GLY A 193       2.856   3.496 -15.946  1.00 97.09           H  
ATOM   3099  HA3 GLY A 193       2.474   5.148 -16.435  1.00 97.09           H  
ATOM   3100  C   GLY A 193       4.536   4.815 -16.012  1.00 97.09           C  
ATOM   3101  O   GLY A 193       4.987   4.572 -17.128  1.00 97.09           O  
ATOM   3102  N   SER A 194       5.311   5.287 -15.030  1.00 97.74           N  
ATOM   3103  H   SER A 194       4.900   5.451 -14.122  1.00 97.74           H  
ATOM   3104  CA  SER A 194       6.727   5.585 -15.232  1.00 97.74           C  
ATOM   3105  HA  SER A 194       6.810   6.224 -16.110  1.00 97.74           H  
ATOM   3106  C   SER A 194       7.533   4.310 -15.485  1.00 97.74           C  
ATOM   3107  CB  SER A 194       7.287   6.363 -14.045  1.00 97.74           C  
ATOM   3108  HB2 SER A 194       7.242   5.750 -13.145  1.00 97.74           H  
ATOM   3109  HB3 SER A 194       6.677   7.254 -13.893  1.00 97.74           H  
ATOM   3110  O   SER A 194       7.343   3.283 -14.825  1.00 97.74           O  
ATOM   3111  OG  SER A 194       8.629   6.746 -14.285  1.00 97.74           O  
ATOM   3112  HG  SER A 194       8.922   7.238 -13.514  1.00 97.74           H  
ATOM   3113  N   THR A 195       8.457   4.401 -16.438  1.00 97.20           N  
ATOM   3114  H   THR A 195       8.461   5.229 -17.016  1.00 97.20           H  
ATOM   3115  CA  THR A 195       9.473   3.384 -16.751  1.00 97.20           C  
ATOM   3116  HA  THR A 195       9.255   2.462 -16.212  1.00 97.20           H  
ATOM   3117  C   THR A 195      10.874   3.824 -16.324  1.00 97.20           C  
ATOM   3118  CB  THR A 195       9.468   3.065 -18.250  1.00 97.20           C  
ATOM   3119  HB  THR A 195      10.269   2.361 -18.479  1.00 97.20           H  
ATOM   3120  O   THR A 195      11.839   3.076 -16.480  1.00 97.20           O  
ATOM   3121  CG2 THR A 195       8.138   2.464 -18.704  1.00 97.20           C  
ATOM   3122 HG21 THR A 195       7.932   1.564 -18.125  1.00 97.20           H  
ATOM   3123 HG22 THR A 195       8.200   2.194 -19.759  1.00 97.20           H  
ATOM   3124 HG23 THR A 195       7.325   3.177 -18.564  1.00 97.20           H  
ATOM   3125  OG1 THR A 195       9.666   4.257 -18.979  1.00 97.20           O  
ATOM   3126  HG1 THR A 195       9.681   4.023 -19.909  1.00 97.20           H  
ATOM   3127  N   LYS A 196      11.007   5.033 -15.756  1.00 97.65           N  
ATOM   3128  H   LYS A 196      10.168   5.571 -15.591  1.00 97.65           H  
ATOM   3129  CA  LYS A 196      12.264   5.487 -15.156  1.00 97.65           C  
ATOM   3130  HA  LYS A 196      13.046   5.409 -15.911  1.00 97.65           H  
ATOM   3131  C   LYS A 196      12.616   4.551 -14.000  1.00 97.65           C  
ATOM   3132  CB  LYS A 196      12.147   6.951 -14.705  1.00 97.65           C  
ATOM   3133  HB2 LYS A 196      11.330   7.039 -13.989  1.00 97.65           H  
ATOM   3134  HB3 LYS A 196      11.914   7.571 -15.570  1.00 97.65           H  
ATOM   3135  O   LYS A 196      11.773   4.284 -13.144  1.00 97.65           O  
ATOM   3136  CG  LYS A 196      13.442   7.462 -14.052  1.00 97.65           C  
ATOM   3137  HG2 LYS A 196      13.694   6.831 -13.199  1.00 97.65           H  
ATOM   3138  HG3 LYS A 196      14.256   7.420 -14.776  1.00 97.65           H  
ATOM   3139  CD  LYS A 196      13.277   8.898 -13.546  1.00 97.65           C  
ATOM   3140  HD2 LYS A 196      12.420   8.938 -12.874  1.00 97.65           H  
ATOM   3141  HD3 LYS A 196      13.104   9.567 -14.389  1.00 97.65           H  
ATOM   3142  CE  LYS A 196      14.540   9.320 -12.787  1.00 97.65           C  
ATOM   3143  HE2 LYS A 196      15.375   9.362 -13.485  1.00 97.65           H  
ATOM   3144  HE3 LYS A 196      14.758   8.554 -12.043  1.00 97.65           H  
ATOM   3145  NZ  LYS A 196      14.354  10.628 -12.111  1.00 97.65           N  
ATOM   3146  HZ1 LYS A 196      13.603  10.559 -11.439  1.00 97.65           H  
ATOM   3147  HZ2 LYS A 196      14.126  11.352 -12.778  1.00 97.65           H  
ATOM   3148  HZ3 LYS A 196      15.190  10.892 -11.610  1.00 97.65           H  
ATOM   3149  N   LEU A 197      13.869   4.097 -13.979  1.00 97.28           N  
ATOM   3150  H   LEU A 197      14.470   4.347 -14.751  1.00 97.28           H  
ATOM   3151  CA  LEU A 197      14.374   3.119 -13.019  1.00 97.28           C  
ATOM   3152  HA  LEU A 197      13.920   2.160 -13.268  1.00 97.28           H  
ATOM   3153  C   LEU A 197      13.997   3.478 -11.570  1.00 97.28           C  
ATOM   3154  CB  LEU A 197      15.900   3.008 -13.193  1.00 97.28           C  
ATOM   3155  HB2 LEU A 197      16.129   2.795 -14.237  1.00 97.28           H  
ATOM   3156  HB3 LEU A 197      16.344   3.971 -12.940  1.00 97.28           H  
ATOM   3157  O   LEU A 197      14.444   4.487 -11.027  1.00 97.28           O  
ATOM   3158  CG  LEU A 197      16.544   1.921 -12.312  1.00 97.28           C  
ATOM   3159  HG  LEU A 197      16.229   2.044 -11.276  1.00 97.28           H  
ATOM   3160  CD1 LEU A 197      16.167   0.517 -12.785  1.00 97.28           C  
ATOM   3161 HD11 LEU A 197      16.629  -0.227 -12.136  1.00 97.28           H  
ATOM   3162 HD12 LEU A 197      15.085   0.382 -12.759  1.00 97.28           H  
ATOM   3163 HD13 LEU A 197      16.510   0.359 -13.807  1.00 97.28           H  
ATOM   3164  CD2 LEU A 197      18.066   2.048 -12.363  1.00 97.28           C  
ATOM   3165 HD21 LEU A 197      18.520   1.283 -11.732  1.00 97.28           H  
ATOM   3166 HD22 LEU A 197      18.367   3.029 -11.994  1.00 97.28           H  
ATOM   3167 HD23 LEU A 197      18.420   1.924 -13.386  1.00 97.28           H  
ATOM   3168  N   GLY A 198      13.183   2.622 -10.959  1.00 96.70           N  
ATOM   3169  H   GLY A 198      12.791   1.880 -11.522  1.00 96.70           H  
ATOM   3170  CA  GLY A 198      12.720   2.692  -9.576  1.00 96.70           C  
ATOM   3171  HA2 GLY A 198      13.565   2.944  -8.935  1.00 96.70           H  
ATOM   3172  HA3 GLY A 198      12.362   1.709  -9.271  1.00 96.70           H  
ATOM   3173  C   GLY A 198      11.603   3.706  -9.315  1.00 96.70           C  
ATOM   3174  O   GLY A 198      11.099   3.767  -8.203  1.00 96.70           O  
ATOM   3175  N   SER A 199      11.237   4.551 -10.282  1.00 97.67           N  
ATOM   3176  H   SER A 199      11.678   4.473 -11.187  1.00 97.67           H  
ATOM   3177  CA  SER A 199      10.262   5.633 -10.065  1.00 97.67           C  
ATOM   3178  HA  SER A 199      10.299   5.952  -9.023  1.00 97.67           H  
ATOM   3179  C   SER A 199       8.818   5.208 -10.333  1.00 97.67           C  
ATOM   3180  CB  SER A 199      10.600   6.841 -10.942  1.00 97.67           C  
ATOM   3181  HB2 SER A 199       9.879   7.636 -10.753  1.00 97.67           H  
ATOM   3182  HB3 SER A 199      10.520   6.547 -11.989  1.00 97.67           H  
ATOM   3183  O   SER A 199       7.898   5.952 -10.006  1.00 97.67           O  
ATOM   3184  OG  SER A 199      11.907   7.336 -10.696  1.00 97.67           O  
ATOM   3185  HG  SER A 199      12.020   7.400  -9.745  1.00 97.67           H  
ATOM   3186  N   GLY A 200       8.613   4.059 -10.978  1.00 97.97           N  
ATOM   3187  H   GLY A 200       9.420   3.481 -11.164  1.00 97.97           H  
ATOM   3188  CA  GLY A 200       7.294   3.537 -11.324  1.00 97.97           C  
ATOM   3189  HA2 GLY A 200       7.413   2.762 -12.081  1.00 97.97           H  
ATOM   3190  HA3 GLY A 200       6.680   4.333 -11.746  1.00 97.97           H  
ATOM   3191  C   GLY A 200       6.531   2.939 -10.146  1.00 97.97           C  
ATOM   3192  O   GLY A 200       7.043   2.817  -9.035  1.00 97.97           O  
ATOM   3193  N   MET A 201       5.303   2.496 -10.412  1.00 98.34           N  
ATOM   3194  H   MET A 201       4.952   2.626 -11.350  1.00 98.34           H  
ATOM   3195  CA  MET A 201       4.565   1.639  -9.485  1.00 98.34           C  
ATOM   3196  HA  MET A 201       4.674   2.046  -8.479  1.00 98.34           H  
ATOM   3197  C   MET A 201       5.147   0.226  -9.505  1.00 98.34           C  
ATOM   3198  CB  MET A 201       3.080   1.614  -9.806  1.00 98.34           C  
ATOM   3199  HB2 MET A 201       2.644   0.847  -9.167  1.00 98.34           H  
ATOM   3200  HB3 MET A 201       2.924   1.345 -10.851  1.00 98.34           H  
ATOM   3201  O   MET A 201       4.667  -0.653 -10.229  1.00 98.34           O  
ATOM   3202  CG  MET A 201       2.391   2.942  -9.507  1.00 98.34           C  
ATOM   3203  HG2 MET A 201       2.478   3.160  -8.442  1.00 98.34           H  
ATOM   3204  HG3 MET A 201       2.887   3.739 -10.061  1.00 98.34           H  
ATOM   3205  SD  MET A 201       0.646   2.926  -9.971  1.00 98.34           S  
ATOM   3206  CE  MET A 201       0.017   1.542  -8.986  1.00 98.34           C  
ATOM   3207  HE1 MET A 201      -0.999   1.315  -9.309  1.00 98.34           H  
ATOM   3208  HE2 MET A 201       0.614   0.643  -9.139  1.00 98.34           H  
ATOM   3209  HE3 MET A 201       0.041   1.792  -7.925  1.00 98.34           H  
ATOM   3210  N   ASN A 202       6.236   0.030  -8.769  1.00 97.66           N  
ATOM   3211  H   ASN A 202       6.587   0.810  -8.230  1.00 97.66           H  
ATOM   3212  CA  ASN A 202       7.032  -1.180  -8.867  1.00 97.66           C  
ATOM   3213  HA  ASN A 202       6.963  -1.540  -9.893  1.00 97.66           H  
ATOM   3214  C   ASN A 202       6.489  -2.301  -7.971  1.00 97.66           C  
ATOM   3215  CB  ASN A 202       8.517  -0.876  -8.594  1.00 97.66           C  
ATOM   3216  HB2 ASN A 202       9.077  -1.810  -8.623  1.00 97.66           H  
ATOM   3217  HB3 ASN A 202       8.619  -0.447  -7.597  1.00 97.66           H  
ATOM   3218  O   ASN A 202       6.178  -2.103  -6.796  1.00 97.66           O  
ATOM   3219  CG  ASN A 202       9.189   0.072  -9.579  1.00 97.66           C  
ATOM   3220  ND2 ASN A 202       8.806   0.142 -10.827  1.00 97.66           N  
ATOM   3221 HD21 ASN A 202       8.042  -0.392 -11.216  1.00 97.66           H  
ATOM   3222 HD22 ASN A 202       9.357   0.749 -11.418  1.00 97.66           H  
ATOM   3223  OD1 ASN A 202      10.169   0.720  -9.279  1.00 97.66           O  
ATOM   3224  N   TRP A 203       6.467  -3.503  -8.538  1.00 97.68           N  
ATOM   3225  H   TRP A 203       6.712  -3.548  -9.517  1.00 97.68           H  
ATOM   3226  CA  TRP A 203       6.423  -4.780  -7.838  1.00 97.68           C  
ATOM   3227  HA  TRP A 203       6.646  -4.637  -6.780  1.00 97.68           H  
ATOM   3228  C   TRP A 203       7.510  -5.644  -8.468  1.00 97.68           C  
ATOM   3229  CB  TRP A 203       5.031  -5.406  -7.966  1.00 97.68           C  
ATOM   3230  HB2 TRP A 203       4.290  -4.642  -7.730  1.00 97.68           H  
ATOM   3231  HB3 TRP A 203       4.847  -5.716  -8.995  1.00 97.68           H  
ATOM   3232  O   TRP A 203       7.292  -6.251  -9.513  1.00 97.68           O  
ATOM   3233  CG  TRP A 203       4.791  -6.560  -7.045  1.00 97.68           C  
ATOM   3234  CD1 TRP A 203       5.144  -7.853  -7.233  1.00 97.68           C  
ATOM   3235  HD1 TRP A 203       5.696  -8.230  -8.081  1.00 97.68           H  
ATOM   3236  CD2 TRP A 203       4.185  -6.509  -5.724  1.00 97.68           C  
ATOM   3237  CE2 TRP A 203       4.085  -7.833  -5.210  1.00 97.68           C  
ATOM   3238  CE3 TRP A 203       3.718  -5.459  -4.907  1.00 97.68           C  
ATOM   3239  HE3 TRP A 203       3.804  -4.442  -5.259  1.00 97.68           H  
ATOM   3240  NE1 TRP A 203       4.712  -8.612  -6.158  1.00 97.68           N  
ATOM   3241  HE1 TRP A 203       4.959  -9.580  -6.010  1.00 97.68           H  
ATOM   3242  CH2 TRP A 203       3.025  -7.039  -3.181  1.00 97.68           C  
ATOM   3243  HH2 TRP A 203       2.575  -7.238  -2.220  1.00 97.68           H  
ATOM   3244  CZ2 TRP A 203       3.485  -8.100  -3.969  1.00 97.68           C  
ATOM   3245  HZ2 TRP A 203       3.366  -9.110  -3.606  1.00 97.68           H  
ATOM   3246  CZ3 TRP A 203       3.155  -5.720  -3.646  1.00 97.68           C  
ATOM   3247  HZ3 TRP A 203       2.812  -4.898  -3.035  1.00 97.68           H  
ATOM   3248  N   PHE A 204       8.712  -5.608  -7.894  1.00 96.52           N  
ATOM   3249  H   PHE A 204       8.793  -5.098  -7.027  1.00 96.52           H  
ATOM   3250  CA  PHE A 204       9.973  -6.047  -8.492  1.00 96.52           C  
ATOM   3251  HA  PHE A 204      10.305  -5.256  -9.165  1.00 96.52           H  
ATOM   3252  C   PHE A 204       9.912  -7.328  -9.340  1.00 96.52           C  
ATOM   3253  CB  PHE A 204      11.020  -6.165  -7.376  1.00 96.52           C  
ATOM   3254  HB2 PHE A 204      11.151  -5.184  -6.920  1.00 96.52           H  
ATOM   3255  HB3 PHE A 204      10.669  -6.849  -6.603  1.00 96.52           H  
ATOM   3256  O   PHE A 204      10.380  -7.323 -10.469  1.00 96.52           O  
ATOM   3257  CG  PHE A 204      12.374  -6.618  -7.863  1.00 96.52           C  
ATOM   3258  CD1 PHE A 204      12.856  -7.905  -7.567  1.00 96.52           C  
ATOM   3259  HD1 PHE A 204      12.272  -8.575  -6.953  1.00 96.52           H  
ATOM   3260  CD2 PHE A 204      13.148  -5.742  -8.641  1.00 96.52           C  
ATOM   3261  HD2 PHE A 204      12.772  -4.758  -8.878  1.00 96.52           H  
ATOM   3262  CE1 PHE A 204      14.109  -8.315  -8.054  1.00 96.52           C  
ATOM   3263  HE1 PHE A 204      14.479  -9.303  -7.823  1.00 96.52           H  
ATOM   3264  CE2 PHE A 204      14.408  -6.143  -9.111  1.00 96.52           C  
ATOM   3265  HE2 PHE A 204      15.004  -5.461  -9.700  1.00 96.52           H  
ATOM   3266  CZ  PHE A 204      14.888  -7.432  -8.822  1.00 96.52           C  
ATOM   3267  HZ  PHE A 204      15.854  -7.743  -9.191  1.00 96.52           H  
ATOM   3268  N   GLN A 205       9.313  -8.423  -8.885  1.00 94.74           N  
ATOM   3269  H   GLN A 205       8.996  -8.452  -7.927  1.00 94.74           H  
ATOM   3270  CA  GLN A 205       9.325  -9.676  -9.647  1.00 94.74           C  
ATOM   3271  HA  GLN A 205      10.307  -9.800 -10.105  1.00 94.74           H  
ATOM   3272  C   GLN A 205       8.305  -9.678 -10.800  1.00 94.74           C  
ATOM   3273  CB  GLN A 205       9.093 -10.879  -8.729  1.00 94.74           C  
ATOM   3274  HB2 GLN A 205       8.125 -10.722  -8.255  1.00 94.74           H  
ATOM   3275  HB3 GLN A 205       8.999 -11.759  -9.366  1.00 94.74           H  
ATOM   3276  O   GLN A 205       8.379 -10.541 -11.669  1.00 94.74           O  
ATOM   3277  CG  GLN A 205      10.180 -11.216  -7.680  1.00 94.74           C  
ATOM   3278  HG2 GLN A 205      11.155 -11.197  -8.166  1.00 94.74           H  
ATOM   3279  HG3 GLN A 205      10.018 -12.236  -7.331  1.00 94.74           H  
ATOM   3280  CD  GLN A 205      10.247 -10.320  -6.446  1.00 94.74           C  
ATOM   3281  NE2 GLN A 205      10.975 -10.686  -5.418  1.00 94.74           N  
ATOM   3282 HE21 GLN A 205      10.968 -10.063  -4.623  1.00 94.74           H  
ATOM   3283 HE22 GLN A 205      11.441 -11.582  -5.387  1.00 94.74           H  
ATOM   3284  OE1 GLN A 205       9.717  -9.235  -6.399  1.00 94.74           O  
ATOM   3285  N   LEU A 206       7.373  -8.719 -10.835  1.00 96.79           N  
ATOM   3286  H   LEU A 206       7.396  -8.022 -10.105  1.00 96.79           H  
ATOM   3287  CA  LEU A 206       6.499  -8.470 -11.984  1.00 96.79           C  
ATOM   3288  HA  LEU A 206       6.404  -9.380 -12.577  1.00 96.79           H  
ATOM   3289  C   LEU A 206       7.103  -7.414 -12.911  1.00 96.79           C  
ATOM   3290  CB  LEU A 206       5.095  -8.041 -11.508  1.00 96.79           C  
ATOM   3291  HB2 LEU A 206       5.186  -7.121 -10.930  1.00 96.79           H  
ATOM   3292  HB3 LEU A 206       4.494  -7.816 -12.389  1.00 96.79           H  
ATOM   3293  O   LEU A 206       7.213  -7.630 -14.112  1.00 96.79           O  
ATOM   3294  CG  LEU A 206       4.339  -9.075 -10.656  1.00 96.79           C  
ATOM   3295  HG  LEU A 206       4.900  -9.283  -9.744  1.00 96.79           H  
ATOM   3296  CD1 LEU A 206       2.970  -8.511 -10.269  1.00 96.79           C  
ATOM   3297 HD11 LEU A 206       3.101  -7.579  -9.719  1.00 96.79           H  
ATOM   3298 HD12 LEU A 206       2.372  -8.329 -11.161  1.00 96.79           H  
ATOM   3299 HD13 LEU A 206       2.450  -9.221  -9.626  1.00 96.79           H  
ATOM   3300  CD2 LEU A 206       4.133 -10.399 -11.388  1.00 96.79           C  
ATOM   3301 HD21 LEU A 206       3.630 -10.224 -12.339  1.00 96.79           H  
ATOM   3302 HD22 LEU A 206       5.094 -10.881 -11.562  1.00 96.79           H  
ATOM   3303 HD23 LEU A 206       3.525 -11.064 -10.775  1.00 96.79           H  
ATOM   3304  N   THR A 207       7.496  -6.268 -12.356  1.00 97.55           N  
ATOM   3305  H   THR A 207       7.398  -6.166 -11.356  1.00 97.55           H  
ATOM   3306  CA  THR A 207       7.843  -5.067 -13.128  1.00 97.55           C  
ATOM   3307  HA  THR A 207       7.435  -5.158 -14.134  1.00 97.55           H  
ATOM   3308  C   THR A 207       9.339  -4.830 -13.276  1.00 97.55           C  
ATOM   3309  CB  THR A 207       7.226  -3.814 -12.491  1.00 97.55           C  
ATOM   3310  HB  THR A 207       7.493  -2.953 -13.103  1.00 97.55           H  
ATOM   3311  O   THR A 207       9.736  -3.923 -14.005  1.00 97.55           O  
ATOM   3312  CG2 THR A 207       5.705  -3.885 -12.397  1.00 97.55           C  
ATOM   3313 HG21 THR A 207       5.398  -4.707 -11.751  1.00 97.55           H  
ATOM   3314 HG22 THR A 207       5.339  -2.947 -11.979  1.00 97.55           H  
ATOM   3315 HG23 THR A 207       5.283  -4.021 -13.393  1.00 97.55           H  
ATOM   3316  OG1 THR A 207       7.698  -3.605 -11.176  1.00 97.55           O  
ATOM   3317  HG1 THR A 207       8.646  -3.458 -11.204  1.00 97.55           H  
ATOM   3318  N   THR A 208      10.184  -5.565 -12.550  1.00 95.89           N  
ATOM   3319  H   THR A 208       9.804  -6.334 -12.015  1.00 95.89           H  
ATOM   3320  CA  THR A 208      11.532  -5.116 -12.150  1.00 95.89           C  
ATOM   3321  HA  THR A 208      11.903  -5.771 -11.362  1.00 95.89           H  
ATOM   3322  C   THR A 208      11.448  -3.720 -11.513  1.00 95.89           C  
ATOM   3323  CB  THR A 208      12.551  -5.252 -13.297  1.00 95.89           C  
ATOM   3324  HB  THR A 208      13.550  -5.089 -12.892  1.00 95.89           H  
ATOM   3325  O   THR A 208      10.430  -3.381 -10.902  1.00 95.89           O  
ATOM   3326  CG2 THR A 208      12.526  -6.640 -13.940  1.00 95.89           C  
ATOM   3327 HG21 THR A 208      11.583  -6.807 -14.459  1.00 95.89           H  
ATOM   3328 HG22 THR A 208      13.342  -6.718 -14.659  1.00 95.89           H  
ATOM   3329 HG23 THR A 208      12.656  -7.402 -13.172  1.00 95.89           H  
ATOM   3330  OG1 THR A 208      12.324  -4.292 -14.301  1.00 95.89           O  
ATOM   3331  HG1 THR A 208      11.376  -4.271 -14.450  1.00 95.89           H  
ATOM   3332  N   HIS A 209      12.472  -2.887 -11.668  1.00 96.38           N  
ATOM   3333  H   HIS A 209      13.297  -3.218 -12.148  1.00 96.38           H  
ATOM   3334  CA  HIS A 209      12.401  -1.457 -11.351  1.00 96.38           C  
ATOM   3335  HA  HIS A 209      11.576  -1.268 -10.663  1.00 96.38           H  
ATOM   3336  C   HIS A 209      12.115  -0.591 -12.586  1.00 96.38           C  
ATOM   3337  CB  HIS A 209      13.689  -1.055 -10.629  1.00 96.38           C  
ATOM   3338  HB2 HIS A 209      13.713   0.026 -10.490  1.00 96.38           H  
ATOM   3339  HB3 HIS A 209      14.549  -1.343 -11.234  1.00 96.38           H  
ATOM   3340  O   HIS A 209      11.989   0.621 -12.461  1.00 96.38           O  
ATOM   3341  CG  HIS A 209      13.818  -1.695  -9.274  1.00 96.38           C  
ATOM   3342  CD2 HIS A 209      13.139  -1.325  -8.150  1.00 96.38           C  
ATOM   3343  HD2 HIS A 209      12.414  -0.529  -8.065  1.00 96.38           H  
ATOM   3344  ND1 HIS A 209      14.654  -2.770  -8.974  1.00 96.38           N  
ATOM   3345  CE1 HIS A 209      14.467  -3.019  -7.669  1.00 96.38           C  
ATOM   3346  HE1 HIS A 209      14.962  -3.804  -7.116  1.00 96.38           H  
ATOM   3347  NE2 HIS A 209      13.563  -2.172  -7.152  1.00 96.38           N  
ATOM   3348  HE2 HIS A 209      13.268  -2.148  -6.187  1.00 96.38           H  
ATOM   3349  N   SER A 210      12.001  -1.181 -13.778  1.00 97.22           N  
ATOM   3350  H   SER A 210      12.143  -2.179 -13.833  1.00 97.22           H  
ATOM   3351  CA  SER A 210      11.948  -0.440 -15.051  1.00 97.22           C  
ATOM   3352  HA  SER A 210      12.261   0.590 -14.877  1.00 97.22           H  
ATOM   3353  C   SER A 210      10.550  -0.350 -15.676  1.00 97.22           C  
ATOM   3354  CB  SER A 210      12.952  -1.038 -16.038  1.00 97.22           C  
ATOM   3355  HB2 SER A 210      12.980  -0.428 -16.941  1.00 97.22           H  
ATOM   3356  HB3 SER A 210      12.643  -2.049 -16.301  1.00 97.22           H  
ATOM   3357  O   SER A 210      10.406   0.101 -16.810  1.00 97.22           O  
ATOM   3358  OG  SER A 210      14.245  -1.074 -15.458  1.00 97.22           O  
ATOM   3359  HG  SER A 210      14.848  -1.467 -16.094  1.00 97.22           H  
ATOM   3360  N   ALA A 211       9.507  -0.787 -14.968  1.00 97.88           N  
ATOM   3361  H   ALA A 211       9.673  -1.157 -14.043  1.00 97.88           H  
ATOM   3362  CA  ALA A 211       8.121  -0.708 -15.426  1.00 97.88           C  
ATOM   3363  HA  ALA A 211       8.027   0.115 -16.135  1.00 97.88           H  
ATOM   3364  C   ALA A 211       7.158  -0.417 -14.269  1.00 97.88           C  
ATOM   3365  CB  ALA A 211       7.761  -2.013 -16.152  1.00 97.88           C  
ATOM   3366  HB1 ALA A 211       8.460  -2.180 -16.971  1.00 97.88           H  
ATOM   3367  HB2 ALA A 211       7.809  -2.856 -15.462  1.00 97.88           H  
ATOM   3368  HB3 ALA A 211       6.754  -1.943 -16.563  1.00 97.88           H  
ATOM   3369  O   ALA A 211       7.510  -0.542 -13.100  1.00 97.88           O  
ATOM   3370  N   SER A 212       5.917  -0.071 -14.594  1.00 98.31           N  
ATOM   3371  H   SER A 212       5.669  -0.027 -15.572  1.00 98.31           H  
ATOM   3372  CA  SER A 212       4.846   0.127 -13.617  1.00 98.31           C  
ATOM   3373  HA  SER A 212       5.238   0.053 -12.603  1.00 98.31           H  
ATOM   3374  C   SER A 212       3.763  -0.930 -13.784  1.00 98.31           C  
ATOM   3375  CB  SER A 212       4.237   1.519 -13.780  1.00 98.31           C  
ATOM   3376  HB2 SER A 212       3.969   1.687 -14.823  1.00 98.31           H  
ATOM   3377  HB3 SER A 212       3.336   1.591 -13.171  1.00 98.31           H  
ATOM   3378  O   SER A 212       3.431  -1.310 -14.910  1.00 98.31           O  
ATOM   3379  OG  SER A 212       5.146   2.510 -13.349  1.00 98.31           O  
ATOM   3380  HG  SER A 212       5.876   2.587 -13.968  1.00 98.31           H  
ATOM   3381  N   VAL A 213       3.154  -1.365 -12.679  1.00 98.48           N  
ATOM   3382  H   VAL A 213       3.492  -1.061 -11.777  1.00 98.48           H  
ATOM   3383  CA  VAL A 213       1.836  -2.003 -12.768  1.00 98.48           C  
ATOM   3384  HA  VAL A 213       1.904  -2.803 -13.505  1.00 98.48           H  
ATOM   3385  C   VAL A 213       0.816  -0.989 -13.301  1.00 98.48           C  
ATOM   3386  CB  VAL A 213       1.376  -2.663 -11.454  1.00 98.48           C  
ATOM   3387  HB  VAL A 213       0.413  -3.138 -11.643  1.00 98.48           H  
ATOM   3388  O   VAL A 213       0.920   0.212 -13.069  1.00 98.48           O  
ATOM   3389  CG1 VAL A 213       2.350  -3.756 -10.999  1.00 98.48           C  
ATOM   3390 HG11 VAL A 213       2.571  -4.432 -11.825  1.00 98.48           H  
ATOM   3391 HG12 VAL A 213       3.279  -3.309 -10.646  1.00 98.48           H  
ATOM   3392 HG13 VAL A 213       1.907  -4.326 -10.182  1.00 98.48           H  
ATOM   3393  CG2 VAL A 213       1.181  -1.667 -10.316  1.00 98.48           C  
ATOM   3394 HG21 VAL A 213       0.507  -0.872 -10.636  1.00 98.48           H  
ATOM   3395 HG22 VAL A 213       0.731  -2.170  -9.459  1.00 98.48           H  
ATOM   3396 HG23 VAL A 213       2.140  -1.244 -10.015  1.00 98.48           H  
ATOM   3397  N   SER A 214      -0.178  -1.488 -14.028  1.00 98.10           N  
ATOM   3398  H   SER A 214      -0.199  -2.493 -14.129  1.00 98.10           H  
ATOM   3399  CA  SER A 214      -1.265  -0.701 -14.637  1.00 98.10           C  
ATOM   3400  HA  SER A 214      -0.905   0.308 -14.832  1.00 98.10           H  
ATOM   3401  C   SER A 214      -2.498  -0.556 -13.737  1.00 98.10           C  
ATOM   3402  CB  SER A 214      -1.657  -1.327 -15.980  1.00 98.10           C  
ATOM   3403  HB2 SER A 214      -2.450  -0.740 -16.443  1.00 98.10           H  
ATOM   3404  HB3 SER A 214      -0.788  -1.316 -16.638  1.00 98.10           H  
ATOM   3405  O   SER A 214      -3.491   0.037 -14.138  1.00 98.10           O  
ATOM   3406  OG  SER A 214      -2.096  -2.670 -15.814  1.00 98.10           O  
ATOM   3407  HG  SER A 214      -1.619  -3.054 -15.074  1.00 98.10           H  
ATOM   3408  N   TYR A 215      -2.463  -1.159 -12.549  1.00 98.53           N  
ATOM   3409  H   TYR A 215      -1.610  -1.634 -12.288  1.00 98.53           H  
ATOM   3410  CA  TYR A 215      -3.510  -1.109 -11.533  1.00 98.53           C  
ATOM   3411  HA  TYR A 215      -3.908  -0.097 -11.457  1.00 98.53           H  
ATOM   3412  C   TYR A 215      -2.912  -1.545 -10.199  1.00 98.53           C  
ATOM   3413  CB  TYR A 215      -4.632  -2.082 -11.903  1.00 98.53           C  
ATOM   3414  HB2 TYR A 215      -5.023  -1.834 -12.889  1.00 98.53           H  
ATOM   3415  HB3 TYR A 215      -4.197  -3.081 -11.946  1.00 98.53           H  
ATOM   3416  O   TYR A 215      -2.132  -2.503 -10.170  1.00 98.53           O  
ATOM   3417  CG  TYR A 215      -5.778  -2.166 -10.924  1.00 98.53           C  
ATOM   3418  CD1 TYR A 215      -5.725  -3.075  -9.847  1.00 98.53           C  
ATOM   3419  HD1 TYR A 215      -4.842  -3.673  -9.674  1.00 98.53           H  
ATOM   3420  CD2 TYR A 215      -6.924  -1.382 -11.134  1.00 98.53           C  
ATOM   3421  HD2 TYR A 215      -6.960  -0.688 -11.961  1.00 98.53           H  
ATOM   3422  CE1 TYR A 215      -6.828  -3.212  -8.984  1.00 98.53           C  
ATOM   3423  HE1 TYR A 215      -6.790  -3.908  -8.159  1.00 98.53           H  
ATOM   3424  CE2 TYR A 215      -8.034  -1.533 -10.287  1.00 98.53           C  
ATOM   3425  HE2 TYR A 215      -8.941  -0.972 -10.456  1.00 98.53           H  
ATOM   3426  OH  TYR A 215      -9.114  -2.631  -8.488  1.00 98.53           O  
ATOM   3427  HH  TYR A 215      -8.973  -3.206  -7.731  1.00 98.53           H  
ATOM   3428  CZ  TYR A 215      -7.993  -2.454  -9.225  1.00 98.53           C  
ATOM   3429  N   SER A 216      -3.319  -0.887  -9.118  1.00 98.65           N  
ATOM   3430  H   SER A 216      -3.971  -0.125  -9.239  1.00 98.65           H  
ATOM   3431  CA  SER A 216      -3.050  -1.316  -7.749  1.00 98.65           C  
ATOM   3432  HA  SER A 216      -2.862  -2.390  -7.738  1.00 98.65           H  
ATOM   3433  C   SER A 216      -4.244  -1.008  -6.856  1.00 98.65           C  
ATOM   3434  CB  SER A 216      -1.797  -0.627  -7.205  1.00 98.65           C  
ATOM   3435  HB2 SER A 216      -1.888   0.449  -7.358  1.00 98.65           H  
ATOM   3436  HB3 SER A 216      -0.923  -0.993  -7.742  1.00 98.65           H  
ATOM   3437  O   SER A 216      -4.783   0.097  -6.890  1.00 98.65           O  
ATOM   3438  OG  SER A 216      -1.623  -0.842  -5.820  1.00 98.65           O  
ATOM   3439  HG  SER A 216      -2.300  -0.354  -5.346  1.00 98.65           H  
ATOM   3440  N   GLU A 217      -4.592  -1.953  -5.995  1.00 98.77           N  
ATOM   3441  H   GLU A 217      -4.141  -2.854  -6.068  1.00 98.77           H  
ATOM   3442  CA  GLU A 217      -5.378  -1.700  -4.793  1.00 98.77           C  
ATOM   3443  HA  GLU A 217      -5.453  -0.628  -4.611  1.00 98.77           H  
ATOM   3444  C   GLU A 217      -4.700  -2.347  -3.598  1.00 98.77           C  
ATOM   3445  CB  GLU A 217      -6.782  -2.289  -4.910  1.00 98.77           C  
ATOM   3446  HB2 GLU A 217      -6.714  -3.272  -5.375  1.00 98.77           H  
ATOM   3447  HB3 GLU A 217      -7.191  -2.412  -3.907  1.00 98.77           H  
ATOM   3448  O   GLU A 217      -4.335  -3.519  -3.660  1.00 98.77           O  
ATOM   3449  CG  GLU A 217      -7.751  -1.403  -5.684  1.00 98.77           C  
ATOM   3450  HG2 GLU A 217      -7.833  -0.447  -5.165  1.00 98.77           H  
ATOM   3451  HG3 GLU A 217      -7.379  -1.227  -6.693  1.00 98.77           H  
ATOM   3452  CD  GLU A 217      -9.127  -2.068  -5.748  1.00 98.77           C  
ATOM   3453  OE1 GLU A 217     -10.145  -1.381  -5.920  1.00 98.77           O  
ATOM   3454  OE2 GLU A 217      -9.249  -3.313  -5.736  1.00 98.77           O  
ATOM   3455  N   MET A 218      -4.618  -1.616  -2.492  1.00 98.89           N  
ATOM   3456  H   MET A 218      -4.960  -0.666  -2.521  1.00 98.89           H  
ATOM   3457  CA  MET A 218      -4.308  -2.185  -1.184  1.00 98.89           C  
ATOM   3458  HA  MET A 218      -4.086  -3.247  -1.291  1.00 98.89           H  
ATOM   3459  C   MET A 218      -5.534  -2.037  -0.294  1.00 98.89           C  
ATOM   3460  CB  MET A 218      -3.084  -1.529  -0.549  1.00 98.89           C  
ATOM   3461  HB2 MET A 218      -3.345  -0.521  -0.226  1.00 98.89           H  
ATOM   3462  HB3 MET A 218      -2.822  -2.112   0.334  1.00 98.89           H  
ATOM   3463  O   MET A 218      -6.129  -0.956  -0.208  1.00 98.89           O  
ATOM   3464  CG  MET A 218      -1.863  -1.466  -1.472  1.00 98.89           C  
ATOM   3465  HG2 MET A 218      -1.527  -2.477  -1.702  1.00 98.89           H  
ATOM   3466  HG3 MET A 218      -2.143  -0.979  -2.406  1.00 98.89           H  
ATOM   3467  SD  MET A 218      -0.490  -0.520  -0.768  1.00 98.89           S  
ATOM   3468  CE  MET A 218       0.055  -1.654   0.533  1.00 98.89           C  
ATOM   3469  HE1 MET A 218       0.428  -2.573   0.080  1.00 98.89           H  
ATOM   3470  HE2 MET A 218      -0.780  -1.907   1.187  1.00 98.89           H  
ATOM   3471  HE3 MET A 218       0.843  -1.185   1.122  1.00 98.89           H  
ATOM   3472  N   LYS A 219      -5.944  -3.135   0.336  1.00 98.80           N  
ATOM   3473  H   LYS A 219      -5.426  -3.992   0.198  1.00 98.80           H  
ATOM   3474  CA  LYS A 219      -7.195  -3.198   1.089  1.00 98.80           C  
ATOM   3475  HA  LYS A 219      -7.415  -2.193   1.449  1.00 98.80           H  
ATOM   3476  C   LYS A 219      -7.076  -4.070   2.333  1.00 98.80           C  
ATOM   3477  CB  LYS A 219      -8.331  -3.604   0.134  1.00 98.80           C  
ATOM   3478  HB2 LYS A 219      -8.307  -2.936  -0.727  1.00 98.80           H  
ATOM   3479  HB3 LYS A 219      -9.287  -3.454   0.636  1.00 98.80           H  
ATOM   3480  O   LYS A 219      -6.277  -5.003   2.362  1.00 98.80           O  
ATOM   3481  CG  LYS A 219      -8.246  -5.052  -0.369  1.00 98.80           C  
ATOM   3482  HG2 LYS A 219      -7.239  -5.266  -0.728  1.00 98.80           H  
ATOM   3483  HG3 LYS A 219      -8.447  -5.720   0.469  1.00 98.80           H  
ATOM   3484  CD  LYS A 219      -9.261  -5.338  -1.488  1.00 98.80           C  
ATOM   3485  HD2 LYS A 219      -9.688  -6.330  -1.341  1.00 98.80           H  
ATOM   3486  HD3 LYS A 219     -10.066  -4.604  -1.465  1.00 98.80           H  
ATOM   3487  CE  LYS A 219      -8.548  -5.305  -2.839  1.00 98.80           C  
ATOM   3488  HE2 LYS A 219      -7.842  -6.134  -2.879  1.00 98.80           H  
ATOM   3489  HE3 LYS A 219      -7.975  -4.382  -2.929  1.00 98.80           H  
ATOM   3490  NZ  LYS A 219      -9.478  -5.419  -3.981  1.00 98.80           N  
ATOM   3491  HZ1 LYS A 219      -9.133  -6.146  -4.591  1.00 98.80           H  
ATOM   3492  HZ2 LYS A 219      -9.473  -4.580  -4.543  1.00 98.80           H  
ATOM   3493  HZ3 LYS A 219     -10.431  -5.640  -3.729  1.00 98.80           H  
ATOM   3494  N   LEU A 220      -7.861  -3.744   3.353  1.00 98.50           N  
ATOM   3495  H   LEU A 220      -8.505  -2.979   3.212  1.00 98.50           H  
ATOM   3496  CA  LEU A 220      -7.859  -4.368   4.674  1.00 98.50           C  
ATOM   3497  HA  LEU A 220      -7.054  -5.101   4.729  1.00 98.50           H  
ATOM   3498  C   LEU A 220      -9.176  -5.083   4.928  1.00 98.50           C  
ATOM   3499  CB  LEU A 220      -7.649  -3.300   5.761  1.00 98.50           C  
ATOM   3500  HB2 LEU A 220      -8.503  -2.622   5.754  1.00 98.50           H  
ATOM   3501  HB3 LEU A 220      -7.612  -3.791   6.733  1.00 98.50           H  
ATOM   3502  O   LEU A 220     -10.227  -4.553   4.581  1.00 98.50           O  
ATOM   3503  CG  LEU A 220      -6.372  -2.477   5.622  1.00 98.50           C  
ATOM   3504  HG  LEU A 220      -6.377  -1.985   4.649  1.00 98.50           H  
ATOM   3505  CD1 LEU A 220      -6.331  -1.394   6.693  1.00 98.50           C  
ATOM   3506 HD11 LEU A 220      -6.329  -1.846   7.685  1.00 98.50           H  
ATOM   3507 HD12 LEU A 220      -7.199  -0.742   6.596  1.00 98.50           H  
ATOM   3508 HD13 LEU A 220      -5.428  -0.800   6.552  1.00 98.50           H  
ATOM   3509  CD2 LEU A 220      -5.126  -3.348   5.721  1.00 98.50           C  
ATOM   3510 HD21 LEU A 220      -4.245  -2.719   5.596  1.00 98.50           H  
ATOM   3511 HD22 LEU A 220      -5.116  -4.091   4.924  1.00 98.50           H  
ATOM   3512 HD23 LEU A 220      -5.101  -3.856   6.685  1.00 98.50           H  
ATOM   3513  N   ARG A 221      -9.139  -6.243   5.576  1.00 97.38           N  
ATOM   3514  H   ARG A 221      -8.241  -6.648   5.801  1.00 97.38           H  
ATOM   3515  CA  ARG A 221     -10.344  -6.899   6.094  1.00 97.38           C  
ATOM   3516  HA  ARG A 221     -11.161  -6.178   6.123  1.00 97.38           H  
ATOM   3517  C   ARG A 221     -10.112  -7.368   7.517  1.00 97.38           C  
ATOM   3518  CB  ARG A 221     -10.766  -8.028   5.151  1.00 97.38           C  
ATOM   3519  HB2 ARG A 221      -9.961  -8.757   5.057  1.00 97.38           H  
ATOM   3520  HB3 ARG A 221     -10.965  -7.583   4.176  1.00 97.38           H  
ATOM   3521  O   ARG A 221      -9.061  -7.927   7.821  1.00 97.38           O  
ATOM   3522  CG  ARG A 221     -12.047  -8.732   5.609  1.00 97.38           C  
ATOM   3523  HG2 ARG A 221     -12.801  -7.984   5.852  1.00 97.38           H  
ATOM   3524  HG3 ARG A 221     -11.849  -9.336   6.494  1.00 97.38           H  
ATOM   3525  CD  ARG A 221     -12.589  -9.620   4.491  1.00 97.38           C  
ATOM   3526  HD2 ARG A 221     -12.689  -9.025   3.583  1.00 97.38           H  
ATOM   3527  HD3 ARG A 221     -13.579  -9.971   4.781  1.00 97.38           H  
ATOM   3528  NE  ARG A 221     -11.722 -10.780   4.235  1.00 97.38           N  
ATOM   3529  HE  ARG A 221     -10.899 -10.920   4.802  1.00 97.38           H  
ATOM   3530  NH1 ARG A 221     -12.881 -11.588   2.429  1.00 97.38           N  
ATOM   3531 HH11 ARG A 221     -13.495 -10.786   2.436  1.00 97.38           H  
ATOM   3532 HH12 ARG A 221     -13.018 -12.301   1.726  1.00 97.38           H  
ATOM   3533  NH2 ARG A 221     -11.134 -12.703   3.244  1.00 97.38           N  
ATOM   3534 HH21 ARG A 221     -10.367 -12.703   3.901  1.00 97.38           H  
ATOM   3535 HH22 ARG A 221     -11.229 -13.332   2.459  1.00 97.38           H  
ATOM   3536  CZ  ARG A 221     -11.922 -11.683   3.303  1.00 97.38           C  
ATOM   3537  N   GLU A 222     -11.072  -7.075   8.387  1.00 95.72           N  
ATOM   3538  H   GLU A 222     -11.917  -6.629   8.059  1.00 95.72           H  
ATOM   3539  CA  GLU A 222     -11.028  -7.502   9.782  1.00 95.72           C  
ATOM   3540  HA  GLU A 222     -10.087  -7.171  10.222  1.00 95.72           H  
ATOM   3541  C   GLU A 222     -11.093  -9.033   9.849  1.00 95.72           C  
ATOM   3542  CB  GLU A 222     -12.178  -6.847  10.564  1.00 95.72           C  
ATOM   3543  HB2 GLU A 222     -12.131  -5.768  10.411  1.00 95.72           H  
ATOM   3544  HB3 GLU A 222     -13.130  -7.209  10.177  1.00 95.72           H  
ATOM   3545  O   GLU A 222     -11.939  -9.653   9.202  1.00 95.72           O  
ATOM   3546  CG  GLU A 222     -12.095  -7.142  12.070  1.00 95.72           C  
ATOM   3547  HG2 GLU A 222     -12.106  -8.222  12.221  1.00 95.72           H  
ATOM   3548  HG3 GLU A 222     -11.149  -6.758  12.451  1.00 95.72           H  
ATOM   3549  CD  GLU A 222     -13.246  -6.522  12.877  1.00 95.72           C  
ATOM   3550  OE1 GLU A 222     -13.563  -7.071  13.957  1.00 95.72           O  
ATOM   3551  OE2 GLU A 222     -13.742  -5.437  12.500  1.00 95.72           O  
ATOM   3552  N   ILE A 223     -10.202  -9.634  10.636  1.00 93.56           N  
ATOM   3553  H   ILE A 223      -9.574  -9.052  11.172  1.00 93.56           H  
ATOM   3554  CA  ILE A 223     -10.215 -11.064  10.941  1.00 93.56           C  
ATOM   3555  HA  ILE A 223     -10.709 -11.602  10.131  1.00 93.56           H  
ATOM   3556  C   ILE A 223     -11.014 -11.258  12.220  1.00 93.56           C  
ATOM   3557  CB  ILE A 223      -8.789 -11.628  11.089  1.00 93.56           C  
ATOM   3558  HB  ILE A 223      -8.283 -11.073  11.878  1.00 93.56           H  
ATOM   3559  O   ILE A 223     -10.714 -10.647  13.247  1.00 93.56           O  
ATOM   3560  CG1 ILE A 223      -8.002 -11.445   9.775  1.00 93.56           C  
ATOM   3561 HG12 ILE A 223      -8.096 -10.417   9.424  1.00 93.56           H  
ATOM   3562 HG13 ILE A 223      -8.407 -12.102   9.005  1.00 93.56           H  
ATOM   3563  CG2 ILE A 223      -8.833 -13.118  11.492  1.00 93.56           C  
ATOM   3564 HG21 ILE A 223      -9.331 -13.245  12.453  1.00 93.56           H  
ATOM   3565 HG22 ILE A 223      -9.363 -13.701  10.738  1.00 93.56           H  
ATOM   3566 HG23 ILE A 223      -7.826 -13.518  11.611  1.00 93.56           H  
ATOM   3567  CD1 ILE A 223      -6.509 -11.723   9.948  1.00 93.56           C  
ATOM   3568 HD11 ILE A 223      -5.998 -11.460   9.022  1.00 93.56           H  
ATOM   3569 HD12 ILE A 223      -6.327 -12.778  10.155  1.00 93.56           H  
ATOM   3570 HD13 ILE A 223      -6.106 -11.111  10.754  1.00 93.56           H  
ATOM   3571  N   ILE A 224     -12.003 -12.142  12.157  1.00 85.30           N  
ATOM   3572  H   ILE A 224     -12.142 -12.660  11.301  1.00 85.30           H  
ATOM   3573  CA  ILE A 224     -12.855 -12.482  13.290  1.00 85.30           C  
ATOM   3574  HA  ILE A 224     -12.560 -11.895  14.160  1.00 85.30           H  
ATOM   3575  C   ILE A 224     -12.617 -13.943  13.615  1.00 85.30           C  
ATOM   3576  CB  ILE A 224     -14.319 -12.148  12.988  1.00 85.30           C  
ATOM   3577  HB  ILE A 224     -14.631 -12.703  12.103  1.00 85.30           H  
ATOM   3578  O   ILE A 224     -12.747 -14.801  12.740  1.00 85.30           O  
ATOM   3579  CG1 ILE A 224     -14.376 -10.634  12.690  1.00 85.30           C  
ATOM   3580 HG12 ILE A 224     -14.001 -10.063  13.540  1.00 85.30           H  
ATOM   3581 HG13 ILE A 224     -13.768 -10.394  11.818  1.00 85.30           H  
ATOM   3582  CG2 ILE A 224     -15.238 -12.539  14.162  1.00 85.30           C  
ATOM   3583 HG21 ILE A 224     -15.140 -13.602  14.383  1.00 85.30           H  
ATOM   3584 HG22 ILE A 224     -14.966 -11.978  15.057  1.00 85.30           H  
ATOM   3585 HG23 ILE A 224     -16.285 -12.353  13.920  1.00 85.30           H  
ATOM   3586  CD1 ILE A 224     -15.775 -10.184  12.371  1.00 85.30           C  
ATOM   3587 HD11 ILE A 224     -15.737  -9.214  11.875  1.00 85.30           H  
ATOM   3588 HD12 ILE A 224     -16.364 -10.100  13.285  1.00 85.30           H  
ATOM   3589 HD13 ILE A 224     -16.195 -10.948  11.717  1.00 85.30           H  
ATOM   3590  N   TYR A 225     -12.207 -14.170  14.857  1.00 75.19           N  
ATOM   3591  H   TYR A 225     -12.235 -13.402  15.512  1.00 75.19           H  
ATOM   3592  CA  TYR A 225     -11.992 -15.489  15.433  1.00 75.19           C  
ATOM   3593  HA  TYR A 225     -11.708 -16.189  14.647  1.00 75.19           H  
ATOM   3594  C   TYR A 225     -13.285 -16.028  16.037  1.00 75.19           C  
ATOM   3595  CB  TYR A 225     -10.862 -15.419  16.466  1.00 75.19           C  
ATOM   3596  HB2 TYR A 225     -10.726 -16.415  16.888  1.00 75.19           H  
ATOM   3597  HB3 TYR A 225     -11.173 -14.767  17.282  1.00 75.19           H  
ATOM   3598  O   TYR A 225     -14.081 -15.200  16.542  1.00 75.19           O  
ATOM   3599  CG  TYR A 225      -9.534 -14.945  15.908  1.00 75.19           C  
ATOM   3600  CD1 TYR A 225      -8.756 -15.814  15.121  1.00 75.19           C  
ATOM   3601  HD1 TYR A 225      -9.125 -16.807  14.911  1.00 75.19           H  
ATOM   3602  CD2 TYR A 225      -9.081 -13.638  16.169  1.00 75.19           C  
ATOM   3603  HD2 TYR A 225      -9.694 -12.972  16.759  1.00 75.19           H  
ATOM   3604  CE1 TYR A 225      -7.515 -15.386  14.607  1.00 75.19           C  
ATOM   3605  HE1 TYR A 225      -6.914 -16.048  14.002  1.00 75.19           H  
ATOM   3606  CE2 TYR A 225      -7.844 -13.204  15.657  1.00 75.19           C  
ATOM   3607  HE2 TYR A 225      -7.500 -12.200  15.859  1.00 75.19           H  
ATOM   3608  OH  TYR A 225      -5.858 -13.660  14.398  1.00 75.19           O  
ATOM   3609  HH  TYR A 225      -5.694 -12.752  14.663  1.00 75.19           H  
ATOM   3610  CZ  TYR A 225      -7.058 -14.081  14.879  1.00 75.19           C  
ATOM   3611  OXT TYR A 225     -13.422 -17.265  15.985  1.00 75.19           O  
TER    3612      TYR A 225                                                       
END   
