# Supplementary material for: Nuclear genome of Bulinus truncatus, an intermediate host of the carcinogenic human blood fluke Schistosoma haematobium
Source: Nat Commun. 2022 Feb 21;13:977. doi: 10.1038/s41467-022-28634-9 (PMC8861042; doi:10.1038/s41467-022-28634-9)
Supplement: Supplementary file 6 — Supplementary Data 3 [file 41467_2022_28634_MOESM6_ESM.zip › Supplementary_Data_3/btru_042805-t1.mature.pep.pdb]

ATOM      1  N   MET A   1     -32.281   1.974  32.468  1.00 34.19           N  
ATOM      2  H   MET A   1     -33.151   1.727  32.020  1.00 34.19           H  
ATOM      3  H2  MET A   1     -32.333   2.925  32.805  1.00 34.19           H  
ATOM      4  H3  MET A   1     -32.137   1.358  33.255  1.00 34.19           H  
ATOM      5  CA  MET A   1     -31.147   1.822  31.531  1.00 34.19           C  
ATOM      6  HA  MET A   1     -31.303   2.421  30.634  1.00 34.19           H  
ATOM      7  C   MET A   1     -31.075   0.359  31.135  1.00 34.19           C  
ATOM      8  CB  MET A   1     -29.832   2.259  32.198  1.00 34.19           C  
ATOM      9  HB2 MET A   1     -28.990   1.885  31.617  1.00 34.19           H  
ATOM     10  HB3 MET A   1     -29.772   1.833  33.199  1.00 34.19           H  
ATOM     11  O   MET A   1     -30.859  -0.466  32.011  1.00 34.19           O  
ATOM     12  CG  MET A   1     -29.710   3.784  32.282  1.00 34.19           C  
ATOM     13  HG2 MET A   1     -29.559   4.187  31.281  1.00 34.19           H  
ATOM     14  HG3 MET A   1     -30.632   4.200  32.688  1.00 34.19           H  
ATOM     15  SD  MET A   1     -28.350   4.326  33.342  1.00 34.19           S  
ATOM     16  CE  MET A   1     -28.559   6.125  33.241  1.00 34.19           C  
ATOM     17  HE1 MET A   1     -29.545   6.408  33.610  1.00 34.19           H  
ATOM     18  HE2 MET A   1     -28.447   6.454  32.208  1.00 34.19           H  
ATOM     19  HE3 MET A   1     -27.798   6.610  33.852  1.00 34.19           H  
ATOM     20  N   ARG A   2     -31.360   0.005  29.877  1.00 20.98           N  
ATOM     21  H   ARG A   2     -31.482   0.715  29.168  1.00 20.98           H  
ATOM     22  CA  ARG A   2     -31.120  -1.364  29.402  1.00 20.98           C  
ATOM     23  HA  ARG A   2     -31.342  -2.090  30.184  1.00 20.98           H  
ATOM     24  C   ARG A   2     -29.631  -1.479  29.098  1.00 20.98           C  
ATOM     25  CB  ARG A   2     -31.974  -1.708  28.165  1.00 20.98           C  
ATOM     26  HB2 ARG A   2     -31.544  -2.593  27.696  1.00 20.98           H  
ATOM     27  HB3 ARG A   2     -31.927  -0.892  27.443  1.00 20.98           H  
ATOM     28  O   ARG A   2     -29.167  -0.933  28.105  1.00 20.98           O  
ATOM     29  CG  ARG A   2     -33.438  -2.020  28.510  1.00 20.98           C  
ATOM     30  HG2 ARG A   2     -33.472  -2.794  29.277  1.00 20.98           H  
ATOM     31  HG3 ARG A   2     -33.919  -1.119  28.892  1.00 20.98           H  
ATOM     32  CD  ARG A   2     -34.189  -2.517  27.266  1.00 20.98           C  
ATOM     33  HD2 ARG A   2     -33.699  -3.424  26.913  1.00 20.98           H  
ATOM     34  HD3 ARG A   2     -34.120  -1.761  26.484  1.00 20.98           H  
ATOM     35  NE  ARG A   2     -35.613  -2.796  27.552  1.00 20.98           N  
ATOM     36  HE  ARG A   2     -36.008  -2.373  28.380  1.00 20.98           H  
ATOM     37  NH1 ARG A   2     -36.035  -4.144  25.734  1.00 20.98           N  
ATOM     38 HH11 ARG A   2     -35.080  -4.036  25.423  1.00 20.98           H  
ATOM     39 HH12 ARG A   2     -36.672  -4.709  25.191  1.00 20.98           H  
ATOM     40  NH2 ARG A   2     -37.675  -3.692  27.171  1.00 20.98           N  
ATOM     41 HH21 ARG A   2     -38.290  -4.258  26.604  1.00 20.98           H  
ATOM     42 HH22 ARG A   2     -38.041  -3.249  28.002  1.00 20.98           H  
ATOM     43  CZ  ARG A   2     -36.429  -3.539  26.821  1.00 20.98           C  
ATOM     44  N   THR A   3     -28.890  -2.124  29.987  1.00 22.10           N  
ATOM     45  H   THR A   3     -29.301  -2.419  30.861  1.00 22.10           H  
ATOM     46  CA  THR A   3     -27.510  -2.538  29.740  1.00 22.10           C  
ATOM     47  HA  THR A   3     -26.937  -1.697  29.348  1.00 22.10           H  
ATOM     48  C   THR A   3     -27.567  -3.650  28.697  1.00 22.10           C  
ATOM     49  CB  THR A   3     -26.851  -3.037  31.043  1.00 22.10           C  
ATOM     50  HB  THR A   3     -27.089  -4.088  31.208  1.00 22.10           H  
ATOM     51  O   THR A   3     -28.008  -4.755  29.007  1.00 22.10           O  
ATOM     52  CG2 THR A   3     -25.336  -2.862  31.020  1.00 22.10           C  
ATOM     53 HG21 THR A   3     -24.917  -3.413  30.178  1.00 22.10           H  
ATOM     54 HG22 THR A   3     -25.081  -1.807  30.919  1.00 22.10           H  
ATOM     55 HG23 THR A   3     -24.903  -3.254  31.940  1.00 22.10           H  
ATOM     56  OG1 THR A   3     -27.330  -2.309  32.155  1.00 22.10           O  
ATOM     57  HG1 THR A   3     -26.876  -2.647  32.930  1.00 22.10           H  
ATOM     58  N   LEU A   4     -27.206  -3.363  27.446  1.00 22.41           N  
ATOM     59  H   LEU A   4     -26.906  -2.428  27.208  1.00 22.41           H  
ATOM     60  CA  LEU A   4     -27.006  -4.422  26.461  1.00 22.41           C  
ATOM     61  HA  LEU A   4     -27.794  -5.166  26.574  1.00 22.41           H  
ATOM     62  C   LEU A   4     -25.684  -5.115  26.798  1.00 22.41           C  
ATOM     63  CB  LEU A   4     -27.095  -3.870  25.026  1.00 22.41           C  
ATOM     64  HB2 LEU A   4     -26.468  -4.466  24.364  1.00 22.41           H  
ATOM     65  HB3 LEU A   4     -26.705  -2.852  25.010  1.00 22.41           H  
ATOM     66  O   LEU A   4     -24.599  -4.577  26.599  1.00 22.41           O  
ATOM     67  CG  LEU A   4     -28.542  -3.895  24.491  1.00 22.41           C  
ATOM     68  HG  LEU A   4     -29.228  -3.615  25.290  1.00 22.41           H  
ATOM     69  CD1 LEU A   4     -28.720  -2.894  23.354  1.00 22.41           C  
ATOM     70 HD11 LEU A   4     -29.741  -2.926  22.974  1.00 22.41           H  
ATOM     71 HD12 LEU A   4     -28.504  -1.886  23.708  1.00 22.41           H  
ATOM     72 HD13 LEU A   4     -28.032  -3.128  22.541  1.00 22.41           H  
ATOM     73  CD2 LEU A   4     -28.928  -5.284  23.970  1.00 22.41           C  
ATOM     74 HD21 LEU A   4     -28.841  -6.028  24.762  1.00 22.41           H  
ATOM     75 HD22 LEU A   4     -29.956  -5.273  23.606  1.00 22.41           H  
ATOM     76 HD23 LEU A   4     -28.269  -5.566  23.149  1.00 22.41           H  
ATOM     77  N   SER A   5     -25.819  -6.296  27.397  1.00 20.64           N  
ATOM     78  H   SER A   5     -26.760  -6.602  27.598  1.00 20.64           H  
ATOM     79  CA  SER A   5     -24.753  -7.273  27.575  1.00 20.64           C  
ATOM     80  HA  SER A   5     -23.926  -6.841  28.138  1.00 20.64           H  
ATOM     81  C   SER A   5     -24.267  -7.702  26.194  1.00 20.64           C  
ATOM     82  CB  SER A   5     -25.328  -8.469  28.349  1.00 20.64           C  
ATOM     83  HB2 SER A   5     -26.253  -8.800  27.878  1.00 20.64           H  
ATOM     84  HB3 SER A   5     -25.547  -8.158  29.370  1.00 20.64           H  
ATOM     85  O   SER A   5     -24.965  -8.438  25.500  1.00 20.64           O  
ATOM     86  OG  SER A   5     -24.429  -9.552  28.382  1.00 20.64           O  
ATOM     87  HG  SER A   5     -24.467 -10.020  27.544  1.00 20.64           H  
ATOM     88  N   VAL A   6     -23.086  -7.240  25.781  1.00 25.60           N  
ATOM     89  H   VAL A   6     -22.586  -6.584  26.363  1.00 25.60           H  
ATOM     90  CA  VAL A   6     -22.377  -7.861  24.659  1.00 25.60           C  
ATOM     91  HA  VAL A   6     -23.087  -8.053  23.855  1.00 25.60           H  
ATOM     92  C   VAL A   6     -21.854  -9.192  25.179  1.00 25.60           C  
ATOM     93  CB  VAL A   6     -21.262  -6.971  24.087  1.00 25.60           C  
ATOM     94  HB  VAL A   6     -20.502  -6.793  24.849  1.00 25.60           H  
ATOM     95  O   VAL A   6     -20.961  -9.233  26.023  1.00 25.60           O  
ATOM     96  CG1 VAL A   6     -20.607  -7.638  22.869  1.00 25.60           C  
ATOM     97 HG11 VAL A   6     -19.831  -6.987  22.465  1.00 25.60           H  
ATOM     98 HG12 VAL A   6     -20.146  -8.581  23.162  1.00 25.60           H  
ATOM     99 HG13 VAL A   6     -21.353  -7.827  22.098  1.00 25.60           H  
ATOM    100  CG2 VAL A   6     -21.827  -5.617  23.636  1.00 25.60           C  
ATOM    101 HG21 VAL A   6     -21.035  -5.009  23.199  1.00 25.60           H  
ATOM    102 HG22 VAL A   6     -22.245  -5.076  24.484  1.00 25.60           H  
ATOM    103 HG23 VAL A   6     -22.610  -5.765  22.892  1.00 25.60           H  
ATOM    104  N   ASP A   7     -22.501 -10.260  24.730  1.00 22.70           N  
ATOM    105  H   ASP A   7     -23.274 -10.116  24.097  1.00 22.70           H  
ATOM    106  CA  ASP A   7     -22.239 -11.633  25.136  1.00 22.70           C  
ATOM    107  HA  ASP A   7     -22.472 -11.715  26.198  1.00 22.70           H  
ATOM    108  C   ASP A   7     -20.759 -11.993  24.920  1.00 22.70           C  
ATOM    109  CB  ASP A   7     -23.195 -12.548  24.346  1.00 22.70           C  
ATOM    110  HB2 ASP A   7     -22.760 -12.790  23.376  1.00 22.70           H  
ATOM    111  HB3 ASP A   7     -24.127 -12.012  24.165  1.00 22.70           H  
ATOM    112  O   ASP A   7     -20.219 -11.852  23.820  1.00 22.70           O  
ATOM    113  CG  ASP A   7     -23.549 -13.835  25.087  1.00 22.70           C  
ATOM    114  OD1 ASP A   7     -22.857 -14.121  26.094  1.00 22.70           O  
ATOM    115  OD2 ASP A   7     -24.541 -14.463  24.658  1.00 22.70           O  
ATOM    116  N   HIS A   8     -20.084 -12.426  25.988  1.00 28.05           N  
ATOM    117  H   HIS A   8     -20.614 -12.554  26.838  1.00 28.05           H  
ATOM    118  CA  HIS A   8     -18.693 -12.891  25.957  1.00 28.05           C  
ATOM    119  HA  HIS A   8     -18.183 -12.358  25.155  1.00 28.05           H  
ATOM    120  C   HIS A   8     -18.574 -14.371  25.549  1.00 28.05           C  
ATOM    121  CB  HIS A   8     -17.981 -12.557  27.289  1.00 28.05           C  
ATOM    122  HB2 HIS A   8     -18.693 -12.637  28.110  1.00 28.05           H  
ATOM    123  HB3 HIS A   8     -17.196 -13.290  27.474  1.00 28.05           H  
ATOM    124  O   HIS A   8     -17.492 -14.955  25.634  1.00 28.05           O  
ATOM    125  CG  HIS A   8     -17.314 -11.199  27.332  1.00 28.05           C  
ATOM    126  CD2 HIS A   8     -16.972 -10.493  28.454  1.00 28.05           C  
ATOM    127  HD2 HIS A   8     -17.167 -10.796  29.472  1.00 28.05           H  
ATOM    128  ND1 HIS A   8     -16.851 -10.479  26.254  1.00 28.05           N  
ATOM    129  HD1 HIS A   8     -17.021 -10.700  25.284  1.00 28.05           H  
ATOM    130  CE1 HIS A   8     -16.256  -9.368  26.715  1.00 28.05           C  
ATOM    131  HE1 HIS A   8     -15.827  -8.595  26.094  1.00 28.05           H  
ATOM    132  NE2 HIS A   8     -16.295  -9.331  28.055  1.00 28.05           N  
ATOM    133  N   SER A   9     -19.652 -14.995  25.074  1.00 22.80           N  
ATOM    134  H   SER A   9     -20.545 -14.523  25.074  1.00 22.80           H  
ATOM    135  CA  SER A   9     -19.626 -16.372  24.591  1.00 22.80           C  
ATOM    136  HA  SER A   9     -18.876 -16.927  25.155  1.00 22.80           H  
ATOM    137  C   SER A   9     -19.261 -16.457  23.103  1.00 22.80           C  
ATOM    138  CB  SER A   9     -20.965 -17.047  24.889  1.00 22.80           C  
ATOM    139  HB2 SER A   9     -21.160 -17.020  25.961  1.00 22.80           H  
ATOM    140  HB3 SER A   9     -20.929 -18.085  24.560  1.00 22.80           H  
ATOM    141  O   SER A   9     -20.070 -16.149  22.230  1.00 22.80           O  
ATOM    142  OG  SER A   9     -22.003 -16.384  24.218  1.00 22.80           O  
ATOM    143  HG  SER A   9     -21.716 -16.165  23.329  1.00 22.80           H  
ATOM    144  N   GLY A  10     -18.054 -16.949  22.816  1.00 23.71           N  
ATOM    145  H   GLY A  10     -17.416 -17.077  23.588  1.00 23.71           H  
ATOM    146  CA  GLY A  10     -17.653 -17.427  21.490  1.00 23.71           C  
ATOM    147  HA2 GLY A  10     -18.521 -17.477  20.832  1.00 23.71           H  
ATOM    148  HA3 GLY A  10     -17.259 -18.439  21.583  1.00 23.71           H  
ATOM    149  C   GLY A  10     -16.613 -16.540  20.809  1.00 23.71           C  
ATOM    150  O   GLY A  10     -16.894 -15.413  20.412  1.00 23.71           O  
ATOM    151  N   GLY A  11     -15.390 -17.061  20.668  1.00 32.26           N  
ATOM    152  H   GLY A  11     -15.237 -18.004  20.995  1.00 32.26           H  
ATOM    153  CA  GLY A  11     -14.321 -16.418  19.901  1.00 32.26           C  
ATOM    154  HA2 GLY A  11     -14.023 -15.505  20.416  1.00 32.26           H  
ATOM    155  HA3 GLY A  11     -13.459 -17.083  19.843  1.00 32.26           H  
ATOM    156  C   GLY A  11     -14.752 -16.059  18.471  1.00 32.26           C  
ATOM    157  O   GLY A  11     -15.681 -16.656  17.941  1.00 32.26           O  
ATOM    158  N   PHE A  12     -14.034 -15.102  17.867  1.00 28.69           N  
ATOM    159  H   PHE A  12     -13.274 -14.728  18.416  1.00 28.69           H  
ATOM    160  CA  PHE A  12     -14.107 -14.620  16.467  1.00 28.69           C  
ATOM    161  HA  PHE A  12     -13.067 -14.390  16.233  1.00 28.69           H  
ATOM    162  C   PHE A  12     -14.778 -13.261  16.148  1.00 28.69           C  
ATOM    163  CB  PHE A  12     -14.440 -15.730  15.441  1.00 28.69           C  
ATOM    164  HB2 PHE A  12     -14.491 -15.284  14.448  1.00 28.69           H  
ATOM    165  HB3 PHE A  12     -15.430 -16.153  15.615  1.00 28.69           H  
ATOM    166  O   PHE A  12     -14.736 -12.849  14.995  1.00 28.69           O  
ATOM    167  CG  PHE A  12     -13.392 -16.824  15.366  1.00 28.69           C  
ATOM    168  CD1 PHE A  12     -12.238 -16.598  14.594  1.00 28.69           C  
ATOM    169  HD1 PHE A  12     -12.124 -15.674  14.048  1.00 28.69           H  
ATOM    170  CD2 PHE A  12     -13.548 -18.051  16.041  1.00 28.69           C  
ATOM    171  HD2 PHE A  12     -14.452 -18.259  16.594  1.00 28.69           H  
ATOM    172  CE1 PHE A  12     -11.239 -17.581  14.509  1.00 28.69           C  
ATOM    173  HE1 PHE A  12     -10.365 -17.402  13.901  1.00 28.69           H  
ATOM    174  CE2 PHE A  12     -12.542 -19.030  15.968  1.00 28.69           C  
ATOM    175  HE2 PHE A  12     -12.671 -19.974  16.477  1.00 28.69           H  
ATOM    176  CZ  PHE A  12     -11.387 -18.795  15.203  1.00 28.69           C  
ATOM    177  HZ  PHE A  12     -10.625 -19.557  15.131  1.00 28.69           H  
ATOM    178  N   ARG A  13     -15.264 -12.455  17.108  1.00 35.92           N  
ATOM    179  H   ARG A  13     -15.346 -12.822  18.045  1.00 35.92           H  
ATOM    180  CA  ARG A  13     -15.844 -11.113  16.795  1.00 35.92           C  
ATOM    181  HA  ARG A  13     -16.092 -11.091  15.734  1.00 35.92           H  
ATOM    182  C   ARG A  13     -14.913  -9.888  16.925  1.00 35.92           C  
ATOM    183  CB  ARG A  13     -17.182 -10.921  17.533  1.00 35.92           C  
ATOM    184  HB2 ARG A  13     -17.456  -9.866  17.515  1.00 35.92           H  
ATOM    185  HB3 ARG A  13     -17.082 -11.227  18.575  1.00 35.92           H  
ATOM    186  O   ARG A  13     -15.344  -8.767  16.674  1.00 35.92           O  
ATOM    187  CG  ARG A  13     -18.311 -11.710  16.851  1.00 35.92           C  
ATOM    188  HG2 ARG A  13     -18.130 -12.778  16.964  1.00 35.92           H  
ATOM    189  HG3 ARG A  13     -18.334 -11.463  15.789  1.00 35.92           H  
ATOM    190  CD  ARG A  13     -19.666 -11.350  17.466  1.00 35.92           C  
ATOM    191  HD2 ARG A  13     -19.660 -11.622  18.522  1.00 35.92           H  
ATOM    192  HD3 ARG A  13     -19.807 -10.272  17.383  1.00 35.92           H  
ATOM    193  NE  ARG A  13     -20.772 -12.049  16.785  1.00 35.92           N  
ATOM    194  HE  ARG A  13     -20.522 -12.849  16.222  1.00 35.92           H  
ATOM    195  NH1 ARG A  13     -22.489 -10.735  17.564  1.00 35.92           N  
ATOM    196 HH11 ARG A  13     -21.824 -10.195  18.100  1.00 35.92           H  
ATOM    197 HH12 ARG A  13     -23.472 -10.508  17.601  1.00 35.92           H  
ATOM    198  NH2 ARG A  13     -22.939 -12.445  16.206  1.00 35.92           N  
ATOM    199 HH21 ARG A  13     -22.647 -13.235  15.648  1.00 35.92           H  
ATOM    200 HH22 ARG A  13     -23.919 -12.210  16.267  1.00 35.92           H  
ATOM    201  CZ  ARG A  13     -22.055 -11.740  16.855  1.00 35.92           C  
ATOM    202  N   ASN A  14     -13.637 -10.053  17.278  1.00 41.17           N  
ATOM    203  H   ASN A  14     -13.317 -10.998  17.435  1.00 41.17           H  
ATOM    204  CA  ASN A  14     -12.833  -8.926  17.783  1.00 41.17           C  
ATOM    205  HA  ASN A  14     -13.499  -8.286  18.362  1.00 41.17           H  
ATOM    206  C   ASN A  14     -12.214  -7.981  16.726  1.00 41.17           C  
ATOM    207  CB  ASN A  14     -11.773  -9.460  18.761  1.00 41.17           C  
ATOM    208  HB2 ASN A  14     -11.139 -10.192  18.261  1.00 41.17           H  
ATOM    209  HB3 ASN A  14     -11.161  -8.620  19.090  1.00 41.17           H  
ATOM    210  O   ASN A  14     -11.927  -6.836  17.072  1.00 41.17           O  
ATOM    211  CG  ASN A  14     -12.355 -10.054  20.031  1.00 41.17           C  
ATOM    212  ND2 ASN A  14     -11.654 -10.961  20.670  1.00 41.17           N  
ATOM    213 HD21 ASN A  14     -10.731 -11.227  20.359  1.00 41.17           H  
ATOM    214 HD22 ASN A  14     -12.061 -11.308  21.527  1.00 41.17           H  
ATOM    215  OD1 ASN A  14     -13.434  -9.711  20.471  1.00 41.17           O  
ATOM    216  N   TYR A  15     -11.986  -8.399  15.473  1.00 44.24           N  
ATOM    217  H   TYR A  15     -12.190  -9.357  15.229  1.00 44.24           H  
ATOM    218  CA  TYR A  15     -11.418  -7.521  14.422  1.00 44.24           C  
ATOM    219  HA  TYR A  15     -10.844  -6.727  14.899  1.00 44.24           H  
ATOM    220  C   TYR A  15     -12.471  -6.796  13.579  1.00 44.24           C  
ATOM    221  CB  TYR A  15     -10.431  -8.284  13.533  1.00 44.24           C  
ATOM    222  HB2 TYR A  15     -10.855  -9.247  13.247  1.00 44.24           H  
ATOM    223  HB3 TYR A  15     -10.268  -7.719  12.615  1.00 44.24           H  
ATOM    224  O   TYR A  15     -12.196  -5.700  13.095  1.00 44.24           O  
ATOM    225  CG  TYR A  15      -9.083  -8.479  14.193  1.00 44.24           C  
ATOM    226  CD1 TYR A  15      -8.156  -7.418  14.221  1.00 44.24           C  
ATOM    227  HD1 TYR A  15      -8.418  -6.465  13.785  1.00 44.24           H  
ATOM    228  CD2 TYR A  15      -8.756  -9.713  14.780  1.00 44.24           C  
ATOM    229  HD2 TYR A  15      -9.445 -10.543  14.724  1.00 44.24           H  
ATOM    230  CE1 TYR A  15      -6.874  -7.609  14.772  1.00 44.24           C  
ATOM    231  HE1 TYR A  15      -6.143  -6.815  14.742  1.00 44.24           H  
ATOM    232  CE2 TYR A  15      -7.501  -9.886  15.389  1.00 44.24           C  
ATOM    233  HE2 TYR A  15      -7.230 -10.835  15.828  1.00 44.24           H  
ATOM    234  OH  TYR A  15      -5.309  -9.067  15.877  1.00 44.24           O  
ATOM    235  HH  TYR A  15      -4.697  -8.346  15.712  1.00 44.24           H  
ATOM    236  CZ  TYR A  15      -6.543  -8.851  15.353  1.00 44.24           C  
ATOM    237  N   TYR A  16     -13.704  -7.313  13.511  1.00 45.80           N  
ATOM    238  H   TYR A  16     -13.870  -8.242  13.871  1.00 45.80           H  
ATOM    239  CA  TYR A  16     -14.847  -6.570  12.960  1.00 45.80           C  
ATOM    240  HA  TYR A  16     -14.696  -6.415  11.892  1.00 45.80           H  
ATOM    241  C   TYR A  16     -14.979  -5.190  13.611  1.00 45.80           C  
ATOM    242  CB  TYR A  16     -16.141  -7.370  13.165  1.00 45.80           C  
ATOM    243  HB2 TYR A  16     -16.988  -6.686  13.105  1.00 45.80           H  
ATOM    244  HB3 TYR A  16     -16.155  -7.812  14.161  1.00 45.80           H  
ATOM    245  O   TYR A  16     -15.223  -4.201  12.927  1.00 45.80           O  
ATOM    246  CG  TYR A  16     -16.345  -8.440  12.117  1.00 45.80           C  
ATOM    247  CD1 TYR A  16     -16.928  -8.096  10.881  1.00 45.80           C  
ATOM    248  HD1 TYR A  16     -17.245  -7.082  10.687  1.00 45.80           H  
ATOM    249  CD2 TYR A  16     -15.920  -9.761  12.355  1.00 45.80           C  
ATOM    250  HD2 TYR A  16     -15.473 -10.035  13.299  1.00 45.80           H  
ATOM    251  CE1 TYR A  16     -17.074  -9.070   9.874  1.00 45.80           C  
ATOM    252  HE1 TYR A  16     -17.494  -8.815   8.912  1.00 45.80           H  
ATOM    253  CE2 TYR A  16     -16.059 -10.731  11.347  1.00 45.80           C  
ATOM    254  HE2 TYR A  16     -15.720 -11.741  11.522  1.00 45.80           H  
ATOM    255  OH  TYR A  16     -16.695 -11.319   9.118  1.00 45.80           O  
ATOM    256  HH  TYR A  16     -16.165 -12.086   9.349  1.00 45.80           H  
ATOM    257  CZ  TYR A  16     -16.621 -10.385  10.100  1.00 45.80           C  
ATOM    258  N   ILE A  17     -14.705  -5.096  14.913  1.00 46.23           N  
ATOM    259  H   ILE A  17     -14.509  -5.953  15.412  1.00 46.23           H  
ATOM    260  CA  ILE A  17     -14.705  -3.841  15.669  1.00 46.23           C  
ATOM    261  HA  ILE A  17     -15.711  -3.421  15.650  1.00 46.23           H  
ATOM    262  C   ILE A  17     -13.771  -2.782  15.051  1.00 46.23           C  
ATOM    263  CB  ILE A  17     -14.342  -4.150  17.138  1.00 46.23           C  
ATOM    264  HB  ILE A  17     -13.401  -4.701  17.150  1.00 46.23           H  
ATOM    265  O   ILE A  17     -14.131  -1.610  15.024  1.00 46.23           O  
ATOM    266  CG1 ILE A  17     -15.426  -5.024  17.809  1.00 46.23           C  
ATOM    267 HG12 ILE A  17     -15.613  -5.905  17.195  1.00 46.23           H  
ATOM    268 HG13 ILE A  17     -16.357  -4.462  17.877  1.00 46.23           H  
ATOM    269  CG2 ILE A  17     -14.119  -2.847  17.909  1.00 46.23           C  
ATOM    270 HG21 ILE A  17     -14.961  -2.172  17.756  1.00 46.23           H  
ATOM    271 HG22 ILE A  17     -13.216  -2.378  17.517  1.00 46.23           H  
ATOM    272 HG23 ILE A  17     -13.958  -3.031  18.971  1.00 46.23           H  
ATOM    273  CD1 ILE A  17     -15.042  -5.528  19.206  1.00 46.23           C  
ATOM    274 HD11 ILE A  17     -14.057  -5.995  19.176  1.00 46.23           H  
ATOM    275 HD12 ILE A  17     -15.773  -6.269  19.531  1.00 46.23           H  
ATOM    276 HD13 ILE A  17     -15.041  -4.709  19.926  1.00 46.23           H  
ATOM    277  N   ALA A  18     -12.601  -3.166  14.522  1.00 50.63           N  
ATOM    278  H   ALA A  18     -12.395  -4.151  14.434  1.00 50.63           H  
ATOM    279  CA  ALA A  18     -11.680  -2.215  13.894  1.00 50.63           C  
ATOM    280  HA  ALA A  18     -11.453  -1.426  14.610  1.00 50.63           H  
ATOM    281  C   ALA A  18     -12.308  -1.526  12.671  1.00 50.63           C  
ATOM    282  CB  ALA A  18     -10.361  -2.919  13.555  1.00 50.63           C  
ATOM    283  HB1 ALA A  18     -10.526  -3.690  12.802  1.00 50.63           H  
ATOM    284  HB2 ALA A  18      -9.935  -3.370  14.451  1.00 50.63           H  
ATOM    285  HB3 ALA A  18      -9.656  -2.190  13.155  1.00 50.63           H  
ATOM    286  O   ALA A  18     -12.188  -0.316  12.514  1.00 50.63           O  
ATOM    287  N   SER A  19     -13.061  -2.276  11.861  1.00 54.00           N  
ATOM    288  H   SER A  19     -13.147  -3.263  12.059  1.00 54.00           H  
ATOM    289  CA  SER A  19     -13.789  -1.711  10.717  1.00 54.00           C  
ATOM    290  HA  SER A  19     -13.092  -1.110  10.132  1.00 54.00           H  
ATOM    291  C   SER A  19     -14.938  -0.786  11.129  1.00 54.00           C  
ATOM    292  CB  SER A  19     -14.305  -2.825   9.809  1.00 54.00           C  
ATOM    293  HB2 SER A  19     -13.488  -3.507   9.574  1.00 54.00           H  
ATOM    294  HB3 SER A  19     -14.654  -2.376   8.879  1.00 54.00           H  
ATOM    295  O   SER A  19     -15.184   0.214  10.456  1.00 54.00           O  
ATOM    296  OG  SER A  19     -15.379  -3.550  10.380  1.00 54.00           O  
ATOM    297  HG  SER A  19     -15.211  -3.761  11.302  1.00 54.00           H  
ATOM    298  N   TYR A  20     -15.601  -1.068  12.259  1.00 58.45           N  
ATOM    299  H   TYR A  20     -15.355  -1.902  12.774  1.00 58.45           H  
ATOM    300  CA  TYR A  20     -16.622  -0.178  12.817  1.00 58.45           C  
ATOM    301  HA  TYR A  20     -17.372   0.022  12.051  1.00 58.45           H  
ATOM    302  C   TYR A  20     -16.034   1.177  13.211  1.00 58.45           C  
ATOM    303  CB  TYR A  20     -17.323  -0.816  14.026  1.00 58.45           C  
ATOM    304  HB2 TYR A  20     -16.601  -1.340  14.652  1.00 58.45           H  
ATOM    305  HB3 TYR A  20     -17.745  -0.020  14.638  1.00 58.45           H  
ATOM    306  O   TYR A  20     -16.681   2.188  12.982  1.00 58.45           O  
ATOM    307  CG  TYR A  20     -18.460  -1.747  13.665  1.00 58.45           C  
ATOM    308  CD1 TYR A  20     -19.727  -1.210  13.367  1.00 58.45           C  
ATOM    309  HD1 TYR A  20     -19.878  -0.141  13.398  1.00 58.45           H  
ATOM    310  CD2 TYR A  20     -18.271  -3.140  13.654  1.00 58.45           C  
ATOM    311  HD2 TYR A  20     -17.305  -3.551  13.908  1.00 58.45           H  
ATOM    312  CE1 TYR A  20     -20.803  -2.064  13.059  1.00 58.45           C  
ATOM    313  HE1 TYR A  20     -21.778  -1.647  12.856  1.00 58.45           H  
ATOM    314  CE2 TYR A  20     -19.336  -3.999  13.327  1.00 58.45           C  
ATOM    315  HE2 TYR A  20     -19.199  -5.070  13.308  1.00 58.45           H  
ATOM    316  OH  TYR A  20     -21.638  -4.295  12.748  1.00 58.45           O  
ATOM    317  HH  TYR A  20     -22.457  -3.808  12.632  1.00 58.45           H  
ATOM    318  CZ  TYR A  20     -20.605  -3.462  13.036  1.00 58.45           C  
ATOM    319  N   PHE A  21     -14.809   1.212  13.747  1.00 60.98           N  
ATOM    320  H   PHE A  21     -14.329   0.342  13.927  1.00 60.98           H  
ATOM    321  CA  PHE A  21     -14.142   2.468  14.098  1.00 60.98           C  
ATOM    322  HA  PHE A  21     -14.823   3.076  14.694  1.00 60.98           H  
ATOM    323  C   PHE A  21     -13.756   3.324  12.888  1.00 60.98           C  
ATOM    324  CB  PHE A  21     -12.882   2.173  14.916  1.00 60.98           C  
ATOM    325  HB2 PHE A  21     -12.264   1.448  14.387  1.00 60.98           H  
ATOM    326  HB3 PHE A  21     -12.298   3.092  14.981  1.00 60.98           H  
ATOM    327  O   PHE A  21     -13.633   4.536  13.030  1.00 60.98           O  
ATOM    328  CG  PHE A  21     -13.127   1.713  16.334  1.00 60.98           C  
ATOM    329  CD1 PHE A  21     -13.736   2.589  17.245  1.00 60.98           C  
ATOM    330  HD1 PHE A  21     -14.098   3.548  16.904  1.00 60.98           H  
ATOM    331  CD2 PHE A  21     -12.643   0.472  16.779  1.00 60.98           C  
ATOM    332  HD2 PHE A  21     -12.179  -0.200  16.072  1.00 60.98           H  
ATOM    333  CE1 PHE A  21     -13.830   2.240  18.599  1.00 60.98           C  
ATOM    334  HE1 PHE A  21     -14.279   2.930  19.298  1.00 60.98           H  
ATOM    335  CE2 PHE A  21     -12.699   0.138  18.140  1.00 60.98           C  
ATOM    336  HE2 PHE A  21     -12.251  -0.777  18.500  1.00 60.98           H  
ATOM    337  CZ  PHE A  21     -13.278   1.030  19.049  1.00 60.98           C  
ATOM    338  HZ  PHE A  21     -13.287   0.799  20.104  1.00 60.98           H  
ATOM    339  N   CYS A  22     -13.543   2.713  11.718  1.00 71.83           N  
ATOM    340  H   CYS A  22     -13.602   1.705  11.679  1.00 71.83           H  
ATOM    341  CA  CYS A  22     -13.163   3.440  10.507  1.00 71.83           C  
ATOM    342  HA  CYS A  22     -12.557   4.299  10.794  1.00 71.83           H  
ATOM    343  C   CYS A  22     -14.361   4.011   9.729  1.00 71.83           C  
ATOM    344  CB  CYS A  22     -12.305   2.539   9.611  1.00 71.83           C  
ATOM    345  HB2 CYS A  22     -12.065   3.105   8.712  1.00 71.83           H  
ATOM    346  HB3 CYS A  22     -12.897   1.674   9.311  1.00 71.83           H  
ATOM    347  O   CYS A  22     -14.168   4.811   8.815  1.00 71.83           O  
ATOM    348  SG  CYS A  22     -10.732   1.915  10.272  1.00 71.83           S  
ATOM    349  N   LYS A  23     -15.595   3.607  10.052  1.00 65.70           N  
ATOM    350  H   LYS A  23     -15.686   2.996  10.851  1.00 65.70           H  
ATOM    351  CA  LYS A  23     -16.808   4.320   9.628  1.00 65.70           C  
ATOM    352  HA  LYS A  23     -16.637   4.824   8.677  1.00 65.70           H  
ATOM    353  C   LYS A  23     -17.073   5.384  10.693  1.00 65.70           C  
ATOM    354  CB  LYS A  23     -17.981   3.331   9.472  1.00 65.70           C  
ATOM    355  HB2 LYS A  23     -18.883   3.898   9.240  1.00 65.70           H  
ATOM    356  HB3 LYS A  23     -18.137   2.805  10.414  1.00 65.70           H  
ATOM    357  O   LYS A  23     -16.958   5.060  11.869  1.00 65.70           O  
ATOM    358  CG  LYS A  23     -17.724   2.311   8.348  1.00 65.70           C  
ATOM    359  HG2 LYS A  23     -16.849   1.712   8.599  1.00 65.70           H  
ATOM    360  HG3 LYS A  23     -17.520   2.853   7.424  1.00 65.70           H  
ATOM    361  CD  LYS A  23     -18.913   1.367   8.121  1.00 65.70           C  
ATOM    362  HD2 LYS A  23     -19.794   1.957   7.866  1.00 65.70           H  
ATOM    363  HD3 LYS A  23     -19.102   0.802   9.034  1.00 65.70           H  
ATOM    364  CE  LYS A  23     -18.572   0.410   6.968  1.00 65.70           C  
ATOM    365  HE2 LYS A  23     -18.323   1.008   6.091  1.00 65.70           H  
ATOM    366  HE3 LYS A  23     -17.679  -0.153   7.241  1.00 65.70           H  
ATOM    367  NZ  LYS A  23     -19.685  -0.520   6.646  1.00 65.70           N  
ATOM    368  HZ1 LYS A  23     -19.415  -1.125   5.884  1.00 65.70           H  
ATOM    369  HZ2 LYS A  23     -19.911  -1.096   7.444  1.00 65.70           H  
ATOM    370  HZ3 LYS A  23     -20.502  -0.001   6.358  1.00 65.70           H  
ATOM    371  N   SER A  24     -17.373   6.628  10.309  1.00 53.91           N  
ATOM    372  H   SER A  24     -17.400   6.824   9.318  1.00 53.91           H  
ATOM    373  CA  SER A  24     -17.718   7.726  11.237  1.00 53.91           C  
ATOM    374  HA  SER A  24     -16.808   8.241  11.545  1.00 53.91           H  
ATOM    375  C   SER A  24     -18.457   7.209  12.488  1.00 53.91           C  
ATOM    376  CB  SER A  24     -18.624   8.729  10.504  1.00 53.91           C  
ATOM    377  HB2 SER A  24     -19.528   8.224  10.166  1.00 53.91           H  
ATOM    378  HB3 SER A  24     -18.097   9.135   9.641  1.00 53.91           H  
ATOM    379  O   SER A  24     -19.506   6.573  12.359  1.00 53.91           O  
ATOM    380  OG  SER A  24     -18.985   9.786  11.366  1.00 53.91           O  
ATOM    381  HG  SER A  24     -19.937   9.904  11.370  1.00 53.91           H  
ATOM    382  N   CYS A  25     -17.895   7.410  13.693  1.00 51.24           N  
ATOM    383  H   CYS A  25     -17.024   7.920  13.733  1.00 51.24           H  
ATOM    384  CA  CYS A  25     -18.522   6.984  14.953  1.00 51.24           C  
ATOM    385  HA  CYS A  25     -18.940   5.989  14.798  1.00 51.24           H  
ATOM    386  C   CYS A  25     -19.712   7.905  15.286  1.00 51.24           C  
ATOM    387  CB  CYS A  25     -17.513   6.866  16.134  1.00 51.24           C  
ATOM    388  HB2 CYS A  25     -16.752   7.641  16.045  1.00 51.24           H  
ATOM    389  HB3 CYS A  25     -18.058   7.056  17.059  1.00 51.24           H  
ATOM    390  O   CYS A  25     -19.644   8.696  16.220  1.00 51.24           O  
ATOM    391  SG  CYS A  25     -16.716   5.229  16.352  1.00 51.24           S  
ATOM    392  N   ASP A  26     -20.825   7.773  14.563  1.00 45.04           N  
ATOM    393  H   ASP A  26     -20.766   7.258  13.696  1.00 45.04           H  
ATOM    394  CA  ASP A  26     -22.088   8.445  14.908  1.00 45.04           C  
ATOM    395  HA  ASP A  26     -21.857   9.369  15.438  1.00 45.04           H  
ATOM    396  C   ASP A  26     -22.953   7.622  15.887  1.00 45.04           C  
ATOM    397  CB  ASP A  26     -22.841   8.852  13.630  1.00 45.04           C  
ATOM    398  HB2 ASP A  26     -23.850   9.174  13.889  1.00 45.04           H  
ATOM    399  HB3 ASP A  26     -22.922   7.991  12.966  1.00 45.04           H  
ATOM    400  O   ASP A  26     -24.074   8.006  16.218  1.00 45.04           O  
ATOM    401  CG  ASP A  26     -22.149  10.017  12.914  1.00 45.04           C  
ATOM    402  OD1 ASP A  26     -21.826  11.009  13.600  1.00 45.04           O  
ATOM    403  OD2 ASP A  26     -21.930   9.903  11.687  1.00 45.04           O  
ATOM    404  N   SER A  27     -22.453   6.485  16.392  1.00 40.12           N  
ATOM    405  H   SER A  27     -21.491   6.262  16.180  1.00 40.12           H  
ATOM    406  CA  SER A  27     -23.209   5.604  17.294  1.00 40.12           C  
ATOM    407  HA  SER A  27     -24.157   6.091  17.519  1.00 40.12           H  
ATOM    408  C   SER A  27     -22.535   5.370  18.652  1.00 40.12           C  
ATOM    409  CB  SER A  27     -23.589   4.295  16.594  1.00 40.12           C  
ATOM    410  HB2 SER A  27     -24.038   4.514  15.625  1.00 40.12           H  
ATOM    411  HB3 SER A  27     -24.322   3.768  17.205  1.00 40.12           H  
ATOM    412  O   SER A  27     -21.313   5.296  18.783  1.00 40.12           O  
ATOM    413  OG  SER A  27     -22.467   3.459  16.423  1.00 40.12           O  
ATOM    414  HG  SER A  27     -21.926   3.807  15.710  1.00 40.12           H  
ATOM    415  N   ILE A  28     -23.384   5.201  19.674  1.00 36.05           N  
ATOM    416  H   ILE A  28     -24.364   5.289  19.448  1.00 36.05           H  
ATOM    417  CA  ILE A  28     -23.060   4.936  21.093  1.00 36.05           C  
ATOM    418  HA  ILE A  28     -22.423   5.743  21.455  1.00 36.05           H  
ATOM    419  C   ILE A  28     -22.251   3.631  21.291  1.00 36.05           C  
ATOM    420  CB  ILE A  28     -24.397   4.963  21.894  1.00 36.05           C  
ATOM    421  HB  ILE A  28     -25.108   4.321  21.373  1.00 36.05           H  
ATOM    422  O   ILE A  28     -21.750   3.368  22.382  1.00 36.05           O  
ATOM    423  CG1 ILE A  28     -24.968   6.405  21.913  1.00 36.05           C  
ATOM    424 HG12 ILE A  28     -24.340   7.034  22.544  1.00 36.05           H  
ATOM    425 HG13 ILE A  28     -24.939   6.823  20.906  1.00 36.05           H  
ATOM    426  CG2 ILE A  28     -24.295   4.438  23.340  1.00 36.05           C  
ATOM    427 HG21 ILE A  28     -25.246   4.536  23.863  1.00 36.05           H  
ATOM    428 HG22 ILE A  28     -24.049   3.376  23.333  1.00 36.05           H  
ATOM    429 HG23 ILE A  28     -23.520   4.982  23.880  1.00 36.05           H  
ATOM    430  CD1 ILE A  28     -26.424   6.515  22.389  1.00 36.05           C  
ATOM    431 HD11 ILE A  28     -26.779   7.531  22.220  1.00 36.05           H  
ATOM    432 HD12 ILE A  28     -26.501   6.300  23.455  1.00 36.05           H  
ATOM    433 HD13 ILE A  28     -27.053   5.824  21.827  1.00 36.05           H  
ATOM    434  N   GLU A  29     -22.074   2.821  20.247  1.00 43.41           N  
ATOM    435  H   GLU A  29     -22.438   3.101  19.347  1.00 43.41           H  
ATOM    436  CA  GLU A  29     -21.376   1.536  20.312  1.00 43.41           C  
ATOM    437  HA  GLU A  29     -21.440   1.159  21.333  1.00 43.41           H  
ATOM    438  C   GLU A  29     -19.876   1.601  20.025  1.00 43.41           C  
ATOM    439  CB  GLU A  29     -22.081   0.509  19.414  1.00 43.41           C  
ATOM    440  HB2 GLU A  29     -21.442  -0.362  19.270  1.00 43.41           H  
ATOM    441  HB3 GLU A  29     -22.291   0.956  18.442  1.00 43.41           H  
ATOM    442  O   GLU A  29     -19.250   0.549  20.048  1.00 43.41           O  
ATOM    443  CG  GLU A  29     -23.378   0.032  20.079  1.00 43.41           C  
ATOM    444  HG2 GLU A  29     -23.139  -0.351  21.071  1.00 43.41           H  
ATOM    445  HG3 GLU A  29     -24.048   0.882  20.201  1.00 43.41           H  
ATOM    446  CD  GLU A  29     -24.103  -1.064  19.286  1.00 43.41           C  
ATOM    447  OE1 GLU A  29     -25.071  -1.614  19.861  1.00 43.41           O  
ATOM    448  OE2 GLU A  29     -23.705  -1.349  18.135  1.00 43.41           O  
ATOM    449  N   CYS A  30     -19.274   2.779  19.813  1.00 47.00           N  
ATOM    450  H   CYS A  30     -19.853   3.606  19.781  1.00 47.00           H  
ATOM    451  CA  CYS A  30     -17.823   2.926  19.619  1.00 47.00           C  
ATOM    452  HA  CYS A  30     -17.539   2.375  18.722  1.00 47.00           H  
ATOM    453  C   CYS A  30     -17.087   2.334  20.860  1.00 47.00           C  
ATOM    454  CB  CYS A  30     -17.545   4.431  19.357  1.00 47.00           C  
ATOM    455  HB2 CYS A  30     -17.459   4.925  20.325  1.00 47.00           H  
ATOM    456  HB3 CYS A  30     -18.425   4.858  18.874  1.00 47.00           H  
ATOM    457  O   CYS A  30     -17.178   2.910  21.953  1.00 47.00           O  
ATOM    458  SG  CYS A  30     -16.119   4.955  18.331  1.00 47.00           S  
ATOM    459  N   PRO A  31     -16.394   1.169  20.777  1.00 48.68           N  
ATOM    460  CA  PRO A  31     -15.733   0.595  21.956  1.00 48.68           C  
ATOM    461  HA  PRO A  31     -16.479   0.516  22.746  1.00 48.68           H  
ATOM    462  C   PRO A  31     -14.593   1.503  22.448  1.00 48.68           C  
ATOM    463  CB  PRO A  31     -15.295  -0.824  21.558  1.00 48.68           C  
ATOM    464  HB2 PRO A  31     -14.266  -0.832  21.200  1.00 48.68           H  
ATOM    465  HB3 PRO A  31     -15.416  -1.526  22.382  1.00 48.68           H  
ATOM    466  O   PRO A  31     -14.265   2.485  21.799  1.00 48.68           O  
ATOM    467  CG  PRO A  31     -16.246  -1.151  20.405  1.00 48.68           C  
ATOM    468  HG2 PRO A  31     -15.860  -1.937  19.757  1.00 48.68           H  
ATOM    469  HG3 PRO A  31     -17.216  -1.447  20.805  1.00 48.68           H  
ATOM    470  CD  PRO A  31     -16.384   0.189  19.694  1.00 48.68           C  
ATOM    471  HD2 PRO A  31     -15.538   0.341  19.023  1.00 48.68           H  
ATOM    472  HD3 PRO A  31     -17.272   0.202  19.061  1.00 48.68           H  
ATOM    473  N   LYS A  32     -13.964   1.191  23.593  1.00 49.48           N  
ATOM    474  H   LYS A  32     -14.295   0.353  24.050  1.00 49.48           H  
ATOM    475  CA  LYS A  32     -12.961   2.027  24.310  1.00 49.48           C  
ATOM    476  HA  LYS A  32     -13.419   3.003  24.465  1.00 49.48           H  
ATOM    477  C   LYS A  32     -11.640   2.322  23.547  1.00 49.48           C  
ATOM    478  CB  LYS A  32     -12.642   1.398  25.687  1.00 49.48           C  
ATOM    479  HB2 LYS A  32     -12.185   0.424  25.518  1.00 49.48           H  
ATOM    480  HB3 LYS A  32     -11.913   2.031  26.194  1.00 49.48           H  
ATOM    481  O   LYS A  32     -10.560   2.205  24.141  1.00 49.48           O  
ATOM    482  CG  LYS A  32     -13.823   1.231  26.653  1.00 49.48           C  
ATOM    483  HG2 LYS A  32     -14.247   2.210  26.878  1.00 49.48           H  
ATOM    484  HG3 LYS A  32     -14.589   0.606  26.195  1.00 49.48           H  
ATOM    485  CD  LYS A  32     -13.334   0.563  27.951  1.00 49.48           C  
ATOM    486  HD2 LYS A  32     -12.554   1.176  28.404  1.00 49.48           H  
ATOM    487  HD3 LYS A  32     -12.927  -0.418  27.710  1.00 49.48           H  
ATOM    488  CE  LYS A  32     -14.495   0.405  28.940  1.00 49.48           C  
ATOM    489  HE2 LYS A  32     -15.308  -0.114  28.433  1.00 49.48           H  
ATOM    490  HE3 LYS A  32     -14.865   1.395  29.209  1.00 49.48           H  
ATOM    491  NZ  LYS A  32     -14.103  -0.351  30.160  1.00 49.48           N  
ATOM    492  HZ1 LYS A  32     -14.901  -0.449  30.771  1.00 49.48           H  
ATOM    493  HZ2 LYS A  32     -13.794  -1.282  29.919  1.00 49.48           H  
ATOM    494  HZ3 LYS A  32     -13.374   0.125  30.671  1.00 49.48           H  
ATOM    495  N   ALA A  33     -11.677   2.665  22.266  1.00 54.21           N  
ATOM    496  H   ALA A  33     -12.584   2.799  21.842  1.00 54.21           H  
ATOM    497  CA  ALA A  33     -10.545   3.178  21.519  1.00 54.21           C  
ATOM    498  HA  ALA A  33      -9.650   2.654  21.854  1.00 54.21           H  
ATOM    499  C   ALA A  33     -10.349   4.669  21.798  1.00 54.21           C  
ATOM    500  CB  ALA A  33     -10.724   2.896  20.027  1.00 54.21           C  
ATOM    501  HB1 ALA A  33     -11.610   3.410  19.653  1.00 54.21           H  
ATOM    502  HB2 ALA A  33     -10.811   1.823  19.855  1.00 54.21           H  
ATOM    503  HB3 ALA A  33      -9.855   3.264  19.483  1.00 54.21           H  
ATOM    504  O   ALA A  33     -11.291   5.405  22.082  1.00 54.21           O  
ATOM    505  N   VAL A  34      -9.093   5.104  21.745  1.00 58.24           N  
ATOM    506  H   VAL A  34      -8.395   4.457  21.409  1.00 58.24           H  
ATOM    507  CA  VAL A  34      -8.760   6.530  21.725  1.00 58.24           C  
ATOM    508  HA  VAL A  34      -9.573   7.112  22.157  1.00 58.24           H  
ATOM    509  C   VAL A  34      -8.620   6.910  20.260  1.00 58.24           C  
ATOM    510  CB  VAL A  34      -7.481   6.826  22.529  1.00 58.24           C  
ATOM    511  HB  VAL A  34      -6.646   6.269  22.104  1.00 58.24           H  
ATOM    512  O   VAL A  34      -7.794   6.317  19.567  1.00 58.24           O  
ATOM    513  CG1 VAL A  34      -7.129   8.319  22.511  1.00 58.24           C  
ATOM    514 HG11 VAL A  34      -7.955   8.905  22.915  1.00 58.24           H  
ATOM    515 HG12 VAL A  34      -6.231   8.497  23.103  1.00 58.24           H  
ATOM    516 HG13 VAL A  34      -6.943   8.641  21.487  1.00 58.24           H  
ATOM    517  CG2 VAL A  34      -7.645   6.401  23.997  1.00 58.24           C  
ATOM    518 HG21 VAL A  34      -8.495   6.924  24.436  1.00 58.24           H  
ATOM    519 HG22 VAL A  34      -6.740   6.646  24.553  1.00 58.24           H  
ATOM    520 HG23 VAL A  34      -7.813   5.326  24.054  1.00 58.24           H  
ATOM    521  N   VAL A  35      -9.435   7.861  19.810  1.00 58.99           N  
ATOM    522  H   VAL A  35     -10.111   8.272  20.437  1.00 58.99           H  
ATOM    523  CA  VAL A  35      -9.355   8.429  18.463  1.00 58.99           C  
ATOM    524  HA  VAL A  35      -8.806   7.746  17.816  1.00 58.99           H  
ATOM    525  C   VAL A  35      -8.579   9.736  18.554  1.00 58.99           C  
ATOM    526  CB  VAL A  35     -10.750   8.626  17.837  1.00 58.99           C  
ATOM    527  HB  VAL A  35     -11.313   9.354  18.421  1.00 58.99           H  
ATOM    528  O   VAL A  35      -8.883  10.588  19.392  1.00 58.99           O  
ATOM    529  CG1 VAL A  35     -10.631   9.124  16.394  1.00 58.99           C  
ATOM    530 HG11 VAL A  35     -10.046   8.413  15.810  1.00 58.99           H  
ATOM    531 HG12 VAL A  35     -10.154  10.103  16.360  1.00 58.99           H  
ATOM    532 HG13 VAL A  35     -11.622   9.218  15.949  1.00 58.99           H  
ATOM    533  CG2 VAL A  35     -11.531   7.303  17.813  1.00 58.99           C  
ATOM    534 HG21 VAL A  35     -10.969   6.545  17.266  1.00 58.99           H  
ATOM    535 HG22 VAL A  35     -12.490   7.453  17.317  1.00 58.99           H  
ATOM    536 HG23 VAL A  35     -11.726   6.952  18.826  1.00 58.99           H  
ATOM    537  N   ARG A  36      -7.545   9.872  17.728  1.00 63.83           N  
ATOM    538  H   ARG A  36      -7.347   9.117  17.087  1.00 63.83           H  
ATOM    539  CA  ARG A  36      -6.796  11.116  17.542  1.00 63.83           C  
ATOM    540  HA  ARG A  36      -7.306  11.935  18.050  1.00 63.83           H  
ATOM    541  C   ARG A  36      -6.787  11.439  16.062  1.00 63.83           C  
ATOM    542  CB  ARG A  36      -5.365  10.991  18.081  1.00 63.83           C  
ATOM    543  HB2 ARG A  36      -4.856  10.174  17.571  1.00 63.83           H  
ATOM    544  HB3 ARG A  36      -4.830  11.916  17.865  1.00 63.83           H  
ATOM    545  O   ARG A  36      -6.642  10.548  15.234  1.00 63.83           O  
ATOM    546  CG  ARG A  36      -5.344  10.739  19.592  1.00 63.83           C  
ATOM    547  HG2 ARG A  36      -5.804   9.773  19.799  1.00 63.83           H  
ATOM    548  HG3 ARG A  36      -5.907  11.522  20.099  1.00 63.83           H  
ATOM    549  CD  ARG A  36      -3.906  10.725  20.109  1.00 63.83           C  
ATOM    550  HD2 ARG A  36      -3.461  11.698  19.898  1.00 63.83           H  
ATOM    551  HD3 ARG A  36      -3.345   9.963  19.568  1.00 63.83           H  
ATOM    552  NE  ARG A  36      -3.870  10.433  21.556  1.00 63.83           N  
ATOM    553  HE  ARG A  36      -4.623   9.854  21.900  1.00 63.83           H  
ATOM    554  NH1 ARG A  36      -1.959  11.598  22.063  1.00 63.83           N  
ATOM    555 HH11 ARG A  36      -1.870  11.842  21.087  1.00 63.83           H  
ATOM    556 HH12 ARG A  36      -1.263  11.919  22.721  1.00 63.83           H  
ATOM    557  NH2 ARG A  36      -3.054  10.521  23.679  1.00 63.83           N  
ATOM    558 HH21 ARG A  36      -2.356  10.857  24.327  1.00 63.83           H  
ATOM    559 HH22 ARG A  36      -3.840   9.973  23.999  1.00 63.83           H  
ATOM    560  CZ  ARG A  36      -2.964  10.850  22.420  1.00 63.83           C  
ATOM    561  N   GLU A  37      -6.927  12.706  15.725  1.00 62.75           N  
ATOM    562  H   GLU A  37      -7.029  13.420  16.431  1.00 62.75           H  
ATOM    563  CA  GLU A  37      -6.711  13.122  14.347  1.00 62.75           C  
ATOM    564  HA  GLU A  37      -7.146  12.392  13.664  1.00 62.75           H  
ATOM    565  C   GLU A  37      -5.211  13.184  14.066  1.00 62.75           C  
ATOM    566  CB  GLU A  37      -7.406  14.449  14.088  1.00 62.75           C  
ATOM    567  HB2 GLU A  37      -7.117  14.795  13.095  1.00 62.75           H  
ATOM    568  HB3 GLU A  37      -7.082  15.179  14.829  1.00 62.75           H  
ATOM    569  O   GLU A  37      -4.424  13.618  14.917  1.00 62.75           O  
ATOM    570  CG  GLU A  37      -8.936  14.279  14.144  1.00 62.75           C  
ATOM    571  HG2 GLU A  37      -9.250  13.575  13.373  1.00 62.75           H  
ATOM    572  HG3 GLU A  37      -9.226  13.881  15.116  1.00 62.75           H  
ATOM    573  CD  GLU A  37      -9.627  15.619  13.930  1.00 62.75           C  
ATOM    574  OE1 GLU A  37     -10.759  15.845  14.402  1.00 62.75           O  
ATOM    575  OE2 GLU A  37      -8.970  16.536  13.412  1.00 62.75           O  
ATOM    576  N   CYS A  38      -4.814  12.736  12.876  1.00 63.63           N  
ATOM    577  H   CYS A  38      -5.506  12.416  12.214  1.00 63.63           H  
ATOM    578  CA  CYS A  38      -3.474  13.012  12.378  1.00 63.63           C  
ATOM    579  HA  CYS A  38      -2.744  12.656  13.106  1.00 63.63           H  
ATOM    580  C   CYS A  38      -3.292  14.524  12.215  1.00 63.63           C  
ATOM    581  CB  CYS A  38      -3.261  12.273  11.060  1.00 63.63           C  
ATOM    582  HB2 CYS A  38      -4.041  12.575  10.361  1.00 63.63           H  
ATOM    583  HB3 CYS A  38      -2.301  12.566  10.634  1.00 63.63           H  
ATOM    584  O   CYS A  38      -4.267  15.246  12.013  1.00 63.63           O  
ATOM    585  SG  CYS A  38      -3.290  10.475  11.219  1.00 63.63           S  
ATOM    586  N   ASN A  39      -2.052  15.007  12.329  1.00 55.88           N  
ATOM    587  H   ASN A  39      -1.295  14.352  12.461  1.00 55.88           H  
ATOM    588  CA  ASN A  39      -1.732  16.435  12.314  1.00 55.88           C  
ATOM    589  HA  ASN A  39      -2.039  16.860  13.269  1.00 55.88           H  
ATOM    590  C   ASN A  39      -2.492  17.192  11.194  1.00 55.88           C  
ATOM    591  CB  ASN A  39      -0.200  16.563  12.194  1.00 55.88           C  
ATOM    592  HB2 ASN A  39       0.278  15.925  12.937  1.00 55.88           H  
ATOM    593  HB3 ASN A  39       0.120  16.243  11.202  1.00 55.88           H  
ATOM    594  O   ASN A  39      -2.229  16.972  10.010  1.00 55.88           O  
ATOM    595  CG  ASN A  39       0.281  17.981  12.423  1.00 55.88           C  
ATOM    596  ND2 ASN A  39       1.572  18.195  12.510  1.00 55.88           N  
ATOM    597 HD21 ASN A  39       2.238  17.446  12.387  1.00 55.88           H  
ATOM    598 HD22 ASN A  39       1.833  19.163  12.635  1.00 55.88           H  
ATOM    599  OD1 ASN A  39      -0.496  18.906  12.552  1.00 55.88           O  
ATOM    600  N   ARG A  40      -3.442  18.065  11.581  1.00 46.92           N  
ATOM    601  H   ARG A  40      -3.590  18.169  12.574  1.00 46.92           H  
ATOM    602  CA  ARG A  40      -4.368  18.780  10.671  1.00 46.92           C  
ATOM    603  HA  ARG A  40      -4.894  18.050  10.056  1.00 46.92           H  
ATOM    604  C   ARG A  40      -3.666  19.722   9.692  1.00 46.92           C  
ATOM    605  CB  ARG A  40      -5.392  19.612  11.467  1.00 46.92           C  
ATOM    606  HB2 ARG A  40      -4.862  20.225  12.195  1.00 46.92           H  
ATOM    607  HB3 ARG A  40      -5.891  20.287  10.772  1.00 46.92           H  
ATOM    608  O   ARG A  40      -4.268  20.120   8.697  1.00 46.92           O  
ATOM    609  CG  ARG A  40      -6.487  18.807  12.177  1.00 46.92           C  
ATOM    610  HG2 ARG A  40      -6.986  18.150  11.465  1.00 46.92           H  
ATOM    611  HG3 ARG A  40      -6.044  18.203  12.970  1.00 46.92           H  
ATOM    612  CD  ARG A  40      -7.508  19.794  12.773  1.00 46.92           C  
ATOM    613  HD2 ARG A  40      -7.985  20.337  11.956  1.00 46.92           H  
ATOM    614  HD3 ARG A  40      -6.987  20.501  13.419  1.00 46.92           H  
ATOM    615  NE  ARG A  40      -8.523  19.084  13.556  1.00 46.92           N  
ATOM    616  HE  ARG A  40      -8.408  18.081  13.592  1.00 46.92           H  
ATOM    617  NH1 ARG A  40     -10.116  20.691  13.859  1.00 46.92           N  
ATOM    618 HH11 ARG A  40     -11.054  20.932  14.146  1.00 46.92           H  
ATOM    619 HH12 ARG A  40      -9.502  21.343  13.393  1.00 46.92           H  
ATOM    620  NH2 ARG A  40     -10.519  18.609  14.534  1.00 46.92           N  
ATOM    621 HH21 ARG A  40     -10.301  17.631  14.405  1.00 46.92           H  
ATOM    622 HH22 ARG A  40     -11.488  18.815  14.732  1.00 46.92           H  
ATOM    623  CZ  ARG A  40      -9.708  19.462  13.982  1.00 46.92           C  
ATOM    624  N   ASP A  41      -2.413  20.079   9.964  1.00 43.00           N  
ATOM    625  H   ASP A  41      -1.998  19.758  10.827  1.00 43.00           H  
ATOM    626  CA  ASP A  41      -1.642  21.010   9.135  1.00 43.00           C  
ATOM    627  HA  ASP A  41      -2.285  21.848   8.867  1.00 43.00           H  
ATOM    628  C   ASP A  41      -1.171  20.390   7.806  1.00 43.00           C  
ATOM    629  CB  ASP A  41      -0.471  21.567   9.962  1.00 43.00           C  
ATOM    630  HB2 ASP A  41       0.129  20.737  10.335  1.00 43.00           H  
ATOM    631  HB3 ASP A  41       0.162  22.173   9.314  1.00 43.00           H  
ATOM    632  O   ASP A  41      -0.601  21.079   6.959  1.00 43.00           O  
ATOM    633  CG  ASP A  41      -0.928  22.450  11.132  1.00 43.00           C  
ATOM    634  OD1 ASP A  41      -2.004  23.082  11.012  1.00 43.00           O  
ATOM    635  OD2 ASP A  41      -0.176  22.513  12.129  1.00 43.00           O  
ATOM    636  N   LEU A  42      -1.422  19.095   7.591  1.00 47.92           N  
ATOM    637  H   LEU A  42      -1.914  18.586   8.311  1.00 47.92           H  
ATOM    638  CA  LEU A  42      -0.978  18.350   6.420  1.00 47.92           C  
ATOM    639  HA  LEU A  42      -0.197  18.910   5.905  1.00 47.92           H  
ATOM    640  C   LEU A  42      -2.129  18.154   5.427  1.00 47.92           C  
ATOM    641  CB  LEU A  42      -0.374  17.021   6.896  1.00 47.92           C  
ATOM    642  HB2 LEU A  42      -1.167  16.442   7.368  1.00 47.92           H  
ATOM    643  HB3 LEU A  42      -0.004  16.477   6.027  1.00 47.92           H  
ATOM    644  O   LEU A  42      -3.060  17.381   5.669  1.00 47.92           O  
ATOM    645  CG  LEU A  42       0.763  17.166   7.919  1.00 47.92           C  
ATOM    646  HG  LEU A  42       0.391  17.652   8.821  1.00 47.92           H  
ATOM    647  CD1 LEU A  42       1.243  15.773   8.324  1.00 47.92           C  
ATOM    648 HD11 LEU A  42       2.028  15.851   9.076  1.00 47.92           H  
ATOM    649 HD12 LEU A  42       1.608  15.234   7.450  1.00 47.92           H  
ATOM    650 HD13 LEU A  42       0.411  15.216   8.754  1.00 47.92           H  
ATOM    651  CD2 LEU A  42       1.902  18.017   7.356  1.00 47.92           C  
ATOM    652 HD21 LEU A  42       2.250  17.602   6.410  1.00 47.92           H  
ATOM    653 HD22 LEU A  42       1.554  19.036   7.188  1.00 47.92           H  
ATOM    654 HD23 LEU A  42       2.704  18.086   8.091  1.00 47.92           H  
ATOM    655  N   LYS A  43      -2.047  18.817   4.265  1.00 41.29           N  
ATOM    656  H   LYS A  43      -1.265  19.445   4.146  1.00 41.29           H  
ATOM    657  CA  LYS A  43      -2.940  18.533   3.127  1.00 41.29           C  
ATOM    658  HA  LYS A  43      -3.954  18.821   3.401  1.00 41.29           H  
ATOM    659  C   LYS A  43      -2.935  17.022   2.844  1.00 41.29           C  
ATOM    660  CB  LYS A  43      -2.498  19.299   1.865  1.00 41.29           C  
ATOM    661  HB2 LYS A  43      -2.949  18.809   1.001  1.00 41.29           H  
ATOM    662  HB3 LYS A  43      -1.415  19.228   1.758  1.00 41.29           H  
ATOM    663  O   LYS A  43      -1.872  16.450   2.625  1.00 41.29           O  
ATOM    664  CG  LYS A  43      -2.926  20.774   1.846  1.00 41.29           C  
ATOM    665  HG2 LYS A  43      -4.004  20.836   1.996  1.00 41.29           H  
ATOM    666  HG3 LYS A  43      -2.423  21.311   2.650  1.00 41.29           H  
ATOM    667  CD  LYS A  43      -2.565  21.407   0.492  1.00 41.29           C  
ATOM    668  HD2 LYS A  43      -1.483  21.372   0.363  1.00 41.29           H  
ATOM    669  HD3 LYS A  43      -3.033  20.829  -0.304  1.00 41.29           H  
ATOM    670  CE  LYS A  43      -3.051  22.860   0.418  1.00 41.29           C  
ATOM    671  HE2 LYS A  43      -2.566  23.428   1.212  1.00 41.29           H  
ATOM    672  HE3 LYS A  43      -4.124  22.874   0.608  1.00 41.29           H  
ATOM    673  NZ  LYS A  43      -2.757  23.462  -0.908  1.00 41.29           N  
ATOM    674  HZ1 LYS A  43      -3.079  24.418  -0.942  1.00 41.29           H  
ATOM    675  HZ2 LYS A  43      -3.219  22.939  -1.638  1.00 41.29           H  
ATOM    676  HZ3 LYS A  43      -1.763  23.446  -1.085  1.00 41.29           H  
ATOM    677  N   GLY A  44      -4.115  16.398   2.837  1.00 50.61           N  
ATOM    678  H   GLY A  44      -4.933  16.940   3.077  1.00 50.61           H  
ATOM    679  CA  GLY A  44      -4.297  14.965   2.554  1.00 50.61           C  
ATOM    680  HA2 GLY A  44      -5.100  14.850   1.826  1.00 50.61           H  
ATOM    681  HA3 GLY A  44      -3.390  14.557   2.109  1.00 50.61           H  
ATOM    682  C   GLY A  44      -4.642  14.086   3.764  1.00 50.61           C  
ATOM    683  O   GLY A  44      -5.010  12.930   3.573  1.00 50.61           O  
ATOM    684  N   PHE A  45      -4.590  14.620   4.991  1.00 53.56           N  
ATOM    685  H   PHE A  45      -4.202  15.546   5.105  1.00 53.56           H  
ATOM    686  CA  PHE A  45      -4.947  13.878   6.212  1.00 53.56           C  
ATOM    687  HA  PHE A  45      -4.965  12.811   5.987  1.00 53.56           H  
ATOM    688  C   PHE A  45      -6.335  14.189   6.780  1.00 53.56           C  
ATOM    689  CB  PHE A  45      -3.873  14.086   7.283  1.00 53.56           C  
ATOM    690  HB2 PHE A  45      -3.614  15.143   7.344  1.00 53.56           H  
ATOM    691  HB3 PHE A  45      -4.266  13.804   8.260  1.00 53.56           H  
ATOM    692  O   PHE A  45      -6.718  13.559   7.761  1.00 53.56           O  
ATOM    693  CG  PHE A  45      -2.632  13.263   7.044  1.00 53.56           C  
ATOM    694  CD1 PHE A  45      -2.543  11.953   7.548  1.00 53.56           C  
ATOM    695  HD1 PHE A  45      -3.366  11.537   8.110  1.00 53.56           H  
ATOM    696  CD2 PHE A  45      -1.552  13.818   6.344  1.00 53.56           C  
ATOM    697  HD2 PHE A  45      -1.633  14.812   5.929  1.00 53.56           H  
ATOM    698  CE1 PHE A  45      -1.377  11.195   7.341  1.00 53.56           C  
ATOM    699  HE1 PHE A  45      -1.294  10.195   7.739  1.00 53.56           H  
ATOM    700  CE2 PHE A  45      -0.360  13.092   6.216  1.00 53.56           C  
ATOM    701  HE2 PHE A  45       0.509  13.556   5.773  1.00 53.56           H  
ATOM    702  CZ  PHE A  45      -0.279  11.772   6.682  1.00 53.56           C  
ATOM    703  HZ  PHE A  45       0.640  11.215   6.575  1.00 53.56           H  
ATOM    704  N   TYR A  46      -7.102  15.107   6.178  1.00 55.97           N  
ATOM    705  H   TYR A  46      -6.729  15.607   5.384  1.00 55.97           H  
ATOM    706  CA  TYR A  46      -8.421  15.520   6.694  1.00 55.97           C  
ATOM    707  HA  TYR A  46      -8.278  15.971   7.676  1.00 55.97           H  
ATOM    708  C   TYR A  46      -9.395  14.349   6.904  1.00 55.97           C  
ATOM    709  CB  TYR A  46      -9.031  16.577   5.760  1.00 55.97           C  
ATOM    710  HB2 TYR A  46      -9.149  16.151   4.764  1.00 55.97           H  
ATOM    711  HB3 TYR A  46     -10.027  16.830   6.124  1.00 55.97           H  
ATOM    712  O   TYR A  46     -10.282  14.433   7.746  1.00 55.97           O  
ATOM    713  CG  TYR A  46      -8.213  17.854   5.686  1.00 55.97           C  
ATOM    714  CD1 TYR A  46      -8.115  18.678   6.823  1.00 55.97           C  
ATOM    715  HD1 TYR A  46      -8.645  18.408   7.725  1.00 55.97           H  
ATOM    716  CD2 TYR A  46      -7.524  18.198   4.506  1.00 55.97           C  
ATOM    717  HD2 TYR A  46      -7.633  17.580   3.627  1.00 55.97           H  
ATOM    718  CE1 TYR A  46      -7.294  19.822   6.802  1.00 55.97           C  
ATOM    719  HE1 TYR A  46      -7.181  20.424   7.691  1.00 55.97           H  
ATOM    720  CE2 TYR A  46      -6.721  19.355   4.473  1.00 55.97           C  
ATOM    721  HE2 TYR A  46      -6.196  19.639   3.573  1.00 55.97           H  
ATOM    722  OH  TYR A  46      -5.765  21.236   5.610  1.00 55.97           O  
ATOM    723  HH  TYR A  46      -5.593  21.533   6.506  1.00 55.97           H  
ATOM    724  CZ  TYR A  46      -6.590  20.157   5.627  1.00 55.97           C  
ATOM    725  N   ASN A  47      -9.157  13.237   6.211  1.00 71.86           N  
ATOM    726  H   ASN A  47      -8.415  13.278   5.528  1.00 71.86           H  
ATOM    727  CA  ASN A  47     -10.048  12.083   6.159  1.00 71.86           C  
ATOM    728  HA  ASN A  47     -11.012  12.348   6.592  1.00 71.86           H  
ATOM    729  C   ASN A  47      -9.495  10.896   6.955  1.00 71.86           C  
ATOM    730  CB  ASN A  47     -10.258  11.730   4.680  1.00 71.86           C  
ATOM    731  HB2 ASN A  47     -10.979  10.915   4.614  1.00 71.86           H  
ATOM    732  HB3 ASN A  47      -9.321  11.380   4.248  1.00 71.86           H  
ATOM    733  O   ASN A  47      -9.944   9.763   6.775  1.00 71.86           O  
ATOM    734  CG  ASN A  47     -10.767  12.891   3.841  1.00 71.86           C  
ATOM    735  ND2 ASN A  47     -10.992  12.662   2.577  1.00 71.86           N  
ATOM    736 HD21 ASN A  47     -11.769  13.243   2.296  1.00 71.86           H  
ATOM    737 HD22 ASN A  47     -10.974  11.707   2.250  1.00 71.86           H  
ATOM    738  OD1 ASN A  47     -10.931  14.016   4.276  1.00 71.86           O  
ATOM    739  N   ARG A  48      -8.444  11.124   7.757  1.00 77.35           N  
ATOM    740  H   ARG A  48      -8.140  12.078   7.890  1.00 77.35           H  
ATOM    741  CA  ARG A  48      -7.706  10.061   8.430  1.00 77.35           C  
ATOM    742  HA  ARG A  48      -8.217   9.126   8.197  1.00 77.35           H  
ATOM    743  C   ARG A  48      -7.730  10.215   9.939  1.00 77.35           C  
ATOM    744  CB  ARG A  48      -6.277   9.932   7.905  1.00 77.35           C  
ATOM    745  HB2 ARG A  48      -5.702  10.806   8.210  1.00 77.35           H  
ATOM    746  HB3 ARG A  48      -5.843   9.040   8.359  1.00 77.35           H  
ATOM    747  O   ARG A  48      -7.341  11.249  10.483  1.00 77.35           O  
ATOM    748  CG  ARG A  48      -6.196   9.777   6.384  1.00 77.35           C  
ATOM    749  HG2 ARG A  48      -6.839   8.961   6.054  1.00 77.35           H  
ATOM    750  HG3 ARG A  48      -6.512  10.705   5.906  1.00 77.35           H  
ATOM    751  CD  ARG A  48      -4.750   9.475   6.004  1.00 77.35           C  
ATOM    752  HD2 ARG A  48      -4.088  10.166   6.526  1.00 77.35           H  
ATOM    753  HD3 ARG A  48      -4.527   8.453   6.309  1.00 77.35           H  
ATOM    754  NE  ARG A  48      -4.521   9.595   4.564  1.00 77.35           N  
ATOM    755  HE  ARG A  48      -5.328   9.726   3.971  1.00 77.35           H  
ATOM    756  NH1 ARG A  48      -2.275   9.115   4.601  1.00 77.35           N  
ATOM    757 HH11 ARG A  48      -2.245   9.200   5.607  1.00 77.35           H  
ATOM    758 HH12 ARG A  48      -1.456   8.895   4.051  1.00 77.35           H  
ATOM    759  NH2 ARG A  48      -3.324   9.281   2.669  1.00 77.35           N  
ATOM    760 HH21 ARG A  48      -3.040   8.350   2.400  1.00 77.35           H  
ATOM    761 HH22 ARG A  48      -4.163   9.524   2.161  1.00 77.35           H  
ATOM    762  CZ  ARG A  48      -3.381   9.340   3.957  1.00 77.35           C  
ATOM    763  N   ILE A  49      -8.101   9.138  10.619  1.00 80.38           N  
ATOM    764  H   ILE A  49      -8.367   8.319  10.090  1.00 80.38           H  
ATOM    765  CA  ILE A  49      -8.120   9.080  12.081  1.00 80.38           C  
ATOM    766  HA  ILE A  49      -7.742  10.024  12.472  1.00 80.38           H  
ATOM    767  C   ILE A  49      -7.160   8.002  12.583  1.00 80.38           C  
ATOM    768  CB  ILE A  49      -9.557   8.945  12.633  1.00 80.38           C  
ATOM    769  HB  ILE A  49      -9.480   8.936  13.720  1.00 80.38           H  
ATOM    770  O   ILE A  49      -7.165   6.863  12.114  1.00 80.38           O  
ATOM    771  CG1 ILE A  49     -10.239   7.641  12.185  1.00 80.38           C  
ATOM    772 HG12 ILE A  49     -10.331   7.646  11.099  1.00 80.38           H  
ATOM    773 HG13 ILE A  49      -9.612   6.805  12.495  1.00 80.38           H  
ATOM    774  CG2 ILE A  49     -10.395  10.174  12.237  1.00 80.38           C  
ATOM    775 HG21 ILE A  49      -9.853  11.091  12.470  1.00 80.38           H  
ATOM    776 HG22 ILE A  49     -11.335  10.188  12.788  1.00 80.38           H  
ATOM    777 HG23 ILE A  49     -10.615  10.161  11.170  1.00 80.38           H  
ATOM    778  CD1 ILE A  49     -11.620   7.367  12.781  1.00 80.38           C  
ATOM    779 HD11 ILE A  49     -11.971   6.402  12.415  1.00 80.38           H  
ATOM    780 HD12 ILE A  49     -11.559   7.336  13.869  1.00 80.38           H  
ATOM    781 HD13 ILE A  49     -12.332   8.133  12.475  1.00 80.38           H  
ATOM    782  N   HIS A  50      -6.321   8.360  13.551  1.00 82.03           N  
ATOM    783  H   HIS A  50      -6.385   9.299  13.918  1.00 82.03           H  
ATOM    784  CA  HIS A  50      -5.498   7.415  14.296  1.00 82.03           C  
ATOM    785  HA  HIS A  50      -5.149   6.634  13.619  1.00 82.03           H  
ATOM    786  C   HIS A  50      -6.354   6.772  15.380  1.00 82.03           C  
ATOM    787  CB  HIS A  50      -4.265   8.124  14.875  1.00 82.03           C  
ATOM    788  HB2 HIS A  50      -3.636   8.452  14.047  1.00 82.03           H  
ATOM    789  HB3 HIS A  50      -4.586   9.012  15.418  1.00 82.03           H  
ATOM    790  O   HIS A  50      -6.866   7.442  16.281  1.00 82.03           O  
ATOM    791  CG  HIS A  50      -3.415   7.298  15.815  1.00 82.03           C  
ATOM    792  CD2 HIS A  50      -3.332   5.933  15.877  1.00 82.03           C  
ATOM    793  HD2 HIS A  50      -3.862   5.224  15.257  1.00 82.03           H  
ATOM    794  ND1 HIS A  50      -2.578   7.835  16.796  1.00 82.03           N  
ATOM    795  CE1 HIS A  50      -1.995   6.792  17.398  1.00 82.03           C  
ATOM    796  HE1 HIS A  50      -1.289   6.869  18.211  1.00 82.03           H  
ATOM    797  NE2 HIS A  50      -2.448   5.638  16.889  1.00 82.03           N  
ATOM    798  HE2 HIS A  50      -2.234   4.726  17.266  1.00 82.03           H  
ATOM    799  N   VAL A  51      -6.488   5.452  15.298  1.00 83.10           N  
ATOM    800  H   VAL A  51      -6.067   4.971  14.516  1.00 83.10           H  
ATOM    801  CA  VAL A  51      -7.241   4.650  16.253  1.00 83.10           C  
ATOM    802  HA  VAL A  51      -7.748   5.318  16.949  1.00 83.10           H  
ATOM    803  C   VAL A  51      -6.288   3.771  17.053  1.00 83.10           C  
ATOM    804  CB  VAL A  51      -8.332   3.826  15.547  1.00 83.10           C  
ATOM    805  HB  VAL A  51      -7.868   3.075  14.908  1.00 83.10           H  
ATOM    806  O   VAL A  51      -5.457   3.042  16.507  1.00 83.10           O  
ATOM    807  CG1 VAL A  51      -9.219   3.133  16.588  1.00 83.10           C  
ATOM    808 HG11 VAL A  51      -8.648   2.390  17.144  1.00 83.10           H  
ATOM    809 HG12 VAL A  51     -10.048   2.636  16.083  1.00 83.10           H  
ATOM    810 HG13 VAL A  51      -9.637   3.879  17.264  1.00 83.10           H  
ATOM    811  CG2 VAL A  51      -9.238   4.716  14.688  1.00 83.10           C  
ATOM    812 HG21 VAL A  51      -9.638   5.542  15.276  1.00 83.10           H  
ATOM    813 HG22 VAL A  51      -8.672   5.115  13.846  1.00 83.10           H  
ATOM    814 HG23 VAL A  51     -10.064   4.132  14.282  1.00 83.10           H  
ATOM    815  N   TYR A  52      -6.443   3.805  18.376  1.00 79.83           N  
ATOM    816  H   TYR A  52      -7.060   4.506  18.760  1.00 79.83           H  
ATOM    817  CA  TYR A  52      -5.786   2.864  19.278  1.00 79.83           C  
ATOM    818  HA  TYR A  52      -5.030   2.304  18.728  1.00 79.83           H  
ATOM    819  C   TYR A  52      -6.788   1.854  19.845  1.00 79.83           C  
ATOM    820  CB  TYR A  52      -5.056   3.624  20.387  1.00 79.83           C  
ATOM    821  HB2 TYR A  52      -5.756   4.306  20.870  1.00 79.83           H  
ATOM    822  HB3 TYR A  52      -4.262   4.222  19.939  1.00 79.83           H  
ATOM    823  O   TYR A  52      -7.630   2.201  20.678  1.00 79.83           O  
ATOM    824  CG  TYR A  52      -4.447   2.701  21.425  1.00 79.83           C  
ATOM    825  CD1 TYR A  52      -4.874   2.758  22.766  1.00 79.83           C  
ATOM    826  HD1 TYR A  52      -5.620   3.485  23.053  1.00 79.83           H  
ATOM    827  CD2 TYR A  52      -3.474   1.760  21.039  1.00 79.83           C  
ATOM    828  HD2 TYR A  52      -3.152   1.711  20.009  1.00 79.83           H  
ATOM    829  CE1 TYR A  52      -4.307   1.893  23.722  1.00 79.83           C  
ATOM    830  HE1 TYR A  52      -4.589   1.973  24.761  1.00 79.83           H  
ATOM    831  CE2 TYR A  52      -2.924   0.877  21.984  1.00 79.83           C  
ATOM    832  HE2 TYR A  52      -2.177   0.155  21.686  1.00 79.83           H  
ATOM    833  OH  TYR A  52      -2.803   0.094  24.243  1.00 79.83           O  
ATOM    834  HH  TYR A  52      -3.075   0.301  25.140  1.00 79.83           H  
ATOM    835  CZ  TYR A  52      -3.339   0.942  23.327  1.00 79.83           C  
ATOM    836  N   SER A  53      -6.667   0.582  19.450  1.00 75.95           N  
ATOM    837  H   SER A  53      -5.916   0.363  18.812  1.00 75.95           H  
ATOM    838  CA  SER A  53      -7.427  -0.520  20.048  1.00 75.95           C  
ATOM    839  HA  SER A  53      -8.416  -0.153  20.323  1.00 75.95           H  
ATOM    840  C   SER A  53      -6.730  -1.039  21.302  1.00 75.95           C  
ATOM    841  CB  SER A  53      -7.638  -1.663  19.053  1.00 75.95           C  
ATOM    842  HB2 SER A  53      -8.237  -1.304  18.217  1.00 75.95           H  
ATOM    843  HB3 SER A  53      -6.675  -2.017  18.683  1.00 75.95           H  
ATOM    844  O   SER A  53      -5.705  -1.714  21.226  1.00 75.95           O  
ATOM    845  OG  SER A  53      -8.325  -2.726  19.700  1.00 75.95           O  
ATOM    846  HG  SER A  53      -8.631  -3.336  19.024  1.00 75.95           H  
ATOM    847  N   LYS A  54      -7.332  -0.800  22.474  1.00 71.81           N  
ATOM    848  H   LYS A  54      -8.128  -0.179  22.465  1.00 71.81           H  
ATOM    849  CA  LYS A  54      -6.847  -1.348  23.756  1.00 71.81           C  
ATOM    850  HA  LYS A  54      -5.801  -1.069  23.884  1.00 71.81           H  
ATOM    851  C   LYS A  54      -6.879  -2.876  23.811  1.00 71.81           C  
ATOM    852  CB  LYS A  54      -7.679  -0.788  24.920  1.00 71.81           C  
ATOM    853  HB2 LYS A  54      -7.450  -1.358  25.821  1.00 71.81           H  
ATOM    854  HB3 LYS A  54      -8.740  -0.902  24.701  1.00 71.81           H  
ATOM    855  O   LYS A  54      -6.029  -3.465  24.468  1.00 71.81           O  
ATOM    856  CG  LYS A  54      -7.357   0.683  25.190  1.00 71.81           C  
ATOM    857  HG2 LYS A  54      -7.576   1.274  24.300  1.00 71.81           H  
ATOM    858  HG3 LYS A  54      -6.296   0.765  25.426  1.00 71.81           H  
ATOM    859  CD  LYS A  54      -8.162   1.229  26.373  1.00 71.81           C  
ATOM    860  HD2 LYS A  54      -9.226   1.104  26.170  1.00 71.81           H  
ATOM    861  HD3 LYS A  54      -7.896   0.683  27.279  1.00 71.81           H  
ATOM    862  CE  LYS A  54      -7.832   2.716  26.532  1.00 71.81           C  
ATOM    863  HE2 LYS A  54      -8.044   3.210  25.584  1.00 71.81           H  
ATOM    864  HE3 LYS A  54      -6.765   2.820  26.730  1.00 71.81           H  
ATOM    865  NZ  LYS A  54      -8.622   3.354  27.613  1.00 71.81           N  
ATOM    866  HZ1 LYS A  54      -8.449   2.907  28.502  1.00 71.81           H  
ATOM    867  HZ2 LYS A  54      -8.373   4.330  27.688  1.00 71.81           H  
ATOM    868  HZ3 LYS A  54      -9.605   3.309  27.385  1.00 71.81           H  
ATOM    869  N   ILE A  55      -7.859  -3.496  23.149  1.00 70.80           N  
ATOM    870  H   ILE A  55      -8.467  -2.932  22.572  1.00 70.80           H  
ATOM    871  CA  ILE A  55      -8.069  -4.953  23.162  1.00 70.80           C  
ATOM    872  HA  ILE A  55      -8.061  -5.309  24.192  1.00 70.80           H  
ATOM    873  C   ILE A  55      -6.914  -5.651  22.443  1.00 70.80           C  
ATOM    874  CB  ILE A  55      -9.438  -5.306  22.530  1.00 70.80           C  
ATOM    875  HB  ILE A  55      -9.477  -4.877  21.528  1.00 70.80           H  
ATOM    876  O   ILE A  55      -6.345  -6.601  22.968  1.00 70.80           O  
ATOM    877  CG1 ILE A  55     -10.584  -4.693  23.372  1.00 70.80           C  
ATOM    878 HG12 ILE A  55     -10.593  -5.153  24.360  1.00 70.80           H  
ATOM    879 HG13 ILE A  55     -10.410  -3.625  23.500  1.00 70.80           H  
ATOM    880  CG2 ILE A  55      -9.617  -6.831  22.398  1.00 70.80           C  
ATOM    881 HG21 ILE A  55      -8.842  -7.256  21.760  1.00 70.80           H  
ATOM    882 HG22 ILE A  55     -10.572  -7.069  21.930  1.00 70.80           H  
ATOM    883 HG23 ILE A  55      -9.566  -7.306  23.378  1.00 70.80           H  
ATOM    884  CD1 ILE A  55     -11.977  -4.841  22.744  1.00 70.80           C  
ATOM    885 HD11 ILE A  55     -11.966  -4.468  21.720  1.00 70.80           H  
ATOM    886 HD12 ILE A  55     -12.697  -4.262  23.323  1.00 70.80           H  
ATOM    887 HD13 ILE A  55     -12.293  -5.884  22.749  1.00 70.80           H  
ATOM    888  N   HIS A  56      -6.532  -5.121  21.280  1.00 73.51           N  
ATOM    889  H   HIS A  56      -7.054  -4.338  20.913  1.00 73.51           H  
ATOM    890  CA  HIS A  56      -5.476  -5.690  20.438  1.00 73.51           C  
ATOM    891  HA  HIS A  56      -5.363  -6.750  20.661  1.00 73.51           H  
ATOM    892  C   HIS A  56      -4.105  -5.058  20.678  1.00 73.51           C  
ATOM    893  CB  HIS A  56      -5.909  -5.576  18.973  1.00 73.51           C  
ATOM    894  HB2 HIS A  56      -5.141  -6.016  18.336  1.00 73.51           H  
ATOM    895  HB3 HIS A  56      -6.022  -4.526  18.702  1.00 73.51           H  
ATOM    896  O   HIS A  56      -3.130  -5.471  20.066  1.00 73.51           O  
ATOM    897  CG  HIS A  56      -7.198  -6.307  18.716  1.00 73.51           C  
ATOM    898  CD2 HIS A  56      -8.309  -5.808  18.101  1.00 73.51           C  
ATOM    899  HD2 HIS A  56      -8.410  -4.832  17.650  1.00 73.51           H  
ATOM    900  ND1 HIS A  56      -7.420  -7.641  19.042  1.00 73.51           N  
ATOM    901  CE1 HIS A  56      -8.633  -7.935  18.569  1.00 73.51           C  
ATOM    902  HE1 HIS A  56      -9.053  -8.930  18.580  1.00 73.51           H  
ATOM    903  NE2 HIS A  56      -9.212  -6.844  18.036  1.00 73.51           N  
ATOM    904  HE2 HIS A  56     -10.107  -6.821  17.569  1.00 73.51           H  
ATOM    905  N   ARG A  57      -4.031  -4.033  21.541  1.00 81.49           N  
ATOM    906  H   ARG A  57      -4.894  -3.749  21.984  1.00 81.49           H  
ATOM    907  CA  ARG A  57      -2.850  -3.170  21.723  1.00 81.49           C  
ATOM    908  HA  ARG A  57      -3.163  -2.274  22.259  1.00 81.49           H  
ATOM    909  C   ARG A  57      -2.299  -2.662  20.384  1.00 81.49           C  
ATOM    910  CB  ARG A  57      -1.785  -3.887  22.566  1.00 81.49           C  
ATOM    911  HB2 ARG A  57      -0.938  -3.215  22.704  1.00 81.49           H  
ATOM    912  HB3 ARG A  57      -1.434  -4.769  22.030  1.00 81.49           H  
ATOM    913  O   ARG A  57      -1.091  -2.559  20.200  1.00 81.49           O  
ATOM    914  CG  ARG A  57      -2.304  -4.301  23.947  1.00 81.49           C  
ATOM    915  HG2 ARG A  57      -3.131  -5.003  23.843  1.00 81.49           H  
ATOM    916  HG3 ARG A  57      -2.643  -3.418  24.488  1.00 81.49           H  
ATOM    917  CD  ARG A  57      -1.169  -4.977  24.716  1.00 81.49           C  
ATOM    918  HD2 ARG A  57      -0.336  -4.279  24.797  1.00 81.49           H  
ATOM    919  HD3 ARG A  57      -0.841  -5.850  24.151  1.00 81.49           H  
ATOM    920  NE  ARG A  57      -1.602  -5.394  26.061  1.00 81.49           N  
ATOM    921  HE  ARG A  57      -2.579  -5.261  26.278  1.00 81.49           H  
ATOM    922  NH1 ARG A  57       0.414  -6.254  26.734  1.00 81.49           N  
ATOM    923 HH11 ARG A  57       0.988  -6.725  27.419  1.00 81.49           H  
ATOM    924 HH12 ARG A  57       0.794  -6.039  25.823  1.00 81.49           H  
ATOM    925  NH2 ARG A  57      -1.326  -6.306  28.129  1.00 81.49           N  
ATOM    926 HH21 ARG A  57      -2.305  -6.156  28.327  1.00 81.49           H  
ATOM    927 HH22 ARG A  57      -0.740  -6.775  28.804  1.00 81.49           H  
ATOM    928  CZ  ARG A  57      -0.839  -5.979  26.965  1.00 81.49           C  
ATOM    929  N   LEU A  58      -3.203  -2.345  19.459  1.00 84.85           N  
ATOM    930  H   LEU A  58      -4.174  -2.372  19.737  1.00 84.85           H  
ATOM    931  CA  LEU A  58      -2.889  -2.038  18.067  1.00 84.85           C  
ATOM    932  HA  LEU A  58      -1.829  -2.233  17.899  1.00 84.85           H  
ATOM    933  C   LEU A  58      -3.162  -0.566  17.770  1.00 84.85           C  
ATOM    934  CB  LEU A  58      -3.694  -2.979  17.151  1.00 84.85           C  
ATOM    935  HB2 LEU A  58      -4.755  -2.773  17.289  1.00 84.85           H  
ATOM    936  HB3 LEU A  58      -3.506  -4.008  17.457  1.00 84.85           H  
ATOM    937  O   LEU A  58      -4.246  -0.062  18.071  1.00 84.85           O  
ATOM    938  CG  LEU A  58      -3.360  -2.849  15.651  1.00 84.85           C  
ATOM    939  HG  LEU A  58      -3.512  -1.820  15.325  1.00 84.85           H  
ATOM    940  CD1 LEU A  58      -1.915  -3.252  15.367  1.00 84.85           C  
ATOM    941 HD11 LEU A  58      -1.221  -2.507  15.757  1.00 84.85           H  
ATOM    942 HD12 LEU A  58      -1.747  -3.327  14.293  1.00 84.85           H  
ATOM    943 HD13 LEU A  58      -1.700  -4.220  15.821  1.00 84.85           H  
ATOM    944  CD2 LEU A  58      -4.298  -3.750  14.849  1.00 84.85           C  
ATOM    945 HD21 LEU A  58      -4.154  -4.791  15.140  1.00 84.85           H  
ATOM    946 HD22 LEU A  58      -5.335  -3.456  15.016  1.00 84.85           H  
ATOM    947 HD23 LEU A  58      -4.081  -3.652  13.786  1.00 84.85           H  
ATOM    948  N   ASN A  59      -2.188   0.095  17.153  1.00 86.56           N  
ATOM    949  H   ASN A  59      -1.370  -0.426  16.870  1.00 86.56           H  
ATOM    950  CA  ASN A  59      -2.339   1.422  16.569  1.00 86.56           C  
ATOM    951  HA  ASN A  59      -3.225   1.916  16.965  1.00 86.56           H  
ATOM    952  C   ASN A  59      -2.509   1.259  15.061  1.00 86.56           C  
ATOM    953  CB  ASN A  59      -1.106   2.275  16.899  1.00 86.56           C  
ATOM    954  HB2 ASN A  59      -1.169   3.218  16.357  1.00 86.56           H  
ATOM    955  HB3 ASN A  59      -0.200   1.764  16.574  1.00 86.56           H  
ATOM    956  O   ASN A  59      -1.683   0.608  14.427  1.00 86.56           O  
ATOM    957  CG  ASN A  59      -1.019   2.611  18.366  1.00 86.56           C  
ATOM    958  ND2 ASN A  59      -0.234   1.889  19.130  1.00 86.56           N  
ATOM    959 HD21 ASN A  59      -0.169   2.159  20.101  1.00 86.56           H  
ATOM    960 HD22 ASN A  59       0.328   1.152  18.729  1.00 86.56           H  
ATOM    961  OD1 ASN A  59      -1.678   3.519  18.842  1.00 86.56           O  
ATOM    962  N   TYR A  60      -3.565   1.836  14.504  1.00 87.27           N  
ATOM    963  H   TYR A  60      -4.225   2.345  15.073  1.00 87.27           H  
ATOM    964  CA  TYR A  60      -3.827   1.792  13.070  1.00 87.27           C  
ATOM    965  HA  TYR A  60      -2.879   1.705  12.539  1.00 87.27           H  
ATOM    966  C   TYR A  60      -4.474   3.092  12.608  1.00 87.27           C  
ATOM    967  CB  TYR A  60      -4.675   0.562  12.710  1.00 87.27           C  
ATOM    968  HB2 TYR A  60      -4.116  -0.332  12.986  1.00 87.27           H  
ATOM    969  HB3 TYR A  60      -4.806   0.530  11.628  1.00 87.27           H  
ATOM    970  O   TYR A  60      -5.008   3.865  13.409  1.00 87.27           O  
ATOM    971  CG  TYR A  60      -6.035   0.487  13.376  1.00 87.27           C  
ATOM    972  CD1 TYR A  60      -6.133   0.019  14.701  1.00 87.27           C  
ATOM    973  HD1 TYR A  60      -5.237  -0.256  15.238  1.00 87.27           H  
ATOM    974  CD2 TYR A  60      -7.197   0.863  12.674  1.00 87.27           C  
ATOM    975  HD2 TYR A  60      -7.131   1.233  11.662  1.00 87.27           H  
ATOM    976  CE1 TYR A  60      -7.384  -0.057  15.333  1.00 87.27           C  
ATOM    977  HE1 TYR A  60      -7.446  -0.385  16.360  1.00 87.27           H  
ATOM    978  CE2 TYR A  60      -8.456   0.748  13.292  1.00 87.27           C  
ATOM    979  HE2 TYR A  60      -9.358   1.014  12.762  1.00 87.27           H  
ATOM    980  OH  TYR A  60      -9.752   0.224  15.236  1.00 87.27           O  
ATOM    981  HH  TYR A  60      -9.669   0.093  16.184  1.00 87.27           H  
ATOM    982  CZ  TYR A  60      -8.548   0.300  14.623  1.00 87.27           C  
ATOM    983  N   LEU A  61      -4.381   3.336  11.308  1.00 87.31           N  
ATOM    984  H   LEU A  61      -3.945   2.655  10.704  1.00 87.31           H  
ATOM    985  CA  LEU A  61      -4.963   4.493  10.657  1.00 87.31           C  
ATOM    986  HA  LEU A  61      -5.232   5.234  11.410  1.00 87.31           H  
ATOM    987  C   LEU A  61      -6.228   4.062   9.922  1.00 87.31           C  
ATOM    988  CB  LEU A  61      -3.899   5.082   9.723  1.00 87.31           C  
ATOM    989  HB2 LEU A  61      -3.763   4.396   8.887  1.00 87.31           H  
ATOM    990  HB3 LEU A  61      -2.946   5.123  10.250  1.00 87.31           H  
ATOM    991  O   LEU A  61      -6.240   3.028   9.253  1.00 87.31           O  
ATOM    992  CG  LEU A  61      -4.189   6.466   9.149  1.00 87.31           C  
ATOM    993  HG  LEU A  61      -5.144   6.475   8.624  1.00 87.31           H  
ATOM    994  CD1 LEU A  61      -4.212   7.509  10.253  1.00 87.31           C  
ATOM    995 HD11 LEU A  61      -5.048   7.332  10.929  1.00 87.31           H  
ATOM    996 HD12 LEU A  61      -3.278   7.495  10.814  1.00 87.31           H  
ATOM    997 HD13 LEU A  61      -4.351   8.491   9.801  1.00 87.31           H  
ATOM    998  CD2 LEU A  61      -3.057   6.843   8.191  1.00 87.31           C  
ATOM    999 HD21 LEU A  61      -3.064   6.170   7.333  1.00 87.31           H  
ATOM   1000 HD22 LEU A  61      -2.094   6.756   8.694  1.00 87.31           H  
ATOM   1001 HD23 LEU A  61      -3.176   7.871   7.849  1.00 87.31           H  
ATOM   1002  N   CYS A  62      -7.278   4.859  10.043  1.00 86.46           N  
ATOM   1003  H   CYS A  62      -7.214   5.675  10.635  1.00 86.46           H  
ATOM   1004  CA  CYS A  62      -8.496   4.681   9.274  1.00 86.46           C  
ATOM   1005  HA  CYS A  62      -8.480   3.707   8.784  1.00 86.46           H  
ATOM   1006  C   CYS A  62      -8.624   5.780   8.230  1.00 86.46           C  
ATOM   1007  CB  CYS A  62      -9.706   4.741  10.191  1.00 86.46           C  
ATOM   1008  HB2 CYS A  62      -9.630   5.677  10.743  1.00 86.46           H  
ATOM   1009  HB3 CYS A  62     -10.604   4.801   9.576  1.00 86.46           H  
ATOM   1010  O   CYS A  62      -8.356   6.935   8.551  1.00 86.46           O  
ATOM   1011  SG  CYS A  62      -9.926   3.411  11.386  1.00 86.46           S  
ATOM   1012  N   ASP A  63      -9.117   5.435   7.046  1.00 86.75           N  
ATOM   1013  H   ASP A  63      -9.331   4.460   6.891  1.00 86.75           H  
ATOM   1014  CA  ASP A  63      -9.702   6.393   6.110  1.00 86.75           C  
ATOM   1015  HA  ASP A  63      -9.402   7.401   6.396  1.00 86.75           H  
ATOM   1016  C   ASP A  63     -11.232   6.333   6.208  1.00 86.75           C  
ATOM   1017  CB  ASP A  63      -9.131   6.176   4.707  1.00 86.75           C  
ATOM   1018  HB2 ASP A  63      -8.093   6.508   4.726  1.00 86.75           H  
ATOM   1019  HB3 ASP A  63      -9.115   5.114   4.462  1.00 86.75           H  
ATOM   1020  O   ASP A  63     -11.857   5.276   6.045  1.00 86.75           O  
ATOM   1021  CG  ASP A  63      -9.833   6.931   3.578  1.00 86.75           C  
ATOM   1022  OD1 ASP A  63     -10.849   7.632   3.767  1.00 86.75           O  
ATOM   1023  OD2 ASP A  63      -9.339   6.786   2.447  1.00 86.75           O  
ATOM   1024  N   THR A  64     -11.812   7.489   6.529  1.00 82.33           N  
ATOM   1025  H   THR A  64     -11.224   8.307   6.609  1.00 82.33           H  
ATOM   1026  CA  THR A  64     -13.227   7.668   6.855  1.00 82.33           C  
ATOM   1027  HA  THR A  64     -13.649   6.701   7.129  1.00 82.33           H  
ATOM   1028  C   THR A  64     -14.068   8.198   5.699  1.00 82.33           C  
ATOM   1029  CB  THR A  64     -13.394   8.601   8.065  1.00 82.33           C  
ATOM   1030  HB  THR A  64     -14.454   8.707   8.296  1.00 82.33           H  
ATOM   1031  O   THR A  64     -15.283   8.281   5.856  1.00 82.33           O  
ATOM   1032  CG2 THR A  64     -12.683   8.063   9.307  1.00 82.33           C  
ATOM   1033 HG21 THR A  64     -13.058   7.069   9.550  1.00 82.33           H  
ATOM   1034 HG22 THR A  64     -12.878   8.734  10.143  1.00 82.33           H  
ATOM   1035 HG23 THR A  64     -11.608   8.018   9.132  1.00 82.33           H  
ATOM   1036  OG1 THR A  64     -12.848   9.876   7.814  1.00 82.33           O  
ATOM   1037  HG1 THR A  64     -13.413  10.342   7.194  1.00 82.33           H  
ATOM   1038  N   GLU A  65     -13.475   8.550   4.556  1.00 81.71           N  
ATOM   1039  H   GLU A  65     -12.485   8.383   4.448  1.00 81.71           H  
ATOM   1040  CA  GLU A  65     -14.209   9.202   3.461  1.00 81.71           C  
ATOM   1041  HA  GLU A  65     -15.268   9.266   3.709  1.00 81.71           H  
ATOM   1042  C   GLU A  65     -14.148   8.450   2.134  1.00 81.71           C  
ATOM   1043  CB  GLU A  65     -13.718  10.637   3.246  1.00 81.71           C  
ATOM   1044  HB2 GLU A  65     -14.236  11.019   2.366  1.00 81.71           H  
ATOM   1045  HB3 GLU A  65     -12.649  10.623   3.034  1.00 81.71           H  
ATOM   1046  O   GLU A  65     -15.164   8.396   1.436  1.00 81.71           O  
ATOM   1047  CG  GLU A  65     -14.015  11.568   4.434  1.00 81.71           C  
ATOM   1048  HG2 GLU A  65     -13.335  11.329   5.252  1.00 81.71           H  
ATOM   1049  HG3 GLU A  65     -15.031  11.372   4.779  1.00 81.71           H  
ATOM   1050  CD  GLU A  65     -13.902  13.064   4.081  1.00 81.71           C  
ATOM   1051  OE1 GLU A  65     -14.163  13.876   4.993  1.00 81.71           O  
ATOM   1052  OE2 GLU A  65     -13.582  13.387   2.909  1.00 81.71           O  
ATOM   1053  N   THR A  66     -13.008   7.849   1.773  1.00 86.75           N  
ATOM   1054  H   THR A  66     -12.211   7.880   2.393  1.00 86.75           H  
ATOM   1055  CA  THR A  66     -12.864   7.202   0.458  1.00 86.75           C  
ATOM   1056  HA  THR A  66     -13.013   7.959  -0.312  1.00 86.75           H  
ATOM   1057  C   THR A  66     -13.921   6.119   0.285  1.00 86.75           C  
ATOM   1058  CB  THR A  66     -11.471   6.605   0.258  1.00 86.75           C  
ATOM   1059  HB  THR A  66     -11.266   5.873   1.039  1.00 86.75           H  
ATOM   1060  O   THR A  66     -14.030   5.214   1.111  1.00 86.75           O  
ATOM   1061  CG2 THR A  66     -11.294   5.935  -1.102  1.00 86.75           C  
ATOM   1062 HG21 THR A  66     -11.861   5.006  -1.142  1.00 86.75           H  
ATOM   1063 HG22 THR A  66     -11.626   6.601  -1.898  1.00 86.75           H  
ATOM   1064 HG23 THR A  66     -10.238   5.709  -1.251  1.00 86.75           H  
ATOM   1065  OG1 THR A  66     -10.517   7.633   0.315  1.00 86.75           O  
ATOM   1066  HG1 THR A  66     -10.073   7.518   1.159  1.00 86.75           H  
ATOM   1067  N   ASP A  67     -14.723   6.212  -0.776  1.00 88.25           N  
ATOM   1068  H   ASP A  67     -14.539   6.936  -1.456  1.00 88.25           H  
ATOM   1069  CA  ASP A  67     -15.822   5.285  -1.067  1.00 88.25           C  
ATOM   1070  HA  ASP A  67     -16.429   5.749  -1.844  1.00 88.25           H  
ATOM   1071  C   ASP A  67     -16.769   5.049   0.133  1.00 88.25           C  
ATOM   1072  CB  ASP A  67     -15.266   3.979  -1.664  1.00 88.25           C  
ATOM   1073  HB2 ASP A  67     -14.718   3.439  -0.891  1.00 88.25           H  
ATOM   1074  HB3 ASP A  67     -16.098   3.352  -1.985  1.00 88.25           H  
ATOM   1075  O   ASP A  67     -17.236   3.929   0.357  1.00 88.25           O  
ATOM   1076  CG  ASP A  67     -14.345   4.203  -2.867  1.00 88.25           C  
ATOM   1077  OD1 ASP A  67     -14.627   5.116  -3.675  1.00 88.25           O  
ATOM   1078  OD2 ASP A  67     -13.345   3.455  -2.971  1.00 88.25           O  
ATOM   1079  N   GLY A  68     -17.016   6.081   0.952  1.00 84.77           N  
ATOM   1080  H   GLY A  68     -16.524   6.946   0.783  1.00 84.77           H  
ATOM   1081  CA  GLY A  68     -17.845   5.996   2.163  1.00 84.77           C  
ATOM   1082  HA2 GLY A  68     -18.670   5.305   1.993  1.00 84.77           H  
ATOM   1083  HA3 GLY A  68     -18.261   6.984   2.360  1.00 84.77           H  
ATOM   1084  C   GLY A  68     -17.103   5.552   3.433  1.00 84.77           C  
ATOM   1085  O   GLY A  68     -17.745   5.257   4.442  1.00 84.77           O  
ATOM   1086  N   GLY A  69     -15.769   5.493   3.396  1.00 86.14           N  
ATOM   1087  H   GLY A  69     -15.309   5.674   2.515  1.00 86.14           H  
ATOM   1088  CA  GLY A  69     -14.921   5.199   4.551  1.00 86.14           C  
ATOM   1089  HA2 GLY A  69     -15.270   5.792   5.396  1.00 86.14           H  
ATOM   1090  HA3 GLY A  69     -13.896   5.493   4.328  1.00 86.14           H  
ATOM   1091  C   GLY A  69     -14.928   3.732   4.981  1.00 86.14           C  
ATOM   1092  O   GLY A  69     -15.328   2.833   4.236  1.00 86.14           O  
ATOM   1093  N   GLY A  70     -14.480   3.473   6.211  1.00 86.19           N  
ATOM   1094  H   GLY A  70     -14.154   4.243   6.777  1.00 86.19           H  
ATOM   1095  CA  GLY A  70     -14.374   2.117   6.757  1.00 86.19           C  
ATOM   1096  HA2 GLY A  70     -14.480   2.155   7.841  1.00 86.19           H  
ATOM   1097  HA3 GLY A  70     -15.188   1.506   6.367  1.00 86.19           H  
ATOM   1098  C   GLY A  70     -13.062   1.406   6.426  1.00 86.19           C  
ATOM   1099  O   GLY A  70     -12.937   0.214   6.704  1.00 86.19           O  
ATOM   1100  N   TRP A  71     -12.099   2.113   5.841  1.00 91.52           N  
ATOM   1101  H   TRP A  71     -12.234   3.103   5.696  1.00 91.52           H  
ATOM   1102  CA  TRP A  71     -10.831   1.536   5.415  1.00 91.52           C  
ATOM   1103  HA  TRP A  71     -10.986   0.510   5.081  1.00 91.52           H  
ATOM   1104  C   TRP A  71      -9.814   1.539   6.547  1.00 91.52           C  
ATOM   1105  CB  TRP A  71     -10.293   2.345   4.245  1.00 91.52           C  
ATOM   1106  HB2 TRP A  71      -9.294   1.975   4.012  1.00 91.52           H  
ATOM   1107  HB3 TRP A  71     -10.218   3.384   4.565  1.00 91.52           H  
ATOM   1108  O   TRP A  71      -9.549   2.582   7.133  1.00 91.52           O  
ATOM   1109  CG  TRP A  71     -11.104   2.295   3.000  1.00 91.52           C  
ATOM   1110  CD1 TRP A  71     -11.947   3.256   2.569  1.00 91.52           C  
ATOM   1111  HD1 TRP A  71     -12.135   4.196   3.067  1.00 91.52           H  
ATOM   1112  CD2 TRP A  71     -11.162   1.230   2.009  1.00 91.52           C  
ATOM   1113  CE2 TRP A  71     -12.093   1.608   0.998  1.00 91.52           C  
ATOM   1114  CE3 TRP A  71     -10.516  -0.015   1.869  1.00 91.52           C  
ATOM   1115  HE3 TRP A  71      -9.798  -0.323   2.615  1.00 91.52           H  
ATOM   1116  NE1 TRP A  71     -12.539   2.850   1.392  1.00 91.52           N  
ATOM   1117  HE1 TRP A  71     -13.212   3.424   0.906  1.00 91.52           H  
ATOM   1118  CH2 TRP A  71     -11.741  -0.465  -0.190  1.00 91.52           C  
ATOM   1119  HH2 TRP A  71     -11.972  -1.124  -1.014  1.00 91.52           H  
ATOM   1120  CZ2 TRP A  71     -12.380   0.782  -0.096  1.00 91.52           C  
ATOM   1121  HZ2 TRP A  71     -13.086   1.094  -0.851  1.00 91.52           H  
ATOM   1122  CZ3 TRP A  71     -10.803  -0.858   0.782  1.00 91.52           C  
ATOM   1123  HZ3 TRP A  71     -10.312  -1.816   0.691  1.00 91.52           H  
ATOM   1124  N   ILE A  72      -9.192   0.392   6.802  1.00 92.80           N  
ATOM   1125  H   ILE A  72      -9.474  -0.422   6.274  1.00 92.80           H  
ATOM   1126  CA  ILE A  72      -8.013   0.261   7.657  1.00 92.80           C  
ATOM   1127  HA  ILE A  72      -7.991   1.071   8.387  1.00 92.80           H  
ATOM   1128  C   ILE A  72      -6.790   0.374   6.754  1.00 92.80           C  
ATOM   1129  CB  ILE A  72      -8.029  -1.084   8.417  1.00 92.80           C  
ATOM   1130  HB  ILE A  72      -8.048  -1.889   7.684  1.00 92.80           H  
ATOM   1131  O   ILE A  72      -6.519  -0.531   5.964  1.00 92.80           O  
ATOM   1132  CG1 ILE A  72      -9.285  -1.217   9.309  1.00 92.80           C  
ATOM   1133 HG12 ILE A  72      -9.198  -0.543  10.161  1.00 92.80           H  
ATOM   1134 HG13 ILE A  72     -10.174  -0.936   8.744  1.00 92.80           H  
ATOM   1135  CG2 ILE A  72      -6.747  -1.230   9.264  1.00 92.80           C  
ATOM   1136 HG21 ILE A  72      -6.673  -0.407   9.975  1.00 92.80           H  
ATOM   1137 HG22 ILE A  72      -5.865  -1.222   8.624  1.00 92.80           H  
ATOM   1138 HG23 ILE A  72      -6.747  -2.178   9.802  1.00 92.80           H  
ATOM   1139  CD1 ILE A  72      -9.523  -2.642   9.824  1.00 92.80           C  
ATOM   1140 HD11 ILE A  72      -9.545  -3.340   8.987  1.00 92.80           H  
ATOM   1141 HD12 ILE A  72      -8.740  -2.934  10.523  1.00 92.80           H  
ATOM   1142 HD13 ILE A  72     -10.482  -2.680  10.340  1.00 92.80           H  
ATOM   1143  N   ILE A  73      -6.041   1.464   6.872  1.00 93.23           N  
ATOM   1144  H   ILE A  73      -6.281   2.138   7.585  1.00 93.23           H  
ATOM   1145  CA  ILE A  73      -4.748   1.606   6.203  1.00 93.23           C  
ATOM   1146  HA  ILE A  73      -4.831   1.238   5.180  1.00 93.23           H  
ATOM   1147  C   ILE A  73      -3.754   0.698   6.939  1.00 93.23           C  
ATOM   1148  CB  ILE A  73      -4.335   3.092   6.130  1.00 93.23           C  
ATOM   1149  HB  ILE A  73      -4.329   3.478   7.149  1.00 93.23           H  
ATOM   1150  O   ILE A  73      -3.699   0.679   8.173  1.00 93.23           O  
ATOM   1151  CG1 ILE A  73      -5.344   3.932   5.306  1.00 93.23           C  
ATOM   1152 HG12 ILE A  73      -6.367   3.639   5.542  1.00 93.23           H  
ATOM   1153 HG13 ILE A  73      -5.177   3.749   4.245  1.00 93.23           H  
ATOM   1154  CG2 ILE A  73      -2.924   3.241   5.533  1.00 93.23           C  
ATOM   1155 HG21 ILE A  73      -2.895   2.808   4.533  1.00 93.23           H  
ATOM   1156 HG22 ILE A  73      -2.183   2.741   6.157  1.00 93.23           H  
ATOM   1157 HG23 ILE A  73      -2.638   4.290   5.461  1.00 93.23           H  
ATOM   1158  CD1 ILE A  73      -5.247   5.444   5.536  1.00 93.23           C  
ATOM   1159 HD11 ILE A  73      -5.930   5.952   4.855  1.00 93.23           H  
ATOM   1160 HD12 ILE A  73      -4.241   5.808   5.327  1.00 93.23           H  
ATOM   1161 HD13 ILE A  73      -5.528   5.679   6.562  1.00 93.23           H  
ATOM   1162  N   PHE A  74      -2.985  -0.096   6.200  1.00 95.68           N  
ATOM   1163  H   PHE A  74      -3.094  -0.071   5.196  1.00 95.68           H  
ATOM   1164  CA  PHE A  74      -1.976  -0.989   6.781  1.00 95.68           C  
ATOM   1165  HA  PHE A  74      -1.943  -0.816   7.856  1.00 95.68           H  
ATOM   1166  C   PHE A  74      -0.559  -0.716   6.277  1.00 95.68           C  
ATOM   1167  CB  PHE A  74      -2.374  -2.451   6.568  1.00 95.68           C  
ATOM   1168  HB2 PHE A  74      -3.402  -2.595   6.901  1.00 95.68           H  
ATOM   1169  HB3 PHE A  74      -1.741  -3.081   7.193  1.00 95.68           H  
ATOM   1170  O   PHE A  74       0.402  -1.139   6.919  1.00 95.68           O  
ATOM   1171  CG  PHE A  74      -2.235  -2.928   5.141  1.00 95.68           C  
ATOM   1172  CD1 PHE A  74      -3.354  -2.922   4.292  1.00 95.68           C  
ATOM   1173  HD1 PHE A  74      -4.305  -2.554   4.647  1.00 95.68           H  
ATOM   1174  CD2 PHE A  74      -0.987  -3.375   4.662  1.00 95.68           C  
ATOM   1175  HD2 PHE A  74      -0.117  -3.364   5.302  1.00 95.68           H  
ATOM   1176  CE1 PHE A  74      -3.231  -3.400   2.979  1.00 95.68           C  
ATOM   1177  HE1 PHE A  74      -4.086  -3.388   2.319  1.00 95.68           H  
ATOM   1178  CE2 PHE A  74      -0.868  -3.851   3.348  1.00 95.68           C  
ATOM   1179  HE2 PHE A  74       0.087  -4.194   2.980  1.00 95.68           H  
ATOM   1180  CZ  PHE A  74      -1.999  -3.891   2.518  1.00 95.68           C  
ATOM   1181  HZ  PHE A  74      -1.917  -4.286   1.516  1.00 95.68           H  
ATOM   1182  N   GLN A  75      -0.436  -0.003   5.162  1.00 95.52           N  
ATOM   1183  H   GLN A  75      -1.270   0.287   4.672  1.00 95.52           H  
ATOM   1184  CA  GLN A  75       0.821   0.494   4.633  1.00 95.52           C  
ATOM   1185  HA  GLN A  75       1.582   0.459   5.412  1.00 95.52           H  
ATOM   1186  C   GLN A  75       0.619   1.943   4.216  1.00 95.52           C  
ATOM   1187  CB  GLN A  75       1.278  -0.400   3.474  1.00 95.52           C  
ATOM   1188  HB2 GLN A  75       1.383  -1.414   3.858  1.00 95.52           H  
ATOM   1189  HB3 GLN A  75       0.513  -0.418   2.697  1.00 95.52           H  
ATOM   1190  O   GLN A  75      -0.404   2.282   3.617  1.00 95.52           O  
ATOM   1191  CG  GLN A  75       2.619   0.024   2.857  1.00 95.52           C  
ATOM   1192  HG2 GLN A  75       3.308   0.342   3.640  1.00 95.52           H  
ATOM   1193  HG3 GLN A  75       3.056  -0.839   2.356  1.00 95.52           H  
ATOM   1194  CD  GLN A  75       2.537   1.098   1.782  1.00 95.52           C  
ATOM   1195  NE2 GLN A  75       3.669   1.563   1.329  1.00 95.52           N  
ATOM   1196 HE21 GLN A  75       4.539   1.108   1.568  1.00 95.52           H  
ATOM   1197 HE22 GLN A  75       3.641   2.183   0.533  1.00 95.52           H  
ATOM   1198  OE1 GLN A  75       1.488   1.504   1.313  1.00 95.52           O  
ATOM   1199  N   LEU A  76       1.591   2.782   4.554  1.00 91.69           N  
ATOM   1200  H   LEU A  76       2.373   2.435   5.092  1.00 91.69           H  
ATOM   1201  CA  LEU A  76       1.617   4.177   4.152  1.00 91.69           C  
ATOM   1202  HA  LEU A  76       1.013   4.287   3.252  1.00 91.69           H  
ATOM   1203  C   LEU A  76       3.054   4.572   3.814  1.00 91.69           C  
ATOM   1204  CB  LEU A  76       1.001   5.019   5.290  1.00 91.69           C  
ATOM   1205  HB2 LEU A  76       1.624   4.905   6.176  1.00 91.69           H  
ATOM   1206  HB3 LEU A  76       0.015   4.614   5.518  1.00 91.69           H  
ATOM   1207  O   LEU A  76       3.958   4.371   4.624  1.00 91.69           O  
ATOM   1208  CG  LEU A  76       0.849   6.522   4.998  1.00 91.69           C  
ATOM   1209  HG  LEU A  76       1.834   6.973   4.875  1.00 91.69           H  
ATOM   1210  CD1 LEU A  76       0.010   6.773   3.744  1.00 91.69           C  
ATOM   1211 HD11 LEU A  76      -0.957   6.279   3.838  1.00 91.69           H  
ATOM   1212 HD12 LEU A  76      -0.140   7.842   3.590  1.00 91.69           H  
ATOM   1213 HD13 LEU A  76       0.523   6.387   2.864  1.00 91.69           H  
ATOM   1214  CD2 LEU A  76       0.109   7.224   6.144  1.00 91.69           C  
ATOM   1215 HD21 LEU A  76       0.521   6.913   7.104  1.00 91.69           H  
ATOM   1216 HD22 LEU A  76      -0.946   6.950   6.127  1.00 91.69           H  
ATOM   1217 HD23 LEU A  76       0.226   8.303   6.045  1.00 91.69           H  
ATOM   1218  N   VAL A  77       3.243   5.147   2.629  1.00 87.56           N  
ATOM   1219  H   VAL A  77       2.467   5.154   1.983  1.00 87.56           H  
ATOM   1220  CA  VAL A  77       4.436   5.897   2.230  1.00 87.56           C  
ATOM   1221  HA  VAL A  77       5.091   6.035   3.090  1.00 87.56           H  
ATOM   1222  C   VAL A  77       3.943   7.257   1.762  1.00 87.56           C  
ATOM   1223  CB  VAL A  77       5.234   5.170   1.134  1.00 87.56           C  
ATOM   1224  HB  VAL A  77       4.562   4.912   0.315  1.00 87.56           H  
ATOM   1225  O   VAL A  77       3.368   7.392   0.681  1.00 87.56           O  
ATOM   1226  CG1 VAL A  77       6.381   6.036   0.597  1.00 87.56           C  
ATOM   1227 HG11 VAL A  77       7.002   6.373   1.427  1.00 87.56           H  
ATOM   1228 HG12 VAL A  77       5.989   6.889   0.042  1.00 87.56           H  
ATOM   1229 HG13 VAL A  77       6.997   5.435  -0.072  1.00 87.56           H  
ATOM   1230  CG2 VAL A  77       5.882   3.893   1.666  1.00 87.56           C  
ATOM   1231 HG21 VAL A  77       5.184   3.332   2.288  1.00 87.56           H  
ATOM   1232 HG22 VAL A  77       6.212   3.268   0.836  1.00 87.56           H  
ATOM   1233 HG23 VAL A  77       6.746   4.149   2.280  1.00 87.56           H  
ATOM   1234  N   PHE A  78       4.118   8.276   2.597  1.00 77.29           N  
ATOM   1235  H   PHE A  78       4.630   8.118   3.452  1.00 77.29           H  
ATOM   1236  CA  PHE A  78       3.533   9.590   2.373  1.00 77.29           C  
ATOM   1237  HA  PHE A  78       3.166   9.638   1.348  1.00 77.29           H  
ATOM   1238  C   PHE A  78       4.548  10.717   2.527  1.00 77.29           C  
ATOM   1239  CB  PHE A  78       2.323   9.782   3.292  1.00 77.29           C  
ATOM   1240  HB2 PHE A  78       2.661   9.857   4.326  1.00 77.29           H  
ATOM   1241  HB3 PHE A  78       1.702   8.890   3.210  1.00 77.29           H  
ATOM   1242  O   PHE A  78       5.422  10.723   3.401  1.00 77.29           O  
ATOM   1243  CG  PHE A  78       1.470  10.984   2.936  1.00 77.29           C  
ATOM   1244  CD1 PHE A  78       1.621  12.194   3.636  1.00 77.29           C  
ATOM   1245  HD1 PHE A  78       2.332  12.264   4.446  1.00 77.29           H  
ATOM   1246  CD2 PHE A  78       0.554  10.906   1.870  1.00 77.29           C  
ATOM   1247  HD2 PHE A  78       0.430   9.977   1.334  1.00 77.29           H  
ATOM   1248  CE1 PHE A  78       0.867  13.321   3.259  1.00 77.29           C  
ATOM   1249  HE1 PHE A  78       1.008  14.268   3.760  1.00 77.29           H  
ATOM   1250  CE2 PHE A  78      -0.208  12.032   1.507  1.00 77.29           C  
ATOM   1251  HE2 PHE A  78      -0.918  11.965   0.696  1.00 77.29           H  
ATOM   1252  CZ  PHE A  78      -0.050  13.242   2.202  1.00 77.29           C  
ATOM   1253  HZ  PHE A  78      -0.625  14.111   1.920  1.00 77.29           H  
ATOM   1254  N   LEU A  79       4.381  11.734   1.686  1.00 64.78           N  
ATOM   1255  H   LEU A  79       3.647  11.669   0.995  1.00 64.78           H  
ATOM   1256  CA  LEU A  79       5.082  12.997   1.802  1.00 64.78           C  
ATOM   1257  HA  LEU A  79       6.052  12.826   2.269  1.00 64.78           H  
ATOM   1258  C   LEU A  79       4.273  13.961   2.676  1.00 64.78           C  
ATOM   1259  CB  LEU A  79       5.325  13.553   0.393  1.00 64.78           C  
ATOM   1260  HB2 LEU A  79       4.363  13.752  -0.078  1.00 64.78           H  
ATOM   1261  HB3 LEU A  79       5.826  12.798  -0.213  1.00 64.78           H  
ATOM   1262  O   LEU A  79       3.300  14.560   2.232  1.00 64.78           O  
ATOM   1263  CG  LEU A  79       6.173  14.838   0.448  1.00 64.78           C  
ATOM   1264  HG  LEU A  79       6.297  15.166   1.480  1.00 64.78           H  
ATOM   1265  CD1 LEU A  79       7.570  14.601  -0.124  1.00 64.78           C  
ATOM   1266 HD11 LEU A  79       7.503  14.443  -1.201  1.00 64.78           H  
ATOM   1267 HD12 LEU A  79       8.005  13.709   0.326  1.00 64.78           H  
ATOM   1268 HD13 LEU A  79       8.206  15.461   0.084  1.00 64.78           H  
ATOM   1269  CD2 LEU A  79       5.498  15.967  -0.318  1.00 64.78           C  
ATOM   1270 HD21 LEU A  79       6.059  16.892  -0.187  1.00 64.78           H  
ATOM   1271 HD22 LEU A  79       5.423  15.716  -1.376  1.00 64.78           H  
ATOM   1272 HD23 LEU A  79       4.492  16.107   0.078  1.00 64.78           H  
ATOM   1273  N   ILE A  80       4.726  14.178   3.908  1.00 54.38           N  
ATOM   1274  H   ILE A  80       5.465  13.584   4.255  1.00 54.38           H  
ATOM   1275  CA  ILE A  80       4.249  15.284   4.743  1.00 54.38           C  
ATOM   1276  HA  ILE A  80       3.169  15.202   4.869  1.00 54.38           H  
ATOM   1277  C   ILE A  80       4.554  16.607   4.019  1.00 54.38           C  
ATOM   1278  CB  ILE A  80       4.916  15.181   6.135  1.00 54.38           C  
ATOM   1279  HB  ILE A  80       5.994  15.113   5.984  1.00 54.38           H  
ATOM   1280  O   ILE A  80       5.699  17.056   3.992  1.00 54.38           O  
ATOM   1281  CG1 ILE A  80       4.443  13.891   6.848  1.00 54.38           C  
ATOM   1282 HG12 ILE A  80       3.353  13.860   6.869  1.00 54.38           H  
ATOM   1283 HG13 ILE A  80       4.784  13.025   6.281  1.00 54.38           H  
ATOM   1284  CG2 ILE A  80       4.665  16.393   7.038  1.00 54.38           C  
ATOM   1285 HG21 ILE A  80       3.715  16.246   7.553  1.00 54.38           H  
ATOM   1286 HG22 ILE A  80       4.670  17.333   6.486  1.00 54.38           H  
ATOM   1287 HG23 ILE A  80       5.440  16.442   7.802  1.00 54.38           H  
ATOM   1288  CD1 ILE A  80       4.958  13.726   8.284  1.00 54.38           C  
ATOM   1289 HD11 ILE A  80       4.698  12.729   8.639  1.00 54.38           H  
ATOM   1290 HD12 ILE A  80       6.042  13.832   8.308  1.00 54.38           H  
ATOM   1291 HD13 ILE A  80       4.500  14.457   8.950  1.00 54.38           H  
ATOM   1292  N   LEU A  81       3.535  17.243   3.435  1.00 48.29           N  
ATOM   1293  H   LEU A  81       2.653  16.755   3.362  1.00 48.29           H  
ATOM   1294  CA  LEU A  81       3.596  18.641   3.015  1.00 48.29           C  
ATOM   1295  HA  LEU A  81       4.552  18.848   2.533  1.00 48.29           H  
ATOM   1296  C   LEU A  81       3.499  19.499   4.277  1.00 48.29           C  
ATOM   1297  CB  LEU A  81       2.439  18.973   2.046  1.00 48.29           C  
ATOM   1298  HB2 LEU A  81       1.507  18.654   2.513  1.00 48.29           H  
ATOM   1299  HB3 LEU A  81       2.391  20.055   1.926  1.00 48.29           H  
ATOM   1300  O   LEU A  81       2.398  19.842   4.696  1.00 48.29           O  
ATOM   1301  CG  LEU A  81       2.518  18.340   0.648  1.00 48.29           C  
ATOM   1302  HG  LEU A  81       2.655  17.263   0.744  1.00 48.29           H  
ATOM   1303  CD1 LEU A  81       1.206  18.597  -0.095  1.00 48.29           C  
ATOM   1304 HD11 LEU A  81       1.024  19.668  -0.186  1.00 48.29           H  
ATOM   1305 HD12 LEU A  81       0.387  18.122   0.444  1.00 48.29           H  
ATOM   1306 HD13 LEU A  81       1.261  18.153  -1.089  1.00 48.29           H  
ATOM   1307  CD2 LEU A  81       3.657  18.934  -0.184  1.00 48.29           C  
ATOM   1308 HD21 LEU A  81       3.511  20.006  -0.317  1.00 48.29           H  
ATOM   1309 HD22 LEU A  81       4.613  18.756   0.310  1.00 48.29           H  
ATOM   1310 HD23 LEU A  81       3.678  18.451  -1.161  1.00 48.29           H  
ATOM   1311  N   THR A  82       4.623  19.854   4.901  1.00 43.92           N  
ATOM   1312  H   THR A  82       5.511  19.546   4.530  1.00 43.92           H  
ATOM   1313  CA  THR A  82       4.562  20.996   5.821  1.00 43.92           C  
ATOM   1314  HA  THR A  82       3.731  20.831   6.506  1.00 43.92           H  
ATOM   1315  C   THR A  82       4.276  22.244   4.988  1.00 43.92           C  
ATOM   1316  CB  THR A  82       5.817  21.195   6.683  1.00 43.92           C  
ATOM   1317  HB  THR A  82       5.808  22.208   7.087  1.00 43.92           H  
ATOM   1318  O   THR A  82       5.029  22.519   4.047  1.00 43.92           O  
ATOM   1319  CG2 THR A  82       5.804  20.223   7.852  1.00 43.92           C  
ATOM   1320 HG21 THR A  82       6.700  20.372   8.454  1.00 43.92           H  
ATOM   1321 HG22 THR A  82       4.931  20.413   8.478  1.00 43.92           H  
ATOM   1322 HG23 THR A  82       5.755  19.200   7.480  1.00 43.92           H  
ATOM   1323  OG1 THR A  82       7.023  20.983   5.980  1.00 43.92           O  
ATOM   1324  HG1 THR A  82       7.053  20.062   5.711  1.00 43.92           H  
ATOM   1325  N   PRO A  83       3.212  23.019   5.267  1.00 38.80           N  
ATOM   1326  CA  PRO A  83       3.173  24.381   4.768  1.00 38.80           C  
ATOM   1327  HA  PRO A  83       3.226  24.391   3.679  1.00 38.80           H  
ATOM   1328  C   PRO A  83       4.400  25.086   5.355  1.00 38.80           C  
ATOM   1329  CB  PRO A  83       1.830  24.961   5.224  1.00 38.80           C  
ATOM   1330  HB2 PRO A  83       1.901  26.022   5.466  1.00 38.80           H  
ATOM   1331  HB3 PRO A  83       1.087  24.802   4.443  1.00 38.80           H  
ATOM   1332  O   PRO A  83       4.582  25.094   6.573  1.00 38.80           O  
ATOM   1333  CG  PRO A  83       1.456  24.125   6.449  1.00 38.80           C  
ATOM   1334  HG2 PRO A  83       0.376  24.033   6.564  1.00 38.80           H  
ATOM   1335  HG3 PRO A  83       1.892  24.573   7.342  1.00 38.80           H  
ATOM   1336  CD  PRO A  83       2.112  22.769   6.192  1.00 38.80           C  
ATOM   1337  HD2 PRO A  83       2.453  22.349   7.138  1.00 38.80           H  
ATOM   1338  HD3 PRO A  83       1.395  22.099   5.719  1.00 38.80           H  
ATOM   1339  N   LEU A  84       5.276  25.601   4.483  1.00 35.55           N  
ATOM   1340  H   LEU A  84       5.100  25.446   3.500  1.00 35.55           H  
ATOM   1341  CA  LEU A  84       6.402  26.461   4.851  1.00 35.55           C  
ATOM   1342  HA  LEU A  84       7.217  25.866   5.263  1.00 35.55           H  
ATOM   1343  C   LEU A  84       5.917  27.452   5.902  1.00 35.55           C  
ATOM   1344  CB  LEU A  84       6.877  27.235   3.603  1.00 35.55           C  
ATOM   1345  HB2 LEU A  84       7.281  28.201   3.906  1.00 35.55           H  
ATOM   1346  HB3 LEU A  84       6.009  27.447   2.978  1.00 35.55           H  
ATOM   1347  O   LEU A  84       5.106  28.310   5.569  1.00 35.55           O  
ATOM   1348  CG  LEU A  84       7.946  26.500   2.782  1.00 35.55           C  
ATOM   1349  HG  LEU A  84       7.796  25.423   2.854  1.00 35.55           H  
ATOM   1350  CD1 LEU A  84       7.849  26.901   1.311  1.00 35.55           C  
ATOM   1351 HD11 LEU A  84       6.888  26.582   0.906  1.00 35.55           H  
ATOM   1352 HD12 LEU A  84       7.942  27.983   1.211  1.00 35.55           H  
ATOM   1353 HD13 LEU A  84       8.645  26.420   0.744  1.00 35.55           H  
ATOM   1354  CD2 LEU A  84       9.349  26.855   3.284  1.00 35.55           C  
ATOM   1355 HD21 LEU A  84       9.532  27.923   3.167  1.00 35.55           H  
ATOM   1356 HD22 LEU A  84      10.092  26.299   2.713  1.00 35.55           H  
ATOM   1357 HD23 LEU A  84       9.439  26.589   4.337  1.00 35.55           H  
ATOM   1358  N   SER A  85       6.372  27.262   7.145  1.00 38.97           N  
ATOM   1359  H   SER A  85       6.913  26.424   7.300  1.00 38.97           H  
ATOM   1360  CA  SER A  85       6.215  28.171   8.280  1.00 38.97           C  
ATOM   1361  HA  SER A  85       6.021  27.577   9.173  1.00 38.97           H  
ATOM   1362  C   SER A  85       5.042  29.140   8.114  1.00 38.97           C  
ATOM   1363  CB  SER A  85       7.531  28.934   8.499  1.00 38.97           C  
ATOM   1364  HB2 SER A  85       7.402  29.665   9.297  1.00 38.97           H  
ATOM   1365  HB3 SER A  85       8.313  28.232   8.790  1.00 38.97           H  
ATOM   1366  O   SER A  85       5.237  30.293   7.717  1.00 38.97           O  
ATOM   1367  OG  SER A  85       7.920  29.592   7.309  1.00 38.97           O  
ATOM   1368  HG  SER A  85       7.154  30.099   7.029  1.00 38.97           H  
ATOM   1369  N   CYS A  86       3.821  28.714   8.445  1.00 38.87           N  
ATOM   1370  H   CYS A  86       3.668  27.738   8.658  1.00 38.87           H  
ATOM   1371  CA  CYS A  86       2.893  29.702   8.974  1.00 38.87           C  
ATOM   1372  HA  CYS A  86       2.723  30.493   8.243  1.00 38.87           H  
ATOM   1373  C   CYS A  86       3.616  30.287  10.186  1.00 38.87           C  
ATOM   1374  CB  CYS A  86       1.546  29.071   9.355  1.00 38.87           C  
ATOM   1375  HB2 CYS A  86       1.699  28.081   9.785  1.00 38.87           H  
ATOM   1376  HB3 CYS A  86       1.054  29.697  10.100  1.00 38.87           H  
ATOM   1377  O   CYS A  86       3.753  29.613  11.206  1.00 38.87           O  
ATOM   1378  SG  CYS A  86       0.481  28.976   7.889  1.00 38.87           S  
ATOM   1379  HG  CYS A  86      -0.533  28.330   8.471  1.00 38.87           H  
ATOM   1380  N   ASN A  87       4.166  31.496  10.054  1.00 37.06           N  
ATOM   1381  H   ASN A  87       4.171  31.926   9.140  1.00 37.06           H  
ATOM   1382  CA  ASN A  87       4.493  32.294  11.220  1.00 37.06           C  
ATOM   1383  HA  ASN A  87       5.230  31.783  11.840  1.00 37.06           H  
ATOM   1384  C   ASN A  87       3.175  32.382  11.974  1.00 37.06           C  
ATOM   1385  CB  ASN A  87       5.022  33.679  10.806  1.00 37.06           C  
ATOM   1386  HB2 ASN A  87       4.396  34.089  10.013  1.00 37.06           H  
ATOM   1387  HB3 ASN A  87       4.959  34.350  11.663  1.00 37.06           H  
ATOM   1388  O   ASN A  87       2.275  33.103  11.544  1.00 37.06           O  
ATOM   1389  CG  ASN A  87       6.472  33.653  10.363  1.00 37.06           C  
ATOM   1390  ND2 ASN A  87       6.848  34.495   9.429  1.00 37.06           N  
ATOM   1391 HD21 ASN A  87       6.185  35.124   8.999  1.00 37.06           H  
ATOM   1392 HD22 ASN A  87       7.816  34.429   9.148  1.00 37.06           H  
ATOM   1393  OD1 ASN A  87       7.292  32.904  10.857  1.00 37.06           O  
ATOM   1394  N   PHE A  88       3.029  31.554  13.012  1.00 40.13           N  
ATOM   1395  H   PHE A  88       3.730  30.840  13.155  1.00 40.13           H  
ATOM   1396  CA  PHE A  88       1.929  31.631  13.951  1.00 40.13           C  
ATOM   1397  HA  PHE A  88       1.017  31.232  13.505  1.00 40.13           H  
ATOM   1398  C   PHE A  88       1.763  33.114  14.244  1.00 40.13           C  
ATOM   1399  CB  PHE A  88       2.285  30.844  15.226  1.00 40.13           C  
ATOM   1400  HB2 PHE A  88       1.583  31.128  16.009  1.00 40.13           H  
ATOM   1401  HB3 PHE A  88       3.278  31.137  15.567  1.00 40.13           H  
ATOM   1402  O   PHE A  88       2.725  33.747  14.688  1.00 40.13           O  
ATOM   1403  CG  PHE A  88       2.236  29.334  15.072  1.00 40.13           C  
ATOM   1404  CD1 PHE A  88       1.029  28.650  15.315  1.00 40.13           C  
ATOM   1405  HD1 PHE A  88       0.145  29.195  15.613  1.00 40.13           H  
ATOM   1406  CD2 PHE A  88       3.381  28.609  14.688  1.00 40.13           C  
ATOM   1407  HD2 PHE A  88       4.312  29.122  14.499  1.00 40.13           H  
ATOM   1408  CE1 PHE A  88       0.963  27.254  15.162  1.00 40.13           C  
ATOM   1409  HE1 PHE A  88       0.034  26.730  15.330  1.00 40.13           H  
ATOM   1410  CE2 PHE A  88       3.314  27.212  14.536  1.00 40.13           C  
ATOM   1411  HE2 PHE A  88       4.187  26.658  14.225  1.00 40.13           H  
ATOM   1412  CZ  PHE A  88       2.104  26.535  14.768  1.00 40.13           C  
ATOM   1413  HZ  PHE A  88       2.044  25.465  14.630  1.00 40.13           H  
ATOM   1414  N   CYS A  89       0.606  33.698  13.909  1.00 39.25           N  
ATOM   1415  H   CYS A  89      -0.109  33.167  13.432  1.00 39.25           H  
ATOM   1416  CA  CYS A  89       0.297  35.039  14.382  1.00 39.25           C  
ATOM   1417  HA  CYS A  89       0.947  35.760  13.886  1.00 39.25           H  
ATOM   1418  C   CYS A  89       0.580  34.988  15.882  1.00 39.25           C  
ATOM   1419  CB  CYS A  89      -1.176  35.383  14.123  1.00 39.25           C  
ATOM   1420  HB2 CYS A  89      -1.422  36.312  14.638  1.00 39.25           H  
ATOM   1421  HB3 CYS A  89      -1.814  34.594  14.522  1.00 39.25           H  
ATOM   1422  O   CYS A  89      -0.032  34.140  16.540  1.00 39.25           O  
ATOM   1423  SG  CYS A  89      -1.492  35.591  12.349  1.00 39.25           S  
ATOM   1424  HG  CYS A  89      -0.505  36.453  12.090  1.00 39.25           H  
ATOM   1425  N   PRO A  90       1.549  35.758  16.412  1.00 37.84           N  
ATOM   1426  CA  PRO A  90       1.884  35.646  17.813  1.00 37.84           C  
ATOM   1427  HA  PRO A  90       2.207  34.631  18.047  1.00 37.84           H  
ATOM   1428  C   PRO A  90       0.601  35.967  18.563  1.00 37.84           C  
ATOM   1429  CB  PRO A  90       3.035  36.627  18.066  1.00 37.84           C  
ATOM   1430  HB2 PRO A  90       3.982  36.089  18.009  1.00 37.84           H  
ATOM   1431  HB3 PRO A  90       2.944  37.129  19.029  1.00 37.84           H  
ATOM   1432  O   PRO A  90       0.116  37.097  18.522  1.00 37.84           O  
ATOM   1433  CG  PRO A  90       2.947  37.612  16.899  1.00 37.84           C  
ATOM   1434  HG2 PRO A  90       3.924  38.017  16.635  1.00 37.84           H  
ATOM   1435  HG3 PRO A  90       2.257  38.417  17.154  1.00 37.84           H  
ATOM   1436  CD  PRO A  90       2.355  36.778  15.764  1.00 37.84           C  
ATOM   1437  HD2 PRO A  90       3.157  36.302  15.199  1.00 37.84           H  
ATOM   1438  HD3 PRO A  90       1.753  37.411  15.113  1.00 37.84           H  
ATOM   1439  N   THR A  91       0.011  34.954  19.196  1.00 45.66           N  
ATOM   1440  H   THR A  91       0.381  34.021  19.082  1.00 45.66           H  
ATOM   1441  CA  THR A  91      -0.954  35.175  20.263  1.00 45.66           C  
ATOM   1442  HA  THR A  91      -1.875  35.591  19.856  1.00 45.66           H  
ATOM   1443  C   THR A  91      -0.263  36.158  21.194  1.00 45.66           C  
ATOM   1444  CB  THR A  91      -1.250  33.869  21.020  1.00 45.66           C  
ATOM   1445  HB  THR A  91      -1.689  34.110  21.988  1.00 45.66           H  
ATOM   1446  O   THR A  91       0.837  35.823  21.652  1.00 45.66           O  
ATOM   1447  CG2 THR A  91      -2.223  32.980  20.252  1.00 45.66           C  
ATOM   1448 HG21 THR A  91      -3.170  33.502  20.113  1.00 45.66           H  
ATOM   1449 HG22 THR A  91      -2.401  32.065  20.819  1.00 45.66           H  
ATOM   1450 HG23 THR A  91      -1.805  32.722  19.279  1.00 45.66           H  
ATOM   1451  OG1 THR A  91      -0.064  33.128  21.216  1.00 45.66           O  
ATOM   1452  HG1 THR A  91       0.573  33.731  21.606  1.00 45.66           H  
ATOM   1453  N   PRO A  92      -0.789  37.375  21.427  1.00 38.36           N  
ATOM   1454  CA  PRO A  92      -0.168  38.244  22.407  1.00 38.36           C  
ATOM   1455  HA  PRO A  92       0.841  38.506  22.088  1.00 38.36           H  
ATOM   1456  C   PRO A  92      -0.106  37.438  23.705  1.00 38.36           C  
ATOM   1457  CB  PRO A  92      -1.026  39.512  22.469  1.00 38.36           C  
ATOM   1458  HB2 PRO A  92      -1.141  39.881  23.488  1.00 38.36           H  
ATOM   1459  HB3 PRO A  92      -0.573  40.279  21.841  1.00 38.36           H  
ATOM   1460  O   PRO A  92      -1.135  36.993  24.212  1.00 38.36           O  
ATOM   1461  CG  PRO A  92      -2.367  39.095  21.862  1.00 38.36           C  
ATOM   1462  HG2 PRO A  92      -2.852  39.922  21.344  1.00 38.36           H  
ATOM   1463  HG3 PRO A  92      -3.012  38.711  22.653  1.00 38.36           H  
ATOM   1464  CD  PRO A  92      -2.015  37.956  20.905  1.00 38.36           C  
ATOM   1465  HD2 PRO A  92      -2.829  37.231  20.882  1.00 38.36           H  
ATOM   1466  HD3 PRO A  92      -1.831  38.353  19.907  1.00 38.36           H  
ATOM   1467  N   LEU A  93       1.118  37.165  24.177  1.00 47.49           N  
ATOM   1468  H   LEU A  93       1.905  37.477  23.628  1.00 47.49           H  
ATOM   1469  CA  LEU A  93       1.398  36.291  25.327  1.00 47.49           C  
ATOM   1470  HA  LEU A  93       0.937  35.321  25.140  1.00 47.49           H  
ATOM   1471  C   LEU A  93       0.766  36.808  26.627  1.00 47.49           C  
ATOM   1472  CB  LEU A  93       2.925  36.115  25.467  1.00 47.49           C  
ATOM   1473  HB2 LEU A  93       3.178  35.925  26.510  1.00 47.49           H  
ATOM   1474  HB3 LEU A  93       3.414  37.048  25.186  1.00 47.49           H  
ATOM   1475  O   LEU A  93       0.808  36.137  27.653  1.00 47.49           O  
ATOM   1476  CG  LEU A  93       3.483  34.956  24.622  1.00 47.49           C  
ATOM   1477  HG  LEU A  93       3.019  34.965  23.636  1.00 47.49           H  
ATOM   1478  CD1 LEU A  93       4.993  35.113  24.444  1.00 47.49           C  
ATOM   1479 HD11 LEU A  93       5.208  36.048  23.927  1.00 47.49           H  
ATOM   1480 HD12 LEU A  93       5.379  34.288  23.844  1.00 47.49           H  
ATOM   1481 HD13 LEU A  93       5.487  35.114  25.415  1.00 47.49           H  
ATOM   1482  CD2 LEU A  93       3.224  33.603  25.293  1.00 47.49           C  
ATOM   1483 HD21 LEU A  93       3.704  33.568  26.271  1.00 47.49           H  
ATOM   1484 HD22 LEU A  93       2.153  33.445  25.417  1.00 47.49           H  
ATOM   1485 HD23 LEU A  93       3.620  32.802  24.668  1.00 47.49           H  
ATOM   1486  N   THR A  94       0.146  37.980  26.580  1.00 41.69           N  
ATOM   1487  H   THR A  94       0.160  38.496  25.712  1.00 41.69           H  
ATOM   1488  CA  THR A  94      -0.651  38.544  27.648  1.00 41.69           C  
ATOM   1489  HA  THR A  94      -0.901  37.745  28.346  1.00 41.69           H  
ATOM   1490  C   THR A  94      -1.938  39.144  27.069  1.00 41.69           C  
ATOM   1491  CB  THR A  94       0.165  39.587  28.422  1.00 41.69           C  
ATOM   1492  HB  THR A  94      -0.508  40.185  29.036  1.00 41.69           H  
ATOM   1493  O   THR A  94      -1.872  40.012  26.193  1.00 41.69           O  
ATOM   1494  CG2 THR A  94       1.196  38.913  29.329  1.00 41.69           C  
ATOM   1495 HG21 THR A  94       0.702  38.193  29.982  1.00 41.69           H  
ATOM   1496 HG22 THR A  94       1.946  38.394  28.731  1.00 41.69           H  
ATOM   1497 HG23 THR A  94       1.690  39.664  29.946  1.00 41.69           H  
ATOM   1498  OG1 THR A  94       0.898  40.430  27.556  1.00 41.69           O  
ATOM   1499  HG1 THR A  94       1.283  41.130  28.089  1.00 41.69           H  
ATOM   1500  N   PRO A  95      -3.130  38.724  27.537  1.00 41.00           N  
ATOM   1501  CA  PRO A  95      -4.336  39.517  27.320  1.00 41.00           C  
ATOM   1502  HA  PRO A  95      -4.509  39.631  26.250  1.00 41.00           H  
ATOM   1503  C   PRO A  95      -4.142  40.904  27.965  1.00 41.00           C  
ATOM   1504  CB  PRO A  95      -5.480  38.711  27.945  1.00 41.00           C  
ATOM   1505  HB2 PRO A  95      -5.916  38.061  27.186  1.00 41.00           H  
ATOM   1506  HB3 PRO A  95      -6.246  39.353  28.378  1.00 41.00           H  
ATOM   1507  O   PRO A  95      -3.436  41.000  28.976  1.00 41.00           O  
ATOM   1508  CG  PRO A  95      -4.793  37.853  29.007  1.00 41.00           C  
ATOM   1509  HG2 PRO A  95      -5.323  36.915  29.175  1.00 41.00           H  
ATOM   1510  HG3 PRO A  95      -4.721  38.420  29.935  1.00 41.00           H  
ATOM   1511  CD  PRO A  95      -3.393  37.619  28.449  1.00 41.00           C  
ATOM   1512  HD2 PRO A  95      -2.688  37.594  29.280  1.00 41.00           H  
ATOM   1513  HD3 PRO A  95      -3.363  36.680  27.897  1.00 41.00           H  
ATOM   1514  N   PRO A  96      -4.726  41.988  27.413  1.00 41.25           N  
ATOM   1515  CA  PRO A  96      -4.613  43.306  28.031  1.00 41.25           C  
ATOM   1516  HA  PRO A  96      -3.567  43.609  28.016  1.00 41.25           H  
ATOM   1517  C   PRO A  96      -5.116  43.240  29.484  1.00 41.25           C  
ATOM   1518  CB  PRO A  96      -5.434  44.261  27.159  1.00 41.25           C  
ATOM   1519  HB2 PRO A  96      -5.937  45.029  27.747  1.00 41.25           H  
ATOM   1520  HB3 PRO A  96      -4.782  44.718  26.414  1.00 41.25           H  
ATOM   1521  O   PRO A  96      -6.071  42.508  29.760  1.00 41.25           O  
ATOM   1522  CG  PRO A  96      -6.431  43.336  26.460  1.00 41.25           C  
ATOM   1523  HG2 PRO A  96      -6.751  43.737  25.498  1.00 41.25           H  
ATOM   1524  HG3 PRO A  96      -7.290  43.171  27.110  1.00 41.25           H  
ATOM   1525  CD  PRO A  96      -5.657  42.027  26.299  1.00 41.25           C  
ATOM   1526  HD2 PRO A  96      -6.345  41.181  26.321  1.00 41.25           H  
ATOM   1527  HD3 PRO A  96      -5.099  42.037  25.363  1.00 41.25           H  
ATOM   1528  N   PRO A  97      -4.475  43.959  30.424  1.00 42.15           N  
ATOM   1529  CA  PRO A  97      -4.757  43.812  31.843  1.00 42.15           C  
ATOM   1530  HA  PRO A  97      -4.593  42.777  32.141  1.00 42.15           H  
ATOM   1531  C   PRO A  97      -6.211  44.189  32.134  1.00 42.15           C  
ATOM   1532  CB  PRO A  97      -3.741  44.704  32.569  1.00 42.15           C  
ATOM   1533  HB2 PRO A  97      -4.161  45.172  33.459  1.00 42.15           H  
ATOM   1534  HB3 PRO A  97      -2.866  44.110  32.832  1.00 42.15           H  
ATOM   1535  O   PRO A  97      -6.614  45.346  32.019  1.00 42.15           O  
ATOM   1536  CG  PRO A  97      -3.348  45.740  31.515  1.00 42.15           C  
ATOM   1537  HG2 PRO A  97      -4.074  46.553  31.514  1.00 42.15           H  
ATOM   1538  HG3 PRO A  97      -2.342  46.126  31.681  1.00 42.15           H  
ATOM   1539  CD  PRO A  97      -3.449  44.963  30.205  1.00 42.15           C  
ATOM   1540  HD2 PRO A  97      -3.714  45.635  29.389  1.00 42.15           H  
ATOM   1541  HD3 PRO A  97      -2.500  44.468  29.996  1.00 42.15           H  
ATOM   1542  N   CYS A  98      -7.006  43.199  32.536  1.00 41.70           N  
ATOM   1543  H   CYS A  98      -6.668  42.249  32.474  1.00 41.70           H  
ATOM   1544  CA  CYS A  98      -8.278  43.445  33.192  1.00 41.70           C  
ATOM   1545  HA  CYS A  98      -8.875  44.134  32.595  1.00 41.70           H  
ATOM   1546  C   CYS A  98      -7.970  44.084  34.548  1.00 41.70           C  
ATOM   1547  CB  CYS A  98      -9.044  42.122  33.359  1.00 41.70           C  
ATOM   1548  HB2 CYS A  98      -8.398  41.384  33.833  1.00 41.70           H  
ATOM   1549  HB3 CYS A  98      -9.906  42.284  34.006  1.00 41.70           H  
ATOM   1550  O   CYS A  98      -7.461  43.409  35.443  1.00 41.70           O  
ATOM   1551  SG  CYS A  98      -9.617  41.506  31.749  1.00 41.70           S  
ATOM   1552  HG  CYS A  98     -10.155  40.366  32.190  1.00 41.70           H  
ATOM   1553  N   ASN A  99      -8.289  45.367  34.729  1.00 42.03           N  
ATOM   1554  H   ASN A  99      -8.582  45.919  33.936  1.00 42.03           H  
ATOM   1555  CA  ASN A  99      -8.390  45.926  36.074  1.00 42.03           C  
ATOM   1556  HA  ASN A  99      -7.510  45.642  36.650  1.00 42.03           H  
ATOM   1557  C   ASN A  99      -9.601  45.274  36.752  1.00 42.03           C  
ATOM   1558  CB  ASN A  99      -8.466  47.466  36.041  1.00 42.03           C  
ATOM   1559  HB2 ASN A  99      -9.051  47.798  35.184  1.00 42.03           H  
ATOM   1560  HB3 ASN A  99      -8.973  47.803  36.945  1.00 42.03           H  
ATOM   1561  O   ASN A  99     -10.729  45.753  36.645  1.00 42.03           O  
ATOM   1562  CG  ASN A  99      -7.105  48.141  36.024  1.00 42.03           C  
ATOM   1563  ND2 ASN A  99      -7.074  49.448  36.140  1.00 42.03           N  
ATOM   1564 HD21 ASN A  99      -7.927  49.982  36.220  1.00 42.03           H  
ATOM   1565 HD22 ASN A  99      -6.153  49.863  36.135  1.00 42.03           H  
ATOM   1566  OD1 ASN A  99      -6.057  47.531  35.934  1.00 42.03           O  
ATOM   1567  N   PHE A 100      -9.369  44.137  37.405  1.00 44.69           N  
ATOM   1568  H   PHE A 100      -8.448  43.729  37.331  1.00 44.69           H  
ATOM   1569  CA  PHE A 100     -10.333  43.520  38.303  1.00 44.69           C  
ATOM   1570  HA  PHE A 100     -11.245  43.296  37.750  1.00 44.69           H  
ATOM   1571  C   PHE A 100     -10.659  44.527  39.408  1.00 44.69           C  
ATOM   1572  CB  PHE A 100      -9.756  42.212  38.866  1.00 44.69           C  
ATOM   1573  HB2 PHE A 100     -10.425  41.848  39.646  1.00 44.69           H  
ATOM   1574  HB3 PHE A 100      -8.794  42.415  39.335  1.00 44.69           H  
ATOM   1575  O   PHE A 100      -9.755  45.083  40.034  1.00 44.69           O  
ATOM   1576  CG  PHE A 100      -9.594  41.115  37.828  1.00 44.69           C  
ATOM   1577  CD1 PHE A 100     -10.698  40.314  37.479  1.00 44.69           C  
ATOM   1578  HD1 PHE A 100     -11.652  40.472  37.958  1.00 44.69           H  
ATOM   1579  CD2 PHE A 100      -8.351  40.896  37.202  1.00 44.69           C  
ATOM   1580  HD2 PHE A 100      -7.499  41.509  37.456  1.00 44.69           H  
ATOM   1581  CE1 PHE A 100     -10.562  39.302  36.512  1.00 44.69           C  
ATOM   1582  HE1 PHE A 100     -11.409  38.686  36.252  1.00 44.69           H  
ATOM   1583  CE2 PHE A 100      -8.215  39.884  36.235  1.00 44.69           C  
ATOM   1584  HE2 PHE A 100      -7.259  39.722  35.759  1.00 44.69           H  
ATOM   1585  CZ  PHE A 100      -9.320  39.087  35.889  1.00 44.69           C  
ATOM   1586  HZ  PHE A 100      -9.212  38.306  35.151  1.00 44.69           H  
ATOM   1587  N   CYS A 101     -11.946  44.807  39.622  1.00 42.76           N  
ATOM   1588  H   CYS A 101     -12.653  44.381  39.041  1.00 42.76           H  
ATOM   1589  CA  CYS A 101     -12.372  45.706  40.689  1.00 42.76           C  
ATOM   1590  HA  CYS A 101     -11.965  46.693  40.475  1.00 42.76           H  
ATOM   1591  C   CYS A 101     -11.819  45.194  42.035  1.00 42.76           C  
ATOM   1592  CB  CYS A 101     -13.904  45.791  40.708  1.00 42.76           C  
ATOM   1593  HB2 CYS A 101     -14.320  44.800  40.893  1.00 42.76           H  
ATOM   1594  HB3 CYS A 101     -14.218  46.448  41.519  1.00 42.76           H  
ATOM   1595  O   CYS A 101     -11.985  44.007  42.329  1.00 42.76           O  
ATOM   1596  SG  CYS A 101     -14.536  46.435  39.129  1.00 42.76           S  
ATOM   1597  HG  CYS A 101     -13.798  47.547  39.084  1.00 42.76           H  
ATOM   1598  N   PRO A 102     -11.150  46.040  42.844  1.00 39.69           N  
ATOM   1599  CA  PRO A 102     -10.528  45.595  44.083  1.00 39.69           C  
ATOM   1600  HA  PRO A 102      -9.832  44.786  43.865  1.00 39.69           H  
ATOM   1601  C   PRO A 102     -11.593  45.086  45.058  1.00 39.69           C  
ATOM   1602  CB  PRO A 102      -9.736  46.794  44.619  1.00 39.69           C  
ATOM   1603  HB2 PRO A 102      -9.764  46.853  45.707  1.00 39.69           H  
ATOM   1604  HB3 PRO A 102      -8.705  46.727  44.271  1.00 39.69           H  
ATOM   1605  O   PRO A 102     -12.527  45.800  45.420  1.00 39.69           O  
ATOM   1606  CG  PRO A 102     -10.411  48.000  43.966  1.00 39.69           C  
ATOM   1607  HG2 PRO A 102     -11.265  48.308  44.570  1.00 39.69           H  
ATOM   1608  HG3 PRO A 102      -9.717  48.830  43.833  1.00 39.69           H  
ATOM   1609  CD  PRO A 102     -10.906  47.455  42.628  1.00 39.69           C  
ATOM   1610  HD2 PRO A 102     -10.131  47.574  41.872  1.00 39.69           H  
ATOM   1611  HD3 PRO A 102     -11.816  47.976  42.329  1.00 39.69           H  
ATOM   1612  N   VAL A 103     -11.437  43.833  45.480  1.00 46.48           N  
ATOM   1613  H   VAL A 103     -10.672  43.299  45.092  1.00 46.48           H  
ATOM   1614  CA  VAL A 103     -12.189  43.238  46.587  1.00 46.48           C  
ATOM   1615  HA  VAL A 103     -13.254  43.364  46.392  1.00 46.48           H  
ATOM   1616  C   VAL A 103     -11.781  43.977  47.869  1.00 46.48           C  
ATOM   1617  CB  VAL A 103     -11.882  41.729  46.696  1.00 46.48           C  
ATOM   1618  HB  VAL A 103     -10.828  41.594  46.940  1.00 46.48           H  
ATOM   1619  O   VAL A 103     -10.578  44.136  48.092  1.00 46.48           O  
ATOM   1620  CG1 VAL A 103     -12.723  41.055  47.785  1.00 46.48           C  
ATOM   1621 HG11 VAL A 103     -13.785  41.183  47.575  1.00 46.48           H  
ATOM   1622 HG12 VAL A 103     -12.491  39.991  47.826  1.00 46.48           H  
ATOM   1623 HG13 VAL A 103     -12.493  41.485  48.759  1.00 46.48           H  
ATOM   1624  CG2 VAL A 103     -12.161  41.000  45.371  1.00 46.48           C  
ATOM   1625 HG21 VAL A 103     -13.198  41.155  45.072  1.00 46.48           H  
ATOM   1626 HG22 VAL A 103     -11.978  39.932  45.491  1.00 46.48           H  
ATOM   1627 HG23 VAL A 103     -11.505  41.369  44.583  1.00 46.48           H  
ATOM   1628  N   PRO A 104     -12.714  44.448  48.720  1.00 39.57           N  
ATOM   1629  CA  PRO A 104     -12.345  45.063  49.991  1.00 39.57           C  
ATOM   1630  HA  PRO A 104     -11.753  45.956  49.791  1.00 39.57           H  
ATOM   1631  C   PRO A 104     -11.528  44.067  50.825  1.00 39.57           C  
ATOM   1632  CB  PRO A 104     -13.659  45.469  50.673  1.00 39.57           C  
ATOM   1633  HB2 PRO A 104     -13.969  44.710  51.390  1.00 39.57           H  
ATOM   1634  HB3 PRO A 104     -13.572  46.437  51.167  1.00 39.57           H  
ATOM   1635  O   PRO A 104     -12.017  42.993  51.167  1.00 39.57           O  
ATOM   1636  CG  PRO A 104     -14.669  45.512  49.526  1.00 39.57           C  
ATOM   1637  HG2 PRO A 104     -15.680  45.286  49.867  1.00 39.57           H  
ATOM   1638  HG3 PRO A 104     -14.636  46.492  49.050  1.00 39.57           H  
ATOM   1639  CD  PRO A 104     -14.155  44.459  48.547  1.00 39.57           C  
ATOM   1640  HD2 PRO A 104     -14.558  43.480  48.806  1.00 39.57           H  
ATOM   1641  HD3 PRO A 104     -14.437  44.733  47.531  1.00 39.57           H  
ATOM   1642  N   LEU A 105     -10.272  44.411  51.124  1.00 47.92           N  
ATOM   1643  H   LEU A 105      -9.922  45.277  50.739  1.00 47.92           H  
ATOM   1644  CA  LEU A 105      -9.310  43.530  51.805  1.00 47.92           C  
ATOM   1645  HA  LEU A 105      -9.372  42.545  51.344  1.00 47.92           H  
ATOM   1646  C   LEU A 105      -9.616  43.296  53.292  1.00 47.92           C  
ATOM   1647  CB  LEU A 105      -7.886  44.089  51.611  1.00 47.92           C  
ATOM   1648  HB2 LEU A 105      -7.230  43.711  52.396  1.00 47.92           H  
ATOM   1649  HB3 LEU A 105      -7.920  45.173  51.718  1.00 47.92           H  
ATOM   1650  O   LEU A 105      -8.904  42.539  53.948  1.00 47.92           O  
ATOM   1651  CG  LEU A 105      -7.257  43.718  50.257  1.00 47.92           C  
ATOM   1652  HG  LEU A 105      -7.973  43.902  49.456  1.00 47.92           H  
ATOM   1653  CD1 LEU A 105      -6.024  44.587  50.010  1.00 47.92           C  
ATOM   1654 HD11 LEU A 105      -5.582  44.331  49.047  1.00 47.92           H  
ATOM   1655 HD12 LEU A 105      -6.312  45.638  49.992  1.00 47.92           H  
ATOM   1656 HD13 LEU A 105      -5.288  44.427  50.798  1.00 47.92           H  
ATOM   1657  CD2 LEU A 105      -6.816  42.251  50.218  1.00 47.92           C  
ATOM   1658 HD21 LEU A 105      -6.348  42.035  49.258  1.00 47.92           H  
ATOM   1659 HD22 LEU A 105      -6.105  42.050  51.019  1.00 47.92           H  
ATOM   1660 HD23 LEU A 105      -7.679  41.595  50.333  1.00 47.92           H  
ATOM   1661  N   THR A 106     -10.660  43.913  53.837  1.00 40.06           N  
ATOM   1662  H   THR A 106     -11.228  44.525  53.269  1.00 40.06           H  
ATOM   1663  CA  THR A 106     -11.071  43.705  55.223  1.00 40.06           C  
ATOM   1664  HA  THR A 106     -10.579  42.801  55.583  1.00 40.06           H  
ATOM   1665  C   THR A 106     -12.585  43.504  55.317  1.00 40.06           C  
ATOM   1666  CB  THR A 106     -10.595  44.842  56.139  1.00 40.06           C  
ATOM   1667  HB  THR A 106     -11.103  44.759  57.100  1.00 40.06           H  
ATOM   1668  O   THR A 106     -13.349  44.338  54.824  1.00 40.06           O  
ATOM   1669  CG2 THR A 106      -9.085  44.773  56.375  1.00 40.06           C  
ATOM   1670 HG21 THR A 106      -8.549  44.937  55.441  1.00 40.06           H  
ATOM   1671 HG22 THR A 106      -8.791  45.535  57.096  1.00 40.06           H  
ATOM   1672 HG23 THR A 106      -8.817  43.793  56.771  1.00 40.06           H  
ATOM   1673  OG1 THR A 106     -10.854  46.110  55.580  1.00 40.06           O  
ATOM   1674  HG1 THR A 106     -10.703  46.766  56.265  1.00 40.06           H  
ATOM   1675  N   PRO A 107     -13.053  42.405  55.941  1.00 39.66           N  
ATOM   1676  CA  PRO A 107     -14.460  42.263  56.291  1.00 39.66           C  
ATOM   1677  HA  PRO A 107     -15.066  42.378  55.392  1.00 39.66           H  
ATOM   1678  C   PRO A 107     -14.838  43.346  57.319  1.00 39.66           C  
ATOM   1679  CB  PRO A 107     -14.611  40.838  56.833  1.00 39.66           C  
ATOM   1680  HB2 PRO A 107     -15.372  40.773  57.611  1.00 39.66           H  
ATOM   1681  HB3 PRO A 107     -14.852  40.166  56.009  1.00 39.66           H  
ATOM   1682  O   PRO A 107     -14.009  43.689  58.169  1.00 39.66           O  
ATOM   1683  CG  PRO A 107     -13.221  40.500  57.369  1.00 39.66           C  
ATOM   1684  HG2 PRO A 107     -13.132  40.861  58.394  1.00 39.66           H  
ATOM   1685  HG3 PRO A 107     -13.019  39.430  57.323  1.00 39.66           H  
ATOM   1686  CD  PRO A 107     -12.276  41.293  56.472  1.00 39.66           C  
ATOM   1687  HD2 PRO A 107     -11.431  41.638  57.068  1.00 39.66           H  
ATOM   1688  HD3 PRO A 107     -11.931  40.666  55.649  1.00 39.66           H  
ATOM   1689  N   PRO A 108     -16.057  43.915  57.261  1.00 37.94           N  
ATOM   1690  CA  PRO A 108     -16.464  44.949  58.204  1.00 37.94           C  
ATOM   1691  HA  PRO A 108     -15.763  45.781  58.120  1.00 37.94           H  
ATOM   1692  C   PRO A 108     -16.453  44.406  59.646  1.00 37.94           C  
ATOM   1693  CB  PRO A 108     -17.849  45.414  57.748  1.00 37.94           C  
ATOM   1694  HB2 PRO A 108     -18.489  45.688  58.587  1.00 37.94           H  
ATOM   1695  HB3 PRO A 108     -17.741  46.255  57.062  1.00 37.94           H  
ATOM   1696  O   PRO A 108     -16.754  43.228  59.860  1.00 37.94           O  
ATOM   1697  CG  PRO A 108     -18.397  44.206  56.987  1.00 37.94           C  
ATOM   1698  HG2 PRO A 108     -19.120  44.500  56.226  1.00 37.94           H  
ATOM   1699  HG3 PRO A 108     -18.847  43.508  57.693  1.00 37.94           H  
ATOM   1700  CD  PRO A 108     -17.151  43.571  56.370  1.00 37.94           C  
ATOM   1701  HD2 PRO A 108     -16.963  44.002  55.386  1.00 37.94           H  
ATOM   1702  HD3 PRO A 108     -17.280  42.492  56.293  1.00 37.94           H  
ATOM   1703  N   PRO A 109     -16.099  45.239  60.642  1.00 38.55           N  
ATOM   1704  CA  PRO A 109     -15.976  44.803  62.026  1.00 38.55           C  
ATOM   1705  HA  PRO A 109     -15.283  43.963  62.077  1.00 38.55           H  
ATOM   1706  C   PRO A 109     -17.333  44.358  62.590  1.00 38.55           C  
ATOM   1707  CB  PRO A 109     -15.369  45.991  62.783  1.00 38.55           C  
ATOM   1708  HB2 PRO A 109     -15.751  46.070  63.801  1.00 38.55           H  
ATOM   1709  HB3 PRO A 109     -14.283  45.892  62.795  1.00 38.55           H  
ATOM   1710  O   PRO A 109     -18.321  45.090  62.536  1.00 38.55           O  
ATOM   1711  CG  PRO A 109     -15.756  47.203  61.936  1.00 38.55           C  
ATOM   1712  HG2 PRO A 109     -15.041  48.018  62.044  1.00 38.55           H  
ATOM   1713  HG3 PRO A 109     -16.758  47.533  62.213  1.00 38.55           H  
ATOM   1714  CD  PRO A 109     -15.778  46.651  60.514  1.00 38.55           C  
ATOM   1715  HD2 PRO A 109     -16.525  47.179  59.920  1.00 38.55           H  
ATOM   1716  HD3 PRO A 109     -14.791  46.757  60.064  1.00 38.55           H  
ATOM   1717  N   TYR A 110     -17.365  43.151  63.157  1.00 34.11           N  
ATOM   1718  H   TYR A 110     -16.525  42.591  63.128  1.00 34.11           H  
ATOM   1719  CA  TYR A 110     -18.481  42.651  63.954  1.00 34.11           C  
ATOM   1720  HA  TYR A 110     -19.416  42.800  63.413  1.00 34.11           H  
ATOM   1721  C   TYR A 110     -18.536  43.430  65.275  1.00 34.11           C  
ATOM   1722  CB  TYR A 110     -18.293  41.147  64.228  1.00 34.11           C  
ATOM   1723  HB2 TYR A 110     -18.995  40.854  65.008  1.00 34.11           H  
ATOM   1724  HB3 TYR A 110     -17.292  40.975  64.624  1.00 34.11           H  
ATOM   1725  O   TYR A 110     -17.645  43.286  66.111  1.00 34.11           O  
ATOM   1726  CG  TYR A 110     -18.516  40.235  63.035  1.00 34.11           C  
ATOM   1727  CD1 TYR A 110     -19.796  39.692  62.804  1.00 34.11           C  
ATOM   1728  HD1 TYR A 110     -20.614  39.936  63.465  1.00 34.11           H  
ATOM   1729  CD2 TYR A 110     -17.451  39.908  62.172  1.00 34.11           C  
ATOM   1730  HD2 TYR A 110     -16.469  40.324  62.344  1.00 34.11           H  
ATOM   1731  CE1 TYR A 110     -20.012  38.830  61.712  1.00 34.11           C  
ATOM   1732  HE1 TYR A 110     -20.989  38.409  61.527  1.00 34.11           H  
ATOM   1733  CE2 TYR A 110     -17.663  39.047  61.078  1.00 34.11           C  
ATOM   1734  HE2 TYR A 110     -16.845  38.808  60.414  1.00 34.11           H  
ATOM   1735  OH  TYR A 110     -19.163  37.675  59.795  1.00 34.11           O  
ATOM   1736  HH  TYR A 110     -18.363  37.533  59.284  1.00 34.11           H  
ATOM   1737  CZ  TYR A 110     -18.947  38.506  60.847  1.00 34.11           C  
ATOM   1738  N   ASN A 111     -19.574  44.237  65.494  1.00 30.87           N  
ATOM   1739  H   ASN A 111     -20.263  44.359  64.765  1.00 30.87           H  
ATOM   1740  CA  ASN A 111     -19.828  44.802  66.819  1.00 30.87           C  
ATOM   1741  HA  ASN A 111     -18.873  45.024  67.296  1.00 30.87           H  
ATOM   1742  C   ASN A 111     -20.527  43.753  67.696  1.00 30.87           C  
ATOM   1743  CB  ASN A 111     -20.608  46.124  66.706  1.00 30.87           C  
ATOM   1744  HB2 ASN A 111     -21.071  46.345  67.667  1.00 30.87           H  
ATOM   1745  HB3 ASN A 111     -21.401  46.022  65.965  1.00 30.87           H  
ATOM   1746  O   ASN A 111     -21.594  43.253  67.345  1.00 30.87           O  
ATOM   1747  CG  ASN A 111     -19.721  47.310  66.356  1.00 30.87           C  
ATOM   1748  ND2 ASN A 111     -20.294  48.384  65.866  1.00 30.87           N  
ATOM   1749 HD21 ASN A 111     -21.290  48.411  65.703  1.00 30.87           H  
ATOM   1750 HD22 ASN A 111     -19.672  49.149  65.650  1.00 30.87           H  
ATOM   1751  OD1 ASN A 111     -18.519  47.317  66.547  1.00 30.87           O  
ATOM   1752  N   LEU A 112     -19.914  43.428  68.838  1.00 30.45           N  
ATOM   1753  H   LEU A 112     -19.026  43.868  69.033  1.00 30.45           H  
ATOM   1754  CA  LEU A 112     -20.483  42.564  69.874  1.00 30.45           C  
ATOM   1755  HA  LEU A 112     -20.757  41.606  69.432  1.00 30.45           H  
ATOM   1756  C   LEU A 112     -21.752  43.210  70.452  1.00 30.45           C  
ATOM   1757  CB  LEU A 112     -19.425  42.340  70.977  1.00 30.45           C  
ATOM   1758  HB2 LEU A 112     -19.917  41.960  71.872  1.00 30.45           H  
ATOM   1759  HB3 LEU A 112     -18.995  43.308  71.236  1.00 30.45           H  
ATOM   1760  O   LEU A 112     -21.700  44.306  71.010  1.00 30.45           O  
ATOM   1761  CG  LEU A 112     -18.296  41.366  70.586  1.00 30.45           C  
ATOM   1762  HG  LEU A 112     -17.994  41.547  69.554  1.00 30.45           H  
ATOM   1763  CD1 LEU A 112     -17.074  41.575  71.482  1.00 30.45           C  
ATOM   1764 HD11 LEU A 112     -16.284  40.882  71.194  1.00 30.45           H  
ATOM   1765 HD12 LEU A 112     -17.340  41.406  72.525  1.00 30.45           H  
ATOM   1766 HD13 LEU A 112     -16.703  42.593  71.365  1.00 30.45           H  
ATOM   1767  CD2 LEU A 112     -18.748  39.911  70.731  1.00 30.45           C  
ATOM   1768 HD21 LEU A 112     -19.031  39.703  71.762  1.00 30.45           H  
ATOM   1769 HD22 LEU A 112     -17.935  39.245  70.441  1.00 30.45           H  
ATOM   1770 HD23 LEU A 112     -19.600  39.719  70.078  1.00 30.45           H  
ATOM   1771  N   CYS A 113     -22.893  42.533  70.328  1.00 35.51           N  
ATOM   1772  H   CYS A 113     -22.895  41.674  69.798  1.00 35.51           H  
ATOM   1773  CA  CYS A 113     -24.144  42.953  70.956  1.00 35.51           C  
ATOM   1774  HA  CYS A 113     -24.269  44.023  70.796  1.00 35.51           H  
ATOM   1775  C   CYS A 113     -24.103  42.654  72.470  1.00 35.51           C  
ATOM   1776  CB  CYS A 113     -25.323  42.218  70.297  1.00 35.51           C  
ATOM   1777  HB2 CYS A 113     -25.218  41.145  70.457  1.00 35.51           H  
ATOM   1778  HB3 CYS A 113     -26.251  42.540  70.769  1.00 35.51           H  
ATOM   1779  O   CYS A 113     -23.810  41.514  72.837  1.00 35.51           O  
ATOM   1780  SG  CYS A 113     -25.410  42.558  68.514  1.00 35.51           S  
ATOM   1781  HG  CYS A 113     -25.347  43.891  68.586  1.00 35.51           H  
ATOM   1782  N   PRO A 114     -24.407  43.611  73.367  1.00 29.59           N  
ATOM   1783  CA  PRO A 114     -24.500  43.320  74.795  1.00 29.59           C  
ATOM   1784  HA  PRO A 114     -23.602  42.785  75.106  1.00 29.59           H  
ATOM   1785  C   PRO A 114     -25.720  42.439  75.119  1.00 29.59           C  
ATOM   1786  CB  PRO A 114     -24.516  44.677  75.502  1.00 29.59           C  
ATOM   1787  HB2 PRO A 114     -23.495  44.959  75.760  1.00 29.59           H  
ATOM   1788  HB3 PRO A 114     -25.143  44.670  76.394  1.00 29.59           H  
ATOM   1789  O   PRO A 114     -26.812  42.622  74.581  1.00 29.59           O  
ATOM   1790  CG  PRO A 114     -25.050  45.637  74.440  1.00 29.59           C  
ATOM   1791  HG2 PRO A 114     -24.660  46.646  74.573  1.00 29.59           H  
ATOM   1792  HG3 PRO A 114     -26.140  45.644  74.478  1.00 29.59           H  
ATOM   1793  CD  PRO A 114     -24.600  45.028  73.112  1.00 29.59           C  
ATOM   1794  HD2 PRO A 114     -25.362  45.195  72.350  1.00 29.59           H  
ATOM   1795  HD3 PRO A 114     -23.653  45.471  72.804  1.00 29.59           H  
ATOM   1796  N   THR A 115     -25.511  41.473  76.014  1.00 36.04           N  
ATOM   1797  H   THR A 115     -24.587  41.390  76.413  1.00 36.04           H  
ATOM   1798  CA  THR A 115     -26.495  40.493  76.500  1.00 36.04           C  
ATOM   1799  HA  THR A 115     -26.926  40.005  75.626  1.00 36.04           H  
ATOM   1800  C   THR A 115     -27.608  41.139  77.346  1.00 36.04           C  
ATOM   1801  CB  THR A 115     -25.791  39.422  77.352  1.00 36.04           C  
ATOM   1802  HB  THR A 115     -26.517  38.935  78.002  1.00 36.04           H  
ATOM   1803  O   THR A 115     -27.294  41.982  78.189  1.00 36.04           O  
ATOM   1804  CG2 THR A 115     -25.126  38.353  76.488  1.00 36.04           C  
ATOM   1805 HG21 THR A 115     -24.374  38.808  75.842  1.00 36.04           H  
ATOM   1806 HG22 THR A 115     -24.645  37.616  77.131  1.00 36.04           H  
ATOM   1807 HG23 THR A 115     -25.874  37.853  75.874  1.00 36.04           H  
ATOM   1808  OG1 THR A 115     -24.775  40.013  78.137  1.00 36.04           O  
ATOM   1809  HG1 THR A 115     -25.204  40.625  78.740  1.00 36.04           H  
ATOM   1810  N   PRO A 116     -28.888  40.734  77.202  1.00 35.60           N  
ATOM   1811  CA  PRO A 116     -29.997  41.269  77.999  1.00 35.60           C  
ATOM   1812  HA  PRO A 116     -29.990  42.356  77.914  1.00 35.60           H  
ATOM   1813  C   PRO A 116     -29.893  40.868  79.478  1.00 35.60           C  
ATOM   1814  CB  PRO A 116     -31.290  40.724  77.376  1.00 35.60           C  
ATOM   1815  HB2 PRO A 116     -31.696  39.917  77.986  1.00 35.60           H  
ATOM   1816  HB3 PRO A 116     -32.036  41.509  77.256  1.00 35.60           H  
ATOM   1817  O   PRO A 116     -29.635  39.708  79.791  1.00 35.60           O  
ATOM   1818  CG  PRO A 116     -30.861  40.158  76.024  1.00 35.60           C  
ATOM   1819  HG2 PRO A 116     -31.460  39.292  75.741  1.00 35.60           H  
ATOM   1820  HG3 PRO A 116     -30.934  40.937  75.266  1.00 35.60           H  
ATOM   1821  CD  PRO A 116     -29.398  39.787  76.224  1.00 35.60           C  
ATOM   1822  HD2 PRO A 116     -29.320  38.776  76.625  1.00 35.60           H  
ATOM   1823  HD3 PRO A 116     -28.889  39.859  75.263  1.00 35.60           H  
ATOM   1824  N   LEU A 117     -30.134  41.819  80.387  1.00 43.37           N  
ATOM   1825  H   LEU A 117     -30.339  42.749  80.049  1.00 43.37           H  
ATOM   1826  CA  LEU A 117     -29.893  41.664  81.828  1.00 43.37           C  
ATOM   1827  HA  LEU A 117     -29.078  40.948  81.932  1.00 43.37           H  
ATOM   1828  C   LEU A 117     -31.046  41.038  82.630  1.00 43.37           C  
ATOM   1829  CB  LEU A 117     -29.422  43.020  82.415  1.00 43.37           C  
ATOM   1830  HB2 LEU A 117     -30.137  43.373  83.158  1.00 43.37           H  
ATOM   1831  HB3 LEU A 117     -29.423  43.765  81.620  1.00 43.37           H  
ATOM   1832  O   LEU A 117     -30.876  40.880  83.828  1.00 43.37           O  
ATOM   1833  CG  LEU A 117     -28.008  42.969  83.041  1.00 43.37           C  
ATOM   1834  HG  LEU A 117     -27.458  42.107  82.665  1.00 43.37           H  
ATOM   1835  CD1 LEU A 117     -27.213  44.217  82.653  1.00 43.37           C  
ATOM   1836 HD11 LEU A 117     -27.104  44.258  81.569  1.00 43.37           H  
ATOM   1837 HD12 LEU A 117     -27.725  45.113  83.004  1.00 43.37           H  
ATOM   1838 HD13 LEU A 117     -26.219  44.171  83.099  1.00 43.37           H  
ATOM   1839  CD2 LEU A 117     -28.053  42.895  84.568  1.00 43.37           C  
ATOM   1840 HD21 LEU A 117     -27.040  42.820  84.966  1.00 43.37           H  
ATOM   1841 HD22 LEU A 117     -28.539  43.782  84.976  1.00 43.37           H  
ATOM   1842 HD23 LEU A 117     -28.616  42.012  84.870  1.00 43.37           H  
ATOM   1843  N   ASN A 118     -32.179  40.657  82.027  1.00 40.01           N  
ATOM   1844  H   ASN A 118     -32.252  40.743  81.024  1.00 40.01           H  
ATOM   1845  CA  ASN A 118     -33.263  39.962  82.738  1.00 40.01           C  
ATOM   1846  HA  ASN A 118     -32.813  39.406  83.560  1.00 40.01           H  
ATOM   1847  C   ASN A 118     -34.000  38.954  81.827  1.00 40.01           C  
ATOM   1848  CB  ASN A 118     -34.243  40.993  83.335  1.00 40.01           C  
ATOM   1849  HB2 ASN A 118     -34.409  41.796  82.617  1.00 40.01           H  
ATOM   1850  HB3 ASN A 118     -35.201  40.507  83.519  1.00 40.01           H  
ATOM   1851  O   ASN A 118     -34.290  39.286  80.674  1.00 40.01           O  
ATOM   1852  CG  ASN A 118     -33.790  41.574  84.667  1.00 40.01           C  
ATOM   1853  ND2 ASN A 118     -34.251  42.748  85.021  1.00 40.01           N  
ATOM   1854 HD21 ASN A 118     -33.937  43.077  85.922  1.00 40.01           H  
ATOM   1855 HD22 ASN A 118     -34.861  43.274  84.410  1.00 40.01           H  
ATOM   1856  OD1 ASN A 118     -33.094  40.969  85.456  1.00 40.01           O  
ATOM   1857  N   PRO A 119     -34.319  37.738  82.321  1.00 36.24           N  
ATOM   1858  CA  PRO A 119     -34.995  36.698  81.546  1.00 36.24           C  
ATOM   1859  HA  PRO A 119     -34.479  36.595  80.592  1.00 36.24           H  
ATOM   1860  C   PRO A 119     -36.483  37.030  81.301  1.00 36.24           C  
ATOM   1861  CB  PRO A 119     -34.812  35.405  82.350  1.00 36.24           C  
ATOM   1862  HB2 PRO A 119     -33.876  34.928  82.058  1.00 36.24           H  
ATOM   1863  HB3 PRO A 119     -35.646  34.716  82.220  1.00 36.24           H  
ATOM   1864  O   PRO A 119     -37.138  37.588  82.184  1.00 36.24           O  
ATOM   1865  CG  PRO A 119     -34.701  35.896  83.792  1.00 36.24           C  
ATOM   1866  HG2 PRO A 119     -34.126  35.208  84.411  1.00 36.24           H  
ATOM   1867  HG3 PRO A 119     -35.700  36.038  84.205  1.00 36.24           H  
ATOM   1868  CD  PRO A 119     -34.010  37.250  83.658  1.00 36.24           C  
ATOM   1869  HD2 PRO A 119     -34.377  37.933  84.424  1.00 36.24           H  
ATOM   1870  HD3 PRO A 119     -32.932  37.119  83.756  1.00 36.24           H  
ATOM   1871  N   PRO A 120     -37.041  36.684  80.123  1.00 37.17           N  
ATOM   1872  CA  PRO A 120     -38.425  36.991  79.771  1.00 37.17           C  
ATOM   1873  HA  PRO A 120     -38.625  38.044  79.971  1.00 37.17           H  
ATOM   1874  C   PRO A 120     -39.425  36.140  80.569  1.00 37.17           C  
ATOM   1875  CB  PRO A 120     -38.525  36.745  78.260  1.00 37.17           C  
ATOM   1876  HB2 PRO A 120     -38.268  37.661  77.728  1.00 37.17           H  
ATOM   1877  HB3 PRO A 120     -39.516  36.401  77.963  1.00 37.17           H  
ATOM   1878  O   PRO A 120     -39.288  34.920  80.666  1.00 37.17           O  
ATOM   1879  CG  PRO A 120     -37.454  35.687  77.996  1.00 37.17           C  
ATOM   1880  HG2 PRO A 120     -37.862  34.697  78.200  1.00 37.17           H  
ATOM   1881  HG3 PRO A 120     -37.075  35.741  76.975  1.00 37.17           H  
ATOM   1882  CD  PRO A 120     -36.370  36.012  79.021  1.00 37.17           C  
ATOM   1883  HD2 PRO A 120     -35.640  36.689  78.577  1.00 37.17           H  
ATOM   1884  HD3 PRO A 120     -35.883  35.096  79.354  1.00 37.17           H  
ATOM   1885  N   THR A 121     -40.466  36.783  81.102  1.00 34.46           N  
ATOM   1886  H   THR A 121     -40.512  37.789  81.023  1.00 34.46           H  
ATOM   1887  CA  THR A 121     -41.656  36.133  81.663  1.00 34.46           C  
ATOM   1888  HA  THR A 121     -41.369  35.150  82.038  1.00 34.46           H  
ATOM   1889  C   THR A 121     -42.710  35.915  80.570  1.00 34.46           C  
ATOM   1890  CB  THR A 121     -42.230  36.929  82.848  1.00 34.46           C  
ATOM   1891  HB  THR A 121     -43.239  36.578  83.064  1.00 34.46           H  
ATOM   1892  O   THR A 121     -42.922  36.758  79.699  1.00 34.46           O  
ATOM   1893  CG2 THR A 121     -41.374  36.761  84.103  1.00 34.46           C  
ATOM   1894 HG21 THR A 121     -41.815  37.319  84.930  1.00 34.46           H  
ATOM   1895 HG22 THR A 121     -40.364  37.128  83.919  1.00 34.46           H  
ATOM   1896 HG23 THR A 121     -41.325  35.707  84.377  1.00 34.46           H  
ATOM   1897  OG1 THR A 121     -42.264  38.310  82.564  1.00 34.46           O  
ATOM   1898  HG1 THR A 121     -42.687  38.752  83.303  1.00 34.46           H  
ATOM   1899  N   PHE A 122     -43.348  34.745  80.590  1.00 36.61           N  
ATOM   1900  H   PHE A 122     -43.160  34.112  81.355  1.00 36.61           H  
ATOM   1901  CA  PHE A 122     -44.314  34.292  79.588  1.00 36.61           C  
ATOM   1902  HA  PHE A 122     -44.104  34.761  78.627  1.00 36.61           H  
ATOM   1903  C   PHE A 122     -45.755  34.637  79.999  1.00 36.61           C  
ATOM   1904  CB  PHE A 122     -44.175  32.772  79.445  1.00 36.61           C  
ATOM   1905  HB2 PHE A 122     -44.216  32.305  80.429  1.00 36.61           H  
ATOM   1906  HB3 PHE A 122     -45.058  32.442  78.898  1.00 36.61           H  
ATOM   1907  O   PHE A 122     -46.132  34.349  81.131  1.00 36.61           O  
ATOM   1908  CG  PHE A 122     -42.958  32.261  78.699  1.00 36.61           C  
ATOM   1909  CD1 PHE A 122     -43.045  31.996  77.318  1.00 36.61           C  
ATOM   1910  HD1 PHE A 122     -43.964  32.183  76.783  1.00 36.61           H  
ATOM   1911  CD2 PHE A 122     -41.754  32.007  79.382  1.00 36.61           C  
ATOM   1912  HD2 PHE A 122     -41.676  32.206  80.441  1.00 36.61           H  
ATOM   1913  CE1 PHE A 122     -41.937  31.479  76.625  1.00 36.61           C  
ATOM   1914  HE1 PHE A 122     -42.010  31.268  75.569  1.00 36.61           H  
ATOM   1915  CE2 PHE A 122     -40.642  31.499  78.687  1.00 36.61           C  
ATOM   1916  HE2 PHE A 122     -39.717  31.317  79.214  1.00 36.61           H  
ATOM   1917  CZ  PHE A 122     -40.734  31.231  77.310  1.00 36.61           C  
ATOM   1918  HZ  PHE A 122     -39.881  30.835  76.780  1.00 36.61           H  
ATOM   1919  N   ASN A 123     -46.575  35.160  79.076  1.00 34.58           N  
ATOM   1920  H   ASN A 123     -46.215  35.354  78.153  1.00 34.58           H  
ATOM   1921  CA  ASN A 123     -48.016  35.379  79.282  1.00 34.58           C  
ATOM   1922  HA  ASN A 123     -48.318  34.869  80.197  1.00 34.58           H  
ATOM   1923  C   ASN A 123     -48.866  34.753  78.161  1.00 34.58           C  
ATOM   1924  CB  ASN A 123     -48.308  36.883  79.452  1.00 34.58           C  
ATOM   1925  HB2 ASN A 123     -47.685  37.454  78.763  1.00 34.58           H  
ATOM   1926  HB3 ASN A 123     -49.349  37.083  79.196  1.00 34.58           H  
ATOM   1927  O   ASN A 123     -48.395  34.516  77.052  1.00 34.58           O  
ATOM   1928  CG  ASN A 123     -48.102  37.399  80.867  1.00 34.58           C  
ATOM   1929  ND2 ASN A 123     -48.013  38.696  81.034  1.00 34.58           N  
ATOM   1930 HD21 ASN A 123     -47.884  39.008  81.986  1.00 34.58           H  
ATOM   1931 HD22 ASN A 123     -47.994  39.316  80.237  1.00 34.58           H  
ATOM   1932  OD1 ASN A 123     -48.078  36.676  81.844  1.00 34.58           O  
ATOM   1933  N   LEU A 124     -50.123  34.454  78.492  1.00 30.34           N  
ATOM   1934  H   LEU A 124     -50.430  34.752  79.407  1.00 30.34           H  
ATOM   1935  CA  LEU A 124     -51.087  33.669  77.714  1.00 30.34           C  
ATOM   1936  HA  LEU A 124     -50.575  32.818  77.265  1.00 30.34           H  
ATOM   1937  C   LEU A 124     -51.739  34.473  76.568  1.00 30.34           C  
ATOM   1938  CB  LEU A 124     -52.140  33.167  78.728  1.00 30.34           C  
ATOM   1939  HB2 LEU A 124     -53.036  32.830  78.206  1.00 30.34           H  
ATOM   1940  HB3 LEU A 124     -52.459  34.020  79.327  1.00 30.34           H  
ATOM   1941  O   LEU A 124     -52.305  35.539  76.804  1.00 30.34           O  
ATOM   1942  CG  LEU A 124     -51.648  32.059  79.683  1.00 30.34           C  
ATOM   1943  HG  LEU A 124     -50.718  32.386  80.149  1.00 30.34           H  
ATOM   1944  CD1 LEU A 124     -52.672  31.834  80.794  1.00 30.34           C  
ATOM   1945 HD11 LEU A 124     -52.823  32.758  81.352  1.00 30.34           H  
ATOM   1946 HD12 LEU A 124     -53.621  31.510  80.367  1.00 30.34           H  
ATOM   1947 HD13 LEU A 124     -52.309  31.067  81.479  1.00 30.34           H  
ATOM   1948  CD2 LEU A 124     -51.393  30.715  78.998  1.00 30.34           C  
ATOM   1949 HD21 LEU A 124     -52.327  30.266  78.661  1.00 30.34           H  
ATOM   1950 HD22 LEU A 124     -50.930  30.030  79.708  1.00 30.34           H  
ATOM   1951 HD23 LEU A 124     -50.720  30.831  78.149  1.00 30.34           H  
ATOM   1952  N   CYS A 125     -51.718  33.936  75.343  1.00 40.16           N  
ATOM   1953  H   CYS A 125     -51.202  33.077  75.215  1.00 40.16           H  
ATOM   1954  CA  CYS A 125     -52.332  34.512  74.139  1.00 40.16           C  
ATOM   1955  HA  CYS A 125     -52.756  35.478  74.412  1.00 40.16           H  
ATOM   1956  C   CYS A 125     -53.460  33.616  73.565  1.00 40.16           C  
ATOM   1957  CB  CYS A 125     -51.255  34.760  73.071  1.00 40.16           C  
ATOM   1958  HB2 CYS A 125     -50.717  33.834  72.873  1.00 40.16           H  
ATOM   1959  HB3 CYS A 125     -51.732  35.085  72.146  1.00 40.16           H  
ATOM   1960  O   CYS A 125     -53.356  32.385  73.627  1.00 40.16           O  
ATOM   1961  SG  CYS A 125     -50.082  36.039  73.606  1.00 40.16           S  
ATOM   1962  HG  CYS A 125     -50.968  36.898  74.117  1.00 40.16           H  
ATOM   1963  N   PRO A 126     -54.545  34.203  73.013  1.00 34.87           N  
ATOM   1964  CA  PRO A 126     -55.667  33.472  72.411  1.00 34.87           C  
ATOM   1965  HA  PRO A 126     -55.961  32.663  73.078  1.00 34.87           H  
ATOM   1966  C   PRO A 126     -55.330  32.856  71.038  1.00 34.87           C  
ATOM   1967  CB  PRO A 126     -56.821  34.478  72.331  1.00 34.87           C  
ATOM   1968  HB2 PRO A 126     -57.460  34.306  71.465  1.00 34.87           H  
ATOM   1969  HB3 PRO A 126     -57.411  34.427  73.247  1.00 34.87           H  
ATOM   1970  O   PRO A 126     -54.530  33.392  70.273  1.00 34.87           O  
ATOM   1971  CG  PRO A 126     -56.120  35.833  72.254  1.00 34.87           C  
ATOM   1972  HG2 PRO A 126     -55.872  36.050  71.215  1.00 34.87           H  
ATOM   1973  HG3 PRO A 126     -56.731  36.631  72.675  1.00 34.87           H  
ATOM   1974  CD  PRO A 126     -54.833  35.630  73.047  1.00 34.87           C  
ATOM   1975  HD2 PRO A 126     -54.025  36.208  72.598  1.00 34.87           H  
ATOM   1976  HD3 PRO A 126     -54.990  35.942  74.080  1.00 34.87           H  
ATOM   1977  N   THR A 127     -55.958  31.716  70.734  1.00 45.06           N  
ATOM   1978  H   THR A 127     -56.656  31.364  71.373  1.00 45.06           H  
ATOM   1979  CA  THR A 127     -55.726  30.867  69.552  1.00 45.06           C  
ATOM   1980  HA  THR A 127     -54.646  30.817  69.413  1.00 45.06           H  
ATOM   1981  C   THR A 127     -56.362  31.410  68.255  1.00 45.06           C  
ATOM   1982  CB  THR A 127     -56.249  29.436  69.810  1.00 45.06           C  
ATOM   1983  HB  THR A 127     -56.547  28.977  68.867  1.00 45.06           H  
ATOM   1984  O   THR A 127     -57.446  31.991  68.295  1.00 45.06           O  
ATOM   1985  CG2 THR A 127     -55.188  28.552  70.462  1.00 45.06           C  
ATOM   1986 HG21 THR A 127     -54.324  28.466  69.802  1.00 45.06           H  
ATOM   1987 HG22 THR A 127     -54.874  28.986  71.411  1.00 45.06           H  
ATOM   1988 HG23 THR A 127     -55.593  27.555  70.639  1.00 45.06           H  
ATOM   1989  OG1 THR A 127     -57.347  29.444  70.700  1.00 45.06           O  
ATOM   1990  HG1 THR A 127     -57.651  28.539  70.804  1.00 45.06           H  
ATOM   1991  N   PRO A 128     -55.728  31.204  67.080  1.00 44.81           N  
ATOM   1992  CA  PRO A 128     -56.244  31.654  65.783  1.00 44.81           C  
ATOM   1993  HA  PRO A 128     -56.585  32.685  65.886  1.00 44.81           H  
ATOM   1994  C   PRO A 128     -57.428  30.813  65.257  1.00 44.81           C  
ATOM   1995  CB  PRO A 128     -55.039  31.642  64.835  1.00 44.81           C  
ATOM   1996  HB2 PRO A 128     -54.552  32.617  64.861  1.00 44.81           H  
ATOM   1997  HB3 PRO A 128     -55.319  31.388  63.813  1.00 44.81           H  
ATOM   1998  O   PRO A 128     -57.445  29.590  65.362  1.00 44.81           O  
ATOM   1999  CG  PRO A 128     -54.104  30.597  65.439  1.00 44.81           C  
ATOM   2000  HG2 PRO A 128     -54.379  29.610  65.067  1.00 44.81           H  
ATOM   2001  HG3 PRO A 128     -53.059  30.810  65.213  1.00 44.81           H  
ATOM   2002  CD  PRO A 128     -54.384  30.666  66.937  1.00 44.81           C  
ATOM   2003  HD2 PRO A 128     -54.308  29.671  67.375  1.00 44.81           H  
ATOM   2004  HD3 PRO A 128     -53.671  31.343  67.407  1.00 44.81           H  
ATOM   2005  N   LEU A 129     -58.404  31.496  64.642  1.00 44.88           N  
ATOM   2006  H   LEU A 129     -58.276  32.497  64.594  1.00 44.88           H  
ATOM   2007  CA  LEU A 129     -59.743  31.006  64.258  1.00 44.88           C  
ATOM   2008  HA  LEU A 129     -60.043  30.268  65.002  1.00 44.88           H  
ATOM   2009  C   LEU A 129     -59.851  30.263  62.905  1.00 44.88           C  
ATOM   2010  CB  LEU A 129     -60.724  32.208  64.338  1.00 44.88           C  
ATOM   2011  HB2 LEU A 129     -61.535  32.105  63.617  1.00 44.88           H  
ATOM   2012  HB3 LEU A 129     -60.187  33.115  64.061  1.00 44.88           H  
ATOM   2013  O   LEU A 129     -60.949  30.148  62.367  1.00 44.88           O  
ATOM   2014  CG  LEU A 129     -61.371  32.399  65.720  1.00 44.88           C  
ATOM   2015  HG  LEU A 129     -60.615  32.285  66.498  1.00 44.88           H  
ATOM   2016  CD1 LEU A 129     -61.963  33.805  65.822  1.00 44.88           C  
ATOM   2017 HD11 LEU A 129     -62.423  33.939  66.801  1.00 44.88           H  
ATOM   2018 HD12 LEU A 129     -61.174  34.548  65.706  1.00 44.88           H  
ATOM   2019 HD13 LEU A 129     -62.717  33.952  65.048  1.00 44.88           H  
ATOM   2020  CD2 LEU A 129     -62.501  31.392  65.953  1.00 44.88           C  
ATOM   2021 HD21 LEU A 129     -62.938  31.553  66.939  1.00 44.88           H  
ATOM   2022 HD22 LEU A 129     -63.274  31.510  65.193  1.00 44.88           H  
ATOM   2023 HD23 LEU A 129     -62.112  30.375  65.909  1.00 44.88           H  
ATOM   2024  N   THR A 130     -58.767  29.741  62.322  1.00 37.72           N  
ATOM   2025  H   THR A 130     -57.891  29.740  62.824  1.00 37.72           H  
ATOM   2026  CA  THR A 130     -58.859  28.974  61.056  1.00 37.72           C  
ATOM   2027  HA  THR A 130     -59.910  28.783  60.839  1.00 37.72           H  
ATOM   2028  C   THR A 130     -58.176  27.605  61.165  1.00 37.72           C  
ATOM   2029  CB  THR A 130     -58.373  29.773  59.836  1.00 37.72           C  
ATOM   2030  HB  THR A 130     -58.157  29.087  59.017  1.00 37.72           H  
ATOM   2031  O   THR A 130     -56.955  27.546  61.310  1.00 37.72           O  
ATOM   2032  CG2 THR A 130     -59.439  30.768  59.370  1.00 37.72           C  
ATOM   2033 HG21 THR A 130     -60.342  30.231  59.080  1.00 37.72           H  
ATOM   2034 HG22 THR A 130     -59.683  31.470  60.168  1.00 37.72           H  
ATOM   2035 HG23 THR A 130     -59.067  31.318  58.505  1.00 37.72           H  
ATOM   2036  OG1 THR A 130     -57.226  30.534  60.124  1.00 37.72           O  
ATOM   2037  HG1 THR A 130     -57.470  31.151  60.818  1.00 37.72           H  
ATOM   2038  N   PRO A 131     -58.940  26.491  61.139  1.00 40.92           N  
ATOM   2039  CA  PRO A 131     -58.388  25.146  61.275  1.00 40.92           C  
ATOM   2040  HA  PRO A 131     -57.610  25.161  62.038  1.00 40.92           H  
ATOM   2041  C   PRO A 131     -57.805  24.633  59.944  1.00 40.92           C  
ATOM   2042  CB  PRO A 131     -59.546  24.278  61.774  1.00 40.92           C  
ATOM   2043  HB2 PRO A 131     -59.596  24.335  62.862  1.00 40.92           H  
ATOM   2044  HB3 PRO A 131     -59.454  23.241  61.452  1.00 40.92           H  
ATOM   2045  O   PRO A 131     -58.356  24.925  58.879  1.00 40.92           O  
ATOM   2046  CG  PRO A 131     -60.778  24.952  61.174  1.00 40.92           C  
ATOM   2047  HG2 PRO A 131     -60.944  24.572  60.166  1.00 40.92           H  
ATOM   2048  HG3 PRO A 131     -61.664  24.795  61.789  1.00 40.92           H  
ATOM   2049  CD  PRO A 131     -60.397  26.429  61.100  1.00 40.92           C  
ATOM   2050  HD2 PRO A 131     -60.805  26.954  61.964  1.00 40.92           H  
ATOM   2051  HD3 PRO A 131     -60.783  26.864  60.178  1.00 40.92           H  
ATOM   2052  N   PRO A 132     -56.711  23.851  59.973  1.00 40.86           N  
ATOM   2053  CA  PRO A 132     -56.109  23.293  58.767  1.00 40.86           C  
ATOM   2054  HA  PRO A 132     -56.075  24.060  57.994  1.00 40.86           H  
ATOM   2055  C   PRO A 132     -56.891  22.067  58.255  1.00 40.86           C  
ATOM   2056  CB  PRO A 132     -54.680  22.927  59.177  1.00 40.86           C  
ATOM   2057  HB2 PRO A 132     -54.276  22.107  58.583  1.00 40.86           H  
ATOM   2058  HB3 PRO A 132     -54.043  23.807  59.093  1.00 40.86           H  
ATOM   2059  O   PRO A 132     -57.468  21.326  59.056  1.00 40.86           O  
ATOM   2060  CG  PRO A 132     -54.830  22.545  60.651  1.00 40.86           C  
ATOM   2061  HG2 PRO A 132     -53.903  22.700  61.204  1.00 40.86           H  
ATOM   2062  HG3 PRO A 132     -55.150  21.506  60.728  1.00 40.86           H  
ATOM   2063  CD  PRO A 132     -55.946  23.463  61.150  1.00 40.86           C  
ATOM   2064  HD2 PRO A 132     -55.509  24.351  61.605  1.00 40.86           H  
ATOM   2065  HD3 PRO A 132     -56.573  22.937  61.871  1.00 40.86           H  
ATOM   2066  N   PRO A 133     -56.869  21.780  56.941  1.00 32.39           N  
ATOM   2067  CA  PRO A 133     -57.361  20.518  56.411  1.00 32.39           C  
ATOM   2068  HA  PRO A 133     -58.294  20.234  56.899  1.00 32.39           H  
ATOM   2069  C   PRO A 133     -56.315  19.413  56.630  1.00 32.39           C  
ATOM   2070  CB  PRO A 133     -57.638  20.797  54.930  1.00 32.39           C  
ATOM   2071  HB2 PRO A 133     -58.641  21.211  54.826  1.00 32.39           H  
ATOM   2072  HB3 PRO A 133     -57.533  19.905  54.313  1.00 32.39           H  
ATOM   2073  O   PRO A 133     -55.291  19.385  55.957  1.00 32.39           O  
ATOM   2074  CG  PRO A 133     -56.610  21.870  54.562  1.00 32.39           C  
ATOM   2075  HG2 PRO A 133     -56.985  22.531  53.780  1.00 32.39           H  
ATOM   2076  HG3 PRO A 133     -55.682  21.397  54.240  1.00 32.39           H  
ATOM   2077  CD  PRO A 133     -56.369  22.629  55.869  1.00 32.39           C  
ATOM   2078  HD2 PRO A 133     -55.305  22.831  55.995  1.00 32.39           H  
ATOM   2079  HD3 PRO A 133     -56.931  23.563  55.857  1.00 32.39           H  
ATOM   2080  N   CYS A 134     -56.597  18.470  57.530  1.00 29.74           N  
ATOM   2081  H   CYS A 134     -57.384  18.622  58.145  1.00 29.74           H  
ATOM   2082  CA  CYS A 134     -56.024  17.122  57.490  1.00 29.74           C  
ATOM   2083  HA  CYS A 134     -55.650  16.926  56.485  1.00 29.74           H  
ATOM   2084  C   CYS A 134     -57.134  16.106  57.772  1.00 29.74           C  
ATOM   2085  CB  CYS A 134     -54.839  16.969  58.456  1.00 29.74           C  
ATOM   2086  HB2 CYS A 134     -54.957  17.646  59.302  1.00 29.74           H  
ATOM   2087  HB3 CYS A 134     -54.810  15.945  58.829  1.00 29.74           H  
ATOM   2088  O   CYS A 134     -57.628  15.987  58.892  1.00 29.74           O  
ATOM   2089  SG  CYS A 134     -53.283  17.305  57.577  1.00 29.74           S  
ATOM   2090  HG  CYS A 134     -52.462  17.125  58.615  1.00 29.74           H  
ATOM   2091  N   ASN A 135     -57.520  15.383  56.722  1.00 32.66           N  
ATOM   2092  H   ASN A 135     -57.058  15.558  55.841  1.00 32.66           H  
ATOM   2093  CA  ASN A 135     -58.368  14.202  56.807  1.00 32.66           C  
ATOM   2094  HA  ASN A 135     -59.305  14.473  57.293  1.00 32.66           H  
ATOM   2095  C   ASN A 135     -57.687  13.114  57.662  1.00 32.66           C  
ATOM   2096  CB  ASN A 135     -58.649  13.692  55.373  1.00 32.66           C  
ATOM   2097  HB2 ASN A 135     -57.744  13.761  54.769  1.00 32.66           H  
ATOM   2098  HB3 ASN A 135     -58.929  12.639  55.418  1.00 32.66           H  
ATOM   2099  O   ASN A 135     -56.480  12.913  57.560  1.00 32.66           O  
ATOM   2100  CG  ASN A 135     -59.795  14.396  54.667  1.00 32.66           C  
ATOM   2101  ND2 ASN A 135     -59.896  14.261  53.365  1.00 32.66           N  
ATOM   2102 HD21 ASN A 135     -60.685  14.725  52.937  1.00 32.66           H  
ATOM   2103 HD22 ASN A 135     -59.225  13.717  52.842  1.00 32.66           H  
ATOM   2104  OD1 ASN A 135     -60.636  15.035  55.267  1.00 32.66           O  
ATOM   2105  N   LEU A 136     -58.512  12.366  58.404  1.00 31.10           N  
ATOM   2106  H   LEU A 136     -59.474  12.674  58.430  1.00 31.10           H  
ATOM   2107  CA  LEU A 136     -58.234  11.082  59.077  1.00 31.10           C  
ATOM   2108  HA  LEU A 136     -59.223  10.665  59.265  1.00 31.10           H  
ATOM   2109  C   LEU A 136     -57.643  11.083  60.500  1.00 31.10           C  
ATOM   2110  CB  LEU A 136     -57.551  10.068  58.130  1.00 31.10           C  
ATOM   2111  HB2 LEU A 136     -56.569  10.450  57.849  1.00 31.10           H  
ATOM   2112  HB3 LEU A 136     -57.374   9.134  58.662  1.00 31.10           H  
ATOM   2113  O   LEU A 136     -57.211  10.029  60.958  1.00 31.10           O  
ATOM   2114  CG  LEU A 136     -58.354   9.728  56.866  1.00 31.10           C  
ATOM   2115  HG  LEU A 136     -58.703  10.640  56.382  1.00 31.10           H  
ATOM   2116  CD1 LEU A 136     -57.460   8.987  55.875  1.00 31.10           C  
ATOM   2117 HD11 LEU A 136     -56.611   9.616  55.607  1.00 31.10           H  
ATOM   2118 HD12 LEU A 136     -58.023   8.753  54.971  1.00 31.10           H  
ATOM   2119 HD13 LEU A 136     -57.094   8.063  56.322  1.00 31.10           H  
ATOM   2120  CD2 LEU A 136     -59.565   8.847  57.183  1.00 31.10           C  
ATOM   2121 HD21 LEU A 136     -59.242   7.936  57.687  1.00 31.10           H  
ATOM   2122 HD22 LEU A 136     -60.268   9.382  57.820  1.00 31.10           H  
ATOM   2123 HD23 LEU A 136     -60.076   8.579  56.258  1.00 31.10           H  
ATOM   2124  N   CYS A 137     -57.757  12.173  61.264  1.00 32.16           N  
ATOM   2125  H   CYS A 137     -58.107  13.029  60.859  1.00 32.16           H  
ATOM   2126  CA  CYS A 137     -57.643  12.095  62.729  1.00 32.16           C  
ATOM   2127  HA  CYS A 137     -57.503  11.054  63.019  1.00 32.16           H  
ATOM   2128  C   CYS A 137     -58.933  12.596  63.401  1.00 32.16           C  
ATOM   2129  CB  CYS A 137     -56.398  12.844  63.212  1.00 32.16           C  
ATOM   2130  HB2 CYS A 137     -56.439  12.959  64.295  1.00 32.16           H  
ATOM   2131  HB3 CYS A 137     -56.361  13.830  62.750  1.00 32.16           H  
ATOM   2132  O   CYS A 137     -59.442  13.648  63.009  1.00 32.16           O  
ATOM   2133  SG  CYS A 137     -54.919  11.882  62.774  1.00 32.16           S  
ATOM   2134  HG  CYS A 137     -54.009  12.759  63.209  1.00 32.16           H  
ATOM   2135  N   PRO A 138     -59.488  11.871  64.393  1.00 35.10           N  
ATOM   2136  CA  PRO A 138     -60.729  12.269  65.043  1.00 35.10           C  
ATOM   2137  HA  PRO A 138     -61.493  12.432  64.283  1.00 35.10           H  
ATOM   2138  C   PRO A 138     -60.532  13.571  65.828  1.00 35.10           C  
ATOM   2139  CB  PRO A 138     -61.158  11.080  65.908  1.00 35.10           C  
ATOM   2140  HB2 PRO A 138     -61.646  11.397  66.830  1.00 35.10           H  
ATOM   2141  HB3 PRO A 138     -61.821  10.435  65.332  1.00 35.10           H  
ATOM   2142  O   PRO A 138     -59.668  13.684  66.697  1.00 35.10           O  
ATOM   2143  CG  PRO A 138     -59.850  10.341  66.185  1.00 35.10           C  
ATOM   2144  HG2 PRO A 138     -59.371  10.772  67.064  1.00 35.10           H  
ATOM   2145  HG3 PRO A 138     -60.011   9.272  66.326  1.00 35.10           H  
ATOM   2146  CD  PRO A 138     -58.991  10.625  64.954  1.00 35.10           C  
ATOM   2147  HD2 PRO A 138     -59.119   9.823  64.226  1.00 35.10           H  
ATOM   2148  HD3 PRO A 138     -57.944  10.709  65.243  1.00 35.10           H  
ATOM   2149  N   THR A 139     -61.350  14.560  65.478  1.00 43.52           N  
ATOM   2150  H   THR A 139     -62.012  14.384  64.736  1.00 43.52           H  
ATOM   2151  CA  THR A 139     -61.420  15.899  66.067  1.00 43.52           C  
ATOM   2152  HA  THR A 139     -60.451  16.382  65.938  1.00 43.52           H  
ATOM   2153  C   THR A 139     -61.809  15.851  67.552  1.00 43.52           C  
ATOM   2154  CB  THR A 139     -62.466  16.740  65.315  1.00 43.52           C  
ATOM   2155  HB  THR A 139     -62.799  17.562  65.948  1.00 43.52           H  
ATOM   2156  O   THR A 139     -62.844  15.264  67.877  1.00 43.52           O  
ATOM   2157  CG2 THR A 139     -61.897  17.326  64.025  1.00 43.52           C  
ATOM   2158 HG21 THR A 139     -61.068  17.995  64.256  1.00 43.52           H  
ATOM   2159 HG22 THR A 139     -62.674  17.891  63.511  1.00 43.52           H  
ATOM   2160 HG23 THR A 139     -61.544  16.527  63.373  1.00 43.52           H  
ATOM   2161  OG1 THR A 139     -63.573  15.935  64.961  1.00 43.52           O  
ATOM   2162  HG1 THR A 139     -63.956  15.623  65.784  1.00 43.52           H  
ATOM   2163  N   PRO A 140     -61.044  16.492  68.457  1.00 37.16           N  
ATOM   2164  CA  PRO A 140     -61.409  16.635  69.867  1.00 37.16           C  
ATOM   2165  HA  PRO A 140     -61.649  15.649  70.263  1.00 37.16           H  
ATOM   2166  C   PRO A 140     -62.610  17.574  70.057  1.00 37.16           C  
ATOM   2167  CB  PRO A 140     -60.164  17.175  70.583  1.00 37.16           C  
ATOM   2168  HB2 PRO A 140     -60.267  18.245  70.764  1.00 37.16           H  
ATOM   2169  HB3 PRO A 140     -59.986  16.653  71.523  1.00 37.16           H  
ATOM   2170  O   PRO A 140     -62.695  18.622  69.421  1.00 37.16           O  
ATOM   2171  CG  PRO A 140     -59.023  16.948  69.593  1.00 37.16           C  
ATOM   2172  HG2 PRO A 140     -58.610  15.949  69.738  1.00 37.16           H  
ATOM   2173  HG3 PRO A 140     -58.243  17.703  69.691  1.00 37.16           H  
ATOM   2174  CD  PRO A 140     -59.708  17.017  68.236  1.00 37.16           C  
ATOM   2175  HD2 PRO A 140     -59.141  16.417  67.525  1.00 37.16           H  
ATOM   2176  HD3 PRO A 140     -59.774  18.053  67.901  1.00 37.16           H  
ATOM   2177  N   LEU A 141     -63.520  17.208  70.965  1.00 40.75           N  
ATOM   2178  H   LEU A 141     -63.358  16.342  71.460  1.00 40.75           H  
ATOM   2179  CA  LEU A 141     -64.822  17.858  71.173  1.00 40.75           C  
ATOM   2180  HA  LEU A 141     -65.146  18.223  70.199  1.00 40.75           H  
ATOM   2181  C   LEU A 141     -64.822  19.126  72.052  1.00 40.75           C  
ATOM   2182  CB  LEU A 141     -65.845  16.795  71.641  1.00 40.75           C  
ATOM   2183  HB2 LEU A 141     -66.556  17.231  72.343  1.00 40.75           H  
ATOM   2184  HB3 LEU A 141     -65.319  16.007  72.180  1.00 40.75           H  
ATOM   2185  O   LEU A 141     -65.898  19.646  72.323  1.00 40.75           O  
ATOM   2186  CG  LEU A 141     -66.640  16.180  70.473  1.00 40.75           C  
ATOM   2187  HG  LEU A 141     -65.961  15.959  69.649  1.00 40.75           H  
ATOM   2188  CD1 LEU A 141     -67.300  14.873  70.910  1.00 40.75           C  
ATOM   2189 HD11 LEU A 141     -67.856  14.446  70.075  1.00 40.75           H  
ATOM   2190 HD12 LEU A 141     -67.982  15.058  71.740  1.00 40.75           H  
ATOM   2191 HD13 LEU A 141     -66.536  14.161  71.221  1.00 40.75           H  
ATOM   2192  CD2 LEU A 141     -67.741  17.126  69.982  1.00 40.75           C  
ATOM   2193 HD21 LEU A 141     -67.305  18.064  69.638  1.00 40.75           H  
ATOM   2194 HD22 LEU A 141     -68.277  16.667  69.151  1.00 40.75           H  
ATOM   2195 HD23 LEU A 141     -68.441  17.339  70.790  1.00 40.75           H  
ATOM   2196  N   THR A 142     -63.676  19.685  72.449  1.00 35.40           N  
ATOM   2197  H   THR A 142     -62.803  19.228  72.230  1.00 35.40           H  
ATOM   2198  CA  THR A 142     -63.612  21.006  73.111  1.00 35.40           C  
ATOM   2199  HA  THR A 142     -64.352  21.644  72.628  1.00 35.40           H  
ATOM   2200  C   THR A 142     -62.225  21.658  72.954  1.00 35.40           C  
ATOM   2201  CB  THR A 142     -63.960  20.943  74.615  1.00 35.40           C  
ATOM   2202  HB  THR A 142     -63.506  21.804  75.104  1.00 35.40           H  
ATOM   2203  O   THR A 142     -61.211  20.968  73.080  1.00 35.40           O  
ATOM   2204  CG2 THR A 142     -65.459  20.989  74.921  1.00 35.40           C  
ATOM   2205 HG21 THR A 142     -65.915  20.011  74.761  1.00 35.40           H  
ATOM   2206 HG22 THR A 142     -65.951  21.728  74.289  1.00 35.40           H  
ATOM   2207 HG23 THR A 142     -65.606  21.270  75.964  1.00 35.40           H  
ATOM   2208  OG1 THR A 142     -63.465  19.767  75.213  1.00 35.40           O  
ATOM   2209  HG1 THR A 142     -63.710  19.787  76.141  1.00 35.40           H  
ATOM   2210  N   PRO A 143     -62.138  22.975  72.672  1.00 41.84           N  
ATOM   2211  CA  PRO A 143     -60.863  23.681  72.513  1.00 41.84           C  
ATOM   2212  HA  PRO A 143     -60.224  23.099  71.849  1.00 41.84           H  
ATOM   2213  C   PRO A 143     -60.152  23.911  73.865  1.00 41.84           C  
ATOM   2214  CB  PRO A 143     -61.213  25.002  71.817  1.00 41.84           C  
ATOM   2215  HB2 PRO A 143     -61.180  24.859  70.737  1.00 41.84           H  
ATOM   2216  HB3 PRO A 143     -60.546  25.812  72.112  1.00 41.84           H  
ATOM   2217  O   PRO A 143     -60.806  24.329  74.824  1.00 41.84           O  
ATOM   2218  CG  PRO A 143     -62.655  25.268  72.246  1.00 41.84           C  
ATOM   2219  HG2 PRO A 143     -62.659  25.775  73.211  1.00 41.84           H  
ATOM   2220  HG3 PRO A 143     -63.196  25.857  71.505  1.00 41.84           H  
ATOM   2221  CD  PRO A 143     -63.252  23.872  72.406  1.00 41.84           C  
ATOM   2222  HD2 PRO A 143     -63.970  23.866  73.226  1.00 41.84           H  
ATOM   2223  HD3 PRO A 143     -63.739  23.578  71.476  1.00 41.84           H  
ATOM   2224  N   PRO A 144     -58.826  23.686  73.966  1.00 46.56           N  
ATOM   2225  CA  PRO A 144     -58.057  23.980  75.172  1.00 46.56           C  
ATOM   2226  HA  PRO A 144     -58.644  23.651  76.029  1.00 46.56           H  
ATOM   2227  C   PRO A 144     -57.726  25.484  75.305  1.00 46.56           C  
ATOM   2228  CB  PRO A 144     -56.800  23.112  75.080  1.00 46.56           C  
ATOM   2229  HB2 PRO A 144     -55.947  23.559  75.592  1.00 46.56           H  
ATOM   2230  HB3 PRO A 144     -57.012  22.123  75.486  1.00 46.56           H  
ATOM   2231  O   PRO A 144     -57.594  26.180  74.293  1.00 46.56           O  
ATOM   2232  CG  PRO A 144     -56.569  23.005  73.574  1.00 46.56           C  
ATOM   2233  HG2 PRO A 144     -56.017  23.879  73.230  1.00 46.56           H  
ATOM   2234  HG3 PRO A 144     -56.037  22.091  73.311  1.00 46.56           H  
ATOM   2235  CD  PRO A 144     -57.979  23.028  72.982  1.00 46.56           C  
ATOM   2236  HD2 PRO A 144     -58.330  22.008  72.832  1.00 46.56           H  
ATOM   2237  HD3 PRO A 144     -57.978  23.571  72.037  1.00 46.56           H  
ATOM   2238  N   PRO A 145     -57.556  26.001  76.537  1.00 38.75           N  
ATOM   2239  CA  PRO A 145     -57.264  27.408  76.786  1.00 38.75           C  
ATOM   2240  HA  PRO A 145     -57.839  28.026  76.096  1.00 38.75           H  
ATOM   2241  C   PRO A 145     -55.767  27.734  76.620  1.00 38.75           C  
ATOM   2242  CB  PRO A 145     -57.760  27.672  78.214  1.00 38.75           C  
ATOM   2243  HB2 PRO A 145     -57.064  28.297  78.773  1.00 38.75           H  
ATOM   2244  HB3 PRO A 145     -58.744  28.139  78.179  1.00 38.75           H  
ATOM   2245  O   PRO A 145     -54.933  27.062  77.209  1.00 38.75           O  
ATOM   2246  CG  PRO A 145     -57.863  26.306  78.893  1.00 38.75           C  
ATOM   2247  HG2 PRO A 145     -57.094  26.202  79.658  1.00 38.75           H  
ATOM   2248  HG3 PRO A 145     -58.851  26.183  79.339  1.00 38.75           H  
ATOM   2249  CD  PRO A 145     -57.646  25.272  77.794  1.00 38.75           C  
ATOM   2250  HD2 PRO A 145     -56.714  24.736  77.971  1.00 38.75           H  
ATOM   2251  HD3 PRO A 145     -58.487  24.579  77.805  1.00 38.75           H  
ATOM   2252  N   PHE A 146     -55.488  28.803  75.860  1.00 37.92           N  
ATOM   2253  H   PHE A 146     -56.285  29.167  75.357  1.00 37.92           H  
ATOM   2254  CA  PHE A 146     -54.305  29.690  75.841  1.00 37.92           C  
ATOM   2255  HA  PHE A 146     -54.381  30.260  74.915  1.00 37.92           H  
ATOM   2256  C   PHE A 146     -52.873  29.093  75.836  1.00 37.92           C  
ATOM   2257  CB  PHE A 146     -54.446  30.709  76.974  1.00 37.92           C  
ATOM   2258  HB2 PHE A 146     -53.574  31.359  76.891  1.00 37.92           H  
ATOM   2259  HB3 PHE A 146     -54.405  30.186  77.930  1.00 37.92           H  
ATOM   2260  O   PHE A 146     -52.471  28.369  76.739  1.00 37.92           O  
ATOM   2261  CG  PHE A 146     -55.693  31.575  76.942  1.00 37.92           C  
ATOM   2262  CD1 PHE A 146     -55.704  32.760  76.190  1.00 37.92           C  
ATOM   2263  HD1 PHE A 146     -54.807  33.073  75.677  1.00 37.92           H  
ATOM   2264  CD2 PHE A 146     -56.837  31.218  77.678  1.00 37.92           C  
ATOM   2265  HD2 PHE A 146     -56.816  30.342  78.309  1.00 37.92           H  
ATOM   2266  CE1 PHE A 146     -56.862  33.555  76.126  1.00 37.92           C  
ATOM   2267  HE1 PHE A 146     -56.857  34.472  75.557  1.00 37.92           H  
ATOM   2268  CE2 PHE A 146     -58.001  32.004  77.612  1.00 37.92           C  
ATOM   2269  HE2 PHE A 146     -58.877  31.721  78.176  1.00 37.92           H  
ATOM   2270  CZ  PHE A 146     -58.017  33.169  76.827  1.00 37.92           C  
ATOM   2271  HZ  PHE A 146     -58.906  33.781  76.787  1.00 37.92           H  
ATOM   2272  N   ASN A 147     -52.033  29.542  74.887  1.00 39.48           N  
ATOM   2273  H   ASN A 147     -52.377  30.240  74.244  1.00 39.48           H  
ATOM   2274  CA  ASN A 147     -50.586  29.266  74.860  1.00 39.48           C  
ATOM   2275  HA  ASN A 147     -50.360  28.541  75.642  1.00 39.48           H  
ATOM   2276  C   ASN A 147     -49.755  30.512  75.209  1.00 39.48           C  
ATOM   2277  CB  ASN A 147     -50.169  28.658  73.500  1.00 39.48           C  
ATOM   2278  HB2 ASN A 147     -50.885  28.949  72.731  1.00 39.48           H  
ATOM   2279  HB3 ASN A 147     -49.197  29.056  73.208  1.00 39.48           H  
ATOM   2280  O   ASN A 147     -50.135  31.639  74.902  1.00 39.48           O  
ATOM   2281  CG  ASN A 147     -50.028  27.143  73.512  1.00 39.48           C  
ATOM   2282  ND2 ASN A 147     -49.910  26.530  72.357  1.00 39.48           N  
ATOM   2283 HD21 ASN A 147     -49.929  27.045  71.488  1.00 39.48           H  
ATOM   2284 HD22 ASN A 147     -49.780  25.530  72.411  1.00 39.48           H  
ATOM   2285  OD1 ASN A 147     -49.963  26.487  74.532  1.00 39.48           O  
ATOM   2286  N   LEU A 148     -48.610  30.284  75.850  1.00 30.13           N  
ATOM   2287  H   LEU A 148     -48.369  29.316  76.011  1.00 30.13           H  
ATOM   2288  CA  LEU A 148     -47.663  31.280  76.358  1.00 30.13           C  
ATOM   2289  HA  LEU A 148     -48.213  32.085  76.845  1.00 30.13           H  
ATOM   2290  C   LEU A 148     -46.800  31.892  75.233  1.00 30.13           C  
ATOM   2291  CB  LEU A 148     -46.783  30.549  77.394  1.00 30.13           C  
ATOM   2292  HB2 LEU A 148     -45.893  31.146  77.588  1.00 30.13           H  
ATOM   2293  HB3 LEU A 148     -46.426  29.626  76.936  1.00 30.13           H  
ATOM   2294  O   LEU A 148     -46.155  31.157  74.487  1.00 30.13           O  
ATOM   2295  CG  LEU A 148     -47.477  30.197  78.728  1.00 30.13           C  
ATOM   2296  HG  LEU A 148     -48.435  29.723  78.510  1.00 30.13           H  
ATOM   2297  CD1 LEU A 148     -46.633  29.197  79.515  1.00 30.13           C  
ATOM   2298 HD11 LEU A 148     -45.656  29.625  79.742  1.00 30.13           H  
ATOM   2299 HD12 LEU A 148     -47.138  28.942  80.447  1.00 30.13           H  
ATOM   2300 HD13 LEU A 148     -46.500  28.286  78.933  1.00 30.13           H  
ATOM   2301  CD2 LEU A 148     -47.732  31.407  79.630  1.00 30.13           C  
ATOM   2302 HD21 LEU A 148     -48.363  31.102  80.465  1.00 30.13           H  
ATOM   2303 HD22 LEU A 148     -46.801  31.797  80.040  1.00 30.13           H  
ATOM   2304 HD23 LEU A 148     -48.252  32.189  79.077  1.00 30.13           H  
ATOM   2305  N   CYS A 149     -46.735  33.223  75.128  1.00 40.32           N  
ATOM   2306  H   CYS A 149     -47.312  33.779  75.743  1.00 40.32           H  
ATOM   2307  CA  CYS A 149     -45.846  33.958  74.215  1.00 40.32           C  
ATOM   2308  HA  CYS A 149     -45.076  33.274  73.858  1.00 40.32           H  
ATOM   2309  C   CYS A 149     -45.163  35.142  74.942  1.00 40.32           C  
ATOM   2310  CB  CYS A 149     -46.639  34.450  72.994  1.00 40.32           C  
ATOM   2311  HB2 CYS A 149     -47.546  34.949  73.337  1.00 40.32           H  
ATOM   2312  HB3 CYS A 149     -46.044  35.168  72.431  1.00 40.32           H  
ATOM   2313  O   CYS A 149     -45.805  35.813  75.753  1.00 40.32           O  
ATOM   2314  SG  CYS A 149     -47.072  33.064  71.898  1.00 40.32           S  
ATOM   2315  HG  CYS A 149     -47.069  32.113  72.837  1.00 40.32           H  
ATOM   2316  N   PRO A 150     -43.870  35.422  74.688  1.00 31.97           N  
ATOM   2317  CA  PRO A 150     -43.160  36.545  75.301  1.00 31.97           C  
ATOM   2318  HA  PRO A 150     -43.417  36.614  76.358  1.00 31.97           H  
ATOM   2319  C   PRO A 150     -43.505  37.885  74.623  1.00 31.97           C  
ATOM   2320  CB  PRO A 150     -41.673  36.185  75.188  1.00 31.97           C  
ATOM   2321  HB2 PRO A 150     -41.380  35.597  76.057  1.00 31.97           H  
ATOM   2322  HB3 PRO A 150     -41.041  37.068  75.099  1.00 31.97           H  
ATOM   2323  O   PRO A 150     -43.331  38.046  73.416  1.00 31.97           O  
ATOM   2324  CG  PRO A 150     -41.603  35.307  73.938  1.00 31.97           C  
ATOM   2325  HG2 PRO A 150     -40.779  34.596  73.991  1.00 31.97           H  
ATOM   2326  HG3 PRO A 150     -41.504  35.939  73.055  1.00 31.97           H  
ATOM   2327  CD  PRO A 150     -42.957  34.601  73.906  1.00 31.97           C  
ATOM   2328  HD2 PRO A 150     -42.863  33.620  74.372  1.00 31.97           H  
ATOM   2329  HD3 PRO A 150     -43.303  34.498  72.877  1.00 31.97           H  
ATOM   2330  N   THR A 151     -43.959  38.867  75.408  1.00 38.33           N  
ATOM   2331  H   THR A 151     -44.152  38.655  76.376  1.00 38.33           H  
ATOM   2332  CA  THR A 151     -44.164  40.267  74.981  1.00 38.33           C  
ATOM   2333  HA  THR A 151     -44.321  40.283  73.903  1.00 38.33           H  
ATOM   2334  C   THR A 151     -42.959  41.149  75.349  1.00 38.33           C  
ATOM   2335  CB  THR A 151     -45.421  40.882  75.620  1.00 38.33           C  
ATOM   2336  HB  THR A 151     -45.364  41.968  75.541  1.00 38.33           H  
ATOM   2337  O   THR A 151     -42.582  41.164  76.522  1.00 38.33           O  
ATOM   2338  CG2 THR A 151     -46.699  40.426  74.920  1.00 38.33           C  
ATOM   2339 HG21 THR A 151     -46.678  40.730  73.874  1.00 38.33           H  
ATOM   2340 HG22 THR A 151     -47.561  40.881  75.407  1.00 38.33           H  
ATOM   2341 HG23 THR A 151     -46.786  39.341  74.979  1.00 38.33           H  
ATOM   2342  OG1 THR A 151     -45.516  40.525  76.983  1.00 38.33           O  
ATOM   2343  HG1 THR A 151     -44.693  40.790  77.400  1.00 38.33           H  
ATOM   2344  N   PRO A 152     -42.377  41.932  74.417  1.00 37.43           N  
ATOM   2345  CA  PRO A 152     -41.307  42.888  74.721  1.00 37.43           C  
ATOM   2346  HA  PRO A 152     -40.553  42.384  75.326  1.00 37.43           H  
ATOM   2347  C   PRO A 152     -41.822  44.128  75.475  1.00 37.43           C  
ATOM   2348  CB  PRO A 152     -40.675  43.276  73.373  1.00 37.43           C  
ATOM   2349  HB2 PRO A 152     -41.012  44.265  73.062  1.00 37.43           H  
ATOM   2350  HB3 PRO A 152     -39.587  43.255  73.424  1.00 37.43           H  
ATOM   2351  O   PRO A 152     -42.693  44.849  74.985  1.00 37.43           O  
ATOM   2352  CG  PRO A 152     -41.205  42.239  72.385  1.00 37.43           C  
ATOM   2353  HG2 PRO A 152     -41.314  42.652  71.383  1.00 37.43           H  
ATOM   2354  HG3 PRO A 152     -40.539  41.376  72.373  1.00 37.43           H  
ATOM   2355  CD  PRO A 152     -42.548  41.831  72.978  1.00 37.43           C  
ATOM   2356  HD2 PRO A 152     -42.780  40.815  72.657  1.00 37.43           H  
ATOM   2357  HD3 PRO A 152     -43.325  42.522  72.653  1.00 37.43           H  
ATOM   2358  N   LEU A 153     -41.247  44.407  76.648  1.00 36.93           N  
ATOM   2359  H   LEU A 153     -40.546  43.769  76.996  1.00 36.93           H  
ATOM   2360  CA  LEU A 153     -41.421  45.668  77.375  1.00 36.93           C  
ATOM   2361  HA  LEU A 153     -42.449  46.013  77.260  1.00 36.93           H  
ATOM   2362  C   LEU A 153     -40.492  46.736  76.760  1.00 36.93           C  
ATOM   2363  CB  LEU A 153     -41.157  45.435  78.881  1.00 36.93           C  
ATOM   2364  HB2 LEU A 153     -40.988  46.397  79.364  1.00 36.93           H  
ATOM   2365  HB3 LEU A 153     -40.234  44.863  78.980  1.00 36.93           H  
ATOM   2366  O   LEU A 153     -39.310  46.773  77.075  1.00 36.93           O  
ATOM   2367  CG  LEU A 153     -42.297  44.704  79.622  1.00 36.93           C  
ATOM   2368  HG  LEU A 153     -42.684  43.900  78.996  1.00 36.93           H  
ATOM   2369  CD1 LEU A 153     -41.784  44.088  80.924  1.00 36.93           C  
ATOM   2370 HD11 LEU A 153     -41.002  43.362  80.701  1.00 36.93           H  
ATOM   2371 HD12 LEU A 153     -41.379  44.864  81.573  1.00 36.93           H  
ATOM   2372 HD13 LEU A 153     -42.598  43.574  81.435  1.00 36.93           H  
ATOM   2373  CD2 LEU A 153     -43.441  45.660  79.975  1.00 36.93           C  
ATOM   2374 HD21 LEU A 153     -43.078  46.461  80.618  1.00 36.93           H  
ATOM   2375 HD22 LEU A 153     -44.229  45.112  80.493  1.00 36.93           H  
ATOM   2376 HD23 LEU A 153     -43.860  46.089  79.065  1.00 36.93           H  
ATOM   2377  N   THR A 154     -41.090  47.557  75.888  1.00 37.56           N  
ATOM   2378  H   THR A 154     -42.027  47.267  75.645  1.00 37.56           H  
ATOM   2379  CA  THR A 154     -40.655  48.849  75.295  1.00 37.56           C  
ATOM   2380  HA  THR A 154     -41.566  49.149  74.777  1.00 37.56           H  
ATOM   2381  C   THR A 154     -39.536  48.885  74.214  1.00 37.56           C  
ATOM   2382  CB  THR A 154     -40.480  49.972  76.334  1.00 37.56           C  
ATOM   2383  HB  THR A 154     -40.154  50.875  75.818  1.00 37.56           H  
ATOM   2384  O   THR A 154     -38.478  48.286  74.388  1.00 37.56           O  
ATOM   2385  CG2 THR A 154     -41.792  50.279  77.060  1.00 37.56           C  
ATOM   2386 HG21 THR A 154     -42.118  49.411  77.633  1.00 37.56           H  
ATOM   2387 HG22 THR A 154     -41.643  51.115  77.743  1.00 37.56           H  
ATOM   2388 HG23 THR A 154     -42.563  50.551  76.339  1.00 37.56           H  
ATOM   2389  OG1 THR A 154     -39.546  49.660  77.332  1.00 37.56           O  
ATOM   2390  HG1 THR A 154     -39.275  50.469  77.774  1.00 37.56           H  
ATOM   2391  N   PRO A 155     -39.737  49.617  73.081  1.00 45.02           N  
ATOM   2392  CA  PRO A 155     -38.820  49.647  71.926  1.00 45.02           C  
ATOM   2393  HA  PRO A 155     -38.123  48.810  71.954  1.00 45.02           H  
ATOM   2394  C   PRO A 155     -38.024  50.968  71.796  1.00 45.02           C  
ATOM   2395  CB  PRO A 155     -39.764  49.488  70.731  1.00 45.02           C  
ATOM   2396  HB2 PRO A 155     -40.077  48.447  70.649  1.00 45.02           H  
ATOM   2397  HB3 PRO A 155     -39.313  49.825  69.798  1.00 45.02           H  
ATOM   2398  O   PRO A 155     -38.530  52.030  72.163  1.00 45.02           O  
ATOM   2399  CG  PRO A 155     -40.960  50.356  71.134  1.00 45.02           C  
ATOM   2400  HG2 PRO A 155     -41.884  49.982  70.694  1.00 45.02           H  
ATOM   2401  HG3 PRO A 155     -40.790  51.389  70.833  1.00 45.02           H  
ATOM   2402  CD  PRO A 155     -40.988  50.260  72.662  1.00 45.02           C  
ATOM   2403  HD2 PRO A 155     -41.853  49.648  72.920  1.00 45.02           H  
ATOM   2404  HD3 PRO A 155     -41.078  51.252  73.105  1.00 45.02           H  
ATOM   2405  N   PRO A 156     -36.810  50.942  71.211  1.00 37.64           N  
ATOM   2406  CA  PRO A 156     -36.453  51.971  70.220  1.00 37.64           C  
ATOM   2407  HA  PRO A 156     -37.360  52.370  69.766  1.00 37.64           H  
ATOM   2408  C   PRO A 156     -35.552  51.449  69.071  1.00 37.64           C  
ATOM   2409  CB  PRO A 156     -35.797  53.082  71.048  1.00 37.64           C  
ATOM   2410  HB2 PRO A 156     -35.065  53.682  70.508  1.00 37.64           H  
ATOM   2411  HB3 PRO A 156     -36.568  53.730  71.464  1.00 37.64           H  
ATOM   2412  O   PRO A 156     -35.128  50.293  69.077  1.00 37.64           O  
ATOM   2413  CG  PRO A 156     -35.104  52.329  72.174  1.00 37.64           C  
ATOM   2414  HG2 PRO A 156     -35.328  52.796  73.132  1.00 37.64           H  
ATOM   2415  HG3 PRO A 156     -34.027  52.300  72.009  1.00 37.64           H  
ATOM   2416  CD  PRO A 156     -35.671  50.907  72.120  1.00 37.64           C  
ATOM   2417  HD2 PRO A 156     -34.917  50.221  71.734  1.00 37.64           H  
ATOM   2418  HD3 PRO A 156     -35.968  50.586  73.119  1.00 37.64           H  
ATOM   2419  N   PRO A 157     -35.317  52.265  68.026  1.00 39.10           N  
ATOM   2420  CA  PRO A 157     -35.205  51.777  66.663  1.00 39.10           C  
ATOM   2421  HA  PRO A 157     -35.724  50.825  66.555  1.00 39.10           H  
ATOM   2422  C   PRO A 157     -33.756  51.620  66.215  1.00 39.10           C  
ATOM   2423  CB  PRO A 157     -35.919  52.846  65.829  1.00 39.10           C  
ATOM   2424  HB2 PRO A 157     -36.997  52.699  65.895  1.00 39.10           H  
ATOM   2425  HB3 PRO A 157     -35.598  52.844  64.788  1.00 39.10           H  
ATOM   2426  O   PRO A 157     -32.921  52.481  66.458  1.00 39.10           O  
ATOM   2427  CG  PRO A 157     -35.536  54.145  66.539  1.00 39.10           C  
ATOM   2428  HG2 PRO A 157     -36.299  54.912  66.406  1.00 39.10           H  
ATOM   2429  HG3 PRO A 157     -34.574  54.503  66.175  1.00 39.10           H  
ATOM   2430  CD  PRO A 157     -35.416  53.721  67.999  1.00 39.10           C  
ATOM   2431  HD2 PRO A 157     -36.308  54.054  68.530  1.00 39.10           H  
ATOM   2432  HD3 PRO A 157     -34.525  54.172  68.435  1.00 39.10           H  
ATOM   2433  N   CYS A 158     -33.510  50.593  65.415  1.00 28.81           N  
ATOM   2434  H   CYS A 158     -34.200  49.857  65.359  1.00 28.81           H  
ATOM   2435  CA  CYS A 158     -32.539  50.664  64.336  1.00 28.81           C  
ATOM   2436  HA  CYS A 158     -32.384  51.701  64.038  1.00 28.81           H  
ATOM   2437  C   CYS A 158     -33.165  49.921  63.166  1.00 28.81           C  
ATOM   2438  CB  CYS A 158     -31.181  50.089  64.763  1.00 28.81           C  
ATOM   2439  HB2 CYS A 158     -31.328  49.284  65.483  1.00 28.81           H  
ATOM   2440  HB3 CYS A 158     -30.664  49.687  63.891  1.00 28.81           H  
ATOM   2441  O   CYS A 158     -33.154  48.692  63.115  1.00 28.81           O  
ATOM   2442  SG  CYS A 158     -30.158  51.407  65.485  1.00 28.81           S  
ATOM   2443  HG  CYS A 158     -29.159  50.633  65.917  1.00 28.81           H  
ATOM   2444  N   ASN A 159     -33.733  50.690  62.237  1.00 31.83           N  
ATOM   2445  H   ASN A 159     -33.759  51.687  62.398  1.00 31.83           H  
ATOM   2446  CA  ASN A 159     -33.897  50.239  60.866  1.00 31.83           C  
ATOM   2447  HA  ASN A 159     -34.543  49.362  60.829  1.00 31.83           H  
ATOM   2448  C   ASN A 159     -32.501  49.852  60.373  1.00 31.83           C  
ATOM   2449  CB  ASN A 159     -34.499  51.371  60.007  1.00 31.83           C  
ATOM   2450  HB2 ASN A 159     -33.984  52.308  60.218  1.00 31.83           H  
ATOM   2451  HB3 ASN A 159     -34.333  51.134  58.956  1.00 31.83           H  
ATOM   2452  O   ASN A 159     -31.732  50.694  59.913  1.00 31.83           O  
ATOM   2453  CG  ASN A 159     -35.992  51.565  60.181  1.00 31.83           C  
ATOM   2454  ND2 ASN A 159     -36.530  52.637  59.648  1.00 31.83           N  
ATOM   2455 HD21 ASN A 159     -35.968  53.288  59.119  1.00 31.83           H  
ATOM   2456 HD22 ASN A 159     -37.530  52.730  59.757  1.00 31.83           H  
ATOM   2457  OD1 ASN A 159     -36.697  50.773  60.775  1.00 31.83           O  
ATOM   2458  N   LEU A 160     -32.154  48.576  60.508  1.00 32.70           N  
ATOM   2459  H   LEU A 160     -32.759  47.975  61.049  1.00 32.70           H  
ATOM   2460  CA  LEU A 160     -31.142  47.962  59.674  1.00 32.70           C  
ATOM   2461  HA  LEU A 160     -30.230  48.560  59.678  1.00 32.70           H  
ATOM   2462  C   LEU A 160     -31.729  47.994  58.268  1.00 32.70           C  
ATOM   2463  CB  LEU A 160     -30.837  46.542  60.186  1.00 32.70           C  
ATOM   2464  HB2 LEU A 160     -31.779  46.052  60.433  1.00 32.70           H  
ATOM   2465  HB3 LEU A 160     -30.369  45.965  59.389  1.00 32.70           H  
ATOM   2466  O   LEU A 160     -32.480  47.105  57.871  1.00 32.70           O  
ATOM   2467  CG  LEU A 160     -29.909  46.537  61.415  1.00 32.70           C  
ATOM   2468  HG  LEU A 160     -30.191  47.340  62.096  1.00 32.70           H  
ATOM   2469  CD1 LEU A 160     -30.035  45.211  62.165  1.00 32.70           C  
ATOM   2470 HD11 LEU A 160     -31.061  45.081  62.509  1.00 32.70           H  
ATOM   2471 HD12 LEU A 160     -29.768  44.382  61.509  1.00 32.70           H  
ATOM   2472 HD13 LEU A 160     -29.373  45.212  63.031  1.00 32.70           H  
ATOM   2473  CD2 LEU A 160     -28.444  46.717  61.006  1.00 32.70           C  
ATOM   2474 HD21 LEU A 160     -27.812  46.708  61.894  1.00 32.70           H  
ATOM   2475 HD22 LEU A 160     -28.136  45.909  60.342  1.00 32.70           H  
ATOM   2476 HD23 LEU A 160     -28.311  47.670  60.495  1.00 32.70           H  
ATOM   2477  N   CYS A 161     -31.460  49.083  57.548  1.00 29.33           N  
ATOM   2478  H   CYS A 161     -30.984  49.854  57.993  1.00 29.33           H  
ATOM   2479  CA  CYS A 161     -31.647  49.105  56.112  1.00 29.33           C  
ATOM   2480  HA  CYS A 161     -32.712  49.033  55.892  1.00 29.33           H  
ATOM   2481  C   CYS A 161     -30.889  47.890  55.567  1.00 29.33           C  
ATOM   2482  CB  CYS A 161     -31.089  50.407  55.525  1.00 29.33           C  
ATOM   2483  HB2 CYS A 161     -31.081  50.335  54.437  1.00 29.33           H  
ATOM   2484  HB3 CYS A 161     -30.066  50.555  55.871  1.00 29.33           H  
ATOM   2485  O   CYS A 161     -29.686  47.783  55.831  1.00 29.33           O  
ATOM   2486  SG  CYS A 161     -32.131  51.808  56.025  1.00 29.33           S  
ATOM   2487  HG  CYS A 161     -31.411  52.769  55.439  1.00 29.33           H  
ATOM   2488  N   PRO A 162     -31.554  46.962  54.861  1.00 33.80           N  
ATOM   2489  CA  PRO A 162     -30.841  45.880  54.218  1.00 33.80           C  
ATOM   2490  HA  PRO A 162     -30.317  45.279  54.961  1.00 33.80           H  
ATOM   2491  C   PRO A 162     -29.831  46.517  53.268  1.00 33.80           C  
ATOM   2492  CB  PRO A 162     -31.904  45.023  53.521  1.00 33.80           C  
ATOM   2493  HB2 PRO A 162     -31.553  44.632  52.566  1.00 33.80           H  
ATOM   2494  HB3 PRO A 162     -32.191  44.205  54.182  1.00 33.80           H  
ATOM   2495  O   PRO A 162     -30.193  47.283  52.373  1.00 33.80           O  
ATOM   2496  CG  PRO A 162     -33.092  45.970  53.347  1.00 33.80           C  
ATOM   2497  HG2 PRO A 162     -34.042  45.436  53.367  1.00 33.80           H  
ATOM   2498  HG3 PRO A 162     -32.983  46.519  52.412  1.00 33.80           H  
ATOM   2499  CD  PRO A 162     -32.966  46.940  54.518  1.00 33.80           C  
ATOM   2500  HD2 PRO A 162     -33.538  46.571  55.370  1.00 33.80           H  
ATOM   2501  HD3 PRO A 162     -33.326  47.922  54.212  1.00 33.80           H  
ATOM   2502  N   THR A 163     -28.550  46.236  53.490  1.00 39.89           N  
ATOM   2503  H   THR A 163     -28.302  45.627  54.257  1.00 39.89           H  
ATOM   2504  CA  THR A 163     -27.540  46.423  52.457  1.00 39.89           C  
ATOM   2505  HA  THR A 163     -27.438  47.491  52.265  1.00 39.89           H  
ATOM   2506  C   THR A 163     -28.049  45.706  51.204  1.00 39.89           C  
ATOM   2507  CB  THR A 163     -26.182  45.849  52.890  1.00 39.89           C  
ATOM   2508  HB  THR A 163     -25.604  45.575  52.007  1.00 39.89           H  
ATOM   2509  O   THR A 163     -28.493  44.558  51.305  1.00 39.89           O  
ATOM   2510  CG2 THR A 163     -25.389  46.872  53.698  1.00 39.89           C  
ATOM   2511 HG21 THR A 163     -25.203  47.758  53.090  1.00 39.89           H  
ATOM   2512 HG22 THR A 163     -24.432  46.445  53.999  1.00 39.89           H  
ATOM   2513 HG23 THR A 163     -25.951  47.160  54.586  1.00 39.89           H  
ATOM   2514  OG1 THR A 163     -26.340  44.719  53.723  1.00 39.89           O  
ATOM   2515  HG1 THR A 163     -25.493  44.271  53.783  1.00 39.89           H  
ATOM   2516  N   PRO A 164     -28.071  46.363  50.032  1.00 38.32           N  
ATOM   2517  CA  PRO A 164     -28.572  45.727  48.825  1.00 38.32           C  
ATOM   2518  HA  PRO A 164     -29.612  45.435  48.972  1.00 38.32           H  
ATOM   2519  C   PRO A 164     -27.732  44.476  48.548  1.00 38.32           C  
ATOM   2520  CB  PRO A 164     -28.504  46.791  47.723  1.00 38.32           C  
ATOM   2521  HB2 PRO A 164     -28.182  46.374  46.769  1.00 38.32           H  
ATOM   2522  HB3 PRO A 164     -29.484  47.257  47.617  1.00 38.32           H  
ATOM   2523  O   PRO A 164     -26.531  44.564  48.305  1.00 38.32           O  
ATOM   2524  CG  PRO A 164     -27.510  47.826  48.251  1.00 38.32           C  
ATOM   2525  HG2 PRO A 164     -27.744  48.830  47.898  1.00 38.32           H  
ATOM   2526  HG3 PRO A 164     -26.502  47.541  47.949  1.00 38.32           H  
ATOM   2527  CD  PRO A 164     -27.626  47.719  49.768  1.00 38.32           C  
ATOM   2528  HD2 PRO A 164     -28.377  48.420  50.133  1.00 38.32           H  
ATOM   2529  HD3 PRO A 164     -26.659  47.920  50.229  1.00 38.32           H  
ATOM   2530  N   LEU A 165     -28.379  43.306  48.591  1.00 48.16           N  
ATOM   2531  H   LEU A 165     -29.337  43.323  48.912  1.00 48.16           H  
ATOM   2532  CA  LEU A 165     -27.782  41.991  48.317  1.00 48.16           C  
ATOM   2533  HA  LEU A 165     -26.881  41.894  48.923  1.00 48.16           H  
ATOM   2534  C   LEU A 165     -27.325  41.821  46.859  1.00 48.16           C  
ATOM   2535  CB  LEU A 165     -28.790  40.892  48.720  1.00 48.16           C  
ATOM   2536  HB2 LEU A 165     -29.800  41.247  48.512  1.00 48.16           H  
ATOM   2537  HB3 LEU A 165     -28.638  40.002  48.109  1.00 48.16           H  
ATOM   2538  O   LEU A 165     -26.831  40.760  46.487  1.00 48.16           O  
ATOM   2539  CG  LEU A 165     -28.681  40.471  50.196  1.00 48.16           C  
ATOM   2540  HG  LEU A 165     -28.579  41.357  50.823  1.00 48.16           H  
ATOM   2541  CD1 LEU A 165     -29.944  39.722  50.619  1.00 48.16           C  
ATOM   2542 HD11 LEU A 165     -29.862  39.425  51.664  1.00 48.16           H  
ATOM   2543 HD12 LEU A 165     -30.811  40.373  50.511  1.00 48.16           H  
ATOM   2544 HD13 LEU A 165     -30.079  38.834  50.001  1.00 48.16           H  
ATOM   2545  CD2 LEU A 165     -27.482  39.544  50.423  1.00 48.16           C  
ATOM   2546 HD21 LEU A 165     -26.557  40.055  50.156  1.00 48.16           H  
ATOM   2547 HD22 LEU A 165     -27.430  39.264  51.475  1.00 48.16           H  
ATOM   2548 HD23 LEU A 165     -27.580  38.645  49.815  1.00 48.16           H  
ATOM   2549  N   THR A 166     -27.472  42.845  46.023  1.00 41.93           N  
ATOM   2550  H   THR A 166     -27.846  43.711  46.382  1.00 41.93           H  
ATOM   2551  CA  THR A 166     -27.085  42.799  44.616  1.00 41.93           C  
ATOM   2552  HA  THR A 166     -26.536  41.875  44.438  1.00 41.93           H  
ATOM   2553  C   THR A 166     -26.195  43.992  44.271  1.00 41.93           C  
ATOM   2554  CB  THR A 166     -28.312  42.738  43.703  1.00 41.93           C  
ATOM   2555  HB  THR A 166     -27.995  42.892  42.671  1.00 41.93           H  
ATOM   2556  O   THR A 166     -26.659  45.133  44.382  1.00 41.93           O  
ATOM   2557  CG2 THR A 166     -29.003  41.378  43.804  1.00 41.93           C  
ATOM   2558 HG21 THR A 166     -29.837  41.346  43.104  1.00 41.93           H  
ATOM   2559 HG22 THR A 166     -28.299  40.583  43.556  1.00 41.93           H  
ATOM   2560 HG23 THR A 166     -29.382  41.221  44.814  1.00 41.93           H  
ATOM   2561  OG1 THR A 166     -29.243  43.735  44.059  1.00 41.93           O  
ATOM   2562  HG1 THR A 166     -28.768  44.569  44.034  1.00 41.93           H  
ATOM   2563  N   PRO A 167     -24.935  43.762  43.851  1.00 41.48           N  
ATOM   2564  CA  PRO A 167     -24.062  44.831  43.378  1.00 41.48           C  
ATOM   2565  HA  PRO A 167     -23.953  45.573  44.168  1.00 41.48           H  
ATOM   2566  C   PRO A 167     -24.659  45.506  42.126  1.00 41.48           C  
ATOM   2567  CB  PRO A 167     -22.704  44.169  43.112  1.00 41.48           C  
ATOM   2568  HB2 PRO A 167     -22.183  44.620  42.267  1.00 41.48           H  
ATOM   2569  HB3 PRO A 167     -22.091  44.234  44.011  1.00 41.48           H  
ATOM   2570  O   PRO A 167     -25.389  44.854  41.373  1.00 41.48           O  
ATOM   2571  CG  PRO A 167     -23.049  42.706  42.844  1.00 41.48           C  
ATOM   2572  HG2 PRO A 167     -22.231  42.039  43.118  1.00 41.48           H  
ATOM   2573  HG3 PRO A 167     -23.307  42.582  41.792  1.00 41.48           H  
ATOM   2574  CD  PRO A 167     -24.286  42.466  43.700  1.00 41.48           C  
ATOM   2575  HD2 PRO A 167     -23.994  42.088  44.680  1.00 41.48           H  
ATOM   2576  HD3 PRO A 167     -24.927  41.746  43.189  1.00 41.48           H  
ATOM   2577  N   PRO A 168     -24.379  46.804  41.885  1.00 42.00           N  
ATOM   2578  CA  PRO A 168     -24.888  47.505  40.708  1.00 42.00           C  
ATOM   2579  HA  PRO A 168     -25.977  47.494  40.744  1.00 42.00           H  
ATOM   2580  C   PRO A 168     -24.412  46.822  39.412  1.00 42.00           C  
ATOM   2581  CB  PRO A 168     -24.391  48.950  40.833  1.00 42.00           C  
ATOM   2582  HB2 PRO A 168     -24.161  49.394  39.864  1.00 42.00           H  
ATOM   2583  HB3 PRO A 168     -25.141  49.544  41.354  1.00 42.00           H  
ATOM   2584  O   PRO A 168     -23.307  46.275  39.381  1.00 42.00           O  
ATOM   2585  CG  PRO A 168     -23.145  48.826  41.709  1.00 42.00           C  
ATOM   2586  HG2 PRO A 168     -22.289  48.560  41.089  1.00 42.00           H  
ATOM   2587  HG3 PRO A 168     -22.946  49.742  42.265  1.00 42.00           H  
ATOM   2588  CD  PRO A 168     -23.478  47.660  42.639  1.00 42.00           C  
ATOM   2589  HD2 PRO A 168     -23.992  48.029  43.527  1.00 42.00           H  
ATOM   2590  HD3 PRO A 168     -22.565  47.135  42.921  1.00 42.00           H  
ATOM   2591  N   PRO A 169     -25.218  46.843  38.333  1.00 43.45           N  
ATOM   2592  CA  PRO A 169     -24.942  46.066  37.130  1.00 43.45           C  
ATOM   2593  HA  PRO A 169     -24.820  45.017  37.400  1.00 43.45           H  
ATOM   2594  C   PRO A 169     -23.659  46.551  36.444  1.00 43.45           C  
ATOM   2595  CB  PRO A 169     -26.192  46.204  36.251  1.00 43.45           C  
ATOM   2596  HB2 PRO A 169     -25.950  46.221  35.188  1.00 43.45           H  
ATOM   2597  HB3 PRO A 169     -26.876  45.383  36.468  1.00 43.45           H  
ATOM   2598  O   PRO A 169     -23.588  47.667  35.927  1.00 43.45           O  
ATOM   2599  CG  PRO A 169     -26.821  47.519  36.712  1.00 43.45           C  
ATOM   2600  HG2 PRO A 169     -26.349  48.352  36.191  1.00 43.45           H  
ATOM   2601  HG3 PRO A 169     -27.899  47.530  36.554  1.00 43.45           H  
ATOM   2602  CD  PRO A 169     -26.465  47.578  38.196  1.00 43.45           C  
ATOM   2603  HD2 PRO A 169     -27.241  47.082  38.778  1.00 43.45           H  
ATOM   2604  HD3 PRO A 169     -26.355  48.614  38.515  1.00 43.45           H  
ATOM   2605  N   CYS A 170     -22.636  45.696  36.425  1.00 44.33           N  
ATOM   2606  H   CYS A 170     -22.706  44.848  36.968  1.00 44.33           H  
ATOM   2607  CA  CYS A 170     -21.406  45.936  35.682  1.00 44.33           C  
ATOM   2608  HA  CYS A 170     -21.009  46.911  35.966  1.00 44.33           H  
ATOM   2609  C   CYS A 170     -21.701  45.945  34.174  1.00 44.33           C  
ATOM   2610  CB  CYS A 170     -20.370  44.855  36.035  1.00 44.33           C  
ATOM   2611  HB2 CYS A 170     -20.798  43.869  35.858  1.00 44.33           H  
ATOM   2612  HB3 CYS A 170     -19.497  44.967  35.392  1.00 44.33           H  
ATOM   2613  O   CYS A 170     -22.209  44.964  33.629  1.00 44.33           O  
ATOM   2614  SG  CYS A 170     -19.844  44.991  37.769  1.00 44.33           S  
ATOM   2615  HG  CYS A 170     -19.348  46.230  37.724  1.00 44.33           H  
ATOM   2616  N   LYS A 171     -21.339  47.030  33.475  1.00 39.02           N  
ATOM   2617  H   LYS A 171     -20.958  47.816  33.982  1.00 39.02           H  
ATOM   2618  CA  LYS A 171     -21.229  47.017  32.009  1.00 39.02           C  
ATOM   2619  HA  LYS A 171     -22.154  46.634  31.578  1.00 39.02           H  
ATOM   2620  C   LYS A 171     -20.113  46.043  31.632  1.00 39.02           C  
ATOM   2621  CB  LYS A 171     -20.950  48.428  31.449  1.00 39.02           C  
ATOM   2622  HB2 LYS A 171     -20.329  48.330  30.559  1.00 39.02           H  
ATOM   2623  HB3 LYS A 171     -20.394  49.015  32.179  1.00 39.02           H  
ATOM   2624  O   LYS A 171     -18.938  46.364  31.781  1.00 39.02           O  
ATOM   2625  CG  LYS A 171     -22.230  49.169  31.034  1.00 39.02           C  
ATOM   2626  HG2 LYS A 171     -22.878  49.290  31.902  1.00 39.02           H  
ATOM   2627  HG3 LYS A 171     -22.753  48.579  30.281  1.00 39.02           H  
ATOM   2628  CD  LYS A 171     -21.890  50.548  30.449  1.00 39.02           C  
ATOM   2629  HD2 LYS A 171     -21.167  50.424  29.642  1.00 39.02           H  
ATOM   2630  HD3 LYS A 171     -21.446  51.163  31.231  1.00 39.02           H  
ATOM   2631  CE  LYS A 171     -23.149  51.230  29.899  1.00 39.02           C  
ATOM   2632  HE2 LYS A 171     -23.884  51.298  30.701  1.00 39.02           H  
ATOM   2633  HE3 LYS A 171     -23.569  50.600  29.116  1.00 39.02           H  
ATOM   2634  NZ  LYS A 171     -22.850  52.584  29.364  1.00 39.02           N  
ATOM   2635  HZ1 LYS A 171     -23.688  53.012  28.999  1.00 39.02           H  
ATOM   2636  HZ2 LYS A 171     -22.478  53.178  30.091  1.00 39.02           H  
ATOM   2637  HZ3 LYS A 171     -22.172  52.526  28.618  1.00 39.02           H  
ATOM   2638  N   LEU A 172     -20.492  44.851  31.178  1.00 41.71           N  
ATOM   2639  H   LEU A 172     -21.477  44.628  31.212  1.00 41.71           H  
ATOM   2640  CA  LEU A 172     -19.592  43.908  30.522  1.00 41.71           C  
ATOM   2641  HA  LEU A 172     -18.826  43.582  31.226  1.00 41.71           H  
ATOM   2642  C   LEU A 172     -18.906  44.625  29.352  1.00 41.71           C  
ATOM   2643  CB  LEU A 172     -20.409  42.691  30.045  1.00 41.71           C  
ATOM   2644  HB2 LEU A 172     -19.870  42.185  29.244  1.00 41.71           H  
ATOM   2645  HB3 LEU A 172     -21.347  43.048  29.620  1.00 41.71           H  
ATOM   2646  O   LEU A 172     -19.576  45.246  28.524  1.00 41.71           O  
ATOM   2647  CG  LEU A 172     -20.693  41.681  31.175  1.00 41.71           C  
ATOM   2648  HG  LEU A 172     -20.779  42.206  32.126  1.00 41.71           H  
ATOM   2649  CD1 LEU A 172     -22.005  40.936  30.931  1.00 41.71           C  
ATOM   2650 HD11 LEU A 172     -22.832  41.646  30.911  1.00 41.71           H  
ATOM   2651 HD12 LEU A 172     -21.963  40.405  29.980  1.00 41.71           H  
ATOM   2652 HD13 LEU A 172     -22.178  40.223  31.736  1.00 41.71           H  
ATOM   2653  CD2 LEU A 172     -19.565  40.652  31.272  1.00 41.71           C  
ATOM   2654 HD21 LEU A 172     -19.492  40.082  30.346  1.00 41.71           H  
ATOM   2655 HD22 LEU A 172     -18.617  41.157  31.459  1.00 41.71           H  
ATOM   2656 HD23 LEU A 172     -19.764  39.967  32.096  1.00 41.71           H  
ATOM   2657  N   CYS A 173     -17.575  44.571  29.308  1.00 47.23           N  
ATOM   2658  H   CYS A 173     -17.073  44.115  30.057  1.00 47.23           H  
ATOM   2659  CA  CYS A 173     -16.807  45.056  28.168  1.00 47.23           C  
ATOM   2660  HA  CYS A 173     -16.929  46.137  28.098  1.00 47.23           H  
ATOM   2661  C   CYS A 173     -17.335  44.377  26.893  1.00 47.23           C  
ATOM   2662  CB  CYS A 173     -15.322  44.721  28.376  1.00 47.23           C  
ATOM   2663  HB2 CYS A 173     -14.757  45.028  27.496  1.00 47.23           H  
ATOM   2664  HB3 CYS A 173     -15.207  43.644  28.499  1.00 47.23           H  
ATOM   2665  O   CYS A 173     -17.512  43.156  26.913  1.00 47.23           O  
ATOM   2666  SG  CYS A 173     -14.675  45.585  29.837  1.00 47.23           S  
ATOM   2667  HG  CYS A 173     -13.426  45.117  29.771  1.00 47.23           H  
ATOM   2668  N   PRO A 174     -17.592  45.112  25.795  1.00 38.27           N  
ATOM   2669  CA  PRO A 174     -17.995  44.474  24.554  1.00 38.27           C  
ATOM   2670  HA  PRO A 174     -18.882  43.861  24.713  1.00 38.27           H  
ATOM   2671  C   PRO A 174     -16.841  43.586  24.084  1.00 38.27           C  
ATOM   2672  CB  PRO A 174     -18.333  45.612  23.586  1.00 38.27           C  
ATOM   2673  HB2 PRO A 174     -19.393  45.853  23.671  1.00 38.27           H  
ATOM   2674  HB3 PRO A 174     -18.084  45.362  22.554  1.00 38.27           H  
ATOM   2675  O   PRO A 174     -15.762  44.073  23.746  1.00 38.27           O  
ATOM   2676  CG  PRO A 174     -17.503  46.788  24.103  1.00 38.27           C  
ATOM   2677  HG2 PRO A 174     -16.504  46.744  23.670  1.00 38.27           H  
ATOM   2678  HG3 PRO A 174     -17.973  47.745  23.876  1.00 38.27           H  
ATOM   2679  CD  PRO A 174     -17.417  46.544  25.611  1.00 38.27           C  
ATOM   2680  HD2 PRO A 174     -18.225  47.072  26.118  1.00 38.27           H  
ATOM   2681  HD3 PRO A 174     -16.451  46.880  25.988  1.00 38.27           H  
ATOM   2682  N   THR A 175     -17.054  42.273  24.088  1.00 48.71           N  
ATOM   2683  H   THR A 175     -17.938  41.916  24.421  1.00 48.71           H  
ATOM   2684  CA  THR A 175     -16.245  41.353  23.295  1.00 48.71           C  
ATOM   2685  HA  THR A 175     -15.213  41.379  23.646  1.00 48.71           H  
ATOM   2686  C   THR A 175     -16.319  41.829  21.842  1.00 48.71           C  
ATOM   2687  CB  THR A 175     -16.782  39.913  23.408  1.00 48.71           C  
ATOM   2688  HB  THR A 175     -16.463  39.339  22.538  1.00 48.71           H  
ATOM   2689  O   THR A 175     -17.426  42.051  21.344  1.00 48.71           O  
ATOM   2690  CG2 THR A 175     -16.261  39.224  24.667  1.00 48.71           C  
ATOM   2691 HG21 THR A 175     -16.571  39.781  25.552  1.00 48.71           H  
ATOM   2692 HG22 THR A 175     -16.656  38.209  24.722  1.00 48.71           H  
ATOM   2693 HG23 THR A 175     -15.173  39.176  24.635  1.00 48.71           H  
ATOM   2694  OG1 THR A 175     -18.193  39.890  23.504  1.00 48.71           O  
ATOM   2695  HG1 THR A 175     -18.492  39.015  23.247  1.00 48.71           H  
ATOM   2696  N   PRO A 176     -15.197  42.034  21.129  1.00 41.09           N  
ATOM   2697  CA  PRO A 176     -15.272  42.276  19.698  1.00 41.09           C  
ATOM   2698  HA  PRO A 176     -15.863  43.173  19.510  1.00 41.09           H  
ATOM   2699  C   PRO A 176     -15.941  41.050  19.069  1.00 41.09           C  
ATOM   2700  CB  PRO A 176     -13.830  42.500  19.219  1.00 41.09           C  
ATOM   2701  HB2 PRO A 176     -13.768  43.327  18.512  1.00 41.09           H  
ATOM   2702  HB3 PRO A 176     -13.428  41.594  18.765  1.00 41.09           H  
ATOM   2703  O   PRO A 176     -15.392  39.952  19.127  1.00 41.09           O  
ATOM   2704  CG  PRO A 176     -13.055  42.801  20.503  1.00 41.09           C  
ATOM   2705  HG2 PRO A 176     -12.016  42.476  20.435  1.00 41.09           H  
ATOM   2706  HG3 PRO A 176     -13.107  43.869  20.715  1.00 41.09           H  
ATOM   2707  CD  PRO A 176     -13.818  42.035  21.581  1.00 41.09           C  
ATOM   2708  HD2 PRO A 176     -13.454  41.009  21.639  1.00 41.09           H  
ATOM   2709  HD3 PRO A 176     -13.709  42.537  22.542  1.00 41.09           H  
ATOM   2710  N   LEU A 177     -17.146  41.221  18.514  1.00 49.83           N  
ATOM   2711  H   LEU A 177     -17.577  42.129  18.606  1.00 49.83           H  
ATOM   2712  CA  LEU A 177     -17.954  40.136  17.934  1.00 49.83           C  
ATOM   2713  HA  LEU A 177     -18.014  39.336  18.672  1.00 49.83           H  
ATOM   2714  C   LEU A 177     -17.315  39.486  16.695  1.00 49.83           C  
ATOM   2715  CB  LEU A 177     -19.379  40.658  17.645  1.00 49.83           C  
ATOM   2716  HB2 LEU A 177     -19.818  40.100  16.818  1.00 49.83           H  
ATOM   2717  HB3 LEU A 177     -19.316  41.699  17.327  1.00 49.83           H  
ATOM   2718  O   LEU A 177     -17.871  38.545  16.139  1.00 49.83           O  
ATOM   2719  CG  LEU A 177     -20.324  40.536  18.855  1.00 49.83           C  
ATOM   2720  HG  LEU A 177     -19.806  40.861  19.757  1.00 49.83           H  
ATOM   2721  CD1 LEU A 177     -21.551  41.427  18.657  1.00 49.83           C  
ATOM   2722 HD11 LEU A 177     -21.238  42.467  18.565  1.00 49.83           H  
ATOM   2723 HD12 LEU A 177     -22.213  41.336  19.518  1.00 49.83           H  
ATOM   2724 HD13 LEU A 177     -22.086  41.130  17.755  1.00 49.83           H  
ATOM   2725  CD2 LEU A 177     -20.816  39.097  19.041  1.00 49.83           C  
ATOM   2726 HD21 LEU A 177     -19.971  38.430  19.214  1.00 49.83           H  
ATOM   2727 HD22 LEU A 177     -21.481  39.044  19.903  1.00 49.83           H  
ATOM   2728 HD23 LEU A 177     -21.351  38.764  18.152  1.00 49.83           H  
ATOM   2729  N   THR A 178     -16.135  39.940  16.280  1.00 41.26           N  
ATOM   2730  H   THR A 178     -15.715  40.706  16.787  1.00 41.26           H  
ATOM   2731  CA  THR A 178     -15.355  39.342  15.201  1.00 41.26           C  
ATOM   2732  HA  THR A 178     -15.617  38.287  15.124  1.00 41.26           H  
ATOM   2733  C   THR A 178     -13.860  39.496  15.494  1.00 41.26           C  
ATOM   2734  CB  THR A 178     -15.687  40.001  13.852  1.00 41.26           C  
ATOM   2735  HB  THR A 178     -14.940  39.694  13.121  1.00 41.26           H  
ATOM   2736  O   THR A 178     -13.403  40.637  15.636  1.00 41.26           O  
ATOM   2737  CG2 THR A 178     -17.066  39.602  13.326  1.00 41.26           C  
ATOM   2738 HG21 THR A 178     -17.164  38.517  13.318  1.00 41.26           H  
ATOM   2739 HG22 THR A 178     -17.181  39.975  12.308  1.00 41.26           H  
ATOM   2740 HG23 THR A 178     -17.850  40.035  13.947  1.00 41.26           H  
ATOM   2741  OG1 THR A 178     -15.668  41.408  13.975  1.00 41.26           O  
ATOM   2742  HG1 THR A 178     -14.806  41.631  14.334  1.00 41.26           H  
ATOM   2743  N   PRO A 179     -13.072  38.405  15.574  1.00 41.02           N  
ATOM   2744  CA  PRO A 179     -11.615  38.511  15.509  1.00 41.02           C  
ATOM   2745  HA  PRO A 179     -11.259  39.132  16.330  1.00 41.02           H  
ATOM   2746  C   PRO A 179     -11.204  39.156  14.169  1.00 41.02           C  
ATOM   2747  CB  PRO A 179     -11.086  37.081  15.681  1.00 41.02           C  
ATOM   2748  HB2 PRO A 179     -10.899  36.894  16.738  1.00 41.02           H  
ATOM   2749  HB3 PRO A 179     -10.182  36.904  15.099  1.00 41.02           H  
ATOM   2750  O   PRO A 179     -11.942  39.015  13.187  1.00 41.02           O  
ATOM   2751  CG  PRO A 179     -12.241  36.199  15.210  1.00 41.02           C  
ATOM   2752  HG2 PRO A 179     -12.174  36.066  14.130  1.00 41.02           H  
ATOM   2753  HG3 PRO A 179     -12.242  35.231  15.712  1.00 41.02           H  
ATOM   2754  CD  PRO A 179     -13.490  37.010  15.541  1.00 41.02           C  
ATOM   2755  HD2 PRO A 179     -14.240  36.824  14.772  1.00 41.02           H  
ATOM   2756  HD3 PRO A 179     -13.872  36.723  16.521  1.00 41.02           H  
ATOM   2757  N   PRO A 180     -10.073  39.890  14.099  1.00 38.92           N  
ATOM   2758  CA  PRO A 180      -9.632  40.497  12.845  1.00 38.92           C  
ATOM   2759  HA  PRO A 180     -10.372  41.231  12.527  1.00 38.92           H  
ATOM   2760  C   PRO A 180      -9.488  39.411  11.770  1.00 38.92           C  
ATOM   2761  CB  PRO A 180      -8.307  41.201  13.152  1.00 38.92           C  
ATOM   2762  HB2 PRO A 180      -7.609  41.153  12.317  1.00 38.92           H  
ATOM   2763  HB3 PRO A 180      -8.504  42.238  13.423  1.00 38.92           H  
ATOM   2764  O   PRO A 180      -9.115  38.284  12.109  1.00 38.92           O  
ATOM   2765  CG  PRO A 180      -7.781  40.449  14.375  1.00 38.92           C  
ATOM   2766  HG2 PRO A 180      -7.249  39.555  14.050  1.00 38.92           H  
ATOM   2767  HG3 PRO A 180      -7.134  41.076  14.990  1.00 38.92           H  
ATOM   2768  CD  PRO A 180      -9.052  40.041  15.122  1.00 38.92           C  
ATOM   2769  HD2 PRO A 180      -9.347  40.832  15.812  1.00 38.92           H  
ATOM   2770  HD3 PRO A 180      -8.884  39.110  15.662  1.00 38.92           H  
ATOM   2771  N   PRO A 181      -9.798  39.713  10.495  1.00 41.75           N  
ATOM   2772  CA  PRO A 181      -9.801  38.708   9.447  1.00 41.75           C  
ATOM   2773  HA  PRO A 181     -10.512  37.919   9.692  1.00 41.75           H  
ATOM   2774  C   PRO A 181      -8.401  38.108   9.340  1.00 41.75           C  
ATOM   2775  CB  PRO A 181     -10.262  39.425   8.172  1.00 41.75           C  
ATOM   2776  HB2 PRO A 181      -9.765  39.043   7.280  1.00 41.75           H  
ATOM   2777  HB3 PRO A 181     -11.343  39.322   8.074  1.00 41.75           H  
ATOM   2778  O   PRO A 181      -7.450  38.774   8.929  1.00 41.75           O  
ATOM   2779  CG  PRO A 181      -9.916  40.891   8.433  1.00 41.75           C  
ATOM   2780  HG2 PRO A 181     -10.578  41.566   7.892  1.00 41.75           H  
ATOM   2781  HG3 PRO A 181      -8.877  41.074   8.160  1.00 41.75           H  
ATOM   2782  CD  PRO A 181     -10.078  41.029   9.946  1.00 41.75           C  
ATOM   2783  HD2 PRO A 181      -9.386  41.778  10.330  1.00 41.75           H  
ATOM   2784  HD3 PRO A 181     -11.105  41.305  10.183  1.00 41.75           H  
ATOM   2785  N   CYS A 182      -8.269  36.840   9.730  1.00 39.48           N  
ATOM   2786  H   CYS A 182      -9.038  36.388  10.203  1.00 39.48           H  
ATOM   2787  CA  CYS A 182      -7.131  36.043   9.326  1.00 39.48           C  
ATOM   2788  HA  CYS A 182      -6.206  36.512   9.662  1.00 39.48           H  
ATOM   2789  C   CYS A 182      -7.169  36.026   7.801  1.00 39.48           C  
ATOM   2790  CB  CYS A 182      -7.235  34.623   9.910  1.00 39.48           C  
ATOM   2791  HB2 CYS A 182      -6.480  33.988   9.447  1.00 39.48           H  
ATOM   2792  HB3 CYS A 182      -8.215  34.204   9.683  1.00 39.48           H  
ATOM   2793  O   CYS A 182      -8.069  35.422   7.215  1.00 39.48           O  
ATOM   2794  SG  CYS A 182      -6.971  34.638  11.707  1.00 39.48           S  
ATOM   2795  HG  CYS A 182      -5.724  35.116  11.697  1.00 39.48           H  
ATOM   2796  N   ASN A 183      -6.214  36.690   7.150  1.00 38.70           N  
ATOM   2797  H   ASN A 183      -5.594  37.298   7.666  1.00 38.70           H  
ATOM   2798  CA  ASN A 183      -5.900  36.354   5.773  1.00 38.70           C  
ATOM   2799  HA  ASN A 183      -6.798  36.418   5.158  1.00 38.70           H  
ATOM   2800  C   ASN A 183      -5.445  34.898   5.823  1.00 38.70           C  
ATOM   2801  CB  ASN A 183      -4.826  37.299   5.201  1.00 38.70           C  
ATOM   2802  HB2 ASN A 183      -4.027  37.437   5.930  1.00 38.70           H  
ATOM   2803  HB3 ASN A 183      -4.394  36.835   4.314  1.00 38.70           H  
ATOM   2804  O   ASN A 183      -4.287  34.624   6.139  1.00 38.70           O  
ATOM   2805  CG  ASN A 183      -5.365  38.654   4.778  1.00 38.70           C  
ATOM   2806  ND2 ASN A 183      -4.499  39.552   4.370  1.00 38.70           N  
ATOM   2807 HD21 ASN A 183      -4.891  40.435   4.077  1.00 38.70           H  
ATOM   2808 HD22 ASN A 183      -3.511  39.342   4.340  1.00 38.70           H  
ATOM   2809  OD1 ASN A 183      -6.550  38.928   4.779  1.00 38.70           O  
ATOM   2810  N   PHE A 184      -6.386  33.971   5.610  1.00 42.95           N  
ATOM   2811  H   PHE A 184      -7.346  34.280   5.565  1.00 42.95           H  
ATOM   2812  CA  PHE A 184      -6.100  32.574   5.330  1.00 42.95           C  
ATOM   2813  HA  PHE A 184      -5.837  32.046   6.246  1.00 42.95           H  
ATOM   2814  C   PHE A 184      -4.922  32.586   4.376  1.00 42.95           C  
ATOM   2815  CB  PHE A 184      -7.311  31.911   4.658  1.00 42.95           C  
ATOM   2816  HB2 PHE A 184      -7.677  32.547   3.852  1.00 42.95           H  
ATOM   2817  HB3 PHE A 184      -6.983  30.976   4.203  1.00 42.95           H  
ATOM   2818  O   PHE A 184      -5.003  33.239   3.333  1.00 42.95           O  
ATOM   2819  CG  PHE A 184      -8.449  31.596   5.604  1.00 42.95           C  
ATOM   2820  CD1 PHE A 184      -8.468  30.360   6.277  1.00 42.95           C  
ATOM   2821  HD1 PHE A 184      -7.679  29.641   6.118  1.00 42.95           H  
ATOM   2822  CD2 PHE A 184      -9.485  32.525   5.816  1.00 42.95           C  
ATOM   2823  HD2 PHE A 184      -9.474  33.479   5.309  1.00 42.95           H  
ATOM   2824  CE1 PHE A 184      -9.519  30.053   7.158  1.00 42.95           C  
ATOM   2825  HE1 PHE A 184      -9.535  29.103   7.672  1.00 42.95           H  
ATOM   2826  CE2 PHE A 184     -10.535  32.217   6.698  1.00 42.95           C  
ATOM   2827  HE2 PHE A 184     -11.327  32.933   6.862  1.00 42.95           H  
ATOM   2828  CZ  PHE A 184     -10.553  30.982   7.368  1.00 42.95           C  
ATOM   2829  HZ  PHE A 184     -11.361  30.745   8.044  1.00 42.95           H  
ATOM   2830  N   CYS A 185      -3.810  31.973   4.777  1.00 42.60           N  
ATOM   2831  H   CYS A 185      -3.768  31.561   5.699  1.00 42.60           H  
ATOM   2832  CA  CYS A 185      -2.625  31.914   3.948  1.00 42.60           C  
ATOM   2833  HA  CYS A 185      -2.216  32.917   3.826  1.00 42.60           H  
ATOM   2834  C   CYS A 185      -3.063  31.376   2.585  1.00 42.60           C  
ATOM   2835  CB  CYS A 185      -1.581  31.014   4.625  1.00 42.60           C  
ATOM   2836  HB2 CYS A 185      -1.987  30.011   4.757  1.00 42.60           H  
ATOM   2837  HB3 CYS A 185      -0.692  30.945   3.998  1.00 42.60           H  
ATOM   2838  O   CYS A 185      -3.361  30.189   2.450  1.00 42.60           O  
ATOM   2839  SG  CYS A 185      -1.123  31.693   6.247  1.00 42.60           S  
ATOM   2840  HG  CYS A 185      -0.686  32.886   5.833  1.00 42.60           H  
ATOM   2841  N   GLN A 186      -3.161  32.252   1.582  1.00 35.89           N  
ATOM   2842  H   GLN A 186      -3.081  33.238   1.789  1.00 35.89           H  
ATOM   2843  CA  GLN A 186      -3.291  31.843   0.197  1.00 35.89           C  
ATOM   2844  HA  GLN A 186      -4.049  31.065   0.104  1.00 35.89           H  
ATOM   2845  C   GLN A 186      -1.935  31.245  -0.147  1.00 35.89           C  
ATOM   2846  CB  GLN A 186      -3.663  33.024  -0.715  1.00 35.89           C  
ATOM   2847  HB2 GLN A 186      -3.502  32.715  -1.748  1.00 35.89           H  
ATOM   2848  HB3 GLN A 186      -3.010  33.872  -0.510  1.00 35.89           H  
ATOM   2849  O   GLN A 186      -1.050  31.939  -0.630  1.00 35.89           O  
ATOM   2850  CG  GLN A 186      -5.129  33.460  -0.579  1.00 35.89           C  
ATOM   2851  HG2 GLN A 186      -5.769  32.581  -0.649  1.00 35.89           H  
ATOM   2852  HG3 GLN A 186      -5.288  33.925   0.394  1.00 35.89           H  
ATOM   2853  CD  GLN A 186      -5.518  34.452  -1.674  1.00 35.89           C  
ATOM   2854  NE2 GLN A 186      -6.640  34.265  -2.335  1.00 35.89           N  
ATOM   2855 HE21 GLN A 186      -6.845  34.954  -3.044  1.00 35.89           H  
ATOM   2856 HE22 GLN A 186      -7.257  33.497  -2.111  1.00 35.89           H  
ATOM   2857  OE1 GLN A 186      -4.821  35.404  -1.973  1.00 35.89           O  
ATOM   2858  N   VAL A 187      -1.731  29.982   0.226  1.00 41.79           N  
ATOM   2859  H   VAL A 187      -2.458  29.529   0.761  1.00 41.79           H  
ATOM   2860  CA  VAL A 187      -0.539  29.218  -0.127  1.00 41.79           C  
ATOM   2861  HA  VAL A 187       0.335  29.731   0.272  1.00 41.79           H  
ATOM   2862  C   VAL A 187      -0.468  29.203  -1.653  1.00 41.79           C  
ATOM   2863  CB  VAL A 187      -0.550  27.782   0.448  1.00 41.79           C  
ATOM   2864  HB  VAL A 187      -0.059  27.119  -0.264  1.00 41.79           H  
ATOM   2865  O   VAL A 187      -1.350  28.608  -2.281  1.00 41.79           O  
ATOM   2866  CG1 VAL A 187       0.266  27.727   1.742  1.00 41.79           C  
ATOM   2867 HG11 VAL A 187       0.284  26.709   2.132  1.00 41.79           H  
ATOM   2868 HG12 VAL A 187      -0.174  28.387   2.490  1.00 41.79           H  
ATOM   2869 HG13 VAL A 187       1.291  28.041   1.548  1.00 41.79           H  
ATOM   2870  CG2 VAL A 187      -1.949  27.210   0.741  1.00 41.79           C  
ATOM   2871 HG21 VAL A 187      -2.423  27.754   1.558  1.00 41.79           H  
ATOM   2872 HG22 VAL A 187      -2.568  27.280  -0.153  1.00 41.79           H  
ATOM   2873 HG23 VAL A 187      -1.857  26.164   1.035  1.00 41.79           H  
ATOM   2874  N   PRO A 188       0.527  29.863  -2.274  1.00 30.92           N  
ATOM   2875  CA  PRO A 188       0.696  29.793  -3.716  1.00 30.92           C  
ATOM   2876  HA  PRO A 188      -0.214  30.153  -4.195  1.00 30.92           H  
ATOM   2877  C   PRO A 188       0.956  28.334  -4.113  1.00 30.92           C  
ATOM   2878  CB  PRO A 188       1.863  30.732  -4.052  1.00 30.92           C  
ATOM   2879  HB2 PRO A 188       2.780  30.156  -4.171  1.00 30.92           H  
ATOM   2880  HB3 PRO A 188       1.663  31.316  -4.951  1.00 30.92           H  
ATOM   2881  O   PRO A 188       1.584  27.584  -3.364  1.00 30.92           O  
ATOM   2882  CG  PRO A 188       1.995  31.626  -2.818  1.00 30.92           C  
ATOM   2883  HG2 PRO A 188       3.014  31.989  -2.684  1.00 30.92           H  
ATOM   2884  HG3 PRO A 188       1.292  32.457  -2.885  1.00 30.92           H  
ATOM   2885  CD  PRO A 188       1.572  30.692  -1.692  1.00 30.92           C  
ATOM   2886  HD2 PRO A 188       2.411  30.058  -1.404  1.00 30.92           H  
ATOM   2887  HD3 PRO A 188       1.238  31.276  -0.835  1.00 30.92           H  
ATOM   2888  N   LEU A 189       0.488  27.918  -5.294  1.00 44.16           N  
ATOM   2889  H   LEU A 189      -0.027  28.584  -5.852  1.00 44.16           H  
ATOM   2890  CA  LEU A 189       0.625  26.548  -5.826  1.00 44.16           C  
ATOM   2891  HA  LEU A 189       0.212  25.859  -5.090  1.00 44.16           H  
ATOM   2892  C   LEU A 189       2.086  26.090  -6.044  1.00 44.16           C  
ATOM   2893  CB  LEU A 189      -0.200  26.436  -7.128  1.00 44.16           C  
ATOM   2894  HB2 LEU A 189      -0.024  27.331  -7.725  1.00 44.16           H  
ATOM   2895  HB3 LEU A 189       0.150  25.591  -7.719  1.00 44.16           H  
ATOM   2896  O   LEU A 189       2.318  24.997  -6.547  1.00 44.16           O  
ATOM   2897  CG  LEU A 189      -1.712  26.254  -6.900  1.00 44.16           C  
ATOM   2898  HG  LEU A 189      -2.041  26.906  -6.091  1.00 44.16           H  
ATOM   2899  CD1 LEU A 189      -2.485  26.633  -8.162  1.00 44.16           C  
ATOM   2900 HD11 LEU A 189      -2.297  27.676  -8.414  1.00 44.16           H  
ATOM   2901 HD12 LEU A 189      -2.175  26.001  -8.994  1.00 44.16           H  
ATOM   2902 HD13 LEU A 189      -3.554  26.503  -7.995  1.00 44.16           H  
ATOM   2903  CD2 LEU A 189      -2.055  24.804  -6.548  1.00 44.16           C  
ATOM   2904 HD21 LEU A 189      -1.555  24.516  -5.623  1.00 44.16           H  
ATOM   2905 HD22 LEU A 189      -1.734  24.137  -7.348  1.00 44.16           H  
ATOM   2906 HD23 LEU A 189      -3.132  24.701  -6.414  1.00 44.16           H  
ATOM   2907  N   THR A 190       3.086  26.870  -5.642  1.00 37.30           N  
ATOM   2908  H   THR A 190       2.868  27.721  -5.142  1.00 37.30           H  
ATOM   2909  CA  THR A 190       4.506  26.517  -5.711  1.00 37.30           C  
ATOM   2910  HA  THR A 190       4.674  25.949  -6.626  1.00 37.30           H  
ATOM   2911  C   THR A 190       4.899  25.585  -4.562  1.00 37.30           C  
ATOM   2912  CB  THR A 190       5.376  27.777  -5.806  1.00 37.30           C  
ATOM   2913  HB  THR A 190       6.400  27.544  -5.512  1.00 37.30           H  
ATOM   2914  O   THR A 190       5.507  25.966  -3.562  1.00 37.30           O  
ATOM   2915  CG2 THR A 190       5.382  28.302  -7.242  1.00 37.30           C  
ATOM   2916 HG21 THR A 190       5.999  29.198  -7.304  1.00 37.30           H  
ATOM   2917 HG22 THR A 190       5.797  27.547  -7.909  1.00 37.30           H  
ATOM   2918 HG23 THR A 190       4.367  28.542  -7.559  1.00 37.30           H  
ATOM   2919  OG1 THR A 190       4.869  28.822  -5.003  1.00 37.30           O  
ATOM   2920  HG1 THR A 190       5.580  29.454  -4.870  1.00 37.30           H  
ATOM   2921  N   HIS A 191       4.515  24.322  -4.732  1.00 38.69           N  
ATOM   2922  H   HIS A 191       3.989  24.119  -5.571  1.00 38.69           H  
ATOM   2923  CA  HIS A 191       4.827  23.184  -3.878  1.00 38.69           C  
ATOM   2924  HA  HIS A 191       4.355  23.310  -2.903  1.00 38.69           H  
ATOM   2925  C   HIS A 191       6.344  23.016  -3.680  1.00 38.69           C  
ATOM   2926  CB  HIS A 191       4.247  21.933  -4.560  1.00 38.69           C  
ATOM   2927  HB2 HIS A 191       4.671  21.823  -5.558  1.00 38.69           H  
ATOM   2928  HB3 HIS A 191       4.559  21.072  -3.968  1.00 38.69           H  
ATOM   2929  O   HIS A 191       7.042  22.537  -4.567  1.00 38.69           O  
ATOM   2930  CG  HIS A 191       2.748  21.850  -4.663  1.00 38.69           C  
ATOM   2931  CD2 HIS A 191       2.025  20.763  -5.080  1.00 38.69           C  
ATOM   2932  HD2 HIS A 191       2.430  19.813  -5.397  1.00 38.69           H  
ATOM   2933  ND1 HIS A 191       1.849  22.839  -4.340  1.00 38.69           N  
ATOM   2934  HD1 HIS A 191       2.089  23.796  -4.125  1.00 38.69           H  
ATOM   2935  CE1 HIS A 191       0.617  22.367  -4.574  1.00 38.69           C  
ATOM   2936  HE1 HIS A 191      -0.296  22.936  -4.478  1.00 38.69           H  
ATOM   2937  NE2 HIS A 191       0.667  21.103  -5.006  1.00 38.69           N  
ATOM   2938  N   HIS A 192       6.872  23.368  -2.508  1.00 37.37           N  
ATOM   2939  H   HIS A 192       6.285  23.820  -1.822  1.00 37.37           H  
ATOM   2940  CA  HIS A 192       8.186  22.883  -2.078  1.00 37.37           C  
ATOM   2941  HA  HIS A 192       8.756  22.527  -2.936  1.00 37.37           H  
ATOM   2942  C   HIS A 192       7.961  21.681  -1.158  1.00 37.37           C  
ATOM   2943  CB  HIS A 192       9.015  24.012  -1.454  1.00 37.37           C  
ATOM   2944  HB2 HIS A 192       9.845  23.572  -0.901  1.00 37.37           H  
ATOM   2945  HB3 HIS A 192       8.400  24.571  -0.748  1.00 37.37           H  
ATOM   2946  O   HIS A 192       7.624  21.829   0.014  1.00 37.37           O  
ATOM   2947  CG  HIS A 192       9.585  24.951  -2.491  1.00 37.37           C  
ATOM   2948  CD2 HIS A 192      10.889  25.018  -2.907  1.00 37.37           C  
ATOM   2949  HD2 HIS A 192      11.706  24.414  -2.539  1.00 37.37           H  
ATOM   2950  ND1 HIS A 192       8.876  25.869  -3.233  1.00 37.37           N  
ATOM   2951  HD1 HIS A 192       7.876  26.009  -3.204  1.00 37.37           H  
ATOM   2952  CE1 HIS A 192       9.736  26.477  -4.069  1.00 37.37           C  
ATOM   2953  HE1 HIS A 192       9.469  27.233  -4.792  1.00 37.37           H  
ATOM   2954  NE2 HIS A 192      10.977  25.997  -3.901  1.00 37.37           N  
ATOM   2955  N   HIS A 193       8.081  20.478  -1.724  1.00 39.97           N  
ATOM   2956  H   HIS A 193       8.323  20.435  -2.703  1.00 39.97           H  
ATOM   2957  CA  HIS A 193       7.923  19.206  -1.020  1.00 39.97           C  
ATOM   2958  HA  HIS A 193       6.981  19.201  -0.472  1.00 39.97           H  
ATOM   2959  C   HIS A 193       9.082  19.023  -0.029  1.00 39.97           C  
ATOM   2960  CB  HIS A 193       7.915  18.059  -2.056  1.00 39.97           C  
ATOM   2961  HB2 HIS A 193       8.819  18.123  -2.661  1.00 39.97           H  
ATOM   2962  HB3 HIS A 193       7.959  17.108  -1.525  1.00 39.97           H  
ATOM   2963  O   HIS A 193      10.231  18.881  -0.444  1.00 39.97           O  
ATOM   2964  CG  HIS A 193       6.730  18.010  -2.995  1.00 39.97           C  
ATOM   2965  CD2 HIS A 193       5.774  18.970  -3.168  1.00 39.97           C  
ATOM   2966  HD2 HIS A 193       5.709  19.900  -2.622  1.00 39.97           H  
ATOM   2967  ND1 HIS A 193       6.407  16.978  -3.853  1.00 39.97           N  
ATOM   2968  HD1 HIS A 193       6.912  16.113  -3.985  1.00 39.97           H  
ATOM   2969  CE1 HIS A 193       5.297  17.320  -4.529  1.00 39.97           C  
ATOM   2970  HE1 HIS A 193       4.813  16.709  -5.276  1.00 39.97           H  
ATOM   2971  NE2 HIS A 193       4.876  18.533  -4.142  1.00 39.97           N  
ATOM   2972  N   ARG A 194       8.818  18.994   1.281  1.00 40.26           N  
ATOM   2973  H   ARG A 194       7.881  19.202   1.595  1.00 40.26           H  
ATOM   2974  CA  ARG A 194       9.823  18.586   2.274  1.00 40.26           C  
ATOM   2975  HA  ARG A 194      10.616  18.036   1.766  1.00 40.26           H  
ATOM   2976  C   ARG A 194       9.200  17.637   3.292  1.00 40.26           C  
ATOM   2977  CB  ARG A 194      10.475  19.827   2.921  1.00 40.26           C  
ATOM   2978  HB2 ARG A 194       9.717  20.404   3.452  1.00 40.26           H  
ATOM   2979  HB3 ARG A 194      10.898  20.452   2.135  1.00 40.26           H  
ATOM   2980  O   ARG A 194       8.454  18.083   4.157  1.00 40.26           O  
ATOM   2981  CG  ARG A 194      11.594  19.426   3.898  1.00 40.26           C  
ATOM   2982  HG2 ARG A 194      12.319  18.796   3.382  1.00 40.26           H  
ATOM   2983  HG3 ARG A 194      11.154  18.859   4.719  1.00 40.26           H  
ATOM   2984  CD  ARG A 194      12.316  20.637   4.495  1.00 40.26           C  
ATOM   2985  HD2 ARG A 194      12.841  21.164   3.698  1.00 40.26           H  
ATOM   2986  HD3 ARG A 194      11.571  21.303   4.931  1.00 40.26           H  
ATOM   2987  NE  ARG A 194      13.269  20.214   5.541  1.00 40.26           N  
ATOM   2988  HE  ARG A 194      13.283  19.227   5.754  1.00 40.26           H  
ATOM   2989  NH1 ARG A 194      14.027  22.296   6.139  1.00 40.26           N  
ATOM   2990 HH11 ARG A 194      13.411  22.701   5.449  1.00 40.26           H  
ATOM   2991 HH12 ARG A 194      14.598  22.885   6.729  1.00 40.26           H  
ATOM   2992  NH2 ARG A 194      14.800  20.492   7.204  1.00 40.26           N  
ATOM   2993 HH21 ARG A 194      14.777  19.498   7.385  1.00 40.26           H  
ATOM   2994 HH22 ARG A 194      15.362  21.090   7.792  1.00 40.26           H  
ATOM   2995  CZ  ARG A 194      14.027  21.000   6.285  1.00 40.26           C  
ATOM   2996  N   ARG A 195       9.574  16.349   3.219  1.00 43.75           N  
ATOM   2997  H   ARG A 195      10.156  16.075   2.440  1.00 43.75           H  
ATOM   2998  CA  ARG A 195       9.375  15.382   4.313  1.00 43.75           C  
ATOM   2999  HA  ARG A 195       8.308  15.217   4.461  1.00 43.75           H  
ATOM   3000  C   ARG A 195       9.946  15.969   5.601  1.00 43.75           C  
ATOM   3001  CB  ARG A 195      10.087  14.038   4.032  1.00 43.75           C  
ATOM   3002  HB2 ARG A 195      10.990  14.215   3.447  1.00 43.75           H  
ATOM   3003  HB3 ARG A 195      10.397  13.601   4.981  1.00 43.75           H  
ATOM   3004  O   ARG A 195      11.093  16.420   5.610  1.00 43.75           O  
ATOM   3005  CG  ARG A 195       9.208  12.996   3.329  1.00 43.75           C  
ATOM   3006  HG2 ARG A 195       8.887  13.390   2.365  1.00 43.75           H  
ATOM   3007  HG3 ARG A 195       8.329  12.787   3.940  1.00 43.75           H  
ATOM   3008  CD  ARG A 195       9.995  11.694   3.113  1.00 43.75           C  
ATOM   3009  HD2 ARG A 195      10.289  11.286   4.080  1.00 43.75           H  
ATOM   3010  HD3 ARG A 195      10.904  11.915   2.555  1.00 43.75           H  
ATOM   3011  NE  ARG A 195       9.223  10.681   2.369  1.00 43.75           N  
ATOM   3012  HE  ARG A 195       9.370  10.587   1.374  1.00 43.75           H  
ATOM   3013  NH1 ARG A 195       8.126   9.783   4.172  1.00 43.75           N  
ATOM   3014 HH11 ARG A 195       8.192   8.855   4.564  1.00 43.75           H  
ATOM   3015 HH12 ARG A 195       7.142   9.990   4.269  1.00 43.75           H  
ATOM   3016  NH2 ARG A 195       8.033   8.736   2.250  1.00 43.75           N  
ATOM   3017 HH21 ARG A 195       7.641   7.993   2.812  1.00 43.75           H  
ATOM   3018 HH22 ARG A 195       8.230   8.600   1.269  1.00 43.75           H  
ATOM   3019  CZ  ARG A 195       8.470   9.748   2.927  1.00 43.75           C  
ATOM   3020  N   VAL A 196       9.169  15.917   6.679  1.00 45.56           N  
ATOM   3021  H   VAL A 196       8.216  15.597   6.584  1.00 45.56           H  
ATOM   3022  CA  VAL A 196       9.701  16.170   8.023  1.00 45.56           C  
ATOM   3023  HA  VAL A 196      10.369  17.030   7.976  1.00 45.56           H  
ATOM   3024  C   VAL A 196      10.571  14.992   8.467  1.00 45.56           C  
ATOM   3025  CB  VAL A 196       8.586  16.529   9.020  1.00 45.56           C  
ATOM   3026  HB  VAL A 196       7.840  15.735   9.031  1.00 45.56           H  
ATOM   3027  O   VAL A 196      11.633  15.243   9.019  1.00 45.56           O  
ATOM   3028  CG1 VAL A 196       9.103  16.754  10.444  1.00 45.56           C  
ATOM   3029 HG11 VAL A 196       8.284  17.064  11.094  1.00 45.56           H  
ATOM   3030 HG12 VAL A 196       9.885  17.513  10.453  1.00 45.56           H  
ATOM   3031 HG13 VAL A 196       9.509  15.825  10.843  1.00 45.56           H  
ATOM   3032  CG2 VAL A 196       7.926  17.837   8.575  1.00 45.56           C  
ATOM   3033 HG21 VAL A 196       7.517  17.732   7.570  1.00 45.56           H  
ATOM   3034 HG22 VAL A 196       7.112  18.074   9.261  1.00 45.56           H  
ATOM   3035 HG23 VAL A 196       8.651  18.650   8.582  1.00 45.56           H  
ATOM   3036  N   ASN A 197      10.234  13.750   8.094  1.00 47.30           N  
ATOM   3037  H   ASN A 197       9.348  13.591   7.636  1.00 47.30           H  
ATOM   3038  CA  ASN A 197      11.007  12.565   8.477  1.00 47.30           C  
ATOM   3039  HA  ASN A 197      11.954  12.869   8.922  1.00 47.30           H  
ATOM   3040  C   ASN A 197      11.326  11.686   7.254  1.00 47.30           C  
ATOM   3041  CB  ASN A 197      10.220  11.810   9.564  1.00 47.30           C  
ATOM   3042  HB2 ASN A 197       9.243  11.516   9.180  1.00 47.30           H  
ATOM   3043  HB3 ASN A 197      10.753  10.900   9.840  1.00 47.30           H  
ATOM   3044  O   ASN A 197      10.426  11.279   6.526  1.00 47.30           O  
ATOM   3045  CG  ASN A 197      10.024  12.624  10.838  1.00 47.30           C  
ATOM   3046  ND2 ASN A 197       8.968  12.373  11.569  1.00 47.30           N  
ATOM   3047 HD21 ASN A 197       8.295  11.661  11.322  1.00 47.30           H  
ATOM   3048 HD22 ASN A 197       8.800  12.919  12.402  1.00 47.30           H  
ATOM   3049  OD1 ASN A 197      10.798  13.506  11.178  1.00 47.30           O  
ATOM   3050  N   LYS A 198      12.615  11.399   7.025  1.00 50.83           N  
ATOM   3051  H   LYS A 198      13.282  11.727   7.709  1.00 50.83           H  
ATOM   3052  CA  LYS A 198      13.122  10.415   6.043  1.00 50.83           C  
ATOM   3053  HA  LYS A 198      12.383  10.266   5.256  1.00 50.83           H  
ATOM   3054  C   LYS A 198      13.314   9.020   6.675  1.00 50.83           C  
ATOM   3055  CB  LYS A 198      14.443  10.930   5.421  1.00 50.83           C  
ATOM   3056  HB2 LYS A 198      15.048  10.078   5.110  1.00 50.83           H  
ATOM   3057  HB3 LYS A 198      15.017  11.463   6.179  1.00 50.83           H  
ATOM   3058  O   LYS A 198      13.944   8.160   6.071  1.00 50.83           O  
ATOM   3059  CG  LYS A 198      14.266  11.819   4.179  1.00 50.83           C  
ATOM   3060  HG2 LYS A 198      13.770  12.749   4.457  1.00 50.83           H  
ATOM   3061  HG3 LYS A 198      13.654  11.292   3.447  1.00 50.83           H  
ATOM   3062  CD  LYS A 198      15.646  12.118   3.566  1.00 50.83           C  
ATOM   3063  HD2 LYS A 198      16.155  11.171   3.385  1.00 50.83           H  
ATOM   3064  HD3 LYS A 198      16.233  12.698   4.278  1.00 50.83           H  
ATOM   3065  CE  LYS A 198      15.531  12.880   2.240  1.00 50.83           C  
ATOM   3066  HE2 LYS A 198      14.852  12.327   1.591  1.00 50.83           H  
ATOM   3067  HE3 LYS A 198      15.093  13.859   2.433  1.00 50.83           H  
ATOM   3068  NZ  LYS A 198      16.856  13.011   1.582  1.00 50.83           N  
ATOM   3069  HZ1 LYS A 198      17.234  12.093   1.398  1.00 50.83           H  
ATOM   3070  HZ2 LYS A 198      16.772  13.489   0.696  1.00 50.83           H  
ATOM   3071  HZ3 LYS A 198      17.508  13.506   2.174  1.00 50.83           H  
ATOM   3072  N   ASP A 199      12.816   8.790   7.888  1.00 63.36           N  
ATOM   3073  H   ASP A 199      12.298   9.539   8.325  1.00 63.36           H  
ATOM   3074  CA  ASP A 199      13.464   7.827   8.789  1.00 63.36           C  
ATOM   3075  HA  ASP A 199      14.499   7.696   8.471  1.00 63.36           H  
ATOM   3076  C   ASP A 199      12.859   6.416   8.791  1.00 63.36           C  
ATOM   3077  CB  ASP A 199      13.514   8.423  10.203  1.00 63.36           C  
ATOM   3078  HB2 ASP A 199      12.502   8.680  10.517  1.00 63.36           H  
ATOM   3079  HB3 ASP A 199      13.898   7.668  10.889  1.00 63.36           H  
ATOM   3080  O   ASP A 199      13.524   5.462   9.215  1.00 63.36           O  
ATOM   3081  CG  ASP A 199      14.414   9.662  10.314  1.00 63.36           C  
ATOM   3082  OD1 ASP A 199      15.099  10.009   9.322  1.00 63.36           O  
ATOM   3083  OD2 ASP A 199      14.382  10.284  11.394  1.00 63.36           O  
ATOM   3084  N   THR A 200      11.629   6.225   8.304  1.00 79.82           N  
ATOM   3085  H   THR A 200      11.092   7.010   7.964  1.00 79.82           H  
ATOM   3086  CA  THR A 200      11.058   4.873   8.232  1.00 79.82           C  
ATOM   3087  HA  THR A 200      11.412   4.317   9.099  1.00 79.82           H  
ATOM   3088  C   THR A 200      11.573   4.150   6.991  1.00 79.82           C  
ATOM   3089  CB  THR A 200       9.529   4.824   8.327  1.00 79.82           C  
ATOM   3090  HB  THR A 200       9.092   5.216   7.408  1.00 79.82           H  
ATOM   3091  O   THR A 200      10.909   4.074   5.965  1.00 79.82           O  
ATOM   3092  CG2 THR A 200       9.059   3.387   8.569  1.00 79.82           C  
ATOM   3093 HG21 THR A 200       9.367   2.747   7.743  1.00 79.82           H  
ATOM   3094 HG22 THR A 200       9.473   3.010   9.504  1.00 79.82           H  
ATOM   3095 HG23 THR A 200       7.970   3.363   8.616  1.00 79.82           H  
ATOM   3096  OG1 THR A 200       9.067   5.561   9.436  1.00 79.82           O  
ATOM   3097  HG1 THR A 200       8.123   5.681   9.306  1.00 79.82           H  
ATOM   3098  N   SER A 201      12.774   3.582   7.099  1.00 90.98           N  
ATOM   3099  H   SER A 201      13.357   3.854   7.877  1.00 90.98           H  
ATOM   3100  CA  SER A 201      13.252   2.603   6.120  1.00 90.98           C  
ATOM   3101  HA  SER A 201      13.187   3.050   5.128  1.00 90.98           H  
ATOM   3102  C   SER A 201      12.378   1.344   6.144  1.00 90.98           C  
ATOM   3103  CB  SER A 201      14.714   2.236   6.373  1.00 90.98           C  
ATOM   3104  HB2 SER A 201      14.824   1.807   7.369  1.00 90.98           H  
ATOM   3105  HB3 SER A 201      15.336   3.127   6.285  1.00 90.98           H  
ATOM   3106  O   SER A 201      12.069   0.828   7.226  1.00 90.98           O  
ATOM   3107  OG  SER A 201      15.099   1.289   5.403  1.00 90.98           O  
ATOM   3108  HG  SER A 201      16.029   1.066   5.488  1.00 90.98           H  
ATOM   3109  N   PHE A 202      12.038   0.847   4.954  1.00 95.04           N  
ATOM   3110  H   PHE A 202      12.318   1.364   4.133  1.00 95.04           H  
ATOM   3111  CA  PHE A 202      11.391  -0.445   4.716  1.00 95.04           C  
ATOM   3112  HA  PHE A 202      10.782  -0.700   5.583  1.00 95.04           H  
ATOM   3113  C   PHE A 202      12.412  -1.593   4.550  1.00 95.04           C  
ATOM   3114  CB  PHE A 202      10.445  -0.295   3.516  1.00 95.04           C  
ATOM   3115  HB2 PHE A 202      10.197  -1.279   3.118  1.00 95.04           H  
ATOM   3116  HB3 PHE A 202      10.975   0.237   2.726  1.00 95.04           H  
ATOM   3117  O   PHE A 202      12.018  -2.758   4.465  1.00 95.04           O  
ATOM   3118  CG  PHE A 202       9.152   0.441   3.834  1.00 95.04           C  
ATOM   3119  CD1 PHE A 202       7.988  -0.268   4.190  1.00 95.04           C  
ATOM   3120  HD1 PHE A 202       7.994  -1.348   4.201  1.00 95.04           H  
ATOM   3121  CD2 PHE A 202       9.116   1.847   3.793  1.00 95.04           C  
ATOM   3122  HD2 PHE A 202       9.997   2.406   3.514  1.00 95.04           H  
ATOM   3123  CE1 PHE A 202       6.801   0.422   4.501  1.00 95.04           C  
ATOM   3124  HE1 PHE A 202       5.903  -0.128   4.741  1.00 95.04           H  
ATOM   3125  CE2 PHE A 202       7.938   2.537   4.129  1.00 95.04           C  
ATOM   3126  HE2 PHE A 202       7.931   3.617   4.119  1.00 95.04           H  
ATOM   3127  CZ  PHE A 202       6.776   1.827   4.473  1.00 95.04           C  
ATOM   3128  HZ  PHE A 202       5.866   2.360   4.706  1.00 95.04           H  
ATOM   3129  N   ASP A 203      13.715  -1.303   4.610  1.00 96.41           N  
ATOM   3130  H   ASP A 203      13.990  -0.332   4.628  1.00 96.41           H  
ATOM   3131  CA  ASP A 203      14.802  -2.289   4.703  1.00 96.41           C  
ATOM   3132  HA  ASP A 203      14.606  -3.099   4.001  1.00 96.41           H  
ATOM   3133  C   ASP A 203      14.850  -2.871   6.129  1.00 96.41           C  
ATOM   3134  CB  ASP A 203      16.131  -1.624   4.292  1.00 96.41           C  
ATOM   3135  HB2 ASP A 203      15.977  -1.043   3.384  1.00 96.41           H  
ATOM   3136  HB3 ASP A 203      16.446  -0.927   5.068  1.00 96.41           H  
ATOM   3137  O   ASP A 203      15.576  -2.402   7.012  1.00 96.41           O  
ATOM   3138  CG  ASP A 203      17.270  -2.620   4.046  1.00 96.41           C  
ATOM   3139  OD1 ASP A 203      17.025  -3.840   4.151  1.00 96.41           O  
ATOM   3140  OD2 ASP A 203      18.391  -2.142   3.753  1.00 96.41           O  
ATOM   3141  N   ARG A 204      13.942  -3.811   6.416  1.00 97.34           N  
ATOM   3142  H   ARG A 204      13.360  -4.121   5.651  1.00 97.34           H  
ATOM   3143  CA  ARG A 204      13.653  -4.303   7.773  1.00 97.34           C  
ATOM   3144  HA  ARG A 204      14.472  -4.004   8.426  1.00 97.34           H  
ATOM   3145  C   ARG A 204      13.586  -5.824   7.827  1.00 97.34           C  
ATOM   3146  CB  ARG A 204      12.336  -3.700   8.292  1.00 97.34           C  
ATOM   3147  HB2 ARG A 204      11.523  -3.995   7.629  1.00 97.34           H  
ATOM   3148  HB3 ARG A 204      12.121  -4.114   9.277  1.00 97.34           H  
ATOM   3149  O   ARG A 204      13.182  -6.477   6.873  1.00 97.34           O  
ATOM   3150  CG  ARG A 204      12.308  -2.176   8.414  1.00 97.34           C  
ATOM   3151  HG2 ARG A 204      11.293  -1.879   8.681  1.00 97.34           H  
ATOM   3152  HG3 ARG A 204      12.550  -1.724   7.453  1.00 97.34           H  
ATOM   3153  CD  ARG A 204      13.267  -1.658   9.487  1.00 97.34           C  
ATOM   3154  HD2 ARG A 204      14.293  -1.829   9.164  1.00 97.34           H  
ATOM   3155  HD3 ARG A 204      13.078  -2.201  10.414  1.00 97.34           H  
ATOM   3156  NE  ARG A 204      13.051  -0.219   9.692  1.00 97.34           N  
ATOM   3157  HE  ARG A 204      12.628   0.255   8.907  1.00 97.34           H  
ATOM   3158  NH1 ARG A 204      13.973  -0.017  11.781  1.00 97.34           N  
ATOM   3159 HH11 ARG A 204      14.260  -0.983  11.715  1.00 97.34           H  
ATOM   3160 HH12 ARG A 204      14.253   0.570  12.553  1.00 97.34           H  
ATOM   3161  NH2 ARG A 204      13.096   1.774  10.761  1.00 97.34           N  
ATOM   3162 HH21 ARG A 204      12.664   2.179   9.943  1.00 97.34           H  
ATOM   3163 HH22 ARG A 204      13.395   2.378  11.514  1.00 97.34           H  
ATOM   3164  CZ  ARG A 204      13.372   0.502  10.744  1.00 97.34           C  
ATOM   3165  N   THR A 205      13.922  -6.375   8.990  1.00 98.30           N  
ATOM   3166  H   THR A 205      14.198  -5.768   9.749  1.00 98.30           H  
ATOM   3167  CA  THR A 205      13.937  -7.822   9.244  1.00 98.30           C  
ATOM   3168  HA  THR A 205      14.513  -8.299   8.451  1.00 98.30           H  
ATOM   3169  C   THR A 205      12.544  -8.451   9.238  1.00 98.30           C  
ATOM   3170  CB  THR A 205      14.621  -8.134  10.585  1.00 98.30           C  
ATOM   3171  HB  THR A 205      14.581  -9.206  10.780  1.00 98.30           H  
ATOM   3172  O   THR A 205      11.532  -7.768   9.434  1.00 98.30           O  
ATOM   3173  CG2 THR A 205      16.083  -7.691  10.605  1.00 98.30           C  
ATOM   3174 HG21 THR A 205      16.556  -8.016  11.532  1.00 98.30           H  
ATOM   3175 HG22 THR A 205      16.608  -8.159   9.772  1.00 98.30           H  
ATOM   3176 HG23 THR A 205      16.164  -6.608  10.512  1.00 98.30           H  
ATOM   3177  OG1 THR A 205      13.980  -7.478  11.662  1.00 98.30           O  
ATOM   3178  HG1 THR A 205      14.581  -7.566  12.405  1.00 98.30           H  
ATOM   3179  N   TRP A 206      12.491  -9.781   9.125  1.00 98.70           N  
ATOM   3180  H   TRP A 206      13.347 -10.264   8.894  1.00 98.70           H  
ATOM   3181  CA  TRP A 206      11.266 -10.577   9.230  1.00 98.70           C  
ATOM   3182  HA  TRP A 206      10.636 -10.403   8.358  1.00 98.70           H  
ATOM   3183  C   TRP A 206      10.461 -10.222  10.478  1.00 98.70           C  
ATOM   3184  CB  TRP A 206      11.626 -12.067   9.286  1.00 98.70           C  
ATOM   3185  HB2 TRP A 206      12.181 -12.327   8.385  1.00 98.70           H  
ATOM   3186  HB3 TRP A 206      12.279 -12.257  10.138  1.00 98.70           H  
ATOM   3187  O   TRP A 206       9.256  -9.991  10.416  1.00 98.70           O  
ATOM   3188  CG  TRP A 206      10.424 -12.959   9.375  1.00 98.70           C  
ATOM   3189  CD1 TRP A 206       9.909 -13.542  10.485  1.00 98.70           C  
ATOM   3190  HD1 TRP A 206      10.319 -13.442  11.479  1.00 98.70           H  
ATOM   3191  CD2 TRP A 206       9.533 -13.323   8.289  1.00 98.70           C  
ATOM   3192  CE2 TRP A 206       8.524 -14.197   8.795  1.00 98.70           C  
ATOM   3193  CE3 TRP A 206       9.503 -13.009   6.917  1.00 98.70           C  
ATOM   3194  HE3 TRP A 206      10.247 -12.343   6.505  1.00 98.70           H  
ATOM   3195  NE1 TRP A 206       8.770 -14.260  10.155  1.00 98.70           N  
ATOM   3196  HE1 TRP A 206       8.187 -14.726  10.836  1.00 98.70           H  
ATOM   3197  CH2 TRP A 206       7.595 -14.492   6.581  1.00 98.70           C  
ATOM   3198  HH2 TRP A 206       6.875 -14.928   5.905  1.00 98.70           H  
ATOM   3199  CZ2 TRP A 206       7.573 -14.794   7.954  1.00 98.70           C  
ATOM   3200  HZ2 TRP A 206       6.834 -15.475   8.348  1.00 98.70           H  
ATOM   3201  CZ3 TRP A 206       8.542 -13.589   6.075  1.00 98.70           C  
ATOM   3202  HZ3 TRP A 206       8.542 -13.340   5.025  1.00 98.70           H  
ATOM   3203  N   ASN A 207      11.139 -10.131  11.626  1.00 98.62           N  
ATOM   3204  H   ASN A 207      12.133 -10.306  11.599  1.00 98.62           H  
ATOM   3205  CA  ASN A 207      10.480  -9.841  12.894  1.00 98.62           C  
ATOM   3206  HA  ASN A 207       9.637 -10.525  12.996  1.00 98.62           H  
ATOM   3207  C   ASN A 207       9.905  -8.413  12.947  1.00 98.62           C  
ATOM   3208  CB  ASN A 207      11.460 -10.121  14.040  1.00 98.62           C  
ATOM   3209  HB2 ASN A 207      12.271  -9.392  14.020  1.00 98.62           H  
ATOM   3210  HB3 ASN A 207      11.885 -11.118  13.925  1.00 98.62           H  
ATOM   3211  O   ASN A 207       8.872  -8.197  13.578  1.00 98.62           O  
ATOM   3212  CG  ASN A 207      10.748 -10.080  15.380  1.00 98.62           C  
ATOM   3213  ND2 ASN A 207      11.147  -9.206  16.275  1.00 98.62           N  
ATOM   3214 HD21 ASN A 207      11.923  -8.588  16.087  1.00 98.62           H  
ATOM   3215 HD22 ASN A 207      10.639  -9.195  17.148  1.00 98.62           H  
ATOM   3216  OD1 ASN A 207       9.806 -10.812  15.631  1.00 98.62           O  
ATOM   3217  N   ALA A 208      10.529  -7.439  12.281  1.00 98.37           N  
ATOM   3218  H   ALA A 208      11.329  -7.664  11.707  1.00 98.37           H  
ATOM   3219  CA  ALA A 208       9.970  -6.093  12.177  1.00 98.37           C  
ATOM   3220  HA  ALA A 208       9.665  -5.752  13.167  1.00 98.37           H  
ATOM   3221  C   ALA A 208       8.714  -6.087  11.291  1.00 98.37           C  
ATOM   3222  CB  ALA A 208      11.061  -5.152  11.668  1.00 98.37           C  
ATOM   3223  HB1 ALA A 208      11.451  -5.535  10.725  1.00 98.37           H  
ATOM   3224  HB2 ALA A 208      10.648  -4.155  11.515  1.00 98.37           H  
ATOM   3225  HB3 ALA A 208      11.873  -5.099  12.393  1.00 98.37           H  
ATOM   3226  O   ALA A 208       7.673  -5.597  11.720  1.00 98.37           O  
ATOM   3227  N   TYR A 209       8.762  -6.711  10.109  1.00 98.58           N  
ATOM   3228  H   TYR A 209       9.640  -7.099   9.796  1.00 98.58           H  
ATOM   3229  CA  TYR A 209       7.590  -6.836   9.231  1.00 98.58           C  
ATOM   3230  HA  TYR A 209       7.188  -5.842   9.037  1.00 98.58           H  
ATOM   3231  C   TYR A 209       6.453  -7.645   9.848  1.00 98.58           C  
ATOM   3232  CB  TYR A 209       7.998  -7.464   7.898  1.00 98.58           C  
ATOM   3233  HB2 TYR A 209       7.143  -7.986   7.469  1.00 98.58           H  
ATOM   3234  HB3 TYR A 209       8.786  -8.201   8.051  1.00 98.58           H  
ATOM   3235  O   TYR A 209       5.290  -7.321   9.631  1.00 98.58           O  
ATOM   3236  CG  TYR A 209       8.433  -6.420   6.903  1.00 98.58           C  
ATOM   3237  CD1 TYR A 209       7.450  -5.662   6.240  1.00 98.58           C  
ATOM   3238  HD1 TYR A 209       6.401  -5.845   6.421  1.00 98.58           H  
ATOM   3239  CD2 TYR A 209       9.797  -6.194   6.650  1.00 98.58           C  
ATOM   3240  HD2 TYR A 209      10.555  -6.775   7.155  1.00 98.58           H  
ATOM   3241  CE1 TYR A 209       7.828  -4.670   5.321  1.00 98.58           C  
ATOM   3242  HE1 TYR A 209       7.086  -4.079   4.806  1.00 98.58           H  
ATOM   3243  CE2 TYR A 209      10.178  -5.214   5.717  1.00 98.58           C  
ATOM   3244  HE2 TYR A 209      11.222  -5.053   5.494  1.00 98.58           H  
ATOM   3245  OH  TYR A 209       9.541  -3.482   4.187  1.00 98.58           O  
ATOM   3246  HH  TYR A 209      10.476  -3.273   4.243  1.00 98.58           H  
ATOM   3247  CZ  TYR A 209       9.191  -4.448   5.063  1.00 98.58           C  
ATOM   3248  N   LYS A 210       6.764  -8.663  10.652  1.00 98.57           N  
ATOM   3249  H   LYS A 210       7.733  -8.943  10.692  1.00 98.57           H  
ATOM   3250  CA  LYS A 210       5.780  -9.432  11.419  1.00 98.57           C  
ATOM   3251  HA  LYS A 210       5.050  -9.870  10.738  1.00 98.57           H  
ATOM   3252  C   LYS A 210       4.996  -8.552  12.392  1.00 98.57           C  
ATOM   3253  CB  LYS A 210       6.517 -10.569  12.141  1.00 98.57           C  
ATOM   3254  HB2 LYS A 210       6.850 -11.292  11.396  1.00 98.57           H  
ATOM   3255  HB3 LYS A 210       7.392 -10.172  12.655  1.00 98.57           H  
ATOM   3256  O   LYS A 210       3.768  -8.601  12.393  1.00 98.57           O  
ATOM   3257  CG  LYS A 210       5.627 -11.262  13.176  1.00 98.57           C  
ATOM   3258  HG2 LYS A 210       4.676 -11.523  12.714  1.00 98.57           H  
ATOM   3259  HG3 LYS A 210       5.431 -10.590  14.012  1.00 98.57           H  
ATOM   3260  CD  LYS A 210       6.309 -12.513  13.716  1.00 98.57           C  
ATOM   3261  HD2 LYS A 210       6.583 -13.151  12.875  1.00 98.57           H  
ATOM   3262  HD3 LYS A 210       7.210 -12.235  14.263  1.00 98.57           H  
ATOM   3263  CE  LYS A 210       5.340 -13.252  14.638  1.00 98.57           C  
ATOM   3264  HE2 LYS A 210       4.406 -13.413  14.100  1.00 98.57           H  
ATOM   3265  HE3 LYS A 210       5.128 -12.632  15.510  1.00 98.57           H  
ATOM   3266  NZ  LYS A 210       5.900 -14.559  15.036  1.00 98.57           N  
ATOM   3267  HZ1 LYS A 210       5.237 -15.090  15.582  1.00 98.57           H  
ATOM   3268  HZ2 LYS A 210       6.008 -15.130  14.210  1.00 98.57           H  
ATOM   3269  HZ3 LYS A 210       6.801 -14.484  15.488  1.00 98.57           H  
ATOM   3270  N   ASN A 211       5.704  -7.774  13.209  1.00 97.26           N  
ATOM   3271  H   ASN A 211       6.709  -7.774  13.110  1.00 97.26           H  
ATOM   3272  CA  ASN A 211       5.112  -7.035  14.328  1.00 97.26           C  
ATOM   3273  HA  ASN A 211       4.233  -7.574  14.683  1.00 97.26           H  
ATOM   3274  C   ASN A 211       4.622  -5.626  13.949  1.00 97.26           C  
ATOM   3275  CB  ASN A 211       6.130  -6.987  15.477  1.00 97.26           C  
ATOM   3276  HB2 ASN A 211       7.038  -6.492  15.134  1.00 97.26           H  
ATOM   3277  HB3 ASN A 211       5.714  -6.396  16.293  1.00 97.26           H  
ATOM   3278  O   ASN A 211       3.807  -5.058  14.672  1.00 97.26           O  
ATOM   3279  CG  ASN A 211       6.458  -8.362  16.034  1.00 97.26           C  
ATOM   3280  ND2 ASN A 211       7.714  -8.730  16.052  1.00 97.26           N  
ATOM   3281 HD21 ASN A 211       8.353  -8.223  15.457  1.00 97.26           H  
ATOM   3282 HD22 ASN A 211       7.914  -9.689  16.299  1.00 97.26           H  
ATOM   3283  OD1 ASN A 211       5.602  -9.130  16.437  1.00 97.26           O  
ATOM   3284  N   GLY A 212       5.099  -5.083  12.829  1.00 96.38           N  
ATOM   3285  H   GLY A 212       5.841  -5.570  12.347  1.00 96.38           H  
ATOM   3286  CA  GLY A 212       4.842  -3.711  12.401  1.00 96.38           C  
ATOM   3287  HA2 GLY A 212       3.876  -3.367  12.772  1.00 96.38           H  
ATOM   3288  HA3 GLY A 212       4.810  -3.688  11.312  1.00 96.38           H  
ATOM   3289  C   GLY A 212       5.922  -2.735  12.869  1.00 96.38           C  
ATOM   3290  O   GLY A 212       6.652  -2.985  13.832  1.00 96.38           O  
ATOM   3291  N   PHE A 213       6.051  -1.622  12.151  1.00 95.28           N  
ATOM   3292  H   PHE A 213       5.380  -1.451  11.417  1.00 95.28           H  
ATOM   3293  CA  PHE A 213       7.035  -0.571  12.417  1.00 95.28           C  
ATOM   3294  HA  PHE A 213       7.108  -0.425  13.494  1.00 95.28           H  
ATOM   3295  C   PHE A 213       6.602   0.763  11.798  1.00 95.28           C  
ATOM   3296  CB  PHE A 213       8.418  -0.996  11.886  1.00 95.28           C  
ATOM   3297  HB2 PHE A 213       9.146  -0.220  12.122  1.00 95.28           H  
ATOM   3298  HB3 PHE A 213       8.736  -1.892  12.420  1.00 95.28           H  
ATOM   3299  O   PHE A 213       5.656   0.819  11.015  1.00 95.28           O  
ATOM   3300  CG  PHE A 213       8.477  -1.275  10.395  1.00 95.28           C  
ATOM   3301  CD1 PHE A 213       8.323  -2.592   9.925  1.00 95.28           C  
ATOM   3302  HD1 PHE A 213       8.145  -3.395  10.625  1.00 95.28           H  
ATOM   3303  CD2 PHE A 213       8.678  -0.228   9.475  1.00 95.28           C  
ATOM   3304  HD2 PHE A 213       8.780   0.790   9.820  1.00 95.28           H  
ATOM   3305  CE1 PHE A 213       8.376  -2.862   8.547  1.00 95.28           C  
ATOM   3306  HE1 PHE A 213       8.253  -3.871   8.182  1.00 95.28           H  
ATOM   3307  CE2 PHE A 213       8.721  -0.496   8.096  1.00 95.28           C  
ATOM   3308  HE2 PHE A 213       8.857   0.306   7.385  1.00 95.28           H  
ATOM   3309  CZ  PHE A 213       8.571  -1.814   7.633  1.00 95.28           C  
ATOM   3310  HZ  PHE A 213       8.594  -2.017   6.572  1.00 95.28           H  
ATOM   3311  N   GLY A 214       7.327   1.833  12.130  1.00 91.28           N  
ATOM   3312  H   GLY A 214       8.059   1.720  12.816  1.00 91.28           H  
ATOM   3313  CA  GLY A 214       7.023   3.196  11.691  1.00 91.28           C  
ATOM   3314  HA2 GLY A 214       6.540   3.172  10.715  1.00 91.28           H  
ATOM   3315  HA3 GLY A 214       7.946   3.768  11.585  1.00 91.28           H  
ATOM   3316  C   GLY A 214       6.110   3.935  12.667  1.00 91.28           C  
ATOM   3317  O   GLY A 214       5.925   3.505  13.810  1.00 91.28           O  
ATOM   3318  N   GLN A 215       5.564   5.066  12.226  1.00 85.55           N  
ATOM   3319  H   GLN A 215       5.704   5.332  11.262  1.00 85.55           H  
ATOM   3320  CA  GLN A 215       4.662   5.893  13.027  1.00 85.55           C  
ATOM   3321  HA  GLN A 215       4.480   5.410  13.986  1.00 85.55           H  
ATOM   3322  C   GLN A 215       3.316   6.028  12.327  1.00 85.55           C  
ATOM   3323  CB  GLN A 215       5.278   7.268  13.317  1.00 85.55           C  
ATOM   3324  HB2 GLN A 215       5.546   7.760  12.382  1.00 85.55           H  
ATOM   3325  HB3 GLN A 215       4.529   7.877  13.823  1.00 85.55           H  
ATOM   3326  O   GLN A 215       3.238   6.381  11.154  1.00 85.55           O  
ATOM   3327  CG  GLN A 215       6.523   7.170  14.212  1.00 85.55           C  
ATOM   3328  HG2 GLN A 215       7.334   6.699  13.658  1.00 85.55           H  
ATOM   3329  HG3 GLN A 215       6.290   6.551  15.079  1.00 85.55           H  
ATOM   3330  CD  GLN A 215       7.002   8.529  14.711  1.00 85.55           C  
ATOM   3331  NE2 GLN A 215       7.905   8.570  15.665  1.00 85.55           N  
ATOM   3332 HE21 GLN A 215       8.373   7.728  15.968  1.00 85.55           H  
ATOM   3333 HE22 GLN A 215       8.228   9.505  15.868  1.00 85.55           H  
ATOM   3334  OE1 GLN A 215       6.567   9.584  14.311  1.00 85.55           O  
ATOM   3335  N   VAL A 216       2.234   5.764  13.061  1.00 80.14           N  
ATOM   3336  H   VAL A 216       2.351   5.521  14.034  1.00 80.14           H  
ATOM   3337  CA  VAL A 216       0.884   6.010  12.544  1.00 80.14           C  
ATOM   3338  HA  VAL A 216       0.782   5.471  11.603  1.00 80.14           H  
ATOM   3339  C   VAL A 216       0.734   7.504  12.249  1.00 80.14           C  
ATOM   3340  CB  VAL A 216      -0.195   5.497  13.514  1.00 80.14           C  
ATOM   3341  HB  VAL A 216      -0.101   5.987  14.483  1.00 80.14           H  
ATOM   3342  O   VAL A 216       1.187   8.323  13.043  1.00 80.14           O  
ATOM   3343  CG1 VAL A 216      -1.594   5.760  12.952  1.00 80.14           C  
ATOM   3344 HG11 VAL A 216      -2.349   5.221  13.524  1.00 80.14           H  
ATOM   3345 HG12 VAL A 216      -1.823   6.825  12.992  1.00 80.14           H  
ATOM   3346 HG13 VAL A 216      -1.633   5.413  11.919  1.00 80.14           H  
ATOM   3347  CG2 VAL A 216      -0.045   3.981  13.702  1.00 80.14           C  
ATOM   3348 HG21 VAL A 216       0.852   3.756  14.278  1.00 80.14           H  
ATOM   3349 HG22 VAL A 216      -0.917   3.577  14.218  1.00 80.14           H  
ATOM   3350 HG23 VAL A 216       0.027   3.493  12.730  1.00 80.14           H  
ATOM   3351  N   CYS A 217       0.098   7.835  11.120  1.00 79.93           N  
ATOM   3352  H   CYS A 217      -0.222   7.068  10.547  1.00 79.93           H  
ATOM   3353  CA  CYS A 217       0.069   9.164  10.483  1.00 79.93           C  
ATOM   3354  HA  CYS A 217      -0.733   9.127   9.747  1.00 79.93           H  
ATOM   3355  C   CYS A 217       1.331   9.556   9.693  1.00 79.93           C  
ATOM   3356  CB  CYS A 217      -0.300  10.279  11.473  1.00 79.93           C  
ATOM   3357  HB2 CYS A 217       0.547  10.441  12.139  1.00 79.93           H  
ATOM   3358  HB3 CYS A 217      -0.424  11.204  10.909  1.00 79.93           H  
ATOM   3359  O   CYS A 217       1.330  10.609   9.061  1.00 79.93           O  
ATOM   3360  SG  CYS A 217      -1.776  10.033  12.487  1.00 79.93           S  
ATOM   3361  N   GLU A 218       2.374   8.730   9.681  1.00 83.42           N  
ATOM   3362  H   GLU A 218       2.350   7.881  10.228  1.00 83.42           H  
ATOM   3363  CA  GLU A 218       3.559   8.898   8.834  1.00 83.42           C  
ATOM   3364  HA  GLU A 218       3.411   9.726   8.140  1.00 83.42           H  
ATOM   3365  C   GLU A 218       3.771   7.635   7.989  1.00 83.42           C  
ATOM   3366  CB  GLU A 218       4.803   9.217   9.686  1.00 83.42           C  
ATOM   3367  HB2 GLU A 218       5.597   9.505   8.997  1.00 83.42           H  
ATOM   3368  HB3 GLU A 218       5.118   8.319  10.217  1.00 83.42           H  
ATOM   3369  O   GLU A 218       2.826   6.896   7.715  1.00 83.42           O  
ATOM   3370  CG  GLU A 218       4.617  10.353  10.700  1.00 83.42           C  
ATOM   3371  HG2 GLU A 218       4.087  11.172  10.213  1.00 83.42           H  
ATOM   3372  HG3 GLU A 218       3.999   9.995  11.523  1.00 83.42           H  
ATOM   3373  CD  GLU A 218       5.947  10.888  11.260  1.00 83.42           C  
ATOM   3374  OE1 GLU A 218       5.895  11.923  11.959  1.00 83.42           O  
ATOM   3375  OE2 GLU A 218       7.033  10.354  10.922  1.00 83.42           O  
ATOM   3376  N   ASP A 219       5.007   7.362   7.582  1.00 89.08           N  
ATOM   3377  H   ASP A 219       5.760   7.988   7.829  1.00 89.08           H  
ATOM   3378  CA  ASP A 219       5.336   6.093   6.955  1.00 89.08           C  
ATOM   3379  HA  ASP A 219       4.594   5.906   6.178  1.00 89.08           H  
ATOM   3380  C   ASP A 219       5.282   4.966   7.992  1.00 89.08           C  
ATOM   3381  CB  ASP A 219       6.716   6.150   6.306  1.00 89.08           C  
ATOM   3382  HB2 ASP A 219       7.000   5.143   6.002  1.00 89.08           H  
ATOM   3383  HB3 ASP A 219       7.428   6.502   7.053  1.00 89.08           H  
ATOM   3384  O   ASP A 219       5.980   5.014   9.018  1.00 89.08           O  
ATOM   3385  CG  ASP A 219       6.817   7.064   5.090  1.00 89.08           C  
ATOM   3386  OD1 ASP A 219       5.871   7.789   4.718  1.00 89.08           O  
ATOM   3387  OD2 ASP A 219       7.922   7.138   4.515  1.00 89.08           O  
ATOM   3388  N   TYR A 220       4.471   3.940   7.726  1.00 91.72           N  
ATOM   3389  H   TYR A 220       3.963   3.935   6.853  1.00 91.72           H  
ATOM   3390  CA  TYR A 220       4.365   2.780   8.607  1.00 91.72           C  
ATOM   3391  HA  TYR A 220       5.365   2.570   8.987  1.00 91.72           H  
ATOM   3392  C   TYR A 220       3.902   1.512   7.892  1.00 91.72           C  
ATOM   3393  CB  TYR A 220       3.459   3.086   9.815  1.00 91.72           C  
ATOM   3394  HB2 TYR A 220       3.648   4.105  10.153  1.00 91.72           H  
ATOM   3395  HB3 TYR A 220       3.748   2.435  10.641  1.00 91.72           H  
ATOM   3396  O   TYR A 220       3.307   1.539   6.813  1.00 91.72           O  
ATOM   3397  CG  TYR A 220       1.973   2.910   9.585  1.00 91.72           C  
ATOM   3398  CD1 TYR A 220       1.255   3.917   8.919  1.00 91.72           C  
ATOM   3399  HD1 TYR A 220       1.769   4.801   8.571  1.00 91.72           H  
ATOM   3400  CD2 TYR A 220       1.317   1.743  10.031  1.00 91.72           C  
ATOM   3401  HD2 TYR A 220       1.878   0.972  10.537  1.00 91.72           H  
ATOM   3402  CE1 TYR A 220      -0.125   3.769   8.710  1.00 91.72           C  
ATOM   3403  HE1 TYR A 220      -0.686   4.534   8.194  1.00 91.72           H  
ATOM   3404  CE2 TYR A 220      -0.064   1.580   9.806  1.00 91.72           C  
ATOM   3405  HE2 TYR A 220      -0.573   0.690  10.144  1.00 91.72           H  
ATOM   3406  OH  TYR A 220      -2.116   2.540   8.988  1.00 91.72           O  
ATOM   3407  HH  TYR A 220      -2.487   1.655   8.952  1.00 91.72           H  
ATOM   3408  CZ  TYR A 220      -0.779   2.608   9.156  1.00 91.72           C  
ATOM   3409  N   TRP A 221       4.156   0.396   8.571  1.00 96.77           N  
ATOM   3410  H   TRP A 221       4.655   0.490   9.444  1.00 96.77           H  
ATOM   3411  CA  TRP A 221       3.663  -0.930   8.240  1.00 96.77           C  
ATOM   3412  HA  TRP A 221       2.955  -0.866   7.414  1.00 96.77           H  
ATOM   3413  C   TRP A 221       2.953  -1.519   9.461  1.00 96.77           C  
ATOM   3414  CB  TRP A 221       4.843  -1.803   7.809  1.00 96.77           C  
ATOM   3415  HB2 TRP A 221       5.528  -1.927   8.647  1.00 96.77           H  
ATOM   3416  HB3 TRP A 221       5.384  -1.293   7.012  1.00 96.77           H  
ATOM   3417  O   TRP A 221       3.536  -1.596  10.545  1.00 96.77           O  
ATOM   3418  CG  TRP A 221       4.431  -3.145   7.303  1.00 96.77           C  
ATOM   3419  CD1 TRP A 221       4.429  -4.301   8.006  1.00 96.77           C  
ATOM   3420  HD1 TRP A 221       4.757  -4.403   9.029  1.00 96.77           H  
ATOM   3421  CD2 TRP A 221       3.960  -3.483   5.964  1.00 96.77           C  
ATOM   3422  CE2 TRP A 221       3.659  -4.875   5.934  1.00 96.77           C  
ATOM   3423  CE3 TRP A 221       3.786  -2.766   4.761  1.00 96.77           C  
ATOM   3424  HE3 TRP A 221       4.023  -1.712   4.733  1.00 96.77           H  
ATOM   3425  NE1 TRP A 221       3.945  -5.318   7.205  1.00 96.77           N  
ATOM   3426  HE1 TRP A 221       3.884  -6.292   7.465  1.00 96.77           H  
ATOM   3427  CH2 TRP A 221       3.055  -4.787   3.598  1.00 96.77           C  
ATOM   3428  HH2 TRP A 221       2.738  -5.270   2.686  1.00 96.77           H  
ATOM   3429  CZ2 TRP A 221       3.209  -5.525   4.777  1.00 96.77           C  
ATOM   3430  HZ2 TRP A 221       3.002  -6.585   4.781  1.00 96.77           H  
ATOM   3431  CZ3 TRP A 221       3.342  -3.416   3.593  1.00 96.77           C  
ATOM   3432  HZ3 TRP A 221       3.238  -2.874   2.665  1.00 96.77           H  
ATOM   3433  N   LEU A 222       1.700  -1.951   9.304  1.00 95.68           N  
ATOM   3434  H   LEU A 222       1.276  -1.815   8.398  1.00 95.68           H  
ATOM   3435  CA  LEU A 222       0.853  -2.434  10.404  1.00 95.68           C  
ATOM   3436  HA  LEU A 222       0.809  -1.658  11.168  1.00 95.68           H  
ATOM   3437  C   LEU A 222       1.385  -3.711  11.067  1.00 95.68           C  
ATOM   3438  CB  LEU A 222      -0.553  -2.681   9.836  1.00 95.68           C  
ATOM   3439  HB2 LEU A 222      -0.867  -1.771   9.325  1.00 95.68           H  
ATOM   3440  HB3 LEU A 222      -0.484  -3.484   9.101  1.00 95.68           H  
ATOM   3441  O   LEU A 222       1.116  -3.957  12.241  1.00 95.68           O  
ATOM   3442  CG  LEU A 222      -1.638  -3.047  10.863  1.00 95.68           C  
ATOM   3443  HG  LEU A 222      -1.329  -3.909  11.454  1.00 95.68           H  
ATOM   3444  CD1 LEU A 222      -1.939  -1.876  11.799  1.00 95.68           C  
ATOM   3445 HD11 LEU A 222      -1.062  -1.639  12.402  1.00 95.68           H  
ATOM   3446 HD12 LEU A 222      -2.754  -2.146  12.471  1.00 95.68           H  
ATOM   3447 HD13 LEU A 222      -2.228  -0.999  11.221  1.00 95.68           H  
ATOM   3448  CD2 LEU A 222      -2.932  -3.421  10.144  1.00 95.68           C  
ATOM   3449 HD21 LEU A 222      -3.283  -2.584   9.540  1.00 95.68           H  
ATOM   3450 HD22 LEU A 222      -2.759  -4.282   9.498  1.00 95.68           H  
ATOM   3451 HD23 LEU A 222      -3.698  -3.678  10.876  1.00 95.68           H  
ATOM   3452  N   GLY A 223       2.126  -4.524  10.317  1.00 97.66           N  
ATOM   3453  H   GLY A 223       2.299  -4.244   9.362  1.00 97.66           H  
ATOM   3454  CA  GLY A 223       2.604  -5.832  10.748  1.00 97.66           C  
ATOM   3455  HA2 GLY A 223       3.663  -5.905  10.504  1.00 97.66           H  
ATOM   3456  HA3 GLY A 223       2.510  -5.945  11.828  1.00 97.66           H  
ATOM   3457  C   GLY A 223       1.834  -6.973  10.088  1.00 97.66           C  
ATOM   3458  O   GLY A 223       0.603  -6.992  10.099  1.00 97.66           O  
ATOM   3459  N   ASN A 224       2.561  -7.941   9.534  1.00 98.53           N  
ATOM   3460  H   ASN A 224       3.566  -7.844   9.548  1.00 98.53           H  
ATOM   3461  CA  ASN A 224       1.985  -9.068   8.801  1.00 98.53           C  
ATOM   3462  HA  ASN A 224       1.328  -8.681   8.022  1.00 98.53           H  
ATOM   3463  C   ASN A 224       1.134  -9.966   9.699  1.00 98.53           C  
ATOM   3464  CB  ASN A 224       3.101  -9.890   8.136  1.00 98.53           C  
ATOM   3465  HB2 ASN A 224       2.635 -10.752   7.659  1.00 98.53           H  
ATOM   3466  HB3 ASN A 224       3.808 -10.248   8.884  1.00 98.53           H  
ATOM   3467  O   ASN A 224       0.110 -10.467   9.247  1.00 98.53           O  
ATOM   3468  CG  ASN A 224       3.848  -9.148   7.049  1.00 98.53           C  
ATOM   3469  ND2 ASN A 224       4.914  -9.706   6.530  1.00 98.53           N  
ATOM   3470 HD21 ASN A 224       5.335  -9.228   5.746  1.00 98.53           H  
ATOM   3471 HD22 ASN A 224       5.184 -10.642   6.796  1.00 98.53           H  
ATOM   3472  OD1 ASN A 224       3.488  -8.057   6.662  1.00 98.53           O  
ATOM   3473  N   GLU A 225       1.506 -10.127  10.973  1.00 97.70           N  
ATOM   3474  H   GLU A 225       2.339  -9.667  11.313  1.00 97.70           H  
ATOM   3475  CA  GLU A 225       0.691 -10.899  11.914  1.00 97.70           C  
ATOM   3476  HA  GLU A 225       0.451 -11.859  11.458  1.00 97.70           H  
ATOM   3477  C   GLU A 225      -0.635 -10.183  12.195  1.00 97.70           C  
ATOM   3478  CB  GLU A 225       1.487 -11.157  13.203  1.00 97.70           C  
ATOM   3479  HB2 GLU A 225       1.712 -10.205  13.682  1.00 97.70           H  
ATOM   3480  HB3 GLU A 225       2.433 -11.632  12.943  1.00 97.70           H  
ATOM   3481  O   GLU A 225      -1.693 -10.802  12.159  1.00 97.70           O  
ATOM   3482  CG  GLU A 225       0.752 -12.055  14.212  1.00 97.70           C  
ATOM   3483  HG2 GLU A 225       1.407 -12.207  15.070  1.00 97.70           H  
ATOM   3484  HG3 GLU A 225      -0.134 -11.529  14.570  1.00 97.70           H  
ATOM   3485  CD  GLU A 225       0.348 -13.429  13.648  1.00 97.70           C  
ATOM   3486  OE1 GLU A 225      -0.679 -13.972  14.118  1.00 97.70           O  
ATOM   3487  OE2 GLU A 225       1.059 -13.949  12.763  1.00 97.70           O  
ATOM   3488  N   ASN A 226      -0.611  -8.858  12.378  1.00 95.35           N  
ATOM   3489  H   ASN A 226       0.277  -8.380  12.326  1.00 95.35           H  
ATOM   3490  CA  ASN A 226      -1.838  -8.076  12.548  1.00 95.35           C  
ATOM   3491  HA  ASN A 226      -2.405  -8.493  13.380  1.00 95.35           H  
ATOM   3492  C   ASN A 226      -2.732  -8.172  11.305  1.00 95.35           C  
ATOM   3493  CB  ASN A 226      -1.477  -6.615  12.869  1.00 95.35           C  
ATOM   3494  HB2 ASN A 226      -0.829  -6.214  12.090  1.00 95.35           H  
ATOM   3495  HB3 ASN A 226      -2.386  -6.014  12.892  1.00 95.35           H  
ATOM   3496  O   ASN A 226      -3.940  -8.371  11.428  1.00 95.35           O  
ATOM   3497  CG  ASN A 226      -0.800  -6.470  14.217  1.00 95.35           C  
ATOM   3498  ND2 ASN A 226       0.234  -5.669  14.312  1.00 95.35           N  
ATOM   3499 HD21 ASN A 226       0.559  -5.132  13.520  1.00 95.35           H  
ATOM   3500 HD22 ASN A 226       0.723  -5.628  15.194  1.00 95.35           H  
ATOM   3501  OD1 ASN A 226      -1.206  -7.061  15.205  1.00 95.35           O  
ATOM   3502  N   LEU A 227      -2.140  -8.078  10.112  1.00 96.22           N  
ATOM   3503  H   LEU A 227      -1.145  -7.904  10.086  1.00 96.22           H  
ATOM   3504  CA  LEU A 227      -2.858  -8.171   8.844  1.00 96.22           C  
ATOM   3505  HA  LEU A 227      -3.690  -7.468   8.890  1.00 96.22           H  
ATOM   3506  C   LEU A 227      -3.451  -9.570   8.611  1.00 96.22           C  
ATOM   3507  CB  LEU A 227      -1.893  -7.739   7.728  1.00 96.22           C  
ATOM   3508  HB2 LEU A 227      -1.395  -6.820   8.037  1.00 96.22           H  
ATOM   3509  HB3 LEU A 227      -1.128  -8.506   7.606  1.00 96.22           H  
ATOM   3510  O   LEU A 227      -4.602  -9.681   8.185  1.00 96.22           O  
ATOM   3511  CG  LEU A 227      -2.558  -7.482   6.367  1.00 96.22           C  
ATOM   3512  HG  LEU A 227      -2.993  -8.408   5.992  1.00 96.22           H  
ATOM   3513  CD1 LEU A 227      -3.652  -6.419   6.451  1.00 96.22           C  
ATOM   3514 HD11 LEU A 227      -3.947  -6.111   5.448  1.00 96.22           H  
ATOM   3515 HD12 LEU A 227      -4.526  -6.826   6.960  1.00 96.22           H  
ATOM   3516 HD13 LEU A 227      -3.286  -5.542   6.984  1.00 96.22           H  
ATOM   3517  CD2 LEU A 227      -1.495  -6.973   5.392  1.00 96.22           C  
ATOM   3518 HD21 LEU A 227      -1.166  -5.977   5.690  1.00 96.22           H  
ATOM   3519 HD22 LEU A 227      -1.910  -6.917   4.386  1.00 96.22           H  
ATOM   3520 HD23 LEU A 227      -0.623  -7.627   5.388  1.00 96.22           H  
ATOM   3521  N   HIS A 228      -2.714 -10.628   8.963  1.00 96.84           N  
ATOM   3522  H   HIS A 228      -1.763 -10.476   9.267  1.00 96.84           H  
ATOM   3523  CA  HIS A 228      -3.215 -12.002   8.963  1.00 96.84           C  
ATOM   3524  HA  HIS A 228      -3.539 -12.265   7.957  1.00 96.84           H  
ATOM   3525  C   HIS A 228      -4.427 -12.148   9.890  1.00 96.84           C  
ATOM   3526  CB  HIS A 228      -2.100 -12.976   9.384  1.00 96.84           C  
ATOM   3527  HB2 HIS A 228      -1.655 -12.649  10.323  1.00 96.84           H  
ATOM   3528  HB3 HIS A 228      -1.320 -12.977   8.622  1.00 96.84           H  
ATOM   3529  O   HIS A 228      -5.470 -12.638   9.469  1.00 96.84           O  
ATOM   3530  CG  HIS A 228      -2.614 -14.385   9.558  1.00 96.84           C  
ATOM   3531  CD2 HIS A 228      -2.577 -15.160  10.688  1.00 96.84           C  
ATOM   3532  HD2 HIS A 228      -2.114 -14.882  11.624  1.00 96.84           H  
ATOM   3533  ND1 HIS A 228      -3.318 -15.087   8.614  1.00 96.84           N  
ATOM   3534  HD1 HIS A 228      -3.522 -14.761   7.680  1.00 96.84           H  
ATOM   3535  CE1 HIS A 228      -3.696 -16.254   9.145  1.00 96.84           C  
ATOM   3536  HE1 HIS A 228      -4.274 -16.998   8.616  1.00 96.84           H  
ATOM   3537  NE2 HIS A 228      -3.271 -16.358  10.419  1.00 96.84           N  
ATOM   3538  N   GLN A 229      -4.335 -11.679  11.137  1.00 94.82           N  
ATOM   3539  H   GLN A 229      -3.457 -11.286  11.447  1.00 94.82           H  
ATOM   3540  CA  GLN A 229      -5.438 -11.811  12.093  1.00 94.82           C  
ATOM   3541  HA  GLN A 229      -5.740 -12.857  12.129  1.00 94.82           H  
ATOM   3542  C   GLN A 229      -6.686 -11.010  11.681  1.00 94.82           C  
ATOM   3543  CB  GLN A 229      -4.972 -11.392  13.492  1.00 94.82           C  
ATOM   3544  HB2 GLN A 229      -4.612 -10.363  13.458  1.00 94.82           H  
ATOM   3545  HB3 GLN A 229      -5.835 -11.437  14.156  1.00 94.82           H  
ATOM   3546  O   GLN A 229      -7.805 -11.479  11.900  1.00 94.82           O  
ATOM   3547  CG  GLN A 229      -3.883 -12.281  14.108  1.00 94.82           C  
ATOM   3548  HG2 GLN A 229      -3.605 -11.879  15.082  1.00 94.82           H  
ATOM   3549  HG3 GLN A 229      -2.991 -12.264  13.482  1.00 94.82           H  
ATOM   3550  CD  GLN A 229      -4.286 -13.738  14.292  1.00 94.82           C  
ATOM   3551  NE2 GLN A 229      -3.338 -14.642  14.227  1.00 94.82           N  
ATOM   3552 HE21 GLN A 229      -2.376 -14.354  14.119  1.00 94.82           H  
ATOM   3553 HE22 GLN A 229      -3.573 -15.614  14.367  1.00 94.82           H  
ATOM   3554  OE1 GLN A 229      -5.436 -14.101  14.518  1.00 94.82           O  
ATOM   3555  N   ILE A 230      -6.511  -9.836  11.058  1.00 92.75           N  
ATOM   3556  H   ILE A 230      -5.568  -9.492  10.951  1.00 92.75           H  
ATOM   3557  CA  ILE A 230      -7.620  -9.042  10.509  1.00 92.75           C  
ATOM   3558  HA  ILE A 230      -8.376  -8.919  11.285  1.00 92.75           H  
ATOM   3559  C   ILE A 230      -8.288  -9.796   9.356  1.00 92.75           C  
ATOM   3560  CB  ILE A 230      -7.145  -7.636  10.066  1.00 92.75           C  
ATOM   3561  HB  ILE A 230      -6.288  -7.747   9.401  1.00 92.75           H  
ATOM   3562  O   ILE A 230      -9.488 -10.056   9.409  1.00 92.75           O  
ATOM   3563  CG1 ILE A 230      -6.734  -6.780  11.282  1.00 92.75           C  
ATOM   3564 HG12 ILE A 230      -7.637  -6.396  11.756  1.00 92.75           H  
ATOM   3565 HG13 ILE A 230      -6.204  -7.395  12.009  1.00 92.75           H  
ATOM   3566  CG2 ILE A 230      -8.267  -6.894   9.313  1.00 92.75           C  
ATOM   3567 HG21 ILE A 230      -7.984  -5.862   9.106  1.00 92.75           H  
ATOM   3568 HG22 ILE A 230      -9.180  -6.897   9.908  1.00 92.75           H  
ATOM   3569 HG23 ILE A 230      -8.470  -7.376   8.357  1.00 92.75           H  
ATOM   3570  CD1 ILE A 230      -5.836  -5.589  10.934  1.00 92.75           C  
ATOM   3571 HD11 ILE A 230      -6.361  -4.880  10.294  1.00 92.75           H  
ATOM   3572 HD12 ILE A 230      -4.938  -5.938  10.424  1.00 92.75           H  
ATOM   3573 HD13 ILE A 230      -5.545  -5.080  11.853  1.00 92.75           H  
ATOM   3574  N   THR A 231      -7.514 -10.176   8.339  1.00 94.29           N  
ATOM   3575  H   THR A 231      -6.524  -9.981   8.382  1.00 94.29           H  
ATOM   3576  CA  THR A 231      -8.055 -10.786   7.113  1.00 94.29           C  
ATOM   3577  HA  THR A 231      -8.918 -10.203   6.790  1.00 94.29           H  
ATOM   3578  C   THR A 231      -8.570 -12.207   7.323  1.00 94.29           C  
ATOM   3579  CB  THR A 231      -7.047 -10.761   5.962  1.00 94.29           C  
ATOM   3580  HB  THR A 231      -7.491 -11.300   5.125  1.00 94.29           H  
ATOM   3581  O   THR A 231      -9.503 -12.623   6.656  1.00 94.29           O  
ATOM   3582  CG2 THR A 231      -6.722  -9.339   5.510  1.00 94.29           C  
ATOM   3583 HG21 THR A 231      -7.631  -8.861   5.144  1.00 94.29           H  
ATOM   3584 HG22 THR A 231      -6.307  -8.750   6.329  1.00 94.29           H  
ATOM   3585 HG23 THR A 231      -6.001  -9.384   4.694  1.00 94.29           H  
ATOM   3586  OG1 THR A 231      -5.825 -11.371   6.317  1.00 94.29           O  
ATOM   3587  HG1 THR A 231      -5.380 -10.791   6.940  1.00 94.29           H  
ATOM   3588  N   LYS A 232      -8.074 -12.936   8.326  1.00 92.87           N  
ATOM   3589  H   LYS A 232      -7.235 -12.604   8.779  1.00 92.87           H  
ATOM   3590  CA  LYS A 232      -8.628 -14.237   8.726  1.00 92.87           C  
ATOM   3591  HA  LYS A 232      -8.694 -14.870   7.841  1.00 92.87           H  
ATOM   3592  C   LYS A 232     -10.045 -14.140   9.308  1.00 92.87           C  
ATOM   3593  CB  LYS A 232      -7.646 -14.858   9.724  1.00 92.87           C  
ATOM   3594  HB2 LYS A 232      -7.545 -14.193  10.582  1.00 92.87           H  
ATOM   3595  HB3 LYS A 232      -6.675 -14.946   9.237  1.00 92.87           H  
ATOM   3596  O   LYS A 232     -10.778 -15.128   9.314  1.00 92.87           O  
ATOM   3597  CG  LYS A 232      -8.070 -16.246  10.211  1.00 92.87           C  
ATOM   3598  HG2 LYS A 232      -8.170 -16.920   9.360  1.00 92.87           H  
ATOM   3599  HG3 LYS A 232      -9.016 -16.189  10.749  1.00 92.87           H  
ATOM   3600  CD  LYS A 232      -7.013 -16.774  11.172  1.00 92.87           C  
ATOM   3601  HD2 LYS A 232      -6.909 -16.081  12.007  1.00 92.87           H  
ATOM   3602  HD3 LYS A 232      -6.059 -16.840  10.649  1.00 92.87           H  
ATOM   3603  CE  LYS A 232      -7.423 -18.152  11.680  1.00 92.87           C  
ATOM   3604  HE2 LYS A 232      -7.522 -18.818  10.823  1.00 92.87           H  
ATOM   3605  HE3 LYS A 232      -8.393 -18.073  12.170  1.00 92.87           H  
ATOM   3606  NZ  LYS A 232      -6.392 -18.650  12.617  1.00 92.87           N  
ATOM   3607  HZ1 LYS A 232      -5.498 -18.658  12.146  1.00 92.87           H  
ATOM   3608  HZ2 LYS A 232      -6.309 -18.017  13.399  1.00 92.87           H  
ATOM   3609  HZ3 LYS A 232      -6.610 -19.582  12.940  1.00 92.87           H  
ATOM   3610  N   ALA A 233     -10.434 -12.986   9.856  1.00 89.02           N  
ATOM   3611  H   ALA A 233      -9.816 -12.190   9.792  1.00 89.02           H  
ATOM   3612  CA  ALA A 233     -11.717 -12.827  10.542  1.00 89.02           C  
ATOM   3613  HA  ALA A 233     -11.903 -13.727  11.129  1.00 89.02           H  
ATOM   3614  C   ALA A 233     -12.918 -12.671   9.586  1.00 89.02           C  
ATOM   3615  CB  ALA A 233     -11.605 -11.647  11.515  1.00 89.02           C  
ATOM   3616  HB1 ALA A 233     -12.509 -11.587  12.121  1.00 89.02           H  
ATOM   3617  HB2 ALA A 233     -10.739 -11.781  12.163  1.00 89.02           H  
ATOM   3618  HB3 ALA A 233     -11.493 -10.718  10.955  1.00 89.02           H  
ATOM   3619  O   ALA A 233     -14.065 -12.791  10.023  1.00 89.02           O  
ATOM   3620  N   GLY A 234     -12.686 -12.402   8.301  1.00 90.36           N  
ATOM   3621  H   GLY A 234     -11.738 -12.367   7.956  1.00 90.36           H  
ATOM   3622  CA  GLY A 234     -13.749 -12.157   7.331  1.00 90.36           C  
ATOM   3623  HA2 GLY A 234     -14.313 -11.273   7.630  1.00 90.36           H  
ATOM   3624  HA3 GLY A 234     -14.425 -13.012   7.305  1.00 90.36           H  
ATOM   3625  C   GLY A 234     -13.207 -11.927   5.928  1.00 90.36           C  
ATOM   3626  O   GLY A 234     -12.014 -12.034   5.690  1.00 90.36           O  
ATOM   3627  N   ARG A 235     -14.085 -11.599   4.983  1.00 94.14           N  
ATOM   3628  H   ARG A 235     -15.043 -11.416   5.246  1.00 94.14           H  
ATOM   3629  CA  ARG A 235     -13.670 -11.263   3.615  1.00 94.14           C  
ATOM   3630  HA  ARG A 235     -12.743 -11.784   3.375  1.00 94.14           H  
ATOM   3631  C   ARG A 235     -13.383  -9.773   3.537  1.00 94.14           C  
ATOM   3632  CB  ARG A 235     -14.738 -11.696   2.607  1.00 94.14           C  
ATOM   3633  HB2 ARG A 235     -14.457 -11.337   1.617  1.00 94.14           H  
ATOM   3634  HB3 ARG A 235     -15.695 -11.250   2.878  1.00 94.14           H  
ATOM   3635  O   ARG A 235     -14.213  -8.973   3.965  1.00 94.14           O  
ATOM   3636  CG  ARG A 235     -14.859 -13.227   2.573  1.00 94.14           C  
ATOM   3637  HG2 ARG A 235     -13.930 -13.661   2.203  1.00 94.14           H  
ATOM   3638  HG3 ARG A 235     -15.039 -13.605   3.579  1.00 94.14           H  
ATOM   3639  CD  ARG A 235     -16.024 -13.679   1.693  1.00 94.14           C  
ATOM   3640  HD2 ARG A 235     -16.153 -14.753   1.823  1.00 94.14           H  
ATOM   3641  HD3 ARG A 235     -16.928 -13.172   2.030  1.00 94.14           H  
ATOM   3642  NE  ARG A 235     -15.793 -13.403   0.262  1.00 94.14           N  
ATOM   3643  HE  ARG A 235     -14.863 -13.164  -0.052  1.00 94.14           H  
ATOM   3644  NH1 ARG A 235     -17.936 -13.757  -0.474  1.00 94.14           N  
ATOM   3645 HH11 ARG A 235     -18.229 -13.849   0.488  1.00 94.14           H  
ATOM   3646 HH12 ARG A 235     -18.595 -13.739  -1.240  1.00 94.14           H  
ATOM   3647  NH2 ARG A 235     -16.330 -13.236  -1.929  1.00 94.14           N  
ATOM   3648 HH21 ARG A 235     -16.966 -13.214  -2.713  1.00 94.14           H  
ATOM   3649 HH22 ARG A 235     -15.355 -13.012  -2.072  1.00 94.14           H  
ATOM   3650  CZ  ARG A 235     -16.686 -13.466  -0.704  1.00 94.14           C  
ATOM   3651  N   TYR A 236     -12.221  -9.418   3.006  1.00 96.37           N  
ATOM   3652  H   TYR A 236     -11.595 -10.131   2.661  1.00 96.37           H  
ATOM   3653  CA  TYR A 236     -11.790  -8.033   2.862  1.00 96.37           C  
ATOM   3654  HA  TYR A 236     -12.587  -7.368   3.196  1.00 96.37           H  
ATOM   3655  C   TYR A 236     -11.533  -7.708   1.394  1.00 96.37           C  
ATOM   3656  CB  TYR A 236     -10.556  -7.766   3.737  1.00 96.37           C  
ATOM   3657  HB2 TYR A 236     -10.089  -6.842   3.397  1.00 96.37           H  
ATOM   3658  HB3 TYR A 236      -9.828  -8.564   3.593  1.00 96.37           H  
ATOM   3659  O   TYR A 236     -11.111  -8.560   0.621  1.00 96.37           O  
ATOM   3660  CG  TYR A 236     -10.872  -7.629   5.218  1.00 96.37           C  
ATOM   3661  CD1 TYR A 236     -10.952  -6.352   5.803  1.00 96.37           C  
ATOM   3662  HD1 TYR A 236     -10.763  -5.478   5.196  1.00 96.37           H  
ATOM   3663  CD2 TYR A 236     -11.097  -8.771   6.009  1.00 96.37           C  
ATOM   3664  HD2 TYR A 236     -11.008  -9.752   5.566  1.00 96.37           H  
ATOM   3665  CE1 TYR A 236     -11.273  -6.210   7.166  1.00 96.37           C  
ATOM   3666  HE1 TYR A 236     -11.323  -5.224   7.604  1.00 96.37           H  
ATOM   3667  CE2 TYR A 236     -11.437  -8.637   7.369  1.00 96.37           C  
ATOM   3668  HE2 TYR A 236     -11.611  -9.514   7.975  1.00 96.37           H  
ATOM   3669  OH  TYR A 236     -11.862  -7.215   9.262  1.00 96.37           O  
ATOM   3670  HH  TYR A 236     -11.870  -6.288   9.512  1.00 96.37           H  
ATOM   3671  CZ  TYR A 236     -11.531  -7.356   7.950  1.00 96.37           C  
ATOM   3672  N   GLU A 237     -11.773  -6.462   1.016  1.00 97.43           N  
ATOM   3673  H   GLU A 237     -12.166  -5.823   1.693  1.00 97.43           H  
ATOM   3674  CA  GLU A 237     -11.269  -5.878  -0.222  1.00 97.43           C  
ATOM   3675  HA  GLU A 237     -11.007  -6.674  -0.919  1.00 97.43           H  
ATOM   3676  C   GLU A 237      -9.987  -5.100   0.076  1.00 97.43           C  
ATOM   3677  CB  GLU A 237     -12.337  -5.016  -0.919  1.00 97.43           C  
ATOM   3678  HB2 GLU A 237     -13.103  -5.679  -1.321  1.00 97.43           H  
ATOM   3679  HB3 GLU A 237     -11.866  -4.503  -1.757  1.00 97.43           H  
ATOM   3680  O   GLU A 237      -9.825  -4.549   1.168  1.00 97.43           O  
ATOM   3681  CG  GLU A 237     -13.011  -3.976  -0.004  1.00 97.43           C  
ATOM   3682  HG2 GLU A 237     -13.550  -4.503   0.783  1.00 97.43           H  
ATOM   3683  HG3 GLU A 237     -12.241  -3.362   0.463  1.00 97.43           H  
ATOM   3684  CD  GLU A 237     -14.017  -3.064  -0.724  1.00 97.43           C  
ATOM   3685  OE1 GLU A 237     -14.610  -2.194  -0.033  1.00 97.43           O  
ATOM   3686  OE2 GLU A 237     -14.184  -3.192  -1.956  1.00 97.43           O  
ATOM   3687  N   LEU A 238      -9.080  -5.060  -0.900  1.00 98.48           N  
ATOM   3688  H   LEU A 238      -9.327  -5.496  -1.777  1.00 98.48           H  
ATOM   3689  CA  LEU A 238      -7.866  -4.250  -0.874  1.00 98.48           C  
ATOM   3690  HA  LEU A 238      -7.715  -3.843   0.126  1.00 98.48           H  
ATOM   3691  C   LEU A 238      -8.025  -3.087  -1.843  1.00 98.48           C  
ATOM   3692  CB  LEU A 238      -6.647  -5.123  -1.228  1.00 98.48           C  
ATOM   3693  HB2 LEU A 238      -6.448  -5.783  -0.383  1.00 98.48           H  
ATOM   3694  HB3 LEU A 238      -6.908  -5.745  -2.085  1.00 98.48           H  
ATOM   3695  O   LEU A 238      -8.247  -3.298  -3.034  1.00 98.48           O  
ATOM   3696  CG  LEU A 238      -5.357  -4.349  -1.567  1.00 98.48           C  
ATOM   3697  HG  LEU A 238      -5.561  -3.565  -2.297  1.00 98.48           H  
ATOM   3698  CD1 LEU A 238      -4.749  -3.717  -0.321  1.00 98.48           C  
ATOM   3699 HD11 LEU A 238      -3.865  -3.145  -0.604  1.00 98.48           H  
ATOM   3700 HD12 LEU A 238      -4.478  -4.501   0.386  1.00 98.48           H  
ATOM   3701 HD13 LEU A 238      -5.465  -3.037   0.140  1.00 98.48           H  
ATOM   3702  CD2 LEU A 238      -4.313  -5.273  -2.190  1.00 98.48           C  
ATOM   3703 HD21 LEU A 238      -3.406  -4.711  -2.412  1.00 98.48           H  
ATOM   3704 HD22 LEU A 238      -4.703  -5.698  -3.115  1.00 98.48           H  
ATOM   3705 HD23 LEU A 238      -4.065  -6.079  -1.499  1.00 98.48           H  
ATOM   3706  N   ARG A 239      -7.801  -1.873  -1.347  1.00 98.08           N  
ATOM   3707  H   ARG A 239      -7.615  -1.797  -0.358  1.00 98.08           H  
ATOM   3708  CA  ARG A 239      -7.626  -0.670  -2.154  1.00 98.08           C  
ATOM   3709  HA  ARG A 239      -7.781  -0.920  -3.203  1.00 98.08           H  
ATOM   3710  C   ARG A 239      -6.199  -0.157  -2.009  1.00 98.08           C  
ATOM   3711  CB  ARG A 239      -8.687   0.363  -1.758  1.00 98.08           C  
ATOM   3712  HB2 ARG A 239      -8.594   0.600  -0.699  1.00 98.08           H  
ATOM   3713  HB3 ARG A 239      -9.672  -0.070  -1.934  1.00 98.08           H  
ATOM   3714  O   ARG A 239      -5.652  -0.108  -0.907  1.00 98.08           O  
ATOM   3715  CG  ARG A 239      -8.562   1.649  -2.577  1.00 98.08           C  
ATOM   3716  HG2 ARG A 239      -8.547   1.406  -3.639  1.00 98.08           H  
ATOM   3717  HG3 ARG A 239      -7.632   2.156  -2.317  1.00 98.08           H  
ATOM   3718  CD  ARG A 239      -9.733   2.593  -2.303  1.00 98.08           C  
ATOM   3719  HD2 ARG A 239     -10.662   2.125  -2.630  1.00 98.08           H  
ATOM   3720  HD3 ARG A 239      -9.809   2.787  -1.233  1.00 98.08           H  
ATOM   3721  NE  ARG A 239      -9.497   3.857  -3.013  1.00 98.08           N  
ATOM   3722  HE  ARG A 239      -8.670   4.379  -2.763  1.00 98.08           H  
ATOM   3723  NH1 ARG A 239     -11.196   3.754  -4.568  1.00 98.08           N  
ATOM   3724 HH11 ARG A 239     -11.812   3.334  -3.887  1.00 98.08           H  
ATOM   3725 HH12 ARG A 239     -11.687   4.217  -5.320  1.00 98.08           H  
ATOM   3726  NH2 ARG A 239      -9.604   5.279  -4.756  1.00 98.08           N  
ATOM   3727 HH21 ARG A 239      -8.658   5.511  -4.490  1.00 98.08           H  
ATOM   3728 HH22 ARG A 239      -9.952   5.512  -5.675  1.00 98.08           H  
ATOM   3729  CZ  ARG A 239     -10.109   4.285  -4.097  1.00 98.08           C  
ATOM   3730  N   ILE A 240      -5.615   0.234  -3.131  1.00 98.34           N  
ATOM   3731  H   ILE A 240      -6.125   0.125  -3.996  1.00 98.34           H  
ATOM   3732  CA  ILE A 240      -4.309   0.884  -3.196  1.00 98.34           C  
ATOM   3733  HA  ILE A 240      -3.907   1.012  -2.191  1.00 98.34           H  
ATOM   3734  C   ILE A 240      -4.532   2.248  -3.814  1.00 98.34           C  
ATOM   3735  CB  ILE A 240      -3.308   0.050  -4.015  1.00 98.34           C  
ATOM   3736  HB  ILE A 240      -3.671  -0.024  -5.040  1.00 98.34           H  
ATOM   3737  O   ILE A 240      -4.996   2.312  -4.949  1.00 98.34           O  
ATOM   3738  CG1 ILE A 240      -3.212  -1.372  -3.430  1.00 98.34           C  
ATOM   3739 HG12 ILE A 240      -2.859  -1.328  -2.399  1.00 98.34           H  
ATOM   3740 HG13 ILE A 240      -4.199  -1.834  -3.429  1.00 98.34           H  
ATOM   3741  CG2 ILE A 240      -1.933   0.741  -4.036  1.00 98.34           C  
ATOM   3742 HG21 ILE A 240      -2.027   1.765  -4.397  1.00 98.34           H  
ATOM   3743 HG22 ILE A 240      -1.256   0.223  -4.716  1.00 98.34           H  
ATOM   3744 HG23 ILE A 240      -1.507   0.766  -3.033  1.00 98.34           H  
ATOM   3745  CD1 ILE A 240      -2.312  -2.299  -4.235  1.00 98.34           C  
ATOM   3746 HD11 ILE A 240      -2.560  -2.246  -5.295  1.00 98.34           H  
ATOM   3747 HD12 ILE A 240      -1.263  -2.043  -4.083  1.00 98.34           H  
ATOM   3748 HD13 ILE A 240      -2.484  -3.314  -3.876  1.00 98.34           H  
ATOM   3749  N   ASP A 241      -4.205   3.303  -3.078  1.00 96.23           N  
ATOM   3750  H   ASP A 241      -3.753   3.146  -2.188  1.00 96.23           H  
ATOM   3751  CA  ASP A 241      -4.248   4.676  -3.572  1.00 96.23           C  
ATOM   3752  HA  ASP A 241      -4.721   4.698  -4.553  1.00 96.23           H  
ATOM   3753  C   ASP A 241      -2.829   5.196  -3.747  1.00 96.23           C  
ATOM   3754  CB  ASP A 241      -5.068   5.576  -2.641  1.00 96.23           C  
ATOM   3755  HB2 ASP A 241      -4.861   6.619  -2.880  1.00 96.23           H  
ATOM   3756  HB3 ASP A 241      -4.783   5.395  -1.604  1.00 96.23           H  
ATOM   3757  O   ASP A 241      -1.980   5.035  -2.874  1.00 96.23           O  
ATOM   3758  CG  ASP A 241      -6.563   5.340  -2.809  1.00 96.23           C  
ATOM   3759  OD1 ASP A 241      -7.045   5.207  -3.948  1.00 96.23           O  
ATOM   3760  OD2 ASP A 241      -7.313   5.300  -1.817  1.00 96.23           O  
ATOM   3761  N   MET A 242      -2.571   5.811  -4.894  1.00 95.24           N  
ATOM   3762  H   MET A 242      -3.331   5.934  -5.549  1.00 95.24           H  
ATOM   3763  CA  MET A 242      -1.252   6.267  -5.313  1.00 95.24           C  
ATOM   3764  HA  MET A 242      -0.566   6.246  -4.466  1.00 95.24           H  
ATOM   3765  C   MET A 242      -1.338   7.698  -5.825  1.00 95.24           C  
ATOM   3766  CB  MET A 242      -0.705   5.349  -6.413  1.00 95.24           C  
ATOM   3767  HB2 MET A 242       0.245   5.740  -6.777  1.00 95.24           H  
ATOM   3768  HB3 MET A 242      -1.417   5.344  -7.239  1.00 95.24           H  
ATOM   3769  O   MET A 242      -2.344   8.111  -6.403  1.00 95.24           O  
ATOM   3770  CG  MET A 242      -0.498   3.909  -5.943  1.00 95.24           C  
ATOM   3771  HG2 MET A 242      -1.391   3.567  -5.420  1.00 95.24           H  
ATOM   3772  HG3 MET A 242       0.332   3.892  -5.238  1.00 95.24           H  
ATOM   3773  SD  MET A 242      -0.154   2.736  -7.276  1.00 95.24           S  
ATOM   3774  CE  MET A 242      -1.824   2.522  -7.945  1.00 95.24           C  
ATOM   3775  HE1 MET A 242      -2.504   2.212  -7.151  1.00 95.24           H  
ATOM   3776  HE2 MET A 242      -2.175   3.454  -8.388  1.00 95.24           H  
ATOM   3777  HE3 MET A 242      -1.785   1.745  -8.709  1.00 95.24           H  
ATOM   3778  N   VAL A 243      -0.251   8.444  -5.677  1.00 93.51           N  
ATOM   3779  H   VAL A 243       0.525   8.063  -5.154  1.00 93.51           H  
ATOM   3780  CA  VAL A 243      -0.048   9.711  -6.378  1.00 93.51           C  
ATOM   3781  HA  VAL A 243      -0.859   9.852  -7.092  1.00 93.51           H  
ATOM   3782  C   VAL A 243       1.251   9.616  -7.162  1.00 93.51           C  
ATOM   3783  CB  VAL A 243      -0.070  10.915  -5.420  1.00 93.51           C  
ATOM   3784  HB  VAL A 243       0.752  10.828  -4.710  1.00 93.51           H  
ATOM   3785  O   VAL A 243       2.277   9.206  -6.624  1.00 93.51           O  
ATOM   3786  CG1 VAL A 243       0.091  12.239  -6.181  1.00 93.51           C  
ATOM   3787 HG11 VAL A 243       1.061  12.270  -6.677  1.00 93.51           H  
ATOM   3788 HG12 VAL A 243       0.045  13.073  -5.481  1.00 93.51           H  
ATOM   3789 HG13 VAL A 243      -0.700  12.341  -6.924  1.00 93.51           H  
ATOM   3790  CG2 VAL A 243      -1.400  10.989  -4.652  1.00 93.51           C  
ATOM   3791 HG21 VAL A 243      -1.412  11.873  -4.013  1.00 93.51           H  
ATOM   3792 HG22 VAL A 243      -1.510  10.109  -4.019  1.00 93.51           H  
ATOM   3793 HG23 VAL A 243      -2.235  11.029  -5.352  1.00 93.51           H  
ATOM   3794  N   TYR A 244       1.207   9.989  -8.437  1.00 93.98           N  
ATOM   3795  H   TYR A 244       0.319  10.273  -8.827  1.00 93.98           H  
ATOM   3796  CA  TYR A 244       2.393  10.093  -9.283  1.00 93.98           C  
ATOM   3797  HA  TYR A 244       3.274  10.213  -8.653  1.00 93.98           H  
ATOM   3798  C   TYR A 244       2.289  11.321 -10.179  1.00 93.98           C  
ATOM   3799  CB  TYR A 244       2.565   8.819 -10.115  1.00 93.98           C  
ATOM   3800  HB2 TYR A 244       2.660   7.973  -9.433  1.00 93.98           H  
ATOM   3801  HB3 TYR A 244       1.670   8.649 -10.714  1.00 93.98           H  
ATOM   3802  O   TYR A 244       1.264  11.530 -10.833  1.00 93.98           O  
ATOM   3803  CG  TYR A 244       3.779   8.856 -11.022  1.00 93.98           C  
ATOM   3804  CD1 TYR A 244       3.626   8.855 -12.423  1.00 93.98           C  
ATOM   3805  HD1 TYR A 244       2.645   8.773 -12.866  1.00 93.98           H  
ATOM   3806  CD2 TYR A 244       5.066   8.933 -10.458  1.00 93.98           C  
ATOM   3807  HD2 TYR A 244       5.202   8.935  -9.386  1.00 93.98           H  
ATOM   3808  CE1 TYR A 244       4.761   8.949 -13.254  1.00 93.98           C  
ATOM   3809  HE1 TYR A 244       4.664   8.930 -14.329  1.00 93.98           H  
ATOM   3810  CE2 TYR A 244       6.199   9.025 -11.285  1.00 93.98           C  
ATOM   3811  HE2 TYR A 244       7.182   9.099 -10.843  1.00 93.98           H  
ATOM   3812  OH  TYR A 244       7.142   9.216 -13.479  1.00 93.98           O  
ATOM   3813  HH  TYR A 244       7.949   9.278 -12.964  1.00 93.98           H  
ATOM   3814  CZ  TYR A 244       6.051   9.040 -12.686  1.00 93.98           C  
ATOM   3815  N   GLN A 245       3.334  12.150 -10.191  1.00 91.58           N  
ATOM   3816  H   GLN A 245       4.069  11.977  -9.520  1.00 91.58           H  
ATOM   3817  CA  GLN A 245       3.346  13.447 -10.871  1.00 91.58           C  
ATOM   3818  HA  GLN A 245       4.213  13.993 -10.498  1.00 91.58           H  
ATOM   3819  C   GLN A 245       2.117  14.297 -10.512  1.00 91.58           C  
ATOM   3820  CB  GLN A 245       3.522  13.267 -12.385  1.00 91.58           C  
ATOM   3821  HB2 GLN A 245       2.682  12.696 -12.782  1.00 91.58           H  
ATOM   3822  HB3 GLN A 245       3.523  14.249 -12.858  1.00 91.58           H  
ATOM   3823  O   GLN A 245       1.474  14.895 -11.377  1.00 91.58           O  
ATOM   3824  CG  GLN A 245       4.833  12.563 -12.754  1.00 91.58           C  
ATOM   3825  HG2 GLN A 245       5.673  13.147 -12.380  1.00 91.58           H  
ATOM   3826  HG3 GLN A 245       4.870  11.579 -12.288  1.00 91.58           H  
ATOM   3827  CD  GLN A 245       4.984  12.391 -14.261  1.00 91.58           C  
ATOM   3828  NE2 GLN A 245       6.131  11.948 -14.720  1.00 91.58           N  
ATOM   3829 HE21 GLN A 245       6.773  11.497 -14.084  1.00 91.58           H  
ATOM   3830 HE22 GLN A 245       6.159  11.729 -15.705  1.00 91.58           H  
ATOM   3831  OE1 GLN A 245       4.093  12.658 -15.055  1.00 91.58           O  
ATOM   3832  N   SER A 246       1.757  14.326  -9.223  1.00 88.17           N  
ATOM   3833  H   SER A 246       2.327  13.802  -8.574  1.00 88.17           H  
ATOM   3834  CA  SER A 246       0.558  15.022  -8.717  1.00 88.17           C  
ATOM   3835  HA  SER A 246       0.522  14.842  -7.643  1.00 88.17           H  
ATOM   3836  C   SER A 246      -0.789  14.520  -9.273  1.00 88.17           C  
ATOM   3837  CB  SER A 246       0.687  16.541  -8.911  1.00 88.17           C  
ATOM   3838  HB2 SER A 246      -0.116  17.048  -8.376  1.00 88.17           H  
ATOM   3839  HB3 SER A 246       0.605  16.788  -9.970  1.00 88.17           H  
ATOM   3840  O   SER A 246      -1.808  15.191  -9.096  1.00 88.17           O  
ATOM   3841  OG  SER A 246       1.930  17.003  -8.422  1.00 88.17           O  
ATOM   3842  HG  SER A 246       2.581  16.324  -8.611  1.00 88.17           H  
ATOM   3843  N   ARG A 247      -0.836  13.355  -9.935  1.00 93.27           N  
ATOM   3844  H   ARG A 247       0.027  12.851 -10.083  1.00 93.27           H  
ATOM   3845  CA  ARG A 247      -2.080  12.719 -10.398  1.00 93.27           C  
ATOM   3846  HA  ARG A 247      -2.878  13.461 -10.364  1.00 93.27           H  
ATOM   3847  C   ARG A 247      -2.455  11.550  -9.484  1.00 93.27           C  
ATOM   3848  CB  ARG A 247      -1.949  12.241 -11.847  1.00 93.27           C  
ATOM   3849  HB2 ARG A 247      -1.086  11.582 -11.937  1.00 93.27           H  
ATOM   3850  HB3 ARG A 247      -2.841  11.673 -12.113  1.00 93.27           H  
ATOM   3851  O   ARG A 247      -1.582  10.735  -9.188  1.00 93.27           O  
ATOM   3852  CG  ARG A 247      -1.797  13.412 -12.819  1.00 93.27           C  
ATOM   3853  HG2 ARG A 247      -2.664  14.068 -12.737  1.00 93.27           H  
ATOM   3854  HG3 ARG A 247      -0.899  13.978 -12.573  1.00 93.27           H  
ATOM   3855  CD  ARG A 247      -1.677  12.888 -14.251  1.00 93.27           C  
ATOM   3856  HD2 ARG A 247      -0.815  12.223 -14.303  1.00 93.27           H  
ATOM   3857  HD3 ARG A 247      -2.559  12.302 -14.509  1.00 93.27           H  
ATOM   3858  NE  ARG A 247      -1.476  13.995 -15.204  1.00 93.27           N  
ATOM   3859  HE  ARG A 247      -0.512  14.237 -15.380  1.00 93.27           H  
ATOM   3860  NH1 ARG A 247      -3.681  14.463 -15.645  1.00 93.27           N  
ATOM   3861 HH11 ARG A 247      -4.387  15.001 -16.126  1.00 93.27           H  
ATOM   3862 HH12 ARG A 247      -3.938  13.693 -15.043  1.00 93.27           H  
ATOM   3863  NH2 ARG A 247      -2.072  15.673 -16.612  1.00 93.27           N  
ATOM   3864 HH21 ARG A 247      -1.092  15.867 -16.761  1.00 93.27           H  
ATOM   3865 HH22 ARG A 247      -2.779  16.212 -17.091  1.00 93.27           H  
ATOM   3866  CZ  ARG A 247      -2.409  14.701 -15.812  1.00 93.27           C  
ATOM   3867  N   PRO A 248      -3.723  11.450  -9.049  1.00 93.96           N  
ATOM   3868  CA  PRO A 248      -4.183  10.336  -8.236  1.00 93.96           C  
ATOM   3869  HA  PRO A 248      -3.427  10.079  -7.494  1.00 93.96           H  
ATOM   3870  C   PRO A 248      -4.486   9.102  -9.094  1.00 93.96           C  
ATOM   3871  CB  PRO A 248      -5.425  10.855  -7.510  1.00 93.96           C  
ATOM   3872  HB2 PRO A 248      -6.119  10.054  -7.257  1.00 93.96           H  
ATOM   3873  HB3 PRO A 248      -5.121  11.391  -6.611  1.00 93.96           H  
ATOM   3874  O   PRO A 248      -5.130   9.187 -10.145  1.00 93.96           O  
ATOM   3875  CG  PRO A 248      -6.023  11.837  -8.518  1.00 93.96           C  
ATOM   3876  HG2 PRO A 248      -6.617  12.607  -8.025  1.00 93.96           H  
ATOM   3877  HG3 PRO A 248      -6.629  11.297  -9.245  1.00 93.96           H  
ATOM   3878  CD  PRO A 248      -4.794  12.428  -9.210  1.00 93.96           C  
ATOM   3879  HD2 PRO A 248      -5.009  12.604 -10.264  1.00 93.96           H  
ATOM   3880  HD3 PRO A 248      -4.510  13.359  -8.719  1.00 93.96           H  
ATOM   3881  N   TYR A 249      -4.077   7.944  -8.594  1.00 97.37           N  
ATOM   3882  H   TYR A 249      -3.576   7.955  -7.717  1.00 97.37           H  
ATOM   3883  CA  TYR A 249      -4.336   6.632  -9.167  1.00 97.37           C  
ATOM   3884  HA  TYR A 249      -5.112   6.724  -9.927  1.00 97.37           H  
ATOM   3885  C   TYR A 249      -4.841   5.675  -8.093  1.00 97.37           C  
ATOM   3886  CB  TYR A 249      -3.076   6.080  -9.830  1.00 97.37           C  
ATOM   3887  HB2 TYR A 249      -3.292   5.080 -10.206  1.00 97.37           H  
ATOM   3888  HB3 TYR A 249      -2.294   5.977  -9.078  1.00 97.37           H  
ATOM   3889  O   TYR A 249      -4.546   5.856  -6.914  1.00 97.37           O  
ATOM   3890  CG  TYR A 249      -2.540   6.931 -10.957  1.00 97.37           C  
ATOM   3891  CD1 TYR A 249      -3.034   6.782 -12.268  1.00 97.37           C  
ATOM   3892  HD1 TYR A 249      -3.792   6.044 -12.482  1.00 97.37           H  
ATOM   3893  CD2 TYR A 249      -1.543   7.883 -10.680  1.00 97.37           C  
ATOM   3894  HD2 TYR A 249      -1.175   8.002  -9.672  1.00 97.37           H  
ATOM   3895  CE1 TYR A 249      -2.526   7.591 -13.303  1.00 97.37           C  
ATOM   3896  HE1 TYR A 249      -2.882   7.470 -14.315  1.00 97.37           H  
ATOM   3897  CE2 TYR A 249      -1.032   8.689 -11.711  1.00 97.37           C  
ATOM   3898  HE2 TYR A 249      -0.277   9.427 -11.487  1.00 97.37           H  
ATOM   3899  OH  TYR A 249      -1.014   9.325 -14.012  1.00 97.37           O  
ATOM   3900  HH  TYR A 249      -0.222   9.771 -13.703  1.00 97.37           H  
ATOM   3901  CZ  TYR A 249      -1.521   8.542 -13.024  1.00 97.37           C  
ATOM   3902  N   TYR A 250      -5.588   4.651  -8.495  1.00 98.07           N  
ATOM   3903  H   TYR A 250      -5.794   4.541  -9.478  1.00 98.07           H  
ATOM   3904  CA  TYR A 250      -6.045   3.619  -7.582  1.00 98.07           C  
ATOM   3905  HA  TYR A 250      -5.249   3.497  -6.847  1.00 98.07           H  
ATOM   3906  C   TYR A 250      -6.266   2.266  -8.258  1.00 98.07           C  
ATOM   3907  CB  TYR A 250      -7.315   4.070  -6.849  1.00 98.07           C  
ATOM   3908  HB2 TYR A 250      -7.398   3.481  -5.935  1.00 98.07           H  
ATOM   3909  HB3 TYR A 250      -7.209   5.112  -6.548  1.00 98.07           H  
ATOM   3910  O   TYR A 250      -6.580   2.187  -9.448  1.00 98.07           O  
ATOM   3911  CG  TYR A 250      -8.597   3.912  -7.641  1.00 98.07           C  
ATOM   3912  CD1 TYR A 250      -8.926   4.830  -8.656  1.00 98.07           C  
ATOM   3913  HD1 TYR A 250      -8.259   5.652  -8.867  1.00 98.07           H  
ATOM   3914  CD2 TYR A 250      -9.448   2.824  -7.372  1.00 98.07           C  
ATOM   3915  HD2 TYR A 250      -9.198   2.121  -6.591  1.00 98.07           H  
ATOM   3916  CE1 TYR A 250     -10.100   4.654  -9.413  1.00 98.07           C  
ATOM   3917  HE1 TYR A 250     -10.341   5.349 -10.204  1.00 98.07           H  
ATOM   3918  CE2 TYR A 250     -10.627   2.654  -8.116  1.00 98.07           C  
ATOM   3919  HE2 TYR A 250     -11.291   1.831  -7.896  1.00 98.07           H  
ATOM   3920  OH  TYR A 250     -12.079   3.369  -9.879  1.00 98.07           O  
ATOM   3921  HH  TYR A 250     -12.177   4.034 -10.564  1.00 98.07           H  
ATOM   3922  CZ  TYR A 250     -10.951   3.558  -9.147  1.00 98.07           C  
ATOM   3923  N   ALA A 251      -6.159   1.208  -7.456  1.00 98.55           N  
ATOM   3924  H   ALA A 251      -5.888   1.381  -6.499  1.00 98.55           H  
ATOM   3925  CA  ALA A 251      -6.496  -0.163  -7.822  1.00 98.55           C  
ATOM   3926  HA  ALA A 251      -7.117  -0.162  -8.718  1.00 98.55           H  
ATOM   3927  C   ALA A 251      -7.292  -0.837  -6.695  1.00 98.55           C  
ATOM   3928  CB  ALA A 251      -5.200  -0.920  -8.129  1.00 98.55           C  
ATOM   3929  HB1 ALA A 251      -4.703  -0.466  -8.987  1.00 98.55           H  
ATOM   3930  HB2 ALA A 251      -5.436  -1.959  -8.357  1.00 98.55           H  
ATOM   3931  HB3 ALA A 251      -4.534  -0.880  -7.267  1.00 98.55           H  
ATOM   3932  O   ALA A 251      -6.943  -0.694  -5.520  1.00 98.55           O  
ATOM   3933  N   LEU A 252      -8.341  -1.578  -7.055  1.00 98.60           N  
ATOM   3934  H   LEU A 252      -8.578  -1.628  -8.036  1.00 98.60           H  
ATOM   3935  CA  LEU A 252      -9.235  -2.285  -6.139  1.00 98.60           C  
ATOM   3936  HA  LEU A 252      -8.873  -2.139  -5.121  1.00 98.60           H  
ATOM   3937  C   LEU A 252      -9.238  -3.789  -6.435  1.00 98.60           C  
ATOM   3938  CB  LEU A 252     -10.652  -1.687  -6.246  1.00 98.60           C  
ATOM   3939  HB2 LEU A 252     -10.593  -0.602  -6.154  1.00 98.60           H  
ATOM   3940  HB3 LEU A 252     -11.044  -1.919  -7.236  1.00 98.60           H  
ATOM   3941  O   LEU A 252      -9.400  -4.205  -7.584  1.00 98.60           O  
ATOM   3942  CG  LEU A 252     -11.638  -2.221  -5.187  1.00 98.60           C  
ATOM   3943  HG  LEU A 252     -11.601  -3.311  -5.160  1.00 98.60           H  
ATOM   3944  CD1 LEU A 252     -11.323  -1.674  -3.798  1.00 98.60           C  
ATOM   3945 HD11 LEU A 252     -11.401  -0.587  -3.790  1.00 98.60           H  
ATOM   3946 HD12 LEU A 252     -10.325  -1.976  -3.481  1.00 98.60           H  
ATOM   3947 HD13 LEU A 252     -12.040  -2.089  -3.090  1.00 98.60           H  
ATOM   3948  CD2 LEU A 252     -13.069  -1.807  -5.525  1.00 98.60           C  
ATOM   3949 HD21 LEU A 252     -13.737  -2.143  -4.733  1.00 98.60           H  
ATOM   3950 HD22 LEU A 252     -13.382  -2.280  -6.456  1.00 98.60           H  
ATOM   3951 HD23 LEU A 252     -13.140  -0.722  -5.612  1.00 98.60           H  
ATOM   3952  N   TYR A 253      -9.120  -4.599  -5.387  1.00 98.68           N  
ATOM   3953  H   TYR A 253      -9.010  -4.179  -4.475  1.00 98.68           H  
ATOM   3954  CA  TYR A 253      -9.070  -6.057  -5.452  1.00 98.68           C  
ATOM   3955  HA  TYR A 253      -9.328  -6.376  -6.461  1.00 98.68           H  
ATOM   3956  C   TYR A 253     -10.067  -6.682  -4.472  1.00 98.68           C  
ATOM   3957  CB  TYR A 253      -7.652  -6.551  -5.142  1.00 98.68           C  
ATOM   3958  HB2 TYR A 253      -7.420  -6.320  -4.103  1.00 98.68           H  
ATOM   3959  HB3 TYR A 253      -7.640  -7.637  -5.238  1.00 98.68           H  
ATOM   3960  O   TYR A 253     -10.207  -6.208  -3.343  1.00 98.68           O  
ATOM   3961  CG  TYR A 253      -6.559  -5.970  -6.015  1.00 98.68           C  
ATOM   3962  CD1 TYR A 253      -6.104  -6.696  -7.127  1.00 98.68           C  
ATOM   3963  HD1 TYR A 253      -6.555  -7.649  -7.363  1.00 98.68           H  
ATOM   3964  CD2 TYR A 253      -5.988  -4.718  -5.709  1.00 98.68           C  
ATOM   3965  HD2 TYR A 253      -6.344  -4.158  -4.857  1.00 98.68           H  
ATOM   3966  CE1 TYR A 253      -5.060  -6.191  -7.917  1.00 98.68           C  
ATOM   3967  HE1 TYR A 253      -4.687  -6.763  -8.753  1.00 98.68           H  
ATOM   3968  CE2 TYR A 253      -4.979  -4.183  -6.531  1.00 98.68           C  
ATOM   3969  HE2 TYR A 253      -4.566  -3.211  -6.304  1.00 98.68           H  
ATOM   3970  OH  TYR A 253      -3.566  -4.403  -8.461  1.00 98.68           O  
ATOM   3971  HH  TYR A 253      -3.333  -3.511  -8.194  1.00 98.68           H  
ATOM   3972  CZ  TYR A 253      -4.517  -4.920  -7.642  1.00 98.68           C  
ATOM   3973  N   SER A 254     -10.730  -7.764  -4.882  1.00 98.19           N  
ATOM   3974  H   SER A 254     -10.535  -8.125  -5.804  1.00 98.19           H  
ATOM   3975  CA  SER A 254     -11.629  -8.537  -4.013  1.00 98.19           C  
ATOM   3976  HA  SER A 254     -12.104  -7.851  -3.312  1.00 98.19           H  
ATOM   3977  C   SER A 254     -10.868  -9.578  -3.189  1.00 98.19           C  
ATOM   3978  CB  SER A 254     -12.753  -9.192  -4.831  1.00 98.19           C  
ATOM   3979  HB2 SER A 254     -13.178  -8.456  -5.514  1.00 98.19           H  
ATOM   3980  HB3 SER A 254     -13.536  -9.513  -4.144  1.00 98.19           H  
ATOM   3981  O   SER A 254      -9.746  -9.938  -3.538  1.00 98.19           O  
ATOM   3982  OG  SER A 254     -12.336 -10.334  -5.566  1.00 98.19           O  
ATOM   3983  HG  SER A 254     -12.595 -11.090  -5.035  1.00 98.19           H  
ATOM   3984  N   ASP A 255     -11.499 -10.108  -2.138  1.00 97.75           N  
ATOM   3985  H   ASP A 255     -12.381  -9.704  -1.860  1.00 97.75           H  
ATOM   3986  CA  ASP A 255     -11.064 -11.313  -1.405  1.00 97.75           C  
ATOM   3987  HA  ASP A 255     -11.650 -11.346  -0.486  1.00 97.75           H  
ATOM   3988  C   ASP A 255      -9.597 -11.291  -0.947  1.00 97.75           C  
ATOM   3989  CB  ASP A 255     -11.421 -12.577  -2.202  1.00 97.75           C  
ATOM   3990  HB2 ASP A 255     -10.829 -12.614  -3.116  1.00 97.75           H  
ATOM   3991  HB3 ASP A 255     -11.185 -13.459  -1.607  1.00 97.75           H  
ATOM   3992  O   ASP A 255      -8.881 -12.287  -1.038  1.00 97.75           O  
ATOM   3993  CG  ASP A 255     -12.902 -12.608  -2.549  1.00 97.75           C  
ATOM   3994  OD1 ASP A 255     -13.719 -12.789  -1.613  1.00 97.75           O  
ATOM   3995  OD2 ASP A 255     -13.244 -12.409  -3.739  1.00 97.75           O  
ATOM   3996  N   PHE A 256      -9.139 -10.130  -0.485  1.00 98.42           N  
ATOM   3997  H   PHE A 256      -9.806  -9.380  -0.371  1.00 98.42           H  
ATOM   3998  CA  PHE A 256      -7.798  -9.932   0.033  1.00 98.42           C  
ATOM   3999  HA  PHE A 256      -7.090 -10.320  -0.699  1.00 98.42           H  
ATOM   4000  C   PHE A 256      -7.591 -10.684   1.351  1.00 98.42           C  
ATOM   4001  CB  PHE A 256      -7.528  -8.437   0.202  1.00 98.42           C  
ATOM   4002  HB2 PHE A 256      -7.622  -7.954  -0.771  1.00 98.42           H  
ATOM   4003  HB3 PHE A 256      -8.283  -8.006   0.860  1.00 98.42           H  
ATOM   4004  O   PHE A 256      -8.319 -10.484   2.327  1.00 98.42           O  
ATOM   4005  CG  PHE A 256      -6.152  -8.151   0.768  1.00 98.42           C  
ATOM   4006  CD1 PHE A 256      -5.993  -7.898   2.141  1.00 98.42           C  
ATOM   4007  HD1 PHE A 256      -6.855  -7.933   2.791  1.00 98.42           H  
ATOM   4008  CD2 PHE A 256      -5.026  -8.152  -0.073  1.00 98.42           C  
ATOM   4009  HD2 PHE A 256      -5.139  -8.374  -1.124  1.00 98.42           H  
ATOM   4010  CE1 PHE A 256      -4.720  -7.609   2.666  1.00 98.42           C  
ATOM   4011  HE1 PHE A 256      -4.603  -7.424   3.723  1.00 98.42           H  
ATOM   4012  CE2 PHE A 256      -3.758  -7.841   0.450  1.00 98.42           C  
ATOM   4013  HE2 PHE A 256      -2.896  -7.801  -0.200  1.00 98.42           H  
ATOM   4014  CZ  PHE A 256      -3.604  -7.563   1.816  1.00 98.42           C  
ATOM   4015  HZ  PHE A 256      -2.627  -7.325   2.210  1.00 98.42           H  
ATOM   4016  N   GLU A 257      -6.542 -11.499   1.389  1.00 97.97           N  
ATOM   4017  H   GLU A 257      -5.995 -11.613   0.548  1.00 97.97           H  
ATOM   4018  CA  GLU A 257      -6.147 -12.284   2.549  1.00 97.97           C  
ATOM   4019  HA  GLU A 257      -6.503 -11.777   3.446  1.00 97.97           H  
ATOM   4020  C   GLU A 257      -4.623 -12.385   2.649  1.00 97.97           C  
ATOM   4021  CB  GLU A 257      -6.808 -13.673   2.496  1.00 97.97           C  
ATOM   4022  HB2 GLU A 257      -7.887 -13.545   2.410  1.00 97.97           H  
ATOM   4023  HB3 GLU A 257      -6.452 -14.204   1.613  1.00 97.97           H  
ATOM   4024  O   GLU A 257      -3.917 -12.554   1.652  1.00 97.97           O  
ATOM   4025  CG  GLU A 257      -6.511 -14.519   3.748  1.00 97.97           C  
ATOM   4026  HG2 GLU A 257      -6.922 -14.011   4.621  1.00 97.97           H  
ATOM   4027  HG3 GLU A 257      -5.432 -14.595   3.879  1.00 97.97           H  
ATOM   4028  CD  GLU A 257      -7.055 -15.956   3.686  1.00 97.97           C  
ATOM   4029  OE1 GLU A 257      -6.654 -16.750   4.574  1.00 97.97           O  
ATOM   4030  OE2 GLU A 257      -7.828 -16.282   2.758  1.00 97.97           O  
ATOM   4031  N   ILE A 258      -4.118 -12.333   3.883  1.00 98.54           N  
ATOM   4032  H   ILE A 258      -4.757 -12.222   4.657  1.00 98.54           H  
ATOM   4033  CA  ILE A 258      -2.734 -12.679   4.200  1.00 98.54           C  
ATOM   4034  HA  ILE A 258      -2.175 -12.828   3.277  1.00 98.54           H  
ATOM   4035  C   ILE A 258      -2.708 -14.004   4.952  1.00 98.54           C  
ATOM   4036  CB  ILE A 258      -2.060 -11.535   4.977  1.00 98.54           C  
ATOM   4037  HB  ILE A 258      -2.650 -11.327   5.869  1.00 98.54           H  
ATOM   4038  O   ILE A 258      -3.329 -14.148   6.005  1.00 98.54           O  
ATOM   4039  CG1 ILE A 258      -2.004 -10.241   4.142  1.00 98.54           C  
ATOM   4040 HG12 ILE A 258      -3.009  -9.828   4.048  1.00 98.54           H  
ATOM   4041 HG13 ILE A 258      -1.396  -9.527   4.696  1.00 98.54           H  
ATOM   4042  CG2 ILE A 258      -0.643 -11.913   5.440  1.00 98.54           C  
ATOM   4043 HG21 ILE A 258      -0.044 -12.246   4.593  1.00 98.54           H  
ATOM   4044 HG22 ILE A 258      -0.697 -12.711   6.180  1.00 98.54           H  
ATOM   4045 HG23 ILE A 258      -0.161 -11.057   5.913  1.00 98.54           H  
ATOM   4046  CD1 ILE A 258      -1.398 -10.351   2.738  1.00 98.54           C  
ATOM   4047 HD11 ILE A 258      -2.086 -10.864   2.065  1.00 98.54           H  
ATOM   4048 HD12 ILE A 258      -0.452 -10.894   2.765  1.00 98.54           H  
ATOM   4049 HD13 ILE A 258      -1.228  -9.351   2.340  1.00 98.54           H  
ATOM   4050  N   GLY A 259      -1.955 -14.969   4.423  1.00 98.52           N  
ATOM   4051  H   GLY A 259      -1.532 -14.789   3.523  1.00 98.52           H  
ATOM   4052  CA  GLY A 259      -1.772 -16.277   5.045  1.00 98.52           C  
ATOM   4053  HA2 GLY A 259      -2.753 -16.731   5.186  1.00 98.52           H  
ATOM   4054  HA3 GLY A 259      -1.191 -16.912   4.377  1.00 98.52           H  
ATOM   4055  C   GLY A 259      -1.061 -16.212   6.402  1.00 98.52           C  
ATOM   4056  O   GLY A 259      -0.478 -15.200   6.782  1.00 98.52           O  
ATOM   4057  N   ALA A 260      -1.075 -17.323   7.136  1.00 98.35           N  
ATOM   4058  H   ALA A 260      -1.576 -18.128   6.789  1.00 98.35           H  
ATOM   4059  CA  ALA A 260      -0.387 -17.420   8.423  1.00 98.35           C  
ATOM   4060  HA  ALA A 260      -0.693 -16.576   9.040  1.00 98.35           H  
ATOM   4061  C   ALA A 260       1.145 -17.358   8.277  1.00 98.35           C  
ATOM   4062  CB  ALA A 260      -0.833 -18.714   9.116  1.00 98.35           C  
ATOM   4063  HB1 ALA A 260      -0.394 -18.767  10.112  1.00 98.35           H  
ATOM   4064  HB2 ALA A 260      -0.510 -19.579   8.536  1.00 98.35           H  
ATOM   4065  HB3 ALA A 260      -1.918 -18.725   9.214  1.00 98.35           H  
ATOM   4066  O   ALA A 260       1.701 -17.613   7.204  1.00 98.35           O  
ATOM   4067  N   GLU A 261       1.846 -17.123   9.389  1.00 98.61           N  
ATOM   4068  H   GLU A 261       1.356 -16.818  10.218  1.00 98.61           H  
ATOM   4069  CA  GLU A 261       3.315 -17.136   9.427  1.00 98.61           C  
ATOM   4070  HA  GLU A 261       3.683 -16.341   8.779  1.00 98.61           H  
ATOM   4071  C   GLU A 261       3.918 -18.464   8.937  1.00 98.61           C  
ATOM   4072  CB  GLU A 261       3.787 -16.855  10.861  1.00 98.61           C  
ATOM   4073  HB2 GLU A 261       3.501 -17.684  11.509  1.00 98.61           H  
ATOM   4074  HB3 GLU A 261       3.301 -15.950  11.224  1.00 98.61           H  
ATOM   4075  O   GLU A 261       4.941 -18.460   8.257  1.00 98.61           O  
ATOM   4076  CG  GLU A 261       5.313 -16.672  10.900  1.00 98.61           C  
ATOM   4077  HG2 GLU A 261       5.590 -15.947  10.135  1.00 98.61           H  
ATOM   4078  HG3 GLU A 261       5.804 -17.617  10.667  1.00 98.61           H  
ATOM   4079  CD  GLU A 261       5.841 -16.178  12.246  1.00 98.61           C  
ATOM   4080  OE1 GLU A 261       6.902 -15.509  12.259  1.00 98.61           O  
ATOM   4081  OE2 GLU A 261       5.218 -16.423  13.300  1.00 98.61           O  
ATOM   4082  N   SER A 262       3.270 -19.602   9.217  1.00 98.26           N  
ATOM   4083  H   SER A 262       2.404 -19.548   9.735  1.00 98.26           H  
ATOM   4084  CA  SER A 262       3.700 -20.923   8.727  1.00 98.26           C  
ATOM   4085  HA  SER A 262       4.736 -21.084   9.025  1.00 98.26           H  
ATOM   4086  C   SER A 262       3.645 -21.054   7.201  1.00 98.26           C  
ATOM   4087  CB  SER A 262       2.839 -22.022   9.355  1.00 98.26           C  
ATOM   4088  HB2 SER A 262       3.136 -22.988   8.946  1.00 98.26           H  
ATOM   4089  HB3 SER A 262       3.003 -22.033  10.433  1.00 98.26           H  
ATOM   4090  O   SER A 262       4.353 -21.880   6.632  1.00 98.26           O  
ATOM   4091  OG  SER A 262       1.464 -21.794   9.094  1.00 98.26           O  
ATOM   4092  HG  SER A 262       0.974 -22.585   9.330  1.00 98.26           H  
ATOM   4093  N   GLY A 263       2.826 -20.232   6.539  1.00 98.39           N  
ATOM   4094  H   GLY A 263       2.309 -19.560   7.088  1.00 98.39           H  
ATOM   4095  CA  GLY A 263       2.766 -20.072   5.088  1.00 98.39           C  
ATOM   4096  HA2 GLY A 263       1.723 -19.974   4.786  1.00 98.39           H  
ATOM   4097  HA3 GLY A 263       3.191 -20.951   4.603  1.00 98.39           H  
ATOM   4098  C   GLY A 263       3.526 -18.841   4.587  1.00 98.39           C  
ATOM   4099  O   GLY A 263       3.242 -18.376   3.483  1.00 98.39           O  
ATOM   4100  N   ASN A 264       4.439 -18.293   5.398  1.00 98.65           N  
ATOM   4101  H   ASN A 264       4.597 -18.727   6.296  1.00 98.65           H  
ATOM   4102  CA  ASN A 264       5.252 -17.113   5.104  1.00 98.65           C  
ATOM   4103  HA  ASN A 264       5.727 -16.829   6.043  1.00 98.65           H  
ATOM   4104  C   ASN A 264       4.430 -15.882   4.682  1.00 98.65           C  
ATOM   4105  CB  ASN A 264       6.373 -17.496   4.118  1.00 98.65           C  
ATOM   4106  HB2 ASN A 264       6.939 -16.610   3.832  1.00 98.65           H  
ATOM   4107  HB3 ASN A 264       5.927 -17.919   3.217  1.00 98.65           H  
ATOM   4108  O   ASN A 264       4.810 -15.171   3.752  1.00 98.65           O  
ATOM   4109  CG  ASN A 264       7.363 -18.484   4.698  1.00 98.65           C  
ATOM   4110  ND2 ASN A 264       7.960 -19.330   3.903  1.00 98.65           N  
ATOM   4111 HD21 ASN A 264       7.805 -19.263   2.907  1.00 98.65           H  
ATOM   4112 HD22 ASN A 264       8.736 -19.877   4.248  1.00 98.65           H  
ATOM   4113  OD1 ASN A 264       7.640 -18.501   5.882  1.00 98.65           O  
ATOM   4114  N   TYR A 265       3.292 -15.642   5.348  1.00 98.81           N  
ATOM   4115  H   TYR A 265       3.020 -16.281   6.082  1.00 98.81           H  
ATOM   4116  CA  TYR A 265       2.401 -14.504   5.079  1.00 98.81           C  
ATOM   4117  HA  TYR A 265       1.460 -14.711   5.588  1.00 98.81           H  
ATOM   4118  C   TYR A 265       2.034 -14.346   3.600  1.00 98.81           C  
ATOM   4119  CB  TYR A 265       2.955 -13.211   5.691  1.00 98.81           C  
ATOM   4120  HB2 TYR A 265       2.246 -12.402   5.514  1.00 98.81           H  
ATOM   4121  HB3 TYR A 265       3.880 -12.946   5.179  1.00 98.81           H  
ATOM   4122  O   TYR A 265       2.044 -13.242   3.059  1.00 98.81           O  
ATOM   4123  CG  TYR A 265       3.202 -13.283   7.179  1.00 98.81           C  
ATOM   4124  CD1 TYR A 265       2.121 -13.405   8.076  1.00 98.81           C  
ATOM   4125  HD1 TYR A 265       1.107 -13.461   7.706  1.00 98.81           H  
ATOM   4126  CD2 TYR A 265       4.517 -13.182   7.666  1.00 98.81           C  
ATOM   4127  HD2 TYR A 265       5.341 -13.082   6.975  1.00 98.81           H  
ATOM   4128  CE1 TYR A 265       2.359 -13.438   9.463  1.00 98.81           C  
ATOM   4129  HE1 TYR A 265       1.545 -13.543  10.165  1.00 98.81           H  
ATOM   4130  CE2 TYR A 265       4.758 -13.215   9.049  1.00 98.81           C  
ATOM   4131  HE2 TYR A 265       5.769 -13.144   9.422  1.00 98.81           H  
ATOM   4132  OH  TYR A 265       3.938 -13.413  11.271  1.00 98.81           O  
ATOM   4133  HH  TYR A 265       4.880 -13.493  11.440  1.00 98.81           H  
ATOM   4134  CZ  TYR A 265       3.679 -13.347   9.945  1.00 98.81           C  
ATOM   4135  N   LYS A 266       1.757 -15.466   2.924  1.00 98.69           N  
ATOM   4136  H   LYS A 266       1.860 -16.343   3.416  1.00 98.69           H  
ATOM   4137  CA  LYS A 266       1.420 -15.496   1.499  1.00 98.69           C  
ATOM   4138  HA  LYS A 266       2.302 -15.173   0.945  1.00 98.69           H  
ATOM   4139  C   LYS A 266       0.285 -14.524   1.161  1.00 98.69           C  
ATOM   4140  CB  LYS A 266       1.073 -16.937   1.109  1.00 98.69           C  
ATOM   4141  HB2 LYS A 266       1.917 -17.570   1.381  1.00 98.69           H  
ATOM   4142  HB3 LYS A 266       0.198 -17.257   1.675  1.00 98.69           H  
ATOM   4143  O   LYS A 266      -0.753 -14.559   1.817  1.00 98.69           O  
ATOM   4144  CG  LYS A 266       0.788 -17.094  -0.391  1.00 98.69           C  
ATOM   4145  HG2 LYS A 266      -0.060 -16.468  -0.670  1.00 98.69           H  
ATOM   4146  HG3 LYS A 266       1.661 -16.776  -0.961  1.00 98.69           H  
ATOM   4147  CD  LYS A 266       0.450 -18.540  -0.765  1.00 98.69           C  
ATOM   4148  HD2 LYS A 266       0.136 -18.557  -1.808  1.00 98.69           H  
ATOM   4149  HD3 LYS A 266      -0.379 -18.884  -0.147  1.00 98.69           H  
ATOM   4150  CE  LYS A 266       1.669 -19.451  -0.583  1.00 98.69           C  
ATOM   4151  HE2 LYS A 266       1.983 -19.419   0.461  1.00 98.69           H  
ATOM   4152  HE3 LYS A 266       2.480 -19.056  -1.194  1.00 98.69           H  
ATOM   4153  NZ  LYS A 266       1.354 -20.842  -0.981  1.00 98.69           N  
ATOM   4154  HZ1 LYS A 266       0.576 -21.190  -0.438  1.00 98.69           H  
ATOM   4155  HZ2 LYS A 266       2.153 -21.442  -0.835  1.00 98.69           H  
ATOM   4156  HZ3 LYS A 266       1.100 -20.863  -1.959  1.00 98.69           H  
ATOM   4157  N   LEU A 267       0.486 -13.710   0.125  1.00 98.74           N  
ATOM   4158  H   LEU A 267       1.367 -13.768  -0.366  1.00 98.74           H  
ATOM   4159  CA  LEU A 267      -0.534 -12.815  -0.416  1.00 98.74           C  
ATOM   4160  HA  LEU A 267      -1.023 -12.297   0.409  1.00 98.74           H  
ATOM   4161  C   LEU A 267      -1.583 -13.619  -1.175  1.00 98.74           C  
ATOM   4162  CB  LEU A 267       0.131 -11.773  -1.335  1.00 98.74           C  
ATOM   4163  HB2 LEU A 267       0.757 -11.134  -0.712  1.00 98.74           H  
ATOM   4164  HB3 LEU A 267       0.768 -12.290  -2.053  1.00 98.74           H  
ATOM   4165  O   LEU A 267      -1.241 -14.412  -2.055  1.00 98.74           O  
ATOM   4166  CG  LEU A 267      -0.818 -10.842  -2.108  1.00 98.74           C  
ATOM   4167  HG  LEU A 267      -1.473 -11.429  -2.751  1.00 98.74           H  
ATOM   4168  CD1 LEU A 267      -1.664  -9.989  -1.168  1.00 98.74           C  
ATOM   4169 HD11 LEU A 267      -1.021  -9.406  -0.509  1.00 98.74           H  
ATOM   4170 HD12 LEU A 267      -2.289  -9.321  -1.761  1.00 98.74           H  
ATOM   4171 HD13 LEU A 267      -2.323 -10.614  -0.565  1.00 98.74           H  
ATOM   4172  CD2 LEU A 267      -0.010  -9.889  -2.991  1.00 98.74           C  
ATOM   4173 HD21 LEU A 267       0.628  -9.259  -2.371  1.00 98.74           H  
ATOM   4174 HD22 LEU A 267       0.618 -10.463  -3.672  1.00 98.74           H  
ATOM   4175 HD23 LEU A 267      -0.684  -9.260  -3.571  1.00 98.74           H  
ATOM   4176  N   HIS A 268      -2.850 -13.358  -0.888  1.00 98.60           N  
ATOM   4177  H   HIS A 268      -3.077 -12.786  -0.087  1.00 98.60           H  
ATOM   4178  CA  HIS A 268      -3.964 -13.773  -1.716  1.00 98.60           C  
ATOM   4179  HA  HIS A 268      -3.586 -14.116  -2.679  1.00 98.60           H  
ATOM   4180  C   HIS A 268      -4.894 -12.589  -1.972  1.00 98.60           C  
ATOM   4181  CB  HIS A 268      -4.693 -14.944  -1.055  1.00 98.60           C  
ATOM   4182  HB2 HIS A 268      -5.122 -14.609  -0.110  1.00 98.60           H  
ATOM   4183  HB3 HIS A 268      -3.978 -15.737  -0.840  1.00 98.60           H  
ATOM   4184  O   HIS A 268      -5.146 -11.768  -1.093  1.00 98.60           O  
ATOM   4185  CG  HIS A 268      -5.783 -15.508  -1.926  1.00 98.60           C  
ATOM   4186  CD2 HIS A 268      -7.130 -15.496  -1.674  1.00 98.60           C  
ATOM   4187  HD2 HIS A 268      -7.613 -15.090  -0.798  1.00 98.60           H  
ATOM   4188  ND1 HIS A 268      -5.601 -16.080  -3.165  1.00 98.60           N  
ATOM   4189  HD1 HIS A 268      -4.734 -16.107  -3.682  1.00 98.60           H  
ATOM   4190  CE1 HIS A 268      -6.808 -16.417  -3.644  1.00 98.60           C  
ATOM   4191  HE1 HIS A 268      -6.996 -16.837  -4.621  1.00 98.60           H  
ATOM   4192  NE2 HIS A 268      -7.769 -16.094  -2.770  1.00 98.60           N  
ATOM   4193  N   TYR A 269      -5.402 -12.506  -3.192  1.00 98.45           N  
ATOM   4194  H   TYR A 269      -5.101 -13.175  -3.886  1.00 98.45           H  
ATOM   4195  CA  TYR A 269      -6.589 -11.731  -3.517  1.00 98.45           C  
ATOM   4196  HA  TYR A 269      -7.241 -11.711  -2.644  1.00 98.45           H  
ATOM   4197  C   TYR A 269      -7.349 -12.440  -4.642  1.00 98.45           C  
ATOM   4198  CB  TYR A 269      -6.219 -10.279  -3.852  1.00 98.45           C  
ATOM   4199  HB2 TYR A 269      -5.683  -9.846  -3.007  1.00 98.45           H  
ATOM   4200  HB3 TYR A 269      -7.137  -9.703  -3.967  1.00 98.45           H  
ATOM   4201  O   TYR A 269      -6.774 -13.240  -5.391  1.00 98.45           O  
ATOM   4202  CG  TYR A 269      -5.387 -10.113  -5.106  1.00 98.45           C  
ATOM   4203  CD1 TYR A 269      -3.988  -9.980  -5.025  1.00 98.45           C  
ATOM   4204  HD1 TYR A 269      -3.505  -9.993  -4.059  1.00 98.45           H  
ATOM   4205  CD2 TYR A 269      -6.026 -10.103  -6.357  1.00 98.45           C  
ATOM   4206  HD2 TYR A 269      -7.101 -10.196  -6.410  1.00 98.45           H  
ATOM   4207  CE1 TYR A 269      -3.230  -9.823  -6.200  1.00 98.45           C  
ATOM   4208  HE1 TYR A 269      -2.158  -9.707  -6.140  1.00 98.45           H  
ATOM   4209  CE2 TYR A 269      -5.274  -9.983  -7.536  1.00 98.45           C  
ATOM   4210  HE2 TYR A 269      -5.765  -9.996  -8.498  1.00 98.45           H  
ATOM   4211  OH  TYR A 269      -3.158  -9.701  -8.592  1.00 98.45           O  
ATOM   4212  HH  TYR A 269      -2.226  -9.608  -8.384  1.00 98.45           H  
ATOM   4213  CZ  TYR A 269      -3.879  -9.826  -7.454  1.00 98.45           C  
ATOM   4214  N   GLY A 270      -8.637 -12.138  -4.761  1.00 98.08           N  
ATOM   4215  H   GLY A 270      -9.022 -11.484  -4.095  1.00 98.08           H  
ATOM   4216  CA  GLY A 270      -9.517 -12.613  -5.819  1.00 98.08           C  
ATOM   4217  HA2 GLY A 270      -9.341 -13.675  -5.988  1.00 98.08           H  
ATOM   4218  HA3 GLY A 270     -10.552 -12.486  -5.503  1.00 98.08           H  
ATOM   4219  C   GLY A 270      -9.285 -11.867  -7.132  1.00 98.08           C  
ATOM   4220  O   GLY A 270      -8.246 -11.996  -7.778  1.00 98.08           O  
ATOM   4221  N   THR A 271     -10.277 -11.098  -7.566  1.00 97.71           N  
ATOM   4222  H   THR A 271     -11.060 -10.943  -6.946  1.00 97.71           H  
ATOM   4223  CA  THR A 271     -10.227 -10.382  -8.850  1.00 97.71           C  
ATOM   4224  HA  THR A 271      -9.534 -10.904  -9.511  1.00 97.71           H  
ATOM   4225  C   THR A 271      -9.704  -8.959  -8.694  1.00 97.71           C  
ATOM   4226  CB  THR A 271     -11.588 -10.384  -9.559  1.00 97.71           C  
ATOM   4227  HB  THR A 271     -11.497  -9.825 -10.490  1.00 97.71           H  
ATOM   4228  O   THR A 271      -9.936  -8.321  -7.670  1.00 97.71           O  
ATOM   4229  CG2 THR A 271     -12.042 -11.804  -9.899  1.00 97.71           C  
ATOM   4230 HG21 THR A 271     -12.974 -11.753 -10.462  1.00 97.71           H  
ATOM   4231 HG22 THR A 271     -11.287 -12.295 -10.513  1.00 97.71           H  
ATOM   4232 HG23 THR A 271     -12.206 -12.381  -8.990  1.00 97.71           H  
ATOM   4233  OG1 THR A 271     -12.589  -9.781  -8.772  1.00 97.71           O  
ATOM   4234  HG1 THR A 271     -12.358  -9.857  -7.844  1.00 97.71           H  
ATOM   4235  N   PHE A 272      -9.038  -8.441  -9.730  1.00 98.33           N  
ATOM   4236  H   PHE A 272      -8.890  -9.020 -10.544  1.00 98.33           H  
ATOM   4237  CA  PHE A 272      -8.911  -6.995  -9.919  1.00 98.33           C  
ATOM   4238  HA  PHE A 272      -8.583  -6.522  -8.994  1.00 98.33           H  
ATOM   4239  C   PHE A 272     -10.298  -6.460 -10.290  1.00 98.33           C  
ATOM   4240  CB  PHE A 272      -7.873  -6.709 -11.012  1.00 98.33           C  
ATOM   4241  HB2 PHE A 272      -8.183  -7.186 -11.942  1.00 98.33           H  
ATOM   4242  HB3 PHE A 272      -6.928  -7.159 -10.709  1.00 98.33           H  
ATOM   4243  O   PHE A 272     -10.809  -6.770 -11.365  1.00 98.33           O  
ATOM   4244  CG  PHE A 272      -7.641  -5.232 -11.278  1.00 98.33           C  
ATOM   4245  CD1 PHE A 272      -8.486  -4.516 -12.149  1.00 98.33           C  
ATOM   4246  HD1 PHE A 272      -9.318  -5.009 -12.630  1.00 98.33           H  
ATOM   4247  CD2 PHE A 272      -6.559  -4.572 -10.670  1.00 98.33           C  
ATOM   4248  HD2 PHE A 272      -5.889  -5.115 -10.021  1.00 98.33           H  
ATOM   4249  CE1 PHE A 272      -8.248  -3.153 -12.400  1.00 98.33           C  
ATOM   4250  HE1 PHE A 272      -8.889  -2.605 -13.074  1.00 98.33           H  
ATOM   4251  CE2 PHE A 272      -6.313  -3.215 -10.931  1.00 98.33           C  
ATOM   4252  HE2 PHE A 272      -5.456  -2.721 -10.495  1.00 98.33           H  
ATOM   4253  CZ  PHE A 272      -7.162  -2.503 -11.791  1.00 98.33           C  
ATOM   4254  HZ  PHE A 272      -6.964  -1.464 -12.009  1.00 98.33           H  
ATOM   4255  N   VAL A 273     -10.928  -5.728  -9.374  1.00 97.96           N  
ATOM   4256  H   VAL A 273     -10.415  -5.464  -8.545  1.00 97.96           H  
ATOM   4257  CA  VAL A 273     -12.325  -5.292  -9.492  1.00 97.96           C  
ATOM   4258  HA  VAL A 273     -12.912  -6.088  -9.950  1.00 97.96           H  
ATOM   4259  C   VAL A 273     -12.424  -4.071 -10.398  1.00 97.96           C  
ATOM   4260  CB  VAL A 273     -12.921  -4.982  -8.102  1.00 97.96           C  
ATOM   4261  HB  VAL A 273     -12.332  -4.195  -7.630  1.00 97.96           H  
ATOM   4262  O   VAL A 273     -13.231  -4.041 -11.323  1.00 97.96           O  
ATOM   4263  CG1 VAL A 273     -14.378  -4.510  -8.190  1.00 97.96           C  
ATOM   4264 HG11 VAL A 273     -14.982  -5.262  -8.698  1.00 97.96           H  
ATOM   4265 HG12 VAL A 273     -14.444  -3.569  -8.737  1.00 97.96           H  
ATOM   4266 HG13 VAL A 273     -14.774  -4.348  -7.188  1.00 97.96           H  
ATOM   4267  CG2 VAL A 273     -12.886  -6.214  -7.192  1.00 97.96           C  
ATOM   4268 HG21 VAL A 273     -13.307  -5.966  -6.218  1.00 97.96           H  
ATOM   4269 HG22 VAL A 273     -11.855  -6.537  -7.047  1.00 97.96           H  
ATOM   4270 HG23 VAL A 273     -13.455  -7.028  -7.641  1.00 97.96           H  
ATOM   4271  N   THR A 274     -11.617  -3.050 -10.115  1.00 97.93           N  
ATOM   4272  H   THR A 274     -10.933  -3.166  -9.381  1.00 97.93           H  
ATOM   4273  CA  THR A 274     -11.592  -1.784 -10.853  1.00 97.93           C  
ATOM   4274  HA  THR A 274     -11.566  -2.003 -11.920  1.00 97.93           H  
ATOM   4275  C   THR A 274     -10.331  -0.994 -10.500  1.00 97.93           C  
ATOM   4276  CB  THR A 274     -12.862  -0.957 -10.572  1.00 97.93           C  
ATOM   4277  HB  THR A 274     -13.738  -1.556 -10.819  1.00 97.93           H  
ATOM   4278  O   THR A 274      -9.665  -1.267  -9.502  1.00 97.93           O  
ATOM   4279  CG2 THR A 274     -13.002  -0.496  -9.123  1.00 97.93           C  
ATOM   4280 HG21 THR A 274     -12.119   0.062  -8.814  1.00 97.93           H  
ATOM   4281 HG22 THR A 274     -13.110  -1.372  -8.483  1.00 97.93           H  
ATOM   4282 HG23 THR A 274     -13.889   0.127  -9.010  1.00 97.93           H  
ATOM   4283  OG1 THR A 274     -12.896   0.193 -11.384  1.00 97.93           O  
ATOM   4284  HG1 THR A 274     -13.470   0.828 -10.950  1.00 97.93           H  
ATOM   4285  N   GLY A 275     -10.001   0.002 -11.308  1.00 97.19           N  
ATOM   4286  H   GLY A 275     -10.599   0.191 -12.100  1.00 97.19           H  
ATOM   4287  CA  GLY A 275      -8.876   0.902 -11.100  1.00 97.19           C  
ATOM   4288  HA2 GLY A 275      -9.086   1.562 -10.258  1.00 97.19           H  
ATOM   4289  HA3 GLY A 275      -7.974   0.333 -10.876  1.00 97.19           H  
ATOM   4290  C   GLY A 275      -8.627   1.742 -12.344  1.00 97.19           C  
ATOM   4291  O   GLY A 275      -9.137   1.437 -13.421  1.00 97.19           O  
ATOM   4292  N   ASN A 276      -7.842   2.806 -12.204  1.00 97.84           N  
ATOM   4293  H   ASN A 276      -7.421   2.971 -11.300  1.00 97.84           H  
ATOM   4294  CA  ASN A 276      -7.379   3.625 -13.332  1.00 97.84           C  
ATOM   4295  HA  ASN A 276      -7.946   3.342 -14.219  1.00 97.84           H  
ATOM   4296  C   ASN A 276      -5.910   3.332 -13.698  1.00 97.84           C  
ATOM   4297  CB  ASN A 276      -7.686   5.111 -13.071  1.00 97.84           C  
ATOM   4298  HB2 ASN A 276      -8.743   5.227 -12.833  1.00 97.84           H  
ATOM   4299  HB3 ASN A 276      -7.473   5.670 -13.982  1.00 97.84           H  
ATOM   4300  O   ASN A 276      -5.224   4.187 -14.256  1.00 97.84           O  
ATOM   4301  CG  ASN A 276      -6.865   5.711 -11.946  1.00 97.84           C  
ATOM   4302  ND2 ASN A 276      -6.885   7.019 -11.812  1.00 97.84           N  
ATOM   4303 HD21 ASN A 276      -7.374   7.586 -12.490  1.00 97.84           H  
ATOM   4304 HD22 ASN A 276      -6.259   7.443 -11.142  1.00 97.84           H  
ATOM   4305  OD1 ASN A 276      -6.228   5.025 -11.170  1.00 97.84           O  
ATOM   4306  N   VAL A 277      -5.444   2.127 -13.364  1.00 98.07           N  
ATOM   4307  H   VAL A 277      -6.094   1.477 -12.945  1.00 98.07           H  
ATOM   4308  CA  VAL A 277      -4.110   1.587 -13.642  1.00 98.07           C  
ATOM   4309  HA  VAL A 277      -3.675   2.114 -14.491  1.00 98.07           H  
ATOM   4310  C   VAL A 277      -4.212   0.109 -14.004  1.00 98.07           C  
ATOM   4311  CB  VAL A 277      -3.163   1.727 -12.435  1.00 98.07           C  
ATOM   4312  HB  VAL A 277      -2.216   1.251 -12.690  1.00 98.07           H  
ATOM   4313  O   VAL A 277      -5.182  -0.562 -13.652  1.00 98.07           O  
ATOM   4314  CG1 VAL A 277      -2.866   3.187 -12.124  1.00 98.07           C  
ATOM   4315 HG11 VAL A 277      -3.788   3.696 -11.845  1.00 98.07           H  
ATOM   4316 HG12 VAL A 277      -2.438   3.672 -13.001  1.00 98.07           H  
ATOM   4317 HG13 VAL A 277      -2.157   3.236 -11.297  1.00 98.07           H  
ATOM   4318  CG2 VAL A 277      -3.708   1.064 -11.166  1.00 98.07           C  
ATOM   4319 HG21 VAL A 277      -3.917   0.010 -11.346  1.00 98.07           H  
ATOM   4320 HG22 VAL A 277      -2.967   1.136 -10.369  1.00 98.07           H  
ATOM   4321 HG23 VAL A 277      -4.623   1.563 -10.847  1.00 98.07           H  
ATOM   4322  N   ASP A 278      -3.177  -0.409 -14.652  1.00 97.67           N  
ATOM   4323  H   ASP A 278      -2.441   0.201 -14.977  1.00 97.67           H  
ATOM   4324  CA  ASP A 278      -3.038  -1.835 -14.937  1.00 97.67           C  
ATOM   4325  HA  ASP A 278      -3.963  -2.201 -15.382  1.00 97.67           H  
ATOM   4326  C   ASP A 278      -2.750  -2.654 -13.667  1.00 97.67           C  
ATOM   4327  CB  ASP A 278      -1.902  -2.010 -15.946  1.00 97.67           C  
ATOM   4328  HB2 ASP A 278      -1.040  -1.467 -15.557  1.00 97.67           H  
ATOM   4329  HB3 ASP A 278      -1.657  -3.068 -16.042  1.00 97.67           H  
ATOM   4330  O   ASP A 278      -2.119  -2.169 -12.728  1.00 97.67           O  
ATOM   4331  CG  ASP A 278      -2.218  -1.452 -17.330  1.00 97.67           C  
ATOM   4332  OD1 ASP A 278      -3.399  -1.529 -17.730  1.00 97.67           O  
ATOM   4333  OD2 ASP A 278      -1.266  -0.963 -17.971  1.00 97.67           O  
ATOM   4334  N   ASN A 279      -3.158  -3.929 -13.645  1.00 97.35           N  
ATOM   4335  H   ASN A 279      -3.670  -4.271 -14.445  1.00 97.35           H  
ATOM   4336  CA  ASN A 279      -2.922  -4.834 -12.514  1.00 97.35           C  
ATOM   4337  HA  ASN A 279      -3.163  -4.292 -11.599  1.00 97.35           H  
ATOM   4338  C   ASN A 279      -1.443  -5.271 -12.398  1.00 97.35           C  
ATOM   4339  CB  ASN A 279      -3.883  -6.036 -12.595  1.00 97.35           C  
ATOM   4340  HB2 ASN A 279      -3.698  -6.585 -13.519  1.00 97.35           H  
ATOM   4341  HB3 ASN A 279      -4.912  -5.677 -12.606  1.00 97.35           H  
ATOM   4342  O   ASN A 279      -1.060  -6.371 -12.823  1.00 97.35           O  
ATOM   4343  CG  ASN A 279      -3.710  -6.994 -11.422  1.00 97.35           C  
ATOM   4344  ND2 ASN A 279      -4.401  -8.109 -11.415  1.00 97.35           N  
ATOM   4345 HD21 ASN A 279      -5.076  -8.297 -12.142  1.00 97.35           H  
ATOM   4346 HD22 ASN A 279      -4.272  -8.695 -10.602  1.00 97.35           H  
ATOM   4347  OD1 ASN A 279      -2.939  -6.786 -10.501  1.00 97.35           O  
ATOM   4348  N   MET A 280      -0.625  -4.437 -11.752  1.00 97.07           N  
ATOM   4349  H   MET A 280      -0.967  -3.507 -11.554  1.00 97.07           H  
ATOM   4350  CA  MET A 280       0.783  -4.742 -11.462  1.00 97.07           C  
ATOM   4351  HA  MET A 280       1.224  -5.191 -12.352  1.00 97.07           H  
ATOM   4352  C   MET A 280       0.979  -5.778 -10.345  1.00 97.07           C  
ATOM   4353  CB  MET A 280       1.562  -3.456 -11.147  1.00 97.07           C  
ATOM   4354  HB2 MET A 280       2.574  -3.730 -10.850  1.00 97.07           H  
ATOM   4355  HB3 MET A 280       1.087  -2.929 -10.320  1.00 97.07           H  
ATOM   4356  O   MET A 280       2.050  -6.372 -10.252  1.00 97.07           O  
ATOM   4357  CG  MET A 280       1.683  -2.523 -12.351  1.00 97.07           C  
ATOM   4358  HG2 MET A 280       2.283  -1.662 -12.054  1.00 97.07           H  
ATOM   4359  HG3 MET A 280       0.694  -2.162 -12.632  1.00 97.07           H  
ATOM   4360  SD  MET A 280       2.476  -3.293 -13.786  1.00 97.07           S  
ATOM   4361  CE  MET A 280       1.061  -3.311 -14.897  1.00 97.07           C  
ATOM   4362  HE1 MET A 280       1.376  -3.610 -15.897  1.00 97.07           H  
ATOM   4363  HE2 MET A 280       0.300  -3.998 -14.526  1.00 97.07           H  
ATOM   4364  HE3 MET A 280       0.663  -2.296 -14.920  1.00 97.07           H  
ATOM   4365  N   LEU A 281      -0.050  -6.077  -9.541  1.00 97.18           N  
ATOM   4366  H   LEU A 281      -0.931  -5.607  -9.693  1.00 97.18           H  
ATOM   4367  CA  LEU A 281       0.010  -7.113  -8.500  1.00 97.18           C  
ATOM   4368  HA  LEU A 281       1.031  -7.159  -8.121  1.00 97.18           H  
ATOM   4369  C   LEU A 281      -0.277  -8.530  -9.012  1.00 97.18           C  
ATOM   4370  CB  LEU A 281      -0.913  -6.754  -7.325  1.00 97.18           C  
ATOM   4371  HB2 LEU A 281      -1.918  -6.570  -7.703  1.00 97.18           H  
ATOM   4372  HB3 LEU A 281      -0.966  -7.615  -6.659  1.00 97.18           H  
ATOM   4373  O   LEU A 281      -0.232  -9.485  -8.234  1.00 97.18           O  
ATOM   4374  CG  LEU A 281      -0.458  -5.553  -6.483  1.00 97.18           C  
ATOM   4375  HG  LEU A 281      -0.527  -4.638  -7.071  1.00 97.18           H  
ATOM   4376  CD1 LEU A 281      -1.375  -5.445  -5.268  1.00 97.18           C  
ATOM   4377 HD11 LEU A 281      -1.407  -6.390  -4.726  1.00 97.18           H  
ATOM   4378 HD12 LEU A 281      -2.384  -5.183  -5.587  1.00 97.18           H  
ATOM   4379 HD13 LEU A 281      -0.987  -4.680  -4.596  1.00 97.18           H  
ATOM   4380  CD2 LEU A 281       0.965  -5.694  -5.938  1.00 97.18           C  
ATOM   4381 HD21 LEU A 281       1.193  -4.827  -5.317  1.00 97.18           H  
ATOM   4382 HD22 LEU A 281       1.061  -6.603  -5.344  1.00 97.18           H  
ATOM   4383 HD23 LEU A 281       1.689  -5.710  -6.753  1.00 97.18           H  
ATOM   4384  N   SER A 282      -0.577  -8.708 -10.299  1.00 97.35           N  
ATOM   4385  H   SER A 282      -0.677  -7.880 -10.868  1.00 97.35           H  
ATOM   4386  CA  SER A 282      -0.914 -10.013 -10.892  1.00 97.35           C  
ATOM   4387  HA  SER A 282      -1.842 -10.383 -10.455  1.00 97.35           H  
ATOM   4388  C   SER A 282       0.143 -11.092 -10.628  1.00 97.35           C  
ATOM   4389  CB  SER A 282      -1.181  -9.858 -12.391  1.00 97.35           C  
ATOM   4390  HB2 SER A 282      -2.095  -9.282 -12.536  1.00 97.35           H  
ATOM   4391  HB3 SER A 282      -1.316 -10.844 -12.835  1.00 97.35           H  
ATOM   4392  O   SER A 282      -0.199 -12.190 -10.194  1.00 97.35           O  
ATOM   4393  OG  SER A 282      -0.112  -9.191 -13.039  1.00 97.35           O  
ATOM   4394  HG  SER A 282      -0.328  -8.256 -13.079  1.00 97.35           H  
ATOM   4395  N   GLY A 283       1.429 -10.772 -10.806  1.00 96.87           N  
ATOM   4396  H   GLY A 283       1.631  -9.850 -11.166  1.00 96.87           H  
ATOM   4397  CA  GLY A 283       2.539 -11.699 -10.537  1.00 96.87           C  
ATOM   4398  HA2 GLY A 283       2.331 -12.657 -11.014  1.00 96.87           H  
ATOM   4399  HA3 GLY A 283       3.453 -11.288 -10.965  1.00 96.87           H  
ATOM   4400  C   GLY A 283       2.807 -11.960  -9.050  1.00 96.87           C  
ATOM   4401  O   GLY A 283       3.409 -12.976  -8.705  1.00 96.87           O  
ATOM   4402  N   HIS A 284       2.340 -11.061  -8.182  1.00 98.27           N  
ATOM   4403  H   HIS A 284       1.786 -10.296  -8.540  1.00 98.27           H  
ATOM   4404  CA  HIS A 284       2.543 -11.109  -6.734  1.00 98.27           C  
ATOM   4405  HA  HIS A 284       3.515 -11.553  -6.522  1.00 98.27           H  
ATOM   4406  C   HIS A 284       1.482 -11.971  -6.023  1.00 98.27           C  
ATOM   4407  CB  HIS A 284       2.566  -9.665  -6.205  1.00 98.27           C  
ATOM   4408  HB2 HIS A 284       2.671  -9.698  -5.121  1.00 98.27           H  
ATOM   4409  HB3 HIS A 284       1.620  -9.171  -6.425  1.00 98.27           H  
ATOM   4410  O   HIS A 284       1.713 -12.451  -4.912  1.00 98.27           O  
ATOM   4411  CG  HIS A 284       3.703  -8.831  -6.757  1.00 98.27           C  
ATOM   4412  CD2 HIS A 284       3.733  -8.067  -7.896  1.00 98.27           C  
ATOM   4413  HD2 HIS A 284       2.926  -7.952  -8.603  1.00 98.27           H  
ATOM   4414  ND1 HIS A 284       4.946  -8.727  -6.192  1.00 98.27           N  
ATOM   4415  HD1 HIS A 284       5.254  -9.235  -5.376  1.00 98.27           H  
ATOM   4416  CE1 HIS A 284       5.701  -7.921  -6.947  1.00 98.27           C  
ATOM   4417  HE1 HIS A 284       6.729  -7.670  -6.728  1.00 98.27           H  
ATOM   4418  NE2 HIS A 284       5.009  -7.495  -8.016  1.00 98.27           N  
ATOM   4419  N   ASN A 285       0.327 -12.217  -6.654  1.00 98.35           N  
ATOM   4420  H   ASN A 285       0.185 -11.827  -7.575  1.00 98.35           H  
ATOM   4421  CA  ASN A 285      -0.725 -13.052  -6.073  1.00 98.35           C  
ATOM   4422  HA  ASN A 285      -0.978 -12.628  -5.102  1.00 98.35           H  
ATOM   4423  C   ASN A 285      -0.233 -14.496  -5.851  1.00 98.35           C  
ATOM   4424  CB  ASN A 285      -1.982 -13.013  -6.960  1.00 98.35           C  
ATOM   4425  HB2 ASN A 285      -1.828 -13.641  -7.837  1.00 98.35           H  
ATOM   4426  HB3 ASN A 285      -2.149 -11.994  -7.308  1.00 98.35           H  
ATOM   4427  O   ASN A 285       0.345 -15.128  -6.737  1.00 98.35           O  
ATOM   4428  CG  ASN A 285      -3.237 -13.477  -6.230  1.00 98.35           C  
ATOM   4429  ND2 ASN A 285      -4.357 -13.517  -6.908  1.00 98.35           N  
ATOM   4430 HD21 ASN A 285      -5.209 -13.609  -6.374  1.00 98.35           H  
ATOM   4431 HD22 ASN A 285      -4.402 -13.136  -7.842  1.00 98.35           H  
ATOM   4432  OD1 ASN A 285      -3.229 -13.804  -5.053  1.00 98.35           O  
ATOM   4433  N   GLY A 286      -0.454 -15.032  -4.653  1.00 98.29           N  
ATOM   4434  H   GLY A 286      -0.966 -14.492  -3.970  1.00 98.29           H  
ATOM   4435  CA  GLY A 286       0.005 -16.357  -4.243  1.00 98.29           C  
ATOM   4436  HA2 GLY A 286      -0.574 -16.659  -3.371  1.00 98.29           H  
ATOM   4437  HA3 GLY A 286      -0.186 -17.066  -5.049  1.00 98.29           H  
ATOM   4438  C   GLY A 286       1.490 -16.438  -3.872  1.00 98.29           C  
ATOM   4439  O   GLY A 286       1.982 -17.542  -3.610  1.00 98.29           O  
ATOM   4440  N   ARG A 287       2.221 -15.314  -3.846  1.00 98.55           N  
ATOM   4441  H   ARG A 287       1.766 -14.438  -4.062  1.00 98.55           H  
ATOM   4442  CA  ARG A 287       3.634 -15.267  -3.440  1.00 98.55           C  
ATOM   4443  HA  ARG A 287       4.096 -16.224  -3.678  1.00 98.55           H  
ATOM   4444  C   ARG A 287       3.792 -15.111  -1.937  1.00 98.55           C  
ATOM   4445  CB  ARG A 287       4.395 -14.162  -4.188  1.00 98.55           C  
ATOM   4446  HB2 ARG A 287       5.424 -14.131  -3.830  1.00 98.55           H  
ATOM   4447  HB3 ARG A 287       3.947 -13.195  -3.957  1.00 98.55           H  
ATOM   4448  O   ARG A 287       2.943 -14.542  -1.254  1.00 98.55           O  
ATOM   4449  CG  ARG A 287       4.410 -14.357  -5.708  1.00 98.55           C  
ATOM   4450  HG2 ARG A 287       4.883 -13.480  -6.150  1.00 98.55           H  
ATOM   4451  HG3 ARG A 287       3.389 -14.418  -6.085  1.00 98.55           H  
ATOM   4452  CD  ARG A 287       5.194 -15.608  -6.123  1.00 98.55           C  
ATOM   4453  HD2 ARG A 287       4.835 -16.481  -5.577  1.00 98.55           H  
ATOM   4454  HD3 ARG A 287       6.240 -15.463  -5.856  1.00 98.55           H  
ATOM   4455  NE  ARG A 287       5.090 -15.848  -7.572  1.00 98.55           N  
ATOM   4456  HE  ARG A 287       5.591 -15.194  -8.156  1.00 98.55           H  
ATOM   4457  NH1 ARG A 287       3.557 -17.560  -7.548  1.00 98.55           N  
ATOM   4458 HH11 ARG A 287       2.955 -18.194  -8.055  1.00 98.55           H  
ATOM   4459 HH12 ARG A 287       3.403 -17.373  -6.567  1.00 98.55           H  
ATOM   4460  NH2 ARG A 287       4.431 -16.877  -9.483  1.00 98.55           N  
ATOM   4461 HH21 ARG A 287       3.846 -17.539  -9.972  1.00 98.55           H  
ATOM   4462 HH22 ARG A 287       5.039 -16.258 -10.000  1.00 98.55           H  
ATOM   4463  CZ  ARG A 287       4.362 -16.758  -8.188  1.00 98.55           C  
ATOM   4464  N   GLN A 288       4.879 -15.679  -1.429  1.00 98.67           N  
ATOM   4465  H   GLN A 288       5.599 -15.973  -2.074  1.00 98.67           H  
ATOM   4466  CA  GLN A 288       5.271 -15.576  -0.029  1.00 98.67           C  
ATOM   4467  HA  GLN A 288       4.390 -15.614   0.611  1.00 98.67           H  
ATOM   4468  C   GLN A 288       5.956 -14.229   0.204  1.00 98.67           C  
ATOM   4469  CB  GLN A 288       6.177 -16.757   0.332  1.00 98.67           C  
ATOM   4470  HB2 GLN A 288       6.532 -16.633   1.355  1.00 98.67           H  
ATOM   4471  HB3 GLN A 288       7.041 -16.758  -0.333  1.00 98.67           H  
ATOM   4472  O   GLN A 288       6.507 -13.642  -0.724  1.00 98.67           O  
ATOM   4473  CG  GLN A 288       5.431 -18.096   0.199  1.00 98.67           C  
ATOM   4474  HG2 GLN A 288       4.603 -18.121   0.908  1.00 98.67           H  
ATOM   4475  HG3 GLN A 288       5.025 -18.193  -0.808  1.00 98.67           H  
ATOM   4476  CD  GLN A 288       6.333 -19.292   0.462  1.00 98.67           C  
ATOM   4477  NE2 GLN A 288       6.153 -20.401  -0.217  1.00 98.67           N  
ATOM   4478 HE21 GLN A 288       6.881 -21.081  -0.048  1.00 98.67           H  
ATOM   4479 HE22 GLN A 288       5.652 -20.373  -1.094  1.00 98.67           H  
ATOM   4480  OE1 GLN A 288       7.205 -19.281   1.300  1.00 98.67           O  
ATOM   4481  N   PHE A 289       5.881 -13.719   1.428  1.00 98.80           N  
ATOM   4482  H   PHE A 289       5.452 -14.248   2.173  1.00 98.80           H  
ATOM   4483  CA  PHE A 289       6.560 -12.479   1.784  1.00 98.80           C  
ATOM   4484  HA  PHE A 289       6.445 -11.760   0.972  1.00 98.80           H  
ATOM   4485  C   PHE A 289       8.051 -12.752   1.991  1.00 98.80           C  
ATOM   4486  CB  PHE A 289       5.907 -11.904   3.044  1.00 98.80           C  
ATOM   4487  HB2 PHE A 289       4.827 -12.023   2.965  1.00 98.80           H  
ATOM   4488  HB3 PHE A 289       6.232 -12.471   3.916  1.00 98.80           H  
ATOM   4489  O   PHE A 289       8.391 -13.703   2.694  1.00 98.80           O  
ATOM   4490  CG  PHE A 289       6.191 -10.433   3.252  1.00 98.80           C  
ATOM   4491  CD1 PHE A 289       7.222 -10.000   4.104  1.00 98.80           C  
ATOM   4492  HD1 PHE A 289       7.852 -10.719   4.605  1.00 98.80           H  
ATOM   4493  CD2 PHE A 289       5.410  -9.486   2.571  1.00 98.80           C  
ATOM   4494  HD2 PHE A 289       4.653  -9.820   1.877  1.00 98.80           H  
ATOM   4495  CE1 PHE A 289       7.445  -8.623   4.280  1.00 98.80           C  
ATOM   4496  HE1 PHE A 289       8.254  -8.282   4.910  1.00 98.80           H  
ATOM   4497  CE2 PHE A 289       5.613  -8.113   2.763  1.00 98.80           C  
ATOM   4498  HE2 PHE A 289       4.999  -7.394   2.242  1.00 98.80           H  
ATOM   4499  CZ  PHE A 289       6.636  -7.682   3.619  1.00 98.80           C  
ATOM   4500  HZ  PHE A 289       6.814  -6.623   3.740  1.00 98.80           H  
ATOM   4501  N   SER A 290       8.930 -11.917   1.448  1.00 98.75           N  
ATOM   4502  H   SER A 290       8.592 -11.192   0.831  1.00 98.75           H  
ATOM   4503  CA  SER A 290      10.378 -11.986   1.685  1.00 98.75           C  
ATOM   4504  HA  SER A 290      10.608 -12.834   2.330  1.00 98.75           H  
ATOM   4505  C   SER A 290      10.866 -10.726   2.388  1.00 98.75           C  
ATOM   4506  CB  SER A 290      11.166 -12.192   0.388  1.00 98.75           C  
ATOM   4507  HB2 SER A 290      11.094 -11.295  -0.226  1.00 98.75           H  
ATOM   4508  HB3 SER A 290      12.216 -12.363   0.627  1.00 98.75           H  
ATOM   4509  O   SER A 290      10.323  -9.642   2.189  1.00 98.75           O  
ATOM   4510  OG  SER A 290      10.669 -13.302  -0.324  1.00 98.75           O  
ATOM   4511  HG  SER A 290      11.144 -13.383  -1.155  1.00 98.75           H  
ATOM   4512  N   THR A 291      11.923 -10.862   3.183  1.00 98.60           N  
ATOM   4513  H   THR A 291      12.323 -11.784   3.280  1.00 98.60           H  
ATOM   4514  CA  THR A 291      12.652  -9.765   3.841  1.00 98.60           C  
ATOM   4515  HA  THR A 291      12.349  -8.821   3.389  1.00 98.60           H  
ATOM   4516  C   THR A 291      14.156  -9.936   3.608  1.00 98.60           C  
ATOM   4517  CB  THR A 291      12.337  -9.696   5.346  1.00 98.60           C  
ATOM   4518  HB  THR A 291      12.962  -8.938   5.819  1.00 98.60           H  
ATOM   4519  O   THR A 291      14.572 -11.018   3.199  1.00 98.60           O  
ATOM   4520  CG2 THR A 291      10.878  -9.318   5.576  1.00 98.60           C  
ATOM   4521 HG21 THR A 291      10.223 -10.131   5.265  1.00 98.60           H  
ATOM   4522 HG22 THR A 291      10.721  -9.098   6.633  1.00 98.60           H  
ATOM   4523 HG23 THR A 291      10.644  -8.426   4.995  1.00 98.60           H  
ATOM   4524  OG1 THR A 291      12.561 -10.928   5.986  1.00 98.60           O  
ATOM   4525  HG1 THR A 291      13.348 -10.828   6.527  1.00 98.60           H  
ATOM   4526  N   PRO A 292      14.999  -8.910   3.814  1.00 97.94           N  
ATOM   4527  CA  PRO A 292      16.451  -8.996   3.595  1.00 97.94           C  
ATOM   4528  HA  PRO A 292      16.636  -9.163   2.534  1.00 97.94           H  
ATOM   4529  C   PRO A 292      17.177 -10.093   4.399  1.00 97.94           C  
ATOM   4530  CB  PRO A 292      16.991  -7.617   3.993  1.00 97.94           C  
ATOM   4531  HB2 PRO A 292      17.834  -7.319   3.369  1.00 97.94           H  
ATOM   4532  HB3 PRO A 292      17.280  -7.614   5.044  1.00 97.94           H  
ATOM   4533  O   PRO A 292      18.298 -10.471   4.069  1.00 97.94           O  
ATOM   4534  CG  PRO A 292      15.803  -6.678   3.809  1.00 97.94           C  
ATOM   4535  HG2 PRO A 292      15.834  -5.850   4.517  1.00 97.94           H  
ATOM   4536  HG3 PRO A 292      15.752  -6.324   2.779  1.00 97.94           H  
ATOM   4537  CD  PRO A 292      14.606  -7.550   4.129  1.00 97.94           C  
ATOM   4538  HD2 PRO A 292      13.741  -7.216   3.556  1.00 97.94           H  
ATOM   4539  HD3 PRO A 292      14.414  -7.493   5.200  1.00 97.94           H  
ATOM   4540  N   ASP A 293      16.563 -10.571   5.484  1.00 98.15           N  
ATOM   4541  H   ASP A 293      15.675 -10.167   5.747  1.00 98.15           H  
ATOM   4542  CA  ASP A 293      17.036 -11.659   6.349  1.00 98.15           C  
ATOM   4543  HA  ASP A 293      18.085 -11.854   6.124  1.00 98.15           H  
ATOM   4544  C   ASP A 293      16.289 -12.989   6.131  1.00 98.15           C  
ATOM   4545  CB  ASP A 293      16.946 -11.208   7.820  1.00 98.15           C  
ATOM   4546  HB2 ASP A 293      17.511 -10.284   7.942  1.00 98.15           H  
ATOM   4547  HB3 ASP A 293      17.414 -11.964   8.451  1.00 98.15           H  
ATOM   4548  O   ASP A 293      16.594 -13.977   6.803  1.00 98.15           O  
ATOM   4549  CG  ASP A 293      15.508 -10.970   8.305  1.00 98.15           C  
ATOM   4550  OD1 ASP A 293      14.653 -10.531   7.499  1.00 98.15           O  
ATOM   4551  OD2 ASP A 293      15.230 -11.121   9.515  1.00 98.15           O  
ATOM   4552  N   ARG A 294      15.304 -13.031   5.221  1.00 98.12           N  
ATOM   4553  H   ARG A 294      15.141 -12.204   4.665  1.00 98.12           H  
ATOM   4554  CA  ARG A 294      14.525 -14.234   4.905  1.00 98.12           C  
ATOM   4555  HA  ARG A 294      15.176 -15.100   5.022  1.00 98.12           H  
ATOM   4556  C   ARG A 294      14.031 -14.213   3.461  1.00 98.12           C  
ATOM   4557  CB  ARG A 294      13.362 -14.368   5.897  1.00 98.12           C  
ATOM   4558  HB2 ARG A 294      12.621 -13.591   5.708  1.00 98.12           H  
ATOM   4559  HB3 ARG A 294      13.742 -14.239   6.910  1.00 98.12           H  
ATOM   4560  O   ARG A 294      13.027 -13.574   3.139  1.00 98.12           O  
ATOM   4561  CG  ARG A 294      12.706 -15.751   5.789  1.00 98.12           C  
ATOM   4562  HG2 ARG A 294      13.434 -16.522   6.040  1.00 98.12           H  
ATOM   4563  HG3 ARG A 294      12.344 -15.919   4.775  1.00 98.12           H  
ATOM   4564  CD  ARG A 294      11.541 -15.806   6.771  1.00 98.12           C  
ATOM   4565  HD2 ARG A 294      10.828 -15.036   6.476  1.00 98.12           H  
ATOM   4566  HD3 ARG A 294      11.923 -15.577   7.766  1.00 98.12           H  
ATOM   4567  NE  ARG A 294      10.841 -17.103   6.769  1.00 98.12           N  
ATOM   4568  HE  ARG A 294      10.881 -17.649   5.921  1.00 98.12           H  
ATOM   4569  NH1 ARG A 294      10.059 -16.978   8.929  1.00 98.12           N  
ATOM   4570 HH11 ARG A 294       9.458 -17.334   9.658  1.00 98.12           H  
ATOM   4571 HH12 ARG A 294      10.436 -16.043   8.989  1.00 98.12           H  
ATOM   4572  NH2 ARG A 294       9.553 -18.737   7.700  1.00 98.12           N  
ATOM   4573 HH21 ARG A 294       8.966 -19.042   8.463  1.00 98.12           H  
ATOM   4574 HH22 ARG A 294       9.226 -18.984   6.777  1.00 98.12           H  
ATOM   4575  CZ  ARG A 294      10.164 -17.600   7.789  1.00 98.12           C  
ATOM   4576  N   ASP A 295      14.726 -14.964   2.620  1.00 98.33           N  
ATOM   4577  H   ASP A 295      15.553 -15.440   2.951  1.00 98.33           H  
ATOM   4578  CA  ASP A 295      14.383 -15.142   1.215  1.00 98.33           C  
ATOM   4579  HA  ASP A 295      14.008 -14.193   0.833  1.00 98.33           H  
ATOM   4580  C   ASP A 295      13.298 -16.213   1.027  1.00 98.33           C  
ATOM   4581  CB  ASP A 295      15.653 -15.504   0.433  1.00 98.33           C  
ATOM   4582  HB2 ASP A 295      16.484 -14.889   0.779  1.00 98.33           H  
ATOM   4583  HB3 ASP A 295      15.921 -16.544   0.619  1.00 98.33           H  
ATOM   4584  O   ASP A 295      13.503 -17.378   1.369  1.00 98.33           O  
ATOM   4585  CG  ASP A 295      15.472 -15.279  -1.065  1.00 98.33           C  
ATOM   4586  OD1 ASP A 295      14.345 -14.873  -1.435  1.00 98.33           O  
ATOM   4587  OD2 ASP A 295      16.492 -15.441  -1.766  1.00 98.33           O  
ATOM   4588  N   ASN A 296      12.134 -15.812   0.519  1.00 98.17           N  
ATOM   4589  H   ASN A 296      12.058 -14.851   0.219  1.00 98.17           H  
ATOM   4590  CA  ASN A 296      11.030 -16.707   0.164  1.00 98.17           C  
ATOM   4591  HA  ASN A 296      11.391 -17.736   0.178  1.00 98.17           H  
ATOM   4592  C   ASN A 296      10.523 -16.443  -1.269  1.00 98.17           C  
ATOM   4593  CB  ASN A 296       9.882 -16.569   1.183  1.00 98.17           C  
ATOM   4594  HB2 ASN A 296       9.111 -17.300   0.940  1.00 98.17           H  
ATOM   4595  HB3 ASN A 296       9.448 -15.576   1.067  1.00 98.17           H  
ATOM   4596  O   ASN A 296       9.401 -16.844  -1.604  1.00 98.17           O  
ATOM   4597  CG  ASN A 296      10.257 -16.790   2.639  1.00 98.17           C  
ATOM   4598  ND2 ASN A 296       9.931 -15.846   3.487  1.00 98.17           N  
ATOM   4599 HD21 ASN A 296      10.227 -15.937   4.449  1.00 98.17           H  
ATOM   4600 HD22 ASN A 296       9.506 -15.003   3.128  1.00 98.17           H  
ATOM   4601  OD1 ASN A 296      10.736 -17.823   3.081  1.00 98.17           O  
ATOM   4602  N   ASP A 297      11.299 -15.718  -2.082  1.00 97.10           N  
ATOM   4603  H   ASP A 297      12.261 -15.544  -1.828  1.00 97.10           H  
ATOM   4604  CA  ASP A 297      10.924 -15.427  -3.462  1.00 97.10           C  
ATOM   4605  HA  ASP A 297       9.837 -15.374  -3.503  1.00 97.10           H  
ATOM   4606  C   ASP A 297      11.300 -16.594  -4.398  1.00 97.10           C  
ATOM   4607  CB  ASP A 297      11.387 -14.011  -3.845  1.00 97.10           C  
ATOM   4608  HB2 ASP A 297      11.067 -13.342  -3.045  1.00 97.10           H  
ATOM   4609  HB3 ASP A 297      10.858 -13.711  -4.749  1.00 97.10           H  
ATOM   4610  O   ASP A 297      11.758 -17.648  -3.949  1.00 97.10           O  
ATOM   4611  CG  ASP A 297      12.882 -13.804  -4.077  1.00 97.10           C  
ATOM   4612  OD1 ASP A 297      13.396 -14.573  -4.913  1.00 97.10           O  
ATOM   4613  OD2 ASP A 297      13.399 -12.780  -3.555  1.00 97.10           O  
ATOM   4614  N   ILE A 298      10.957 -16.484  -5.685  1.00 95.74           N  
ATOM   4615  H   ILE A 298      10.698 -15.567  -6.021  1.00 95.74           H  
ATOM   4616  CA  ILE A 298      11.222 -17.547  -6.675  1.00 95.74           C  
ATOM   4617  HA  ILE A 298      11.584 -18.433  -6.154  1.00 95.74           H  
ATOM   4618  C   ILE A 298      12.357 -17.178  -7.634  1.00 95.74           C  
ATOM   4619  CB  ILE A 298       9.942 -17.963  -7.435  1.00 95.74           C  
ATOM   4620  HB  ILE A 298      10.213 -18.762  -8.125  1.00 95.74           H  
ATOM   4621  O   ILE A 298      12.600 -17.915  -8.593  1.00 95.74           O  
ATOM   4622  CG1 ILE A 298       9.361 -16.792  -8.257  1.00 95.74           C  
ATOM   4623 HG12 ILE A 298       8.900 -16.078  -7.574  1.00 95.74           H  
ATOM   4624 HG13 ILE A 298      10.164 -16.287  -8.793  1.00 95.74           H  
ATOM   4625  CG2 ILE A 298       8.893 -18.535  -6.463  1.00 95.74           C  
ATOM   4626 HG21 ILE A 298       8.064 -18.978  -7.014  1.00 95.74           H  
ATOM   4627 HG22 ILE A 298       9.361 -19.307  -5.851  1.00 95.74           H  
ATOM   4628 HG23 ILE A 298       8.526 -17.749  -5.802  1.00 95.74           H  
ATOM   4629  CD1 ILE A 298       8.318 -17.216  -9.297  1.00 95.74           C  
ATOM   4630 HD11 ILE A 298       7.444 -17.644  -8.805  1.00 95.74           H  
ATOM   4631 HD12 ILE A 298       8.752 -17.950  -9.976  1.00 95.74           H  
ATOM   4632 HD13 ILE A 298       8.009 -16.343  -9.870  1.00 95.74           H  
ATOM   4633  N   SER A 299      12.992 -16.024  -7.425  1.00 95.47           N  
ATOM   4634  H   SER A 299      12.902 -15.572  -6.526  1.00 95.47           H  
ATOM   4635  CA  SER A 299      14.063 -15.542  -8.281  1.00 95.47           C  
ATOM   4636  HA  SER A 299      13.766 -15.672  -9.322  1.00 95.47           H  
ATOM   4637  C   SER A 299      15.347 -16.339  -8.036  1.00 95.47           C  
ATOM   4638  CB  SER A 299      14.294 -14.050  -8.038  1.00 95.47           C  
ATOM   4639  HB2 SER A 299      14.759 -13.908  -7.062  1.00 95.47           H  
ATOM   4640  HB3 SER A 299      13.341 -13.520  -8.050  1.00 95.47           H  
ATOM   4641  O   SER A 299      15.532 -16.996  -7.014  1.00 95.47           O  
ATOM   4642  OG  SER A 299      15.131 -13.529  -9.056  1.00 95.47           O  
ATOM   4643  HG  SER A 299      14.571 -13.386  -9.823  1.00 95.47           H  
ATOM   4644  N   GLY A 300      16.280 -16.263  -8.986  1.00 94.03           N  
ATOM   4645  H   GLY A 300      16.081 -15.659  -9.770  1.00 94.03           H  
ATOM   4646  CA  GLY A 300      17.665 -16.686  -8.748  1.00 94.03           C  
ATOM   4647  HA2 GLY A 300      17.670 -17.655  -8.249  1.00 94.03           H  
ATOM   4648  HA3 GLY A 300      18.177 -16.778  -9.705  1.00 94.03           H  
ATOM   4649  C   GLY A 300      18.451 -15.694  -7.878  1.00 94.03           C  
ATOM   4650  O   GLY A 300      19.608 -15.951  -7.540  1.00 94.03           O  
ATOM   4651  N   HIS A 301      17.850 -14.549  -7.552  1.00 94.54           N  
ATOM   4652  H   HIS A 301      16.881 -14.433  -7.815  1.00 94.54           H  
ATOM   4653  CA  HIS A 301      18.424 -13.473  -6.759  1.00 94.54           C  
ATOM   4654  HA  HIS A 301      19.456 -13.714  -6.503  1.00 94.54           H  
ATOM   4655  C   HIS A 301      17.642 -13.274  -5.465  1.00 94.54           C  
ATOM   4656  CB  HIS A 301      18.394 -12.180  -7.581  1.00 94.54           C  
ATOM   4657  HB2 HIS A 301      17.356 -11.906  -7.768  1.00 94.54           H  
ATOM   4658  HB3 HIS A 301      18.855 -11.379  -7.001  1.00 94.54           H  
ATOM   4659  O   HIS A 301      16.462 -13.567  -5.404  1.00 94.54           O  
ATOM   4660  CG  HIS A 301      19.110 -12.288  -8.898  1.00 94.54           C  
ATOM   4661  CD2 HIS A 301      18.565 -12.106 -10.141  1.00 94.54           C  
ATOM   4662  HD2 HIS A 301      17.538 -11.848 -10.354  1.00 94.54           H  
ATOM   4663  ND1 HIS A 301      20.426 -12.647  -9.074  1.00 94.54           N  
ATOM   4664  HD1 HIS A 301      21.051 -12.974  -8.351  1.00 94.54           H  
ATOM   4665  CE1 HIS A 301      20.675 -12.665 -10.393  1.00 94.54           C  
ATOM   4666  HE1 HIS A 301      21.615 -12.944 -10.845  1.00 94.54           H  
ATOM   4667  NE2 HIS A 301      19.576 -12.337 -11.083  1.00 94.54           N  
ATOM   4668  N   HIS A 302      18.275 -12.671  -4.462  1.00 97.14           N  
ATOM   4669  H   HIS A 302      19.248 -12.420  -4.566  1.00 97.14           H  
ATOM   4670  CA  HIS A 302      17.586 -12.305  -3.231  1.00 97.14           C  
ATOM   4671  HA  HIS A 302      16.793 -13.030  -3.046  1.00 97.14           H  
ATOM   4672  C   HIS A 302      16.941 -10.915  -3.383  1.00 97.14           C  
ATOM   4673  CB  HIS A 302      18.590 -12.412  -2.079  1.00 97.14           C  
ATOM   4674  HB2 HIS A 302      19.363 -11.652  -2.190  1.00 97.14           H  
ATOM   4675  HB3 HIS A 302      19.060 -13.394  -2.125  1.00 97.14           H  
ATOM   4676  O   HIS A 302      17.560  -9.894  -3.057  1.00 97.14           O  
ATOM   4677  CG  HIS A 302      17.958 -12.286  -0.723  1.00 97.14           C  
ATOM   4678  CD2 HIS A 302      18.606 -12.406   0.474  1.00 97.14           C  
ATOM   4679  HD2 HIS A 302      19.665 -12.570   0.602  1.00 97.14           H  
ATOM   4680  ND1 HIS A 302      16.615 -12.181  -0.449  1.00 97.14           N  
ATOM   4681  HD1 HIS A 302      15.868 -12.362  -1.104  1.00 97.14           H  
ATOM   4682  CE1 HIS A 302      16.472 -12.219   0.883  1.00 97.14           C  
ATOM   4683  HE1 HIS A 302      15.521 -12.287   1.391  1.00 97.14           H  
ATOM   4684  NE2 HIS A 302      17.660 -12.343   1.495  1.00 97.14           N  
ATOM   4685  N   CYS A 303      15.714 -10.852  -3.913  1.00 98.31           N  
ATOM   4686  H   CYS A 303      15.229 -11.712  -4.125  1.00 98.31           H  
ATOM   4687  CA  CYS A 303      15.099  -9.592  -4.353  1.00 98.31           C  
ATOM   4688  HA  CYS A 303      15.751  -9.128  -5.093  1.00 98.31           H  
ATOM   4689  C   CYS A 303      14.912  -8.597  -3.201  1.00 98.31           C  
ATOM   4690  CB  CYS A 303      13.754  -9.882  -5.025  1.00 98.31           C  
ATOM   4691  HB2 CYS A 303      13.291  -8.943  -5.328  1.00 98.31           H  
ATOM   4692  HB3 CYS A 303      13.103 -10.355  -4.290  1.00 98.31           H  
ATOM   4693  O   CYS A 303      15.255  -7.425  -3.337  1.00 98.31           O  
ATOM   4694  SG  CYS A 303      13.826 -10.983  -6.463  1.00 98.31           S  
ATOM   4695  N   SER A 304      14.448  -9.058  -2.036  1.00 98.02           N  
ATOM   4696  H   SER A 304      14.215 -10.038  -1.964  1.00 98.02           H  
ATOM   4697  CA  SER A 304      14.261  -8.194  -0.858  1.00 98.02           C  
ATOM   4698  HA  SER A 304      13.573  -7.391  -1.122  1.00 98.02           H  
ATOM   4699  C   SER A 304      15.555  -7.534  -0.378  1.00 98.02           C  
ATOM   4700  CB  SER A 304      13.659  -8.993   0.299  1.00 98.02           C  
ATOM   4701  HB2 SER A 304      12.657  -9.333   0.039  1.00 98.02           H  
ATOM   4702  HB3 SER A 304      13.605  -8.362   1.186  1.00 98.02           H  
ATOM   4703  O   SER A 304      15.520  -6.408   0.117  1.00 98.02           O  
ATOM   4704  OG  SER A 304      14.468 -10.121   0.548  1.00 98.02           O  
ATOM   4705  HG  SER A 304      14.289 -10.503   1.410  1.00 98.02           H  
ATOM   4706  N   LYS A 305      16.699  -8.206  -0.543  1.00 97.75           N  
ATOM   4707  H   LYS A 305      16.643  -9.121  -0.966  1.00 97.75           H  
ATOM   4708  CA  LYS A 305      18.016  -7.657  -0.211  1.00 97.75           C  
ATOM   4709  HA  LYS A 305      17.932  -7.081   0.710  1.00 97.75           H  
ATOM   4710  C   LYS A 305      18.516  -6.687  -1.282  1.00 97.75           C  
ATOM   4711  CB  LYS A 305      18.979  -8.825   0.016  1.00 97.75           C  
ATOM   4712  HB2 LYS A 305      19.127  -9.369  -0.917  1.00 97.75           H  
ATOM   4713  HB3 LYS A 305      18.531  -9.499   0.746  1.00 97.75           H  
ATOM   4714  O   LYS A 305      19.115  -5.674  -0.937  1.00 97.75           O  
ATOM   4715  CG  LYS A 305      20.331  -8.345   0.552  1.00 97.75           C  
ATOM   4716  HG2 LYS A 305      20.839  -7.744  -0.202  1.00 97.75           H  
ATOM   4717  HG3 LYS A 305      20.171  -7.744   1.447  1.00 97.75           H  
ATOM   4718  CD  LYS A 305      21.195  -9.555   0.903  1.00 97.75           C  
ATOM   4719  HD2 LYS A 305      21.373 -10.142   0.002  1.00 97.75           H  
ATOM   4720  HD3 LYS A 305      20.662 -10.166   1.632  1.00 97.75           H  
ATOM   4721  CE  LYS A 305      22.520  -9.079   1.496  1.00 97.75           C  
ATOM   4722  HE2 LYS A 305      23.051  -8.499   0.741  1.00 97.75           H  
ATOM   4723  HE3 LYS A 305      22.300  -8.421   2.336  1.00 97.75           H  
ATOM   4724  NZ  LYS A 305      23.324 -10.239   1.941  1.00 97.75           N  
ATOM   4725  HZ1 LYS A 305      24.192  -9.930   2.355  1.00 97.75           H  
ATOM   4726  HZ2 LYS A 305      23.517 -10.841   1.154  1.00 97.75           H  
ATOM   4727  HZ3 LYS A 305      22.796 -10.766   2.622  1.00 97.75           H  
ATOM   4728  N   ASN A 306      18.250  -6.978  -2.555  1.00 97.66           N  
ATOM   4729  H   ASN A 306      17.778  -7.848  -2.756  1.00 97.66           H  
ATOM   4730  CA  ASN A 306      18.631  -6.114  -3.671  1.00 97.66           C  
ATOM   4731  HA  ASN A 306      19.684  -5.849  -3.576  1.00 97.66           H  
ATOM   4732  C   ASN A 306      17.850  -4.793  -3.663  1.00 97.66           C  
ATOM   4733  CB  ASN A 306      18.434  -6.875  -4.992  1.00 97.66           C  
ATOM   4734  HB2 ASN A 306      17.430  -7.299  -5.026  1.00 97.66           H  
ATOM   4735  HB3 ASN A 306      18.521  -6.168  -5.817  1.00 97.66           H  
ATOM   4736  O   ASN A 306      18.461  -3.736  -3.743  1.00 97.66           O  
ATOM   4737  CG  ASN A 306      19.451  -7.977  -5.228  1.00 97.66           C  
ATOM   4738  ND2 ASN A 306      19.259  -8.744  -6.275  1.00 97.66           N  
ATOM   4739 HD21 ASN A 306      18.459  -8.589  -6.872  1.00 97.66           H  
ATOM   4740 HD22 ASN A 306      19.959  -9.446  -6.465  1.00 97.66           H  
ATOM   4741  OD1 ASN A 306      20.432  -8.159  -4.521  1.00 97.66           O  
ATOM   4742  N   TYR A 307      16.526  -4.849  -3.496  1.00 97.65           N  
ATOM   4743  H   TYR A 307      16.087  -5.758  -3.469  1.00 97.65           H  
ATOM   4744  CA  TYR A 307      15.639  -3.675  -3.493  1.00 97.65           C  
ATOM   4745  HA  TYR A 307      16.134  -2.868  -4.033  1.00 97.65           H  
ATOM   4746  C   TYR A 307      15.348  -3.132  -2.088  1.00 97.65           C  
ATOM   4747  CB  TYR A 307      14.349  -4.004  -4.251  1.00 97.65           C  
ATOM   4748  HB2 TYR A 307      13.785  -4.749  -3.691  1.00 97.65           H  
ATOM   4749  HB3 TYR A 307      13.736  -3.106  -4.321  1.00 97.65           H  
ATOM   4750  O   TYR A 307      14.475  -2.280  -1.918  1.00 97.65           O  
ATOM   4751  CG  TYR A 307      14.605  -4.504  -5.654  1.00 97.65           C  
ATOM   4752  CD1 TYR A 307      15.109  -3.626  -6.631  1.00 97.65           C  
ATOM   4753  HD1 TYR A 307      15.293  -2.591  -6.381  1.00 97.65           H  
ATOM   4754  CD2 TYR A 307      14.383  -5.855  -5.970  1.00 97.65           C  
ATOM   4755  HD2 TYR A 307      13.992  -6.527  -5.220  1.00 97.65           H  
ATOM   4756  CE1 TYR A 307      15.344  -4.080  -7.941  1.00 97.65           C  
ATOM   4757  HE1 TYR A 307      15.712  -3.395  -8.690  1.00 97.65           H  
ATOM   4758  CE2 TYR A 307      14.667  -6.319  -7.262  1.00 97.65           C  
ATOM   4759  HE2 TYR A 307      14.547  -7.362  -7.513  1.00 97.65           H  
ATOM   4760  OH  TYR A 307      15.306  -5.887  -9.524  1.00 97.65           O  
ATOM   4761  HH  TYR A 307      15.466  -5.155 -10.124  1.00 97.65           H  
ATOM   4762  CZ  TYR A 307      15.104  -5.431  -8.262  1.00 97.65           C  
ATOM   4763  N   GLN A 308      16.062  -3.640  -1.076  1.00 96.98           N  
ATOM   4764  H   GLN A 308      16.736  -4.356  -1.307  1.00 96.98           H  
ATOM   4765  CA  GLN A 308      16.091  -3.116   0.295  1.00 96.98           C  
ATOM   4766  HA  GLN A 308      16.583  -3.861   0.921  1.00 96.98           H  
ATOM   4767  C   GLN A 308      14.698  -2.904   0.902  1.00 96.98           C  
ATOM   4768  CB  GLN A 308      16.945  -1.848   0.328  1.00 96.98           C  
ATOM   4769  HB2 GLN A 308      17.005  -1.484   1.354  1.00 96.98           H  
ATOM   4770  HB3 GLN A 308      16.460  -1.084  -0.280  1.00 96.98           H  
ATOM   4771  O   GLN A 308      14.397  -1.874   1.506  1.00 96.98           O  
ATOM   4772  CG  GLN A 308      18.367  -2.081  -0.189  1.00 96.98           C  
ATOM   4773  HG2 GLN A 308      18.857  -2.844   0.417  1.00 96.98           H  
ATOM   4774  HG3 GLN A 308      18.350  -2.412  -1.227  1.00 96.98           H  
ATOM   4775  CD  GLN A 308      19.156  -0.791  -0.118  1.00 96.98           C  
ATOM   4776  NE2 GLN A 308      19.670  -0.447   1.043  1.00 96.98           N  
ATOM   4777 HE21 GLN A 308      20.122   0.455   1.078  1.00 96.98           H  
ATOM   4778 HE22 GLN A 308      19.446  -0.997   1.860  1.00 96.98           H  
ATOM   4779  OE1 GLN A 308      19.294  -0.059  -1.084  1.00 96.98           O  
ATOM   4780  N   SER A 309      13.809  -3.869   0.697  1.00 97.32           N  
ATOM   4781  H   SER A 309      14.108  -4.697   0.202  1.00 97.32           H  
ATOM   4782  CA  SER A 309      12.418  -3.771   1.134  1.00 97.32           C  
ATOM   4783  HA  SER A 309      12.404  -3.313   2.123  1.00 97.32           H  
ATOM   4784  C   SER A 309      11.783  -5.148   1.254  1.00 97.32           C  
ATOM   4785  CB  SER A 309      11.613  -2.854   0.203  1.00 97.32           C  
ATOM   4786  HB2 SER A 309      10.548  -2.954   0.415  1.00 97.32           H  
ATOM   4787  HB3 SER A 309      11.916  -1.824   0.387  1.00 97.32           H  
ATOM   4788  O   SER A 309      12.130  -6.084   0.532  1.00 97.32           O  
ATOM   4789  OG  SER A 309      11.856  -3.148  -1.151  1.00 97.32           O  
ATOM   4790  HG  SER A 309      12.717  -2.786  -1.372  1.00 97.32           H  
ATOM   4791  N   GLY A 310      10.852  -5.289   2.196  1.00 98.40           N  
ATOM   4792  H   GLY A 310      10.547  -4.466   2.696  1.00 98.40           H  
ATOM   4793  CA  GLY A 310      10.058  -6.500   2.347  1.00 98.40           C  
ATOM   4794  HA2 GLY A 310      10.679  -7.355   2.078  1.00 98.40           H  
ATOM   4795  HA3 GLY A 310       9.732  -6.621   3.380  1.00 98.40           H  
ATOM   4796  C   GLY A 310       8.831  -6.454   1.447  1.00 98.40           C  
ATOM   4797  O   GLY A 310       8.111  -5.452   1.435  1.00 98.40           O  
ATOM   4798  N   TRP A 311       8.582  -7.529   0.702  1.00 98.53           N  
ATOM   4799  H   TRP A 311       9.166  -8.346   0.810  1.00 98.53           H  
ATOM   4800  CA  TRP A 311       7.473  -7.590  -0.248  1.00 98.53           C  
ATOM   4801  HA  TRP A 311       6.597  -7.135   0.216  1.00 98.53           H  
ATOM   4802  C   TRP A 311       7.105  -9.026  -0.627  1.00 98.53           C  
ATOM   4803  CB  TRP A 311       7.836  -6.788  -1.507  1.00 98.53           C  
ATOM   4804  HB2 TRP A 311       8.492  -7.395  -2.131  1.00 98.53           H  
ATOM   4805  HB3 TRP A 311       8.372  -5.879  -1.235  1.00 98.53           H  
ATOM   4806  O   TRP A 311       7.850  -9.971  -0.365  1.00 98.53           O  
ATOM   4807  CG  TRP A 311       6.675  -6.382  -2.343  1.00 98.53           C  
ATOM   4808  CD1 TRP A 311       6.526  -6.658  -3.654  1.00 98.53           C  
ATOM   4809  HD1 TRP A 311       7.253  -7.181  -4.257  1.00 98.53           H  
ATOM   4810  CD2 TRP A 311       5.525  -5.575  -1.961  1.00 98.53           C  
ATOM   4811  CE2 TRP A 311       4.695  -5.418  -3.108  1.00 98.53           C  
ATOM   4812  CE3 TRP A 311       5.117  -4.934  -0.774  1.00 98.53           C  
ATOM   4813  HE3 TRP A 311       5.746  -5.000   0.102  1.00 98.53           H  
ATOM   4814  NE1 TRP A 311       5.350  -6.101  -4.106  1.00 98.53           N  
ATOM   4815  HE1 TRP A 311       5.156  -5.989  -5.091  1.00 98.53           H  
ATOM   4816  CH2 TRP A 311       3.128  -4.057  -1.879  1.00 98.53           C  
ATOM   4817  HH2 TRP A 311       2.222  -3.470  -1.842  1.00 98.53           H  
ATOM   4818  CZ2 TRP A 311       3.520  -4.661  -3.082  1.00 98.53           C  
ATOM   4819  HZ2 TRP A 311       2.933  -4.541  -3.981  1.00 98.53           H  
ATOM   4820  CZ3 TRP A 311       3.927  -4.184  -0.730  1.00 98.53           C  
ATOM   4821  HZ3 TRP A 311       3.637  -3.685   0.182  1.00 98.53           H  
ATOM   4822  N   TRP A 312       5.963  -9.190  -1.292  1.00 98.63           N  
ATOM   4823  H   TRP A 312       5.424  -8.362  -1.504  1.00 98.63           H  
ATOM   4824  CA  TRP A 312       5.542 -10.451  -1.907  1.00 98.63           C  
ATOM   4825  HA  TRP A 312       5.870 -11.281  -1.281  1.00 98.63           H  
ATOM   4826  C   TRP A 312       6.201 -10.641  -3.277  1.00 98.63           C  
ATOM   4827  CB  TRP A 312       4.014 -10.495  -1.984  1.00 98.63           C  
ATOM   4828  HB2 TRP A 312       3.658  -9.659  -2.586  1.00 98.63           H  
ATOM   4829  HB3 TRP A 312       3.711 -11.415  -2.483  1.00 98.63           H  
ATOM   4830  O   TRP A 312       5.525 -10.614  -4.304  1.00 98.63           O  
ATOM   4831  CG  TRP A 312       3.334 -10.452  -0.659  1.00 98.63           C  
ATOM   4832  CD1 TRP A 312       3.183 -11.507   0.171  1.00 98.63           C  
ATOM   4833  HD1 TRP A 312       3.540 -12.506  -0.031  1.00 98.63           H  
ATOM   4834  CD2 TRP A 312       2.729  -9.312   0.021  1.00 98.63           C  
ATOM   4835  CE2 TRP A 312       2.192  -9.768   1.263  1.00 98.63           C  
ATOM   4836  CE3 TRP A 312       2.601  -7.937  -0.273  1.00 98.63           C  
ATOM   4837  HE3 TRP A 312       2.995  -7.549  -1.200  1.00 98.63           H  
ATOM   4838  NE1 TRP A 312       2.481 -11.116   1.292  1.00 98.63           N  
ATOM   4839  HE1 TRP A 312       2.237 -11.751   2.038  1.00 98.63           H  
ATOM   4840  CH2 TRP A 312       1.447  -7.545   1.847  1.00 98.63           C  
ATOM   4841  HH2 TRP A 312       0.959  -6.868   2.534  1.00 98.63           H  
ATOM   4842  CZ2 TRP A 312       1.578  -8.903   2.176  1.00 98.63           C  
ATOM   4843  HZ2 TRP A 312       1.216  -9.276   3.123  1.00 98.63           H  
ATOM   4844  CZ3 TRP A 312       1.961  -7.065   0.628  1.00 98.63           C  
ATOM   4845  HZ3 TRP A 312       1.868  -6.018   0.380  1.00 98.63           H  
ATOM   4846  N   TYR A 313       7.527 -10.760  -3.314  1.00 98.31           N  
ATOM   4847  H   TYR A 313       8.035 -10.783  -2.442  1.00 98.31           H  
ATOM   4848  CA  TYR A 313       8.281 -10.862  -4.566  1.00 98.31           C  
ATOM   4849  HA  TYR A 313       8.001 -10.019  -5.198  1.00 98.31           H  
ATOM   4850  C   TYR A 313       7.955 -12.150  -5.348  1.00 98.31           C  
ATOM   4851  CB  TYR A 313       9.782 -10.738  -4.283  1.00 98.31           C  
ATOM   4852  HB2 TYR A 313      10.333 -10.918  -5.207  1.00 98.31           H  
ATOM   4853  HB3 TYR A 313      10.063 -11.521  -3.578  1.00 98.31           H  
ATOM   4854  O   TYR A 313       7.718 -13.214  -4.771  1.00 98.31           O  
ATOM   4855  CG  TYR A 313      10.216  -9.399  -3.719  1.00 98.31           C  
ATOM   4856  CD1 TYR A 313      10.333  -8.275  -4.557  1.00 98.31           C  
ATOM   4857  HD1 TYR A 313      10.095  -8.353  -5.608  1.00 98.31           H  
ATOM   4858  CD2 TYR A 313      10.504  -9.275  -2.349  1.00 98.31           C  
ATOM   4859  HD2 TYR A 313      10.365 -10.129  -1.702  1.00 98.31           H  
ATOM   4860  CE1 TYR A 313      10.759  -7.044  -4.032  1.00 98.31           C  
ATOM   4861  HE1 TYR A 313      10.837  -6.155  -4.640  1.00 98.31           H  
ATOM   4862  CE2 TYR A 313      10.949  -8.050  -1.823  1.00 98.31           C  
ATOM   4863  HE2 TYR A 313      11.151  -7.948  -0.767  1.00 98.31           H  
ATOM   4864  OH  TYR A 313      11.516  -5.747  -2.202  1.00 98.31           O  
ATOM   4865  HH  TYR A 313      11.711  -5.750  -1.262  1.00 98.31           H  
ATOM   4866  CZ  TYR A 313      11.090  -6.935  -2.674  1.00 98.31           C  
ATOM   4867  N   PHE A 314       7.930 -12.048  -6.681  1.00 94.62           N  
ATOM   4868  H   PHE A 314       8.184 -11.153  -7.076  1.00 94.62           H  
ATOM   4869  CA  PHE A 314       7.917 -13.200  -7.587  1.00 94.62           C  
ATOM   4870  HA  PHE A 314       7.706 -14.090  -6.994  1.00 94.62           H  
ATOM   4871  C   PHE A 314       9.338 -13.434  -8.123  1.00 94.62           C  
ATOM   4872  CB  PHE A 314       6.775 -13.100  -8.624  1.00 94.62           C  
ATOM   4873  HB2 PHE A 314       6.687 -14.066  -9.121  1.00 94.62           H  
ATOM   4874  HB3 PHE A 314       5.846 -12.924  -8.082  1.00 94.62           H  
ATOM   4875  O   PHE A 314      10.230 -13.719  -7.333  1.00 94.62           O  
ATOM   4876  CG  PHE A 314       6.894 -12.028  -9.692  1.00 94.62           C  
ATOM   4877  CD1 PHE A 314       6.651 -10.682  -9.375  1.00 94.62           C  
ATOM   4878  HD1 PHE A 314       6.316 -10.402  -8.387  1.00 94.62           H  
ATOM   4879  CD2 PHE A 314       7.284 -12.376 -11.003  1.00 94.62           C  
ATOM   4880  HD2 PHE A 314       7.461 -13.407 -11.272  1.00 94.62           H  
ATOM   4881  CE1 PHE A 314       6.874  -9.689 -10.343  1.00 94.62           C  
ATOM   4882  HE1 PHE A 314       6.668  -8.655 -10.108  1.00 94.62           H  
ATOM   4883  CE2 PHE A 314       7.588 -11.374 -11.936  1.00 94.62           C  
ATOM   4884  HE2 PHE A 314       8.015 -11.632 -12.895  1.00 94.62           H  
ATOM   4885  CZ  PHE A 314       7.406 -10.027 -11.597  1.00 94.62           C  
ATOM   4886  HZ  PHE A 314       7.701  -9.261 -12.298  1.00 94.62           H  
ATOM   4887  N   ASP A 315       9.574 -13.290  -9.425  1.00 95.11           N  
ATOM   4888  H   ASP A 315       8.810 -12.981 -10.008  1.00 95.11           H  
ATOM   4889  CA  ASP A 315      10.894 -12.957  -9.953  1.00 95.11           C  
ATOM   4890  HA  ASP A 315      11.651 -13.486  -9.374  1.00 95.11           H  
ATOM   4891  C   ASP A 315      11.095 -11.451  -9.752  1.00 95.11           C  
ATOM   4892  CB  ASP A 315      11.022 -13.408 -11.412  1.00 95.11           C  
ATOM   4893  HB2 ASP A 315      10.359 -12.816 -12.044  1.00 95.11           H  
ATOM   4894  HB3 ASP A 315      10.712 -14.451 -11.483  1.00 95.11           H  
ATOM   4895  O   ASP A 315      10.881 -10.628 -10.640  1.00 95.11           O  
ATOM   4896  CG  ASP A 315      12.467 -13.306 -11.914  1.00 95.11           C  
ATOM   4897  OD1 ASP A 315      13.391 -13.385 -11.066  1.00 95.11           O  
ATOM   4898  OD2 ASP A 315      12.629 -13.240 -13.151  1.00 95.11           O  
ATOM   4899  N   CYS A 316      11.331 -11.094  -8.493  1.00 96.57           N  
ATOM   4900  H   CYS A 316      11.507 -11.835  -7.829  1.00 96.57           H  
ATOM   4901  CA  CYS A 316      11.328  -9.729  -7.995  1.00 96.57           C  
ATOM   4902  HA  CYS A 316      11.456  -9.797  -6.915  1.00 96.57           H  
ATOM   4903  C   CYS A 316       9.970  -9.027  -8.156  1.00 96.57           C  
ATOM   4904  CB  CYS A 316      12.568  -8.995  -8.509  1.00 96.57           C  
ATOM   4905  HB2 CYS A 316      12.501  -8.875  -9.591  1.00 96.57           H  
ATOM   4906  HB3 CYS A 316      12.580  -8.000  -8.065  1.00 96.57           H  
ATOM   4907  O   CYS A 316       9.003  -9.456  -7.511  1.00 96.57           O  
ATOM   4908  SG  CYS A 316      14.148  -9.832  -8.131  1.00 96.57           S  
ATOM   4909  N   HIS A 317       9.871  -7.909  -8.880  1.00 97.50           N  
ATOM   4910  H   HIS A 317      10.641  -7.597  -9.455  1.00 97.50           H  
ATOM   4911  CA  HIS A 317       8.666  -7.085  -8.827  1.00 97.50           C  
ATOM   4912  HA  HIS A 317       7.817  -7.740  -8.633  1.00 97.50           H  
ATOM   4913  C   HIS A 317       8.336  -6.322 -10.110  1.00 97.50           C  
ATOM   4914  CB  HIS A 317       8.754  -6.119  -7.644  1.00 97.50           C  
ATOM   4915  HB2 HIS A 317       7.801  -5.595  -7.567  1.00 97.50           H  
ATOM   4916  HB3 HIS A 317       8.897  -6.677  -6.719  1.00 97.50           H  
ATOM   4917  O   HIS A 317       9.216  -5.900 -10.845  1.00 97.50           O  
ATOM   4918  CG  HIS A 317       9.830  -5.081  -7.761  1.00 97.50           C  
ATOM   4919  CD2 HIS A 317      11.062  -5.122  -7.171  1.00 97.50           C  
ATOM   4920  HD2 HIS A 317      11.474  -5.934  -6.590  1.00 97.50           H  
ATOM   4921  ND1 HIS A 317       9.758  -3.905  -8.477  1.00 97.50           N  
ATOM   4922  HD1 HIS A 317       9.103  -3.681  -9.212  1.00 97.50           H  
ATOM   4923  CE1 HIS A 317      10.914  -3.249  -8.297  1.00 97.50           C  
ATOM   4924  HE1 HIS A 317      11.189  -2.327  -8.787  1.00 97.50           H  
ATOM   4925  NE2 HIS A 317      11.725  -3.949  -7.495  1.00 97.50           N  
ATOM   4926  N   ARG A 318       7.033  -6.081 -10.297  1.00 97.55           N  
ATOM   4927  H   ARG A 318       6.393  -6.545  -9.669  1.00 97.55           H  
ATOM   4928  CA  ARG A 318       6.471  -5.031 -11.173  1.00 97.55           C  
ATOM   4929  HA  ARG A 318       7.271  -4.509 -11.698  1.00 97.55           H  
ATOM   4930  C   ARG A 318       5.730  -3.957 -10.372  1.00 97.55           C  
ATOM   4931  CB  ARG A 318       5.554  -5.660 -12.228  1.00 97.55           C  
ATOM   4932  HB2 ARG A 318       5.070  -4.857 -12.783  1.00 97.55           H  
ATOM   4933  HB3 ARG A 318       4.784  -6.266 -11.750  1.00 97.55           H  
ATOM   4934  O   ARG A 318       5.485  -2.851 -10.840  1.00 97.55           O  
ATOM   4935  CG  ARG A 318       6.373  -6.513 -13.204  1.00 97.55           C  
ATOM   4936  HG2 ARG A 318       6.773  -7.386 -12.688  1.00 97.55           H  
ATOM   4937  HG3 ARG A 318       7.225  -5.932 -13.558  1.00 97.55           H  
ATOM   4938  CD  ARG A 318       5.543  -6.952 -14.412  1.00 97.55           C
[truncated: 49,095 more chars]
