# Supplementary material for: Nuclear genome of Bulinus truncatus, an intermediate host of the carcinogenic human blood fluke Schistosoma haematobium
Source: Nat Commun. 2022 Feb 21;13:977. doi: 10.1038/s41467-022-28634-9 (PMC8861042; doi:10.1038/s41467-022-28634-9)
Supplement: Supplementary file 6 — Supplementary Data 3 [file 41467_2022_28634_MOESM6_ESM.zip › Supplementary_Data_3/btru_045443-t1.mature.pep.pdb]

ATOM      1  N   CYS A   1      -2.630  -6.317  59.119  1.00 43.36           N  
ATOM      2  H   CYS A   1      -1.667  -6.445  58.841  1.00 43.36           H  
ATOM      3  H2  CYS A   1      -2.654  -5.637  59.866  1.00 43.36           H  
ATOM      4  H3  CYS A   1      -3.011  -7.193  59.448  1.00 43.36           H  
ATOM      5  CA  CYS A   1      -3.404  -5.790  57.977  1.00 43.36           C  
ATOM      6  HA  CYS A   1      -4.453  -5.696  58.260  1.00 43.36           H  
ATOM      7  C   CYS A   1      -3.308  -6.765  56.805  1.00 43.36           C  
ATOM      8  CB  CYS A   1      -2.891  -4.386  57.609  1.00 43.36           C  
ATOM      9  HB2 CYS A   1      -3.526  -3.946  56.840  1.00 43.36           H  
ATOM     10  HB3 CYS A   1      -1.871  -4.427  57.226  1.00 43.36           H  
ATOM     11  O   CYS A   1      -2.333  -6.719  56.069  1.00 43.36           O  
ATOM     12  SG  CYS A   1      -2.948  -3.363  59.106  1.00 43.36           S  
ATOM     13  HG  CYS A   1      -2.611  -2.192  58.559  1.00 43.36           H  
ATOM     14  N   ARG A   2      -4.255  -7.703  56.672  1.00 45.15           N  
ATOM     15  H   ARG A   2      -5.063  -7.685  57.278  1.00 45.15           H  
ATOM     16  CA  ARG A   2      -4.412  -8.505  55.448  1.00 45.15           C  
ATOM     17  HA  ARG A   2      -3.500  -8.499  54.850  1.00 45.15           H  
ATOM     18  C   ARG A   2      -5.496  -7.813  54.626  1.00 45.15           C  
ATOM     19  CB  ARG A   2      -4.775  -9.968  55.776  1.00 45.15           C  
ATOM     20  HB2 ARG A   2      -5.224 -10.414  54.888  1.00 45.15           H  
ATOM     21  HB3 ARG A   2      -5.518  -9.996  56.574  1.00 45.15           H  
ATOM     22  O   ARG A   2      -6.650  -7.831  55.036  1.00 45.15           O  
ATOM     23  CG  ARG A   2      -3.552 -10.817  56.163  1.00 45.15           C  
ATOM     24  HG2 ARG A   2      -2.830 -10.791  55.346  1.00 45.15           H  
ATOM     25  HG3 ARG A   2      -3.089 -10.402  57.058  1.00 45.15           H  
ATOM     26  CD  ARG A   2      -3.959 -12.275  56.428  1.00 45.15           C  
ATOM     27  HD2 ARG A   2      -4.479 -12.659  55.550  1.00 45.15           H  
ATOM     28  HD3 ARG A   2      -4.646 -12.295  57.274  1.00 45.15           H  
ATOM     29  NE  ARG A   2      -2.790 -13.136  56.709  1.00 45.15           N  
ATOM     30  HE  ARG A   2      -1.881 -12.768  56.466  1.00 45.15           H  
ATOM     31  NH1 ARG A   2      -3.939 -14.976  57.480  1.00 45.15           N  
ATOM     32 HH11 ARG A   2      -4.816 -14.503  57.317  1.00 45.15           H  
ATOM     33 HH12 ARG A   2      -3.943 -15.929  57.814  1.00 45.15           H  
ATOM     34  NH2 ARG A   2      -1.716 -15.042  57.358  1.00 45.15           N  
ATOM     35 HH21 ARG A   2      -0.821 -14.636  57.122  1.00 45.15           H  
ATOM     36 HH22 ARG A   2      -1.750 -15.992  57.701  1.00 45.15           H  
ATOM     37  CZ  ARG A   2      -2.821 -14.374  57.179  1.00 45.15           C  
ATOM     38  N   GLY A   3      -5.098  -7.106  53.571  1.00 50.40           N  
ATOM     39  H   GLY A   3      -4.128  -7.139  53.293  1.00 50.40           H  
ATOM     40  CA  GLY A   3      -6.027  -6.406  52.686  1.00 50.40           C  
ATOM     41  HA2 GLY A   3      -5.481  -5.735  52.023  1.00 50.40           H  
ATOM     42  HA3 GLY A   3      -6.730  -5.817  53.274  1.00 50.40           H  
ATOM     43  C   GLY A   3      -6.792  -7.408  51.830  1.00 50.40           C  
ATOM     44  O   GLY A   3      -6.183  -8.199  51.113  1.00 50.40           O  
ATOM     45  N   THR A   4      -8.115  -7.388  51.936  1.00 54.78           N  
ATOM     46  H   THR A   4      -8.550  -6.744  52.581  1.00 54.78           H  
ATOM     47  CA  THR A   4      -9.038  -8.057  51.018  1.00 54.78           C  
ATOM     48  HA  THR A   4      -8.740  -9.094  50.864  1.00 54.78           H  
ATOM     49  C   THR A   4      -9.001  -7.320  49.682  1.00 54.78           C  
ATOM     50  CB  THR A   4     -10.461  -8.028  51.605  1.00 54.78           C  
ATOM     51  HB  THR A   4     -11.185  -8.286  50.831  1.00 54.78           H  
ATOM     52  O   THR A   4      -9.360  -6.145  49.619  1.00 54.78           O  
ATOM     53  CG2 THR A   4     -10.601  -9.007  52.771  1.00 54.78           C  
ATOM     54 HG21 THR A   4     -11.606  -8.928  53.185  1.00 54.78           H  
ATOM     55 HG22 THR A   4     -10.452 -10.025  52.409  1.00 54.78           H  
ATOM     56 HG23 THR A   4      -9.873  -8.782  53.550  1.00 54.78           H  
ATOM     57  OG1 THR A   4     -10.740  -6.739  52.112  1.00 54.78           O  
ATOM     58  HG1 THR A   4     -10.790  -6.155  51.352  1.00 54.78           H  
ATOM     59  N   ARG A   5      -8.524  -7.990  48.631  1.00 57.08           N  
ATOM     60  H   ARG A   5      -8.258  -8.954  48.773  1.00 57.08           H  
ATOM     61  CA  ARG A   5      -8.678  -7.544  47.239  1.00 57.08           C  
ATOM     62  HA  ARG A   5      -8.292  -6.530  47.134  1.00 57.08           H  
ATOM     63  C   ARG A   5     -10.183  -7.524  46.943  1.00 57.08           C  
ATOM     64  CB  ARG A   5      -7.904  -8.524  46.333  1.00 57.08           C  
ATOM     65  HB2 ARG A   5      -8.591  -9.261  45.916  1.00 57.08           H  
ATOM     66  HB3 ARG A   5      -7.174  -9.065  46.935  1.00 57.08           H  
ATOM     67  O   ARG A   5     -10.850  -8.505  47.252  1.00 57.08           O  
ATOM     68  CG  ARG A   5      -7.139  -7.837  45.197  1.00 57.08           C  
ATOM     69  HG2 ARG A   5      -6.482  -7.074  45.614  1.00 57.08           H  
ATOM     70  HG3 ARG A   5      -7.844  -7.372  44.507  1.00 57.08           H  
ATOM     71  CD  ARG A   5      -6.298  -8.887  44.459  1.00 57.08           C  
ATOM     72  HD2 ARG A   5      -5.688  -9.421  45.189  1.00 57.08           H  
ATOM     73  HD3 ARG A   5      -6.973  -9.596  43.979  1.00 57.08           H  
ATOM     74  NE  ARG A   5      -5.424  -8.272  43.444  1.00 57.08           N  
ATOM     75  HE  ARG A   5      -5.671  -7.335  43.160  1.00 57.08           H  
ATOM     76  NH1 ARG A   5      -4.110 -10.112  43.043  1.00 57.08           N  
ATOM     77 HH11 ARG A   5      -4.745 -10.649  43.616  1.00 57.08           H  
ATOM     78 HH12 ARG A   5      -3.419 -10.587  42.480  1.00 57.08           H  
ATOM     79  NH2 ARG A   5      -3.733  -8.215  41.923  1.00 57.08           N  
ATOM     80 HH21 ARG A   5      -3.003  -8.683  41.405  1.00 57.08           H  
ATOM     81 HH22 ARG A   5      -4.012  -7.276  41.679  1.00 57.08           H  
ATOM     82  CZ  ARG A   5      -4.428  -8.867  42.813  1.00 57.08           C  
ATOM     83  N   SER A   6     -10.725  -6.403  46.475  1.00 58.84           N  
ATOM     84  H   SER A   6     -10.144  -5.624  46.199  1.00 58.84           H  
ATOM     85  CA  SER A   6     -12.163  -6.248  46.236  1.00 58.84           C  
ATOM     86  HA  SER A   6     -12.708  -6.672  47.080  1.00 58.84           H  
ATOM     87  C   SER A   6     -12.594  -7.002  44.978  1.00 58.84           C  
ATOM     88  CB  SER A   6     -12.532  -4.759  46.136  1.00 58.84           C  
ATOM     89  HB2 SER A   6     -12.523  -4.332  47.139  1.00 58.84           H  
ATOM     90  HB3 SER A   6     -13.534  -4.649  45.722  1.00 58.84           H  
ATOM     91  O   SER A   6     -11.925  -6.912  43.949  1.00 58.84           O  
ATOM     92  OG  SER A   6     -11.598  -4.049  45.350  1.00 58.84           O  
ATOM     93  HG  SER A   6     -11.993  -3.778  44.518  1.00 58.84           H  
ATOM     94  N   ASP A   7     -13.748  -7.675  45.034  1.00 62.16           N  
ATOM     95  H   ASP A   7     -14.164  -7.844  45.939  1.00 62.16           H  
ATOM     96  CA  ASP A   7     -14.376  -8.382  43.900  1.00 62.16           C  
ATOM     97  HA  ASP A   7     -13.768  -9.246  43.631  1.00 62.16           H  
ATOM     98  C   ASP A   7     -14.528  -7.492  42.643  1.00 62.16           C  
ATOM     99  CB  ASP A   7     -15.775  -8.874  44.327  1.00 62.16           C  
ATOM    100  HB2 ASP A   7     -16.263  -9.320  43.461  1.00 62.16           H  
ATOM    101  HB3 ASP A   7     -16.369  -8.013  44.632  1.00 62.16           H  
ATOM    102  O   ASP A   7     -14.571  -7.979  41.514  1.00 62.16           O  
ATOM    103  CG  ASP A   7     -15.779  -9.917  45.453  1.00 62.16           C  
ATOM    104  OD1 ASP A   7     -14.845 -10.742  45.502  1.00 62.16           O  
ATOM    105  OD2 ASP A   7     -16.715  -9.855  46.281  1.00 62.16           O  
ATOM    106  N   SER A   8     -14.565  -6.164  42.824  1.00 62.87           N  
ATOM    107  H   SER A   8     -14.475  -5.825  43.771  1.00 62.87           H  
ATOM    108  CA  SER A   8     -14.588  -5.169  41.745  1.00 62.87           C  
ATOM    109  HA  SER A   8     -15.443  -5.370  41.100  1.00 62.87           H  
ATOM    110  C   SER A   8     -13.334  -5.182  40.870  1.00 62.87           C  
ATOM    111  CB  SER A   8     -14.743  -3.764  42.344  1.00 62.87           C  
ATOM    112  HB2 SER A   8     -14.787  -3.033  41.537  1.00 62.87           H  
ATOM    113  HB3 SER A   8     -15.677  -3.720  42.903  1.00 62.87           H  
ATOM    114  O   SER A   8     -13.431  -5.018  39.654  1.00 62.87           O  
ATOM    115  OG  SER A   8     -13.669  -3.434  43.218  1.00 62.87           O  
ATOM    116  HG  SER A   8     -12.897  -3.203  42.697  1.00 62.87           H  
ATOM    117  N   ASP A   9     -12.162  -5.364  41.479  1.00 60.22           N  
ATOM    118  H   ASP A   9     -12.157  -5.588  42.464  1.00 60.22           H  
ATOM    119  CA  ASP A   9     -10.874  -5.292  40.784  1.00 60.22           C  
ATOM    120  HA  ASP A   9     -10.880  -4.451  40.091  1.00 60.22           H  
ATOM    121  C   ASP A   9     -10.640  -6.572  39.977  1.00 60.22           C  
ATOM    122  CB  ASP A   9      -9.737  -5.087  41.800  1.00 60.22           C  
ATOM    123  HB2 ASP A   9      -9.760  -5.895  42.531  1.00 60.22           H  
ATOM    124  HB3 ASP A   9      -8.790  -5.156  41.264  1.00 60.22           H  
ATOM    125  O   ASP A   9     -10.061  -6.545  38.888  1.00 60.22           O  
ATOM    126  CG  ASP A   9      -9.762  -3.745  42.543  1.00 60.22           C  
ATOM    127  OD1 ASP A   9     -10.693  -2.935  42.313  1.00 60.22           O  
ATOM    128  OD2 ASP A   9      -8.826  -3.551  43.353  1.00 60.22           O  
ATOM    129  N   GLU A  10     -11.136  -7.698  40.496  1.00 63.18           N  
ATOM    130  H   GLU A  10     -11.608  -7.640  41.387  1.00 63.18           H  
ATOM    131  CA  GLU A  10     -11.097  -8.992  39.824  1.00 63.18           C  
ATOM    132  HA  GLU A  10     -10.087  -9.131  39.440  1.00 63.18           H  
ATOM    133  C   GLU A  10     -12.046  -9.002  38.612  1.00 63.18           C  
ATOM    134  CB  GLU A  10     -11.371 -10.100  40.861  1.00 63.18           C  
ATOM    135  HB2 GLU A  10     -11.072  -9.732  41.843  1.00 63.18           H  
ATOM    136  HB3 GLU A  10     -12.436 -10.331  40.894  1.00 63.18           H  
ATOM    137  O   GLU A  10     -11.624  -9.361  37.510  1.00 63.18           O  
ATOM    138  CG  GLU A  10     -10.556 -11.373  40.577  1.00 63.18           C  
ATOM    139  HG2 GLU A  10      -9.545 -11.080  40.294  1.00 63.18           H  
ATOM    140  HG3 GLU A  10     -11.001 -11.897  39.731  1.00 63.18           H  
ATOM    141  CD  GLU A  10     -10.456 -12.320  41.788  1.00 63.18           C  
ATOM    142  OE1 GLU A  10      -9.459 -13.081  41.840  1.00 63.18           O  
ATOM    143  OE2 GLU A  10     -11.323 -12.251  42.683  1.00 63.18           O  
ATOM    144  N   ALA A  11     -13.267  -8.466  38.751  1.00 61.43           N  
ATOM    145  H   ALA A  11     -13.569  -8.196  39.676  1.00 61.43           H  
ATOM    146  CA  ALA A  11     -14.220  -8.332  37.645  1.00 61.43           C  
ATOM    147  HA  ALA A  11     -14.374  -9.321  37.214  1.00 61.43           H  
ATOM    148  C   ALA A  11     -13.729  -7.410  36.504  1.00 61.43           C  
ATOM    149  CB  ALA A  11     -15.556  -7.847  38.220  1.00 61.43           C  
ATOM    150  HB1 ALA A  11     -15.429  -6.866  38.678  1.00 61.43           H  
ATOM    151  HB2 ALA A  11     -15.908  -8.549  38.977  1.00 61.43           H  
ATOM    152  HB3 ALA A  11     -16.296  -7.779  37.422  1.00 61.43           H  
ATOM    153  O   ALA A  11     -13.886  -7.758  35.329  1.00 61.43           O  
ATOM    154  N   ASP A  12     -13.098  -6.269  36.818  1.00 68.73           N  
ATOM    155  H   ASP A  12     -13.036  -6.004  37.791  1.00 68.73           H  
ATOM    156  CA  ASP A  12     -12.509  -5.370  35.805  1.00 68.73           C  
ATOM    157  HA  ASP A  12     -13.265  -5.140  35.054  1.00 68.73           H  
ATOM    158  C   ASP A  12     -11.326  -6.038  35.077  1.00 68.73           C  
ATOM    159  CB  ASP A  12     -12.082  -4.045  36.469  1.00 68.73           C  
ATOM    160  HB2 ASP A  12     -12.959  -3.580  36.920  1.00 68.73           H  
ATOM    161  HB3 ASP A  12     -11.371  -4.263  37.265  1.00 68.73           H  
ATOM    162  O   ASP A  12     -11.166  -5.916  33.856  1.00 68.73           O  
ATOM    163  CG  ASP A  12     -11.448  -3.041  35.487  1.00 68.73           C  
ATOM    164  OD1 ASP A  12     -11.937  -2.870  34.350  1.00 68.73           O  
ATOM    165  OD2 ASP A  12     -10.393  -2.444  35.815  1.00 68.73           O  
ATOM    166  N   SER A  13     -10.515  -6.817  35.803  1.00 62.62           N  
ATOM    167  H   SER A  13     -10.668  -6.877  36.799  1.00 62.62           H  
ATOM    168  CA  SER A  13      -9.424  -7.584  35.195  1.00 62.62           C  
ATOM    169  HA  SER A  13      -8.838  -6.890  34.592  1.00 62.62           H  
ATOM    170  C   SER A  13      -9.933  -8.670  34.240  1.00 62.62           C  
ATOM    171  CB  SER A  13      -8.488  -8.136  36.274  1.00 62.62           C  
ATOM    172  HB2 SER A  13      -7.550  -8.421  35.796  1.00 62.62           H  
ATOM    173  HB3 SER A  13      -8.273  -7.350  36.997  1.00 62.62           H  
ATOM    174  O   SER A  13      -9.426  -8.794  33.120  1.00 62.62           O  
ATOM    175  OG  SER A  13      -8.982  -9.271  36.950  1.00 62.62           O  
ATOM    176  HG  SER A  13      -9.913  -9.177  37.165  1.00 62.62           H  
ATOM    177  N   ASP A  14     -10.998  -9.378  34.617  1.00 62.87           N  
ATOM    178  H   ASP A  14     -11.349  -9.255  35.556  1.00 62.87           H  
ATOM    179  CA  ASP A  14     -11.635 -10.402  33.791  1.00 62.87           C  
ATOM    180  HA  ASP A  14     -10.874 -11.105  33.452  1.00 62.87           H  
ATOM    181  C   ASP A  14     -12.285  -9.815  32.534  1.00 62.87           C  
ATOM    182  CB  ASP A  14     -12.692 -11.144  34.627  1.00 62.87           C  
ATOM    183  HB2 ASP A  14     -13.500 -11.451  33.964  1.00 62.87           H  
ATOM    184  HB3 ASP A  14     -13.126 -10.471  35.368  1.00 62.87           H  
ATOM    185  O   ASP A  14     -12.208 -10.410  31.452  1.00 62.87           O  
ATOM    186  CG  ASP A  14     -12.180 -12.410  35.316  1.00 62.87           C  
ATOM    187  OD1 ASP A  14     -11.022 -12.808  35.055  1.00 62.87           O  
ATOM    188  OD2 ASP A  14     -13.041 -13.068  35.938  1.00 62.87           O  
ATOM    189  N   GLU A  15     -12.900  -8.633  32.627  1.00 62.89           N  
ATOM    190  H   GLU A  15     -12.987  -8.202  33.536  1.00 62.89           H  
ATOM    191  CA  GLU A  15     -13.468  -7.960  31.459  1.00 62.89           C  
ATOM    192  HA  GLU A  15     -14.074  -8.694  30.928  1.00 62.89           H  
ATOM    193  C   GLU A  15     -12.370  -7.489  30.491  1.00 62.89           C  
ATOM    194  CB  GLU A  15     -14.395  -6.804  31.874  1.00 62.89           C  
ATOM    195  HB2 GLU A  15     -13.805  -5.904  32.050  1.00 62.89           H  
ATOM    196  HB3 GLU A  15     -14.933  -7.067  32.785  1.00 62.89           H  
ATOM    197  O   GLU A  15     -12.486  -7.692  29.277  1.00 62.89           O  
ATOM    198  CG  GLU A  15     -15.419  -6.568  30.751  1.00 62.89           C  
ATOM    199  HG2 GLU A  15     -14.896  -6.572  29.794  1.00 62.89           H  
ATOM    200  HG3 GLU A  15     -16.121  -7.402  30.734  1.00 62.89           H  
ATOM    201  CD  GLU A  15     -16.194  -5.251  30.863  1.00 62.89           C  
ATOM    202  OE1 GLU A  15     -16.466  -4.676  29.770  1.00 62.89           O  
ATOM    203  OE2 GLU A  15     -16.510  -4.824  31.987  1.00 62.89           O  
ATOM    204  N   LYS A  16     -11.256  -6.952  31.007  1.00 59.86           N  
ATOM    205  H   LYS A  16     -11.230  -6.791  32.004  1.00 59.86           H  
ATOM    206  CA  LYS A  16     -10.075  -6.600  30.197  1.00 59.86           C  
ATOM    207  HA  LYS A  16     -10.383  -5.924  29.400  1.00 59.86           H  
ATOM    208  C   LYS A  16      -9.463  -7.822  29.512  1.00 59.86           C  
ATOM    209  CB  LYS A  16      -9.039  -5.887  31.078  1.00 59.86           C  
ATOM    210  HB2 LYS A  16      -8.938  -6.418  32.025  1.00 59.86           H  
ATOM    211  HB3 LYS A  16      -8.070  -5.890  30.578  1.00 59.86           H  
ATOM    212  O   LYS A  16      -9.128  -7.745  28.329  1.00 59.86           O  
ATOM    213  CG  LYS A  16      -9.443  -4.430  31.337  1.00 59.86           C  
ATOM    214  HG2 LYS A  16      -9.350  -3.862  30.411  1.00 59.86           H  
ATOM    215  HG3 LYS A  16     -10.482  -4.391  31.665  1.00 59.86           H  
ATOM    216  CD  LYS A  16      -8.566  -3.796  32.421  1.00 59.86           C  
ATOM    217  HD2 LYS A  16      -7.515  -3.834  32.136  1.00 59.86           H  
ATOM    218  HD3 LYS A  16      -8.716  -4.356  33.345  1.00 59.86           H  
ATOM    219  CE  LYS A  16      -9.011  -2.346  32.630  1.00 59.86           C  
ATOM    220  HE2 LYS A  16     -10.101  -2.329  32.616  1.00 59.86           H  
ATOM    221  HE3 LYS A  16      -8.642  -1.728  31.811  1.00 59.86           H  
ATOM    222  NZ  LYS A  16      -8.575  -1.819  33.940  1.00 59.86           N  
ATOM    223  HZ1 LYS A  16      -7.602  -1.987  34.155  1.00 59.86           H  
ATOM    224  HZ2 LYS A  16      -9.137  -2.263  34.652  1.00 59.86           H  
ATOM    225  HZ3 LYS A  16      -8.837  -0.851  34.061  1.00 59.86           H  
ATOM    226  N   ILE A  17      -9.382  -8.964  30.199  1.00 59.26           N  
ATOM    227  H   ILE A  17      -9.632  -8.943  31.177  1.00 59.26           H  
ATOM    228  CA  ILE A  17      -8.910 -10.231  29.615  1.00 59.26           C  
ATOM    229  HA  ILE A  17      -7.955 -10.050  29.122  1.00 59.26           H  
ATOM    230  C   ILE A  17      -9.884 -10.733  28.539  1.00 59.26           C  
ATOM    231  CB  ILE A  17      -8.670 -11.279  30.728  1.00 59.26           C  
ATOM    232  HB  ILE A  17      -9.558 -11.327  31.358  1.00 59.26           H  
ATOM    233  O   ILE A  17      -9.455 -11.168  27.468  1.00 59.26           O  
ATOM    234  CG1 ILE A  17      -7.457 -10.867  31.595  1.00 59.26           C  
ATOM    235 HG12 ILE A  17      -7.500  -9.802  31.820  1.00 59.26           H  
ATOM    236 HG13 ILE A  17      -6.535 -11.040  31.039  1.00 59.26           H  
ATOM    237  CG2 ILE A  17      -8.419 -12.679  30.128  1.00 59.26           C  
ATOM    238 HG21 ILE A  17      -9.310 -13.034  29.611  1.00 59.26           H  
ATOM    239 HG22 ILE A  17      -8.205 -13.390  30.927  1.00 59.26           H  
ATOM    240 HG23 ILE A  17      -7.576 -12.645  29.438  1.00 59.26           H  
ATOM    241  CD1 ILE A  17      -7.381 -11.615  32.933  1.00 59.26           C  
ATOM    242 HD11 ILE A  17      -7.196 -12.678  32.778  1.00 59.26           H  
ATOM    243 HD12 ILE A  17      -6.563 -11.205  33.527  1.00 59.26           H  
ATOM    244 HD13 ILE A  17      -8.311 -11.485  33.486  1.00 59.26           H  
ATOM    245  N   LYS A  18     -11.200 -10.636  28.765  1.00 58.82           N  
ATOM    246  H   LYS A  18     -11.503 -10.317  29.675  1.00 58.82           H  
ATOM    247  CA  LYS A  18     -12.213 -10.999  27.758  1.00 58.82           C  
ATOM    248  HA  LYS A  18     -12.000 -12.004  27.393  1.00 58.82           H  
ATOM    249  C   LYS A  18     -12.156 -10.092  26.528  1.00 58.82           C  
ATOM    250  CB  LYS A  18     -13.615 -10.986  28.384  1.00 58.82           C  
ATOM    251  HB2 LYS A  18     -14.362 -10.974  27.590  1.00 58.82           H  
ATOM    252  HB3 LYS A  18     -13.738 -10.081  28.980  1.00 58.82           H  
ATOM    253  O   LYS A  18     -12.294 -10.599  25.417  1.00 58.82           O  
ATOM    254  CG  LYS A  18     -13.864 -12.225  29.257  1.00 58.82           C  
ATOM    255  HG2 LYS A  18     -13.867 -13.115  28.626  1.00 58.82           H  
ATOM    256  HG3 LYS A  18     -13.063 -12.327  29.989  1.00 58.82           H  
ATOM    257  CD  LYS A  18     -15.206 -12.118  29.994  1.00 58.82           C  
ATOM    258  HD2 LYS A  18     -15.207 -11.195  30.574  1.00 58.82           H  
ATOM    259  HD3 LYS A  18     -16.026 -12.092  29.276  1.00 58.82           H  
ATOM    260  CE  LYS A  18     -15.371 -13.308  30.947  1.00 58.82           C  
ATOM    261  HE2 LYS A  18     -15.457 -14.229  30.370  1.00 58.82           H  
ATOM    262  HE3 LYS A  18     -14.467 -13.378  31.551  1.00 58.82           H  
ATOM    263  NZ  LYS A  18     -16.536 -13.145  31.854  1.00 58.82           N  
ATOM    264  HZ1 LYS A  18     -17.414 -13.099  31.357  1.00 58.82           H  
ATOM    265  HZ2 LYS A  18     -16.566 -13.901  32.524  1.00 58.82           H  
ATOM    266  HZ3 LYS A  18     -16.423 -12.306  32.404  1.00 58.82           H  
ATOM    267  N   ARG A  19     -11.916  -8.787  26.698  1.00 58.76           N  
ATOM    268  H   ARG A  19     -11.878  -8.439  27.646  1.00 58.76           H  
ATOM    269  CA  ARG A  19     -11.704  -7.843  25.584  1.00 58.76           C  
ATOM    270  HA  ARG A  19     -12.494  -7.972  24.844  1.00 58.76           H  
ATOM    271  C   ARG A  19     -10.403  -8.131  24.834  1.00 58.76           C  
ATOM    272  CB  ARG A  19     -11.739  -6.393  26.091  1.00 58.76           C  
ATOM    273  HB2 ARG A  19     -11.369  -5.739  25.301  1.00 58.76           H  
ATOM    274  HB3 ARG A  19     -11.082  -6.292  26.954  1.00 58.76           H  
ATOM    275  O   ARG A  19     -10.418  -8.135  23.613  1.00 58.76           O  
ATOM    276  CG  ARG A  19     -13.160  -5.940  26.464  1.00 58.76           C  
ATOM    277  HG2 ARG A  19     -13.807  -6.015  25.590  1.00 58.76           H  
ATOM    278  HG3 ARG A  19     -13.561  -6.576  27.253  1.00 58.76           H  
ATOM    279  CD  ARG A  19     -13.132  -4.487  26.947  1.00 58.76           C  
ATOM    280  HD2 ARG A  19     -12.421  -4.407  27.769  1.00 58.76           H  
ATOM    281  HD3 ARG A  19     -12.789  -3.858  26.126  1.00 58.76           H  
ATOM    282  NE  ARG A  19     -14.453  -4.041  27.430  1.00 58.76           N  
ATOM    283  HE  ARG A  19     -14.959  -4.657  28.050  1.00 58.76           H  
ATOM    284  NH1 ARG A  19     -14.371  -1.843  26.741  1.00 58.76           N  
ATOM    285 HH11 ARG A  19     -13.475  -2.010  26.306  1.00 58.76           H  
ATOM    286 HH12 ARG A  19     -14.794  -0.925  26.745  1.00 58.76           H  
ATOM    287  NH2 ARG A  19     -16.095  -2.601  27.958  1.00 58.76           N  
ATOM    288 HH21 ARG A  19     -16.480  -1.673  28.053  1.00 58.76           H  
ATOM    289 HH22 ARG A  19     -16.412  -3.307  28.607  1.00 58.76           H  
ATOM    290  CZ  ARG A  19     -14.965  -2.829  27.362  1.00 58.76           C  
ATOM    291  N   SER A  20      -9.331  -8.470  25.551  1.00 59.90           N  
ATOM    292  H   SER A  20      -9.396  -8.385  26.555  1.00 59.90           H  
ATOM    293  CA  SER A  20      -8.045  -8.905  24.981  1.00 59.90           C  
ATOM    294  HA  SER A  20      -7.643  -8.105  24.360  1.00 59.90           H  
ATOM    295  C   SER A  20      -8.172 -10.146  24.081  1.00 59.90           C  
ATOM    296  CB  SER A  20      -7.071  -9.142  26.145  1.00 59.90           C  
ATOM    297  HB2 SER A  20      -7.594  -9.645  26.958  1.00 59.90           H  
ATOM    298  HB3 SER A  20      -6.721  -8.177  26.514  1.00 59.90           H  
ATOM    299  O   SER A  20      -7.453 -10.272  23.092  1.00 59.90           O  
ATOM    300  OG  SER A  20      -5.964  -9.942  25.788  1.00 59.90           O  
ATOM    301  HG  SER A  20      -5.318  -9.913  26.497  1.00 59.90           H  
ATOM    302  N   LYS A  21      -9.130 -11.040  24.371  1.00 68.90           N  
ATOM    303  H   LYS A  21      -9.644 -10.907  25.230  1.00 68.90           H  
ATOM    304  CA  LYS A  21      -9.399 -12.242  23.561  1.00 68.90           C  
ATOM    305  HA  LYS A  21      -8.460 -12.581  23.123  1.00 68.90           H  
ATOM    306  C   LYS A  21     -10.325 -12.020  22.362  1.00 68.90           C  
ATOM    307  CB  LYS A  21      -9.950 -13.361  24.457  1.00 68.90           C  
ATOM    308  HB2 LYS A  21     -10.319 -14.170  23.826  1.00 68.90           H  
ATOM    309  HB3 LYS A  21     -10.785 -12.980  25.046  1.00 68.90           H  
ATOM    310  O   LYS A  21     -10.456 -12.930  21.546  1.00 68.90           O  
ATOM    311  CG  LYS A  21      -8.874 -13.937  25.385  1.00 68.90           C  
ATOM    312  HG2 LYS A  21      -8.030 -14.280  24.786  1.00 68.90           H  
ATOM    313  HG3 LYS A  21      -8.524 -13.167  26.072  1.00 68.90           H  
ATOM    314  CD  LYS A  21      -9.436 -15.120  26.183  1.00 68.90           C  
ATOM    315  HD2 LYS A  21     -10.293 -14.782  26.766  1.00 68.90           H  
ATOM    316  HD3 LYS A  21      -9.754 -15.899  25.490  1.00 68.90           H  
ATOM    317  CE  LYS A  21      -8.355 -15.665  27.121  1.00 68.90           C  
ATOM    318  HE2 LYS A  21      -7.481 -15.930  26.526  1.00 68.90           H  
ATOM    319  HE3 LYS A  21      -8.060 -14.869  27.804  1.00 68.90           H  
ATOM    320  NZ  LYS A  21      -8.829 -16.846  27.887  1.00 68.90           N  
ATOM    321  HZ1 LYS A  21      -9.086 -17.598  27.264  1.00 68.90           H  
ATOM    322  HZ2 LYS A  21      -8.100 -17.179  28.501  1.00 68.90           H  
ATOM    323  HZ3 LYS A  21      -9.625 -16.604  28.459  1.00 68.90           H  
ATOM    324  N   ARG A  22     -11.010 -10.877  22.253  1.00 86.12           N  
ATOM    325  H   ARG A  22     -10.767 -10.113  22.867  1.00 86.12           H  
ATOM    326  CA  ARG A  22     -11.905 -10.607  21.117  1.00 86.12           C  
ATOM    327  HA  ARG A  22     -12.288 -11.553  20.736  1.00 86.12           H  
ATOM    328  C   ARG A  22     -11.122  -9.973  19.976  1.00 86.12           C  
ATOM    329  CB  ARG A  22     -13.099  -9.739  21.538  1.00 86.12           C  
ATOM    330  HB2 ARG A  22     -13.593  -9.364  20.642  1.00 86.12           H  
ATOM    331  HB3 ARG A  22     -12.745  -8.886  22.117  1.00 86.12           H  
ATOM    332  O   ARG A  22     -10.310  -9.079  20.193  1.00 86.12           O  
ATOM    333  CG  ARG A  22     -14.116 -10.550  22.353  1.00 86.12           C  
ATOM    334  HG2 ARG A  22     -13.642 -10.925  23.260  1.00 86.12           H  
ATOM    335  HG3 ARG A  22     -14.461 -11.397  21.760  1.00 86.12           H  
ATOM    336  CD  ARG A  22     -15.317  -9.677  22.728  1.00 86.12           C  
ATOM    337  HD2 ARG A  22     -14.955  -8.801  23.267  1.00 86.12           H  
ATOM    338  HD3 ARG A  22     -15.805  -9.347  21.811  1.00 86.12           H  
ATOM    339  NE  ARG A  22     -16.277 -10.411  23.575  1.00 86.12           N  
ATOM    340  HE  ARG A  22     -15.988 -11.327  23.887  1.00 86.12           H  
ATOM    341  NH1 ARG A  22     -17.910  -8.798  23.627  1.00 86.12           N  
ATOM    342 HH11 ARG A  22     -17.352  -8.228  23.007  1.00 86.12           H  
ATOM    343 HH12 ARG A  22     -18.807  -8.462  23.947  1.00 86.12           H  
ATOM    344  NH2 ARG A  22     -18.206 -10.698  24.757  1.00 86.12           N  
ATOM    345 HH21 ARG A  22     -17.912 -11.627  25.020  1.00 86.12           H  
ATOM    346 HH22 ARG A  22     -19.105 -10.349  25.057  1.00 86.12           H  
ATOM    347  CZ  ARG A  22     -17.454  -9.968  23.980  1.00 86.12           C  
ATOM    348  N   ASN A  23     -11.411 -10.414  18.755  1.00 92.93           N  
ATOM    349  H   ASN A  23     -12.052 -11.187  18.645  1.00 92.93           H  
ATOM    350  CA  ASN A  23     -10.901  -9.751  17.562  1.00 92.93           C  
ATOM    351  HA  ASN A  23      -9.813  -9.786  17.604  1.00 92.93           H  
ATOM    352  C   ASN A  23     -11.366  -8.282  17.541  1.00 92.93           C  
ATOM    353  CB  ASN A  23     -11.374 -10.496  16.307  1.00 92.93           C  
ATOM    354  HB2 ASN A  23     -11.195  -9.857  15.442  1.00 92.93           H  
ATOM    355  HB3 ASN A  23     -12.446 -10.683  16.369  1.00 92.93           H  
ATOM    356  O   ASN A  23     -12.534  -8.022  17.849  1.00 92.93           O  
ATOM    357  CG  ASN A  23     -10.649 -11.805  16.060  1.00 92.93           C  
ATOM    358  ND2 ASN A  23     -11.072 -12.546  15.065  1.00 92.93           N  
ATOM    359 HD21 ASN A  23     -10.548 -13.390  14.887  1.00 92.93           H  
ATOM    360 HD22 ASN A  23     -11.740 -12.171  14.407  1.00 92.93           H  
ATOM    361  OD1 ASN A  23      -9.723 -12.189  16.752  1.00 92.93           O  
ATOM    362  N   PRO A  24     -10.488  -7.333  17.180  1.00 94.34           N  
ATOM    363  CA  PRO A  24     -10.832  -5.917  17.110  1.00 94.34           C  
ATOM    364  HA  PRO A  24     -11.230  -5.580  18.068  1.00 94.34           H  
ATOM    365  C   PRO A  24     -11.872  -5.652  16.014  1.00 94.34           C  
ATOM    366  CB  PRO A  24      -9.505  -5.205  16.826  1.00 94.34           C  
ATOM    367  HB2 PRO A  24      -9.646  -4.303  16.230  1.00 94.34           H  
ATOM    368  HB3 PRO A  24      -9.007  -4.968  17.766  1.00 94.34           H  
ATOM    369  O   PRO A  24     -11.853  -6.289  14.961  1.00 94.34           O  
ATOM    370  CG  PRO A  24      -8.697  -6.256  16.066  1.00 94.34           C  
ATOM    371  HG2 PRO A  24      -7.621  -6.097  16.145  1.00 94.34           H  
ATOM    372  HG3 PRO A  24      -9.007  -6.280  15.022  1.00 94.34           H  
ATOM    373  CD  PRO A  24      -9.112  -7.547  16.755  1.00 94.34           C  
ATOM    374  HD2 PRO A  24      -9.028  -8.382  16.059  1.00 94.34           H  
ATOM    375  HD3 PRO A  24      -8.487  -7.719  17.630  1.00 94.34           H  
ATOM    376  N   ASP A  25     -12.756  -4.674  16.218  1.00 93.33           N  
ATOM    377  H   ASP A  25     -12.748  -4.166  17.091  1.00 93.33           H  
ATOM    378  CA  ASP A  25     -13.711  -4.258  15.180  1.00 93.33           C  
ATOM    379  HA  ASP A  25     -14.155  -5.141  14.720  1.00 93.33           H  
ATOM    380  C   ASP A  25     -13.020  -3.481  14.055  1.00 93.33           C  
ATOM    381  CB  ASP A  25     -14.825  -3.402  15.802  1.00 93.33           C  
ATOM    382  HB2 ASP A  25     -15.364  -2.900  14.999  1.00 93.33           H  
ATOM    383  HB3 ASP A  25     -14.380  -2.631  16.432  1.00 93.33           H  
ATOM    384  O   ASP A  25     -13.431  -3.530  12.891  1.00 93.33           O  
ATOM    385  CG  ASP A  25     -15.852  -4.199  16.611  1.00 93.33           C  
ATOM    386  OD1 ASP A  25     -16.032  -5.406  16.316  1.00 93.33           O  
ATOM    387  OD2 ASP A  25     -16.526  -3.568  17.454  1.00 93.33           O  
ATOM    388  N   SER A  26     -11.954  -2.756  14.396  1.00 95.12           N  
ATOM    389  H   SER A  26     -11.727  -2.688  15.378  1.00 95.12           H  
ATOM    390  CA  SER A  26     -11.153  -1.979  13.460  1.00 95.12           C  
ATOM    391  HA  SER A  26     -11.160  -2.471  12.488  1.00 95.12           H  
ATOM    392  C   SER A  26      -9.704  -1.858  13.930  1.00 95.12           C  
ATOM    393  CB  SER A  26     -11.789  -0.594  13.321  1.00 95.12           C  
ATOM    394  HB2 SER A  26     -12.858  -0.700  13.137  1.00 95.12           H  
ATOM    395  HB3 SER A  26     -11.338  -0.075  12.476  1.00 95.12           H  
ATOM    396  O   SER A  26      -9.386  -2.101  15.092  1.00 95.12           O  
ATOM    397  OG  SER A  26     -11.583   0.176  14.488  1.00 95.12           O  
ATOM    398  HG  SER A  26     -11.868  -0.323  15.257  1.00 95.12           H  
ATOM    399  N   CYS A  27      -8.814  -1.379  13.058  1.00 96.52           N  
ATOM    400  H   CYS A  27      -9.087  -1.221  12.098  1.00 96.52           H  
ATOM    401  CA  CYS A  27      -7.437  -1.084  13.460  1.00 96.52           C  
ATOM    402  HA  CYS A  27      -6.992  -1.998  13.852  1.00 96.52           H  
ATOM    403  C   CYS A  27      -7.336  -0.038  14.584  1.00 96.52           C  
ATOM    404  CB  CYS A  27      -6.631  -0.654  12.234  1.00 96.52           C  
ATOM    405  HB2 CYS A  27      -5.677  -0.246  12.567  1.00 96.52           H  
ATOM    406  HB3 CYS A  27      -7.163   0.137  11.705  1.00 96.52           H  
ATOM    407  O   CYS A  27      -6.318   0.003  15.267  1.00 96.52           O  
ATOM    408  SG  CYS A  27      -6.277  -2.010  11.091  1.00 96.52           S  
ATOM    409  N   LYS A  28      -8.381   0.772  14.815  1.00 94.14           N  
ATOM    410  H   LYS A  28      -9.225   0.617  14.282  1.00 94.14           H  
ATOM    411  CA  LYS A  28      -8.448   1.741  15.920  1.00 94.14           C  
ATOM    412  HA  LYS A  28      -7.561   2.374  15.897  1.00 94.14           H  
ATOM    413  C   LYS A  28      -8.447   1.072  17.299  1.00 94.14           C  
ATOM    414  CB  LYS A  28      -9.701   2.607  15.724  1.00 94.14           C  
ATOM    415  HB2 LYS A  28      -9.749   2.925  14.683  1.00 94.14           H  
ATOM    416  HB3 LYS A  28     -10.585   2.012  15.952  1.00 94.14           H  
ATOM    417  O   LYS A  28      -8.010   1.692  18.260  1.00 94.14           O  
ATOM    418  CG  LYS A  28      -9.711   3.854  16.616  1.00 94.14           C  
ATOM    419  HG2 LYS A  28      -8.815   4.444  16.426  1.00 94.14           H  
ATOM    420  HG3 LYS A  28      -9.733   3.559  17.665  1.00 94.14           H  
ATOM    421  CD  LYS A  28     -10.953   4.698  16.315  1.00 94.14           C  
ATOM    422  HD2 LYS A  28     -11.845   4.097  16.492  1.00 94.14           H  
ATOM    423  HD3 LYS A  28     -10.929   5.008  15.270  1.00 94.14           H  
ATOM    424  CE  LYS A  28     -10.971   5.930  17.221  1.00 94.14           C  
ATOM    425  HE2 LYS A  28     -10.033   6.470  17.088  1.00 94.14           H  
ATOM    426  HE3 LYS A  28     -11.020   5.598  18.258  1.00 94.14           H  
ATOM    427  NZ  LYS A  28     -12.121   6.808  16.897  1.00 94.14           N  
ATOM    428  HZ1 LYS A  28     -12.103   7.639  17.469  1.00 94.14           H  
ATOM    429  HZ2 LYS A  28     -12.988   6.318  17.066  1.00 94.14           H  
ATOM    430  HZ3 LYS A  28     -12.089   7.076  15.924  1.00 94.14           H  
ATOM    431  N   ASP A  29      -8.896  -0.179  17.378  1.00 93.11           N  
ATOM    432  H   ASP A  29      -9.246  -0.621  16.540  1.00 93.11           H  
ATOM    433  CA  ASP A  29      -9.008  -0.945  18.624  1.00 93.11           C  
ATOM    434  HA  ASP A  29      -9.107  -0.248  19.456  1.00 93.11           H  
ATOM    435  C   ASP A  29      -7.757  -1.806  18.895  1.00 93.11           C  
ATOM    436  CB  ASP A  29     -10.295  -1.787  18.574  1.00 93.11           C  
ATOM    437  HB2 ASP A  29     -10.151  -2.613  17.878  1.00 93.11           H  
ATOM    438  HB3 ASP A  29     -10.491  -2.206  19.561  1.00 93.11           H  
ATOM    439  O   ASP A  29      -7.697  -2.551  19.872  1.00 93.11           O  
ATOM    440  CG  ASP A  29     -11.506  -0.960  18.127  1.00 93.11           C  
ATOM    441  OD1 ASP A  29     -11.849   0.013  18.833  1.00 93.11           O  
ATOM    442  OD2 ASP A  29     -12.032  -1.255  17.022  1.00 93.11           O  
ATOM    443  N   VAL A  30      -6.748  -1.729  18.020  1.00 93.46           N  
ATOM    444  H   VAL A  30      -6.818  -1.053  17.273  1.00 93.46           H  
ATOM    445  CA  VAL A  30      -5.516  -2.517  18.118  1.00 93.46           C  
ATOM    446  HA  VAL A  30      -5.758  -3.477  18.574  1.00 93.46           H  
ATOM    447  C   VAL A  30      -4.503  -1.809  19.012  1.00 93.46           C  
ATOM    448  CB  VAL A  30      -4.929  -2.800  16.723  1.00 93.46           C  
ATOM    449  HB  VAL A  30      -4.738  -1.863  16.200  1.00 93.46           H  
ATOM    450  O   VAL A  30      -4.038  -0.719  18.700  1.00 93.46           O  
ATOM    451  CG1 VAL A  30      -3.617  -3.591  16.803  1.00 93.46           C  
ATOM    452 HG11 VAL A  30      -3.764  -4.500  17.387  1.00 93.46           H  
ATOM    453 HG12 VAL A  30      -2.837  -2.976  17.251  1.00 93.46           H  
ATOM    454 HG13 VAL A  30      -3.299  -3.858  15.795  1.00 93.46           H  
ATOM    455  CG2 VAL A  30      -5.905  -3.645  15.900  1.00 93.46           C  
ATOM    456 HG21 VAL A  30      -6.869  -3.144  15.812  1.00 93.46           H  
ATOM    457 HG22 VAL A  30      -6.049  -4.607  16.393  1.00 93.46           H  
ATOM    458 HG23 VAL A  30      -5.500  -3.808  14.902  1.00 93.46           H  
ATOM    459  N   THR A  31      -4.098  -2.471  20.096  1.00 84.10           N  
ATOM    460  H   THR A  31      -4.604  -3.306  20.355  1.00 84.10           H  
ATOM    461  CA  THR A  31      -3.190  -1.926  21.124  1.00 84.10           C  
ATOM    462  HA  THR A  31      -3.037  -0.864  20.933  1.00 84.10           H  
ATOM    463  C   THR A  31      -1.787  -2.554  21.111  1.00 84.10           C  
ATOM    464  CB  THR A  31      -3.841  -2.045  22.513  1.00 84.10           C  
ATOM    465  HB  THR A  31      -3.140  -1.713  23.279  1.00 84.10           H  
ATOM    466  O   THR A  31      -1.108  -2.594  22.134  1.00 84.10           O  
ATOM    467  CG2 THR A  31      -5.112  -1.203  22.628  1.00 84.10           C  
ATOM    468 HG21 THR A  31      -4.896  -0.171  22.350  1.00 84.10           H  
ATOM    469 HG22 THR A  31      -5.889  -1.591  21.970  1.00 84.10           H  
ATOM    470 HG23 THR A  31      -5.472  -1.221  23.657  1.00 84.10           H  
ATOM    471  OG1 THR A  31      -4.208  -3.387  22.751  1.00 84.10           O  
ATOM    472  HG1 THR A  31      -4.558  -3.428  23.644  1.00 84.10           H  
ATOM    473  N   ARG A  32      -1.325  -3.089  19.969  1.00 79.52           N  
ATOM    474  H   ARG A  32      -1.862  -2.926  19.130  1.00 79.52           H  
ATOM    475  CA  ARG A  32      -0.013  -3.766  19.879  1.00 79.52           C  
ATOM    476  HA  ARG A  32       0.168  -4.250  20.839  1.00 79.52           H  
ATOM    477  C   ARG A  32       1.145  -2.778  19.678  1.00 79.52           C  
ATOM    478  CB  ARG A  32      -0.004  -4.858  18.792  1.00 79.52           C  
ATOM    479  HB2 ARG A  32      -0.139  -4.400  17.812  1.00 79.52           H  
ATOM    480  HB3 ARG A  32       0.981  -5.323  18.805  1.00 79.52           H  
ATOM    481  O   ARG A  32       1.033  -1.854  18.881  1.00 79.52           O  
ATOM    482  CG  ARG A  32      -1.073  -5.952  18.988  1.00 79.52           C  
ATOM    483  HG2 ARG A  32      -1.314  -6.047  20.047  1.00 79.52           H  
ATOM    484  HG3 ARG A  32      -1.976  -5.662  18.452  1.00 79.52           H  
ATOM    485  CD  ARG A  32      -0.582  -7.319  18.480  1.00 79.52           C  
ATOM    486  HD2 ARG A  32       0.167  -7.687  19.182  1.00 79.52           H  
ATOM    487  HD3 ARG A  32      -0.071  -7.207  17.524  1.00 79.52           H  
ATOM    488  NE  ARG A  32      -1.667  -8.322  18.394  1.00 79.52           N  
ATOM    489  HE  ARG A  32      -2.253  -8.410  19.212  1.00 79.52           H  
ATOM    490  NH1 ARG A  32      -1.275  -9.170  16.273  1.00 79.52           N  
ATOM    491 HH11 ARG A  32      -0.575  -8.464  16.097  1.00 79.52           H  
ATOM    492 HH12 ARG A  32      -1.554  -9.759  15.501  1.00 79.52           H  
ATOM    493  NH2 ARG A  32      -2.826 -10.097  17.568  1.00 79.52           N  
ATOM    494 HH21 ARG A  32      -2.994 -10.762  16.827  1.00 79.52           H  
ATOM    495 HH22 ARG A  32      -3.366 -10.158  18.420  1.00 79.52           H  
ATOM    496  CZ  ARG A  32      -1.910  -9.183  17.414  1.00 79.52           C  
ATOM    497  N   ASN A  33       2.298  -3.066  20.293  1.00 79.43           N  
ATOM    498  H   ASN A  33       2.280  -3.815  20.969  1.00 79.43           H  
ATOM    499  CA  ASN A  33       3.552  -2.291  20.187  1.00 79.43           C  
ATOM    500  HA  ASN A  33       3.297  -1.231  20.194  1.00 79.43           H  
ATOM    501  C   ASN A  33       4.324  -2.528  18.869  1.00 79.43           C  
ATOM    502  CB  ASN A  33       4.441  -2.580  21.418  1.00 79.43           C  
ATOM    503  HB2 ASN A  33       4.589  -3.655  21.524  1.00 79.43           H  
ATOM    504  HB3 ASN A  33       5.418  -2.119  21.271  1.00 79.43           H  
ATOM    505  O   ASN A  33       5.549  -2.625  18.867  1.00 79.43           O  
ATOM    506  CG  ASN A  33       3.914  -2.009  22.716  1.00 79.43           C  
ATOM    507  ND2 ASN A  33       4.505  -2.378  23.827  1.00 79.43           N  
ATOM    508 HD21 ASN A  33       4.152  -1.947  24.670  1.00 79.43           H  
ATOM    509 HD22 ASN A  33       5.325  -2.968  23.809  1.00 79.43           H  
ATOM    510  OD1 ASN A  33       2.980  -1.234  22.763  1.00 79.43           O  
ATOM    511  N   GLN A  34       3.624  -2.693  17.749  1.00 90.46           N  
ATOM    512  H   GLN A  34       2.637  -2.479  17.776  1.00 90.46           H  
ATOM    513  CA  GLN A  34       4.241  -2.881  16.437  1.00 90.46           C  
ATOM    514  HA  GLN A  34       5.312  -2.685  16.491  1.00 90.46           H  
ATOM    515  C   GLN A  34       3.636  -1.903  15.448  1.00 90.46           C  
ATOM    516  CB  GLN A  34       4.034  -4.310  15.923  1.00 90.46           C  
ATOM    517  HB2 GLN A  34       4.319  -4.347  14.871  1.00 90.46           H  
ATOM    518  HB3 GLN A  34       2.977  -4.566  16.000  1.00 90.46           H  
ATOM    519  O   GLN A  34       2.425  -1.923  15.233  1.00 90.46           O  
ATOM    520  CG  GLN A  34       4.858  -5.355  16.682  1.00 90.46           C  
ATOM    521  HG2 GLN A  34       5.918  -5.122  16.585  1.00 90.46           H  
ATOM    522  HG3 GLN A  34       4.594  -5.329  17.739  1.00 90.46           H  
ATOM    523  CD  GLN A  34       4.614  -6.768  16.159  1.00 90.46           C  
ATOM    524  NE2 GLN A  34       5.187  -7.771  16.785  1.00 90.46           N  
ATOM    525 HE21 GLN A  34       5.053  -8.680  16.367  1.00 90.46           H  
ATOM    526 HE22 GLN A  34       5.836  -7.605  17.541  1.00 90.46           H  
ATOM    527  OE1 GLN A  34       3.892  -7.015  15.208  1.00 90.46           O  
ATOM    528  N   SER A  35       4.504  -1.125  14.805  1.00 93.39           N  
ATOM    529  H   SER A  35       5.435  -1.066  15.190  1.00 93.39           H  
ATOM    530  CA  SER A  35       4.155  -0.109  13.816  1.00 93.39           C  
ATOM    531  HA  SER A  35       3.674   0.728  14.322  1.00 93.39           H  
ATOM    532  C   SER A  35       3.220  -0.608  12.714  1.00 93.39           C  
ATOM    533  CB  SER A  35       5.470   0.356  13.191  1.00 93.39           C  
ATOM    534  HB2 SER A  35       5.835  -0.389  12.483  1.00 93.39           H  
ATOM    535  HB3 SER A  35       6.222   0.492  13.968  1.00 93.39           H  
ATOM    536  O   SER A  35       2.259   0.066  12.357  1.00 93.39           O  
ATOM    537  OG  SER A  35       5.288   1.576  12.535  1.00 93.39           O  
ATOM    538  HG  SER A  35       5.478   2.242  13.200  1.00 93.39           H  
ATOM    539  N   ARG A  36       3.501  -1.799  12.166  1.00 95.46           N  
ATOM    540  H   ARG A  36       4.267  -2.321  12.569  1.00 95.46           H  
ATOM    541  CA  ARG A  36       2.649  -2.503  11.201  1.00 95.46           C  
ATOM    542  HA  ARG A  36       1.704  -1.969  11.106  1.00 95.46           H  
ATOM    543  C   ARG A  36       2.352  -3.888  11.749  1.00 95.46           C  
ATOM    544  CB  ARG A  36       3.288  -2.597   9.804  1.00 95.46           C  
ATOM    545  HB2 ARG A  36       2.705  -3.314   9.226  1.00 95.46           H  
ATOM    546  HB3 ARG A  36       4.303  -2.985   9.880  1.00 95.46           H  
ATOM    547  O   ARG A  36       3.279  -4.667  11.945  1.00 95.46           O  
ATOM    548  CG  ARG A  36       3.282  -1.279   9.016  1.00 95.46           C  
ATOM    549  HG2 ARG A  36       3.402  -1.522   7.960  1.00 95.46           H  
ATOM    550  HG3 ARG A  36       2.316  -0.789   9.137  1.00 95.46           H  
ATOM    551  CD  ARG A  36       4.401  -0.307   9.410  1.00 95.46           C  
ATOM    552  HD2 ARG A  36       4.250   0.011  10.442  1.00 95.46           H  
ATOM    553  HD3 ARG A  36       5.366  -0.809   9.331  1.00 95.46           H  
ATOM    554  NE  ARG A  36       4.383   0.873   8.531  1.00 95.46           N  
ATOM    555  HE  ARG A  36       4.002   0.757   7.603  1.00 95.46           H  
ATOM    556  NH1 ARG A  36       5.129   2.479  10.020  1.00 95.46           N  
ATOM    557 HH11 ARG A  36       5.206   1.805  10.768  1.00 95.46           H  
ATOM    558 HH12 ARG A  36       5.101   3.446  10.311  1.00 95.46           H  
ATOM    559  NH2 ARG A  36       4.328   3.074   8.048  1.00 95.46           N  
ATOM    560 HH21 ARG A  36       4.289   4.025   8.388  1.00 95.46           H  
ATOM    561 HH22 ARG A  36       3.828   2.841   7.202  1.00 95.46           H  
ATOM    562  CZ  ARG A  36       4.624   2.122   8.880  1.00 95.46           C  
ATOM    563  N   VAL A  37       1.082  -4.194  11.977  1.00 95.61           N  
ATOM    564  H   VAL A  37       0.385  -3.484  11.801  1.00 95.61           H  
ATOM    565  CA  VAL A  37       0.652  -5.466  12.568  1.00 95.61           C  
ATOM    566  HA  VAL A  37       1.481  -6.172  12.529  1.00 95.61           H  
ATOM    567  C   VAL A  37      -0.495  -6.066  11.772  1.00 95.61           C  
ATOM    568  CB  VAL A  37       0.298  -5.274  14.051  1.00 95.61           C  
ATOM    569  HB  VAL A  37       1.177  -4.867  14.552  1.00 95.61           H  
ATOM    570  O   VAL A  37      -1.438  -5.366  11.419  1.00 95.61           O  
ATOM    571  CG1 VAL A  37      -0.862  -4.306  14.309  1.00 95.61           C  
ATOM    572 HG11 VAL A  37      -0.668  -3.356  13.811  1.00 95.61           H  
ATOM    573 HG12 VAL A  37      -1.799  -4.724  13.942  1.00 95.61           H  
ATOM    574 HG13 VAL A  37      -0.944  -4.111  15.378  1.00 95.61           H  
ATOM    575  CG2 VAL A  37      -0.039  -6.604  14.723  1.00 95.61           C  
ATOM    576 HG21 VAL A  37      -0.873  -7.092  14.220  1.00 95.61           H  
ATOM    577 HG22 VAL A  37       0.839  -7.250  14.715  1.00 95.61           H  
ATOM    578 HG23 VAL A  37      -0.338  -6.376  15.746  1.00 95.61           H  
ATOM    579  N   VAL A  38      -0.424  -7.366  11.502  1.00 96.73           N  
ATOM    580  H   VAL A  38       0.376  -7.894  11.820  1.00 96.73           H  
ATOM    581  CA  VAL A  38      -1.522  -8.109  10.876  1.00 96.73           C  
ATOM    582  HA  VAL A  38      -2.095  -7.422  10.253  1.00 96.73           H  
ATOM    583  C   VAL A  38      -2.454  -8.645  11.963  1.00 96.73           C  
ATOM    584  CB  VAL A  38      -0.998  -9.209   9.938  1.00 96.73           C  
ATOM    585  HB  VAL A  38      -0.438  -9.942  10.518  1.00 96.73           H  
ATOM    586  O   VAL A  38      -2.001  -9.211  12.967  1.00 96.73           O  
ATOM    587  CG1 VAL A  38      -2.150  -9.910   9.220  1.00 96.73           C  
ATOM    588 HG11 VAL A  38      -2.790 -10.429   9.933  1.00 96.73           H  
ATOM    589 HG12 VAL A  38      -2.739  -9.188   8.653  1.00 96.73           H  
ATOM    590 HG13 VAL A  38      -1.760 -10.659   8.531  1.00 96.73           H  
ATOM    591  CG2 VAL A  38      -0.075  -8.618   8.862  1.00 96.73           C  
ATOM    592 HG21 VAL A  38       0.801  -8.152   9.314  1.00 96.73           H  
ATOM    593 HG22 VAL A  38       0.267  -9.426   8.215  1.00 96.73           H  
ATOM    594 HG23 VAL A  38      -0.618  -7.888   8.262  1.00 96.73           H  
ATOM    595  N   VAL A  39      -3.756  -8.420  11.794  1.00 95.68           N  
ATOM    596  H   VAL A  39      -4.052  -7.953  10.949  1.00 95.68           H  
ATOM    597  CA  VAL A  39      -4.809  -8.877  12.712  1.00 95.68           C  
ATOM    598  HA  VAL A  39      -4.433  -9.729  13.277  1.00 95.68           H  
ATOM    599  C   VAL A  39      -6.027  -9.358  11.932  1.00 95.68           C  
ATOM    600  CB  VAL A  39      -5.241  -7.784  13.718  1.00 95.68           C  
ATOM    601  HB  VAL A  39      -5.977  -8.223  14.391  1.00 95.68           H  
ATOM    602  O   VAL A  39      -6.332  -8.843  10.859  1.00 95.68           O  
ATOM    603  CG1 VAL A  39      -4.074  -7.293  14.586  1.00 95.68           C  
ATOM    604 HG11 VAL A  39      -3.353  -6.756  13.971  1.00 95.68           H  
ATOM    605 HG12 VAL A  39      -3.589  -8.149  15.055  1.00 95.68           H  
ATOM    606 HG13 VAL A  39      -4.449  -6.624  15.360  1.00 95.68           H  
ATOM    607  CG2 VAL A  39      -5.890  -6.564  13.053  1.00 95.68           C  
ATOM    608 HG21 VAL A  39      -6.143  -5.816  13.805  1.00 95.68           H  
ATOM    609 HG22 VAL A  39      -5.207  -6.133  12.321  1.00 95.68           H  
ATOM    610 HG23 VAL A  39      -6.810  -6.855  12.546  1.00 95.68           H  
ATOM    611  N   THR A  40      -6.774 -10.292  12.509  1.00 96.82           N  
ATOM    612  H   THR A  40      -6.448 -10.743  13.352  1.00 96.82           H  
ATOM    613  CA  THR A  40      -8.117 -10.644  12.041  1.00 96.82           C  
ATOM    614  HA  THR A  40      -8.187 -10.482  10.965  1.00 96.82           H  
ATOM    615  C   THR A  40      -9.136  -9.750  12.739  1.00 96.82           C  
ATOM    616  CB  THR A  40      -8.421 -12.120  12.320  1.00 96.82           C  
ATOM    617  HB  THR A  40      -8.549 -12.261  13.393  1.00 96.82           H  
ATOM    618  O   THR A  40      -9.176  -9.707  13.968  1.00 96.82           O  
ATOM    619  CG2 THR A  40      -9.680 -12.598  11.606  1.00 96.82           C  
ATOM    620 HG21 THR A  40     -10.549 -12.057  11.979  1.00 96.82           H  
ATOM    621 HG22 THR A  40      -9.820 -13.662  11.795  1.00 96.82           H  
ATOM    622 HG23 THR A  40      -9.583 -12.437  10.532  1.00 96.82           H  
ATOM    623  OG1 THR A  40      -7.353 -12.937  11.902  1.00 96.82           O  
ATOM    624  HG1 THR A  40      -7.238 -12.870  10.951  1.00 96.82           H  
ATOM    625  N   LEU A  41      -9.960  -9.034  11.974  1.00 95.98           N  
ATOM    626  H   LEU A  41      -9.862  -9.099  10.971  1.00 95.98           H  
ATOM    627  CA  LEU A  41     -11.052  -8.224  12.515  1.00 95.98           C  
ATOM    628  HA  LEU A  41     -10.675  -7.672  13.376  1.00 95.98           H  
ATOM    629  C   LEU A  41     -12.206  -9.106  13.016  1.00 95.98           C  
ATOM    630  CB  LEU A  41     -11.539  -7.218  11.453  1.00 95.98           C  
ATOM    631  HB2 LEU A  41     -12.372  -6.652  11.871  1.00 95.98           H  
ATOM    632  HB3 LEU A  41     -11.908  -7.780  10.596  1.00 95.98           H  
ATOM    633  O   LEU A  41     -12.305 -10.289  12.682  1.00 95.98           O  
ATOM    634  CG  LEU A  41     -10.482  -6.215  10.955  1.00 95.98           C  
ATOM    635  HG  LEU A  41      -9.686  -6.756  10.442  1.00 95.98           H  
ATOM    636  CD1 LEU A  41     -11.129  -5.253   9.955  1.00 95.98           C  
ATOM    637 HD11 LEU A  41     -11.926  -4.693  10.444  1.00 95.98           H  
ATOM    638 HD12 LEU A  41     -10.378  -4.562   9.572  1.00 95.98           H  
ATOM    639 HD13 LEU A  41     -11.537  -5.824   9.121  1.00 95.98           H  
ATOM    640  CD2 LEU A  41      -9.872  -5.389  12.090  1.00 95.98           C  
ATOM    641 HD21 LEU A  41      -9.258  -6.037  12.716  1.00 95.98           H  
ATOM    642 HD22 LEU A  41      -9.232  -4.604  11.687  1.00 95.98           H  
ATOM    643 HD23 LEU A  41     -10.663  -4.950  12.698  1.00 95.98           H  
ATOM    644  N   SER A  42     -13.137  -8.528  13.774  1.00 94.84           N  
ATOM    645  H   SER A  42     -12.983  -7.580  14.087  1.00 94.84           H  
ATOM    646  CA  SER A  42     -14.371  -9.210  14.201  1.00 94.84           C  
ATOM    647  HA  SER A  42     -14.098 -10.096  14.774  1.00 94.84           H  
ATOM    648  C   SER A  42     -15.237  -9.683  13.024  1.00 94.84           C  
ATOM    649  CB  SER A  42     -15.178  -8.293  15.121  1.00 94.84           C  
ATOM    650  HB2 SER A  42     -14.552  -7.979  15.956  1.00 94.84           H  
ATOM    651  HB3 SER A  42     -16.038  -8.833  15.516  1.00 94.84           H  
ATOM    652  O   SER A  42     -16.017 -10.621  13.165  1.00 94.84           O  
ATOM    653  OG  SER A  42     -15.626  -7.151  14.423  1.00 94.84           O  
ATOM    654  HG  SER A  42     -15.836  -6.503  15.100  1.00 94.84           H  
ATOM    655  N   SER A  43     -15.051  -9.097  11.835  1.00 94.06           N  
ATOM    656  H   SER A  43     -14.391  -8.334  11.795  1.00 94.06           H  
ATOM    657  CA  SER A  43     -15.656  -9.550  10.577  1.00 94.06           C  
ATOM    658  HA  SER A  43     -16.708  -9.770  10.760  1.00 94.06           H  
ATOM    659  C   SER A  43     -15.032 -10.819   9.982  1.00 94.06           C  
ATOM    660  CB  SER A  43     -15.566  -8.430   9.536  1.00 94.06           C  
ATOM    661  HB2 SER A  43     -16.059  -8.752   8.619  1.00 94.06           H  
ATOM    662  HB3 SER A  43     -16.072  -7.542   9.916  1.00 94.06           H  
ATOM    663  O   SER A  43     -15.533 -11.306   8.972  1.00 94.06           O  
ATOM    664  OG  SER A  43     -14.212  -8.118   9.260  1.00 94.06           O  
ATOM    665  HG  SER A  43     -14.141  -7.692   8.403  1.00 94.06           H  
ATOM    666  N   GLY A  44     -13.927 -11.319  10.544  1.00 96.06           N  
ATOM    667  H   GLY A  44     -13.573 -10.878  11.380  1.00 96.06           H  
ATOM    668  CA  GLY A  44     -13.132 -12.417   9.987  1.00 96.06           C  
ATOM    669  HA2 GLY A  44     -12.567 -12.887  10.792  1.00 96.06           H  
ATOM    670  HA3 GLY A  44     -13.799 -13.165   9.557  1.00 96.06           H  
ATOM    671  C   GLY A  44     -12.139 -11.992   8.899  1.00 96.06           C  
ATOM    672  O   GLY A  44     -11.356 -12.819   8.445  1.00 96.06           O  
ATOM    673  N   LEU A  45     -12.138 -10.720   8.486  1.00 96.90           N  
ATOM    674  H   LEU A  45     -12.774 -10.072   8.929  1.00 96.90           H  
ATOM    675  CA  LEU A  45     -11.187 -10.209   7.498  1.00 96.90           C  
ATOM    676  HA  LEU A  45     -11.070 -10.961   6.718  1.00 96.90           H  
ATOM    677  C   LEU A  45      -9.819  -9.972   8.145  1.00 96.90           C  
ATOM    678  CB  LEU A  45     -11.742  -8.924   6.863  1.00 96.90           C  
ATOM    679  HB2 LEU A  45     -12.717  -9.137   6.423  1.00 96.90           H  
ATOM    680  HB3 LEU A  45     -11.873  -8.188   7.657  1.00 96.90           H  
ATOM    681  O   LEU A  45      -9.721  -9.253   9.141  1.00 96.90           O  
ATOM    682  CG  LEU A  45     -10.824  -8.319   5.783  1.00 96.90           C  
ATOM    683  HG  LEU A  45      -9.826  -8.163   6.194  1.00 96.90           H  
ATOM    684  CD1 LEU A  45     -10.719  -9.191   4.533  1.00 96.90           C  
ATOM    685 HD11 LEU A  45     -10.086  -8.697   3.796  1.00 96.90           H  
ATOM    686 HD12 LEU A  45     -11.704  -9.369   4.102  1.00 96.90           H  
ATOM    687 HD13 LEU A  45     -10.249 -10.143   4.778  1.00 96.90           H  
ATOM    688  CD2 LEU A  45     -11.371  -6.956   5.381  1.00 96.90           C  
ATOM    689 HD21 LEU A  45     -10.697  -6.499   4.657  1.00 96.90           H  
ATOM    690 HD22 LEU A  45     -12.367  -7.058   4.948  1.00 96.90           H  
ATOM    691 HD23 LEU A  45     -11.399  -6.332   6.275  1.00 96.90           H  
ATOM    692  N   GLU A  46      -8.770 -10.526   7.550  1.00 97.56           N  
ATOM    693  H   GLU A  46      -8.908 -11.110   6.737  1.00 97.56           H  
ATOM    694  CA  GLU A  46      -7.394 -10.199   7.908  1.00 97.56           C  
ATOM    695  HA  GLU A  46      -7.336 -10.105   8.993  1.00 97.56           H  
ATOM    696  C   GLU A  46      -6.982  -8.854   7.296  1.00 97.56           C  
ATOM    697  CB  GLU A  46      -6.467 -11.347   7.500  1.00 97.56           C  
ATOM    698  HB2 GLU A  46      -6.364 -11.375   6.415  1.00 97.56           H  
ATOM    699  HB3 GLU A  46      -6.898 -12.289   7.840  1.00 97.56           H  
ATOM    700  O   GLU A  46      -7.260  -8.580   6.128  1.00 97.56           O  
ATOM    701  CG  GLU A  46      -5.098 -11.174   8.157  1.00 97.56           C  
ATOM    702  HG2 GLU A  46      -4.639 -10.255   7.795  1.00 97.56           H  
ATOM    703  HG3 GLU A  46      -5.235 -11.072   9.234  1.00 97.56           H  
ATOM    704  CD  GLU A  46      -4.189 -12.368   7.864  1.00 97.56           C  
ATOM    705  OE1 GLU A  46      -3.638 -12.413   6.744  1.00 97.56           O  
ATOM    706  OE2 GLU A  46      -4.045 -13.203   8.784  1.00 97.56           O  
ATOM    707  N   VAL A  47      -6.360  -7.991   8.101  1.00 97.90           N  
ATOM    708  H   VAL A  47      -6.172  -8.273   9.053  1.00 97.90           H  
ATOM    709  CA  VAL A  47      -5.905  -6.662   7.682  1.00 97.90           C  
ATOM    710  HA  VAL A  47      -5.774  -6.673   6.600  1.00 97.90           H  
ATOM    711  C   VAL A  47      -4.557  -6.310   8.299  1.00 97.90           C  
ATOM    712  CB  VAL A  47      -6.928  -5.558   8.006  1.00 97.90           C  
ATOM    713  HB  VAL A  47      -6.518  -4.633   7.601  1.00 97.90           H  
ATOM    714  O   VAL A  47      -4.230  -6.737   9.406  1.00 97.90           O  
ATOM    715  CG1 VAL A  47      -8.287  -5.778   7.332  1.00 97.90           C  
ATOM    716 HG11 VAL A  47      -8.788  -6.637   7.779  1.00 97.90           H  
ATOM    717 HG12 VAL A  47      -8.913  -4.893   7.453  1.00 97.90           H  
ATOM    718 HG13 VAL A  47      -8.140  -5.969   6.269  1.00 97.90           H  
ATOM    719  CG2 VAL A  47      -7.156  -5.350   9.508  1.00 97.90           C  
ATOM    720 HG21 VAL A  47      -7.903  -4.572   9.666  1.00 97.90           H  
ATOM    721 HG22 VAL A  47      -6.229  -5.042   9.992  1.00 97.90           H  
ATOM    722 HG23 VAL A  47      -7.491  -6.282   9.965  1.00 97.90           H  
ATOM    723  N   MET A  48      -3.803  -5.444   7.619  1.00 97.96           N  
ATOM    724  H   MET A  48      -4.124  -5.135   6.713  1.00 97.96           H  
ATOM    725  CA  MET A  48      -2.618  -4.805   8.187  1.00 97.96           C  
ATOM    726  HA  MET A  48      -2.223  -5.440   8.980  1.00 97.96           H  
ATOM    727  C   MET A  48      -2.985  -3.450   8.797  1.00 97.96           C  
ATOM    728  CB  MET A  48      -1.527  -4.694   7.120  1.00 97.96           C  
ATOM    729  HB2 MET A  48      -1.335  -5.689   6.721  1.00 97.96           H  
ATOM    730  HB3 MET A  48      -1.874  -4.055   6.308  1.00 97.96           H  
ATOM    731  O   MET A  48      -3.499  -2.562   8.112  1.00 97.96           O  
ATOM    732  CG  MET A  48      -0.225  -4.124   7.694  1.00 97.96           C  
ATOM    733  HG2 MET A  48       0.067  -4.707   8.567  1.00 97.96           H  
ATOM    734  HG3 MET A  48      -0.405  -3.099   8.019  1.00 97.96           H  
ATOM    735  SD  MET A  48       1.153  -4.116   6.515  1.00 97.96           S  
ATOM    736  CE  MET A  48       1.605  -5.875   6.551  1.00 97.96           C  
ATOM    737  HE1 MET A  48       1.992  -6.136   7.536  1.00 97.96           H  
ATOM    738  HE2 MET A  48       0.730  -6.494   6.348  1.00 97.96           H  
ATOM    739  HE3 MET A  48       2.366  -6.086   5.800  1.00 97.96           H  
ATOM    740  N   CYS A  49      -2.684  -3.282  10.080  1.00 97.93           N  
ATOM    741  H   CYS A  49      -2.288  -4.063  10.583  1.00 97.93           H  
ATOM    742  CA  CYS A  49      -2.893  -2.052  10.824  1.00 97.93           C  
ATOM    743  HA  CYS A  49      -3.623  -1.451  10.282  1.00 97.93           H  
ATOM    744  C   CYS A  49      -1.599  -1.251  10.956  1.00 97.93           C  
ATOM    745  CB  CYS A  49      -3.477  -2.367  12.201  1.00 97.93           C  
ATOM    746  HB2 CYS A  49      -2.764  -2.982  12.749  1.00 97.93           H  
ATOM    747  HB3 CYS A  49      -3.601  -1.433  12.749  1.00 97.93           H  
ATOM    748  O   CYS A  49      -0.572  -1.809  11.334  1.00 97.93           O  
ATOM    749  SG  CYS A  49      -5.067  -3.228  12.172  1.00 97.93           S  
ATOM    750  N   ASP A  50      -1.676   0.054  10.706  1.00 97.78           N  
ATOM    751  H   ASP A  50      -2.573   0.419  10.422  1.00 97.78           H  
ATOM    752  CA  ASP A  50      -0.664   1.030  11.110  1.00 97.78           C  
ATOM    753  HA  ASP A  50       0.275   0.505  11.287  1.00 97.78           H  
ATOM    754  C   ASP A  50      -1.097   1.685  12.427  1.00 97.78           C  
ATOM    755  CB  ASP A  50      -0.393   2.006   9.962  1.00 97.78           C  
ATOM    756  HB2 ASP A  50       0.050   1.433   9.147  1.00 97.78           H  
ATOM    757  HB3 ASP A  50      -1.331   2.409   9.581  1.00 97.78           H  
ATOM    758  O   ASP A  50      -2.128   2.366  12.503  1.00 97.78           O  
ATOM    759  CG  ASP A  50       0.554   3.168  10.261  1.00 97.78           C  
ATOM    760  OD1 ASP A  50       0.952   3.414  11.418  1.00 97.78           O  
ATOM    761  OD2 ASP A  50       0.894   3.862   9.274  1.00 97.78           O  
ATOM    762  N   THR A  51      -0.328   1.408  13.477  1.00 96.61           N  
ATOM    763  H   THR A  51       0.523   0.887  13.318  1.00 96.61           H  
ATOM    764  CA  THR A  51      -0.620   1.765  14.874  1.00 96.61           C  
ATOM    765  HA  THR A  51      -1.688   1.953  14.990  1.00 96.61           H  
ATOM    766  C   THR A  51       0.108   3.029  15.335  1.00 96.61           C  
ATOM    767  CB  THR A  51      -0.249   0.607  15.811  1.00 96.61           C  
ATOM    768  HB  THR A  51      -0.430   0.894  16.847  1.00 96.61           H  
ATOM    769  O   THR A  51      -0.145   3.496  16.441  1.00 96.61           O  
ATOM    770  CG2 THR A  51      -1.030  -0.676  15.513  1.00 96.61           C  
ATOM    771 HG21 THR A  51      -0.824  -1.021  14.500  1.00 96.61           H  
ATOM    772 HG22 THR A  51      -0.734  -1.446  16.225  1.00 96.61           H  
ATOM    773 HG23 THR A  51      -2.097  -0.484  15.625  1.00 96.61           H  
ATOM    774  OG1 THR A  51       1.119   0.358  15.630  1.00 96.61           O  
ATOM    775  HG1 THR A  51       1.300  -0.582  15.698  1.00 96.61           H  
ATOM    776  N   GLU A  52       0.965   3.621  14.496  1.00 95.67           N  
ATOM    777  H   GLU A  52       1.081   3.222  13.575  1.00 95.67           H  
ATOM    778  CA  GLU A  52       1.853   4.724  14.891  1.00 95.67           C  
ATOM    779  HA  GLU A  52       1.714   4.966  15.945  1.00 95.67           H  
ATOM    780  C   GLU A  52       1.589   6.013  14.103  1.00 95.67           C  
ATOM    781  CB  GLU A  52       3.314   4.290  14.694  1.00 95.67           C  
ATOM    782  HB2 GLU A  52       3.415   3.857  13.699  1.00 95.67           H  
ATOM    783  HB3 GLU A  52       3.948   5.174  14.748  1.00 95.67           H  
ATOM    784  O   GLU A  52       1.550   7.104  14.677  1.00 95.67           O  
ATOM    785  CG  GLU A  52       3.808   3.285  15.749  1.00 95.67           C  
ATOM    786  HG2 GLU A  52       3.805   3.771  16.725  1.00 95.67           H  
ATOM    787  HG3 GLU A  52       3.120   2.441  15.789  1.00 95.67           H  
ATOM    788  CD  GLU A  52       5.223   2.762  15.444  1.00 95.67           C  
ATOM    789  OE1 GLU A  52       5.650   1.789  16.101  1.00 95.67           O  
ATOM    790  OE2 GLU A  52       5.841   3.231  14.454  1.00 95.67           O  
ATOM    791  N   THR A  53       1.395   5.921  12.783  1.00 96.40           N  
ATOM    792  H   THR A  53       1.372   5.006  12.355  1.00 96.40           H  
ATOM    793  CA  THR A  53       1.319   7.107  11.918  1.00 96.40           C  
ATOM    794  HA  THR A  53       2.211   7.710  12.092  1.00 96.40           H  
ATOM    795  C   THR A  53       0.087   7.947  12.253  1.00 96.40           C  
ATOM    796  CB  THR A  53       1.291   6.721  10.432  1.00 96.40           C  
ATOM    797  HB  THR A  53       0.361   6.195  10.215  1.00 96.40           H  
ATOM    798  O   THR A  53      -1.028   7.434  12.258  1.00 96.40           O  
ATOM    799  CG2 THR A  53       1.393   7.931   9.505  1.00 96.40           C  
ATOM    800 HG21 THR A  53       0.520   8.572   9.633  1.00 96.40           H  
ATOM    801 HG22 THR A  53       2.301   8.491   9.724  1.00 96.40           H  
ATOM    802 HG23 THR A  53       1.423   7.588   8.471  1.00 96.40           H  
ATOM    803  OG1 THR A  53       2.376   5.884  10.103  1.00 96.40           O  
ATOM    804  HG1 THR A  53       1.964   5.023   9.999  1.00 96.40           H  
ATOM    805  N   ASP A  54       0.255   9.254  12.490  1.00 95.88           N  
ATOM    806  H   ASP A  54       1.200   9.610  12.537  1.00 95.88           H  
ATOM    807  CA  ASP A  54      -0.858  10.194  12.743  1.00 95.88           C  
ATOM    808  HA  ASP A  54      -0.420  11.120  13.115  1.00 95.88           H  
ATOM    809  C   ASP A  54      -1.819   9.711  13.857  1.00 95.88           C  
ATOM    810  CB  ASP A  54      -1.551  10.535  11.405  1.00 95.88           C  
ATOM    811  HB2 ASP A  54      -0.787  10.817  10.679  1.00 95.88           H  
ATOM    812  HB3 ASP A  54      -2.054   9.647  11.024  1.00 95.88           H  
ATOM    813  O   ASP A  54      -3.045   9.754  13.721  1.00 95.88           O  
ATOM    814  CG  ASP A  54      -2.562  11.687  11.491  1.00 95.88           C  
ATOM    815  OD1 ASP A  54      -2.318  12.639  12.255  1.00 95.88           O  
ATOM    816  OD2 ASP A  54      -3.552  11.671  10.713  1.00 95.88           O  
ATOM    817  N   GLY A  55      -1.253   9.169  14.943  1.00 94.60           N  
ATOM    818  H   GLY A  55      -0.248   9.067  14.955  1.00 94.60           H  
ATOM    819  CA  GLY A  55      -1.998   8.623  16.085  1.00 94.60           C  
ATOM    820  HA2 GLY A  55      -2.854   9.262  16.301  1.00 94.60           H  
ATOM    821  HA3 GLY A  55      -1.344   8.623  16.957  1.00 94.60           H  
ATOM    822  C   GLY A  55      -2.509   7.189  15.898  1.00 94.60           C  
ATOM    823  O   GLY A  55      -3.275   6.713  16.732  1.00 94.60           O  
ATOM    824  N   GLY A  56      -2.117   6.509  14.818  1.00 95.92           N  
ATOM    825  H   GLY A  56      -1.525   6.975  14.144  1.00 95.92           H  
ATOM    826  CA  GLY A  56      -2.415   5.098  14.593  1.00 95.92           C  
ATOM    827  HA2 GLY A  56      -1.790   4.722  13.783  1.00 95.92           H  
ATOM    828  HA3 GLY A  56      -2.166   4.551  15.501  1.00 95.92           H  
ATOM    829  C   GLY A  56      -3.877   4.798  14.270  1.00 95.92           C  
ATOM    830  O   GLY A  56      -4.691   5.683  14.003  1.00 95.92           O  
ATOM    831  N   GLY A  57      -4.221   3.515  14.275  1.00 96.67           N  
ATOM    832  H   GLY A  57      -3.496   2.830  14.436  1.00 96.67           H  
ATOM    833  CA  GLY A  57      -5.581   3.046  14.028  1.00 96.67           C  
ATOM    834  HA2 GLY A  57      -5.659   2.054  14.473  1.00 96.67           H  
ATOM    835  HA3 GLY A  57      -6.292   3.708  14.523  1.00 96.67           H  
ATOM    836  C   GLY A  57      -5.962   2.936  12.553  1.00 96.67           C  
ATOM    837  O   GLY A  57      -7.147   2.848  12.226  1.00 96.67           O  
ATOM    838  N   TRP A  58      -4.982   2.959  11.654  1.00 98.31           N  
ATOM    839  H   TRP A  58      -4.026   2.970  11.980  1.00 98.31           H  
ATOM    840  CA  TRP A  58      -5.215   2.913  10.216  1.00 98.31           C  
ATOM    841  HA  TRP A  58      -6.171   3.382   9.984  1.00 98.31           H  
ATOM    842  C   TRP A  58      -5.237   1.483   9.699  1.00 98.31           C  
ATOM    843  CB  TRP A  58      -4.118   3.685   9.502  1.00 98.31           C  
ATOM    844  HB2 TRP A  58      -3.165   3.209   9.736  1.00 98.31           H  
ATOM    845  HB3 TRP A  58      -4.294   3.607   8.429  1.00 98.31           H  
ATOM    846  O   TRP A  58      -4.345   0.702  10.001  1.00 98.31           O  
ATOM    847  CG  TRP A  58      -4.009   5.126   9.840  1.00 98.31           C  
ATOM    848  CD1 TRP A  58      -3.182   5.668  10.757  1.00 98.31           C  
ATOM    849  HD1 TRP A  58      -2.474   5.121  11.363  1.00 98.31           H  
ATOM    850  CD2 TRP A  58      -4.755   6.229   9.263  1.00 98.31           C  
ATOM    851  CE2 TRP A  58      -4.367   7.429   9.922  1.00 98.31           C  
ATOM    852  CE3 TRP A  58      -5.719   6.323   8.241  1.00 98.31           C  
ATOM    853  HE3 TRP A  58      -6.005   5.425   7.713  1.00 98.31           H  
ATOM    854  NE1 TRP A  58      -3.398   7.028  10.815  1.00 98.31           N  
ATOM    855  HE1 TRP A  58      -2.861   7.619  11.434  1.00 98.31           H  
ATOM    856  CH2 TRP A  58      -5.912   8.726   8.589  1.00 98.31           C  
ATOM    857  HH2 TRP A  58      -6.366   9.671   8.331  1.00 98.31           H  
ATOM    858  CZ2 TRP A  58      -4.939   8.665   9.601  1.00 98.31           C  
ATOM    859  HZ2 TRP A  58      -4.635   9.552  10.137  1.00 98.31           H  
ATOM    860  CZ3 TRP A  58      -6.293   7.559   7.902  1.00 98.31           C  
ATOM    861  HZ3 TRP A  58      -7.027   7.614   7.112  1.00 98.31           H  
ATOM    862  N   THR A  59      -6.202   1.162   8.847  1.00 98.42           N  
ATOM    863  H   THR A  59      -6.922   1.844   8.656  1.00 98.42           H  
ATOM    864  CA  THR A  59      -6.213  -0.060   8.041  1.00 98.42           C  
ATOM    865  HA  THR A  59      -5.665  -0.852   8.550  1.00 98.42           H  
ATOM    866  C   THR A  59      -5.529   0.222   6.709  1.00 98.42           C  
ATOM    867  CB  THR A  59      -7.658  -0.527   7.819  1.00 98.42           C  
ATOM    868  HB  THR A  59      -8.204   0.232   7.259  1.00 98.42           H  
ATOM    869  O   THR A  59      -6.043   1.002   5.905  1.00 98.42           O  
ATOM    870  CG2 THR A  59      -7.715  -1.852   7.069  1.00 98.42           C  
ATOM    871 HG21 THR A  59      -7.090  -2.580   7.585  1.00 98.42           H  
ATOM    872 HG22 THR A  59      -8.744  -2.212   7.031  1.00 98.42           H  
ATOM    873 HG23 THR A  59      -7.353  -1.724   6.049  1.00 98.42           H  
ATOM    874  OG1 THR A  59      -8.305  -0.733   9.058  1.00 98.42           O  
ATOM    875  HG1 THR A  59      -7.778  -1.382   9.530  1.00 98.42           H  
ATOM    876  N   ILE A  60      -4.368  -0.389   6.470  1.00 98.71           N  
ATOM    877  H   ILE A  60      -4.028  -1.060   7.145  1.00 98.71           H  
ATOM    878  CA  ILE A  60      -3.660  -0.302   5.190  1.00 98.71           C  
ATOM    879  HA  ILE A  60      -3.711   0.724   4.825  1.00 98.71           H  
ATOM    880  C   ILE A  60      -4.376  -1.206   4.186  1.00 98.71           C  
ATOM    881  CB  ILE A  60      -2.169  -0.684   5.327  1.00 98.71           C  
ATOM    882  HB  ILE A  60      -2.111  -1.737   5.605  1.00 98.71           H  
ATOM    883  O   ILE A  60      -4.570  -2.392   4.446  1.00 98.71           O  
ATOM    884  CG1 ILE A  60      -1.452   0.127   6.432  1.00 98.71           C  
ATOM    885 HG12 ILE A  60      -1.537   1.194   6.223  1.00 98.71           H  
ATOM    886 HG13 ILE A  60      -1.929  -0.072   7.391  1.00 98.71           H  
ATOM    887  CG2 ILE A  60      -1.464  -0.494   3.968  1.00 98.71           C  
ATOM    888 HG21 ILE A  60      -1.467   0.557   3.680  1.00 98.71           H  
ATOM    889 HG22 ILE A  60      -0.434  -0.847   4.016  1.00 98.71           H  
ATOM    890 HG23 ILE A  60      -1.953  -1.074   3.185  1.00 98.71           H  
ATOM    891  CD1 ILE A  60       0.034  -0.235   6.574  1.00 98.71           C  
ATOM    892 HD11 ILE A  60       0.149  -1.318   6.632  1.00 98.71           H  
ATOM    893 HD12 ILE A  60       0.450   0.207   7.479  1.00 98.71           H  
ATOM    894 HD13 ILE A  60       0.603   0.146   5.726  1.00 98.71           H  
ATOM    895  N   PHE A  61      -4.753  -0.653   3.034  1.00 98.68           N  
ATOM    896  H   PHE A  61      -4.545   0.323   2.876  1.00 98.68           H  
ATOM    897  CA  PHE A  61      -5.407  -1.410   1.964  1.00 98.68           C  
ATOM    898  HA  PHE A  61      -5.568  -2.430   2.313  1.00 98.68           H  
ATOM    899  C   PHE A  61      -4.572  -1.524   0.691  1.00 98.68           C  
ATOM    900  CB  PHE A  61      -6.781  -0.817   1.668  1.00 98.68           C  
ATOM    901  HB2 PHE A  61      -7.318  -0.692   2.609  1.00 98.68           H  
ATOM    902  HB3 PHE A  61      -7.346  -1.529   1.068  1.00 98.68           H  
ATOM    903  O   PHE A  61      -4.889  -2.339  -0.168  1.00 98.68           O  
ATOM    904  CG  PHE A  61      -6.751   0.495   0.918  1.00 98.68           C  
ATOM    905  CD1 PHE A  61      -6.804   1.700   1.633  1.00 98.68           C  
ATOM    906  HD1 PHE A  61      -6.805   1.683   2.713  1.00 98.68           H  
ATOM    907  CD2 PHE A  61      -6.696   0.512  -0.490  1.00 98.68           C  
ATOM    908  HD2 PHE A  61      -6.626  -0.412  -1.044  1.00 98.68           H  
ATOM    909  CE1 PHE A  61      -6.882   2.918   0.944  1.00 98.68           C  
ATOM    910  HE1 PHE A  61      -6.953   3.840   1.502  1.00 98.68           H  
ATOM    911  CE2 PHE A  61      -6.761   1.732  -1.180  1.00 98.68           C  
ATOM    912  HE2 PHE A  61      -6.739   1.743  -2.260  1.00 98.68           H  
ATOM    913  CZ  PHE A  61      -6.892   2.931  -0.461  1.00 98.68           C  
ATOM    914  HZ  PHE A  61      -7.006   3.866  -0.989  1.00 98.68           H  
ATOM    915  N   GLN A  62      -3.523  -0.720   0.556  1.00 98.72           N  
ATOM    916  H   GLN A  62      -3.331  -0.040   1.278  1.00 98.72           H  
ATOM    917  CA  GLN A  62      -2.547  -0.831  -0.516  1.00 98.72           C  
ATOM    918  HA  GLN A  62      -2.568  -1.845  -0.915  1.00 98.72           H  
ATOM    919  C   GLN A  62      -1.166  -0.564   0.068  1.00 98.72           C  
ATOM    920  CB  GLN A  62      -2.919   0.146  -1.639  1.00 98.72           C  
ATOM    921  HB2 GLN A  62      -3.961  -0.030  -1.904  1.00 98.72           H  
ATOM    922  HB3 GLN A  62      -2.831   1.173  -1.284  1.00 98.72           H  
ATOM    923  O   GLN A  62      -1.007   0.382   0.848  1.00 98.72           O  
ATOM    924  CG  GLN A  62      -2.082  -0.024  -2.912  1.00 98.72           C  
ATOM    925  HG2 GLN A  62      -2.726   0.227  -3.755  1.00 98.72           H  
ATOM    926  HG3 GLN A  62      -1.778  -1.065  -3.020  1.00 98.72           H  
ATOM    927  CD  GLN A  62      -0.847   0.865  -2.998  1.00 98.72           C  
ATOM    928  NE2 GLN A  62      -0.380   1.110  -4.200  1.00 98.72           N  
ATOM    929 HE21 GLN A  62       0.381   1.769  -4.281  1.00 98.72           H  
ATOM    930 HE22 GLN A  62      -0.905   0.801  -5.006  1.00 98.72           H  
ATOM    931  OE1 GLN A  62      -0.295   1.348  -2.024  1.00 98.72           O  
ATOM    932  N   ARG A  63      -0.188  -1.401  -0.285  1.00 98.65           N  
ATOM    933  H   ARG A  63      -0.422  -2.199  -0.860  1.00 98.65           H  
ATOM    934  CA  ARG A  63       1.202  -1.235   0.142  1.00 98.65           C  
ATOM    935  HA  ARG A  63       1.367  -0.180   0.359  1.00 98.65           H  
ATOM    936  C   ARG A  63       2.168  -1.642  -0.961  1.00 98.65           C  
ATOM    937  CB  ARG A  63       1.428  -2.040   1.428  1.00 98.65           C  
ATOM    938  HB2 ARG A  63       0.625  -1.800   2.125  1.00 98.65           H  
ATOM    939  HB3 ARG A  63       1.385  -3.107   1.210  1.00 98.65           H  
ATOM    940  O   ARG A  63       2.036  -2.727  -1.523  1.00 98.65           O  
ATOM    941  CG  ARG A  63       2.770  -1.708   2.089  1.00 98.65           C  
ATOM    942  HG2 ARG A  63       2.898  -0.626   2.132  1.00 98.65           H  
ATOM    943  HG3 ARG A  63       3.585  -2.124   1.496  1.00 98.65           H  
ATOM    944  CD  ARG A  63       2.811  -2.290   3.505  1.00 98.65           C  
ATOM    945  HD2 ARG A  63       1.881  -2.044   4.018  1.00 98.65           H  
ATOM    946  HD3 ARG A  63       2.893  -3.374   3.430  1.00 98.65           H  
ATOM    947  NE  ARG A  63       3.927  -1.733   4.286  1.00 98.65           N  
ATOM    948  HE  ARG A  63       4.082  -0.738   4.204  1.00 98.65           H  
ATOM    949  NH1 ARG A  63       4.182  -3.458   5.774  1.00 98.65           N  
ATOM    950 HH11 ARG A  63       3.309  -3.844   5.444  1.00 98.65           H  
ATOM    951 HH12 ARG A  63       4.727  -3.951   6.467  1.00 98.65           H  
ATOM    952  NH2 ARG A  63       5.651  -1.783   5.755  1.00 98.65           N  
ATOM    953 HH21 ARG A  63       5.921  -0.881   5.391  1.00 98.65           H  
ATOM    954 HH22 ARG A  63       6.205  -2.271   6.445  1.00 98.65           H  
ATOM    955  CZ  ARG A  63       4.580  -2.331   5.259  1.00 98.65           C  
ATOM    956  N   ARG A  64       3.134  -0.767  -1.243  1.00 98.13           N  
ATOM    957  H   ARG A  64       3.100   0.110  -0.744  1.00 98.13           H  
ATOM    958  CA  ARG A  64       4.211  -0.923  -2.232  1.00 98.13           C  
ATOM    959  HA  ARG A  64       4.268  -1.954  -2.582  1.00 98.13           H  
ATOM    960  C   ARG A  64       5.530  -0.546  -1.580  1.00 98.13           C  
ATOM    961  CB  ARG A  64       3.974   0.018  -3.419  1.00 98.13           C  
ATOM    962  HB2 ARG A  64       4.749  -0.151  -4.166  1.00 98.13           H  
ATOM    963  HB3 ARG A  64       4.065   1.038  -3.047  1.00 98.13           H  
ATOM    964  O   ARG A  64       5.653   0.577  -1.088  1.00 98.13           O  
ATOM    965  CG  ARG A  64       2.599  -0.077  -4.074  1.00 98.13           C  
ATOM    966  HG2 ARG A  64       2.532   0.653  -4.881  1.00 98.13           H  
ATOM    967  HG3 ARG A  64       1.852   0.182  -3.324  1.00 98.13           H  
ATOM    968  CD  ARG A  64       2.258  -1.447  -4.639  1.00 98.13           C  
ATOM    969  HD2 ARG A  64       2.204  -2.173  -3.828  1.00 98.13           H  
ATOM    970  HD3 ARG A  64       1.271  -1.375  -5.095  1.00 98.13           H  
ATOM    971  NE  ARG A  64       3.225  -1.934  -5.635  1.00 98.13           N  
ATOM    972  HE  ARG A  64       3.852  -2.668  -5.339  1.00 98.13           H  
ATOM    973  NH1 ARG A  64       2.511  -0.680  -7.443  1.00 98.13           N  
ATOM    974 HH11 ARG A  64       2.596  -0.468  -8.427  1.00 98.13           H  
ATOM    975 HH12 ARG A  64       2.013  -0.050  -6.830  1.00 98.13           H  
ATOM    976  NH2 ARG A  64       3.912  -2.380  -7.744  1.00 98.13           N  
ATOM    977 HH21 ARG A  64       4.366  -3.215  -7.404  1.00 98.13           H  
ATOM    978 HH22 ARG A  64       3.869  -2.177  -8.733  1.00 98.13           H  
ATOM    979  CZ  ARG A  64       3.210  -1.656  -6.925  1.00 98.13           C  
ATOM    980  N   ILE A  65       6.503  -1.447  -1.564  1.00 96.72           N  
ATOM    981  H   ILE A  65       6.361  -2.295  -2.095  1.00 96.72           H  
ATOM    982  CA  ILE A  65       7.764  -1.254  -0.831  1.00 96.72           C  
ATOM    983  HA  ILE A  65       7.946  -0.186  -0.714  1.00 96.72           H  
ATOM    984  C   ILE A  65       9.002  -1.791  -1.555  1.00 96.72           C  
ATOM    985  CB  ILE A  65       7.683  -1.871   0.589  1.00 96.72           C  
ATOM    986  HB  ILE A  65       8.663  -1.738   1.046  1.00 96.72           H  
ATOM    987  O   ILE A  65      10.101  -1.345  -1.237  1.00 96.72           O  
ATOM    988  CG1 ILE A  65       7.379  -3.385   0.564  1.00 96.72           C  
ATOM    989 HG12 ILE A  65       6.345  -3.556   0.265  1.00 96.72           H  
ATOM    990 HG13 ILE A  65       8.027  -3.871  -0.165  1.00 96.72           H  
ATOM    991  CG2 ILE A  65       6.672  -1.127   1.480  1.00 96.72           C  
ATOM    992 HG21 ILE A  65       6.910  -0.064   1.489  1.00 96.72           H  
ATOM    993 HG22 ILE A  65       5.660  -1.268   1.102  1.00 96.72           H  
ATOM    994 HG23 ILE A  65       6.724  -1.501   2.502  1.00 96.72           H  
ATOM    995  CD1 ILE A  65       7.626  -4.071   1.910  1.00 96.72           C  
ATOM    996 HD11 ILE A  65       6.832  -3.825   2.614  1.00 96.72           H  
ATOM    997 HD12 ILE A  65       8.590  -3.764   2.317  1.00 96.72           H  
ATOM    998 HD13 ILE A  65       7.651  -5.149   1.753  1.00 96.72           H  
ATOM    999  N   ASN A  66       8.857  -2.741  -2.483  1.00 95.29           N  
ATOM   1000  H   ASN A  66       7.930  -3.042  -2.747  1.00 95.29           H  
ATOM   1001  CA  ASN A  66       9.999  -3.466  -3.054  1.00 95.29           C  
ATOM   1002  HA  ASN A  66      10.866  -2.805  -3.055  1.00 95.29           H  
ATOM   1003  C   ASN A  66       9.822  -3.883  -4.525  1.00 95.29           C  
ATOM   1004  CB  ASN A  66      10.328  -4.668  -2.138  1.00 95.29           C  
ATOM   1005  HB2 ASN A  66      10.580  -4.293  -1.145  1.00 95.29           H  
ATOM   1006  HB3 ASN A  66      11.200  -5.191  -2.530  1.00 95.29           H  
ATOM   1007  O   ASN A  66      10.785  -4.350  -5.129  1.00 95.29           O  
ATOM   1008  CG  ASN A  66       9.198  -5.679  -2.006  1.00 95.29           C  
ATOM   1009  ND2 ASN A  66       9.132  -6.389  -0.905  1.00 95.29           N  
ATOM   1010 HD21 ASN A  66       9.839  -6.328  -0.187  1.00 95.29           H  
ATOM   1011 HD22 ASN A  66       8.369  -7.043  -0.811  1.00 95.29           H  
ATOM   1012  OD1 ASN A  66       8.364  -5.824  -2.880  1.00 95.29           O  
ATOM   1013  N   GLY A  67       8.630  -3.717  -5.108  1.00 95.45           N  
ATOM   1014  H   GLY A  67       7.843  -3.429  -4.546  1.00 95.45           H  
ATOM   1015  CA  GLY A  67       8.356  -4.030  -6.510  1.00 95.45           C  
ATOM   1016  HA2 GLY A  67       9.119  -3.567  -7.135  1.00 95.45           H  
ATOM   1017  HA3 GLY A  67       7.384  -3.608  -6.766  1.00 95.45           H  
ATOM   1018  C   GLY A  67       8.308  -5.522  -6.847  1.00 95.45           C  
ATOM   1019  O   GLY A  67       8.334  -5.862  -8.028  1.00 95.45           O  
ATOM   1020  N   GLN A  68       8.244  -6.411  -5.851  1.00 95.85           N  
ATOM   1021  H   GLN A  68       8.172  -6.070  -4.903  1.00 95.85           H  
ATOM   1022  CA  GLN A  68       8.196  -7.862  -6.070  1.00 95.85           C  
ATOM   1023  HA  GLN A  68       8.910  -8.125  -6.850  1.00 95.85           H  
ATOM   1024  C   GLN A  68       6.822  -8.345  -6.550  1.00 95.85           C  
ATOM   1025  CB  GLN A  68       8.592  -8.593  -4.781  1.00 95.85           C  
ATOM   1026  HB2 GLN A  68       7.956  -8.259  -3.961  1.00 95.85           H  
ATOM   1027  HB3 GLN A  68       8.436  -9.662  -4.920  1.00 95.85           H  
ATOM   1028  O   GLN A  68       6.721  -9.405  -7.169  1.00 95.85           O  
ATOM   1029  CG  GLN A  68      10.070  -8.366  -4.428  1.00 95.85           C  
ATOM   1030  HG2 GLN A  68      10.260  -7.304  -4.271  1.00 95.85           H  
ATOM   1031  HG3 GLN A  68      10.683  -8.700  -5.264  1.00 95.85           H  
ATOM   1032  CD  GLN A  68      10.499  -9.120  -3.175  1.00 95.85           C  
ATOM   1033  NE2 GLN A  68      11.783  -9.342  -2.993  1.00 95.85           N  
ATOM   1034 HE21 GLN A  68      12.016  -9.873  -2.165  1.00 95.85           H  
ATOM   1035 HE22 GLN A  68      12.461  -9.037  -3.676  1.00 95.85           H  
ATOM   1036  OE1 GLN A  68       9.719  -9.526  -2.332  1.00 95.85           O  
ATOM   1037  N   LEU A  69       5.762  -7.573  -6.295  1.00 97.32           N  
ATOM   1038  H   LEU A  69       5.894  -6.723  -5.766  1.00 97.32           H  
ATOM   1039  CA  LEU A  69       4.405  -7.905  -6.704  1.00 97.32           C  
ATOM   1040  HA  LEU A  69       4.372  -8.958  -6.983  1.00 97.32           H  
ATOM   1041  C   LEU A  69       3.980  -7.069  -7.916  1.00 97.32           C  
ATOM   1042  CB  LEU A  69       3.494  -7.717  -5.487  1.00 97.32           C  
ATOM   1043  HB2 LEU A  69       3.562  -6.675  -5.173  1.00 97.32           H  
ATOM   1044  HB3 LEU A  69       3.877  -8.334  -4.674  1.00 97.32           H  
ATOM   1045  O   LEU A  69       3.977  -5.834  -7.889  1.00 97.32           O  
ATOM   1046  CG  LEU A  69       2.014  -8.052  -5.709  1.00 97.32           C  
ATOM   1047  HG  LEU A  69       1.595  -7.396  -6.472  1.00 97.32           H  
ATOM   1048  CD1 LEU A  69       1.780  -9.512  -6.115  1.00 97.32           C  
ATOM   1049 HD11 LEU A  69       0.710  -9.715  -6.143  1.00 97.32           H  
ATOM   1050 HD12 LEU A  69       2.216  -9.701  -7.096  1.00 97.32           H  
ATOM   1051 HD13 LEU A  69       2.246 -10.171  -5.383  1.00 97.32           H  
ATOM   1052  CD2 LEU A  69       1.297  -7.793  -4.392  1.00 97.32           C  
ATOM   1053 HD21 LEU A  69       1.454  -6.767  -4.061  1.00 97.32           H  
ATOM   1054 HD22 LEU A  69       1.707  -8.454  -3.628  1.00 97.32           H  
ATOM   1055 HD23 LEU A  69       0.224  -7.959  -4.488  1.00 97.32           H  
ATOM   1056  N   SER A  70       3.545  -7.746  -8.982  1.00 97.37           N  
ATOM   1057  H   SER A  70       3.626  -8.753  -8.979  1.00 97.37           H  
ATOM   1058  CA  SER A  70       2.896  -7.070 -10.109  1.00 97.37           C  
ATOM   1059  HA  SER A  70       3.527  -6.235 -10.412  1.00 97.37           H  
ATOM   1060  C   SER A  70       1.527  -6.528  -9.695  1.00 97.37           C  
ATOM   1061  CB  SER A  70       2.741  -7.988 -11.322  1.00 97.37           C  
ATOM   1062  HB2 SER A  70       2.107  -8.836 -11.061  1.00 97.37           H  
ATOM   1063  HB3 SER A  70       3.718  -8.350 -11.639  1.00 97.37           H  
ATOM   1064  O   SER A  70       0.684  -7.275  -9.193  1.00 97.37           O  
ATOM   1065  OG  SER A  70       2.139  -7.249 -12.372  1.00 97.37           O  
ATOM   1066  HG  SER A  70       1.843  -7.863 -13.048  1.00 97.37           H  
ATOM   1067  N   PHE A  71       1.304  -5.238  -9.954  1.00 98.28           N  
ATOM   1068  H   PHE A  71       2.076  -4.701 -10.323  1.00 98.28           H  
ATOM   1069  CA  PHE A  71       0.014  -4.552  -9.796  1.00 98.28           C  
ATOM   1070  HA  PHE A  71      -0.649  -5.167  -9.188  1.00 98.28           H  
ATOM   1071  C   PHE A  71      -0.719  -4.355 -11.133  1.00 98.28           C  
ATOM   1072  CB  PHE A  71       0.219  -3.220  -9.054  1.00 98.28           C  
ATOM   1073  HB2 PHE A  71       1.152  -2.754  -9.371  1.00 98.28           H  
ATOM   1074  HB3 PHE A  71      -0.588  -2.543  -9.334  1.00 98.28           H  
ATOM   1075  O   PHE A  71      -1.859  -3.887 -11.148  1.00 98.28           O  
ATOM   1076  CG  PHE A  71       0.198  -3.347  -7.544  1.00 98.28           C  
ATOM   1077  CD1 PHE A  71      -0.812  -2.711  -6.797  1.00 98.28           C  
ATOM   1078  HD1 PHE A  71      -1.570  -2.125  -7.295  1.00 98.28           H  
ATOM   1079  CD2 PHE A  71       1.160  -4.127  -6.881  1.00 98.28           C  
ATOM   1080  HD2 PHE A  71       1.944  -4.616  -7.439  1.00 98.28           H  
ATOM   1081  CE1 PHE A  71      -0.867  -2.876  -5.403  1.00 98.28           C  
ATOM   1082  HE1 PHE A  71      -1.663  -2.412  -4.839  1.00 98.28           H  
ATOM   1083  CE2 PHE A  71       1.116  -4.278  -5.487  1.00 98.28           C  
ATOM   1084  HE2 PHE A  71       1.881  -4.853  -4.987  1.00 98.28           H  
ATOM   1085  CZ  PHE A  71       0.093  -3.665  -4.746  1.00 98.28           C  
ATOM   1086  HZ  PHE A  71       0.060  -3.788  -3.674  1.00 98.28           H  
ATOM   1087  N   TYR A  72      -0.117  -4.745 -12.263  1.00 98.23           N  
ATOM   1088  H   TYR A  72       0.781  -5.203 -12.206  1.00 98.23           H  
ATOM   1089  CA  TYR A  72      -0.816  -4.763 -13.547  1.00 98.23           C  
ATOM   1090  HA  TYR A  72      -1.463  -3.887 -13.595  1.00 98.23           H  
ATOM   1091  C   TYR A  72      -1.712  -6.006 -13.618  1.00 98.23           C  
ATOM   1092  CB  TYR A  72       0.179  -4.657 -14.707  1.00 98.23           C  
ATOM   1093  HB2 TYR A  72       0.803  -3.777 -14.554  1.00 98.23           H  
ATOM   1094  HB3 TYR A  72       0.830  -5.531 -14.706  1.00 98.23           H  
ATOM   1095  O   TYR A  72      -1.294  -7.067 -14.080  1.00 98.23           O  
ATOM   1096  CG  TYR A  72      -0.504  -4.520 -16.057  1.00 98.23           C  
ATOM   1097  CD1 TYR A  72      -0.298  -5.480 -17.066  1.00 98.23           C  
ATOM   1098  HD1 TYR A  72       0.336  -6.333 -16.873  1.00 98.23           H  
ATOM   1099  CD2 TYR A  72      -1.377  -3.440 -16.292  1.00 98.23           C  
ATOM   1100  HD2 TYR A  72      -1.574  -2.723 -15.509  1.00 98.23           H  
ATOM   1101  CE1 TYR A  72      -0.955  -5.357 -18.307  1.00 98.23           C  
ATOM   1102  HE1 TYR A  72      -0.818  -6.116 -19.062  1.00 98.23           H  
ATOM   1103  CE2 TYR A  72      -2.017  -3.298 -17.536  1.00 98.23           C  
ATOM   1104  HE2 TYR A  72      -2.693  -2.473 -17.706  1.00 98.23           H  
ATOM   1105  OH  TYR A  72      -2.449  -4.135 -19.741  1.00 98.23           O  
ATOM   1106  HH  TYR A  72      -2.395  -4.951 -20.244  1.00 98.23           H  
ATOM   1107  CZ  TYR A  72      -1.814  -4.261 -18.545  1.00 98.23           C  
ATOM   1108  N   ARG A  73      -2.921  -5.873 -13.066  1.00 98.37           N  
ATOM   1109  H   ARG A  73      -3.162  -4.960 -12.707  1.00 98.37           H  
ATOM   1110  CA  ARG A  73      -3.876  -6.957 -12.797  1.00 98.37           C  
ATOM   1111  HA  ARG A  73      -3.580  -7.851 -13.346  1.00 98.37           H  
ATOM   1112  C   ARG A  73      -5.291  -6.607 -13.259  1.00 98.37           C  
ATOM   1113  CB  ARG A  73      -3.853  -7.300 -11.303  1.00 98.37           C  
ATOM   1114  HB2 ARG A  73      -4.699  -7.950 -11.080  1.00 98.37           H  
ATOM   1115  HB3 ARG A  73      -3.949  -6.395 -10.703  1.00 98.37           H  
ATOM   1116  O   ARG A  73      -5.606  -5.431 -13.451  1.00 98.37           O  
ATOM   1117  CG  ARG A  73      -2.567  -8.035 -10.923  1.00 98.37           C  
ATOM   1118  HG2 ARG A  73      -2.476  -8.933 -11.533  1.00 98.37           H  
ATOM   1119  HG3 ARG A  73      -1.701  -7.396 -11.098  1.00 98.37           H  
ATOM   1120  CD  ARG A  73      -2.603  -8.427  -9.450  1.00 98.37           C  
ATOM   1121  HD2 ARG A  73      -3.506  -8.994  -9.224  1.00 98.37           H  
ATOM   1122  HD3 ARG A  73      -2.631  -7.512  -8.859  1.00 98.37           H  
ATOM   1123  NE  ARG A  73      -1.410  -9.200  -9.089  1.00 98.37           N  
ATOM   1124  HE  ARG A  73      -0.610  -8.655  -8.801  1.00 98.37           H  
ATOM   1125  NH1 ARG A  73      -2.200 -11.277  -9.704  1.00 98.37           N  
ATOM   1126 HH11 ARG A  73      -2.137 -12.285  -9.715  1.00 98.37           H  
ATOM   1127 HH12 ARG A  73      -3.080 -10.887 -10.009  1.00 98.37           H  
ATOM   1128  NH2 ARG A  73      -0.164 -11.061  -8.790  1.00 98.37           N  
ATOM   1129 HH21 ARG A  73      -0.074 -12.066  -8.842  1.00 98.37           H  
ATOM   1130 HH22 ARG A  73       0.531 -10.492  -8.328  1.00 98.37           H  
ATOM   1131  CZ  ARG A  73      -1.272 -10.507  -9.200  1.00 98.37           C  
ATOM   1132  N   GLY A  74      -6.101  -7.644 -13.471  1.00 98.35           N  
ATOM   1133  H   GLY A  74      -5.771  -8.565 -13.219  1.00 98.35           H  
ATOM   1134  CA  GLY A  74      -7.474  -7.533 -13.967  1.00 98.35           C  
ATOM   1135  HA2 GLY A  74      -7.526  -6.775 -14.749  1.00 98.35           H  
ATOM   1136  HA3 GLY A  74      -7.780  -8.480 -14.411  1.00 98.35           H  
ATOM   1137  C   GLY A  74      -8.479  -7.170 -12.874  1.00 98.35           C  
ATOM   1138  O   GLY A  74      -8.132  -7.032 -11.697  1.00 98.35           O  
ATOM   1139  N   TRP A  75      -9.743  -7.020 -13.260  1.00 98.47           N  
ATOM   1140  H   TRP A  75      -9.949  -7.127 -14.243  1.00 98.47           H  
ATOM   1141  CA  TRP A  75     -10.820  -6.602 -12.366  1.00 98.47           C  
ATOM   1142  HA  TRP A  75     -10.583  -5.618 -11.961  1.00 98.47           H  
ATOM   1143  C   TRP A  75     -11.017  -7.551 -11.183  1.00 98.47           C  
ATOM   1144  CB  TRP A  75     -12.125  -6.512 -13.158  1.00 98.47           C  
ATOM   1145  HB2 TRP A  75     -11.979  -5.828 -13.994  1.00 98.47           H  
ATOM   1146  HB3 TRP A  75     -12.365  -7.490 -13.575  1.00 98.47           H  
ATOM   1147  O   TRP A  75     -11.223  -7.090 -10.063  1.00 98.47           O  
ATOM   1148  CG  TRP A  75     -13.286  -6.027 -12.344  1.00 98.47           C  
ATOM   1149  CD1 TRP A  75     -14.202  -6.797 -11.711  1.00 98.47           C  
ATOM   1150  HD1 TRP A  75     -14.200  -7.877 -11.716  1.00 98.47           H  
ATOM   1151  CD2 TRP A  75     -13.640  -4.651 -12.038  1.00 98.47           C  
ATOM   1152  CE2 TRP A  75     -14.827  -4.653 -11.246  1.00 98.47           C  
ATOM   1153  CE3 TRP A  75     -13.102  -3.401 -12.408  1.00 98.47           C  
ATOM   1154  HE3 TRP A  75     -12.203  -3.373 -13.005  1.00 98.47           H  
ATOM   1155  NE1 TRP A  75     -15.108  -5.991 -11.045  1.00 98.47           N  
ATOM   1156  HE1 TRP A  75     -15.911  -6.357 -10.552  1.00 98.47           H  
ATOM   1157  CH2 TRP A  75     -14.911  -2.231 -11.259  1.00 98.47           C  
ATOM   1158  HH2 TRP A  75     -15.374  -1.300 -10.966  1.00 98.47           H  
ATOM   1159  CZ2 TRP A  75     -15.465  -3.462 -10.865  1.00 98.47           C  
ATOM   1160  HZ2 TRP A  75     -16.360  -3.492 -10.262  1.00 98.47           H  
ATOM   1161  CZ3 TRP A  75     -13.733  -2.205 -12.025  1.00 98.47           C  
ATOM   1162  HZ3 TRP A  75     -13.308  -1.259 -12.329  1.00 98.47           H  
ATOM   1163  N   GLU A  76     -10.959  -8.861 -11.427  1.00 98.51           N  
ATOM   1164  H   GLU A  76     -10.762  -9.168 -12.369  1.00 98.51           H  
ATOM   1165  CA  GLU A  76     -11.204  -9.881 -10.403  1.00 98.51           C  
ATOM   1166  HA  GLU A  76     -12.176  -9.688  -9.949  1.00 98.51           H  
ATOM   1167  C   GLU A  76     -10.165  -9.823  -9.273  1.00 98.51           C  
ATOM   1168  CB  GLU A  76     -11.266 -11.255 -11.080  1.00 98.51           C  
ATOM   1169  HB2 GLU A  76     -11.983 -11.199 -11.900  1.00 98.51           H  
ATOM   1170  HB3 GLU A  76     -10.287 -11.514 -11.483  1.00 98.51           H  
ATOM   1171  O   GLU A  76     -10.537  -9.765  -8.099  1.00 98.51           O  
ATOM   1172  CG  GLU A  76     -11.731 -12.330 -10.093  1.00 98.51           C  
ATOM   1173  HG2 GLU A  76     -12.610 -11.944  -9.578  1.00 98.51           H  
ATOM   1174  HG3 GLU A  76     -10.948 -12.503  -9.354  1.00 98.51           H  
ATOM   1175  CD  GLU A  76     -12.096 -13.657 -10.770  1.00 98.51           C  
ATOM   1176  OE1 GLU A  76     -12.934 -14.370 -10.173  1.00 98.51           O  
ATOM   1177  OE2 GLU A  76     -11.587 -13.917 -11.882  1.00 98.51           O  
ATOM   1178  N   ASP A  77      -8.882  -9.698  -9.623  1.00 98.69           N  
ATOM   1179  H   ASP A  77      -8.644  -9.794 -10.600  1.00 98.69           H  
ATOM   1180  CA  ASP A  77      -7.790  -9.491  -8.666  1.00 98.69           C  
ATOM   1181  HA  ASP A  77      -7.725 -10.341  -7.987  1.00 98.69           H  
ATOM   1182  C   ASP A  77      -8.028  -8.226  -7.824  1.00 98.69           C  
ATOM   1183  CB  ASP A  77      -6.461  -9.340  -9.428  1.00 98.69           C  
ATOM   1184  HB2 ASP A  77      -5.751  -8.833  -8.775  1.00 98.69           H  
ATOM   1185  HB3 ASP A  77      -6.629  -8.694 -10.290  1.00 98.69           H  
ATOM   1186  O   ASP A  77      -7.961  -8.254  -6.597  1.00 98.69           O  
ATOM   1187  CG  ASP A  77      -5.789 -10.635  -9.900  1.00 98.69           C  
ATOM   1188  OD1 ASP A  77      -6.186 -11.726  -9.455  1.00 98.69           O  
ATOM   1189  OD2 ASP A  77      -4.782 -10.509 -10.643  1.00 98.69           O  
ATOM   1190  N   TYR A  78      -8.360  -7.094  -8.455  1.00 98.74           N  
ATOM   1191  H   TYR A  78      -8.425  -7.110  -9.463  1.00 98.74           H  
ATOM   1192  CA  TYR A  78      -8.628  -5.850  -7.723  1.00 98.74           C  
ATOM   1193  HA  TYR A  78      -7.821  -5.697  -7.006  1.00 98.74           H  
ATOM   1194  C   TYR A  78      -9.919  -5.891  -6.900  1.00 98.74           C  
ATOM   1195  CB  TYR A  78      -8.640  -4.661  -8.689  1.00 98.74           C  
ATOM   1196  HB2 TYR A  78      -9.251  -3.864  -8.266  1.00 98.74           H  
ATOM   1197  HB3 TYR A  78      -9.094  -4.952  -9.636  1.00 98.74           H  
ATOM   1198  O   TYR A  78     -10.033  -5.169  -5.907  1.00 98.74           O  
ATOM   1199  CG  TYR A  78      -7.255  -4.101  -8.918  1.00 98.74           C  
ATOM   1200  CD1 TYR A  78      -6.685  -3.261  -7.943  1.00 98.74           C  
ATOM   1201  HD1 TYR A  78      -7.245  -3.011  -7.054  1.00 98.74           H  
ATOM   1202  CD2 TYR A  78      -6.522  -4.448 -10.067  1.00 98.74           C  
ATOM   1203  HD2 TYR A  78      -6.955  -5.093 -10.817  1.00 98.74           H  
ATOM   1204  CE1 TYR A  78      -5.383  -2.763  -8.117  1.00 98.74           C  
ATOM   1205  HE1 TYR A  78      -4.929  -2.133  -7.366  1.00 98.74           H  
ATOM   1206  CE2 TYR A  78      -5.213  -3.963 -10.238  1.00 98.74           C  
ATOM   1207  HE2 TYR A  78      -4.657  -4.217 -11.129  1.00 98.74           H  
ATOM   1208  OH  TYR A  78      -3.404  -2.601  -9.431  1.00 98.74           O  
ATOM   1209  HH  TYR A  78      -2.942  -3.017 -10.163  1.00 98.74           H  
ATOM   1210  CZ  TYR A  78      -4.645  -3.117  -9.263  1.00 98.74           C  
ATOM   1211  N   LYS A  79     -10.893  -6.717  -7.284  1.00 98.72           N  
ATOM   1212  H   LYS A  79     -10.746  -7.251  -8.129  1.00 98.72           H  
ATOM   1213  CA  LYS A  79     -12.141  -6.923  -6.546  1.00 98.72           C  
ATOM   1214  HA  LYS A  79     -12.563  -5.956  -6.273  1.00 98.72           H  
ATOM   1215  C   LYS A  79     -11.893  -7.669  -5.238  1.00 98.72           C  
ATOM   1216  CB  LYS A  79     -13.144  -7.634  -7.467  1.00 98.72           C  
ATOM   1217  HB2 LYS A  79     -13.449  -6.934  -8.245  1.00 98.72           H  
ATOM   1218  HB3 LYS A  79     -12.669  -8.489  -7.950  1.00 98.72           H  
ATOM   1219  O   LYS A  79     -12.324  -7.183  -4.189  1.00 98.72           O  
ATOM   1220  CG  LYS A  79     -14.379  -8.143  -6.721  1.00 98.72           C  
ATOM   1221  HG2 LYS A  79     -14.778  -7.349  -6.090  1.00 98.72           H  
ATOM   1222  HG3 LYS A  79     -14.098  -8.981  -6.082  1.00 98.72           H  
ATOM   1223  CD  LYS A  79     -15.440  -8.615  -7.714  1.00 98.72           C  
ATOM   1224  HD2 LYS A  79     -15.734  -7.785  -8.357  1.00 98.72           H  
ATOM   1225  HD3 LYS A  79     -15.023  -9.417  -8.323  1.00 98.72           H  
ATOM   1226  CE  LYS A  79     -16.659  -9.127  -6.952  1.00 98.72           C  
ATOM   1227  HE2 LYS A  79     -17.088  -8.303  -6.381  1.00 98.72           H  
ATOM   1228  HE3 LYS A  79     -16.333  -9.902  -6.259  1.00 98.72           H  
ATOM   1229  NZ  LYS A  79     -17.666  -9.667  -7.890  1.00 98.72           N  
ATOM   1230  HZ1 LYS A  79     -18.058  -8.900  -8.417  1.00 98.72           H  
ATOM   1231  HZ2 LYS A  79     -17.257 -10.342  -8.519  1.00 98.72           H  
ATOM   1232  HZ3 LYS A  79     -18.445 -10.078  -7.395  1.00 98.72           H  
ATOM   1233  N   TYR A  80     -11.196  -8.803  -5.299  1.00 98.56           N  
ATOM   1234  H   TYR A  80     -10.882  -9.123  -6.204  1.00 98.56           H  
ATOM   1235  CA  TYR A  80     -11.007  -9.698  -4.153  1.00 98.56           C  
ATOM   1236  HA  TYR A  80     -11.815  -9.526  -3.442  1.00 98.56           H  
ATOM   1237  C   TYR A  80      -9.718  -9.448  -3.362  1.00 98.56           C  
ATOM   1238  CB  TYR A  80     -11.125 -11.149  -4.633  1.00 98.56           C  
ATOM   1239  HB2 TYR A  80     -10.916 -11.816  -3.796  1.00 98.56           H  
ATOM   1240  HB3 TYR A  80     -10.371 -11.335  -5.397  1.00 98.56           H  
ATOM   1241  O   TYR A  80      -9.654  -9.812  -2.190  1.00 98.56           O  
ATOM   1242  CG  TYR A  80     -12.504 -11.489  -5.171  1.00 98.56           C  
ATOM   1243  CD1 TYR A  80     -13.624 -11.413  -4.319  1.00 98.56           C  
ATOM   1244  HD1 TYR A  80     -13.487 -11.133  -3.285  1.00 98.56           H  
ATOM   1245  CD2 TYR A  80     -12.672 -11.883  -6.512  1.00 98.56           C  
ATOM   1246  HD2 TYR A  80     -11.812 -11.967  -7.161  1.00 98.56           H  
ATOM   1247  CE1 TYR A  80     -14.907 -11.731  -4.803  1.00 98.56           C  
ATOM   1248  HE1 TYR A  80     -15.757 -11.684  -4.139  1.00 98.56           H  
ATOM   1249  CE2 TYR A  80     -13.954 -12.199  -7.002  1.00 98.56           C  
ATOM   1250  HE2 TYR A  80     -14.077 -12.551  -8.016  1.00 98.56           H  
ATOM   1251  OH  TYR A  80     -16.316 -12.419  -6.612  1.00 98.56           O  
ATOM   1252  HH  TYR A  80     -16.895 -12.673  -5.890  1.00 98.56           H  
ATOM   1253  CZ  TYR A  80     -15.071 -12.126  -6.148  1.00 98.56           C  
ATOM   1254  N   GLY A  81      -8.750  -8.751  -3.955  1.00 98.60           N  
ATOM   1255  H   GLY A  81      -8.822  -8.600  -4.951  1.00 98.60           H  
ATOM   1256  CA  GLY A  81      -7.447  -8.479  -3.362  1.00 98.60           C  
ATOM   1257  HA2 GLY A  81      -7.496  -8.532  -2.274  1.00 98.60           H  
ATOM   1258  HA3 GLY A  81      -7.143  -7.471  -3.644  1.00 98.60           H  
ATOM   1259  C   GLY A  81      -6.375  -9.453  -3.846  1.00 98.60           C  
ATOM   1260  O   GLY A  81      -6.664 -10.528  -4.366  1.00 98.60           O  
ATOM   1261  N   PHE A  82      -5.117  -9.049  -3.701  1.00 98.63           N  
ATOM   1262  H   PHE A  82      -4.950  -8.190  -3.197  1.00 98.63           H  
ATOM   1263  CA  PHE A  82      -3.952  -9.829  -4.113  1.00 98.63           C  
ATOM   1264  HA  PHE A  82      -4.138 -10.879  -3.888  1.00 98.63           H  
ATOM   1265  C   PHE A  82      -2.704  -9.395  -3.340  1.00 98.63           C  
ATOM   1266  CB  PHE A  82      -3.730  -9.684  -5.631  1.00 98.63           C  
ATOM   1267  HB2 PHE A  82      -2.881 -10.300  -5.928  1.00 98.63           H  
ATOM   1268  HB3 PHE A  82      -4.599 -10.086  -6.151  1.00 98.63           H  
ATOM   1269  O   PHE A  82      -2.660  -8.317  -2.743  1.00 98.63           O  
ATOM   1270  CG  PHE A  82      -3.493  -8.261  -6.107  1.00 98.63           C  
ATOM   1271  CD1 PHE A  82      -4.571  -7.483  -6.556  1.00 98.63           C  
ATOM   1272  HD1 PHE A  82      -5.565  -7.904  -6.550  1.00 98.63           H  
ATOM   1273  CD2 PHE A  82      -2.200  -7.713  -6.106  1.00 98.63           C  
ATOM   1274  HD2 PHE A  82      -1.369  -8.324  -5.787  1.00 98.63           H  
ATOM   1275  CE1 PHE A  82      -4.363  -6.169  -7.006  1.00 98.63           C  
ATOM   1276  HE1 PHE A  82      -5.200  -5.584  -7.359  1.00 98.63           H  
ATOM   1277  CE2 PHE A  82      -1.987  -6.387  -6.526  1.00 98.63           C  
ATOM   1278  HE2 PHE A  82      -0.992  -5.968  -6.509  1.00 98.63           H  
ATOM   1279  CZ  PHE A  82      -3.071  -5.616  -6.981  1.00 98.63           C  
ATOM   1280  HZ  PHE A  82      -2.913  -4.600  -7.313  1.00 98.63           H  
ATOM   1281  N   GLY A  83      -1.658 -10.213  -3.418  1.00 97.58           N  
ATOM   1282  H   GLY A  83      -1.802 -11.123  -3.830  1.00 97.58           H  
ATOM   1283  CA  GLY A  83      -0.419 -10.009  -2.675  1.00 97.58           C  
ATOM   1284  HA2 GLY A  83       0.422 -10.396  -3.249  1.00 97.58           H  
ATOM   1285  HA3 GLY A  83      -0.256  -8.946  -2.492  1.00 97.58           H  
ATOM   1286  C   GLY A  83      -0.428 -10.704  -1.328  1.00 97.58           C  
ATOM   1287  O   GLY A  83      -1.311 -11.509  -1.044  1.00 97.58           O  
ATOM   1288  N   ASP A  84       0.592 -10.418  -0.530  1.00 92.96           N  
ATOM   1289  H   ASP A  84       1.242  -9.689  -0.787  1.00 92.96           H  
ATOM   1290  CA  ASP A  84       0.852 -11.171   0.688  1.00 92.96           C  
ATOM   1291  HA  ASP A  84      -0.092 -11.514   1.112  1.00 92.96           H  
ATOM   1292  C   ASP A  84       1.555 -10.299   1.735  1.00 92.96           C  
ATOM   1293  CB  ASP A  84       1.674 -12.411   0.321  1.00 92.96           C  
ATOM   1294  HB2 ASP A  84       2.612 -12.107  -0.143  1.00 92.96           H  
ATOM   1295  HB3 ASP A  84       1.121 -13.026  -0.389  1.00 92.96           H  
ATOM   1296  O   ASP A  84       2.528  -9.595   1.438  1.00 92.96           O  
ATOM   1297  CG  ASP A  84       1.961 -13.213   1.574  1.00 92.96           C  
ATOM   1298  OD1 ASP A  84       2.975 -12.865   2.212  1.00 92.96           O  
ATOM   1299  OD2 ASP A  84       1.147 -14.066   1.957  1.00 92.96           O  
ATOM   1300  N   TYR A  85       1.079 -10.355   2.980  1.00 95.17           N  
ATOM   1301  H   TYR A  85       0.310 -10.978   3.180  1.00 95.17           H  
ATOM   1302  CA  TYR A  85       1.621  -9.534   4.062  1.00 95.17           C  
ATOM   1303  HA  TYR A  85       1.608  -8.496   3.732  1.00 95.17           H  
ATOM   1304  C   TYR A  85       3.083  -9.850   4.404  1.00 95.17           C  
ATOM   1305  CB  TYR A  85       0.742  -9.670   5.312  1.00 95.17           C  
ATOM   1306  HB2 TYR A  85       1.217  -9.111   6.118  1.00 95.17           H  
ATOM   1307  HB3 TYR A  85       0.717 -10.718   5.610  1.00 95.17           H  
ATOM   1308  O   TYR A  85       3.791  -8.941   4.842  1.00 95.17           O  
ATOM   1309  CG  TYR A  85      -0.675  -9.150   5.166  1.00 95.17           C  
ATOM   1310  CD1 TYR A  85      -0.902  -7.856   4.657  1.00 95.17           C  
ATOM   1311  HD1 TYR A  85      -0.072  -7.238   4.346  1.00 95.17           H  
ATOM   1312  CD2 TYR A  85      -1.772  -9.950   5.542  1.00 95.17           C  
ATOM   1313  HD2 TYR A  85      -1.628 -10.953   5.917  1.00 95.17           H  
ATOM   1314  CE1 TYR A  85      -2.212  -7.373   4.516  1.00 95.17           C  
ATOM   1315  HE1 TYR A  85      -2.388  -6.389   4.106  1.00 95.17           H  
ATOM   1316  CE2 TYR A  85      -3.085  -9.463   5.400  1.00 95.17           C  
ATOM   1317  HE2 TYR A  85      -3.924 -10.097   5.644  1.00 95.17           H  
ATOM   1318  OH  TYR A  85      -4.563  -7.701   4.698  1.00 95.17           O  
ATOM   1319  HH  TYR A  85      -4.571  -6.930   4.125  1.00 95.17           H  
ATOM   1320  CZ  TYR A  85      -3.307  -8.176   4.881  1.00 95.17           C  
ATOM   1321  N   SER A  86       3.550 -11.084   4.179  1.00 92.62           N  
ATOM   1322  H   SER A  86       2.956 -11.749   3.704  1.00 92.62           H  
ATOM   1323  CA  SER A  86       4.948 -11.486   4.390  1.00 92.62           C  
ATOM   1324  HA  SER A  86       5.272 -11.069   5.343  1.00 92.62           H  
ATOM   1325  C   SER A  86       5.887 -10.919   3.320  1.00 92.62           C  
ATOM   1326  CB  SER A  86       5.084 -13.014   4.503  1.00 92.62           C  
ATOM   1327  HB2 SER A  86       4.272 -13.408   5.114  1.00 92.62           H  
ATOM   1328  HB3 SER A  86       6.028 -13.237   5.001  1.00 92.62           H  
ATOM   1329  O   SER A  86       6.996 -10.506   3.653  1.00 92.62           O  
ATOM   1330  OG  SER A  86       5.093 -13.668   3.255  1.00 92.62           O  
ATOM   1331  HG  SER A  86       4.252 -13.489   2.829  1.00 92.62           H  
ATOM   1332  N   SER A  87       5.424 -10.790   2.067  1.00 92.01           N  
ATOM   1333  H   SER A  87       4.536 -11.223   1.857  1.00 92.01           H  
ATOM   1334  CA  SER A  87       6.159 -10.068   1.006  1.00 92.01           C  
ATOM   1335  HA  SER A  87       7.192 -10.415   1.006  1.00 92.01           H  
ATOM   1336  C   SER A  87       6.183  -8.549   1.228  1.00 92.01           C  
ATOM   1337  CB  SER A  87       5.558 -10.375  -0.370  1.00 92.01           C  
ATOM   1338  HB2 SER A  87       6.274 -10.077  -1.135  1.00 92.01           H  
ATOM   1339  HB3 SER A  87       5.381 -11.447  -0.461  1.00 92.01           H  
ATOM   1340  O   SER A  87       7.050  -7.836   0.718  1.00 92.01           O  
ATOM   1341  OG  SER A  87       4.351  -9.663  -0.594  1.00 92.01           O  
ATOM   1342  HG  SER A  87       3.721  -9.839   0.108  1.00 92.01           H  
ATOM   1343  N   GLY A  88       5.205  -8.055   1.993  1.00 93.93           N  
ATOM   1344  H   GLY A  88       4.524  -8.717   2.337  1.00 93.93           H  
ATOM   1345  CA  GLY A  88       5.012  -6.652   2.332  1.00 93.93           C  
ATOM   1346  HA2 GLY A  88       4.398  -6.605   3.231  1.00 93.93           H  
ATOM   1347  HA3 GLY A  88       5.981  -6.208   2.560  1.00 93.93           H  
ATOM   1348  C   GLY A  88       4.321  -5.814   1.252  1.00 93.93           C  
ATOM   1349  O   GLY A  88       4.015  -4.653   1.525  1.00 93.93           O  
ATOM   1350  N   GLU A  89       4.013  -6.377   0.078  1.00 98.19           N  
ATOM   1351  H   GLU A  89       4.259  -7.344  -0.074  1.00 98.19           H  
ATOM   1352  CA  GLU A  89       3.193  -5.732  -0.953  1.00 98.19           C  
ATOM   1353  HA  GLU A  89       2.999  -4.705  -0.645  1.00 98.19           H  
ATOM   1354  C   GLU A  89       1.837  -6.425  -1.097  1.00 98.19           C  
ATOM   1355  CB  GLU A  89       3.906  -5.669  -2.313  1.00 98.19           C  
ATOM   1356  HB2 GLU A  89       4.119  -6.678  -2.667  1.00 98.19           H  
ATOM   1357  HB3 GLU A  89       3.233  -5.183  -3.021  1.00 98.19           H  
ATOM   1358  O   GLU A  89       1.753  -7.649  -1.183  1.00 98.19           O  
ATOM   1359  CG  GLU A  89       5.206  -4.863  -2.249  1.00 98.19           C  
ATOM   1360  HG2 GLU A  89       5.975  -5.453  -1.750  1.00 98.19           H  
ATOM   1361  HG3 GLU A  89       5.023  -3.977  -1.641  1.00 98.19           H  
ATOM   1362  CD  GLU A  89       5.706  -4.402  -3.626  1.00 98.19           C  
ATOM   1363  OE1 GLU A  89       6.205  -3.249  -3.678  1.00 98.19           O  
ATOM   1364  OE2 GLU A  89       5.547  -5.109  -4.645  1.00 98.19           O  
ATOM   1365  N   PHE A  90       0.760  -5.639  -1.132  1.00 98.63           N  
ATOM   1366  H   PHE A  90       0.881  -4.637  -1.090  1.00 98.63           H  
ATOM   1367  CA  PHE A  90      -0.595  -6.167  -1.285  1.00 98.63           C  
ATOM   1368  HA  PHE A  90      -0.585  -6.915  -2.077  1.00 98.63           H  
ATOM   1369  C   PHE A  90      -1.600  -5.086  -1.695  1.00 98.63           C  
ATOM   1370  CB  PHE A  90      -1.055  -6.851   0.020  1.00 98.63           C  
ATOM   1371  HB2 PHE A  90      -0.338  -7.618   0.313  1.00 98.63           H  
ATOM   1372  HB3 PHE A  90      -1.993  -7.372  -0.170  1.00 98.63           H  
ATOM   1373  O   PHE A  90      -1.362  -3.881  -1.543  1.00 98.63           O  
ATOM   1374  CG  PHE A  90      -1.254  -5.899   1.181  1.00 98.63           C  
ATOM   1375  CD1 PHE A  90      -0.169  -5.556   2.008  1.00 98.63           C  
ATOM   1376  HD1 PHE A  90       0.800  -5.999   1.831  1.00 98.63           H  
ATOM   1377  CD2 PHE A  90      -2.521  -5.331   1.413  1.00 98.63           C  
ATOM   1378  HD2 PHE A  90      -3.357  -5.606   0.787  1.00 98.63           H  
ATOM   1379  CE1 PHE A  90      -0.348  -4.639   3.057  1.00 98.63           C  
ATOM   1380  HE1 PHE A  90       0.486  -4.381   3.694  1.00 98.63           H  
ATOM   1381  CE2 PHE A  90      -2.697  -4.404   2.452  1.00 98.63           C  
ATOM   1382  HE2 PHE A  90      -3.671  -3.972   2.630  1.00 98.63           H  
ATOM   1383  CZ  PHE A  90      -1.610  -4.058   3.273  1.00 98.63           C  
ATOM   1384  HZ  PHE A  90      -1.751  -3.359   4.084  1.00 98.63           H  
ATOM   1385  N   TYR A  91      -2.757  -5.549  -2.161  1.00 98.74           N  
ATOM   1386  H   TYR A  91      -2.837  -6.548  -2.286  1.00 98.74           H  
ATOM   1387  CA  TYR A  91      -3.984  -4.783  -2.318  1.00 98.74           C  
ATOM   1388  HA  TYR A  91      -3.863  -3.812  -1.838  1.00 98.74           H  
ATOM   1389  C   TYR A  91      -5.131  -5.544  -1.642  1.00 98.74           C  
ATOM   1390  CB  TYR A  91      -4.259  -4.559  -3.809  1.00 98.74           C  
ATOM   1391  HB2 TYR A  91      -3.333  -4.259  -4.300  1.00 98.74           H  
ATOM   1392  HB3 TYR A  91      -4.580  -5.496  -4.262  1.00 98.74           H  
ATOM   1393  O   TYR A  91      -5.364  -6.708  -1.946  1.00 98.74           O  
ATOM   1394  CG  TYR A  91      -5.299  -3.488  -4.057  1.00 98.74           C  
ATOM   1395  CD1 TYR A  91      -6.660  -3.821  -4.191  1.00 98.74           C  
ATOM   1396  HD1 TYR A  91      -6.963  -4.858  -4.184  1.00 98.74           H  
ATOM   1397  CD2 TYR A  91      -4.890  -2.144  -4.123  1.00 98.74           C  
ATOM   1398  HD2 TYR A  91      -3.842  -1.905  -4.018  1.00 98.74           H  
ATOM   1399  CE1 TYR A  91      -7.615  -2.800  -4.370  1.00 98.74           C  
ATOM   1400  HE1 TYR A  91      -8.662  -3.034  -4.494  1.00 98.74           H  
ATOM   1401  CE2 TYR A  91      -5.835  -1.122  -4.315  1.00 98.74           C  
ATOM   1402  HE2 TYR A  91      -5.516  -0.091  -4.347  1.00 98.74           H  
ATOM   1403  OH  TYR A  91      -8.106  -0.463  -4.629  1.00 98.74           O  
ATOM   1404  HH  TYR A  91      -7.711   0.408  -4.712  1.00 98.74           H  
ATOM   1405  CZ  TYR A  91      -7.200  -1.452  -4.437  1.00 98.74           C  
ATOM   1406  N   LEU A  92      -5.860  -4.903  -0.726  1.00 98.59           N  
ATOM   1407  H   LEU A  92      -5.611  -3.944  -0.527  1.00 98.59           H  
ATOM   1408  CA  LEU A  92      -6.865  -5.553   0.131  1.00 98.59           C  
ATOM   1409  HA  LEU A  92      -6.414  -6.440   0.575  1.00 98.59           H  
ATOM   1410  C   LEU A  92      -8.119  -6.018  -0.626  1.00 98.59           C  
ATOM   1411  CB  LEU A  92      -7.233  -4.558   1.246  1.00 98.59           C  
ATOM   1412  HB2 LEU A  92      -6.309  -4.286   1.755  1.00 98.59           H  
ATOM   1413  HB3 LEU A  92      -7.656  -3.674   0.769  1.00 98.59           H  
ATOM   1414  O   LEU A  92      -8.849  -6.875  -0.138  1.00 98.59           O  
ATOM   1415  CG  LEU A  92      -8.230  -5.047   2.314  1.00 98.59           C  
ATOM   1416  HG  LEU A  92      -9.168  -5.346   1.845  1.00 98.59           H  
ATOM   1417  CD1 LEU A  92      -7.668  -6.219   3.116  1.00 98.59           C  
ATOM   1418 HD11 LEU A  92      -8.379  -6.530   3.882  1.00 98.59           H  
ATOM   1419 HD12 LEU A  92      -6.731  -5.942   3.598  1.00 98.59           H  
ATOM   1420 HD13 LEU A  92      -7.498  -7.076   2.465  1.00 98.59           H  
ATOM   1421  CD2 LEU A  92      -8.552  -3.904   3.280  1.00 98.59           C  
ATOM   1422 HD21 LEU A  92      -7.642  -3.573   3.781  1.00 98.59           H  
ATOM   1423 HD22 LEU A  92      -9.264  -4.252   4.029  1.00 98.59           H  
ATOM   1424 HD23 LEU A  92      -8.993  -3.072   2.732  1.00 98.59           H  
ATOM   1425  N   GLY A  93      -8.388  -5.438  -1.794  1.00 98.70           N  
ATOM   1426  H   GLY A  93      -7.730  -4.753  -2.137  1.00 98.70           H  
ATOM   1427  CA  GLY A  93      -9.567  -5.738  -2.602  1.00 98.70           C  
ATOM   1428  HA2 GLY A  93      -9.963  -6.721  -2.349  1.00 98.70           H  
ATOM   1429  HA3 GLY A  93      -9.268  -5.772  -3.649  1.00 98.70           H  
ATOM   1430  C   GLY A  93     -10.688  -4.717  -2.418  1.00 98.70           C  
ATOM   1431  O   GLY A  93     -11.067  -4.353  -1.302  1.00 98.70           O  
ATOM   1432  N   ASN A  94     -11.239  -4.251  -3.536  1.00 98.79           N  
ATOM   1433  H   ASN A  94     -10.881  -4.603  -4.412  1.00 98.79           H  
ATOM   1434  CA  ASN A  94     -12.274  -3.224  -3.577  1.00 98.79           C  
ATOM   1435  HA  ASN A  94     -11.906  -2.320  -3.091  1.00 98.79           H  
ATOM   1436  C   ASN A  94     -13.549  -3.636  -2.838  1.00 98.79           C  
ATOM   1437  CB  ASN A  94     -12.586  -2.907  -5.044  1.00 98.79           C  
ATOM   1438  HB2 ASN A  94     -12.768  -3.826  -5.602  1.00 98.79           H  
ATOM   1439  HB3 ASN A  94     -13.491  -2.301  -5.067  1.00 98.79           H  
ATOM   1440  O   ASN A  94     -14.178  -2.796  -2.194  1.00 98.79           O  
ATOM   1441  CG  ASN A  94     -11.517  -2.083  -5.727  1.00 98.79           C  
ATOM   1442  ND2 ASN A  94     -11.353  -2.219  -7.021  1.00 98.79           N  
ATOM   1443 HD21 ASN A  94     -11.858  -2.931  -7.530  1.00 98.79           H  
ATOM   1444 HD22 ASN A  94     -10.632  -1.652  -7.444  1.00 98.79           H  
ATOM   1445  OD1 ASN A  94     -10.862  -1.266  -5.112  1.00 98.79           O  
ATOM   1446  N   GLU A  95     -13.909  -4.921  -2.874  1.00 98.60           N  
ATOM   1447  H   GLU A  95     -13.346  -5.575  -3.397  1.00 98.60           H  
ATOM   1448  CA  GLU A  95     -15.085  -5.429  -2.166  1.00 98.60           C  
ATOM   1449  HA  GLU A  95     -15.942  -4.812  -2.438  1.00 98.60           H  
ATOM   1450  C   GLU A  95     -14.911  -5.328  -0.644  1.00 98.60           C  
ATOM   1451  CB  GLU A  95     -15.341  -6.874  -2.622  1.00 98.60           C  
ATOM   1452  HB2 GLU A  95     -14.520  -7.506  -2.284  1.00 98.60           H  
ATOM   1453  HB3 GLU A  95     -15.356  -6.907  -3.712  1.00 98.60           H  
ATOM   1454  O   GLU A  95     -15.811  -4.875   0.066  1.00 98.60           O  
ATOM   1455  CG  GLU A  95     -16.657  -7.460  -2.098  1.00 98.60           C  
ATOM   1456  HG2 GLU A  95     -16.761  -8.473  -2.488  1.00 98.60           H  
ATOM   1457  HG3 GLU A  95     -16.596  -7.536  -1.012  1.00 98.60           H  
ATOM   1458  CD  GLU A  95     -17.898  -6.647  -2.490  1.00 98.60           C  
ATOM   1459  OE1 GLU A  95     -18.881  -6.755  -1.712  1.00 98.60           O  
ATOM   1460  OE2 GLU A  95     -17.848  -5.935  -3.526  1.00 98.60           O  
ATOM   1461  N   ASN A  96     -13.719  -5.658  -0.139  1.00 98.36           N  
ATOM   1462  H   ASN A  96     -13.001  -5.974  -0.775  1.00 98.36           H  
ATOM   1463  CA  ASN A  96     -13.383  -5.523   1.278  1.00 98.36           C  
ATOM   1464  HA  ASN A  96     -14.139  -6.037   1.872  1.00 98.36           H  
ATOM   1465  C   ASN A  96     -13.401  -4.050   1.714  1.00 98.36           C  
ATOM   1466  CB  ASN A  96     -12.020  -6.194   1.528  1.00 98.36           C  
ATOM   1467  HB2 ASN A  96     -11.281  -5.807   0.826  1.00 98.36           H  
ATOM   1468  HB3 ASN A  96     -11.680  -5.965   2.538  1.00 98.36           H  
ATOM   1469  O   ASN A  96     -14.015  -3.703   2.727  1.00 98.36           O  
ATOM   1470  CG  ASN A  96     -12.089  -7.706   1.400  1.00 98.36           C  
ATOM   1471  ND2 ASN A  96     -11.057  -8.332   0.890  1.00 98.36           N  
ATOM   1472 HD21 ASN A  96     -10.243  -7.836   0.554  1.00 98.36           H  
ATOM   1473 HD22 ASN A  96     -11.106  -9.335   0.779  1.00 98.36           H  
ATOM   1474  OD1 ASN A  96     -13.081  -8.324   1.756  1.00 98.36           O  
ATOM   1475  N   ILE A  97     -12.802  -3.162   0.913  1.00 98.62           N  
ATOM   1476  H   ILE A  97     -12.319  -3.513   0.099  1.00 98.62           H  
ATOM   1477  CA  ILE A  97     -12.784  -1.717   1.184  1.00 98.62           C  
ATOM   1478  HA  ILE A  97     -12.376  -1.558   2.183  1.00 98.62           H  
ATOM   1479  C   ILE A  97     -14.210  -1.142   1.171  1.00 98.62           C  
ATOM   1480  CB  ILE A  97     -11.874  -0.991   0.169  1.00 98.62           C  
ATOM   1481  HB  ILE A  97     -12.271  -1.177  -0.829  1.00 98.62           H  
ATOM   1482  O   ILE A  97     -14.580  -0.384   2.072  1.00 98.62           O  
ATOM   1483  CG1 ILE A  97     -10.413  -1.499   0.216  1.00 98.62           C  
ATOM   1484 HG12 ILE A  97     -10.385  -2.582   0.334  1.00 98.62           H  
ATOM   1485 HG13 ILE A  97      -9.902  -1.074   1.081  1.00 98.62           H  
ATOM   1486  CG2 ILE A  97     -11.885   0.527   0.440  1.00 98.62           C  
ATOM   1487 HG21 ILE A  97     -12.884   0.938   0.300  1.00 98.62           H  
ATOM   1488 HG22 ILE A  97     -11.218   1.035  -0.256  1.00 98.62           H  
ATOM   1489 HG23 ILE A  97     -11.554   0.726   1.459  1.00 98.62           H  
ATOM   1490  CD1 ILE A  97      -9.620  -1.157  -1.052  1.00 98.62           C  
ATOM   1491 HD11 ILE A  97      -9.466  -0.081  -1.135  1.00 98.62           H  
ATOM   1492 HD12 ILE A  97     -10.149  -1.515  -1.936  1.00 98.62           H  
ATOM   1493 HD13 ILE A  97      -8.651  -1.654  -1.013  1.00 98.62           H  
ATOM   1494  N   HIS A  98     -15.040  -1.517   0.194  1.00 98.52           N  
ATOM   1495  H   HIS A  98     -14.689  -2.129  -0.530  1.00 98.52           H  
ATOM   1496  CA  HIS A  98     -16.441  -1.101   0.110  1.00 98.52           C  
ATOM   1497  HA  HIS A  98     -16.488  -0.013   0.052  1.00 98.52           H  
ATOM   1498  C   HIS A  98     -17.235  -1.529   1.355  1.00 98.52           C  
ATOM   1499  CB  HIS A  98     -17.071  -1.679  -1.168  1.00 98.52           C  
ATOM   1500  HB2 HIS A  98     -16.629  -1.196  -2.039  1.00 98.52           H  
ATOM   1501  HB3 HIS A  98     -16.861  -2.747  -1.230  1.00 98.52           H  
ATOM   1502  O   HIS A  98     -17.859  -0.692   2.016  1.00 98.52           O  
ATOM   1503  CG  HIS A  98     -18.563  -1.482  -1.200  1.00 98.52           C  
ATOM   1504  CD2 HIS A  98     -19.523  -2.459  -1.251  1.00 98.52           C  
ATOM   1505  HD2 HIS A  98     -19.346  -3.521  -1.330  1.00 98.52           H  
ATOM   1506  ND1 HIS A  98     -19.210  -0.277  -1.069  1.00 98.52           N  
ATOM   1507  HD1 HIS A  98     -18.759   0.625  -1.026  1.00 98.52           H  
ATOM   1508  CE1 HIS A  98     -20.530  -0.516  -1.044  1.00 98.52           C  
ATOM   1509  HE1 HIS A  98     -21.299   0.236  -0.952  1.00 98.52           H  
ATOM   1510  NE2 HIS A  98     -20.770  -1.829  -1.154  1.00 98.52           N  
ATOM   1511  N   ARG A  99     -17.153  -2.814   1.724  1.00 97.59           N  
ATOM   1512  H   ARG A  99     -16.618  -3.437   1.135  1.00 97.59           H  
ATOM   1513  CA  ARG A  99     -17.859  -3.388   2.882  1.00 97.59           C  
ATOM   1514  HA  ARG A  99     -18.933  -3.266   2.743  1.00 97.59           H  
ATOM   1515  C   ARG A  99     -17.511  -2.705   4.201  1.00 97.59           C  
ATOM   1516  CB  ARG A  99     -17.521  -4.881   2.981  1.00 97.59           C  
ATOM   1517  HB2 ARG A  99     -17.796  -5.247   3.970  1.00 97.59           H  
ATOM   1518  HB3 ARG A  99     -16.448  -5.019   2.855  1.00 97.59           H  
ATOM   1519  O   ARG A  99     -18.372  -2.606   5.075  1.00 97.59           O  
ATOM   1520  CG  ARG A  99     -18.280  -5.712   1.941  1.00 97.59           C  
ATOM   1521  HG2 ARG A  99     -19.342  -5.707   2.185  1.00 97.59           H  
ATOM   1522  HG3 ARG A  99     -18.153  -5.295   0.942  1.00 97.59           H  
ATOM   1523  CD  ARG A  99     -17.754  -7.146   1.967  1.00 97.59           C  
ATOM   1524  HD2 ARG A  99     -16.722  -7.150   1.618  1.00 97.59           H  
ATOM   1525  HD3 ARG A  99     -17.786  -7.510   2.994  1.00 97.59           H  
ATOM   1526  NE  ARG A  99     -18.562  -8.012   1.097  1.00 97.59           N  
ATOM   1527  HE  ARG A  99     -18.898  -7.593   0.242  1.00 97.59           H  
ATOM   1528  NH1 ARG A  99     -18.145 -10.003   2.177  1.00 97.59           N  
ATOM   1529 HH11 ARG A  99     -18.265 -11.005   2.227  1.00 97.59           H  
ATOM   1530 HH12 ARG A  99     -17.393  -9.559   2.685  1.00 97.59           H  
ATOM   1531  NH2 ARG A  99     -19.584  -9.930   0.467  1.00 97.59           N  
ATOM   1532 HH21 ARG A  99     -19.726 -10.928   0.539  1.00 97.59           H  
ATOM   1533 HH22 ARG A  99     -19.997  -9.407  -0.292  1.00 97.59           H  
ATOM   1534  CZ  ARG A  99     -18.761  -9.307   1.257  1.00 97.59           C  
ATOM   1535  N   ILE A 100     -16.273  -2.241   4.360  1.00 97.39           N  
ATOM   1536  H   ILE A 100     -15.598  -2.434   3.634  1.00 97.39           H  
ATOM   1537  CA  ILE A 100     -15.847  -1.510   5.559  1.00 97.39           C  
ATOM   1538  HA  ILE A 100     -16.325  -1.953   6.433  1.00 97.39           H  
ATOM   1539  C   ILE A 100     -16.317  -0.054   5.486  1.00 97.39           C  
ATOM   1540  CB  ILE A 100     -14.321  -1.632   5.750  1.00 97.39           C  
ATOM   1541  HB  ILE A 100     -13.820  -1.269   4.852  1.00 97.39           H  
ATOM   1542  O   ILE A 100     -17.026   0.424   6.374  1.00 97.39           O  
ATOM   1543  CG1 ILE A 100     -13.911  -3.101   5.995  1.00 97.39           C  
ATOM   1544 HG12 ILE A 100     -14.203  -3.405   7.000  1.00 97.39           H  
ATOM   1545 HG13 ILE A 100     -14.421  -3.760   5.292  1.00 97.39           H  
ATOM   1546  CG2 ILE A 100     -13.888  -0.771   6.947  1.00 97.39           C  
ATOM   1547 HG21 ILE A 100     -13.947   0.287   6.693  1.00 97.39           H  
ATOM   1548 HG22 ILE A 100     -14.527  -0.978   7.805  1.00 97.39           H  
ATOM   1549 HG23 ILE A 100     -12.860  -0.995   7.233  1.00 97.39           H  
ATOM   1550  CD1 ILE A 100     -12.407  -3.329   5.815  1.00 97.39           C  
ATOM   1551 HD11 ILE A 100     -12.094  -2.991   4.827  1.00 97.39           H  
ATOM   1552 HD12 ILE A 100     -11.831  -2.815   6.584  1.00 97.39           H  
ATOM   1553 HD13 ILE A 100     -12.208  -4.398   5.893  1.00 97.39           H  
ATOM   1554  N   THR A 101     -15.983   0.641   4.398  1.00 97.61           N  
ATOM   1555  H   THR A 101     -15.459   0.171   3.674  1.00 97.61           H  
ATOM   1556  CA  THR A 101     -16.202   2.091   4.269  1.00 97.61           C  
ATOM   1557  HA  THR A 101     -15.884   2.552   5.205  1.00 97.61           H  
ATOM   1558  C   THR A 101     -17.665   2.497   4.082  1.00 97.61           C  
ATOM   1559  CB  THR A 101     -15.345   2.710   3.161  1.00 97.61           C  
ATOM   1560  HB  THR A 101     -15.555   3.779   3.137  1.00 97.61           H  
ATOM   1561  O   THR A 101     -17.997   3.675   4.210  1.00 97.61           O  
ATOM   1562  CG2 THR A 101     -13.848   2.538   3.406  1.00 97.61           C  
ATOM   1563 HG21 THR A 101     -13.561   3.080   4.307  1.00 97.61           H  
ATOM   1564 HG22 THR A 101     -13.577   1.488   3.525  1.00 97.61           H  
ATOM   1565 HG23 THR A 101     -13.304   2.950   2.556  1.00 97.61           H  
ATOM   1566  OG1 THR A 101     -15.649   2.163   1.895  1.00 97.61           O  
ATOM   1567  HG1 THR A 101     -15.300   1.269   1.894  1.00 97.61           H  
ATOM   1568  N   THR A 102     -18.569   1.545   3.824  1.00 95.99           N  
ATOM   1569  H   THR A 102     -18.234   0.625   3.576  1.00 95.99           H  
ATOM   1570  CA  THR A 102     -20.014   1.812   3.781  1.00 95.99           C  
ATOM   1571  HA  THR A 102     -20.155   2.797   3.337  1.00 95.99           H  
ATOM   1572  C   THR A 102     -20.678   1.858   5.161  1.00 95.99           C  
ATOM   1573  CB  THR A 102     -20.737   0.813   2.865  1.00 95.99           C  
ATOM   1574  HB  THR A 102     -20.174   0.719   1.936  1.00 95.99           H  
ATOM   1575  O   THR A 102     -21.766   2.420   5.277  1.00 95.99           O  
ATOM   1576  CG2 THR A 102     -20.931  -0.575   3.476  1.00 95.99           C  
ATOM   1577 HG21 THR A 102     -21.343  -1.240   2.717  1.00 95.99           H  
ATOM   1578 HG22 THR A 102     -21.612  -0.543   4.327  1.00 95.99           H  
ATOM   1579 HG23 THR A 102     -19.968  -0.973   3.794  1.00 95.99           H  
ATOM   1580  OG1 THR A 102     -22.010   1.334   2.556  1.00 95.99           O  
ATOM   1581  HG1 THR A 102     -22.526   1.292   3.364  1.00 95.99           H  
ATOM   1582  N   LYS A 103     -20.069   1.263   6.199  1.00 92.95           N  
ATOM   1583  H   LYS A 103     -19.164   0.842   6.046  1.00 92.95           H  
ATOM   1584  CA  LYS A 103     -20.711   1.099   7.519  1.00 92.95           C  
ATOM   1585  HA  LYS A 103     -21.768   0.871   7.385  1.00 92.95           H  
ATOM   1586  C   LYS A 103     -20.663   2.359   8.375  1.00 92.95           C  
ATOM   1587  CB  LYS A 103     -20.045  -0.052   8.288  1.00 92.95           C  
ATOM   1588  HB2 LYS A 103     -18.967   0.108   8.322  1.00 92.95           H  
ATOM   1589  HB3 LYS A 103     -20.421  -0.053   9.311  1.00 92.95           H  
ATOM   1590  O   LYS A 103     -21.559   2.594   9.178  1.00 92.95           O  
ATOM   1591  CG  LYS A 103     -20.344  -1.422   7.668  1.00 92.95           C  
ATOM   1592  HG2 LYS A 103     -19.989  -1.442   6.638  1.00 92.95           H  
ATOM   1593  HG3 LYS A 103     -21.421  -1.591   7.671  1.00 92.95           H  
ATOM   1594  CD  LYS A 103     -19.652  -2.528   8.475  1.00 92.95           C  
ATOM   1595  HD2 LYS A 103     -20.021  -2.505   9.500  1.00 92.95           H  
ATOM   1596  HD3 LYS A 103     -18.577  -2.346   8.477  1.00 92.95           H  
ATOM   1597  CE  LYS A 103     -19.934  -3.899   7.854  1.00 92.95           C  
ATOM   1598  HE2 LYS A 103     -21.013  -4.034   7.779  1.00 92.95           H  
ATOM   1599  HE3 LYS A 103     -19.525  -3.905   6.844  1.00 92.95           H  
ATOM   1600  NZ  LYS A 103     -19.334  -4.991   8.663  1.00 92.95           N  
ATOM   1601  HZ1 LYS A 103     -18.334  -4.873   8.731  1.00 92.95           H  
ATOM   1602  HZ2 LYS A 103     -19.523  -5.891   8.244  1.00 92.95           H  
ATOM   1603  HZ3 LYS A 103     -19.714  -4.995   9.599  1.00 92.95           H  
ATOM   1604  N   ARG A 104     -19.584   3.129   8.255  1.00 94.67           N  
ATOM   1605  H   ARG A 104     -18.935   2.900   7.516  1.00 94.67           H  
ATOM   1606  CA  ARG A 104     -19.284   4.302   9.087  1.00 94.67           C  
ATOM   1607  HA  ARG A 104     -20.218   4.756   9.420  1.00 94.67           H  
ATOM   1608  C   ARG A 104     -18.551   5.351   8.259  1.00 94.67           C  
ATOM   1609  CB  ARG A 104     -18.472   3.870  10.327  1.00 94.67           C  
ATOM   1610  HB2 ARG A 104     -17.567   3.349  10.014  1.00 94.67           H  
ATOM   1611  HB3 ARG A 104     -18.174   4.759  10.883  1.00 94.67           H  
ATOM   1612  O   ARG A 104     -18.290   5.153   7.075  1.00 94.67           O  
ATOM   1613  CG  ARG A 104     -19.279   2.967  11.276  1.00 94.67           C  
ATOM   1614  HG2 ARG A 104     -19.475   2.003  10.806  1.00 94.67           H  
ATOM   1615  HG3 ARG A 104     -20.224   3.453  11.517  1.00 94.67           H  
ATOM   1616  CD  ARG A 104     -18.501   2.723  12.566  1.00 94.67           C  
ATOM   1617  HD2 ARG A 104     -18.243   3.695  12.985  1.00 94.67           H  
ATOM   1618  HD3 ARG A 104     -17.595   2.170  12.319  1.00 94.67           H  
ATOM   1619  NE  ARG A 104     -19.283   1.978  13.568  1.00 94.67           N  
ATOM   1620  HE  ARG A 104     -20.270   1.861  13.386  1.00 94.67           H  
ATOM   1621  NH1 ARG A 104     -17.585   1.628  15.095  1.00 94.67           N  
ATOM   1622 HH11 ARG A 104     -16.891   1.872  14.403  1.00 94.67           H  
ATOM   1623 HH12 ARG A 104     -17.259   1.157  15.927  1.00 94.67           H  
ATOM   1624  NH2 ARG A 104     -19.640   0.946  15.569  1.00 94.67           N  
ATOM   1625 HH21 ARG A 104     -20.624   0.846  15.362  1.00 94.67           H  
ATOM   1626 HH22 ARG A 104     -19.273   0.565  16.429  1.00 94.67           H  
ATOM   1627  CZ  ARG A 104     -18.832   1.531  14.732  1.00 94.67           C  
ATOM   1628  N   ARG A 105     -18.220   6.484   8.876  1.00 96.76           N  
ATOM   1629  H   ARG A 105     -18.421   6.571   9.861  1.00 96.76           H  
ATOM   1630  CA  ARG A 105     -17.387   7.508   8.247  1.00 96.76           C  
ATOM   1631  HA  ARG A 105     -17.627   7.543   7.185  1.00 96.76           H  
ATOM   1632  C   ARG A 105     -15.913   7.136   8.385  1.00 96.76           C  
ATOM   1633  CB  ARG A 105     -17.716   8.868   8.870  1.00 96.76           C  
ATOM   1634  HB2 ARG A 105     -18.789   9.043   8.798  1.00 96.76           H  
ATOM   1635  HB3 ARG A 105     -17.435   8.863   9.923  1.00 96.76           H  
ATOM   1636  O   ARG A 105     -15.443   6.847   9.481  1.00 96.76           O  
ATOM   1637  CG  ARG A 105     -16.977   9.996   8.146  1.00 96.76           C  
ATOM   1638  HG2 ARG A 105     -15.902   9.854   8.254  1.00 96.76           H  
ATOM   1639  HG3 ARG A 105     -17.234   9.989   7.087  1.00 96.76           H  
ATOM   1640  CD  ARG A 105     -17.358  11.343   8.753  1.00 96.76           C  
ATOM   1641  HD2 ARG A 105     -17.219  11.296   9.833  1.00 96.76           H  
ATOM   1642  HD3 ARG A 105     -18.408  11.545   8.542  1.00 96.76           H  
ATOM   1643  NE  ARG A 105     -16.504  12.409   8.207  1.00 96.76           N  
ATOM   1644  HE  ARG A 105     -15.631  12.131   7.781  1.00 96.76           H  
ATOM   1645  NH1 ARG A 105     -17.732  14.204   8.951  1.00 96.76           N  
ATOM   1646 HH11 ARG A 105     -18.360  13.574   9.430  1.00 96.76           H  
ATOM   1647 HH12 ARG A 105     -17.816  15.200   9.101  1.00 96.76           H  
ATOM   1648  NH2 ARG A 105     -15.800  14.516   7.847  1.00 96.76           N  
ATOM   1649 HH21 ARG A 105     -15.879  15.514   7.981  1.00 96.76           H  
ATOM   1650 HH22 ARG A 105     -14.977  14.128   7.407  1.00 96.76           H  
ATOM   1651  CZ  ARG A 105     -16.690  13.705   8.340  1.00 96.76           C  
ATOM   1652  N   TYR A 106     -15.186   7.197   7.277  1.00 98.39           N  
ATOM   1653  H   TYR A 106     -15.635   7.412   6.399  1.00 98.39           H  
ATOM   1654  CA  TYR A 106     -13.748   6.958   7.241  1.00 98.39           C  
ATOM   1655  HA  TYR A 106     -13.378   6.826   8.258  1.00 98.39           H  
ATOM   1656  C   TYR A 106     -13.017   8.160   6.656  1.00 98.39           C  
ATOM   1657  CB  TYR A 106     -13.448   5.667   6.469  1.00 98.39           C  
ATOM   1658  HB2 TYR A 106     -13.971   5.678   5.513  1.00 98.39           H  
ATOM   1659  HB3 TYR A 106     -12.380   5.628   6.255  1.00 98.39           H  
ATOM   1660  O   TYR A 106     -13.556   8.865   5.801  1.00 98.39           O  
ATOM   1661  CG  TYR A 106     -13.831   4.420   7.242  1.00 98.39           C  
ATOM   1662  CD1 TYR A 106     -12.855   3.739   7.989  1.00 98.39           C  
ATOM   1663  HD1 TYR A 106     -11.837   4.098   7.971  1.00 98.39           H  
ATOM   1664  CD2 TYR A 106     -15.159   3.961   7.247  1.00 98.39           C  
ATOM   1665  HD2 TYR A 106     -15.908   4.468   6.657  1.00 98.39           H  
ATOM   1666  CE1 TYR A 106     -13.198   2.610   8.757  1.00 98.39           C  
ATOM   1667  HE1 TYR A 106     -12.444   2.090   9.328  1.00 98.39           H  
ATOM   1668  CE2 TYR A 106     -15.512   2.835   8.015  1.00 98.39           C  
ATOM   1669  HE2 TYR A 106     -16.526   2.465   8.016  1.00 98.39           H  
ATOM   1670  OH  TYR A 106     -14.901   1.102   9.543  1.00 98.39           O  
ATOM   1671  HH  TYR A 106     -14.166   0.724  10.031  1.00 98.39           H  
ATOM   1672  CZ  TYR A 106     -14.537   2.165   8.781  1.00 98.39           C  
ATOM   1673  N   GLU A 107     -11.795   8.377   7.119  1.00 98.49           N  
ATOM   1674  H   GLU A 107     -11.450   7.761   7.841  1.00 98.49           H  
ATOM   1675  CA  GLU A 107     -10.803   9.243   6.486  1.00 98.49           C  
ATOM   1676  HA  GLU A 107     -11.295   9.885   5.755  1.00 98.49           H  
ATOM   1677  C   GLU A 107      -9.786   8.386   5.723  1.00 98.49           C  
ATOM   1678  CB  GLU A 107     -10.141  10.170   7.522  1.00 98.49           C  
ATOM   1679  HB2 GLU A 107     -10.900  10.846   7.914  1.00 98.49           H  
ATOM   1680  HB3 GLU A 107      -9.385  10.768   7.013  1.00 98.49           H  
ATOM   1681  O   GLU A 107      -9.557   7.230   6.083  1.00 98.49           O  
ATOM   1682  CG  GLU A 107      -9.480   9.427   8.696  1.00 98.49           C  
ATOM   1683  HG2 GLU A 107      -8.750   8.721   8.302  1.00 98.49           H  
ATOM   1684  HG3 GLU A 107     -10.242   8.858   9.229  1.00 98.49           H  
ATOM   1685  CD  GLU A 107      -8.790  10.357   9.704  1.00 98.49           C  
ATOM   1686  OE1 GLU A 107      -8.360   9.862  10.768  1.00 98.49           O  
ATOM   1687  OE2 GLU A 107      -8.635  11.568   9.436  1.00 98.49           O  
ATOM   1688  N   LEU A 108      -9.189   8.948   4.672  1.00 98.80           N  
ATOM   1689  H   LEU A 108      -9.392   9.921   4.488  1.00 98.80           H  
ATOM   1690  CA  LEU A 108      -8.119   8.332   3.882  1.00 98.80           C  
ATOM   1691  HA  LEU A 108      -7.985   7.295   4.189  1.00 98.80           H  
ATOM   1692  C   LEU A 108      -6.815   9.075   4.138  1.00 98.80           C  
ATOM   1693  CB  LEU A 108      -8.506   8.343   2.391  1.00 98.80           C  
ATOM   1694  HB2 LEU A 108      -9.299   7.606   2.263  1.00 98.80           H  
ATOM   1695  HB3 LEU A 108      -8.900   9.330   2.149  1.00 98.80           H  
ATOM   1696  O   LEU A 108      -6.792  10.304   4.160  1.00 98.80           O  
ATOM   1697  CG  LEU A 108      -7.420   7.996   1.357  1.00 98.80           C  
ATOM   1698  HG  LEU A 108      -6.518   8.581   1.540  1.00 98.80           H  
ATOM   1699  CD1 LEU A 108      -7.086   6.509   1.381  1.00 98.80           C  
ATOM   1700 HD11 LEU A 108      -7.981   5.923   1.174  1.00 98.80           H  
ATOM   1701 HD12 LEU A 108      -6.326   6.291   0.631  1.00 98.80           H  
ATOM   1702 HD13 LEU A 108      -6.688   6.235   2.358  1.00 98.80           H  
ATOM   1703  CD2 LEU A 108      -7.918   8.320  -0.052  1.00 98.80           C  
ATOM   1704 HD21 LEU A 108      -8.163   9.379  -0.129  1.00 98.80           H  
ATOM   1705 HD22 LEU A 108      -8.804   7.729  -0.285  1.00 98.80           H  
ATOM   1706 HD23 LEU A 108      -7.138   8.092  -0.778  1.00 98.80           H  
ATOM   1707  N   ARG A 109      -5.727   8.325   4.253  1.00 98.76           N  
ATOM   1708  H   ARG A 109      -5.841   7.321   4.263  1.00 98.76           H  
ATOM   1709  CA  ARG A 109      -4.359   8.823   4.225  1.00 98.76           C  
ATOM   1710  HA  ARG A 109      -4.361   9.870   3.920  1.00 98.76           H  
ATOM   1711  C   ARG A 109      -3.569   8.040   3.184  1.00 98.76           C  
ATOM   1712  CB  ARG A 109      -3.767   8.732   5.637  1.00 98.76           C  
ATOM   1713  HB2 ARG A 109      -4.373   9.339   6.310  1.00 98.76           H  
ATOM   1714  HB3 ARG A 109      -3.798   7.698   5.980  1.00 98.76           H  
ATOM   1715  O   ARG A 109      -3.682   6.820   3.085  1.00 98.76           O  
ATOM   1716  CG  ARG A 109      -2.325   9.237   5.685  1.00 98.76           C  
ATOM   1717  HG2 ARG A 109      -2.292  10.268   5.333  1.00 98.76           H  
ATOM   1718  HG3 ARG A 109      -1.699   8.623   5.037  1.00 98.76           H  
ATOM   1719  CD  ARG A 109      -1.762   9.164   7.104  1.00 98.76           C  
ATOM   1720  HD2 ARG A 109      -1.792   8.130   7.447  1.00 98.76           H  
ATOM   1721  HD3 ARG A 109      -2.367   9.764   7.783  1.00 98.76           H  
ATOM   1722  NE  ARG A 109      -0.367   9.620   7.087  1.00 98.76           N  
ATOM   1723  HE  ARG A 109       0.310   8.961   6.729  1.00 98.76           H  
ATOM   1724  NH1 ARG A 109      -0.712  11.842   7.564  1.00 98.76           N  
ATOM   1725 HH11 ARG A 109      -0.332  12.773   7.655  1.00 98.76           H  
ATOM   1726 HH12 ARG A 109      -1.643  11.621   7.886  1.00 98.76           H  
ATOM   1727  NH2 ARG A 109       1.319  11.116   7.016  1.00 98.76           N  
ATOM   1728 HH21 ARG A 109       1.664  12.065   7.007  1.00 98.76           H  
ATOM   1729 HH22 ARG A 109       1.824  10.385   6.535  1.00 98.76           H  
ATOM   1730  CZ  ARG A 109       0.071  10.853   7.231  1.00 98.76           C  
ATOM   1731  N   ILE A 110      -2.778   8.758   2.407  1.00 98.83           N  
ATOM   1732  H   ILE A 110      -2.786   9.761   2.519  1.00 98.83           H  
ATOM   1733  CA  ILE A 110      -1.817   8.213   1.459  1.00 98.83           C  
ATOM   1734  HA  ILE A 110      -1.830   7.124   1.493  1.00 98.83           H  
ATOM   1735  C   ILE A 110      -0.452   8.704   1.913  1.00 98.83           C  
ATOM   1736  CB  ILE A 110      -2.153   8.661   0.023  1.00 98.83           C  
ATOM   1737  HB  ILE A 110      -2.113   9.749  -0.020  1.00 98.83           H  
ATOM   1738  O   ILE A 110      -0.253   9.911   2.010  1.00 98.83           O  
ATOM   1739  CG1 ILE A 110      -3.579   8.208  -0.368  1.00 98.83           C  
ATOM   1740 HG12 ILE A 110      -4.299   8.635   0.331  1.00 98.83           H  
ATOM   1741 HG13 ILE A 110      -3.647   7.122  -0.295  1.00 98.83           H  
ATOM   1742  CG2 ILE A 110      -1.107   8.101  -0.955  1.00 98.83           C  
ATOM   1743 HG21 ILE A 110      -0.098   8.353  -0.629  1.00 98.83           H  
ATOM   1744 HG22 ILE A 110      -1.190   7.016  -1.020  1.00 98.83           H  
ATOM   1745 HG23 ILE A 110      -1.249   8.547  -1.939  1.00 98.83           H  
ATOM   1746  CD1 ILE A 110      -4.016   8.641  -1.769  1.00 98.83           C  
ATOM   1747 HD11 ILE A 110      -3.951   9.725  -1.863  1.00 98.83           H  
ATOM   1748 HD12 ILE A 110      -5.048   8.325  -1.926  1.00 98.83           H  
ATOM   1749 HD13 ILE A 110      -3.398   8.165  -2.530  1.00 98.83           H  
ATOM   1750  N   ASP A 111       0.460   7.781   2.188  1.00 98.73           N  
ATOM   1751  H   ASP A 111       0.206   6.813   2.051  1.00 98.73           H  
ATOM   1752  CA  ASP A 111       1.865   8.049   2.483  1.00 98.73           C  
ATOM   1753  HA  ASP A 111       2.025   9.119   2.619  1.00 98.73           H  
ATOM   1754  C   ASP A 111       2.717   7.572   1.301  1.00 98.73           C  
ATOM   1755  CB  ASP A 111       2.283   7.332   3.778  1.00 98.73           C  
ATOM   1756  HB2 ASP A 111       3.364   7.417   3.887  1.00 98.73           H  
ATOM   1757  HB3 ASP A 111       2.041   6.272   3.698  1.00 98.73           H  
ATOM   1758  O   ASP A 111       2.468   6.497   0.749  1.00 98.73           O  
ATOM   1759  CG  ASP A 111       1.631   7.912   5.036  1.00 98.73           C  
ATOM   1760  OD1 ASP A 111       1.977   9.051   5.422  1.00 98.73           O  
ATOM   1761  OD2 ASP A 111       0.816   7.218   5.691  1.00 98.73           O  
ATOM   1762  N   PHE A 112       3.727   8.343   0.902  1.00 98.55           N  
ATOM   1763  H   PHE A 112       3.865   9.243   1.340  1.00 98.55           H  
ATOM   1764  CA  PHE A 112       4.717   7.891  -0.077  1.00 98.55           C  
ATOM   1765  HA  PHE A 112       4.879   6.827   0.093  1.00 98.55           H  
ATOM   1766  C   PHE A 112       6.076   8.571   0.104  1.00 98.55           C  
ATOM   1767  CB  PHE A 112       4.183   8.061  -1.511  1.00 98.55           C  
ATOM   1768  HB2 PHE A 112       4.926   7.673  -2.209  1.00 98.55           H  
ATOM   1769  HB3 PHE A 112       3.295   7.442  -1.631  1.00 98.55           H  
ATOM   1770  O   PHE A 112       6.182   9.652   0.687  1.00 98.55           O  
ATOM   1771  CG  PHE A 112       3.846   9.478  -1.925  1.00 98.55           C  
ATOM   1772  CD1 PHE A 112       2.525   9.950  -1.818  1.00 98.55           C  
ATOM   1773  HD1 PHE A 112       1.758   9.313  -1.403  1.00 98.55           H  
ATOM   1774  CD2 PHE A 112       4.844  10.308  -2.465  1.00 98.55           C  
ATOM   1775  HD2 PHE A 112       5.861   9.954  -2.550  1.00 98.55           H  
ATOM   1776  CE1 PHE A 112       2.198  11.241  -2.266  1.00 98.55           C  
ATOM   1777  HE1 PHE A 112       1.179  11.595  -2.205  1.00 98.55           H  
ATOM   1778  CE2 PHE A 112       4.514  11.591  -2.926  1.00 98.55           C  
ATOM   1779  HE2 PHE A 112       5.275  12.219  -3.366  1.00 98.55           H  
ATOM   1780  CZ  PHE A 112       3.195  12.059  -2.826  1.00 98.55           C  
ATOM   1781  HZ  PHE A 112       2.954  13.042  -3.204  1.00 98.55           H  
ATOM   1782  N   THR A 113       7.127   7.935  -0.416  1.00 98.52           N  
ATOM   1783  H   THR A 113       6.956   7.060  -0.890  1.00 98.52           H  
ATOM   1784  CA  THR A 113       8.499   8.465  -0.375  1.00 98.52           C  
ATOM   1785  HA  THR A 113       8.505   9.397   0.189  1.00 98.52           H  
ATOM   1786  C   THR A 113       9.000   8.758  -1.782  1.00 98.52           C  
ATOM   1787  CB  THR A 113       9.463   7.509   0.341  1.00 98.52           C  
ATOM   1788  HB  THR A 113       9.488   6.558  -0.190  1.00 98.52           H  
ATOM   1789  O   THR A 113       9.018   7.875  -2.639  1.00 98.52           O  
ATOM   1790  CG2 THR A 113      10.884   8.069   0.448  1.00 98.52           C  
ATOM   1791 HG21 THR A 113      11.504   7.390   1.032  1.00 98.52           H  
ATOM   1792 HG22 THR A 113      10.863   9.045   0.933  1.00 98.52           H  
ATOM   1793 HG23 THR A 113      11.325   8.164  -0.544  1.00 98.52           H  
ATOM   1794  OG1 THR A 113       9.039   7.279   1.666  1.00 98.52           O  
ATOM   1795  HG1 THR A 113       9.440   6.450   1.939  1.00 98.52           H  
ATOM   1796  N   PHE A 114       9.469   9.983  -2.013  1.00 97.99           N  
ATOM   1797  H   PHE A 114       9.456  10.655  -1.259  1.00 97.99           H  
ATOM   1798  CA  PHE A 114      10.094  10.389  -3.269  1.00 97.99           C  
ATOM   1799  HA  PHE A 114      10.315   9.504  -3.866  1.00 97.99           H  
ATOM   1800  C   PHE A 114      11.410  11.111  -2.990  1.00 97.99           C  
ATOM   1801  CB  PHE A 114       9.130  11.271  -4.066  1.00 97.99           C  
ATOM   1802  HB2 PHE A 114       8.868  12.145  -3.469  1.00 97.99           H  
ATOM   1803  HB3 PHE A 114       8.211  10.715  -4.254  1.00 97.99           H  
ATOM   1804  O   PHE A 114      11.443  12.036  -2.185  1.00 97.99           O  
ATOM   1805  CG  PHE A 114       9.702  11.720  -5.394  1.00 97.99           C  
ATOM   1806  CD1 PHE A 114       9.886  13.089  -5.668  1.00 97.99           C  
ATOM   1807  HD1 PHE A 114       9.622  13.833  -4.932  1.00 97.99           H  
ATOM   1808  CD2 PHE A 114      10.055  10.762  -6.363  1.00 97.99           C  
ATOM   1809  HD2 PHE A 114       9.910   9.708  -6.173  1.00 97.99           H  
ATOM   1810  CE1 PHE A 114      10.380  13.497  -6.920  1.00 97.99           C  
ATOM   1811  HE1 PHE A 114      10.458  14.551  -7.144  1.00 97.99           H  
ATOM   1812  CE2 PHE A 114      10.586  11.171  -7.595  1.00 97.99           C  
ATOM   1813  HE2 PHE A 114      10.874  10.423  -8.319  1.00 97.99           H  
ATOM   1814  CZ  PHE A 114      10.727  12.539  -7.888  1.00 97.99           C  
ATOM   1815  HZ  PHE A 114      11.083  12.852  -8.858  1.00 97.99           H  
ATOM   1816  N   ARG A 115      12.505  10.674  -3.633  1.00 96.33           N  
ATOM   1817  H   ARG A 115      12.385   9.927  -4.302  1.00 96.33           H  
ATOM   1818  CA  ARG A 115      13.860  11.235  -3.441  1.00 96.33           C  
ATOM   1819  HA  ARG A 115      14.589  10.532  -3.842  1.00 96.33           H  
ATOM   1820  C   ARG A 115      14.239  11.395  -1.956  1.00 96.33           C  
ATOM   1821  CB  ARG A 115      14.000  12.554  -4.228  1.00 96.33           C  
ATOM   1822  HB2 ARG A 115      13.245  13.262  -3.887  1.00 96.33           H  
ATOM   1823  HB3 ARG A 115      14.982  12.982  -4.023  1.00 96.33           H  
ATOM   1824  O   ARG A 115      14.722  12.440  -1.540  1.00 96.33           O  
ATOM   1825  CG  ARG A 115      13.879  12.363  -5.744  1.00 96.33           C  
ATOM   1826  HG2 ARG A 115      12.904  11.944  -5.992  1.00 96.33           H  
ATOM   1827  HG3 ARG A 115      14.659  11.682  -6.082  1.00 96.33           H  
ATOM   1828  CD  ARG A 115      14.040  13.714  -6.448  1.00 96.33           C  
ATOM   1829  HD2 ARG A 115      13.205  14.354  -6.164  1.00 96.33           H  
ATOM   1830  HD3 ARG A 115      14.968  14.176  -6.113  1.00 96.33           H  
ATOM   1831  NE  ARG A 115      14.075  13.559  -7.914  1.00 96.33           N  
ATOM   1832  HE  ARG A 115      14.012  12.618  -8.276  1.00 96.33           H  
ATOM   1833  NH1 ARG A 115      14.217  15.790  -8.438  1.00 96.33           N  
ATOM   1834 HH11 ARG A 115      14.283  16.526  -9.126  1.00 96.33           H  
ATOM   1835 HH12 ARG A 115      14.176  16.017  -7.455  1.00 96.33           H  
ATOM   1836  NH2 ARG A 115      14.207  14.271 -10.073  1.00 96.33           N  
ATOM   1837 HH21 ARG A 115      14.138  13.317 -10.399  1.00 96.33           H  
ATOM   1838 HH22 ARG A 115      14.271  15.019 -10.748  1.00 96.33           H  
ATOM   1839  CZ  ARG A 115      14.167  14.537  -8.798  1.00 96.33           C  
ATOM   1840  N   ASN A 116      13.991  10.350  -1.161  1.00 96.04           N  
ATOM   1841  H   ASN A 116      13.634   9.513  -1.600  1.00 96.04           H  
ATOM   1842  CA  ASN A 116      14.221  10.293   0.294  1.00 96.04           C  
ATOM   1843  HA  ASN A 116      13.879   9.311   0.620  1.00 96.04           H  
ATOM   1844  C   ASN A 116      13.398  11.280   1.146  1.00 96.04           C  
ATOM   1845  CB  ASN A 116      15.733  10.345   0.594  1.00 96.04           C  
ATOM   1846  HB2 ASN A 116      16.131  11.318   0.309  1.00 96.04           H  
ATOM   1847  HB3 ASN A 116      15.896  10.222   1.664  1.00 96.04           H  
ATOM   1848  O   ASN A 116      13.613  11.365   2.353  1.00 96.04           O  
ATOM   1849  CG  ASN A 116      16.502   9.248  -0.114  1.00 96.04           C  
ATOM   1850  ND2 ASN A 116      17.702   9.522  -0.566  1.00 96.04           N  
ATOM   1851 HD21 ASN A 116      18.117  10.429  -0.404  1.00 96.04           H  
ATOM   1852 HD22 ASN A 116      18.207   8.760  -0.994  1.00 96.04           H  
ATOM   1853  OD1 ASN A 116      16.023   8.141  -0.292  1.00 96.04           O  
ATOM   1854  N   VAL A 117      12.417  11.971   0.560  1.00 98.11           N  
ATOM   1855  H   VAL A 117      12.296  11.902  -0.440  1.00 98.11           H  
ATOM   1856  CA  VAL A 117      11.475  12.843   1.273  1.00 98.11           C  
ATOM   1857  HA  VAL A 117      11.864  13.041   2.272  1.00 98.11           H  
ATOM   1858  C   VAL A 117      10.131  12.131   1.421  1.00 98.11           C  
ATOM   1859  CB  VAL A 117      11.339  14.205   0.568  1.00 98.11           C  
ATOM   1860  HB  VAL A 117      10.953  14.055  -0.440  1.00 98.11           H  
ATOM   1861  O   VAL A 117       9.637  11.511   0.477  1.00 98.11           O  
ATOM   1862  CG1 VAL A 117      10.389  15.139   1.330  1.00 98.11           C  
ATOM   1863 HG11 VAL A 117       9.378  14.734   1.342  1.00 98.11           H  
ATOM   1864 HG12 VAL A 117      10.349  16.105   0.826  1.00 98.11           H  
ATOM   1865 HG13 VAL A 117      10.738  15.286   2.352  1.00 98.11           H  
ATOM   1866  CG2 VAL A 117      12.697  14.909   0.455  1.00 98.11           C  
ATOM   1867 HG21 VAL A 117      12.569  15.886  -0.012  1.00 98.11           H  
ATOM   1868 HG22 VAL A 117      13.140  15.038   1.442  1.00 98.11           H  
ATOM   1869 HG23 VAL A 117      13.374  14.326  -0.169  1.00 98.11           H  
ATOM   1870  N   ARG A 118       9.544  12.202   2.622  1.00 98.04           N  
ATOM   1871  H   ARG A 118       9.985  12.780   3.323  1.00 98.04           H  
ATOM   1872  CA  ARG A 118       8.225  11.632   2.928  1.00 98.04           C  
ATOM   1873  HA  ARG A 118       8.043  10.780   2.272  1.00 98.04           H  
ATOM   1874  C   ARG A 118       7.123  12.652   2.654  1.00 98.04           C  
ATOM   1875  CB  ARG A 118       8.154  11.141   4.381  1.00 98.04           C  
ATOM   1876  HB2 ARG A 118       7.130  10.829   4.586  1.00 98.04           H  
ATOM   1877  HB3 ARG A 118       8.399  11.965   5.052  1.00 98.04           H  
ATOM   1878  O   ARG A 118       7.175  13.781   3.144  1.00 98.04           O  
ATOM   1879  CG  ARG A 118       9.088   9.956   4.662  1.00 98.04           C  
ATOM   1880  HG2 ARG A 118       8.853   9.142   3.976  1.00 98.04           H  
ATOM   1881  HG3 ARG A 118      10.125  10.259   4.515  1.00 98.04           H  
ATOM   1882  CD  ARG A 118       8.894   9.478   6.106  1.00 98.04           C  
ATOM   1883  HD2 ARG A 118       7.849   9.196   6.238  1.00 98.04           H  
ATOM   1884  HD3 ARG A 118       9.123  10.302   6.783  1.00 98.04           H  
ATOM   1885  NE  ARG A 118       9.758   8.326   6.426  1.00 98.04           N  
ATOM   1886  HE  ARG A 118      10.436   8.060   5.726  1.00 98.04           H  
ATOM   1887  NH1 ARG A 118       8.904   7.883   8.516  1.00 98.04           N  
ATOM   1888 HH11 ARG A 118       8.264   8.657   8.417  1.00 98.04           H  
ATOM   1889 HH12 ARG A 118       8.914   7.345   9.371  1.00 98.04           H  
ATOM   1890  NH2 ARG A 118      10.553   6.618   7.712  1.00 98.04           N  
ATOM   1891 HH21 ARG A 118      11.240   6.393   7.006  1.00 98.04           H  
ATOM   1892 HH22 ARG A 118      10.536   6.089   8.572  1.00 98.04           H  
ATOM   1893  CZ  ARG A 118       9.734   7.618   7.544  1.00 98.04           C  
ATOM   1894  N   TYR A 119       6.100  12.214   1.938  1.00 98.68           N  
ATOM   1895  H   TYR A 119       6.123  11.265   1.592  1.00 98.68           H  
ATOM   1896  CA  TYR A 119       4.923  12.998   1.596  1.00 98.68           C  
ATOM   1897  HA  TYR A 119       4.970  13.973   2.081  1.00 98.68           H  
ATOM   1898  C   TYR A 119       3.661  12.289   2.061  1.00 98.68           C  
ATOM   1899  CB  TYR A 119       4.872  13.218   0.087  1.00 98.68           C  
ATOM   1900  HB2 TYR A 119       3.935  13.711  -0.173  1.00 98.68           H  
ATOM   1901  HB3 TYR A 119       4.878  12.241  -0.398  1.00 98.68           H  
ATOM   1902  O   TYR A 119       3.624  11.060   2.170  1.00 98.68           O  
ATOM   1903  CG  TYR A 119       6.010  14.052  -0.449  1.00 98.68           C  
ATOM   1904  CD1 TYR A 119       5.878  15.451  -0.521  1.00 98.68           C  
ATOM   1905  HD1 TYR A 119       4.963  15.924  -0.197  1.00 98.68           H  
ATOM   1906  CD2 TYR A 119       7.202  13.430  -0.865  1.00 98.68           C  
ATOM   1907  HD2 TYR A 119       7.301  12.356  -0.803  1.00 98.68           H  
ATOM   1908  CE1 TYR A 119       6.934  16.235  -1.018  1.00 98.68           C  
ATOM   1909  HE1 TYR A 119       6.823  17.307  -1.079  1.00 98.68           H  
ATOM   1910  CE2 TYR A 119       8.260  14.210  -1.364  1.00 98.68           C  
ATOM   1911  HE2 TYR A 119       9.174  13.742  -1.700  1.00 98.68           H  
ATOM   1912  OH  TYR A 119       9.152  16.359  -1.928  1.00 98.68           O  
ATOM   1913  HH  TYR A 119       8.935  17.294  -1.936  1.00 98.68           H  
ATOM   1914  CZ  TYR A 119       8.129  15.612  -1.439  1.00 98.68           C  
ATOM   1915  N   PHE A 120       2.616  13.073   2.302  1.00 98.72           N  
ATOM   1916  H   PHE A 120       2.724  14.075   2.236  1.00 98.72           H  
ATOM   1917  CA  PHE A 120       1.291  12.548   2.548  1.00 98.72           C  
ATOM   1918  HA  PHE A 120       1.253  11.585   2.038  1.00 98.72           H  
ATOM   1919  C   PHE A 120       0.184  13.419   1.955  1.00 98.72           C  
ATOM   1920  CB  PHE A 120       1.083  12.305   4.047  1.00 98.72           C  
ATOM   1921  HB2 PHE A 120       0.225  11.643   4.169  1.00 98.72           H  
ATOM   1922  HB3 PHE A 120       1.951  11.773   4.438  1.00 98.72           H  
ATOM   1923  O   PHE A 120       0.292  14.647   1.885  1.00 98.72           O  
ATOM   1924  CG  PHE A 120       0.849  13.560   4.870  1.00 98.72           C  
ATOM   1925  CD1 PHE A 120       1.936  14.334   5.316  1.00 98.72           C  
ATOM   1926  HD1 PHE A 120       2.945  14.050   5.053  1.00 98.72           H  
ATOM   1927  CD2 PHE A 120      -0.465  13.959   5.181  1.00 98.72           C  
ATOM   1928  HD2 PHE A 120      -1.303  13.383   4.817  1.00 98.72           H  
ATOM   1929  CE1 PHE A 120       1.711  15.495   6.076  1.00 98.72           C  
ATOM   1930  HE1 PHE A 120       2.547  16.094   6.406  1.00 98.72           H  
ATOM   1931  CE2 PHE A 120      -0.691  15.112   5.951  1.00 98.72           C  
ATOM   1932  HE2 PHE A 120      -1.701  15.423   6.177  1.00 98.72           H  
ATOM   1933  CZ  PHE A 120       0.398  15.880   6.401  1.00 98.72           C  
ATOM   1934  HZ  PHE A 120       0.226  16.772   6.985  1.00 98.72           H  
ATOM   1935  N   ALA A 121      -0.907  12.755   1.587  1.00 98.70           N  
ATOM   1936  H   ALA A 121      -0.878  11.749   1.668  1.00 98.70           H  
ATOM   1937  CA  ALA A 121      -2.196  13.352   1.264  1.00 98.70           C  
ATOM   1938  HA  ALA A 121      -2.169  14.426   1.453  1.00 98.70           H  
ATOM   1939  C   ALA A 121      -3.262  12.723   2.167  1.00 98.70           C  
ATOM   1940  CB  ALA A 121      -2.510  13.128  -0.220  1.00 98.70           C  
ATOM   1941  HB1 ALA A 121      -3.495  13.533  -0.454  1.00 98.70           H  
ATOM   1942  HB2 ALA A 121      -1.769  13.628  -0.844  1.00 98.70           H  
ATOM   1943  HB3 ALA A 121      -2.505  12.063  -0.450  1.00 98.70           H  
ATOM   1944  O   ALA A 121      -3.311  11.502   2.325  1.00 98.70           O  
ATOM   1945  N   LYS A 122      -4.113  13.543   2.775  1.00 98.67           N  
ATOM   1946  H   LYS A 122      -4.024  14.534   2.602  1.00 98.67           H  
ATOM   1947  CA  LYS A 122      -5.172  13.122   3.691  1.00 98.67           C  
ATOM   1948  HA  LYS A 122      -5.242  12.034   3.673  1.00 98.67           H  
ATOM   1949  C   LYS A 122      -6.510  13.676   3.216  1.00 98.67           C  
ATOM   1950  CB  LYS A 122      -4.797  13.559   5.115  1.00 98.67           C  
ATOM   1951  HB2 LYS A 122      -4.772  14.648   5.166  1.00 98.67           H  
ATOM   1952  HB3 LYS A 122      -3.797  13.185   5.337  1.00 98.67           H  
ATOM   1953  O   LYS A 122      -6.580  14.814   2.777  1.00 98.67           O  
ATOM   1954  CG  LYS A 122      -5.764  13.016   6.173  1.00 98.67           C  
ATOM   1955  HG2 LYS A 122      -6.749  13.458   6.023  1.00 98.67           H  
ATOM   1956  HG3 LYS A 122      -5.840  11.935   6.063  1.00 98.67           H  
ATOM   1957  CD  LYS A 122      -5.281  13.332   7.596  1.00 98.67           C  
ATOM   1958  HD2 LYS A 122      -4.320  12.849   7.773  1.00 98.67           H  
ATOM   1959  HD3 LYS A 122      -5.183  14.409   7.730  1.00 98.67           H  
ATOM   1960  CE  LYS A 122      -6.324  12.775   8.559  1.00 98.67           C  
ATOM   1961  HE2 LYS A 122      -6.526  11.739   8.288  1.00 98.67           H  
ATOM   1962  HE3 LYS A 122      -7.265  13.310   8.426  1.00 98.67           H  
ATOM   1963  NZ  LYS A 122      -5.933  12.813   9.987  1.00 98.67           N  
ATOM   1964  HZ1 LYS A 122      -5.078  12.304  10.162  1.00 98.67           H  
ATOM   1965  HZ2 LYS A 122      -6.671  12.365  10.511  1.00 98.67           H  
ATOM   1966  HZ3 LYS A 122      -5.793  13.753  10.330  1.00 98.67           H  
ATOM   1967  N   TYR A 123      -7.569  12.881   3.324  1.00 98.68           N  
ATOM   1968  H   TYR A 123      -7.418  11.955   3.698  1.00 98.68           H  
ATOM   1969  CA  TYR A 123      -8.934  13.248   2.948  1.00 98.68           C  
ATOM   1970  HA  TYR A 123      -8.981  14.319   2.751  1.00 98.68           H  
ATOM   1971  C   TYR A 123      -9.871  12.929   4.114  1.00 98.68           C  
ATOM   1972  CB  TYR A 123      -9.352  12.511   1.662  1.00 98.68           C  
ATOM   1973  HB2 TYR A 123      -9.358  11.438   1.851  1.00 98.68           H  
ATOM   1974  HB3 TYR A 123     -10.374  12.794   1.412  1.00 98.68           H  
ATOM   1975  O   TYR A 123      -9.958  11.781   4.552  1.00 98.68           O  
ATOM   1976  CG  TYR A 123      -8.467  12.790   0.460  1.00 98.68           C  
ATOM   1977  CD1 TYR A 123      -8.818  13.810  -0.446  1.00 98.68           C  
ATOM   1978  HD1 TYR A 123      -9.727  14.376  -0.305  1.00 98.68           H  
ATOM   1979  CD2 TYR A 123      -7.276  12.060   0.269  1.00 98.68           C  
ATOM   1980  HD2 TYR A 123      -6.995  11.282   0.964  1.00 98.68           H  
ATOM   1981  CE1 TYR A 123      -7.964  14.125  -1.520  1.00 98.68           C  
ATOM   1982  HE1 TYR A 123      -8.213  14.925  -2.200  1.00 98.68           H  
ATOM   1983  CE2 TYR A 123      -6.421  12.373  -0.805  1.00 98.68           C  
ATOM   1984  HE2 TYR A 123      -5.486  11.849  -0.942  1.00 98.68           H  
ATOM   1985  OH  TYR A 123      -5.883  13.785  -2.662  1.00 98.68           O  
ATOM   1986  HH  TYR A 123      -6.173  14.585  -3.107  1.00 98.68           H  
ATOM   1987  CZ  TYR A 123      -6.753  13.422  -1.685  1.00 98.68           C  
ATOM   1988  N   SER A 124     -10.595  13.932   4.616  1.00 98.20           N  
ATOM   1989  H   SER A 124     -10.494  14.841   4.188  1.00 98.20           H  
ATOM   1990  CA  SER A 124     -11.481  13.815   5.792  1.00 98.20           C  
ATOM   1991  HA  SER A 124     -10.913  13.341   6.594  1.00 98.20           H  
ATOM   1992  C   SER A 124     -12.742  12.964   5.573  1.00 98.20           C  
ATOM   1993  CB  SER A 124     -11.881  15.213   6.262  1.00 98.20           C  
ATOM   1994  HB2 SER A 124     -12.356  15.144   7.241  1.00 98.20           H  
ATOM   1995  HB3 SER A 124     -10.985  15.827   6.355  1.00 98.20           H  
ATOM   1996  O   SER A 124     -13.521  12.720   6.507  1.00 98.20           O  
ATOM   1997  OG  SER A 124     -12.778  15.819   5.348  1.00 98.20           O  
ATOM   1998  HG  SER A 124     -12.651  16.768   5.415  1.00 98.20           H  
ATOM   1999  N   ARG A 125     -12.971  12.534   4.329  1.00 98.04           N  
ATOM   2000  H   ARG A 125     -12.312  12.831   3.624  1.00 98.04           H  
ATOM   2001  CA  ARG A 125     -13.969  11.539   3.945  1.00 98.04           C  
ATOM   2002  HA  ARG A 125     -14.233  10.952   4.825  1.00 98.04           H  
ATOM   2003  C   ARG A 125     -13.373  10.610   2.899  1.00 98.04           C  
ATOM   2004  CB  ARG A 125     -15.217  12.244   3.406  1.00 98.04           C  
ATOM   2005  HB2 ARG A 125     -15.523  13.018   4.110  1.00 98.04           H  
ATOM   2006  HB3 ARG A 125     -14.959  12.708   2.454  1.00 98.04           H  
ATOM   2007  O   ARG A 125     -12.754  11.081   1.950  1.00 98.04           O  
ATOM   2008  CG  ARG A 125     -16.387  11.281   3.180  1.00 98.04           C  
ATOM   2009  HG2 ARG A 125     -16.648  10.799   4.123  1.00 98.04           H  
ATOM   2010  HG3 ARG A 125     -16.105  10.520   2.453  1.00 98.04           H  
ATOM   2011  CD  ARG A 125     -17.595  12.051   2.644  1.00 98.04           C  
ATOM   2012  HD2 ARG A 125     -17.292  12.555   1.726  1.00 98.04           H  
ATOM   2013  HD3 ARG A 125     -17.891  12.805   3.374  1.00 98.04           H  
ATOM   2014  NE  ARG A 125     -18.727  11.143   2.379  1.00 98.04           N  
ATOM   2015  HE  ARG A 125     -18.716  10.257   2.863  1.00 98.04           H  
ATOM   2016  NH1 ARG A 125     -19.836  12.479   0.879  1.00 98.04           N  
ATOM   2017 HH11 ARG A 125     -19.137  13.191   1.035  1.00 98.04           H  
ATOM   2018 HH12 ARG A 125     -20.701  12.714   0.412  1.00 98.04           H  
ATOM   2019  NH2 ARG A 125     -20.696  10.496   1.433  1.00 98.04           N  
ATOM   2020 HH21 ARG A 125     -21.482  10.676   0.825  1.00 98.04           H  
ATOM   2021 HH22 ARG A 125     -20.680   9.644   1.975  1.00 98.04           H  
ATOM   2022  CZ  ARG A 125     -19.742  11.374   1.565  1.00 98.04           C  
ATOM   2023  N   PHE A 126     -13.642   9.322   3.046  1.00 98.48           N  
ATOM   2024  H   PHE A 126     -14.006   9.018   3.938  1.00 98.48           H  
ATOM   2025  CA  PHE A 126     -13.325   8.280   2.086  1.00 98.48           C  
ATOM   2026  HA  PHE A 126     -13.264   8.707   1.084  1.00 98.48           H  
ATOM   2027  C   PHE A 126     -14.400   7.201   2.102  1.00 98.48           C  
ATOM   2028  CB  PHE A 126     -11.965   7.689   2.432  1.00 98.48           C  
ATOM   2029  HB2 PHE A 126     -11.234   8.479   2.262  1.00 98.48           H  
ATOM   2030  HB3 PHE A 126     -11.943   7.434   3.491  1.00 98.48           H  
ATOM   2031  O   PHE A 126     -14.829   6.750   3.166  1.00 98.48           O  
ATOM   2032  CG  PHE A 126     -11.588   6.463   1.618  1.00 98.48           C  
ATOM   2033  CD1 PHE A 126     -11.473   5.209   2.248  1.00 98.48           C  
ATOM   2034  HD1 PHE A 126     -11.658   5.113   3.307  1.00 98.48           H  
ATOM   2035  CD2 PHE A 126     -11.345   6.571   0.236  1.00 98.48           C  
ATOM   2036  HD2 PHE A 126     -11.423   7.528  -0.258  1.00 98.48           H  
ATOM   2037  CE1 PHE A 126     -11.100   4.077   1.502  1.00 98.48           C  
ATOM   2038  HE1 PHE A 126     -10.998   3.117   1.987  1.00 98.48           H  
ATOM   2039  CE2 PHE A 126     -10.979   5.435  -0.509  1.00 98.48           C  
ATOM   2040  HE2 PHE A 126     -10.779   5.518  -1.567  1.00 98.48           H  
ATOM   2041  CZ  PHE A 126     -10.854   4.189   0.124  1.00 98.48           C  
ATOM   2042  HZ  PHE A 126     -10.556   3.322  -0.447  1.00 98.48           H  
ATOM   2043  N   ARG A 127     -14.840   6.801   0.912  1.00 98.25           N  
ATOM   2044  H   ARG A 127     -14.501   7.290   0.096  1.00 98.25           H  
ATOM   2045  CA  ARG A 127     -15.729   5.664   0.696  1.00 98.25           C  
ATOM   2046  HA  ARG A 127     -15.445   4.859   1.375  1.00 98.25           H  
ATOM   2047  C   ARG A 127     -15.563   5.146  -0.723  1.00 98.25           C  
ATOM   2048  CB  ARG A 127     -17.175   6.094   0.994  1.00 98.25           C  
ATOM   2049  HB2 ARG A 127     -17.401   7.005   0.439  1.00 98.25           H  
ATOM   2050  HB3 ARG A 127     -17.253   6.308   2.060  1.00 98.25           H  
ATOM   2051  O   ARG A 127     -15.436   5.945  -1.649  1.00 98.25           O  
ATOM   2052  CG  ARG A 127     -18.222   5.033   0.634  1.00 98.25           C  
ATOM   2053  HG2 ARG A 127     -17.958   4.083   1.098  1.00 98.25           H  
ATOM   2054  HG3 ARG A 127     -18.260   4.921  -0.450  1.00 98.25           H  
ATOM   2055  CD  ARG A 127     -19.600   5.467   1.125  1.00 98.25           C  
ATOM   2056  HD2 ARG A 127     -19.801   6.478   0.772  1.00 98.25           H  
ATOM   2057  HD3 ARG A 127     -19.583   5.460   2.215  1.00 98.25           H  
ATOM   2058  NE  ARG A 127     -20.652   4.569   0.623  1.00 98.25           N  
ATOM   2059  HE  ARG A 127     -20.421   4.006  -0.183  1.00 98.25           H  
ATOM   2060  NH1 ARG A 127     -22.256   5.051   2.196  1.00 98.25           N  
ATOM   2061 HH11 ARG A 127     -23.163   4.841   2.588  1.00 98.25           H  
ATOM   2062 HH12 ARG A 127     -21.560   5.522   2.756  1.00 98.25           H  
ATOM   2063  NH2 ARG A 127     -22.724   3.628   0.547  1.00 98.25           N  
ATOM   2064 HH21 ARG A 127     -23.608   3.418   0.988  1.00 98.25           H  
ATOM   2065 HH22 ARG A 127     -22.456   3.092  -0.265  1.00 98.25           H  
ATOM   2066  CZ  ARG A 127     -21.867   4.421   1.121  1.00 98.25           C  
ATOM   2067  N   LEU A 128     -15.655   3.829  -0.879  1.00 98.61           N  
ATOM   2068  H   LEU A 128     -15.744   3.249  -0.057  1.00 98.61           H  
ATOM   2069  CA  LEU A 128     -15.929   3.212  -2.173  1.00 98.61           C  
ATOM   2070  HA  LEU A 128     -15.778   3.944  -2.966  1.00 98.61           H  
ATOM   2071  C   LEU A 128     -17.394   2.792  -2.246  1.00 98.61           C  
ATOM   2072  CB  LEU A 128     -14.974   2.040  -2.449  1.00 98.61           C  
ATOM   2073  HB2 LEU A 128     -15.145   1.255  -1.712  1.00 98.61           H  
ATOM   2074  HB3 LEU A 128     -15.221   1.632  -3.429  1.00 98.61           H  
ATOM   2075  O   LEU A 128     -17.958   2.261  -1.283  1.00 98.61           O  
ATOM   2076  CG  LEU A 128     -13.480   2.412  -2.438  1.00 98.61           C  
ATOM   2077  HG  LEU A 128     -13.176   2.616  -1.411  1.00 98.61           H  
ATOM   2078  CD1 LEU A 128     -12.664   1.234  -2.965  1.00 98.61           C  
ATOM   2079 HD11 LEU A 128     -11.599   1.424  -2.839  1.00 98.61           H  
ATOM   2080 HD12 LEU A 128     -12.927   0.324  -2.424  1.00 98.61           H  
ATOM   2081 HD13 LEU A 128     -12.868   1.072  -4.023  1.00 98.61           H  
ATOM   2082  CD2 LEU A 128     -13.150   3.641  -3.286  1.00 98.61           C  
ATOM   2083 HD21 LEU A 128     -13.449   3.479  -4.322  1.00 98.61           H  
ATOM   2084 HD22 LEU A 128     -12.078   3.834  -3.235  1.00 98.61           H  
ATOM   2085 HD23 LEU A 128     -13.652   4.526  -2.894  1.00 98.61           H  
ATOM   2086  N   TYR A 129     -18.021   3.048  -3.387  1.00 98.57           N  
ATOM   2087  H   TYR A 129     -17.515   3.528  -4.117  1.00 98.57           H  
ATOM   2088  CA  TYR A 129     -19.315   2.454  -3.713  1.00 98.57           C  
ATOM   2089  HA  TYR A 129     -19.953   2.471  -2.829  1.00 98.57           H  
ATOM   2090  C   TYR A 129     -19.161   0.980  -4.113  1.00 98.57           C  
ATOM   2091  CB  TYR A 129     -19.998   3.301  -4.780  1.00 98.57           C  
ATOM   2092  HB2 TYR A 129     -19.331   3.420  -5.634  1.00 98.57           H  
ATOM   2093  HB3 TYR A 129     -20.880   2.760  -5.123  1.00 98.57           H  
ATOM   2094  O   TYR A 129     -18.044   0.483  -4.221  1.00 98.57           O  
ATOM   2095  CG  TYR A 129     -20.451   4.655  -4.270  1.00 98.57           C  
ATOM   2096  CD1 TYR A 129     -21.640   4.767  -3.523  1.00 98.57           C  
ATOM   2097  HD1 TYR A 129     -22.255   3.894  -3.363  1.00 98.57           H  
ATOM   2098  CD2 TYR A 129     -19.700   5.807  -4.558  1.00 98.57           C  
ATOM   2099  HD2 TYR A 129     -18.788   5.728  -5.132  1.00 98.57           H  
ATOM   2100  CE1 TYR A 129     -22.078   6.026  -3.070  1.00 98.57           C  
ATOM   2101  HE1 TYR A 129     -23.019   6.121  -2.548  1.00 98.57           H  
ATOM   2102  CE2 TYR A 129     -20.148   7.070  -4.144  1.00 98.57           C  
ATOM   2103  HE2 TYR A 129     -19.591   7.950  -4.430  1.00 98.57           H  
ATOM   2104  OH  TYR A 129     -21.766   8.410  -3.014  1.00 98.57           O  
ATOM   2105  HH  TYR A 129     -21.329   9.070  -3.557  1.00 98.57           H  
ATOM   2106  CZ  TYR A 129     -21.336   7.180  -3.394  1.00 98.57           C  
ATOM   2107  N   GLY A 130     -20.276   0.267  -4.275  1.00 98.34           N  
ATOM   2108  H   GLY A 130     -21.171   0.734  -4.246  1.00 98.34           H  
ATOM   2109  CA  GLY A 130     -20.248  -1.160  -4.596  1.00 98.34           C  
ATOM   2110  HA2 GLY A 130     -21.231  -1.594  -4.413  1.00 98.34           H  
ATOM   2111  HA3 GLY A 130     -19.535  -1.665  -3.944  1.00 98.34           H  
ATOM   2112  C   GLY A 130     -19.850  -1.442  -6.046  1.00 98.34           C  
ATOM   2113  O   GLY A 130     -19.730  -0.534  -6.874  1.00 98.34           O  
ATOM   2114  N   GLU A 131     -19.708  -2.725  -6.378  1.00 98.30           N  
ATOM   2115  H   GLU A 131     -19.758  -3.430  -5.656  1.00 98.30           H  
ATOM   2116  CA  GLU A 131     -19.443  -3.170  -7.751  1.00 98.30           C  
ATOM   2117  HA  GLU A 131     -18.468  -2.775  -8.038  1.00 98.30           H  
ATOM   2118  C   GLU A 131     -20.457  -2.655  -8.797  1.00 98.30           C  
ATOM   2119  CB  GLU A 131     -19.348  -4.702  -7.802  1.00 98.30           C  
ATOM   2120  HB2 GLU A 131     -18.585  -5.032  -7.096  1.00 98.30           H  
ATOM   2121  HB3 GLU A 131     -20.298  -5.154  -7.519  1.00 98.30           H  
ATOM   2122  O   GLU A 131     -20.009  -2.271  -9.882  1.00 98.30           O  
ATOM   2123  CG  GLU A 131     -18.968  -5.160  -9.216  1.00 98.30           C  
ATOM   2124  HG2 GLU A 131     -18.132  -4.552  -9.563  1.00 98.30           H  
ATOM   2125  HG3 GLU A 131     -19.805  -4.988  -9.892  1.00 98.30           H  
ATOM   2126  CD  GLU A 131     -18.573  -6.629  -9.315  1.00 98.30           C  
ATOM   2127  OE1 GLU A 131     -17.821  -6.936 -10.272  1.00 98.30           O  
ATOM   2128  OE2 GLU A 131     -19.014  -7.451  -8.485  1.00 98.30           O  
ATOM   2129  N   PRO A 132     -21.780  -2.562  -8.522  1.00 97.72           N  
ATOM   2130  CA  PRO A 132     -22.740  -2.008  -9.487  1.00 97.72           C  
ATOM   2131  HA  PRO A 132     -22.733  -2.628 -10.383  1.00 97.72           H  
ATOM   2132  C   PRO A 132     -22.441  -0.557  -9.888  1.00 97.72           C  
ATOM   2133  CB  PRO A 132     -24.110  -2.115  -8.808  1.00 97.72           C  
ATOM   2134  HB2 PRO A 132     -24.903  -2.304  -9.533  1.00 97.72           H  
ATOM   2135  HB3 PRO A 132     -24.323  -1.208  -8.242  1.00 97.72           H  
ATOM   2136  O   PRO A 132     -22.751  -0.132 -10.997  1.00 97.72           O  
ATOM   2137  CG  PRO A 132     -23.939  -3.282  -7.841  1.00 97.72           C  
ATOM   2138  HG2 PRO A 132     -24.038  -4.225  -8.379  1.00 97.72           H  
ATOM   2139  HG3 PRO A 132     -24.645  -3.232  -7.012  1.00 97.72           H  
ATOM   2140  CD  PRO A 132     -22.500  -3.103  -7.372  1.00 97.72           C  
ATOM   2141  HD2 PRO A 132     -22.098  -4.061  -7.043  1.00 97.72           H  
ATOM   2142  HD3 PRO A 132     -22.474  -2.382  -6.555  1.00 97.72           H  
ATOM   2143  N   GLU A 133     -21.788   0.200  -9.004  1.00 98.04           N  
ATOM   2144  H   GLU A 133     -21.518  -0.218  -8.126  1.00 98.04           H  
ATOM   2145  CA  GLU A 133     -21.338   1.570  -9.260  1.00 98.04           C  
ATOM   2146  HA  GLU A 133     -21.943   2.001 -10.058  1.00 98.04           H  
ATOM   2147  C   GLU A 133     -19.877   1.628  -9.737  1.00 98.04           C  
ATOM   2148  CB  GLU A 133     -21.556   2.419  -8.002  1.00 98.04           C  
ATOM   2149  HB2 GLU A 133     -21.122   3.407  -8.153  1.00 98.04           H  
ATOM   2150  HB3 GLU A 133     -21.042   1.938  -7.170  1.00 98.04           H  
ATOM   2151  O   GLU A 133     -19.316   2.713  -9.886  1.00 98.04           O  
ATOM   2152  CG  GLU A 133     -23.042   2.595  -7.659  1.00 98.04           C  
ATOM   2153  HG2 GLU A 133     -23.546   3.078  -8.496  1.00 98.04           H  
ATOM   2154  HG3 GLU A 133     -23.503   1.621  -7.497  1.00 98.04           H  
ATOM   2155  CD  GLU A 133     -23.189   3.453  -6.400  1.00 98.04           C  
ATOM   2156  OE1 GLU A 133     -23.065   4.699  -6.526  1.00 98.04           O  
ATOM   2157  OE2 GLU A 133     -23.331   2.859  -5.307  1.00 98.04           O  
ATOM   2158  N   GLY A 134     -19.249   0.475  -9.986  1.00 98.19           N  
ATOM   2159  H   GLY A 134     -19.770  -0.382  -9.861  1.00 98.19           H  
ATOM   2160  CA  GLY A 134     -17.871   0.358 -10.454  1.00 98.19           C  
ATOM   2161  HA2 GLY A 134     -17.680  -0.686 -10.701  1.00 98.19           H  
ATOM   2162  HA3 GLY A 134     -17.738   0.961 -11.352  1.00 98.19           H  
ATOM   2163  C   GLY A 134     -16.838   0.794  -9.418  1.00 98.19           C  
ATOM   2164  O   GLY A 134     -15.852   1.423  -9.793  1.00 98.19           O  
ATOM   2165  N   TYR A 135     -17.080   0.535  -8.127  1.00 98.68           N  
ATOM   2166  H   TYR A 135     -17.920   0.029  -7.884  1.00 98.68           H  
ATOM   2167  CA  TYR A 135     -16.193   0.950  -7.030  1.00 98.68           C  
ATOM   2168  HA  TYR A 135     -16.761   0.822  -6.108  1.00 98.68           H  
ATOM   2169  C   TYR A 135     -15.835   2.443  -7.068  1.00 98.68           C  
ATOM   2170  CB  TYR A 135     -14.978   0.018  -6.922  1.00 98.68           C  
ATOM   2171  HB2 TYR A 135     -14.376   0.105  -7.827  1.00 98.68           H  
ATOM   2172  HB3 TYR A 135     -14.358   0.338  -6.084  1.00 98.68           H  
ATOM   2173  O   TYR A 135     -14.698   2.844  -6.806  1.00 98.68           O  
ATOM   2174  CG  TYR A 135     -15.344  -1.434  -6.696  1.00 98.68           C  
ATOM   2175  CD1 TYR A 135     -15.997  -1.808  -5.505  1.00 98.68           C  
ATOM   2176  HD1 TYR A 135     -16.229  -1.066  -4.756  1.00 98.68           H  
ATOM   2177  CD2 TYR A 135     -14.997  -2.416  -7.644  1.00 98.68           C  
ATOM   2178  HD2 TYR A 135     -14.467  -2.139  -8.544  1.00 98.68           H  
ATOM   2179  CE1 TYR A 135     -16.320  -3.155  -5.265  1.00 98.68           C  
ATOM   2180  HE1 TYR A 135     -16.818  -3.444  -4.352  1.00 98.68           H  
ATOM   2181  CE2 TYR A 135     -15.317  -3.768  -7.405  1.00 98.68           C  
ATOM   2182  HE2 TYR A 135     -15.052  -4.535  -8.118  1.00 98.68           H  
ATOM   2183  OH  TYR A 135     -16.319  -5.430  -5.978  1.00 98.68           O  
ATOM   2184  HH  TYR A 135     -16.817  -5.541  -5.165  1.00 98.68           H  
ATOM   2185  CZ  TYR A 135     -15.984  -4.137  -6.215  1.00 98.68           C  
ATOM   2186  N   ARG A 136     -16.821   3.273  -7.435  1.00 98.43           N  
ATOM   2187  H   ARG A 136     -17.700   2.854  -7.703  1.00 98.43           H  
ATOM   2188  CA  ARG A 136     -16.676   4.725  -7.560  1.00 98.43           C  
ATOM   2189  HA  ARG A 136     -15.964   4.912  -8.364  1.00 98.43           H  
ATOM   2190  C   ARG A 136     -16.077   5.337  -6.291  1.00 98.43           C  
ATOM   2191  CB  ARG A 136     -18.031   5.332  -7.964  1.00 98.43           C  
ATOM   2192  HB2 ARG A 136     -18.805   4.993  -7.275  1.00 98.43           H  
ATOM   2193  HB3 ARG A 136     -18.285   4.964  -8.958  1.00 98.43           H  
ATOM   2194  O   ARG A 136     -16.515   5.023  -5.181  1.00 98.43           O  
ATOM   2195  CG  ARG A 136     -18.022   6.866  -8.006  1.00 98.43           C  
ATOM   2196  HG2 ARG A 136     -17.197   7.185  -8.642  1.00 98.43           H  
ATOM   2197  HG3 ARG A 136     -17.865   7.269  -7.005  1.00 98.43           H  
ATOM   2198  CD  ARG A 136     -19.325   7.442  -8.570  1.00 98.43           C  
ATOM   2199  HD2 ARG A 136     -19.202   8.522  -8.659  1.00 98.43           H  
ATOM   2200  HD3 ARG A 136     -19.484   7.048  -9.573  1.00 98.43           H  
ATOM   2201  NE  ARG A 136     -20.501   7.145  -7.725  1.00 98.43           N  
ATOM   2202  HE  ARG A 136     -20.499   6.291  -7.187  1.00 98.43           H  
ATOM   2203  NH1 ARG A 136     -21.799   8.956  -8.338  1.00 98.43           N  
ATOM   2204 HH11 ARG A 136     -22.673   9.460  -8.300  1.00 98.43           H  
ATOM   2205 HH12 ARG A 136     -21.002   9.482  -8.668  1.00 98.43           H  
ATOM   2206  NH2 ARG A 136     -22.646   7.364  -7.030  1.00 98.43           N  
ATOM   2207 HH21 ARG A 136     -22.644   6.405  -6.714  1.00 98.43           H  
ATOM   2208 HH22 ARG A 136     -23.544   7.824  -7.081  1.00 98.43           H  
ATOM   2209  CZ  ARG A 136     -21.630   7.829  -7.701  1.00 98.43           C  
ATOM   2210  N   LEU A 137     -15.092   6.216  -6.466  1.00 98.57           N  
ATOM   2211  H   LEU A 137     -14.793   6.421  -7.408  1.00 98.57           H  
ATOM   2212  CA  LEU A 137     -14.410   6.890  -5.364  1.00 98.57           C  
ATOM   2213  HA  LEU A 137     -14.242   6.162  -4.570  1.00 98.57           H  
ATOM   2214  C   LEU A 137     -15.261   8.036  -4.818  1.00 98.57           C  
ATOM   2215  CB  LEU A 137     -13.050   7.411  -5.859  1.00 98.57           C  
ATOM   2216  HB2 LEU A 137     -12.484   6.578  -6.276  1.00 98.57           H  
ATOM   2217  HB3 LEU A 137     -13.221   8.128  -6.661  1.00 98.57           H  
ATOM   2218  O   LEU A 137     -15.730   8.877  -5.581  1.00 98.57           O  
ATOM   2219  CG  LEU A 137     -12.183   8.075  -4.778  1.00 98.57           C  
ATOM   2220  HG  LEU A 137     -12.729   8.904  -4.327  1.00 98.57           H  
ATOM   2221  CD1 LEU A 137     -11.775   7.095  -3.676  1.00 98.57           C  
ATOM   2222 HD11 LEU A 137     -11.060   7.571  -3.005  1.00 98.57           H  
ATOM   2223 HD12 LEU A 137     -11.302   6.221  -4.124  1.00 98.57           H  
ATOM   2224 HD13 LEU A 137     -12.646   6.786  -3.099  1.00 98.57           H  
ATOM   2225  CD2 LEU A 137     -10.917   8.632  -5.411  1.00 98.57           C  
ATOM   2226 HD21 LEU A 137     -10.365   7.839  -5.917  1.00 98.57           H  
ATOM   2227 HD22 LEU A 137     -11.184   9.401  -6.135  1.00 98.57           H  
ATOM   2228 HD23 LEU A 137     -10.289   9.073  -4.637  1.00 98.57           H  
ATOM   2229  N   LYS A 138     -15.400   8.128  -3.494  1.00 98.54           N  
ATOM   2230  H   LYS A 138     -15.099   7.353  -2.921  1.00 98.54           H  
ATOM   2231  CA  LYS A 138     -15.930   9.324  -2.835  1.00 98.54           C  
ATOM   2232  HA  LYS A 138     -16.016  10.095  -3.600  1.00 98.54           H  
ATOM   2233  C   LYS A 138     -14.964   9.848  -1.788  1.00 98.54           C  
ATOM   2234  CB  LYS A 138     -17.320   9.036  -2.247  1.00 98.54           C  
ATOM   2235  HB2 LYS A 138     -17.215   8.394  -1.372  1.00 98.54           H  
ATOM   2236  HB3 LYS A 138     -17.906   8.486  -2.983  1.00 98.54           H  
ATOM   2237  O   LYS A 138     -14.745   9.203  -0.765  1.00 98.54           O  
ATOM   2238  CG  LYS A 138     -18.090  10.311  -1.852  1.00 98.54           C  
ATOM   2239  HG2 LYS A 138     -19.036  10.015  -1.398  1.00 98.54           H  
ATOM   2240  HG3 LYS A 138     -17.519  10.888  -1.125  1.00 98.54           H  
ATOM   2241  CD  LYS A 138     -18.380  11.171  -3.093  1.00 98.54           C  
ATOM   2242  HD2 LYS A 138     -17.445  11.580  -3.477  1.00 98.54           H  
ATOM   2243  HD3 LYS A 138     -18.806  10.531  -3.866  1.00 98.54           H  
ATOM   2244  CE  LYS A 138     -19.325  12.346  -2.854  1.00 98.54           C  
ATOM   2245  HE2 LYS A 138     -20.262  11.971  -2.441  1.00 98.54           H  
ATOM   2246  HE3 LYS A 138     -18.865  13.036  -2.146  1.00 98.54           H  
ATOM   2247  NZ  LYS A 138     -19.576  13.024  -4.155  1.00 98.54           N  
ATOM   2248  HZ1 LYS A 138     -19.908  12.369  -4.848  1.00 98.54           H  
ATOM   2249  HZ2 LYS A 138     -18.716  13.379  -4.548  1.00 98.54           H  
ATOM   2250  HZ3 LYS A 138     -20.239  13.784  -4.091  1.00 98.54           H  
ATOM   2251  N   ILE A 139     -14.453  11.051  -2.021  1.00 98.43           N  
ATOM   2252  H   ILE A 139     -14.665  11.494  -2.904  1.00 98.43           H  
ATOM   2253  CA  ILE A 139     -13.511  11.745  -1.141  1.00 98.43           C  
ATOM   2254  HA  ILE A 139     -13.598  11.301  -0.149  1.00 98.43           H  
ATOM   2255  C   ILE A 139     -13.859  13.227  -0.987  1.00 98.43           C  
ATOM   2256  CB  ILE A 139     -12.055  11.565  -1.620  1.00 98.43           C  
ATOM   2257  HB  ILE A 139     -11.419  12.212  -1.017  1.00 98.43           H  
ATOM   2258  O   ILE A 139     -14.569  13.806  -1.813  1.00 98.43           O  
ATOM   2259  CG1 ILE A 139     -11.921  11.994  -3.095  1.00 98.43           C  
ATOM   2260 HG12 ILE A 139     -12.371  12.977  -3.233  1.00 98.43           H  
ATOM   2261 HG13 ILE A 139     -12.441  11.287  -3.741  1.00 98.43           H  
ATOM   2262  CG2 ILE A 139     -11.587  10.121  -1.377  1.00 98.43           C  
ATOM   2263 HG21 ILE A 139     -12.167   9.423  -1.981  1.00 98.43           H  
ATOM   2264 HG22 ILE A 139     -11.708   9.876  -0.321  1.00 98.43           H  
ATOM   2265 HG23 ILE A 139     -10.531  10.018  -1.624  1.00 98.43           H  
ATOM   2266  CD1 ILE A 139     -10.478  12.090  -3.564  1.00 98.43           C  
ATOM   2267 HD11 ILE A 139     -10.015  11.104  -3.533  1.00 98.43           H  
ATOM   2268 HD12 ILE A 139      -9.922  12.791  -2.942  1.00 98.43           H  
ATOM   2269 HD13 ILE A 139     -10.484  12.447  -4.594  1.00 98.43           H  
ATOM   2270  N   SER A 140     -13.379  13.838   0.096  1.00 98.27           N  
ATOM   2271  H   SER A 140     -12.834  13.293   0.750  1.00 98.27           H  
ATOM   2272  CA  SER A 140     -13.446  15.288   0.318  1.00 98.27           C  
ATOM   2273  HA  SER A 140     -13.161  15.793  -0.605  1.00 98.27           H  
ATOM   2274  C   SER A 140     -12.487  15.735   1.422  1.00 98.27           C  
ATOM   2275  CB  SER A 140     -14.875  15.724   0.687  1.00 98.27           C  
ATOM   2276  HB2 SER A 140     -14.896  16.806   0.817  1.00 98.27           H  
ATOM   2277  HB3 SER A 140     -15.554  15.473  -0.127  1.00 98.27           H  
ATOM   2278  O   SER A 140     -12.060  14.917   2.235  1.00 98.27           O  
ATOM   2279  OG  SER A 140     -15.336  15.107   1.878  1.00 98.27           O  
ATOM   2280  HG  SER A 140     -14.645  15.177   2.541  1.00 98.27           H  
ATOM   2281  N   GLY A 141     -12.229  17.045   1.495  1.00 98.10           N  
ATOM   2282  H   GLY A 141     -12.590  17.651   0.772  1.00 98.10           H  
ATOM   2283  CA  GLY A 141     -11.481  17.670   2.588  1.00 98.10           C  
ATOM   2284  HA2 GLY A 141     -11.907  17.373   3.547  1.00 98.10           H  
ATOM   2285  HA3 GLY A 141     -11.555  18.754   2.500  1.00 98.10           H  
ATOM   2286  C   GLY A 141     -10.003  17.300   2.580  1.00 98.10           C  
ATOM   2287  O   GLY A 141      -9.517  16.738   3.561  1.00 98.10           O  
ATOM   2288  N   TYR A 142      -9.337  17.574   1.455  1.00 98.56           N  
ATOM   2289  H   TYR A 142      -9.814  18.055   0.706  1.00 98.56           H  
ATOM   2290  CA  TYR A 142      -7.903  17.369   1.288  1.00 98.56           C  
ATOM   2291  HA  TYR A 142      -7.693  16.310   1.437  1.00 98.56           H  
ATOM   2292  C   TYR A 142      -7.086  18.187   2.301  1.00 98.56           C  
ATOM   2293  CB  TYR A 142      -7.482  17.708  -0.150  1.00 98.56           C  
ATOM   2294  HB2 TYR A 142      -7.880  16.951  -0.825  1.00 98.56           H  
ATOM   2295  HB3 TYR A 142      -7.923  18.663  -0.435  1.00 98.56           H  
ATOM   2296  O   TYR A 142      -7.382  19.352   2.568  1.00 98.56           O  
ATOM   2297  CG  TYR A 142      -5.977  17.804  -0.334  1.00 98.56           C  
ATOM   2298  CD1 TYR A 142      -5.346  19.060  -0.231  1.00 98.56           C  
ATOM   2299  HD1 TYR A 142      -5.941  19.947  -0.073  1.00 98.56           H  
ATOM   2300  CD2 TYR A 142      -5.201  16.646  -0.538  1.00 98.56           C  
ATOM   2301  HD2 TYR A 142      -5.682  15.682  -0.611  1.00 98.56           H  
ATOM   2302  CE1 TYR A 142      -3.945  19.159  -0.302  1.00 98.56           C  
ATOM   2303  HE1 TYR A 142      -3.465  20.121  -0.200  1.00 98.56           H  
ATOM   2304  CE2 TYR A 142      -3.799  16.745  -0.643  1.00 98.56           C  
ATOM   2305  HE2 TYR A 142      -3.191  15.868  -0.810  1.00 98.56           H  
ATOM   2306  OH  TYR A 142      -1.814  18.085  -0.489  1.00 98.56           O  
ATOM   2307  HH  TYR A 142      -1.529  18.929  -0.130  1.00 98.56           H  
ATOM   2308  CZ  TYR A 142      -3.169  17.998  -0.500  1.00 98.56           C  
ATOM   2309  N   SER A 143      -6.019  17.582   2.812  1.00 98.55           N  
ATOM   2310  H   SER A 143      -5.901  16.600   2.607  1.00 98.55           H  
ATOM   2311  CA  SER A 143      -4.902  18.238   3.488  1.00 98.55           C  
ATOM   2312  HA  SER A 143      -4.763  19.226   3.050  1.00 98.55           H  
ATOM   2313  C   SER A 143      -3.614  17.437   3.263  1.00 98.55           C  
ATOM   2314  CB  SER A 143      -5.205  18.410   4.982  1.00 98.55           C  
ATOM   2315  HB2 SER A 143      -4.396  18.972   5.450  1.00 98.55           H  
ATOM   2316  HB3 SER A 143      -6.124  18.987   5.086  1.00 98.55           H  
ATOM   2317  O   SER A 143      -3.657  16.261   2.907  1.00 98.55           O  
ATOM   2318  OG  SER A 143      -5.355  17.173   5.654  1.00 98.55           O  
ATOM   2319  HG  SER A 143      -6.146  17.237   6.195  1.00 98.55           H  
ATOM   2320  N   GLY A 144      -2.451  18.053   3.463  1.00 98.06           N  
ATOM   2321  H   GLY A 144      -2.447  19.045   3.654  1.00 98.06           H  
ATOM   2322  CA  GLY A 144      -1.154  17.377   3.355  1.00 98.06           C  
ATOM   2323  HA2 GLY A 144      -0.731  17.275   4.354  1.00 98.06           H  
ATOM   2324  HA3 GLY A 144      -1.270  16.376   2.938  1.00 98.06           H  
ATOM   2325  C   GLY A 144      -0.142  18.125   2.497  1.00 98.06           C  
ATOM   2326  O   GLY A 144      -0.434  19.183   1.938  1.00 98.06           O  
ATOM   2327  N   ASN A 145       1.068  17.574   2.421  1.00 98.04           N  
ATOM   2328  H   ASN A 145       1.204  16.659   2.826  1.00 98.04           H  
ATOM   2329  CA  ASN A 145       2.218  18.182   1.745  1.00 98.04           C  
ATOM   2330  HA  ASN A 145       1.993  19.231   1.553  1.00 98.04           H  
ATOM   2331  C   ASN A 145       2.522  17.569   0.363  1.00 98.04           C  
ATOM   2332  CB  ASN A 145       3.436  18.148   2.692  1.00 98.04           C  
ATOM   2333  HB2 ASN A 145       4.234  18.742   2.246  1.00 98.04           H  
ATOM   2334  HB3 ASN A 145       3.173  18.601   3.647  1.00 98.04           H  
ATOM   2335  O   ASN A 145       3.477  17.988  -0.284  1.00 98.04           O  
ATOM   2336  CG  ASN A 145       3.977  16.750   2.948  1.00 98.04           C  
ATOM   2337  ND2 ASN A 145       5.168  16.633   3.487  1.00 98.04           N  
ATOM   2338 HD21 ASN A 145       5.726  17.455   3.671  1.00 98.04           H  
ATOM   2339 HD22 ASN A 145       5.570  15.708   3.547  1.00 98.04           H  
ATOM   2340  OD1 ASN A 145       3.340  15.748   2.679  1.00 98.04           O  
ATOM   2341  N   ALA A 146       1.738  16.588  -0.093  1.00 97.74           N  
ATOM   2342  H   ALA A 146       1.029  16.218   0.525  1.00 97.74           H  
ATOM   2343  CA  ALA A 146       1.916  15.928  -1.390  1.00 97.74           C  
ATOM   2344  HA  ALA A 146       2.977  15.761  -1.576  1.00 97.74           H  
ATOM   2345  C   ALA A 146       1.362  16.728  -2.589  1.00 97.74           C  
ATOM   2346  CB  ALA A 146       1.220  14.570  -1.290  1.00 97.74           C  
ATOM   2347  HB1 ALA A 146       1.257  14.067  -2.257  1.00 97.74           H  
ATOM   2348  HB2 ALA A 146       1.702  13.946  -0.537  1.00 97.74           H  
ATOM   2349  HB3 ALA A 146       0.174  14.718  -1.025  1.00 97.74           H  
ATOM   2350  O   ALA A 146       1.759  16.491  -3.727  1.00 97.74           O  
ATOM   2351  N   GLY A 147       0.431  17.657  -2.361  1.00 97.39           N  
ATOM   2352  H   GLY A 147       0.113  17.760  -1.408  1.00 97.39           H  
ATOM   2353  CA  GLY A 147      -0.446  18.207  -3.404  1.00 97.39           C  
ATOM   2354  HA2 GLY A 147      -0.809  19.183  -3.081  1.00 97.39           H  
ATOM   2355  HA3 GLY A 147       0.097  18.338  -4.340  1.00 97.39           H  
ATOM   2356  C   GLY A 147      -1.653  17.296  -3.659  1.00 97.39           C  
ATOM   2357  O   GLY A 147      -1.580  16.090  -3.427  1.00 97.39           O  
ATOM   2358  N   ASP A 148      -2.779  17.863  -4.096  1.00 97.93           N  
ATOM   2359  H   ASP A 148      -2.789  18.849  -4.316  1.00 97.93           H  
ATOM   2360  CA  ASP A 148      -4.044  17.129  -4.235  1.00 97.93           C  
ATOM   2361  HA  ASP A 148      -4.033  16.292  -3.536  1.00 97.93           H  
ATOM   2362  C   ASP A 148      -4.252  16.549  -5.640  1.00 97.93           C  
ATOM   2363  CB  ASP A 148      -5.228  18.013  -3.828  1.00 97.93           C  
ATOM   2364  HB2 ASP A 148      -5.015  18.463  -2.859  1.00 97.93           H  
ATOM   2365  HB3 ASP A 148      -5.350  18.824  -4.546  1.00 97.93           H  
ATOM   2366  O   ASP A 148      -4.847  17.179  -6.514  1.00 97.93           O  
ATOM   2367  CG  ASP A 148      -6.539  17.217  -3.735  1.00 97.93           C  
ATOM   2368  OD1 ASP A 148      -6.557  15.977  -3.973  1.00 97.93           O  
ATOM   2369  OD2 ASP A 148      -7.568  17.836  -3.393  1.00 97.93           O  
ATOM   2370  N   ASN A 149      -3.810  15.307  -5.837  1.00 97.06           N  
ATOM   2371  H   ASN A 149      -3.260  14.880  -5.106  1.00 97.06           H  
ATOM   2372  CA  ASN A 149      -3.956  14.599  -7.111  1.00 97.06           C  
ATOM   2373  HA  ASN A 149      -4.226  15.317  -7.885  1.00 97.06           H  
ATOM   2374  C   ASN A 149      -5.074  13.552  -7.112  1.00 97.06           C  
ATOM   2375  CB  ASN A 149      -2.607  13.995  -7.500  1.00 97.06           C  
ATOM   2376  HB2 ASN A 149      -2.204  13.400  -6.681  1.00 97.06           H  
ATOM   2377  HB3 ASN A 149      -2.743  13.321  -8.346  1.00 97.06           H  
ATOM   2378  O   ASN A 149      -5.194  12.783  -8.068  1.00 97.06           O  
ATOM   2379  CG  ASN A 149      -1.603  15.042  -7.915  1.00 97.06           C  
ATOM   2380  ND2 ASN A 149      -0.657  14.649  -8.707  1.00 97.06           N  
ATOM   2381 HD21 ASN A 149      -0.714  13.728  -9.119  1.00 97.06           H  
ATOM   2382 HD22 ASN A 149      -0.167  15.415  -9.147  1.00 97.06           H  
ATOM   2383  OD1 ASN A 149      -1.680  16.226  -7.659  1.00 97.06           O  
ATOM   2384  N   LEU A 150      -5.883  13.481  -6.054  1.00 97.03           N  
ATOM   2385  H   LEU A 150      -5.755  14.145  -5.303  1.00 97.03           H  
ATOM   2386  CA  LEU A 150      -6.998  12.536  -5.993  1.00 97.03           C  
ATOM   2387  HA  LEU A 150      -6.904  11.834  -6.821  1.00 97.03           H  
ATOM   2388  C   LEU A 150      -8.348  13.225  -6.186  1.00 97.03           C  
ATOM   2389  CB  LEU A 150      -6.927  11.723  -4.695  1.00 97.03           C  
ATOM   2390  HB2 LEU A 150      -7.475  12.278  -3.933  1.00 97.03           H  
ATOM   2391  HB3 LEU A 150      -5.888  11.620  -4.384  1.00 97.03           H  
ATOM   2392  O   LEU A 150      -9.254  12.611  -6.739  1.00 97.03           O  
ATOM   2393  CG  LEU A 150      -7.544  10.322  -4.780  1.00 97.03           C  
ATOM   2394  HG  LEU A 150      -8.562  10.399  -5.161  1.00 97.03           H  
ATOM   2395  CD1 LEU A 150      -6.749   9.374  -5.677  1.00 97.03           C  
ATOM   2396 HD11 LEU A 150      -5.721   9.308  -5.323  1.00 97.03           H  
ATOM   2397 HD12 LEU A 150      -6.745   9.728  -6.708  1.00 97.03           H  
ATOM   2398 HD13 LEU A 150      -7.205   8.383  -5.664  1.00 97.03           H  
ATOM   2399  CD2 LEU A 150      -7.559   9.705  -3.378  1.00 97.03           C  
ATOM   2400 HD21 LEU A 150      -8.046   8.730  -3.406  1.00 97.03           H  
ATOM   2401 HD22 LEU A 150      -6.535   9.593  -3.022  1.00 97.03           H  
ATOM   2402 HD23 LEU A 150      -8.093  10.353  -2.683  1.00 97.03           H  
ATOM   2403  N   SER A 151      -8.498  14.501  -5.811  1.00 97.27           N  
ATOM   2404  H   SER A 151      -7.759  14.969  -5.306  1.00 97.27           H  
ATOM   2405  CA  SER A 151      -9.784  15.201  -5.959  1.00 97.27           C  
ATOM   2406  HA  SER A 151     -10.536  14.664  -5.382  1.00 97.27           H  
ATOM   2407  C   SER A 151     -10.297  15.261  -7.401  1.00 97.27           C  
ATOM   2408  CB  SER A 151      -9.696  16.612  -5.386  1.00 97.27           C  
ATOM   2409  HB2 SER A 151     -10.571  17.189  -5.684  1.00 97.27           H  
ATOM   2410  HB3 SER A 151      -8.797  17.112  -5.747  1.00 97.27           H  
ATOM   2411  O   SER A 151     -11.507  15.204  -7.608  1.00 97.27           O  
ATOM   2412  OG  SER A 151      -9.674  16.522  -3.979  1.00 97.27           O  
ATOM   2413  HG  SER A 151      -8.898  17.012  -3.697  1.00 97.27           H  
ATOM   2414  N   ILE A 152      -9.411  15.291  -8.404  1.00 96.66           N  
ATOM   2415  H   ILE A 152      -8.430  15.339  -8.169  1.00 96.66           H  
ATOM   2416  CA  ILE A 152      -9.793  15.245  -9.830  1.00 96.66           C  
ATOM   2417  HA  ILE A 152     -10.568  15.996  -9.987  1.00 96.66           H  
ATOM   2418  C   ILE A 152     -10.399  13.897 -10.262  1.00 96.66           C  
ATOM   2419  CB  ILE A 152      -8.584  15.629 -10.706  1.00 96.66           C  
ATOM   2420  HB  ILE A 152      -8.160  16.544 -10.291  1.00 96.66           H  
ATOM   2421  O   ILE A 152     -11.074  13.822 -11.287  1.00 96.66           O  
ATOM   2422  CG1 ILE A 152      -8.992  15.933 -12.166  1.00 96.66           C  
ATOM   2423 HG12 ILE A 152      -9.372  15.033 -12.650  1.00 96.66           H  
ATOM   2424 HG13 ILE A 152      -9.790  16.675 -12.156  1.00 96.66           H  
ATOM   2425  CG2 ILE A 152      -7.498  14.550 -10.670  1.00 96.66           C  
ATOM   2426 HG21 ILE A 152      -6.599  14.988 -11.103  1.00 96.66           H  
ATOM   2427 HG22 ILE A 152      -7.275  14.234  -9.650  1.00 96.66           H  
ATOM   2428 HG23 ILE A 152      -7.796  13.692 -11.272  1.00 96.66           H  
ATOM   2429  CD1 ILE A 152      -7.853  16.473 -13.040  1.00 96.66           C  
ATOM   2430 HD11 ILE A 152      -7.384  17.329 -12.556  1.00 96.66           H  
ATOM   2431 HD12 ILE A 152      -7.107  15.698 -13.219  1.00 96.66           H  
ATOM   2432 HD13 ILE A 152      -8.257  16.788 -14.001  1.00 96.66           H  
ATOM   2433  N   VAL A 153     -10.176  12.832  -9.486  1.00 96.41           N  
ATOM   2434  H   VAL A 153      -9.637  12.958  -8.640  1.00 96.41           H  
ATOM   2435  CA  VAL A 153     -10.774  11.506  -9.702  1.00 96.41           C  
ATOM   2436  HA  VAL A 153     -11.280  11.521 -10.667  1.00 96.41           H  
ATOM   2437  C   VAL A 153     -11.883  11.194  -8.688  1.00 96.41           C  
ATOM   2438  CB  VAL A 153      -9.714  10.392  -9.811  1.00 96.41           C  
ATOM   2439  HB  VAL A 153     -10.237   9.473 -10.078  1.00 96.41           H  
ATOM   2440  O   VAL A 153     -12.349  10.059  -8.586  1.00 96.41           O  
ATOM   2441  CG1 VAL A 153      -8.679  10.702 -10.903  1.00 96.41           C  
ATOM   2442 HG11 VAL A 153      -8.095  11.583 -10.638  1.00 96.41           H  
ATOM   2443 HG12 VAL A 153      -7.995   9.860 -11.011  1.00 96.41           H  
ATOM   2444 HG13 VAL A 153      -9.188  10.866 -11.852  1.00 96.41           H  
ATOM   2445  CG2 VAL A 153      -8.929  10.130  -8.525  1.00 96.41           C  
ATOM   2446 HG21 VAL A 153      -8.242  10.956  -8.339  1.00 96.41           H  
ATOM   2447 HG22 VAL A 153      -9.609  10.014  -7.681  1.00 96.41           H  
ATOM   2448 HG23 VAL A 153      -8.352   9.212  -8.638  1.00 96.41           H  
ATOM   2449  N   ASN A 154     -12.343  12.195  -7.929  1.00 97.93           N  
ATOM   2450  H   ASN A 154     -11.959  13.119  -8.068  1.00 97.93           H  
ATOM   2451  CA  ASN A 154     -13.533  12.064  -7.094  1.00 97.93           C  
ATOM   2452  HA  ASN A 154     -13.393  11.215  -6.425  1.00 97.93           H  
ATOM   2453  C   ASN A 154     -14.765  11.802  -7.972  1.00 97.93           C  
ATOM   2454  CB  ASN A 154     -13.708  13.341  -6.264  1.00 97.93           C  
ATOM   2455  HB2 ASN A 154     -12.770  13.573  -5.759  1.00 97.93           H  
ATOM   2456  HB3 ASN A 154     -13.939  14.165  -6.939  1.00 97.93           H  
ATOM   2457  O   ASN A 154     -14.952  12.449  -8.996  1.00 97.93           O  
ATOM   2458  CG  ASN A 154     -14.788  13.242  -5.202  1.00 97.93           C  
ATOM   2459  ND2 ASN A 154     -15.392  14.351  -4.852  1.00 97.93           N  
ATOM   2460 HD21 ASN A 154     -15.707  14.363  -3.892  1.00 97.93           H  
ATOM   2461 HD22 ASN A 154     -15.110  15.199  -5.322  1.00 97.93           H  
ATOM   2462  OD1 ASN A 154     -15.053  12.211  -4.599  1.00 97.93           O  
ATOM   2463  N   ASP A 155     -15.625  10.882  -7.545  1.00 97.91           N  
ATOM   2464  H   ASP A 155     -15.415  10.387  -6.691  1.00 97.91           H  
ATOM   2465  CA  ASP A 155     -16.807  10.418  -8.282  1.00 97.91           C  
ATOM   2466  HA  ASP A 155     -17.264   9.680  -7.624  1.00 97.91           H  
ATOM   2467  C   ASP A 155     -16.514   9.642  -9.586  1.00 97.91           C  
ATOM   2468  CB  ASP A 155     -17.834  11.559  -8.439  1.00 97.91           C  
ATOM   2469  HB2 ASP A 155     -17.776  11.977  -9.444  1.00 97.91           H  
ATOM   2470  HB3 ASP A 155     -17.609  12.358  -7.732  1.00 97.91           H  
ATOM   2471  O   ASP A 155     -17.432   9.307 -10.333  1.00 97.91           O  
ATOM   2472  CG  ASP A 155     -19.255  11.084  -8.140  1.00 97.91           C  
ATOM   2473  OD1 ASP A 155     -19.503  10.675  -6.979  1.00 97.91           O  
ATOM   2474  OD2 ASP A 155     -20.136  11.123  -9.021  1.00 97.91           O  
ATOM   2475  N   VAL A 156     -15.257   9.260  -9.827  1.00 98.03           N  
ATOM   2476  H   VAL A 156     -14.532   9.568  -9.194  1.00 98.03           H  
ATOM   2477  CA  VAL A 156     -14.854   8.431 -10.974  1.00 98.03           C  
ATOM   2478  HA  VAL A 156     -15.564   8.601 -11.783  1.00 98.03           H  
ATOM   2479  C   VAL A 156     -14.916   6.943 -10.616  1.00 98.03           C  
ATOM   2480  CB  VAL A 156     -13.473   8.872 -11.495  1.00 98.03           C  
ATOM   2481  HB  VAL A 156     -12.734   8.766 -10.700  1.00 98.03           H  
ATOM   2482  O   VAL A 156     -14.695   6.557  -9.466  1.00 98.03           O  
ATOM   2483  CG1 VAL A 156     -12.989   8.056 -12.695  1.00 98.03           C  
ATOM   2484 HG11 VAL A 156     -13.718   8.087 -13.505  1.00 98.03           H  
ATOM   2485 HG12 VAL A 156     -12.791   7.025 -12.404  1.00 98.03           H  
ATOM   2486 HG13 VAL A 156     -12.049   8.475 -13.054  1.00 98.03           H  
ATOM   2487  CG2 VAL A 156     -13.527  10.343 -11.934  1.00 98.03           C  
ATOM   2488 HG21 VAL A 156     -14.268  10.476 -12.721  1.00 98.03           H  
ATOM   2489 HG22 VAL A 156     -12.553  10.657 -12.307  1.00 98.03           H  
ATOM   2490 HG23 VAL A 156     -13.785  10.988 -11.094  1.00 98.03           H  
ATOM   2491  N   ARG A 157     -15.245   6.090 -11.597  1.00 98.21           N  
ATOM   2492  H   ARG A 157     -15.339   6.480 -12.525  1.00 98.21           H  
ATOM   2493  CA  ARG A 157     -15.286   4.622 -11.457  1.00 98.21           C  
ATOM   2494  HA  ARG A 157     -15.701   4.366 -10.482  1.00 98.21           H  
ATOM   2495  C   ARG A 157     -13.884   4.017 -11.513  1.00 98.21           C  
ATOM   2496  CB  ARG A 157     -16.172   3.987 -12.537  1.00 98.21           C  
ATOM   2497  HB2 ARG A 157     -16.123   2.903 -12.431  1.00 98.21           H  
ATOM   2498  HB3 ARG A 157     -15.785   4.250 -13.522  1.00 98.21           H  
ATOM   2499  O   ARG A 157     -13.023   4.498 -12.246  1.00 98.21           O  
ATOM   2500  CG  ARG A 157     -17.639   4.424 -12.429  1.00 98.21           C  
ATOM   2501  HG2 ARG A 157     -17.721   5.497 -12.605  1.00 98.21           H  
ATOM   2502  HG3 ARG A 157     -18.003   4.205 -11.425  1.00 98.21           H  
ATOM   2503  CD  ARG A 157     -18.486   3.678 -13.465  1.00 98.21           C  
ATOM   2504  HD2 ARG A 157     -18.354   2.606 -13.318  1.00 98.21           H  
ATOM   2505  HD3 ARG A 157     -18.119   3.938 -14.458  1.00 98.21           H  
ATOM   2506  NE  ARG A 157     -19.919   4.002 -13.325  1.00 98.21           N  
ATOM   2507  HE  ARG A 157     -20.272   4.012 -12.379  1.00 98.21           H  
ATOM   2508  NH1 ARG A 157     -20.457   4.205 -15.557  1.00 98.21           N  
ATOM   2509 HH11 ARG A 157     -19.493   4.032 -15.806  1.00 98.21           H  
ATOM   2510 HH12 ARG A 157     -21.144   4.377 -16.277  1.00 98.21           H  
ATOM   2511  NH2 ARG A 157     -22.042   4.457 -14.015  1.00 98.21           N  
ATOM   2512 HH21 ARG A 157     -22.711   4.609 -14.755  1.00 98.21           H  
ATOM   2513 HH22 ARG A 157     -22.353   4.459 -13.054  1.00 98.21           H  
ATOM   2514  CZ  ARG A 157     -20.791   4.220 -14.296  1.00 98.21           C  
ATOM   2515  N   PHE A 158     -13.668   2.939 -10.767  1.00 98.59           N  
ATOM   2516  H   PHE A 158     -14.441   2.529 -10.262  1.00 98.59           H  
ATOM   2517  CA  PHE A 158     -12.427   2.176 -10.836  1.00 98.59           C  
ATOM   2518  HA  PHE A 158     -11.592   2.863 -10.700  1.00 98.59           H  
ATOM   2519  C   PHE A 158     -12.289   1.515 -12.213  1.00 98.59           C  
ATOM   2520  CB  PHE A 158     -12.388   1.148  -9.700  1.00 98.59           C  
ATOM   2521  HB2 PHE A 158     -12.737   1.623  -8.784  1.00 98.59           H  
ATOM   2522  HB3 PHE A 158     -13.069   0.329  -9.929  1.00 98.59           H  
ATOM   2523  O   PHE A 158     -13.283   1.157 -12.846  1.00 98.59           O  
ATOM   2524  CG  PHE A 158     -11.000   0.602  -9.437  1.00 98.59           C  
ATOM   2525  CD1 PHE A 158     -10.585  -0.619  -9.999  1.00 98.59           C  
ATOM   2526  HD1 PHE A 158     -11.255  -1.190 -10.624  1.00 98.59           H  
ATOM   2527  CD2 PHE A 158     -10.110   1.336  -8.632  1.00 98.59           C  
ATOM   2528  HD2 PHE A 158     -10.419   2.279  -8.207  1.00 98.59           H  
ATOM   2529  CE1 PHE A 158      -9.287  -1.100  -9.749  1.00 98.59           C  
ATOM   2530  HE1 PHE A 158      -8.964  -2.033 -10.186  1.00 98.59           H  
ATOM   2531  CE2 PHE A 158      -8.817   0.854  -8.377  1.00 98.59           C  
ATOM   2532  HE2 PHE A 158      -8.141   1.421  -7.753  1.00 98.59           H  
ATOM   2533  CZ  PHE A 158      -8.405  -0.365  -8.938  1.00 98.59           C  
ATOM   2534  HZ  PHE A 158      -7.408  -0.735  -8.752  1.00 98.59           H  
ATOM   2535  N   SER A 159     -11.058   1.379 -12.689  1.00 98.25           N  
ATOM   2536  H   SER A 159     -10.283   1.734 -12.147  1.00 98.25           H  
ATOM   2537  CA  SER A 159     -10.733   0.810 -13.995  1.00 98.25           C  
ATOM   2538  HA  SER A 159     -11.564   0.203 -14.354  1.00 98.25           H  
ATOM   2539  C   SER A 159      -9.492  -0.071 -13.895  1.00 98.25           C  
ATOM   2540  CB  SER A 159     -10.476   1.933 -15.000  1.00 98.25           C  
ATOM   2541  HB2 SER A 159      -9.694   2.579 -14.602  1.00 98.25           H  
ATOM   2542  HB3 SER A 159     -10.149   1.509 -15.949  1.00 98.25           H  
ATOM   2543  O   SER A 159      -8.507   0.324 -13.274  1.00 98.25           O  
ATOM   2544  OG  SER A 159     -11.643   2.711 -15.206  1.00 98.25           O  
ATOM   2545  HG  SER A 159     -11.942   3.015 -14.346  1.00 98.25           H  
ATOM   2546  N   ALA A 160      -9.541  -1.229 -14.547  1.00 98.13           N  
ATOM   2547  H   ALA A 160     -10.365  -1.409 -15.102  1.00 98.13           H  
ATOM   2548  CA  ALA A 160      -8.440  -2.168 -14.752  1.00 98.13           C  
ATOM   2549  HA  ALA A 160      -7.507  -1.735 -14.392  1.00 98.13           H  
ATOM   2550  C   ALA A 160      -8.281  -2.435 -16.263  1.00 98.13           C  
ATOM   2551  CB  ALA A 160      -8.732  -3.440 -13.944  1.00 98.13           C  
ATOM   2552  HB1 ALA A 160      -8.822  -3.196 -12.885  1.00 98.13           H  
ATOM   2553  HB2 ALA A 160      -9.659  -3.898 -14.288  1.00 98.13           H  
ATOM   2554  HB3 ALA A 160      -7.920  -4.157 -14.066  1.00 98.13           H  
ATOM   2555  O   ALA A 160      -9.047  -1.904 -17.071  1.00 98.13           O  
ATOM   2556  N   PHE A 161      -7.282  -3.220 -16.678  1.00 97.45           N  
ATOM   2557  H   PHE A 161      -6.708  -3.699 -15.999  1.00 97.45           H  
ATOM   2558  CA  PHE A 161      -7.004  -3.412 -18.113  1.00 97.45           C  
ATOM   2559  HA  PHE A 161      -6.910  -2.431 -18.578  1.00 97.45           H  
ATOM   2560  C   PHE A 161      -8.138  -4.118 -18.877  1.00 97.45           C  
ATOM   2561  CB  PHE A 161      -5.658  -4.127 -18.299  1.00 97.45           C  
ATOM   2562  HB2 PHE A 161      -5.424  -4.138 -19.363  1.00 97.45           H  
ATOM   2563  HB3 PHE A 161      -4.888  -3.533 -17.806  1.00 97.45           H  
ATOM   2564  O   PHE A 161      -8.215  -4.005 -20.096  1.00 97.45           O  
ATOM   2565  CG  PHE A 161      -5.591  -5.557 -17.793  1.00 97.45           C  
ATOM   2566  CD1 PHE A 161      -4.761  -5.884 -16.705  1.00 97.45           C  
ATOM   2567  HD1 PHE A 161      -4.173  -5.122 -16.215  1.00 97.45           H  
ATOM   2568  CD2 PHE A 161      -6.309  -6.580 -18.445  1.00 97.45           C  
ATOM   2569  HD2 PHE A 161      -6.913  -6.364 -19.314  1.00 97.45           H  
ATOM   2570  CE1 PHE A 161      -4.658  -7.220 -16.280  1.00 97.45           C  
ATOM   2571  HE1 PHE A 161      -3.964  -7.484 -15.496  1.00 97.45           H  
ATOM   2572  CE2 PHE A 161      -6.263  -7.900 -17.967  1.00 97.45           C  
ATOM   2573  HE2 PHE A 161      -6.849  -8.671 -18.444  1.00 97.45           H  
ATOM   2574  CZ  PHE A 161      -5.438  -8.221 -16.880  1.00 97.45           C  
ATOM   2575  HZ  PHE A 161      -5.381  -9.241 -16.528  1.00 97.45           H  
ATOM   2576  N   ASP A 162      -9.014  -4.832 -18.172  1.00 97.85           N  
ATOM   2577  H   ASP A 162      -8.876  -4.916 -17.175  1.00 97.85           H  
ATOM   2578  CA  ASP A 162     -10.124  -5.636 -18.695  1.00 97.85           C  
ATOM   2579  HA  ASP A 162     -10.026  -5.725 -19.777  1.00 97.85           H  
ATOM   2580  C   ASP A 162     -11.513  -5.023 -18.424  1.00 97.85           C  
ATOM   2581  CB  ASP A 162     -10.021  -7.054 -18.098  1.00 97.85           C  
ATOM   2582  HB2 ASP A 162      -9.089  -7.509 -18.433  1.00 97.85           H  
ATOM   2583  HB3 ASP A 162     -10.838  -7.660 -18.491  1.00 97.85           H  
ATOM   2584  O   ASP A 162     -12.506  -5.496 -18.977  1.00 97.85           O  
ATOM   2585  CG  ASP A 162     -10.066  -7.093 -16.561  1.00 97.85           C  
ATOM   2586  OD1 ASP A 162      -9.974  -6.022 -15.914  1.00 97.85           O  
ATOM   2587  OD2 ASP A 162     -10.146  -8.196 -15.987  1.00 97.85           O  
ATOM   2588  N   ARG A 163     -11.617  -3.959 -17.608  1.00 96.68           N  
ATOM   2589  H   ARG A 163     -10.768  -3.625 -17.176  1.00 96.68           H  
ATOM   2590  CA  ARG A 163     -12.897  -3.301 -17.283  1.00 96.68           C  
ATOM   2591  HA  ARG A 163     -13.542  -3.402 -18.156  1.00 96.68           H  
ATOM   2592  C   ARG A 163     -12.750  -1.808 -16.980  1.00 96.68           C  
ATOM   2593  CB  ARG A 163     -13.547  -4.066 -16.115  1.00 96.68           C  
ATOM   2594  HB2 ARG A 163     -12.901  -3.998 -15.239  1.00 96.68           H  
ATOM   2595  HB3 ARG A 163     -13.616  -5.116 -16.397  1.00 96.68           H  
ATOM   2596  O   ARG A 163     -11.861  -1.392 -16.243  1.00 96.68           O  
ATOM   2597  CG  ARG A 163     -14.954  -3.566 -15.747  1.00 96.68           C  
ATOM   2598  HG2 ARG A 163     -14.869  -2.632 -15.192  1.00 96.68           H  
ATOM   2599  HG3 ARG A 163     -15.531  -3.396 -16.656  1.00 96.68           H  
ATOM   2600  CD  ARG A 163     -15.685  -4.608 -14.891  1.00 96.68           C  
ATOM   2601  HD2 ARG A 163     -15.032  -4.903 -14.070  1.00 96.68           H  
ATOM   2602  HD3 ARG A 163     -15.865  -5.494 -15.501  1.00 96.68           H  
ATOM   2603  NE  ARG A 163     -16.970  -4.112 -14.354  1.00 96.68           N  
ATOM   2604  HE  ARG A 163     -17.309  -3.231 -14.712  1.00 96.68           H  
ATOM   2605  NH1 ARG A 163     -17.367  -5.857 -12.905  1.00 96.68           N  
ATOM   2606 HH11 ARG A 163     -17.821  -6.243 -12.089  1.00 96.68           H  
ATOM   2607 HH12 ARG A 163     -16.474  -6.257 -13.154  1.00 96.68           H  
ATOM   2608  NH2 ARG A 163     -18.824  -4.187 -13.018  1.00 96.68           N  
ATOM   2609 HH21 ARG A 163     -19.341  -4.671 -12.298  1.00 96.68           H  
ATOM   2610 HH22 ARG A 163     -19.144  -3.293 -13.364  1.00 96.68           H  
ATOM   2611  CZ  ARG A 163     -17.710  -4.719 -13.435  1.00 96.68           C  
ATOM   2612  N   GLY A 164     -13.696  -1.004 -17.471  1.00 94.34           N  
ATOM   2613  H   GLY A 164     -14.350  -1.403 -18.129  1.00 94.34           H  
ATOM   2614  CA  GLY A 164     -13.716   0.452 -17.282  1.00 94.34           C  
ATOM   2615  HA2 GLY A 164     -13.282   0.705 -16.315  1.00 94.34           H  
ATOM   2616  HA3 GLY A 164     -14.746   0.810 -17.294  1.00 94.34           H  
ATOM   2617  C   GLY A 164     -12.945   1.179 -18.385  1.00 94.34           C  
ATOM   2618  O   GLY A 164     -13.080   0.837 -19.557  1.00 94.34           O  
ATOM   2619  N   SER A 165     -12.142   2.181 -18.024  1.00 93.37           N  
ATOM   2620  H   SER A 165     -12.057   2.394 -17.040  1.00 93.37           H  
ATOM   2621  CA  SER A 165     -11.239   2.873 -18.952  1.00 93.37           C  
ATOM   2622  HA  SER A 165     -11.766   3.033 -19.892  1.00 93.37           H  
ATOM   2623  C   SER A 165     -10.009   2.006 -19.256  1.00 93.37           C  
ATOM   2624  CB  SER A 165     -10.869   4.252 -18.402  1.00 93.37           C  
ATOM   2625  HB2 SER A 165     -11.775   4.769 -18.086  1.00 93.37           H  
ATOM   2626  HB3 SER A 165     -10.200   4.151 -17.547  1.00 93.37           H  
ATOM   2627  O   SER A 165      -8.897   2.261 -18.782  1.00 93.37           O  
ATOM   2628  OG  SER A 165     -10.249   4.998 -19.428  1.00 93.37           O  
ATOM   2629  HG  SER A 165     -10.150   5.908 -19.139  1.00 93.37           H  
ATOM   2630  N   THR A 166     -10.231   0.929 -20.013  1.00 92.33           N  
ATOM   2631  H   THR A 166     -11.173   0.761 -20.336  1.00 92.33           H  
ATOM   2632  CA  THR A 166      -9.231  -0.110 -20.304  1.00 92.33           C  
ATOM   2633  HA  THR A 166      -8.893  -0.551 -19.366  1.00 92.33           H  
ATOM   2634  C   THR A 166      -8.003   0.454 -21.008  1.00 92.33           C  
ATOM   2635  CB  THR A 166      -9.828  -1.233 -21.164  1.00 92.33           C  
ATOM   2636  HB  THR A 166      -9.036  -1.928 -21.445  1.00 92.33           H  
ATOM   2637  O   THR A 166      -6.884   0.104 -20.649  1.00 92.33           O  
ATOM   2638  CG2 THR A 166     -10.920  -1.996 -20.419  1.00 92.33           C  
ATOM   2639 HG21 THR A 166     -10.529  -2.317 -19.453  1.00 92.33           H  
ATOM   2640 HG22 THR A 166     -11.796  -1.367 -20.264  1.00 92.33           H  
ATOM   2641 HG23 THR A 166     -11.203  -2.881 -20.988  1.00 92.33           H  
ATOM   2642  OG1 THR A 166     -10.416  -0.698 -22.329  1.00 92.33           O  
ATOM   2643  HG1 THR A 166     -10.759  -1.442 -22.829  1.00 92.33           H  
ATOM   2644  N   SER A 167      -8.177   1.408 -21.928  1.00 96.03           N  
ATOM   2645  H   SER A 167      -9.124   1.656 -22.177  1.00 96.03           H  
ATOM   2646  CA  SER A 167      -7.067   2.095 -22.600  1.00 96.03           C  
ATOM   2647  HA  SER A 167      -6.450   1.348 -23.099  1.00 96.03           H  
ATOM   2648  C   SER A 167      -6.168   2.844 -21.613  1.00 96.03           C  
ATOM   2649  CB  SER A 167      -7.606   3.055 -23.666  1.00 96.03           C  
ATOM   2650  HB2 SER A 167      -6.771   3.555 -24.157  1.00 96.03           H  
ATOM   2651  HB3 SER A 167      -8.161   2.485 -24.410  1.00 96.03           H  
ATOM   2652  O   SER A 167      -4.945   2.722 -21.679  1.00 96.03           O  
ATOM   2653  OG  SER A 167      -8.461   4.021 -23.081  1.00 96.03           O  
ATOM   2654  HG  SER A 167      -8.858   4.551 -23.777  1.00 96.03           H  
ATOM   2655  N   CYS A 168      -6.747   3.562 -20.644  1.00 97.26           N  
ATOM   2656  H   CYS A 168      -7.754   3.635 -20.639  1.00 97.26           H  
ATOM   2657  CA  CYS A 168      -5.976   4.222 -19.596  1.00 97.26           C  
ATOM   2658  HA  CYS A 168      -5.216   4.844 -20.069  1.00 97.26           H  
ATOM   2659  C   CYS A 168      -5.241   3.210 -18.714  1.00 97.26           C  
ATOM   2660  CB  CYS A 168      -6.883   5.121 -18.751  1.00 97.26           C  
ATOM   2661  HB2 CYS A 168      -7.749   4.546 -18.422  1.00 97.26           H  
ATOM   2662  HB3 CYS A 168      -6.332   5.421 -17.860  1.00 97.26           H  
ATOM   2663  O   CYS A 168      -4.054   3.403 -18.450  1.00 97.26           O  
ATOM   2664  SG  CYS A 168      -7.455   6.627 -19.580  1.00 97.26           S  
ATOM   2665  N   ALA A 169      -5.897   2.125 -18.303  1.00 97.13           N  
ATOM   2666  H   ALA A 169      -6.866   2.011 -18.565  1.00 97.13           H  
ATOM   2667  CA  ALA A 169      -5.269   1.083 -17.494  1.00 97.13           C  
ATOM   2668  HA  ALA A 169      -4.823   1.536 -16.608  1.00 97.13           H  
ATOM   2669  C   ALA A 169      -4.118   0.376 -18.231  1.00 97.13           C  
ATOM   2670  CB  ALA A 169      -6.367   0.116 -17.051  1.00 97.13           C  
ATOM   2671  HB1 ALA A 169      -7.113   0.640 -16.453  1.00 97.13           H  
ATOM   2672  HB2 ALA A 169      -5.927  -0.681 -16.451  1.00 97.13           H  
ATOM   2673  HB3 ALA A 169      -6.858  -0.314 -17.924  1.00 97.13           H  
ATOM   2674  O   ALA A 169      -3.023   0.230 -17.684  1.00 97.13           O  
ATOM   2675  N   SER A 170      -4.313   0.019 -19.503  1.00 96.82           N  
ATOM   2676  H   SER A 170      -5.239   0.112 -19.894  1.00 96.82           H  
ATOM   2677  CA  SER A 170      -3.285  -0.607 -20.341  1.00 96.82           C  
ATOM   2678  HA  SER A 170      -2.883  -1.470 -19.812  1.00 96.82           H  
ATOM   2679  C   SER A 170      -2.113   0.324 -20.650  1.00 96.82           C  
ATOM   2680  CB  SER A 170      -3.897  -1.094 -21.656  1.00 96.82           C  
ATOM   2681  HB2 SER A 170      -4.389  -0.265 -22.164  1.00 96.82           H  
ATOM   2682  HB3 SER A 170      -3.109  -1.486 -22.299  1.00 96.82           H  
ATOM   2683  O   SER A 170      -0.971  -0.144 -20.682  1.00 96.82           O  
ATOM   2684  OG  SER A 170      -4.836  -2.118 -21.409  1.00 96.82           O  
ATOM   2685  HG  SER A 170      -4.435  -2.816 -20.887  1.00 96.82           H  
ATOM   2686  N   ASN A 171      -2.360   1.624 -20.846  1.00 97.00           N  
ATOM   2687  H   ASN A 171      -3.321   1.929 -20.892  1.00 97.00           H  
ATOM   2688  CA  ASN A 171      -1.307   2.606 -21.119  1.00 97.00           C  
ATOM   2689  HA  ASN A 171      -0.590   2.174 -21.817  1.00 97.00           H  
ATOM   2690  C   ASN A 171      -0.511   2.966 -19.858  1.00 97.00           C  
ATOM   2691  CB  ASN A 171      -1.921   3.853 -21.781  1.00 97.00           C  
ATOM   2692  HB2 ASN A 171      -1.173   4.646 -21.805  1.00 97.00           H  
ATOM   2693  HB3 ASN A 171      -2.772   4.203 -21.198  1.00 97.00           H  
ATOM   2694  O   ASN A 171       0.708   3.046 -19.924  1.00 97.00           O  
ATOM   2695  CG  ASN A 171      -2.357   3.608 -23.218  1.00 97.00           C  
ATOM   2696  ND2 ASN A 171      -3.137   4.497 -23.786  1.00 97.00           N  
ATOM   2697 HD21 ASN A 171      -3.466   5.303 -23.272  1.00 97.00           H  
ATOM   2698 HD22 ASN A 171      -3.385   4.313 -24.747  1.00 97.00           H  
ATOM   2699  OD1 ASN A 171      -1.985   2.641 -23.860  1.00 97.00           O  
ATOM   2700  N   ASN A 172      -1.175   3.119 -18.706  1.00 97.20           N  
ATOM   2701  H   ASN A 172      -2.179   3.015 -18.715  1.00 97.20           H  
ATOM   2702  CA  ASN A 172      -0.534   3.478 -17.430  1.00 97.20           C  
ATOM   2703  HA  ASN A 172       0.368   4.051 -17.644  1.00 97.20           H  
ATOM   2704  C   ASN A 172      -0.064   2.259 -16.618  1.00 97.20           C  
ATOM   2705  CB  ASN A 172      -1.466   4.391 -16.614  1.00 97.20           C  
ATOM   2706  HB2 ASN A 172      -0.999   4.609 -15.654  1.00 97.20           H  
ATOM   2707  HB3 ASN A 172      -2.414   3.889 -16.422  1.00 97.20           H  
ATOM   2708  O   ASN A 172       0.485   2.422 -15.531  1.00 97.20           O  
ATOM   2709  CG  ASN A 172      -1.706   5.720 -17.298  1.00 97.20           C  
ATOM   2710  ND2 ASN A 172      -2.756   5.845 -18.068  1.00 97.20           N  
ATOM   2711 HD21 ASN A 172      -2.828   6.695 -18.609  1.00 97.20           H  
ATOM   2712 HD22 ASN A 172      -3.343   5.035 -18.208  1.00 97.20           H  
ATOM   2713  OD1 ASN A 172      -0.943   6.662 -17.177  1.00 97.20           O  
ATOM   2714  N   LYS A 173      -0.262   1.040 -17.138  1.00 97.79           N  
ATOM   2715  H   LYS A 173      -0.821   0.987 -17.978  1.00 97.79           H  
ATOM   2716  CA  LYS A 173       0.209  -0.224 -16.547  1.00 97.79           C  
ATOM   2717  HA  LYS A 173      -0.293  -1.038 -17.070  1.00 97.79           H  
ATOM   2718  C   LYS A 173      -0.209  -0.402 -15.082  1.00 97.79           C  
ATOM   2719  CB  LYS A 173       1.727  -0.375 -16.753  1.00 97.79           C  
ATOM   2720  HB2 LYS A 173       2.234   0.388 -16.162  1.00 97.79           H  
ATOM   2721  HB3 LYS A 173       2.029  -1.353 -16.378  1.00 97.79           H  
ATOM   2722  O   LYS A 173       0.567  -0.884 -14.261  1.00 97.79           O  
ATOM   2723  CG  LYS A 173       2.206  -0.244 -18.206  1.00 97.79           C  
ATOM   2724  HG2 LYS A 173       1.904   0.724 -18.605  1.00 97.79           H  
ATOM   2725  HG3 LYS A 173       3.295  -0.283 -18.227  1.00 97.79           H  
ATOM   2726  CD  LYS A 173       1.651  -1.359 -19.096  1.00 97.79           C  
ATOM   2727  HD2 LYS A 173       0.562  -1.338 -19.053  1.00 97.79           H  
ATOM   2728  HD3 LYS A 173       1.997  -2.329 -18.738  1.00 97.79           H  
ATOM   2729  CE  LYS A 173       2.116  -1.134 -20.536  1.00 97.79           C  
ATOM   2730  HE2 LYS A 173       3.134  -1.505 -20.649  1.00 97.79           H  
ATOM   2731  HE3 LYS A 173       2.119  -0.061 -20.727  1.00 97.79           H  
ATOM   2732  NZ  LYS A 173       1.193  -1.788 -21.489  1.00 97.79           N  
ATOM   2733  HZ1 LYS A 173       1.114  -2.778 -21.305  1.00 97.79           H  
ATOM   2734  HZ2 LYS A 173       0.283  -1.365 -21.372  1.00 97.79           H  
ATOM   2735  HZ3 LYS A 173       1.485  -1.633 -22.443  1.00 97.79           H  
ATOM   2736  N   GLY A 174      -1.446  -0.029 -14.769  1.00 97.46           N  
ATOM   2737  H   GLY A 174      -2.051   0.295 -15.510  1.00 97.46           H  
ATOM   2738  CA  GLY A 174      -2.011  -0.121 -13.427  1.00 97.46           C  
ATOM   2739  HA2 GLY A 174      -1.733   0.770 -12.864  1.00 97.46           H  
ATOM   2740  HA3 GLY A 174      -1.609  -0.990 -12.906  1.00 97.46           H  
ATOM   2741  C   GLY A 174      -3.531  -0.234 -13.451  1.00 97.46           C  
ATOM   2742  O   GLY A 174      -4.142  -0.423 -14.504  1.00 97.46           O  
ATOM   2743  N   ALA A 175      -4.135  -0.105 -12.273  1.00 98.47           N  
ATOM   2744  H   ALA A 175      -3.567   0.015 -11.447  1.00 98.47           H  
ATOM   2745  CA  ALA A 175      -5.575   0.040 -12.114  1.00 98.47           C  
ATOM   2746  HA  ALA A 175      -6.013   0.303 -13.077  1.00 98.47           H  
ATOM   2747  C   ALA A 175      -5.874   1.164 -11.122  1.00 98.47           C  
ATOM   2748  CB  ALA A 175      -6.184  -1.282 -11.664  1.00 98.47           C  
ATOM   2749  HB1 ALA A 175      -7.268  -1.250 -11.767  1.00 98.47           H  
ATOM   2750  HB2 ALA A 175      -5.952  -1.433 -10.610  1.00 98.47           H  
ATOM   2751  HB3 ALA A 175      -5.801  -2.104 -12.270  1.00 98.47           H  
ATOM   2752  O   ALA A 175      -5.242   1.260 -10.063  1.00 98.47           O  
ATOM   2753  N   TRP A 176      -6.815   2.031 -11.481  1.00 98.29           N  
ATOM   2754  H   TRP A 176      -7.364   1.828 -12.304  1.00 98.29           H  
ATOM   2755  CA  TRP A 176      -7.094   3.264 -10.754  1.00 98.29           C  
ATOM   2756  HA  TRP A 176      -7.076   3.057  -9.684  1.00 98.29           H  
ATOM   2757  C   TRP A 176      -8.469   3.827 -11.110  1.00 98.29           C  
ATOM   2758  CB  TRP A 176      -6.008   4.300 -11.093  1.00 98.29           C  
ATOM   2759  HB2 TRP A 176      -6.264   4.779 -12.038  1.00 98.29           H  
ATOM   2760  HB3 TRP A 176      -5.050   3.798 -11.228  1.00 98.29           H  
ATOM   2761  O   TRP A 176      -9.149   3.350 -12.019  1.00 98.29           O  
ATOM   2762  CG  TRP A 176      -5.793   5.352 -10.054  1.00 98.29           C  
ATOM   2763  CD1 TRP A 176      -5.922   6.687 -10.228  1.00 98.29           C  
ATOM   2764  HD1 TRP A 176      -6.198   7.167 -11.155  1.00 98.29           H  
ATOM   2765  CD2 TRP A 176      -5.332   5.169  -8.683  1.00 98.29           C  
ATOM   2766  CE2 TRP A 176      -5.184   6.454  -8.085  1.00 98.29           C  
ATOM   2767  CE3 TRP A 176      -4.984   4.048  -7.900  1.00 98.29           C  
ATOM   2768  HE3 TRP A 176      -5.072   3.060  -8.327  1.00 98.29           H  
ATOM   2769  NE1 TRP A 176      -5.554   7.342  -9.068  1.00 98.29           N  
ATOM   2770  HE1 TRP A 176      -5.387   8.337  -9.022  1.00 98.29           H  
ATOM   2771  CH2 TRP A 176      -4.337   5.488  -6.042  1.00 98.29           C  
ATOM   2772  HH2 TRP A 176      -3.907   5.606  -5.058  1.00 98.29           H  
ATOM   2773  CZ2 TRP A 176      -4.690   6.622  -6.787  1.00 98.29           C  
ATOM   2774  HZ2 TRP A 176      -4.545   7.616  -6.390  1.00 98.29           H  
ATOM   2775  CZ3 TRP A 176      -4.494   4.203  -6.590  1.00 98.29           C  
ATOM   2776  HZ3 TRP A 176      -4.209   3.335  -6.013  1.00 98.29           H  
ATOM   2777  N   TRP A 177      -8.861   4.902 -10.435  1.00 98.11           N  
ATOM   2778  H   TRP A 177      -8.252   5.255  -9.711  1.00 98.11           H  
ATOM   2779  CA  TRP A 177      -9.984   5.747 -10.843  1.00 98.11           C  
ATOM   2780  HA  TRP A 177     -10.789   5.119 -11.226  1.00 98.11           H  
ATOM   2781  C   TRP A 177      -9.548   6.675 -11.987  1.00 98.11           C  
ATOM   2782  CB  TRP A 177     -10.520   6.490  -9.613  1.00 98.11           C  
ATOM   2783  HB2 TRP A 177      -9.752   7.165  -9.238  1.00 98.11           H  
ATOM   2784  HB3 TRP A 177     -11.379   7.092  -9.911  1.00 98.11           H  
ATOM   2785  O   TRP A 177      -9.328   7.863 -11.786  1.00 98.11           O  
ATOM   2786  CG  TRP A 177     -10.941   5.590  -8.494  1.00 98.11           C  
ATOM   2787  CD1 TRP A 177     -12.128   4.953  -8.401  1.00 98.11           C  
ATOM   2788  HD1 TRP A 177     -12.926   5.039  -9.123  1.00 98.11           H  
ATOM   2789  CD2 TRP A 177     -10.166   5.155  -7.338  1.00 98.11           C  
ATOM   2790  CE2 TRP A 177     -10.961   4.238  -6.585  1.00 98.11           C  
ATOM   2791  CE3 TRP A 177      -8.858   5.411  -6.873  1.00 98.11           C  
ATOM   2792  HE3 TRP A 177      -8.227   6.097  -7.419  1.00 98.11           H  
ATOM   2793  NE1 TRP A 177     -12.157   4.166  -7.268  1.00 98.11           N  
ATOM   2794  HE1 TRP A 177     -12.948   3.594  -7.011  1.00 98.11           H  
ATOM   2795  CH2 TRP A 177      -9.166   3.865  -5.006  1.00 98.11           C  
ATOM   2796  HH2 TRP A 177      -8.769   3.358  -4.138  1.00 98.11           H  
ATOM   2797  CZ2 TRP A 177     -10.467   3.581  -5.451  1.00 98.11           C  
ATOM   2798  HZ2 TRP A 177     -11.065   2.830  -4.958  1.00 98.11           H  
ATOM   2799  CZ3 TRP A 177      -8.365   4.778  -5.716  1.00 98.11           C  
ATOM   2800  HZ3 TRP A 177      -7.354   4.978  -5.392  1.00 98.11           H  
ATOM   2801  N   TYR A 178      -9.330   6.126 -13.184  1.00 97.30           N  
ATOM   2802  H   TYR A 178      -9.479   5.133 -13.289  1.00 97.30           H  
ATOM   2803  CA  TYR A 178      -8.782   6.885 -14.314  1.00 97.30           C  
ATOM   2804  HA  TYR A 178      -7.925   7.444 -13.941  1.00 97.30           H  
ATOM   2805  C   TYR A 178      -9.771   7.925 -14.877  1.00 97.30           C  
ATOM   2806  CB  TYR A 178      -8.283   5.924 -15.410  1.00 97.30           C  
ATOM   2807  HB2 TYR A 178      -8.030   6.515 -16.291  1.00 97.30           H  
ATOM   2808  HB3 TYR A 178      -9.098   5.256 -15.690  1.00 97.30           H  
ATOM   2809  O   TYR A 178     -10.897   7.589 -15.235  1.00 97.30           O  
ATOM   2810  CG  TYR A 178      -7.053   5.105 -15.043  1.00 97.30           C  
ATOM   2811  CD1 TYR A 178      -5.889   5.759 -14.607  1.00 97.30           C  
ATOM   2812  HD1 TYR A 178      -5.913   6.834 -14.511  1.00 97.30           H  
ATOM   2813  CD2 TYR A 178      -7.049   3.702 -15.139  1.00 97.30           C  
ATOM   2814  HD2 TYR A 178      -7.918   3.177 -15.509  1.00 97.30           H  
ATOM   2815  CE1 TYR A 178      -4.728   5.041 -14.258  1.00 97.30           C  
ATOM   2816  HE1 TYR A 178      -3.846   5.553 -13.902  1.00 97.30           H  
ATOM   2817  CE2 TYR A 178      -5.911   2.971 -14.747  1.00 97.30           C  
ATOM   2818  HE2 TYR A 178      -5.920   1.891 -14.765  1.00 97.30           H  
ATOM   2819  OH  TYR A 178      -3.656   2.910 -13.942  1.00 97.30           O  
ATOM   2820  HH  TYR A 178      -2.968   3.432 -13.524  1.00 97.30           H  
ATOM   2821  CZ  TYR A 178      -4.743   3.633 -14.318  1.00 97.30           C  
ATOM   2822  N   ASN A 179      -9.311   9.173 -15.021  1.00 94.09           N  
ATOM   2823  H   ASN A 179      -8.345   9.329 -14.773  1.00 94.09           H  
ATOM   2824  CA  ASN A 179     -10.027  10.311 -15.609  1.00 94.09           C  
ATOM   2825  HA  ASN A 179     -10.954   9.956 -16.059  1.00 94.09           H  
ATOM   2826  C   ASN A 179      -9.177  10.953 -16.730  1.00 94.09           C  
ATOM   2827  CB  ASN A 179     -10.392  11.304 -14.486  1.00 94.09           C  
ATOM   2828  HB2 ASN A 179      -9.491  11.790 -14.112  1.00 94.09           H  
ATOM   2829  HB3 ASN A 179     -10.851  10.754 -13.664  1.00 94.09           H  
ATOM   2830  O   ASN A 179      -8.482  11.940 -16.508  1.00 94.09           O  
ATOM   2831  CG  ASN A 179     -11.374  12.373 -14.942  1.00 94.09           C  
ATOM   2832  ND2 ASN A 179     -11.593  13.401 -14.156  1.00 94.09           N  
ATOM   2833 HD21 ASN A 179     -11.213  13.451 -13.221  1.00 94.09           H  
ATOM   2834 HD22 ASN A 179     -12.275  14.071 -14.482  1.00 94.09           H  
ATOM   2835  OD1 ASN A 179     -11.992  12.280 -15.989  1.00 94.09           O  
ATOM   2836  N   SER A 180      -9.168  10.327 -17.912  1.00 90.02           N  
ATOM   2837  H   SER A 180      -9.817   9.560 -18.017  1.00 90.02           H  
ATOM   2838  CA  SER A 180      -8.495  10.778 -19.152  1.00 90.02           C  
ATOM   2839  HA  SER A 180      -8.426   9.908 -19.804  1.00 90.02           H  
ATOM   2840  C   SER A 180      -7.045  11.313 -19.036  1.00 90.02           C  
ATOM   2841  CB  SER A 180      -9.393  11.784 -19.881  1.00 90.02           C  
ATOM   2842  HB2 SER A 180      -8.916  12.104 -20.808  1.00 90.02           H  
ATOM   2843  HB3 SER A 180      -9.557  12.653 -19.244  1.00 90.02           H  
ATOM   2844  O   SER A 180      -6.751  12.421 -19.465  1.00 90.02           O  
ATOM   2845  OG  SER A 180     -10.631  11.172 -20.190  1.00 90.02           O  
ATOM   2846  HG  SER A 180     -11.266  11.865 -20.384  1.00 90.02           H  
ATOM   2847  N   CYS A 181      -6.053  10.586 -18.519  1.00 90.39           N  
ATOM   2848  H   CYS A 181      -5.158  11.051 -18.555  1.00 90.39           H  
ATOM   2849  CA  CYS A 181      -6.131   9.294 -17.841  1.00 90.39           C  
ATOM   2850  HA  CYS A 181      -7.136   8.879 -17.921  1.00 90.39           H  
ATOM   2851  C   CYS A 181      -5.834   9.426 -16.346  1.00 90.39           C  
ATOM   2852  CB  CYS A 181      -5.174   8.291 -18.496  1.00 90.39           C  
ATOM   2853  HB2 CYS A 181      -4.203   8.765 -18.642  1.00 90.39           H  
ATOM   2854  HB3 CYS A 181      -5.038   7.456 -17.808  1.00 90.39           H  
ATOM   2855  O   CYS A 181      -6.585   8.887 -15.541  1.00 90.39           O  
ATOM   2856  SG  CYS A 181      -5.739   7.608 -20.074  1.00 90.39           S  
ATOM   2857  N   GLN A 182      -4.754  10.105 -15.946  1.00 91.95           N  
ATOM   2858  H   GLN A 182      -4.179  10.596 -16.615  1.00 91.95           H  
ATOM   2859  CA  GLN A 182      -4.361  10.183 -14.538  1.00 91.95           C  
ATOM   2860  HA  GLN A 182      -5.262  10.292 -13.935  1.00 91.95           H  
ATOM   2861  C   GLN A 182      -3.453  11.365 -14.224  1.00 91.95           C  
ATOM   2862  CB  GLN A 182      -3.658   8.884 -14.112  1.00 91.95           C  
ATOM   2863  HB2 GLN A 182      -4.348   8.057 -14.282  1.00 91.95           H  
ATOM   2864  HB3 GLN A 182      -3.486   8.914 -13.037  1.00 91.95           H  
ATOM   2865  O   GLN A 182      -2.675  11.798 -15.066  1.00 91.95           O  
ATOM   2866  CG  GLN A 182      -2.353   8.532 -14.846  1.00 91.95           C  
ATOM   2867  HG2 GLN A 182      -2.348   8.947 -15.854  1.00 91.95           H  
ATOM   2868  HG3 GLN A 182      -2.320   7.446 -14.943  1.00 91.95           H  
ATOM   2869  CD  GLN A 182      -1.074   8.948 -14.129  1.00 91.95           C  
ATOM   2870  NE2 GLN A 182       0.054   8.479 -14.605  1.00 91.95           N  
ATOM   2871 HE21 GLN A 182       0.854   8.450 -13.989  1.00 91.95           H  
ATOM   2872 HE22 GLN A 182       0.023   7.816 -15.366  1.00 91.95           H  
ATOM   2873  OE1 GLN A 182      -1.053   9.625 -13.112  1.00 91.95           O  
ATOM   2874  N   VAL A 183      -3.514  11.801 -12.966  1.00 94.85           N  
ATOM   2875  H   VAL A 183      -4.258  11.440 -12.387  1.00 94.85           H  
ATOM   2876  CA  VAL A 183      -2.499  12.644 -12.307  1.00 94.85           C  
ATOM   2877  HA  VAL A 183      -1.700  12.862 -13.016  1.00 94.85           H  
ATOM   2878  C   VAL A 183      -1.845  11.924 -11.110  1.00 94.85           C  
ATOM   2879  CB  VAL A 183      -3.113  13.983 -11.867  1.00 94.85           C  
ATOM   2880  HB  VAL A 183      -2.351  14.562 -11.346  1.00 94.85           H  
ATOM   2881  O   VAL A 183      -0.929  12.447 -10.472  1.00 94.85           O  
ATOM   2882  CG1 VAL A 183      -3.620  14.820 -13.046  1.00 94.85           C  
ATOM   2883 HG11 VAL A 183      -4.421  14.303 -13.575  1.00 94.85           H  
ATOM   2884 HG12 VAL A 183      -3.993  15.778 -12.684  1.00 94.85           H  
ATOM   2885 HG13 VAL A 183      -2.800  15.002 -13.741  1.00 94.85           H  
ATOM   2886  CG2 VAL A 183      -4.275  13.740 -10.908  1.00 94.85           C  
ATOM   2887 HG21 VAL A 183      -4.534  14.678 -10.417  1.00 94.85           H  
ATOM   2888 HG22 VAL A 183      -3.986  13.018 -10.145  1.00 94.85           H  
ATOM   2889 HG23 VAL A 183      -5.133  13.338 -11.447  1.00 94.85           H  
ATOM   2890  N   SER A 184      -2.325  10.726 -10.771  1.00 97.46           N  
ATOM   2891  H   SER A 184      -3.014  10.310 -11.380  1.00 97.46           H  
ATOM   2892  CA  SER A 184      -1.749   9.809  -9.788  1.00 97.46           C  
ATOM   2893  HA  SER A 184      -0.680  10.007  -9.710  1.00 97.46           H  
ATOM   2894  C   SER A 184      -1.926   8.361 -10.262  1.00 97.46           C  
ATOM   2895  CB  SER A 184      -2.379  10.018  -8.402  1.00 97.46           C  
ATOM   2896  HB2 SER A 184      -2.082  10.994  -8.019  1.00 97.46           H  
ATOM   2897  HB3 SER A 184      -1.996   9.257  -7.722  1.00 97.46           H  
ATOM   2898  O   SER A 184      -2.956   8.018 -10.840  1.00 97.46           O  
ATOM   2899  OG  SER A 184      -3.797   9.943  -8.427  1.00 97.46           O  
ATOM   2900  HG  SER A 184      -4.154  10.833  -8.390  1.00 97.46           H  
ATOM   2901  N   ASN A 185      -0.926   7.506 -10.032  1.00 98.06           N  
ATOM   2902  H   ASN A 185      -0.083   7.866  -9.606  1.00 98.06           H  
ATOM   2903  CA  ASN A 185      -0.929   6.108 -10.483  1.00 98.06           C  
ATOM   2904  HA  ASN A 185      -1.958   5.750 -10.509  1.00 98.06           H  
ATOM   2905  C   ASN A 185      -0.156   5.202  -9.513  1.00 98.06           C  
ATOM   2906  CB  ASN A 185      -0.359   6.043 -11.909  1.00 98.06           C  
ATOM   2907  HB2 ASN A 185       0.711   6.246 -11.862  1.00 98.06           H  
ATOM   2908  HB3 ASN A 185      -0.837   6.798 -12.532  1.00 98.06           H  
ATOM   2909  O   ASN A 185       0.769   4.498  -9.897  1.00 98.06           O  
ATOM   2910  CG  ASN A 185      -0.561   4.704 -12.593  1.00 98.06           C  
ATOM   2911  ND2 ASN A 185       0.428   4.256 -13.326  1.00 98.06           N  
ATOM   2912 HD21 ASN A 185       0.314   3.420 -13.882  1.00 98.06           H  
ATOM   2913 HD22 ASN A 185       1.291   4.779 -13.368  1.00 98.06           H  
ATOM   2914  OD1 ASN A 185      -1.619   4.092 -12.514  1.00 98.06           O  
ATOM   2915  N   LEU A 186      -0.502   5.212  -8.223  1.00 98.47           N  
ATOM   2916  H   LEU A 186      -1.277   5.795  -7.941  1.00 98.47           H  
ATOM   2917  CA  LEU A 186       0.251   4.479  -7.185  1.00 98.47           C  
ATOM   2918  HA  LEU A 186       1.304   4.749  -7.275  1.00 98.47           H  
ATOM   2919  C   LEU A 186       0.212   2.942  -7.342  1.00 98.47           C  
ATOM   2920  CB  LEU A 186      -0.248   4.924  -5.799  1.00 98.47           C  
ATOM   2921  HB2 LEU A 186      -1.307   4.679  -5.716  1.00 98.47           H  
ATOM   2922  HB3 LEU A 186       0.283   4.356  -5.035  1.00 98.47           H  
ATOM   2923  O   LEU A 186       1.004   2.229  -6.724  1.00 98.47           O  
ATOM   2924  CG  LEU A 186      -0.053   6.426  -5.514  1.00 98.47           C  
ATOM   2925  HG  LEU A 186      -0.555   7.012  -6.284  1.00 98.47           H  
ATOM   2926  CD1 LEU A 186      -0.694   6.784  -4.178  1.00 98.47           C  
ATOM   2927 HD11 LEU A 186      -0.565   7.850  -3.992  1.00 98.47           H  
ATOM   2928 HD12 LEU A 186      -0.227   6.217  -3.373  1.00 98.47           H  
ATOM   2929 HD13 LEU A 186      -1.759   6.553  -4.203  1.00 98.47           H  
ATOM   2930  CD2 LEU A 186       1.423   6.834  -5.479  1.00 98.47           C  
ATOM   2931 HD21 LEU A 186       1.510   7.881  -5.188  1.00 98.47           H  
ATOM   2932 HD22 LEU A 186       1.962   6.220  -4.758  1.00 98.47           H  
ATOM   2933 HD23 LEU A 186       1.873   6.722  -6.466  1.00 98.47           H  
ATOM   2934  N   ASN A 187      -0.669   2.438  -8.208  1.00 98.50           N  
ATOM   2935  H   ASN A 187      -1.283   3.095  -8.668  1.00 98.50           H  
ATOM   2936  CA  ASN A 187      -0.750   1.040  -8.636  1.00 98.50           C  
ATOM   2937  HA  ASN A 187      -0.272   0.404  -7.891  1.00 98.50           H  
ATOM   2938  C   ASN A 187      -0.019   0.757  -9.962  1.00 98.50           C  
ATOM   2939  CB  ASN A 187      -2.231   0.656  -8.712  1.00 98.50           C  
ATOM   2940  HB2 ASN A 187      -2.329  -0.317  -9.193  1.00 98.50           H  
ATOM   2941  HB3 ASN A 187      -2.760   1.385  -9.327  1.00 98.50           H  
ATOM   2942  O   ASN A 187      -0.166  -0.327 -10.520  1.00 98.50           O  
ATOM   2943  CG  ASN A 187      -2.906   0.550  -7.361  1.00 98.50           C  
ATOM   2944  ND2 ASN A 187      -4.216   0.568  -7.361  1.00 98.50           N  
ATOM   2945 HD21 ASN A 187      -4.689   0.402  -6.484  1.00 98.50           H  
ATOM   2946 HD22 ASN A 187      -4.699   0.642  -8.245  1.00 98.50           H  
ATOM   2947  OD1 ASN A 187      -2.284   0.447  -6.311  1.00 98.50           O  
ATOM   2948  N   GLY A 188       0.753   1.713 -10.481  1.00 98.13           N  
ATOM   2949  H   GLY A 188       0.792   2.616 -10.031  1.00 98.13           H  
ATOM   2950  CA  GLY A 188       1.617   1.515 -11.639  1.00 98.13           C  
ATOM   2951  HA2 GLY A 188       2.018   2.479 -11.952  1.00 98.13           H  
ATOM   2952  HA3 GLY A 188       1.037   1.107 -12.466  1.00 98.13           H  
ATOM   2953  C   GLY A 188       2.795   0.575 -11.359  1.00 98.13           C  
ATOM   2954  O   GLY A 188       2.948  -0.001 -10.269  1.00 98.13           O  
ATOM   2955  N   ILE A 189       3.661   0.449 -12.361  1.00 98.04           N  
ATOM   2956  H   ILE A 189       3.517   1.030 -13.174  1.00 98.04           H  
ATOM   2957  CA  ILE A 189       4.891  -0.340 -12.296  1.00 98.04           C  
ATOM   2958  HA  ILE A 189       4.639  -1.336 -11.932  1.00 98.04           H  
ATOM   2959  C   ILE A 189       5.849   0.314 -11.300  1.00 98.04           C  
ATOM   2960  CB  ILE A 189       5.530  -0.493 -13.694  1.00 98.04           C  
ATOM   2961  HB  ILE A 189       5.731   0.501 -14.094  1.00 98.04           H  
ATOM   2962  O   ILE A 189       6.226   1.479 -11.437  1.00 98.04           O  
ATOM   2963  CG1 ILE A 189       4.565  -1.223 -14.654  1.00 98.04           C  
ATOM   2964 HG12 ILE A 189       3.609  -0.699 -14.664  1.00 98.04           H  
ATOM   2965 HG13 ILE A 189       4.385  -2.234 -14.288  1.00 98.04           H  
ATOM   2966  CG2 ILE A 189       6.860  -1.267 -13.590  1.00 98.04           C  
ATOM   2967 HG21 ILE A 189       7.348  -1.334 -14.562  1.00 98.04           H  
ATOM   2968 HG22 ILE A 189       6.687  -2.273 -13.208  1.00 98.04           H  
ATOM   2969 HG23 ILE A 189       7.561  -0.755 -12.931  1.00 98.04           H  
ATOM   2970  CD1 ILE A 189       5.066  -1.301 -16.102  1.00 98.04           C  
ATOM   2971 HD11 ILE A 189       4.310  -1.784 -16.721  1.00 98.04           H  
ATOM   2972 HD12 ILE A 189       5.265  -0.299 -16.482  1.00 98.04           H  
ATOM   2973 HD13 ILE A 189       5.972  -1.904 -16.168  1.00 98.04           H  
ATOM   2974  N   TRP A 190       6.269  -0.454 -10.299  1.00 97.32           N  
ATOM   2975  H   TRP A 190       6.007  -1.429 -10.285  1.00 97.32           H  
ATOM   2976  CA  TRP A 190       7.231   0.013  -9.308  1.00 97.32           C  
ATOM   2977  HA  TRP A 190       6.850   0.927  -8.853  1.00 97.32           H  
ATOM   2978  C   TRP A 190       8.571   0.332  -9.982  1.00 97.32           C  
ATOM   2979  CB  TRP A 190       7.371  -1.045  -8.211  1.00 97.32           C  
ATOM   2980  HB2 TRP A 190       7.829  -1.938  -8.635  1.00 97.32           H  
ATOM   2981  HB3 TRP A 190       6.377  -1.316  -7.856  1.00 97.32           H  
ATOM   2982  O   TRP A 190       9.079  -0.461 -10.772  1.00 97.32           O  
ATOM   2983  CG  TRP A 190       8.173  -0.610  -7.029  1.00 97.32           C  
ATOM   2984  CD1 TRP A 190       7.676  -0.198  -5.839  1.00 97.32           C  
ATOM   2985  HD1 TRP A 190       6.626  -0.158  -5.589  1.00 97.32           H  
ATOM   2986  CD2 TRP A 190       9.624  -0.564  -6.889  1.00 97.32           C  
ATOM   2987  CE2 TRP A 190       9.932  -0.061  -5.589  1.00 97.32           C  
ATOM   2988  CE3 TRP A 190      10.710  -0.910  -7.720  1.00 97.32           C  
ATOM   2989  HE3 TRP A 190      10.521  -1.328  -8.697  1.00 97.32           H  
ATOM   2990  NE1 TRP A 190       8.711   0.162  -4.999  1.00 97.32           N  
ATOM   2991  HE1 TRP A 190       8.594   0.525  -4.063  1.00 97.32           H  
ATOM   2992  CH2 TRP A 190      12.305  -0.245  -5.991  1.00 97.32           C  
ATOM   2993  HH2 TRP A 190      13.327  -0.150  -5.654  1.00 97.32           H  
ATOM   2994  CZ2 TRP A 190      11.245   0.103  -5.137  1.00 97.32           C  
ATOM   2995  HZ2 TRP A 190      11.432   0.464  -4.137  1.00 97.32           H  
ATOM   2996  CZ3 TRP A 190      12.036  -0.749  -7.276  1.00 97.32           C  
ATOM   2997  HZ3 TRP A 190      12.854  -1.040  -7.920  1.00 97.32           H  
ATOM   2998  N   GLY A 191       9.131   1.511  -9.703  1.00 96.40           N  
ATOM   2999  H   GLY A 191       8.640   2.141  -9.084  1.00 96.40           H  
ATOM   3000  CA  GLY A 191      10.438   1.927 -10.221  1.00 96.40           C  
ATOM   3001  HA2 GLY A 191      10.799   2.770  -9.633  1.00 96.40           H  
ATOM   3002  HA3 GLY A 191      11.143   1.105 -10.094  1.00 96.40           H  
ATOM   3003  C   GLY A 191      10.464   2.335 -11.700  1.00 96.40           C  
ATOM   3004  O   GLY A 191      11.514   2.758 -12.181  1.00 96.40           O  
ATOM   3005  N   SER A 192       9.341   2.263 -12.425  1.00 97.17           N  
ATOM   3006  H   SER A 192       8.499   1.912 -11.993  1.00 97.17           H  
ATOM   3007  CA  SER A 192       9.312   2.670 -13.834  1.00 97.17           C  
ATOM   3008  HA  SER A 192      10.134   2.165 -14.340  1.00 97.17           H  
ATOM   3009  C   SER A 192       9.510   4.179 -13.999  1.00 97.17           C  
ATOM   3010  CB  SER A 192       8.026   2.227 -14.526  1.00 97.17           C  
ATOM   3011  HB2 SER A 192       7.164   2.666 -14.024  1.00 97.17           H  
ATOM   3012  HB3 SER A 192       7.950   1.140 -14.492  1.00 97.17           H  
ATOM   3013  O   SER A 192       8.896   4.993 -13.304  1.00 97.17           O  
ATOM   3014  OG  SER A 192       8.052   2.652 -15.872  1.00 97.17           O  
ATOM   3015  HG  SER A 192       7.150   2.836 -16.144  1.00 97.17           H  
ATOM   3016  N   THR A 193      10.352   4.541 -14.965  1.00 96.18           N  
ATOM   3017  H   THR A 193      10.875   3.814 -15.432  1.00 96.18           H  
ATOM   3018  CA  THR A 193      10.621   5.920 -15.396  1.00 96.18           C  
ATOM   3019  HA  THR A 193      10.154   6.616 -14.699  1.00 96.18           H  
ATOM   3020  C   THR A 193      10.035   6.233 -16.774  1.00 96.18           C  
ATOM   3021  CB  THR A 193      12.129   6.198 -15.395  1.00 96.18           C  
ATOM   3022  HB  THR A 193      12.317   7.197 -15.788  1.00 96.18           H  
ATOM   3023  O   THR A 193      10.162   7.361 -17.253  1.00 96.18           O  
ATOM   3024  CG2 THR A 193      12.726   6.105 -13.990  1.00 96.18           C  
ATOM   3025 HG21 THR A 193      13.782   6.372 -14.023  1.00 96.18           H  
ATOM   3026 HG22 THR A 193      12.625   5.094 -13.598  1.00 96.18           H  
ATOM   3027 HG23 THR A 193      12.207   6.800 -13.330  1.00 96.18           H  
ATOM   3028  OG1 THR A 193      12.783   5.243 -16.202  1.00 96.18           O  
ATOM   3029  HG1 THR A 193      13.725   5.423 -16.163  1.00 96.18           H  
ATOM   3030  N   SER A 194       9.368   5.269 -17.421  1.00 97.10           N  
ATOM   3031  H   SER A 194       9.256   4.370 -16.974  1.00 97.10           H  
ATOM   3032  CA  SER A 194       8.604   5.535 -18.642  1.00 97.10           C  
ATOM   3033  HA  SER A 194       9.254   6.045 -19.353  1.00 97.10           H  
ATOM   3034  C   SER A 194       7.419   6.451 -18.338  1.00 97.10           C  
ATOM   3035  CB  SER A 194       8.095   4.247 -19.292  1.00 97.10           C  
ATOM   3036  HB2 SER A 194       7.369   3.772 -18.632  1.00 97.10           H  
ATOM   3037  HB3 SER A 194       7.602   4.489 -20.234  1.00 97.10           H  
ATOM   3038  O   SER A 194       6.853   6.401 -17.244  1.00 97.10           O  
ATOM   3039  OG  SER A 194       9.142   3.333 -19.535  1.00 97.10           O  
ATOM   3040  HG  SER A 194       9.900   3.797 -19.896  1.00 97.10           H  
ATOM   3041  N   TYR A 195       7.030   7.268 -19.319  1.00 96.84           N  
ATOM   3042  H   TYR A 195       7.524   7.251 -20.200  1.00 96.84           H  
ATOM   3043  CA  TYR A 195       5.932   8.221 -19.168  1.00 96.84           C  
ATOM   3044  HA  TYR A 195       6.251   9.006 -18.482  1.00 96.84           H  
ATOM   3045  C   TYR A 195       4.680   7.544 -18.600  1.00 96.84           C  
ATOM   3046  CB  TYR A 195       5.606   8.860 -20.522  1.00 96.84           C  
ATOM   3047  HB2 TYR A 195       5.289   8.083 -21.217  1.00 96.84           H  
ATOM   3048  HB3 TYR A 195       6.506   9.315 -20.938  1.00 96.84           H  
ATOM   3049  O   TYR A 195       4.162   6.605 -19.197  1.00 96.84           O  
ATOM   3050  CG  TYR A 195       4.527   9.922 -20.440  1.00 96.84           C  
ATOM   3051  CD1 TYR A 195       3.210   9.630 -20.839  1.00 96.84           C  
ATOM   3052  HD1 TYR A 195       2.956   8.638 -21.183  1.00 96.84           H  
ATOM   3053  CD2 TYR A 195       4.834  11.197 -19.933  1.00 96.84           C  
ATOM   3054  HD2 TYR A 195       5.828  11.393 -19.559  1.00 96.84           H  
ATOM   3055  CE1 TYR A 195       2.217  10.626 -20.774  1.00 96.84           C  
ATOM   3056  HE1 TYR A 195       1.204  10.409 -21.077  1.00 96.84           H  
ATOM   3057  CE2 TYR A 195       3.854  12.205 -19.887  1.00 96.84           C  
ATOM   3058  HE2 TYR A 195       4.099  13.188 -19.511  1.00 96.84           H  
ATOM   3059  OH  TYR A 195       1.578  12.875 -20.254  1.00 96.84           O  
ATOM   3060  HH  TYR A 195       1.906  13.706 -19.904  1.00 96.84           H  
ATOM   3061  CZ  TYR A 195       2.540  11.918 -20.312  1.00 96.84           C  
ATOM   3062  N   SER A 196       4.228   8.035 -17.445  1.00 95.32           N  
ATOM   3063  H   SER A 196       4.838   8.686 -16.971  1.00 95.32           H  
ATOM   3064  CA  SER A 196       2.959   7.721 -16.779  1.00 95.32           C  
ATOM   3065  HA  SER A 196       2.953   8.319 -15.868  1.00 95.32           H  
ATOM   3066  C   SER A 196       2.751   6.276 -16.293  1.00 95.32           C  
ATOM   3067  CB  SER A 196       1.795   8.244 -17.634  1.00 95.32           C  
ATOM   3068  HB2 SER A 196       0.960   8.509 -16.985  1.00 95.32           H  
ATOM   3069  HB3 SER A 196       2.104   9.150 -18.155  1.00 95.32           H  
ATOM   3070  O   SER A 196       1.721   5.996 -15.678  1.00 95.32           O  
ATOM   3071  OG  SER A 196       1.342   7.296 -18.575  1.00 95.32           O  
ATOM   3072  HG  SER A 196       0.580   6.869 -18.177  1.00 95.32           H  
ATOM   3073  N   THR A 197       3.708   5.364 -16.504  1.00 97.54           N  
ATOM   3074  H   THR A 197       4.512   5.635 -17.052  1.00 97.54           H  
ATOM   3075  CA  THR A 197       3.574   3.952 -16.091  1.00 97.54           C  
ATOM   3076  HA  THR A 197       2.516   3.692 -16.095  1.00 97.54           H  
ATOM   3077  C   THR A 197       4.076   3.671 -14.679  1.00 97.54           C  
ATOM   3078  CB  THR A 197       4.272   2.989 -17.055  1.00 97.54           C  
ATOM   3079  HB  THR A 197       4.043   1.966 -16.755  1.00 97.54           H  
ATOM   3080  O   THR A 197       3.738   2.634 -14.112  1.00 97.54           O  
ATOM   3081  CG2 THR A 197       3.844   3.165 -18.506  1.00 97.54           C  
ATOM   3082 HG21 THR A 197       4.211   2.334 -19.108  1.00 97.54           H  
ATOM   3083 HG22 THR A 197       4.227   4.101 -18.912  1.00 97.54           H  
ATOM   3084 HG23 THR A 197       2.755   3.182 -18.550  1.00 97.54           H  
ATOM   3085  OG1 THR A 197       5.664   3.164 -17.031  1.00 97.54           O  
ATOM   3086  HG1 THR A 197       5.978   2.862 -17.886  1.00 97.54           H  
ATOM   3087  N   GLY A 198       4.893   4.567 -14.121  1.00 97.57           N  
ATOM   3088  H   GLY A 198       5.136   5.380 -14.669  1.00 97.57           H  
ATOM   3089  CA  GLY A 198       5.444   4.454 -12.772  1.00 97.57           C  
ATOM   3090  HA2 GLY A 198       6.248   5.180 -12.649  1.00 97.57           H  
ATOM   3091  HA3 GLY A 198       5.869   3.459 -12.643  1.00 97.57           H  
ATOM   3092  C   GLY A 198       4.419   4.676 -11.664  1.00 97.57           C  
ATOM   3093  O   GLY A 198       3.287   5.097 -11.907  1.00 97.57           O  
ATOM   3094  N   MET A 199       4.839   4.450 -10.416  1.00 98.18           N  
ATOM   3095  H   MET A 199       5.766   4.078 -10.269  1.00 98.18           H  
ATOM   3096  CA  MET A 199       4.062   4.872  -9.253  1.00 98.18           C  
ATOM   3097  HA  MET A 199       3.011   4.650  -9.437  1.00 98.18           H  
ATOM   3098  C   MET A 199       4.199   6.381  -9.050  1.00 98.18           C  
ATOM   3099  CB  MET A 199       4.466   4.116  -7.993  1.00 98.18           C  
ATOM   3100  HB2 MET A 199       3.847   4.508  -7.186  1.00 98.18           H  
ATOM   3101  HB3 MET A 199       5.513   4.315  -7.763  1.00 98.18           H  
ATOM   3102  O   MET A 199       5.024   6.842  -8.262  1.00 98.18           O  
ATOM   3103  CG  MET A 199       4.254   2.606  -8.062  1.00 98.18           C  
ATOM   3104  HG2 MET A 199       3.184   2.397  -8.079  1.00 98.18           H  
ATOM   3105  HG3 MET A 199       4.688   2.218  -8.984  1.00 98.18           H  
ATOM   3106  SD  MET A 199       5.019   1.724  -6.676  1.00 98.18           S  
ATOM   3107  CE  MET A 199       4.465   2.702  -5.256  1.00 98.18           C  
ATOM   3108  HE1 MET A 199       4.703   3.753  -5.414  1.00 98.18           H  
ATOM   3109  HE2 MET A 199       3.387   2.608  -5.128  1.00 98.18           H  
ATOM   3110  HE3 MET A 199       4.999   2.378  -4.362  1.00 98.18           H  
ATOM   3111  N   ASN A 200       3.427   7.161  -9.801  1.00 97.21           N  
ATOM   3112  H   ASN A 200       2.854   6.719 -10.504  1.00 97.21           H  
ATOM   3113  CA  ASN A 200       3.566   8.612  -9.817  1.00 97.21           C  
ATOM   3114  HA  ASN A 200       4.516   8.871  -9.349  1.00 97.21           H  
ATOM   3115  C   ASN A 200       2.479   9.334  -9.007  1.00 97.21           C  
ATOM   3116  CB  ASN A 200       3.693   9.091 -11.271  1.00 97.21           C  
ATOM   3117  HB2 ASN A 200       3.991  10.140 -11.272  1.00 97.21           H  
ATOM   3118  HB3 ASN A 200       4.475   8.524 -11.774  1.00 97.21           H  
ATOM   3119  O   ASN A 200       1.340   8.878  -8.879  1.00 97.21           O  
ATOM   3120  CG  ASN A 200       2.416   8.964 -12.069  1.00 97.21           C  
ATOM   3121  ND2 ASN A 200       1.586   9.980 -12.087  1.00 97.21           N  
ATOM   3122 HD21 ASN A 200       0.689   9.858 -12.534  1.00 97.21           H  
ATOM   3123 HD22 ASN A 200       1.824  10.844 -11.619  1.00 97.21           H  
ATOM   3124  OD1 ASN A 200       2.152   7.962 -12.700  1.00 97.21           O  
ATOM   3125  N   TRP A 201       2.843  10.516  -8.519  1.00 98.01           N  
ATOM   3126  H   TRP A 201       3.803  10.794  -8.663  1.00 98.01           H  
ATOM   3127  CA  TRP A 201       1.961  11.531  -7.954  1.00 98.01           C  
ATOM   3128  HA  TRP A 201       0.926  11.326  -8.226  1.00 98.01           H  
ATOM   3129  C   TRP A 201       2.391  12.863  -8.571  1.00 98.01           C  
ATOM   3130  CB  TRP A 201       2.078  11.514  -6.423  1.00 98.01           C  
ATOM   3131  HB2 TRP A 201       1.958  10.486  -6.079  1.00 98.01           H  
ATOM   3132  HB3 TRP A 201       3.074  11.837  -6.120  1.00 98.01           H  
ATOM   3133  O   TRP A 201       3.378  13.453  -8.140  1.00 98.01           O  
ATOM   3134  CG  TRP A 201       1.057  12.344  -5.713  1.00 98.01           C  
ATOM   3135  CD1 TRP A 201       1.174  13.651  -5.395  1.00 98.01           C  
ATOM   3136  HD1 TRP A 201       2.035  14.268  -5.609  1.00 98.01           H  
ATOM   3137  CD2 TRP A 201      -0.243  11.930  -5.197  1.00 98.01           C  
ATOM   3138  CE2 TRP A 201      -0.858  13.046  -4.557  1.00 98.01           C  
ATOM   3139  CE3 TRP A 201      -0.962  10.715  -5.200  1.00 98.01           C  
ATOM   3140  HE3 TRP A 201      -0.518   9.846  -5.663  1.00 98.01           H  
ATOM   3141  NE1 TRP A 201       0.034  14.074  -4.740  1.00 98.01           N  
ATOM   3142  HE1 TRP A 201      -0.113  15.023  -4.429  1.00 98.01           H  
ATOM   3143  CH2 TRP A 201      -2.812  11.747  -3.979  1.00 98.01           C  
ATOM   3144  HH2 TRP A 201      -3.781  11.670  -3.507  1.00 98.01           H  
ATOM   3145  CZ2 TRP A 201      -2.120  12.966  -3.951  1.00 98.01           C  
ATOM   3146  HZ2 TRP A 201      -2.549  13.825  -3.458  1.00 98.01           H  
ATOM   3147  CZ3 TRP A 201      -2.235  10.626  -4.604  1.00 98.01           C  
ATOM   3148  HZ3 TRP A 201      -2.769   9.687  -4.616  1.00 98.01           H  
ATOM   3149  N   TYR A 202       1.724  13.286  -9.652  1.00 97.44           N  
ATOM   3150  H   TYR A 202       0.906  12.767  -9.938  1.00 97.44           H  
ATOM   3151  CA  TYR A 202       2.175  14.359 -10.552  1.00 97.44           C  
ATOM   3152  HA  TYR A 202       3.011  13.969 -11.132  1.00 97.44           H  
ATOM   3153  C   TYR A 202       2.700  15.625  -9.851  1.00 97.44           C  
ATOM   3154  CB  TYR A 202       1.052  14.710 -11.548  1.00 97.44           C  
ATOM   3155  HB2 TYR A 202       0.881  13.851 -12.197  1.00 97.44           H  
ATOM   3156  HB3 TYR A 202       0.114  14.904 -11.027  1.00 97.44           H  
ATOM   3157  O   TYR A 202       3.750  16.121 -10.252  1.00 97.44           O  
ATOM   3158  CG  TYR A 202       1.341  15.917 -12.411  1.00 97.44           C  
ATOM   3159  CD1 TYR A 202       0.809  17.182 -12.082  1.00 97.44           C  
ATOM   3160  HD1 TYR A 202       0.174  17.301 -11.217  1.00 97.44           H  
ATOM   3161  CD2 TYR A 202       2.168  15.768 -13.536  1.00 97.44           C  
ATOM   3162  HD2 TYR A 202       2.566  14.797 -13.789  1.00 97.44           H  
ATOM   3163  CE1 TYR A 202       1.104  18.299 -12.888  1.00 97.44           C  
ATOM   3164  HE1 TYR A 202       0.696  19.268 -12.641  1.00 97.44           H  
ATOM   3165  CE2 TYR A 202       2.462  16.881 -14.342  1.00 97.44           C  
ATOM   3166  HE2 TYR A 202       3.095  16.784 -15.212  1.00 97.44           H  
ATOM   3167  OH  TYR A 202       2.211  19.203 -14.826  1.00 97.44           O  
ATOM   3168  HH  TYR A 202       1.808  20.016 -14.511  1.00 97.44           H  
ATOM   3169  CZ  TYR A 202       1.929  18.145 -14.024  1.00 97.44           C  
ATOM   3170  N   SER A 203       2.050  16.109  -8.785  1.00 97.05           N  
ATOM   3171  H   SER A 203       1.304  15.576  -8.363  1.00 97.05           H  
ATOM   3172  CA  SER A 203       2.469  17.320  -8.057  1.00 97.05           C  
ATOM   3173  HA  SER A 203       2.570  18.143  -8.765  1.00 97.05           H  
ATOM   3174  C   SER A 203       3.817  17.173  -7.343  1.00 97.05           C  
ATOM   3175  CB  SER A 203       1.399  17.698  -7.029  1.00 97.05           C  
ATOM   3176  HB2 SER A 203       1.756  18.502  -6.386  1.00 97.05           H  
ATOM   3177  HB3 SER A 203       0.503  18.032  -7.552  1.00 97.05           H  
ATOM   3178  O   SER A 203       4.430  18.175  -6.989  1.00 97.05           O  
ATOM   3179  OG  SER A 203       1.076  16.562  -6.260  1.00 97.05           O  
ATOM   3180  HG  SER A 203       1.421  16.649  -5.368  1.00 97.05           H  
ATOM   3181  N   THR A 204       4.285  15.942  -7.129  1.00 97.01           N  
ATOM   3182  H   THR A 204       3.712  15.167  -7.431  1.00 97.01           H  
ATOM   3183  CA  THR A 204       5.556  15.636  -6.461  1.00 97.01           C  
ATOM   3184  HA  THR A 204       6.001  16.558  -6.088  1.00 97.01           H  
ATOM   3185  C   THR A 204       6.576  15.000  -7.403  1.00 97.01           C  
ATOM   3186  CB  THR A 204       5.324  14.698  -5.267  1.00 97.01           C  
ATOM   3187  HB  THR A 204       5.068  13.703  -5.630  1.00 97.01           H  
ATOM   3188  O   THR A 204       7.750  15.359  -7.371  1.00 97.01           O  
ATOM   3189  CG2 THR A 204       6.565  14.595  -4.390  1.00 97.01           C  
ATOM   3190 HG21 THR A 204       6.304  14.148  -3.430  1.00 97.01           H  
ATOM   3191 HG22 THR A 204       7.308  13.968  -4.882  1.00 97.01           H  
ATOM   3192 HG23 THR A 204       6.986  15.585  -4.209  1.00 97.01           H  
ATOM   3193  OG1 THR A 204       4.268  15.136  -4.450  1.00 97.01           O  
ATOM   3194  HG1 THR A 204       4.309  16.091  -4.367  1.00 97.01           H  
ATOM   3195  N   THR A 205       6.154  14.048  -8.237  1.00 96.66           N  
ATOM   3196  H   THR A 205       5.178  13.789  -8.213  1.00 96.66           H  
ATOM   3197  CA  THR A 205       7.058  13.215  -9.046  1.00 96.66           C  
ATOM   3198  HA  THR A 205       8.076  13.316  -8.671  1.00 96.66           H  
ATOM   3199  C   THR A 205       7.095  13.600 -10.524  1.00 96.66           C  
ATOM   3200  CB  THR A 205       6.679  11.727  -8.934  1.00 96.66           C  
ATOM   3201  HB  THR A 205       7.431  11.129  -9.449  1.00 96.66           H  
ATOM   3202  O   THR A 205       7.999  13.173 -11.238  1.00 96.66           O  
ATOM   3203  CG2 THR A 205       6.582  11.245  -7.488  1.00 96.66           C  
ATOM   3204 HG21 THR A 205       6.530  10.156  -7.489  1.00 96.66           H  
ATOM   3205 HG22 THR A 205       5.689  11.648  -7.010  1.00 96.66           H  
ATOM   3206 HG23 THR A 205       7.463  11.566  -6.933  1.00 96.66           H  
ATOM   3207  OG1 THR A 205       5.417  11.479  -9.515  1.00 96.66           O  
ATOM   3208  HG1 THR A 205       5.504  11.573 -10.466  1.00 96.66           H  
ATOM   3209  N   GLY A 206       6.096  14.334 -11.028  1.00 97.06           N  
ATOM   3210  H   GLY A 206       5.425  14.749 -10.398  1.00 97.06           H  
ATOM   3211  CA  GLY A 206       5.810  14.385 -12.467  1.00 97.06           C  
ATOM   3212  HA2 GLY A 206       6.689  14.761 -12.991  1.00 97.06           H  
ATOM   3213  HA3 GLY A 206       4.984  15.073 -12.646  1.00 97.06           H  
ATOM   3214  C   GLY A 206       5.437  13.005 -13.040  1.00 97.06           C  
ATOM   3215  O   GLY A 206       5.112  12.085 -12.289  1.00 97.06           O  
ATOM   3216  N   TYR A 207       5.483  12.852 -14.370  1.00 97.11           N  
ATOM   3217  H   TYR A 207       5.705  13.659 -14.935  1.00 97.11           H  
ATOM   3218  CA  TYR A 207       5.107  11.606 -15.069  1.00 97.11           C  
ATOM   3219  HA  TYR A 207       4.426  11.038 -14.435  1.00 97.11           H  
ATOM   3220  C   TYR A 207       6.273  10.656 -15.386  1.00 97.11           C  
ATOM   3221  CB  TYR A 207       4.356  11.943 -16.367  1.00 97.11           C  
ATOM   3222  HB2 TYR A 207       4.170  11.022 -16.918  1.00 97.11           H  
ATOM   3223  HB3 TYR A 207       4.991  12.570 -16.993  1.00 97.11           H  
ATOM   3224  O   TYR A 207       6.028   9.527 -15.795  1.00 97.11           O  
ATOM   3225  CG  TYR A 207       3.014  12.612 -16.159  1.00 97.11           C  
ATOM   3226  CD1 TYR A 207       1.977  11.907 -15.516  1.00 97.11           C  
ATOM   3227  HD1 TYR A 207       2.131  10.892 -15.180  1.00 97.11           H  
ATOM   3228  CD2 TYR A 207       2.792  13.923 -16.625  1.00 97.11           C  
ATOM   3229  HD2 TYR A 207       3.579  14.463 -17.131  1.00 97.11           H  
ATOM   3230  CE1 TYR A 207       0.727  12.521 -15.315  1.00 97.11           C  
ATOM   3231  HE1 TYR A 207      -0.076  11.990 -14.826  1.00 97.11           H  
ATOM   3232  CE2 TYR A 207       1.535  14.531 -16.443  1.00 97.11           C  
ATOM   3233  HE2 TYR A 207       1.359  15.537 -16.794  1.00 97.11           H  
ATOM   3234  OH  TYR A 207      -0.690  14.437 -15.545  1.00 97.11           O  
ATOM   3235  HH  TYR A 207      -0.736  15.318 -15.923  1.00 97.11           H  
ATOM   3236  CZ  TYR A 207       0.505  13.835 -15.773  1.00 97.11           C  
ATOM   3237  N   TYR A 208       7.524  11.092 -15.219  1.00 97.34           N  
ATOM   3238  H   TYR A 208       7.653  12.022 -14.849  1.00 97.34           H  
ATOM   3239  CA  TYR A 208       8.734  10.332 -15.585  1.00 97.34           C  
ATOM   3240  HA  TYR A 208       8.449   9.447 -16.154  1.00 97.34           H  
ATOM   3241  C   TYR A 208       9.498   9.817 -14.360  1.00 97.34           C  
ATOM   3242  CB  TYR A 208       9.627  11.191 -16.486  1.00 97.34           C  
ATOM   3243  HB2 TYR A 208       9.876  12.118 -15.970  1.00 97.34           H  
ATOM   3244  HB3 TYR A 208      10.562  10.660 -16.670  1.00 97.34           H  
ATOM   3245  O   TYR A 208      10.719   9.663 -14.369  1.00 97.34           O  
ATOM   3246  CG  TYR A 208       9.025  11.503 -17.836  1.00 97.34           C  
ATOM   3247  CD1 TYR A 208       9.082  10.532 -18.851  1.00 97.34           C  
ATOM   3248  HD1 TYR A 208       9.524   9.567 -18.650  1.00 97.34           H  
ATOM   3249  CD2 TYR A 208       8.462  12.769 -18.092  1.00 97.34           C  
ATOM   3250  HD2 TYR A 208       8.438  13.517 -17.314  1.00 97.34           H  
ATOM   3251  CE1 TYR A 208       8.607  10.837 -20.138  1.00 97.34           C  
ATOM   3252  HE1 TYR A 208       8.676  10.114 -20.937  1.00 97.34           H  
ATOM   3253  CE2 TYR A 208       7.971  13.072 -19.376  1.00 97.34           C  
ATOM   3254  HE2 TYR A 208       7.551  14.045 -19.583  1.00 97.34           H  
ATOM   3255  OH  TYR A 208       7.563  12.372 -21.641  1.00 97.34           O  
ATOM   3256  HH  TYR A 208       7.221  13.265 -21.729  1.00 97.34           H  
ATOM   3257  CZ  TYR A 208       8.056  12.107 -20.405  1.00 97.34           C  
ATOM   3258  N   SER A 209       8.808   9.640 -13.238  1.00 96.86           N  
ATOM   3259  H   SER A 209       7.804   9.750 -13.254  1.00 96.86           H  
ATOM   3260  CA  SER A 209       9.418   9.163 -12.003  1.00 96.86           C  
ATOM   3261  HA  SER A 209      10.260   8.514 -12.241  1.00 96.86           H  
ATOM   3262  C   SER A 209       8.427   8.343 -11.193  1.00 96.86           C  
ATOM   3263  CB  SER A 209       9.934  10.332 -11.163  1.00 96.86           C  
ATOM   3264  HB2 SER A 209       9.117  11.022 -10.949  1.00 96.86           H  
ATOM   3265  HB3 SER A 209      10.317   9.931 -10.224  1.00 96.86           H  
ATOM   3266  O   SER A 209       7.222   8.584 -11.230  1.00 96.86           O  
ATOM   3267  OG  SER A 209      10.987  11.009 -11.822  1.00 96.86           O  
ATOM   3268  HG  SER A 209      11.001  10.700 -12.731  1.00 96.86           H  
ATOM   3269  N   SER A 210       8.969   7.404 -10.425  1.00 97.65           N  
ATOM   3270  H   SER A 210       9.971   7.275 -10.455  1.00 97.65           H  
ATOM   3271  CA  SER A 210       8.230   6.571  -9.486  1.00 97.65           C  
ATOM   3272  HA  SER A 210       7.160   6.738  -9.609  1.00 97.65           H  
ATOM   3273  C   SER A 210       8.627   6.932  -8.058  1.00 97.65           C  
ATOM   3274  CB  SER A 210       8.512   5.095  -9.788  1.00 97.65           C  
ATOM   3275  HB2 SER A 210       8.257   4.892 -10.828  1.00 97.65           H  
ATOM   3276  HB3 SER A 210       9.571   4.887  -9.641  1.00 97.65           H  
ATOM   3277  O   SER A 210       9.800   7.185  -7.772  1.00 97.65           O  
ATOM   3278  OG  SER A 210       7.743   4.237  -8.966  1.00 97.65           O  
ATOM   3279  HG  SER A 210       8.035   4.311  -8.055  1.00 97.65           H  
ATOM   3280  N   VAL A 211       7.660   6.917  -7.145  1.00 98.09           N  
ATOM   3281  H   VAL A 211       6.712   6.752  -7.453  1.00 98.09           H  
ATOM   3282  CA  VAL A 211       7.943   6.857  -5.706  1.00 98.09           C  
ATOM   3283  HA  VAL A 211       8.665   7.638  -5.466  1.00 98.09           H  
ATOM   3284  C   VAL A 211       8.598   5.510  -5.372  1.00 98.09           C  
ATOM   3285  CB  VAL A 211       6.683   7.126  -4.855  1.00 98.09           C  
ATOM   3286  HB  VAL A 211       6.978   7.214  -3.809  1.00 98.09           H  
ATOM   3287  O   VAL A 211       8.431   4.536  -6.111  1.00 98.09           O  
ATOM   3288  CG1 VAL A 211       5.994   8.436  -5.249  1.00 98.09           C  
ATOM   3289 HG11 VAL A 211       5.607   8.377  -6.267  1.00 98.09           H  
ATOM   3290 HG12 VAL A 211       5.152   8.624  -4.584  1.00 98.09           H  
ATOM   3291 HG13 VAL A 211       6.700   9.263  -5.175  1.00 98.09           H  
ATOM   3292  CG2 VAL A 211       5.656   6.005  -4.919  1.00 98.09           C  
ATOM   3293 HG21 VAL A 211       4.783   6.266  -4.321  1.00 98.09           H  
ATOM   3294 HG22 VAL A 211       6.094   5.095  -4.509  1.00 98.09           H  
ATOM   3295 HG23 VAL A 211       5.347   5.845  -5.952  1.00 98.09           H  
ATOM   3296  N   THR A 212       9.345   5.450  -4.268  1.00 97.57           N  
ATOM   3297  H   THR A 212       9.452   6.282  -3.705  1.00 97.57           H  
ATOM   3298  CA  THR A 212      10.028   4.222  -3.812  1.00 97.57           C  
ATOM   3299  HA  THR A 212      10.210   3.570  -4.666  1.00 97.57           H  
ATOM   3300  C   THR A 212       9.195   3.410  -2.822  1.00 97.57           C  
ATOM   3301  CB  THR A 212      11.388   4.547  -3.181  1.00 97.57           C  
ATOM   3302  HB  THR A 212      11.821   3.629  -2.783  1.00 97.57           H  
ATOM   3303  O   THR A 212       9.400   2.209  -2.676  1.00 97.57           O  
ATOM   3304  CG2 THR A 212      12.362   5.143  -4.198  1.00 97.57           C  
ATOM   3305 HG21 THR A 212      11.991   6.101  -4.564  1.00 97.57           H  
ATOM   3306 HG22 THR A 212      12.472   4.459  -5.039  1.00 97.57           H  
ATOM   3307 HG23 THR A 212      13.338   5.284  -3.733  1.00 97.57           H  
ATOM   3308  OG1 THR A 212      11.259   5.489  -2.135  1.00 97.57           O  
ATOM   3309  HG1 THR A 212      12.100   5.486  -1.672  1.00 97.57           H  
ATOM   3310  N   MET A 213       8.231   4.053  -2.162  1.00 97.83           N  
ATOM   3311  H   MET A 213       8.107   5.036  -2.356  1.00 97.83           H  
ATOM   3312  CA  MET A 213       7.281   3.430  -1.243  1.00 97.83           C  
ATOM   3313  HA  MET A 213       7.157   2.384  -1.524  1.00 97.83           H  
ATOM   3314  C   MET A 213       5.930   4.131  -1.360  1.00 97.83           C  
ATOM   3315  CB  MET A 213       7.838   3.493   0.191  1.00 97.83           C  
ATOM   3316  HB2 MET A 213       8.784   2.952   0.205  1.00 97.83           H  
ATOM   3317  HB3 MET A 213       8.038   4.529   0.464  1.00 97.83           H  
ATOM   3318  O   MET A 213       5.898   5.351  -1.540  1.00 97.83           O  
ATOM   3319  CG  MET A 213       6.921   2.859   1.248  1.00 97.83           C  
ATOM   3320  HG2 MET A 213       7.538   2.531   2.084  1.00 97.83           H  
ATOM   3321  HG3 MET A 213       6.462   1.971   0.814  1.00 97.83           H  
ATOM   3322  SD  MET A 213       5.591   3.905   1.916  1.00 97.83           S  
ATOM   3323  CE  MET A 213       6.512   4.952   3.066  1.00 97.83           C  
ATOM   3324  HE1 MET A 213       7.017   4.328   3.804  1.00 97.83           H  
ATOM   3325  HE2 MET A 213       5.816   5.621   3.572  1.00 97.83           H  
ATOM   3326  HE3 MET A 213       7.242   5.546   2.517  1.00 97.83           H  
ATOM   3327  N   SER A 214       4.838   3.378  -1.236  1.00 98.55           N  
ATOM   3328  H   SER A 214       4.955   2.388  -1.075  1.00 98.55           H  
ATOM   3329  CA  SER A 214       3.496   3.926  -1.058  1.00 98.55           C  
ATOM   3330  HA  SER A 214       3.597   4.916  -0.611  1.00 98.55           H  
ATOM   3331  C   SER A 214       2.659   3.061  -0.114  1.00 98.55           C  
ATOM   3332  CB  SER A 214       2.801   4.083  -2.410  1.00 98.55           C  
ATOM   3333  HB2 SER A 214       2.602   3.101  -2.839  1.00 98.55           H  
ATOM   3334  HB3 SER A 214       3.451   4.642  -3.082  1.00 98.55           H  
ATOM   3335  O   SER A 214       2.704   1.834  -0.184  1.00 98.55           O  
ATOM   3336  OG  SER A 214       1.586   4.786  -2.265  1.00 98.55           O  
ATOM   3337  HG  SER A 214       1.700   5.463  -1.594  1.00 98.55           H  
ATOM   3338  N   GLU A 215       1.888   3.709   0.755  1.00 98.75           N  
ATOM   3339  H   GLU A 215       1.957   4.716   0.790  1.00 98.75           H  
ATOM   3340  CA  GLU A 215       0.844   3.097   1.573  1.00 98.75           C  
ATOM   3341  HA  GLU A 215       0.652   2.083   1.223  1.00 98.75           H  
ATOM   3342  C   GLU A 215      -0.447   3.911   1.421  1.00 98.75           C  
ATOM   3343  CB  GLU A 215       1.269   3.035   3.058  1.00 98.75           C  
ATOM   3344  HB2 GLU A 215       1.675   4.002   3.355  1.00 98.75           H  
ATOM   3345  HB3 GLU A 215       0.384   2.836   3.663  1.00 98.75           H  
ATOM   3346  O   GLU A 215      -0.456   5.118   1.670  1.00 98.75           O  
ATOM   3347  CG  GLU A 215       2.299   1.931   3.358  1.00 98.75           C  
ATOM   3348  HG2 GLU A 215       3.148   2.037   2.682  1.00 98.75           H  
ATOM   3349  HG3 GLU A 215       1.814   0.977   3.153  1.00 98.75           H  
ATOM   3350  CD  GLU A 215       2.830   1.900   4.810  1.00 98.75           C  
ATOM   3351  OE1 GLU A 215       3.616   0.974   5.135  1.00 98.75           O  
ATOM   3352  OE2 GLU A 215       2.480   2.778   5.641  1.00 98.75           O  
ATOM   3353  N   MET A 216      -1.555   3.257   1.075  1.00 98.86           N  
ATOM   3354  H   MET A 216      -1.479   2.270   0.874  1.00 98.86           H  
ATOM   3355  CA  MET A 216      -2.893   3.846   1.179  1.00 98.86           C  
ATOM   3356  HA  MET A 216      -2.807   4.910   1.396  1.00 98.86           H  
ATOM   3357  C   MET A 216      -3.645   3.184   2.328  1.00 98.86           C  
ATOM   3358  CB  MET A 216      -3.697   3.715  -0.114  1.00 98.86           C  
ATOM   3359  HB2 MET A 216      -4.003   2.676  -0.236  1.00 98.86           H  
ATOM   3360  HB3 MET A 216      -4.597   4.318   0.008  1.00 98.86           H  
ATOM   3361  O   MET A 216      -3.705   1.954   2.423  1.00 98.86           O  
ATOM   3362  CG  MET A 216      -2.980   4.173  -1.386  1.00 98.86           C  
ATOM   3363  HG2 MET A 216      -2.045   3.622  -1.484  1.00 98.86           H  
ATOM   3364  HG3 MET A 216      -2.746   5.235  -1.319  1.00 98.86           H  
ATOM   3365  SD  MET A 216      -3.967   3.858  -2.875  1.00 98.86           S  
ATOM   3366  CE  MET A 216      -5.232   5.152  -2.741  1.00 98.86           C  
ATOM   3367  HE1 MET A 216      -4.800   6.110  -3.029  1.00 98.86           H  
ATOM   3368  HE2 MET A 216      -5.595   5.236  -1.717  1.00 98.86           H  
ATOM   3369  HE3 MET A 216      -6.062   4.919  -3.409  1.00 98.86           H  
ATOM   3370  N   LYS A 217      -4.215   3.997   3.216  1.00 98.83           N  
ATOM   3371  H   LYS A 217      -4.110   4.994   3.093  1.00 98.83           H  
ATOM   3372  CA  LYS A 217      -4.809   3.524   4.465  1.00 98.83           C  
ATOM   3373  HA  LYS A 217      -5.171   2.509   4.302  1.00 98.83           H  
ATOM   3374  C   LYS A 217      -6.017   4.357   4.873  1.00 98.83           C  
ATOM   3375  CB  LYS A 217      -3.703   3.463   5.538  1.00 98.83           C  
ATOM   3376  HB2 LYS A 217      -2.887   2.858   5.142  1.00 98.83           H  
ATOM   3377  HB3 LYS A 217      -4.091   2.944   6.414  1.00 98.83           H  
ATOM   3378  O   LYS A 217      -6.066   5.554   4.606  1.00 98.83           O  
ATOM   3379  CG  LYS A 217      -3.143   4.840   5.945  1.00 98.83           C  
ATOM   3380  HG2 LYS A 217      -3.910   5.375   6.504  1.00 98.83           H  
ATOM   3381  HG3 LYS A 217      -2.913   5.421   5.052  1.00 98.83           H  
ATOM   3382  CD  LYS A 217      -1.863   4.792   6.795  1.00 98.83           C  
ATOM   3383  HD2 LYS A 217      -2.009   4.160   7.671  1.00 98.83           H  
ATOM   3384  HD3 LYS A 217      -1.647   5.805   7.134  1.00 98.83           H  
ATOM   3385  CE  LYS A 217      -0.670   4.278   5.982  1.00 98.83           C  
ATOM   3386  HE2 LYS A 217      -0.775   3.202   5.841  1.00 98.83           H  
ATOM   3387  HE3 LYS A 217      -0.675   4.754   5.001  1.00 98.83           H  
ATOM   3388  NZ  LYS A 217       0.621   4.565   6.641  1.00 98.83           N  
ATOM   3389  HZ1 LYS A 217       1.360   4.020   6.220  1.00 98.83           H  
ATOM   3390  HZ2 LYS A 217       0.842   5.544   6.529  1.00 98.83           H  
ATOM   3391  HZ3 LYS A 217       0.618   4.329   7.623  1.00 98.83           H  
ATOM   3392  N   PHE A 218      -6.998   3.742   5.523  1.00 98.68           N  
ATOM   3393  H   PHE A 218      -6.893   2.760   5.735  1.00 98.68           H  
ATOM   3394  CA  PHE A 218      -8.184   4.440   6.021  1.00 98.68           C  
ATOM   3395  HA  PHE A 218      -8.012   5.512   5.921  1.00 98.68           H  
ATOM   3396  C   PHE A 218      -8.402   4.192   7.511  1.00 98.68           C  
ATOM   3397  CB  PHE A 218      -9.419   4.097   5.174  1.00 98.68           C  
ATOM   3398  HB2 PHE A 218     -10.277   4.648   5.559  1.00 98.68           H  
ATOM   3399  HB3 PHE A 218      -9.242   4.448   4.157  1.00 98.68           H  
ATOM   3400  O   PHE A 218      -8.006   3.157   8.042  1.00 98.68           O  
ATOM   3401  CG  PHE A 218      -9.773   2.623   5.136  1.00 98.68           C  
ATOM   3402  CD1 PHE A 218      -9.459   1.851   4.005  1.00 98.68           C  
ATOM   3403  HD1 PHE A 218      -8.996   2.316   3.146  1.00 98.68           H  
ATOM   3404  CD2 PHE A 218     -10.377   2.006   6.246  1.00 98.68           C  
ATOM   3405  HD2 PHE A 218     -10.573   2.569   7.146  1.00 98.68           H  
ATOM   3406  CE1 PHE A 218      -9.740   0.475   3.987  1.00 98.68           C  
ATOM   3407  HE1 PHE A 218      -9.487  -0.118   3.121  1.00 98.68           H  
ATOM   3408  CE2 PHE A 218     -10.654   0.632   6.231  1.00 98.68           C  
ATOM   3409  HE2 PHE A 218     -11.047   0.158   7.119  1.00 98.68           H  
ATOM   3410  CZ  PHE A 218     -10.336  -0.137   5.101  1.00 98.68           C  
ATOM   3411  HZ  PHE A 218     -10.517  -1.202   5.097  1.00 98.68           H  
ATOM   3412  N   ARG A 219      -9.040   5.140   8.194  1.00 97.90           N  
ATOM   3413  H   ARG A 219      -9.313   5.976   7.696  1.00 97.90           H  
ATOM   3414  CA  ARG A 219      -9.344   5.050   9.628  1.00 97.90           C  
ATOM   3415  HA  ARG A 219      -9.277   4.010   9.946  1.00 97.90           H  
ATOM   3416  C   ARG A 219     -10.756   5.531   9.900  1.00 97.90           C  
ATOM   3417  CB  ARG A 219      -8.300   5.845  10.424  1.00 97.90           C  
ATOM   3418  HB2 ARG A 219      -7.323   5.399  10.240  1.00 97.90           H  
ATOM   3419  HB3 ARG A 219      -8.282   6.877  10.073  1.00 97.90           H  
ATOM   3420  O   ARG A 219     -11.230   6.468   9.261  1.00 97.90           O  
ATOM   3421  CG  ARG A 219      -8.559   5.828  11.938  1.00 97.90           C  
ATOM   3422  HG2 ARG A 219      -8.700   4.801  12.275  1.00 97.90           H  
ATOM   3423  HG3 ARG A 219      -9.461   6.394  12.173  1.00 97.90           H  
ATOM   3424  CD  ARG A 219      -7.381   6.443  12.691  1.00 97.90           C  
ATOM   3425  HD2 ARG A 219      -7.478   6.210  13.751  1.00 97.90           H  
ATOM   3426  HD3 ARG A 219      -6.458   5.995  12.321  1.00 97.90           H  
ATOM   3427  NE  ARG A 219      -7.327   7.903  12.515  1.00 97.90           N  
ATOM   3428  HE  ARG A 219      -7.956   8.344  11.859  1.00 97.90           H  
ATOM   3429  NH1 ARG A 219      -5.426   8.320  13.748  1.00 97.90           N  
ATOM   3430 HH11 ARG A 219      -4.646   8.937  13.923  1.00 97.90           H  
ATOM   3431 HH12 ARG A 219      -5.289   7.333  13.911  1.00 97.90           H  
ATOM   3432  NH2 ARG A 219      -6.461   9.971  12.698  1.00 97.90           N  
ATOM   3433 HH21 ARG A 219      -5.692  10.569  12.962  1.00 97.90           H  
ATOM   3434 HH22 ARG A 219      -7.170  10.220  12.023  1.00 97.90           H  
ATOM   3435  CZ  ARG A 219      -6.408   8.713  12.999  1.00 97.90           C  
ATOM   3436  N   GLN A 220     -11.442   4.868  10.827  1.00 96.43           N  
ATOM   3437  H   GLN A 220     -10.983   4.126  11.337  1.00 96.43           H  
ATOM   3438  CA  GLN A 220     -12.787   5.264  11.224  1.00 96.43           C  
ATOM   3439  HA  GLN A 220     -13.393   5.378  10.325  1.00 96.43           H  
ATOM   3440  C   GLN A 220     -12.737   6.608  11.965  1.00 96.43           C  
ATOM   3441  CB  GLN A 220     -13.418   4.169  12.092  1.00 96.43           C  
ATOM   3442  HB2 GLN A 220     -12.924   4.149  13.064  1.00 96.43           H  
ATOM   3443  HB3 GLN A 220     -13.291   3.195  11.619  1.00 96.43           H  
ATOM   3444  O   GLN A 220     -12.070   6.735  12.997  1.00 96.43           O  
ATOM   3445  CG  GLN A 220     -14.916   4.436  12.276  1.00 96.43           C  
ATOM   3446  HG2 GLN A 220     -15.082   5.492  12.491  1.00 96.43           H  
ATOM   3447  HG3 GLN A 220     -15.445   4.197  11.353  1.00 96.43           H  
ATOM   3448  CD  GLN A 220     -15.506   3.625  13.413  1.00 96.43           C  
ATOM   3449  NE2 GLN A 220     -16.211   4.259  14.326  1.00 96.43           N  
ATOM   3450 HE21 GLN A 220     -16.345   5.258  14.256  1.00 96.43           H  
ATOM   3451 HE22 GLN A 220     -16.542   3.751  15.133  1.00 96.43           H  
ATOM   3452  OE1 GLN A 220     -15.401   2.412  13.479  1.00 96.43           O  
ATOM   3453  N   VAL A 221     -13.489   7.587  11.466  1.00 92.38           N  
ATOM   3454  H   VAL A 221     -14.082   7.369  10.678  1.00 92.38           H  
ATOM   3455  CA  VAL A 221     -13.746   8.850  12.165  1.00 92.38           C  
ATOM   3456  HA  VAL A 221     -12.863   9.112  12.747  1.00 92.38           H  
ATOM   3457  C   VAL A 221     -14.908   8.617  13.134  1.00 92.38           C  
ATOM   3458  CB  VAL A 221     -14.007  10.002  11.176  1.00 92.38           C  
ATOM   3459  HB  VAL A 221     -14.947   9.828  10.652  1.00 92.38           H  
ATOM   3460  O   VAL A 221     -15.838   7.885  12.794  1.00 92.38           O  
ATOM   3461  CG1 VAL A 221     -14.087  11.353  11.895  1.00 92.38           C  
ATOM   3462 HG11 VAL A 221     -14.250  12.153  11.174  1.00 92.38           H  
ATOM   3463 HG12 VAL A 221     -13.163  11.546  12.440  1.00 92.38           H  
ATOM   3464 HG13 VAL A 221     -14.922  11.354  12.596  1.00 92.38           H  
ATOM   3465  CG2 VAL A 221     -12.880  10.094  10.136  1.00 92.38           C  
ATOM   3466 HG21 VAL A 221     -12.923   9.235   9.467  1.00 92.38           H  
ATOM   3467 HG22 VAL A 221     -11.912  10.107  10.636  1.00 92.38           H  
ATOM   3468 HG23 VAL A 221     -12.983  11.001   9.540  1.00 92.38           H  
ATOM   3469  N   SER A 222     -14.791   9.161  14.351  1.00 76.78           N  
ATOM   3470  H   SER A 222     -14.069   9.855  14.482  1.00 76.78           H  
ATOM   3471  CA  SER A 222     -15.783   9.063  15.439  1.00 76.78           C  
ATOM   3472  HA  SER A 222     -15.739   8.078  15.904  1.00 76.78           H  
ATOM   3473  C   SER A 222     -17.219   9.231  14.958  1.00 76.78           C  
ATOM   3474  CB  SER A 222     -15.505  10.134  16.492  1.00 76.78           C  
ATOM   3475  HB2 SER A 222     -14.544   9.964  16.978  1.00 76.78           H  
ATOM   3476  HB3 SER A 222     -16.299  10.131  17.239  1.00 76.78           H  
ATOM   3477  O   SER A 222     -17.446  10.201  14.195  1.00 76.78           O  
ATOM   3478  OG  SER A 222     -15.488  11.365  15.809  1.00 76.78           O  
ATOM   3479  HG  SER A 222     -16.230  11.310  15.202  1.00 76.78           H  
ATOM   3480  OXT SER A 222     -18.027   8.399  15.412  1.00 76.78           O  
TER    3481      SER A 222                                                       
END   
