# Supplementary material for: Nuclear genome of Bulinus truncatus, an intermediate host of the carcinogenic human blood fluke Schistosoma haematobium
Source: Nat Commun. 2022 Feb 21;13:977. doi: 10.1038/s41467-022-28634-9 (PMC8861042; doi:10.1038/s41467-022-28634-9)
Supplement: Supplementary file 6 — Supplementary Data 3 [file 41467_2022_28634_MOESM6_ESM.zip › Supplementary_Data_3/btru_063419-t1.mature.pep.pdb]

ATOM      1  N   SER A   1     -18.475  -7.428  17.289  1.00 43.99           N  
ATOM      2  H   SER A   1     -17.919  -8.173  16.894  1.00 43.99           H  
ATOM      3  H2  SER A   1     -17.952  -6.992  18.035  1.00 43.99           H  
ATOM      4  H3  SER A   1     -19.336  -7.787  17.678  1.00 43.99           H  
ATOM      5  CA  SER A   1     -18.755  -6.381  16.288  1.00 43.99           C  
ATOM      6  HA  SER A   1     -19.318  -6.803  15.456  1.00 43.99           H  
ATOM      7  C   SER A   1     -17.424  -5.868  15.764  1.00 43.99           C  
ATOM      8  CB  SER A   1     -19.568  -5.245  16.914  1.00 43.99           C  
ATOM      9  HB2 SER A   1     -20.609  -5.552  17.020  1.00 43.99           H  
ATOM     10  HB3 SER A   1     -19.520  -4.357  16.283  1.00 43.99           H  
ATOM     11  O   SER A   1     -16.521  -5.627  16.550  1.00 43.99           O  
ATOM     12  OG  SER A   1     -19.038  -4.970  18.190  1.00 43.99           O  
ATOM     13  HG  SER A   1     -19.313  -4.098  18.483  1.00 43.99           H  
ATOM     14  N   LEU A   2     -17.263  -5.809  14.443  1.00 50.14           N  
ATOM     15  H   LEU A   2     -18.056  -5.976  13.840  1.00 50.14           H  
ATOM     16  CA  LEU A   2     -16.056  -5.311  13.776  1.00 50.14           C  
ATOM     17  HA  LEU A   2     -15.161  -5.576  14.339  1.00 50.14           H  
ATOM     18  C   LEU A   2     -16.136  -3.791  13.711  1.00 50.14           C  
ATOM     19  CB  LEU A   2     -15.988  -5.922  12.365  1.00 50.14           C  
ATOM     20  HB2 LEU A   2     -15.481  -5.235  11.687  1.00 50.14           H  
ATOM     21  HB3 LEU A   2     -17.001  -6.043  11.981  1.00 50.14           H  
ATOM     22  O   LEU A   2     -16.661  -3.242  12.750  1.00 50.14           O  
ATOM     23  CG  LEU A   2     -15.247  -7.262  12.335  1.00 50.14           C  
ATOM     24  HG  LEU A   2     -15.455  -7.824  13.246  1.00 50.14           H  
ATOM     25  CD1 LEU A   2     -15.732  -8.086  11.147  1.00 50.14           C  
ATOM     26 HD11 LEU A   2     -16.784  -8.343  11.274  1.00 50.14           H  
ATOM     27 HD12 LEU A   2     -15.602  -7.527  10.220  1.00 50.14           H  
ATOM     28 HD13 LEU A   2     -15.159  -9.012  11.085  1.00 50.14           H  
ATOM     29  CD2 LEU A   2     -13.748  -7.011  12.221  1.00 50.14           C  
ATOM     30 HD21 LEU A   2     -13.389  -6.485  13.106  1.00 50.14           H  
ATOM     31 HD22 LEU A   2     -13.225  -7.965  12.155  1.00 50.14           H  
ATOM     32 HD23 LEU A   2     -13.545  -6.395  11.345  1.00 50.14           H  
ATOM     33  N   VAL A   3     -15.704  -3.127  14.769  1.00 62.12           N  
ATOM     34  H   VAL A   3     -15.329  -3.628  15.562  1.00 62.12           H  
ATOM     35  CA  VAL A   3     -15.613  -1.671  14.804  1.00 62.12           C  
ATOM     36  HA  VAL A   3     -15.557  -1.274  13.791  1.00 62.12           H  
ATOM     37  C   VAL A   3     -14.317  -1.378  15.525  1.00 62.12           C  
ATOM     38  CB  VAL A   3     -16.825  -1.032  15.519  1.00 62.12           C  
ATOM     39  HB  VAL A   3     -16.795  -1.282  16.579  1.00 62.12           H  
ATOM     40  O   VAL A   3     -14.126  -1.921  16.611  1.00 62.12           O  
ATOM     41  CG1 VAL A   3     -16.796   0.493  15.369  1.00 62.12           C  
ATOM     42 HG11 VAL A   3     -16.824   0.771  14.315  1.00 62.12           H  
ATOM     43 HG12 VAL A   3     -17.653   0.936  15.875  1.00 62.12           H  
ATOM     44 HG13 VAL A   3     -15.892   0.900  15.821  1.00 62.12           H  
ATOM     45  CG2 VAL A   3     -18.169  -1.519  14.955  1.00 62.12           C  
ATOM     46 HG21 VAL A   3     -18.291  -2.588  15.133  1.00 62.12           H  
ATOM     47 HG22 VAL A   3     -18.216  -1.319  13.885  1.00 62.12           H  
ATOM     48 HG23 VAL A   3     -18.987  -0.992  15.447  1.00 62.12           H  
ATOM     49  N   CYS A   4     -13.431  -0.594  14.906  1.00 67.23           N  
ATOM     50  H   CYS A   4     -13.651  -0.247  13.983  1.00 67.23           H  
ATOM     51  CA  CYS A   4     -12.305   0.031  15.591  1.00 67.23           C  
ATOM     52  HA  CYS A   4     -11.494  -0.686  15.716  1.00 67.23           H  
ATOM     53  C   CYS A   4     -12.806   0.547  16.951  1.00 67.23           C  
ATOM     54  CB  CYS A   4     -11.814   1.188  14.720  1.00 67.23           C  
ATOM     55  HB2 CYS A   4     -12.672   1.760  14.366  1.00 67.23           H  
ATOM     56  HB3 CYS A   4     -11.218   1.858  15.339  1.00 67.23           H  
ATOM     57  O   CYS A   4     -13.614   1.480  16.963  1.00 67.23           O  
ATOM     58  SG  CYS A   4     -10.817   0.674  13.302  1.00 67.23           S  
ATOM     59  N   PRO A   5     -12.469  -0.132  18.065  1.00 58.85           N  
ATOM     60  CA  PRO A   5     -13.059   0.161  19.356  1.00 58.85           C  
ATOM     61  HA  PRO A   5     -14.145   0.098  19.285  1.00 58.85           H  
ATOM     62  C   PRO A   5     -12.674   1.574  19.783  1.00 58.85           C  
ATOM     63  CB  PRO A   5     -12.548  -0.923  20.314  1.00 58.85           C  
ATOM     64  HB2 PRO A   5     -13.249  -1.758  20.323  1.00 58.85           H  
ATOM     65  HB3 PRO A   5     -12.394  -0.547  21.325  1.00 58.85           H  
ATOM     66  O   PRO A   5     -11.680   2.137  19.317  1.00 58.85           O  
ATOM     67  CG  PRO A   5     -11.235  -1.373  19.675  1.00 58.85           C  
ATOM     68  HG2 PRO A   5     -10.985  -2.401  19.938  1.00 58.85           H  
ATOM     69  HG3 PRO A   5     -10.435  -0.695  19.970  1.00 58.85           H  
ATOM     70  CD  PRO A   5     -11.513  -1.217  18.184  1.00 58.85           C  
ATOM     71  HD2 PRO A   5     -10.593  -0.964  17.657  1.00 58.85           H  
ATOM     72  HD3 PRO A   5     -11.938  -2.141  17.790  1.00 58.85           H  
ATOM     73  N   LYS A   6     -13.466   2.138  20.697  1.00 53.44           N  
ATOM     74  H   LYS A   6     -14.213   1.578  21.082  1.00 53.44           H  
ATOM     75  CA  LYS A   6     -13.055   3.343  21.419  1.00 53.44           C  
ATOM     76  HA  LYS A   6     -12.865   4.119  20.677  1.00 53.44           H  
ATOM     77  C   LYS A   6     -11.719   3.061  22.141  1.00 53.44           C  
ATOM     78  CB  LYS A   6     -14.169   3.804  22.368  1.00 53.44           C  
ATOM     79  HB2 LYS A   6     -14.491   2.969  22.989  1.00 53.44           H  
ATOM     80  HB3 LYS A   6     -13.776   4.582  23.022  1.00 53.44           H  
ATOM     81  O   LYS A   6     -11.489   1.912  22.515  1.00 53.44           O  
ATOM     82  CG  LYS A   6     -15.361   4.375  21.583  1.00 53.44           C  
ATOM     83  HG2 LYS A   6     -15.798   3.597  20.957  1.00 53.44           H  
ATOM     84  HG3 LYS A   6     -15.009   5.186  20.944  1.00 53.44           H  
ATOM     85  CD  LYS A   6     -16.431   4.918  22.535  1.00 53.44           C  
ATOM     86  HD2 LYS A   6     -16.813   4.102  23.148  1.00 53.44           H  
ATOM     87  HD3 LYS A   6     -15.980   5.670  23.182  1.00 53.44           H  
ATOM     88  CE  LYS A   6     -17.571   5.551  21.731  1.00 53.44           C  
ATOM     89  HE2 LYS A   6     -17.151   6.333  21.098  1.00 53.44           H  
ATOM     90  HE3 LYS A   6     -18.004   4.794  21.077  1.00 53.44           H  
ATOM     91  NZ  LYS A   6     -18.610   6.123  22.624  1.00 53.44           N  
ATOM     92  HZ1 LYS A   6     -18.199   6.832  23.214  1.00 53.44           H  
ATOM     93  HZ2 LYS A   6     -19.010   5.405  23.211  1.00 53.44           H  
ATOM     94  HZ3 LYS A   6     -19.341   6.555  22.078  1.00 53.44           H  
ATOM     95  N   PRO A   7     -10.830   4.058  22.277  1.00 50.90           N  
ATOM     96  CA  PRO A   7      -9.415   3.823  22.543  1.00 50.90           C  
ATOM     97  HA  PRO A   7      -9.015   3.209  21.736  1.00 50.90           H  
ATOM     98  C   PRO A   7      -9.155   3.092  23.864  1.00 50.90           C  
ATOM     99  CB  PRO A   7      -8.722   5.192  22.499  1.00 50.90           C  
ATOM    100  HB2 PRO A   7      -7.968   5.207  21.713  1.00 50.90           H  
ATOM    101  HB3 PRO A   7      -8.247   5.425  23.452  1.00 50.90           H  
ATOM    102  O   PRO A   7      -9.509   3.588  24.927  1.00 50.90           O  
ATOM    103  CG  PRO A   7      -9.806   6.226  22.199  1.00 50.90           C  
ATOM    104  HG2 PRO A   7      -9.849   6.972  22.992  1.00 50.90           H  
ATOM    105  HG3 PRO A   7      -9.596   6.714  21.247  1.00 50.90           H  
ATOM    106  CD  PRO A   7     -11.125   5.469  22.112  1.00 50.90           C  
ATOM    107  HD2 PRO A   7     -11.785   5.805  22.912  1.00 50.90           H  
ATOM    108  HD3 PRO A   7     -11.578   5.670  21.141  1.00 50.90           H  
ATOM    109  N   GLU A   8      -8.474   1.947  23.784  1.00 53.52           N  
ATOM    110  H   GLU A   8      -8.364   1.529  22.871  1.00 53.52           H  
ATOM    111  CA  GLU A   8      -7.775   1.296  24.908  1.00 53.52           C  
ATOM    112  HA  GLU A   8      -7.750   1.981  25.756  1.00 53.52           H  
ATOM    113  C   GLU A   8      -6.293   1.011  24.561  1.00 53.52           C  
ATOM    114  CB  GLU A   8      -8.521   0.021  25.371  1.00 53.52           C  
ATOM    115  HB2 GLU A   8      -8.731  -0.606  24.505  1.00 53.52           H  
ATOM    116  HB3 GLU A   8      -7.875  -0.536  26.050  1.00 53.52           H  
ATOM    117  O   GLU A   8      -5.613   0.287  25.279  1.00 53.52           O  
ATOM    118  CG  GLU A   8      -9.828   0.323  26.129  1.00 53.52           C  
ATOM    119  HG2 GLU A   8      -9.607   1.031  26.928  1.00 53.52           H  
ATOM    120  HG3 GLU A   8     -10.528   0.799  25.442  1.00 53.52           H  
ATOM    121  CD  GLU A   8     -10.501  -0.923  26.742  1.00 53.52           C  
ATOM    122  OE1 GLU A   8     -11.484  -0.731  27.497  1.00 53.52           O  
ATOM    123  OE2 GLU A   8     -10.074  -2.061  26.436  1.00 53.52           O  
ATOM    124  N   ASN A   9      -5.765   1.569  23.458  1.00 58.10           N  
ATOM    125  H   ASN A   9      -6.269   2.322  23.011  1.00 58.10           H  
ATOM    126  CA  ASN A   9      -4.491   1.148  22.856  1.00 58.10           C  
ATOM    127  HA  ASN A   9      -3.913   0.600  23.600  1.00 58.10           H  
ATOM    128  C   ASN A   9      -3.593   2.310  22.389  1.00 58.10           C  
ATOM    129  CB  ASN A   9      -4.797   0.188  21.693  1.00 58.10           C  
ATOM    130  HB2 ASN A   9      -3.874  -0.050  21.163  1.00 58.10           H  
ATOM    131  HB3 ASN A   9      -5.473   0.670  20.987  1.00 58.10           H  
ATOM    132  O   ASN A   9      -3.989   3.471  22.390  1.00 58.10           O  
ATOM    133  CG  ASN A   9      -5.373  -1.138  22.144  1.00 58.10           C  
ATOM    134  ND2 ASN A   9      -6.415  -1.612  21.505  1.00 58.10           N  
ATOM    135 HD21 ASN A   9      -6.838  -1.066  20.768  1.00 58.10           H  
ATOM    136 HD22 ASN A   9      -6.823  -2.438  21.919  1.00 58.10           H  
ATOM    137  OD1 ASN A   9      -4.878  -1.789  23.042  1.00 58.10           O  
ATOM    138  N   LEU A  10      -2.368   1.950  21.984  1.00 63.21           N  
ATOM    139  H   LEU A  10      -2.166   0.960  21.999  1.00 63.21           H  
ATOM    140  CA  LEU A  10      -1.302   2.824  21.489  1.00 63.21           C  
ATOM    141  HA  LEU A  10      -0.954   3.438  22.319  1.00 63.21           H  
ATOM    142  C   LEU A  10      -1.781   3.751  20.356  1.00 63.21           C  
ATOM    143  CB  LEU A  10      -0.156   1.910  21.002  1.00 63.21           C  
ATOM    144  HB2 LEU A  10       0.047   1.153  21.759  1.00 63.21           H  
ATOM    145  HB3 LEU A  10      -0.503   1.391  20.108  1.00 63.21           H  
ATOM    146  O   LEU A  10      -2.304   3.291  19.337  1.00 63.21           O  
ATOM    147  CG  LEU A  10       1.165   2.629  20.671  1.00 63.21           C  
ATOM    148  HG  LEU A  10       0.965   3.529  20.089  1.00 63.21           H  
ATOM    149  CD1 LEU A  10       1.925   3.004  21.945  1.00 63.21           C  
ATOM    150 HD11 LEU A  10       2.854   3.509  21.679  1.00 63.21           H  
ATOM    151 HD12 LEU A  10       2.152   2.113  22.530  1.00 63.21           H  
ATOM    152 HD13 LEU A  10       1.326   3.689  22.546  1.00 63.21           H  
ATOM    153  CD2 LEU A  10       2.063   1.709  19.840  1.00 63.21           C  
ATOM    154 HD21 LEU A  10       2.272   0.790  20.389  1.00 63.21           H  
ATOM    155 HD22 LEU A  10       1.565   1.467  18.901  1.00 63.21           H  
ATOM    156 HD23 LEU A  10       2.998   2.220  19.613  1.00 63.21           H  
ATOM    157  N   GLU A  11      -1.539   5.050  20.513  1.00 75.13           N  
ATOM    158  H   GLU A  11      -1.144   5.376  21.384  1.00 75.13           H  
ATOM    159  CA  GLU A  11      -1.824   6.058  19.494  1.00 75.13           C  
ATOM    160  HA  GLU A  11      -2.639   5.706  18.862  1.00 75.13           H  
ATOM    161  C   GLU A  11      -0.600   6.295  18.602  1.00 75.13           C  
ATOM    162  CB  GLU A  11      -2.290   7.371  20.141  1.00 75.13           C  
ATOM    163  HB2 GLU A  11      -1.561   7.680  20.891  1.00 75.13           H  
ATOM    164  HB3 GLU A  11      -2.338   8.134  19.365  1.00 75.13           H  
ATOM    165  O   GLU A  11       0.498   6.590  19.078  1.00 75.13           O  
ATOM    166  CG  GLU A  11      -3.681   7.243  20.785  1.00 75.13           C  
ATOM    167  HG2 GLU A  11      -4.386   6.917  20.020  1.00 75.13           H  
ATOM    168  HG3 GLU A  11      -3.644   6.476  21.559  1.00 75.13           H  
ATOM    169  CD  GLU A  11      -4.186   8.556  21.410  1.00 75.13           C  
ATOM    170  OE1 GLU A  11      -5.330   8.540  21.914  1.00 75.13           O  
ATOM    171  OE2 GLU A  11      -3.444   9.566  21.370  1.00 75.13           O  
ATOM    172  N   CYS A  12      -0.793   6.209  17.288  1.00 82.95           N  
ATOM    173  H   CYS A  12      -1.722   5.983  16.963  1.00 82.95           H  
ATOM    174  CA  CYS A  12       0.135   6.790  16.331  1.00 82.95           C  
ATOM    175  HA  CYS A  12       1.155   6.577  16.649  1.00 82.95           H  
ATOM    176  C   CYS A  12      -0.093   8.305  16.316  1.00 82.95           C  
ATOM    177  CB  CYS A  12      -0.072   6.189  14.940  1.00 82.95           C  
ATOM    178  HB2 CYS A  12      -1.023   6.566  14.564  1.00 82.95           H  
ATOM    179  HB3 CYS A  12       0.709   6.563  14.278  1.00 82.95           H  
ATOM    180  O   CYS A  12      -1.226   8.777  16.149  1.00 82.95           O  
ATOM    181  SG  CYS A  12      -0.118   4.377  14.820  1.00 82.95           S  
ATOM    182  N   THR A  13       0.982   9.072  16.484  1.00 77.75           N  
ATOM    183  H   THR A  13       1.891   8.644  16.586  1.00 77.75           H  
ATOM    184  CA  THR A  13       0.903  10.531  16.576  1.00 77.75           C  
ATOM    185  HA  THR A  13       0.236  10.776  17.402  1.00 77.75           H  
ATOM    186  C   THR A  13       0.315  11.142  15.311  1.00 77.75           C  
ATOM    187  CB  THR A  13       2.273  11.160  16.869  1.00 77.75           C  
ATOM    188  HB  THR A  13       2.204  12.243  16.765  1.00 77.75           H  
ATOM    189  O   THR A  13       0.533  10.663  14.197  1.00 77.75           O  
ATOM    190  CG2 THR A  13       2.716  10.842  18.297  1.00 77.75           C  
ATOM    191 HG21 THR A  13       3.681  11.307  18.495  1.00 77.75           H  
ATOM    192 HG22 THR A  13       2.802   9.764  18.440  1.00 77.75           H  
ATOM    193 HG23 THR A  13       1.986  11.236  19.004  1.00 77.75           H  
ATOM    194  OG1 THR A  13       3.260  10.670  15.988  1.00 77.75           O  
ATOM    195  HG1 THR A  13       3.024  10.918  15.092  1.00 77.75           H  
ATOM    196  N   ARG A  14      -0.400  12.257  15.474  1.00 78.18           N  
ATOM    197  H   ARG A  14      -0.549  12.600  16.412  1.00 78.18           H  
ATOM    198  CA  ARG A  14      -0.787  13.098  14.343  1.00 78.18           C  
ATOM    199  HA  ARG A  14      -1.332  12.483  13.626  1.00 78.18           H  
ATOM    200  C   ARG A  14       0.465  13.641  13.651  1.00 78.18           C  
ATOM    201  CB  ARG A  14      -1.709  14.221  14.826  1.00 78.18           C  
ATOM    202  HB2 ARG A  14      -2.663  13.785  15.123  1.00 78.18           H  
ATOM    203  HB3 ARG A  14      -1.265  14.722  15.686  1.00 78.18           H  
ATOM    204  O   ARG A  14       1.327  14.216  14.305  1.00 78.18           O  
ATOM    205  CG  ARG A  14      -1.930  15.245  13.707  1.00 78.18           C  
ATOM    206  HG2 ARG A  14      -1.021  15.824  13.547  1.00 78.18           H  
ATOM    207  HG3 ARG A  14      -2.124  14.714  12.774  1.00 78.18           H  
ATOM    208  CD  ARG A  14      -3.063  16.216  14.030  1.00 78.18           C  
ATOM    209  HD2 ARG A  14      -3.345  16.727  13.110  1.00 78.18           H  
ATOM    210  HD3 ARG A  14      -3.928  15.667  14.402  1.00 78.18           H  
ATOM    211  NE  ARG A  14      -2.592  17.201  15.019  1.00 78.18           N  
ATOM    212  HE  ARG A  14      -1.650  17.072  15.359  1.00 78.18           H  
ATOM    213  NH1 ARG A  14      -4.445  18.544  15.030  1.00 78.18           N  
ATOM    214 HH11 ARG A  14      -4.911  19.397  15.304  1.00 78.18           H  
ATOM    215 HH12 ARG A  14      -4.875  17.929  14.354  1.00 78.18           H  
ATOM    216  NH2 ARG A  14      -2.631  19.134  16.200  1.00 78.18           N  
ATOM    217 HH21 ARG A  14      -1.676  18.973  16.489  1.00 78.18           H  
ATOM    218 HH22 ARG A  14      -3.097  19.991  16.459  1.00 78.18           H  
ATOM    219  CZ  ARG A  14      -3.227  18.283  15.414  1.00 78.18           C  
ATOM    220  N   GLU A  15       0.507  13.514  12.330  1.00 75.63           N  
ATOM    221  H   GLU A  15      -0.218  12.965  11.890  1.00 75.63           H  
ATOM    222  CA  GLU A  15       1.650  13.942  11.507  1.00 75.63           C  
ATOM    223  HA  GLU A  15       2.494  14.216  12.139  1.00 75.63           H  
ATOM    224  C   GLU A  15       1.346  15.168  10.644  1.00 75.63           C  
ATOM    225  CB  GLU A  15       2.079  12.768  10.623  1.00 75.63           C  
ATOM    226  HB2 GLU A  15       2.783  13.108   9.864  1.00 75.63           H  
ATOM    227  HB3 GLU A  15       1.192  12.362  10.137  1.00 75.63           H  
ATOM    228  O   GLU A  15       2.258  15.905  10.289  1.00 75.63           O  
ATOM    229  CG  GLU A  15       2.754  11.697  11.483  1.00 75.63           C  
ATOM    230  HG2 GLU A  15       3.711  12.086  11.830  1.00 75.63           H  
ATOM    231  HG3 GLU A  15       2.143  11.497  12.363  1.00 75.63           H  
ATOM    232  CD  GLU A  15       2.973  10.370  10.768  1.00 75.63           C  
ATOM    233  OE1 GLU A  15       3.643   9.534  11.405  1.00 75.63           O  
ATOM    234  OE2 GLU A  15       2.418  10.146   9.663  1.00 75.63           O  
ATOM    235  N   LEU A  16       0.072  15.413  10.324  1.00 77.68           N  
ATOM    236  H   LEU A  16      -0.645  14.817  10.712  1.00 77.68           H  
ATOM    237  CA  LEU A  16      -0.380  16.544   9.511  1.00 77.68           C  
ATOM    238  HA  LEU A  16       0.375  17.330   9.520  1.00 77.68           H  
ATOM    239  C   LEU A  16      -1.664  17.129  10.098  1.00 77.68           C  
ATOM    240  CB  LEU A  16      -0.630  16.079   8.065  1.00 77.68           C  
ATOM    241  HB2 LEU A  16      -1.332  15.246   8.103  1.00 77.68           H  
ATOM    242  HB3 LEU A  16      -1.111  16.891   7.518  1.00 77.68           H  
ATOM    243  O   LEU A  16      -2.461  16.400  10.679  1.00 77.68           O  
ATOM    244  CG  LEU A  16       0.618  15.644   7.275  1.00 77.68           C  
ATOM    245  HG  LEU A  16       1.132  14.840   7.801  1.00 77.68           H  
ATOM    246  CD1 LEU A  16       0.186  15.131   5.901  1.00 77.68           C  
ATOM    247 HD11 LEU A  16       1.068  14.844   5.329  1.00 77.68           H  
ATOM    248 HD12 LEU A  16      -0.353  15.907   5.358  1.00 77.68           H  
ATOM    249 HD13 LEU A  16      -0.453  14.255   6.015  1.00 77.68           H  
ATOM    250  CD2 LEU A  16       1.586  16.804   7.041  1.00 77.68           C  
ATOM    251 HD21 LEU A  16       2.428  16.460   6.440  1.00 77.68           H  
ATOM    252 HD22 LEU A  16       1.985  17.155   7.993  1.00 77.68           H  
ATOM    253 HD23 LEU A  16       1.084  17.626   6.531  1.00 77.68           H  
ATOM    254  N   GLU A  17      -1.903  18.426   9.894  1.00 78.90           N  
ATOM    255  H   GLU A  17      -1.204  18.987   9.428  1.00 78.90           H  
ATOM    256  CA  GLU A  17      -3.095  19.122  10.411  1.00 78.90           C  
ATOM    257  HA  GLU A  17      -3.086  19.090  11.501  1.00 78.90           H  
ATOM    258  C   GLU A  17      -4.417  18.483   9.959  1.00 78.90           C  
ATOM    259  CB  GLU A  17      -3.074  20.592   9.969  1.00 78.90           C  
ATOM    260  HB2 GLU A  17      -2.976  20.639   8.884  1.00 78.90           H  
ATOM    261  HB3 GLU A  17      -4.022  21.050  10.254  1.00 78.90           H  
ATOM    262  O   GLU A  17      -5.386  18.476  10.714  1.00 78.90           O  
ATOM    263  CG  GLU A  17      -1.937  21.382  10.634  1.00 78.90           C  
ATOM    264  HG2 GLU A  17      -0.982  20.980  10.297  1.00 78.90           H  
ATOM    265  HG3 GLU A  17      -2.002  21.235  11.712  1.00 78.90           H  
ATOM    266  CD  GLU A  17      -1.993  22.885  10.320  1.00 78.90           C  
ATOM    267  OE1 GLU A  17      -1.400  23.645  11.116  1.00 78.90           O  
ATOM    268  OE2 GLU A  17      -2.619  23.254   9.302  1.00 78.90           O  
ATOM    269  N   HIS A  18      -4.437  17.902   8.756  1.00 79.76           N  
ATOM    270  H   HIS A  18      -3.604  17.980   8.190  1.00 79.76           H  
ATOM    271  CA  HIS A  18      -5.627  17.291   8.159  1.00 79.76           C  
ATOM    272  HA  HIS A  18      -6.501  17.864   8.468  1.00 79.76           H  
ATOM    273  C   HIS A  18      -5.890  15.841   8.585  1.00 79.76           C  
ATOM    274  CB  HIS A  18      -5.515  17.376   6.634  1.00 79.76           C  
ATOM    275  HB2 HIS A  18      -6.407  16.933   6.193  1.00 79.76           H  
ATOM    276  HB3 HIS A  18      -4.654  16.794   6.305  1.00 79.76           H  
ATOM    277  O   HIS A  18      -6.967  15.322   8.299  1.00 79.76           O  
ATOM    278  CG  HIS A  18      -5.394  18.785   6.119  1.00 79.76           C  
ATOM    279  CD2 HIS A  18      -4.349  19.301   5.405  1.00 79.76           C  
ATOM    280  HD2 HIS A  18      -3.454  18.773   5.112  1.00 79.76           H  
ATOM    281  ND1 HIS A  18      -6.312  19.797   6.286  1.00 79.76           N  
ATOM    282  HD1 HIS A  18      -7.163  19.752   6.828  1.00 79.76           H  
ATOM    283  CE1 HIS A  18      -5.828  20.897   5.683  1.00 79.76           C  
ATOM    284  HE1 HIS A  18      -6.307  21.865   5.662  1.00 79.76           H  
ATOM    285  NE2 HIS A  18      -4.641  20.632   5.118  1.00 79.76           N  
ATOM    286  N   PHE A  19      -4.939  15.177   9.246  1.00 83.27           N  
ATOM    287  H   PHE A  19      -4.124  15.681   9.566  1.00 83.27           H  
ATOM    288  CA  PHE A  19      -5.116  13.806   9.723  1.00 83.27           C  
ATOM    289  HA  PHE A  19      -6.087  13.428   9.405  1.00 83.27           H  
ATOM    290  C   PHE A  19      -5.113  13.789  11.244  1.00 83.27           C  
ATOM    291  CB  PHE A  19      -4.050  12.881   9.121  1.00 83.27           C  
ATOM    292  HB2 PHE A  19      -4.116  11.911   9.614  1.00 83.27           H  
ATOM    293  HB3 PHE A  19      -3.061  13.290   9.324  1.00 83.27           H  
ATOM    294  O   PHE A  19      -4.201  14.304  11.876  1.00 83.27           O  
ATOM    295  CG  PHE A  19      -4.226  12.657   7.630  1.00 83.27           C  
ATOM    296  CD1 PHE A  19      -5.353  11.967   7.150  1.00 83.27           C  
ATOM    297  HD1 PHE A  19      -6.104  11.613   7.840  1.00 83.27           H  
ATOM    298  CD2 PHE A  19      -3.295  13.161   6.709  1.00 83.27           C  
ATOM    299  HD2 PHE A  19      -2.429  13.704   7.058  1.00 83.27           H  
ATOM    300  CE1 PHE A  19      -5.531  11.740   5.777  1.00 83.27           C  
ATOM    301  HE1 PHE A  19      -6.390  11.187   5.428  1.00 83.27           H  
ATOM    302  CE2 PHE A  19      -3.495  12.972   5.331  1.00 83.27           C  
ATOM    303  HE2 PHE A  19      -2.799  13.402   4.626  1.00 83.27           H  
ATOM    304  CZ  PHE A  19      -4.597  12.241   4.860  1.00 83.27           C  
ATOM    305  HZ  PHE A  19      -4.738  12.077   3.802  1.00 83.27           H  
ATOM    306  N   TYR A  20      -6.129  13.191  11.853  1.00 80.83           N  
ATOM    307  H   TYR A  20      -6.868  12.778  11.301  1.00 80.83           H  
ATOM    308  CA  TYR A  20      -6.172  13.041  13.305  1.00 80.83           C  
ATOM    309  HA  TYR A  20      -5.857  13.982  13.756  1.00 80.83           H  
ATOM    310  C   TYR A  20      -5.180  11.967  13.773  1.00 80.83           C  
ATOM    311  CB  TYR A  20      -7.616  12.789  13.761  1.00 80.83           C  
ATOM    312  HB2 TYR A  20      -7.635  12.704  14.848  1.00 80.83           H  
ATOM    313  HB3 TYR A  20      -7.983  11.843  13.362  1.00 80.83           H  
ATOM    314  O   TYR A  20      -4.592  11.239  12.964  1.00 80.83           O  
ATOM    315  CG  TYR A  20      -8.559  13.901  13.350  1.00 80.83           C  
ATOM    316  CD1 TYR A  20      -8.689  15.038  14.171  1.00 80.83           C  
ATOM    317  HD1 TYR A  20      -8.160  15.088  15.112  1.00 80.83           H  
ATOM    318  CD2 TYR A  20      -9.283  13.815  12.144  1.00 80.83           C  
ATOM    319  HD2 TYR A  20      -9.207  12.935  11.522  1.00 80.83           H  
ATOM    320  CE1 TYR A  20      -9.540  16.091  13.790  1.00 80.83           C  
ATOM    321  HE1 TYR A  20      -9.661  16.950  14.434  1.00 80.83           H  
ATOM    322  CE2 TYR A  20     -10.126  14.872  11.755  1.00 80.83           C  
ATOM    323  HE2 TYR A  20     -10.689  14.821  10.834  1.00 80.83           H  
ATOM    324  OH  TYR A  20     -11.088  17.017  12.205  1.00 80.83           O  
ATOM    325  HH  TYR A  20     -11.139  17.699  12.878  1.00 80.83           H  
ATOM    326  CZ  TYR A  20     -10.259  16.008  12.578  1.00 80.83           C  
ATOM    327  N   ALA A  21      -5.001  11.859  15.091  1.00 83.89           N  
ATOM    328  H   ALA A  21      -5.558  12.429  15.712  1.00 83.89           H  
ATOM    329  CA  ALA A  21      -4.321  10.708  15.671  1.00 83.89           C  
ATOM    330  HA  ALA A  21      -3.292  10.691  15.313  1.00 83.89           H  
ATOM    331  C   ALA A  21      -5.004   9.408  15.211  1.00 83.89           C  
ATOM    332  CB  ALA A  21      -4.295  10.846  17.197  1.00 83.89           C  
ATOM    333  HB1 ALA A  21      -3.751  10.009  17.635  1.00 83.89           H  
ATOM    334  HB2 ALA A  21      -3.796  11.772  17.485  1.00 83.89           H  
ATOM    335  HB3 ALA A  21      -5.310  10.843  17.593  1.00 83.89           H  
ATOM    336  O   ALA A  21      -6.187   9.392  14.844  1.00 83.89           O  
ATOM    337  N   ARG A  22      -4.229   8.326  15.166  1.00 90.34           N  
ATOM    338  H   ARG A  22      -3.292   8.394  15.538  1.00 90.34           H  
ATOM    339  CA  ARG A  22      -4.708   7.011  14.736  1.00 90.34           C  
ATOM    340  HA  ARG A  22      -5.782   7.046  14.558  1.00 90.34           H  
ATOM    341  C   ARG A  22      -4.498   6.013  15.852  1.00 90.34           C  
ATOM    342  CB  ARG A  22      -3.997   6.557  13.457  1.00 90.34           C  
ATOM    343  HB2 ARG A  22      -4.423   5.598  13.163  1.00 90.34           H  
ATOM    344  HB3 ARG A  22      -2.941   6.416  13.687  1.00 90.34           H  
ATOM    345  O   ARG A  22      -3.476   6.052  16.527  1.00 90.34           O  
ATOM    346  CG  ARG A  22      -4.086   7.517  12.266  1.00 90.34           C  
ATOM    347  HG2 ARG A  22      -3.520   7.097  11.434  1.00 90.34           H  
ATOM    348  HG3 ARG A  22      -3.652   8.481  12.531  1.00 90.34           H  
ATOM    349  CD  ARG A  22      -5.531   7.704  11.834  1.00 90.34           C  
ATOM    350  HD2 ARG A  22      -6.109   8.037  12.696  1.00 90.34           H  
ATOM    351  HD3 ARG A  22      -5.943   6.739  11.541  1.00 90.34           H  
ATOM    352  NE  ARG A  22      -5.655   8.663  10.719  1.00 90.34           N  
ATOM    353  HE  ARG A  22      -5.237   8.434   9.829  1.00 90.34           H  
ATOM    354  NH1 ARG A  22      -7.213  10.002  11.747  1.00 90.34           N  
ATOM    355 HH11 ARG A  22      -6.870   9.710  12.651  1.00 90.34           H  
ATOM    356 HH12 ARG A  22      -8.177  10.291  11.661  1.00 90.34           H  
ATOM    357  NH2 ARG A  22      -6.962  10.084   9.550  1.00 90.34           N  
ATOM    358 HH21 ARG A  22      -7.925  10.386   9.505  1.00 90.34           H  
ATOM    359 HH22 ARG A  22      -6.567   9.681   8.712  1.00 90.34           H  
ATOM    360  CZ  ARG A  22      -6.578   9.600  10.684  1.00 90.34           C  
ATOM    361  N   LEU A  23      -5.443   5.103  16.014  1.00 90.01           N  
ATOM    362  H   LEU A  23      -6.231   5.110  15.383  1.00 90.01           H  
ATOM    363  CA  LEU A  23      -5.379   4.082  17.048  1.00 90.01           C  
ATOM    364  HA  LEU A  23      -4.688   4.400  17.828  1.00 90.01           H  
ATOM    365  C   LEU A  23      -4.865   2.773  16.455  1.00 90.01           C  
ATOM    366  CB  LEU A  23      -6.774   3.951  17.669  1.00 90.01           C  
ATOM    367  HB2 LEU A  23      -7.105   4.930  18.014  1.00 90.01           H  
ATOM    368  HB3 LEU A  23      -7.472   3.619  16.900  1.00 90.01           H  
ATOM    369  O   LEU A  23      -5.411   2.290  15.463  1.00 90.01           O  
ATOM    370  CG  LEU A  23      -6.819   2.968  18.846  1.00 90.01           C  
ATOM    371  HG  LEU A  23      -6.389   2.010  18.554  1.00 90.01           H  
ATOM    372  CD1 LEU A  23      -6.046   3.507  20.044  1.00 90.01           C  
ATOM    373 HD11 LEU A  23      -4.974   3.459  19.852  1.00 90.01           H  
ATOM    374 HD12 LEU A  23      -6.314   4.545  20.240  1.00 90.01           H  
ATOM    375 HD13 LEU A  23      -6.262   2.914  20.933  1.00 90.01           H  
ATOM    376  CD2 LEU A  23      -8.274   2.732  19.238  1.00 90.01           C  
ATOM    377 HD21 LEU A  23      -8.326   1.995  20.039  1.00 90.01           H  
ATOM    378 HD22 LEU A  23      -8.833   2.349  18.384  1.00 90.01           H  
ATOM    379 HD23 LEU A  23      -8.729   3.670  19.556  1.00 90.01           H  
ATOM    380  N   LEU A  24      -3.849   2.173  17.067  1.00 90.16           N  
ATOM    381  H   LEU A  24      -3.426   2.609  17.874  1.00 90.16           H  
ATOM    382  CA  LEU A  24      -3.419   0.825  16.714  1.00 90.16           C  
ATOM    383  HA  LEU A  24      -3.570   0.684  15.644  1.00 90.16           H  
ATOM    384  C   LEU A  24      -4.275  -0.199  17.469  1.00 90.16           C  
ATOM    385  CB  LEU A  24      -1.922   0.684  17.023  1.00 90.16           C  
ATOM    386  HB2 LEU A  24      -1.388   1.543  16.618  1.00 90.16           H  
ATOM    387  HB3 LEU A  24      -1.792   0.693  18.106  1.00 90.16           H  
ATOM    388  O   LEU A  24      -4.365  -0.155  18.693  1.00 90.16           O  
ATOM    389  CG  LEU A  24      -1.306  -0.601  16.449  1.00 90.16           C  
ATOM    390  HG  LEU A  24      -1.892  -1.467  16.756  1.00 90.16           H  
ATOM    391  CD1 LEU A  24      -1.233  -0.558  14.923  1.00 90.16           C  
ATOM    392 HD11 LEU A  24      -0.748   0.363  14.597  1.00 90.16           H  
ATOM    393 HD12 LEU A  24      -0.653  -1.412  14.572  1.00 90.16           H  
ATOM    394 HD13 LEU A  24      -2.233  -0.611  14.492  1.00 90.16           H  
ATOM    395  CD2 LEU A  24       0.117  -0.773  16.977  1.00 90.16           C  
ATOM    396 HD21 LEU A  24       0.545  -1.701  16.599  1.00 90.16           H  
ATOM    397 HD22 LEU A  24       0.098  -0.817  18.066  1.00 90.16           H  
ATOM    398 HD23 LEU A  24       0.735   0.069  16.665  1.00 90.16           H  
ATOM    399  N   VAL A  25      -4.906  -1.131  16.758  1.00 89.21           N  
ATOM    400  H   VAL A  25      -4.830  -1.096  15.751  1.00 89.21           H  
ATOM    401  CA  VAL A  25      -5.810  -2.128  17.352  1.00 89.21           C  
ATOM    402  HA  VAL A  25      -5.679  -2.138  18.434  1.00 89.21           H  
ATOM    403  C   VAL A  25      -5.481  -3.516  16.828  1.00 89.21           C  
ATOM    404  CB  VAL A  25      -7.284  -1.790  17.056  1.00 89.21           C  
ATOM    405  HB  VAL A  25      -7.451  -1.833  15.979  1.00 89.21           H  
ATOM    406  O   VAL A  25      -5.412  -3.724  15.621  1.00 89.21           O  
ATOM    407  CG1 VAL A  25      -8.230  -2.794  17.731  1.00 89.21           C  
ATOM    408 HG11 VAL A  25      -9.258  -2.583  17.439  1.00 89.21           H  
ATOM    409 HG12 VAL A  25      -8.017  -3.811  17.402  1.00 89.21           H  
ATOM    410 HG13 VAL A  25      -8.134  -2.737  18.816  1.00 89.21           H  
ATOM    411  CG2 VAL A  25      -7.650  -0.381  17.542  1.00 89.21           C  
ATOM    412 HG21 VAL A  25      -7.462  -0.287  18.611  1.00 89.21           H  
ATOM    413 HG22 VAL A  25      -8.696  -0.162  17.328  1.00 89.21           H  
ATOM    414 HG23 VAL A  25      -7.057   0.358  17.005  1.00 89.21           H  
ATOM    415  N   TYR A  26      -5.363  -4.500  17.718  1.00 89.25           N  
ATOM    416  H   TYR A  26      -5.415  -4.288  18.704  1.00 89.25           H  
ATOM    417  CA  TYR A  26      -5.281  -5.899  17.308  1.00 89.25           C  
ATOM    418  HA  TYR A  26      -4.711  -5.959  16.381  1.00 89.25           H  
ATOM    419  C   TYR A  26      -6.677  -6.481  17.046  1.00 89.25           C  
ATOM    420  CB  TYR A  26      -4.510  -6.710  18.348  1.00 89.25           C  
ATOM    421  HB2 TYR A  26      -3.548  -6.232  18.529  1.00 89.25           H  
ATOM    422  HB3 TYR A  26      -5.061  -6.716  19.288  1.00 89.25           H  
ATOM    423  O   TYR A  26      -7.544  -6.484  17.923  1.00 89.25           O  
ATOM    424  CG  TYR A  26      -4.261  -8.133  17.891  1.00 89.25           C  
ATOM    425  CD1 TYR A  26      -5.061  -9.184  18.376  1.00 89.25           C  
ATOM    426  HD1 TYR A  26      -5.848  -8.985  19.088  1.00 89.25           H  
ATOM    427  CD2 TYR A  26      -3.241  -8.398  16.957  1.00 89.25           C  
ATOM    428  HD2 TYR A  26      -2.633  -7.590  16.578  1.00 89.25           H  
ATOM    429  CE1 TYR A  26      -4.816 -10.505  17.956  1.00 89.25           C  
ATOM    430  HE1 TYR A  26      -5.409 -11.314  18.355  1.00 89.25           H  
ATOM    431  CE2 TYR A  26      -3.002  -9.715  16.524  1.00 89.25           C  
ATOM    432  HE2 TYR A  26      -2.216  -9.932  15.815  1.00 89.25           H  
ATOM    433  OH  TYR A  26      -3.524 -12.046  16.651  1.00 89.25           O  
ATOM    434  HH  TYR A  26      -4.039 -12.682  17.154  1.00 89.25           H  
ATOM    435  CZ  TYR A  26      -3.779 -10.771  17.037  1.00 89.25           C  
ATOM    436  N   SER A  27      -6.906  -7.006  15.842  1.00 88.96           N  
ATOM    437  H   SER A  27      -6.153  -7.000  15.170  1.00 88.96           H  
ATOM    438  CA  SER A  27      -8.146  -7.702  15.497  1.00 88.96           C  
ATOM    439  HA  SER A  27      -8.954  -7.329  16.127  1.00 88.96           H  
ATOM    440  C   SER A  27      -8.009  -9.202  15.726  1.00 88.96           C  
ATOM    441  CB  SER A  27      -8.548  -7.420  14.051  1.00 88.96           C  
ATOM    442  HB2 SER A  27      -8.730  -6.352  13.935  1.00 88.96           H  
ATOM    443  HB3 SER A  27      -7.744  -7.720  13.378  1.00 88.96           H  
ATOM    444  O   SER A  27      -7.371  -9.900  14.939  1.00 88.96           O  
ATOM    445  OG  SER A  27      -9.732  -8.145  13.742  1.00 88.96           O  
ATOM    446  HG  SER A  27     -10.027  -7.873  12.870  1.00 88.96           H  
ATOM    447  N   ASN A  28      -8.701  -9.728  16.739  1.00 87.17           N  
ATOM    448  H   ASN A  28      -9.107  -9.092  17.411  1.00 87.17           H  
ATOM    449  CA  ASN A  28      -8.767 -11.173  16.989  1.00 87.17           C  
ATOM    450  HA  ASN A  28      -7.754 -11.557  17.115  1.00 87.17           H  
ATOM    451  C   ASN A  28      -9.391 -11.956  15.821  1.00 87.17           C  
ATOM    452  CB  ASN A  28      -9.562 -11.420  18.283  1.00 87.17           C  
ATOM    453  HB2 ASN A  28      -9.769 -12.486  18.377  1.00 87.17           H  
ATOM    454  HB3 ASN A  28     -10.513 -10.888  18.245  1.00 87.17           H  
ATOM    455  O   ASN A  28      -8.991 -13.085  15.556  1.00 87.17           O  
ATOM    456  CG  ASN A  28      -8.784 -11.015  19.519  1.00 87.17           C  
ATOM    457  ND2 ASN A  28      -9.407 -10.366  20.473  1.00 87.17           N  
ATOM    458 HD21 ASN A  28      -8.837 -10.112  21.267  1.00 87.17           H  
ATOM    459 HD22 ASN A  28     -10.392 -10.145  20.421  1.00 87.17           H  
ATOM    460  OD1 ASN A  28      -7.605 -11.278  19.641  1.00 87.17           O  
ATOM    461  N   ALA A  29     -10.353 -11.361  15.108  1.00 87.38           N  
ATOM    462  H   ALA A  29     -10.589 -10.403  15.324  1.00 87.38           H  
ATOM    463  CA  ALA A  29     -11.048 -12.022  14.002  1.00 87.38           C  
ATOM    464  HA  ALA A  29     -11.410 -12.993  14.340  1.00 87.38           H  
ATOM    465  C   ALA A  29     -10.131 -12.276  12.793  1.00 87.38           C  
ATOM    466  CB  ALA A  29     -12.251 -11.157  13.605  1.00 87.38           C  
ATOM    467  HB1 ALA A  29     -12.922 -11.041  14.456  1.00 87.38           H  
ATOM    468  HB2 ALA A  29     -11.914 -10.177  13.267  1.00 87.38           H  
ATOM    469  HB3 ALA A  29     -12.791 -11.643  12.792  1.00 87.38           H  
ATOM    470  O   ALA A  29     -10.281 -13.281  12.102  1.00 87.38           O  
ATOM    471  N   TYR A  30      -9.180 -11.371  12.545  1.00 88.56           N  
ATOM    472  H   TYR A  30      -9.109 -10.571  13.157  1.00 88.56           H  
ATOM    473  CA  TYR A  30      -8.265 -11.458  11.403  1.00 88.56           C  
ATOM    474  HA  TYR A  30      -8.604 -12.251  10.736  1.00 88.56           H  
ATOM    475  C   TYR A  30      -6.833 -11.828  11.793  1.00 88.56           C  
ATOM    476  CB  TYR A  30      -8.324 -10.149  10.615  1.00 88.56           C  
ATOM    477  HB2 TYR A  30      -7.667 -10.219   9.749  1.00 88.56           H  
ATOM    478  HB3 TYR A  30      -7.962  -9.350  11.263  1.00 88.56           H  
ATOM    479  O   TYR A  30      -6.055 -12.183  10.908  1.00 88.56           O  
ATOM    480  CG  TYR A  30      -9.713  -9.789  10.138  1.00 88.56           C  
ATOM    481  CD1 TYR A  30     -10.450 -10.688   9.343  1.00 88.56           C  
ATOM    482  HD1 TYR A  30     -10.023 -11.636   9.049  1.00 88.56           H  
ATOM    483  CD2 TYR A  30     -10.259  -8.542  10.484  1.00 88.56           C  
ATOM    484  HD2 TYR A  30      -9.652  -7.815  11.002  1.00 88.56           H  
ATOM    485  CE1 TYR A  30     -11.750 -10.354   8.922  1.00 88.56           C  
ATOM    486  HE1 TYR A  30     -12.313 -11.026   8.291  1.00 88.56           H  
ATOM    487  CE2 TYR A  30     -11.553  -8.204  10.058  1.00 88.56           C  
ATOM    488  HE2 TYR A  30     -11.926  -7.207  10.241  1.00 88.56           H  
ATOM    489  OH  TYR A  30     -13.543  -8.776   8.855  1.00 88.56           O  
ATOM    490  HH  TYR A  30     -13.765  -7.863   9.055  1.00 88.56           H  
ATOM    491  CZ  TYR A  30     -12.306  -9.115   9.291  1.00 88.56           C  
ATOM    492  N   GLN A  31      -6.528 -11.806  13.094  1.00 90.70           N  
ATOM    493  H   GLN A  31      -7.239 -11.479  13.733  1.00 90.70           H  
ATOM    494  CA  GLN A  31      -5.214 -12.050  13.692  1.00 90.70           C  
ATOM    495  HA  GLN A  31      -5.310 -11.816  14.752  1.00 90.70           H  
ATOM    496  C   GLN A  31      -4.131 -11.096  13.172  1.00 90.70           C  
ATOM    497  CB  GLN A  31      -4.831 -13.533  13.597  1.00 90.70           C  
ATOM    498  HB2 GLN A  31      -3.869 -13.675  14.090  1.00 90.70           H  
ATOM    499  HB3 GLN A  31      -4.721 -13.816  12.550  1.00 90.70           H  
ATOM    500  O   GLN A  31      -3.018 -11.505  12.857  1.00 90.70           O  
ATOM    501  CG  GLN A  31      -5.855 -14.456  14.273  1.00 90.70           C  
ATOM    502  HG2 GLN A  31      -6.828 -14.350  13.793  1.00 90.70           H  
ATOM    503  HG3 GLN A  31      -5.955 -14.173  15.321  1.00 90.70           H  
ATOM    504  CD  GLN A  31      -5.449 -15.923  14.197  1.00 90.70           C  
ATOM    505  NE2 GLN A  31      -6.195 -16.805  14.820  1.00 90.70           N  
ATOM    506 HE21 GLN A  31      -5.883 -17.763  14.750  1.00 90.70           H  
ATOM    507 HE22 GLN A  31      -7.010 -16.515  15.342  1.00 90.70           H  
ATOM    508  OE1 GLN A  31      -4.479 -16.318  13.576  1.00 90.70           O  
ATOM    509  N   ILE A  32      -4.476  -9.812  13.051  1.00 92.58           N  
ATOM    510  H   ILE A  32      -5.378  -9.529  13.404  1.00 92.58           H  
ATOM    511  CA  ILE A  32      -3.584  -8.760  12.546  1.00 92.58           C  
ATOM    512  HA  ILE A  32      -2.553  -9.070  12.714  1.00 92.58           H  
ATOM    513  C   ILE A  32      -3.789  -7.462  13.326  1.00 92.58           C  
ATOM    514  CB  ILE A  32      -3.760  -8.520  11.025  1.00 92.58           C  
ATOM    515  HB  ILE A  32      -3.088  -7.712  10.738  1.00 92.58           H  
ATOM    516  O   ILE A  32      -4.874  -7.205  13.854  1.00 92.58           O  
ATOM    517  CG1 ILE A  32      -5.198  -8.080  10.678  1.00 92.58           C  
ATOM    518 HG12 ILE A  32      -5.439  -7.167  11.224  1.00 92.58           H  
ATOM    519 HG13 ILE A  32      -5.884  -8.864  10.998  1.00 92.58           H  
ATOM    520  CG2 ILE A  32      -3.335  -9.763  10.224  1.00 92.58           C  
ATOM    521 HG21 ILE A  32      -2.365 -10.117  10.574  1.00 92.58           H  
ATOM    522 HG22 ILE A  32      -3.237  -9.518   9.167  1.00 92.58           H  
ATOM    523 HG23 ILE A  32      -4.064 -10.566  10.340  1.00 92.58           H  
ATOM    524  CD1 ILE A  32      -5.441  -7.808   9.191  1.00 92.58           C  
ATOM    525 HD11 ILE A  32      -4.746  -7.050   8.830  1.00 92.58           H  
ATOM    526 HD12 ILE A  32      -5.321  -8.724   8.613  1.00 92.58           H  
ATOM    527 HD13 ILE A  32      -6.465  -7.460   9.054  1.00 92.58           H  
ATOM    528  N   ASN A  33      -2.754  -6.626  13.353  1.00 92.47           N  
ATOM    529  H   ASN A  33      -1.920  -6.882  12.844  1.00 92.47           H  
ATOM    530  CA  ASN A  33      -2.877  -5.242  13.795  1.00 92.47           C  
ATOM    531  HA  ASN A  33      -3.545  -5.198  14.655  1.00 92.47           H  
ATOM    532  C   ASN A  33      -3.499  -4.391  12.682  1.00 92.47           C  
ATOM    533  CB  ASN A  33      -1.507  -4.708  14.231  1.00 92.47           C  
ATOM    534  HB2 ASN A  33      -0.780  -4.865  13.435  1.00 92.47           H  
ATOM    535  HB3 ASN A  33      -1.588  -3.638  14.423  1.00 92.47           H  
ATOM    536  O   ASN A  33      -3.180  -4.559  11.507  1.00 92.47           O  
ATOM    537  CG  ASN A  33      -1.027  -5.352  15.513  1.00 92.47           C  
ATOM    538  ND2 ASN A  33       0.144  -5.943  15.519  1.00 92.47           N  
ATOM    539 HD21 ASN A  33       0.432  -6.342  16.400  1.00 92.47           H  
ATOM    540 HD22 ASN A  33       0.735  -5.938  14.699  1.00 92.47           H  
ATOM    541  OD1 ASN A  33      -1.707  -5.343  16.521  1.00 92.47           O  
ATOM    542  N   LEU A  34      -4.374  -3.474  13.070  1.00 94.38           N  
ATOM    543  H   LEU A  34      -4.586  -3.410  14.056  1.00 94.38           H  
ATOM    544  CA  LEU A  34      -5.078  -2.543  12.204  1.00 94.38           C  
ATOM    545  HA  LEU A  34      -4.701  -2.622  11.184  1.00 94.38           H  
ATOM    546  C   LEU A  34      -4.830  -1.123  12.694  1.00 94.38           C  
ATOM    547  CB  LEU A  34      -6.585  -2.853  12.223  1.00 94.38           C  
ATOM    548  HB2 LEU A  34      -7.098  -2.097  11.628  1.00 94.38           H  
ATOM    549  HB3 LEU A  34      -6.940  -2.758  13.249  1.00 94.38           H  
ATOM    550  O   LEU A  34      -4.805  -0.871  13.900  1.00 94.38           O  
ATOM    551  CG  LEU A  34      -6.970  -4.246  11.698  1.00 94.38           C  
ATOM    552  HG  LEU A  34      -6.510  -5.018  12.315  1.00 94.38           H  
ATOM    553  CD1 LEU A  34      -8.488  -4.413  11.785  1.00 94.38           C  
ATOM    554 HD11 LEU A  34      -8.811  -4.269  12.816  1.00 94.38           H  
ATOM    555 HD12 LEU A  34      -8.971  -3.667  11.155  1.00 94.38           H  
ATOM    556 HD13 LEU A  34      -8.769  -5.411  11.448  1.00 94.38           H  
ATOM    557  CD2 LEU A  34      -6.555  -4.455  10.243  1.00 94.38           C  
ATOM    558 HD21 LEU A  34      -6.986  -5.379   9.860  1.00 94.38           H  
ATOM    559 HD22 LEU A  34      -6.887  -3.620   9.626  1.00 94.38           H  
ATOM    560 HD23 LEU A  34      -5.469  -4.530  10.179  1.00 94.38           H  
ATOM    561  N   LEU A  35      -4.693  -0.196  11.753  1.00 94.17           N  
ATOM    562  H   LEU A  35      -4.738  -0.468  10.781  1.00 94.17           H  
ATOM    563  CA  LEU A  35      -4.685   1.225  12.051  1.00 94.17           C  
ATOM    564  HA  LEU A  35      -4.363   1.370  13.083  1.00 94.17           H  
ATOM    565  C   LEU A  35      -6.102   1.775  11.901  1.00 94.17           C  
ATOM    566  CB  LEU A  35      -3.688   1.926  11.125  1.00 94.17           C  
ATOM    567  HB2 LEU A  35      -2.730   1.406  11.152  1.00 94.17           H  
ATOM    568  HB3 LEU A  35      -4.058   1.867  10.101  1.00 94.17           H  
ATOM    569  O   LEU A  35      -6.733   1.610  10.858  1.00 94.17           O  
ATOM    570  CG  LEU A  35      -3.478   3.392  11.528  1.00 94.17           C  
ATOM    571  HG  LEU A  35      -4.440   3.866  11.722  1.00 94.17           H  
ATOM    572  CD1 LEU A  35      -2.627   3.465  12.795  1.00 94.17           C  
ATOM    573 HD11 LEU A  35      -1.764   2.805  12.706  1.00 94.17           H  
ATOM    574 HD12 LEU A  35      -2.248   4.479  12.926  1.00 94.17           H  
ATOM    575 HD13 LEU A  35      -3.211   3.185  13.671  1.00 94.17           H  
ATOM    576  CD2 LEU A  35      -2.816   4.160  10.391  1.00 94.17           C  
ATOM    577 HD21 LEU A  35      -3.493   4.217   9.539  1.00 94.17           H  
ATOM    578 HD22 LEU A  35      -2.537   5.165  10.710  1.00 94.17           H  
ATOM    579 HD23 LEU A  35      -1.927   3.627  10.053  1.00 94.17           H  
ATOM    580  N   CYS A  36      -6.591   2.436  12.938  1.00 93.70           N  
ATOM    581  H   CYS A  36      -6.030   2.494  13.776  1.00 93.70           H  
ATOM    582  CA  CYS A  36      -7.955   2.921  13.022  1.00 93.70           C  
ATOM    583  HA  CYS A  36      -8.523   2.547  12.171  1.00 93.70           H  
ATOM    584  C   CYS A  36      -8.011   4.448  13.002  1.00 93.70           C  
ATOM    585  CB  CYS A  36      -8.586   2.337  14.282  1.00 93.70           C  
ATOM    586  HB2 CYS A  36      -7.894   2.473  15.114  1.00 93.70           H  
ATOM    587  HB3 CYS A  36      -9.494   2.896  14.510  1.00 93.70           H  
ATOM    588  O   CYS A  36      -7.314   5.122  13.761  1.00 93.70           O  
ATOM    589  SG  CYS A  36      -8.986   0.576  14.153  1.00 93.70           S  
ATOM    590  N   ASP A  37      -8.890   4.988  12.164  1.00 93.36           N  
ATOM    591  H   ASP A  37      -9.432   4.360  11.588  1.00 93.36           H  
ATOM    592  CA  ASP A  37      -9.313   6.384  12.204  1.00 93.36           C  
ATOM    593  HA  ASP A  37      -8.609   6.962  12.802  1.00 93.36           H  
ATOM    594  C   ASP A  37     -10.680   6.470  12.894  1.00 93.36           C  
ATOM    595  CB  ASP A  37      -9.261   6.966  10.791  1.00 93.36           C  
ATOM    596  HB2 ASP A  37      -9.811   6.333  10.095  1.00 93.36           H  
ATOM    597  HB3 ASP A  37      -8.220   6.946  10.471  1.00 93.36           H  
ATOM    598  O   ASP A  37     -11.699   5.964  12.407  1.00 93.36           O  
ATOM    599  CG  ASP A  37      -9.754   8.404  10.658  1.00 93.36           C  
ATOM    600  OD1 ASP A  37     -10.131   9.044  11.667  1.00 93.36           O  
ATOM    601  OD2 ASP A  37      -9.616   8.906   9.521  1.00 93.36           O  
ATOM    602  N   THR A  38     -10.666   7.061  14.085  1.00 90.26           N  
ATOM    603  H   THR A  38      -9.793   7.431  14.435  1.00 90.26           H  
ATOM    604  CA  THR A  38     -11.806   7.162  15.001  1.00 90.26           C  
ATOM    605  HA  THR A  38     -12.535   6.390  14.754  1.00 90.26           H  
ATOM    606  C   THR A  38     -12.542   8.494  14.904  1.00 90.26           C  
ATOM    607  CB  THR A  38     -11.353   6.920  16.450  1.00 90.26           C  
ATOM    608  HB  THR A  38     -12.191   7.062  17.131  1.00 90.26           H  
ATOM    609  O   THR A  38     -13.554   8.652  15.578  1.00 90.26           O  
ATOM    610  CG2 THR A  38     -10.812   5.497  16.631  1.00 90.26           C  
ATOM    611 HG21 THR A  38     -11.573   4.770  16.347  1.00 90.26           H  
ATOM    612 HG22 THR A  38     -10.553   5.344  17.679  1.00 90.26           H  
ATOM    613 HG23 THR A  38      -9.917   5.348  16.026  1.00 90.26           H  
ATOM    614  OG1 THR A  38     -10.313   7.809  16.790  1.00 90.26           O  
ATOM    615  HG1 THR A  38     -10.696   8.626  17.118  1.00 90.26           H  
ATOM    616  N   GLU A  39     -12.083   9.421  14.059  1.00 90.44           N  
ATOM    617  H   GLU A  39     -11.287   9.196  13.480  1.00 90.44           H  
ATOM    618  CA  GLU A  39     -12.576  10.805  14.031  1.00 90.44           C  
ATOM    619  HA  GLU A  39     -13.316  10.965  14.816  1.00 90.44           H  
ATOM    620  C   GLU A  39     -13.250  11.156  12.702  1.00 90.44           C  
ATOM    621  CB  GLU A  39     -11.401  11.766  14.282  1.00 90.44           C  
ATOM    622  HB2 GLU A  39     -11.754  12.792  14.177  1.00 90.44           H  
ATOM    623  HB3 GLU A  39     -10.646  11.601  13.513  1.00 90.44           H  
ATOM    624  O   GLU A  39     -14.354  11.707  12.676  1.00 90.44           O  
ATOM    625  CG  GLU A  39     -10.726  11.609  15.654  1.00 90.44           C  
ATOM    626  HG2 GLU A  39      -9.913  12.332  15.718  1.00 90.44           H  
ATOM    627  HG3 GLU A  39     -10.281  10.616  15.719  1.00 90.44           H  
ATOM    628  CD  GLU A  39     -11.684  11.840  16.829  1.00 90.44           C  
ATOM    629  OE1 GLU A  39     -11.573  11.070  17.809  1.00 90.44           O  
ATOM    630  OE2 GLU A  39     -12.508  12.779  16.737  1.00 90.44           O  
ATOM    631  N   THR A  40     -12.609  10.836  11.572  1.00 92.59           N  
ATOM    632  H   THR A  40     -11.730  10.341  11.624  1.00 92.59           H  
ATOM    633  CA  THR A  40     -13.086  11.279  10.257  1.00 92.59           C  
ATOM    634  HA  THR A  40     -13.178  12.365  10.285  1.00 92.59           H  
ATOM    635  C   THR A  40     -14.466  10.699   9.951  1.00 92.59           C  
ATOM    636  CB  THR A  40     -12.077  10.917   9.158  1.00 92.59           C  
ATOM    637  HB  THR A  40     -11.916   9.839   9.153  1.00 92.59           H  
ATOM    638  O   THR A  40     -14.657   9.486   9.999  1.00 92.59           O  
ATOM    639  CG2 THR A  40     -12.527  11.362   7.768  1.00 92.59           C  
ATOM    640 HG21 THR A  40     -13.403  10.788   7.464  1.00 92.59           H  
ATOM    641 HG22 THR A  40     -12.769  12.425   7.767  1.00 92.59           H  
ATOM    642 HG23 THR A  40     -11.727  11.173   7.052  1.00 92.59           H  
ATOM    643  OG1 THR A  40     -10.855  11.589   9.395  1.00 92.59           O  
ATOM    644  HG1 THR A  40     -11.014  12.530   9.293  1.00 92.59           H  
ATOM    645  N   ASP A  41     -15.432  11.559   9.609  1.00 92.78           N  
ATOM    646  H   ASP A  41     -15.228  12.548   9.648  1.00 92.78           H  
ATOM    647  CA  ASP A  41     -16.803  11.158   9.251  1.00 92.78           C  
ATOM    648  HA  ASP A  41     -17.414  12.060   9.239  1.00 92.78           H  
ATOM    649  C   ASP A  41     -17.462  10.227  10.297  1.00 92.78           C  
ATOM    650  CB  ASP A  41     -16.810  10.606   7.814  1.00 92.78           C  
ATOM    651  HB2 ASP A  41     -16.340  11.332   7.151  1.00 92.78           H  
ATOM    652  HB3 ASP A  41     -16.225   9.687   7.773  1.00 92.78           H  
ATOM    653  O   ASP A  41     -18.064   9.206   9.972  1.00 92.78           O  
ATOM    654  CG  ASP A  41     -18.227  10.334   7.307  1.00 92.78           C  
ATOM    655  OD1 ASP A  41     -19.043  11.279   7.378  1.00 92.78           O  
ATOM    656  OD2 ASP A  41     -18.455   9.203   6.819  1.00 92.78           O  
ATOM    657  N   GLY A  42     -17.279  10.528  11.587  1.00 91.30           N  
ATOM    658  H   GLY A  42     -16.674  11.303  11.820  1.00 91.30           H  
ATOM    659  CA  GLY A  42     -17.812   9.718  12.691  1.00 91.30           C  
ATOM    660  HA2 GLY A  42     -18.817   9.380  12.439  1.00 91.30           H  
ATOM    661  HA3 GLY A  42     -17.873  10.343  13.582  1.00 91.30           H  
ATOM    662  C   GLY A  42     -16.974   8.484  13.051  1.00 91.30           C  
ATOM    663  O   GLY A  42     -17.368   7.721  13.932  1.00 91.30           O  
ATOM    664  N   GLY A  43     -15.821   8.290  12.404  1.00 91.32           N  
ATOM    665  H   GLY A  43     -15.581   8.928  11.659  1.00 91.32           H  
ATOM    666  CA  GLY A  43     -14.840   7.274  12.768  1.00 91.32           C  
ATOM    667  HA2 GLY A  43     -14.706   7.309  13.849  1.00 91.32           H  
ATOM    668  HA3 GLY A  43     -13.886   7.510  12.296  1.00 91.32           H  
ATOM    669  C   GLY A  43     -15.229   5.842  12.407  1.00 91.32           C  
ATOM    670  O   GLY A  43     -16.157   5.583  11.638  1.00 91.32           O  
ATOM    671  N   GLY A  44     -14.489   4.884  12.969  1.00 91.63           N  
ATOM    672  H   GLY A  44     -13.688   5.172  13.511  1.00 91.63           H  
ATOM    673  CA  GLY A  44     -14.698   3.454  12.725  1.00 91.63           C  
ATOM    674  HA2 GLY A  44     -15.766   3.250  12.652  1.00 91.63           H  
ATOM    675  HA3 GLY A  44     -14.300   2.894  13.571  1.00 91.63           H  
ATOM    676  C   GLY A  44     -14.030   2.942  11.447  1.00 91.63           C  
ATOM    677  O   GLY A  44     -14.356   1.848  10.985  1.00 91.63           O  
ATOM    678  N   TRP A  45     -13.111   3.718  10.876  1.00 96.01           N  
ATOM    679  H   TRP A  45     -12.855   4.584  11.328  1.00 96.01           H  
ATOM    680  CA  TRP A  45     -12.420   3.377   9.641  1.00 96.01           C  
ATOM    681  HA  TRP A  45     -13.081   2.788   9.004  1.00 96.01           H  
ATOM    682  C   TRP A  45     -11.151   2.573   9.913  1.00 96.01           C  
ATOM    683  CB  TRP A  45     -12.066   4.660   8.906  1.00 96.01           C  
ATOM    684  HB2 TRP A  45     -11.430   5.254   9.561  1.00 96.01           H  
ATOM    685  HB3 TRP A  45     -11.497   4.388   8.017  1.00 96.01           H  
ATOM    686  O   TRP A  45     -10.327   2.967  10.734  1.00 96.01           O  
ATOM    687  CG  TRP A  45     -13.202   5.516   8.473  1.00 96.01           C  
ATOM    688  CD1 TRP A  45     -13.644   6.623   9.106  1.00 96.01           C  
ATOM    689  HD1 TRP A  45     -13.229   7.035  10.013  1.00 96.01           H  
ATOM    690  CD2 TRP A  45     -14.038   5.365   7.293  1.00 96.01           C  
ATOM    691  CE2 TRP A  45     -15.004   6.412   7.286  1.00 96.01           C  
ATOM    692  CE3 TRP A  45     -14.061   4.448   6.223  1.00 96.01           C  
ATOM    693  HE3 TRP A  45     -13.332   3.651   6.199  1.00 96.01           H  
ATOM    694  NE1 TRP A  45     -14.721   7.144   8.418  1.00 96.01           N  
ATOM    695  HE1 TRP A  45     -15.207   7.971   8.733  1.00 96.01           H  
ATOM    696  CH2 TRP A  45     -15.970   5.590   5.230  1.00 96.01           C  
ATOM    697  HH2 TRP A  45     -16.721   5.658   4.457  1.00 96.01           H  
ATOM    698  CZ2 TRP A  45     -15.961   6.532   6.272  1.00 96.01           C  
ATOM    699  HZ2 TRP A  45     -16.700   7.319   6.306  1.00 96.01           H  
ATOM    700  CZ3 TRP A  45     -15.014   4.559   5.198  1.00 96.01           C  
ATOM    701  HZ3 TRP A  45     -15.021   3.845   4.387  1.00 96.01           H  
ATOM    702  N   ILE A  46     -10.958   1.489   9.169  1.00 96.06           N  
ATOM    703  H   ILE A  46     -11.685   1.238   8.514  1.00 96.06           H  
ATOM    704  CA  ILE A  46      -9.711   0.725   9.105  1.00 96.06           C  
ATOM    705  HA  ILE A  46      -9.152   0.845  10.033  1.00 96.06           H  
ATOM    706  C   ILE A  46      -8.888   1.285   7.949  1.00 96.06           C  
ATOM    707  CB  ILE A  46     -10.009  -0.775   8.894  1.00 96.06           C  
ATOM    708  HB  ILE A  46     -10.585  -0.880   7.974  1.00 96.06           H  
ATOM    709  O   ILE A  46      -9.320   1.215   6.800  1.00 96.06           O  
ATOM    710  CG1 ILE A  46     -10.848  -1.355  10.056  1.00 96.06           C  
ATOM    711 HG12 ILE A  46     -11.668  -0.679  10.298  1.00 96.06           H  
ATOM    712 HG13 ILE A  46     -10.223  -1.451  10.943  1.00 96.06           H  
ATOM    713  CG2 ILE A  46      -8.692  -1.559   8.728  1.00 96.06           C  
ATOM    714 HG21 ILE A  46      -8.060  -1.414   9.604  1.00 96.06           H  
ATOM    715 HG22 ILE A  46      -8.147  -1.217   7.848  1.00 96.06           H  
ATOM    716 HG23 ILE A  46      -8.889  -2.622   8.589  1.00 96.06           H  
ATOM    717  CD1 ILE A  46     -11.482  -2.714   9.727  1.00 96.06           C  
ATOM    718 HD11 ILE A  46     -12.117  -2.620   8.846  1.00 96.06           H  
ATOM    719 HD12 ILE A  46     -10.718  -3.469   9.540  1.00 96.06           H  
ATOM    720 HD13 ILE A  46     -12.092  -3.038  10.570  1.00 96.06           H  
ATOM    721  N   ILE A  47      -7.709   1.825   8.228  1.00 97.14           N  
ATOM    722  H   ILE A  47      -7.382   1.803   9.183  1.00 97.14           H  
ATOM    723  CA  ILE A  47      -6.791   2.316   7.200  1.00 97.14           C  
ATOM    724  HA  ILE A  47      -7.369   2.829   6.431  1.00 97.14           H  
ATOM    725  C   ILE A  47      -6.108   1.115   6.543  1.00 97.14           C  
ATOM    726  CB  ILE A  47      -5.809   3.344   7.793  1.00 97.14           C  
ATOM    727  HB  ILE A  47      -5.307   2.892   8.648  1.00 97.14           H  
ATOM    728  O   ILE A  47      -5.517   0.274   7.217  1.00 97.14           O  
ATOM    729  CG1 ILE A  47      -6.597   4.589   8.262  1.00 97.14           C  
ATOM    730 HG12 ILE A  47      -7.453   4.289   8.867  1.00 97.14           H  
ATOM    731 HG13 ILE A  47      -6.977   5.116   7.387  1.00 97.14           H  
ATOM    732  CG2 ILE A  47      -4.756   3.748   6.747  1.00 97.14           C  
ATOM    733 HG21 ILE A  47      -4.060   4.476   7.164  1.00 97.14           H  
ATOM    734 HG22 ILE A  47      -4.167   2.884   6.440  1.00 97.14           H  
ATOM    735 HG23 ILE A  47      -5.241   4.183   5.873  1.00 97.14           H  
ATOM    736  CD1 ILE A  47      -5.789   5.575   9.102  1.00 97.14           C  
ATOM    737 HD11 ILE A  47      -4.875   5.882   8.593  1.00 97.14           H  
ATOM    738 HD12 ILE A  47      -5.553   5.121  10.064  1.00 97.14           H  
ATOM    739 HD13 ILE A  47      -6.398   6.466   9.260  1.00 97.14           H  
ATOM    740  N   ILE A  48      -6.232   1.033   5.219  1.00 98.33           N  
ATOM    741  H   ILE A  48      -6.722   1.781   4.750  1.00 98.33           H  
ATOM    742  CA  ILE A  48      -5.673  -0.047   4.395  1.00 98.33           C  
ATOM    743  HA  ILE A  48      -5.316  -0.834   5.059  1.00 98.33           H  
ATOM    744  C   ILE A  48      -4.456   0.409   3.584  1.00 98.33           C  
ATOM    745  CB  ILE A  48      -6.755  -0.675   3.489  1.00 98.33           C  
ATOM    746  HB  ILE A  48      -6.278  -1.488   2.943  1.00 98.33           H  
ATOM    747  O   ILE A  48      -3.650  -0.417   3.158  1.00 98.33           O  
ATOM    748  CG1 ILE A  48      -7.339   0.318   2.460  1.00 98.33           C  
ATOM    749 HG12 ILE A  48      -7.969   1.044   2.973  1.00 98.33           H  
ATOM    750 HG13 ILE A  48      -6.525   0.850   1.966  1.00 98.33           H  
ATOM    751  CG2 ILE A  48      -7.878  -1.272   4.354  1.00 98.33           C  
ATOM    752 HG21 ILE A  48      -7.453  -1.896   5.140  1.00 98.33           H  
ATOM    753 HG22 ILE A  48      -8.540  -1.888   3.745  1.00 98.33           H  
ATOM    754 HG23 ILE A  48      -8.453  -0.473   4.823  1.00 98.33           H  
ATOM    755  CD1 ILE A  48      -8.171  -0.344   1.356  1.00 98.33           C  
ATOM    756 HD11 ILE A  48      -9.029  -0.870   1.776  1.00 98.33           H  
ATOM    757 HD12 ILE A  48      -8.532   0.421   0.670  1.00 98.33           H  
ATOM    758 HD13 ILE A  48      -7.553  -1.050   0.802  1.00 98.33           H  
ATOM    759  N   GLN A  49      -4.328   1.719   3.375  1.00 98.43           N  
ATOM    760  H   GLN A  49      -5.031   2.333   3.759  1.00 98.43           H  
ATOM    761  CA  GLN A  49      -3.185   2.358   2.741  1.00 98.43           C  
ATOM    762  HA  GLN A  49      -2.305   1.736   2.904  1.00 98.43           H  
ATOM    763  C   GLN A  49      -2.965   3.724   3.375  1.00 98.43           C  
ATOM    764  CB  GLN A  49      -3.440   2.492   1.235  1.00 98.43           C  
ATOM    765  HB2 GLN A  49      -4.244   3.207   1.060  1.00 98.43           H  
ATOM    766  HB3 GLN A  49      -3.769   1.521   0.866  1.00 98.43           H  
ATOM    767  O   GLN A  49      -3.933   4.450   3.621  1.00 98.43           O  
ATOM    768  CG  GLN A  49      -2.209   2.925   0.427  1.00 98.43           C  
ATOM    769  HG2 GLN A  49      -1.293   2.587   0.911  1.00 98.43           H  
ATOM    770  HG3 GLN A  49      -2.274   2.436  -0.545  1.00 98.43           H  
ATOM    771  CD  GLN A  49      -2.108   4.415   0.137  1.00 98.43           C  
ATOM    772  NE2 GLN A  49      -1.467   4.751  -0.958  1.00 98.43           N  
ATOM    773 HE21 GLN A  49      -1.429   5.726  -1.218  1.00 98.43           H  
ATOM    774 HE22 GLN A  49      -1.137   4.025  -1.578  1.00 98.43           H  
ATOM    775  OE1 GLN A  49      -2.596   5.280   0.845  1.00 98.43           O  
ATOM    776  N   ARG A  50      -1.703   4.083   3.606  1.00 97.22           N  
ATOM    777  H   ARG A  50      -0.974   3.408   3.424  1.00 97.22           H  
ATOM    778  CA  ARG A  50      -1.321   5.411   4.087  1.00 97.22           C  
ATOM    779  HA  ARG A  50      -2.102   6.121   3.816  1.00 97.22           H  
ATOM    780  C   ARG A  50      -0.031   5.872   3.429  1.00 97.22           C  
ATOM    781  CB  ARG A  50      -1.213   5.357   5.617  1.00 97.22           C  
ATOM    782  HB2 ARG A  50      -0.445   4.638   5.900  1.00 97.22           H  
ATOM    783  HB3 ARG A  50      -2.169   5.019   6.016  1.00 97.22           H  
ATOM    784  O   ARG A  50       0.931   5.108   3.390  1.00 97.22           O  
ATOM    785  CG  ARG A  50      -0.872   6.715   6.239  1.00 97.22           C  
ATOM    786  HG2 ARG A  50      -1.526   7.484   5.827  1.00 97.22           H  
ATOM    787  HG3 ARG A  50       0.163   6.964   6.007  1.00 97.22           H  
ATOM    788  CD  ARG A  50      -1.054   6.667   7.758  1.00 97.22           C  
ATOM    789  HD2 ARG A  50      -2.115   6.568   7.985  1.00 97.22           H  
ATOM    790  HD3 ARG A  50      -0.537   5.790   8.149  1.00 97.22           H  
ATOM    791  NE  ARG A  50      -0.483   7.867   8.395  1.00 97.22           N  
ATOM    792  HE  ARG A  50       0.510   8.008   8.274  1.00 97.22           H  
ATOM    793  NH1 ARG A  50      -2.334   8.674   9.522  1.00 97.22           N  
ATOM    794 HH11 ARG A  50      -2.967   8.253   8.858  1.00 97.22           H  
ATOM    795 HH12 ARG A  50      -2.726   9.383  10.124  1.00 97.22           H  
ATOM    796  NH2 ARG A  50      -0.363   9.613   9.831  1.00 97.22           N  
ATOM    797 HH21 ARG A  50       0.632   9.673   9.665  1.00 97.22           H  
ATOM    798 HH22 ARG A  50      -0.744  10.136  10.606  1.00 97.22           H  
ATOM    799  CZ  ARG A  50      -1.069   8.699   9.234  1.00 97.22           C  
ATOM    800  N   ARG A  51      -0.012   7.122   2.961  1.00 95.56           N  
ATOM    801  H   ARG A  51      -0.893   7.616   2.971  1.00 95.56           H  
ATOM    802  CA  ARG A  51       1.168   7.864   2.492  1.00 95.56           C  
ATOM    803  HA  ARG A  51       2.076   7.346   2.801  1.00 95.56           H  
ATOM    804  C   ARG A  51       1.167   9.254   3.114  1.00 95.56           C  
ATOM    805  CB  ARG A  51       1.183   8.012   0.965  1.00 95.56           C  
ATOM    806  HB2 ARG A  51       2.151   8.429   0.688  1.00 95.56           H  
ATOM    807  HB3 ARG A  51       0.423   8.737   0.676  1.00 95.56           H  
ATOM    808  O   ARG A  51       0.388  10.111   2.709  1.00 95.56           O  
ATOM    809  CG  ARG A  51       0.928   6.755   0.143  1.00 95.56           C  
ATOM    810  HG2 ARG A  51       0.867   7.035  -0.909  1.00 95.56           H  
ATOM    811  HG3 ARG A  51      -0.037   6.345   0.440  1.00 95.56           H  
ATOM    812  CD  ARG A  51       1.986   5.672   0.308  1.00 95.56           C  
ATOM    813  HD2 ARG A  51       1.691   4.833  -0.322  1.00 95.56           H  
ATOM    814  HD3 ARG A  51       2.000   5.327   1.342  1.00 95.56           H  
ATOM    815  NE  ARG A  51       3.349   6.103  -0.047  1.00 95.56           N  
ATOM    816  HE  ARG A  51       3.971   6.287   0.727  1.00 95.56           H  
ATOM    817  NH1 ARG A  51       3.142   5.930  -2.336  1.00 95.56           N  
ATOM    818 HH11 ARG A  51       2.143   5.829  -2.227  1.00 95.56           H  
ATOM    819 HH12 ARG A  51       3.559   5.945  -3.255  1.00 95.56           H  
ATOM    820  NH2 ARG A  51       5.154   6.213  -1.422  1.00 95.56           N  
ATOM    821 HH21 ARG A  51       5.761   6.108  -0.621  1.00 95.56           H  
ATOM    822 HH22 ARG A  51       5.536   6.142  -2.354  1.00 95.56           H  
ATOM    823  CZ  ARG A  51       3.869   6.084  -1.261  1.00 95.56           C  
ATOM    824  N   VAL A  52       2.000   9.484   4.113  1.00 93.46           N  
ATOM    825  H   VAL A  52       2.602   8.723   4.393  1.00 93.46           H  
ATOM    826  CA  VAL A  52       2.092  10.746   4.857  1.00 93.46           C  
ATOM    827  HA  VAL A  52       1.616  11.544   4.287  1.00 93.46           H  
ATOM    828  C   VAL A  52       3.551  11.153   5.037  1.00 93.46           C  
ATOM    829  CB  VAL A  52       1.365  10.627   6.214  1.00 93.46           C  
ATOM    830  HB  VAL A  52       1.758   9.773   6.767  1.00 93.46           H  
ATOM    831  O   VAL A  52       3.898  12.296   4.739  1.00 93.46           O  
ATOM    832  CG1 VAL A  52       1.556  11.889   7.057  1.00 93.46           C  
ATOM    833 HG11 VAL A  52       1.359  12.772   6.450  1.00 93.46           H  
ATOM    834 HG12 VAL A  52       2.578  11.933   7.433  1.00 93.46           H  
ATOM    835 HG13 VAL A  52       0.884  11.869   7.916  1.00 93.46           H  
ATOM    836  CG2 VAL A  52      -0.146  10.430   6.024  1.00 93.46           C  
ATOM    837 HG21 VAL A  52      -0.642  10.359   6.993  1.00 93.46           H  
ATOM    838 HG22 VAL A  52      -0.569  11.276   5.483  1.00 93.46           H  
ATOM    839 HG23 VAL A  52      -0.345   9.515   5.466  1.00 93.46           H  
ATOM    840  N   LYS A  53       4.412  10.220   5.460  1.00 91.10           N  
ATOM    841  H   LYS A  53       4.072   9.278   5.591  1.00 91.10           H  
ATOM    842  CA  LYS A  53       5.846  10.463   5.675  1.00 91.10           C  
ATOM    843  HA  LYS A  53       5.993  11.449   6.117  1.00 91.10           H  
ATOM    844  C   LYS A  53       6.654  10.442   4.389  1.00 91.10           C  
ATOM    845  CB  LYS A  53       6.419   9.404   6.613  1.00 91.10           C  
ATOM    846  HB2 LYS A  53       7.503   9.515   6.647  1.00 91.10           H  
ATOM    847  HB3 LYS A  53       6.177   8.415   6.225  1.00 91.10           H  
ATOM    848  O   LYS A  53       7.656  11.148   4.301  1.00 91.10           O  
ATOM    849  CG  LYS A  53       5.872   9.530   8.025  1.00 91.10           C  
ATOM    850  HG2 LYS A  53       4.808   9.294   8.016  1.00 91.10           H  
ATOM    851  HG3 LYS A  53       6.012  10.548   8.387  1.00 91.10           H  
ATOM    852  CD  LYS A  53       6.616   8.555   8.941  1.00 91.10           C  
ATOM    853  HD2 LYS A  53       7.657   8.856   9.061  1.00 91.10           H  
ATOM    854  HD3 LYS A  53       6.565   7.545   8.534  1.00 91.10           H  
ATOM    855  CE  LYS A  53       5.857   8.649  10.245  1.00 91.10           C  
ATOM    856  HE2 LYS A  53       5.887   9.674  10.614  1.00 91.10           H  
ATOM    857  HE3 LYS A  53       4.814   8.435  10.009  1.00 91.10           H  
ATOM    858  NZ  LYS A  53       6.276   7.716  11.299  1.00 91.10           N  
ATOM    859  HZ1 LYS A  53       5.578   7.784  12.026  1.00 91.10           H  
ATOM    860  HZ2 LYS A  53       6.260   6.773  10.936  1.00 91.10           H  
ATOM    861  HZ3 LYS A  53       7.194   7.956  11.645  1.00 91.10           H  
ATOM    862  N   LYS A  54       6.195   9.689   3.382  1.00 92.07           N  
ATOM    863  H   LYS A  54       5.411   9.082   3.577  1.00 92.07           H  
ATOM    864  CA  LYS A  54       6.854   9.526   2.075  1.00 92.07           C  
ATOM    865  HA  LYS A  54       6.221   8.858   1.492  1.00 92.07           H  
ATOM    866  C   LYS A  54       8.215   8.824   2.171  1.00 92.07           C  
ATOM    867  CB  LYS A  54       6.949  10.873   1.329  1.00 92.07           C  
ATOM    868  HB2 LYS A  54       7.784  11.439   1.741  1.00 92.07           H  
ATOM    869  HB3 LYS A  54       7.175  10.677   0.281  1.00 92.07           H  
ATOM    870  O   LYS A  54       9.051   8.999   1.288  1.00 92.07           O  
ATOM    871  CG  LYS A  54       5.687  11.740   1.417  1.00 92.07           C  
ATOM    872  HG2 LYS A  54       4.843  11.225   0.958  1.00 92.07           H  
ATOM    873  HG3 LYS A  54       5.439  11.941   2.460  1.00 92.07           H  
ATOM    874  CD  LYS A  54       5.924  13.087   0.740  1.00 92.07           C  
ATOM    875  HD2 LYS A  54       6.766  13.585   1.221  1.00 92.07           H  
ATOM    876  HD3 LYS A  54       6.133  12.943  -0.320  1.00 92.07           H  
ATOM    877  CE  LYS A  54       4.655  13.906   0.929  1.00 92.07           C  
ATOM    878  HE2 LYS A  54       3.857  13.437   0.353  1.00 92.07           H  
ATOM    879  HE3 LYS A  54       4.361  13.853   1.977  1.00 92.07           H  
ATOM    880  NZ  LYS A  54       4.826  15.320   0.527  1.00 92.07           N  
ATOM    881  HZ1 LYS A  54       5.563  15.744   1.072  1.00 92.07           H  
ATOM    882  HZ2 LYS A  54       3.966  15.818   0.703  1.00 92.07           H  
ATOM    883  HZ3 LYS A  54       5.058  15.386  -0.454  1.00 92.07           H  
ATOM    884  N   ASP A  55       8.432   8.047   3.228  1.00 88.66           N  
ATOM    885  H   ASP A  55       7.694   7.928   3.908  1.00 88.66           H  
ATOM    886  CA  ASP A  55       9.681   7.338   3.536  1.00 88.66           C  
ATOM    887  HA  ASP A  55      10.481   7.757   2.925  1.00 88.66           H  
ATOM    888  C   ASP A  55       9.634   5.838   3.197  1.00 88.66           C  
ATOM    889  CB  ASP A  55      10.061   7.592   5.007  1.00 88.66           C  
ATOM    890  HB2 ASP A  55      11.003   7.084   5.217  1.00 88.66           H  
ATOM    891  HB3 ASP A  55      10.233   8.661   5.135  1.00 88.66           H  
ATOM    892  O   ASP A  55      10.672   5.180   3.158  1.00 88.66           O  
ATOM    893  CG  ASP A  55       9.017   7.146   6.046  1.00 88.66           C  
ATOM    894  OD1 ASP A  55       7.910   6.715   5.648  1.00 88.66           O  
ATOM    895  OD2 ASP A  55       9.291   7.329   7.255  1.00 88.66           O  
ATOM    896  N   GLU A  56       8.453   5.306   2.879  1.00 94.93           N  
ATOM    897  H   GLU A  56       7.636   5.871   3.059  1.00 94.93           H  
ATOM    898  CA  GLU A  56       8.260   3.916   2.467  1.00 94.93           C  
ATOM    899  HA  GLU A  56       9.103   3.330   2.834  1.00 94.93           H  
ATOM    900  C   GLU A  56       8.193   3.785   0.935  1.00 94.93           C  
ATOM    901  CB  GLU A  56       6.998   3.372   3.145  1.00 94.93           C  
ATOM    902  HB2 GLU A  56       7.053   3.572   4.215  1.00 94.93           H  
ATOM    903  HB3 GLU A  56       6.142   3.910   2.736  1.00 94.93           H  
ATOM    904  O   GLU A  56       7.448   4.503   0.249  1.00 94.93           O  
ATOM    905  CG  GLU A  56       6.748   1.875   2.943  1.00 94.93           C  
ATOM    906  HG2 GLU A  56       6.630   1.682   1.877  1.00 94.93           H  
ATOM    907  HG3 GLU A  56       5.805   1.611   3.421  1.00 94.93           H  
ATOM    908  CD  GLU A  56       7.858   0.987   3.513  1.00 94.93           C  
ATOM    909  OE1 GLU A  56       8.155  -0.027   2.846  1.00 94.93           O  
ATOM    910  OE2 GLU A  56       8.427   1.298   4.578  1.00 94.93           O  
ATOM    911  N   SER A  57       8.938   2.820   0.385  1.00 96.28           N  
ATOM    912  H   SER A  57       9.484   2.236   1.003  1.00 96.28           H  
ATOM    913  CA  SER A  57       8.867   2.485  -1.040  1.00 96.28           C  
ATOM    914  HA  SER A  57       8.827   3.413  -1.609  1.00 96.28           H  
ATOM    915  C   SER A  57       7.619   1.662  -1.348  1.00 96.28           C  
ATOM    916  CB  SER A  57      10.099   1.714  -1.514  1.00 96.28           C  
ATOM    917  HB2 SER A  57      10.188   0.787  -0.946  1.00 96.28           H  
ATOM    918  HB3 SER A  57      10.993   2.318  -1.359  1.00 96.28           H  
ATOM    919  O   SER A  57       7.414   0.587  -0.787  1.00 96.28           O  
ATOM    920  OG  SER A  57       9.954   1.413  -2.895  1.00 96.28           O  
ATOM    921  HG  SER A  57      10.590   0.730  -3.121  1.00 96.28           H  
ATOM    922  N   PHE A  58       6.833   2.133  -2.317  1.00 97.86           N  
ATOM    923  H   PHE A  58       7.057   3.041  -2.698  1.00 97.86           H  
ATOM    924  CA  PHE A  58       5.686   1.408  -2.875  1.00 97.86           C  
ATOM    925  HA  PHE A  58       5.404   0.610  -2.188  1.00 97.86           H  
ATOM    926  C   PHE A  58       6.024   0.699  -4.200  1.00 97.86           C  
ATOM    927  CB  PHE A  58       4.479   2.353  -2.969  1.00 97.86           C  
ATOM    928  HB2 PHE A  58       4.800   3.336  -3.315  1.00 97.86           H  
ATOM    929  HB3 PHE A  58       3.791   1.956  -3.715  1.00 97.86           H  
ATOM    930  O   PHE A  58       5.168   0.037  -4.793  1.00 97.86           O  
ATOM    931  CG  PHE A  58       3.716   2.497  -1.663  1.00 97.86           C  
ATOM    932  CD1 PHE A  58       2.373   2.085  -1.592  1.00 97.86           C  
ATOM    933  HD1 PHE A  58       1.884   1.678  -2.465  1.00 97.86           H  
ATOM    934  CD2 PHE A  58       4.351   2.977  -0.501  1.00 97.86           C  
ATOM    935  HD2 PHE A  58       5.385   3.288  -0.522  1.00 97.86           H  
ATOM    936  CE1 PHE A  58       1.669   2.156  -0.378  1.00 97.86           C  
ATOM    937  HE1 PHE A  58       0.642   1.826  -0.329  1.00 97.86           H  
ATOM    938  CE2 PHE A  58       3.657   3.025   0.719  1.00 97.86           C  
ATOM    939  HE2 PHE A  58       4.158   3.362   1.614  1.00 97.86           H  
ATOM    940  CZ  PHE A  58       2.315   2.619   0.780  1.00 97.86           C  
ATOM    941  HZ  PHE A  58       1.782   2.675   1.718  1.00 97.86           H  
ATOM    942  N   TYR A  59       7.286   0.765  -4.644  1.00 97.51           N  
ATOM    943  H   TYR A  59       7.973   1.222  -4.062  1.00 97.51           H  
ATOM    944  CA  TYR A  59       7.786  -0.098  -5.714  1.00 97.51           C  
ATOM    945  HA  TYR A  59       7.013  -0.193  -6.476  1.00 97.51           H  
ATOM    946  C   TYR A  59       8.063  -1.487  -5.124  1.00 97.51           C  
ATOM    947  CB  TYR A  59       9.026   0.519  -6.385  1.00 97.51           C  
ATOM    948  HB2 TYR A  59       8.802   1.550  -6.657  1.00 97.51           H  
ATOM    949  HB3 TYR A  59       9.844   0.550  -5.666  1.00 97.51           H  
ATOM    950  O   TYR A  59       9.173  -1.779  -4.686  1.00 97.51           O  
ATOM    951  CG  TYR A  59       9.525  -0.166  -7.651  1.00 97.51           C  
ATOM    952  CD1 TYR A  59      10.585   0.421  -8.369  1.00 97.51           C  
ATOM    953  HD1 TYR A  59      11.017   1.344  -8.012  1.00 97.51           H  
ATOM    954  CD2 TYR A  59       8.980  -1.379  -8.113  1.00 97.51           C  
ATOM    955  HD2 TYR A  59       8.212  -1.894  -7.555  1.00 97.51           H  
ATOM    956  CE1 TYR A  59      11.080  -0.185  -9.542  1.00 97.51           C  
ATOM    957  HE1 TYR A  59      11.898   0.274 -10.076  1.00 97.51           H  
ATOM    958  CE2 TYR A  59       9.477  -1.991  -9.272  1.00 97.51           C  
ATOM    959  HE2 TYR A  59       9.128  -2.967  -9.576  1.00 97.51           H  
ATOM    960  OH  TYR A  59      10.979  -2.001 -11.121  1.00 97.51           O  
ATOM    961  HH  TYR A  59      11.797  -1.598 -11.421  1.00 97.51           H  
ATOM    962  CZ  TYR A  59      10.512  -1.392 -10.001  1.00 97.51           C  
ATOM    963  N   ARG A  60       7.024  -2.327  -5.097  1.00 98.43           N  
ATOM    964  H   ARG A  60       6.146  -1.991  -5.465  1.00 98.43           H  
ATOM    965  CA  ARG A  60       7.011  -3.628  -4.413  1.00 98.43           C  
ATOM    966  HA  ARG A  60       8.026  -3.913  -4.137  1.00 98.43           H  
ATOM    967  C   ARG A  60       6.487  -4.744  -5.315  1.00 98.43           C  
ATOM    968  CB  ARG A  60       6.171  -3.511  -3.128  1.00 98.43           C  
ATOM    969  HB2 ARG A  60       5.148  -3.237  -3.388  1.00 98.43           H  
ATOM    970  HB3 ARG A  60       6.129  -4.485  -2.641  1.00 98.43           H  
ATOM    971  O   ARG A  60       5.728  -4.481  -6.245  1.00 98.43           O  
ATOM    972  CG  ARG A  60       6.677  -2.485  -2.106  1.00 98.43           C  
ATOM    973  HG2 ARG A  60       5.955  -2.427  -1.291  1.00 98.43           H  
ATOM    974  HG3 ARG A  60       6.766  -1.495  -2.555  1.00 98.43           H  
ATOM    975  CD  ARG A  60       8.018  -2.918  -1.528  1.00 98.43           C  
ATOM    976  HD2 ARG A  60       7.896  -3.940  -1.169  1.00 98.43           H  
ATOM    977  HD3 ARG A  60       8.785  -2.902  -2.303  1.00 98.43           H  
ATOM    978  NE  ARG A  60       8.436  -2.070  -0.404  1.00 98.43           N  
ATOM    979  HE  ARG A  60       8.006  -1.161  -0.307  1.00 98.43           H  
ATOM    980  NH1 ARG A  60       9.965  -3.557   0.466  1.00 98.43           N  
ATOM    981 HH11 ARG A  60       9.642  -4.292  -0.146  1.00 98.43           H  
ATOM    982 HH12 ARG A  60      10.639  -3.800   1.178  1.00 98.43           H  
ATOM    983  NH2 ARG A  60       9.709  -1.585   1.416  1.00 98.43           N  
ATOM    984 HH21 ARG A  60       9.062  -0.859   1.690  1.00 98.43           H  
ATOM    985 HH22 ARG A  60      10.344  -1.870   2.147  1.00 98.43           H  
ATOM    986  CZ  ARG A  60       9.357  -2.404   0.478  1.00 98.43           C  
ATOM    987  N   THR A  61       6.900  -5.973  -5.030  1.00 98.71           N  
ATOM    988  H   THR A  61       7.499  -6.077  -4.224  1.00 98.71           H  
ATOM    989  CA  THR A  61       6.504  -7.202  -5.741  1.00 98.71           C  
ATOM    990  HA  THR A  61       6.560  -7.024  -6.814  1.00 98.71           H  
ATOM    991  C   THR A  61       5.072  -7.636  -5.420  1.00 98.71           C  
ATOM    992  CB  THR A  61       7.456  -8.361  -5.398  1.00 98.71           C  
ATOM    993  HB  THR A  61       7.125  -9.262  -5.915  1.00 98.71           H  
ATOM    994  O   THR A  61       4.463  -7.159  -4.459  1.00 98.71           O  
ATOM    995  CG2 THR A  61       8.899  -8.078  -5.812  1.00 98.71           C  
ATOM    996 HG21 THR A  61       9.295  -7.221  -5.268  1.00 98.71           H  
ATOM    997 HG22 THR A  61       9.512  -8.953  -5.595  1.00 98.71           H  
ATOM    998 HG23 THR A  61       8.935  -7.879  -6.883  1.00 98.71           H  
ATOM    999  OG1 THR A  61       7.440  -8.624  -4.012  1.00 98.71           O  
ATOM   1000  HG1 THR A  61       7.880  -7.884  -3.586  1.00 98.71           H  
ATOM   1001  N   TRP A  62       4.540  -8.598  -6.180  1.00 98.77           N  
ATOM   1002  H   TRP A  62       5.053  -8.895  -6.998  1.00 98.77           H  
ATOM   1003  CA  TRP A  62       3.235  -9.211  -5.928  1.00 98.77           C  
ATOM   1004  HA  TRP A  62       2.447  -8.468  -6.054  1.00 98.77           H  
ATOM   1005  C   TRP A  62       3.128  -9.762  -4.511  1.00 98.77           C  
ATOM   1006  CB  TRP A  62       2.990 -10.353  -6.918  1.00 98.77           C  
ATOM   1007  HB2 TRP A  62       3.780 -11.098  -6.825  1.00 98.77           H  
ATOM   1008  HB3 TRP A  62       3.030  -9.957  -7.933  1.00 98.77           H  
ATOM   1009  O   TRP A  62       2.150  -9.503  -3.814  1.00 98.77           O  
ATOM   1010  CG  TRP A  62       1.660 -11.011  -6.715  1.00 98.77           C  
ATOM   1011  CD1 TRP A  62       1.410 -12.153  -6.033  1.00 98.77           C  
ATOM   1012  HD1 TRP A  62       2.156 -12.759  -5.541  1.00 98.77           H  
ATOM   1013  CD2 TRP A  62       0.362 -10.508  -7.129  1.00 98.77           C  
ATOM   1014  CE2 TRP A  62      -0.642 -11.438  -6.728  1.00 98.77           C  
ATOM   1015  CE3 TRP A  62      -0.049  -9.368  -7.843  1.00 98.77           C  
ATOM   1016  HE3 TRP A  62       0.687  -8.642  -8.153  1.00 98.77           H  
ATOM   1017  NE1 TRP A  62       0.049 -12.401  -6.017  1.00 98.77           N  
ATOM   1018  HE1 TRP A  62      -0.362 -13.164  -5.499  1.00 98.77           H  
ATOM   1019  CH2 TRP A  62      -2.360 -10.160  -7.858  1.00 98.77           C  
ATOM   1020  HH2 TRP A  62      -3.387 -10.012  -8.156  1.00 98.77           H  
ATOM   1021  CZ2 TRP A  62      -1.987 -11.283  -7.099  1.00 98.77           C  
ATOM   1022  HZ2 TRP A  62      -2.725 -12.013  -6.803  1.00 98.77           H  
ATOM   1023  CZ3 TRP A  62      -1.394  -9.199  -8.201  1.00 98.77           C  
ATOM   1024  HZ3 TRP A  62      -1.678  -8.314  -8.751  1.00 98.77           H  
ATOM   1025  N   LYS A  63       4.156 -10.499  -4.071  1.00 98.76           N  
ATOM   1026  H   LYS A  63       4.945 -10.610  -4.692  1.00 98.76           H  
ATOM   1027  CA  LYS A  63       4.189 -11.109  -2.739  1.00 98.76           C  
ATOM   1028  HA  LYS A  63       3.297 -11.721  -2.614  1.00 98.76           H  
ATOM   1029  C   LYS A  63       4.137 -10.051  -1.636  1.00 98.76           C  
ATOM   1030  CB  LYS A  63       5.428 -12.005  -2.620  1.00 98.76           C  
ATOM   1031  HB2 LYS A  63       5.413 -12.745  -3.421  1.00 98.76           H  
ATOM   1032  HB3 LYS A  63       6.329 -11.399  -2.714  1.00 98.76           H  
ATOM   1033  O   LYS A  63       3.400 -10.215  -0.673  1.00 98.76           O  
ATOM   1034  CG  LYS A  63       5.428 -12.726  -1.267  1.00 98.76           C  
ATOM   1035  HG2 LYS A  63       4.511 -13.305  -1.165  1.00 98.76           H  
ATOM   1036  HG3 LYS A  63       5.470 -11.990  -0.464  1.00 98.76           H  
ATOM   1037  CD  LYS A  63       6.632 -13.653  -1.122  1.00 98.76           C  
ATOM   1038  HD2 LYS A  63       6.580 -14.446  -1.867  1.00 98.76           H  
ATOM   1039  HD3 LYS A  63       7.547 -13.075  -1.254  1.00 98.76           H  
ATOM   1040  CE  LYS A  63       6.576 -14.236   0.291  1.00 98.76           C  
ATOM   1041  HE2 LYS A  63       6.504 -13.411   1.000  1.00 98.76           H  
ATOM   1042  HE3 LYS A  63       5.656 -14.811   0.398  1.00 98.76           H  
ATOM   1043  NZ  LYS A  63       7.765 -15.070   0.580  1.00 98.76           N  
ATOM   1044  HZ1 LYS A  63       8.600 -14.509   0.491  1.00 98.76           H  
ATOM   1045  HZ2 LYS A  63       7.808 -15.851  -0.060  1.00 98.76           H  
ATOM   1046  HZ3 LYS A  63       7.705 -15.412   1.528  1.00 98.76           H  
ATOM   1047  N   GLU A  64       4.868  -8.952  -1.791  1.00 98.81           N  
ATOM   1048  H   GLU A  64       5.438  -8.854  -2.620  1.00 98.81           H  
ATOM   1049  CA  GLU A  64       4.846  -7.852  -0.821  1.00 98.81           C  
ATOM   1050  HA  GLU A  64       5.013  -8.242   0.183  1.00 98.81           H  
ATOM   1051  C   GLU A  64       3.485  -7.144  -0.799  1.00 98.81           C  
ATOM   1052  CB  GLU A  64       5.967  -6.866  -1.155  1.00 98.81           C  
ATOM   1053  HB2 GLU A  64       5.836  -5.956  -0.570  1.00 98.81           H  
ATOM   1054  HB3 GLU A  64       5.885  -6.616  -2.213  1.00 98.81           H  
ATOM   1055  O   GLU A  64       2.943  -6.901   0.274  1.00 98.81           O  
ATOM   1056  CG  GLU A  64       7.366  -7.431  -0.871  1.00 98.81           C  
ATOM   1057  HG2 GLU A  64       7.458  -8.435  -1.287  1.00 98.81           H  
ATOM   1058  HG3 GLU A  64       7.508  -7.503   0.207  1.00 98.81           H  
ATOM   1059  CD  GLU A  64       8.438  -6.533  -1.494  1.00 98.81           C  
ATOM   1060  OE1 GLU A  64       9.209  -5.897  -0.739  1.00 98.81           O  
ATOM   1061  OE2 GLU A  64       8.455  -6.447  -2.746  1.00 98.81           O  
ATOM   1062  N   TYR A  65       2.872  -6.870  -1.956  1.00 98.87           N  
ATOM   1063  H   TYR A  65       3.350  -7.069  -2.823  1.00 98.87           H  
ATOM   1064  CA  TYR A  65       1.513  -6.312  -2.001  1.00 98.87           C  
ATOM   1065  HA  TYR A  65       1.483  -5.426  -1.367  1.00 98.87           H  
ATOM   1066  C   TYR A  65       0.451  -7.268  -1.450  1.00 98.87           C  
ATOM   1067  CB  TYR A  65       1.154  -5.894  -3.432  1.00 98.87           C  
ATOM   1068  HB2 TYR A  65       0.076  -5.980  -3.566  1.00 98.87           H  
ATOM   1069  HB3 TYR A  65       1.620  -6.571  -4.147  1.00 98.87           H  
ATOM   1070  O   TYR A  65      -0.535  -6.810  -0.877  1.00 98.87           O  
ATOM   1071  CG  TYR A  65       1.530  -4.461  -3.738  1.00 98.87           C  
ATOM   1072  CD1 TYR A  65       0.723  -3.417  -3.247  1.00 98.87           C  
ATOM   1073  HD1 TYR A  65      -0.160  -3.645  -2.670  1.00 98.87           H  
ATOM   1074  CD2 TYR A  65       2.679  -4.165  -4.494  1.00 98.87           C  
ATOM   1075  HD2 TYR A  65       3.299  -4.963  -4.876  1.00 98.87           H  
ATOM   1076  CE1 TYR A  65       1.077  -2.078  -3.487  1.00 98.87           C  
ATOM   1077  HE1 TYR A  65       0.478  -1.275  -3.083  1.00 98.87           H  
ATOM   1078  CE2 TYR A  65       3.031  -2.826  -4.744  1.00 98.87           C  
ATOM   1079  HE2 TYR A  65       3.910  -2.601  -5.329  1.00 98.87           H  
ATOM   1080  OH  TYR A  65       2.589  -0.483  -4.421  1.00 98.87           O  
ATOM   1081  HH  TYR A  65       3.513  -0.383  -4.659  1.00 98.87           H  
ATOM   1082  CZ  TYR A  65       2.243  -1.780  -4.218  1.00 98.87           C  
ATOM   1083  N   ARG A  66       0.638  -8.582  -1.601  1.00 98.79           N  
ATOM   1084  H   ARG A  66       1.432  -8.875  -2.152  1.00 98.79           H  
ATOM   1085  CA  ARG A  66      -0.217  -9.625  -1.023  1.00 98.79           C  
ATOM   1086  HA  ARG A  66      -1.258  -9.438  -1.285  1.00 98.79           H  
ATOM   1087  C   ARG A  66      -0.148  -9.630   0.499  1.00 98.79           C  
ATOM   1088  CB  ARG A  66       0.197 -10.977  -1.622  1.00 98.79           C  
ATOM   1089  HB2 ARG A  66      -0.081 -10.992  -2.676  1.00 98.79           H  
ATOM   1090  HB3 ARG A  66       1.280 -11.083  -1.560  1.00 98.79           H  
ATOM   1091  O   ARG A  66      -1.193  -9.538   1.145  1.00 98.79           O  
ATOM   1092  CG  ARG A  66      -0.434 -12.180  -0.918  1.00 98.79           C  
ATOM   1093  HG2 ARG A  66      -0.202 -12.180   0.148  1.00 98.79           H  
ATOM   1094  HG3 ARG A  66      -1.517 -12.146  -1.035  1.00 98.79           H  
ATOM   1095  CD  ARG A  66       0.136 -13.452  -1.533  1.00 98.79           C  
ATOM   1096  HD2 ARG A  66       1.210 -13.493  -1.349  1.00 98.79           H  
ATOM   1097  HD3 ARG A  66      -0.023 -13.421  -2.611  1.00 98.79           H  
ATOM   1098  NE  ARG A  66      -0.524 -14.649  -1.005  1.00 98.79           N  
ATOM   1099  HE  ARG A  66      -1.293 -14.985  -1.567  1.00 98.79           H  
ATOM   1100  NH1 ARG A  66       0.962 -15.143   0.686  1.00 98.79           N  
ATOM   1101 HH11 ARG A  66       1.294 -14.189   0.701  1.00 98.79           H  
ATOM   1102 HH12 ARG A  66       1.185 -15.679   1.513  1.00 98.79           H  
ATOM   1103  NH2 ARG A  66      -0.795 -16.465   0.293  1.00 98.79           N  
ATOM   1104 HH21 ARG A  66      -0.546 -17.042   1.084  1.00 98.79           H  
ATOM   1105 HH22 ARG A  66      -1.628 -16.629  -0.253  1.00 98.79           H  
ATOM   1106  CZ  ARG A  66      -0.108 -15.405  -0.013  1.00 98.79           C  
ATOM   1107  N   ASP A  67       1.062  -9.732   1.038  1.00 98.51           N  
ATOM   1108  H   ASP A  67       1.851  -9.822   0.414  1.00 98.51           H  
ATOM   1109  CA  ASP A  67       1.307  -9.938   2.468  1.00 98.51           C  
ATOM   1110  HA  ASP A  67       0.545 -10.612   2.860  1.00 98.51           H  
ATOM   1111  C   ASP A  67       1.196  -8.620   3.267  1.00 98.51           C  
ATOM   1112  CB  ASP A  67       2.680 -10.627   2.650  1.00 98.51           C  
ATOM   1113  HB2 ASP A  67       2.873 -10.719   3.719  1.00 98.51           H  
ATOM   1114  HB3 ASP A  67       3.451  -9.980   2.233  1.00 98.51           H  
ATOM   1115  O   ASP A  67       0.831  -8.637   4.443  1.00 98.51           O  
ATOM   1116  CG  ASP A  67       2.822 -12.038   2.024  1.00 98.51           C  
ATOM   1117  OD1 ASP A  67       1.803 -12.676   1.656  1.00 98.51           O  
ATOM   1118  OD2 ASP A  67       3.972 -12.538   1.930  1.00 98.51           O  
ATOM   1119  N   GLY A  68       1.437  -7.477   2.614  1.00 98.56           N  
ATOM   1120  H   GLY A  68       1.807  -7.555   1.678  1.00 98.56           H  
ATOM   1121  CA  GLY A  68       1.497  -6.148   3.222  1.00 98.56           C  
ATOM   1122  HA2 GLY A  68       0.953  -6.132   4.166  1.00 98.56           H  
ATOM   1123  HA3 GLY A  68       1.026  -5.433   2.547  1.00 98.56           H  
ATOM   1124  C   GLY A  68       2.935  -5.689   3.479  1.00 98.56           C  
ATOM   1125  O   GLY A  68       3.864  -6.493   3.564  1.00 98.56           O  
ATOM   1126  N   PHE A  69       3.133  -4.376   3.582  1.00 98.53           N  
ATOM   1127  H   PHE A  69       2.330  -3.764   3.568  1.00 98.53           H  
ATOM   1128  CA  PHE A  69       4.446  -3.770   3.828  1.00 98.53           C  
ATOM   1129  HA  PHE A  69       4.998  -4.410   4.516  1.00 98.53           H  
ATOM   1130  C   PHE A  69       4.325  -2.393   4.489  1.00 98.53           C  
ATOM   1131  CB  PHE A  69       5.248  -3.680   2.516  1.00 98.53           C  
ATOM   1132  HB2 PHE A  69       5.416  -4.689   2.140  1.00 98.53           H  
ATOM   1133  HB3 PHE A  69       6.232  -3.260   2.725  1.00 98.53           H  
ATOM   1134  O   PHE A  69       3.251  -1.788   4.507  1.00 98.53           O  
ATOM   1135  CG  PHE A  69       4.595  -2.857   1.423  1.00 98.53           C  
ATOM   1136  CD1 PHE A  69       3.819  -3.495   0.440  1.00 98.53           C  
ATOM   1137  HD1 PHE A  69       3.687  -4.566   0.475  1.00 98.53           H  
ATOM   1138  CD2 PHE A  69       4.761  -1.460   1.382  1.00 98.53           C  
ATOM   1139  HD2 PHE A  69       5.367  -0.959   2.122  1.00 98.53           H  
ATOM   1140  CE1 PHE A  69       3.211  -2.746  -0.581  1.00 98.53           C  
ATOM   1141  HE1 PHE A  69       2.618  -3.245  -1.334  1.00 98.53           H  
ATOM   1142  CE2 PHE A  69       4.140  -0.709   0.369  1.00 98.53           C  
ATOM   1143  HE2 PHE A  69       4.270   0.363   0.346  1.00 98.53           H  
ATOM   1144  CZ  PHE A  69       3.366  -1.350  -0.614  1.00 98.53           C  
ATOM   1145  HZ  PHE A  69       2.891  -0.770  -1.392  1.00 98.53           H  
ATOM   1146  N   GLY A  70       5.450  -1.891   5.002  1.00 96.75           N  
ATOM   1147  H   GLY A  70       6.298  -2.434   4.924  1.00 96.75           H  
ATOM   1148  CA  GLY A  70       5.541  -0.626   5.726  1.00 96.75           C  
ATOM   1149  HA2 GLY A  70       6.549  -0.223   5.628  1.00 96.75           H  
ATOM   1150  HA3 GLY A  70       4.853   0.095   5.284  1.00 96.75           H  
ATOM   1151  C   GLY A  70       5.231  -0.758   7.217  1.00 96.75           C  
ATOM   1152  O   GLY A  70       5.266  -1.850   7.790  1.00 96.75           O  
ATOM   1153  N   SER A  71       4.942   0.373   7.859  1.00 93.50           N  
ATOM   1154  H   SER A  71       4.866   1.214   7.305  1.00 93.50           H  
ATOM   1155  CA  SER A  71       4.625   0.449   9.289  1.00 93.50           C  
ATOM   1156  HA  SER A  71       4.652  -0.549   9.727  1.00 93.50           H  
ATOM   1157  C   SER A  71       3.233   1.024   9.497  1.00 93.50           C  
ATOM   1158  CB  SER A  71       5.667   1.301  10.013  1.00 93.50           C  
ATOM   1159  HB2 SER A  71       5.697   2.294   9.564  1.00 93.50           H  
ATOM   1160  HB3 SER A  71       6.645   0.834   9.903  1.00 93.50           H  
ATOM   1161  O   SER A  71       2.896   2.053   8.919  1.00 93.50           O  
ATOM   1162  OG  SER A  71       5.348   1.416  11.391  1.00 93.50           O  
ATOM   1163  HG  SER A  71       6.128   1.755  11.837  1.00 93.50           H  
ATOM   1164  N   LEU A  72       2.428   0.411  10.369  1.00 92.19           N  
ATOM   1165  H   LEU A  72       2.754  -0.434  10.816  1.00 92.19           H  
ATOM   1166  CA  LEU A  72       1.066   0.887  10.630  1.00 92.19           C  
ATOM   1167  HA  LEU A  72       0.531   0.927   9.682  1.00 92.19           H  
ATOM   1168  C   LEU A  72       1.042   2.326  11.173  1.00 92.19           C  
ATOM   1169  CB  LEU A  72       0.335  -0.086  11.572  1.00 92.19           C  
ATOM   1170  HB2 LEU A  72       0.952  -0.249  12.456  1.00 92.19           H  
ATOM   1171  HB3 LEU A  72      -0.596   0.377  11.898  1.00 92.19           H  
ATOM   1172  O   LEU A  72       0.160   3.081  10.802  1.00 92.19           O  
ATOM   1173  CG  LEU A  72      -0.003  -1.441  10.922  1.00 92.19           C  
ATOM   1174  HG  LEU A  72       0.904  -1.883  10.510  1.00 92.19           H  
ATOM   1175  CD1 LEU A  72      -0.559  -2.395  11.973  1.00 92.19           C  
ATOM   1176 HD11 LEU A  72      -1.486  -1.995  12.384  1.00 92.19           H  
ATOM   1177 HD12 LEU A  72       0.181  -2.539  12.760  1.00 92.19           H  
ATOM   1178 HD13 LEU A  72      -0.764  -3.357  11.503  1.00 92.19           H  
ATOM   1179  CD2 LEU A  72      -1.051  -1.326   9.815  1.00 92.19           C  
ATOM   1180 HD21 LEU A  72      -1.953  -0.842  10.190  1.00 92.19           H  
ATOM   1181 HD22 LEU A  72      -1.307  -2.317   9.439  1.00 92.19           H  
ATOM   1182 HD23 LEU A  72      -0.655  -0.746   8.982  1.00 92.19           H  
ATOM   1183  N   CYS A  73       2.026   2.759  11.968  1.00 90.58           N  
ATOM   1184  H   CYS A  73       2.772   2.119  12.200  1.00 90.58           H  
ATOM   1185  CA  CYS A  73       2.142   4.169  12.382  1.00 90.58           C  
ATOM   1186  HA  CYS A  73       1.140   4.596  12.428  1.00 90.58           H  
ATOM   1187  C   CYS A  73       2.899   5.056  11.373  1.00 90.58           C  
ATOM   1188  CB  CYS A  73       2.753   4.279  13.787  1.00 90.58           C  
ATOM   1189  HB2 CYS A  73       2.942   5.334  13.986  1.00 90.58           H  
ATOM   1190  HB3 CYS A  73       3.717   3.770  13.799  1.00 90.58           H  
ATOM   1191  O   CYS A  73       3.359   6.142  11.718  1.00 90.58           O  
ATOM   1192  SG  CYS A  73       1.760   3.684  15.181  1.00 90.58           S  
ATOM   1193  N   GLY A  74       3.094   4.589  10.146  1.00 92.46           N  
ATOM   1194  H   GLY A  74       2.677   3.706   9.888  1.00 92.46           H  
ATOM   1195  CA  GLY A  74       3.725   5.331   9.065  1.00 92.46           C  
ATOM   1196  HA2 GLY A  74       4.778   5.054   9.007  1.00 92.46           H  
ATOM   1197  HA3 GLY A  74       3.649   6.405   9.233  1.00 92.46           H  
ATOM   1198  C   GLY A  74       3.056   5.015   7.735  1.00 92.46           C  
ATOM   1199  O   GLY A  74       1.856   4.718   7.668  1.00 92.46           O  
ATOM   1200  N   ASP A  75       3.849   5.083   6.676  1.00 95.67           N  
ATOM   1201  H   ASP A  75       4.820   5.342   6.781  1.00 95.67           H  
ATOM   1202  CA  ASP A  75       3.400   4.718   5.344  1.00 95.67           C  
ATOM   1203  HA  ASP A  75       2.401   5.131   5.204  1.00 95.67           H  
ATOM   1204  C   ASP A  75       3.321   3.190   5.229  1.00 95.67           C  
ATOM   1205  CB  ASP A  75       4.331   5.334   4.293  1.00 95.67           C  
ATOM   1206  HB2 ASP A  75       5.363   5.105   4.558  1.00 95.67           H  
ATOM   1207  HB3 ASP A  75       4.100   4.882   3.328  1.00 95.67           H  
ATOM   1208  O   ASP A  75       4.253   2.478   5.613  1.00 95.67           O  
ATOM   1209  CG  ASP A  75       4.201   6.848   4.146  1.00 95.67           C  
ATOM   1210  OD1 ASP A  75       3.640   7.523   5.038  1.00 95.67           O  
ATOM   1211  OD2 ASP A  75       4.585   7.373   3.074  1.00 95.67           O  
ATOM   1212  N   HIS A  76       2.195   2.672   4.736  1.00 97.55           N  
ATOM   1213  H   HIS A  76       1.472   3.296   4.407  1.00 97.55           H  
ATOM   1214  CA  HIS A  76       1.981   1.227   4.630  1.00 97.55           C  
ATOM   1215  HA  HIS A  76       2.915   0.773   4.300  1.00 97.55           H  
ATOM   1216  C   HIS A  76       0.910   0.844   3.611  1.00 97.55           C  
ATOM   1217  CB  HIS A  76       1.623   0.631   6.006  1.00 97.55           C  
ATOM   1218  HB2 HIS A  76       2.393   0.908   6.725  1.00 97.55           H  
ATOM   1219  HB3 HIS A  76       1.631  -0.457   5.941  1.00 97.55           H  
ATOM   1220  O   HIS A  76       0.053   1.647   3.226  1.00 97.55           O  
ATOM   1221  CG  HIS A  76       0.280   1.049   6.537  1.00 97.55           C  
ATOM   1222  CD2 HIS A  76      -0.896   0.355   6.426  1.00 97.55           C  
ATOM   1223  HD2 HIS A  76      -1.025  -0.602   5.942  1.00 97.55           H  
ATOM   1224  ND1 HIS A  76       0.009   2.212   7.216  1.00 97.55           N  
ATOM   1225  HD1 HIS A  76       0.683   2.919   7.471  1.00 97.55           H  
ATOM   1226  CE1 HIS A  76      -1.305   2.222   7.496  1.00 97.55           C  
ATOM   1227  HE1 HIS A  76      -1.819   3.022   8.007  1.00 97.55           H  
ATOM   1228  NE2 HIS A  76      -1.900   1.110   7.037  1.00 97.55           N  
ATOM   1229  N   TRP A  77       0.947  -0.432   3.238  1.00 98.66           N  
ATOM   1230  H   TRP A  77       1.704  -0.991   3.605  1.00 98.66           H  
ATOM   1231  CA  TRP A  77      -0.125  -1.162   2.574  1.00 98.66           C  
ATOM   1232  HA  TRP A  77      -1.000  -0.523   2.455  1.00 98.66           H  
ATOM   1233  C   TRP A  77      -0.497  -2.362   3.443  1.00 98.66           C  
ATOM   1234  CB  TRP A  77       0.351  -1.621   1.195  1.00 98.66           C  
ATOM   1235  HB2 TRP A  77       1.208  -2.284   1.319  1.00 98.66           H  
ATOM   1236  HB3 TRP A  77       0.684  -0.750   0.631  1.00 98.66           H  
ATOM   1237  O   TRP A  77       0.369  -3.166   3.788  1.00 98.66           O  
ATOM   1238  CG  TRP A  77      -0.696  -2.324   0.392  1.00 98.66           C  
ATOM   1239  CD1 TRP A  77      -0.791  -3.656   0.173  1.00 98.66           C  
ATOM   1240  HD1 TRP A  77      -0.094  -4.395   0.541  1.00 98.66           H  
ATOM   1241  CD2 TRP A  77      -1.807  -1.726  -0.332  1.00 98.66           C  
ATOM   1242  CE2 TRP A  77      -2.564  -2.757  -0.953  1.00 98.66           C  
ATOM   1243  CE3 TRP A  77      -2.224  -0.401  -0.548  1.00 98.66           C  
ATOM   1244  HE3 TRP A  77      -1.644   0.386  -0.090  1.00 98.66           H  
ATOM   1245  NE1 TRP A  77      -1.905  -3.915  -0.607  1.00 98.66           N  
ATOM   1246  HE1 TRP A  77      -2.152  -4.825  -0.970  1.00 98.66           H  
ATOM   1247  CH2 TRP A  77      -4.079  -1.148  -1.941  1.00 98.66           C  
ATOM   1248  HH2 TRP A  77      -4.928  -0.916  -2.566  1.00 98.66           H  
ATOM   1249  CZ2 TRP A  77      -3.688  -2.482  -1.746  1.00 98.66           C  
ATOM   1250  HZ2 TRP A  77      -4.236  -3.286  -2.216  1.00 98.66           H  
ATOM   1251  CZ3 TRP A  77      -3.350  -0.109  -1.344  1.00 98.66           C  
ATOM   1252  HZ3 TRP A  77      -3.659   0.913  -1.503  1.00 98.66           H  
ATOM   1253  N   LEU A  78      -1.776  -2.506   3.794  1.00 98.39           N  
ATOM   1254  H   LEU A  78      -2.439  -1.806   3.493  1.00 98.39           H  
ATOM   1255  CA  LEU A  78      -2.237  -3.550   4.720  1.00 98.39           C  
ATOM   1256  HA  LEU A  78      -1.635  -3.476   5.626  1.00 98.39           H  
ATOM   1257  C   LEU A  78      -2.049  -4.979   4.176  1.00 98.39           C  
ATOM   1258  CB  LEU A  78      -3.708  -3.254   5.071  1.00 98.39           C  
ATOM   1259  HB2 LEU A  78      -3.755  -2.238   5.463  1.00 98.39           H  
ATOM   1260  HB3 LEU A  78      -4.298  -3.299   4.156  1.00 98.39           H  
ATOM   1261  O   LEU A  78      -2.024  -5.935   4.950  1.00 98.39           O  
ATOM   1262  CG  LEU A  78      -4.338  -4.196   6.115  1.00 98.39           C  
ATOM   1263  HG  LEU A  78      -4.288  -5.229   5.770  1.00 98.39           H  
ATOM   1264  CD1 LEU A  78      -3.645  -4.084   7.474  1.00 98.39           C  
ATOM   1265 HD11 LEU A  78      -4.148  -4.721   8.202  1.00 98.39           H  
ATOM   1266 HD12 LEU A  78      -3.663  -3.052   7.823  1.00 98.39           H  
ATOM   1267 HD13 LEU A  78      -2.612  -4.422   7.395  1.00 98.39           H  
ATOM   1268  CD2 LEU A  78      -5.816  -3.863   6.305  1.00 98.39           C  
ATOM   1269 HD21 LEU A  78      -6.341  -3.988   5.358  1.00 98.39           H  
ATOM   1270 HD22 LEU A  78      -6.250  -4.538   7.042  1.00 98.39           H  
ATOM   1271 HD23 LEU A  78      -5.917  -2.836   6.656  1.00 98.39           H  
ATOM   1272  N   GLY A  79      -1.918  -5.123   2.858  1.00 98.69           N  
ATOM   1273  H   GLY A  79      -1.925  -4.284   2.295  1.00 98.69           H  
ATOM   1274  CA  GLY A  79      -1.807  -6.407   2.174  1.00 98.69           C  
ATOM   1275  HA2 GLY A  79      -1.513  -7.193   2.870  1.00 98.69           H  
ATOM   1276  HA3 GLY A  79      -1.025  -6.338   1.418  1.00 98.69           H  
ATOM   1277  C   GLY A  79      -3.124  -6.814   1.523  1.00 98.69           C  
ATOM   1278  O   GLY A  79      -4.178  -6.791   2.161  1.00 98.69           O  
ATOM   1279  N   ASN A  80      -3.075  -7.200   0.249  1.00 98.87           N  
ATOM   1280  H   ASN A  80      -2.174  -7.206  -0.208  1.00 98.87           H  
ATOM   1281  CA  ASN A  80      -4.257  -7.584  -0.520  1.00 98.87           C  
ATOM   1282  HA  ASN A  80      -4.960  -6.751  -0.529  1.00 98.87           H  
ATOM   1283  C   ASN A  80      -4.974  -8.775   0.119  1.00 98.87           C  
ATOM   1284  CB  ASN A  80      -3.867  -7.916  -1.969  1.00 98.87           C  
ATOM   1285  HB2 ASN A  80      -3.145  -8.733  -1.989  1.00 98.87           H  
ATOM   1286  HB3 ASN A  80      -4.767  -8.250  -2.486  1.00 98.87           H  
ATOM   1287  O   ASN A  80      -6.199  -8.800   0.162  1.00 98.87           O  
ATOM   1288  CG  ASN A  80      -3.328  -6.741  -2.755  1.00 98.87           C  
ATOM   1289  ND2 ASN A  80      -2.721  -6.983  -3.891  1.00 98.87           N  
ATOM   1290 HD21 ASN A  80      -2.455  -6.179  -4.440  1.00 98.87           H  
ATOM   1291 HD22 ASN A  80      -2.639  -7.931  -4.230  1.00 98.87           H  
ATOM   1292  OD1 ASN A  80      -3.454  -5.596  -2.368  1.00 98.87           O  
ATOM   1293  N   GLU A  81      -4.236  -9.725   0.694  1.00 98.65           N  
ATOM   1294  H   GLU A  81      -3.229  -9.655   0.688  1.00 98.65           H  
ATOM   1295  CA  GLU A  81      -4.863 -10.865   1.359  1.00 98.65           C  
ATOM   1296  HA  GLU A  81      -5.573 -11.311   0.663  1.00 98.65           H  
ATOM   1297  C   GLU A  81      -5.656 -10.426   2.597  1.00 98.65           C  
ATOM   1298  CB  GLU A  81      -3.778 -11.894   1.706  1.00 98.65           C  
ATOM   1299  HB2 GLU A  81      -3.160 -12.076   0.827  1.00 98.65           H  
ATOM   1300  HB3 GLU A  81      -3.134 -11.491   2.487  1.00 98.65           H  
ATOM   1301  O   GLU A  81      -6.785 -10.863   2.814  1.00 98.65           O  
ATOM   1302  CG  GLU A  81      -4.363 -13.231   2.183  1.00 98.65           C  
ATOM   1303  HG2 GLU A  81      -3.538 -13.917   2.376  1.00 98.65           H  
ATOM   1304  HG3 GLU A  81      -4.881 -13.068   3.128  1.00 98.65           H  
ATOM   1305  CD  GLU A  81      -5.322 -13.872   1.166  1.00 98.65           C  
ATOM   1306  OE1 GLU A  81      -6.209 -14.623   1.631  1.00 98.65           O  
ATOM   1307  OE2 GLU A  81      -5.178 -13.598  -0.053  1.00 98.65           O  
ATOM   1308  N   ASN A  82      -5.122  -9.488   3.381  1.00 98.01           N  
ATOM   1309  H   ASN A  82      -4.228  -9.098   3.117  1.00 98.01           H  
ATOM   1310  CA  ASN A  82      -5.823  -8.942   4.541  1.00 98.01           C  
ATOM   1311  HA  ASN A  82      -6.197  -9.769   5.145  1.00 98.01           H  
ATOM   1312  C   ASN A  82      -7.046  -8.118   4.124  1.00 98.01           C  
ATOM   1313  CB  ASN A  82      -4.835  -8.125   5.384  1.00 98.01           C  
ATOM   1314  HB2 ASN A  82      -4.340  -7.388   4.752  1.00 98.01           H  
ATOM   1315  HB3 ASN A  82      -5.375  -7.594   6.168  1.00 98.01           H  
ATOM   1316  O   ASN A  82      -8.122  -8.286   4.698  1.00 98.01           O  
ATOM   1317  CG  ASN A  82      -3.791  -8.999   6.056  1.00 98.01           C  
ATOM   1318  ND2 ASN A  82      -2.580  -8.511   6.178  1.00 98.01           N  
ATOM   1319 HD21 ASN A  82      -1.848  -9.124   6.509  1.00 98.01           H  
ATOM   1320 HD22 ASN A  82      -2.338  -7.618   5.772  1.00 98.01           H  
ATOM   1321  OD1 ASN A  82      -4.069 -10.113   6.486  1.00 98.01           O  
ATOM   1322  N   ILE A  83      -6.918  -7.267   3.102  1.00 98.56           N  
ATOM   1323  H   ILE A  83      -6.012  -7.182   2.663  1.00 98.56           H  
ATOM   1324  CA  ILE A  83      -8.032  -6.453   2.595  1.00 98.56           C  
ATOM   1325  HA  ILE A  83      -8.457  -5.896   3.431  1.00 98.56           H  
ATOM   1326  C   ILE A  83      -9.145  -7.359   2.045  1.00 98.56           C  
ATOM   1327  CB  ILE A  83      -7.533  -5.431   1.548  1.00 98.56           C  
ATOM   1328  HB  ILE A  83      -7.045  -5.981   0.744  1.00 98.56           H  
ATOM   1329  O   ILE A  83     -10.316  -7.147   2.372  1.00 98.56           O  
ATOM   1330  CG1 ILE A  83      -6.505  -4.445   2.149  1.00 98.56           C  
ATOM   1331 HG12 ILE A  83      -7.024  -3.711   2.764  1.00 98.56           H  
ATOM   1332 HG13 ILE A  83      -5.809  -4.971   2.802  1.00 98.56           H  
ATOM   1333  CG2 ILE A  83      -8.716  -4.623   0.973  1.00 98.56           C  
ATOM   1334 HG21 ILE A  83      -8.365  -3.918   0.219  1.00 98.56           H  
ATOM   1335 HG22 ILE A  83      -9.216  -4.071   1.769  1.00 98.56           H  
ATOM   1336 HG23 ILE A  83      -9.441  -5.277   0.489  1.00 98.56           H  
ATOM   1337  CD1 ILE A  83      -5.669  -3.721   1.083  1.00 98.56           C  
ATOM   1338 HD11 ILE A  83      -4.917  -3.102   1.572  1.00 98.56           H  
ATOM   1339 HD12 ILE A  83      -6.296  -3.081   0.462  1.00 98.56           H  
ATOM   1340 HD13 ILE A  83      -5.160  -4.449   0.451  1.00 98.56           H  
ATOM   1341  N   HIS A  84      -8.800  -8.406   1.288  1.00 98.42           N  
ATOM   1342  H   HIS A  84      -7.829  -8.524   1.037  1.00 98.42           H  
ATOM   1343  CA  HIS A  84      -9.745  -9.416   0.804  1.00 98.42           C  
ATOM   1344  HA  HIS A  84     -10.502  -8.936   0.183  1.00 98.42           H  
ATOM   1345  C   HIS A  84     -10.464 -10.110   1.967  1.00 98.42           C  
ATOM   1346  CB  HIS A  84      -9.002 -10.453  -0.054  1.00 98.42           C  
ATOM   1347  HB2 HIS A  84      -8.143 -10.838   0.496  1.00 98.42           H  
ATOM   1348  HB3 HIS A  84      -8.631  -9.984  -0.965  1.00 98.42           H  
ATOM   1349  O   HIS A  84     -11.698 -10.115   2.024  1.00 98.42           O  
ATOM   1350  CG  HIS A  84      -9.887 -11.612  -0.428  1.00 98.42           C  
ATOM   1351  CD2 HIS A  84      -9.714 -12.927  -0.085  1.00 98.42           C  
ATOM   1352  HD2 HIS A  84      -8.879 -13.334   0.465  1.00 98.42           H  
ATOM   1353  ND1 HIS A  84     -11.084 -11.521  -1.096  1.00 98.42           N  
ATOM   1354  HD1 HIS A  84     -11.459 -10.689  -1.530  1.00 98.42           H  
ATOM   1355  CE1 HIS A  84     -11.627 -12.745  -1.151  1.00 98.42           C  
ATOM   1356  HE1 HIS A  84     -12.576 -12.975  -1.612  1.00 98.42           H  
ATOM   1357  NE2 HIS A  84     -10.824 -13.642  -0.554  1.00 98.42           N  
ATOM   1358  N   ARG A  85      -9.703 -10.636   2.937  1.00 97.09           N  
ATOM   1359  H   ARG A  85      -8.701 -10.611   2.813  1.00 97.09           H  
ATOM   1360  CA  ARG A  85     -10.246 -11.319   4.122  1.00 97.09           C  
ATOM   1361  HA  ARG A  85     -10.825 -12.183   3.797  1.00 97.09           H  
ATOM   1362  C   ARG A  85     -11.203 -10.437   4.914  1.00 97.09           C  
ATOM   1363  CB  ARG A  85      -9.100 -11.785   5.032  1.00 97.09           C  
ATOM   1364  HB2 ARG A  85      -8.387 -10.970   5.158  1.00 97.09           H  
ATOM   1365  HB3 ARG A  85      -9.509 -12.026   6.013  1.00 97.09           H  
ATOM   1366  O   ARG A  85     -12.202 -10.948   5.405  1.00 97.09           O  
ATOM   1367  CG  ARG A  85      -8.375 -13.029   4.494  1.00 97.09           C  
ATOM   1368  HG2 ARG A  85      -9.056 -13.880   4.501  1.00 97.09           H  
ATOM   1369  HG3 ARG A  85      -8.063 -12.869   3.462  1.00 97.09           H  
ATOM   1370  CD  ARG A  85      -7.138 -13.352   5.345  1.00 97.09           C  
ATOM   1371  HD2 ARG A  85      -6.501 -12.468   5.377  1.00 97.09           H  
ATOM   1372  HD3 ARG A  85      -6.582 -14.144   4.844  1.00 97.09           H  
ATOM   1373  NE  ARG A  85      -7.511 -13.800   6.707  1.00 97.09           N  
ATOM   1374  HE  ARG A  85      -8.311 -14.415   6.760  1.00 97.09           H  
ATOM   1375  NH1 ARG A  85      -5.828 -12.776   7.925  1.00 97.09           N  
ATOM   1376 HH11 ARG A  85      -5.444 -12.537   8.828  1.00 97.09           H  
ATOM   1377 HH12 ARG A  85      -5.423 -12.360   7.098  1.00 97.09           H  
ATOM   1378  NH2 ARG A  85      -7.342 -13.985   8.976  1.00 97.09           N  
ATOM   1379 HH21 ARG A  85      -8.132 -14.612   9.014  1.00 97.09           H  
ATOM   1380 HH22 ARG A  85      -6.829 -13.732   9.808  1.00 97.09           H  
ATOM   1381  CZ  ARG A  85      -6.893 -13.522   7.844  1.00 97.09           C  
ATOM   1382  N   ILE A  86     -10.926  -9.138   5.039  1.00 97.10           N  
ATOM   1383  H   ILE A  86     -10.054  -8.805   4.653  1.00 97.10           H  
ATOM   1384  CA  ILE A  86     -11.796  -8.199   5.760  1.00 97.10           C  
ATOM   1385  HA  ILE A  86     -12.109  -8.670   6.691  1.00 97.10           H  
ATOM   1386  C   ILE A  86     -13.066  -7.917   4.957  1.00 97.10           C  
ATOM   1387  CB  ILE A  86     -11.038  -6.895   6.107  1.00 97.10           C  
ATOM   1388  HB  ILE A  86     -10.623  -6.481   5.188  1.00 97.10           H  
ATOM   1389  O   ILE A  86     -14.178  -8.100   5.461  1.00 97.10           O  
ATOM   1390  CG1 ILE A  86      -9.883  -7.163   7.097  1.00 97.10           C  
ATOM   1391 HG12 ILE A  86      -9.371  -8.093   6.851  1.00 97.10           H  
ATOM   1392 HG13 ILE A  86     -10.292  -7.274   8.101  1.00 97.10           H  
ATOM   1393  CG2 ILE A  86     -12.003  -5.859   6.723  1.00 97.10           C  
ATOM   1394 HG21 ILE A  86     -12.720  -5.518   5.976  1.00 97.10           H  
ATOM   1395 HG22 ILE A  86     -11.456  -4.983   7.071  1.00 97.10           H  
ATOM   1396 HG23 ILE A  86     -12.541  -6.299   7.562  1.00 97.10           H  
ATOM   1397  CD1 ILE A  86      -8.841  -6.041   7.137  1.00 97.10           C  
ATOM   1398 HD11 ILE A  86      -9.274  -5.121   7.528  1.00 97.10           H  
ATOM   1399 HD12 ILE A  86      -8.018  -6.340   7.786  1.00 97.10           H  
ATOM   1400 HD13 ILE A  86      -8.449  -5.861   6.136  1.00 97.10           H  
ATOM   1401  N   THR A  87     -12.902  -7.476   3.711  1.00 97.67           N  
ATOM   1402  H   THR A  87     -11.964  -7.418   3.340  1.00 97.67           H  
ATOM   1403  CA  THR A  87     -14.008  -6.981   2.879  1.00 97.67           C  
ATOM   1404  HA  THR A  87     -14.593  -6.283   3.478  1.00 97.67           H  
ATOM   1405  C   THR A  87     -14.975  -8.082   2.454  1.00 97.67           C  
ATOM   1406  CB  THR A  87     -13.508  -6.202   1.659  1.00 97.67           C  
ATOM   1407  HB  THR A  87     -14.373  -5.938   1.051  1.00 97.67           H  
ATOM   1408  O   THR A  87     -16.158  -7.813   2.289  1.00 97.67           O  
ATOM   1409  CG2 THR A  87     -12.793  -4.913   2.057  1.00 97.67           C  
ATOM   1410 HG21 THR A  87     -13.501  -4.243   2.547  1.00 97.67           H  
ATOM   1411 HG22 THR A  87     -12.419  -4.431   1.154  1.00 97.67           H  
ATOM   1412 HG23 THR A  87     -11.959  -5.116   2.729  1.00 97.67           H  
ATOM   1413  OG1 THR A  87     -12.609  -6.957   0.879  1.00 97.67           O  
ATOM   1414  HG1 THR A  87     -11.781  -7.024   1.360  1.00 97.67           H  
ATOM   1415  N   SER A  88     -14.530  -9.341   2.412  1.00 96.66           N  
ATOM   1416  H   SER A  88     -13.534  -9.493   2.478  1.00 96.66           H  
ATOM   1417  CA  SER A  88     -15.386 -10.500   2.109  1.00 96.66           C  
ATOM   1418  HA  SER A  88     -15.978 -10.266   1.225  1.00 96.66           H  
ATOM   1419  C   SER A  88     -16.375 -10.869   3.227  1.00 96.66           C  
ATOM   1420  CB  SER A  88     -14.519 -11.715   1.773  1.00 96.66           C  
ATOM   1421  HB2 SER A  88     -15.162 -12.557   1.516  1.00 96.66           H  
ATOM   1422  HB3 SER A  88     -13.904 -11.985   2.632  1.00 96.66           H  
ATOM   1423  O   SER A  88     -17.244 -11.714   3.031  1.00 96.66           O  
ATOM   1424  OG  SER A  88     -13.693 -11.423   0.670  1.00 96.66           O  
ATOM   1425  HG  SER A  88     -12.915 -10.959   0.986  1.00 96.66           H  
ATOM   1426  N   THR A  89     -16.281 -10.257   4.415  1.00 95.04           N  
ATOM   1427  H   THR A  89     -15.554  -9.565   4.527  1.00 95.04           H  
ATOM   1428  CA  THR A  89     -17.144 -10.582   5.576  1.00 95.04           C  
ATOM   1429  HA  THR A  89     -17.450 -11.625   5.486  1.00 95.04           H  
ATOM   1430  C   THR A  89     -18.436  -9.766   5.659  1.00 95.04           C  
ATOM   1431  CB  THR A  89     -16.401 -10.449   6.909  1.00 95.04           C  
ATOM   1432  HB  THR A  89     -17.059 -10.801   7.704  1.00 95.04           H  
ATOM   1433  O   THR A  89     -19.159  -9.806   6.667  1.00 95.04           O  
ATOM   1434  CG2 THR A  89     -15.136 -11.290   6.962  1.00 95.04           C  
ATOM   1435 HG21 THR A  89     -15.368 -12.331   6.736  1.00 95.04           H  
ATOM   1436 HG22 THR A  89     -14.698 -11.227   7.959  1.00 95.04           H  
ATOM   1437 HG23 THR A  89     -14.423 -10.912   6.229  1.00 95.04           H  
ATOM   1438  OG1 THR A  89     -16.088  -9.095   7.170  1.00 95.04           O  
ATOM   1439  HG1 THR A  89     -15.323  -8.872   6.635  1.00 95.04           H  
ATOM   1440  N   GLY A  90     -18.727  -8.951   4.650  1.00 94.62           N  
ATOM   1441  H   GLY A  90     -18.112  -8.913   3.849  1.00 94.62           H  
ATOM   1442  CA  GLY A  90     -19.918  -8.118   4.626  1.00 94.62           C  
ATOM   1443  HA2 GLY A  90     -20.063  -7.661   5.605  1.00 94.62           H  
ATOM   1444  HA3 GLY A  90     -20.786  -8.734   4.393  1.00 94.62           H  
ATOM   1445  C   GLY A  90     -19.818  -7.016   3.590  1.00 94.62           C  
ATOM   1446  O   GLY A  90     -19.071  -7.116   2.628  1.00 94.62           O  
ATOM   1447  N   ARG A  91     -20.588  -5.951   3.799  1.00 96.86           N  
ATOM   1448  H   ARG A  91     -21.130  -5.889   4.649  1.00 96.86           H  
ATOM   1449  CA  ARG A  91     -20.536  -4.769   2.945  1.00 96.86           C  
ATOM   1450  HA  ARG A  91     -20.086  -5.023   1.985  1.00 96.86           H  
ATOM   1451  C   ARG A  91     -19.657  -3.729   3.609  1.00 96.86           C  
ATOM   1452  CB  ARG A  91     -21.942  -4.237   2.678  1.00 96.86           C  
ATOM   1453  HB2 ARG A  91     -21.866  -3.361   2.034  1.00 96.86           H  
ATOM   1454  HB3 ARG A  91     -22.389  -3.934   3.625  1.00 96.86           H  
ATOM   1455  O   ARG A  91     -19.847  -3.426   4.786  1.00 96.86           O  
ATOM   1456  CG  ARG A  91     -22.819  -5.297   1.987  1.00 96.86           C  
ATOM   1457  HG2 ARG A  91     -22.961  -6.155   2.644  1.00 96.86           H  
ATOM   1458  HG3 ARG A  91     -22.330  -5.643   1.075  1.00 96.86           H  
ATOM   1459  CD  ARG A  91     -24.188  -4.717   1.633  1.00 96.86           C  
ATOM   1460  HD2 ARG A  91     -24.034  -3.883   0.949  1.00 96.86           H  
ATOM   1461  HD3 ARG A  91     -24.774  -5.484   1.128  1.00 96.86           H  
ATOM   1462  NE  ARG A  91     -24.890  -4.277   2.856  1.00 96.86           N  
ATOM   1463  HE  ARG A  91     -24.621  -4.732   3.717  1.00 96.86           H  
ATOM   1464  NH1 ARG A  91     -26.084  -2.530   1.977  1.00 96.86           N  
ATOM   1465 HH11 ARG A  91     -26.611  -1.683   2.136  1.00 96.86           H  
ATOM   1466 HH12 ARG A  91     -25.734  -2.779   1.063  1.00 96.86           H  
ATOM   1467  NH2 ARG A  91     -26.044  -2.856   4.190  1.00 96.86           N  
ATOM   1468 HH21 ARG A  91     -25.543  -3.205   4.994  1.00 96.86           H  
ATOM   1469 HH22 ARG A  91     -26.571  -2.006   4.332  1.00 96.86           H  
ATOM   1470  CZ  ARG A  91     -25.677  -3.230   2.998  1.00 96.86           C  
ATOM   1471  N   PHE A  92     -18.708  -3.203   2.856  1.00 97.93           N  
ATOM   1472  H   PHE A  92     -18.591  -3.526   1.906  1.00 97.93           H  
ATOM   1473  CA  PHE A  92     -17.827  -2.140   3.308  1.00 97.93           C  
ATOM   1474  HA  PHE A  92     -18.126  -1.817   4.306  1.00 97.93           H  
ATOM   1475  C   PHE A  92     -17.971  -0.936   2.393  1.00 97.93           C  
ATOM   1476  CB  PHE A  92     -16.381  -2.646   3.393  1.00 97.93           C  
ATOM   1477  HB2 PHE A  92     -15.717  -1.785   3.465  1.00 97.93           H  
ATOM   1478  HB3 PHE A  92     -16.124  -3.175   2.475  1.00 97.93           H  
ATOM   1479  O   PHE A  92     -18.222  -1.072   1.199  1.00 97.93           O  
ATOM   1480  CG  PHE A  92     -16.128  -3.553   4.582  1.00 97.93           C  
ATOM   1481  CD1 PHE A  92     -15.465  -3.051   5.717  1.00 97.93           C  
ATOM   1482  HD1 PHE A  92     -15.124  -2.026   5.731  1.00 97.93           H  
ATOM   1483  CD2 PHE A  92     -16.554  -4.895   4.563  1.00 97.93           C  
ATOM   1484  HD2 PHE A  92     -17.029  -5.301   3.682  1.00 97.93           H  
ATOM   1485  CE1 PHE A  92     -15.230  -3.881   6.828  1.00 97.93           C  
ATOM   1486  HE1 PHE A  92     -14.703  -3.491   7.686  1.00 97.93           H  
ATOM   1487  CE2 PHE A  92     -16.325  -5.725   5.674  1.00 97.93           C  
ATOM   1488  HE2 PHE A  92     -16.618  -6.763   5.633  1.00 97.93           H  
ATOM   1489  CZ  PHE A  92     -15.662  -5.219   6.806  1.00 97.93           C  
ATOM   1490  HZ  PHE A  92     -15.456  -5.871   7.642  1.00 97.93           H  
ATOM   1491  N   GLU A  93     -17.815   0.250   2.947  1.00 98.10           N  
ATOM   1492  H   GLU A  93     -17.641   0.298   3.941  1.00 98.10           H  
ATOM   1493  CA  GLU A  93     -17.527   1.450   2.176  1.00 98.10           C  
ATOM   1494  HA  GLU A  93     -17.836   1.297   1.141  1.00 98.10           H  
ATOM   1495  C   GLU A  93     -16.023   1.684   2.165  1.00 98.10           C  
ATOM   1496  CB  GLU A  93     -18.303   2.668   2.688  1.00 98.10           C  
ATOM   1497  HB2 GLU A  93     -17.928   3.559   2.186  1.00 98.10           H  
ATOM   1498  HB3 GLU A  93     -19.351   2.554   2.409  1.00 98.10           H  
ATOM   1499  O   GLU A  93     -15.327   1.363   3.130  1.00 98.10           O  
ATOM   1500  CG  GLU A  93     -18.202   2.864   4.205  1.00 98.10           C  
ATOM   1501  HG2 GLU A  93     -18.568   1.974   4.715  1.00 98.10           H  
ATOM   1502  HG3 GLU A  93     -17.155   3.000   4.474  1.00 98.10           H  
ATOM   1503  CD  GLU A  93     -19.028   4.050   4.701  1.00 98.10           C  
ATOM   1504  OE1 GLU A  93     -18.800   4.443   5.864  1.00 98.10           O  
ATOM   1505  OE2 GLU A  93     -19.894   4.550   3.953  1.00 98.10           O  
ATOM   1506  N   LEU A  94     -15.536   2.248   1.065  1.00 98.73           N  
ATOM   1507  H   LEU A  94     -16.198   2.509   0.348  1.00 98.73           H  
ATOM   1508  CA  LEU A  94     -14.181   2.771   0.942  1.00 98.73           C  
ATOM   1509  HA  LEU A  94     -13.574   2.431   1.781  1.00 98.73           H  
ATOM   1510  C   LEU A  94     -14.255   4.291   0.986  1.00 98.73           C  
ATOM   1511  CB  LEU A  94     -13.542   2.254  -0.359  1.00 98.73           C  
ATOM   1512  HB2 LEU A  94     -14.263   2.379  -1.167  1.00 98.73           H  
ATOM   1513  HB3 LEU A  94     -13.349   1.188  -0.242  1.00 98.73           H  
ATOM   1514  O   LEU A  94     -15.005   4.896   0.223  1.00 98.73           O  
ATOM   1515  CG  LEU A  94     -12.230   2.948  -0.774  1.00 98.73           C  
ATOM   1516  HG  LEU A  94     -12.339   4.030  -0.715  1.00 98.73           H  
ATOM   1517  CD1 LEU A  94     -11.062   2.517   0.110  1.00 98.73           C  
ATOM   1518 HD11 LEU A  94     -11.253   2.805   1.144  1.00 98.73           H  
ATOM   1519 HD12 LEU A  94     -10.154   3.017  -0.226  1.00 98.73           H  
ATOM   1520 HD13 LEU A  94     -10.927   1.437   0.055  1.00 98.73           H  
ATOM   1521  CD2 LEU A  94     -11.878   2.616  -2.221  1.00 98.73           C  
ATOM   1522 HD21 LEU A  94     -11.692   1.547  -2.324  1.00 98.73           H  
ATOM   1523 HD22 LEU A  94     -10.978   3.156  -2.514  1.00 98.73           H  
ATOM   1524 HD23 LEU A  94     -12.694   2.908  -2.882  1.00 98.73           H  
ATOM   1525  N   ARG A  95     -13.415   4.902   1.809  1.00 98.47           N  
ATOM   1526  H   ARG A  95     -12.851   4.325   2.416  1.00 98.47           H  
ATOM   1527  CA  ARG A  95     -13.124   6.330   1.794  1.00 98.47           C  
ATOM   1528  HA  ARG A  95     -13.727   6.812   1.024  1.00 98.47           H  
ATOM   1529  C   ARG A  95     -11.660   6.538   1.431  1.00 98.47           C  
ATOM   1530  CB  ARG A  95     -13.519   6.931   3.146  1.00 98.47           C  
ATOM   1531  HB2 ARG A  95     -14.597   6.824   3.264  1.00 98.47           H  
ATOM   1532  HB3 ARG A  95     -13.023   6.386   3.949  1.00 98.47           H  
ATOM   1533  O   ARG A  95     -10.777   5.841   1.926  1.00 98.47           O  
ATOM   1534  CG  ARG A  95     -13.160   8.412   3.250  1.00 98.47           C  
ATOM   1535  HG2 ARG A  95     -12.078   8.531   3.196  1.00 98.47           H  
ATOM   1536  HG3 ARG A  95     -13.618   8.956   2.424  1.00 98.47           H  
ATOM   1537  CD  ARG A  95     -13.642   8.994   4.577  1.00 98.47           C  
ATOM   1538  HD2 ARG A  95     -14.715   8.842   4.686  1.00 98.47           H  
ATOM   1539  HD3 ARG A  95     -13.143   8.479   5.398  1.00 98.47           H  
ATOM   1540  NE  ARG A  95     -13.295  10.420   4.621  1.00 98.47           N  
ATOM   1541  HE  ARG A  95     -12.318  10.634   4.766  1.00 98.47           H  
ATOM   1542  NH1 ARG A  95     -15.307  11.286   3.938  1.00 98.47           N  
ATOM   1543 HH11 ARG A  95     -15.742  10.389   4.104  1.00 98.47           H  
ATOM   1544 HH12 ARG A  95     -15.870  12.095   3.717  1.00 98.47           H  
ATOM   1545  NH2 ARG A  95     -13.549  12.624   4.216  1.00 98.47           N  
ATOM   1546 HH21 ARG A  95     -14.070  13.400   3.831  1.00 98.47           H  
ATOM   1547 HH22 ARG A  95     -12.541  12.661   4.253  1.00 98.47           H  
ATOM   1548  CZ  ARG A  95     -14.055  11.433   4.265  1.00 98.47           C  
ATOM   1549  N   ILE A  96     -11.410   7.508   0.567  1.00 98.63           N  
ATOM   1550  H   ILE A  96     -12.196   8.005   0.172  1.00 98.63           H  
ATOM   1551  CA  ILE A  96     -10.071   7.988   0.240  1.00 98.63           C  
ATOM   1552  HA  ILE A  96      -9.326   7.427   0.804  1.00 98.63           H  
ATOM   1553  C   ILE A  96     -10.014   9.441   0.676  1.00 98.63           C  
ATOM   1554  CB  ILE A  96      -9.767   7.812  -1.262  1.00 98.63           C  
ATOM   1555  HB  ILE A  96     -10.497   8.383  -1.836  1.00 98.63           H  
ATOM   1556  O   ILE A  96     -10.823  10.230   0.200  1.00 98.63           O  
ATOM   1557  CG1 ILE A  96      -9.893   6.320  -1.642  1.00 98.63           C  
ATOM   1558 HG12 ILE A  96     -10.899   5.966  -1.419  1.00 98.63           H  
ATOM   1559 HG13 ILE A  96      -9.199   5.738  -1.035  1.00 98.63           H  
ATOM   1560  CG2 ILE A  96      -8.358   8.346  -1.590  1.00 98.63           C  
ATOM   1561 HG21 ILE A  96      -7.599   7.689  -1.166  1.00 98.63           H  
ATOM   1562 HG22 ILE A  96      -8.211   9.346  -1.183  1.00 98.63           H  
ATOM   1563 HG23 ILE A  96      -8.226   8.416  -2.670  1.00 98.63           H  
ATOM   1564  CD1 ILE A  96      -9.634   6.020  -3.118  1.00 98.63           C  
ATOM   1565 HD11 ILE A  96      -8.630   6.329  -3.409  1.00 98.63           H  
ATOM   1566 HD12 ILE A  96     -10.374   6.526  -3.738  1.00 98.63           H  
ATOM   1567 HD13 ILE A  96      -9.702   4.942  -3.263  1.00 98.63           H  
ATOM   1568  N   ASP A  97      -9.075   9.777   1.552  1.00 98.02           N  
ATOM   1569  H   ASP A  97      -8.434   9.055   1.850  1.00 98.02           H  
ATOM   1570  CA  ASP A  97      -8.749  11.144   1.958  1.00 98.02           C  
ATOM   1571  HA  ASP A  97      -9.487  11.846   1.571  1.00 98.02           H  
ATOM   1572  C   ASP A  97      -7.375  11.496   1.393  1.00 98.02           C  
ATOM   1573  CB  ASP A  97      -8.726  11.257   3.489  1.00 98.02           C  
ATOM   1574  HB2 ASP A  97      -8.294  12.219   3.763  1.00 98.02           H  
ATOM   1575  HB3 ASP A  97      -8.085  10.476   3.898  1.00 98.02           H  
ATOM   1576  O   ASP A  97      -6.440  10.711   1.532  1.00 98.02           O  
ATOM   1577  CG  ASP A  97     -10.115  11.160   4.115  1.00 98.02           C  
ATOM   1578  OD1 ASP A  97     -10.925  12.096   3.947  1.00 98.02           O  
ATOM   1579  OD2 ASP A  97     -10.399  10.166   4.824  1.00 98.02           O  
ATOM   1580  N   PHE A  98      -7.213  12.658   0.769  1.00 97.62           N  
ATOM   1581  H   PHE A  98      -8.004  13.278   0.665  1.00 97.62           H  
ATOM   1582  CA  PHE A  98      -5.907  13.109   0.295  1.00 97.62           C  
ATOM   1583  HA  PHE A  98      -5.154  12.684   0.958  1.00 97.62           H  
ATOM   1584  C   PHE A  98      -5.749  14.621   0.387  1.00 97.62           C  
ATOM   1585  CB  PHE A  98      -5.621  12.592  -1.122  1.00 97.62           C  
ATOM   1586  HB2 PHE A  98      -5.650  11.502  -1.107  1.00 97.62           H  
ATOM   1587  HB3 PHE A  98      -4.605  12.874  -1.397  1.00 97.62           H  
ATOM   1588  O   PHE A  98      -6.702  15.379   0.240  1.00 97.62           O  
ATOM   1589  CG  PHE A  98      -6.568  13.078  -2.199  1.00 97.62           C  
ATOM   1590  CD1 PHE A  98      -7.786  12.408  -2.417  1.00 97.62           C  
ATOM   1591  HD1 PHE A  98      -8.062  11.576  -1.786  1.00 97.62           H  
ATOM   1592  CD2 PHE A  98      -6.221  14.177  -3.007  1.00 97.62           C  
ATOM   1593  HD2 PHE A  98      -5.294  14.705  -2.835  1.00 97.62           H  
ATOM   1594  CE1 PHE A  98      -8.646  12.819  -3.447  1.00 97.62           C  
ATOM   1595  HE1 PHE A  98      -9.575  12.292  -3.607  1.00 97.62           H  
ATOM   1596  CE2 PHE A  98      -7.076  14.581  -4.047  1.00 97.62           C  
ATOM   1597  HE2 PHE A  98      -6.797  15.417  -4.672  1.00 97.62           H  
ATOM   1598  CZ  PHE A  98      -8.287  13.901  -4.268  1.00 97.62           C  
ATOM   1599  HZ  PHE A  98      -8.945  14.215  -5.065  1.00 97.62           H  
ATOM   1600  N   VAL A  99      -4.518  15.063   0.620  1.00 97.02           N  
ATOM   1601  H   VAL A  99      -3.780  14.376   0.673  1.00 97.02           H  
ATOM   1602  CA  VAL A  99      -4.164  16.480   0.714  1.00 97.02           C  
ATOM   1603  HA  VAL A  99      -5.076  17.071   0.802  1.00 97.02           H  
ATOM   1604  C   VAL A  99      -3.448  16.889  -0.563  1.00 97.02           C  
ATOM   1605  CB  VAL A  99      -3.314  16.768   1.963  1.00 97.02           C  
ATOM   1606  HB  VAL A  99      -2.390  16.192   1.909  1.00 97.02           H  
ATOM   1607  O   VAL A  99      -2.475  16.250  -0.954  1.00 97.02           O  
ATOM   1608  CG1 VAL A  99      -2.955  18.257   2.070  1.00 97.02           C  
ATOM   1609 HG11 VAL A  99      -2.352  18.570   1.217  1.00 97.02           H  
ATOM   1610 HG12 VAL A  99      -3.862  18.860   2.111  1.00 97.02           H  
ATOM   1611 HG13 VAL A  99      -2.374  18.433   2.975  1.00 97.02           H  
ATOM   1612  CG2 VAL A  99      -4.061  16.367   3.243  1.00 97.02           C  
ATOM   1613 HG21 VAL A  99      -4.988  16.935   3.328  1.00 97.02           H  
ATOM   1614 HG22 VAL A  99      -4.297  15.303   3.232  1.00 97.02           H  
ATOM   1615 HG23 VAL A  99      -3.434  16.564   4.112  1.00 97.02           H  
ATOM   1616  N   TYR A 100      -3.890  17.965  -1.200  1.00 95.82           N  
ATOM   1617  H   TYR A 100      -4.704  18.440  -0.836  1.00 95.82           H  
ATOM   1618  CA  TYR A 100      -3.217  18.561  -2.354  1.00 95.82           C  
ATOM   1619  HA  TYR A 100      -2.165  18.276  -2.354  1.00 95.82           H  
ATOM   1620  C   TYR A 100      -3.289  20.084  -2.259  1.00 95.82           C  
ATOM   1621  CB  TYR A 100      -3.851  18.043  -3.648  1.00 95.82           C  
ATOM   1622  HB2 TYR A 100      -3.716  16.963  -3.704  1.00 95.82           H  
ATOM   1623  HB3 TYR A 100      -4.923  18.243  -3.627  1.00 95.82           H  
ATOM   1624  O   TYR A 100      -4.350  20.625  -1.954  1.00 95.82           O  
ATOM   1625  CG  TYR A 100      -3.249  18.674  -4.884  1.00 95.82           C  
ATOM   1626  CD1 TYR A 100      -3.939  19.700  -5.557  1.00 95.82           C  
ATOM   1627  HD1 TYR A 100      -4.907  20.026  -5.206  1.00 95.82           H  
ATOM   1628  CD2 TYR A 100      -1.972  18.281  -5.325  1.00 95.82           C  
ATOM   1629  HD2 TYR A 100      -1.408  17.528  -4.793  1.00 95.82           H  
ATOM   1630  CE1 TYR A 100      -3.361  20.321  -6.678  1.00 95.82           C  
ATOM   1631  HE1 TYR A 100      -3.898  21.105  -7.191  1.00 95.82           H  
ATOM   1632  CE2 TYR A 100      -1.396  18.894  -6.451  1.00 95.82           C  
ATOM   1633  HE2 TYR A 100      -0.398  18.621  -6.762  1.00 95.82           H  
ATOM   1634  OH  TYR A 100      -1.541  20.520  -8.217  1.00 95.82           O  
ATOM   1635  HH  TYR A 100      -2.013  21.335  -8.399  1.00 95.82           H  
ATOM   1636  CZ  TYR A 100      -2.083  19.925  -7.123  1.00 95.82           C  
ATOM   1637  N   SER A 101      -2.159  20.769  -2.466  1.00 94.14           N  
ATOM   1638  H   SER A 101      -1.354  20.270  -2.816  1.00 94.14           H  
ATOM   1639  CA  SER A 101      -2.050  22.233  -2.331  1.00 94.14           C  
ATOM   1640  HA  SER A 101      -0.990  22.472  -2.238  1.00 94.14           H  
ATOM   1641  C   SER A 101      -2.725  22.780  -1.054  1.00 94.14           C  
ATOM   1642  CB  SER A 101      -2.558  22.938  -3.598  1.00 94.14           C  
ATOM   1643  HB2 SER A 101      -3.629  22.767  -3.703  1.00 94.14           H  
ATOM   1644  HB3 SER A 101      -2.387  24.010  -3.502  1.00 94.14           H  
ATOM   1645  O   SER A 101      -3.517  23.718  -1.108  1.00 94.14           O  
ATOM   1646  OG  SER A 101      -1.900  22.472  -4.765  1.00 94.14           O  
ATOM   1647  HG  SER A 101      -0.957  22.377  -4.615  1.00 94.14           H  
ATOM   1648  N   ASN A 102      -2.440  22.156   0.099  1.00 91.39           N  
ATOM   1649  H   ASN A 102      -1.758  21.412   0.064  1.00 91.39           H  
ATOM   1650  CA  ASN A 102      -2.995  22.487   1.428  1.00 91.39           C  
ATOM   1651  HA  ASN A 102      -2.623  21.735   2.123  1.00 91.39           H  
ATOM   1652  C   ASN A 102      -4.529  22.395   1.552  1.00 91.39           C  
ATOM   1653  CB  ASN A 102      -2.441  23.841   1.909  1.00 91.39           C  
ATOM   1654  HB2 ASN A 102      -2.828  24.636   1.271  1.00 91.39           H  
ATOM   1655  HB3 ASN A 102      -2.787  24.032   2.925  1.00 91.39           H  
ATOM   1656  O   ASN A 102      -5.113  22.939   2.485  1.00 91.39           O  
ATOM   1657  CG  ASN A 102      -0.928  23.890   1.927  1.00 91.39           C  
ATOM   1658  ND2 ASN A 102      -0.354  25.046   1.693  1.00 91.39           N  
ATOM   1659 HD21 ASN A 102      -0.919  25.872   1.559  1.00 91.39           H  
ATOM   1660 HD22 ASN A 102       0.654  25.068   1.754  1.00 91.39           H  
ATOM   1661  OD1 ASN A 102      -0.242  22.899   2.120  1.00 91.39           O  
ATOM   1662  N   SER A 103      -5.191  21.709   0.621  1.00 95.54           N  
ATOM   1663  H   SER A 103      -4.679  21.330  -0.162  1.00 95.54           H  
ATOM   1664  CA  SER A 103      -6.626  21.433   0.669  1.00 95.54           C  
ATOM   1665  HA  SER A 103      -7.076  21.955   1.514  1.00 95.54           H  
ATOM   1666  C   SER A 103      -6.871  19.939   0.854  1.00 95.54           C  
ATOM   1667  CB  SER A 103      -7.303  21.950  -0.599  1.00 95.54           C  
ATOM   1668  HB2 SER A 103      -6.842  21.490  -1.473  1.00 95.54           H  
ATOM   1669  HB3 SER A 103      -8.363  21.697  -0.579  1.00 95.54           H  
ATOM   1670  O   SER A 103      -6.199  19.111   0.234  1.00 95.54           O  
ATOM   1671  OG  SER A 103      -7.156  23.353  -0.679  1.00 95.54           O  
ATOM   1672  HG  SER A 103      -6.217  23.553  -0.653  1.00 95.54           H  
ATOM   1673  N   LEU A 104      -7.841  19.595   1.704  1.00 96.41           N  
ATOM   1674  H   LEU A 104      -8.351  20.330   2.172  1.00 96.41           H  
ATOM   1675  CA  LEU A 104      -8.277  18.219   1.923  1.00 96.41           C  
ATOM   1676  HA  LEU A 104      -7.423  17.558   1.769  1.00 96.41           H  
ATOM   1677  C   LEU A 104      -9.364  17.840   0.913  1.00 96.41           C  
ATOM   1678  CB  LEU A 104      -8.751  18.048   3.378  1.00 96.41           C  
ATOM   1679  HB2 LEU A 104      -9.568  18.748   3.555  1.00 96.41           H  
ATOM   1680  HB3 LEU A 104      -7.933  18.308   4.049  1.00 96.41           H  
ATOM   1681  O   LEU A 104     -10.414  18.482   0.824  1.00 96.41           O  
ATOM   1682  CG  LEU A 104      -9.245  16.625   3.717  1.00 96.41           C  
ATOM   1683  HG  LEU A 104     -10.027  16.331   3.016  1.00 96.41           H  
ATOM   1684  CD1 LEU A 104      -8.122  15.588   3.666  1.00 96.41           C  
ATOM   1685 HD11 LEU A 104      -8.512  14.619   3.977  1.00 96.41           H  
ATOM   1686 HD12 LEU A 104      -7.305  15.873   4.330  1.00 96.41           H  
ATOM   1687 HD13 LEU A 104      -7.749  15.486   2.647  1.00 96.41           H  
ATOM   1688  CD2 LEU A 104      -9.853  16.611   5.118  1.00 96.41           C  
ATOM   1689 HD21 LEU A 104     -10.235  15.614   5.338  1.00 96.41           H  
ATOM   1690 HD22 LEU A 104     -10.677  17.323   5.174  1.00 96.41           H  
ATOM   1691 HD23 LEU A 104      -9.096  16.869   5.859  1.00 96.41           H  
ATOM   1692  N   PHE A 105      -9.133  16.746   0.205  1.00 98.17           N  
ATOM   1693  H   PHE A 105      -8.253  16.267   0.335  1.00 98.17           H  
ATOM   1694  CA  PHE A 105     -10.075  16.128  -0.710  1.00 98.17           C  
ATOM   1695  HA  PHE A 105     -10.972  16.745  -0.760  1.00 98.17           H  
ATOM   1696  C   PHE A 105     -10.467  14.741  -0.222  1.00 98.17           C  
ATOM   1697  CB  PHE A 105      -9.479  16.059  -2.110  1.00 98.17           C  
ATOM   1698  HB2 PHE A 105     -10.156  15.503  -2.758  1.00 98.17           H  
ATOM   1699  HB3 PHE A 105      -8.541  15.508  -2.041  1.00 98.17           H  
ATOM   1700  O   PHE A 105      -9.685  14.061   0.442  1.00 98.17           O  
ATOM   1701  CG  PHE A 105      -9.214  17.410  -2.731  1.00 98.17           C  
ATOM   1702  CD1 PHE A 105     -10.201  18.032  -3.517  1.00 98.17           C  
ATOM   1703  HD1 PHE A 105     -11.155  17.551  -3.677  1.00 98.17           H  
ATOM   1704  CD2 PHE A 105      -7.985  18.055  -2.502  1.00 98.17           C  
ATOM   1705  HD2 PHE A 105      -7.232  17.583  -1.888  1.00 98.17           H  
ATOM   1706  CE1 PHE A 105      -9.954  19.296  -4.080  1.00 98.17           C  
ATOM   1707  HE1 PHE A 105     -10.716  19.777  -4.676  1.00 98.17           H  
ATOM   1708  CE2 PHE A 105      -7.740  19.319  -3.063  1.00 98.17           C  
ATOM   1709  HE2 PHE A 105      -6.793  19.808  -2.891  1.00 98.17           H  
ATOM   1710  CZ  PHE A 105      -8.725  19.941  -3.850  1.00 98.17           C  
ATOM   1711  HZ  PHE A 105      -8.537  20.915  -4.276  1.00 98.17           H  
ATOM   1712  N   PHE A 106     -11.671  14.307  -0.580  1.00 98.36           N  
ATOM   1713  H   PHE A 106     -12.276  14.920  -1.108  1.00 98.36           H  
ATOM   1714  CA  PHE A 106     -12.135  12.966  -0.295  1.00 98.36           C  
ATOM   1715  HA  PHE A 106     -11.242  12.341  -0.321  1.00 98.36           H  
ATOM   1716  C   PHE A 106     -13.108  12.425  -1.341  1.00 98.36           C  
ATOM   1717  CB  PHE A 106     -12.742  12.902   1.110  1.00 98.36           C  
ATOM   1718  HB2 PHE A 106     -12.798  11.855   1.409  1.00 98.36           H  
ATOM   1719  HB3 PHE A 106     -12.072  13.394   1.814  1.00 98.36           H  
ATOM   1720  O   PHE A 106     -13.853  13.174  -1.976  1.00 98.36           O  
ATOM   1721  CG  PHE A 106     -14.125  13.516   1.221  1.00 98.36           C  
ATOM   1722  CD1 PHE A 106     -14.280  14.902   1.401  1.00 98.36           C  
ATOM   1723  HD1 PHE A 106     -13.410  15.541   1.451  1.00 98.36           H  
ATOM   1724  CD2 PHE A 106     -15.261  12.693   1.139  1.00 98.36           C  
ATOM   1725  HD2 PHE A 106     -15.136  11.630   0.989  1.00 98.36           H  
ATOM   1726  CE1 PHE A 106     -15.568  15.459   1.500  1.00 98.36           C  
ATOM   1727  HE1 PHE A 106     -15.685  16.525   1.631  1.00 98.36           H  
ATOM   1728  CE2 PHE A 106     -16.548  13.245   1.258  1.00 98.36           C  
ATOM   1729  HE2 PHE A 106     -17.419  12.610   1.200  1.00 98.36           H  
ATOM   1730  CZ  PHE A 106     -16.702  14.631   1.430  1.00 98.36           C  
ATOM   1731  HZ  PHE A 106     -17.690  15.059   1.508  1.00 98.36           H  
ATOM   1732  N   ALA A 107     -13.124  11.102  -1.465  1.00 98.63           N  
ATOM   1733  H   ALA A 107     -12.468  10.583  -0.898  1.00 98.63           H  
ATOM   1734  CA  ALA A 107     -14.055  10.328  -2.278  1.00 98.63           C  
ATOM   1735  HA  ALA A 107     -14.927  10.934  -2.526  1.00 98.63           H  
ATOM   1736  C   ALA A 107     -14.529   9.097  -1.493  1.00 98.63           C  
ATOM   1737  CB  ALA A 107     -13.346   9.919  -3.574  1.00 98.63           C  
ATOM   1738  HB1 ALA A 107     -13.972   9.219  -4.127  1.00 98.63           H  
ATOM   1739  HB2 ALA A 107     -12.398   9.433  -3.341  1.00 98.63           H  
ATOM   1740  HB3 ALA A 107     -13.157  10.799  -4.188  1.00 98.63           H  
ATOM   1741  O   ALA A 107     -13.716   8.430  -0.852  1.00 98.63           O  
ATOM   1742  N   VAL A 108     -15.824   8.789  -1.554  1.00 98.67           N  
ATOM   1743  H   VAL A 108     -16.436   9.392  -2.085  1.00 98.67           H  
ATOM   1744  CA  VAL A 108     -16.450   7.659  -0.851  1.00 98.67           C  
ATOM   1745  HA  VAL A 108     -15.663   7.085  -0.362  1.00 98.67           H  
ATOM   1746  C   VAL A 108     -17.152   6.745  -1.850  1.00 98.67           C  
ATOM   1747  CB  VAL A 108     -17.427   8.115   0.252  1.00 98.67           C  
ATOM   1748  HB  VAL A 108     -18.323   8.525  -0.215  1.00 98.67           H  
ATOM   1749  O   VAL A 108     -17.859   7.213  -2.743  1.00 98.67           O  
ATOM   1750  CG1 VAL A 108     -17.833   6.943   1.153  1.00 98.67           C  
ATOM   1751 HG11 VAL A 108     -18.531   7.279   1.920  1.00 98.67           H  
ATOM   1752 HG12 VAL A 108     -18.326   6.159   0.577  1.00 98.67           H  
ATOM   1753 HG13 VAL A 108     -16.956   6.519   1.641  1.00 98.67           H  
ATOM   1754  CG2 VAL A 108     -16.820   9.193   1.158  1.00 98.67           C  
ATOM   1755 HG21 VAL A 108     -16.685  10.107   0.580  1.00 98.67           H  
ATOM   1756 HG22 VAL A 108     -15.862   8.852   1.551  1.00 98.67           H  
ATOM   1757 HG23 VAL A 108     -17.498   9.408   1.984  1.00 98.67           H  
ATOM   1758  N   TYR A 109     -16.988   5.438  -1.678  1.00 98.69           N  
ATOM   1759  H   TYR A 109     -16.410   5.142  -0.904  1.00 98.69           H  
ATOM   1760  CA  TYR A 109     -17.484   4.389  -2.564  1.00 98.69           C  
ATOM   1761  HA  TYR A 109     -18.133   4.825  -3.323  1.00 98.69           H  
ATOM   1762  C   TYR A 109     -18.280   3.358  -1.772  1.00 98.69           C  
ATOM   1763  CB  TYR A 109     -16.310   3.706  -3.272  1.00 98.69           C  
ATOM   1764  HB2 TYR A 109     -15.691   3.202  -2.530  1.00 98.69           H  
ATOM   1765  HB3 TYR A 109     -16.702   2.940  -3.941  1.00 98.69           H  
ATOM   1766  O   TYR A 109     -17.849   2.908  -0.711  1.00 98.69           O  
ATOM   1767  CG  TYR A 109     -15.440   4.653  -4.065  1.00 98.69           C  
ATOM   1768  CD1 TYR A 109     -15.706   4.842  -5.429  1.00 98.69           C  
ATOM   1769  HD1 TYR A 109     -16.500   4.288  -5.907  1.00 98.69           H  
ATOM   1770  CD2 TYR A 109     -14.402   5.373  -3.439  1.00 98.69           C  
ATOM   1771  HD2 TYR A 109     -14.201   5.228  -2.388  1.00 98.69           H  
ATOM   1772  CE1 TYR A 109     -14.948   5.756  -6.171  1.00 98.69           C  
ATOM   1773  HE1 TYR A 109     -15.152   5.896  -7.222  1.00 98.69           H  
ATOM   1774  CE2 TYR A 109     -13.655   6.312  -4.175  1.00 98.69           C  
ATOM   1775  HE2 TYR A 109     -12.880   6.883  -3.685  1.00 98.69           H  
ATOM   1776  OH  TYR A 109     -13.283   7.458  -6.256  1.00 98.69           O  
ATOM   1777  HH  TYR A 109     -12.682   7.957  -5.697  1.00 98.69           H  
ATOM   1778  CZ  TYR A 109     -13.941   6.510  -5.545  1.00 98.69           C  
ATOM   1779  N   ASN A 110     -19.430   2.958  -2.308  1.00 98.19           N  
ATOM   1780  H   ASN A 110     -19.694   3.330  -3.209  1.00 98.19           H  
ATOM   1781  CA  ASN A 110     -20.292   1.960  -1.688  1.00 98.19           C  
ATOM   1782  HA  ASN A 110     -20.243   2.079  -0.605  1.00 98.19           H  
ATOM   1783  C   ASN A 110     -19.870   0.541  -2.059  1.00 98.19           C  
ATOM   1784  CB  ASN A 110     -21.734   2.163  -2.162  1.00 98.19           C  
ATOM   1785  HB2 ASN A 110     -21.971   3.226  -2.216  1.00 98.19           H  
ATOM   1786  HB3 ASN A 110     -21.838   1.771  -3.174  1.00 98.19           H  
ATOM   1787  O   ASN A 110     -19.582   0.269  -3.228  1.00 98.19           O  
ATOM   1788  CG  ASN A 110     -22.767   1.504  -1.273  1.00 98.19           C  
ATOM   1789  ND2 ASN A 110     -24.000   1.500  -1.716  1.00 98.19           N  
ATOM   1790 HD21 ASN A 110     -24.700   1.223  -1.043  1.00 98.19           H  
ATOM   1791 HD22 ASN A 110     -24.199   1.960  -2.592  1.00 98.19           H  
ATOM   1792  OD1 ASN A 110     -22.512   0.988  -0.201  1.00 98.19           O  
ATOM   1793  N   ASN A 111     -20.014  -0.381  -1.109  1.00 97.63           N  
ATOM   1794  H   ASN A 111     -20.264  -0.070  -0.181  1.00 97.63           H  
ATOM   1795  CA  ASN A 111     -19.858  -1.818  -1.318  1.00 97.63           C  
ATOM   1796  HA  ASN A 111     -19.864  -2.283  -0.332  1.00 97.63           H  
ATOM   1797  C   ASN A 111     -18.503  -2.190  -1.945  1.00 97.63           C  
ATOM   1798  CB  ASN A 111     -21.080  -2.337  -2.091  1.00 97.63           C  
ATOM   1799  HB2 ASN A 111     -21.988  -1.889  -1.688  1.00 97.63           H  
ATOM   1800  HB3 ASN A 111     -20.980  -2.058  -3.140  1.00 97.63           H  
ATOM   1801  O   ASN A 111     -18.453  -2.926  -2.927  1.00 97.63           O  
ATOM   1802  CG  ASN A 111     -21.217  -3.838  -1.967  1.00 97.63           C  
ATOM   1803  ND2 ASN A 111     -21.383  -4.546  -3.057  1.00 97.63           N  
ATOM   1804 HD21 ASN A 111     -21.080  -4.138  -3.930  1.00 97.63           H  
ATOM   1805 HD22 ASN A 111     -21.315  -5.544  -2.921  1.00 97.63           H  
ATOM   1806  OD1 ASN A 111     -21.248  -4.381  -0.879  1.00 97.63           O  
ATOM   1807  N   PHE A 112     -17.434  -1.622  -1.392  1.00 98.54           N  
ATOM   1808  H   PHE A 112     -17.584  -1.099  -0.542  1.00 98.54           H  
ATOM   1809  CA  PHE A 112     -16.056  -1.932  -1.736  1.00 98.54           C  
ATOM   1810  HA  PHE A 112     -15.939  -1.877  -2.818  1.00 98.54           H  
ATOM   1811  C   PHE A 112     -15.688  -3.341  -1.272  1.00 98.54           C  
ATOM   1812  CB  PHE A 112     -15.129  -0.892  -1.100  1.00 98.54           C  
ATOM   1813  HB2 PHE A 112     -15.362  -0.811  -0.038  1.00 98.54           H  
ATOM   1814  HB3 PHE A 112     -15.328   0.078  -1.555  1.00 98.54           H  
ATOM   1815  O   PHE A 112     -15.844  -3.689  -0.098  1.00 98.54           O  
ATOM   1816  CG  PHE A 112     -13.653  -1.218  -1.246  1.00 98.54           C  
ATOM   1817  CD1 PHE A 112     -12.974  -1.893  -0.214  1.00 98.54           C  
ATOM   1818  HD1 PHE A 112     -13.513  -2.202   0.669  1.00 98.54           H  
ATOM   1819  CD2 PHE A 112     -12.951  -0.832  -2.401  1.00 98.54           C  
ATOM   1820  HD2 PHE A 112     -13.462  -0.316  -3.201  1.00 98.54           H  
ATOM   1821  CE1 PHE A 112     -11.600  -2.175  -0.333  1.00 98.54           C  
ATOM   1822  HE1 PHE A 112     -11.079  -2.695   0.457  1.00 98.54           H  
ATOM   1823  CE2 PHE A 112     -11.572  -1.093  -2.503  1.00 98.54           C  
ATOM   1824  HE2 PHE A 112     -11.013  -0.756  -3.363  1.00 98.54           H  
ATOM   1825  CZ  PHE A 112     -10.898  -1.771  -1.477  1.00 98.54           C  
ATOM   1826  HZ  PHE A 112      -9.842  -1.979  -1.569  1.00 98.54           H  
ATOM   1827  N   VAL A 113     -15.150  -4.126  -2.194  1.00 98.53           N  
ATOM   1828  H   VAL A 113     -15.098  -3.784  -3.143  1.00 98.53           H  
ATOM   1829  CA  VAL A 113     -14.571  -5.443  -1.952  1.00 98.53           C  
ATOM   1830  HA  VAL A 113     -14.117  -5.441  -0.961  1.00 98.53           H  
ATOM   1831  C   VAL A 113     -13.458  -5.683  -2.959  1.00 98.53           C  
ATOM   1832  CB  VAL A 113     -15.661  -6.537  -1.985  1.00 98.53           C  
ATOM   1833  HB  VAL A 113     -16.421  -6.261  -1.254  1.00 98.53           H  
ATOM   1834  O   VAL A 113     -13.493  -5.165  -4.077  1.00 98.53           O  
ATOM   1835  CG1 VAL A 113     -16.357  -6.673  -3.343  1.00 98.53           C  
ATOM   1836 HG11 VAL A 113     -15.661  -7.090  -4.070  1.00 98.53           H  
ATOM   1837 HG12 VAL A 113     -16.718  -5.702  -3.683  1.00 98.53           H  
ATOM   1838 HG13 VAL A 113     -17.206  -7.350  -3.250  1.00 98.53           H  
ATOM   1839  CG2 VAL A 113     -15.137  -7.920  -1.583  1.00 98.53           C  
ATOM   1840 HG21 VAL A 113     -14.465  -8.319  -2.343  1.00 98.53           H  
ATOM   1841 HG22 VAL A 113     -14.614  -7.864  -0.629  1.00 98.53           H  
ATOM   1842 HG23 VAL A 113     -15.975  -8.609  -1.473  1.00 98.53           H  
ATOM   1843  N   ILE A 114     -12.466  -6.471  -2.560  1.00 98.80           N  
ATOM   1844  H   ILE A 114     -12.511  -6.892  -1.643  1.00 98.80           H  
ATOM   1845  CA  ILE A 114     -11.500  -7.022  -3.507  1.00 98.80           C  
ATOM   1846  HA  ILE A 114     -11.782  -6.687  -4.505  1.00 98.80           H  
ATOM   1847  C   ILE A 114     -11.620  -8.539  -3.522  1.00 98.80           C  
ATOM   1848  CB  ILE A 114     -10.071  -6.501  -3.277  1.00 98.80           C  
ATOM   1849  HB  ILE A 114      -9.471  -6.817  -4.131  1.00 98.80           H  
ATOM   1850  O   ILE A 114     -11.820  -9.159  -2.472  1.00 98.80           O  
ATOM   1851  CG1 ILE A 114      -9.434  -7.094  -2.009  1.00 98.80           C  
ATOM   1852 HG12 ILE A 114      -9.450  -8.182  -2.081  1.00 98.80           H  
ATOM   1853 HG13 ILE A 114     -10.006  -6.796  -1.130  1.00 98.80           H  
ATOM   1854  CG2 ILE A 114     -10.084  -4.962  -3.249  1.00 98.80           C  
ATOM   1855 HG21 ILE A 114     -10.612  -4.598  -2.368  1.00 98.80           H  
ATOM   1856 HG22 ILE A 114      -9.066  -4.574  -3.229  1.00 98.80           H  
ATOM   1857 HG23 ILE A 114     -10.580  -4.582  -4.143  1.00 98.80           H  
ATOM   1858  CD1 ILE A 114      -7.972  -6.686  -1.843  1.00 98.80           C  
ATOM   1859 HD11 ILE A 114      -7.406  -6.945  -2.738  1.00 98.80           H  
ATOM   1860 HD12 ILE A 114      -7.881  -5.618  -1.648  1.00 98.80           H  
ATOM   1861 HD13 ILE A 114      -7.558  -7.233  -0.996  1.00 98.80           H  
ATOM   1862  N   ASP A 115     -11.521  -9.131  -4.707  1.00 98.78           N  
ATOM   1863  H   ASP A 115     -11.435  -8.551  -5.530  1.00 98.78           H  
ATOM   1864  CA  ASP A 115     -11.661 -10.580  -4.865  1.00 98.78           C  
ATOM   1865  HA  ASP A 115     -12.526 -10.902  -4.284  1.00 98.78           H  
ATOM   1866  C   ASP A 115     -10.448 -11.337  -4.299  1.00 98.78           C  
ATOM   1867  CB  ASP A 115     -11.944 -10.935  -6.335  1.00 98.78           C  
ATOM   1868  HB2 ASP A 115     -11.140 -10.553  -6.964  1.00 98.78           H  
ATOM   1869  HB3 ASP A 115     -11.968 -12.021  -6.423  1.00 98.78           H  
ATOM   1870  O   ASP A 115      -9.473 -10.746  -3.838  1.00 98.78           O  
ATOM   1871  CG  ASP A 115     -13.303 -10.436  -6.839  1.00 98.78           C  
ATOM   1872  OD1 ASP A 115     -14.213 -10.267  -6.001  1.00 98.78           O  
ATOM   1873  OD2 ASP A 115     -13.438 -10.246  -8.069  1.00 98.78           O  
ATOM   1874  N   SER A 116     -10.503 -12.668  -4.315  1.00 98.70           N  
ATOM   1875  H   SER A 116     -11.309 -13.116  -4.725  1.00 98.70           H  
ATOM   1876  CA  SER A 116      -9.399 -13.519  -3.865  1.00 98.70           C  
ATOM   1877  HA  SER A 116      -9.097 -13.192  -2.869  1.00 98.70           H  
ATOM   1878  C   SER A 116      -8.171 -13.423  -4.779  1.00 98.70           C  
ATOM   1879  CB  SER A 116      -9.881 -14.971  -3.762  1.00 98.70           C  
ATOM   1880  HB2 SER A 116     -10.715 -15.019  -3.063  1.00 98.70           H  
ATOM   1881  HB3 SER A 116      -9.077 -15.600  -3.380  1.00 98.70           H  
ATOM   1882  O   SER A 116      -8.247 -12.975  -5.928  1.00 98.70           O  
ATOM   1883  OG  SER A 116     -10.309 -15.455  -5.030  1.00 98.70           O  
ATOM   1884  HG  SER A 116      -9.727 -16.164  -5.314  1.00 98.70           H  
ATOM   1885  N   GLU A 117      -7.034 -13.950  -4.314  1.00 98.73           N  
ATOM   1886  H   GLU A 117      -6.980 -14.209  -3.339  1.00 98.73           H  
ATOM   1887  CA  GLU A 117      -5.802 -14.030  -5.111  1.00 98.73           C  
ATOM   1888  HA  GLU A 117      -5.466 -13.016  -5.324  1.00 98.73           H  
ATOM   1889  C   GLU A 117      -6.002 -14.762  -6.449  1.00 98.73           C  
ATOM   1890  CB  GLU A 117      -4.717 -14.757  -4.298  1.00 98.73           C  
ATOM   1891  HB2 GLU A 117      -4.695 -14.353  -3.286  1.00 98.73           H  
ATOM   1892  HB3 GLU A 117      -4.953 -15.818  -4.227  1.00 98.73           H  
ATOM   1893  O   GLU A 117      -5.482 -14.339  -7.483  1.00 98.73           O  
ATOM   1894  CG  GLU A 117      -3.351 -14.577  -4.976  1.00 98.73           C  
ATOM   1895  HG2 GLU A 117      -3.248 -13.531  -5.264  1.00 98.73           H  
ATOM   1896  HG3 GLU A 117      -3.332 -15.169  -5.891  1.00 98.73           H  
ATOM   1897  CD  GLU A 117      -2.127 -14.951  -4.130  1.00 98.73           C  
ATOM   1898  OE1 GLU A 117      -1.022 -14.607  -4.616  1.00 98.73           O  
ATOM   1899  OE2 GLU A 117      -2.255 -15.576  -3.048  1.00 98.73           O  
ATOM   1900  N   SER A 118      -6.803 -15.834  -6.451  1.00 98.36           N  
ATOM   1901  H   SER A 118      -7.216 -16.116  -5.574  1.00 98.36           H  
ATOM   1902  CA  SER A 118      -7.140 -16.611  -7.654  1.00 98.36           C  
ATOM   1903  HA  SER A 118      -6.212 -16.942  -8.122  1.00 98.36           H  
ATOM   1904  C   SER A 118      -7.911 -15.813  -8.710  1.00 98.36           C  
ATOM   1905  CB  SER A 118      -7.949 -17.854  -7.272  1.00 98.36           C  
ATOM   1906  HB2 SER A 118      -7.325 -18.518  -6.674  1.00 98.36           H  
ATOM   1907  HB3 SER A 118      -8.245 -18.379  -8.179  1.00 98.36           H  
ATOM   1908  O   SER A 118      -7.877 -16.170  -9.884  1.00 98.36           O  
ATOM   1909  OG  SER A 118      -9.105 -17.506  -6.525  1.00 98.36           O  
ATOM   1910  HG  SER A 118      -9.795 -18.130  -6.762  1.00 98.36           H  
ATOM   1911  N   HIS A 119      -8.563 -14.720  -8.310  1.00 98.49           N  
ATOM   1912  H   HIS A 119      -8.528 -14.475  -7.331  1.00 98.49           H  
ATOM   1913  CA  HIS A 119      -9.242 -13.775  -9.197  1.00 98.49           C  
ATOM   1914  HA  HIS A 119      -9.341 -14.225 -10.185  1.00 98.49           H  
ATOM   1915  C   HIS A 119      -8.433 -12.481  -9.394  1.00 98.49           C  
ATOM   1916  CB  HIS A 119     -10.654 -13.523  -8.664  1.00 98.49           C  
ATOM   1917  HB2 HIS A 119     -11.154 -12.774  -9.278  1.00 98.49           H  
ATOM   1918  HB3 HIS A 119     -10.566 -13.131  -7.650  1.00 98.49           H  
ATOM   1919  O   HIS A 119      -8.935 -11.514  -9.969  1.00 98.49           O  
ATOM   1920  CG  HIS A 119     -11.505 -14.767  -8.638  1.00 98.49           C  
ATOM   1921  CD2 HIS A 119     -12.160 -15.339  -9.694  1.00 98.49           C  
ATOM   1922  HD2 HIS A 119     -12.165 -14.972 -10.710  1.00 98.49           H  
ATOM   1923  ND1 HIS A 119     -11.756 -15.550  -7.537  1.00 98.49           N  
ATOM   1924  HD1 HIS A 119     -11.423 -15.373  -6.599  1.00 98.49           H  
ATOM   1925  CE1 HIS A 119     -12.547 -16.565  -7.918  1.00 98.49           C  
ATOM   1926  HE1 HIS A 119     -12.932 -17.331  -7.261  1.00 98.49           H  
ATOM   1927  NE2 HIS A 119     -12.813 -16.487  -9.230  1.00 98.49           N  
ATOM   1928  N   GLY A 120      -7.168 -12.462  -8.961  1.00 98.56           N  
ATOM   1929  H   GLY A 120      -6.809 -13.282  -8.494  1.00 98.56           H  
ATOM   1930  CA  GLY A 120      -6.242 -11.348  -9.155  1.00 98.56           C  
ATOM   1931  HA2 GLY A 120      -5.233 -11.694  -8.930  1.00 98.56           H  
ATOM   1932  HA3 GLY A 120      -6.270 -11.025 -10.195  1.00 98.56           H  
ATOM   1933  C   GLY A 120      -6.529 -10.140  -8.267  1.00 98.56           C  
ATOM   1934  O   GLY A 120      -6.228  -9.025  -8.679  1.00 98.56           O  
ATOM   1935  N   TYR A 121      -7.135 -10.333  -7.087  1.00 98.87           N  
ATOM   1936  H   TYR A 121      -7.371 -11.274  -6.807  1.00 98.87           H  
ATOM   1937  CA  TYR A 121      -7.505  -9.243  -6.171  1.00 98.87           C  
ATOM   1938  HA  TYR A 121      -8.177  -9.667  -5.426  1.00 98.87           H  
ATOM   1939  C   TYR A 121      -8.312  -8.126  -6.845  1.00 98.87           C  
ATOM   1940  CB  TYR A 121      -6.273  -8.716  -5.420  1.00 98.87           C  
ATOM   1941  HB2 TYR A 121      -6.582  -7.903  -4.763  1.00 98.87           H  
ATOM   1942  HB3 TYR A 121      -5.565  -8.301  -6.137  1.00 98.87           H  
ATOM   1943  O   TYR A 121      -8.100  -6.943  -6.577  1.00 98.87           O  
ATOM   1944  CG  TYR A 121      -5.578  -9.745  -4.559  1.00 98.87           C  
ATOM   1945  CD1 TYR A 121      -6.257 -10.302  -3.459  1.00 98.87           C  
ATOM   1946  HD1 TYR A 121      -7.270 -10.000  -3.237  1.00 98.87           H  
ATOM   1947  CD2 TYR A 121      -4.240 -10.099  -4.813  1.00 98.87           C  
ATOM   1948  HD2 TYR A 121      -3.715  -9.652  -5.644  1.00 98.87           H  
ATOM   1949  CE1 TYR A 121      -5.615 -11.231  -2.625  1.00 98.87           C  
ATOM   1950  HE1 TYR A 121      -6.134 -11.661  -1.781  1.00 98.87           H  
ATOM   1951  CE2 TYR A 121      -3.586 -11.019  -3.970  1.00 98.87           C  
ATOM   1952  HE2 TYR A 121      -2.559 -11.302  -4.146  1.00 98.87           H  
ATOM   1953  OH  TYR A 121      -3.662 -12.479  -2.063  1.00 98.87           O  
ATOM   1954  HH  TYR A 121      -4.242 -12.855  -1.397  1.00 98.87           H  
ATOM   1955  CZ  TYR A 121      -4.278 -11.588  -2.877  1.00 98.87           C  
ATOM   1956  N   ARG A 122      -9.207  -8.499  -7.766  1.00 98.81           N  
ATOM   1957  H   ARG A 122      -9.336  -9.488  -7.924  1.00 98.81           H  
ATOM   1958  CA  ARG A 122      -9.984  -7.563  -8.582  1.00 98.81           C  
ATOM   1959  HA  ARG A 122      -9.288  -6.995  -9.198  1.00 98.81           H  
ATOM   1960  C   ARG A 122     -10.743  -6.561  -7.718  1.00 98.81           C  
ATOM   1961  CB  ARG A 122     -10.923  -8.367  -9.485  1.00 98.81           C  
ATOM   1962  HB2 ARG A 122     -10.319  -8.998 -10.136  1.00 98.81           H  
ATOM   1963  HB3 ARG A 122     -11.532  -9.015  -8.854  1.00 98.81           H  
ATOM   1964  O   ARG A 122     -11.390  -6.956  -6.750  1.00 98.81           O  
ATOM   1965  CG  ARG A 122     -11.854  -7.491 -10.335  1.00 98.81           C  
ATOM   1966  HG2 ARG A 122     -11.254  -6.863 -10.995  1.00 98.81           H  
ATOM   1967  HG3 ARG A 122     -12.458  -6.852  -9.692  1.00 98.81           H  
ATOM   1968  CD  ARG A 122     -12.813  -8.338 -11.169  1.00 98.81           C  
ATOM   1969  HD2 ARG A 122     -13.383  -8.975 -10.493  1.00 98.81           H  
ATOM   1970  HD3 ARG A 122     -13.504  -7.669 -11.682  1.00 98.81           H  
ATOM   1971  NE  ARG A 122     -12.092  -9.158 -12.162  1.00 98.81           N  
ATOM   1972  HE  ARG A 122     -11.128  -8.907 -12.329  1.00 98.81           H  
ATOM   1973  NH1 ARG A 122     -13.893 -10.388 -12.834  1.00 98.81           N  
ATOM   1974 HH11 ARG A 122     -14.315 -11.107 -13.404  1.00 98.81           H  
ATOM   1975 HH12 ARG A 122     -14.446  -9.844 -12.188  1.00 98.81           H  
ATOM   1976  NH2 ARG A 122     -11.879 -10.807 -13.715  1.00 98.81           N  
ATOM   1977 HH21 ARG A 122     -12.297 -11.514 -14.302  1.00 98.81           H  
ATOM   1978 HH22 ARG A 122     -10.897 -10.587 -13.801  1.00 98.81           H  
ATOM   1979  CZ  ARG A 122     -12.621 -10.112 -12.898  1.00 98.81           C  
ATOM   1980  N   LEU A 123     -10.666  -5.282  -8.084  1.00 98.78           N  
ATOM   1981  H   LEU A 123     -10.150  -5.057  -8.922  1.00 98.78           H  
ATOM   1982  CA  LEU A 123     -11.401  -4.208  -7.421  1.00 98.78           C  
ATOM   1983  HA  LEU A 123     -11.312  -4.338  -6.343  1.00 98.78           H  
ATOM   1984  C   LEU A 123     -12.872  -4.269  -7.803  1.00 98.78           C  
ATOM   1985  CB  LEU A 123     -10.810  -2.844  -7.817  1.00 98.78           C  
ATOM   1986  HB2 LEU A 123     -10.760  -2.782  -8.904  1.00 98.78           H  
ATOM   1987  HB3 LEU A 123      -9.796  -2.791  -7.419  1.00 98.78           H  
ATOM   1988  O   LEU A 123     -13.199  -4.244  -8.985  1.00 98.78           O  
ATOM   1989  CG  LEU A 123     -11.566  -1.614  -7.289  1.00 98.78           C  
ATOM   1990  HG  LEU A 123     -12.589  -1.607  -7.666  1.00 98.78           H  
ATOM   1991  CD1 LEU A 123     -11.591  -1.592  -5.764  1.00 98.78           C  
ATOM   1992 HD11 LEU A 123     -12.061  -0.668  -5.427  1.00 98.78           H  
ATOM   1993 HD12 LEU A 123     -10.571  -1.655  -5.385  1.00 98.78           H  
ATOM   1994 HD13 LEU A 123     -12.171  -2.430  -5.376  1.00 98.78           H  
ATOM   1995  CD2 LEU A 123     -10.879  -0.327  -7.745  1.00 98.78           C  
ATOM   1996 HD21 LEU A 123     -10.835  -0.309  -8.834  1.00 98.78           H  
ATOM   1997 HD22 LEU A 123     -11.446   0.540  -7.405  1.00 98.78           H  
ATOM   1998 HD23 LEU A 123      -9.864  -0.283  -7.350  1.00 98.78           H  
ATOM   1999  N   ASN A 124     -13.752  -4.244  -6.811  1.00 98.66           N  
ATOM   2000  H   ASN A 124     -13.438  -4.355  -5.857  1.00 98.66           H  
ATOM   2001  CA  ASN A 124     -15.178  -4.100  -7.033  1.00 98.66           C  
ATOM   2002  HA  ASN A 124     -15.363  -3.754  -8.050  1.00 98.66           H  
ATOM   2003  C   ASN A 124     -15.749  -3.059  -6.066  1.00 98.66           C  
ATOM   2004  CB  ASN A 124     -15.849  -5.470  -6.871  1.00 98.66           C  
ATOM   2005  HB2 ASN A 124     -15.667  -5.827  -5.857  1.00 98.66           H  
ATOM   2006  HB3 ASN A 124     -16.924  -5.363  -7.012  1.00 98.66           H  
ATOM   2007  O   ASN A 124     -15.562  -3.132  -4.852  1.00 98.66           O  
ATOM   2008  CG  ASN A 124     -15.358  -6.523  -7.855  1.00 98.66           C  
ATOM   2009  ND2 ASN A 124     -14.484  -7.409  -7.431  1.00 98.66           N  
ATOM   2010 HD21 ASN A 124     -14.142  -7.391  -6.481  1.00 98.66           H  
ATOM   2011 HD22 ASN A 124     -14.306  -8.235  -7.983  1.00 98.66           H  
ATOM   2012  OD1 ASN A 124     -15.789  -6.572  -8.995  1.00 98.66           O  
ATOM   2013  N   TYR A 125     -16.495  -2.099  -6.596  1.00 98.40           N  
ATOM   2014  H   TYR A 125     -16.512  -2.005  -7.601  1.00 98.40           H  
ATOM   2015  CA  TYR A 125     -17.410  -1.269  -5.819  1.00 98.40           C  
ATOM   2016  HA  TYR A 125     -17.683  -1.815  -4.916  1.00 98.40           H  
ATOM   2017  C   TYR A 125     -18.694  -1.033  -6.613  1.00 98.40           C  
ATOM   2018  CB  TYR A 125     -16.732   0.035  -5.381  1.00 98.40           C  
ATOM   2019  HB2 TYR A 125     -15.802  -0.205  -4.865  1.00 98.40           H  
ATOM   2020  HB3 TYR A 125     -17.374   0.537  -4.656  1.00 98.40           H  
ATOM   2021  O   TYR A 125     -18.706  -1.086  -7.844  1.00 98.40           O  
ATOM   2022  CG  TYR A 125     -16.439   0.999  -6.511  1.00 98.40           C  
ATOM   2023  CD1 TYR A 125     -15.198   0.952  -7.171  1.00 98.40           C  
ATOM   2024  HD1 TYR A 125     -14.462   0.213  -6.893  1.00 98.40           H  
ATOM   2025  CD2 TYR A 125     -17.412   1.937  -6.904  1.00 98.40           C  
ATOM   2026  HD2 TYR A 125     -18.358   1.969  -6.384  1.00 98.40           H  
ATOM   2027  CE1 TYR A 125     -14.925   1.857  -8.213  1.00 98.40           C  
ATOM   2028  HE1 TYR A 125     -13.970   1.838  -8.718  1.00 98.40           H  
ATOM   2029  CE2 TYR A 125     -17.148   2.837  -7.955  1.00 98.40           C  
ATOM   2030  HE2 TYR A 125     -17.879   3.570  -8.263  1.00 98.40           H  
ATOM   2031  OH  TYR A 125     -15.603   3.698  -9.577  1.00 98.40           O  
ATOM   2032  HH  TYR A 125     -16.145   4.491  -9.586  1.00 98.40           H  
ATOM   2033  CZ  TYR A 125     -15.895   2.803  -8.601  1.00 98.40           C  
ATOM   2034  N   LYS A 126     -19.804  -0.778  -5.912  1.00 97.93           N  
ATOM   2035  H   LYS A 126     -19.714  -0.688  -4.910  1.00 97.93           H  
ATOM   2036  CA  LYS A 126     -21.121  -0.645  -6.553  1.00 97.93           C  
ATOM   2037  HA  LYS A 126     -21.178  -1.370  -7.364  1.00 97.93           H  
ATOM   2038  C   LYS A 126     -21.313   0.719  -7.209  1.00 97.93           C  
ATOM   2039  CB  LYS A 126     -22.223  -0.963  -5.535  1.00 97.93           C  
ATOM   2040  HB2 LYS A 126     -22.057  -1.970  -5.152  1.00 97.93           H  
ATOM   2041  HB3 LYS A 126     -22.177  -0.254  -4.708  1.00 97.93           H  
ATOM   2042  O   LYS A 126     -21.796   0.803  -8.333  1.00 97.93           O  
ATOM   2043  CG  LYS A 126     -23.614  -0.910  -6.180  1.00 97.93           C  
ATOM   2044  HG2 LYS A 126     -23.637  -1.589  -7.033  1.00 97.93           H  
ATOM   2045  HG3 LYS A 126     -23.823   0.101  -6.528  1.00 97.93           H  
ATOM   2046  CD  LYS A 126     -24.698  -1.318  -5.182  1.00 97.93           C  
ATOM   2047  HD2 LYS A 126     -24.697  -0.619  -4.346  1.00 97.93           H  
ATOM   2048  HD3 LYS A 126     -24.493  -2.325  -4.819  1.00 97.93           H  
ATOM   2049  CE  LYS A 126     -26.049  -1.281  -5.901  1.00 97.93           C  
ATOM   2050  HE2 LYS A 126     -26.220  -0.267  -6.260  1.00 97.93           H  
ATOM   2051  HE3 LYS A 126     -25.992  -1.933  -6.773  1.00 97.93           H  
ATOM   2052  NZ  LYS A 126     -27.156  -1.711  -5.013  1.00 97.93           N  
ATOM   2053  HZ1 LYS A 126     -27.224  -1.092  -4.217  1.00 97.93           H  
ATOM   2054  HZ2 LYS A 126     -28.031  -1.688  -5.517  1.00 97.93           H  
ATOM   2055  HZ3 LYS A 126     -26.996  -2.655  -4.691  1.00 97.93           H  
ATOM   2056  N   ASN A 127     -21.006   1.791  -6.482  1.00 97.46           N  
ATOM   2057  H   ASN A 127     -20.612   1.649  -5.563  1.00 97.46           H  
ATOM   2058  CA  ASN A 127     -21.152   3.158  -6.969  1.00 97.46           C  
ATOM   2059  HA  ASN A 127     -20.807   3.190  -8.002  1.00 97.46           H  
ATOM   2060  C   ASN A 127     -20.289   4.135  -6.159  1.00 97.46           C  
ATOM   2061  CB  ASN A 127     -22.645   3.558  -6.942  1.00 97.46           C  
ATOM   2062  HB2 ASN A 127     -23.221   2.868  -7.559  1.00 97.46           H  
ATOM   2063  HB3 ASN A 127     -22.752   4.549  -7.383  1.00 97.46           H  
ATOM   2064  O   ASN A 127     -20.059   3.925  -4.967  1.00 97.46           O  
ATOM   2065  CG  ASN A 127     -23.261   3.574  -5.551  1.00 97.46           C  
ATOM   2066  ND2 ASN A 127     -23.317   4.728  -4.931  1.00 97.46           N  
ATOM   2067 HD21 ASN A 127     -22.916   5.557  -5.346  1.00 97.46           H  
ATOM   2068 HD22 ASN A 127     -23.698   4.749  -3.995  1.00 97.46           H  
ATOM   2069  OD1 ASN A 127     -23.703   2.566  -5.010  1.00 97.46           O  
ATOM   2070  N   PHE A 128     -19.874   5.229  -6.796  1.00 98.28           N  
ATOM   2071  H   PHE A 128     -20.056   5.323  -7.785  1.00 98.28           H  
ATOM   2072  CA  PHE A 128     -19.415   6.428  -6.097  1.00 98.28           C  
ATOM   2073  HA  PHE A 128     -18.604   6.170  -5.415  1.00 98.28           H  
ATOM   2074  C   PHE A 128     -20.585   7.005  -5.286  1.00 98.28           C  
ATOM   2075  CB  PHE A 128     -18.882   7.420  -7.136  1.00 98.28           C  
ATOM   2076  HB2 PHE A 128     -19.661   7.621  -7.871  1.00 98.28           H  
ATOM   2077  HB3 PHE A 128     -18.052   6.947  -7.660  1.00 98.28           H  
ATOM   2078  O   PHE A 128     -21.703   7.110  -5.800  1.00 98.28           O  
ATOM   2079  CG  PHE A 128     -18.394   8.737  -6.569  1.00 98.28           C  
ATOM   2080  CD1 PHE A 128     -19.231   9.869  -6.585  1.00 98.28           C  
ATOM   2081  HD1 PHE A 128     -20.237   9.794  -6.970  1.00 98.28           H  
ATOM   2082  CD2 PHE A 128     -17.090   8.841  -6.053  1.00 98.28           C  
ATOM   2083  HD2 PHE A 128     -16.441   7.978  -6.039  1.00 98.28           H  
ATOM   2084  CE1 PHE A 128     -18.761  11.102  -6.099  1.00 98.28           C  
ATOM   2085  HE1 PHE A 128     -19.402  11.971  -6.111  1.00 98.28           H  
ATOM   2086  CE2 PHE A 128     -16.620  10.077  -5.578  1.00 98.28           C  
ATOM   2087  HE2 PHE A 128     -15.609  10.170  -5.209  1.00 98.28           H  
ATOM   2088  CZ  PHE A 128     -17.451  11.207  -5.602  1.00 98.28           C  
ATOM   2089  HZ  PHE A 128     -17.084  12.158  -5.245  1.00 98.28           H  
ATOM   2090  N   LEU A 129     -20.360   7.300  -4.007  1.00 97.11           N  
ATOM   2091  H   LEU A 129     -19.418   7.204  -3.656  1.00 97.11           H  
ATOM   2092  CA  LEU A 129     -21.381   7.816  -3.091  1.00 97.11           C  
ATOM   2093  HA  LEU A 129     -22.374   7.570  -3.469  1.00 97.11           H  
ATOM   2094  C   LEU A 129     -21.339   9.334  -3.012  1.00 97.11           C  
ATOM   2095  CB  LEU A 129     -21.199   7.211  -1.684  1.00 97.11           C  
ATOM   2096  HB2 LEU A 129     -21.761   7.808  -0.966  1.00 97.11           H  
ATOM   2097  HB3 LEU A 129     -20.147   7.270  -1.403  1.00 97.11           H  
ATOM   2098  O   LEU A 129     -22.348   9.995  -3.233  1.00 97.11           O  
ATOM   2099  CG  LEU A 129     -21.665   5.759  -1.565  1.00 97.11           C  
ATOM   2100  HG  LEU A 129     -21.202   5.187  -2.368  1.00 97.11           H  
ATOM   2101  CD1 LEU A 129     -21.245   5.179  -0.213  1.00 97.11           C  
ATOM   2102 HD11 LEU A 129     -21.673   4.189  -0.057  1.00 97.11           H  
ATOM   2103 HD12 LEU A 129     -21.573   5.826   0.600  1.00 97.11           H  
ATOM   2104 HD13 LEU A 129     -20.159   5.091  -0.170  1.00 97.11           H  
ATOM   2105  CD2 LEU A 129     -23.193   5.650  -1.663  1.00 97.11           C  
ATOM   2106 HD21 LEU A 129     -23.558   6.057  -2.606  1.00 97.11           H  
ATOM   2107 HD22 LEU A 129     -23.519   4.615  -1.557  1.00 97.11           H  
ATOM   2108 HD23 LEU A 129     -23.641   6.225  -0.852  1.00 97.11           H  
ATOM   2109  N   THR A 130     -20.181   9.876  -2.649  1.00 97.96           N  
ATOM   2110  H   THR A 130     -19.373   9.278  -2.545  1.00 97.96           H  
ATOM   2111  CA  THR A 130     -20.002  11.300  -2.373  1.00 97.96           C  
ATOM   2112  HA  THR A 130     -20.465  11.874  -3.176  1.00 97.96           H  
ATOM   2113  C   THR A 130     -18.518  11.649  -2.340  1.00 97.96           C  
ATOM   2114  CB  THR A 130     -20.700  11.683  -1.053  1.00 97.96           C  
ATOM   2115  HB  THR A 130     -21.744  11.378  -1.109  1.00 97.96           H  
ATOM   2116  O   THR A 130     -17.655  10.774  -2.272  1.00 97.96           O  
ATOM   2117  CG2 THR A 130     -20.087  11.044   0.194  1.00 97.96           C  
ATOM   2118 HG21 THR A 130     -20.194   9.961   0.140  1.00 97.96           H  
ATOM   2119 HG22 THR A 130     -19.030  11.297   0.278  1.00 97.96           H  
ATOM   2120 HG23 THR A 130     -20.611  11.394   1.084  1.00 97.96           H  
ATOM   2121  OG1 THR A 130     -20.682  13.080  -0.880  1.00 97.96           O  
ATOM   2122  HG1 THR A 130     -21.260  13.284  -0.141  1.00 97.96           H  
ATOM   2123  N   GLY A 131     -18.213  12.936  -2.379  1.00 97.48           N  
ATOM   2124  H   GLY A 131     -18.972  13.602  -2.402  1.00 97.48           H  
ATOM   2125  CA  GLY A 131     -16.862  13.467  -2.336  1.00 97.48           C  
ATOM   2126  HA2 GLY A 131     -16.459  13.374  -1.327  1.00 97.48           H  
ATOM   2127  HA3 GLY A 131     -16.221  12.908  -3.017  1.00 97.48           H  
ATOM   2128  C   GLY A 131     -16.841  14.930  -2.748  1.00 97.48           C  
ATOM   2129  O   GLY A 131     -17.764  15.413  -3.400  1.00 97.48           O  
ATOM   2130  N   ASN A 132     -15.765  15.629  -2.407  1.00 97.66           N  
ATOM   2131  H   ASN A 132     -15.033  15.157  -1.897  1.00 97.66           H  
ATOM   2132  CA  ASN A 132     -15.450  16.950  -2.967  1.00 97.66           C  
ATOM   2133  HA  ASN A 132     -16.364  17.379  -3.378  1.00 97.66           H  
ATOM   2134  C   ASN A 132     -14.473  16.842  -4.159  1.00 97.66           C  
ATOM   2135  CB  ASN A 132     -14.982  17.892  -1.844  1.00 97.66           C  
ATOM   2136  HB2 ASN A 132     -14.874  18.897  -2.252  1.00 97.66           H  
ATOM   2137  HB3 ASN A 132     -15.733  17.921  -1.055  1.00 97.66           H  
ATOM   2138  O   ASN A 132     -13.795  17.800  -4.519  1.00 97.66           O  
ATOM   2139  CG  ASN A 132     -13.656  17.482  -1.240  1.00 97.66           C  
ATOM   2140  ND2 ASN A 132     -13.117  18.287  -0.352  1.00 97.66           N  
ATOM   2141 HD21 ASN A 132     -13.551  19.174  -0.140  1.00 97.66           H  
ATOM   2142 HD22 ASN A 132     -12.186  18.097  -0.009  1.00 97.66           H  
ATOM   2143  OD1 ASN A 132     -13.115  16.435  -1.549  1.00 97.66           O  
ATOM   2144  N   THR A 133     -14.405  15.656  -4.769  1.00 96.58           N  
ATOM   2145  H   THR A 133     -15.022  14.935  -4.424  1.00 96.58           H  
ATOM   2146  CA  THR A 133     -13.685  15.347  -6.006  1.00 96.58           C  
ATOM   2147  HA  THR A 133     -13.505  16.275  -6.550  1.00 96.58           H  
ATOM   2148  C   THR A 133     -14.548  14.443  -6.893  1.00 96.58           C  
ATOM   2149  CB  THR A 133     -12.318  14.720  -5.688  1.00 96.58           C  
ATOM   2150  HB  THR A 133     -11.805  15.348  -4.960  1.00 96.58           H  
ATOM   2151  O   THR A 133     -15.663  14.074  -6.531  1.00 96.58           O  
ATOM   2152  CG2 THR A 133     -12.399  13.297  -5.146  1.00 96.58           C  
ATOM   2153 HG21 THR A 133     -12.750  12.606  -5.913  1.00 96.58           H  
ATOM   2154 HG22 THR A 133     -13.092  13.268  -4.305  1.00 96.58           H  
ATOM   2155 HG23 THR A 133     -11.416  12.977  -4.800  1.00 96.58           H  
ATOM   2156  OG1 THR A 133     -11.528  14.654  -6.855  1.00 96.58           O  
ATOM   2157  HG1 THR A 133     -10.679  14.310  -6.566  1.00 96.58           H  
ATOM   2158  N   THR A 134     -14.038  14.082  -8.068  1.00 95.77           N  
ATOM   2159  H   THR A 134     -13.070  14.326  -8.227  1.00 95.77           H  
ATOM   2160  CA  THR A 134     -14.718  13.193  -9.020  1.00 95.77           C  
ATOM   2161  HA  THR A 134     -15.791  13.231  -8.829  1.00 95.77           H  
ATOM   2162  C   THR A 134     -14.290  11.735  -8.855  1.00 95.77           C  
ATOM   2163  CB  THR A 134     -14.505  13.655 -10.466  1.00 95.77           C  
ATOM   2164  HB  THR A 134     -15.088  13.013 -11.126  1.00 95.77           H  
ATOM   2165  O   THR A 134     -13.227  11.457  -8.297  1.00 95.77           O  
ATOM   2166  CG2 THR A 134     -14.940  15.100 -10.703  1.00 95.77           C  
ATOM   2167 HG21 THR A 134     -14.827  15.341 -11.760  1.00 95.77           H  
ATOM   2168 HG22 THR A 134     -15.987  15.217 -10.424  1.00 95.77           H  
ATOM   2169 HG23 THR A 134     -14.333  15.788 -10.116  1.00 95.77           H  
ATOM   2170  OG1 THR A 134     -13.155  13.557 -10.837  1.00 95.77           O  
ATOM   2171  HG1 THR A 134     -12.597  13.931 -10.152  1.00 95.77           H  
ATOM   2172  N   ASP A 135     -15.099  10.806  -9.373  1.00 97.18           N  
ATOM   2173  H   ASP A 135     -15.975  11.092  -9.786  1.00 97.18           H  
ATOM   2174  CA  ASP A 135     -14.791   9.372  -9.394  1.00 97.18           C  
ATOM   2175  HA  ASP A 135     -14.485   9.069  -8.393  1.00 97.18           H  
ATOM   2176  C   ASP A 135     -13.621   9.065 -10.351  1.00 97.18           C  
ATOM   2177  CB  ASP A 135     -16.059   8.565  -9.741  1.00 97.18           C  
ATOM   2178  HB2 ASP A 135     -16.851   8.836  -9.042  1.00 97.18           H  
ATOM   2179  HB3 ASP A 135     -16.395   8.827 -10.745  1.00 97.18           H  
ATOM   2180  O   ASP A 135     -13.811   8.751 -11.529  1.00 97.18           O  
ATOM   2181  CG  ASP A 135     -15.832   7.048  -9.665  1.00 97.18           C  
ATOM   2182  OD1 ASP A 135     -14.676   6.634  -9.425  1.00 97.18           O  
ATOM   2183  OD2 ASP A 135     -16.806   6.281  -9.860  1.00 97.18           O  
ATOM   2184  N   MET A 136     -12.394   9.164  -9.832  1.00 96.32           N  
ATOM   2185  H   MET A 136     -12.313   9.528  -8.893  1.00 96.32           H  
ATOM   2186  CA  MET A 136     -11.179   8.735 -10.529  1.00 96.32           C  
ATOM   2187  HA  MET A 136     -11.334   8.856 -11.601  1.00 96.32           H  
ATOM   2188  C   MET A 136     -10.864   7.249 -10.310  1.00 96.32           C  
ATOM   2189  CB  MET A 136      -9.969   9.597 -10.139  1.00 96.32           C  
ATOM   2190  HB2 MET A 136      -9.078   9.203 -10.627  1.00 96.32           H  
ATOM   2191  HB3 MET A 136      -9.801   9.491  -9.067  1.00 96.32           H  
ATOM   2192  O   MET A 136      -9.854   6.791 -10.840  1.00 96.32           O  
ATOM   2193  CG  MET A 136     -10.066  11.081 -10.514  1.00 96.32           C  
ATOM   2194  HG2 MET A 136     -10.995  11.506 -10.134  1.00 96.32           H  
ATOM   2195  HG3 MET A 136      -9.238  11.589 -10.020  1.00 96.32           H  
ATOM   2196  SD  MET A 136      -9.901  11.438 -12.286  1.00 96.32           S  
ATOM   2197  CE  MET A 136     -11.623  11.712 -12.763  1.00 96.32           C  
ATOM   2198  HE1 MET A 136     -11.851  12.778 -12.751  1.00 96.32           H  
ATOM   2199  HE2 MET A 136     -11.780  11.338 -13.775  1.00 96.32           H  
ATOM   2200  HE3 MET A 136     -12.292  11.182 -12.085  1.00 96.32           H  
ATOM   2201  N   LEU A 137     -11.685   6.484  -9.575  1.00 96.77           N  
ATOM   2202  H   LEU A 137     -12.542   6.883  -9.220  1.00 96.77           H  
ATOM   2203  CA  LEU A 137     -11.560   5.020  -9.508  1.00 96.77           C  
ATOM   2204  HA  LEU A 137     -10.523   4.738  -9.690  1.00 96.77           H  
ATOM   2205  C   LEU A 137     -12.363   4.307 -10.595  1.00 96.77           C  
ATOM   2206  CB  LEU A 137     -11.951   4.473  -8.130  1.00 96.77           C  
ATOM   2207  HB2 LEU A 137     -12.049   3.392  -8.223  1.00 96.77           H  
ATOM   2208  HB3 LEU A 137     -12.932   4.863  -7.858  1.00 96.77           H  
ATOM   2209  O   LEU A 137     -12.098   3.139 -10.859  1.00 96.77           O  
ATOM   2210  CG  LEU A 137     -10.955   4.744  -6.993  1.00 96.77           C  
ATOM   2211  HG  LEU A 137     -10.997   5.798  -6.719  1.00 96.77           H  
ATOM   2212  CD1 LEU A 137     -11.373   3.897  -5.792  1.00 96.77           C  
ATOM   2213 HD11 LEU A 137     -12.398   4.135  -5.505  1.00 96.77           H  
ATOM   2214 HD12 LEU A 137     -10.711   4.086  -4.947  1.00 96.77           H  
ATOM   2215 HD13 LEU A 137     -11.322   2.838  -6.044  1.00 96.77           H  
ATOM   2216  CD2 LEU A 137      -9.505   4.384  -7.329  1.00 96.77           C  
ATOM   2217 HD21 LEU A 137      -8.898   4.471  -6.428  1.00 96.77           H  
ATOM   2218 HD22 LEU A 137      -9.450   3.361  -7.703  1.00 96.77           H  
ATOM   2219 HD23 LEU A 137      -9.111   5.073  -8.075  1.00 96.77           H  
ATOM   2220  N   LYS A 138     -13.286   4.989 -11.275  1.00 96.29           N  
ATOM   2221  H   LYS A 138     -13.597   5.852 -10.853  1.00 96.29           H  
ATOM   2222  CA  LYS A 138     -14.131   4.389 -12.315  1.00 96.29           C  
ATOM   2223  HA  LYS A 138     -14.785   3.671 -11.821  1.00 96.29           H  
ATOM   2224  C   LYS A 138     -13.374   3.553 -13.355  1.00 96.29           C  
ATOM   2225  CB  LYS A 138     -15.022   5.477 -12.923  1.00 96.29           C  
ATOM   2226  HB2 LYS A 138     -15.582   5.953 -12.117  1.00 96.29           H  
ATOM   2227  HB3 LYS A 138     -14.430   6.250 -13.414  1.00 96.29           H  
ATOM   2228  O   LYS A 138     -13.811   2.433 -13.602  1.00 96.29           O  
ATOM   2229  CG  LYS A 138     -16.018   4.889 -13.921  1.00 96.29           C  
ATOM   2230  HG2 LYS A 138     -16.602   4.110 -13.431  1.00 96.29           H  
ATOM   2231  HG3 LYS A 138     -15.486   4.461 -14.771  1.00 96.29           H  
ATOM   2232  CD  LYS A 138     -16.951   5.991 -14.418  1.00 96.29           C  
ATOM   2233  HD2 LYS A 138     -17.471   6.428 -13.566  1.00 96.29           H  
ATOM   2234  HD3 LYS A 138     -16.366   6.761 -14.921  1.00 96.29           H  
ATOM   2235  CE  LYS A 138     -17.958   5.372 -15.385  1.00 96.29           C  
ATOM   2236  HE2 LYS A 138     -18.489   4.575 -14.864  1.00 96.29           H  
ATOM   2237  HE3 LYS A 138     -17.414   4.919 -16.214  1.00 96.29           H  
ATOM   2238  NZ  LYS A 138     -18.914   6.389 -15.881  1.00 96.29           N  
ATOM   2239  HZ1 LYS A 138     -19.581   5.961 -16.508  1.00 96.29           H  
ATOM   2240  HZ2 LYS A 138     -18.422   7.122 -16.371  1.00 96.29           H  
ATOM   2241  HZ3 LYS A 138     -19.414   6.795 -15.103  1.00 96.29           H  
ATOM   2242  N   PRO A 139     -12.248   4.006 -13.939  1.00 94.97           N  
ATOM   2243  CA  PRO A 139     -11.490   3.200 -14.905  1.00 94.97           C  
ATOM   2244  HA  PRO A 139     -12.175   2.811 -15.658  1.00 94.97           H  
ATOM   2245  C   PRO A 139     -10.733   2.018 -14.286  1.00 94.97           C  
ATOM   2246  CB  PRO A 139     -10.504   4.171 -15.569  1.00 94.97           C  
ATOM   2247  HB2 PRO A 139     -10.410   3.980 -16.638  1.00 94.97           H  
ATOM   2248  HB3 PRO A 139      -9.528   4.109 -15.089  1.00 94.97           H  
ATOM   2249  O   PRO A 139     -10.189   1.200 -15.022  1.00 94.97           O  
ATOM   2250  CG  PRO A 139     -11.109   5.543 -15.291  1.00 94.97           C  
ATOM   2251  HG2 PRO A 139     -11.916   5.742 -15.996  1.00 94.97           H  
ATOM   2252  HG3 PRO A 139     -10.362   6.335 -15.335  1.00 94.97           H  
ATOM   2253  CD  PRO A 139     -11.683   5.343 -13.893  1.00 94.97           C  
ATOM   2254  HD2 PRO A 139     -10.887   5.361 -13.149  1.00 94.97           H  
ATOM   2255  HD3 PRO A 139     -12.410   6.125 -13.673  1.00 94.97           H  
ATOM   2256  N   HIS A 140     -10.646   1.968 -12.958  1.00 96.68           N  
ATOM   2257  H   HIS A 140     -11.134   2.671 -12.421  1.00 96.68           H  
ATOM   2258  CA  HIS A 140      -9.979   0.930 -12.176  1.00 96.68           C  
ATOM   2259  HA  HIS A 140      -9.256   0.403 -12.799  1.00 96.68           H  
ATOM   2260  C   HIS A 140     -10.968  -0.113 -11.637  1.00 96.68           C  
ATOM   2261  CB  HIS A 140      -9.225   1.604 -11.021  1.00 96.68           C  
ATOM   2262  HB2 HIS A 140      -9.928   2.070 -10.330  1.00 96.68           H  
ATOM   2263  HB3 HIS A 140      -8.698   0.833 -10.460  1.00 96.68           H  
ATOM   2264  O   HIS A 140     -10.555  -1.198 -11.230  1.00 96.68           O  
ATOM   2265  CG  HIS A 140      -8.217   2.633 -11.467  1.00 96.68           C  
ATOM   2266  CD2 HIS A 140      -8.373   3.987 -11.558  1.00 96.68           C  
ATOM   2267  HD2 HIS A 140      -9.284   4.525 -11.340  1.00 96.68           H  
ATOM   2268  ND1 HIS A 140      -6.950   2.352 -11.896  1.00 96.68           N  
ATOM   2269  HD1 HIS A 140      -6.589   1.413 -11.986  1.00 96.68           H  
ATOM   2270  CE1 HIS A 140      -6.343   3.504 -12.215  1.00 96.68           C  
ATOM   2271  HE1 HIS A 140      -5.326   3.584 -12.572  1.00 96.68           H  
ATOM   2272  NE2 HIS A 140      -7.170   4.542 -12.014  1.00 96.68           N  
ATOM   2273  N   ASN A 141     -12.270   0.196 -11.624  1.00 97.84           N  
ATOM   2274  H   ASN A 141     -12.564   1.094 -11.983  1.00 97.84           H  
ATOM   2275  CA  ASN A 141     -13.295  -0.750 -11.201  1.00 97.84           C  
ATOM   2276  HA  ASN A 141     -13.042  -1.078 -10.193  1.00 97.84           H  
ATOM   2277  C   ASN A 141     -13.292  -1.984 -12.115  1.00 97.84           C  
ATOM   2278  CB  ASN A 141     -14.672  -0.064 -11.175  1.00 97.84           C  
ATOM   2279  HB2 ASN A 141     -14.574   0.957 -10.808  1.00 97.84           H  
ATOM   2280  HB3 ASN A 141     -15.063  -0.019 -12.192  1.00 97.84           H  
ATOM   2281  O   ASN A 141     -13.070  -1.876 -13.324  1.00 97.84           O  
ATOM   2282  CG  ASN A 141     -15.670  -0.787 -10.277  1.00 97.84           C  
ATOM   2283  ND2 ASN A 141     -16.947  -0.662 -10.545  1.00 97.84           N  
ATOM   2284 HD21 ASN A 141     -17.248  -0.234 -11.409  1.00 97.84           H  
ATOM   2285 HD22 ASN A 141     -17.586  -1.119  -9.911  1.00 97.84           H  
ATOM   2286  OD1 ASN A 141     -15.325  -1.436  -9.301  1.00 97.84           O  
ATOM   2287  N   GLU A 142     -13.532  -3.151 -11.525  1.00 97.97           N  
ATOM   2288  H   GLU A 142     -13.688  -3.162 -10.527  1.00 97.97           H  
ATOM   2289  CA  GLU A 142     -13.532  -4.470 -12.172  1.00 97.97           C  
ATOM   2290  HA  GLU A 142     -13.755  -5.192 -11.386  1.00 97.97           H  
ATOM   2291  C   GLU A 142     -12.174  -4.914 -12.750  1.00 97.97           C  
ATOM   2292  CB  GLU A 142     -14.678  -4.583 -13.193  1.00 97.97           C  
ATOM   2293  HB2 GLU A 142     -14.455  -3.949 -14.050  1.00 97.97           H  
ATOM   2294  HB3 GLU A 142     -14.734  -5.615 -13.540  1.00 97.97           H  
ATOM   2295  O   GLU A 142     -12.079  -5.983 -13.358  1.00 97.97           O  
ATOM   2296  CG  GLU A 142     -16.049  -4.197 -12.607  1.00 97.97           C  
ATOM   2297  HG2 GLU A 142     -16.025  -3.164 -12.261  1.00 97.97           H  
ATOM   2298  HG3 GLU A 142     -16.250  -4.836 -11.747  1.00 97.97           H  
ATOM   2299  CD  GLU A 142     -17.193  -4.325 -13.623  1.00 97.97           C  
ATOM   2300  OE1 GLU A 142     -18.351  -4.479 -13.170  1.00 97.97           O  
ATOM   2301  OE2 GLU A 142     -16.931  -4.222 -14.844  1.00 97.97           O  
ATOM   2302  N   GLN A 143     -11.099  -4.150 -12.526  1.00 97.96           N  
ATOM   2303  H   GLN A 143     -11.211  -3.297 -11.996  1.00 97.96           H  
ATOM   2304  CA  GLN A 143      -9.753  -4.510 -12.974  1.00 97.96           C  
ATOM   2305  HA  GLN A 143      -9.840  -5.102 -13.885  1.00 97.96           H  
ATOM   2306  C   GLN A 143      -9.034  -5.371 -11.941  1.00 97.96           C  
ATOM   2307  CB  GLN A 143      -8.918  -3.270 -13.319  1.00 97.96           C  
ATOM   2308  HB2 GLN A 143      -8.671  -2.729 -12.405  1.00 97.96           H  
ATOM   2309  HB3 GLN A 143      -7.985  -3.599 -13.775  1.00 97.96           H  
ATOM   2310  O   GLN A 143      -9.237  -5.224 -10.732  1.00 97.96           O  
ATOM   2311  CG  GLN A 143      -9.621  -2.308 -14.279  1.00 97.96           C  
ATOM   2312  HG2 GLN A 143      -8.898  -1.552 -14.587  1.00 97.96           H  
ATOM   2313  HG3 GLN A 143     -10.424  -1.792 -13.753  1.00 97.96           H  
ATOM   2314  CD  GLN A 143     -10.208  -3.002 -15.503  1.00 97.96           C  
ATOM   2315  NE2 GLN A 143     -11.504  -2.909 -15.707  1.00 97.96           N  
ATOM   2316 HE21 GLN A 143     -12.089  -2.486 -15.001  1.00 97.96           H  
ATOM   2317 HE22 GLN A 143     -11.888  -3.475 -16.450  1.00 97.96           H  
ATOM   2318  OE1 GLN A 143      -9.524  -3.648 -16.278  1.00 97.96           O  
ATOM   2319  N   GLN A 144      -8.176  -6.272 -12.419  1.00 98.62           N  
ATOM   2320  H   GLN A 144      -7.974  -6.263 -13.408  1.00 98.62           H  
ATOM   2321  CA  GLN A 144      -7.284  -7.042 -11.558  1.00 98.62           C  
ATOM   2322  HA  GLN A 144      -7.838  -7.383 -10.684  1.00 98.62           H  
ATOM   2323  C   GLN A 144      -6.146  -6.157 -11.047  1.00 98.62           C  
ATOM   2324  CB  GLN A 144      -6.771  -8.289 -12.289  1.00 98.62           C  
ATOM   2325  HB2 GLN A 144      -6.055  -8.809 -11.652  1.00 98.62           H  
ATOM   2326  HB3 GLN A 144      -6.272  -7.989 -13.211  1.00 98.62           H  
ATOM   2327  O   GLN A 144      -5.794  -5.144 -11.648  1.00 98.62           O  
ATOM   2328  CG  GLN A 144      -7.932  -9.239 -12.613  1.00 98.62           C  
ATOM   2329  HG2 GLN A 144      -8.480  -9.442 -11.693  1.00 98.62           H  
ATOM   2330  HG3 GLN A 144      -8.612  -8.763 -13.319  1.00 98.62           H  
ATOM   2331  CD  GLN A 144      -7.477 -10.559 -13.221  1.00 98.62           C  
ATOM   2332  NE2 GLN A 144      -7.989 -11.668 -12.740  1.00 98.62           N  
ATOM   2333 HE21 GLN A 144      -7.609 -12.514 -13.141  1.00 98.62           H  
ATOM   2334 HE22 GLN A 144      -8.499 -11.641 -11.869  1.00 98.62           H  
ATOM   2335  OE1 GLN A 144      -6.698 -10.638 -14.146  1.00 98.62           O  
ATOM   2336  N   PHE A 145      -5.593  -6.520  -9.895  1.00 98.79           N  
ATOM   2337  H   PHE A 145      -5.890  -7.378  -9.454  1.00 98.79           H  
ATOM   2338  CA  PHE A 145      -4.424  -5.846  -9.355  1.00 98.79           C  
ATOM   2339  HA  PHE A 145      -4.571  -4.768  -9.431  1.00 98.79           H  
ATOM   2340  C   PHE A 145      -3.196  -6.239 -10.179  1.00 98.79           C  
ATOM   2341  CB  PHE A 145      -4.275  -6.220  -7.877  1.00 98.79           C  
ATOM   2342  HB2 PHE A 145      -5.266  -6.249  -7.424  1.00 98.79           H  
ATOM   2343  HB3 PHE A 145      -3.853  -7.222  -7.791  1.00 98.79           H  
ATOM   2344  O   PHE A 145      -2.998  -7.422 -10.439  1.00 98.79           O  
ATOM   2345  CG  PHE A 145      -3.444  -5.241  -7.077  1.00 98.79           C  
ATOM   2346  CD1 PHE A 145      -2.085  -5.482  -6.809  1.00 98.79           C  
ATOM   2347  HD1 PHE A 145      -1.601  -6.363  -7.204  1.00 98.79           H  
ATOM   2348  CD2 PHE A 145      -4.052  -4.077  -6.581  1.00 98.79           C  
ATOM   2349  HD2 PHE A 145      -5.086  -3.876  -6.820  1.00 98.79           H  
ATOM   2350  CE1 PHE A 145      -1.359  -4.572  -6.019  1.00 98.79           C  
ATOM   2351  HE1 PHE A 145      -0.315  -4.755  -5.811  1.00 98.79           H  
ATOM   2352  CE2 PHE A 145      -3.337  -3.177  -5.779  1.00 98.79           C  
ATOM   2353  HE2 PHE A 145      -3.827  -2.301  -5.379  1.00 98.79           H  
ATOM   2354  CZ  PHE A 145      -1.987  -3.428  -5.492  1.00 98.79           C  
ATOM   2355  HZ  PHE A 145      -1.433  -2.738  -4.873  1.00 98.79           H  
ATOM   2356  N   SER A 146      -2.351  -5.282 -10.541  1.00 98.58           N  
ATOM   2357  H   SER A 146      -2.599  -4.324 -10.338  1.00 98.58           H  
ATOM   2358  CA  SER A 146      -1.073  -5.512 -11.223  1.00 98.58           C  
ATOM   2359  HA  SER A 146      -0.902  -6.581 -11.354  1.00 98.58           H  
ATOM   2360  C   SER A 146       0.065  -4.952 -10.387  1.00 98.58           C  
ATOM   2361  CB  SER A 146      -1.060  -4.867 -12.609  1.00 98.58           C  
ATOM   2362  HB2 SER A 146      -0.058  -4.927 -13.035  1.00 98.58           H  
ATOM   2363  HB3 SER A 146      -1.363  -3.823 -12.529  1.00 98.58           H  
ATOM   2364  O   SER A 146      -0.095  -3.923  -9.733  1.00 98.58           O  
ATOM   2365  OG  SER A 146      -1.955  -5.550 -13.448  1.00 98.58           O  
ATOM   2366  HG  SER A 146      -1.971  -5.136 -14.314  1.00 98.58           H  
ATOM   2367  N   THR A 147       1.222  -5.604 -10.434  1.00 98.67           N  
ATOM   2368  H   THR A 147       1.279  -6.413 -11.036  1.00 98.67           H  
ATOM   2369  CA  THR A 147       2.478  -5.177  -9.800  1.00 98.67           C  
ATOM   2370  HA  THR A 147       2.360  -4.149  -9.454  1.00 98.67           H  
ATOM   2371  C   THR A 147       3.609  -5.186 -10.833  1.00 98.67           C  
ATOM   2372  CB  THR A 147       2.832  -6.053  -8.579  1.00 98.67           C  
ATOM   2373  HB  THR A 147       3.786  -5.741  -8.155  1.00 98.67           H  
ATOM   2374  O   THR A 147       3.439  -5.694 -11.940  1.00 98.67           O  
ATOM   2375  CG2 THR A 147       1.785  -5.906  -7.480  1.00 98.67           C  
ATOM   2376 HG21 THR A 147       1.660  -4.850  -7.241  1.00 98.67           H  
ATOM   2377 HG22 THR A 147       2.122  -6.424  -6.583  1.00 98.67           H  
ATOM   2378 HG23 THR A 147       0.829  -6.317  -7.807  1.00 98.67           H  
ATOM   2379  OG1 THR A 147       2.938  -7.411  -8.930  1.00 98.67           O  
ATOM   2380  HG1 THR A 147       3.850  -7.687  -8.817  1.00 98.67           H  
ATOM   2381  N   PRO A 148       4.787  -4.621 -10.530  1.00 97.69           N  
ATOM   2382  CA  PRO A 148       5.914  -4.596 -11.465  1.00 97.69           C  
ATOM   2383  HA  PRO A 148       5.626  -4.012 -12.339  1.00 97.69           H  
ATOM   2384  C   PRO A 148       6.399  -5.968 -11.955  1.00 97.69           C  
ATOM   2385  CB  PRO A 148       7.025  -3.873 -10.713  1.00 97.69           C  
ATOM   2386  HB2 PRO A 148       7.648  -3.290 -11.391  1.00 97.69           H  
ATOM   2387  HB3 PRO A 148       7.625  -4.596 -10.161  1.00 97.69           H  
ATOM   2388  O   PRO A 148       6.971  -6.057 -13.039  1.00 97.69           O  
ATOM   2389  CG  PRO A 148       6.272  -2.984  -9.725  1.00 97.69           C  
ATOM   2390  HG2 PRO A 148       6.856  -2.772  -8.829  1.00 97.69           H  
ATOM   2391  HG3 PRO A 148       5.941  -2.065 -10.208  1.00 97.69           H  
ATOM   2392  CD  PRO A 148       5.085  -3.839  -9.347  1.00 97.69           C  
ATOM   2393  HD2 PRO A 148       5.389  -4.525  -8.556  1.00 97.69           H  
ATOM   2394  HD3 PRO A 148       4.251  -3.213  -9.029  1.00 97.69           H  
ATOM   2395  N   ASP A 149       6.195  -7.014 -11.157  1.00 98.29           N  
ATOM   2396  H   ASP A 149       5.755  -6.862 -10.260  1.00 98.29           H  
ATOM   2397  CA  ASP A 149       6.551  -8.409 -11.434  1.00 98.29           C  
ATOM   2398  HA  ASP A 149       7.267  -8.437 -12.255  1.00 98.29           H  
ATOM   2399  C   ASP A 149       5.356  -9.280 -11.860  1.00 98.29           C  
ATOM   2400  CB  ASP A 149       7.237  -9.002 -10.189  1.00 98.29           C  
ATOM   2401  HB2 ASP A 149       7.609  -9.997 -10.432  1.00 98.29           H  
ATOM   2402  HB3 ASP A 149       8.094  -8.383  -9.927  1.00 98.29           H  
ATOM   2403  O   ASP A 149       5.560 -10.429 -12.253  1.00 98.29           O  
ATOM   2404  CG  ASP A 149       6.304  -9.096  -8.973  1.00 98.29           C  
ATOM   2405  OD1 ASP A 149       5.498  -8.157  -8.760  1.00 98.29           O  
ATOM   2406  OD2 ASP A 149       6.418 -10.056  -8.184  1.00 98.29           O  
ATOM   2407  N   ARG A 150       4.122  -8.758 -11.804  1.00 98.12           N  
ATOM   2408  H   ARG A 150       4.019  -7.795 -11.518  1.00 98.12           H  
ATOM   2409  CA  ARG A 150       2.914  -9.483 -12.212  1.00 98.12           C  
ATOM   2410  HA  ARG A 150       3.215 -10.281 -12.890  1.00 98.12           H  
ATOM   2411  C   ARG A 150       1.947  -8.582 -12.967  1.00 98.12           C  
ATOM   2412  CB  ARG A 150       2.248 -10.134 -10.996  1.00 98.12           C  
ATOM   2413  HB2 ARG A 150       1.819  -9.370 -10.348  1.00 98.12           H  
ATOM   2414  HB3 ARG A 150       2.997 -10.693 -10.436  1.00 98.12           H  
ATOM   2415  O   ARG A 150       1.302  -7.707 -12.393  1.00 98.12           O  
ATOM   2416  CG  ARG A 150       1.147 -11.097 -11.461  1.00 98.12           C  
ATOM   2417  HG2 ARG A 150       0.365 -10.544 -11.981  1.00 98.12           H  
ATOM   2418  HG3 ARG A 150       1.571 -11.835 -12.141  1.00 98.12           H  
ATOM   2419  CD  ARG A 150       0.545 -11.814 -10.259  1.00 98.12           C  
ATOM   2420  HD2 ARG A 150       1.334 -12.344  -9.726  1.00 98.12           H  
ATOM   2421  HD3 ARG A 150       0.109 -11.056  -9.607  1.00 98.12           H  
ATOM   2422  NE  ARG A 150      -0.526 -12.742 -10.651  1.00 98.12           N  
ATOM   2423  HE  ARG A 150      -0.899 -12.633 -11.584  1.00 98.12           H  
ATOM   2424  NH1 ARG A 150      -0.711 -13.829  -8.628  1.00 98.12           N  
ATOM   2425 HH11 ARG A 150      -0.036 -13.195  -8.225  1.00 98.12           H  
ATOM   2426 HH12 ARG A 150      -1.190 -14.478  -8.020  1.00 98.12           H  
ATOM   2427  NH2 ARG A 150      -2.065 -14.371 -10.309  1.00 98.12           N  
ATOM   2428 HH21 ARG A 150      -2.414 -14.197 -11.241  1.00 98.12           H  
ATOM   2429 HH22 ARG A 150      -2.558 -14.994  -9.685  1.00 98.12           H  
ATOM   2430  CZ  ARG A 150      -1.086 -13.642  -9.862  1.00 98.12           C  
ATOM   2431  N   ASP A 151       1.826  -8.867 -14.252  1.00 97.99           N  
ATOM   2432  H   ASP A 151       2.362  -9.633 -14.636  1.00 97.99           H  
ATOM   2433  CA  ASP A 151       0.953  -8.161 -15.173  1.00 97.99           C  
ATOM   2434  HA  ASP A 151       0.799  -7.140 -14.822  1.00 97.99           H  
ATOM   2435  C   ASP A 151      -0.412  -8.855 -15.269  1.00 97.99           C  
ATOM   2436  CB  ASP A 151       1.672  -8.095 -16.524  1.00 97.99           C  
ATOM   2437  HB2 ASP A 151       2.690  -7.740 -16.360  1.00 97.99           H  
ATOM   2438  HB3 ASP A 151       1.730  -9.090 -16.965  1.00 97.99           H  
ATOM   2439  O   ASP A 151      -0.511  -9.966 -15.790  1.00 97.99           O  
ATOM   2440  CG  ASP A 151       0.994  -7.142 -17.496  1.00 97.99           C  
ATOM   2441  OD1 ASP A 151      -0.066  -6.607 -17.110  1.00 97.99           O  
ATOM   2442  OD2 ASP A 151       1.647  -6.899 -18.534  1.00 97.99           O  
ATOM   2443  N   ASN A 152      -1.443  -8.221 -14.712  1.00 97.82           N  
ATOM   2444  H   ASN A 152      -1.285  -7.305 -14.316  1.00 97.82           H  
ATOM   2445  CA  ASN A 152      -2.837  -8.647 -14.839  1.00 97.82           C  
ATOM   2446  HA  ASN A 152      -2.897  -9.487 -15.531  1.00 97.82           H  
ATOM   2447  C   ASN A 152      -3.715  -7.526 -15.433  1.00 97.82           C  
ATOM   2448  CB  ASN A 152      -3.385  -9.094 -13.470  1.00 97.82           C  
ATOM   2449  HB2 ASN A 152      -3.489  -8.205 -12.849  1.00 97.82           H  
ATOM   2450  HB3 ASN A 152      -4.383  -9.506 -13.623  1.00 97.82           H  
ATOM   2451  O   ASN A 152      -4.941  -7.589 -15.323  1.00 97.82           O  
ATOM   2452  CG  ASN A 152      -2.587 -10.146 -12.714  1.00 97.82           C  
ATOM   2453  ND2 ASN A 152      -2.304  -9.887 -11.462  1.00 97.82           N  
ATOM   2454 HD21 ASN A 152      -1.737 -10.536 -10.935  1.00 97.82           H  
ATOM   2455 HD22 ASN A 152      -2.548  -8.973 -11.106  1.00 97.82           H  
ATOM   2456  OD1 ASN A 152      -2.273 -11.243 -13.153  1.00 97.82           O  
ATOM   2457  N   ASP A 153      -3.114  -6.469 -15.987  1.00 96.11           N  
ATOM   2458  H   ASP A 153      -2.145  -6.548 -16.263  1.00 96.11           H  
ATOM   2459  CA  ASP A 153      -3.888  -5.377 -16.568  1.00 96.11           C  
ATOM   2460  HA  ASP A 153      -4.803  -5.266 -15.986  1.00 96.11           H  
ATOM   2461  C   ASP A 153      -4.349  -5.744 -17.988  1.00 96.11           C  
ATOM   2462  CB  ASP A 153      -3.155  -4.041 -16.401  1.00 96.11           C  
ATOM   2463  HB2 ASP A 153      -2.990  -3.872 -15.337  1.00 96.11           H  
ATOM   2464  HB3 ASP A 153      -3.805  -3.238 -16.747  1.00 96.11           H  
ATOM   2465  O   ASP A 153      -3.963  -6.771 -18.550  1.00 96.11           O  
ATOM   2466  CG  ASP A 153      -1.828  -3.934 -17.135  1.00 96.11           C  
ATOM   2467  OD1 ASP A 153      -1.912  -3.858 -18.375  1.00 96.11           O  
ATOM   2468  OD2 ASP A 153      -0.807  -3.724 -16.425  1.00 96.11           O  
ATOM   2469  N   ILE A 154      -5.277  -4.967 -18.548  1.00 94.82           N  
ATOM   2470  H   ILE A 154      -5.494  -4.084 -18.107  1.00 94.82           H  
ATOM   2471  CA  ILE A 154      -5.872  -5.271 -19.861  1.00 94.82           C  
ATOM   2472  HA  ILE A 154      -5.778  -6.344 -20.027  1.00 94.82           H  
ATOM   2473  C   ILE A 154      -5.087  -4.630 -21.014  1.00 94.82           C  
ATOM   2474  CB  ILE A 154      -7.387  -4.965 -19.900  1.00 94.82           C  
ATOM   2475  HB  ILE A 154      -7.753  -5.254 -20.885  1.00 94.82           H  
ATOM   2476  O   ILE A 154      -5.537  -4.662 -22.166  1.00 94.82           O  
ATOM   2477  CG1 ILE A 154      -7.695  -3.469 -19.692  1.00 94.82           C  
ATOM   2478 HG12 ILE A 154      -7.577  -3.235 -18.634  1.00 94.82           H  
ATOM   2479 HG13 ILE A 154      -6.994  -2.870 -20.275  1.00 94.82           H  
ATOM   2480  CG2 ILE A 154      -8.133  -5.823 -18.862  1.00 94.82           C  
ATOM   2481 HG21 ILE A 154      -7.863  -6.872 -18.988  1.00 94.82           H  
ATOM   2482 HG22 ILE A 154      -9.212  -5.719 -18.982  1.00 94.82           H  
ATOM   2483 HG23 ILE A 154      -7.862  -5.515 -17.852  1.00 94.82           H  
ATOM   2484  CD1 ILE A 154      -9.107  -3.047 -20.100  1.00 94.82           C  
ATOM   2485 HD11 ILE A 154      -9.213  -1.970 -19.968  1.00 94.82           H  
ATOM   2486 HD12 ILE A 154      -9.282  -3.297 -21.146  1.00 94.82           H  
ATOM   2487 HD13 ILE A 154      -9.847  -3.548 -19.476  1.00 94.82           H  
ATOM   2488  N   ASP A 155      -3.933  -4.016 -20.740  1.00 92.19           N  
ATOM   2489  H   ASP A 155      -3.530  -4.102 -19.818  1.00 92.19           H  
ATOM   2490  CA  ASP A 155      -3.061  -3.475 -21.772  1.00 92.19           C  
ATOM   2491  HA  ASP A 155      -3.683  -3.008 -22.536  1.00 92.19           H  
ATOM   2492  C   ASP A 155      -2.260  -4.599 -22.438  1.00 92.19           C  
ATOM   2493  CB  ASP A 155      -2.157  -2.374 -21.204  1.00 92.19           C  
ATOM   2494  HB2 ASP A 155      -1.402  -2.803 -20.546  1.00 92.19           H  
ATOM   2495  HB3 ASP A 155      -2.764  -1.682 -20.621  1.00 92.19           H  
ATOM   2496  O   ASP A 155      -1.207  -5.024 -21.983  1.00 92.19           O  
ATOM   2497  CG  ASP A 155      -1.443  -1.583 -22.295  1.00 92.19           C  
ATOM   2498  OD1 ASP A 155      -1.189  -2.112 -23.403  1.00 92.19           O  
ATOM   2499  OD2 ASP A 155      -1.192  -0.371 -22.086  1.00 92.19           O  
ATOM   2500  N   GLY A 156      -2.718  -5.048 -23.607  1.00 88.96           N  
ATOM   2501  H   GLY A 156      -3.648  -4.763 -23.880  1.00 88.96           H  
ATOM   2502  CA  GLY A 156      -2.026  -6.101 -24.359  1.00 88.96           C  
ATOM   2503  HA2 GLY A 156      -1.921  -6.968 -23.708  1.00 88.96           H  
ATOM   2504  HA3 GLY A 156      -2.638  -6.388 -25.215  1.00 88.96           H  
ATOM   2505  C   GLY A 156      -0.620  -5.745 -24.873  1.00 88.96           C  
ATOM   2506  O   GLY A 156      -0.018  -6.570 -25.561  1.00 88.96           O  
ATOM   2507  N   LYS A 157      -0.103  -4.530 -24.632  1.00 89.14           N  
ATOM   2508  H   LYS A 157      -0.632  -3.910 -24.036  1.00 89.14           H  
ATOM   2509  CA  LYS A 157       1.220  -4.080 -25.103  1.00 89.14           C  
ATOM   2510  HA  LYS A 157       1.699  -4.876 -25.674  1.00 89.14           H  
ATOM   2511  C   LYS A 157       2.195  -3.745 -23.982  1.00 89.14           C  
ATOM   2512  CB  LYS A 157       1.060  -2.844 -25.993  1.00 89.14           C  
ATOM   2513  HB2 LYS A 157       0.528  -2.069 -25.442  1.00 89.14           H  
ATOM   2514  HB3 LYS A 157       2.051  -2.465 -26.244  1.00 89.14           H  
ATOM   2515  O   LYS A 157       3.401  -3.796 -24.219  1.00 89.14           O  
ATOM   2516  CG  LYS A 157       0.314  -3.160 -27.291  1.00 89.14           C  
ATOM   2517  HG2 LYS A 157      -0.697  -3.497 -27.064  1.00 89.14           H  
ATOM   2518  HG3 LYS A 157       0.842  -3.945 -27.832  1.00 89.14           H  
ATOM   2519  CD  LYS A 157       0.243  -1.900 -28.155  1.00 89.14           C  
ATOM   2520  HD2 LYS A 157      -0.285  -1.124 -27.602  1.00 89.14           H  
ATOM   2521  HD3 LYS A 157       1.254  -1.561 -28.382  1.00 89.14           H  
ATOM   2522  CE  LYS A 157      -0.505  -2.224 -29.447  1.00 89.14           C  
ATOM   2523  HE2 LYS A 157      -1.491  -2.608 -29.184  1.00 89.14           H  
ATOM   2524  HE3 LYS A 157       0.032  -3.015 -29.971  1.00 89.14           H  
ATOM   2525  NZ  LYS A 157      -0.631  -1.020 -30.301  1.00 89.14           N  
ATOM   2526  HZ1 LYS A 157      -1.132  -0.302 -29.799  1.00 89.14           H  
ATOM   2527  HZ2 LYS A 157      -1.136  -1.242 -31.147  1.00 89.14           H  
ATOM   2528  HZ3 LYS A 157       0.286  -0.670 -30.541  1.00 89.14           H  
ATOM   2529  N   ASN A 158       1.706  -3.350 -22.814  1.00 92.30           N  
ATOM   2530  H   ASN A 158       0.717  -3.450 -22.633  1.00 92.30           H  
ATOM   2531  CA  ASN A 158       2.531  -2.821 -21.738  1.00 92.30           C  
ATOM   2532  HA  ASN A 158       3.583  -3.029 -21.935  1.00 92.30           H  
ATOM   2533  C   ASN A 158       2.153  -3.454 -20.407  1.00 92.30           C  
ATOM   2534  CB  ASN A 158       2.328  -1.309 -21.618  1.00 92.30           C  
ATOM   2535  HB2 ASN A 158       1.301  -1.117 -21.308  1.00 92.30           H  
ATOM   2536  HB3 ASN A 158       2.985  -0.955 -20.823  1.00 92.30           H  
ATOM   2537  O   ASN A 158       0.990  -3.711 -20.179  1.00 92.30           O  
ATOM   2538  CG  ASN A 158       2.627  -0.524 -22.874  1.00 92.30           C  
ATOM   2539  ND2 ASN A 158       1.613   0.064 -23.462  1.00 92.30           N  
ATOM   2540 HD21 ASN A 158       0.685  -0.138 -23.119  1.00 92.30           H  
ATOM   2541 HD22 ASN A 158       1.772   0.501 -24.359  1.00 92.30           H  
ATOM   2542  OD1 ASN A 158       3.757  -0.408 -23.323  1.00 92.30           O  
ATOM   2543  N   SER A 159       3.118  -3.553 -19.493  1.00 94.66           N  
ATOM   2544  H   SER A 159       4.061  -3.299 -19.751  1.00 94.66           H  
ATOM   2545  CA  SER A 159       2.830  -3.862 -18.092  1.00 94.66           C  
ATOM   2546  HA  SER A 159       1.883  -4.396 -18.020  1.00 94.66           H  
ATOM   2547  C   SER A 159       2.714  -2.565 -17.298  1.00 94.66           C  
ATOM   2548  CB  SER A 159       3.922  -4.773 -17.535  1.00 94.66           C  
ATOM   2549  HB2 SER A 159       3.880  -5.740 -18.037  1.00 94.66           H  
ATOM   2550  HB3 SER A 159       4.897  -4.324 -17.722  1.00 94.66           H  
ATOM   2551  O   SER A 159       3.720  -1.874 -17.068  1.00 94.66           O  
ATOM   2552  OG  SER A 159       3.758  -4.951 -16.143  1.00 94.66           O  
ATOM   2553  HG  SER A 159       2.974  -5.496 -16.042  1.00 94.66           H  
ATOM   2554  N   CYS A 160       1.506  -2.213 -16.866  1.00 95.94           N  
ATOM   2555  H   CYS A 160       0.719  -2.816 -17.060  1.00 95.94           H  
ATOM   2556  CA  CYS A 160       1.249  -0.951 -16.176  1.00 95.94           C  
ATOM   2557  HA  CYS A 160       1.703  -0.149 -16.759  1.00 95.94           H  
ATOM   2558  C   CYS A 160       1.898  -0.907 -14.799  1.00 95.94           C  
ATOM   2559  CB  CYS A 160      -0.254  -0.683 -16.110  1.00 95.94           C  
ATOM   2560  HB2 CYS A 160      -0.730  -1.458 -15.509  1.00 95.94           H  
ATOM   2561  HB3 CYS A 160      -0.421   0.279 -15.625  1.00 95.94           H  
ATOM   2562  O   CYS A 160       2.488   0.114 -14.445  1.00 95.94           O  
ATOM   2563  SG  CYS A 160      -1.043  -0.659 -17.737  1.00 95.94           S  
ATOM   2564  N   GLY A 161       1.901  -2.024 -14.068  1.00 96.40           N  
ATOM   2565  H   GLY A 161       1.409  -2.827 -14.434  1.00 96.40           H  
ATOM   2566  CA  GLY A 161       2.625  -2.136 -12.798  1.00 96.40           C  
ATOM   2567  HA2 GLY A 161       2.196  -1.447 -12.070  1.00 96.40           H  
ATOM   2568  HA3 GLY A 161       2.524  -3.154 -12.421  1.00 96.40           H  
ATOM   2569  C   GLY A 161       4.114  -1.812 -12.949  1.00 96.40           C  
ATOM   2570  O   GLY A 161       4.682  -1.063 -12.152  1.00 96.40           O  
ATOM   2571  N   ARG A 162       4.746  -2.287 -14.031  1.00 95.30           N  
ATOM   2572  H   ARG A 162       4.229  -2.893 -14.652  1.00 95.30           H  
ATOM   2573  CA  ARG A 162       6.157  -1.996 -14.337  1.00 95.30           C  
ATOM   2574  HA  ARG A 162       6.746  -2.141 -13.432  1.00 95.30           H  
ATOM   2575  C   ARG A 162       6.373  -0.550 -14.777  1.00 95.30           C  
ATOM   2576  CB  ARG A 162       6.629  -2.992 -15.403  1.00 95.30           C  
ATOM   2577  HB2 ARG A 162       6.445  -4.005 -15.042  1.00 95.30           H  
ATOM   2578  HB3 ARG A 162       6.057  -2.844 -16.319  1.00 95.30           H  
ATOM   2579  O   ARG A 162       7.360   0.074 -14.387  1.00 95.30           O  
ATOM   2580  CG  ARG A 162       8.121  -2.836 -15.712  1.00 95.30           C  
ATOM   2581  HG2 ARG A 162       8.310  -1.851 -16.138  1.00 95.30           H  
ATOM   2582  HG3 ARG A 162       8.696  -2.950 -14.793  1.00 95.30           H  
ATOM   2583  CD  ARG A 162       8.553  -3.901 -16.718  1.00 95.30           C  
ATOM   2584  HD2 ARG A 162       8.394  -4.881 -16.266  1.00 95.30           H  
ATOM   2585  HD3 ARG A 162       7.931  -3.821 -17.609  1.00 95.30           H  
ATOM   2586  NE  ARG A 162       9.973  -3.738 -17.088  1.00 95.30           N  
ATOM   2587  HE  ARG A 162      10.432  -2.902 -16.756  1.00 95.30           H  
ATOM   2588  NH1 ARG A 162      10.187  -5.723 -18.213  1.00 95.30           N  
ATOM   2589 HH11 ARG A 162       9.223  -5.932 -17.994  1.00 95.30           H  
ATOM   2590 HH12 ARG A 162      10.739  -6.394 -18.727  1.00 95.30           H  
ATOM   2591  NH2 ARG A 162      11.947  -4.360 -18.037  1.00 95.30           N  
ATOM   2592 HH21 ARG A 162      12.488  -5.038 -18.555  1.00 95.30           H  
ATOM   2593 HH22 ARG A 162      12.381  -3.512 -17.702  1.00 95.30           H  
ATOM   2594  CZ  ARG A 162      10.693  -4.604 -17.775  1.00 95.30           C  
ATOM   2595  N   ILE A 163       5.460  -0.022 -15.587  1.00 93.95           N  
ATOM   2596  H   ILE A 163       4.705  -0.625 -15.881  1.00 93.95           H  
ATOM   2597  CA  ILE A 163       5.479   1.353 -16.094  1.00 93.95           C  
ATOM   2598  HA  ILE A 163       6.456   1.546 -16.537  1.00 93.95           H  
ATOM   2599  C   ILE A 163       5.327   2.362 -14.956  1.00 93.95           C  
ATOM   2600  CB  ILE A 163       4.399   1.478 -17.197  1.00 93.95           C  
ATOM   2601  HB  ILE A 163       3.587   0.798 -16.941  1.00 93.95           H  
ATOM   2602  O   ILE A 163       6.100   3.310 -14.903  1.00 93.95           O  
ATOM   2603  CG1 ILE A 163       5.011   1.004 -18.531  1.00 93.95           C  
ATOM   2604 HG12 ILE A 163       5.266  -0.052 -18.446  1.00 93.95           H  
ATOM   2605 HG13 ILE A 163       5.926   1.561 -18.732  1.00 93.95           H  
ATOM   2606  CG2 ILE A 163       3.735   2.849 -17.366  1.00 93.95           C  
ATOM   2607 HG21 ILE A 163       2.813   2.727 -17.934  1.00 93.95           H  
ATOM   2608 HG22 ILE A 163       4.375   3.529 -17.929  1.00 93.95           H  
ATOM   2609 HG23 ILE A 163       3.433   3.254 -16.400  1.00 93.95           H  
ATOM   2610  CD1 ILE A 163       4.081   1.180 -19.734  1.00 93.95           C  
ATOM   2611 HD11 ILE A 163       4.514   0.671 -20.595  1.00 93.95           H  
ATOM   2612 HD12 ILE A 163       3.975   2.235 -19.988  1.00 93.95           H  
ATOM   2613 HD13 ILE A 163       3.100   0.766 -19.502  1.00 93.95           H  
ATOM   2614  N   TYR A 164       4.388   2.158 -14.033  1.00 94.31           N  
ATOM   2615  H   TYR A 164       3.766   1.371 -14.149  1.00 94.31           H  
ATOM   2616  CA  TYR A 164       4.139   3.054 -12.899  1.00 94.31           C  
ATOM   2617  HA  TYR A 164       4.393   4.072 -13.194  1.00 94.31           H  
ATOM   2618  C   TYR A 164       4.994   2.753 -11.670  1.00 94.31           C  
ATOM   2619  CB  TYR A 164       2.650   3.034 -12.558  1.00 94.31           C  
ATOM   2620  HB2 TYR A 164       2.506   3.442 -11.557  1.00 94.31           H  
ATOM   2621  HB3 TYR A 164       2.285   2.007 -12.551  1.00 94.31           H  
ATOM   2622  O   TYR A 164       5.043   3.580 -10.761  1.00 94.31           O  
ATOM   2623  CG  TYR A 164       1.846   3.873 -13.519  1.00 94.31           C  
ATOM   2624  CD1 TYR A 164       1.785   5.261 -13.315  1.00 94.31           C  
ATOM   2625  HD1 TYR A 164       2.256   5.686 -12.441  1.00 94.31           H  
ATOM   2626  CD2 TYR A 164       1.220   3.289 -14.633  1.00 94.31           C  
ATOM   2627  HD2 TYR A 164       1.254   2.219 -14.779  1.00 94.31           H  
ATOM   2628  CE1 TYR A 164       1.101   6.081 -14.225  1.00 94.31           C  
ATOM   2629  HE1 TYR A 164       1.050   7.148 -14.067  1.00 94.31           H  
ATOM   2630  CE2 TYR A 164       0.551   4.107 -15.555  1.00 94.31           C  
ATOM   2631  HE2 TYR A 164       0.064   3.681 -16.420  1.00 94.31           H  
ATOM   2632  OH  TYR A 164      -0.198   6.277 -16.202  1.00 94.31           O  
ATOM   2633  HH  TYR A 164      -0.182   7.195 -15.923  1.00 94.31           H  
ATOM   2634  CZ  TYR A 164       0.482   5.495 -15.342  1.00 94.31           C  
ATOM   2635  N   GLN A 165       5.695   1.614 -11.663  1.00 95.87           N  
ATOM   2636  H   GLN A 165       5.527   0.959 -12.413  1.00 95.87           H  
ATOM   2637  CA  GLN A 165       6.535   1.154 -10.554  1.00 95.87           C  
ATOM   2638  HA  GLN A 165       6.847   0.136 -10.784  1.00 95.87           H  
ATOM   2639  C   GLN A 165       5.752   1.064  -9.240  1.00 95.87           C  
ATOM   2640  CB  GLN A 165       7.801   2.015 -10.444  1.00 95.87           C  
ATOM   2641  HB2 GLN A 165       7.523   3.054 -10.266  1.00 95.87           H  
ATOM   2642  HB3 GLN A 165       8.392   1.675  -9.593  1.00 95.87           H  
ATOM   2643  O   GLN A 165       6.219   1.499  -8.189  1.00 95.87           O  
ATOM   2644  CG  GLN A 165       8.673   1.920 -11.698  1.00 95.87           C  
ATOM   2645  HG2 GLN A 165       8.100   2.206 -12.580  1.00 95.87           H  
ATOM   2646  HG3 GLN A 165       9.002   0.888 -11.821  1.00 95.87           H  
ATOM   2647  CD  GLN A 165       9.885   2.833 -11.614  1.00 95.87           C  
ATOM   2648  NE2 GLN A 165      10.975   2.494 -12.265  1.00 95.87           N  
ATOM   2649 HE21 GLN A 165      11.040   1.567 -12.662  1.00 95.87           H  
ATOM   2650 HE22 GLN A 165      11.776   3.080 -12.079  1.00 95.87           H  
ATOM   2651  OE1 GLN A 165       9.873   3.910 -11.051  1.00 95.87           O  
ATOM   2652  N   ALA A 166       4.533   0.540  -9.310  1.00 97.54           N  
ATOM   2653  H   ALA A 166       4.211   0.166 -10.191  1.00 97.54           H  
ATOM   2654  CA  ALA A 166       3.621   0.449  -8.181  1.00 97.54           C  
ATOM   2655  HA  ALA A 166       4.186   0.234  -7.273  1.00 97.54           H  
ATOM   2656  C   ALA A 166       2.612  -0.682  -8.390  1.00 97.54           C  
ATOM   2657  CB  ALA A 166       2.920   1.801  -8.010  1.00 97.54           C  
ATOM   2658  HB1 ALA A 166       2.418   2.081  -8.936  1.00 97.54           H  
ATOM   2659  HB2 ALA A 166       2.185   1.740  -7.208  1.00 97.54           H  
ATOM   2660  HB3 ALA A 166       3.655   2.567  -7.763  1.00 97.54           H  
ATOM   2661  O   ALA A 166       2.434  -1.181  -9.503  1.00 97.54           O  
ATOM   2662  N   GLY A 167       1.963  -1.082  -7.300  1.00 98.48           N  
ATOM   2663  H   GLY A 167       2.146  -0.608  -6.427  1.00 98.48           H  
ATOM   2664  CA  GLY A 167       0.827  -1.990  -7.323  1.00 98.48           C  
ATOM   2665  HA2 GLY A 167       0.814  -2.603  -6.422  1.00 98.48           H  
ATOM   2666  HA3 GLY A 167       0.922  -2.655  -8.181  1.00 98.48           H  
ATOM   2667  C   GLY A 167      -0.481  -1.211  -7.390  1.00 98.48           C  
ATOM   2668  O   GLY A 167      -0.705  -0.328  -6.555  1.00 98.48           O  
ATOM   2669  N   TRP A 168      -1.344  -1.523  -8.354  1.00 98.33           N  
ATOM   2670  H   TRP A 168      -1.107  -2.270  -8.993  1.00 98.33           H  
ATOM   2671  CA  TRP A 168      -2.664  -0.900  -8.484  1.00 98.33           C  
ATOM   2672  HA  TRP A 168      -3.115  -0.828  -7.495  1.00 98.33           H  
ATOM   2673  C   TRP A 168      -3.599  -1.719  -9.376  1.00 98.33           C  
ATOM   2674  CB  TRP A 168      -2.509   0.509  -9.076  1.00 98.33           C  
ATOM   2675  HB2 TRP A 168      -1.597   0.974  -8.702  1.00 98.33           H  
ATOM   2676  HB3 TRP A 168      -2.420   0.405 -10.157  1.00 98.33           H  
ATOM   2677  O   TRP A 168      -3.160  -2.582 -10.134  1.00 98.33           O  
ATOM   2678  CG  TRP A 168      -3.629   1.454  -8.797  1.00 98.33           C  
ATOM   2679  CD1 TRP A 168      -4.386   2.067  -9.731  1.00 98.33           C  
ATOM   2680  HD1 TRP A 168      -4.259   1.942 -10.796  1.00 98.33           H  
ATOM   2681  CD2 TRP A 168      -4.116   1.927  -7.509  1.00 98.33           C  
ATOM   2682  CE2 TRP A 168      -5.195   2.830  -7.743  1.00 98.33           C  
ATOM   2683  CE3 TRP A 168      -3.747   1.686  -6.170  1.00 98.33           C  
ATOM   2684  HE3 TRP A 168      -2.933   1.008  -5.962  1.00 98.33           H  
ATOM   2685  NE1 TRP A 168      -5.317   2.879  -9.115  1.00 98.33           N  
ATOM   2686  HE1 TRP A 168      -5.965   3.456  -9.632  1.00 98.33           H  
ATOM   2687  CH2 TRP A 168      -5.500   3.185  -5.372  1.00 98.33           C  
ATOM   2688  HH2 TRP A 168      -6.031   3.646  -4.553  1.00 98.33           H  
ATOM   2689  CZ2 TRP A 168      -5.877   3.462  -6.696  1.00 98.33           C  
ATOM   2690  HZ2 TRP A 168      -6.688   4.142  -6.912  1.00 98.33           H  
ATOM   2691  CZ3 TRP A 168      -4.433   2.307  -5.109  1.00 98.33           C  
ATOM   2692  HZ3 TRP A 168      -4.143   2.102  -4.089  1.00 98.33           H  
ATOM   2693  N   TRP A 169      -4.890  -1.396  -9.347  1.00 98.15           N  
ATOM   2694  H   TRP A 169      -5.188  -0.683  -8.696  1.00 98.15           H  
ATOM   2695  CA  TRP A 169      -5.890  -1.920 -10.283  1.00 98.15           C  
ATOM   2696  HA  TRP A 169      -5.675  -2.967 -10.494  1.00 98.15           H  
ATOM   2697  C   TRP A 169      -5.831  -1.172 -11.618  1.00 98.15           C  
ATOM   2698  CB  TRP A 169      -7.271  -1.853  -9.629  1.00 98.15           C  
ATOM   2699  HB2 TRP A 169      -8.011  -2.280 -10.306  1.00 98.15           H  
ATOM   2700  HB3 TRP A 169      -7.536  -0.810  -9.456  1.00 98.15           H  
ATOM   2701  O   TRP A 169      -6.721  -0.391 -11.955  1.00 98.15           O  
ATOM   2702  CG  TRP A 169      -7.359  -2.570  -8.329  1.00 98.15           C  
ATOM   2703  CD1 TRP A 169      -7.550  -3.897  -8.179  1.00 98.15           C  
ATOM   2704  HD1 TRP A 169      -7.665  -4.601  -8.991  1.00 98.15           H  
ATOM   2705  CD2 TRP A 169      -7.240  -2.022  -6.984  1.00 98.15           C  
ATOM   2706  CE2 TRP A 169      -7.396  -3.090  -6.052  1.00 98.15           C  
ATOM   2707  CE3 TRP A 169      -6.991  -0.734  -6.462  1.00 98.15           C  
ATOM   2708  HE3 TRP A 169      -6.867   0.098  -7.139  1.00 98.15           H  
ATOM   2709  NE1 TRP A 169      -7.608  -4.206  -6.836  1.00 98.15           N  
ATOM   2710  HE1 TRP A 169      -7.767  -5.146  -6.504  1.00 98.15           H  
ATOM   2711  CH2 TRP A 169      -7.063  -1.599  -4.179  1.00 98.15           C  
ATOM   2712  HH2 TRP A 169      -7.000  -1.436  -3.113  1.00 98.15           H  
ATOM   2713  CZ2 TRP A 169      -7.278  -2.895  -4.672  1.00 98.15           C  
ATOM   2714  HZ2 TRP A 169      -7.318  -3.741  -4.002  1.00 98.15           H  
ATOM   2715  CZ3 TRP A 169      -6.909  -0.524  -5.073  1.00 98.15           C  
ATOM   2716  HZ3 TRP A 169      -6.714   0.469  -4.696  1.00 98.15           H  
ATOM   2717  N   TYR A 170      -4.727  -1.300 -12.350  1.00 96.46           N  
ATOM   2718  H   TYR A 170      -4.032  -1.972 -12.056  1.00 96.46           H  
ATOM   2719  CA  TYR A 170      -4.585  -0.658 -13.656  1.00 96.46           C  
ATOM   2720  HA  TYR A 170      -4.885   0.386 -13.565  1.00 96.46           H  
ATOM   2721  C   TYR A 170      -5.514  -1.323 -14.684  1.00 96.46           C  
ATOM   2722  CB  TYR A 170      -3.121  -0.686 -14.115  1.00 96.46           C  
ATOM   2723  HB2 TYR A 170      -2.808  -1.725 -14.216  1.00 96.46           H  
ATOM   2724  HB3 TYR A 170      -3.062  -0.233 -15.104  1.00 96.46           H  
ATOM   2725  O   TYR A 170      -5.580  -2.543 -14.760  1.00 96.46           O  
ATOM   2726  CG  TYR A 170      -2.151   0.047 -13.200  1.00 96.46           C  
ATOM   2727  CD1 TYR A 170      -2.240   1.446 -13.035  1.00 96.46           C  
ATOM   2728  HD1 TYR A 170      -2.988   2.002 -13.580  1.00 96.46           H  
ATOM   2729  CD2 TYR A 170      -1.158  -0.673 -12.511  1.00 96.46           C  
ATOM   2730  HD2 TYR A 170      -1.087  -1.744 -12.629  1.00 96.46           H  
ATOM   2731  CE1 TYR A 170      -1.359   2.115 -12.160  1.00 96.46           C  
ATOM   2732  HE1 TYR A 170      -1.435   3.182 -12.009  1.00 96.46           H  
ATOM   2733  CE2 TYR A 170      -0.270  -0.009 -11.647  1.00 96.46           C  
ATOM   2734  HE2 TYR A 170       0.461  -0.564 -11.078  1.00 96.46           H  
ATOM   2735  OH  TYR A 170       0.436   1.978 -10.552  1.00 96.46           O  
ATOM   2736  HH  TYR A 170       0.207   2.892 -10.365  1.00 96.46           H  
ATOM   2737  CZ  TYR A 170      -0.375   1.382 -11.460  1.00 96.46           C  
ATOM   2738  N   SER A 171      -6.218  -0.520 -15.487  1.00 93.54           N  
ATOM   2739  H   SER A 171      -6.194   0.480 -15.347  1.00 93.54           H  
ATOM   2740  CA  SER A 171      -6.891  -1.014 -16.694  1.00 93.54           C  
ATOM   2741  HA  SER A 171      -7.198  -2.050 -16.546  1.00 93.54           H  
ATOM   2742  C   SER A 171      -5.921  -1.000 -17.865  1.00 93.54           C  
ATOM   2743  CB  SER A 171      -8.151  -0.208 -17.038  1.00 93.54           C  
ATOM   2744  HB2 SER A 171      -8.440  -0.412 -18.069  1.00 93.54           H  
ATOM   2745  HB3 SER A 171      -8.976  -0.531 -16.404  1.00 93.54           H  
ATOM   2746  O   SER A 171      -5.459  -2.035 -18.319  1.00 93.54           O  
ATOM   2747  OG  SER A 171      -7.959   1.187 -16.864  1.00 93.54           O  
ATOM   2748  HG  SER A 171      -8.655   1.448 -16.256  1.00 93.54           H  
ATOM   2749  N   ASN A 172      -5.598   0.193 -18.352  1.00 91.98           N  
ATOM   2750  H   ASN A 172      -6.017   1.006 -17.924  1.00 91.98           H  
ATOM   2751  CA  ASN A 172      -4.703   0.385 -19.478  1.00 91.98           C  
ATOM   2752  HA  ASN A 172      -4.088  -0.508 -19.584  1.00 91.98           H  
ATOM   2753  C   ASN A 172      -3.758   1.559 -19.191  1.00 91.98           C  
ATOM   2754  CB  ASN A 172      -5.572   0.548 -20.741  1.00 91.98           C  
ATOM   2755  HB2 ASN A 172      -6.329  -0.237 -20.746  1.00 91.98           H  
ATOM   2756  HB3 ASN A 172      -6.080   1.512 -20.719  1.00 91.98           H  
ATOM   2757  O   ASN A 172      -4.139   2.533 -18.538  1.00 91.98           O  
ATOM   2758  CG  ASN A 172      -4.775   0.447 -22.023  1.00 91.98           C  
ATOM   2759  ND2 ASN A 172      -5.099  -0.459 -22.911  1.00 91.98           N  
ATOM   2760 HD21 ASN A 172      -4.431  -0.580 -23.659  1.00 91.98           H  
ATOM   2761 HD22 ASN A 172      -5.754  -1.186 -22.662  1.00 91.98           H  
ATOM   2762  OD1 ASN A 172      -3.851   1.198 -22.254  1.00 91.98           O  
ATOM   2763  N   CYS A 173      -2.521   1.484 -19.668  1.00 91.15           N  
ATOM   2764  H   CYS A 173      -2.240   0.646 -20.159  1.00 91.15           H  
ATOM   2765  CA  CYS A 173      -1.518   2.538 -19.506  1.00 91.15           C  
ATOM   2766  HA  CYS A 173      -1.998   3.433 -19.108  1.00 91.15           H  
ATOM   2767  C   CYS A 173      -0.874   2.973 -20.825  1.00 91.15           C  
ATOM   2768  CB  CYS A 173      -0.467   2.099 -18.495  1.00 91.15           C  
ATOM   2769  HB2 CYS A 173       0.344   2.827 -18.485  1.00 91.15           H  
ATOM   2770  HB3 CYS A 173      -0.927   2.064 -17.508  1.00 91.15           H  
ATOM   2771  O   CYS A 173       0.006   3.842 -20.821  1.00 91.15           O  
ATOM   2772  SG  CYS A 173       0.220   0.479 -18.849  1.00 91.15           S  
ATOM   2773  N   THR A 174      -1.342   2.444 -21.956  1.00 81.72           N  
ATOM   2774  H   THR A 174      -1.997   1.678 -21.889  1.00 81.72           H  
ATOM   2775  CA  THR A 174      -1.010   2.926 -23.294  1.00 81.72           C  
ATOM   2776  HA  THR A 174       0.060   2.775 -23.439  1.00 81.72           H  
ATOM   2777  C   THR A 174      -1.303   4.427 -23.403  1.00 81.72           C  
ATOM   2778  CB  THR A 174      -1.751   2.119 -24.380  1.00 81.72           C  
ATOM   2779  HB  THR A 174      -2.828   2.158 -24.217  1.00 81.72           H  
ATOM   2780  O   THR A 174      -2.112   5.003 -22.669  1.00 81.72           O  
ATOM   2781  CG2 THR A 174      -1.460   2.568 -25.813  1.00 81.72           C  
ATOM   2782 HG21 THR A 174      -0.385   2.640 -25.978  1.00 81.72           H  
ATOM   2783 HG22 THR A 174      -1.882   1.844 -26.510  1.00 81.72           H  
ATOM   2784 HG23 THR A 174      -1.942   3.525 -26.009  1.00 81.72           H  
ATOM   2785  OG1 THR A 174      -1.309   0.788 -24.413  1.00 81.72           O  
ATOM   2786  HG1 THR A 174      -1.390   0.389 -23.544  1.00 81.72           H  
ATOM   2787  N   SER A 175      -0.608   5.087 -24.333  1.00 74.98           N  
ATOM   2788  H   SER A 175      -0.024   4.545 -24.954  1.00 74.98           H  
ATOM   2789  CA  SER A 175      -0.733   6.527 -24.588  1.00 74.98           C  
ATOM   2790  HA  SER A 175      -0.025   6.778 -25.378  1.00 74.98           H  
ATOM   2791  C   SER A 175      -0.339   7.379 -23.381  1.00 74.98           C  
ATOM   2792  CB  SER A 175      -2.127   6.878 -25.128  1.00 74.98           C  
ATOM   2793  HB2 SER A 175      -2.162   7.938 -25.380  1.00 74.98           H  
ATOM   2794  HB3 SER A 175      -2.885   6.678 -24.371  1.00 74.98           H  
ATOM   2795  O   SER A 175      -1.030   8.333 -23.025  1.00 74.98           O  
ATOM   2796  OG  SER A 175      -2.402   6.117 -26.289  1.00 74.98           O  
ATOM   2797  HG  SER A 175      -3.323   6.266 -26.516  1.00 74.98           H  
ATOM   2798  N   MET A 176       0.790   7.030 -22.752  1.00 64.44           N  
ATOM   2799  H   MET A 176       1.261   6.190 -23.059  1.00 64.44           H  
ATOM   2800  CA  MET A 176       1.369   7.773 -21.626  1.00 64.44           C  
ATOM   2801  HA  MET A 176       2.194   7.179 -21.232  1.00 64.44           H  
ATOM   2802  C   MET A 176       0.384   7.940 -20.458  1.00 64.44           C  
ATOM   2803  CB  MET A 176       1.956   9.117 -22.100  1.00 64.44           C  
ATOM   2804  HB2 MET A 176       1.157   9.750 -22.485  1.00 64.44           H  
ATOM   2805  HB3 MET A 176       2.405   9.626 -21.246  1.00 64.44           H  
ATOM   2806  O   MET A 176       0.281   9.014 -19.865  1.00 64.44           O  
ATOM   2807  CG  MET A 176       3.041   8.965 -23.170  1.00 64.44           C  
ATOM   2808  HG2 MET A 176       2.633   8.451 -24.040  1.00 64.44           H  
ATOM   2809  HG3 MET A 176       3.843   8.353 -22.757  1.00 64.44           H  
ATOM   2810  SD  MET A 176       3.759  10.539 -23.714  1.00 64.44           S  
ATOM   2811  CE  MET A 176       2.451  11.145 -24.812  1.00 64.44           C  
ATOM   2812  HE1 MET A 176       2.284  10.427 -25.614  1.00 64.44           H  
ATOM   2813  HE2 MET A 176       2.755  12.100 -25.241  1.00 64.44           H  
ATOM   2814  HE3 MET A 176       1.529  11.283 -24.247  1.00 64.44           H  
ATOM   2815  N   GLY A 177      -0.372   6.886 -20.133  1.00 66.12           N  
ATOM   2816  H   GLY A 177      -0.254   6.013 -20.627  1.00 66.12           H  
ATOM   2817  CA  GLY A 177      -1.207   6.905 -18.937  1.00 66.12           C  
ATOM   2818  HA2 GLY A 177      -0.646   7.427 -18.162  1.00 66.12           H  
ATOM   2819  HA3 GLY A 177      -1.409   5.882 -18.617  1.00 66.12           H  
ATOM   2820  C   GLY A 177      -2.526   7.653 -19.064  1.00 66.12           C  
ATOM   2821  O   GLY A 177      -3.116   8.031 -18.051  1.00 66.12           O  
ATOM   2822  N   GLN A 178      -3.018   7.891 -20.284  1.00 71.39           N  
ATOM   2823  H   GLN A 178      -2.478   7.605 -21.088  1.00 71.39           H  
ATOM   2824  CA  GLN A 178      -4.281   8.606 -20.485  1.00 71.39           C  
ATOM   2825  HA  GLN A 178      -4.142   9.620 -20.110  1.00 71.39           H  
ATOM   2826  C   GLN A 178      -5.448   7.972 -19.703  1.00 71.39           C  
ATOM   2827  CB  GLN A 178      -4.582   8.690 -21.987  1.00 71.39           C  
ATOM   2828  HB2 GLN A 178      -4.781   7.692 -22.377  1.00 71.39           H  
ATOM   2829  HB3 GLN A 178      -3.707   9.093 -22.497  1.00 71.39           H  
ATOM   2830  O   GLN A 178      -6.307   8.712 -19.212  1.00 71.39           O  
ATOM   2831  CG  GLN A 178      -5.784   9.606 -22.277  1.00 71.39           C  
ATOM   2832  HG2 GLN A 178      -5.611  10.579 -21.816  1.00 71.39           H  
ATOM   2833  HG3 GLN A 178      -6.687   9.173 -21.849  1.00 71.39           H  
ATOM   2834  CD  GLN A 178      -6.029   9.818 -23.767  1.00 71.39           C  
ATOM   2835  NE2 GLN A 178      -6.943  10.689 -24.132  1.00 71.39           N  
ATOM   2836 HE21 GLN A 178      -7.524  11.165 -23.457  1.00 71.39           H  
ATOM   2837 HE22 GLN A 178      -7.074  10.773 -25.130  1.00 71.39           H  
ATOM   2838  OE1 GLN A 178      -5.412   9.226 -24.632  1.00 71.39           O  
ATOM   2839  N   TYR A 179      -5.426   6.647 -19.532  1.00 80.81           N  
ATOM   2840  H   TYR A 179      -4.689   6.128 -19.987  1.00 80.81           H  
ATOM   2841  CA  TYR A 179      -6.460   5.858 -18.856  1.00 80.81           C  
ATOM   2842  HA  TYR A 179      -7.404   6.399 -18.912  1.00 80.81           H  
ATOM   2843  C   TYR A 179      -6.201   5.599 -17.365  1.00 80.81           C  
ATOM   2844  CB  TYR A 179      -6.638   4.544 -19.621  1.00 80.81           C  
ATOM   2845  HB2 TYR A 179      -7.440   3.964 -19.165  1.00 80.81           H  
ATOM   2846  HB3 TYR A 179      -5.718   3.965 -19.542  1.00 80.81           H  
ATOM   2847  O   TYR A 179      -7.100   5.133 -16.671  1.00 80.81           O  
ATOM   2848  CG  TYR A 179      -6.946   4.742 -21.086  1.00 80.81           C  
ATOM   2849  CD1 TYR A 179      -8.218   5.205 -21.466  1.00 80.81           C  
ATOM   2850  HD1 TYR A 179      -8.973   5.377 -20.713  1.00 80.81           H  
ATOM   2851  CD2 TYR A 179      -5.957   4.496 -22.060  1.00 80.81           C  
ATOM   2852  HD2 TYR A 179      -4.984   4.125 -21.775  1.00 80.81           H  
ATOM   2853  CE1 TYR A 179      -8.513   5.417 -22.825  1.00 80.81           C  
ATOM   2854  HE1 TYR A 179      -9.496   5.754 -23.119  1.00 80.81           H  
ATOM   2855  CE2 TYR A 179      -6.247   4.713 -23.419  1.00 80.81           C  
ATOM   2856  HE2 TYR A 179      -5.501   4.515 -24.174  1.00 80.81           H  
ATOM   2857  OH  TYR A 179      -7.809   5.361 -25.116  1.00 80.81           O  
ATOM   2858  HH  TYR A 179      -8.725   5.616 -25.252  1.00 80.81           H  
ATOM   2859  CZ  TYR A 179      -7.526   5.168 -23.803  1.00 80.81           C  
ATOM   2860  N   VAL A 180      -5.026   5.962 -16.843  1.00 92.69           N  
ATOM   2861  H   VAL A 180      -4.338   6.401 -17.436  1.00 92.69           H  
ATOM   2862  CA  VAL A 180      -4.756   5.903 -15.402  1.00 92.69           C  
ATOM   2863  HA  VAL A 180      -5.349   5.101 -14.962  1.00 92.69           H  
ATOM   2864  C   VAL A 180      -5.212   7.219 -14.782  1.00 92.69           C  
ATOM   2865  CB  VAL A 180      -3.284   5.570 -15.114  1.00 92.69           C  
ATOM   2866  HB  VAL A 180      -2.657   6.378 -15.493  1.00 92.69           H  
ATOM   2867  O   VAL A 180      -4.583   8.267 -14.946  1.00 92.69           O  
ATOM   2868  CG1 VAL A 180      -3.015   5.401 -13.613  1.00 92.69           C  
ATOM   2869 HG11 VAL A 180      -3.362   6.270 -13.054  1.00 92.69           H  
ATOM   2870 HG12 VAL A 180      -1.945   5.286 -13.446  1.00 92.69           H  
ATOM   2871 HG13 VAL A 180      -3.524   4.515 -13.234  1.00 92.69           H  
ATOM   2872  CG2 VAL A 180      -2.909   4.255 -15.811  1.00 92.69           C  
ATOM   2873 HG21 VAL A 180      -3.704   3.519 -15.689  1.00 92.69           H  
ATOM   2874 HG22 VAL A 180      -2.752   4.425 -16.876  1.00 92.69           H  
ATOM   2875 HG23 VAL A 180      -2.000   3.838 -15.377  1.00 92.69           H  
ATOM   2876  N   SER A 181      -6.362   7.184 -14.114  1.00 94.49           N  
ATOM   2877  H   SER A 181      -6.874   6.315 -14.068  1.00 94.49           H  
ATOM   2878  CA  SER A 181      -6.987   8.354 -13.483  1.00 94.49           C  
ATOM   2879  HA  SER A 181      -6.674   9.253 -14.013  1.00 94.49           H  
ATOM   2880  C   SER A 181      -6.575   8.546 -12.023  1.00 94.49           C  
ATOM   2881  CB  SER A 181      -8.506   8.259 -13.618  1.00 94.49           C  
ATOM   2882  HB2 SER A 181      -8.777   8.473 -14.652  1.00 94.49           H  
ATOM   2883  HB3 SER A 181      -8.992   8.988 -12.969  1.00 94.49           H  
ATOM   2884  O   SER A 181      -6.613   9.676 -11.529  1.00 94.49           O  
ATOM   2885  OG  SER A 181      -8.956   6.964 -13.305  1.00 94.49           O  
ATOM   2886  HG  SER A 181      -9.112   6.877 -12.361  1.00 94.49           H  
ATOM   2887  N   ALA A 182      -6.115   7.489 -11.355  1.00 96.33           N  
ATOM   2888  H   ALA A 182      -6.181   6.577 -11.783  1.00 96.33           H  
ATOM   2889  CA  ALA A 182      -5.527   7.547 -10.023  1.00 96.33           C  
ATOM   2890  HA  ALA A 182      -5.181   8.562  -9.827  1.00 96.33           H  
ATOM   2891  C   ALA A 182      -4.315   6.609  -9.915  1.00 96.33           C  
ATOM   2892  CB  ALA A 182      -6.610   7.200  -8.995  1.00 96.33           C  
ATOM   2893  HB1 ALA A 182      -6.197   7.261  -7.988  1.00 96.33           H  
ATOM   2894  HB2 ALA A 182      -6.977   6.189  -9.172  1.00 96.33           H  
ATOM   2895  HB3 ALA A 182      -7.441   7.900  -9.079  1.00 96.33           H  
ATOM   2896  O   ALA A 182      -4.319   5.512 -10.470  1.00 96.33           O  
ATOM   2897  N   ASN A 183      -3.287   7.038  -9.180  1.00 96.62           N  
ATOM   2898  H   ASN A 183      -3.347   7.964  -8.781  1.00 96.62           H  
ATOM   2899  CA  ASN A 183      -2.083   6.243  -8.915  1.00 96.62           C  
ATOM   2900  HA  ASN A 183      -2.330   5.186  -9.009  1.00 96.62           H  
ATOM   2901  C   ASN A 183      -1.594   6.467  -7.477  1.00 96.62           C  
ATOM   2902  CB  ASN A 183      -1.013   6.581  -9.964  1.00 96.62           C  
ATOM   2903  HB2 ASN A 183      -1.432   6.476 -10.965  1.00 96.62           H  
ATOM   2904  HB3 ASN A 183      -0.687   7.612  -9.823  1.00 96.62           H  
ATOM   2905  O   ASN A 183      -0.519   7.013  -7.241  1.00 96.62           O  
ATOM   2906  CG  ASN A 183       0.183   5.656  -9.870  1.00 96.62           C  
ATOM   2907  ND2 ASN A 183       1.380   6.173  -9.973  1.00 96.62           N  
ATOM   2908 HD21 ASN A 183       2.165   5.546  -9.868  1.00 96.62           H  
ATOM   2909 HD22 ASN A 183       1.490   7.172  -9.873  1.00 96.62           H  
ATOM   2910  OD1 ASN A 183       0.048   4.457  -9.706  1.00 96.62           O  
ATOM   2911  N   LEU A 184      -2.413   6.103  -6.489  1.00 98.03           N  
ATOM   2912  H   LEU A 184      -3.276   5.636  -6.726  1.00 98.03           H  
ATOM   2913  CA  LEU A 184      -2.175   6.456  -5.079  1.00 98.03           C  
ATOM   2914  HA  LEU A 184      -1.887   7.506  -5.036  1.00 98.03           H  
ATOM   2915  C   LEU A 184      -1.011   5.685  -4.427  1.00 98.03           C  
ATOM   2916  CB  LEU A 184      -3.484   6.293  -4.293  1.00 98.03           C  
ATOM   2917  HB2 LEU A 184      -3.791   5.247  -4.330  1.00 98.03           H  
ATOM   2918  HB3 LEU A 184      -3.295   6.543  -3.249  1.00 98.03           H  
ATOM   2919  O   LEU A 184      -0.488   6.099  -3.394  1.00 98.03           O  
ATOM   2920  CG  LEU A 184      -4.635   7.177  -4.811  1.00 98.03           C  
ATOM   2921  HG  LEU A 184      -4.876   6.900  -5.837  1.00 98.03           H  
ATOM   2922  CD1 LEU A 184      -5.881   6.932  -3.967  1.00 98.03           C  
ATOM   2923 HD11 LEU A 184      -5.675   7.110  -2.911  1.00 98.03           H  
ATOM   2924 HD12 LEU A 184      -6.682   7.596  -4.293  1.00 98.03           H  
ATOM   2925 HD13 LEU A 184      -6.208   5.899  -4.086  1.00 98.03           H  
ATOM   2926  CD2 LEU A 184      -4.276   8.668  -4.789  1.00 98.03           C  
ATOM   2927 HD21 LEU A 184      -3.831   8.936  -3.831  1.00 98.03           H  
ATOM   2928 HD22 LEU A 184      -3.568   8.891  -5.587  1.00 98.03           H  
ATOM   2929 HD23 LEU A 184      -5.166   9.278  -4.943  1.00 98.03           H  
ATOM   2930  N   ASN A 185      -0.557   4.610  -5.071  1.00 98.20           N  
ATOM   2931  H   ASN A 185      -1.063   4.306  -5.890  1.00 98.20           H  
ATOM   2932  CA  ASN A 185       0.650   3.864  -4.709  1.00 98.20           C  
ATOM   2933  HA  ASN A 185       0.907   4.071  -3.670  1.00 98.20           H  
ATOM   2934  C   ASN A 185       1.882   4.289  -5.524  1.00 98.20           C  
ATOM   2935  CB  ASN A 185       0.335   2.367  -4.827  1.00 98.20           C  
ATOM   2936  HB2 ASN A 185      -0.107   2.157  -5.800  1.00 98.20           H  
ATOM   2937  HB3 ASN A 185       1.256   1.789  -4.749  1.00 98.20           H  
ATOM   2938  O   ASN A 185       2.922   3.643  -5.450  1.00 98.20           O  
ATOM   2939  CG  ASN A 185      -0.596   1.880  -3.732  1.00 98.20           C  
ATOM   2940  ND2 ASN A 185      -1.165   0.713  -3.905  1.00 98.20           N  
ATOM   2941 HD21 ASN A 185      -1.748   0.349  -3.165  1.00 98.20           H  
ATOM   2942 HD22 ASN A 185      -0.986   0.202  -4.757  1.00 98.20           H  
ATOM   2943  OD1 ASN A 185      -0.812   2.529  -2.717  1.00 98.20           O  
ATOM   2944  N   GLY A 186       1.775   5.371  -6.298  1.00 96.53           N  
ATOM   2945  H   GLY A 186       0.891   5.857  -6.336  1.00 96.53           H  
ATOM   2946  CA  GLY A 186       2.856   5.881  -7.127  1.00 96.53           C  
ATOM   2947  HA2 GLY A 186       2.488   6.743  -7.684  1.00 96.53           H  
ATOM   2948  HA3 GLY A 186       3.153   5.111  -7.840  1.00 96.53           H  
ATOM   2949  C   GLY A 186       4.100   6.325  -6.358  1.00 96.53           C  
ATOM   2950  O   GLY A 186       4.199   6.259  -5.125  1.00 96.53           O  
ATOM   2951  N   GLN A 187       5.055   6.827  -7.131  1.00 94.27           N  
ATOM   2952  H   GLN A 187       4.879   6.902  -8.122  1.00 94.27           H  
ATOM   2953  CA  GLN A 187       6.353   7.265  -6.636  1.00 94.27           C  
ATOM   2954  HA  GLN A 187       6.595   6.729  -5.717  1.00 94.27           H  
ATOM   2955  C   GLN A 187       6.335   8.760  -6.319  1.00 94.27           C  
ATOM   2956  CB  GLN A 187       7.421   6.926  -7.685  1.00 94.27           C  
ATOM   2957  HB2 GLN A 187       8.386   7.298  -7.339  1.00 94.27           H  
ATOM   2958  HB3 GLN A 187       7.168   7.433  -8.616  1.00 94.27           H  
ATOM   2959  O   GLN A 187       6.052   9.580  -7.187  1.00 94.27           O  
ATOM   2960  CG  GLN A 187       7.542   5.420  -7.978  1.00 94.27           C  
ATOM   2961  HG2 GLN A 187       6.614   5.054  -8.417  1.00 94.27           H  
ATOM   2962  HG3 GLN A 187       8.337   5.259  -8.705  1.00 94.27           H  
ATOM   2963  CD  GLN A 187       7.867   4.616  -6.725  1.00 94.27           C  
ATOM   2964  NE2 GLN A 187       7.207   3.511  -6.484  1.00 94.27           N  
ATOM   2965 HE21 GLN A 187       6.611   3.086  -7.180  1.00 94.27           H  
ATOM   2966 HE22 GLN A 187       7.499   2.980  -5.676  1.00 94.27           H  
ATOM   2967  OE1 GLN A 187       8.701   4.983  -5.916  1.00 94.27           O  
ATOM   2968  N   TYR A 188       6.667   9.145  -5.090  1.00 92.35           N  
ATOM   2969  H   TYR A 188       6.952   8.453  -4.411  1.00 92.35           H  
ATOM   2970  CA  TYR A 188       6.918  10.557  -4.802  1.00 92.35           C  
ATOM   2971  HA  TYR A 188       6.054  11.135  -5.130  1.00 92.35           H  
ATOM   2972  C   TYR A 188       8.128  11.060  -5.603  1.00 92.35           C  
ATOM   2973  CB  TYR A 188       7.091  10.764  -3.294  1.00 92.35           C  
ATOM   2974  HB2 TYR A 188       7.781  10.021  -2.895  1.00 92.35           H  
ATOM   2975  HB3 TYR A 188       7.531  11.746  -3.121  1.00 92.35           H  
ATOM   2976  O   TYR A 188       9.067  10.307  -5.848  1.00 92.35           O  
ATOM   2977  CG  TYR A 188       5.773  10.711  -2.554  1.00 92.35           C  
ATOM   2978  CD1 TYR A 188       4.858  11.759  -2.738  1.00 92.35           C  
ATOM   2979  HD1 TYR A 188       5.098  12.582  -3.394  1.00 92.35           H  
ATOM   2980  CD2 TYR A 188       5.453   9.637  -1.701  1.00 92.35           C  
ATOM   2981  HD2 TYR A 188       6.170   8.848  -1.533  1.00 92.35           H  
ATOM   2982  CE1 TYR A 188       3.628  11.732  -2.073  1.00 92.35           C  
ATOM   2983  HE1 TYR A 188       2.939  12.550  -2.226  1.00 92.35           H  
ATOM   2984  CE2 TYR A 188       4.209   9.612  -1.038  1.00 92.35           C  
ATOM   2985  HE2 TYR A 188       3.977   8.810  -0.353  1.00 92.35           H  
ATOM   2986  OH  TYR A 188       2.082  10.670  -0.602  1.00 92.35           O  
ATOM   2987  HH  TYR A 188       1.582  11.461  -0.817  1.00 92.35           H  
ATOM   2988  CZ  TYR A 188       3.285  10.662  -1.228  1.00 92.35           C  
ATOM   2989  N   ASN A 189       8.107  12.337  -5.998  1.00 84.09           N  
ATOM   2990  H   ASN A 189       7.315  12.907  -5.736  1.00 84.09           H  
ATOM   2991  CA  ASN A 189       9.189  13.002  -6.743  1.00 84.09           C  
ATOM   2992  HA  ASN A 189       8.855  14.023  -6.928  1.00 84.09           H  
ATOM   2993  C   ASN A 189       9.480  12.413  -8.139  1.00 84.09           C  
ATOM   2994  CB  ASN A 189      10.452  13.103  -5.866  1.00 84.09           C  
ATOM   2995  HB2 ASN A 189      11.151  13.805  -6.321  1.00 84.09           H  
ATOM   2996  HB3 ASN A 189      10.939  12.129  -5.832  1.00 84.09           H  
ATOM   2997  O   ASN A 189      10.588  12.550  -8.652  1.00 84.09           O  
ATOM   2998  CG  ASN A 189      10.167  13.573  -4.454  1.00 84.09           C  
ATOM   2999  ND2 ASN A 189      10.721  12.915  -3.464  1.00 84.09           N  
ATOM   3000 HD21 ASN A 189      11.313  12.118  -3.653  1.00 84.09           H  
ATOM   3001 HD22 ASN A 189      10.534  13.252  -2.530  1.00 84.09           H  
ATOM   3002  OD1 ASN A 189       9.418  14.504  -4.216  1.00 84.09           O  
ATOM   3003  N   MET A 190       8.494  11.759  -8.756  1.00 86.42           N  
ATOM   3004  H   MET A 190       7.605  11.688  -8.282  1.00 86.42           H  
ATOM   3005  CA  MET A 190       8.538  11.336 -10.159  1.00 86.42           C  
ATOM   3006  HA  MET A 190       9.523  11.544 -10.578  1.00 86.42           H  
ATOM   3007  C   MET A 190       7.527  12.149 -10.972  1.00 86.42           C  
ATOM   3008  CB  MET A 190       8.282   9.823 -10.254  1.00 86.42           C  
ATOM   3009  HB2 MET A 190       8.194   9.533 -11.301  1.00 86.42           H  
ATOM   3010  HB3 MET A 190       7.345   9.586  -9.751  1.00 86.42           H  
ATOM   3011  O   MET A 190       6.593  12.698 -10.403  1.00 86.42           O  
ATOM   3012  CG  MET A 190       9.422   9.017  -9.618  1.00 86.42           C  
ATOM   3013  HG2 MET A 190       9.132   7.967  -9.582  1.00 86.42           H  
ATOM   3014  HG3 MET A 190       9.569   9.358  -8.594  1.00 86.42           H  
ATOM   3015  SD  MET A 190      10.997   9.105 -10.511  1.00 86.42           S  
ATOM   3016  CE  MET A 190      12.135   8.931  -9.111  1.00 86.42           C  
ATOM   3017  HE1 MET A 190      13.164   8.955  -9.471  1.00 86.42           H  
ATOM   3018  HE2 MET A 190      11.982   9.757  -8.416  1.00 86.42           H  
ATOM   3019  HE3 MET A 190      11.950   7.987  -8.598  1.00 86.42           H  
ATOM   3020  N   GLU A 191       7.688  12.226 -12.293  1.00 84.74           N  
ATOM   3021  H   GLU A 191       8.541  11.865 -12.697  1.00 84.74           H  
ATOM   3022  CA  GLU A 191       6.784  12.991 -13.165  1.00 84.74           C  
ATOM   3023  HA  GLU A 191       6.592  13.969 -12.723  1.00 84.74           H  
ATOM   3024  C   GLU A 191       5.417  12.290 -13.329  1.00 84.74           C  
ATOM   3025  CB  GLU A 191       7.443  13.213 -14.539  1.00 84.74           C  
ATOM   3026  HB2 GLU A 191       6.706  13.674 -15.196  1.00 84.74           H  
ATOM   3027  HB3 GLU A 191       7.705  12.235 -14.943  1.00 84.74           H  
ATOM   3028  O   GLU A 191       4.503  12.351 -12.507  1.00 84.74           O  
ATOM   3029  CG  GLU A 191       8.698  14.089 -14.560  1.00 84.74           C  
ATOM   3030  HG2 GLU A 191       9.455  13.639 -13.918  1.00 84.74           H  
ATOM   3031  HG3 GLU A 191       8.447  15.073 -14.165  1.00 84.74           H  
ATOM   3032  CD  GLU A 191       9.257  14.221 -15.991  1.00 84.74           C  
ATOM   3033  OE1 GLU A 191      10.155  15.066 -16.183  1.00 84.74           O  
ATOM   3034  OE2 GLU A 191       8.817  13.434 -16.869  1.00 84.74           O  
ATOM   3035  N   TRP A 192       5.235  11.545 -14.412  1.00 85.30           N  
ATOM   3036  H   TRP A 192       5.975  11.519 -15.099  1.00 85.30           H  
ATOM   3037  CA  TRP A 192       3.947  10.962 -14.770  1.00 85.30           C  
ATOM   3038  HA  TRP A 192       3.170  11.700 -14.575  1.00 85.30           H  
ATOM   3039  C   TRP A 192       3.585   9.711 -13.943  1.00 85.30           C  
ATOM   3040  CB  TRP A 192       3.966  10.729 -16.277  1.00 85.30           C  
ATOM   3041  HB2 TRP A 192       4.035  11.694 -16.780  1.00 85.30           H  
ATOM   3042  HB3 TRP A 192       3.025  10.269 -16.579  1.00 85.30           H  
ATOM   3043  O   TRP A 192       2.435   9.280 -13.972  1.00 85.30           O  
ATOM   3044  CG  TRP A 192       5.095   9.872 -16.737  1.00 85.30           C  
ATOM   3045  CD1 TRP A 192       6.312  10.294 -17.155  1.00 85.30           C  
ATOM   3046  HD1 TRP A 192       6.633  11.323 -17.232  1.00 85.30           H  
ATOM   3047  CD2 TRP A 192       5.122   8.425 -16.804  1.00 85.30           C  
ATOM   3048  CE2 TRP A 192       6.384   8.024 -17.330  1.00 85.30           C  
ATOM   3049  CE3 TRP A 192       4.195   7.418 -16.478  1.00 85.30           C  
ATOM   3050  HE3 TRP A 192       3.232   7.688 -16.073  1.00 85.30           H  
ATOM   3051  NE1 TRP A 192       7.081   9.201 -17.498  1.00 85.30           N  
ATOM   3052  HE1 TRP A 192       8.017   9.300 -17.865  1.00 85.30           H  
ATOM   3053  CH2 TRP A 192       5.755   5.698 -17.231  1.00 85.30           C  
ATOM   3054  HH2 TRP A 192       5.997   4.655 -17.374  1.00 85.30           H  
ATOM   3055  CZ2 TRP A 192       6.694   6.684 -17.579  1.00 85.30           C  
ATOM   3056  HZ2 TRP A 192       7.639   6.439 -18.040  1.00 85.30           H  
ATOM   3057  CZ3 TRP A 192       4.517   6.068 -16.671  1.00 85.30           C  
ATOM   3058  HZ3 TRP A 192       3.790   5.325 -16.379  1.00 85.30           H  
ATOM   3059  N   ARG A 193       4.528   9.157 -13.161  1.00 90.77           N  
ATOM   3060  H   ARG A 193       5.434   9.603 -13.180  1.00 90.77           H  
ATOM   3061  CA  ARG A 193       4.347   7.976 -12.278  1.00 90.77           C  
ATOM   3062  HA  ARG A 193       3.507   7.393 -12.654  1.00 90.77           H  
ATOM   3063  C   ARG A 193       4.008   8.325 -10.829  1.00 90.77           C  
ATOM   3064  CB  ARG A 193       5.598   7.090 -12.289  1.00 90.77           C  
ATOM   3065  HB2 ARG A 193       5.426   6.206 -11.675  1.00 90.77           H  
ATOM   3066  HB3 ARG A 193       6.428   7.649 -11.857  1.00 90.77           H  
ATOM   3067  O   ARG A 193       4.075   7.474  -9.940  1.00 90.77           O  
ATOM   3068  CG  ARG A 193       5.975   6.627 -13.688  1.00 90.77           C  
ATOM   3069  HG2 ARG A 193       6.119   7.491 -14.336  1.00 90.77           H  
ATOM   3070  HG3 ARG A 193       5.184   5.990 -14.084  1.00 90.77           H  
ATOM   3071  CD  ARG A 193       7.284   5.852 -13.627  1.00 90.77           C  
ATOM   3072  HD2 ARG A 193       7.126   4.923 -13.079  1.00 90.77           H  
ATOM   3073  HD3 ARG A 193       8.037   6.448 -13.110  1.00 90.77           H  
ATOM   3074  NE  ARG A 193       7.737   5.571 -14.991  1.00 90.77           N  
ATOM   3075  HE  ARG A 193       7.105   5.868 -15.720  1.00 90.77           H  
ATOM   3076  NH1 ARG A 193       9.551   4.302 -14.461  1.00 90.77           N  
ATOM   3077 HH11 ARG A 193       9.426   4.575 -13.497  1.00 90.77           H  
ATOM   3078 HH12 ARG A 193      10.293   3.664 -14.712  1.00 90.77           H  
ATOM   3079  NH2 ARG A 193       8.869   4.422 -16.588  1.00 90.77           N  
ATOM   3080 HH21 ARG A 193       8.170   4.716 -17.255  1.00 90.77           H  
ATOM   3081 HH22 ARG A 193       9.608   3.785 -16.849  1.00 90.77           H  
ATOM   3082  CZ  ARG A 193       8.713   4.765 -15.340  1.00 90.77           C  
ATOM   3083  N   ARG A 194       3.715   9.596 -10.577  1.00 94.01           N  
ATOM   3084  H   ARG A 194       3.731  10.245 -11.350  1.00 94.01           H  
ATOM   3085  CA  ARG A 194       3.605  10.138  -9.227  1.00 94.01           C  
ATOM   3086  HA  ARG A 194       4.465   9.753  -8.679  1.00 94.01           H  
ATOM   3087  C   ARG A 194       2.381   9.662  -8.463  1.00 94.01           C  
ATOM   3088  CB  ARG A 194       3.755  11.654  -9.299  1.00 94.01           C  
ATOM   3089  HB2 ARG A 194       4.138  12.032  -8.351  1.00 94.01           H  
ATOM   3090  HB3 ARG A 194       4.503  11.860 -10.066  1.00 94.01           H  
ATOM   3091  O   ARG A 194       1.540   8.944  -9.006  1.00 94.01           O  
ATOM   3092  CG  ARG A 194       2.474  12.376  -9.694  1.00 94.01           C  
ATOM   3093  HG2 ARG A 194       1.971  11.772 -10.450  1.00 94.01           H  
ATOM   3094  HG3 ARG A 194       1.818  12.459  -8.828  1.00 94.01           H  
ATOM   3095  CD  ARG A 194       2.755  13.781 -10.241  1.00 94.01           C  
ATOM   3096  HD2 ARG A 194       3.608  13.785 -10.920  1.00 94.01           H  
ATOM   3097  HD3 ARG A 194       3.023  14.433  -9.410  1.00 94.01           H  
ATOM   3098  NE  ARG A 194       1.568  14.302 -10.935  1.00 94.01           N  
ATOM   3099  HE  ARG A 194       1.089  15.058 -10.466  1.00 94.01           H  
ATOM   3100  NH1 ARG A 194       1.631  12.856 -12.714  1.00 94.01           N  
ATOM   3101 HH11 ARG A 194       1.264  12.562 -13.608  1.00 94.01           H  
ATOM   3102 HH12 ARG A 194       2.613  12.737 -12.508  1.00 94.01           H  
ATOM   3103  NH2 ARG A 194      -0.116  14.215 -12.446  1.00 94.01           N  
ATOM   3104 HH21 ARG A 194      -0.473  15.047 -11.998  1.00 94.01           H  
ATOM   3105 HH22 ARG A 194      -0.561  13.797 -13.251  1.00 94.01           H  
ATOM   3106  CZ  ARG A 194       1.038  13.793 -12.029  1.00 94.01           C  
ATOM   3107  N   VAL A 195       2.270  10.091  -7.210  1.00 96.45           N  
ATOM   3108  H   VAL A 195       2.994  10.694  -6.845  1.00 96.45           H  
ATOM   3109  CA  VAL A 195       1.059   9.882  -6.413  1.00 96.45           C  
ATOM   3110  HA  VAL A 195       0.675   8.886  -6.633  1.00 96.45           H  
ATOM   3111  C   VAL A 195       0.013  10.914  -6.825  1.00 96.45           C  
ATOM   3112  CB  VAL A 195       1.339   9.934  -4.900  1.00 96.45           C  
ATOM   3113  HB  VAL A 195       1.527  10.958  -4.580  1.00 96.45           H  
ATOM   3114  O   VAL A 195       0.117  12.075  -6.440  1.00 96.45           O  
ATOM   3115  CG1 VAL A 195       0.133   9.367  -4.150  1.00 96.45           C  
ATOM   3116 HG11 VAL A 195      -0.800   9.816  -4.492  1.00 96.45           H  
ATOM   3117 HG12 VAL A 195       0.080   8.293  -4.331  1.00 96.45           H  
ATOM   3118 HG13 VAL A 195       0.249   9.538  -3.080  1.00 96.45           H  
ATOM   3119  CG2 VAL A 195       2.542   9.070  -4.509  1.00 96.45           C  
ATOM   3120 HG21 VAL A 195       2.641   9.044  -3.424  1.00 96.45           H  
ATOM   3121 HG22 VAL A 195       2.394   8.053  -4.871  1.00 96.45           H  
ATOM   3122 HG23 VAL A 195       3.464   9.481  -4.923  1.00 96.45           H  
ATOM   3123  N   PHE A 196      -0.974  10.528  -7.638  1.00 95.97           N  
ATOM   3124  H   PHE A 196      -1.003   9.568  -7.950  1.00 95.97           H  
ATOM   3125  CA  PHE A 196      -1.913  11.494  -8.218  1.00 95.97           C  
ATOM   3126  HA  PHE A 196      -1.864  12.409  -7.627  1.00 95.97           H  
ATOM   3127  C   PHE A 196      -3.381  11.067  -8.180  1.00 95.97           C  
ATOM   3128  CB  PHE A 196      -1.469  11.883  -9.637  1.00 95.97           C  
ATOM   3129  HB2 PHE A 196      -2.020  12.773  -9.942  1.00 95.97           H  
ATOM   3130  HB3 PHE A 196      -0.417  12.168  -9.611  1.00 95.97           H  
ATOM   3131  O   PHE A 196      -3.717   9.879  -8.192  1.00 95.97           O  
ATOM   3132  CG  PHE A 196      -1.682  10.835 -10.710  1.00 95.97           C  
ATOM   3133  CD1 PHE A 196      -0.607  10.041 -11.139  1.00 95.97           C  
ATOM   3134  HD1 PHE A 196       0.374  10.179 -10.707  1.00 95.97           H  
ATOM   3135  CD2 PHE A 196      -2.943  10.680 -11.316  1.00 95.97           C  
ATOM   3136  HD2 PHE A 196      -3.773  11.299 -11.007  1.00 95.97           H  
ATOM   3137  CE1 PHE A 196      -0.789   9.080 -12.144  1.00 95.97           C  
ATOM   3138  HE1 PHE A 196       0.046   8.476 -12.466  1.00 95.97           H  
ATOM   3139  CE2 PHE A 196      -3.128   9.717 -12.321  1.00 95.97           C  
ATOM   3140  HE2 PHE A 196      -4.096   9.593 -12.784  1.00 95.97           H  
ATOM   3141  CZ  PHE A 196      -2.052   8.915 -12.734  1.00 95.97           C  
ATOM   3142  HZ  PHE A 196      -2.192   8.188 -13.521  1.00 95.97           H  
ATOM   3143  N   TRP A 197      -4.241  12.086  -8.215  1.00 96.59           N  
ATOM   3144  H   TRP A 197      -3.848  13.017  -8.228  1.00 96.59           H  
ATOM   3145  CA  TRP A 197      -5.680  12.004  -8.445  1.00 96.59           C  
ATOM   3146  HA  TRP A 197      -5.951  10.997  -8.763  1.00 96.59           H  
ATOM   3147  C   TRP A 197      -6.027  12.997  -9.554  1.00 96.59           C  
ATOM   3148  CB  TRP A 197      -6.432  12.327  -7.152  1.00 96.59           C  
ATOM   3149  HB2 TRP A 197      -5.999  11.739  -6.343  1.00 96.59           H  
ATOM   3150  HB3 TRP A 197      -6.296  13.376  -6.889  1.00 96.59           H  
ATOM   3151  O   TRP A 197      -6.073  14.207  -9.323  1.00 96.59           O  
ATOM   3152  CG  TRP A 197      -7.892  12.014  -7.208  1.00 96.59           C  
ATOM   3153  CD1 TRP A 197      -8.886  12.815  -7.653  1.00 96.59           C  
ATOM   3154  HD1 TRP A 197      -8.741  13.810  -8.048  1.00 96.59           H  
ATOM   3155  CD2 TRP A 197      -8.530  10.771  -6.810  1.00 96.59           C  
ATOM   3156  CE2 TRP A 197      -9.940  10.908  -6.964  1.00 96.59           C  
ATOM   3157  CE3 TRP A 197      -8.040   9.535  -6.346  1.00 96.59           C  
ATOM   3158  HE3 TRP A 197      -6.973   9.396  -6.245  1.00 96.59           H  
ATOM   3159  NE1 TRP A 197     -10.100  12.161  -7.516  1.00 96.59           N  
ATOM   3160  HE1 TRP A 197     -10.987  12.536  -7.819  1.00 96.59           H  
ATOM   3161  CH2 TRP A 197     -10.300   8.660  -6.163  1.00 96.59           C  
ATOM   3162  HH2 TRP A 197     -10.939   7.831  -5.893  1.00 96.59           H  
ATOM   3163  CZ2 TRP A 197     -10.829   9.874  -6.636  1.00 96.59           C  
ATOM   3164  HZ2 TRP A 197     -11.894  10.008  -6.753  1.00 96.59           H  
ATOM   3165  CZ3 TRP A 197      -8.916   8.486  -6.032  1.00 96.59           C  
ATOM   3166  HZ3 TRP A 197      -8.528   7.538  -5.690  1.00 96.59           H  
ATOM   3167  N   LYS A 198      -6.206  12.502 -10.782  1.00 94.38           N  
ATOM   3168  H   LYS A 198      -6.252  11.498 -10.883  1.00 94.38           H  
ATOM   3169  CA  LYS A 198      -6.056  13.300 -12.014  1.00 94.38           C  
ATOM   3170  HA  LYS A 198      -5.042  13.699 -12.038  1.00 94.38           H  
ATOM   3171  C   LYS A 198      -6.983  14.515 -12.107  1.00 94.38           C  
ATOM   3172  CB  LYS A 198      -6.238  12.346 -13.202  1.00 94.38           C  
ATOM   3173  HB2 LYS A 198      -5.542  11.517 -13.070  1.00 94.38           H  
ATOM   3174  HB3 LYS A 198      -7.250  11.943 -13.183  1.00 94.38           H  
ATOM   3175  O   LYS A 198      -6.613  15.492 -12.747  1.00 94.38           O  
ATOM   3176  CG  LYS A 198      -5.975  12.960 -14.584  1.00 94.38           C  
ATOM   3177  HG2 LYS A 198      -4.970  13.381 -14.611  1.00 94.38           H  
ATOM   3178  HG3 LYS A 198      -6.706  13.739 -14.799  1.00 94.38           H  
ATOM   3179  CD  LYS A 198      -6.096  11.844 -15.629  1.00 94.38           C  
ATOM   3180  HD2 LYS A 198      -5.397  11.049 -15.368  1.00 94.38           H  
ATOM   3181  HD3 LYS A 198      -7.107  11.435 -15.604  1.00 94.38           H  
ATOM   3182  CE  LYS A 198      -5.781  12.332 -17.042  1.00 94.38           C  
ATOM   3183  HE2 LYS A 198      -6.562  13.020 -17.365  1.00 94.38           H  
ATOM   3184  HE3 LYS A 198      -4.834  12.870 -17.016  1.00 94.38           H  
ATOM   3185  NZ  LYS A 198      -5.676  11.172 -17.967  1.00 94.38           N  
ATOM   3186  HZ1 LYS A 198      -5.427  11.448 -18.906  1.00 94.38           H  
ATOM   3187  HZ2 LYS A 198      -4.984  10.515 -17.638  1.00 94.38           H  
ATOM   3188  HZ3 LYS A 198      -6.529  10.633 -18.017  1.00 94.38           H  
ATOM   3189  N   SER A 199      -8.158  14.478 -11.476  1.00 94.83           N  
ATOM   3190  H   SER A 199      -8.414  13.638 -10.977  1.00 94.83           H  
ATOM   3191  CA  SER A 199      -9.095  15.612 -11.466  1.00 94.83           C  
ATOM   3192  HA  SER A 199      -9.139  16.029 -12.472  1.00 94.83           H  
ATOM   3193  C   SER A 199      -8.699  16.762 -10.538  1.00 94.83           C  
ATOM   3194  CB  SER A 199     -10.503  15.135 -11.106  1.00 94.83           C  
ATOM   3195  HB2 SER A 199     -11.208  15.955 -11.234  1.00 94.83           H  
ATOM   3196  HB3 SER A 199     -10.780  14.336 -11.794  1.00 94.83           H  
ATOM   3197  O   SER A 199      -9.330  17.811 -10.595  1.00 94.83           O  
ATOM   3198  OG  SER A 199     -10.583  14.652  -9.773  1.00 94.83           O  
ATOM   3199  HG  SER A 199     -10.648  15.408  -9.184  1.00 94.83           H  
ATOM   3200  N   VAL A 200      -7.716  16.562  -9.656  1.00 96.66           N  
ATOM   3201  H   VAL A 200      -7.228  15.678  -9.684  1.00 96.66           H  
ATOM   3202  CA  VAL A 200      -7.302  17.540  -8.636  1.00 96.66           C  
ATOM   3203  HA  VAL A 200      -7.885  18.455  -8.736  1.00 96.66           H  
ATOM   3204  C   VAL A 200      -5.842  17.941  -8.815  1.00 96.66           C  
ATOM   3205  CB  VAL A 200      -7.547  16.974  -7.223  1.00 96.66           C  
ATOM   3206  HB  VAL A 200      -7.052  16.007  -7.132  1.00 96.66           H  
ATOM   3207  O   VAL A 200      -5.510  19.120  -8.750  1.00 96.66           O  
ATOM   3208  CG1 VAL A 200      -7.004  17.897  -6.133  1.00 96.66           C  
ATOM   3209 HG11 VAL A 200      -7.369  18.913  -6.282  1.00 96.66           H  
ATOM   3210 HG12 VAL A 200      -5.914  17.897  -6.153  1.00 96.66           H  
ATOM   3211 HG13 VAL A 200      -7.324  17.549  -5.151  1.00 96.66           H  
ATOM   3212  CG2 VAL A 200      -9.045  16.774  -6.966  1.00 96.66           C  
ATOM   3213 HG21 VAL A 200      -9.566  17.727  -7.066  1.00 96.66           H  
ATOM   3214 HG22 VAL A 200      -9.456  16.065  -7.684  1.00 96.66           H  
ATOM   3215 HG23 VAL A 200      -9.203  16.397  -5.956  1.00 96.66           H  
ATOM   3216  N   THR A 201      -4.963  16.968  -9.050  1.00 95.10           N  
ATOM   3217  H   THR A 201      -5.290  16.016  -9.126  1.00 95.10           H  
ATOM   3218  CA  THR A 201      -3.518  17.201  -9.124  1.00 95.10           C  
ATOM   3219  HA  THR A 201      -3.240  17.915  -8.349  1.00 95.10           H  
ATOM   3220  C   THR A 201      -3.092  17.768 -10.473  1.00 95.10           C  
ATOM   3221  CB  THR A 201      -2.740  15.908  -8.875  1.00 95.10           C  
ATOM   3222  HB  THR A 201      -1.675  16.100  -9.002  1.00 95.10           H  
ATOM   3223  O   THR A 201      -3.559  17.303 -11.516  1.00 95.10           O  
ATOM   3224  CG2 THR A 201      -2.987  15.351  -7.476  1.00 95.10           C  
ATOM   3225 HG21 THR A 201      -4.010  14.988  -7.377  1.00 95.10           H  
ATOM   3226 HG22 THR A 201      -2.813  16.133  -6.736  1.00 95.10           H  
ATOM   3227 HG23 THR A 201      -2.279  14.544  -7.288  1.00 95.10           H  
ATOM   3228  OG1 THR A 201      -3.165  14.939  -9.811  1.00 95.10           O  
ATOM   3229  HG1 THR A 201      -3.348  15.430 -10.615  1.00 95.10           H  
ATOM   3230  N   SER A 202      -2.115  18.675 -10.470  1.00 91.82           N  
ATOM   3231  H   SER A 202      -1.754  19.004  -9.586  1.00 91.82           H  
ATOM   3232  CA  SER A 202      -1.409  19.077 -11.690  1.00 91.82           C  
ATOM   3233  HA  SER A 202      -2.158  19.355 -12.432  1.00 91.82           H  
ATOM   3234  C   SER A 202      -0.583  17.917 -12.275  1.00 91.82           C  
ATOM   3235  CB  SER A 202      -0.547  20.316 -11.425  1.00 91.82           C  
ATOM   3236  HB2 SER A 202      -1.116  21.063 -10.872  1.00 91.82           H  
ATOM   3237  HB3 SER A 202      -0.243  20.748 -12.378  1.00 91.82           H  
ATOM   3238  O   SER A 202      -0.437  16.854 -11.663  1.00 91.82           O  
ATOM   3239  OG  SER A 202       0.610  19.954 -10.714  1.00 91.82           O  
ATOM   3240  HG  SER A 202       0.521  20.189  -9.787  1.00 91.82           H  
ATOM   3241  N   LYS A 203      -0.066  18.086 -13.500  1.00 85.87           N  
ATOM   3242  H   LYS A 203      -0.125  19.002 -13.921  1.00 85.87           H  
ATOM   3243  CA  LYS A 203       0.693  17.039 -14.212  1.00 85.87           C  
ATOM   3244  HA  LYS A 203       0.130  16.106 -14.187  1.00 85.87           H  
ATOM   3245  C   LYS A 203       2.044  16.709 -13.576  1.00 85.87           C  
ATOM   3246  CB  LYS A 203       0.902  17.434 -15.677  1.00 85.87           C  
ATOM   3247  HB2 LYS A 203       1.273  18.458 -15.732  1.00 85.87           H  
ATOM   3248  HB3 LYS A 203       1.660  16.782 -16.111  1.00 85.87           H  
ATOM   3249  O   LYS A 203       2.516  15.593 -13.771  1.00 85.87           O  
ATOM   3250  CG  LYS A 203      -0.393  17.284 -16.486  1.00 85.87           C  
ATOM   3251  HG2 LYS A 203      -0.750  16.257 -16.412  1.00 85.87           H  
ATOM   3252  HG3 LYS A 203      -1.154  17.960 -16.096  1.00 85.87           H  
ATOM   3253  CD  LYS A 203      -0.112  17.618 -17.952  1.00 85.87           C  
ATOM   3254  HD2 LYS A 203       0.259  18.641 -18.012  1.00 85.87           H  
ATOM   3255  HD3 LYS A 203       0.659  16.946 -18.328  1.00 85.87           H  
ATOM   3256  CE  LYS A 203      -1.380  17.477 -18.797  1.00 85.87           C  
ATOM   3257  HE2 LYS A 203      -2.147  18.133 -18.385  1.00 85.87           H  
ATOM   3258  HE3 LYS A 203      -1.733  16.448 -18.726  1.00 85.87           H  
ATOM   3259  NZ  LYS A 203      -1.097  17.835 -20.209  1.00 85.87           N  
ATOM   3260  HZ1 LYS A 203      -0.770  18.789 -20.261  1.00 85.87           H  
ATOM   3261  HZ2 LYS A 203      -0.364  17.246 -20.577  1.00 85.87           H  
ATOM   3262  HZ3 LYS A 203      -1.921  17.741 -20.786  1.00 85.87           H  
ATOM   3263  N   ASP A 204       2.583  17.627 -12.781  1.00 86.06           N  
ATOM   3264  H   ASP A 204       2.124  18.524 -12.708  1.00 86.06           H  
ATOM   3265  CA  ASP A 204       3.957  17.563 -12.278  1.00 86.06           C  
ATOM   3266  HA  ASP A 204       4.422  16.635 -12.609  1.00 86.06           H  
ATOM   3267  C   ASP A 204       4.023  17.566 -10.745  1.00 86.06           C  
ATOM   3268  CB  ASP A 204       4.760  18.715 -12.904  1.00 86.06           C  
ATOM   3269  HB2 ASP A 204       5.818  18.588 -12.672  1.00 86.06           H  
ATOM   3270  HB3 ASP A 204       4.424  19.658 -12.475  1.00 86.06           H  
ATOM   3271  O   ASP A 204       5.106  17.559 -10.172  1.00 86.06           O  
ATOM   3272  CG  ASP A 204       4.579  18.750 -14.427  1.00 86.06           C  
ATOM   3273  OD1 ASP A 204       4.820  17.706 -15.071  1.00 86.06           O  
ATOM   3274  OD2 ASP A 204       4.056  19.772 -14.928  1.00 86.06           O  
ATOM   3275  N   ASP A 205       2.867  17.549 -10.071  1.00 92.87           N  
ATOM   3276  H   ASP A 205       2.003  17.583 -10.594  1.00 92.87           H  
ATOM   3277  CA  ASP A 205       2.787  17.579  -8.613  1.00 92.87           C  
ATOM   3278  HA  ASP A 205       3.799  17.495  -8.217  1.00 92.87           H  
ATOM   3279  C   ASP A 205       1.990  16.399  -8.049  1.00 92.87           C  
ATOM   3280  CB  ASP A 205       2.242  18.931  -8.140  1.00 92.87           C  
ATOM   3281  HB2 ASP A 205       2.743  19.728  -8.690  1.00 92.87           H  
ATOM   3282  HB3 ASP A 205       1.176  18.979  -8.361  1.00 92.87           H  
ATOM   3283  O   ASP A 205       1.029  15.905  -8.655  1.00 92.87           O  
ATOM   3284  CG  ASP A 205       2.467  19.174  -6.645  1.00 92.87           C  
ATOM   3285  OD1 ASP A 205       3.311  18.458  -6.054  1.00 92.87           O  
ATOM   3286  OD2 ASP A 205       1.758  20.058  -6.118  1.00 92.87           O  
ATOM   3287  N   SER A 206       2.430  15.918  -6.891  1.00 95.22           N  
ATOM   3288  H   SER A 206       3.035  16.538  -6.372  1.00 95.22           H  
ATOM   3289  CA  SER A 206       1.831  14.786  -6.190  1.00 95.22           C  
ATOM   3290  HA  SER A 206       1.307  14.157  -6.909  1.00 95.22           H  
ATOM   3291  C   SER A 206       0.831  15.265  -5.148  1.00 95.22           C  
ATOM   3292  CB  SER A 206       2.900  13.940  -5.496  1.00 95.22           C  
ATOM   3293  HB2 SER A 206       3.412  14.549  -4.751  1.00 95.22           H  
ATOM   3294  HB3 SER A 206       2.429  13.096  -4.993  1.00 95.22           H  
ATOM   3295  O   SER A 206       0.966  16.346  -4.580  1.00 95.22           O  
ATOM   3296  OG  SER A 206       3.839  13.459  -6.432  1.00 95.22           O  
ATOM   3297  HG  SER A 206       4.162  14.223  -6.915  1.00 95.22           H  
ATOM   3298  N   VAL A 207      -0.129  14.416  -4.788  1.00 95.42           N  
ATOM   3299  H   VAL A 207      -0.181  13.523  -5.257  1.00 95.42           H  
ATOM   3300  CA  VAL A 207      -0.837  14.606  -3.513  1.00 95.42           C  
ATOM   3301  HA  VAL A 207      -1.313  15.587  -3.528  1.00 95.42           H  
ATOM   3302  C   VAL A 207       0.194  14.607  -2.383  1.00 95.42           C  
ATOM   3303  CB  VAL A 207      -1.943  13.562  -3.273  1.00 95.42           C  
ATOM   3304  HB  VAL A 207      -2.493  13.847  -2.376  1.00 95.42           H  
ATOM   3305  O   VAL A 207       1.092  13.774  -2.355  1.00 95.42           O  
ATOM   3306  CG1 VAL A 207      -2.933  13.535  -4.443  1.00 95.42           C  
ATOM   3307 HG11 VAL A 207      -3.779  12.896  -4.190  1.00 95.42           H  
ATOM   3308 HG12 VAL A 207      -3.302  14.543  -4.634  1.00 95.42           H  
ATOM   3309 HG13 VAL A 207      -2.451  13.143  -5.339  1.00 95.42           H  
ATOM   3310  CG2 VAL A 207      -1.399  12.149  -3.067  1.00 95.42           C  
ATOM   3311 HG21 VAL A 207      -2.214  11.424  -3.089  1.00 95.42           H  
ATOM   3312 HG22 VAL A 207      -0.907  12.074  -2.098  1.00 95.42           H  
ATOM   3313 HG23 VAL A 207      -0.679  11.927  -3.855  1.00 95.42           H  
ATOM   3314  N   HIS A 208       0.102  15.537  -1.443  1.00 94.29           N  
ATOM   3315  H   HIS A 208      -0.685  16.170  -1.471  1.00 94.29           H  
ATOM   3316  CA  HIS A 208       1.040  15.632  -0.328  1.00 94.29           C  
ATOM   3317  HA  HIS A 208       2.058  15.598  -0.716  1.00 94.29           H  
ATOM   3318  C   HIS A 208       0.886  14.479   0.654  1.00 94.29           C  
ATOM   3319  CB  HIS A 208       0.825  16.951   0.412  1.00 94.29           C  
ATOM   3320  HB2 HIS A 208       1.369  16.913   1.356  1.00 94.29           H  
ATOM   3321  HB3 HIS A 208      -0.233  17.068   0.648  1.00 94.29           H  
ATOM   3322  O   HIS A 208       1.869  14.079   1.268  1.00 94.29           O  
ATOM   3323  CG  HIS A 208       1.297  18.172  -0.327  1.00 94.29           C  
ATOM   3324  CD2 HIS A 208       1.801  18.251  -1.602  1.00 94.29           C  
ATOM   3325  HD2 HIS A 208       1.915  17.449  -2.316  1.00 94.29           H  
ATOM   3326  ND1 HIS A 208       1.329  19.443   0.203  1.00 94.29           N  
ATOM   3327  HD1 HIS A 208       1.039  19.723   1.129  1.00 94.29           H  
ATOM   3328  CE1 HIS A 208       1.851  20.264  -0.718  1.00 94.29           C  
ATOM   3329  HE1 HIS A 208       2.020  21.323  -0.590  1.00 94.29           H  
ATOM   3330  NE2 HIS A 208       2.153  19.580  -1.825  1.00 94.29           N  
ATOM   3331  N   ALA A 209      -0.327  13.961   0.798  1.00 95.93           N  
ATOM   3332  H   ALA A 209      -1.089  14.342   0.254  1.00 95.93           H  
ATOM   3333  CA  ALA A 209      -0.614  12.811   1.627  1.00 95.93           C  
ATOM   3334  HA  ALA A 209       0.205  12.099   1.519  1.00 95.93           H  
ATOM   3335  C   ALA A 209      -1.908  12.138   1.168  1.00 95.93           C  
ATOM   3336  CB  ALA A 209      -0.699  13.274   3.079  1.00 95.93           C  
ATOM   3337  HB1 ALA A 209      -1.035  12.441   3.696  1.00 95.93           H  
ATOM   3338  HB2 ALA A 209      -1.387  14.116   3.160  1.00 95.93           H  
ATOM   3339  HB3 ALA A 209       0.290  13.582   3.421  1.00 95.93           H  
ATOM   3340  O   ALA A 209      -2.763  12.798   0.576  1.00 95.93           O  
ATOM   3341  N   VAL A 210      -2.050  10.844   1.437  1.00 97.27           N  
ATOM   3342  H   VAL A 210      -1.306  10.376   1.935  1.00 97.27           H  
ATOM   3343  CA  VAL A 210      -3.256  10.067   1.139  1.00 97.27           C  
ATOM   3344  HA  VAL A 210      -4.106  10.744   1.221  1.00 97.27           H  
ATOM   3345  C   VAL A 210      -3.470   8.963   2.173  1.00 97.27           C  
ATOM   3346  CB  VAL A 210      -3.245   9.535  -0.312  1.00 97.27           C  
ATOM   3347  HB  VAL A 210      -3.249  10.400  -0.974  1.00 97.27           H  
ATOM   3348  O   VAL A 210      -2.519   8.355   2.659  1.00 97.27           O  
ATOM   3349  CG1 VAL A 210      -2.014   8.699  -0.672  1.00 97.27           C  
ATOM   3350 HG11 VAL A 210      -2.125   8.277  -1.671  1.00 97.27           H  
ATOM   3351 HG12 VAL A 210      -1.136   9.345  -0.676  1.00 97.27           H  
ATOM   3352 HG13 VAL A 210      -1.889   7.890   0.048  1.00 97.27           H  
ATOM   3353  CG2 VAL A 210      -4.491   8.714  -0.651  1.00 97.27           C  
ATOM   3354 HG21 VAL A 210      -4.528   8.554  -1.729  1.00 97.27           H  
ATOM   3355 HG22 VAL A 210      -4.461   7.747  -0.148  1.00 97.27           H  
ATOM   3356 HG23 VAL A 210      -5.391   9.249  -0.350  1.00 97.27           H  
ATOM   3357  N   GLU A 211      -4.730   8.701   2.495  1.00 97.81           N  
ATOM   3358  H   GLU A 211      -5.449   9.283   2.091  1.00 97.81           H  
ATOM   3359  CA  GLU A 211      -5.185   7.516   3.211  1.00 97.81           C  
ATOM   3360  HA  GLU A 211      -4.366   6.802   3.299  1.00 97.81           H  
ATOM   3361  C   GLU A 211      -6.324   6.861   2.429  1.00 97.81           C  
ATOM   3362  CB  GLU A 211      -5.688   7.873   4.616  1.00 97.81           C  
ATOM   3363  HB2 GLU A 211      -6.428   8.668   4.530  1.00 97.81           H  
ATOM   3364  HB3 GLU A 211      -6.182   6.995   5.034  1.00 97.81           H  
ATOM   3365  O   GLU A 211      -7.291   7.526   2.053  1.00 97.81           O  
ATOM   3366  CG  GLU A 211      -4.589   8.301   5.598  1.00 97.81           C  
ATOM   3367  HG2 GLU A 211      -4.081   9.188   5.220  1.00 97.81           H  
ATOM   3368  HG3 GLU A 211      -3.864   7.491   5.677  1.00 97.81           H  
ATOM   3369  CD  GLU A 211      -5.171   8.598   6.989  1.00 97.81           C  
ATOM   3370  OE1 GLU A 211      -4.452   8.460   8.001  1.00 97.81           O  
ATOM   3371  OE2 GLU A 211      -6.369   8.946   7.120  1.00 97.81           O  
ATOM   3372  N   MET A 212      -6.253   5.545   2.246  1.00 98.59           N  
ATOM   3373  H   MET A 212      -5.434   5.070   2.598  1.00 98.59           H  
ATOM   3374  CA  MET A 212      -7.403   4.726   1.863  1.00 98.59           C  
ATOM   3375  HA  MET A 212      -8.214   5.365   1.514  1.00 98.59           H  
ATOM   3376  C   MET A 212      -7.875   3.961   3.091  1.00 98.59           C  
ATOM   3377  CB  MET A 212      -7.061   3.745   0.740  1.00 98.59           C  
ATOM   3378  HB2 MET A 212      -6.378   2.986   1.123  1.00 98.59           H  
ATOM   3379  HB3 MET A 212      -7.981   3.238   0.447  1.00 98.59           H  
ATOM   3380  O   MET A 212      -7.067   3.339   3.786  1.00 98.59           O  
ATOM   3381  CG  MET A 212      -6.435   4.402  -0.494  1.00 98.59           C  
ATOM   3382  HG2 MET A 212      -7.128   5.130  -0.914  1.00 98.59           H  
ATOM   3383  HG3 MET A 212      -5.534   4.935  -0.190  1.00 98.59           H  
ATOM   3384  SD  MET A 212      -5.956   3.226  -1.788  1.00 98.59           S  
ATOM   3385  CE  MET A 212      -7.552   2.463  -2.195  1.00 98.59           C  
ATOM   3386  HE1 MET A 212      -7.898   1.854  -1.361  1.00 98.59           H  
ATOM   3387  HE2 MET A 212      -7.435   1.824  -3.071  1.00 98.59           H  
ATOM   3388  HE3 MET A 212      -8.286   3.239  -2.413  1.00 98.59           H  
ATOM   3389  N   LYS A 213      -9.177   3.986   3.367  1.00 98.23           N  
ATOM   3390  H   LYS A 213      -9.789   4.532   2.778  1.00 98.23           H  
ATOM   3391  CA  LYS A 213      -9.743   3.392   4.577  1.00 98.23           C  
ATOM   3392  HA  LYS A 213      -9.099   2.563   4.872  1.00 98.23           H  
ATOM   3393  C   LYS A 213     -11.121   2.791   4.330  1.00 98.23           C  
ATOM   3394  CB  LYS A 213      -9.712   4.439   5.704  1.00 98.23           C  
ATOM   3395  HB2 LYS A 213      -9.946   3.946   6.647  1.00 98.23           H  
ATOM   3396  HB3 LYS A 213      -8.691   4.815   5.783  1.00 98.23           H  
ATOM   3397  O   LYS A 213     -11.878   3.289   3.504  1.00 98.23           O  
ATOM   3398  CG  LYS A 213     -10.669   5.623   5.467  1.00 98.23           C  
ATOM   3399  HG2 LYS A 213     -10.538   6.004   4.455  1.00 98.23           H  
ATOM   3400  HG3 LYS A 213     -11.694   5.264   5.559  1.00 98.23           H  
ATOM   3401  CD  LYS A 213     -10.483   6.804   6.428  1.00 98.23           C  
ATOM   3402  HD2 LYS A 213     -10.528   6.472   7.466  1.00 98.23           H  
ATOM   3403  HD3 LYS A 213     -11.291   7.514   6.255  1.00 98.23           H  
ATOM   3404  CE  LYS A 213      -9.147   7.500   6.174  1.00 98.23           C  
ATOM   3405  HE2 LYS A 213      -8.337   6.868   6.540  1.00 98.23           H  
ATOM   3406  HE3 LYS A 213      -9.014   7.642   5.102  1.00 98.23           H  
ATOM   3407  NZ  LYS A 213      -9.081   8.816   6.840  1.00 98.23           N  
ATOM   3408  HZ1 LYS A 213      -9.373   8.780   7.806  1.00 98.23           H  
ATOM   3409  HZ2 LYS A 213      -9.655   9.474   6.332  1.00 98.23           H  
ATOM   3410  HZ3 LYS A 213      -8.123   9.136   6.829  1.00 98.23           H  
ATOM   3411  N   ILE A 214     -11.442   1.716   5.038  1.00 98.26           N  
ATOM   3412  H   ILE A 214     -10.773   1.384   5.718  1.00 98.26           H  
ATOM   3413  CA  ILE A 214     -12.695   0.972   4.882  1.00 98.26           C  
ATOM   3414  HA  ILE A 214     -13.307   1.516   4.163  1.00 98.26           H  
ATOM   3415  C   ILE A 214     -13.488   0.938   6.181  1.00 98.26           C  
ATOM   3416  CB  ILE A 214     -12.468  -0.443   4.307  1.00 98.26           C  
ATOM   3417  HB  ILE A 214     -13.443  -0.920   4.210  1.00 98.26           H  
ATOM   3418  O   ILE A 214     -12.912   0.854   7.265  1.00 98.26           O  
ATOM   3419  CG1 ILE A 214     -11.604  -1.316   5.247  1.00 98.26           C  
ATOM   3420 HG12 ILE A 214     -10.630  -0.848   5.389  1.00 98.26           H  
ATOM   3421 HG13 ILE A 214     -12.093  -1.380   6.219  1.00 98.26           H  
ATOM   3422  CG2 ILE A 214     -11.874  -0.334   2.893  1.00 98.26           C  
ATOM   3423 HG21 ILE A 214     -12.495   0.322   2.283  1.00 98.26           H  
ATOM   3424 HG22 ILE A 214     -11.851  -1.314   2.417  1.00 98.26           H  
ATOM   3425 HG23 ILE A 214     -10.863   0.070   2.935  1.00 98.26           H  
ATOM   3426  CD1 ILE A 214     -11.386  -2.755   4.768  1.00 98.26           C  
ATOM   3427 HD11 ILE A 214     -12.348  -3.251   4.641  1.00 98.26           H  
ATOM   3428 HD12 ILE A 214     -10.837  -2.770   3.827  1.00 98.26           H  
ATOM   3429 HD13 ILE A 214     -10.799  -3.292   5.513  1.00 98.26           H  
ATOM   3430  N   ARG A 215     -14.814   0.968   6.083  1.00 96.56           N  
ATOM   3431  H   ARG A 215     -15.219   1.085   5.165  1.00 96.56           H  
ATOM   3432  CA  ARG A 215     -15.723   0.843   7.230  1.00 96.56           C  
ATOM   3433  HA  ARG A 215     -15.185   0.395   8.066  1.00 96.56           H  
ATOM   3434  C   ARG A 215     -16.876  -0.078   6.867  1.00 96.56           C  
ATOM   3435  CB  ARG A 215     -16.183   2.241   7.669  1.00 96.56           C  
ATOM   3436  HB2 ARG A 215     -15.296   2.814   7.940  1.00 96.56           H  
ATOM   3437  HB3 ARG A 215     -16.680   2.741   6.838  1.00 96.56           H  
ATOM   3438  O   ARG A 215     -17.335  -0.080   5.730  1.00 96.56           O  
ATOM   3439  CG  ARG A 215     -17.121   2.230   8.884  1.00 96.56           C  
ATOM   3440  HG2 ARG A 215     -18.088   1.810   8.605  1.00 96.56           H  
ATOM   3441  HG3 ARG A 215     -16.684   1.615   9.671  1.00 96.56           H  
ATOM   3442  CD  ARG A 215     -17.331   3.645   9.434  1.00 96.56           C  
ATOM   3443  HD2 ARG A 215     -17.861   3.578  10.384  1.00 96.56           H  
ATOM   3444  HD3 ARG A 215     -16.357   4.099   9.613  1.00 96.56           H  
ATOM   3445  NE  ARG A 215     -18.105   4.497   8.516  1.00 96.56           N  
ATOM   3446  HE  ARG A 215     -18.349   4.145   7.601  1.00 96.56           H  
ATOM   3447  NH1 ARG A 215     -18.029   6.455   9.709  1.00 96.56           N  
ATOM   3448 HH11 ARG A 215     -17.439   6.031  10.410  1.00 96.56           H  
ATOM   3449 HH12 ARG A 215     -18.196   7.451   9.726  1.00 96.56           H  
ATOM   3450  NH2 ARG A 215     -19.007   6.409   7.709  1.00 96.56           N  
ATOM   3451 HH21 ARG A 215     -19.001   7.417   7.655  1.00 96.56           H  
ATOM   3452 HH22 ARG A 215     -19.141   5.882   6.858  1.00 96.56           H  
ATOM   3453  CZ  ARG A 215     -18.383   5.779   8.659  1.00 96.56           C  
ATOM   3454  N   LYS A 216     -17.304  -0.913   7.813  1.00 95.00           N  
ATOM   3455  H   LYS A 216     -16.935  -0.800   8.746  1.00 95.00           H  
ATOM   3456  CA  LYS A 216     -18.432  -1.827   7.601  1.00 95.00           C  
ATOM   3457  HA  LYS A 216     -18.321  -2.282   6.616  1.00 95.00           H  
ATOM   3458  C   LYS A 216     -19.745  -1.035   7.596  1.00 95.00           C  
ATOM   3459  CB  LYS A 216     -18.399  -2.938   8.659  1.00 95.00           C  
ATOM   3460  HB2 LYS A 216     -17.389  -3.347   8.697  1.00 95.00           H  
ATOM   3461  HB3 LYS A 216     -18.646  -2.529   9.638  1.00 95.00           H  
ATOM   3462  O   LYS A 216     -19.928  -0.197   8.476  1.00 95.00           O  
ATOM   3463  CG  LYS A 216     -19.375  -4.068   8.304  1.00 95.00           C  
ATOM   3464  HG2 LYS A 216     -19.234  -4.330   7.255  1.00 95.00           H  
ATOM   3465  HG3 LYS A 216     -20.401  -3.726   8.444  1.00 95.00           H  
ATOM   3466  CD  LYS A 216     -19.126  -5.323   9.150  1.00 95.00           C  
ATOM   3467  HD2 LYS A 216     -19.343  -5.118  10.198  1.00 95.00           H  
ATOM   3468  HD3 LYS A 216     -18.080  -5.608   9.040  1.00 95.00           H  
ATOM   3469  CE  LYS A 216     -20.027  -6.447   8.618  1.00 95.00           C  
ATOM   3470  HE2 LYS A 216     -20.070  -6.342   7.534  1.00 95.00           H  
ATOM   3471  HE3 LYS A 216     -21.039  -6.305   8.996  1.00 95.00           H  
ATOM   3472  NZ  LYS A 216     -19.508  -7.803   8.942  1.00 95.00           N  
ATOM   3473  HZ1 LYS A 216     -19.554  -8.006   9.930  1.00 95.00           H  
ATOM   3474  HZ2 LYS A 216     -18.557  -7.899   8.616  1.00 95.00           H  
ATOM   3475  HZ3 LYS A 216     -20.011  -8.511   8.425  1.00 95.00           H  
ATOM   3476  N   ILE A 217     -20.624  -1.330   6.635  1.00 91.20           N  
ATOM   3477  H   ILE A 217     -20.383  -2.076   5.998  1.00 91.20           H  
ATOM   3478  CA  ILE A 217     -21.965  -0.734   6.468  1.00 91.20           C  
ATOM   3479  HA  ILE A 217     -22.018   0.185   7.050  1.00 91.20           H  
ATOM   3480  C   ILE A 217     -23.042  -1.659   7.033  1.00 91.20           C  
ATOM   3481  CB  ILE A 217     -22.262  -0.396   4.989  1.00 91.20           C  
ATOM   3482  HB  ILE A 217     -22.423  -1.338   4.465  1.00 91.20           H  
ATOM   3483  O   ILE A 217     -23.049  -2.860   6.660  1.00 91.20           O  
ATOM   3484  CG1 ILE A 217     -21.107   0.339   4.274  1.00 91.20           C  
ATOM   3485 HG12 ILE A 217     -20.200  -0.261   4.349  1.00 91.20           H  
ATOM   3486 HG13 ILE A 217     -20.921   1.302   4.751  1.00 91.20           H  
ATOM   3487  CG2 ILE A 217     -23.556   0.439   4.913  1.00 91.20           C  
ATOM   3488 HG21 ILE A 217     -24.383  -0.096   5.379  1.00 91.20           H  
ATOM   3489 HG22 ILE A 217     -23.823   0.658   3.880  1.00 91.20           H  
ATOM   3490 HG23 ILE A 217     -23.410   1.377   5.448  1.00 91.20           H  
ATOM   3491  CD1 ILE A 217     -21.393   0.547   2.780  1.00 91.20           C  
ATOM   3492 HD11 ILE A 217     -22.039   1.414   2.642  1.00 91.20           H  
ATOM   3493 HD12 ILE A 217     -21.870  -0.339   2.359  1.00 91.20           H  
ATOM   3494 HD13 ILE A 217     -20.463   0.714   2.236  1.00 91.20           H  
ATOM   3495  OXT ILE A 217     -23.908  -1.136   7.757  1.00 91.20           O  
TER    3496      ILE A 217                                                       
END   
