# Supplementary material for: Nuclear genome of Bulinus truncatus, an intermediate host of the carcinogenic human blood fluke Schistosoma haematobium
Source: Nat Commun. 2022 Feb 21;13:977. doi: 10.1038/s41467-022-28634-9 (PMC8861042; doi:10.1038/s41467-022-28634-9)
Supplement: Supplementary file 6 — Supplementary Data 3 [file 41467_2022_28634_MOESM6_ESM.zip › Supplementary_Data_3/btru_017659-t1.mature.pep.pdb]

ATOM      1  N   ALA A   1     -56.650  -6.478  27.075  1.00 44.91           N  
ATOM      2  H   ALA A   1     -57.050  -6.083  26.236  1.00 44.91           H  
ATOM      3  H2  ALA A   1     -57.178  -6.171  27.880  1.00 44.91           H  
ATOM      4  H3  ALA A   1     -56.690  -7.485  27.015  1.00 44.91           H  
ATOM      5  CA  ALA A   1     -55.244  -6.064  27.213  1.00 44.91           C  
ATOM      6  HA  ALA A   1     -55.183  -4.976  27.249  1.00 44.91           H  
ATOM      7  C   ALA A   1     -54.497  -6.540  25.974  1.00 44.91           C  
ATOM      8  CB  ALA A   1     -54.643  -6.619  28.512  1.00 44.91           C  
ATOM      9  HB1 ALA A   1     -53.600  -6.312  28.589  1.00 44.91           H  
ATOM     10  HB2 ALA A   1     -55.186  -6.226  29.371  1.00 44.91           H  
ATOM     11  HB3 ALA A   1     -54.691  -7.708  28.522  1.00 44.91           H  
ATOM     12  O   ALA A   1     -54.263  -7.733  25.820  1.00 44.91           O  
ATOM     13  N   HIS A   2     -54.276  -5.641  25.022  1.00 38.93           N  
ATOM     14  H   HIS A   2     -54.469  -4.666  25.200  1.00 38.93           H  
ATOM     15  CA  HIS A   2     -53.432  -5.877  23.854  1.00 38.93           C  
ATOM     16  HA  HIS A   2     -52.916  -6.835  23.921  1.00 38.93           H  
ATOM     17  C   HIS A   2     -52.363  -4.796  23.901  1.00 38.93           C  
ATOM     18  CB  HIS A   2     -54.249  -5.849  22.547  1.00 38.93           C  
ATOM     19  HB2 HIS A   2     -55.059  -5.124  22.626  1.00 38.93           H  
ATOM     20  HB3 HIS A   2     -53.593  -5.517  21.743  1.00 38.93           H  
ATOM     21  O   HIS A   2     -52.577  -3.691  23.412  1.00 38.93           O  
ATOM     22  CG  HIS A   2     -54.804  -7.187  22.127  1.00 38.93           C  
ATOM     23  CD2 HIS A   2     -55.199  -7.528  20.860  1.00 38.93           C  
ATOM     24  HD2 HIS A   2     -55.200  -6.878  19.998  1.00 38.93           H  
ATOM     25  ND1 HIS A   2     -54.915  -8.320  22.905  1.00 38.93           N  
ATOM     26  HD1 HIS A   2     -54.598  -8.421  23.859  1.00 38.93           H  
ATOM     27  CE1 HIS A   2     -55.367  -9.315  22.123  1.00 38.93           C  
ATOM     28  HE1 HIS A   2     -55.520 -10.337  22.439  1.00 38.93           H  
ATOM     29  NE2 HIS A   2     -55.565  -8.876  20.873  1.00 38.93           N  
ATOM     30  N   ASP A   3     -51.256  -5.110  24.569  1.00 41.02           N  
ATOM     31  H   ASP A   3     -51.155  -6.022  24.990  1.00 41.02           H  
ATOM     32  CA  ASP A   3     -50.066  -4.274  24.539  1.00 41.02           C  
ATOM     33  HA  ASP A   3     -50.357  -3.224  24.537  1.00 41.02           H  
ATOM     34  C   ASP A   3     -49.337  -4.552  23.228  1.00 41.02           C  
ATOM     35  CB  ASP A   3     -49.187  -4.508  25.777  1.00 41.02           C  
ATOM     36  HB2 ASP A   3     -48.205  -4.071  25.595  1.00 41.02           H  
ATOM     37  HB3 ASP A   3     -49.059  -5.578  25.937  1.00 41.02           H  
ATOM     38  O   ASP A   3     -48.651  -5.560  23.052  1.00 41.02           O  
ATOM     39  CG  ASP A   3     -49.770  -3.849  27.031  1.00 41.02           C  
ATOM     40  OD1 ASP A   3     -50.385  -2.768  26.896  1.00 41.02           O  
ATOM     41  OD2 ASP A   3     -49.641  -4.461  28.113  1.00 41.02           O  
ATOM     42  N   ILE A   4     -49.543  -3.650  22.273  1.00 43.89           N  
ATOM     43  H   ILE A   4     -50.165  -2.883  22.487  1.00 43.89           H  
ATOM     44  CA  ILE A   4     -48.723  -3.549  21.074  1.00 43.89           C  
ATOM     45  HA  ILE A   4     -48.551  -4.546  20.670  1.00 43.89           H  
ATOM     46  C   ILE A   4     -47.393  -2.952  21.533  1.00 43.89           C  
ATOM     47  CB  ILE A   4     -49.432  -2.700  19.995  1.00 43.89           C  
ATOM     48  HB  ILE A   4     -49.623  -1.708  20.403  1.00 43.89           H  
ATOM     49  O   ILE A   4     -47.309  -1.773  21.873  1.00 43.89           O  
ATOM     50  CG1 ILE A   4     -50.787  -3.344  19.611  1.00 43.89           C  
ATOM     51 HG12 ILE A   4     -51.374  -3.534  20.510  1.00 43.89           H  
ATOM     52 HG13 ILE A   4     -50.608  -4.301  19.121  1.00 43.89           H  
ATOM     53  CG2 ILE A   4     -48.527  -2.553  18.756  1.00 43.89           C  
ATOM     54 HG21 ILE A   4     -48.329  -3.530  18.313  1.00 43.89           H  
ATOM     55 HG22 ILE A   4     -49.001  -1.911  18.013  1.00 43.89           H  
ATOM     56 HG23 ILE A   4     -47.582  -2.084  19.029  1.00 43.89           H  
ATOM     57  CD1 ILE A   4     -51.658  -2.472  18.700  1.00 43.89           C  
ATOM     58 HD11 ILE A   4     -51.194  -2.356  17.720  1.00 43.89           H  
ATOM     59 HD12 ILE A   4     -52.629  -2.950  18.568  1.00 43.89           H  
ATOM     60 HD13 ILE A   4     -51.805  -1.492  19.154  1.00 43.89           H  
ATOM     61  N   ASN A   5     -46.357  -3.788  21.578  1.00 40.30           N  
ATOM     62  H   ASN A   5     -46.531  -4.762  21.375  1.00 40.30           H  
ATOM     63  CA  ASN A   5     -45.001  -3.392  21.937  1.00 40.30           C  
ATOM     64  HA  ASN A   5     -45.055  -2.773  22.833  1.00 40.30           H  
ATOM     65  C   ASN A   5     -44.394  -2.535  20.807  1.00 40.30           C  
ATOM     66  CB  ASN A   5     -44.207  -4.666  22.286  1.00 40.30           C  
ATOM     67  HB2 ASN A   5     -43.931  -5.194  21.373  1.00 40.30           H  
ATOM     68  HB3 ASN A   5     -44.836  -5.324  22.886  1.00 40.30           H  
ATOM     69  O   ASN A   5     -43.744  -3.031  19.888  1.00 40.30           O  
ATOM     70  CG  ASN A   5     -42.955  -4.393  23.100  1.00 40.30           C  
ATOM     71  ND2 ASN A   5     -42.214  -5.422  23.437  1.00 40.30           N  
ATOM     72 HD21 ASN A   5     -42.471  -6.357  23.156  1.00 40.30           H  
ATOM     73 HD22 ASN A   5     -41.398  -5.213  23.994  1.00 40.30           H  
ATOM     74  OD1 ASN A   5     -42.631  -3.276  23.463  1.00 40.30           O  
ATOM     75  N   MET A   6     -44.671  -1.232  20.855  1.00 38.33           N  
ATOM     76  H   MET A   6     -45.315  -0.938  21.576  1.00 38.33           H  
ATOM     77  CA  MET A   6     -44.129  -0.194  19.979  1.00 38.33           C  
ATOM     78  HA  MET A   6     -44.021  -0.598  18.972  1.00 38.33           H  
ATOM     79  C   MET A   6     -42.730   0.208  20.473  1.00 38.33           C  
ATOM     80  CB  MET A   6     -45.112   1.007  19.935  1.00 38.33           C  
ATOM     81  HB2 MET A   6     -44.605   1.937  20.190  1.00 38.33           H  
ATOM     82  HB3 MET A   6     -45.908   0.872  20.667  1.00 38.33           H  
ATOM     83  O   MET A   6     -42.582   1.218  21.147  1.00 38.33           O  
ATOM     84  CG  MET A   6     -45.750   1.216  18.562  1.00 38.33           C  
ATOM     85  HG2 MET A   6     -46.378   0.352  18.341  1.00 38.33           H  
ATOM     86  HG3 MET A   6     -44.967   1.270  17.806  1.00 38.33           H  
ATOM     87  SD  MET A   6     -46.774   2.714  18.450  1.00 38.33           S  
ATOM     88  CE  MET A   6     -45.509   4.016  18.477  1.00 38.33           C  
ATOM     89  HE1 MET A   6     -45.980   4.985  18.306  1.00 38.33           H  
ATOM     90  HE2 MET A   6     -45.012   4.032  19.447  1.00 38.33           H  
ATOM     91  HE3 MET A   6     -44.774   3.829  17.694  1.00 38.33           H  
ATOM     92  N   ASN A   7     -41.698  -0.594  20.192  1.00 39.94           N  
ATOM     93  H   ASN A   7     -41.890  -1.500  19.787  1.00 39.94           H  
ATOM     94  CA  ASN A   7     -40.307  -0.181  20.443  1.00 39.94           C  
ATOM     95  HA  ASN A   7     -40.234   0.851  20.101  1.00 39.94           H  
ATOM     96  C   ASN A   7     -39.268  -0.905  19.569  1.00 39.94           C  
ATOM     97  CB  ASN A   7     -40.000  -0.204  21.962  1.00 39.94           C  
ATOM     98  HB2 ASN A   7     -39.036  -0.668  22.171  1.00 39.94           H  
ATOM     99  HB3 ASN A   7     -40.756  -0.796  22.480  1.00 39.94           H  
ATOM    100  O   ASN A   7     -38.183  -1.262  20.019  1.00 39.94           O  
ATOM    101  CG  ASN A   7     -39.960   1.185  22.589  1.00 39.94           C  
ATOM    102  ND2 ASN A   7     -39.949   1.256  23.898  1.00 39.94           N  
ATOM    103 HD21 ASN A   7     -40.056   0.419  24.452  1.00 39.94           H  
ATOM    104 HD22 ASN A   7     -39.956   2.189  24.283  1.00 39.94           H  
ATOM    105  OD1 ASN A   7     -39.884   2.219  21.944  1.00 39.94           O  
ATOM    106  N   VAL A   8     -39.569  -1.069  18.279  1.00 42.32           N  
ATOM    107  H   VAL A   8     -40.484  -0.784  17.961  1.00 42.32           H  
ATOM    108  CA  VAL A   8     -38.533  -1.323  17.266  1.00 42.32           C  
ATOM    109  HA  VAL A   8     -37.568  -1.431  17.761  1.00 42.32           H  
ATOM    110  C   VAL A   8     -38.410  -0.079  16.392  1.00 42.32           C  
ATOM    111  CB  VAL A   8     -38.743  -2.634  16.483  1.00 42.32           C  
ATOM    112  HB  VAL A   8     -39.614  -2.542  15.833  1.00 42.32           H  
ATOM    113  O   VAL A   8     -38.805  -0.054  15.231  1.00 42.32           O  
ATOM    114  CG1 VAL A   8     -37.503  -2.958  15.635  1.00 42.32           C  
ATOM    115 HG11 VAL A   8     -37.327  -2.162  14.912  1.00 42.32           H  
ATOM    116 HG12 VAL A   8     -36.625  -3.066  16.272  1.00 42.32           H  
ATOM    117 HG13 VAL A   8     -37.664  -3.886  15.086  1.00 42.32           H  
ATOM    118  CG2 VAL A   8     -38.966  -3.823  17.428  1.00 42.32           C  
ATOM    119 HG21 VAL A   8     -38.138  -3.902  18.132  1.00 42.32           H  
ATOM    120 HG22 VAL A   8     -39.896  -3.694  17.982  1.00 42.32           H  
ATOM    121 HG23 VAL A   8     -39.040  -4.746  16.853  1.00 42.32           H  
ATOM    122  N   LEU A   9     -37.867   0.992  16.972  1.00 40.89           N  
ATOM    123  H   LEU A   9     -37.606   0.916  17.945  1.00 40.89           H  
ATOM    124  CA  LEU A   9     -37.169   1.994  16.177  1.00 40.89           C  
ATOM    125  HA  LEU A   9     -37.773   2.284  15.316  1.00 40.89           H  
ATOM    126  C   LEU A   9     -35.898   1.308  15.667  1.00 40.89           C  
ATOM    127  CB  LEU A   9     -36.870   3.240  17.038  1.00 40.89           C  
ATOM    128  HB2 LEU A   9     -36.592   2.911  18.039  1.00 40.89           H  
ATOM    129  HB3 LEU A   9     -36.010   3.766  16.624  1.00 40.89           H  
ATOM    130  O   LEU A   9     -34.902   1.234  16.383  1.00 40.89           O  
ATOM    131  CG  LEU A   9     -38.049   4.226  17.126  1.00 40.89           C  
ATOM    132  HG  LEU A   9     -38.983   3.673  17.226  1.00 40.89           H  
ATOM    133  CD1 LEU A   9     -37.896   5.133  18.346  1.00 40.89           C  
ATOM    134 HD11 LEU A   9     -38.732   5.831  18.395  1.00 40.89           H  
ATOM    135 HD12 LEU A   9     -36.961   5.690  18.288  1.00 40.89           H  
ATOM    136 HD13 LEU A   9     -37.900   4.529  19.254  1.00 40.89           H  
ATOM    137  CD2 LEU A   9     -38.121   5.117  15.881  1.00 40.89           C  
ATOM    138 HD21 LEU A   9     -38.253   4.504  14.989  1.00 40.89           H  
ATOM    139 HD22 LEU A   9     -38.971   5.794  15.965  1.00 40.89           H  
ATOM    140 HD23 LEU A   9     -37.206   5.702  15.782  1.00 40.89           H  
ATOM    141  N   MET A  10     -35.946   0.757  14.451  1.00 44.57           N  
ATOM    142  H   MET A  10     -36.830   0.754  13.963  1.00 44.57           H  
ATOM    143  CA  MET A  10     -34.733   0.440  13.698  1.00 44.57           C  
ATOM    144  HA  MET A  10     -34.094  -0.224  14.280  1.00 44.57           H  
ATOM    145  C   MET A  10     -33.985   1.758  13.485  1.00 44.57           C  
ATOM    146  CB  MET A  10     -35.061  -0.229  12.349  1.00 44.57           C  
ATOM    147  HB2 MET A  10     -34.237  -0.037  11.662  1.00 44.57           H  
ATOM    148  HB3 MET A  10     -35.962   0.210  11.921  1.00 44.57           H  
ATOM    149  O   MET A  10     -34.280   2.514  12.560  1.00 44.57           O  
ATOM    150  CG  MET A  10     -35.215  -1.749  12.438  1.00 44.57           C  
ATOM    151  HG2 MET A  10     -34.319  -2.161  12.901  1.00 44.57           H  
ATOM    152  HG3 MET A  10     -36.075  -1.991  13.062  1.00 44.57           H  
ATOM    153  SD  MET A  10     -35.434  -2.524  10.810  1.00 44.57           S  
ATOM    154  CE  MET A  10     -35.102  -4.257  11.217  1.00 44.57           C  
ATOM    155  HE1 MET A  10     -35.840  -4.611  11.937  1.00 44.57           H  
ATOM    156  HE2 MET A  10     -35.164  -4.861  10.312  1.00 44.57           H  
ATOM    157  HE3 MET A  10     -34.103  -4.349  11.644  1.00 44.57           H  
ATOM    158  N   SER A  11     -33.055   2.075  14.384  1.00 53.59           N  
ATOM    159  H   SER A  11     -32.898   1.462  15.171  1.00 53.59           H  
ATOM    160  CA  SER A  11     -32.090   3.136  14.147  1.00 53.59           C  
ATOM    161  HA  SER A  11     -32.631   4.045  13.883  1.00 53.59           H  
ATOM    162  C   SER A  11     -31.229   2.719  12.957  1.00 53.59           C  
ATOM    163  CB  SER A  11     -31.258   3.433  15.402  1.00 53.59           C  
ATOM    164  HB2 SER A  11     -31.912   3.845  16.170  1.00 53.59           H  
ATOM    165  HB3 SER A  11     -30.497   4.173  15.156  1.00 53.59           H  
ATOM    166  O   SER A  11     -30.752   1.585  12.878  1.00 53.59           O  
ATOM    167  OG  SER A  11     -30.634   2.270  15.907  1.00 53.59           O  
ATOM    168  HG  SER A  11     -30.037   2.511  16.619  1.00 53.59           H  
ATOM    169  N   CYS A  12     -31.069   3.623  11.991  1.00 59.99           N  
ATOM    170  H   CYS A  12     -31.522   4.521  12.080  1.00 59.99           H  
ATOM    171  CA  CYS A  12     -30.162   3.400  10.872  1.00 59.99           C  
ATOM    172  HA  CYS A  12     -30.524   2.539  10.310  1.00 59.99           H  
ATOM    173  C   CYS A  12     -28.762   3.120  11.452  1.00 59.99           C  
ATOM    174  CB  CYS A  12     -30.190   4.642   9.970  1.00 59.99           C  
ATOM    175  HB2 CYS A  12     -31.198   5.059   9.951  1.00 59.99           H  
ATOM    176  HB3 CYS A  12     -29.499   5.393  10.353  1.00 59.99           H  
ATOM    177  O   CYS A  12     -28.333   3.893  12.319  1.00 59.99           O  
ATOM    178  SG  CYS A  12     -29.744   4.185   8.274  1.00 59.99           S  
ATOM    179  HG  CYS A  12     -29.784   5.410   7.742  1.00 59.99           H  
ATOM    180  N   PRO A  13     -28.063   2.040  11.051  1.00 70.63           N  
ATOM    181  CA  PRO A  13     -26.745   1.757  11.591  1.00 70.63           C  
ATOM    182  HA  PRO A  13     -26.827   1.607  12.667  1.00 70.63           H  
ATOM    183  C   PRO A  13     -25.832   2.949  11.308  1.00 70.63           C  
ATOM    184  CB  PRO A  13     -26.255   0.457  10.944  1.00 70.63           C  
ATOM    185  HB2 PRO A  13     -26.105  -0.303  11.710  1.00 70.63           H  
ATOM    186  HB3 PRO A  13     -25.323   0.614  10.401  1.00 70.63           H  
ATOM    187  O   PRO A  13     -25.582   3.298  10.154  1.00 70.63           O  
ATOM    188  CG  PRO A  13     -27.357   0.015   9.978  1.00 70.63           C  
ATOM    189  HG2 PRO A  13     -27.733  -0.968  10.264  1.00 70.63           H  
ATOM    190  HG3 PRO A  13     -26.972  -0.019   8.959  1.00 70.63           H  
ATOM    191  CD  PRO A  13     -28.478   1.049  10.077  1.00 70.63           C  
ATOM    192  HD2 PRO A  13     -28.630   1.520   9.106  1.00 70.63           H  
ATOM    193  HD3 PRO A  13     -29.397   0.564  10.406  1.00 70.63           H  
ATOM    194  N   VAL A  14     -25.373   3.610  12.372  1.00 86.81           N  
ATOM    195  H   VAL A  14     -25.670   3.316  13.291  1.00 86.81           H  
ATOM    196  CA  VAL A  14     -24.454   4.742  12.256  1.00 86.81           C  
ATOM    197  HA  VAL A  14     -24.848   5.438  11.515  1.00 86.81           H  
ATOM    198  C   VAL A  14     -23.128   4.188  11.752  1.00 86.81           C  
ATOM    199  CB  VAL A  14     -24.296   5.497  13.589  1.00 86.81           C  
ATOM    200  HB  VAL A  14     -23.880   4.829  14.343  1.00 86.81           H  
ATOM    201  O   VAL A  14     -22.435   3.472  12.474  1.00 86.81           O  
ATOM    202  CG1 VAL A  14     -23.364   6.707  13.430  1.00 86.81           C  
ATOM    203 HG11 VAL A  14     -22.366   6.375  13.142  1.00 86.81           H  
ATOM    204 HG12 VAL A  14     -23.750   7.383  12.667  1.00 86.81           H  
ATOM    205 HG13 VAL A  14     -23.284   7.238  14.378  1.00 86.81           H  
ATOM    206  CG2 VAL A  14     -25.649   6.016  14.100  1.00 86.81           C  
ATOM    207 HG21 VAL A  14     -26.104   6.670  13.356  1.00 86.81           H  
ATOM    208 HG22 VAL A  14     -26.325   5.183  14.296  1.00 86.81           H  
ATOM    209 HG23 VAL A  14     -25.507   6.568  15.028  1.00 86.81           H  
ATOM    210  N   LEU A  15     -22.796   4.482  10.495  1.00 94.48           N  
ATOM    211  H   LEU A  15     -23.462   4.980   9.921  1.00 94.48           H  
ATOM    212  CA  LEU A  15     -21.524   4.068   9.915  1.00 94.48           C  
ATOM    213  HA  LEU A  15     -21.429   2.995  10.079  1.00 94.48           H  
ATOM    214  C   LEU A  15     -20.364   4.779  10.633  1.00 94.48           C  
ATOM    215  CB  LEU A  15     -21.490   4.349   8.403  1.00 94.48           C  
ATOM    216  HB2 LEU A  15     -20.484   4.139   8.039  1.00 94.48           H  
ATOM    217  HB3 LEU A  15     -21.688   5.410   8.248  1.00 94.48           H  
ATOM    218  O   LEU A  15     -20.465   5.980  10.911  1.00 94.48           O  
ATOM    219  CG  LEU A  15     -22.483   3.530   7.559  1.00 94.48           C  
ATOM    220  HG  LEU A  15     -23.500   3.735   7.893  1.00 94.48           H  
ATOM    221  CD1 LEU A  15     -22.361   3.955   6.096  1.00 94.48           C  
ATOM    222 HD11 LEU A  15     -21.356   3.750   5.728  1.00 94.48           H  
ATOM    223 HD12 LEU A  15     -23.081   3.404   5.492  1.00 94.48           H  
ATOM    224 HD13 LEU A  15     -22.571   5.020   5.999  1.00 94.48           H  
ATOM    225  CD2 LEU A  15     -22.225   2.023   7.643  1.00 94.48           C  
ATOM    226 HD21 LEU A  15     -22.889   1.499   6.955  1.00 94.48           H  
ATOM    227 HD22 LEU A  15     -21.190   1.804   7.379  1.00 94.48           H  
ATOM    228 HD23 LEU A  15     -22.432   1.664   8.651  1.00 94.48           H  
ATOM    229  N   PRO A  16     -19.249   4.079  10.906  1.00 96.07           N  
ATOM    230  CA  PRO A  16     -18.078   4.677  11.540  1.00 96.07           C  
ATOM    231  HA  PRO A  16     -18.354   5.088  12.511  1.00 96.07           H  
ATOM    232  C   PRO A  16     -17.497   5.801  10.672  1.00 96.07           C  
ATOM    233  CB  PRO A  16     -17.095   3.518  11.741  1.00 96.07           C  
ATOM    234  HB2 PRO A  16     -16.057   3.836  11.640  1.00 96.07           H  
ATOM    235  HB3 PRO A  16     -17.262   3.065  12.718  1.00 96.07           H  
ATOM    236  O   PRO A  16     -17.470   5.708   9.441  1.00 96.07           O  
ATOM    237  CG  PRO A  16     -17.481   2.520  10.650  1.00 96.07           C  
ATOM    238  HG2 PRO A  16     -17.030   2.815   9.703  1.00 96.07           H  
ATOM    239  HG3 PRO A  16     -17.205   1.498  10.907  1.00 96.07           H  
ATOM    240  CD  PRO A  16     -18.991   2.689  10.557  1.00 96.07           C  
ATOM    241  HD2 PRO A  16     -19.327   2.455   9.547  1.00 96.07           H  
ATOM    242  HD3 PRO A  16     -19.483   2.038  11.280  1.00 96.07           H  
ATOM    243  N   MET A  17     -16.997   6.874  11.290  1.00 94.25           N  
ATOM    244  H   MET A  17     -16.928   6.879  12.298  1.00 94.25           H  
ATOM    245  CA  MET A  17     -16.314   7.936  10.541  1.00 94.25           C  
ATOM    246  HA  MET A  17     -16.872   8.159   9.632  1.00 94.25           H  
ATOM    247  C   MET A  17     -14.919   7.495  10.110  1.00 94.25           C  
ATOM    248  CB  MET A  17     -16.211   9.224  11.360  1.00 94.25           C  
ATOM    249  HB2 MET A  17     -15.554   9.917  10.835  1.00 94.25           H  
ATOM    250  HB3 MET A  17     -15.763   9.006  12.330  1.00 94.25           H  
ATOM    251  O   MET A  17     -14.454   7.868   9.035  1.00 94.25           O  
ATOM    252  CG  MET A  17     -17.560   9.917  11.556  1.00 94.25           C  
ATOM    253  HG2 MET A  17     -18.225   9.262  12.120  1.00 94.25           H  
ATOM    254  HG3 MET A  17     -18.008  10.096  10.578  1.00 94.25           H  
ATOM    255  SD  MET A  17     -17.415  11.509  12.419  1.00 94.25           S  
ATOM    256  CE  MET A  17     -17.000  10.908  14.082  1.00 94.25           C  
ATOM    257  HE1 MET A  17     -17.767  10.211  14.419  1.00 94.25           H  
ATOM    258  HE2 MET A  17     -16.042  10.389  14.072  1.00 94.25           H  
ATOM    259  HE3 MET A  17     -16.955  11.747  14.775  1.00 94.25           H  
ATOM    260  N   SER A  18     -14.257   6.703  10.948  1.00 96.57           N  
ATOM    261  H   SER A  18     -14.698   6.474  11.827  1.00 96.57           H  
ATOM    262  CA  SER A  18     -12.927   6.161  10.694  1.00 96.57           C  
ATOM    263  HA  SER A  18     -12.782   6.035   9.621  1.00 96.57           H  
ATOM    264  C   SER A  18     -12.754   4.804  11.366  1.00 96.57           C  
ATOM    265  CB  SER A  18     -11.884   7.148  11.221  1.00 96.57           C  
ATOM    266  HB2 SER A  18     -12.083   8.137  10.807  1.00 96.57           H  
ATOM    267  HB3 SER A  18     -10.890   6.836  10.903  1.00 96.57           H  
ATOM    268  O   SER A  18     -13.551   4.416  12.219  1.00 96.57           O  
ATOM    269  OG  SER A  18     -11.926   7.202  12.634  1.00 96.57           O  
ATOM    270  HG  SER A  18     -12.840   7.278  12.917  1.00 96.57           H  
ATOM    271  N   CYS A  19     -11.657   4.109  11.062  1.00 97.99           N  
ATOM    272  H   CYS A  19     -11.046   4.422  10.322  1.00 97.99           H  
ATOM    273  CA  CYS A  19     -11.319   2.871  11.755  1.00 97.99           C  
ATOM    274  HA  CYS A  19     -12.147   2.174  11.628  1.00 97.99           H  
ATOM    275  C   CYS A  19     -11.137   3.045  13.275  1.00 97.99           C  
ATOM    276  CB  CYS A  19     -10.089   2.252  11.088  1.00 97.99           C  
ATOM    277  HB2 CYS A  19      -9.717   1.439  11.710  1.00 97.99           H  
ATOM    278  HB3 CYS A  19      -9.301   3.001  11.009  1.00 97.99           H  
ATOM    279  O   CYS A  19     -11.272   2.058  13.991  1.00 97.99           O  
ATOM    280  SG  CYS A  19     -10.422   1.581   9.440  1.00 97.99           S  
ATOM    281  N   LYS A  20     -10.912   4.266  13.799  1.00 96.55           N  
ATOM    282  H   LYS A  20     -10.858   5.058  13.174  1.00 96.55           H  
ATOM    283  CA  LYS A  20     -10.906   4.522  15.256  1.00 96.55           C  
ATOM    284  HA  LYS A  20     -10.196   3.850  15.738  1.00 96.55           H  
ATOM    285  C   LYS A  20     -12.239   4.225  15.937  1.00 96.55           C  
ATOM    286  CB  LYS A  20     -10.533   5.978  15.581  1.00 96.55           C  
ATOM    287  HB2 LYS A  20     -11.100   6.671  14.959  1.00 96.55           H  
ATOM    288  HB3 LYS A  20     -10.835   6.173  16.610  1.00 96.55           H  
ATOM    289  O   LYS A  20     -12.243   3.904  17.120  1.00 96.55           O  
ATOM    290  CG  LYS A  20      -9.032   6.261  15.453  1.00 96.55           C  
ATOM    291  HG2 LYS A  20      -8.846   6.839  14.547  1.00 96.55           H  
ATOM    292  HG3 LYS A  20      -8.489   5.319  15.374  1.00 96.55           H  
ATOM    293  CD  LYS A  20      -8.511   7.023  16.683  1.00 96.55           C  
ATOM    294  HD2 LYS A  20      -8.758   6.466  17.587  1.00 96.55           H  
ATOM    295  HD3 LYS A  20      -8.950   8.020  16.723  1.00 96.55           H  
ATOM    296  CE  LYS A  20      -7.000   7.106  16.530  1.00 96.55           C  
ATOM    297  HE2 LYS A  20      -6.769   7.746  15.678  1.00 96.55           H  
ATOM    298  HE3 LYS A  20      -6.653   6.100  16.295  1.00 96.55           H  
ATOM    299  NZ  LYS A  20      -6.268   7.573  17.727  1.00 96.55           N  
ATOM    300  HZ1 LYS A  20      -6.457   6.970  18.515  1.00 96.55           H  
ATOM    301  HZ2 LYS A  20      -6.491   8.534  17.944  1.00 96.55           H  
ATOM    302  HZ3 LYS A  20      -5.282   7.496  17.523  1.00 96.55           H  
ATOM    303  N   ASP A  21     -13.344   4.331  15.206  1.00 96.09           N  
ATOM    304  H   ASP A  21     -13.266   4.585  14.232  1.00 96.09           H  
ATOM    305  CA  ASP A  21     -14.687   4.093  15.740  1.00 96.09           C  
ATOM    306  HA  ASP A  21     -14.712   4.395  16.787  1.00 96.09           H  
ATOM    307  C   ASP A  21     -15.070   2.601  15.677  1.00 96.09           C  
ATOM    308  CB  ASP A  21     -15.699   4.965  14.979  1.00 96.09           C  
ATOM    309  HB2 ASP A  21     -16.666   4.909  15.479  1.00 96.09           H  
ATOM    310  HB3 ASP A  21     -15.816   4.556  13.975  1.00 96.09           H  
ATOM    311  O   ASP A  21     -16.130   2.199  16.154  1.00 96.09           O  
ATOM    312  CG  ASP A  21     -15.282   6.436  14.865  1.00 96.09           C  
ATOM    313  OD1 ASP A  21     -14.957   7.058  15.899  1.00 96.09           O  
ATOM    314  OD2 ASP A  21     -15.263   6.939  13.713  1.00 96.09           O  
ATOM    315  N   VAL A  22     -14.222   1.765  15.067  1.00 96.79           N  
ATOM    316  H   VAL A  22     -13.326   2.125  14.771  1.00 96.79           H  
ATOM    317  CA  VAL A  22     -14.502   0.351  14.817  1.00 96.79           C  
ATOM    318  HA  VAL A  22     -15.582   0.219  14.743  1.00 96.79           H  
ATOM    319  C   VAL A  22     -13.996  -0.496  15.975  1.00 96.79           C  
ATOM    320  CB  VAL A  22     -13.894  -0.109  13.481  1.00 96.79           C  
ATOM    321  HB  VAL A  22     -12.815   0.040  13.495  1.00 96.79           H  
ATOM    322  O   VAL A  22     -12.794  -0.600  16.215  1.00 96.79           O  
ATOM    323  CG1 VAL A  22     -14.170  -1.593  13.204  1.00 96.79           C  
ATOM    324 HG11 VAL A  22     -13.662  -2.214  13.942  1.00 96.79           H  
ATOM    325 HG12 VAL A  22     -13.786  -1.855  12.217  1.00 96.79           H  
ATOM    326 HG13 VAL A  22     -15.241  -1.791  13.236  1.00 96.79           H  
ATOM    327  CG2 VAL A  22     -14.483   0.696  12.318  1.00 96.79           C  
ATOM    328 HG21 VAL A  22     -15.550   0.492  12.225  1.00 96.79           H  
ATOM    329 HG22 VAL A  22     -14.336   1.765  12.472  1.00 96.79           H  
ATOM    330 HG23 VAL A  22     -13.969   0.414  11.399  1.00 96.79           H  
ATOM    331  N   GLN A  23     -14.919  -1.177  16.651  1.00 93.09           N  
ATOM    332  H   GLN A  23     -15.891  -1.030  16.420  1.00 93.09           H  
ATOM    333  CA  GLN A  23     -14.595  -2.202  17.640  1.00 93.09           C  
ATOM    334  HA  GLN A  23     -13.552  -2.101  17.938  1.00 93.09           H  
ATOM    335  C   GLN A  23     -14.773  -3.592  17.028  1.00 93.09           C  
ATOM    336  CB  GLN A  23     -15.446  -2.023  18.901  1.00 93.09           C  
ATOM    337  HB2 GLN A  23     -15.236  -2.852  19.576  1.00 93.09           H  
ATOM    338  HB3 GLN A  23     -16.505  -2.048  18.640  1.00 93.09           H  
ATOM    339  O   GLN A  23     -15.839  -3.930  16.521  1.00 93.09           O  
ATOM    340  CG  GLN A  23     -15.121  -0.705  19.619  1.00 93.09           C  
ATOM    341  HG2 GLN A  23     -15.422   0.138  18.997  1.00 93.09           H  
ATOM    342  HG3 GLN A  23     -14.045  -0.642  19.783  1.00 93.09           H  
ATOM    343  CD  GLN A  23     -15.817  -0.580  20.970  1.00 93.09           C  
ATOM    344  NE2 GLN A  23     -15.515   0.449  21.729  1.00 93.09           N  
ATOM    345 HE21 GLN A  23     -14.879   1.161  21.400  1.00 93.09           H  
ATOM    346 HE22 GLN A  23     -16.014   0.509  22.606  1.00 93.09           H  
ATOM    347  OE1 GLN A  23     -16.625  -1.395  21.381  1.00 93.09           O  
ATOM    348  N   SER A  24     -13.721  -4.408  17.080  1.00 95.97           N  
ATOM    349  H   SER A  24     -12.864  -4.072  17.495  1.00 95.97           H  
ATOM    350  CA  SER A  24     -13.744  -5.787  16.591  1.00 95.97           C  
ATOM    351  HA  SER A  24     -14.762  -6.171  16.661  1.00 95.97           H  
ATOM    352  C   SER A  24     -12.836  -6.682  17.429  1.00 95.97           C  
ATOM    353  CB  SER A  24     -13.323  -5.836  15.120  1.00 95.97           C  
ATOM    354  HB2 SER A  24     -12.274  -5.549  15.038  1.00 95.97           H  
ATOM    355  HB3 SER A  24     -13.935  -5.139  14.548  1.00 95.97           H  
ATOM    356  O   SER A  24     -11.810  -6.253  17.970  1.00 95.97           O  
ATOM    357  OG  SER A  24     -13.484  -7.141  14.592  1.00 95.97           O  
ATOM    358  HG  SER A  24     -13.224  -7.108  13.669  1.00 95.97           H  
ATOM    359  N   THR A  25     -13.202  -7.957  17.526  1.00 96.38           N  
ATOM    360  H   THR A  25     -14.046  -8.259  17.060  1.00 96.38           H  
ATOM    361  CA  THR A  25     -12.333  -9.003  18.080  1.00 96.38           C  
ATOM    362  HA  THR A  25     -11.807  -8.615  18.953  1.00 96.38           H  
ATOM    363  C   THR A  25     -11.271  -9.453  17.079  1.00 96.38           C  
ATOM    364  CB  THR A  25     -13.156 -10.215  18.532  1.00 96.38           C  
ATOM    365  HB  THR A  25     -12.482 -11.017  18.834  1.00 96.38           H  
ATOM    366  O   THR A  25     -10.223  -9.929  17.500  1.00 96.38           O  
ATOM    367  CG2 THR A  25     -14.073  -9.870  19.705  1.00 96.38           C  
ATOM    368 HG21 THR A  25     -14.805  -9.117  19.411  1.00 96.38           H  
ATOM    369 HG22 THR A  25     -13.479  -9.489  20.536  1.00 96.38           H  
ATOM    370 HG23 THR A  25     -14.598 -10.766  20.035  1.00 96.38           H  
ATOM    371  OG1 THR A  25     -13.974 -10.661  17.474  1.00 96.38           O  
ATOM    372  HG1 THR A  25     -14.432 -11.449  17.776  1.00 96.38           H  
ATOM    373  N   GLN A  26     -11.508  -9.268  15.776  1.00 96.79           N  
ATOM    374  H   GLN A  26     -12.356  -8.788  15.513  1.00 96.79           H  
ATOM    375  CA  GLN A  26     -10.573  -9.632  14.711  1.00 96.79           C  
ATOM    376  HA  GLN A  26     -10.128 -10.600  14.943  1.00 96.79           H  
ATOM    377  C   GLN A  26      -9.452  -8.601  14.584  1.00 96.79           C  
ATOM    378  CB  GLN A  26     -11.312  -9.735  13.367  1.00 96.79           C  
ATOM    379  HB2 GLN A  26     -10.588  -9.980  12.590  1.00 96.79           H  
ATOM    380  HB3 GLN A  26     -11.751  -8.768  13.122  1.00 96.79           H  
ATOM    381  O   GLN A  26      -9.722  -7.401  14.628  1.00 96.79           O  
ATOM    382  CG  GLN A  26     -12.414 -10.803  13.357  1.00 96.79           C  
ATOM    383  HG2 GLN A  26     -11.972 -11.785  13.523  1.00 96.79           H  
ATOM    384  HG3 GLN A  26     -13.127 -10.607  14.157  1.00 96.79           H  
ATOM    385  CD  GLN A  26     -13.156 -10.820  12.024  1.00 96.79           C  
ATOM    386  NE2 GLN A  26     -14.443 -10.547  12.009  1.00 96.79           N  
ATOM    387 HE21 GLN A  26     -14.886 -10.587  11.102  1.00 96.79           H  
ATOM    388 HE22 GLN A  26     -14.944 -10.346  12.862  1.00 96.79           H  
ATOM    389  OE1 GLN A  26     -12.598 -11.068  10.971  1.00 96.79           O  
ATOM    390  N   ASP A  27      -8.222  -9.055  14.332  1.00 96.88           N  
ATOM    391  H   ASP A  27      -8.027 -10.037  14.463  1.00 96.88           H  
ATOM    392  CA  ASP A  27      -7.071  -8.167  14.115  1.00 96.88           C  
ATOM    393  HA  ASP A  27      -6.886  -7.601  15.027  1.00 96.88           H  
ATOM    394  C   ASP A  27      -7.323  -7.170  12.987  1.00 96.88           C  
ATOM    395  CB  ASP A  27      -5.812  -8.982  13.783  1.00 96.88           C  
ATOM    396  HB2 ASP A  27      -6.019  -9.630  12.931  1.00 96.88           H  
ATOM    397  HB3 ASP A  27      -5.021  -8.290  13.492  1.00 96.88           H  
ATOM    398  O   ASP A  27      -7.037  -5.979  13.110  1.00 96.88           O  
ATOM    399  CG  ASP A  27      -5.287  -9.829  14.943  1.00 96.88           C  
ATOM    400  OD1 ASP A  27      -5.820  -9.695  16.066  1.00 96.88           O  
ATOM    401  OD2 ASP A  27      -4.365 -10.627  14.673  1.00 96.88           O  
ATOM    402  N   ARG A  28      -7.910  -7.666  11.894  1.00 97.24           N  
ATOM    403  H   ARG A  28      -8.179  -8.639  11.913  1.00 97.24           H  
ATOM    404  CA  ARG A  28      -8.278  -6.876  10.724  1.00 97.24           C  
ATOM    405  HA  ARG A  28      -8.218  -5.827  11.012  1.00 97.24           H  
ATOM    406  C   ARG A  28      -9.716  -7.162  10.331  1.00 97.24           C  
ATOM    407  CB  ARG A  28      -7.291  -7.123   9.574  1.00 97.24           C  
ATOM    408  HB2 ARG A  28      -7.639  -6.597   8.684  1.00 97.24           H  
ATOM    409  HB3 ARG A  28      -7.245  -8.191   9.359  1.00 97.24           H  
ATOM    410  O   ARG A  28     -10.110  -8.322  10.267  1.00 97.24           O  
ATOM    411  CG  ARG A  28      -5.897  -6.600   9.945  1.00 97.24           C  
ATOM    412  HG2 ARG A  28      -5.948  -5.517  10.059  1.00 97.24           H  
ATOM    413  HG3 ARG A  28      -5.572  -7.032  10.892  1.00 97.24           H  
ATOM    414  CD  ARG A  28      -4.841  -6.949   8.900  1.00 97.24           C  
ATOM    415  HD2 ARG A  28      -4.766  -8.034   8.823  1.00 97.24           H  
ATOM    416  HD3 ARG A  28      -5.140  -6.530   7.939  1.00 97.24           H  
ATOM    417  NE  ARG A  28      -3.550  -6.378   9.314  1.00 97.24           N  
ATOM    418  HE  ARG A  28      -3.574  -5.712  10.073  1.00 97.24           H  
ATOM    419  NH1 ARG A  28      -2.155  -7.417   7.821  1.00 97.24           N  
ATOM    420 HH11 ARG A  28      -2.907  -8.048   7.581  1.00 97.24           H  
ATOM    421 HH12 ARG A  28      -1.213  -7.482   7.461  1.00 97.24           H  
ATOM    422  NH2 ARG A  28      -1.371  -5.817   9.145  1.00 97.24           N  
ATOM    423 HH21 ARG A  28      -1.525  -5.147   9.885  1.00 97.24           H  
ATOM    424 HH22 ARG A  28      -0.495  -5.781   8.643  1.00 97.24           H  
ATOM    425  CZ  ARG A  28      -2.371  -6.544   8.757  1.00 97.24           C  
ATOM    426  N   VAL A  29     -10.490  -6.117  10.057  1.00 97.67           N  
ATOM    427  H   VAL A  29     -10.082  -5.196  10.123  1.00 97.67           H  
ATOM    428  CA  VAL A  29     -11.904  -6.228   9.666  1.00 97.67           C  
ATOM    429  HA  VAL A  29     -12.083  -7.241   9.305  1.00 97.67           H  
ATOM    430  C   VAL A  29     -12.208  -5.279   8.517  1.00 97.67           C  
ATOM    431  CB  VAL A  29     -12.831  -6.009  10.879  1.00 97.67           C  
ATOM    432  HB  VAL A  29     -12.528  -6.710  11.657  1.00 97.67           H  
ATOM    433  O   VAL A  29     -11.704  -4.159   8.489  1.00 97.67           O  
ATOM    434  CG1 VAL A  29     -12.743  -4.599  11.474  1.00 97.67           C  
ATOM    435 HG11 VAL A  29     -11.717  -4.383  11.773  1.00 97.67           H  
ATOM    436 HG12 VAL A  29     -13.388  -4.524  12.350  1.00 97.67           H  
ATOM    437 HG13 VAL A  29     -13.062  -3.854  10.745  1.00 97.67           H  
ATOM    438  CG2 VAL A  29     -14.292  -6.322  10.541  1.00 97.67           C  
ATOM    439 HG21 VAL A  29     -14.687  -5.601   9.826  1.00 97.67           H  
ATOM    440 HG22 VAL A  29     -14.372  -7.326  10.125  1.00 97.67           H  
ATOM    441 HG23 VAL A  29     -14.897  -6.272  11.447  1.00 97.67           H  
ATOM    442  N   VAL A  30     -13.017  -5.725   7.558  1.00 97.84           N  
ATOM    443  H   VAL A  30     -13.452  -6.630   7.665  1.00 97.84           H  
ATOM    444  CA  VAL A  30     -13.490  -4.872   6.462  1.00 97.84           C  
ATOM    445  HA  VAL A  30     -12.756  -4.083   6.300  1.00 97.84           H  
ATOM    446  C   VAL A  30     -14.808  -4.222   6.869  1.00 97.84           C  
ATOM    447  CB  VAL A  30     -13.615  -5.643   5.138  1.00 97.84           C  
ATOM    448  HB  VAL A  30     -14.324  -6.461   5.265  1.00 97.84           H  
ATOM    449  O   VAL A  30     -15.719  -4.918   7.313  1.00 97.84           O  
ATOM    450  CG1 VAL A  30     -14.104  -4.736   4.002  1.00 97.84           C  
ATOM    451 HG11 VAL A  30     -14.159  -5.304   3.073  1.00 97.84           H  
ATOM    452 HG12 VAL A  30     -15.103  -4.359   4.219  1.00 97.84           H  
ATOM    453 HG13 VAL A  30     -13.425  -3.894   3.872  1.00 97.84           H  
ATOM    454  CG2 VAL A  30     -12.257  -6.234   4.726  1.00 97.84           C  
ATOM    455 HG21 VAL A  30     -12.379  -6.805   3.806  1.00 97.84           H  
ATOM    456 HG22 VAL A  30     -11.882  -6.907   5.496  1.00 97.84           H  
ATOM    457 HG23 VAL A  30     -11.537  -5.432   4.561  1.00 97.84           H  
ATOM    458  N   VAL A  31     -14.908  -2.903   6.722  1.00 97.34           N  
ATOM    459  H   VAL A  31     -14.122  -2.405   6.326  1.00 97.34           H  
ATOM    460  CA  VAL A  31     -16.110  -2.117   7.043  1.00 97.34           C  
ATOM    461  HA  VAL A  31     -16.976  -2.779   7.045  1.00 97.34           H  
ATOM    462  C   VAL A  31     -16.357  -1.049   5.981  1.00 97.34           C  
ATOM    463  CB  VAL A  31     -16.019  -1.453   8.434  1.00 97.34           C  
ATOM    464  HB  VAL A  31     -16.967  -0.953   8.630  1.00 97.34           H  
ATOM    465  O   VAL A  31     -15.438  -0.657   5.264  1.00 97.34           O  
ATOM    466  CG1 VAL A  31     -15.800  -2.472   9.559  1.00 97.34           C  
ATOM    467 HG11 VAL A  31     -14.815  -2.930   9.466  1.00 97.34           H  
ATOM    468 HG12 VAL A  31     -15.871  -1.972  10.526  1.00 97.34           H  
ATOM    469 HG13 VAL A  31     -16.563  -3.248   9.505  1.00 97.34           H  
ATOM    470  CG2 VAL A  31     -14.912  -0.395   8.506  1.00 97.34           C  
ATOM    471 HG21 VAL A  31     -15.079   0.391   7.769  1.00 97.34           H  
ATOM    472 HG22 VAL A  31     -14.921   0.072   9.491  1.00 97.34           H  
ATOM    473 HG23 VAL A  31     -13.942  -0.855   8.321  1.00 97.34           H  
ATOM    474  N   THR A  32     -17.581  -0.529   5.927  1.00 97.66           N  
ATOM    475  H   THR A  32     -18.309  -0.922   6.507  1.00 97.66           H  
ATOM    476  CA  THR A  32     -17.918   0.675   5.159  1.00 97.66           C  
ATOM    477  HA  THR A  32     -17.185   0.821   4.365  1.00 97.66           H  
ATOM    478  C   THR A  32     -17.887   1.888   6.086  1.00 97.66           C  
ATOM    479  CB  THR A  32     -19.296   0.544   4.499  1.00 97.66           C  
ATOM    480  HB  THR A  32     -20.067   0.585   5.269  1.00 97.66           H  
ATOM    481  O   THR A  32     -18.581   1.910   7.104  1.00 97.66           O  
ATOM    482  CG2 THR A  32     -19.560   1.647   3.477  1.00 97.66           C  
ATOM    483 HG21 THR A  32     -19.612   2.615   3.975  1.00 97.66           H  
ATOM    484 HG22 THR A  32     -18.768   1.662   2.729  1.00 97.66           H  
ATOM    485 HG23 THR A  32     -20.514   1.462   2.984  1.00 97.66           H  
ATOM    486  OG1 THR A  32     -19.411  -0.691   3.832  1.00 97.66           O  
ATOM    487  HG1 THR A  32     -18.776  -0.709   3.112  1.00 97.66           H  
ATOM    488  N   LEU A  33     -17.086   2.901   5.754  1.00 96.82           N  
ATOM    489  H   LEU A  33     -16.537   2.819   4.910  1.00 96.82           H  
ATOM    490  CA  LEU A  33     -17.069   4.172   6.483  1.00 96.82           C  
ATOM    491  HA  LEU A  33     -17.189   3.968   7.547  1.00 96.82           H  
ATOM    492  C   LEU A  33     -18.246   5.061   6.061  1.00 96.82           C  
ATOM    493  CB  LEU A  33     -15.724   4.893   6.273  1.00 96.82           C  
ATOM    494  HB2 LEU A  33     -15.748   5.831   6.828  1.00 96.82           H  
ATOM    495  HB3 LEU A  33     -15.622   5.132   5.214  1.00 96.82           H  
ATOM    496  O   LEU A  33     -18.808   4.901   4.982  1.00 96.82           O  
ATOM    497  CG  LEU A  33     -14.479   4.103   6.716  1.00 96.82           C  
ATOM    498  HG  LEU A  33     -14.383   3.213   6.094  1.00 96.82           H  
ATOM    499  CD1 LEU A  33     -13.239   4.969   6.504  1.00 96.82           C  
ATOM    500 HD11 LEU A  33     -13.150   5.177   5.438  1.00 96.82           H  
ATOM    501 HD12 LEU A  33     -12.346   4.435   6.828  1.00 96.82           H  
ATOM    502 HD13 LEU A  33     -13.328   5.903   7.058  1.00 96.82           H  
ATOM    503  CD2 LEU A  33     -14.526   3.676   8.183  1.00 96.82           C  
ATOM    504 HD21 LEU A  33     -13.571   3.243   8.479  1.00 96.82           H  
ATOM    505 HD22 LEU A  33     -14.762   4.530   8.818  1.00 96.82           H  
ATOM    506 HD23 LEU A  33     -15.290   2.907   8.304  1.00 96.82           H  
ATOM    507  N   SER A  34     -18.568   6.070   6.870  1.00 95.36           N  
ATOM    508  H   SER A  34     -18.138   6.072   7.784  1.00 95.36           H  
ATOM    509  CA  SER A  34     -19.612   7.073   6.579  1.00 95.36           C  
ATOM    510  HA  SER A  34     -20.569   6.558   6.502  1.00 95.36           H  
ATOM    511  C   SER A  34     -19.420   7.841   5.259  1.00 95.36           C  
ATOM    512  CB  SER A  34     -19.703   8.076   7.732  1.00 95.36           C  
ATOM    513  HB2 SER A  34     -19.942   7.549   8.655  1.00 95.36           H  
ATOM    514  HB3 SER A  34     -20.495   8.796   7.524  1.00 95.36           H  
ATOM    515  O   SER A  34     -20.376   8.407   4.739  1.00 95.36           O  
ATOM    516  OG  SER A  34     -18.472   8.759   7.881  1.00 95.36           O  
ATOM    517  HG  SER A  34     -17.822   8.114   8.169  1.00 95.36           H  
ATOM    518  N   LEU A  35     -18.208   7.831   4.691  1.00 94.16           N  
ATOM    519  H   LEU A  35     -17.473   7.346   5.184  1.00 94.16           H  
ATOM    520  CA  LEU A  35     -17.906   8.362   3.355  1.00 94.16           C  
ATOM    521  HA  LEU A  35     -18.480   9.276   3.203  1.00 94.16           H  
ATOM    522  C   LEU A  35     -18.327   7.423   2.206  1.00 94.16           C  
ATOM    523  CB  LEU A  35     -16.400   8.692   3.274  1.00 94.16           C  
ATOM    524  HB2 LEU A  35     -16.150   8.948   2.244  1.00 94.16           H  
ATOM    525  HB3 LEU A  35     -15.837   7.794   3.529  1.00 94.16           H  
ATOM    526  O   LEU A  35     -18.109   7.756   1.048  1.00 94.16           O  
ATOM    527  CG  LEU A  35     -15.934   9.851   4.173  1.00 94.16           C  
ATOM    528  HG  LEU A  35     -16.207   9.645   5.208  1.00 94.16           H  
ATOM    529  CD1 LEU A  35     -14.412   9.972   4.096  1.00 94.16           C  
ATOM    530 HD11 LEU A  35     -14.062  10.771   4.750  1.00 94.16           H  
ATOM    531 HD12 LEU A  35     -13.958   9.034   4.416  1.00 94.16           H  
ATOM    532 HD13 LEU A  35     -14.101  10.184   3.073  1.00 94.16           H  
ATOM    533  CD2 LEU A  35     -16.539  11.196   3.757  1.00 94.16           C  
ATOM    534 HD21 LEU A  35     -16.117  11.992   4.371  1.00 94.16           H  
ATOM    535 HD22 LEU A  35     -17.620  11.176   3.902  1.00 94.16           H  
ATOM    536 HD23 LEU A  35     -16.317  11.388   2.708  1.00 94.16           H  
ATOM    537  N   GLY A  36     -18.885   6.246   2.503  1.00 95.93           N  
ATOM    538  H   GLY A  36     -19.044   6.017   3.474  1.00 95.93           H  
ATOM    539  CA  GLY A  36     -19.238   5.223   1.512  1.00 95.93           C  
ATOM    540  HA2 GLY A  36     -19.681   5.701   0.638  1.00 95.93           H  
ATOM    541  HA3 GLY A  36     -19.978   4.553   1.949  1.00 95.93           H  
ATOM    542  C   GLY A  36     -18.054   4.372   1.037  1.00 95.93           C  
ATOM    543  O   GLY A  36     -18.201   3.581   0.110  1.00 95.93           O  
ATOM    544  N   ILE A  37     -16.884   4.514   1.666  1.00 96.45           N  
ATOM    545  H   ILE A  37     -16.847   5.170   2.433  1.00 96.45           H  
ATOM    546  CA  ILE A  37     -15.652   3.812   1.285  1.00 96.45           C  
ATOM    547  HA  ILE A  37     -15.707   3.569   0.224  1.00 96.45           H  
ATOM    548  C   ILE A  37     -15.550   2.507   2.076  1.00 96.45           C  
ATOM    549  CB  ILE A  37     -14.406   4.708   1.487  1.00 96.45           C  
ATOM    550  HB  ILE A  37     -14.289   4.896   2.555  1.00 96.45           H  
ATOM    551  O   ILE A  37     -15.580   2.521   3.310  1.00 96.45           O  
ATOM    552  CG1 ILE A  37     -14.555   6.071   0.767  1.00 96.45           C  
ATOM    553 HG12 ILE A  37     -14.582   5.912  -0.311  1.00 96.45           H  
ATOM    554 HG13 ILE A  37     -15.495   6.541   1.055  1.00 96.45           H  
ATOM    555  CG2 ILE A  37     -13.146   3.982   0.978  1.00 96.45           C  
ATOM    556 HG21 ILE A  37     -13.213   3.830  -0.100  1.00 96.45           H  
ATOM    557 HG22 ILE A  37     -12.253   4.565   1.202  1.00 96.45           H  
ATOM    558 HG23 ILE A  37     -13.028   3.013   1.462  1.00 96.45           H  
ATOM    559  CD1 ILE A  37     -13.447   7.080   1.097  1.00 96.45           C  
ATOM    560 HD11 ILE A  37     -13.687   8.038   0.636  1.00 96.45           H  
ATOM    561 HD12 ILE A  37     -13.375   7.215   2.176  1.00 96.45           H  
ATOM    562 HD13 ILE A  37     -12.487   6.744   0.705  1.00 96.45           H  
ATOM    563  N   ASN A  38     -15.383   1.387   1.372  1.00 97.58           N  
ATOM    564  H   ASN A  38     -15.353   1.456   0.365  1.00 97.58           H  
ATOM    565  CA  ASN A  38     -15.015   0.115   1.989  1.00 97.58           C  
ATOM    566  HA  ASN A  38     -15.561   0.005   2.927  1.00 97.58           H  
ATOM    567  C   ASN A  38     -13.521   0.118   2.311  1.00 97.58           C  
ATOM    568  CB  ASN A  38     -15.400  -1.049   1.065  1.00 97.58           C  
ATOM    569  HB2 ASN A  38     -14.982  -0.878   0.073  1.00 97.58           H  
ATOM    570  HB3 ASN A  38     -14.981  -1.974   1.459  1.00 97.58           H  
ATOM    571  O   ASN A  38     -12.705   0.417   1.444  1.00 97.58           O  
ATOM    572  CG  ASN A  38     -16.900  -1.235   0.969  1.00 97.58           C  
ATOM    573  ND2 ASN A  38     -17.386  -1.777  -0.120  1.00 97.58           N  
ATOM    574 HD21 ASN A  38     -18.392  -1.853  -0.174  1.00 97.58           H  
ATOM    575 HD22 ASN A  38     -16.780  -2.008  -0.895  1.00 97.58           H  
ATOM    576  OD1 ASN A  38     -17.653  -0.919   1.874  1.00 97.58           O  
ATOM    577  N   VAL A  39     -13.167  -0.207   3.553  1.00 98.24           N  
ATOM    578  H   VAL A  39     -13.894  -0.427   4.218  1.00 98.24           H  
ATOM    579  CA  VAL A  39     -11.781  -0.198   4.032  1.00 98.24           C  
ATOM    580  HA  VAL A  39     -11.111  -0.233   3.174  1.00 98.24           H  
ATOM    581  C   VAL A  39     -11.481  -1.415   4.893  1.00 98.24           C  
ATOM    582  CB  VAL A  39     -11.444   1.083   4.813  1.00 98.24           C  
ATOM    583  HB  VAL A  39     -10.386   1.012   5.064  1.00 98.24           H  
ATOM    584  O   VAL A  39     -12.367  -1.946   5.559  1.00 98.24           O  
ATOM    585  CG1 VAL A  39     -11.637   2.351   3.974  1.00 98.24           C  
ATOM    586 HG11 VAL A  39     -11.112   2.248   3.025  1.00 98.24           H  
ATOM    587 HG12 VAL A  39     -12.698   2.515   3.784  1.00 98.24           H  
ATOM    588 HG13 VAL A  39     -11.240   3.215   4.508  1.00 98.24           H  
ATOM    589  CG2 VAL A  39     -12.239   1.225   6.117  1.00 98.24           C  
ATOM    590 HG21 VAL A  39     -12.014   0.399   6.791  1.00 98.24           H  
ATOM    591 HG22 VAL A  39     -13.308   1.224   5.906  1.00 98.24           H  
ATOM    592 HG23 VAL A  39     -11.963   2.152   6.621  1.00 98.24           H  
ATOM    593  N   MET A  40     -10.212  -1.819   4.936  1.00 98.45           N  
ATOM    594  H   MET A  40      -9.532  -1.318   4.382  1.00 98.45           H  
ATOM    595  CA  MET A  40      -9.710  -2.764   5.931  1.00 98.45           C  
ATOM    596  HA  MET A  40     -10.529  -3.392   6.279  1.00 98.45           H  
ATOM    597  C   MET A  40      -9.153  -1.990   7.130  1.00 98.45           C  
ATOM    598  CB  MET A  40      -8.667  -3.683   5.282  1.00 98.45           C  
ATOM    599  HB2 MET A  40      -7.834  -3.086   4.910  1.00 98.45           H  
ATOM    600  HB3 MET A  40      -9.134  -4.186   4.435  1.00 98.45           H  
ATOM    601  O   MET A  40      -8.182  -1.249   6.995  1.00 98.45           O  
ATOM    602  CG  MET A  40      -8.136  -4.736   6.264  1.00 98.45           C  
ATOM    603  HG2 MET A  40      -7.594  -4.224   7.059  1.00 98.45           H  
ATOM    604  HG3 MET A  40      -8.983  -5.250   6.719  1.00 98.45           H  
ATOM    605  SD  MET A  40      -7.032  -5.986   5.531  1.00 98.45           S  
ATOM    606  CE  MET A  40      -8.259  -6.968   4.628  1.00 98.45           C  
ATOM    607  HE1 MET A  40      -8.983  -7.387   5.327  1.00 98.45           H  
ATOM    608  HE2 MET A  40      -8.784  -6.333   3.914  1.00 98.45           H  
ATOM    609  HE3 MET A  40      -7.770  -7.779   4.088  1.00 98.45           H  
ATOM    610  N   CYS A  41      -9.747  -2.183   8.302  1.00 98.54           N  
ATOM    611  H   CYS A  41     -10.558  -2.784   8.342  1.00 98.54           H  
ATOM    612  CA  CYS A  41      -9.273  -1.613   9.556  1.00 98.54           C  
ATOM    613  HA  CYS A  41      -8.740  -0.687   9.337  1.00 98.54           H  
ATOM    614  C   CYS A  41      -8.323  -2.574  10.272  1.00 98.54           C  
ATOM    615  CB  CYS A  41     -10.468  -1.277  10.453  1.00 98.54           C  
ATOM    616  HB2 CYS A  41     -10.088  -0.914  11.408  1.00 98.54           H  
ATOM    617  HB3 CYS A  41     -11.032  -2.190  10.643  1.00 98.54           H  
ATOM    618  O   CYS A  41      -8.688  -3.731  10.465  1.00 98.54           O  
ATOM    619  SG  CYS A  41     -11.604  -0.033   9.795  1.00 98.54           S  
ATOM    620  N   ASP A  42      -7.158  -2.099  10.717  1.00 98.39           N  
ATOM    621  H   ASP A  42      -6.946  -1.130  10.528  1.00 98.39           H  
ATOM    622  CA  ASP A  42      -6.343  -2.761  11.743  1.00 98.39           C  
ATOM    623  HA  ASP A  42      -6.480  -3.840  11.674  1.00 98.39           H  
ATOM    624  C   ASP A  42      -6.817  -2.293  13.124  1.00 98.39           C  
ATOM    625  CB  ASP A  42      -4.848  -2.470  11.543  1.00 98.39           C  
ATOM    626  HB2 ASP A  42      -4.592  -2.570  10.488  1.00 98.39           H  
ATOM    627  HB3 ASP A  42      -4.639  -1.445  11.850  1.00 98.39           H  
ATOM    628  O   ASP A  42      -6.761  -1.103  13.456  1.00 98.39           O  
ATOM    629  CG  ASP A  42      -3.946  -3.382  12.376  1.00 98.39           C  
ATOM    630  OD1 ASP A  42      -4.249  -3.597  13.573  1.00 98.39           O  
ATOM    631  OD2 ASP A  42      -2.942  -3.893  11.822  1.00 98.39           O  
ATOM    632  N   THR A  43      -7.331  -3.225  13.925  1.00 98.04           N  
ATOM    633  H   THR A  43      -7.288  -4.188  13.624  1.00 98.04           H  
ATOM    634  CA  THR A  43      -7.951  -2.920  15.222  1.00 98.04           C  
ATOM    635  HA  THR A  43      -8.152  -1.849  15.264  1.00 98.04           H  
ATOM    636  C   THR A  43      -7.039  -3.207  16.413  1.00 98.04           C  
ATOM    637  CB  THR A  43      -9.316  -3.600  15.399  1.00 98.04           C  
ATOM    638  HB  THR A  43      -9.810  -3.122  16.245  1.00 98.04           H  
ATOM    639  O   THR A  43      -7.477  -3.046  17.553  1.00 98.04           O  
ATOM    640  CG2 THR A  43     -10.226  -3.437  14.179  1.00 98.04           C  
ATOM    641 HG21 THR A  43      -9.859  -4.039  13.348  1.00 98.04           H  
ATOM    642 HG22 THR A  43     -11.240  -3.742  14.437  1.00 98.04           H  
ATOM    643 HG23 THR A  43     -10.251  -2.389  13.882  1.00 98.04           H  
ATOM    644  OG1 THR A  43      -9.172  -4.967  15.708  1.00 98.04           O  
ATOM    645  HG1 THR A  43      -9.237  -5.503  14.914  1.00 98.04           H  
ATOM    646  N   LYS A  44      -5.785  -3.625  16.181  1.00 97.46           N  
ATOM    647  H   LYS A  44      -5.473  -3.695  15.222  1.00 97.46           H  
ATOM    648  CA  LYS A  44      -4.878  -4.080  17.251  1.00 97.46           C  
ATOM    649  HA  LYS A  44      -5.302  -3.829  18.223  1.00 97.46           H  
ATOM    650  C   LYS A  44      -3.521  -3.397  17.234  1.00 97.46           C  
ATOM    651  CB  LYS A  44      -4.680  -5.604  17.177  1.00 97.46           C  
ATOM    652  HB2 LYS A  44      -4.055  -5.925  18.010  1.00 97.46           H  
ATOM    653  HB3 LYS A  44      -4.153  -5.846  16.254  1.00 97.46           H  
ATOM    654  O   LYS A  44      -3.019  -3.054  18.303  1.00 97.46           O  
ATOM    655  CG  LYS A  44      -5.980  -6.411  17.198  1.00 97.46           C  
ATOM    656  HG2 LYS A  44      -5.723  -7.460  17.056  1.00 97.46           H  
ATOM    657  HG3 LYS A  44      -6.592  -6.082  16.358  1.00 97.46           H  
ATOM    658  CD  LYS A  44      -6.809  -6.294  18.478  1.00 97.46           C  
ATOM    659  HD2 LYS A  44      -6.294  -6.786  19.303  1.00 97.46           H  
ATOM    660  HD3 LYS A  44      -6.960  -5.242  18.720  1.00 97.46           H  
ATOM    661  CE  LYS A  44      -8.160  -6.961  18.210  1.00 97.46           C  
ATOM    662  HE2 LYS A  44      -8.061  -8.045  18.266  1.00 97.46           H  
ATOM    663  HE3 LYS A  44      -8.454  -6.717  17.189  1.00 97.46           H  
ATOM    664  NZ  LYS A  44      -9.198  -6.448  19.128  1.00 97.46           N  
ATOM    665  HZ1 LYS A  44     -10.113  -6.668  18.762  1.00 97.46           H  
ATOM    666  HZ2 LYS A  44      -9.081  -6.815  20.061  1.00 97.46           H  
ATOM    667  HZ3 LYS A  44      -9.148  -5.439  19.135  1.00 97.46           H  
ATOM    668  N   THR A  45      -2.924  -3.204  16.060  1.00 96.84           N  
ATOM    669  H   THR A  45      -3.391  -3.499  15.214  1.00 96.84           H  
ATOM    670  CA  THR A  45      -1.587  -2.614  15.935  1.00 96.84           C  
ATOM    671  HA  THR A  45      -0.871  -3.258  16.446  1.00 96.84           H  
ATOM    672  C   THR A  45      -1.559  -1.230  16.577  1.00 96.84           C  
ATOM    673  CB  THR A  45      -1.163  -2.519  14.463  1.00 96.84           C  
ATOM    674  HB  THR A  45      -1.885  -1.923  13.905  1.00 96.84           H  
ATOM    675  O   THR A  45      -2.345  -0.369  16.196  1.00 96.84           O  
ATOM    676  CG2 THR A  45       0.221  -1.881  14.319  1.00 96.84           C  
ATOM    677 HG21 THR A  45       0.924  -2.317  15.029  1.00 96.84           H  
ATOM    678 HG22 THR A  45       0.598  -2.027  13.307  1.00 96.84           H  
ATOM    679 HG23 THR A  45       0.140  -0.810  14.500  1.00 96.84           H  
ATOM    680  OG1 THR A  45      -1.108  -3.817  13.916  1.00 96.84           O  
ATOM    681  HG1 THR A  45      -1.845  -3.898  13.306  1.00 96.84           H  
ATOM    682  N   ASP A  46      -0.666  -1.010  17.546  1.00 96.03           N  
ATOM    683  H   ASP A  46      -0.065  -1.772  17.828  1.00 96.03           H  
ATOM    684  CA  ASP A  46      -0.463   0.294  18.203  1.00 96.03           C  
ATOM    685  HA  ASP A  46       0.131   0.114  19.099  1.00 96.03           H  
ATOM    686  C   ASP A  46      -1.774   0.949  18.694  1.00 96.03           C  
ATOM    687  CB  ASP A  46       0.382   1.188  17.280  1.00 96.03           C  
ATOM    688  HB2 ASP A  46      -0.217   1.491  16.421  1.00 96.03           H  
ATOM    689  HB3 ASP A  46       1.227   0.609  16.907  1.00 96.03           H  
ATOM    690  O   ASP A  46      -2.116   2.077  18.344  1.00 96.03           O  
ATOM    691  CG  ASP A  46       0.938   2.426  17.982  1.00 96.03           C  
ATOM    692  OD1 ASP A  46       1.179   2.340  19.206  1.00 96.03           O  
ATOM    693  OD2 ASP A  46       1.215   3.404  17.247  1.00 96.03           O  
ATOM    694  N   GLY A  47      -2.583   0.177  19.427  1.00 96.00           N  
ATOM    695  H   GLY A  47      -2.304  -0.780  19.590  1.00 96.00           H  
ATOM    696  CA  GLY A  47      -3.893   0.616  19.926  1.00 96.00           C  
ATOM    697  HA2 GLY A  47      -3.818   1.653  20.254  1.00 96.00           H  
ATOM    698  HA3 GLY A  47      -4.168   0.004  20.785  1.00 96.00           H  
ATOM    699  C   GLY A  47      -5.034   0.531  18.904  1.00 96.00           C  
ATOM    700  O   GLY A  47      -6.183   0.783  19.261  1.00 96.00           O  
ATOM    701  N   GLY A  48      -4.743   0.131  17.664  1.00 97.38           N  
ATOM    702  H   GLY A  48      -3.770   0.019  17.419  1.00 97.38           H  
ATOM    703  CA  GLY A  48      -5.730  -0.060  16.609  1.00 97.38           C  
ATOM    704  HA2 GLY A  48      -6.556  -0.647  17.012  1.00 97.38           H  
ATOM    705  HA3 GLY A  48      -5.278  -0.613  15.785  1.00 97.38           H  
ATOM    706  C   GLY A  48      -6.308   1.244  16.070  1.00 97.38           C  
ATOM    707  O   GLY A  48      -5.869   2.342  16.397  1.00 97.38           O  
ATOM    708  N   GLY A  49      -7.315   1.122  15.213  1.00 97.95           N  
ATOM    709  H   GLY A  49      -7.557   0.195  14.894  1.00 97.95           H  
ATOM    710  CA  GLY A  49      -7.997   2.262  14.609  1.00 97.95           C  
ATOM    711  HA2 GLY A  49      -8.066   3.078  15.328  1.00 97.95           H  
ATOM    712  HA3 GLY A  49      -9.001   1.923  14.356  1.00 97.95           H  
ATOM    713  C   GLY A  49      -7.340   2.773  13.331  1.00 97.95           C  
ATOM    714  O   GLY A  49      -7.574   3.912  12.924  1.00 97.95           O  
ATOM    715  N   TRP A  50      -6.510   1.945  12.704  1.00 98.60           N  
ATOM    716  H   TRP A  50      -6.400   1.006  13.060  1.00 98.60           H  
ATOM    717  CA  TRP A  50      -5.814   2.278  11.470  1.00 98.60           C  
ATOM    718  HA  TRP A  50      -5.676   3.357  11.402  1.00 98.60           H  
ATOM    719  C   TRP A  50      -6.605   1.811  10.256  1.00 98.60           C  
ATOM    720  CB  TRP A  50      -4.439   1.629  11.471  1.00 98.60           C  
ATOM    721  HB2 TRP A  50      -4.574   0.547  11.444  1.00 98.60           H  
ATOM    722  HB3 TRP A  50      -3.932   1.927  10.553  1.00 98.60           H  
ATOM    723  O   TRP A  50      -7.108   0.691  10.227  1.00 98.60           O  
ATOM    724  CG  TRP A  50      -3.543   1.978  12.609  1.00 98.60           C  
ATOM    725  CD1 TRP A  50      -3.449   1.325  13.787  1.00 98.60           C  
ATOM    726  HD1 TRP A  50      -3.999   0.434  14.052  1.00 98.60           H  
ATOM    727  CD2 TRP A  50      -2.575   3.061  12.672  1.00 98.60           C  
ATOM    728  CE2 TRP A  50      -1.985   3.065  13.969  1.00 98.60           C  
ATOM    729  CE3 TRP A  50      -2.145   4.043  11.754  1.00 98.60           C  
ATOM    730  HE3 TRP A  50      -2.547   4.044  10.751  1.00 98.60           H  
ATOM    731  NE1 TRP A  50      -2.542   1.974  14.601  1.00 98.60           N  
ATOM    732  HE1 TRP A  50      -2.300   1.635  15.521  1.00 98.60           H  
ATOM    733  CH2 TRP A  50      -0.673   5.025  13.434  1.00 98.60           C  
ATOM    734  HH2 TRP A  50       0.048   5.778  13.720  1.00 98.60           H  
ATOM    735  CZ2 TRP A  50      -1.048   4.032  14.356  1.00 98.60           C  
ATOM    736  HZ2 TRP A  50      -0.629   4.012  15.351  1.00 98.60           H  
ATOM    737  CZ3 TRP A  50      -1.211   5.022  12.134  1.00 98.60           C  
ATOM    738  HZ3 TRP A  50      -0.891   5.763  11.416  1.00 98.60           H  
ATOM    739  N   THR A  51      -6.676   2.652   9.234  1.00 98.59           N  
ATOM    740  H   THR A  51      -6.262   3.567   9.334  1.00 98.59           H  
ATOM    741  CA  THR A  51      -7.195   2.309   7.913  1.00 98.59           C  
ATOM    742  HA  THR A  51      -7.933   1.510   7.993  1.00 98.59           H  
ATOM    743  C   THR A  51      -6.035   1.832   7.047  1.00 98.59           C  
ATOM    744  CB  THR A  51      -7.865   3.533   7.271  1.00 98.59           C  
ATOM    745  HB  THR A  51      -7.116   4.294   7.053  1.00 98.59           H  
ATOM    746  O   THR A  51      -5.181   2.635   6.664  1.00 98.59           O  
ATOM    747  CG2 THR A  51      -8.589   3.155   5.987  1.00 98.59           C  
ATOM    748 HG21 THR A  51      -7.901   2.710   5.269  1.00 98.59           H  
ATOM    749 HG22 THR A  51      -9.372   2.441   6.242  1.00 98.59           H  
ATOM    750 HG23 THR A  51      -9.041   4.040   5.538  1.00 98.59           H  
ATOM    751  OG1 THR A  51      -8.847   4.097   8.116  1.00 98.59           O  
ATOM    752  HG1 THR A  51      -9.187   4.866   7.653  1.00 98.59           H  
ATOM    753  N   ILE A  52      -5.990   0.540   6.726  1.00 98.72           N  
ATOM    754  H   ILE A  52      -6.739  -0.065   7.031  1.00 98.72           H  
ATOM    755  CA  ILE A  52      -4.990  -0.015   5.811  1.00 98.72           C  
ATOM    756  HA  ILE A  52      -4.020   0.423   6.045  1.00 98.72           H  
ATOM    757  C   ILE A  52      -5.366   0.384   4.387  1.00 98.72           C  
ATOM    758  CB  ILE A  52      -4.862  -1.547   5.944  1.00 98.72           C  
ATOM    759  HB  ILE A  52      -5.811  -2.002   5.658  1.00 98.72           H  
ATOM    760  O   ILE A  52      -6.454   0.052   3.913  1.00 98.72           O  
ATOM    761  CG1 ILE A  52      -4.549  -1.971   7.397  1.00 98.72           C  
ATOM    762 HG12 ILE A  52      -5.338  -1.609   8.055  1.00 98.72           H  
ATOM    763 HG13 ILE A  52      -3.609  -1.521   7.718  1.00 98.72           H  
ATOM    764  CG2 ILE A  52      -3.769  -2.034   4.972  1.00 98.72           C  
ATOM    765 HG21 ILE A  52      -3.642  -3.114   5.034  1.00 98.72           H  
ATOM    766 HG22 ILE A  52      -2.828  -1.534   5.201  1.00 98.72           H  
ATOM    767 HG23 ILE A  52      -4.024  -1.798   3.938  1.00 98.72           H  
ATOM    768  CD1 ILE A  52      -4.460  -3.492   7.585  1.00 98.72           C  
ATOM    769 HD11 ILE A  52      -4.428  -3.728   8.649  1.00 98.72           H  
ATOM    770 HD12 ILE A  52      -3.553  -3.882   7.125  1.00 98.72           H  
ATOM    771 HD13 ILE A  52      -5.333  -3.974   7.144  1.00 98.72           H  
ATOM    772  N   PHE A  53      -4.451   1.062   3.697  1.00 98.50           N  
ATOM    773  H   PHE A  53      -3.573   1.285   4.143  1.00 98.50           H  
ATOM    774  CA  PHE A  53      -4.658   1.486   2.312  1.00 98.50           C  
ATOM    775  HA  PHE A  53      -5.667   1.206   2.008  1.00 98.50           H  
ATOM    776  C   PHE A  53      -3.722   0.803   1.316  1.00 98.50           C  
ATOM    777  CB  PHE A  53      -4.589   3.007   2.221  1.00 98.50           C  
ATOM    778  HB2 PHE A  53      -4.874   3.300   1.210  1.00 98.50           H  
ATOM    779  HB3 PHE A  53      -5.329   3.435   2.897  1.00 98.50           H  
ATOM    780  O   PHE A  53      -3.994   0.824   0.120  1.00 98.50           O  
ATOM    781  CG  PHE A  53      -3.230   3.599   2.522  1.00 98.50           C  
ATOM    782  CD1 PHE A  53      -2.971   4.151   3.790  1.00 98.50           C  
ATOM    783  HD1 PHE A  53      -3.727   4.114   4.560  1.00 98.50           H  
ATOM    784  CD2 PHE A  53      -2.241   3.638   1.521  1.00 98.50           C  
ATOM    785  HD2 PHE A  53      -2.436   3.219   0.545  1.00 98.50           H  
ATOM    786  CE1 PHE A  53      -1.744   4.788   4.038  1.00 98.50           C  
ATOM    787  HE1 PHE A  53      -1.549   5.242   4.998  1.00 98.50           H  
ATOM    788  CE2 PHE A  53      -1.016   4.275   1.770  1.00 98.50           C  
ATOM    789  HE2 PHE A  53      -0.272   4.339   0.989  1.00 98.50           H  
ATOM    790  CZ  PHE A  53      -0.782   4.874   3.018  1.00 98.50           C  
ATOM    791  HZ  PHE A  53       0.144   5.401   3.194  1.00 98.50           H  
ATOM    792  N   GLN A  54      -2.652   0.163   1.783  1.00 98.42           N  
ATOM    793  H   GLN A  54      -2.439   0.213   2.769  1.00 98.42           H  
ATOM    794  CA  GLN A  54      -1.809  -0.692   0.959  1.00 98.42           C  
ATOM    795  HA  GLN A  54      -2.392  -1.049   0.110  1.00 98.42           H  
ATOM    796  C   GLN A  54      -1.362  -1.898   1.773  1.00 98.42           C  
ATOM    797  CB  GLN A  54      -0.626   0.121   0.419  1.00 98.42           C  
ATOM    798  HB2 GLN A  54      -1.024   1.008  -0.075  1.00 98.42           H  
ATOM    799  HB3 GLN A  54       0.008   0.444   1.244  1.00 98.42           H  
ATOM    800  O   GLN A  54      -1.029  -1.770   2.956  1.00 98.42           O  
ATOM    801  CG  GLN A  54       0.239  -0.630  -0.597  1.00 98.42           C  
ATOM    802  HG2 GLN A  54      -0.370  -1.353  -1.140  1.00 98.42           H  
ATOM    803  HG3 GLN A  54       0.605   0.106  -1.313  1.00 98.42           H  
ATOM    804  CD  GLN A  54       1.459  -1.338  -0.011  1.00 98.42           C  
ATOM    805  NE2 GLN A  54       2.488  -1.484  -0.810  1.00 98.42           N  
ATOM    806 HE21 GLN A  54       2.478  -1.042  -1.718  1.00 98.42           H  
ATOM    807 HE22 GLN A  54       3.347  -1.868  -0.442  1.00 98.42           H  
ATOM    808  OE1 GLN A  54       1.514  -1.762   1.134  1.00 98.42           O  
ATOM    809  N   ARG A  55      -1.364  -3.074   1.144  1.00 98.18           N  
ATOM    810  H   ARG A  55      -1.718  -3.113   0.199  1.00 98.18           H  
ATOM    811  CA  ARG A  55      -0.905  -4.304   1.785  1.00 98.18           C  
ATOM    812  HA  ARG A  55      -0.162  -4.036   2.537  1.00 98.18           H  
ATOM    813  C   ARG A  55      -0.226  -5.240   0.788  1.00 98.18           C  
ATOM    814  CB  ARG A  55      -2.114  -4.933   2.489  1.00 98.18           C  
ATOM    815  HB2 ARG A  55      -2.594  -4.175   3.108  1.00 98.18           H  
ATOM    816  HB3 ARG A  55      -2.833  -5.278   1.746  1.00 98.18           H  
ATOM    817  O   ARG A  55      -0.835  -5.607  -0.214  1.00 98.18           O  
ATOM    818  CG  ARG A  55      -1.700  -6.097   3.383  1.00 98.18           C  
ATOM    819  HG2 ARG A  55      -0.899  -5.786   4.054  1.00 98.18           H  
ATOM    820  HG3 ARG A  55      -1.346  -6.908   2.747  1.00 98.18           H  
ATOM    821  CD  ARG A  55      -2.895  -6.581   4.205  1.00 98.18           C  
ATOM    822  HD2 ARG A  55      -3.737  -6.729   3.529  1.00 98.18           H  
ATOM    823  HD3 ARG A  55      -3.159  -5.816   4.935  1.00 98.18           H  
ATOM    824  NE  ARG A  55      -2.564  -7.844   4.886  1.00 98.18           N  
ATOM    825  HE  ARG A  55      -1.581  -8.073   4.911  1.00 98.18           H  
ATOM    826  NH1 ARG A  55      -4.707  -8.609   5.184  1.00 98.18           N  
ATOM    827 HH11 ARG A  55      -5.045  -7.797   4.688  1.00 98.18           H  
ATOM    828 HH12 ARG A  55      -5.359  -9.332   5.454  1.00 98.18           H  
ATOM    829  NH2 ARG A  55      -2.994  -9.801   5.965  1.00 98.18           N  
ATOM    830 HH21 ARG A  55      -2.006 -10.010   5.985  1.00 98.18           H  
ATOM    831 HH22 ARG A  55      -3.653 -10.519   6.231  1.00 98.18           H  
ATOM    832  CZ  ARG A  55      -3.420  -8.748   5.322  1.00 98.18           C  
ATOM    833  N   ARG A  56       1.006  -5.656   1.103  1.00 97.23           N  
ATOM    834  H   ARG A  56       1.414  -5.263   1.939  1.00 97.23           H  
ATOM    835  CA  ARG A  56       1.819  -6.648   0.376  1.00 97.23           C  
ATOM    836  HA  ARG A  56       1.255  -7.048  -0.467  1.00 97.23           H  
ATOM    837  C   ARG A  56       2.169  -7.794   1.316  1.00 97.23           C  
ATOM    838  CB  ARG A  56       3.121  -6.032  -0.166  1.00 97.23           C  
ATOM    839  HB2 ARG A  56       3.546  -6.731  -0.886  1.00 97.23           H  
ATOM    840  HB3 ARG A  56       3.833  -5.915   0.652  1.00 97.23           H  
ATOM    841  O   ARG A  56       2.777  -7.558   2.361  1.00 97.23           O  
ATOM    842  CG  ARG A  56       2.993  -4.673  -0.848  1.00 97.23           C  
ATOM    843  HG2 ARG A  56       2.592  -3.965  -0.123  1.00 97.23           H  
ATOM    844  HG3 ARG A  56       3.989  -4.331  -1.132  1.00 97.23           H  
ATOM    845  CD  ARG A  56       2.094  -4.689  -2.084  1.00 97.23           C  
ATOM    846  HD2 ARG A  56       2.032  -3.673  -2.473  1.00 97.23           H  
ATOM    847  HD3 ARG A  56       1.089  -4.996  -1.793  1.00 97.23           H  
ATOM    848  NE  ARG A  56       2.582  -5.587  -3.147  1.00 97.23           N  
ATOM    849  HE  ARG A  56       2.046  -6.426  -3.315  1.00 97.23           H  
ATOM    850  NH1 ARG A  56       4.298  -4.262  -3.959  1.00 97.23           N  
ATOM    851 HH11 ARG A  56       4.995  -4.137  -4.679  1.00 97.23           H  
ATOM    852 HH12 ARG A  56       4.217  -3.604  -3.197  1.00 97.23           H  
ATOM    853  NH2 ARG A  56       3.769  -6.113  -5.021  1.00 97.23           N  
ATOM    854 HH21 ARG A  56       4.469  -5.818  -5.688  1.00 97.23           H  
ATOM    855 HH22 ARG A  56       3.130  -6.865  -5.235  1.00 97.23           H  
ATOM    856  CZ  ARG A  56       3.533  -5.315  -4.024  1.00 97.23           C  
ATOM    857  N   ILE A  57       1.759  -9.013   0.985  1.00 95.72           N  
ATOM    858  H   ILE A  57       1.398  -9.137   0.050  1.00 95.72           H  
ATOM    859  CA  ILE A  57       1.944 -10.180   1.853  1.00 95.72           C  
ATOM    860  HA  ILE A  57       2.780  -9.935   2.508  1.00 95.72           H  
ATOM    861  C   ILE A  57       2.343 -11.481   1.152  1.00 95.72           C  
ATOM    862  CB  ILE A  57       0.717 -10.437   2.755  1.00 95.72           C  
ATOM    863  HB  ILE A  57       0.928 -11.340   3.329  1.00 95.72           H  
ATOM    864  O   ILE A  57       2.802 -12.401   1.826  1.00 95.72           O  
ATOM    865  CG1 ILE A  57      -0.560 -10.689   1.929  1.00 95.72           C  
ATOM    866 HG12 ILE A  57      -0.331 -11.378   1.116  1.00 95.72           H  
ATOM    867 HG13 ILE A  57      -0.908  -9.753   1.491  1.00 95.72           H  
ATOM    868  CG2 ILE A  57       0.510  -9.309   3.779  1.00 95.72           C  
ATOM    869 HG21 ILE A  57       0.214  -8.394   3.267  1.00 95.72           H  
ATOM    870 HG22 ILE A  57       1.445  -9.120   4.306  1.00 95.72           H  
ATOM    871 HG23 ILE A  57      -0.248  -9.603   4.505  1.00 95.72           H  
ATOM    872  CD1 ILE A  57      -1.698 -11.308   2.743  1.00 95.72           C  
ATOM    873 HD11 ILE A  57      -2.445 -11.702   2.055  1.00 95.72           H  
ATOM    874 HD12 ILE A  57      -1.323 -12.131   3.351  1.00 95.72           H  
ATOM    875 HD13 ILE A  57      -2.156 -10.552   3.381  1.00 95.72           H  
ATOM    876  N   ASN A  58       2.100 -11.624  -0.150  1.00 93.56           N  
ATOM    877  H   ASN A  58       1.790 -10.826  -0.686  1.00 93.56           H  
ATOM    878  CA  ASN A  58       2.255 -12.912  -0.829  1.00 93.56           C  
ATOM    879  HA  ASN A  58       3.133 -13.407  -0.414  1.00 93.56           H  
ATOM    880  C   ASN A  58       2.543 -12.822  -2.336  1.00 93.56           C  
ATOM    881  CB  ASN A  58       1.024 -13.797  -0.516  1.00 93.56           C  
ATOM    882  HB2 ASN A  58       0.998 -13.981   0.558  1.00 93.56           H  
ATOM    883  HB3 ASN A  58       1.145 -14.759  -1.014  1.00 93.56           H  
ATOM    884  O   ASN A  58       2.782 -13.866  -2.940  1.00 93.56           O  
ATOM    885  CG  ASN A  58      -0.313 -13.210  -0.944  1.00 93.56           C  
ATOM    886  ND2 ASN A  58      -1.390 -13.571  -0.279  1.00 93.56           N  
ATOM    887 HD21 ASN A  58      -1.293 -14.093   0.581  1.00 93.56           H  
ATOM    888 HD22 ASN A  58      -2.234 -13.059  -0.494  1.00 93.56           H  
ATOM    889  OD1 ASN A  58      -0.426 -12.440  -1.871  1.00 93.56           O  
ATOM    890  N   GLY A  59       2.535 -11.629  -2.935  1.00 94.69           N  
ATOM    891  H   GLY A  59       2.268 -10.807  -2.413  1.00 94.69           H  
ATOM    892  CA  GLY A  59       2.809 -11.427  -4.357  1.00 94.69           C  
ATOM    893  HA2 GLY A  59       2.908 -10.357  -4.541  1.00 94.69           H  
ATOM    894  HA3 GLY A  59       3.742 -11.923  -4.622  1.00 94.69           H  
ATOM    895  C   GLY A  59       1.731 -11.959  -5.298  1.00 94.69           C  
ATOM    896  O   GLY A  59       2.029 -12.234  -6.456  1.00 94.69           O  
ATOM    897  N   LYS A  60       0.498 -12.160  -4.817  1.00 96.37           N  
ATOM    898  H   LYS A  60       0.304 -11.790  -3.897  1.00 96.37           H  
ATOM    899  CA  LYS A  60      -0.620 -12.648  -5.640  1.00 96.37           C  
ATOM    900  HA  LYS A  60      -0.239 -13.351  -6.380  1.00 96.37           H  
ATOM    901  C   LYS A  60      -1.297 -11.544  -6.444  1.00 96.37           C  
ATOM    902  CB  LYS A  60      -1.662 -13.347  -4.766  1.00 96.37           C  
ATOM    903  HB2 LYS A  60      -2.549 -13.540  -5.370  1.00 96.37           H  
ATOM    904  HB3 LYS A  60      -1.946 -12.687  -3.947  1.00 96.37           H  
ATOM    905  O   LYS A  60      -2.049 -11.858  -7.362  1.00 96.37           O  
ATOM    906  CG  LYS A  60      -1.153 -14.684  -4.222  1.00 96.37           C  
ATOM    907  HG2 LYS A  60      -0.290 -14.526  -3.575  1.00 96.37           H  
ATOM    908  HG3 LYS A  60      -0.860 -15.323  -5.055  1.00 96.37           H  
ATOM    909  CD  LYS A  60      -2.278 -15.358  -3.436  1.00 96.37           C  
ATOM    910  HD2 LYS A  60      -2.555 -14.722  -2.594  1.00 96.37           H  
ATOM    911  HD3 LYS A  60      -3.141 -15.485  -4.090  1.00 96.37           H  
ATOM    912  CE  LYS A  60      -1.811 -16.720  -2.930  1.00 96.37           C  
ATOM    913  HE2 LYS A  60      -1.471 -17.306  -3.784  1.00 96.37           H  
ATOM    914  HE3 LYS A  60      -0.958 -16.569  -2.269  1.00 96.37           H  
ATOM    915  NZ  LYS A  60      -2.908 -17.422  -2.224  1.00 96.37           N  
ATOM    916  HZ1 LYS A  60      -3.684 -17.566  -2.855  1.00 96.37           H  
ATOM    917  HZ2 LYS A  60      -2.594 -18.321  -1.887  1.00 96.37           H  
ATOM    918  HZ3 LYS A  60      -3.229 -16.866  -1.444  1.00 96.37           H  
ATOM    919  N   VAL A  61      -1.083 -10.283  -6.082  1.00 97.46           N  
ATOM    920  H   VAL A  61      -0.485 -10.106  -5.288  1.00 97.46           H  
ATOM    921  CA  VAL A  61      -1.606  -9.128  -6.812  1.00 97.46           C  
ATOM    922  HA  VAL A  61      -2.294  -9.466  -7.588  1.00 97.46           H  
ATOM    923  C   VAL A  61      -0.452  -8.422  -7.510  1.00 97.46           C  
ATOM    924  CB  VAL A  61      -2.398  -8.210  -5.868  1.00 97.46           C  
ATOM    925  HB  VAL A  61      -1.769  -7.937  -5.021  1.00 97.46           H  
ATOM    926  O   VAL A  61       0.573  -8.130  -6.890  1.00 97.46           O  
ATOM    927  CG1 VAL A  61      -2.884  -6.928  -6.552  1.00 97.46           C  
ATOM    928 HG11 VAL A  61      -3.508  -7.167  -7.413  1.00 97.46           H  
ATOM    929 HG12 VAL A  61      -2.034  -6.335  -6.888  1.00 97.46           H  
ATOM    930 HG13 VAL A  61      -3.452  -6.323  -5.845  1.00 97.46           H  
ATOM    931  CG2 VAL A  61      -3.640  -8.950  -5.345  1.00 97.46           C  
ATOM    932 HG21 VAL A  61      -4.217  -8.287  -4.700  1.00 97.46           H  
ATOM    933 HG22 VAL A  61      -3.343  -9.827  -4.771  1.00 97.46           H  
ATOM    934 HG23 VAL A  61      -4.263  -9.265  -6.182  1.00 97.46           H  
ATOM    935  N   ASP A  62      -0.626  -8.144  -8.802  1.00 97.05           N  
ATOM    936  H   ASP A  62      -1.491  -8.397  -9.259  1.00 97.05           H  
ATOM    937  CA  ASP A  62       0.318  -7.333  -9.561  1.00 97.05           C  
ATOM    938  HA  ASP A  62       1.328  -7.636  -9.285  1.00 97.05           H  
ATOM    939  C   ASP A  62       0.139  -5.854  -9.202  1.00 97.05           C  
ATOM    940  CB  ASP A  62       0.165  -7.580 -11.068  1.00 97.05           C  
ATOM    941  HB2 ASP A  62       0.208  -8.653 -11.253  1.00 97.05           H  
ATOM    942  HB3 ASP A  62      -0.807  -7.217 -11.402  1.00 97.05           H  
ATOM    943  O   ASP A  62      -0.966  -5.318  -9.291  1.00 97.05           O  
ATOM    944  CG  ASP A  62       1.279  -6.905 -11.881  1.00 97.05           C  
ATOM    945  OD1 ASP A  62       2.214  -6.351 -11.249  1.00 97.05           O  
ATOM    946  OD2 ASP A  62       1.219  -7.009 -13.120  1.00 97.05           O  
ATOM    947  N   PHE A  63       1.227  -5.222  -8.768  1.00 98.05           N  
ATOM    948  H   PHE A  63       2.102  -5.710  -8.892  1.00 98.05           H  
ATOM    949  CA  PHE A  63       1.281  -3.801  -8.420  1.00 98.05           C  
ATOM    950  HA  PHE A  63       0.268  -3.410  -8.326  1.00 98.05           H  
ATOM    951  C   PHE A  63       1.933  -2.958  -9.522  1.00 98.05           C  
ATOM    952  CB  PHE A  63       1.989  -3.609  -7.068  1.00 98.05           C  
ATOM    953  HB2 PHE A  63       2.392  -2.596  -7.047  1.00 98.05           H  
ATOM    954  HB3 PHE A  63       2.836  -4.291  -6.994  1.00 98.05           H  
ATOM    955  O   PHE A  63       1.961  -1.738  -9.407  1.00 98.05           O  
ATOM    956  CG  PHE A  63       1.099  -3.753  -5.849  1.00 98.05           C  
ATOM    957  CD1 PHE A  63       0.891  -2.648  -5.004  1.00 98.05           C  
ATOM    958  HD1 PHE A  63       1.367  -1.704  -5.225  1.00 98.05           H  
ATOM    959  CD2 PHE A  63       0.454  -4.969  -5.565  1.00 98.05           C  
ATOM    960  HD2 PHE A  63       0.595  -5.815  -6.222  1.00 98.05           H  
ATOM    961  CE1 PHE A  63       0.030  -2.752  -3.900  1.00 98.05           C  
ATOM    962  HE1 PHE A  63      -0.154  -1.883  -3.285  1.00 98.05           H  
ATOM    963  CE2 PHE A  63      -0.395  -5.081  -4.452  1.00 98.05           C  
ATOM    964  HE2 PHE A  63      -0.895  -6.017  -4.249  1.00 98.05           H  
ATOM    965  CZ  PHE A  63      -0.611  -3.971  -3.620  1.00 98.05           C  
ATOM    966  HZ  PHE A  63      -1.269  -4.057  -2.768  1.00 98.05           H  
ATOM    967  N   TYR A  64       2.428  -3.559 -10.607  1.00 97.92           N  
ATOM    968  H   TYR A  64       2.328  -4.557 -10.726  1.00 97.92           H  
ATOM    969  CA  TYR A  64       2.883  -2.798 -11.766  1.00 97.92           C  
ATOM    970  HA  TYR A  64       3.341  -1.877 -11.407  1.00 97.92           H  
ATOM    971  C   TYR A  64       1.685  -2.379 -12.632  1.00 97.92           C  
ATOM    972  CB  TYR A  64       3.961  -3.582 -12.519  1.00 97.92           C  
ATOM    973  HB2 TYR A  64       3.519  -4.485 -12.939  1.00 97.92           H  
ATOM    974  HB3 TYR A  64       4.733  -3.884 -11.812  1.00 97.92           H  
ATOM    975  O   TYR A  64       1.487  -2.877 -13.736  1.00 97.92           O  
ATOM    976  CG  TYR A  64       4.619  -2.765 -13.613  1.00 97.92           C  
ATOM    977  CD1 TYR A  64       4.553  -3.187 -14.954  1.00 97.92           C  
ATOM    978  HD1 TYR A  64       3.976  -4.066 -15.201  1.00 97.92           H  
ATOM    979  CD2 TYR A  64       5.231  -1.539 -13.295  1.00 97.92           C  
ATOM    980  HD2 TYR A  64       5.223  -1.174 -12.279  1.00 97.92           H  
ATOM    981  CE1 TYR A  64       5.145  -2.410 -15.970  1.00 97.92           C  
ATOM    982  HE1 TYR A  64       5.048  -2.704 -17.004  1.00 97.92           H  
ATOM    983  CE2 TYR A  64       5.815  -0.758 -14.306  1.00 97.92           C  
ATOM    984  HE2 TYR A  64       6.258   0.199 -14.074  1.00 97.92           H  
ATOM    985  OH  TYR A  64       6.364  -0.442 -16.610  1.00 97.92           O  
ATOM    986  HH  TYR A  64       6.077  -0.702 -17.488  1.00 97.92           H  
ATOM    987  CZ  TYR A  64       5.791  -1.199 -15.641  1.00 97.92           C  
ATOM    988  N   GLN A  65       0.866  -1.487 -12.075  1.00 98.49           N  
ATOM    989  H   GLN A  65       1.125  -1.122 -11.169  1.00 98.49           H  
ATOM    990  CA  GLN A  65      -0.385  -0.996 -12.657  1.00 98.49           C  
ATOM    991  HA  GLN A  65      -0.632  -1.595 -13.534  1.00 98.49           H  
ATOM    992  C   GLN A  65      -0.274   0.460 -13.132  1.00 98.49           C  
ATOM    993  CB  GLN A  65      -1.531  -1.147 -11.650  1.00 98.49           C  
ATOM    994  HB2 GLN A  65      -2.441  -0.836 -12.162  1.00 98.49           H  
ATOM    995  HB3 GLN A  65      -1.362  -0.483 -10.802  1.00 98.49           H  
ATOM    996  O   GLN A  65       0.654   1.176 -12.739  1.00 98.49           O  
ATOM    997  CG  GLN A  65      -1.772  -2.567 -11.126  1.00 98.49           C  
ATOM    998  HG2 GLN A  65      -2.552  -2.528 -10.366  1.00 98.49           H  
ATOM    999  HG3 GLN A  65      -0.865  -2.942 -10.650  1.00 98.49           H  
ATOM   1000  CD  GLN A  65      -2.221  -3.549 -12.203  1.00 98.49           C  
ATOM   1001  NE2 GLN A  65      -2.184  -4.827 -11.909  1.00 98.49           N  
ATOM   1002 HE21 GLN A  65      -2.341  -5.445 -12.692  1.00 98.49           H  
ATOM   1003 HE22 GLN A  65      -1.801  -5.110 -11.019  1.00 98.49           H  
ATOM   1004  OE1 GLN A  65      -2.611  -3.214 -13.305  1.00 98.49           O  
ATOM   1005  N   GLY A  66      -1.208   0.870 -13.995  1.00 98.63           N  
ATOM   1006  H   GLY A  66      -2.013   0.287 -14.174  1.00 98.63           H  
ATOM   1007  CA  GLY A  66      -1.270   2.206 -14.579  1.00 98.63           C  
ATOM   1008  HA2 GLY A  66      -0.264   2.567 -14.793  1.00 98.63           H  
ATOM   1009  HA3 GLY A  66      -1.814   2.156 -15.523  1.00 98.63           H  
ATOM   1010  C   GLY A  66      -1.978   3.223 -13.686  1.00 98.63           C  
ATOM   1011  O   GLY A  66      -2.369   2.936 -12.546  1.00 98.63           O  
ATOM   1012  N   TRP A  67      -2.126   4.446 -14.198  1.00 98.77           N  
ATOM   1013  H   TRP A  67      -1.769   4.614 -15.127  1.00 98.77           H  
ATOM   1014  CA  TRP A  67      -2.727   5.558 -13.459  1.00 98.77           C  
ATOM   1015  HA  TRP A  67      -2.152   5.749 -12.553  1.00 98.77           H  
ATOM   1016  C   TRP A  67      -4.159   5.251 -13.027  1.00 98.77           C  
ATOM   1017  CB  TRP A  67      -2.701   6.834 -14.301  1.00 98.77           C  
ATOM   1018  HB2 TRP A  67      -3.297   6.692 -15.203  1.00 98.77           H  
ATOM   1019  HB3 TRP A  67      -1.676   7.032 -14.613  1.00 98.77           H  
ATOM   1020  O   TRP A  67      -4.524   5.490 -11.875  1.00 98.77           O  
ATOM   1021  CG  TRP A  67      -3.205   8.034 -13.559  1.00 98.77           C  
ATOM   1022  CD1 TRP A  67      -4.432   8.597 -13.667  1.00 98.77           C  
ATOM   1023  HD1 TRP A  67      -5.201   8.255 -14.344  1.00 98.77           H  
ATOM   1024  CD2 TRP A  67      -2.478   8.856 -12.602  1.00 98.77           C  
ATOM   1025  CE2 TRP A  67      -3.323   9.929 -12.188  1.00 98.77           C  
ATOM   1026  CE3 TRP A  67      -1.173   8.810 -12.069  1.00 98.77           C  
ATOM   1027  HE3 TRP A  67      -0.506   8.028 -12.399  1.00 98.77           H  
ATOM   1028  NE1 TRP A  67      -4.516   9.710 -12.846  1.00 98.77           N  
ATOM   1029  HE1 TRP A  67      -5.295  10.352 -12.851  1.00 98.77           H  
ATOM   1030  CH2 TRP A  67      -1.567  10.864 -10.810  1.00 98.77           C  
ATOM   1031  HH2 TRP A  67      -1.188  11.649 -10.172  1.00 98.77           H  
ATOM   1032  CZ2 TRP A  67      -2.881  10.926 -11.305  1.00 98.77           C  
ATOM   1033  HZ2 TRP A  67      -3.526  11.761 -11.071  1.00 98.77           H  
ATOM   1034  CZ3 TRP A  67      -0.724   9.803 -11.183  1.00 98.77           C  
ATOM   1035  HZ3 TRP A  67       0.297   9.770 -10.830  1.00 98.77           H  
ATOM   1036  N   GLU A  68      -4.962   4.680 -13.928  1.00 98.63           N  
ATOM   1037  H   GLU A  68      -4.567   4.430 -14.823  1.00 98.63           H  
ATOM   1038  CA  GLU A  68      -6.375   4.390 -13.680  1.00 98.63           C  
ATOM   1039  HA  GLU A  68      -6.862   5.319 -13.383  1.00 98.63           H  
ATOM   1040  C   GLU A  68      -6.563   3.395 -12.524  1.00 98.63           C  
ATOM   1041  CB  GLU A  68      -7.040   3.900 -14.979  1.00 98.63           C  
ATOM   1042  HB2 GLU A  68      -6.875   4.641 -15.762  1.00 98.63           H  
ATOM   1043  HB3 GLU A  68      -6.598   2.952 -15.285  1.00 98.63           H  
ATOM   1044  O   GLU A  68      -7.356   3.643 -11.609  1.00 98.63           O  
ATOM   1045  CG  GLU A  68      -8.550   3.729 -14.767  1.00 98.63           C  
ATOM   1046  HG2 GLU A  68      -8.928   4.659 -14.342  1.00 98.63           H  
ATOM   1047  HG3 GLU A  68      -8.717   2.929 -14.046  1.00 98.63           H  
ATOM   1048  CD  GLU A  68      -9.348   3.396 -16.036  1.00 98.63           C  
ATOM   1049  OE1 GLU A  68     -10.486   3.917 -16.134  1.00 98.63           O  
ATOM   1050  OE2 GLU A  68      -8.858   2.614 -16.876  1.00 98.63           O  
ATOM   1051  N   GLU A  69      -5.795   2.306 -12.492  1.00 98.77           N  
ATOM   1052  H   GLU A  69      -5.168   2.116 -13.261  1.00 98.77           H  
ATOM   1053  CA  GLU A  69      -5.870   1.330 -11.408  1.00 98.77           C  
ATOM   1054  HA  GLU A  69      -6.901   0.994 -11.293  1.00 98.77           H  
ATOM   1055  C   GLU A  69      -5.418   1.932 -10.077  1.00 98.77           C  
ATOM   1056  CB  GLU A  69      -4.984   0.122 -11.702  1.00 98.77           C  
ATOM   1057  HB2 GLU A  69      -4.986  -0.518 -10.820  1.00 98.77           H  
ATOM   1058  HB3 GLU A  69      -3.967   0.489 -11.843  1.00 98.77           H  
ATOM   1059  O   GLU A  69      -6.040   1.685  -9.045  1.00 98.77           O  
ATOM   1060  CG  GLU A  69      -5.431  -0.746 -12.887  1.00 98.77           C  
ATOM   1061  HG2 GLU A  69      -4.934  -1.712 -12.794  1.00 98.77           H  
ATOM   1062  HG3 GLU A  69      -6.502  -0.925 -12.800  1.00 98.77           H  
ATOM   1063  CD  GLU A  69      -5.102  -0.165 -14.272  1.00 98.77           C  
ATOM   1064  OE1 GLU A  69      -5.694  -0.678 -15.245  1.00 98.77           O  
ATOM   1065  OE2 GLU A  69      -4.252   0.755 -14.344  1.00 98.77           O  
ATOM   1066  N   TYR A  70      -4.366   2.754 -10.061  1.00 98.79           N  
ATOM   1067  H   TYR A  70      -3.880   2.934 -10.928  1.00 98.79           H  
ATOM   1068  CA  TYR A  70      -3.947   3.437  -8.835  1.00 98.79           C  
ATOM   1069  HA  TYR A  70      -3.903   2.700  -8.033  1.00 98.79           H  
ATOM   1070  C   TYR A  70      -4.953   4.495  -8.379  1.00 98.79           C  
ATOM   1071  CB  TYR A  70      -2.546   4.025  -9.014  1.00 98.79           C  
ATOM   1072  HB2 TYR A  70      -2.436   4.897  -8.370  1.00 98.79           H  
ATOM   1073  HB3 TYR A  70      -2.400   4.356 -10.042  1.00 98.79           H  
ATOM   1074  O   TYR A  70      -5.147   4.683  -7.174  1.00 98.79           O  
ATOM   1075  CG  TYR A  70      -1.487   3.022  -8.622  1.00 98.79           C  
ATOM   1076  CD1 TYR A  70      -1.238   2.806  -7.256  1.00 98.79           C  
ATOM   1077  HD1 TYR A  70      -1.767   3.396  -6.522  1.00 98.79           H  
ATOM   1078  CD2 TYR A  70      -0.808   2.267  -9.595  1.00 98.79           C  
ATOM   1079  HD2 TYR A  70      -0.998   2.428 -10.646  1.00 98.79           H  
ATOM   1080  CE1 TYR A  70      -0.313   1.831  -6.854  1.00 98.79           C  
ATOM   1081  HE1 TYR A  70      -0.135   1.661  -5.803  1.00 98.79           H  
ATOM   1082  CE2 TYR A  70       0.123   1.291  -9.201  1.00 98.79           C  
ATOM   1083  HE2 TYR A  70       0.665   0.721  -9.941  1.00 98.79           H  
ATOM   1084  OH  TYR A  70       1.295   0.186  -7.418  1.00 98.79           O  
ATOM   1085  HH  TYR A  70       1.337   0.164  -6.459  1.00 98.79           H  
ATOM   1086  CZ  TYR A  70       0.368   1.077  -7.831  1.00 98.79           C  
ATOM   1087  N   ARG A  71      -5.641   5.143  -9.318  1.00 98.71           N  
ATOM   1088  H   ARG A  71      -5.389   4.971 -10.280  1.00 98.71           H  
ATOM   1089  CA  ARG A  71      -6.700   6.119  -9.059  1.00 98.71           C  
ATOM   1090  HA  ARG A  71      -6.340   6.869  -8.355  1.00 98.71           H  
ATOM   1091  C   ARG A  71      -7.950   5.499  -8.448  1.00 98.71           C  
ATOM   1092  CB  ARG A  71      -7.019   6.826 -10.376  1.00 98.71           C  
ATOM   1093  HB2 ARG A  71      -7.292   6.096 -11.138  1.00 98.71           H  
ATOM   1094  HB3 ARG A  71      -6.130   7.360 -10.711  1.00 98.71           H  
ATOM   1095  O   ARG A  71      -8.529   6.127  -7.563  1.00 98.71           O  
ATOM   1096  CG  ARG A  71      -8.168   7.818 -10.220  1.00 98.71           C  
ATOM   1097  HG2 ARG A  71      -7.913   8.545  -9.449  1.00 98.71           H  
ATOM   1098  HG3 ARG A  71      -9.092   7.307  -9.949  1.00 98.71           H  
ATOM   1099  CD  ARG A  71      -8.385   8.523 -11.546  1.00 98.71           C  
ATOM   1100  HD2 ARG A  71      -8.714   7.794 -12.286  1.00 98.71           H  
ATOM   1101  HD3 ARG A  71      -7.439   8.946 -11.883  1.00 98.71           H  
ATOM   1102  NE  ARG A  71      -9.349   9.612 -11.379  1.00 98.71           N  
ATOM   1103  HE  ARG A  71      -8.981  10.434 -10.922  1.00 98.71           H  
ATOM   1104  NH1 ARG A  71     -10.850   9.029 -13.013  1.00 98.71           N  
ATOM   1105 HH11 ARG A  71     -11.606   9.284 -13.632  1.00 98.71           H  
ATOM   1106 HH12 ARG A  71     -10.341   8.165 -13.131  1.00 98.71           H  
ATOM   1107  NH2 ARG A  71     -11.000  10.999 -11.953  1.00 98.71           N  
ATOM   1108 HH21 ARG A  71     -10.415  11.665 -11.469  1.00 98.71           H  
ATOM   1109 HH22 ARG A  71     -11.671  11.328 -12.633  1.00 98.71           H  
ATOM   1110  CZ  ARG A  71     -10.405   9.859 -12.111  1.00 98.71           C  
ATOM   1111  N   PHE A  72      -8.352   4.303  -8.883  1.00 98.47           N  
ATOM   1112  H   PHE A  72      -7.867   3.923  -9.684  1.00 98.47           H  
ATOM   1113  CA  PHE A  72      -9.585   3.632  -8.436  1.00 98.47           C  
ATOM   1114  HA  PHE A  72     -10.196   4.350  -7.890  1.00 98.47           H  
ATOM   1115  C   PHE A  72      -9.374   2.465  -7.467  1.00 98.47           C  
ATOM   1116  CB  PHE A  72     -10.383   3.178  -9.657  1.00 98.47           C  
ATOM   1117  HB2 PHE A  72      -9.757   2.527 -10.268  1.00 98.47           H  
ATOM   1118  HB3 PHE A  72     -11.235   2.587  -9.321  1.00 98.47           H  
ATOM   1119  O   PHE A  72     -10.309   2.066  -6.770  1.00 98.47           O  
ATOM   1120  CG  PHE A  72     -10.920   4.317 -10.497  1.00 98.47           C  
ATOM   1121  CD1 PHE A  72     -11.786   5.271  -9.927  1.00 98.47           C  
ATOM   1122  HD1 PHE A  72     -12.038   5.219  -8.878  1.00 98.47           H  
ATOM   1123  CD2 PHE A  72     -10.598   4.396 -11.861  1.00 98.47           C  
ATOM   1124  HD2 PHE A  72      -9.942   3.660 -12.303  1.00 98.47           H  
ATOM   1125  CE1 PHE A  72     -12.345   6.282 -10.727  1.00 98.47           C  
ATOM   1126  HE1 PHE A  72     -13.020   7.004 -10.291  1.00 98.47           H  
ATOM   1127  CE2 PHE A  72     -11.170   5.394 -12.667  1.00 98.47           C  
ATOM   1128  HE2 PHE A  72     -10.969   5.402 -13.728  1.00 98.47           H  
ATOM   1129  CZ  PHE A  72     -12.057   6.324 -12.101  1.00 98.47           C  
ATOM   1130  HZ  PHE A  72     -12.544   7.054 -12.732  1.00 98.47           H  
ATOM   1131  N   GLY A  73      -8.139   1.992  -7.331  1.00 98.61           N  
ATOM   1132  H   GLY A  73      -7.451   2.279  -8.013  1.00 98.61           H  
ATOM   1133  CA  GLY A  73      -7.755   0.903  -6.442  1.00 98.61           C  
ATOM   1134  HA2 GLY A  73      -6.722   1.061  -6.132  1.00 98.61           H  
ATOM   1135  HA3 GLY A  73      -8.386   0.893  -5.553  1.00 98.61           H  
ATOM   1136  C   GLY A  73      -7.852  -0.461  -7.118  1.00 98.61           C  
ATOM   1137  O   GLY A  73      -8.575  -0.662  -8.091  1.00 98.61           O  
ATOM   1138  N   PHE A  74      -7.106  -1.423  -6.581  1.00 98.67           N  
ATOM   1139  H   PHE A  74      -6.584  -1.210  -5.743  1.00 98.67           H  
ATOM   1140  CA  PHE A  74      -7.023  -2.776  -7.126  1.00 98.67           C  
ATOM   1141  HA  PHE A  74      -8.004  -3.054  -7.513  1.00 98.67           H  
ATOM   1142  C   PHE A  74      -6.643  -3.801  -6.053  1.00 98.67           C  
ATOM   1143  CB  PHE A  74      -6.029  -2.802  -8.300  1.00 98.67           C  
ATOM   1144  HB2 PHE A  74      -6.383  -2.120  -9.073  1.00 98.67           H  
ATOM   1145  HB3 PHE A  74      -6.022  -3.796  -8.748  1.00 98.67           H  
ATOM   1146  O   PHE A  74      -6.281  -3.471  -4.919  1.00 98.67           O  
ATOM   1147  CG  PHE A  74      -4.610  -2.423  -7.931  1.00 98.67           C  
ATOM   1148  CD1 PHE A  74      -4.190  -1.089  -8.062  1.00 98.67           C  
ATOM   1149  HD1 PHE A  74      -4.881  -0.343  -8.426  1.00 98.67           H  
ATOM   1150  CD2 PHE A  74      -3.701  -3.396  -7.477  1.00 98.67           C  
ATOM   1151  HD2 PHE A  74      -4.004  -4.430  -7.409  1.00 98.67           H  
ATOM   1152  CE1 PHE A  74      -2.869  -0.725  -7.761  1.00 98.67           C  
ATOM   1153  HE1 PHE A  74      -2.546   0.294  -7.913  1.00 98.67           H  
ATOM   1154  CE2 PHE A  74      -2.383  -3.031  -7.157  1.00 98.67           C  
ATOM   1155  HE2 PHE A  74      -1.677  -3.787  -6.846  1.00 98.67           H  
ATOM   1156  CZ  PHE A  74      -1.964  -1.698  -7.306  1.00 98.67           C  
ATOM   1157  HZ  PHE A  74      -0.937  -1.427  -7.109  1.00 98.67           H  
ATOM   1158  N   GLY A  75      -6.709  -5.078  -6.428  1.00 97.75           N  
ATOM   1159  H   GLY A  75      -7.018  -5.267  -7.371  1.00 97.75           H  
ATOM   1160  CA  GLY A  75      -6.522  -6.207  -5.522  1.00 97.75           C  
ATOM   1161  HA2 GLY A  75      -5.731  -5.982  -4.807  1.00 97.75           H  
ATOM   1162  HA3 GLY A  75      -6.214  -7.081  -6.096  1.00 97.75           H  
ATOM   1163  C   GLY A  75      -7.797  -6.555  -4.759  1.00 97.75           C  
ATOM   1164  O   GLY A  75      -8.902  -6.174  -5.143  1.00 97.75           O  
ATOM   1165  N   ASN A  76      -7.667  -7.356  -3.702  1.00 95.08           N  
ATOM   1166  H   ASN A  76      -6.739  -7.587  -3.376  1.00 95.08           H  
ATOM   1167  CA  ASN A  76      -8.824  -7.844  -2.957  1.00 95.08           C  
ATOM   1168  HA  ASN A  76      -9.568  -7.048  -2.920  1.00 95.08           H  
ATOM   1169  C   ASN A  76      -8.451  -8.207  -1.513  1.00 95.08           C  
ATOM   1170  CB  ASN A  76      -9.433  -9.036  -3.728  1.00 95.08           C  
ATOM   1171  HB2 ASN A  76      -8.736  -9.874  -3.724  1.00 95.08           H  
ATOM   1172  HB3 ASN A  76      -9.592  -8.738  -4.764  1.00 95.08           H  
ATOM   1173  O   ASN A  76      -7.498  -8.950  -1.263  1.00 95.08           O  
ATOM   1174  CG  ASN A  76     -10.764  -9.509  -3.168  1.00 95.08           C  
ATOM   1175  ND2 ASN A  76     -11.689  -9.908  -4.003  1.00 95.08           N  
ATOM   1176 HD21 ASN A  76     -11.551  -9.822  -5.000  1.00 95.08           H  
ATOM   1177 HD22 ASN A  76     -12.573 -10.187  -3.600  1.00 95.08           H  
ATOM   1178  OD1 ASN A  76     -10.985  -9.553  -1.972  1.00 95.08           O  
ATOM   1179  N   TYR A  77      -9.268  -7.759  -0.558  1.00 96.39           N  
ATOM   1180  H   TYR A  77     -10.052  -7.184  -0.835  1.00 96.39           H  
ATOM   1181  CA  TYR A  77      -9.129  -8.076   0.863  1.00 96.39           C  
ATOM   1182  HA  TYR A  77      -8.192  -7.650   1.223  1.00 96.39           H  
ATOM   1183  C   TYR A  77      -9.061  -9.577   1.168  1.00 96.39           C  
ATOM   1184  CB  TYR A  77     -10.305  -7.445   1.622  1.00 96.39           C  
ATOM   1185  HB2 TYR A  77     -10.224  -7.710   2.676  1.00 96.39           H  
ATOM   1186  HB3 TYR A  77     -11.229  -7.888   1.250  1.00 96.39           H  
ATOM   1187  O   TYR A  77      -8.312  -9.968   2.062  1.00 96.39           O  
ATOM   1188  CG  TYR A  77     -10.411  -5.934   1.521  1.00 96.39           C  
ATOM   1189  CD1 TYR A  77      -9.253  -5.133   1.518  1.00 96.39           C  
ATOM   1190  HD1 TYR A  77      -8.271  -5.578   1.586  1.00 96.39           H  
ATOM   1191  CD2 TYR A  77     -11.677  -5.321   1.433  1.00 96.39           C  
ATOM   1192  HD2 TYR A  77     -12.572  -5.924   1.419  1.00 96.39           H  
ATOM   1193  CE1 TYR A  77      -9.356  -3.739   1.408  1.00 96.39           C  
ATOM   1194  HE1 TYR A  77      -8.469  -3.124   1.380  1.00 96.39           H  
ATOM   1195  CE2 TYR A  77     -11.781  -3.919   1.355  1.00 96.39           C  
ATOM   1196  HE2 TYR A  77     -12.743  -3.435   1.280  1.00 96.39           H  
ATOM   1197  OH  TYR A  77     -10.708  -1.785   1.220  1.00 96.39           O  
ATOM   1198  HH  TYR A  77      -9.869  -1.362   1.021  1.00 96.39           H  
ATOM   1199  CZ  TYR A  77     -10.617  -3.129   1.330  1.00 96.39           C  
ATOM   1200  N   THR A  78      -9.781 -10.418   0.421  1.00 94.84           N  
ATOM   1201  H   THR A  78     -10.394 -10.031  -0.283  1.00 94.84           H  
ATOM   1202  CA  THR A  78      -9.785 -11.880   0.585  1.00 94.84           C  
ATOM   1203  HA  THR A  78      -9.935 -12.114   1.639  1.00 94.84           H  
ATOM   1204  C   THR A  78      -8.462 -12.519   0.159  1.00 94.84           C  
ATOM   1205  CB  THR A  78     -10.937 -12.501  -0.222  1.00 94.84           C  
ATOM   1206  HB  THR A  78     -10.744 -12.363  -1.286  1.00 94.84           H  
ATOM   1207  O   THR A  78      -8.014 -13.474   0.788  1.00 94.84           O  
ATOM   1208  CG2 THR A  78     -11.136 -13.989   0.064  1.00 94.84           C  
ATOM   1209 HG21 THR A  78     -10.278 -14.556  -0.296  1.00 94.84           H  
ATOM   1210 HG22 THR A  78     -11.253 -14.157   1.134  1.00 94.84           H  
ATOM   1211 HG23 THR A  78     -12.024 -14.344  -0.460  1.00 94.84           H  
ATOM   1212  OG1 THR A  78     -12.154 -11.869   0.097  1.00 94.84           O  
ATOM   1213  HG1 THR A  78     -12.477 -12.234   0.924  1.00 94.84           H  
ATOM   1214  N   VAL A  79      -7.802 -11.987  -0.877  1.00 94.93           N  
ATOM   1215  H   VAL A  79      -8.190 -11.163  -1.315  1.00 94.93           H  
ATOM   1216  CA  VAL A  79      -6.450 -12.423  -1.292  1.00 94.93           C  
ATOM   1217  HA  VAL A  79      -6.395 -13.509  -1.222  1.00 94.93           H  
ATOM   1218  C   VAL A  79      -5.383 -11.860  -0.343  1.00 94.93           C  
ATOM   1219  CB  VAL A  79      -6.179 -12.022  -2.757  1.00 94.93           C  
ATOM   1220  HB  VAL A  79      -6.253 -10.938  -2.853  1.00 94.93           H  
ATOM   1221  O   VAL A  79      -4.310 -12.446  -0.171  1.00 94.93           O  
ATOM   1222  CG1 VAL A  79      -4.791 -12.461  -3.238  1.00 94.93           C  
ATOM   1223 HG11 VAL A  79      -4.678 -12.228  -4.297  1.00 94.93           H  
ATOM   1224 HG12 VAL A  79      -4.013 -11.918  -2.702  1.00 94.93           H  
ATOM   1225 HG13 VAL A  79      -4.665 -13.534  -3.089  1.00 94.93           H  
ATOM   1226  CG2 VAL A  79      -7.209 -12.671  -3.694  1.00 94.93           C  
ATOM   1227 HG21 VAL A  79      -7.002 -12.380  -4.724  1.00 94.93           H  
ATOM   1228 HG22 VAL A  79      -7.161 -13.757  -3.614  1.00 94.93           H  
ATOM   1229 HG23 VAL A  79      -8.217 -12.338  -3.449  1.00 94.93           H  
ATOM   1230  N   GLY A  80      -5.715 -10.748   0.315  1.00 94.59           N  
ATOM   1231  H   GLY A  80      -6.591 -10.311   0.063  1.00 94.59           H  
ATOM   1232  CA  GLY A  80      -4.935 -10.103   1.362  1.00 94.59           C  
ATOM   1233  HA2 GLY A  80      -5.625  -9.594   2.035  1.00 94.59           H  
ATOM   1234  HA3 GLY A  80      -4.401 -10.863   1.932  1.00 94.59           H  
ATOM   1235  C   GLY A  80      -3.936  -9.065   0.854  1.00 94.59           C  
ATOM   1236  O   GLY A  80      -3.309  -8.407   1.681  1.00 94.59           O  
ATOM   1237  N   GLU A  81      -3.831  -8.878  -0.462  1.00 97.88           N  
ATOM   1238  H   GLU A  81      -4.429  -9.418  -1.072  1.00 97.88           H  
ATOM   1239  CA  GLU A  81      -3.078  -7.795  -1.096  1.00 97.88           C  
ATOM   1240  HA  GLU A  81      -2.577  -7.210  -0.325  1.00 97.88           H  
ATOM   1241  C   GLU A  81      -4.016  -6.862  -1.851  1.00 97.88           C  
ATOM   1242  CB  GLU A  81      -2.013  -8.326  -2.057  1.00 97.88           C  
ATOM   1243  HB2 GLU A  81      -2.482  -8.974  -2.796  1.00 97.88           H  
ATOM   1244  HB3 GLU A  81      -1.554  -7.476  -2.562  1.00 97.88           H  
ATOM   1245  O   GLU A  81      -4.943  -7.311  -2.530  1.00 97.88           O  
ATOM   1246  CG  GLU A  81      -0.922  -9.101  -1.331  1.00 97.88           C  
ATOM   1247  HG2 GLU A  81      -1.330 -10.041  -0.958  1.00 97.88           H  
ATOM   1248  HG3 GLU A  81      -0.592  -8.512  -0.476  1.00 97.88           H  
ATOM   1249  CD  GLU A  81       0.273  -9.381  -2.242  1.00 97.88           C  
ATOM   1250  OE1 GLU A  81       1.403  -9.328  -1.705  1.00 97.88           O  
ATOM   1251  OE2 GLU A  81       0.090  -9.688  -3.437  1.00 97.88           O  
ATOM   1252  N   PHE A  82      -3.788  -5.561  -1.703  1.00 98.50           N  
ATOM   1253  H   PHE A  82      -2.989  -5.258  -1.163  1.00 98.50           H  
ATOM   1254  CA  PHE A  82      -4.586  -4.527  -2.349  1.00 98.50           C  
ATOM   1255  HA  PHE A  82      -4.691  -4.770  -3.406  1.00 98.50           H  
ATOM   1256  C   PHE A  82      -3.907  -3.160  -2.251  1.00 98.50           C  
ATOM   1257  CB  PHE A  82      -5.988  -4.459  -1.710  1.00 98.50           C  
ATOM   1258  HB2 PHE A  82      -6.484  -5.426  -1.789  1.00 98.50           H  
ATOM   1259  HB3 PHE A  82      -6.599  -3.758  -2.279  1.00 98.50           H  
ATOM   1260  O   PHE A  82      -3.059  -2.925  -1.380  1.00 98.50           O  
ATOM   1261  CG  PHE A  82      -5.991  -4.026  -0.259  1.00 98.50           C  
ATOM   1262  CD1 PHE A  82      -5.828  -4.976   0.768  1.00 98.50           C  
ATOM   1263  HD1 PHE A  82      -5.707  -6.019   0.517  1.00 98.50           H  
ATOM   1264  CD2 PHE A  82      -6.130  -2.663   0.061  1.00 98.50           C  
ATOM   1265  HD2 PHE A  82      -6.246  -1.932  -0.725  1.00 98.50           H  
ATOM   1266  CE1 PHE A  82      -5.831  -4.563   2.113  1.00 98.50           C  
ATOM   1267  HE1 PHE A  82      -5.721  -5.289   2.904  1.00 98.50           H  
ATOM   1268  CE2 PHE A  82      -6.111  -2.249   1.402  1.00 98.50           C  
ATOM   1269  HE2 PHE A  82      -6.217  -1.201   1.644  1.00 98.50           H  
ATOM   1270  CZ  PHE A  82      -5.983  -3.202   2.427  1.00 98.50           C  
ATOM   1271  HZ  PHE A  82      -6.003  -2.881   3.458  1.00 98.50           H  
ATOM   1272  N   TYR A  83      -4.358  -2.253  -3.108  1.00 98.67           N  
ATOM   1273  H   TYR A  83      -5.028  -2.553  -3.802  1.00 98.67           H  
ATOM   1274  CA  TYR A  83      -4.166  -0.815  -2.996  1.00 98.67           C  
ATOM   1275  HA  TYR A  83      -3.656  -0.581  -2.062  1.00 98.67           H  
ATOM   1276  C   TYR A  83      -5.548  -0.150  -2.990  1.00 98.67           C  
ATOM   1277  CB  TYR A  83      -3.296  -0.332  -4.160  1.00 98.67           C  
ATOM   1278  HB2 TYR A  83      -2.431  -0.987  -4.259  1.00 98.67           H  
ATOM   1279  HB3 TYR A  83      -3.862  -0.397  -5.089  1.00 98.67           H  
ATOM   1280  O   TYR A  83      -6.350  -0.392  -3.887  1.00 98.67           O  
ATOM   1281  CG  TYR A  83      -2.808   1.083  -3.958  1.00 98.67           C  
ATOM   1282  CD1 TYR A  83      -3.534   2.171  -4.476  1.00 98.67           C  
ATOM   1283  HD1 TYR A  83      -4.406   2.002  -5.092  1.00 98.67           H  
ATOM   1284  CD2 TYR A  83      -1.637   1.304  -3.210  1.00 98.67           C  
ATOM   1285  HD2 TYR A  83      -1.085   0.456  -2.830  1.00 98.67           H  
ATOM   1286  CE1 TYR A  83      -3.099   3.485  -4.216  1.00 98.67           C  
ATOM   1287  HE1 TYR A  83      -3.619   4.338  -4.627  1.00 98.67           H  
ATOM   1288  CE2 TYR A  83      -1.190   2.613  -2.962  1.00 98.67           C  
ATOM   1289  HE2 TYR A  83      -0.302   2.788  -2.372  1.00 98.67           H  
ATOM   1290  OH  TYR A  83      -1.518   4.967  -3.189  1.00 98.67           O  
ATOM   1291  HH  TYR A  83      -0.615   5.036  -2.872  1.00 98.67           H  
ATOM   1292  CZ  TYR A  83      -1.930   3.706  -3.458  1.00 98.67           C  
ATOM   1293  N   LEU A  84      -5.862   0.643  -1.962  1.00 98.53           N  
ATOM   1294  H   LEU A  84      -5.151   0.816  -1.265  1.00 98.53           H  
ATOM   1295  CA  LEU A  84      -7.213   1.178  -1.732  1.00 98.53           C  
ATOM   1296  HA  LEU A  84      -7.916   0.344  -1.739  1.00 98.53           H  
ATOM   1297  C   LEU A  84      -7.675   2.155  -2.816  1.00 98.53           C  
ATOM   1298  CB  LEU A  84      -7.248   1.860  -0.352  1.00 98.53           C  
ATOM   1299  HB2 LEU A  84      -6.459   2.612  -0.329  1.00 98.53           H  
ATOM   1300  HB3 LEU A  84      -7.036   1.102   0.401  1.00 98.53           H  
ATOM   1301  O   LEU A  84      -8.878   2.226  -3.061  1.00 98.53           O  
ATOM   1302  CG  LEU A  84      -8.578   2.552   0.011  1.00 98.53           C  
ATOM   1303  HG  LEU A  84      -8.830   3.295  -0.746  1.00 98.53           H  
ATOM   1304  CD1 LEU A  84      -9.731   1.556   0.132  1.00 98.53           C  
ATOM   1305 HD11 LEU A  84      -9.897   1.050  -0.819  1.00 98.53           H  
ATOM   1306 HD12 LEU A  84      -9.514   0.821   0.907  1.00 98.53           H  
ATOM   1307 HD13 LEU A  84     -10.649   2.083   0.392  1.00 98.53           H  
ATOM   1308  CD2 LEU A  84      -8.444   3.298   1.338  1.00 98.53           C  
ATOM   1309 HD21 LEU A  84      -8.186   2.602   2.137  1.00 98.53           H  
ATOM   1310 HD22 LEU A  84      -7.667   4.057   1.250  1.00 98.53           H  
ATOM   1311 HD23 LEU A  84      -9.387   3.791   1.574  1.00 98.53           H  
ATOM   1312  N   SER A  85      -6.722   2.894  -3.391  1.00 98.53           N  
ATOM   1313  H   SER A  85      -5.782   2.716  -3.069  1.00 98.53           H  
ATOM   1314  CA  SER A  85      -6.838   3.964  -4.393  1.00 98.53           C  
ATOM   1315  HA  SER A  85      -6.211   3.665  -5.234  1.00 98.53           H  
ATOM   1316  C   SER A  85      -6.340   5.315  -3.903  1.00 98.53           C  
ATOM   1317  CB  SER A  85      -8.235   4.173  -4.961  1.00 98.53           C  
ATOM   1318  HB2 SER A  85      -8.133   4.769  -5.868  1.00 98.53           H  
ATOM   1319  HB3 SER A  85      -8.674   3.209  -5.217  1.00 98.53           H  
ATOM   1320  O   SER A  85      -6.532   5.683  -2.743  1.00 98.53           O  
ATOM   1321  OG  SER A  85      -9.102   4.827  -4.071  1.00 98.53           O  
ATOM   1322  HG  SER A  85      -9.590   4.102  -3.675  1.00 98.53           H  
ATOM   1323  N   ASN A  86      -5.762   6.084  -4.818  1.00 98.77           N  
ATOM   1324  H   ASN A  86      -5.612   5.706  -5.742  1.00 98.77           H  
ATOM   1325  CA  ASN A  86      -5.330   7.448  -4.560  1.00 98.77           C  
ATOM   1326  HA  ASN A  86      -4.654   7.459  -3.706  1.00 98.77           H  
ATOM   1327  C   ASN A  86      -6.515   8.356  -4.212  1.00 98.77           C  
ATOM   1328  CB  ASN A  86      -4.579   7.960  -5.794  1.00 98.77           C  
ATOM   1329  HB2 ASN A  86      -5.173   7.813  -6.696  1.00 98.77           H  
ATOM   1330  HB3 ASN A  86      -4.423   9.030  -5.657  1.00 98.77           H  
ATOM   1331  O   ASN A  86      -6.422   9.133  -3.262  1.00 98.77           O  
ATOM   1332  CG  ASN A  86      -3.204   7.350  -5.975  1.00 98.77           C  
ATOM   1333  ND2 ASN A  86      -2.632   7.439  -7.151  1.00 98.77           N  
ATOM   1334 HD21 ASN A  86      -3.097   7.893  -7.924  1.00 98.77           H  
ATOM   1335 HD22 ASN A  86      -1.699   7.063  -7.237  1.00 98.77           H  
ATOM   1336  OD1 ASN A  86      -2.615   6.819  -5.053  1.00 98.77           O  
ATOM   1337  N   GLU A  87      -7.649   8.211  -4.907  1.00 98.50           N  
ATOM   1338  H   GLU A  87      -7.680   7.565  -5.682  1.00 98.50           H  
ATOM   1339  CA  GLU A  87      -8.825   9.047  -4.661  1.00 98.50           C  
ATOM   1340  HA  GLU A  87      -8.497  10.086  -4.682  1.00 98.50           H  
ATOM   1341  C   GLU A  87      -9.424   8.794  -3.272  1.00 98.50           C  
ATOM   1342  CB  GLU A  87      -9.857   8.839  -5.784  1.00 98.50           C  
ATOM   1343  HB2 GLU A  87      -9.360   8.949  -6.748  1.00 98.50           H  
ATOM   1344  HB3 GLU A  87     -10.250   7.824  -5.726  1.00 98.50           H  
ATOM   1345  O   GLU A  87      -9.647   9.738  -2.513  1.00 98.50           O  
ATOM   1346  CG  GLU A  87     -11.032   9.832  -5.719  1.00 98.50           C  
ATOM   1347  HG2 GLU A  87     -11.681   9.655  -6.577  1.00 98.50           H  
ATOM   1348  HG3 GLU A  87     -11.612   9.625  -4.821  1.00 98.50           H  
ATOM   1349  CD  GLU A  87     -10.591  11.306  -5.718  1.00 98.50           C  
ATOM   1350  OE1 GLU A  87     -11.301  12.120  -5.071  1.00 98.50           O  
ATOM   1351  OE2 GLU A  87      -9.522  11.607  -6.303  1.00 98.50           O  
ATOM   1352  N   ASN A  88      -9.596   7.534  -2.857  1.00 98.18           N  
ATOM   1353  H   ASN A  88      -9.375   6.776  -3.487  1.00 98.18           H  
ATOM   1354  CA  ASN A  88     -10.096   7.240  -1.511  1.00 98.18           C  
ATOM   1355  HA  ASN A  88     -11.026   7.789  -1.361  1.00 98.18           H  
ATOM   1356  C   ASN A  88      -9.118   7.717  -0.430  1.00 98.18           C  
ATOM   1357  CB  ASN A  88     -10.380   5.740  -1.349  1.00 98.18           C  
ATOM   1358  HB2 ASN A  88     -10.580   5.524  -0.300  1.00 98.18           H  
ATOM   1359  HB3 ASN A  88      -9.490   5.181  -1.640  1.00 98.18           H  
ATOM   1360  O   ASN A  88      -9.551   8.260   0.587  1.00 98.18           O  
ATOM   1361  CG  ASN A  88     -11.583   5.264  -2.142  1.00 98.18           C  
ATOM   1362  ND2 ASN A  88     -11.624   4.003  -2.515  1.00 98.18           N  
ATOM   1363 HD21 ASN A  88     -12.387   3.759  -3.129  1.00 98.18           H  
ATOM   1364 HD22 ASN A  88     -10.857   3.369  -2.343  1.00 98.18           H  
ATOM   1365  OD1 ASN A  88     -12.528   5.994  -2.385  1.00 98.18           O  
ATOM   1366  N   ILE A  89      -7.804   7.552  -0.629  1.00 98.55           N  
ATOM   1367  H   ILE A  89      -7.493   7.121  -1.489  1.00 98.55           H  
ATOM   1368  CA  ILE A  89      -6.800   8.038   0.329  1.00 98.55           C  
ATOM   1369  HA  ILE A  89      -7.050   7.650   1.317  1.00 98.55           H  
ATOM   1370  C   ILE A  89      -6.844   9.573   0.423  1.00 98.55           C  
ATOM   1371  CB  ILE A  89      -5.388   7.528  -0.034  1.00 98.55           C  
ATOM   1372  HB  ILE A  89      -5.154   7.858  -1.046  1.00 98.55           H  
ATOM   1373  O   ILE A  89      -6.801  10.121   1.531  1.00 98.55           O  
ATOM   1374  CG1 ILE A  89      -5.284   5.987   0.035  1.00 98.55           C  
ATOM   1375 HG12 ILE A  89      -5.194   5.675   1.076  1.00 98.55           H  
ATOM   1376 HG13 ILE A  89      -6.192   5.524  -0.349  1.00 98.55           H  
ATOM   1377  CG2 ILE A  89      -4.351   8.106   0.947  1.00 98.55           C  
ATOM   1378 HG21 ILE A  89      -3.352   7.755   0.687  1.00 98.55           H  
ATOM   1379 HG22 ILE A  89      -4.340   9.195   0.900  1.00 98.55           H  
ATOM   1380 HG23 ILE A  89      -4.588   7.799   1.966  1.00 98.55           H  
ATOM   1381  CD1 ILE A  89      -4.087   5.443  -0.763  1.00 98.55           C  
ATOM   1382 HD11 ILE A  89      -4.092   5.844  -1.776  1.00 98.55           H  
ATOM   1383 HD12 ILE A  89      -4.152   4.357  -0.821  1.00 98.55           H  
ATOM   1384 HD13 ILE A  89      -3.148   5.718  -0.281  1.00 98.55           H  
ATOM   1385  N   PHE A  90      -6.981  10.279  -0.701  1.00 98.49           N  
ATOM   1386  H   PHE A  90      -6.990   9.790  -1.586  1.00 98.49           H  
ATOM   1387  CA  PHE A  90      -7.186  11.727  -0.727  1.00 98.49           C  
ATOM   1388  HA  PHE A  90      -6.338  12.215  -0.246  1.00 98.49           H  
ATOM   1389  C   PHE A  90      -8.442  12.128   0.062  1.00 98.49           C  
ATOM   1390  CB  PHE A  90      -7.251  12.217  -2.182  1.00 98.49           C  
ATOM   1391  HB2 PHE A  90      -7.881  11.546  -2.766  1.00 98.49           H  
ATOM   1392  HB3 PHE A  90      -6.252  12.179  -2.615  1.00 98.49           H  
ATOM   1393  O   PHE A  90      -8.352  12.934   0.992  1.00 98.49           O  
ATOM   1394  CG  PHE A  90      -7.795  13.625  -2.315  1.00 98.49           C  
ATOM   1395  CD1 PHE A  90      -9.040  13.861  -2.923  1.00 98.49           C  
ATOM   1396  HD1 PHE A  90      -9.598  13.043  -3.353  1.00 98.49           H  
ATOM   1397  CD2 PHE A  90      -7.068  14.703  -1.791  1.00 98.49           C  
ATOM   1398  HD2 PHE A  90      -6.103  14.507  -1.346  1.00 98.49           H  
ATOM   1399  CE1 PHE A  90      -9.541  15.172  -3.010  1.00 98.49           C  
ATOM   1400  HE1 PHE A  90     -10.480  15.342  -3.516  1.00 98.49           H  
ATOM   1401  CE2 PHE A  90      -7.560  16.017  -1.877  1.00 98.49           C  
ATOM   1402  HE2 PHE A  90      -6.962  16.839  -1.513  1.00 98.49           H  
ATOM   1403  CZ  PHE A  90      -8.802  16.251  -2.491  1.00 98.49           C  
ATOM   1404  HZ  PHE A  90      -9.174  17.259  -2.603  1.00 98.49           H  
ATOM   1405  N   GLN A  91      -9.595  11.517  -0.229  1.00 97.66           N  
ATOM   1406  H   GLN A  91      -9.607  10.876  -1.009  1.00 97.66           H  
ATOM   1407  CA  GLN A  91     -10.862  11.815   0.453  1.00 97.66           C  
ATOM   1408  HA  GLN A  91     -11.089  12.872   0.316  1.00 97.66           H  
ATOM   1409  C   GLN A  91     -10.788  11.563   1.966  1.00 97.66           C  
ATOM   1410  CB  GLN A  91     -12.001  10.983  -0.162  1.00 97.66           C  
ATOM   1411  HB2 GLN A  91     -12.897  11.102   0.447  1.00 97.66           H  
ATOM   1412  HB3 GLN A  91     -11.725   9.929  -0.144  1.00 97.66           H  
ATOM   1413  O   GLN A  91     -11.308  12.358   2.756  1.00 97.66           O  
ATOM   1414  CG  GLN A  91     -12.342  11.377  -1.609  1.00 97.66           C  
ATOM   1415  HG2 GLN A  91     -11.463  11.262  -2.242  1.00 97.66           H  
ATOM   1416  HG3 GLN A  91     -13.107  10.702  -1.991  1.00 97.66           H  
ATOM   1417  CD  GLN A  91     -12.839  12.808  -1.778  1.00 97.66           C  
ATOM   1418  NE2 GLN A  91     -12.667  13.371  -2.953  1.00 97.66           N  
ATOM   1419 HE21 GLN A  91     -13.013  14.306  -3.111  1.00 97.66           H  
ATOM   1420 HE22 GLN A  91     -12.198  12.870  -3.694  1.00 97.66           H  
ATOM   1421  OE1 GLN A  91     -13.382  13.437  -0.873  1.00 97.66           O  
ATOM   1422  N   LEU A  92     -10.097  10.500   2.388  1.00 97.09           N  
ATOM   1423  H   LEU A  92      -9.734   9.866   1.690  1.00 97.09           H  
ATOM   1424  CA  LEU A  92      -9.867  10.197   3.801  1.00 97.09           C  
ATOM   1425  HA  LEU A  92     -10.824  10.209   4.322  1.00 97.09           H  
ATOM   1426  C   LEU A  92      -8.994  11.263   4.474  1.00 97.09           C  
ATOM   1427  CB  LEU A  92      -9.229   8.799   3.925  1.00 97.09           C  
ATOM   1428  HB2 LEU A  92      -8.384   8.742   3.238  1.00 97.09           H  
ATOM   1429  HB3 LEU A  92      -8.841   8.673   4.936  1.00 97.09           H  
ATOM   1430  O   LEU A  92      -9.318  11.731   5.565  1.00 97.09           O  
ATOM   1431  CG  LEU A  92     -10.196   7.639   3.626  1.00 97.09           C  
ATOM   1432  HG  LEU A  92     -10.752   7.833   2.709  1.00 97.09           H  
ATOM   1433  CD1 LEU A  92      -9.416   6.332   3.470  1.00 97.09           C  
ATOM   1434 HD11 LEU A  92     -10.108   5.506   3.299  1.00 97.09           H  
ATOM   1435 HD12 LEU A  92      -8.819   6.139   4.361  1.00 97.09           H  
ATOM   1436 HD13 LEU A  92      -8.758   6.411   2.605  1.00 97.09           H  
ATOM   1437  CD2 LEU A  92     -11.214   7.444   4.749  1.00 97.09           C  
ATOM   1438 HD21 LEU A  92     -11.920   6.674   4.439  1.00 97.09           H  
ATOM   1439 HD22 LEU A  92     -10.713   7.145   5.669  1.00 97.09           H  
ATOM   1440 HD23 LEU A  92     -11.769   8.366   4.923  1.00 97.09           H  
ATOM   1441  N   THR A  93      -7.907  11.683   3.827  1.00 97.55           N  
ATOM   1442  H   THR A  93      -7.732  11.301   2.909  1.00 97.55           H  
ATOM   1443  CA  THR A  93      -6.848  12.484   4.468  1.00 97.55           C  
ATOM   1444  HA  THR A  93      -6.900  12.312   5.543  1.00 97.55           H  
ATOM   1445  C   THR A  93      -6.980  14.000   4.290  1.00 97.55           C  
ATOM   1446  CB  THR A  93      -5.458  12.012   4.034  1.00 97.55           C  
ATOM   1447  HB  THR A  93      -4.726  12.633   4.550  1.00 97.55           H  
ATOM   1448  O   THR A  93      -6.304  14.764   4.979  1.00 97.55           O  
ATOM   1449  CG2 THR A  93      -5.182  10.556   4.408  1.00 97.55           C  
ATOM   1450 HG21 THR A  93      -5.233  10.440   5.491  1.00 97.55           H  
ATOM   1451 HG22 THR A  93      -4.180  10.291   4.071  1.00 97.55           H  
ATOM   1452 HG23 THR A  93      -5.904   9.885   3.942  1.00 97.55           H  
ATOM   1453  OG1 THR A  93      -5.280  12.146   2.641  1.00 97.55           O  
ATOM   1454  HG1 THR A  93      -5.784  11.446   2.220  1.00 97.55           H  
ATOM   1455  N   THR A  94      -7.872  14.476   3.416  1.00 95.80           N  
ATOM   1456  H   THR A  94      -8.304  13.807   2.794  1.00 95.80           H  
ATOM   1457  CA  THR A  94      -7.972  15.906   3.071  1.00 95.80           C  
ATOM   1458  HA  THR A  94      -6.958  16.281   2.936  1.00 95.80           H  
ATOM   1459  C   THR A  94      -8.620  16.775   4.161  1.00 95.80           C  
ATOM   1460  CB  THR A  94      -8.673  16.061   1.710  1.00 95.80           C  
ATOM   1461  HB  THR A  94      -8.182  15.399   0.997  1.00 95.80           H  
ATOM   1462  O   THR A  94      -8.224  17.924   4.367  1.00 95.80           O  
ATOM   1463  CG2 THR A  94     -10.170  15.752   1.726  1.00 95.80           C  
ATOM   1464 HG21 THR A  94     -10.524  15.663   0.699  1.00 95.80           H  
ATOM   1465 HG22 THR A  94     -10.353  14.801   2.227  1.00 95.80           H  
ATOM   1466 HG23 THR A  94     -10.714  16.556   2.222  1.00 95.80           H  
ATOM   1467  OG1 THR A  94      -8.539  17.374   1.228  1.00 95.80           O  
ATOM   1468  HG1 THR A  94      -8.758  17.321   0.295  1.00 95.80           H  
ATOM   1469  N   ARG A  95      -9.602  16.241   4.906  1.00 91.54           N  
ATOM   1470  H   ARG A  95      -9.852  15.284   4.703  1.00 91.54           H  
ATOM   1471  CA  ARG A  95     -10.437  17.040   5.834  1.00 91.54           C  
ATOM   1472  HA  ARG A  95     -10.499  18.061   5.457  1.00 91.54           H  
ATOM   1473  C   ARG A  95      -9.879  17.166   7.246  1.00 91.54           C  
ATOM   1474  CB  ARG A  95     -11.856  16.461   5.915  1.00 91.54           C  
ATOM   1475  HB2 ARG A  95     -12.421  17.033   6.652  1.00 91.54           H  
ATOM   1476  HB3 ARG A  95     -11.811  15.424   6.248  1.00 91.54           H  
ATOM   1477  O   ARG A  95     -10.151  18.145   7.936  1.00 91.54           O  
ATOM   1478  CG  ARG A  95     -12.596  16.532   4.577  1.00 91.54           C  
ATOM   1479  HG2 ARG A  95     -12.126  15.851   3.868  1.00 91.54           H  
ATOM   1480  HG3 ARG A  95     -12.555  17.549   4.187  1.00 91.54           H  
ATOM   1481  CD  ARG A  95     -14.056  16.114   4.757  1.00 91.54           C  
ATOM   1482  HD2 ARG A  95     -14.079  15.094   5.142  1.00 91.54           H  
ATOM   1483  HD3 ARG A  95     -14.535  16.781   5.474  1.00 91.54           H  
ATOM   1484  NE  ARG A  95     -14.781  16.166   3.479  1.00 91.54           N  
ATOM   1485  HE  ARG A  95     -14.239  16.377   2.653  1.00 91.54           H  
ATOM   1486  NH1 ARG A  95     -16.837  15.502   4.261  1.00 91.54           N  
ATOM   1487 HH11 ARG A  95     -17.787  15.220   4.065  1.00 91.54           H  
ATOM   1488 HH12 ARG A  95     -16.443  15.378   5.183  1.00 91.54           H  
ATOM   1489  NH2 ARG A  95     -16.560  15.922   2.087  1.00 91.54           N  
ATOM   1490 HH21 ARG A  95     -17.519  15.651   1.919  1.00 91.54           H  
ATOM   1491 HH22 ARG A  95     -15.959  16.081   1.291  1.00 91.54           H  
ATOM   1492  CZ  ARG A  95     -16.053  15.868   3.284  1.00 91.54           C  
ATOM   1493  N   ARG A  96      -9.174  16.143   7.718  1.00 94.50           N  
ATOM   1494  H   ARG A  96      -8.915  15.415   7.068  1.00 94.50           H  
ATOM   1495  CA  ARG A  96      -8.655  16.060   9.087  1.00 94.50           C  
ATOM   1496  HA  ARG A  96      -8.580  17.064   9.504  1.00 94.50           H  
ATOM   1497  C   ARG A  96      -7.254  15.481   9.060  1.00 94.50           C  
ATOM   1498  CB  ARG A  96      -9.574  15.206   9.972  1.00 94.50           C  
ATOM   1499  HB2 ARG A  96      -9.770  14.257   9.473  1.00 94.50           H  
ATOM   1500  HB3 ARG A  96      -9.042  15.003  10.902  1.00 94.50           H  
ATOM   1501  O   ARG A  96      -6.928  14.688   8.181  1.00 94.50           O  
ATOM   1502  CG  ARG A  96     -10.909  15.895  10.304  1.00 94.50           C  
ATOM   1503  HG2 ARG A  96     -11.496  15.997   9.391  1.00 94.50           H  
ATOM   1504  HG3 ARG A  96     -10.712  16.892  10.699  1.00 94.50           H  
ATOM   1505  CD  ARG A  96     -11.736  15.108  11.332  1.00 94.50           C  
ATOM   1506  HD2 ARG A  96     -11.920  14.110  10.936  1.00 94.50           H  
ATOM   1507  HD3 ARG A  96     -12.695  15.611  11.458  1.00 94.50           H  
ATOM   1508  NE  ARG A  96     -11.054  15.010  12.642  1.00 94.50           N  
ATOM   1509  HE  ARG A  96     -10.106  15.353  12.699  1.00 94.50           H  
ATOM   1510  NH1 ARG A  96     -12.674  13.833  13.770  1.00 94.50           N  
ATOM   1511 HH11 ARG A  96     -13.245  13.818  12.937  1.00 94.50           H  
ATOM   1512 HH12 ARG A  96     -12.923  13.239  14.548  1.00 94.50           H  
ATOM   1513  NH2 ARG A  96     -10.704  14.193  14.735  1.00 94.50           N  
ATOM   1514 HH21 ARG A  96      -9.705  14.307  14.634  1.00 94.50           H  
ATOM   1515 HH22 ARG A  96     -11.011  13.639  15.521  1.00 94.50           H  
ATOM   1516  CZ  ARG A  96     -11.479  14.354  13.706  1.00 94.50           C  
ATOM   1517  N   LYS A  97      -6.445  15.861  10.049  1.00 96.99           N  
ATOM   1518  H   LYS A  97      -6.801  16.482  10.760  1.00 96.99           H  
ATOM   1519  CA  LYS A  97      -5.086  15.340  10.190  1.00 96.99           C  
ATOM   1520  HA  LYS A  97      -4.535  15.546   9.272  1.00 96.99           H  
ATOM   1521  C   LYS A  97      -5.127  13.823  10.366  1.00 96.99           C  
ATOM   1522  CB  LYS A  97      -4.355  16.011  11.359  1.00 96.99           C  
ATOM   1523  HB2 LYS A  97      -4.910  15.847  12.283  1.00 96.99           H  
ATOM   1524  HB3 LYS A  97      -3.377  15.539  11.454  1.00 96.99           H  
ATOM   1525  O   LYS A  97      -5.884  13.311  11.192  1.00 96.99           O  
ATOM   1526  CG  LYS A  97      -4.138  17.515  11.145  1.00 96.99           C  
ATOM   1527  HG2 LYS A  97      -3.624  17.674  10.197  1.00 96.99           H  
ATOM   1528  HG3 LYS A  97      -5.098  18.030  11.122  1.00 96.99           H  
ATOM   1529  CD  LYS A  97      -3.283  18.084  12.284  1.00 96.99           C  
ATOM   1530  HD2 LYS A  97      -3.800  17.930  13.231  1.00 96.99           H  
ATOM   1531  HD3 LYS A  97      -2.334  17.548  12.315  1.00 96.99           H  
ATOM   1532  CE  LYS A  97      -3.012  19.578  12.082  1.00 96.99           C  
ATOM   1533  HE2 LYS A  97      -3.964  20.109  12.066  1.00 96.99           H  
ATOM   1534  HE3 LYS A  97      -2.528  19.717  11.116  1.00 96.99           H  
ATOM   1535  NZ  LYS A  97      -2.146  20.113  13.164  1.00 96.99           N  
ATOM   1536  HZ1 LYS A  97      -1.958  21.097  13.030  1.00 96.99           H  
ATOM   1537  HZ2 LYS A  97      -2.582  19.991  14.067  1.00 96.99           H  
ATOM   1538  HZ3 LYS A  97      -1.261  19.627  13.181  1.00 96.99           H  
ATOM   1539  N   HIS A  98      -4.310  13.140   9.584  1.00 98.28           N  
ATOM   1540  H   HIS A  98      -3.719  13.638   8.933  1.00 98.28           H  
ATOM   1541  CA  HIS A  98      -4.032  11.722   9.724  1.00 98.28           C  
ATOM   1542  HA  HIS A  98      -4.567  11.325  10.588  1.00 98.28           H  
ATOM   1543  C   HIS A  98      -2.543  11.549   9.969  1.00 98.28           C  
ATOM   1544  CB  HIS A  98      -4.479  10.955   8.475  1.00 98.28           C  
ATOM   1545  HB2 HIS A  98      -4.059   9.949   8.513  1.00 98.28           H  
ATOM   1546  HB3 HIS A  98      -4.093  11.445   7.581  1.00 98.28           H  
ATOM   1547  O   HIS A  98      -1.747  12.329   9.452  1.00 98.28           O  
ATOM   1548  CG  HIS A  98      -5.973  10.837   8.372  1.00 98.28           C  
ATOM   1549  CD2 HIS A  98      -6.711   9.699   8.550  1.00 98.28           C  
ATOM   1550  HD2 HIS A  98      -6.318   8.717   8.765  1.00 98.28           H  
ATOM   1551  ND1 HIS A  98      -6.857  11.858   8.118  1.00 98.28           N  
ATOM   1552  HD1 HIS A  98      -6.628  12.823   7.925  1.00 98.28           H  
ATOM   1553  CE1 HIS A  98      -8.094  11.346   8.145  1.00 98.28           C  
ATOM   1554  HE1 HIS A  98      -8.998  11.907   7.957  1.00 98.28           H  
ATOM   1555  NE2 HIS A  98      -8.061  10.036   8.428  1.00 98.28           N  
ATOM   1556  N   GLN A  99      -2.190  10.524  10.731  1.00 97.89           N  
ATOM   1557  H   GLN A  99      -2.920   9.937  11.109  1.00 97.89           H  
ATOM   1558  CA  GLN A  99      -0.824  10.021  10.806  1.00 97.89           C  
ATOM   1559  HA  GLN A  99      -0.134  10.783  10.444  1.00 97.89           H  
ATOM   1560  C   GLN A  99      -0.675   8.802   9.897  1.00 97.89           C  
ATOM   1561  CB  GLN A  99      -0.434   9.726  12.258  1.00 97.89           C  
ATOM   1562  HB2 GLN A  99       0.577   9.319  12.260  1.00 97.89           H  
ATOM   1563  HB3 GLN A  99      -0.412  10.667  12.808  1.00 97.89           H  
ATOM   1564  O   GLN A  99      -1.640   8.056   9.703  1.00 97.89           O  
ATOM   1565  CG  GLN A  99      -1.356   8.738  12.995  1.00 97.89           C  
ATOM   1566  HG2 GLN A  99      -1.402   7.800  12.442  1.00 97.89           H  
ATOM   1567  HG3 GLN A  99      -2.362   9.151  13.067  1.00 97.89           H  
ATOM   1568  CD  GLN A  99      -0.852   8.441  14.405  1.00 97.89           C  
ATOM   1569  NE2 GLN A  99      -1.605   7.776  15.249  1.00 97.89           N  
ATOM   1570 HE21 GLN A  99      -2.501   7.375  15.013  1.00 97.89           H  
ATOM   1571 HE22 GLN A  99      -1.149   7.544  16.120  1.00 97.89           H  
ATOM   1572  OE1 GLN A  99       0.239   8.801  14.800  1.00 97.89           O  
ATOM   1573  N   LEU A 100       0.526   8.595   9.361  1.00 98.10           N  
ATOM   1574  H   LEU A 100       1.271   9.217   9.640  1.00 98.10           H  
ATOM   1575  CA  LEU A 100       0.896   7.399   8.602  1.00 98.10           C  
ATOM   1576  HA  LEU A 100      -0.006   6.876   8.281  1.00 98.10           H  
ATOM   1577  C   LEU A 100       1.694   6.458   9.495  1.00 98.10           C  
ATOM   1578  CB  LEU A 100       1.678   7.804   7.341  1.00 98.10           C  
ATOM   1579  HB2 LEU A 100       0.962   8.255   6.654  1.00 98.10           H  
ATOM   1580  HB3 LEU A 100       2.418   8.553   7.623  1.00 98.10           H  
ATOM   1581  O   LEU A 100       2.571   6.891  10.238  1.00 98.10           O  
ATOM   1582  CG  LEU A 100       2.395   6.698   6.547  1.00 98.10           C  
ATOM   1583  HG  LEU A 100       3.037   6.112   7.204  1.00 98.10           H  
ATOM   1584  CD1 LEU A 100       1.392   5.779   5.851  1.00 98.10           C  
ATOM   1585 HD11 LEU A 100       0.728   6.370   5.220  1.00 98.10           H  
ATOM   1586 HD12 LEU A 100       0.804   5.238   6.592  1.00 98.10           H  
ATOM   1587 HD13 LEU A 100       1.925   5.051   5.240  1.00 98.10           H  
ATOM   1588  CD2 LEU A 100       3.269   7.327   5.462  1.00 98.10           C  
ATOM   1589 HD21 LEU A 100       2.656   7.900   4.767  1.00 98.10           H  
ATOM   1590 HD22 LEU A 100       3.794   6.545   4.914  1.00 98.10           H  
ATOM   1591 HD23 LEU A 100       4.007   7.990   5.913  1.00 98.10           H  
ATOM   1592  N   ARG A 101       1.431   5.163   9.356  1.00 98.18           N  
ATOM   1593  H   ARG A 101       0.651   4.901   8.769  1.00 98.18           H  
ATOM   1594  CA  ARG A 101       2.280   4.084   9.845  1.00 98.18           C  
ATOM   1595  HA  ARG A 101       3.222   4.508  10.196  1.00 98.18           H  
ATOM   1596  C   ARG A 101       2.597   3.135   8.694  1.00 98.18           C  
ATOM   1597  CB  ARG A 101       1.594   3.403  11.034  1.00 98.18           C  
ATOM   1598  HB2 ARG A 101       1.454   4.141  11.823  1.00 98.18           H  
ATOM   1599  HB3 ARG A 101       0.614   3.039  10.726  1.00 98.18           H  
ATOM   1600  O   ARG A 101       1.714   2.756   7.926  1.00 98.18           O  
ATOM   1601  CG  ARG A 101       2.406   2.235  11.594  1.00 98.18           C  
ATOM   1602  HG2 ARG A 101       2.533   1.472  10.825  1.00 98.18           H  
ATOM   1603  HG3 ARG A 101       3.389   2.590  11.903  1.00 98.18           H  
ATOM   1604  CD  ARG A 101       1.692   1.602  12.789  1.00 98.18           C  
ATOM   1605  HD2 ARG A 101       0.712   1.242  12.474  1.00 98.18           H  
ATOM   1606  HD3 ARG A 101       1.539   2.338  13.578  1.00 98.18           H  
ATOM   1607  NE  ARG A 101       2.482   0.468  13.274  1.00 98.18           N  
ATOM   1608  HE  ARG A 101       2.443  -0.366  12.707  1.00 98.18           H  
ATOM   1609  NH1 ARG A 101       3.674   1.503  14.970  1.00 98.18           N  
ATOM   1610 HH11 ARG A 101       4.412   1.466  15.658  1.00 98.18           H  
ATOM   1611 HH12 ARG A 101       3.092   2.329  14.949  1.00 98.18           H  
ATOM   1612  NH2 ARG A 101       4.128  -0.590  14.376  1.00 98.18           N  
ATOM   1613 HH21 ARG A 101       4.933  -0.569  14.985  1.00 98.18           H  
ATOM   1614 HH22 ARG A 101       4.065  -1.262  13.625  1.00 98.18           H  
ATOM   1615  CZ  ARG A 101       3.409   0.475  14.211  1.00 98.18           C  
ATOM   1616  N   ILE A 102       3.863   2.758   8.594  1.00 97.86           N  
ATOM   1617  H   ILE A 102       4.520   3.153   9.251  1.00 97.86           H  
ATOM   1618  CA  ILE A 102       4.371   1.745   7.675  1.00 97.86           C  
ATOM   1619  HA  ILE A 102       3.565   1.389   7.033  1.00 97.86           H  
ATOM   1620  C   ILE A 102       4.872   0.593   8.532  1.00 97.86           C  
ATOM   1621  CB  ILE A 102       5.500   2.305   6.778  1.00 97.86           C  
ATOM   1622  HB  ILE A 102       6.385   2.466   7.392  1.00 97.86           H  
ATOM   1623  O   ILE A 102       5.824   0.779   9.284  1.00 97.86           O  
ATOM   1624  CG1 ILE A 102       5.117   3.671   6.161  1.00 97.86           C  
ATOM   1625 HG12 ILE A 102       4.147   3.599   5.670  1.00 97.86           H  
ATOM   1626 HG13 ILE A 102       5.025   4.402   6.964  1.00 97.86           H  
ATOM   1627  CG2 ILE A 102       5.855   1.254   5.709  1.00 97.86           C  
ATOM   1628 HG21 ILE A 102       6.077   0.295   6.176  1.00 97.86           H  
ATOM   1629 HG22 ILE A 102       6.739   1.565   5.153  1.00 97.86           H  
ATOM   1630 HG23 ILE A 102       5.020   1.126   5.021  1.00 97.86           H  
ATOM   1631  CD1 ILE A 102       6.142   4.235   5.170  1.00 97.86           C  
ATOM   1632 HD11 ILE A 102       7.134   4.237   5.621  1.00 97.86           H  
ATOM   1633 HD12 ILE A 102       6.154   3.642   4.255  1.00 97.86           H  
ATOM   1634 HD13 ILE A 102       5.870   5.259   4.916  1.00 97.86           H  
ATOM   1635  N   ASP A 103       4.249  -0.575   8.424  1.00 97.84           N  
ATOM   1636  H   ASP A 103       3.474  -0.647   7.781  1.00 97.84           H  
ATOM   1637  CA  ASP A 103       4.733  -1.806   9.044  1.00 97.84           C  
ATOM   1638  HA  ASP A 103       5.447  -1.559   9.830  1.00 97.84           H  
ATOM   1639  C   ASP A 103       5.466  -2.655   8.008  1.00 97.84           C  
ATOM   1640  CB  ASP A 103       3.592  -2.577   9.712  1.00 97.84           C  
ATOM   1641  HB2 ASP A 103       3.948  -3.569   9.989  1.00 97.84           H  
ATOM   1642  HB3 ASP A 103       2.765  -2.695   9.012  1.00 97.84           H  
ATOM   1643  O   ASP A 103       4.970  -2.884   6.900  1.00 97.84           O  
ATOM   1644  CG  ASP A 103       3.119  -1.863  10.975  1.00 97.84           C  
ATOM   1645  OD1 ASP A 103       3.862  -1.834  11.981  1.00 97.84           O  
ATOM   1646  OD2 ASP A 103       2.003  -1.309  10.977  1.00 97.84           O  
ATOM   1647  N   LEU A 104       6.656  -3.113   8.387  1.00 96.63           N  
ATOM   1648  H   LEU A 104       6.970  -2.894   9.321  1.00 96.63           H  
ATOM   1649  CA  LEU A 104       7.557  -3.909   7.564  1.00 96.63           C  
ATOM   1650  HA  LEU A 104       7.068  -4.167   6.625  1.00 96.63           H  
ATOM   1651  C   LEU A 104       7.901  -5.194   8.314  1.00 96.63           C  
ATOM   1652  CB  LEU A 104       8.833  -3.104   7.262  1.00 96.63           C  
ATOM   1653  HB2 LEU A 104       9.338  -2.931   8.212  1.00 96.63           H  
ATOM   1654  HB3 LEU A 104       9.495  -3.707   6.641  1.00 96.63           H  
ATOM   1655  O   LEU A 104       8.250  -5.149   9.494  1.00 96.63           O  
ATOM   1656  CG  LEU A 104       8.615  -1.737   6.591  1.00 96.63           C  
ATOM   1657  HG  LEU A 104       7.916  -1.140   7.177  1.00 96.63           H  
ATOM   1658  CD1 LEU A 104       9.943  -0.989   6.543  1.00 96.63           C  
ATOM   1659 HD11 LEU A 104      10.694  -1.581   6.019  1.00 96.63           H  
ATOM   1660 HD12 LEU A 104       9.790  -0.050   6.011  1.00 96.63           H  
ATOM   1661 HD13 LEU A 104      10.281  -0.778   7.557  1.00 96.63           H  
ATOM   1662  CD2 LEU A 104       8.097  -1.842   5.160  1.00 96.63           C  
ATOM   1663 HD21 LEU A 104       8.866  -2.280   4.523  1.00 96.63           H  
ATOM   1664 HD22 LEU A 104       7.856  -0.849   4.783  1.00 96.63           H  
ATOM   1665 HD23 LEU A 104       7.194  -2.452   5.136  1.00 96.63           H  
ATOM   1666  N   GLU A 105       7.863  -6.338   7.640  1.00 96.22           N  
ATOM   1667  H   GLU A 105       7.526  -6.330   6.688  1.00 96.22           H  
ATOM   1668  CA  GLU A 105       8.334  -7.597   8.222  1.00 96.22           C  
ATOM   1669  HA  GLU A 105       8.954  -7.357   9.086  1.00 96.22           H  
ATOM   1670  C   GLU A 105       9.234  -8.348   7.237  1.00 96.22           C  
ATOM   1671  CB  GLU A 105       7.155  -8.425   8.767  1.00 96.22           C  
ATOM   1672  HB2 GLU A 105       6.600  -7.809   9.475  1.00 96.22           H  
ATOM   1673  HB3 GLU A 105       6.479  -8.685   7.953  1.00 96.22           H  
ATOM   1674  O   GLU A 105       8.827  -8.693   6.126  1.00 96.22           O  
ATOM   1675  CG  GLU A 105       7.593  -9.714   9.478  1.00 96.22           C  
ATOM   1676  HG2 GLU A 105       8.204 -10.305   8.796  1.00 96.22           H  
ATOM   1677  HG3 GLU A 105       8.217  -9.451  10.332  1.00 96.22           H  
ATOM   1678  CD  GLU A 105       6.412 -10.572   9.972  1.00 96.22           C  
ATOM   1679  OE1 GLU A 105       6.466 -11.800   9.738  1.00 96.22           O  
ATOM   1680  OE2 GLU A 105       5.506 -10.044  10.668  1.00 96.22           O  
ATOM   1681  N   PHE A 106      10.470  -8.611   7.665  1.00 92.14           N  
ATOM   1682  H   PHE A 106      10.716  -8.330   8.603  1.00 92.14           H  
ATOM   1683  CA  PHE A 106      11.459  -9.377   6.915  1.00 92.14           C  
ATOM   1684  HA  PHE A 106      10.976  -9.855   6.063  1.00 92.14           H  
ATOM   1685  C   PHE A 106      12.043 -10.465   7.810  1.00 92.14           C  
ATOM   1686  CB  PHE A 106      12.561  -8.460   6.374  1.00 92.14           C  
ATOM   1687  HB2 PHE A 106      13.023  -7.927   7.205  1.00 92.14           H  
ATOM   1688  HB3 PHE A 106      12.114  -7.717   5.714  1.00 92.14           H  
ATOM   1689  O   PHE A 106      12.506 -10.189   8.915  1.00 92.14           O  
ATOM   1690  CG  PHE A 106      13.628  -9.218   5.606  1.00 92.14           C  
ATOM   1691  CD1 PHE A 106      14.880  -9.480   6.197  1.00 92.14           C  
ATOM   1692  HD1 PHE A 106      15.094  -9.120   7.192  1.00 92.14           H  
ATOM   1693  CD2 PHE A 106      13.353  -9.702   4.313  1.00 92.14           C  
ATOM   1694  HD2 PHE A 106      12.397  -9.513   3.849  1.00 92.14           H  
ATOM   1695  CE1 PHE A 106      15.856 -10.209   5.491  1.00 92.14           C  
ATOM   1696  HE1 PHE A 106      16.820 -10.397   5.940  1.00 92.14           H  
ATOM   1697  CE2 PHE A 106      14.328 -10.431   3.609  1.00 92.14           C  
ATOM   1698  HE2 PHE A 106      14.112 -10.789   2.613  1.00 92.14           H  
ATOM   1699  CZ  PHE A 106      15.580 -10.683   4.196  1.00 92.14           C  
ATOM   1700  HZ  PHE A 106      16.330 -11.235   3.650  1.00 92.14           H  
ATOM   1701  N   ASN A 107      12.014 -11.711   7.334  1.00 92.42           N  
ATOM   1702  H   ASN A 107      11.669 -11.851   6.395  1.00 92.42           H  
ATOM   1703  CA  ASN A 107      12.500 -12.878   8.074  1.00 92.42           C  
ATOM   1704  HA  ASN A 107      12.105 -13.757   7.565  1.00 92.42           H  
ATOM   1705  C   ASN A 107      11.965 -12.952   9.525  1.00 92.42           C  
ATOM   1706  CB  ASN A 107      14.035 -12.930   7.964  1.00 92.42           C  
ATOM   1707  HB2 ASN A 107      14.344 -12.719   6.941  1.00 92.42           H  
ATOM   1708  HB3 ASN A 107      14.468 -12.173   8.618  1.00 92.42           H  
ATOM   1709  O   ASN A 107      12.720 -13.199  10.462  1.00 92.42           O  
ATOM   1710  CG  ASN A 107      14.590 -14.293   8.337  1.00 92.42           C  
ATOM   1711  ND2 ASN A 107      15.836 -14.357   8.741  1.00 92.42           N  
ATOM   1712 HD21 ASN A 107      16.182 -15.274   8.985  1.00 92.42           H  
ATOM   1713 HD22 ASN A 107      16.376 -13.511   8.857  1.00 92.42           H  
ATOM   1714  OD1 ASN A 107      13.931 -15.316   8.234  1.00 92.42           O  
ATOM   1715  N   LYS A 108      10.657 -12.700   9.706  1.00 93.28           N  
ATOM   1716  H   LYS A 108      10.119 -12.468   8.884  1.00 93.28           H  
ATOM   1717  CA  LYS A 108       9.943 -12.636  11.002  1.00 93.28           C  
ATOM   1718  HA  LYS A 108       8.894 -12.436  10.780  1.00 93.28           H  
ATOM   1719  C   LYS A 108      10.360 -11.491  11.937  1.00 93.28           C  
ATOM   1720  CB  LYS A 108      10.000 -13.987  11.738  1.00 93.28           C  
ATOM   1721  HB2 LYS A 108      11.018 -14.163  12.087  1.00 93.28           H  
ATOM   1722  HB3 LYS A 108       9.359 -13.928  12.618  1.00 93.28           H  
ATOM   1723  O   LYS A 108       9.795 -11.364  13.022  1.00 93.28           O  
ATOM   1724  CG  LYS A 108       9.540 -15.179  10.889  1.00 93.28           C  
ATOM   1725  HG2 LYS A 108      10.141 -15.251   9.983  1.00 93.28           H  
ATOM   1726  HG3 LYS A 108       8.494 -15.045  10.615  1.00 93.28           H  
ATOM   1727  CD  LYS A 108       9.708 -16.474  11.688  1.00 93.28           C  
ATOM   1728  HD2 LYS A 108      10.758 -16.590  11.954  1.00 93.28           H  
ATOM   1729  HD3 LYS A 108       9.110 -16.415  12.597  1.00 93.28           H  
ATOM   1730  CE  LYS A 108       9.253 -17.661  10.838  1.00 93.28           C  
ATOM   1731  HE2 LYS A 108       9.814 -17.650   9.904  1.00 93.28           H  
ATOM   1732  HE3 LYS A 108       8.199 -17.530  10.595  1.00 93.28           H  
ATOM   1733  NZ  LYS A 108       9.469 -18.944  11.550  1.00 93.28           N  
ATOM   1734  HZ1 LYS A 108       9.165 -19.719  10.979  1.00 93.28           H  
ATOM   1735  HZ2 LYS A 108      10.450 -19.062  11.757  1.00 93.28           H  
ATOM   1736  HZ3 LYS A 108       8.952 -18.955  12.418  1.00 93.28           H  
ATOM   1737  N   THR A 109      11.298 -10.638  11.533  1.00 96.36           N  
ATOM   1738  H   THR A 109      11.766 -10.802  10.654  1.00 96.36           H  
ATOM   1739  CA  THR A 109      11.643  -9.414  12.261  1.00 96.36           C  
ATOM   1740  HA  THR A 109      11.470  -9.576  13.324  1.00 96.36           H  
ATOM   1741  C   THR A 109      10.759  -8.273  11.784  1.00 96.36           C  
ATOM   1742  CB  THR A 109      13.118  -9.044  12.092  1.00 96.36           C  
ATOM   1743  HB  THR A 109      13.325  -8.785  11.054  1.00 96.36           H  
ATOM   1744  O   THR A 109      10.622  -8.050  10.580  1.00 96.36           O  
ATOM   1745  CG2 THR A 109      13.518  -7.887  13.007  1.00 96.36           C  
ATOM   1746 HG21 THR A 109      13.298  -8.136  14.045  1.00 96.36           H  
ATOM   1747 HG22 THR A 109      14.588  -7.700  12.908  1.00 96.36           H  
ATOM   1748 HG23 THR A 109      12.983  -6.979  12.731  1.00 96.36           H  
ATOM   1749  OG1 THR A 109      13.919 -10.137  12.473  1.00 96.36           O  
ATOM   1750  HG1 THR A 109      14.785 -10.007  12.081  1.00 96.36           H  
ATOM   1751  N   ARG A 110      10.166  -7.547  12.734  1.00 96.57           N  
ATOM   1752  H   ARG A 110      10.383  -7.756  13.698  1.00 96.57           H  
ATOM   1753  CA  ARG A 110       9.224  -6.456  12.471  1.00 96.57           C  
ATOM   1754  HA  ARG A 110       8.922  -6.492  11.424  1.00 96.57           H  
ATOM   1755  C   ARG A 110       9.864  -5.095  12.701  1.00 96.57           C  
ATOM   1756  CB  ARG A 110       7.963  -6.619  13.326  1.00 96.57           C  
ATOM   1757  HB2 ARG A 110       8.240  -6.680  14.378  1.00 96.57           H  
ATOM   1758  HB3 ARG A 110       7.326  -5.746  13.184  1.00 96.57           H  
ATOM   1759  O   ARG A 110      10.503  -4.868  13.728  1.00 96.57           O  
ATOM   1760  CG  ARG A 110       7.178  -7.871  12.922  1.00 96.57           C  
ATOM   1761  HG2 ARG A 110       7.798  -8.760  13.034  1.00 96.57           H  
ATOM   1762  HG3 ARG A 110       6.875  -7.778  11.879  1.00 96.57           H  
ATOM   1763  CD  ARG A 110       5.936  -8.021  13.795  1.00 96.57           C  
ATOM   1764  HD2 ARG A 110       5.336  -7.113  13.721  1.00 96.57           H  
ATOM   1765  HD3 ARG A 110       6.246  -8.168  14.830  1.00 96.57           H  
ATOM   1766  NE  ARG A 110       5.143  -9.164  13.337  1.00 96.57           N  
ATOM   1767  HE  ARG A 110       5.350  -9.511  12.411  1.00 96.57           H  
ATOM   1768  NH1 ARG A 110       3.660  -9.278  15.090  1.00 96.57           N  
ATOM   1769 HH11 ARG A 110       2.839  -9.694  15.506  1.00 96.57           H  
ATOM   1770 HH12 ARG A 110       4.093  -8.461  15.495  1.00 96.57           H  
ATOM   1771  NH2 ARG A 110       3.541 -10.728  13.375  1.00 96.57           N  
ATOM   1772 HH21 ARG A 110       2.723 -11.170  13.771  1.00 96.57           H  
ATOM   1773 HH22 ARG A 110       3.901 -10.993  12.470  1.00 96.57           H  
ATOM   1774  CZ  ARG A 110       4.119  -9.716  13.947  1.00 96.57           C  
ATOM   1775  N   TYR A 111       9.613  -4.186  11.773  1.00 97.24           N  
ATOM   1776  H   TYR A 111       9.037  -4.458  10.989  1.00 97.24           H  
ATOM   1777  CA  TYR A 111       9.998  -2.784  11.836  1.00 97.24           C  
ATOM   1778  HA  TYR A 111      10.359  -2.553  12.838  1.00 97.24           H  
ATOM   1779  C   TYR A 111       8.785  -1.910  11.548  1.00 97.24           C  
ATOM   1780  CB  TYR A 111      11.119  -2.480  10.836  1.00 97.24           C  
ATOM   1781  HB2 TYR A 111      10.733  -2.570   9.821  1.00 97.24           H  
ATOM   1782  HB3 TYR A 111      11.433  -1.446  10.974  1.00 97.24           H  
ATOM   1783  O   TYR A 111       7.828  -2.348  10.909  1.00 97.24           O  
ATOM   1784  CG  TYR A 111      12.335  -3.367  10.966  1.00 97.24           C  
ATOM   1785  CD1 TYR A 111      13.397  -2.971  11.798  1.00 97.24           C  
ATOM   1786  HD1 TYR A 111      13.345  -2.034  12.333  1.00 97.24           H  
ATOM   1787  CD2 TYR A 111      12.400  -4.583  10.257  1.00 97.24           C  
ATOM   1788  HD2 TYR A 111      11.577  -4.887   9.626  1.00 97.24           H  
ATOM   1789  CE1 TYR A 111      14.534  -3.789  11.921  1.00 97.24           C  
ATOM   1790  HE1 TYR A 111      15.351  -3.476  12.553  1.00 97.24           H  
ATOM   1791  CE2 TYR A 111      13.535  -5.405  10.379  1.00 97.24           C  
ATOM   1792  HE2 TYR A 111      13.597  -6.339   9.841  1.00 97.24           H  
ATOM   1793  OH  TYR A 111      15.703  -5.795  11.321  1.00 97.24           O  
ATOM   1794  HH  TYR A 111      16.365  -5.391  11.886  1.00 97.24           H  
ATOM   1795  CZ  TYR A 111      14.604  -5.006  11.208  1.00 97.24           C  
ATOM   1796  N   PHE A 112       8.842  -0.662  11.987  1.00 97.68           N  
ATOM   1797  H   PHE A 112       9.637  -0.359  12.532  1.00 97.68           H  
ATOM   1798  CA  PHE A 112       7.848   0.330  11.638  1.00 97.68           C  
ATOM   1799  HA  PHE A 112       7.444   0.037  10.668  1.00 97.68           H  
ATOM   1800  C   PHE A 112       8.451   1.722  11.478  1.00 97.68           C  
ATOM   1801  CB  PHE A 112       6.704   0.315  12.656  1.00 97.68           C  
ATOM   1802  HB2 PHE A 112       5.855   0.843  12.221  1.00 97.68           H  
ATOM   1803  HB3 PHE A 112       6.388  -0.716  12.814  1.00 97.68           H  
ATOM   1804  O   PHE A 112       9.453   2.063  12.112  1.00 97.68           O  
ATOM   1805  CG  PHE A 112       7.041   0.951  13.992  1.00 97.68           C  
ATOM   1806  CD1 PHE A 112       7.728   0.221  14.980  1.00 97.68           C  
ATOM   1807  HD1 PHE A 112       8.036  -0.795  14.784  1.00 97.68           H  
ATOM   1808  CD2 PHE A 112       6.677   2.287  14.238  1.00 97.68           C  
ATOM   1809  HD2 PHE A 112       6.175   2.860  13.473  1.00 97.68           H  
ATOM   1810  CE1 PHE A 112       8.038   0.825  16.212  1.00 97.68           C  
ATOM   1811  HE1 PHE A 112       8.576   0.269  16.966  1.00 97.68           H  
ATOM   1812  CE2 PHE A 112       6.971   2.886  15.474  1.00 97.68           C  
ATOM   1813  HE2 PHE A 112       6.684   3.911  15.659  1.00 97.68           H  
ATOM   1814  CZ  PHE A 112       7.652   2.154  16.462  1.00 97.68           C  
ATOM   1815  HZ  PHE A 112       7.884   2.619  17.409  1.00 97.68           H  
ATOM   1816  N   ALA A 113       7.796   2.523  10.646  1.00 97.30           N  
ATOM   1817  H   ALA A 113       7.001   2.133  10.159  1.00 97.30           H  
ATOM   1818  CA  ALA A 113       7.998   3.960  10.526  1.00 97.30           C  
ATOM   1819  HA  ALA A 113       8.689   4.307  11.295  1.00 97.30           H  
ATOM   1820  C   ALA A 113       6.656   4.668  10.728  1.00 97.30           C  
ATOM   1821  CB  ALA A 113       8.597   4.282   9.152  1.00 97.30           C  
ATOM   1822  HB1 ALA A 113       8.694   5.362   9.042  1.00 97.30           H  
ATOM   1823  HB2 ALA A 113       9.587   3.835   9.056  1.00 97.30           H  
ATOM   1824  HB3 ALA A 113       7.951   3.904   8.360  1.00 97.30           H  
ATOM   1825  O   ALA A 113       5.628   4.196  10.239  1.00 97.30           O  
ATOM   1826  N   GLN A 114       6.658   5.789  11.437  1.00 97.63           N  
ATOM   1827  H   GLN A 114       7.533   6.122  11.816  1.00 97.63           H  
ATOM   1828  CA  GLN A 114       5.493   6.630  11.676  1.00 97.63           C  
ATOM   1829  HA  GLN A 114       4.682   6.292  11.031  1.00 97.63           H  
ATOM   1830  C   GLN A 114       5.785   8.080  11.295  1.00 97.63           C  
ATOM   1831  CB  GLN A 114       5.030   6.515  13.137  1.00 97.63           C  
ATOM   1832  HB2 GLN A 114       4.495   7.421  13.419  1.00 97.63           H  
ATOM   1833  HB3 GLN A 114       5.901   6.410  13.785  1.00 97.63           H  
ATOM   1834  O   GLN A 114       6.898   8.569  11.481  1.00 97.63           O  
ATOM   1835  CG  GLN A 114       4.085   5.323  13.341  1.00 97.63           C  
ATOM   1836  HG2 GLN A 114       3.202   5.478  12.722  1.00 97.63           H  
ATOM   1837  HG3 GLN A 114       4.577   4.407  13.012  1.00 97.63           H  
ATOM   1838  CD  GLN A 114       3.633   5.142  14.790  1.00 97.63           C  
ATOM   1839  NE2 GLN A 114       2.646   4.299  15.024  1.00 97.63           N  
ATOM   1840 HE21 GLN A 114       2.314   4.248  15.976  1.00 97.63           H  
ATOM   1841 HE22 GLN A 114       1.988   4.104  14.283  1.00 97.63           H  
ATOM   1842  OE1 GLN A 114       4.163   5.718  15.720  1.00 97.63           O  
ATOM   1843  N   TYR A 115       4.757   8.747  10.772  1.00 97.03           N  
ATOM   1844  H   TYR A 115       3.877   8.259  10.675  1.00 97.03           H  
ATOM   1845  CA  TYR A 115       4.791  10.146  10.354  1.00 97.03           C  
ATOM   1846  HA  TYR A 115       5.687  10.612  10.764  1.00 97.03           H  
ATOM   1847  C   TYR A 115       3.578  10.867  10.937  1.00 97.03           C  
ATOM   1848  CB  TYR A 115       4.854  10.259   8.821  1.00 97.03           C  
ATOM   1849  HB2 TYR A 115       4.915  11.315   8.554  1.00 97.03           H  
ATOM   1850  HB3 TYR A 115       3.930   9.872   8.391  1.00 97.03           H  
ATOM   1851  O   TYR A 115       2.447  10.388  10.800  1.00 97.03           O  
ATOM   1852  CG  TYR A 115       6.034   9.527   8.207  1.00 97.03           C  
ATOM   1853  CD1 TYR A 115       7.229  10.223   7.956  1.00 97.03           C  
ATOM   1854  HD1 TYR A 115       7.278  11.287   8.131  1.00 97.03           H  
ATOM   1855  CD2 TYR A 115       5.974   8.135   7.987  1.00 97.03           C  
ATOM   1856  HD2 TYR A 115       5.058   7.599   8.185  1.00 97.03           H  
ATOM   1857  CE1 TYR A 115       8.386   9.526   7.566  1.00 97.03           C  
ATOM   1858  HE1 TYR A 115       9.313  10.065   7.436  1.00 97.03           H  
ATOM   1859  CE2 TYR A 115       7.127   7.435   7.585  1.00 97.03           C  
ATOM   1860  HE2 TYR A 115       7.097   6.365   7.438  1.00 97.03           H  
ATOM   1861  OH  TYR A 115       9.462   7.442   7.024  1.00 97.03           O  
ATOM   1862  HH  TYR A 115      10.246   7.996   7.014  1.00 97.03           H  
ATOM   1863  CZ  TYR A 115       8.345   8.125   7.404  1.00 97.03           C  
ATOM   1864  N   SER A 116       3.812  11.997  11.608  1.00 96.31           N  
ATOM   1865  H   SER A 116       4.727  12.416  11.522  1.00 96.31           H  
ATOM   1866  CA  SER A 116       2.798  12.720  12.396  1.00 96.31           C  
ATOM   1867  HA  SER A 116       2.320  12.018  13.078  1.00 96.31           H  
ATOM   1868  C   SER A 116       1.706  13.344  11.522  1.00 96.31           C  
ATOM   1869  CB  SER A 116       3.479  13.819  13.223  1.00 96.31           C  
ATOM   1870  HB2 SER A 116       4.348  13.408  13.738  1.00 96.31           H  
ATOM   1871  HB3 SER A 116       2.777  14.203  13.963  1.00 96.31           H  
ATOM   1872  O   SER A 116       0.571  13.532  11.967  1.00 96.31           O  
ATOM   1873  OG  SER A 116       3.872  14.873  12.367  1.00 96.31           O  
ATOM   1874  HG  SER A 116       4.562  15.412  12.762  1.00 96.31           H  
ATOM   1875  N   LEU A 117       2.042  13.631  10.264  1.00 96.64           N  
ATOM   1876  H   LEU A 117       3.014  13.510  10.018  1.00 96.64           H  
ATOM   1877  CA  LEU A 117       1.127  14.075   9.228  1.00 96.64           C  
ATOM   1878  HA  LEU A 117       0.108  14.020   9.608  1.00 96.64           H  
ATOM   1879  C   LEU A 117       1.259  13.162   8.017  1.00 96.64           C  
ATOM   1880  CB  LEU A 117       1.451  15.527   8.854  1.00 96.64           C  
ATOM   1881  HB2 LEU A 117       1.459  16.134   9.760  1.00 96.64           H  
ATOM   1882  HB3 LEU A 117       2.453  15.521   8.426  1.00 96.64           H  
ATOM   1883  O   LEU A 117       2.360  12.844   7.576  1.00 96.64           O  
ATOM   1884  CG  LEU A 117       0.535  16.182   7.812  1.00 96.64           C  
ATOM   1885  HG  LEU A 117       0.531  15.588   6.898  1.00 96.64           H  
ATOM   1886  CD1 LEU A 117      -0.906  16.328   8.311  1.00 96.64           C  
ATOM   1887 HD11 LEU A 117      -0.914  16.887   9.246  1.00 96.64           H  
ATOM   1888 HD12 LEU A 117      -1.501  16.846   7.558  1.00 96.64           H  
ATOM   1889 HD13 LEU A 117      -1.336  15.339   8.474  1.00 96.64           H  
ATOM   1890  CD2 LEU A 117       1.075  17.572   7.471  1.00 96.64           C  
ATOM   1891 HD21 LEU A 117       2.089  17.477   7.083  1.00 96.64           H  
ATOM   1892 HD22 LEU A 117       0.451  18.042   6.710  1.00 96.64           H  
ATOM   1893 HD23 LEU A 117       1.106  18.193   8.366  1.00 96.64           H  
ATOM   1894  N   PHE A 118       0.118  12.806   7.449  1.00 97.77           N  
ATOM   1895  H   PHE A 118      -0.733  12.967   7.968  1.00 97.77           H  
ATOM   1896  CA  PHE A 118      -0.005  12.166   6.157  1.00 97.77           C  
ATOM   1897  HA  PHE A 118       0.865  12.405   5.547  1.00 97.77           H  
ATOM   1898  C   PHE A 118      -1.255  12.674   5.459  1.00 97.77           C  
ATOM   1899  CB  PHE A 118      -0.054  10.658   6.342  1.00 97.77           C  
ATOM   1900  HB2 PHE A 118       0.935  10.365   6.694  1.00 97.77           H  
ATOM   1901  HB3 PHE A 118      -0.777  10.411   7.119  1.00 97.77           H  
ATOM   1902  O   PHE A 118      -2.359  12.639   6.012  1.00 97.77           O  
ATOM   1903  CG  PHE A 118      -0.397   9.889   5.078  1.00 97.77           C  
ATOM   1904  CD1 PHE A 118      -1.660   9.282   4.946  1.00 97.77           C  
ATOM   1905  HD1 PHE A 118      -2.386   9.371   5.740  1.00 97.77           H  
ATOM   1906  CD2 PHE A 118       0.540   9.779   4.034  1.00 97.77           C  
ATOM   1907  HD2 PHE A 118       1.511  10.244   4.124  1.00 97.77           H  
ATOM   1908  CE1 PHE A 118      -1.979   8.560   3.782  1.00 97.77           C  
ATOM   1909  HE1 PHE A 118      -2.943   8.084   3.686  1.00 97.77           H  
ATOM   1910  CE2 PHE A 118       0.219   9.058   2.870  1.00 97.77           C  
ATOM   1911  HE2 PHE A 118       0.938   8.963   2.070  1.00 97.77           H  
ATOM   1912  CZ  PHE A 118      -1.041   8.451   2.742  1.00 97.77           C  
ATOM   1913  HZ  PHE A 118      -1.282   7.896   1.848  1.00 97.77           H  
ATOM   1914  N   ARG A 119      -1.065  13.160   4.239  1.00 98.03           N  
ATOM   1915  H   ARG A 119      -0.118  13.224   3.895  1.00 98.03           H  
ATOM   1916  CA  ARG A 119      -2.134  13.629   3.372  1.00 98.03           C  
ATOM   1917  HA  ARG A 119      -3.003  12.986   3.506  1.00 98.03           H  
ATOM   1918  C   ARG A 119      -1.713  13.503   1.920  1.00 98.03           C  
ATOM   1919  CB  ARG A 119      -2.492  15.068   3.781  1.00 98.03           C  
ATOM   1920  HB2 ARG A 119      -2.965  15.038   4.763  1.00 98.03           H  
ATOM   1921  HB3 ARG A 119      -1.582  15.661   3.860  1.00 98.03           H  
ATOM   1922  O   ARG A 119      -0.572  13.803   1.584  1.00 98.03           O  
ATOM   1923  CG  ARG A 119      -3.442  15.753   2.799  1.00 98.03           C  
ATOM   1924  HG2 ARG A 119      -4.315  15.123   2.626  1.00 98.03           H  
ATOM   1925  HG3 ARG A 119      -2.913  15.922   1.861  1.00 98.03           H  
ATOM   1926  CD  ARG A 119      -3.895  17.104   3.338  1.00 98.03           C  
ATOM   1927  HD2 ARG A 119      -4.499  16.930   4.229  1.00 98.03           H  
ATOM   1928  HD3 ARG A 119      -3.020  17.697   3.601  1.00 98.03           H  
ATOM   1929  NE  ARG A 119      -4.681  17.819   2.323  1.00 98.03           N  
ATOM   1930  HE  ARG A 119      -4.655  17.446   1.385  1.00 98.03           H  
ATOM   1931  NH1 ARG A 119      -5.561  19.419   3.707  1.00 98.03           N  
ATOM   1932 HH11 ARG A 119      -6.288  20.105   3.850  1.00 98.03           H  
ATOM   1933 HH12 ARG A 119      -5.158  18.923   4.489  1.00 98.03           H  
ATOM   1934  NH2 ARG A 119      -6.082  19.419   1.536  1.00 98.03           N  
ATOM   1935 HH21 ARG A 119      -5.930  19.064   0.603  1.00 98.03           H  
ATOM   1936 HH22 ARG A 119      -6.749  20.162   1.686  1.00 98.03           H  
ATOM   1937  CZ  ARG A 119      -5.437  18.879   2.526  1.00 98.03           C  
ATOM   1938  N   LEU A 120      -2.657  13.128   1.067  1.00 98.54           N  
ATOM   1939  H   LEU A 120      -3.575  12.905   1.424  1.00 98.54           H  
ATOM   1940  CA  LEU A 120      -2.511  13.326  -0.371  1.00 98.54           C  
ATOM   1941  HA  LEU A 120      -1.457  13.450  -0.620  1.00 98.54           H  
ATOM   1942  C   LEU A 120      -3.198  14.628  -0.778  1.00 98.54           C  
ATOM   1943  CB  LEU A 120      -3.011  12.101  -1.152  1.00 98.54           C  
ATOM   1944  HB2 LEU A 120      -4.088  12.002  -1.016  1.00 98.54           H  
ATOM   1945  HB3 LEU A 120      -2.823  12.276  -2.211  1.00 98.54           H  
ATOM   1946  O   LEU A 120      -4.183  15.041  -0.159  1.00 98.54           O  
ATOM   1947  CG  LEU A 120      -2.335  10.779  -0.743  1.00 98.54           C  
ATOM   1948  HG  LEU A 120      -2.683  10.507   0.253  1.00 98.54           H  
ATOM   1949  CD1 LEU A 120      -2.742   9.679  -1.722  1.00 98.54           C  
ATOM   1950 HD11 LEU A 120      -3.828   9.644  -1.815  1.00 98.54           H  
ATOM   1951 HD12 LEU A 120      -2.383   8.710  -1.376  1.00 98.54           H  
ATOM   1952 HD13 LEU A 120      -2.321   9.879  -2.707  1.00 98.54           H  
ATOM   1953  CD2 LEU A 120      -0.808  10.854  -0.691  1.00 98.54           C  
ATOM   1954 HD21 LEU A 120      -0.412  11.119  -1.671  1.00 98.54           H  
ATOM   1955 HD22 LEU A 120      -0.478  11.588   0.044  1.00 98.54           H  
ATOM   1956 HD23 LEU A 120      -0.413   9.889  -0.374  1.00 98.54           H  
ATOM   1957  N   GLN A 121      -2.658  15.298  -1.790  1.00 98.53           N  
ATOM   1958  H   GLN A 121      -1.808  14.940  -2.203  1.00 98.53           H  
ATOM   1959  CA  GLN A 121      -3.409  16.316  -2.523  1.00 98.53           C  
ATOM   1960  HA  GLN A 121      -4.063  16.842  -1.827  1.00 98.53           H  
ATOM   1961  C   GLN A 121      -4.348  15.664  -3.543  1.00 98.53           C  
ATOM   1962  CB  GLN A 121      -2.465  17.346  -3.155  1.00 98.53           C  
ATOM   1963  HB2 GLN A 121      -1.792  16.836  -3.845  1.00 98.53           H  
ATOM   1964  HB3 GLN A 121      -3.056  18.064  -3.724  1.00 98.53           H  
ATOM   1965  O   GLN A 121      -4.359  14.442  -3.688  1.00 98.53           O  
ATOM   1966  CG  GLN A 121      -1.642  18.133  -2.127  1.00 98.53           C  
ATOM   1967  HG2 GLN A 121      -1.001  17.444  -1.578  1.00 98.53           H  
ATOM   1968  HG3 GLN A 121      -0.995  18.824  -2.669  1.00 98.53           H  
ATOM   1969  CD  GLN A 121      -2.468  18.954  -1.130  1.00 98.53           C  
ATOM   1970  NE2 GLN A 121      -1.839  19.465  -0.095  1.00 98.53           N  
ATOM   1971 HE21 GLN A 121      -2.384  20.123   0.444  1.00 98.53           H  
ATOM   1972 HE22 GLN A 121      -0.834  19.376  -0.045  1.00 98.53           H  
ATOM   1973  OE1 GLN A 121      -3.679  19.117  -1.170  1.00 98.53           O  
ATOM   1974  N   GLY A 122      -5.185  16.475  -4.188  1.00 98.24           N  
ATOM   1975  H   GLY A 122      -5.073  17.474  -4.089  1.00 98.24           H  
ATOM   1976  CA  GLY A 122      -6.136  15.989  -5.185  1.00 98.24           C  
ATOM   1977  HA2 GLY A 122      -6.848  16.779  -5.424  1.00 98.24           H  
ATOM   1978  HA3 GLY A 122      -6.688  15.141  -4.779  1.00 98.24           H  
ATOM   1979  C   GLY A 122      -5.458  15.545  -6.482  1.00 98.24           C  
ATOM   1980  O   GLY A 122      -4.262  15.762  -6.690  1.00 98.24           O  
ATOM   1981  N   GLU A 123      -6.248  14.964  -7.382  1.00 98.39           N  
ATOM   1982  H   GLU A 123      -7.198  14.730  -7.129  1.00 98.39           H  
ATOM   1983  CA  GLU A 123      -5.796  14.556  -8.718  1.00 98.39           C  
ATOM   1984  HA  GLU A 123      -4.999  13.819  -8.618  1.00 98.39           H  
ATOM   1985  C   GLU A 123      -5.244  15.738  -9.535  1.00 98.39           C  
ATOM   1986  CB  GLU A 123      -6.978  13.894  -9.438  1.00 98.39           C  
ATOM   1987  HB2 GLU A 123      -7.736  14.646  -9.658  1.00 98.39           H  
ATOM   1988  HB3 GLU A 123      -7.416  13.154  -8.769  1.00 98.39           H  
ATOM   1989  O   GLU A 123      -4.286  15.583 -10.274  1.00 98.39           O  
ATOM   1990  CG  GLU A 123      -6.547  13.200 -10.736  1.00 98.39           C  
ATOM   1991  HG2 GLU A 123      -5.678  12.579 -10.518  1.00 98.39           H  
ATOM   1992  HG3 GLU A 123      -6.256  13.958 -11.463  1.00 98.39           H  
ATOM   1993  CD  GLU A 123      -7.644  12.319 -11.350  1.00 98.39           C  
ATOM   1994  OE1 GLU A 123      -7.303  11.471 -12.198  1.00 98.39           O  
ATOM   1995  OE2 GLU A 123      -8.844  12.437 -10.983  1.00 98.39           O  
ATOM   1996  N   ASN A 124      -5.755  16.956  -9.325  1.00 98.17           N  
ATOM   1997  H   ASN A 124      -6.483  17.043  -8.631  1.00 98.17           H  
ATOM   1998  CA  ASN A 124      -5.238  18.186  -9.943  1.00 98.17           C  
ATOM   1999  HA  ASN A 124      -5.202  18.035 -11.022  1.00 98.17           H  
ATOM   2000  C   ASN A 124      -3.804  18.562  -9.509  1.00 98.17           C  
ATOM   2001  CB  ASN A 124      -6.213  19.331  -9.620  1.00 98.17           C  
ATOM   2002  HB2 ASN A 124      -7.225  19.045  -9.909  1.00 98.17           H  
ATOM   2003  HB3 ASN A 124      -5.927  20.201 -10.211  1.00 98.17           H  
ATOM   2004  O   ASN A 124      -3.189  19.440 -10.110  1.00 98.17           O  
ATOM   2005  CG  ASN A 124      -6.207  19.701  -8.142  1.00 98.17           C  
ATOM   2006  ND2 ASN A 124      -6.038  20.960  -7.818  1.00 98.17           N  
ATOM   2007 HD21 ASN A 124      -5.773  21.620  -8.535  1.00 98.17           H  
ATOM   2008 HD22 ASN A 124      -5.881  21.131  -6.835  1.00 98.17           H  
ATOM   2009  OD1 ASN A 124      -6.356  18.875  -7.255  1.00 98.17           O  
ATOM   2010  N   GLU A 125      -3.297  17.940  -8.446  1.00 98.40           N  
ATOM   2011  H   GLU A 125      -3.871  17.235  -8.006  1.00 98.40           H  
ATOM   2012  CA  GLU A 125      -1.904  18.011  -8.002  1.00 98.40           C  
ATOM   2013  HA  GLU A 125      -1.340  18.645  -8.687  1.00 98.40           H  
ATOM   2014  C   GLU A 125      -1.237  16.626  -8.049  1.00 98.40           C  
ATOM   2015  CB  GLU A 125      -1.817  18.616  -6.594  1.00 98.40           C  
ATOM   2016  HB2 GLU A 125      -0.783  18.554  -6.256  1.00 98.40           H  
ATOM   2017  HB3 GLU A 125      -2.432  18.020  -5.920  1.00 98.40           H  
ATOM   2018  O   GLU A 125      -0.288  16.366  -7.303  1.00 98.40           O  
ATOM   2019  CG  GLU A 125      -2.236  20.085  -6.494  1.00 98.40           C  
ATOM   2020  HG2 GLU A 125      -3.310  20.177  -6.658  1.00 98.40           H  
ATOM   2021  HG3 GLU A 125      -1.717  20.660  -7.260  1.00 98.40           H  
ATOM   2022  CD  GLU A 125      -1.852  20.622  -5.108  1.00 98.40           C  
ATOM   2023  OE1 GLU A 125      -2.757  20.781  -4.258  1.00 98.40           O  
ATOM   2024  OE2 GLU A 125      -0.631  20.818  -4.873  1.00 98.40           O  
ATOM   2025  N   ASN A 126      -1.756  15.722  -8.885  1.00 98.62           N  
ATOM   2026  H   ASN A 126      -2.509  16.002  -9.497  1.00 98.62           H  
ATOM   2027  CA  ASN A 126      -1.236  14.378  -9.129  1.00 98.62           C  
ATOM   2028  HA  ASN A 126      -2.016  13.830  -9.657  1.00 98.62           H  
ATOM   2029  C   ASN A 126      -0.985  13.603  -7.827  1.00 98.62           C  
ATOM   2030  CB  ASN A 126      -0.036  14.473 -10.086  1.00 98.62           C  
ATOM   2031  HB2 ASN A 126       0.349  13.475 -10.298  1.00 98.62           H  
ATOM   2032  HB3 ASN A 126       0.754  15.062  -9.620  1.00 98.62           H  
ATOM   2033  O   ASN A 126       0.069  12.995  -7.624  1.00 98.62           O  
ATOM   2034  CG  ASN A 126      -0.409  15.120 -11.412  1.00 98.62           C  
ATOM   2035  ND2 ASN A 126       0.541  15.580 -12.181  1.00 98.62           N  
ATOM   2036 HD21 ASN A 126       1.481  15.226 -12.072  1.00 98.62           H  
ATOM   2037 HD22 ASN A 126       0.220  15.767 -13.120  1.00 98.62           H  
ATOM   2038  OD1 ASN A 126      -1.560  15.290 -11.758  1.00 98.62           O  
ATOM   2039  N   TYR A 127      -1.942  13.689  -6.897  1.00 98.81           N  
ATOM   2040  H   TYR A 127      -2.758  14.243  -7.118  1.00 98.81           H  
ATOM   2041  CA  TYR A 127      -1.913  12.999  -5.607  1.00 98.81           C  
ATOM   2042  HA  TYR A 127      -2.721  13.432  -5.017  1.00 98.81           H  
ATOM   2043  C   TYR A 127      -0.639  13.242  -4.783  1.00 98.81           C  
ATOM   2044  CB  TYR A 127      -2.260  11.518  -5.802  1.00 98.81           C  
ATOM   2045  HB2 TYR A 127      -2.274  11.023  -4.831  1.00 98.81           H  
ATOM   2046  HB3 TYR A 127      -1.487  11.039  -6.404  1.00 98.81           H  
ATOM   2047  O   TYR A 127      -0.158  12.344  -4.085  1.00 98.81           O  
ATOM   2048  CG  TYR A 127      -3.612  11.301  -6.448  1.00 98.81           C  
ATOM   2049  CD1 TYR A 127      -4.778  11.630  -5.729  1.00 98.81           C  
ATOM   2050  HD1 TYR A 127      -4.705  12.062  -4.742  1.00 98.81           H  
ATOM   2051  CD2 TYR A 127      -3.712  10.747  -7.740  1.00 98.81           C  
ATOM   2052  HD2 TYR A 127      -2.823  10.512  -8.307  1.00 98.81           H  
ATOM   2053  CE1 TYR A 127      -6.044  11.389  -6.290  1.00 98.81           C  
ATOM   2054  HE1 TYR A 127      -6.943  11.643  -5.747  1.00 98.81           H  
ATOM   2055  CE2 TYR A 127      -4.982  10.497  -8.301  1.00 98.81           C  
ATOM   2056  HE2 TYR A 127      -5.073  10.088  -9.296  1.00 98.81           H  
ATOM   2057  OH  TYR A 127      -7.386  10.586  -8.087  1.00 98.81           O  
ATOM   2058  HH  TYR A 127      -8.087  10.944  -7.539  1.00 98.81           H  
ATOM   2059  CZ  TYR A 127      -6.151  10.815  -7.572  1.00 98.81           C  
ATOM   2060  N   ARG A 128      -0.086  14.465  -4.848  1.00 98.66           N  
ATOM   2061  H   ARG A 128      -0.463  15.094  -5.542  1.00 98.66           H  
ATOM   2062  CA  ARG A 128       1.148  14.862  -4.151  1.00 98.66           C  
ATOM   2063  HA  ARG A 128       1.973  14.351  -4.647  1.00 98.66           H  
ATOM   2064  C   ARG A 128       1.162  14.442  -2.679  1.00 98.66           C  
ATOM   2065  CB  ARG A 128       1.355  16.379  -4.284  1.00 98.66           C  
ATOM   2066  HB2 ARG A 128       0.560  16.899  -3.749  1.00 98.66           H  
ATOM   2067  HB3 ARG A 128       1.301  16.653  -5.338  1.00 98.66           H  
ATOM   2068  O   ARG A 128       0.228  14.747  -1.933  1.00 98.66           O  
ATOM   2069  CG  ARG A 128       2.718  16.833  -3.735  1.00 98.66           C  
ATOM   2070  HG2 ARG A 128       3.506  16.426  -4.369  1.00 98.66           H  
ATOM   2071  HG3 ARG A 128       2.862  16.458  -2.722  1.00 98.66           H  
ATOM   2072  CD  ARG A 128       2.846  18.357  -3.676  1.00 98.66           C  
ATOM   2073  HD2 ARG A 128       2.063  18.743  -3.024  1.00 98.66           H  
ATOM   2074  HD3 ARG A 128       3.812  18.609  -3.239  1.00 98.66           H  
ATOM   2075  NE  ARG A 128       2.710  18.996  -4.992  1.00 98.66           N  
ATOM   2076  HE  ARG A 128       1.795  19.355  -5.225  1.00 98.66           H  
ATOM   2077  NH1 ARG A 128       4.883  18.749  -5.766  1.00 98.66           N  
ATOM   2078 HH11 ARG A 128       5.143  18.165  -4.984  1.00 98.66           H  
ATOM   2079 HH12 ARG A 128       5.558  18.853  -6.509  1.00 98.66           H  
ATOM   2080  NH2 ARG A 128       3.403  19.840  -6.970  1.00 98.66           N  
ATOM   2081 HH21 ARG A 128       2.460  20.165  -7.133  1.00 98.66           H  
ATOM   2082 HH22 ARG A 128       4.119  19.972  -7.670  1.00 98.66           H  
ATOM   2083  CZ  ARG A 128       3.663  19.175  -5.891  1.00 98.66           C  
ATOM   2084  N   LEU A 129       2.264  13.826  -2.251  1.00 98.38           N  
ATOM   2085  H   LEU A 129       2.997  13.645  -2.921  1.00 98.38           H  
ATOM   2086  CA  LEU A 129       2.462  13.373  -0.877  1.00 98.38           C  
ATOM   2087  HA  LEU A 129       1.529  12.924  -0.536  1.00 98.38           H  
ATOM   2088  C   LEU A 129       2.822  14.531   0.057  1.00 98.38           C  
ATOM   2089  CB  LEU A 129       3.558  12.298  -0.860  1.00 98.38           C  
ATOM   2090  HB2 LEU A 129       3.251  11.491  -1.525  1.00 98.38           H  
ATOM   2091  HB3 LEU A 129       4.483  12.725  -1.247  1.00 98.38           H  
ATOM   2092  O   LEU A 129       3.845  15.188  -0.117  1.00 98.38           O  
ATOM   2093  CG  LEU A 129       3.830  11.673   0.515  1.00 98.38           C  
ATOM   2094  HG  LEU A 129       4.109  12.453   1.224  1.00 98.38           H  
ATOM   2095  CD1 LEU A 129       2.608  10.922   1.047  1.00 98.38           C  
ATOM   2096 HD11 LEU A 129       2.261  10.211   0.298  1.00 98.38           H  
ATOM   2097 HD12 LEU A 129       2.878  10.378   1.952  1.00 98.38           H  
ATOM   2098 HD13 LEU A 129       1.806  11.621   1.285  1.00 98.38           H  
ATOM   2099  CD2 LEU A 129       4.982  10.680   0.424  1.00 98.38           C  
ATOM   2100 HD21 LEU A 129       5.883  11.191   0.085  1.00 98.38           H  
ATOM   2101 HD22 LEU A 129       4.738   9.882  -0.277  1.00 98.38           H  
ATOM   2102 HD23 LEU A 129       5.167  10.258   1.412  1.00 98.38           H  
ATOM   2103  N   LYS A 130       2.025  14.735   1.106  1.00 98.11           N  
ATOM   2104  H   LYS A 130       1.172  14.198   1.161  1.00 98.11           H  
ATOM   2105  CA  LYS A 130       2.349  15.607   2.240  1.00 98.11           C  
ATOM   2106  HA  LYS A 130       3.279  16.139   2.041  1.00 98.11           H  
ATOM   2107  C   LYS A 130       2.573  14.753   3.479  1.00 98.11           C  
ATOM   2108  CB  LYS A 130       1.229  16.634   2.468  1.00 98.11           C  
ATOM   2109  HB2 LYS A 130       1.473  17.225   3.350  1.00 98.11           H  
ATOM   2110  HB3 LYS A 130       0.301  16.100   2.675  1.00 98.11           H  
ATOM   2111  O   LYS A 130       1.655  14.075   3.940  1.00 98.11           O  
ATOM   2112  CG  LYS A 130       0.971  17.592   1.293  1.00 98.11           C  
ATOM   2113  HG2 LYS A 130       0.163  18.266   1.579  1.00 98.11           H  
ATOM   2114  HG3 LYS A 130       0.650  17.026   0.418  1.00 98.11           H  
ATOM   2115  CD  LYS A 130       2.208  18.424   0.939  1.00 98.11           C  
ATOM   2116  HD2 LYS A 130       2.964  17.748   0.540  1.00 98.11           H  
ATOM   2117  HD3 LYS A 130       2.598  18.896   1.840  1.00 98.11           H  
ATOM   2118  CE  LYS A 130       1.902  19.498  -0.113  1.00 98.11           C  
ATOM   2119  HE2 LYS A 130       1.598  18.996  -1.032  1.00 98.11           H  
ATOM   2120  HE3 LYS A 130       1.080  20.124   0.234  1.00 98.11           H  
ATOM   2121  NZ  LYS A 130       3.096  20.338  -0.368  1.00 98.11           N  
ATOM   2122  HZ1 LYS A 130       3.381  20.857   0.450  1.00 98.11           H  
ATOM   2123  HZ2 LYS A 130       3.892  19.733  -0.511  1.00 98.11           H  
ATOM   2124  HZ3 LYS A 130       3.002  20.948  -1.167  1.00 98.11           H  
ATOM   2125  N   ILE A 131       3.780  14.817   4.025  1.00 96.64           N  
ATOM   2126  H   ILE A 131       4.472  15.423   3.608  1.00 96.64           H  
ATOM   2127  CA  ILE A 131       4.178  14.121   5.250  1.00 96.64           C  
ATOM   2128  HA  ILE A 131       3.270  13.891   5.807  1.00 96.64           H  
ATOM   2129  C   ILE A 131       5.021  15.037   6.131  1.00 96.64           C  
ATOM   2130  CB  ILE A 131       4.924  12.801   4.955  1.00 96.64           C  
ATOM   2131  HB  ILE A 131       5.328  12.428   5.896  1.00 96.64           H  
ATOM   2132  O   ILE A 131       5.692  15.933   5.621  1.00 96.64           O  
ATOM   2133  CG1 ILE A 131       6.100  13.048   3.986  1.00 96.64           C  
ATOM   2134 HG12 ILE A 131       5.722  13.342   3.007  1.00 96.64           H  
ATOM   2135 HG13 ILE A 131       6.720  13.859   4.370  1.00 96.64           H  
ATOM   2136  CG2 ILE A 131       3.938  11.742   4.436  1.00 96.64           C  
ATOM   2137 HG21 ILE A 131       3.141  11.611   5.168  1.00 96.64           H  
ATOM   2138 HG22 ILE A 131       4.441  10.784   4.307  1.00 96.64           H  
ATOM   2139 HG23 ILE A 131       3.508  12.061   3.487  1.00 96.64           H  
ATOM   2140  CD1 ILE A 131       7.007  11.841   3.801  1.00 96.64           C  
ATOM   2141 HD11 ILE A 131       7.859  12.125   3.184  1.00 96.64           H  
ATOM   2142 HD12 ILE A 131       7.367  11.500   4.771  1.00 96.64           H  
ATOM   2143 HD13 ILE A 131       6.458  11.055   3.281  1.00 96.64           H  
ATOM   2144  N   SER A 132       4.993  14.819   7.442  1.00 95.01           N  
ATOM   2145  H   SER A 132       4.420  14.074   7.812  1.00 95.01           H  
ATOM   2146  CA  SER A 132       5.879  15.515   8.381  1.00 95.01           C  
ATOM   2147  HA  SER A 132       6.806  15.758   7.862  1.00 95.01           H  
ATOM   2148  C   SER A 132       6.235  14.635   9.562  1.00 95.01           C  
ATOM   2149  CB  SER A 132       5.276  16.830   8.893  1.00 95.01           C  
ATOM   2150  HB2 SER A 132       4.969  17.436   8.041  1.00 95.01           H  
ATOM   2151  HB3 SER A 132       6.041  17.379   9.441  1.00 95.01           H  
ATOM   2152  O   SER A 132       5.438  13.777   9.946  1.00 95.01           O  
ATOM   2153  OG  SER A 132       4.166  16.635   9.749  1.00 95.01           O  
ATOM   2154  HG  SER A 132       4.448  16.184  10.548  1.00 95.01           H  
ATOM   2155  N   ASP A 133       7.399  14.938  10.141  1.00 94.81           N  
ATOM   2156  H   ASP A 133       7.904  15.734   9.779  1.00 94.81           H  
ATOM   2157  CA  ASP A 133       8.027  14.281  11.288  1.00 94.81           C  
ATOM   2158  HA  ASP A 133       9.020  14.721  11.385  1.00 94.81           H  
ATOM   2159  C   ASP A 133       8.231  12.775  11.102  1.00 94.81           C  
ATOM   2160  CB  ASP A 133       7.288  14.610  12.591  1.00 94.81           C  
ATOM   2161  HB2 ASP A 133       7.901  14.292  13.434  1.00 94.81           H  
ATOM   2162  HB3 ASP A 133       6.361  14.037  12.623  1.00 94.81           H  
ATOM   2163  O   ASP A 133       7.476  12.093  10.420  1.00 94.81           O  
ATOM   2164  CG  ASP A 133       6.987  16.104  12.735  1.00 94.81           C  
ATOM   2165  OD1 ASP A 133       7.921  16.911  12.544  1.00 94.81           O  
ATOM   2166  OD2 ASP A 133       5.806  16.426  13.010  1.00 94.81           O  
ATOM   2167  N   TYR A 134       9.267  12.229  11.723  1.00 95.74           N  
ATOM   2168  H   TYR A 134       9.868  12.800  12.299  1.00 95.74           H  
ATOM   2169  CA  TYR A 134       9.561  10.806  11.648  1.00 95.74           C  
ATOM   2170  HA  TYR A 134       8.726  10.271  11.195  1.00 95.74           H  
ATOM   2171  C   TYR A 134       9.747  10.228  13.048  1.00 95.74           C  
ATOM   2172  CB  TYR A 134      10.781  10.577  10.749  1.00 95.74           C  
ATOM   2173  HB2 TYR A 134      11.553  11.305  10.999  1.00 95.74           H  
ATOM   2174  HB3 TYR A 134      10.498  10.741   9.709  1.00 95.74           H  
ATOM   2175  O   TYR A 134      10.383  10.831  13.914  1.00 95.74           O  
ATOM   2176  CG  TYR A 134      11.355   9.188  10.903  1.00 95.74           C  
ATOM   2177  CD1 TYR A 134      12.511   9.001  11.685  1.00 95.74           C  
ATOM   2178  HD1 TYR A 134      13.032   9.859  12.084  1.00 95.74           H  
ATOM   2179  CD2 TYR A 134      10.667   8.081  10.373  1.00 95.74           C  
ATOM   2180  HD2 TYR A 134       9.754   8.229   9.816  1.00 95.74           H  
ATOM   2181  CE1 TYR A 134      12.968   7.703  11.968  1.00 95.74           C  
ATOM   2182  HE1 TYR A 134      13.840   7.559  12.590  1.00 95.74           H  
ATOM   2183  CE2 TYR A 134      11.133   6.783  10.638  1.00 95.74           C  
ATOM   2184  HE2 TYR A 134      10.601   5.918  10.272  1.00 95.74           H  
ATOM   2185  OH  TYR A 134      12.627   5.335  11.770  1.00 95.74           O  
ATOM   2186  HH  TYR A 134      13.410   5.290  12.323  1.00 95.74           H  
ATOM   2187  CZ  TYR A 134      12.264   6.596  11.453  1.00 95.74           C  
ATOM   2188  N   SER A 135       9.216   9.028  13.255  1.00 96.67           N  
ATOM   2189  H   SER A 135       8.628   8.634  12.535  1.00 96.67           H  
ATOM   2190  CA  SER A 135       9.543   8.174  14.389  1.00 96.67           C  
ATOM   2191  HA  SER A 135      10.561   8.399  14.707  1.00 96.67           H  
ATOM   2192  C   SER A 135       9.496   6.701  13.983  1.00 96.67           C  
ATOM   2193  CB  SER A 135       8.602   8.471  15.563  1.00 96.67           C  
ATOM   2194  HB2 SER A 135       8.590   9.545  15.750  1.00 96.67           H  
ATOM   2195  HB3 SER A 135       8.969   7.965  16.456  1.00 96.67           H  
ATOM   2196  O   SER A 135       8.915   6.328  12.964  1.00 96.67           O  
ATOM   2197  OG  SER A 135       7.291   8.022  15.287  1.00 96.67           O  
ATOM   2198  HG  SER A 135       6.675   8.398  15.920  1.00 96.67           H  
ATOM   2199  N   GLY A 136      10.114   5.838  14.786  1.00 96.30           N  
ATOM   2200  H   GLY A 136      10.671   6.196  15.547  1.00 96.30           H  
ATOM   2201  CA  GLY A 136      10.102   4.393  14.569  1.00 96.30           C  
ATOM   2202  HA2 GLY A 136       9.522   3.921  15.362  1.00 96.30           H  
ATOM   2203  HA3 GLY A 136       9.626   4.149  13.619  1.00 96.30           H  
ATOM   2204  C   GLY A 136      11.493   3.778  14.567  1.00 96.30           C  
ATOM   2205  O   GLY A 136      12.488   4.430  14.884  1.00 96.30           O  
ATOM   2206  N   ASN A 137      11.544   2.487  14.254  1.00 96.10           N  
ATOM   2207  H   ASN A 137      10.692   2.043  13.942  1.00 96.10           H  
ATOM   2208  CA  ASN A 137      12.771   1.687  14.241  1.00 96.10           C  
ATOM   2209  HA  ASN A 137      13.600   2.310  14.576  1.00 96.10           H  
ATOM   2210  C   ASN A 137      13.166   1.204  12.835  1.00 96.10           C  
ATOM   2211  CB  ASN A 137      12.625   0.528  15.244  1.00 96.10           C  
ATOM   2212  HB2 ASN A 137      12.317   0.920  16.213  1.00 96.10           H  
ATOM   2213  HB3 ASN A 137      13.599   0.053  15.363  1.00 96.10           H  
ATOM   2214  O   ASN A 137      14.173   0.513  12.691  1.00 96.10           O  
ATOM   2215  CG  ASN A 137      11.632  -0.535  14.805  1.00 96.10           C  
ATOM   2216  ND2 ASN A 137      11.606  -1.667  15.468  1.00 96.10           N  
ATOM   2217 HD21 ASN A 137      12.254  -1.823  16.227  1.00 96.10           H  
ATOM   2218 HD22 ASN A 137      11.016  -2.401  15.104  1.00 96.10           H  
ATOM   2219  OD1 ASN A 137      10.869  -0.382  13.869  1.00 96.10           O  
ATOM   2220  N   ALA A 138      12.379   1.533  11.808  1.00 94.53           N  
ATOM   2221  H   ALA A 138      11.544   2.069  11.996  1.00 94.53           H  
ATOM   2222  CA  ALA A 138      12.790   1.387  10.420  1.00 94.53           C  
ATOM   2223  HA  ALA A 138      13.330   0.447  10.309  1.00 94.53           H  
ATOM   2224  C   ALA A 138      13.753   2.526  10.018  1.00 94.53           C  
ATOM   2225  CB  ALA A 138      11.529   1.309   9.558  1.00 94.53           C  
ATOM   2226  HB1 ALA A 138      11.047   2.286   9.533  1.00 94.53           H  
ATOM   2227  HB2 ALA A 138      11.801   1.002   8.548  1.00 94.53           H  
ATOM   2228  HB3 ALA A 138      10.833   0.577   9.968  1.00 94.53           H  
ATOM   2229  O   ALA A 138      14.177   3.326  10.847  1.00 94.53           O  
ATOM   2230  N   THR A 139      14.155   2.600   8.750  1.00 89.80           N  
ATOM   2231  H   THR A 139      13.744   1.978   8.068  1.00 89.80           H  
ATOM   2232  CA  THR A 139      14.961   3.736   8.276  1.00 89.80           C  
ATOM   2233  HA  THR A 139      15.619   4.049   9.087  1.00 89.80           H  
ATOM   2234  C   THR A 139      14.065   4.929   7.943  1.00 89.80           C  
ATOM   2235  CB  THR A 139      15.882   3.342   7.113  1.00 89.80           C  
ATOM   2236  HB  THR A 139      16.528   2.532   7.451  1.00 89.80           H  
ATOM   2237  O   THR A 139      13.077   4.781   7.226  1.00 89.80           O  
ATOM   2238  CG2 THR A 139      15.162   2.879   5.849  1.00 89.80           C  
ATOM   2239 HG21 THR A 139      15.896   2.502   5.138  1.00 89.80           H  
ATOM   2240 HG22 THR A 139      14.641   3.721   5.392  1.00 89.80           H  
ATOM   2241 HG23 THR A 139      14.455   2.082   6.082  1.00 89.80           H  
ATOM   2242  OG1 THR A 139      16.693   4.436   6.748  1.00 89.80           O  
ATOM   2243  HG1 THR A 139      17.384   4.531   7.408  1.00 89.80           H  
ATOM   2244  N   GLU A 140      14.431   6.122   8.413  1.00 86.25           N  
ATOM   2245  H   GLU A 140      15.199   6.181   9.066  1.00 86.25           H  
ATOM   2246  CA  GLU A 140      13.730   7.375   8.092  1.00 86.25           C  
ATOM   2247  HA  GLU A 140      12.723   7.351   8.506  1.00 86.25           H  
ATOM   2248  C   GLU A 140      13.612   7.608   6.577  1.00 86.25           C  
ATOM   2249  CB  GLU A 140      14.506   8.525   8.745  1.00 86.25           C  
ATOM   2250  HB2 GLU A 140      14.537   8.358   9.822  1.00 86.25           H  
ATOM   2251  HB3 GLU A 140      15.530   8.522   8.371  1.00 86.25           H  
ATOM   2252  O   GLU A 140      12.571   8.048   6.081  1.00 86.25           O  
ATOM   2253  CG  GLU A 140      13.871   9.890   8.453  1.00 86.25           C  
ATOM   2254  HG2 GLU A 140      14.003  10.118   7.395  1.00 86.25           H  
ATOM   2255  HG3 GLU A 140      12.801   9.832   8.652  1.00 86.25           H  
ATOM   2256  CD  GLU A 140      14.489  11.030   9.269  1.00 86.25           C  
ATOM   2257  OE1 GLU A 140      13.834  12.092   9.326  1.00 86.25           O  
ATOM   2258  OE2 GLU A 140      15.609  10.839   9.797  1.00 86.25           O  
ATOM   2259  N   ASN A 141      14.654   7.222   5.831  1.00 85.74           N  
ATOM   2260  H   ASN A 141      15.450   6.841   6.321  1.00 85.74           H  
ATOM   2261  CA  ASN A 141      14.766   7.408   4.385  1.00 85.74           C  
ATOM   2262  HA  ASN A 141      14.578   8.459   4.164  1.00 85.74           H  
ATOM   2263  C   ASN A 141      13.732   6.617   3.568  1.00 85.74           C  
ATOM   2264  CB  ASN A 141      16.203   7.059   3.951  1.00 85.74           C  
ATOM   2265  HB2 ASN A 141      16.476   6.081   4.346  1.00 85.74           H  
ATOM   2266  HB3 ASN A 141      16.254   7.013   2.864  1.00 85.74           H  
ATOM   2267  O   ASN A 141      13.708   6.759   2.348  1.00 85.74           O  
ATOM   2268  CG  ASN A 141      17.224   8.091   4.393  1.00 85.74           C  
ATOM   2269  ND2 ASN A 141      18.486   7.735   4.425  1.00 85.74           N  
ATOM   2270 HD21 ASN A 141      19.127   8.457   4.723  1.00 85.74           H  
ATOM   2271 HD22 ASN A 141      18.769   6.802   4.164  1.00 85.74           H  
ATOM   2272  OD1 ASN A 141      16.920   9.229   4.692  1.00 85.74           O  
ATOM   2273  N   LEU A 142      12.873   5.809   4.204  1.00 86.91           N  
ATOM   2274  H   LEU A 142      12.931   5.754   5.210  1.00 86.91           H  
ATOM   2275  CA  LEU A 142      11.778   5.107   3.534  1.00 86.91           C  
ATOM   2276  HA  LEU A 142      12.201   4.401   2.820  1.00 86.91           H  
ATOM   2277  C   LEU A 142      10.885   6.059   2.739  1.00 86.91           C  
ATOM   2278  CB  LEU A 142      10.931   4.354   4.577  1.00 86.91           C  
ATOM   2279  HB2 LEU A 142      10.887   4.947   5.491  1.00 86.91           H  
ATOM   2280  HB3 LEU A 142       9.908   4.247   4.215  1.00 86.91           H  
ATOM   2281  O   LEU A 142      10.544   5.750   1.605  1.00 86.91           O  
ATOM   2282  CG  LEU A 142      11.479   2.955   4.886  1.00 86.91           C  
ATOM   2283  HG  LEU A 142      12.566   2.999   4.959  1.00 86.91           H  
ATOM   2284  CD1 LEU A 142      10.927   2.449   6.212  1.00 86.91           C  
ATOM   2285 HD11 LEU A 142      11.388   1.487   6.436  1.00 86.91           H  
ATOM   2286 HD12 LEU A 142       9.843   2.348   6.155  1.00 86.91           H  
ATOM   2287 HD13 LEU A 142      11.171   3.152   7.009  1.00 86.91           H  
ATOM   2288  CD2 LEU A 142      11.102   1.940   3.802  1.00 86.91           C  
ATOM   2289 HD21 LEU A 142      11.503   0.960   4.061  1.00 86.91           H  
ATOM   2290 HD22 LEU A 142      11.525   2.244   2.845  1.00 86.91           H  
ATOM   2291 HD23 LEU A 142      10.017   1.873   3.712  1.00 86.91           H  
ATOM   2292  N   ILE A 143      10.493   7.204   3.296  1.00 90.61           N  
ATOM   2293  H   ILE A 143      10.790   7.405   4.240  1.00 90.61           H  
ATOM   2294  CA  ILE A 143       9.508   8.072   2.629  1.00 90.61           C  
ATOM   2295  HA  ILE A 143       9.523   7.856   1.560  1.00 90.61           H  
ATOM   2296  C   ILE A 143       9.827   9.566   2.727  1.00 90.61           C  
ATOM   2297  CB  ILE A 143       8.094   7.693   3.117  1.00 90.61           C  
ATOM   2298  HB  ILE A 143       8.083   6.617   3.296  1.00 90.61           H  
ATOM   2299  O   ILE A 143       9.285  10.340   1.950  1.00 90.61           O  
ATOM   2300  CG1 ILE A 143       7.004   7.974   2.070  1.00 90.61           C  
ATOM   2301 HG12 ILE A 143       6.990   9.039   1.839  1.00 90.61           H  
ATOM   2302 HG13 ILE A 143       7.250   7.435   1.155  1.00 90.61           H  
ATOM   2303  CG2 ILE A 143       7.772   8.382   4.433  1.00 90.61           C  
ATOM   2304 HG21 ILE A 143       8.698   8.583   4.973  1.00 90.61           H  
ATOM   2305 HG22 ILE A 143       7.105   7.743   5.011  1.00 90.61           H  
ATOM   2306 HG23 ILE A 143       7.262   9.330   4.262  1.00 90.61           H  
ATOM   2307  CD1 ILE A 143       5.602   7.535   2.520  1.00 90.61           C  
ATOM   2308 HD11 ILE A 143       5.268   8.133   3.369  1.00 90.61           H  
ATOM   2309 HD12 ILE A 143       4.900   7.681   1.699  1.00 90.61           H  
ATOM   2310 HD13 ILE A 143       5.610   6.480   2.792  1.00 90.61           H  
ATOM   2311  N   THR A 144      10.742  10.000   3.600  1.00 90.00           N  
ATOM   2312  H   THR A 144      11.239   9.349   4.190  1.00 90.00           H  
ATOM   2313  CA  THR A 144      11.064  11.433   3.759  1.00 90.00           C  
ATOM   2314  HA  THR A 144      10.155  11.971   4.028  1.00 90.00           H  
ATOM   2315  C   THR A 144      11.580  12.073   2.469  1.00 90.00           C  
ATOM   2316  CB  THR A 144      12.092  11.654   4.874  1.00 90.00           C  
ATOM   2317  HB  THR A 144      12.446  12.684   4.842  1.00 90.00           H  
ATOM   2318  O   THR A 144      11.149  13.167   2.121  1.00 90.00           O  
ATOM   2319  CG2 THR A 144      11.484  11.388   6.248  1.00 90.00           C  
ATOM   2320 HG21 THR A 144      10.554  11.944   6.358  1.00 90.00           H  
ATOM   2321 HG22 THR A 144      11.296  10.322   6.377  1.00 90.00           H  
ATOM   2322 HG23 THR A 144      12.174  11.729   7.020  1.00 90.00           H  
ATOM   2323  OG1 THR A 144      13.177  10.771   4.693  1.00 90.00           O  
ATOM   2324  HG1 THR A 144      13.728  10.846   5.476  1.00 90.00           H  
ATOM   2325  N   GLY A 145      12.409  11.369   1.689  1.00 93.04           N  
ATOM   2326  H   GLY A 145      12.765  10.501   2.063  1.00 93.04           H  
ATOM   2327  CA  GLY A 145      12.873  11.833   0.368  1.00 93.04           C  
ATOM   2328  HA2 GLY A 145      13.662  11.170   0.015  1.00 93.04           H  
ATOM   2329  HA3 GLY A 145      13.289  12.835   0.473  1.00 93.04           H  
ATOM   2330  C   GLY A 145      11.787  11.892  -0.720  1.00 93.04           C  
ATOM   2331  O   GLY A 145      12.039  12.394  -1.815  1.00 93.04           O  
ATOM   2332  N   HIS A 146      10.597  11.374  -0.414  1.00 95.56           N  
ATOM   2333  H   HIS A 146      10.462  11.022   0.523  1.00 95.56           H  
ATOM   2334  CA  HIS A 146       9.410  11.378  -1.265  1.00 95.56           C  
ATOM   2335  HA  HIS A 146       9.698  11.599  -2.293  1.00 95.56           H  
ATOM   2336  C   HIS A 146       8.394  12.452  -0.848  1.00 95.56           C  
ATOM   2337  CB  HIS A 146       8.792   9.973  -1.234  1.00 95.56           C  
ATOM   2338  HB2 HIS A 146       8.470   9.706  -0.228  1.00 95.56           H  
ATOM   2339  HB3 HIS A 146       7.899   9.982  -1.859  1.00 95.56           H  
ATOM   2340  O   HIS A 146       7.369  12.621  -1.511  1.00 95.56           O  
ATOM   2341  CG  HIS A 146       9.722   8.918  -1.769  1.00 95.56           C  
ATOM   2342  CD2 HIS A 146      10.627   8.126  -1.109  1.00 95.56           C  
ATOM   2343  HD2 HIS A 146      10.827   8.131  -0.048  1.00 95.56           H  
ATOM   2344  ND1 HIS A 146       9.842   8.639  -3.093  1.00 95.56           N  
ATOM   2345  HD1 HIS A 146       9.318   9.101  -3.822  1.00 95.56           H  
ATOM   2346  CE1 HIS A 146      10.759   7.688  -3.245  1.00 95.56           C  
ATOM   2347  HE1 HIS A 146      11.016   7.281  -4.212  1.00 95.56           H  
ATOM   2348  NE2 HIS A 146      11.292   7.334  -2.063  1.00 95.56           N  
ATOM   2349  N   ALA A 147       8.661  13.184   0.241  1.00 96.21           N  
ATOM   2350  H   ALA A 147       9.533  13.041   0.731  1.00 96.21           H  
ATOM   2351  CA  ALA A 147       7.842  14.313   0.650  1.00 96.21           C  
ATOM   2352  HA  ALA A 147       6.843  13.948   0.884  1.00 96.21           H  
ATOM   2353  C   ALA A 147       7.734  15.334  -0.489  1.00 96.21           C  
ATOM   2354  CB  ALA A 147       8.440  14.958   1.905  1.00 96.21           C  
ATOM   2355  HB1 ALA A 147       9.417  15.381   1.669  1.00 96.21           H  
ATOM   2356  HB2 ALA A 147       7.787  15.757   2.256  1.00 96.21           H  
ATOM   2357  HB3 ALA A 147       8.562  14.219   2.696  1.00 96.21           H  
ATOM   2358  O   ALA A 147       8.703  15.607  -1.196  1.00 96.21           O  
ATOM   2359  N   ASP A 148       6.539  15.889  -0.660  1.00 97.53           N  
ATOM   2360  H   ASP A 148       5.773  15.580  -0.078  1.00 97.53           H  
ATOM   2361  CA  ASP A 148       6.192  16.839  -1.711  1.00 97.53           C  
ATOM   2362  HA  ASP A 148       5.120  17.007  -1.611  1.00 97.53           H  
ATOM   2363  C   ASP A 148       6.329  16.325  -3.147  1.00 97.53           C  
ATOM   2364  CB  ASP A 148       6.889  18.198  -1.477  1.00 97.53           C  
ATOM   2365  HB2 ASP A 148       6.739  18.834  -2.349  1.00 97.53           H  
ATOM   2366  HB3 ASP A 148       7.964  18.063  -1.351  1.00 97.53           H  
ATOM   2367  O   ASP A 148       6.096  17.105  -4.066  1.00 97.53           O  
ATOM   2368  CG  ASP A 148       6.317  18.953  -0.281  1.00 97.53           C  
ATOM   2369  OD1 ASP A 148       5.122  18.739   0.022  1.00 97.53           O  
ATOM   2370  OD2 ASP A 148       6.970  19.875   0.239  1.00 97.53           O  
ATOM   2371  N   MET A 149       6.613  15.046  -3.393  1.00 97.90           N  
ATOM   2372  H   MET A 149       6.806  14.424  -2.620  1.00 97.90           H  
ATOM   2373  CA  MET A 149       6.625  14.495  -4.752  1.00 97.90           C  
ATOM   2374  HA  MET A 149       6.999  15.257  -5.436  1.00 97.90           H  
ATOM   2375  C   MET A 149       5.213  14.131  -5.229  1.00 97.90           C  
ATOM   2376  CB  MET A 149       7.589  13.310  -4.847  1.00 97.90           C  
ATOM   2377  HB2 MET A 149       7.555  12.902  -5.857  1.00 97.90           H  
ATOM   2378  HB3 MET A 149       7.271  12.531  -4.154  1.00 97.90           H  
ATOM   2379  O   MET A 149       4.324  13.826  -4.426  1.00 97.90           O  
ATOM   2380  CG  MET A 149       9.039  13.676  -4.517  1.00 97.90           C  
ATOM   2381  HG2 MET A 149       9.614  12.754  -4.597  1.00 97.90           H  
ATOM   2382  HG3 MET A 149       9.106  14.011  -3.482  1.00 97.90           H  
ATOM   2383  SD  MET A 149       9.826  14.909  -5.598  1.00 97.90           S  
ATOM   2384  CE  MET A 149       9.627  16.422  -4.617  1.00 97.90           C  
ATOM   2385  HE1 MET A 149       8.577  16.710  -4.584  1.00 97.90           H  
ATOM   2386  HE2 MET A 149       9.991  16.254  -3.604  1.00 97.90           H  
ATOM   2387  HE3 MET A 149      10.200  17.226  -5.079  1.00 97.90           H  
ATOM   2388  N   MET A 150       5.001  14.192  -6.544  1.00 98.46           N  
ATOM   2389  H   MET A 150       5.794  14.351  -7.149  1.00 98.46           H  
ATOM   2390  CA  MET A 150       3.763  13.755  -7.199  1.00 98.46           C  
ATOM   2391  HA  MET A 150       2.901  14.003  -6.581  1.00 98.46           H  
ATOM   2392  C   MET A 150       3.775  12.240  -7.410  1.00 98.46           C  
ATOM   2393  CB  MET A 150       3.600  14.461  -8.544  1.00 98.46           C  
ATOM   2394  HB2 MET A 150       2.756  14.018  -9.072  1.00 98.46           H  
ATOM   2395  HB3 MET A 150       4.500  14.288  -9.134  1.00 98.46           H  
ATOM   2396  O   MET A 150       4.837  11.629  -7.526  1.00 98.46           O  
ATOM   2397  CG  MET A 150       3.367  15.970  -8.431  1.00 98.46           C  
ATOM   2398  HG2 MET A 150       2.448  16.151  -7.874  1.00 98.46           H  
ATOM   2399  HG3 MET A 150       4.205  16.427  -7.905  1.00 98.46           H  
ATOM   2400  SD  MET A 150       3.226  16.720 -10.074  1.00 98.46           S  
ATOM   2401  CE  MET A 150       3.046  18.469  -9.694  1.00 98.46           C  
ATOM   2402  HE1 MET A 150       2.826  19.004 -10.617  1.00 98.46           H  
ATOM   2403  HE2 MET A 150       3.986  18.837  -9.283  1.00 98.46           H  
ATOM   2404  HE3 MET A 150       2.217  18.600  -8.999  1.00 98.46           H  
ATOM   2405  N   PHE A 151       2.595  11.625  -7.441  1.00 98.68           N  
ATOM   2406  H   PHE A 151       1.747  12.173  -7.457  1.00 98.68           H  
ATOM   2407  CA  PHE A 151       2.475  10.200  -7.728  1.00 98.68           C  
ATOM   2408  HA  PHE A 151       3.212   9.664  -7.130  1.00 98.68           H  
ATOM   2409  C   PHE A 151       2.774   9.938  -9.206  1.00 98.68           C  
ATOM   2410  CB  PHE A 151       1.083   9.703  -7.328  1.00 98.68           C  
ATOM   2411  HB2 PHE A 151       0.784  10.198  -6.403  1.00 98.68           H  
ATOM   2412  HB3 PHE A 151       0.359   9.980  -8.095  1.00 98.68           H  
ATOM   2413  O   PHE A 151       2.361  10.716 -10.061  1.00 98.68           O  
ATOM   2414  CG  PHE A 151       1.036   8.210  -7.085  1.00 98.68           C  
ATOM   2415  CD1 PHE A 151       0.590   7.322  -8.079  1.00 98.68           C  
ATOM   2416  HD1 PHE A 151       0.275   7.695  -9.042  1.00 98.68           H  
ATOM   2417  CD2 PHE A 151       1.472   7.704  -5.849  1.00 98.68           C  
ATOM   2418  HD2 PHE A 151       1.855   8.386  -5.104  1.00 98.68           H  
ATOM   2419  CE1 PHE A 151       0.563   5.941  -7.817  1.00 98.68           C  
ATOM   2420  HE1 PHE A 151       0.231   5.260  -8.587  1.00 98.68           H  
ATOM   2421  CE2 PHE A 151       1.435   6.328  -5.578  1.00 98.68           C  
ATOM   2422  HE2 PHE A 151       1.767   5.956  -4.620  1.00 98.68           H  
ATOM   2423  CZ  PHE A 151       0.979   5.443  -6.569  1.00 98.68           C  
ATOM   2424  HZ  PHE A 151       0.960   4.379  -6.386  1.00 98.68           H  
ATOM   2425  N   SER A 152       3.496   8.862  -9.503  1.00 98.57           N  
ATOM   2426  H   SER A 152       3.830   8.274  -8.753  1.00 98.57           H  
ATOM   2427  CA  SER A 152       3.852   8.468 -10.869  1.00 98.57           C  
ATOM   2428  HA  SER A 152       3.250   9.026 -11.587  1.00 98.57           H  
ATOM   2429  C   SER A 152       3.592   6.985 -11.092  1.00 98.57           C  
ATOM   2430  CB  SER A 152       5.325   8.766 -11.159  1.00 98.57           C  
ATOM   2431  HB2 SER A 152       5.954   8.203 -10.470  1.00 98.57           H  
ATOM   2432  HB3 SER A 152       5.561   8.467 -12.180  1.00 98.57           H  
ATOM   2433  O   SER A 152       3.881   6.165 -10.215  1.00 98.57           O  
ATOM   2434  OG  SER A 152       5.586  10.143 -11.011  1.00 98.57           O  
ATOM   2435  HG  SER A 152       5.288  10.428 -10.144  1.00 98.57           H  
ATOM   2436  N   THR A 153       3.102   6.660 -12.282  1.00 98.65           N  
ATOM   2437  H   THR A 153       2.920   7.408 -12.935  1.00 98.65           H  
ATOM   2438  CA  THR A 153       2.903   5.305 -12.819  1.00 98.65           C  
ATOM   2439  HA  THR A 153       3.314   4.567 -12.130  1.00 98.65           H  
ATOM   2440  C   THR A 153       3.656   5.177 -14.144  1.00 98.65           C  
ATOM   2441  CB  THR A 153       1.410   4.994 -13.021  1.00 98.65           C  
ATOM   2442  HB  THR A 153       1.299   4.049 -13.553  1.00 98.65           H  
ATOM   2443  O   THR A 153       4.215   6.148 -14.657  1.00 98.65           O  
ATOM   2444  CG2 THR A 153       0.670   4.887 -11.690  1.00 98.65           C  
ATOM   2445 HG21 THR A 153      -0.397   4.753 -11.875  1.00 98.65           H  
ATOM   2446 HG22 THR A 153       1.020   4.001 -11.160  1.00 98.65           H  
ATOM   2447 HG23 THR A 153       0.819   5.783 -11.089  1.00 98.65           H  
ATOM   2448  OG1 THR A 153       0.812   6.016 -13.768  1.00 98.65           O  
ATOM   2449  HG1 THR A 153       0.438   5.624 -14.561  1.00 98.65           H  
ATOM   2450  N   PHE A 154       3.740   3.972 -14.714  1.00 98.04           N  
ATOM   2451  H   PHE A 154       3.231   3.192 -14.324  1.00 98.04           H  
ATOM   2452  CA  PHE A 154       4.501   3.782 -15.955  1.00 98.04           C  
ATOM   2453  HA  PHE A 154       5.503   4.183 -15.804  1.00 98.04           H  
ATOM   2454  C   PHE A 154       3.900   4.541 -17.152  1.00 98.04           C  
ATOM   2455  CB  PHE A 154       4.635   2.287 -16.257  1.00 98.04           C  
ATOM   2456  HB2 PHE A 154       5.149   1.819 -15.417  1.00 98.04           H  
ATOM   2457  HB3 PHE A 154       5.271   2.166 -17.134  1.00 98.04           H  
ATOM   2458  O   PHE A 154       4.619   4.840 -18.103  1.00 98.04           O  
ATOM   2459  CG  PHE A 154       3.325   1.563 -16.510  1.00 98.04           C  
ATOM   2460  CD1 PHE A 154       2.789   0.709 -15.529  1.00 98.04           C  
ATOM   2461  HD1 PHE A 154       3.301   0.556 -14.590  1.00 98.04           H  
ATOM   2462  CD2 PHE A 154       2.636   1.738 -17.727  1.00 98.04           C  
ATOM   2463  HD2 PHE A 154       3.034   2.388 -18.493  1.00 98.04           H  
ATOM   2464  CE1 PHE A 154       1.579   0.040 -15.769  1.00 98.04           C  
ATOM   2465  HE1 PHE A 154       1.185  -0.645 -15.032  1.00 98.04           H  
ATOM   2466  CE2 PHE A 154       1.394   1.114 -17.937  1.00 98.04           C  
ATOM   2467  HE2 PHE A 154       0.837   1.299 -18.843  1.00 98.04           H  
ATOM   2468  CZ  PHE A 154       0.863   0.266 -16.954  1.00 98.04           C  
ATOM   2469  HZ  PHE A 154      -0.097  -0.207 -17.103  1.00 98.04           H  
ATOM   2470  N   ASP A 155       2.605   4.844 -17.107  1.00 98.51           N  
ATOM   2471  H   ASP A 155       2.063   4.554 -16.305  1.00 98.51           H  
ATOM   2472  CA  ASP A 155       1.828   5.557 -18.122  1.00 98.51           C  
ATOM   2473  HA  ASP A 155       2.377   5.538 -19.064  1.00 98.51           H  
ATOM   2474  C   ASP A 155       1.596   7.041 -17.791  1.00 98.51           C  
ATOM   2475  CB  ASP A 155       0.497   4.819 -18.350  1.00 98.51           C  
ATOM   2476  HB2 ASP A 155      -0.061   5.339 -19.128  1.00 98.51           H  
ATOM   2477  HB3 ASP A 155       0.714   3.818 -18.722  1.00 98.51           H  
ATOM   2478  O   ASP A 155       1.231   7.800 -18.686  1.00 98.51           O  
ATOM   2479  CG  ASP A 155      -0.389   4.696 -17.100  1.00 98.51           C  
ATOM   2480  OD1 ASP A 155       0.129   4.829 -15.964  1.00 98.51           O  
ATOM   2481  OD2 ASP A 155      -1.585   4.388 -17.255  1.00 98.51           O  
ATOM   2482  N   GLU A 156       1.881   7.479 -16.560  1.00 98.18           N  
ATOM   2483  H   GLU A 156       2.125   6.804 -15.850  1.00 98.18           H  
ATOM   2484  CA  GLU A 156       1.801   8.882 -16.155  1.00 98.18           C  
ATOM   2485  HA  GLU A 156       1.779   9.490 -17.059  1.00 98.18           H  
ATOM   2486  C   GLU A 156       3.041   9.304 -15.351  1.00 98.18           C  
ATOM   2487  CB  GLU A 156       0.483   9.150 -15.418  1.00 98.18           C  
ATOM   2488  HB2 GLU A 156       0.528   8.766 -14.398  1.00 98.18           H  
ATOM   2489  HB3 GLU A 156      -0.326   8.654 -15.954  1.00 98.18           H  
ATOM   2490  O   GLU A 156       3.190   9.009 -14.160  1.00 98.18           O  
ATOM   2491  CG  GLU A 156       0.226  10.660 -15.409  1.00 98.18           C  
ATOM   2492  HG2 GLU A 156       1.003  11.144 -14.817  1.00 98.18           H  
ATOM   2493  HG3 GLU A 156       0.315  11.040 -16.427  1.00 98.18           H  
ATOM   2494  CD  GLU A 156      -1.158  11.040 -14.882  1.00 98.18           C  
ATOM   2495  OE1 GLU A 156      -1.195  12.007 -14.086  1.00 98.18           O  
ATOM   2496  OE2 GLU A 156      -2.150  10.435 -15.344  1.00 98.18           O  
ATOM   2497  N   ASN A 157       3.961   9.994 -16.035  1.00 98.12           N  
ATOM   2498  H   ASN A 157       3.749  10.253 -16.988  1.00 98.12           H  
ATOM   2499  CA  ASN A 157       5.232  10.431 -15.466  1.00 98.12           C  
ATOM   2500  HA  ASN A 157       5.517   9.731 -14.680  1.00 98.12           H  
ATOM   2501  C   ASN A 157       5.118  11.823 -14.832  1.00 98.12           C  
ATOM   2502  CB  ASN A 157       6.335  10.396 -16.539  1.00 98.12           C  
ATOM   2503  HB2 ASN A 157       6.390   9.396 -16.969  1.00 98.12           H  
ATOM   2504  HB3 ASN A 157       6.107  11.117 -17.324  1.00 98.12           H  
ATOM   2505  O   ASN A 157       5.073  12.827 -15.543  1.00 98.12           O  
ATOM   2506  CG  ASN A 157       7.686  10.736 -15.932  1.00 98.12           C  
ATOM   2507  ND2 ASN A 157       8.711  10.882 -16.734  1.00 98.12           N  
ATOM   2508 HD21 ASN A 157       8.606  10.904 -17.738  1.00 98.12           H  
ATOM   2509 HD22 ASN A 157       9.593  11.009 -16.258  1.00 98.12           H  
ATOM   2510  OD1 ASN A 157       7.839  10.838 -14.731  1.00 98.12           O  
ATOM   2511  N   ASN A 158       5.149  11.866 -13.502  1.00 98.09           N  
ATOM   2512  H   ASN A 158       5.219  10.994 -12.996  1.00 98.09           H  
ATOM   2513  CA  ASN A 158       5.134  13.091 -12.708  1.00 98.09           C  
ATOM   2514  HA  ASN A 158       5.144  13.954 -13.375  1.00 98.09           H  
ATOM   2515  C   ASN A 158       6.378  13.219 -11.809  1.00 98.09           C  
ATOM   2516  CB  ASN A 158       3.831  13.118 -11.897  1.00 98.09           C  
ATOM   2517  HB2 ASN A 158       3.801  14.042 -11.320  1.00 98.09           H  
ATOM   2518  HB3 ASN A 158       3.830  12.273 -11.208  1.00 98.09           H  
ATOM   2519  O   ASN A 158       6.381  14.019 -10.866  1.00 98.09           O  
ATOM   2520  CG  ASN A 158       2.581  13.103 -12.754  1.00 98.09           C  
ATOM   2521  ND2 ASN A 158       1.626  12.251 -12.460  1.00 98.09           N  
ATOM   2522 HD21 ASN A 158       0.795  12.246 -13.033  1.00 98.09           H  
ATOM   2523 HD22 ASN A 158       1.766  11.547 -11.749  1.00 98.09           H  
ATOM   2524  OD1 ASN A 158       2.424  13.943 -13.621  1.00 98.09           O  
ATOM   2525  N   ASP A 159       7.410  12.405 -12.047  1.00 96.39           N  
ATOM   2526  H   ASP A 159       7.398  11.825 -12.874  1.00 96.39           H  
ATOM   2527  CA  ASP A 159       8.641  12.445 -11.268  1.00 96.39           C  
ATOM   2528  HA  ASP A 159       8.352  12.628 -10.233  1.00 96.39           H  
ATOM   2529  C   ASP A 159       9.515  13.648 -11.672  1.00 96.39           C  
ATOM   2530  CB  ASP A 159       9.319  11.063 -11.251  1.00 96.39           C  
ATOM   2531  HB2 ASP A 159       8.558  10.318 -11.018  1.00 96.39           H  
ATOM   2532  HB3 ASP A 159      10.024  11.043 -10.420  1.00 96.39           H  
ATOM   2533  O   ASP A 159       9.315  14.278 -12.711  1.00 96.39           O  
ATOM   2534  CG  ASP A 159      10.067  10.625 -12.514  1.00 96.39           C  
ATOM   2535  OD1 ASP A 159      11.041  11.324 -12.873  1.00 96.39           O  
ATOM   2536  OD2 ASP A 159       9.811   9.480 -12.965  1.00 96.39           O  
ATOM   2537  N   VAL A 160      10.438  14.052 -10.794  1.00 95.69           N  
ATOM   2538  H   VAL A 160      10.613  13.468  -9.989  1.00 95.69           H  
ATOM   2539  CA  VAL A 160      11.305  15.225 -11.042  1.00 95.69           C  
ATOM   2540  HA  VAL A 160      10.767  15.919 -11.687  1.00 95.69           H  
ATOM   2541  C   VAL A 160      12.578  14.859 -11.809  1.00 95.69           C  
ATOM   2542  CB  VAL A 160      11.645  15.984  -9.747  1.00 95.69           C  
ATOM   2543  HB  VAL A 160      12.274  16.838  -9.998  1.00 95.69           H  
ATOM   2544  O   VAL A 160      13.391  15.736 -12.115  1.00 95.69           O  
ATOM   2545  CG1 VAL A 160      10.390  16.534  -9.057  1.00 95.69           C  
ATOM   2546 HG11 VAL A 160      10.673  17.121  -8.183  1.00 95.69           H  
ATOM   2547 HG12 VAL A 160       9.742  15.716  -8.745  1.00 95.69           H  
ATOM   2548 HG13 VAL A 160       9.843  17.168  -9.755  1.00 95.69           H  
ATOM   2549  CG2 VAL A 160      12.401  15.117  -8.743  1.00 95.69           C  
ATOM   2550 HG21 VAL A 160      13.298  14.698  -9.198  1.00 95.69           H  
ATOM   2551 HG22 VAL A 160      12.696  15.729  -7.890  1.00 95.69           H  
ATOM   2552 HG23 VAL A 160      11.757  14.310  -8.394  1.00 95.69           H  
ATOM   2553  N   GLY A 161      12.792  13.567 -12.062  1.00 91.41           N  
ATOM   2554  H   GLY A 161      12.011  12.934 -11.963  1.00 91.41           H  
ATOM   2555  CA  GLY A 161      13.924  13.060 -12.815  1.00 91.41           C  
ATOM   2556  HA2 GLY A 161      14.002  11.987 -12.642  1.00 91.41           H  
ATOM   2557  HA3 GLY A 161      14.840  13.541 -12.472  1.00 91.41           H  
ATOM   2558  C   GLY A 161      13.767  13.295 -14.317  1.00 91.41           C  
ATOM   2559  O   GLY A 161      12.762  13.789 -14.815  1.00 91.41           O  
ATOM   2560  N   SER A 162      14.804  12.939 -15.076  1.00 88.37           N  
ATOM   2561  H   SER A 162      15.630  12.561 -14.636  1.00 88.37           H  
ATOM   2562  CA  SER A 162      14.769  12.990 -16.546  1.00 88.37           C  
ATOM   2563  HA  SER A 162      14.115  13.805 -16.857  1.00 88.37           H  
ATOM   2564  C   SER A 162      14.213  11.715 -17.192  1.00 88.37           C  
ATOM   2565  CB  SER A 162      16.170  13.288 -17.079  1.00 88.37           C  
ATOM   2566  HB2 SER A 162      16.472  14.281 -16.746  1.00 88.37           H  
ATOM   2567  HB3 SER A 162      16.151  13.277 -18.169  1.00 88.37           H  
ATOM   2568  O   SER A 162      14.065  11.661 -18.412  1.00 88.37           O  
ATOM   2569  OG  SER A 162      17.108  12.334 -16.606  1.00 88.37           O  
ATOM   2570  HG  SER A 162      17.929  12.458 -17.087  1.00 88.37           H  
ATOM   2571  N   GLY A 163      13.959  10.674 -16.396  1.00 93.27           N  
ATOM   2572  H   GLY A 163      13.920  10.866 -15.405  1.00 93.27           H  
ATOM   2573  CA  GLY A 163      13.424   9.389 -16.842  1.00 93.27           C  
ATOM   2574  HA2 GLY A 163      14.011   8.587 -16.394  1.00 93.27           H  
ATOM   2575  HA3 GLY A 163      13.488   9.302 -17.926  1.00 93.27           H  
ATOM   2576  C   GLY A 163      11.968   9.208 -16.429  1.00 93.27           C  
ATOM   2577  O   GLY A 163      11.336  10.138 -15.955  1.00 93.27           O  
ATOM   2578  N   ASN A 164      11.448   7.996 -16.613  1.00 96.81           N  
ATOM   2579  H   ASN A 164      12.027   7.278 -17.026  1.00 96.81           H  
ATOM   2580  CA  ASN A 164      10.192   7.568 -16.003  1.00 96.81           C  
ATOM   2581  HA  ASN A 164       9.720   8.400 -15.481  1.00 96.81           H  
ATOM   2582  C   ASN A 164      10.533   6.508 -14.953  1.00 96.81           C  
ATOM   2583  CB  ASN A 164       9.232   7.095 -17.110  1.00 96.81           C  
ATOM   2584  HB2 ASN A 164       9.690   6.288 -17.682  1.00 96.81           H  
ATOM   2585  HB3 ASN A 164       9.041   7.934 -17.779  1.00 96.81           H  
ATOM   2586  O   ASN A 164      10.761   5.339 -15.279  1.00 96.81           O  
ATOM   2587  CG  ASN A 164       7.896   6.601 -16.574  1.00 96.81           C  
ATOM   2588  ND2 ASN A 164       6.884   6.575 -17.406  1.00 96.81           N  
ATOM   2589 HD21 ASN A 164       5.997   6.245 -17.054  1.00 96.81           H  
ATOM   2590 HD22 ASN A 164       6.960   6.898 -18.360  1.00 96.81           H  
ATOM   2591  OD1 ASN A 164       7.764   6.174 -15.440  1.00 96.81           O  
ATOM   2592  N   CYS A 165      10.638   6.934 -13.699  1.00 97.41           N  
ATOM   2593  H   CYS A 165      10.420   7.901 -13.507  1.00 97.41           H  
ATOM   2594  CA  CYS A 165      11.043   6.095 -12.580  1.00 97.41           C  
ATOM   2595  HA  CYS A 165      12.048   5.713 -12.762  1.00 97.41           H  
ATOM   2596  C   CYS A 165      10.112   4.898 -12.387  1.00 97.41           C  
ATOM   2597  CB  CYS A 165      11.053   6.966 -11.325  1.00 97.41           C  
ATOM   2598  HB2 CYS A 165      10.093   7.477 -11.254  1.00 97.41           H  
ATOM   2599  HB3 CYS A 165      11.161   6.330 -10.446  1.00 97.41           H  
ATOM   2600  O   CYS A 165      10.593   3.797 -12.122  1.00 97.41           O  
ATOM   2601  SG  CYS A 165      12.354   8.223 -11.311  1.00 97.41           S  
ATOM   2602  N   ALA A 166       8.806   5.096 -12.565  1.00 97.75           N  
ATOM   2603  H   ALA A 166       8.491   6.008 -12.862  1.00 97.75           H  
ATOM   2604  CA  ALA A 166       7.808   4.041 -12.442  1.00 97.75           C  
ATOM   2605  HA  ALA A 166       7.899   3.567 -11.465  1.00 97.75           H  
ATOM   2606  C   ALA A 166       7.996   2.950 -13.512  1.00 97.75           C  
ATOM   2607  CB  ALA A 166       6.436   4.707 -12.528  1.00 97.75           C  
ATOM   2608  HB1 ALA A 166       6.370   5.313 -13.432  1.00 97.75           H  
ATOM   2609  HB2 ALA A 166       5.659   3.943 -12.556  1.00 97.75           H  
ATOM   2610  HB3 ALA A 166       6.275   5.344 -11.659  1.00 97.75           H  
ATOM   2611  O   ALA A 166       7.956   1.760 -13.196  1.00 97.75           O  
ATOM   2612  N   ALA A 167       8.295   3.339 -14.756  1.00 97.33           N  
ATOM   2613  H   ALA A 167       8.280   4.328 -14.959  1.00 97.33           H  
ATOM   2614  CA  ALA A 167       8.598   2.401 -15.837  1.00 97.33           C  
ATOM   2615  HA  ALA A 167       7.828   1.629 -15.849  1.00 97.33           H  
ATOM   2616  C   ALA A 167       9.954   1.691 -15.646  1.00 97.33           C  
ATOM   2617  CB  ALA A 167       8.542   3.154 -17.171  1.00 97.33           C  
ATOM   2618  HB1 ALA A 167       9.313   3.924 -17.199  1.00 97.33           H  
ATOM   2619  HB2 ALA A 167       7.563   3.617 -17.292  1.00 97.33           H  
ATOM   2620  HB3 ALA A 167       8.703   2.454 -17.991  1.00 97.33           H  
ATOM   2621  O   ALA A 167      10.059   0.486 -15.872  1.00 97.33           O  
ATOM   2622  N   ILE A 168      10.989   2.421 -15.210  1.00 96.09           N  
ATOM   2623  H   ILE A 168      10.832   3.408 -15.063  1.00 96.09           H  
ATOM   2624  CA  ILE A 168      12.347   1.884 -15.007  1.00 96.09           C  
ATOM   2625  HA  ILE A 168      12.638   1.320 -15.893  1.00 96.09           H  
ATOM   2626  C   ILE A 168      12.387   0.904 -13.831  1.00 96.09           C  
ATOM   2627  CB  ILE A 168      13.359   3.039 -14.807  1.00 96.09           C  
ATOM   2628  HB  ILE A 168      12.973   3.699 -14.030  1.00 96.09           H  
ATOM   2629  O   ILE A 168      12.976  -0.165 -13.946  1.00 96.09           O  
ATOM   2630  CG1 ILE A 168      13.523   3.849 -16.115  1.00 96.09           C  
ATOM   2631 HG12 ILE A 168      12.547   4.030 -16.564  1.00 96.09           H  
ATOM   2632 HG13 ILE A 168      14.103   3.268 -16.832  1.00 96.09           H  
ATOM   2633  CG2 ILE A 168      14.740   2.519 -14.355  1.00 96.09           C  
ATOM   2634 HG21 ILE A 168      15.446   3.342 -14.245  1.00 96.09           H  
ATOM   2635 HG22 ILE A 168      14.667   2.029 -13.384  1.00 96.09           H  
ATOM   2636 HG23 ILE A 168      15.125   1.803 -15.082  1.00 96.09           H  
ATOM   2637  CD1 ILE A 168      14.194   5.215 -15.913  1.00 96.09           C  
ATOM   2638 HD11 ILE A 168      15.233   5.096 -15.604  1.00 96.09           H  
ATOM   2639 HD12 ILE A 168      13.653   5.788 -15.160  1.00 96.09           H  
ATOM   2640 HD13 ILE A 168      14.175   5.766 -16.853  1.00 96.09           H  
ATOM   2641  N   TYR A 169      11.768   1.264 -12.706  1.00 96.57           N  
ATOM   2642  H   TYR A 169      11.301   2.159 -12.681  1.00 96.57           H  
ATOM   2643  CA  TYR A 169      11.809   0.494 -11.460  1.00 96.57           C  
ATOM   2644  HA  TYR A 169      12.595  -0.255 -11.554  1.00 96.57           H  
ATOM   2645  C   TYR A 169      10.523  -0.291 -11.196  1.00 96.57           C  
ATOM   2646  CB  TYR A 169      12.208   1.396 -10.289  1.00 96.57           C  
ATOM   2647  HB2 TYR A 169      11.483   2.203 -10.183  1.00 96.57           H  
ATOM   2648  HB3 TYR A 169      12.187   0.817  -9.366  1.00 96.57           H  
ATOM   2649  O   TYR A 169      10.270  -0.712 -10.071  1.00 96.57           O  
ATOM   2650  CG  TYR A 169      13.601   1.965 -10.431  1.00 96.57           C  
ATOM   2651  CD1 TYR A 169      14.717   1.130 -10.226  1.00 96.57           C  
ATOM   2652  HD1 TYR A 169      14.568   0.087  -9.992  1.00 96.57           H  
ATOM   2653  CD2 TYR A 169      13.783   3.314 -10.785  1.00 96.57           C  
ATOM   2654  HD2 TYR A 169      12.922   3.938 -10.972  1.00 96.57           H  
ATOM   2655  CE1 TYR A 169      16.019   1.650 -10.335  1.00 96.57           C  
ATOM   2656  HE1 TYR A 169      16.878   1.013 -10.184  1.00 96.57           H  
ATOM   2657  CE2 TYR A 169      15.085   3.826 -10.924  1.00 96.57           C  
ATOM   2658  HE2 TYR A 169      15.241   4.844 -11.252  1.00 96.57           H  
ATOM   2659  OH  TYR A 169      17.452   3.524 -10.782  1.00 96.57           O  
ATOM   2660  HH  TYR A 169      17.417   4.427 -11.104  1.00 96.57           H  
ATOM   2661  CZ  TYR A 169      16.201   3.005 -10.675  1.00 96.57           C  
ATOM   2662  N   ARG A 170       9.708  -0.502 -12.230  1.00 97.29           N  
ATOM   2663  H   ARG A 170       9.954  -0.058 -13.103  1.00 97.29           H  
ATOM   2664  CA  ARG A 170       8.534  -1.380 -12.219  1.00 97.29           C  
ATOM   2665  HA  ARG A 170       7.903  -1.051 -13.045  1.00 97.29           H  
ATOM   2666  C   ARG A 170       7.667  -1.259 -10.960  1.00 97.29           C  
ATOM   2667  CB  ARG A 170       8.943  -2.827 -12.501  1.00 97.29           C  
ATOM   2668  HB2 ARG A 170       9.565  -3.199 -11.687  1.00 97.29           H  
ATOM   2669  HB3 ARG A 170       8.025  -3.414 -12.537  1.00 97.29           H  
ATOM   2670  O   ARG A 170       7.449  -2.227 -10.231  1.00 97.29           O  
ATOM   2671  CG  ARG A 170       9.699  -2.998 -13.824  1.00 97.29           C  
ATOM   2672  HG2 ARG A 170      10.710  -2.605 -13.719  1.00 97.29           H  
ATOM   2673  HG3 ARG A 170       9.191  -2.452 -14.619  1.00 97.29           H  
ATOM   2674  CD  ARG A 170       9.773  -4.486 -14.185  1.00 97.29           C  
ATOM   2675  HD2 ARG A 170      10.482  -4.617 -15.003  1.00 97.29           H  
ATOM   2676  HD3 ARG A 170      10.171  -5.033 -13.330  1.00 97.29           H  
ATOM   2677  NE  ARG A 170       8.439  -5.019 -14.547  1.00 97.29           N  
ATOM   2678  HE  ARG A 170       7.866  -5.344 -13.781  1.00 97.29           H  
ATOM   2679  NH1 ARG A 170       8.530  -4.578 -16.792  1.00 97.29           N  
ATOM   2680 HH11 ARG A 170       8.077  -4.516 -17.693  1.00 97.29           H  
ATOM   2681 HH12 ARG A 170       9.441  -4.169 -16.641  1.00 97.29           H  
ATOM   2682  NH2 ARG A 170       6.663  -5.431 -15.908  1.00 97.29           N  
ATOM   2683 HH21 ARG A 170       6.212  -5.356 -16.809  1.00 97.29           H  
ATOM   2684 HH22 ARG A 170       6.096  -5.634 -15.097  1.00 97.29           H  
ATOM   2685  CZ  ARG A 170       7.885  -5.009 -15.744  1.00 97.29           C  
ATOM   2686  N   GLY A 171       7.165  -0.063 -10.704  1.00 96.47           N  
ATOM   2687  H   GLY A 171       7.344   0.684 -11.359  1.00 96.47           H  
ATOM   2688  CA  GLY A 171       6.251   0.204  -9.599  1.00 96.47           C  
ATOM   2689  HA2 GLY A 171       6.818   0.298  -8.673  1.00 96.47           H  
ATOM   2690  HA3 GLY A 171       5.537  -0.612  -9.490  1.00 96.47           H  
ATOM   2691  C   GLY A 171       5.480   1.491  -9.839  1.00 96.47           C  
ATOM   2692  O   GLY A 171       5.558   2.073 -10.917  1.00 96.47           O  
ATOM   2693  N   ALA A 172       4.762   1.941  -8.819  1.00 98.19           N  
ATOM   2694  H   ALA A 172       4.698   1.385  -7.978  1.00 98.19           H  
ATOM   2695  CA  ALA A 172       4.174   3.270  -8.801  1.00 98.19           C  
ATOM   2696  HA  ALA A 172       4.690   3.903  -9.523  1.00 98.19           H  
ATOM   2697  C   ALA A 172       4.320   3.885  -7.419  1.00 98.19           C  
ATOM   2698  CB  ALA A 172       2.708   3.196  -9.186  1.00 98.19           C  
ATOM   2699  HB1 ALA A 172       2.155   2.748  -8.361  1.00 98.19           H  
ATOM   2700  HB2 ALA A 172       2.584   2.613 -10.098  1.00 98.19           H  
ATOM   2701  HB3 ALA A 172       2.331   4.207  -9.342  1.00 98.19           H  
ATOM   2702  O   ALA A 172       4.037   3.242  -6.399  1.00 98.19           O  
ATOM   2703  N   TRP A 173       4.778   5.127  -7.375  1.00 97.49           N  
ATOM   2704  H   TRP A 173       4.890   5.632  -8.242  1.00 97.49           H  
ATOM   2705  CA  TRP A 173       5.136   5.782  -6.129  1.00 97.49           C  
ATOM   2706  HA  TRP A 173       4.374   5.559  -5.382  1.00 97.49           H  
ATOM   2707  C   TRP A 173       5.196   7.294  -6.295  1.00 97.49           C  
ATOM   2708  CB  TRP A 173       6.499   5.239  -5.661  1.00 97.49           C  
ATOM   2709  HB2 TRP A 173       6.592   4.187  -5.928  1.00 97.49           H  
ATOM   2710  HB3 TRP A 173       7.290   5.777  -6.184  1.00 97.49           H  
ATOM   2711  O   TRP A 173       5.147   7.820  -7.404  1.00 97.49           O  
ATOM   2712  CG  TRP A 173       6.737   5.331  -4.191  1.00 97.49           C  
ATOM   2713  CD1 TRP A 173       7.772   5.957  -3.597  1.00 97.49           C  
ATOM   2714  HD1 TRP A 173       8.562   6.464  -4.132  1.00 97.49           H  
ATOM   2715  CD2 TRP A 173       5.960   4.735  -3.114  1.00 97.49           C  
ATOM   2716  CE2 TRP A 173       6.590   5.053  -1.875  1.00 97.49           C  
ATOM   2717  CE3 TRP A 173       4.800   3.936  -3.071  1.00 97.49           C  
ATOM   2718  HE3 TRP A 173       4.311   3.677  -3.998  1.00 97.49           H  
ATOM   2719  NE1 TRP A 173       7.694   5.798  -2.229  1.00 97.49           N  
ATOM   2720  HE1 TRP A 173       8.431   6.090  -1.604  1.00 97.49           H  
ATOM   2721  CH2 TRP A 173       4.942   3.783  -0.649  1.00 97.49           C  
ATOM   2722  HH2 TRP A 173       4.572   3.373   0.279  1.00 97.49           H  
ATOM   2723  CZ2 TRP A 173       6.092   4.589  -0.650  1.00 97.49           C  
ATOM   2724  HZ2 TRP A 173       6.607   4.828   0.269  1.00 97.49           H  
ATOM   2725  CZ3 TRP A 173       4.292   3.461  -1.851  1.00 97.49           C  
ATOM   2726  HZ3 TRP A 173       3.413   2.833  -1.841  1.00 97.49           H  
ATOM   2727  N   TRP A 174       5.394   7.995  -5.182  1.00 97.69           N  
ATOM   2728  H   TRP A 174       5.411   7.499  -4.303  1.00 97.69           H  
ATOM   2729  CA  TRP A 174       5.784   9.405  -5.179  1.00 97.69           C  
ATOM   2730  HA  TRP A 174       5.218   9.925  -5.951  1.00 97.69           H  
ATOM   2731  C   TRP A 174       7.267   9.548  -5.534  1.00 97.69           C  
ATOM   2732  CB  TRP A 174       5.417  10.030  -3.834  1.00 97.69           C  
ATOM   2733  HB2 TRP A 174       5.992   9.547  -3.043  1.00 97.69           H  
ATOM   2734  HB3 TRP A 174       5.677  11.088  -3.847  1.00 97.69           H  
ATOM   2735  O   TRP A 174       8.083   9.941  -4.700  1.00 97.69           O  
ATOM   2736  CG  TRP A 174       3.971   9.919  -3.500  1.00 97.69           C  
ATOM   2737  CD1 TRP A 174       2.998  10.735  -3.960  1.00 97.69           C  
ATOM   2738  HD1 TRP A 174       3.155  11.576  -4.618  1.00 97.69           H  
ATOM   2739  CD2 TRP A 174       3.309   8.914  -2.679  1.00 97.69           C  
ATOM   2740  CE2 TRP A 174       1.909   9.191  -2.684  1.00 97.69           C  
ATOM   2741  CE3 TRP A 174       3.747   7.779  -1.962  1.00 97.69           C  
ATOM   2742  HE3 TRP A 174       4.801   7.543  -1.938  1.00 97.69           H  
ATOM   2743  NE1 TRP A 174       1.781  10.334  -3.449  1.00 97.69           N  
ATOM   2744  HE1 TRP A 174       0.918  10.811  -3.671  1.00 97.69           H  
ATOM   2745  CH2 TRP A 174       1.452   7.234  -1.330  1.00 97.69           C  
ATOM   2746  HH2 TRP A 174       0.748   6.583  -0.833  1.00 97.69           H  
ATOM   2747  CZ2 TRP A 174       0.988   8.347  -2.051  1.00 97.69           C  
ATOM   2748  HZ2 TRP A 174      -0.070   8.538  -2.151  1.00 97.69           H  
ATOM   2749  CZ3 TRP A 174       2.830   6.954  -1.283  1.00 97.69           C  
ATOM   2750  HZ3 TRP A 174       3.188   6.089  -0.744  1.00 97.69           H  
ATOM   2751  N   HIS A 175       7.651   9.102  -6.729  1.00 96.84           N  
ATOM   2752  H   HIS A 175       6.935   8.823  -7.384  1.00 96.84           H  
ATOM   2753  CA  HIS A 175       9.043   9.081  -7.164  1.00 96.84           C  
ATOM   2754  HA  HIS A 175       9.612   8.510  -6.431  1.00 96.84           H  
ATOM   2755  C   HIS A 175       9.641  10.495  -7.196  1.00 96.84           C  
ATOM   2756  CB  HIS A 175       9.172   8.359  -8.512  1.00 96.84           C  
ATOM   2757  HB2 HIS A 175      10.166   8.548  -8.916  1.00 96.84           H  
ATOM   2758  HB3 HIS A 175       8.446   8.771  -9.214  1.00 96.84           H  
ATOM   2759  O   HIS A 175       9.009  11.456  -7.622  1.00 96.84           O  
ATOM   2760  CG  HIS A 175       8.985   6.863  -8.409  1.00 96.84           C  
ATOM   2761  CD2 HIS A 175       8.006   6.109  -9.000  1.00 96.84           C  
ATOM   2762  HD2 HIS A 175       7.210   6.477  -9.629  1.00 96.84           H  
ATOM   2763  ND1 HIS A 175       9.790   5.998  -7.703  1.00 96.84           N  
ATOM   2764  HD1 HIS A 175      10.609   6.264  -7.175  1.00 96.84           H  
ATOM   2765  CE1 HIS A 175       9.306   4.751  -7.856  1.00 96.84           C  
ATOM   2766  HE1 HIS A 175       9.719   3.854  -7.420  1.00 96.84           H  
ATOM   2767  NE2 HIS A 175       8.219   4.774  -8.637  1.00 96.84           N  
ATOM   2768  N   ASN A 176      10.876  10.600  -6.707  1.00 95.45           N  
ATOM   2769  H   ASN A 176      11.336   9.739  -6.446  1.00 95.45           H  
ATOM   2770  CA  ASN A 176      11.714  11.784  -6.836  1.00 95.45           C  
ATOM   2771  HA  ASN A 176      11.079  12.646  -7.038  1.00 95.45           H  
ATOM   2772  C   ASN A 176      12.604  11.594  -8.080  1.00 95.45           C  
ATOM   2773  CB  ASN A 176      12.424  12.028  -5.489  1.00 95.45           C  
ATOM   2774  HB2 ASN A 176      13.129  11.226  -5.274  1.00 95.45           H  
ATOM   2775  HB3 ASN A 176      11.674  12.023  -4.697  1.00 95.45           H  
ATOM   2776  O   ASN A 176      12.106  11.654  -9.193  1.00 95.45           O  
ATOM   2777  CG  ASN A 176      13.156  13.355  -5.424  1.00 95.45           C  
ATOM   2778  ND2 ASN A 176      13.252  13.942  -4.256  1.00 95.45           N  
ATOM   2779 HD21 ASN A 176      12.767  13.559  -3.457  1.00 95.45           H  
ATOM   2780 HD22 ASN A 176      13.685  14.855  -4.249  1.00 95.45           H  
ATOM   2781  OD1 ASN A 176      13.714  13.838  -6.388  1.00 95.45           O  
ATOM   2782  N   SER A 177      13.890  11.267  -7.916  1.00 94.68           N  
ATOM   2783  H   SER A 177      14.283  11.367  -6.991  1.00 94.68           H  
ATOM   2784  CA  SER A 177      14.783  10.894  -9.024  1.00 94.68           C  
ATOM   2785  HA  SER A 177      14.192  10.498  -9.849  1.00 94.68           H  
ATOM   2786  C   SER A 177      15.781   9.799  -8.599  1.00 94.68           C  
ATOM   2787  CB  SER A 177      15.481  12.151  -9.560  1.00 94.68           C  
ATOM   2788  HB2 SER A 177      14.734  12.826  -9.977  1.00 94.68           H  
ATOM   2789  HB3 SER A 177      16.000  12.659  -8.747  1.00 94.68           H  
ATOM   2790  O   SER A 177      16.970  10.051  -8.423  1.00 94.68           O  
ATOM   2791  OG  SER A 177      16.413  11.798 -10.565  1.00 94.68           O  
ATOM   2792  HG  SER A 177      17.101  11.290 -10.129  1.00 94.68           H  
ATOM   2793  N   CYS A 178      15.377   8.547  -8.371  1.00 93.89           N  
ATOM   2794  H   CYS A 178      16.120   7.904  -8.139  1.00 93.89           H  
ATOM   2795  CA  CYS A 178      14.010   8.027  -8.441  1.00 93.89           C  
ATOM   2796  HA  CYS A 178      13.344   8.765  -8.889  1.00 93.89           H  
ATOM   2797  C   CYS A 178      13.430   7.731  -7.063  1.00 93.89           C  
ATOM   2798  CB  CYS A 178      13.987   6.775  -9.323  1.00 93.89           C  
ATOM   2799  HB2 CYS A 178      13.053   6.241  -9.153  1.00 93.89           H  
ATOM   2800  HB3 CYS A 178      14.810   6.111  -9.059  1.00 93.89           H  
ATOM   2801  O   CYS A 178      12.334   8.189  -6.743  1.00 93.89           O  
ATOM   2802  SG  CYS A 178      14.065   7.164 -11.082  1.00 93.89           S  
ATOM   2803  N   HIS A 179      14.127   6.956  -6.230  1.00 93.37           N  
ATOM   2804  H   HIS A 179      15.020   6.569  -6.502  1.00 93.37           H  
ATOM   2805  CA  HIS A 179      13.579   6.582  -4.935  1.00 93.37           C  
ATOM   2806  HA  HIS A 179      13.142   7.473  -4.485  1.00 93.37           H  
ATOM   2807  C   HIS A 179      14.601   6.047  -3.935  1.00 93.37           C  
ATOM   2808  CB  HIS A 179      12.475   5.535  -5.146  1.00 93.37           C  
ATOM   2809  HB2 HIS A 179      12.082   5.288  -4.160  1.00 93.37           H  
ATOM   2810  HB3 HIS A 179      11.655   5.960  -5.725  1.00 93.37           H  
ATOM   2811  O   HIS A 179      15.601   5.439  -4.309  1.00 93.37           O  
ATOM   2812  CG  HIS A 179      12.902   4.265  -5.818  1.00 93.37           C  
ATOM   2813  CD2 HIS A 179      12.677   3.907  -7.120  1.00 93.37           C  
ATOM   2814  HD2 HIS A 179      12.166   4.487  -7.874  1.00 93.37           H  
ATOM   2815  ND1 HIS A 179      13.571   3.227  -5.216  1.00 93.37           N  
ATOM   2816  HD1 HIS A 179      13.930   3.216  -4.271  1.00 93.37           H  
ATOM   2817  CE1 HIS A 179      13.746   2.266  -6.133  1.00 93.37           C  
ATOM   2818  HE1 HIS A 179      14.238   1.320  -5.962  1.00 93.37           H  
ATOM   2819  NE2 HIS A 179      13.225   2.642  -7.304  1.00 93.37           N  
ATOM   2820  N   ASN A 180      14.260   6.186  -2.653  1.00 91.21           N  
ATOM   2821  H   ASN A 180      13.429   6.719  -2.438  1.00 91.21           H  
ATOM   2822  CA  ASN A 180      14.879   5.441  -1.556  1.00 91.21           C  
ATOM   2823  HA  ASN A 180      15.849   5.054  -1.869  1.00 91.21           H  
ATOM   2824  C   ASN A 180      14.031   4.227  -1.138  1.00 91.21           C  
ATOM   2825  CB  ASN A 180      15.098   6.398  -0.382  1.00 91.21           C  
ATOM   2826  HB2 ASN A 180      14.158   6.900  -0.155  1.00 91.21           H  
ATOM   2827  HB3 ASN A 180      15.403   5.828   0.495  1.00 91.21           H  
ATOM   2828  O   ASN A 180      14.560   3.283  -0.554  1.00 91.21           O  
ATOM   2829  CG  ASN A 180      16.172   7.434  -0.645  1.00 91.21           C  
ATOM   2830  ND2 ASN A 180      16.031   8.607  -0.076  1.00 91.21           N  
ATOM   2831 HD21 ASN A 180      16.756   9.287  -0.255  1.00 91.21           H  
ATOM   2832 HD22 ASN A 180      15.246   8.778   0.537  1.00 91.21           H  
ATOM   2833  OD1 ASN A 180      17.154   7.206  -1.330  1.00 91.21           O  
ATOM   2834  N   SER A 181      12.736   4.209  -1.477  1.00 92.66           N  
ATOM   2835  H   SER A 181      12.318   5.029  -1.893  1.00 92.66           H  
ATOM   2836  CA  SER A 181      11.868   3.040  -1.327  1.00 92.66           C  
ATOM   2837  HA  SER A 181      12.493   2.150  -1.260  1.00 92.66           H  
ATOM   2838  C   SER A 181      10.934   2.857  -2.521  1.00 92.66           C  
ATOM   2839  CB  SER A 181      11.052   3.124  -0.037  1.00 92.66           C  
ATOM   2840  HB2 SER A 181      10.651   2.137   0.193  1.00 92.66           H  
ATOM   2841  HB3 SER A 181      11.698   3.437   0.783  1.00 92.66           H  
ATOM   2842  O   SER A 181      10.557   3.811  -3.194  1.00 92.66           O  
ATOM   2843  OG  SER A 181       9.976   4.022  -0.177  1.00 92.66           O  
ATOM   2844  HG  SER A 181      10.153   4.765   0.404  1.00 92.66           H  
ATOM   2845  N   ASN A 182      10.553   1.609  -2.774  1.00 94.44           N  
ATOM   2846  H   ASN A 182      10.922   0.860  -2.205  1.00 94.44           H  
ATOM   2847  CA  ASN A 182       9.625   1.248  -3.838  1.00 94.44           C  
ATOM   2848  HA  ASN A 182       9.034   2.119  -4.120  1.00 94.44           H  
ATOM   2849  C   ASN A 182       8.647   0.188  -3.317  1.00 94.44           C  
ATOM   2850  CB  ASN A 182      10.435   0.806  -5.068  1.00 94.44           C  
ATOM   2851  HB2 ASN A 182      10.980  -0.112  -4.851  1.00 94.44           H  
ATOM   2852  HB3 ASN A 182      11.150   1.585  -5.333  1.00 94.44           H  
ATOM   2853  O   ASN A 182       8.665  -0.964  -3.733  1.00 94.44           O  
ATOM   2854  CG  ASN A 182       9.560   0.576  -6.285  1.00 94.44           C  
ATOM   2855  ND2 ASN A 182      10.122  -0.040  -7.293  1.00 94.44           N  
ATOM   2856 HD21 ASN A 182      11.105  -0.271  -7.264  1.00 94.44           H  
ATOM   2857 HD22 ASN A 182       9.609  -0.192  -8.150  1.00 94.44           H  
ATOM   2858  OD1 ASN A 182       8.397   0.952  -6.321  1.00 94.44           O  
ATOM   2859  N   LEU A 183       7.828   0.553  -2.325  1.00 95.78           N  
ATOM   2860  H   LEU A 183       7.845   1.521  -2.035  1.00 95.78           H  
ATOM   2861  CA  LEU A 183       6.964  -0.388  -1.588  1.00 95.78           C  
ATOM   2862  HA  LEU A 183       7.567  -1.245  -1.290  1.00 95.78           H  
ATOM   2863  C   LEU A 183       5.807  -0.968  -2.430  1.00 95.78           C  
ATOM   2864  CB  LEU A 183       6.443   0.307  -0.320  1.00 95.78           C  
ATOM   2865  HB2 LEU A 183       5.838   1.163  -0.620  1.00 95.78           H  
ATOM   2866  HB3 LEU A 183       5.784  -0.390   0.198  1.00 95.78           H  
ATOM   2867  O   LEU A 183       5.143  -1.929  -2.027  1.00 95.78           O  
ATOM   2868  CG  LEU A 183       7.534   0.790   0.660  1.00 95.78           C  
ATOM   2869  HG  LEU A 183       8.146   1.546   0.169  1.00 95.78           H  
ATOM   2870  CD1 LEU A 183       6.899   1.424   1.896  1.00 95.78           C  
ATOM   2871 HD11 LEU A 183       6.235   2.234   1.594  1.00 95.78           H  
ATOM   2872 HD12 LEU A 183       7.680   1.844   2.531  1.00 95.78           H  
ATOM   2873 HD13 LEU A 183       6.344   0.676   2.461  1.00 95.78           H  
ATOM   2874  CD2 LEU A 183       8.449  -0.338   1.145  1.00 95.78           C  
ATOM   2875 HD21 LEU A 183       7.858  -1.127   1.610  1.00 95.78           H  
ATOM   2876 HD22 LEU A 183       9.016  -0.749   0.310  1.00 95.78           H  
ATOM   2877 HD23 LEU A 183       9.157   0.053   1.875  1.00 95.78           H  
ATOM   2878  N   ASN A 184       5.597  -0.408  -3.617  1.00 97.54           N  
ATOM   2879  H   ASN A 184       6.186   0.373  -3.868  1.00 97.54           H  
ATOM   2880  CA  ASN A 184       4.687  -0.891  -4.650  1.00 97.54           C  
ATOM   2881  HA  ASN A 184       3.992  -1.619  -4.232  1.00 97.54           H  
ATOM   2882  C   ASN A 184       5.415  -1.602  -5.801  1.00 97.54           C  
ATOM   2883  CB  ASN A 184       3.884   0.307  -5.140  1.00 97.54           C  
ATOM   2884  HB2 ASN A 184       3.406   0.061  -6.088  1.00 97.54           H  
ATOM   2885  HB3 ASN A 184       4.574   1.129  -5.331  1.00 97.54           H  
ATOM   2886  O   ASN A 184       4.788  -1.946  -6.793  1.00 97.54           O  
ATOM   2887  CG  ASN A 184       2.809   0.763  -4.176  1.00 97.54           C  
ATOM   2888  ND2 ASN A 184       2.284   1.935  -4.424  1.00 97.54           N  
ATOM   2889 HD21 ASN A 184       1.517   2.270  -3.858  1.00 97.54           H  
ATOM   2890 HD22 ASN A 184       2.662   2.473  -5.191  1.00 97.54           H  
ATOM   2891  OD1 ASN A 184       2.408   0.079  -3.240  1.00 97.54           O  
ATOM   2892  N   GLY A 185       6.715  -1.858  -5.664  1.00 96.84           N  
ATOM   2893  H   GLY A 185       7.215  -1.504  -4.861  1.00 96.84           H  
ATOM   2894  CA  GLY A 185       7.494  -2.580  -6.657  1.00 96.84           C  
ATOM   2895  HA2 GLY A 185       7.439  -2.057  -7.612  1.00 96.84           H  
ATOM   2896  HA3 GLY A 185       8.536  -2.583  -6.337  1.00 96.84           H  
ATOM   2897  C   GLY A 185       7.038  -4.027  -6.862  1.00 96.84           C  
ATOM   2898  O   GLY A 185       6.204  -4.575  -6.117  1.00 96.84           O  
ATOM   2899  N   VAL A 186       7.627  -4.666  -7.870  1.00 96.62           N  
ATOM   2900  H   VAL A 186       8.325  -4.151  -8.388  1.00 96.62           H  
ATOM   2901  CA  VAL A 186       7.377  -6.066  -8.226  1.00 96.62           C  
ATOM   2902  HA  VAL A 186       6.315  -6.176  -8.443  1.00 96.62           H  
ATOM   2903  C   VAL A 186       7.736  -6.972  -7.051  1.00 96.62           C  
ATOM   2904  CB  VAL A 186       8.160  -6.473  -9.487  1.00 96.62           C  
ATOM   2905  HB  VAL A 186       9.221  -6.288  -9.324  1.00 96.62           H  
ATOM   2906  O   VAL A 186       8.845  -6.946  -6.515  1.00 96.62           O  
ATOM   2907  CG1 VAL A 186       7.959  -7.953  -9.841  1.00 96.62           C  
ATOM   2908 HG11 VAL A 186       8.492  -8.185 -10.763  1.00 96.62           H  
ATOM   2909 HG12 VAL A 186       6.899  -8.167  -9.980  1.00 96.62           H  
ATOM   2910 HG13 VAL A 186       8.359  -8.595  -9.056  1.00 96.62           H  
ATOM   2911  CG2 VAL A 186       7.709  -5.662 -10.703  1.00 96.62           C  
ATOM   2912 HG21 VAL A 186       8.279  -5.964 -11.581  1.00 96.62           H  
ATOM   2913 HG22 VAL A 186       6.643  -5.801 -10.884  1.00 96.62           H  
ATOM   2914 HG23 VAL A 186       7.904  -4.605 -10.517  1.00 96.62           H  
ATOM   2915  N   TRP A 187       6.792  -7.811  -6.635  1.00 95.37           N  
ATOM   2916  H   TRP A 187       5.927  -7.877  -7.152  1.00 95.37           H  
ATOM   2917  CA  TRP A 187       7.034  -8.736  -5.535  1.00 95.37           C  
ATOM   2918  HA  TRP A 187       7.370  -8.166  -4.669  1.00 95.37           H  
ATOM   2919  C   TRP A 187       8.126  -9.747  -5.901  1.00 95.37           C  
ATOM   2920  CB  TRP A 187       5.739  -9.445  -5.158  1.00 95.37           C  
ATOM   2921  HB2 TRP A 187       4.972  -8.699  -4.951  1.00 95.37           H  
ATOM   2922  HB3 TRP A 187       5.399 -10.049  -6.000  1.00 95.37           H  
ATOM   2923  O   TRP A 187       8.056 -10.398  -6.940  1.00 95.37           O  
ATOM   2924  CG  TRP A 187       5.879 -10.317  -3.956  1.00 95.37           C  
ATOM   2925  CD1 TRP A 187       6.244 -11.618  -3.965  1.00 95.37           C  
ATOM   2926  HD1 TRP A 187       6.462 -12.185  -4.858  1.00 95.37           H  
ATOM   2927  CD2 TRP A 187       5.695  -9.959  -2.555  1.00 95.37           C  
ATOM   2928  CE2 TRP A 187       5.923 -11.124  -1.763  1.00 95.37           C  
ATOM   2929  CE3 TRP A 187       5.388  -8.761  -1.876  1.00 95.37           C  
ATOM   2930  HE3 TRP A 187       5.241  -7.855  -2.444  1.00 95.37           H  
ATOM   2931  NE1 TRP A 187       6.248 -12.105  -2.674  1.00 95.37           N  
ATOM   2932  HE1 TRP A 187       6.456 -13.068  -2.448  1.00 95.37           H  
ATOM   2933  CH2 TRP A 187       5.550  -9.897   0.279  1.00 95.37           C  
ATOM   2934  HH2 TRP A 187       5.557  -9.837   1.357  1.00 95.37           H  
ATOM   2935  CZ2 TRP A 187       5.828 -11.112  -0.366  1.00 95.37           C  
ATOM   2936  HZ2 TRP A 187       6.014 -12.008   0.207  1.00 95.37           H  
ATOM   2937  CZ3 TRP A 187       5.341  -8.731  -0.470  1.00 95.37           C  
ATOM   2938  HZ3 TRP A 187       5.206  -7.796   0.055  1.00 95.37           H  
ATOM   2939  N   GLY A 188       9.133  -9.895  -5.041  1.00 92.92           N  
ATOM   2940  H   GLY A 188       9.137  -9.318  -4.212  1.00 92.92           H  
ATOM   2941  CA  GLY A 188      10.201 -10.877  -5.222  1.00 92.92           C  
ATOM   2942  HA2 GLY A 188      10.771 -10.952  -4.296  1.00 92.92           H  
ATOM   2943  HA3 GLY A 188       9.752 -11.850  -5.422  1.00 92.92           H  
ATOM   2944  C   GLY A 188      11.186 -10.582  -6.360  1.00 92.92           C  
ATOM   2945  O   GLY A 188      12.002 -11.453  -6.657  1.00 92.92           O  
ATOM   2946  N   SER A 189      11.146  -9.399  -6.992  1.00 92.36           N  
ATOM   2947  H   SER A 189      10.440  -8.723  -6.734  1.00 92.36           H  
ATOM   2948  CA  SER A 189      12.118  -9.062  -8.044  1.00 92.36           C  
ATOM   2949  HA  SER A 189      12.052  -9.839  -8.806  1.00 92.36           H  
ATOM   2950  C   SER A 189      13.545  -9.068  -7.490  1.00 92.36           C  
ATOM   2951  CB  SER A 189      11.813  -7.730  -8.746  1.00 92.36           C  
ATOM   2952  HB2 SER A 189      11.822  -6.912  -8.025  1.00 92.36           H  
ATOM   2953  HB3 SER A 189      10.829  -7.794  -9.212  1.00 92.36           H  
ATOM   2954  O   SER A 189      13.831  -8.482  -6.444  1.00 92.36           O  
ATOM   2955  OG  SER A 189      12.790  -7.490  -9.749  1.00 92.36           O  
ATOM   2956  HG  SER A 189      12.492  -6.821 -10.371  1.00 92.36           H  
ATOM   2957  N   SER A 190      14.447  -9.732  -8.215  1.00 89.40           N  
ATOM   2958  H   SER A 190      14.130 -10.223  -9.039  1.00 89.40           H  
ATOM   2959  CA  SER A 190      15.889  -9.718  -7.956  1.00 89.40           C  
ATOM   2960  HA  SER A 190      16.053  -9.661  -6.880  1.00 89.40           H  
ATOM   2961  C   SER A 190      16.591  -8.512  -8.584  1.00 89.40           C  
ATOM   2962  CB  SER A 190      16.517 -11.021  -8.461  1.00 89.40           C  
ATOM   2963  HB2 SER A 190      17.596 -10.995  -8.304  1.00 89.40           H  
ATOM   2964  HB3 SER A 190      16.105 -11.854  -7.892  1.00 89.40           H  
ATOM   2965  O   SER A 190      17.781  -8.304  -8.346  1.00 89.40           O  
ATOM   2966  OG  SER A 190      16.239 -11.226  -9.836  1.00 89.40           O  
ATOM   2967  HG  SER A 190      16.634 -10.522 -10.355  1.00 89.40           H  
ATOM   2968  N   THR A 191      15.889  -7.727  -9.406  1.00 91.28           N  
ATOM   2969  H   THR A 191      14.909  -7.915  -9.564  1.00 91.28           H  
ATOM   2970  CA  THR A 191      16.451  -6.533 -10.037  1.00 91.28           C  
ATOM   2971  HA  THR A 191      17.445  -6.779 -10.409  1.00 91.28           H  
ATOM   2972  C   THR A 191      16.555  -5.410  -9.016  1.00 91.28           C  
ATOM   2973  CB  THR A 191      15.617  -6.055 -11.225  1.00 91.28           C  
ATOM   2974  HB  THR A 191      14.690  -5.635 -10.836  1.00 91.28           H  
ATOM   2975  O   THR A 191      15.618  -5.107  -8.272  1.00 91.28           O  
ATOM   2976  CG2 THR A 191      16.358  -4.999 -12.046  1.00 91.28           C  
ATOM   2977 HG21 THR A 191      16.451  -4.073 -11.478  1.00 91.28           H  
ATOM   2978 HG22 THR A 191      17.343  -5.366 -12.333  1.00 91.28           H  
ATOM   2979 HG23 THR A 191      15.792  -4.780 -12.951  1.00 91.28           H  
ATOM   2980  OG1 THR A 191      15.311  -7.117 -12.092  1.00 91.28           O  
ATOM   2981  HG1 THR A 191      14.504  -6.836 -12.528  1.00 91.28           H  
ATOM   2982  N   ARG A 192      17.718  -4.757  -8.980  1.00 88.48           N  
ATOM   2983  H   ARG A 192      18.428  -5.021  -9.648  1.00 88.48           H  
ATOM   2984  CA  ARG A 192      17.985  -3.668  -8.041  1.00 88.48           C  
ATOM   2985  HA  ARG A 192      17.872  -4.064  -7.032  1.00 88.48           H  
ATOM   2986  C   ARG A 192      16.972  -2.533  -8.227  1.00 88.48           C  
ATOM   2987  CB  ARG A 192      19.426  -3.182  -8.234  1.00 88.48           C  
ATOM   2988  HB2 ARG A 192      20.105  -4.025  -8.113  1.00 88.48           H  
ATOM   2989  HB3 ARG A 192      19.540  -2.784  -9.243  1.00 88.48           H  
ATOM   2990  O   ARG A 192      16.889  -1.948  -9.297  1.00 88.48           O  
ATOM   2991  CG  ARG A 192      19.789  -2.096  -7.215  1.00 88.48           C  
ATOM   2992  HG2 ARG A 192      19.691  -2.497  -6.206  1.00 88.48           H  
ATOM   2993  HG3 ARG A 192      19.122  -1.241  -7.328  1.00 88.48           H  
ATOM   2994  CD  ARG A 192      21.224  -1.622  -7.441  1.00 88.48           C  
ATOM   2995  HD2 ARG A 192      21.305  -1.245  -8.460  1.00 88.48           H  
ATOM   2996  HD3 ARG A 192      21.900  -2.468  -7.320  1.00 88.48           H  
ATOM   2997  NE  ARG A 192      21.581  -0.558  -6.487  1.00 88.48           N  
ATOM   2998  HE  ARG A 192      20.895  -0.329  -5.782  1.00 88.48           H  
ATOM   2999  NH1 ARG A 192      23.622  -0.033  -7.392  1.00 88.48           N  
ATOM   3000 HH11 ARG A 192      23.468  -0.727  -8.109  1.00 88.48           H  
ATOM   3001 HH12 ARG A 192      24.446   0.551  -7.414  1.00 88.48           H  
ATOM   3002  NH2 ARG A 192      22.886   1.085  -5.604  1.00 88.48           N  
ATOM   3003 HH21 ARG A 192      23.728   1.641  -5.624  1.00 88.48           H  
ATOM   3004 HH22 ARG A 192      22.166   1.298  -4.929  1.00 88.48           H  
ATOM   3005  CZ  ARG A 192      22.691   0.156  -6.498  1.00 88.48           C  
ATOM   3006  N   GLY A 193      16.275  -2.186  -7.148  1.00 87.82           N  
ATOM   3007  H   GLY A 193      16.326  -2.790  -6.340  1.00 87.82           H  
ATOM   3008  CA  GLY A 193      15.336  -1.061  -7.100  1.00 87.82           C  
ATOM   3009  HA2 GLY A 193      15.701  -0.255  -7.737  1.00 87.82           H  
ATOM   3010  HA3 GLY A 193      15.282  -0.690  -6.076  1.00 87.82           H  
ATOM   3011  C   GLY A 193      13.912  -1.391  -7.551  1.00 87.82           C  
ATOM   3012  O   GLY A 193      12.992  -0.680  -7.163  1.00 87.82           O  
ATOM   3013  N   GLU A 194      13.698  -2.488  -8.281  1.00 89.33           N  
ATOM   3014  H   GLU A 194      14.478  -3.048  -8.595  1.00 89.33           H  
ATOM   3015  CA  GLU A 194      12.354  -2.861  -8.742  1.00 89.33           C  
ATOM   3016  HA  GLU A 194      11.831  -1.963  -9.071  1.00 89.33           H  
ATOM   3017  C   GLU A 194      11.496  -3.518  -7.662  1.00 89.33           C  
ATOM   3018  CB  GLU A 194      12.438  -3.848  -9.908  1.00 89.33           C  
ATOM   3019  HB2 GLU A 194      11.430  -4.209 -10.116  1.00 89.33           H  
ATOM   3020  HB3 GLU A 194      13.044  -4.698  -9.593  1.00 89.33           H  
ATOM   3021  O   GLU A 194      10.271  -3.500  -7.736  1.00 89.33           O  
ATOM   3022  CG  GLU A 194      13.003  -3.272 -11.210  1.00 89.33           C  
ATOM   3023  HG2 GLU A 194      12.394  -2.417 -11.504  1.00 89.33           H  
ATOM   3024  HG3 GLU A 194      14.027  -2.939 -11.042  1.00 89.33           H  
ATOM   3025  CD  GLU A 194      12.974  -4.313 -12.342  1.00 89.33           C  
ATOM   3026  OE1 GLU A 194      13.371  -3.967 -13.471  1.00 89.33           O  
ATOM   3027  OE2 GLU A 194      12.604  -5.487 -12.076  1.00 89.33           O  
ATOM   3028  N   GLY A 195      12.144  -4.190  -6.710  1.00 82.16           N  
ATOM   3029  H   GLY A 195      13.153  -4.155  -6.720  1.00 82.16           H  
ATOM   3030  CA  GLY A 195      11.501  -5.239  -5.937  1.00 82.16           C  
ATOM   3031  HA2 GLY A 195      10.637  -5.579  -6.508  1.00 82.16           H  
ATOM   3032  HA3 GLY A 195      12.184  -6.084  -5.849  1.00 82.16           H  
ATOM   3033  C   GLY A 195      11.046  -4.865  -4.533  1.00 82.16           C  
ATOM   3034  O   GLY A 195      11.696  -4.096  -3.825  1.00 82.16           O  
ATOM   3035  N   VAL A 196       9.988  -5.543  -4.089  1.00 87.04           N  
ATOM   3036  H   VAL A 196       9.499  -6.117  -4.761  1.00 87.04           H  
ATOM   3037  CA  VAL A 196       9.641  -5.700  -2.669  1.00 87.04           C  
ATOM   3038  HA  VAL A 196      10.320  -5.100  -2.063  1.00 87.04           H  
ATOM   3039  C   VAL A 196       9.815  -7.164  -2.284  1.00 87.04           C  
ATOM   3040  CB  VAL A 196       8.210  -5.221  -2.378  1.00 87.04           C  
ATOM   3041  HB  VAL A 196       7.505  -5.782  -2.992  1.00 87.04           H  
ATOM   3042  O   VAL A 196       9.189  -8.043  -2.872  1.00 87.04           O  
ATOM   3043  CG1 VAL A 196       7.831  -5.408  -0.903  1.00 87.04           C  
ATOM   3044 HG11 VAL A 196       7.799  -6.470  -0.661  1.00 87.04           H  
ATOM   3045 HG12 VAL A 196       6.836  -5.001  -0.725  1.00 87.04           H  
ATOM   3046 HG13 VAL A 196       8.547  -4.901  -0.256  1.00 87.04           H  
ATOM   3047  CG2 VAL A 196       8.067  -3.740  -2.703  1.00 87.04           C  
ATOM   3048 HG21 VAL A 196       8.256  -3.572  -3.763  1.00 87.04           H  
ATOM   3049 HG22 VAL A 196       7.046  -3.426  -2.488  1.00 87.04           H  
ATOM   3050 HG23 VAL A 196       8.774  -3.152  -2.117  1.00 87.04           H  
ATOM   3051  N   THR A 197      10.659  -7.440  -1.291  1.00 87.32           N  
ATOM   3052  H   THR A 197      11.218  -6.688  -0.914  1.00 87.32           H  
ATOM   3053  CA  THR A 197      10.973  -8.803  -0.806  1.00 87.32           C  
ATOM   3054  HA  THR A 197      10.414  -9.533  -1.391  1.00 87.32           H  
ATOM   3055  C   THR A 197      10.559  -9.032   0.651  1.00 87.32           C  
ATOM   3056  CB  THR A 197      12.466  -9.109  -0.988  1.00 87.32           C  
ATOM   3057  HB  THR A 197      12.703 -10.077  -0.547  1.00 87.32           H  
ATOM   3058  O   THR A 197      10.965 -10.006   1.283  1.00 87.32           O  
ATOM   3059  CG2 THR A 197      12.875  -9.141  -2.460  1.00 87.32           C  
ATOM   3060 HG21 THR A 197      12.722  -8.168  -2.926  1.00 87.32           H  
ATOM   3061 HG22 THR A 197      13.926  -9.415  -2.547  1.00 87.32           H  
ATOM   3062 HG23 THR A 197      12.280  -9.886  -2.989  1.00 87.32           H  
ATOM   3063  OG1 THR A 197      13.235  -8.107  -0.361  1.00 87.32           O  
ATOM   3064  HG1 THR A 197      14.151  -8.259  -0.602  1.00 87.32           H  
ATOM   3065  N   LEU A 198       9.754  -8.125   1.199  1.00 91.38           N  
ATOM   3066  H   LEU A 198       9.366  -7.416   0.594  1.00 91.38           H  
ATOM   3067  CA  LEU A 198       9.326  -8.097   2.594  1.00 91.38           C  
ATOM   3068  HA  LEU A 198       9.474  -9.085   3.030  1.00 91.38           H  
ATOM   3069  C   LEU A 198       7.824  -7.808   2.673  1.00 91.38           C  
ATOM   3070  CB  LEU A 198      10.227  -7.112   3.369  1.00 91.38           C  
ATOM   3071  HB2 LEU A 198       9.955  -7.120   4.425  1.00 91.38           H  
ATOM   3072  HB3 LEU A 198      11.243  -7.500   3.300  1.00 91.38           H  
ATOM   3073  O   LEU A 198       7.249  -7.229   1.752  1.00 91.38           O  
ATOM   3074  CG  LEU A 198      10.238  -5.657   2.860  1.00 91.38           C  
ATOM   3075  HG  LEU A 198      10.103  -5.626   1.779  1.00 91.38           H  
ATOM   3076  CD1 LEU A 198       9.153  -4.828   3.519  1.00 91.38           C  
ATOM   3077 HD11 LEU A 198       8.182  -5.292   3.350  1.00 91.38           H  
ATOM   3078 HD12 LEU A 198       9.322  -4.754   4.593  1.00 91.38           H  
ATOM   3079 HD13 LEU A 198       9.159  -3.839   3.059  1.00 91.38           H  
ATOM   3080  CD2 LEU A 198      11.566  -4.973   3.187  1.00 91.38           C  
ATOM   3081 HD21 LEU A 198      11.549  -3.942   2.832  1.00 91.38           H  
ATOM   3082 HD22 LEU A 198      11.740  -4.984   4.263  1.00 91.38           H  
ATOM   3083 HD23 LEU A 198      12.378  -5.498   2.686  1.00 91.38           H  
ATOM   3084  N   LEU A 199       7.179  -8.212   3.767  1.00 96.20           N  
ATOM   3085  H   LEU A 199       7.721  -8.583   4.535  1.00 96.20           H  
ATOM   3086  CA  LEU A 199       5.770  -7.895   3.999  1.00 96.20           C  
ATOM   3087  HA  LEU A 199       5.195  -8.134   3.104  1.00 96.20           H  
ATOM   3088  C   LEU A 199       5.652  -6.393   4.276  1.00 96.20           C  
ATOM   3089  CB  LEU A 199       5.218  -8.697   5.188  1.00 96.20           C  
ATOM   3090  HB2 LEU A 199       5.743  -8.337   6.073  1.00 96.20           H  
ATOM   3091  HB3 LEU A 199       4.164  -8.450   5.316  1.00 96.20           H  
ATOM   3092  O   LEU A 199       6.397  -5.865   5.101  1.00 96.20           O  
ATOM   3093  CG  LEU A 199       5.370 -10.229   5.120  1.00 96.20           C  
ATOM   3094  HG  LEU A 199       6.391 -10.499   4.852  1.00 96.20           H  
ATOM   3095  CD1 LEU A 199       5.038 -10.881   6.459  1.00 96.20           C  
ATOM   3096 HD11 LEU A 199       4.064 -10.548   6.820  1.00 96.20           H  
ATOM   3097 HD12 LEU A 199       5.044 -11.967   6.366  1.00 96.20           H  
ATOM   3098 HD13 LEU A 199       5.802 -10.619   7.190  1.00 96.20           H  
ATOM   3099  CD2 LEU A 199       4.412 -10.850   4.122  1.00 96.20           C  
ATOM   3100 HD21 LEU A 199       3.383 -10.632   4.410  1.00 96.20           H  
ATOM   3101 HD22 LEU A 199       4.552 -11.931   4.089  1.00 96.20           H  
ATOM   3102 HD23 LEU A 199       4.645 -10.459   3.131  1.00 96.20           H  
ATOM   3103  N   VAL A 200       4.709  -5.723   3.617  1.00 96.81           N  
ATOM   3104  H   VAL A 200       4.094  -6.243   3.007  1.00 96.81           H  
ATOM   3105  CA  VAL A 200       4.478  -4.281   3.768  1.00 96.81           C  
ATOM   3106  HA  VAL A 200       5.076  -3.906   4.598  1.00 96.81           H  
ATOM   3107  C   VAL A 200       3.012  -4.031   4.093  1.00 96.81           C  
ATOM   3108  CB  VAL A 200       4.882  -3.489   2.510  1.00 96.81           C  
ATOM   3109  HB  VAL A 200       4.240  -3.781   1.679  1.00 96.81           H  
ATOM   3110  O   VAL A 200       2.114  -4.625   3.496  1.00 96.81           O  
ATOM   3111  CG1 VAL A 200       4.714  -1.990   2.754  1.00 96.81           C  
ATOM   3112 HG11 VAL A 200       5.245  -1.681   3.654  1.00 96.81           H  
ATOM   3113 HG12 VAL A 200       5.091  -1.428   1.899  1.00 96.81           H  
ATOM   3114 HG13 VAL A 200       3.652  -1.764   2.849  1.00 96.81           H  
ATOM   3115  CG2 VAL A 200       6.333  -3.701   2.089  1.00 96.81           C  
ATOM   3116 HG21 VAL A 200       6.987  -3.342   2.884  1.00 96.81           H  
ATOM   3117 HG22 VAL A 200       6.538  -3.147   1.173  1.00 96.81           H  
ATOM   3118 HG23 VAL A 200       6.513  -4.757   1.889  1.00 96.81           H  
ATOM   3119  N   THR A 201       2.744  -3.142   5.040  1.00 98.13           N  
ATOM   3120  H   THR A 201       3.513  -2.764   5.575  1.00 98.13           H  
ATOM   3121  CA  THR A 201       1.411  -2.574   5.263  1.00 98.13           C  
ATOM   3122  HA  THR A 201       0.782  -2.740   4.388  1.00 98.13           H  
ATOM   3123  C   THR A 201       1.550  -1.070   5.458  1.00 98.13           C  
ATOM   3124  CB  THR A 201       0.740  -3.240   6.476  1.00 98.13           C  
ATOM   3125  HB  THR A 201       1.357  -3.084   7.361  1.00 98.13           H  
ATOM   3126  O   THR A 201       2.220  -0.642   6.396  1.00 98.13           O  
ATOM   3127  CG2 THR A 201      -0.668  -2.721   6.743  1.00 98.13           C  
ATOM   3128 HG21 THR A 201      -1.299  -2.966   5.889  1.00 98.13           H  
ATOM   3129 HG22 THR A 201      -0.657  -1.642   6.899  1.00 98.13           H  
ATOM   3130 HG23 THR A 201      -1.067  -3.193   7.640  1.00 98.13           H  
ATOM   3131  OG1 THR A 201       0.609  -4.632   6.236  1.00 98.13           O  
ATOM   3132  HG1 THR A 201       1.304  -4.830   5.604  1.00 98.13           H  
ATOM   3133  N   LEU A 202       0.919  -0.268   4.597  1.00 98.33           N  
ATOM   3134  H   LEU A 202       0.369  -0.687   3.860  1.00 98.33           H  
ATOM   3135  CA  LEU A 202       0.755   1.164   4.844  1.00 98.33           C  
ATOM   3136  HA  LEU A 202       1.444   1.479   5.628  1.00 98.33           H  
ATOM   3137  C   LEU A 202      -0.656   1.437   5.339  1.00 98.33           C  
ATOM   3138  CB  LEU A 202       1.029   2.052   3.629  1.00 98.33           C  
ATOM   3139  HB2 LEU A 202       0.681   3.042   3.921  1.00 98.33           H  
ATOM   3140  HB3 LEU A 202       0.423   1.735   2.780  1.00 98.33           H  
ATOM   3141  O   LEU A 202      -1.648   0.962   4.771  1.00 98.33           O  
ATOM   3142  CG  LEU A 202       2.488   2.243   3.222  1.00 98.33           C  
ATOM   3143  HG  LEU A 202       3.039   2.608   4.089  1.00 98.33           H  
ATOM   3144  CD1 LEU A 202       3.159   0.974   2.728  1.00 98.33           C  
ATOM   3145 HD11 LEU A 202       3.307   0.305   3.575  1.00 98.33           H  
ATOM   3146 HD12 LEU A 202       4.129   1.213   2.293  1.00 98.33           H  
ATOM   3147 HD13 LEU A 202       2.537   0.491   1.974  1.00 98.33           H  
ATOM   3148  CD2 LEU A 202       2.580   3.302   2.128  1.00 98.33           C  
ATOM   3149 HD21 LEU A 202       2.260   2.897   1.169  1.00 98.33           H  
ATOM   3150 HD22 LEU A 202       3.611   3.653   2.085  1.00 98.33           H  
ATOM   3151 HD23 LEU A 202       1.965   4.166   2.382  1.00 98.33           H  
ATOM   3152  N   GLN A 203      -0.733   2.234   6.394  1.00 98.59           N  
ATOM   3153  H   GLN A 203       0.118   2.565   6.827  1.00 98.59           H  
ATOM   3154  CA  GLN A 203      -1.986   2.524   7.056  1.00 98.59           C  
ATOM   3155  HA  GLN A 203      -2.779   2.465   6.311  1.00 98.59           H  
ATOM   3156  C   GLN A 203      -2.024   3.940   7.618  1.00 98.59           C  
ATOM   3157  CB  GLN A 203      -2.256   1.439   8.102  1.00 98.59           C  
ATOM   3158  HB2 GLN A 203      -2.336   0.487   7.576  1.00 98.59           H  
ATOM   3159  HB3 GLN A 203      -3.226   1.640   8.556  1.00 98.59           H  
ATOM   3160  O   GLN A 203      -1.026   4.466   8.106  1.00 98.59           O  
ATOM   3161  CG  GLN A 203      -1.179   1.279   9.192  1.00 98.59           C  
ATOM   3162  HG2 GLN A 203      -0.201   1.123   8.737  1.00 98.59           H  
ATOM   3163  HG3 GLN A 203      -1.152   2.181   9.804  1.00 98.59           H  
ATOM   3164  CD  GLN A 203      -1.477   0.087  10.094  1.00 98.59           C  
ATOM   3165  NE2 GLN A 203      -0.534  -0.490  10.790  1.00 98.59           N  
ATOM   3166 HE21 GLN A 203       0.457  -0.353  10.651  1.00 98.59           H  
ATOM   3167 HE22 GLN A 203      -0.826  -1.287  11.337  1.00 98.59           H  
ATOM   3168  OE1 GLN A 203      -2.592  -0.390  10.181  1.00 98.59           O  
ATOM   3169  N   ALA A 204      -3.196   4.559   7.539  1.00 98.45           N  
ATOM   3170  H   ALA A 204      -3.984   4.042   7.176  1.00 98.45           H  
ATOM   3171  CA  ALA A 204      -3.437   5.909   8.023  1.00 98.45           C  
ATOM   3172  HA  ALA A 204      -2.497   6.331   8.376  1.00 98.45           H  
ATOM   3173  C   ALA A 204      -4.419   5.875   9.193  1.00 98.45           C  
ATOM   3174  CB  ALA A 204      -3.931   6.784   6.867  1.00 98.45           C  
ATOM   3175  HB1 ALA A 204      -3.187   6.795   6.070  1.00 98.45           H  
ATOM   3176  HB2 ALA A 204      -4.870   6.393   6.476  1.00 98.45           H  
ATOM   3177  HB3 ALA A 204      -4.084   7.805   7.217  1.00 98.45           H  
ATOM   3178  O   ALA A 204      -5.403   5.139   9.163  1.00 98.45           O  
ATOM   3179  N   GLN A 205      -4.185   6.688  10.216  1.00 98.16           N  
ATOM   3180  H   GLN A 205      -3.350   7.256  10.197  1.00 98.16           H  
ATOM   3181  CA  GLN A 205      -5.094   6.808  11.351  1.00 98.16           C  
ATOM   3182  HA  GLN A 205      -6.002   6.237  11.157  1.00 98.16           H  
ATOM   3183  C   GLN A 205      -5.512   8.258  11.548  1.00 98.16           C  
ATOM   3184  CB  GLN A 205      -4.453   6.196  12.597  1.00 98.16           C  
ATOM   3185  HB2 GLN A 205      -3.474   6.644  12.766  1.00 98.16           H  
ATOM   3186  HB3 GLN A 205      -4.347   5.124  12.427  1.00 98.16           H  
ATOM   3187  O   GLN A 205      -4.677   9.161  11.592  1.00 98.16           O  
ATOM   3188  CG  GLN A 205      -5.309   6.377  13.844  1.00 98.16           C  
ATOM   3189  HG2 GLN A 205      -6.274   5.889  13.710  1.00 98.16           H  
ATOM   3190  HG3 GLN A 205      -5.477   7.440  14.016  1.00 98.16           H  
ATOM   3191  CD  GLN A 205      -4.623   5.825  15.077  1.00 98.16           C  
ATOM   3192  NE2 GLN A 205      -4.680   4.549  15.326  1.00 98.16           N  
ATOM   3193 HE21 GLN A 205      -5.073   3.883  14.676  1.00 98.16           H  
ATOM   3194 HE22 GLN A 205      -4.219   4.181  16.146  1.00 98.16           H  
ATOM   3195  OE1 GLN A 205      -4.119   6.580  15.894  1.00 98.16           O  
ATOM   3196  N   LEU A 206      -6.819   8.463  11.707  1.00 97.60           N  
ATOM   3197  H   LEU A 206      -7.440   7.669  11.649  1.00 97.60           H  
ATOM   3198  CA  LEU A 206      -7.401   9.762  12.005  1.00 97.60           C  
ATOM   3199  HA  LEU A 206      -7.070  10.464  11.240  1.00 97.60           H  
ATOM   3200  C   LEU A 206      -6.924  10.264  13.375  1.00 97.60           C  
ATOM   3201  CB  LEU A 206      -8.932   9.628  11.942  1.00 97.60           C  
ATOM   3202  HB2 LEU A 206      -9.217   9.284  10.947  1.00 97.60           H  
ATOM   3203  HB3 LEU A 206      -9.246   8.872  12.662  1.00 97.60           H  
ATOM   3204  O   LEU A 206      -7.086   9.580  14.390  1.00 97.60           O  
ATOM   3205  CG  LEU A 206      -9.680  10.933  12.251  1.00 97.60           C  
ATOM   3206  HG  LEU A 206      -9.402  11.296  13.241  1.00 97.60           H  
ATOM   3207  CD1 LEU A 206      -9.392  12.021  11.224  1.00 97.60           C  
ATOM   3208 HD11 LEU A 206      -8.328  12.259  11.202  1.00 97.60           H  
ATOM   3209 HD12 LEU A 206      -9.713  11.683  10.239  1.00 97.60           H  
ATOM   3210 HD13 LEU A 206      -9.944  12.918  11.504  1.00 97.60           H  
ATOM   3211  CD2 LEU A 206     -11.189  10.694  12.244  1.00 97.60           C  
ATOM   3212 HD21 LEU A 206     -11.439   9.934  12.984  1.00 97.60           H  
ATOM   3213 HD22 LEU A 206     -11.721  11.614  12.488  1.00 97.60           H  
ATOM   3214 HD23 LEU A 206     -11.504  10.345  11.261  1.00 97.60           H  
ATOM   3215  N   LEU A 207      -6.381  11.481  13.411  1.00 96.10           N  
ATOM   3216  H   LEU A 207      -6.273  11.997  12.550  1.00 96.10           H  
ATOM   3217  CA  LEU A 207      -5.944  12.118  14.648  1.00 96.10           C  
ATOM   3218  HA  LEU A 207      -5.613  11.324  15.317  1.00 96.10           H  
ATOM   3219  C   LEU A 207      -7.096  12.867  15.345  1.00 96.10           C  
ATOM   3220  CB  LEU A 207      -4.735  13.031  14.378  1.00 96.10           C  
ATOM   3221  HB2 LEU A 207      -4.520  13.608  15.277  1.00 96.10           H  
ATOM   3222  HB3 LEU A 207      -5.001  13.742  13.595  1.00 96.10           H  
ATOM   3223  O   LEU A 207      -8.034  13.341  14.681  1.00 96.10           O  
ATOM   3224  CG  LEU A 207      -3.456  12.274  13.969  1.00 96.10           C  
ATOM   3225  HG  LEU A 207      -3.651  11.664  13.086  1.00 96.10           H  
ATOM   3226  CD1 LEU A 207      -2.367  13.283  13.626  1.00 96.10           C  
ATOM   3227 HD11 LEU A 207      -2.162  13.933  14.476  1.00 96.10           H  
ATOM   3228 HD12 LEU A 207      -2.666  13.876  12.762  1.00 96.10           H  
ATOM   3229 HD13 LEU A 207      -1.451  12.755  13.361  1.00 96.10           H  
ATOM   3230  CD2 LEU A 207      -2.940  11.377  15.096  1.00 96.10           C  
ATOM   3231 HD21 LEU A 207      -2.875  11.938  16.028  1.00 96.10           H  
ATOM   3232 HD22 LEU A 207      -1.942  11.015  14.849  1.00 96.10           H  
ATOM   3233 HD23 LEU A 207      -3.589  10.510  15.222  1.00 96.10           H  
ATOM   3234  N   PRO A 208      -7.045  12.995  16.687  1.00 91.88           N  
ATOM   3235  CA  PRO A 208      -7.936  13.877  17.439  1.00 91.88           C  
ATOM   3236  HA  PRO A 208      -8.948  13.473  17.390  1.00 91.88           H  
ATOM   3237  C   PRO A 208      -7.928  15.310  16.884  1.00 91.88           C  
ATOM   3238  CB  PRO A 208      -7.450  13.831  18.892  1.00 91.88           C  
ATOM   3239  HB2 PRO A 208      -8.280  13.872  19.598  1.00 91.88           H  
ATOM   3240  HB3 PRO A 208      -6.757  14.651  19.078  1.00 91.88           H  
ATOM   3241  O   PRO A 208      -6.977  15.718  16.217  1.00 91.88           O  
ATOM   3242  CG  PRO A 208      -6.695  12.507  18.979  1.00 91.88           C  
ATOM   3243  HG2 PRO A 208      -7.399  11.693  19.152  1.00 91.88           H  
ATOM   3244  HG3 PRO A 208      -5.931  12.527  19.756  1.00 91.88           H  
ATOM   3245  CD  PRO A 208      -6.085  12.374  17.588  1.00 91.88           C  
ATOM   3246  HD2 PRO A 208      -5.141  12.917  17.546  1.00 91.88           H  
ATOM   3247  HD3 PRO A 208      -5.928  11.319  17.360  1.00 91.88           H  
ATOM   3248  N   LYS A 209      -9.027  16.040  17.107  1.00 83.77           N  
ATOM   3249  H   LYS A 209      -9.643  15.725  17.843  1.00 83.77           H  
ATOM   3250  CA  LYS A 209      -9.087  17.471  16.780  1.00 83.77           C  
ATOM   3251  HA  LYS A 209      -8.648  17.651  15.799  1.00 83.77           H  
ATOM   3252  C   LYS A 209      -8.216  18.273  17.734  1.00 83.77           C  
ATOM   3253  CB  LYS A 209     -10.519  18.018  16.823  1.00 83.77           C  
ATOM   3254  HB2 LYS A 209     -11.006  17.694  17.743  1.00 83.77           H  
ATOM   3255  HB3 LYS A 209     -10.455  19.106  16.847  1.00 83.77           H  
ATOM   3256  O   LYS A 209      -8.158  17.871  18.916  1.00 83.77           O  
ATOM   3257  CG  LYS A 209     -11.351  17.612  15.604  1.00 83.77           C  
ATOM   3258  HG2 LYS A 209     -10.808  17.857  14.692  1.00 83.77           H  
ATOM   3259  HG3 LYS A 209     -11.543  16.540  15.641  1.00 83.77           H  
ATOM   3260  CD  LYS A 209     -12.685  18.365  15.625  1.00 83.77           C  
ATOM   3261  HD2 LYS A 209     -13.227  18.094  16.531  1.00 83.77           H  
ATOM   3262  HD3 LYS A 209     -12.485  19.437  15.643  1.00 83.77           H  
ATOM   3263  CE  LYS A 209     -13.528  18.026  14.393  1.00 83.77           C  
ATOM   3264  HE2 LYS A 209     -13.690  16.949  14.366  1.00 83.77           H  
ATOM   3265  HE3 LYS A 209     -12.966  18.312  13.503  1.00 83.77           H  
ATOM   3266  NZ  LYS A 209     -14.829  18.742  14.428  1.00 83.77           N  
ATOM   3267  HZ1 LYS A 209     -15.383  18.542  13.609  1.00 83.77           H  
ATOM   3268  HZ2 LYS A 209     -15.358  18.476  15.247  1.00 83.77           H  
ATOM   3269  HZ3 LYS A 209     -14.678  19.740  14.474  1.00 83.77           H  
ATOM   3270  OXT LYS A 209      -7.701  19.287  17.226  1.00 83.77           O  
TER    3271      LYS A 209                                                       
END   
