# Supplementary material for: Nuclear genome of Bulinus truncatus, an intermediate host of the carcinogenic human blood fluke Schistosoma haematobium
Source: Nat Commun. 2022 Feb 21;13:977. doi: 10.1038/s41467-022-28634-9 (PMC8861042; doi:10.1038/s41467-022-28634-9)
Supplement: Supplementary file 6 — Supplementary Data 3 [file 41467_2022_28634_MOESM6_ESM.zip › Supplementary_Data_3/btru_017645-t1.mature.pep.pdb]

ATOM      1  N   MET A   1      -5.344  30.145 -29.710  1.00 29.63           N  
ATOM      2  H   MET A   1      -5.169  31.120 -29.909  1.00 29.63           H  
ATOM      3  H2  MET A   1      -6.275  30.074 -29.324  1.00 29.63           H  
ATOM      4  H3  MET A   1      -4.675  29.797 -29.038  1.00 29.63           H  
ATOM      5  CA  MET A   1      -5.303  29.355 -30.957  1.00 29.63           C  
ATOM      6  HA  MET A   1      -4.351  29.501 -31.468  1.00 29.63           H  
ATOM      7  C   MET A   1      -6.404  29.857 -31.867  1.00 29.63           C  
ATOM      8  CB  MET A   1      -5.496  27.854 -30.686  1.00 29.63           C  
ATOM      9  HB2 MET A   1      -6.278  27.711 -29.941  1.00 29.63           H  
ATOM     10  HB3 MET A   1      -5.811  27.361 -31.606  1.00 29.63           H  
ATOM     11  O   MET A   1      -7.454  30.227 -31.354  1.00 29.63           O  
ATOM     12  CG  MET A   1      -4.205  27.177 -30.222  1.00 29.63           C  
ATOM     13  HG2 MET A   1      -3.462  27.242 -31.016  1.00 29.63           H  
ATOM     14  HG3 MET A   1      -3.823  27.696 -29.343  1.00 29.63           H  
ATOM     15  SD  MET A   1      -4.443  25.437 -29.792  1.00 29.63           S  
ATOM     16  CE  MET A   1      -2.771  24.994 -29.248  1.00 29.63           C  
ATOM     17  HE1 MET A   1      -2.762  23.952 -28.927  1.00 29.63           H  
ATOM     18  HE2 MET A   1      -2.070  25.117 -30.074  1.00 29.63           H  
ATOM     19  HE3 MET A   1      -2.473  25.627 -28.413  1.00 29.63           H  
ATOM     20  N   GLU A   2      -6.151  29.892 -33.177  1.00 28.74           N  
ATOM     21  H   GLU A   2      -5.258  29.575 -33.526  1.00 28.74           H  
ATOM     22  CA  GLU A   2      -7.212  29.927 -34.189  1.00 28.74           C  
ATOM     23  HA  GLU A   2      -7.740  30.880 -34.148  1.00 28.74           H  
ATOM     24  C   GLU A   2      -8.197  28.796 -33.883  1.00 28.74           C  
ATOM     25  CB  GLU A   2      -6.608  29.741 -35.592  1.00 28.74           C  
ATOM     26  HB2 GLU A   2      -5.941  28.879 -35.571  1.00 28.74           H  
ATOM     27  HB3 GLU A   2      -7.413  29.541 -36.299  1.00 28.74           H  
ATOM     28  O   GLU A   2      -7.789  27.686 -33.543  1.00 28.74           O  
ATOM     29  CG  GLU A   2      -5.848  30.990 -36.066  1.00 28.74           C  
ATOM     30  HG2 GLU A   2      -5.095  31.248 -35.321  1.00 28.74           H  
ATOM     31  HG3 GLU A   2      -6.553  31.819 -36.126  1.00 28.74           H  
ATOM     32  CD  GLU A   2      -5.148  30.798 -37.423  1.00 28.74           C  
ATOM     33  OE1 GLU A   2      -4.990  31.817 -38.132  1.00 28.74           O  
ATOM     34  OE2 GLU A   2      -4.731  29.655 -37.713  1.00 28.74           O  
ATOM     35  N   THR A   3      -9.486  29.108 -33.900  1.00 32.06           N  
ATOM     36  H   THR A   3      -9.769  30.018 -34.236  1.00 32.06           H  
ATOM     37  CA  THR A   3     -10.571  28.205 -33.515  1.00 32.06           C  
ATOM     38  HA  THR A   3     -10.446  27.898 -32.477  1.00 32.06           H  
ATOM     39  C   THR A   3     -10.550  26.962 -34.400  1.00 32.06           C  
ATOM     40  CB  THR A   3     -11.911  28.944 -33.654  1.00 32.06           C  
ATOM     41  HB  THR A   3     -12.732  28.229 -33.610  1.00 32.06           H  
ATOM     42  O   THR A   3     -11.014  27.004 -35.538  1.00 32.06           O  
ATOM     43  CG2 THR A   3     -12.086  29.963 -32.525  1.00 32.06           C  
ATOM     44 HG21 THR A   3     -11.264  30.679 -32.516  1.00 32.06           H  
ATOM     45 HG22 THR A   3     -12.110  29.437 -31.571  1.00 32.06           H  
ATOM     46 HG23 THR A   3     -13.029  30.494 -32.649  1.00 32.06           H  
ATOM     47  OG1 THR A   3     -11.934  29.623 -34.894  1.00 32.06           O  
ATOM     48  HG1 THR A   3     -11.757  28.950 -35.556  1.00 32.06           H  
ATOM     49  N   ALA A   4      -9.986  25.864 -33.896  1.00 32.68           N  
ATOM     50  H   ALA A   4      -9.500  25.930 -33.013  1.00 32.68           H  
ATOM     51  CA  ALA A   4     -10.096  24.561 -34.531  1.00 32.68           C  
ATOM     52  HA  ALA A   4      -9.726  24.634 -35.554  1.00 32.68           H  
ATOM     53  C   ALA A   4     -11.583  24.186 -34.563  1.00 32.68           C  
ATOM     54  CB  ALA A   4      -9.233  23.547 -33.770  1.00 32.68           C  
ATOM     55  HB1 ALA A   4      -9.321  22.567 -34.240  1.00 32.68           H  
ATOM     56  HB2 ALA A   4      -8.189  23.859 -33.795  1.00 32.68           H  
ATOM     57  HB3 ALA A   4      -9.563  23.474 -32.734  1.00 32.68           H  
ATOM     58  O   ALA A   4     -12.201  23.967 -33.527  1.00 32.68           O  
ATOM     59  N   SER A   5     -12.166  24.165 -35.758  1.00 37.01           N  
ATOM     60  H   SER A   5     -11.613  24.410 -36.567  1.00 37.01           H  
ATOM     61  CA  SER A   5     -13.597  23.965 -35.998  1.00 37.01           C  
ATOM     62  HA  SER A   5     -14.151  24.477 -35.212  1.00 37.01           H  
ATOM     63  C   SER A   5     -14.028  22.493 -35.948  1.00 37.01           C  
ATOM     64  CB  SER A   5     -13.961  24.624 -37.333  1.00 37.01           C  
ATOM     65  HB2 SER A   5     -15.030  24.527 -37.522  1.00 37.01           H  
ATOM     66  HB3 SER A   5     -13.711  25.683 -37.285  1.00 37.01           H  
ATOM     67  O   SER A   5     -14.979  22.120 -36.628  1.00 37.01           O  
ATOM     68  OG  SER A   5     -13.228  24.023 -38.385  1.00 37.01           O  
ATOM     69  HG  SER A   5     -13.620  23.161 -38.541  1.00 37.01           H  
ATOM     70  N   GLY A   6     -13.322  21.652 -35.187  1.00 40.09           N  
ATOM     71  H   GLY A   6     -12.660  22.055 -34.539  1.00 40.09           H  
ATOM     72  CA  GLY A   6     -13.702  20.254 -34.992  1.00 40.09           C  
ATOM     73  HA2 GLY A   6     -13.995  19.805 -35.941  1.00 40.09           H  
ATOM     74  HA3 GLY A   6     -12.864  19.690 -34.583  1.00 40.09           H  
ATOM     75  C   GLY A   6     -14.858  20.175 -34.003  1.00 40.09           C  
ATOM     76  O   GLY A   6     -14.721  20.637 -32.873  1.00 40.09           O  
ATOM     77  N   ILE A   7     -15.996  19.627 -34.426  1.00 43.87           N  
ATOM     78  H   ILE A   7     -16.026  19.258 -35.366  1.00 43.87           H  
ATOM     79  CA  ILE A   7     -17.158  19.399 -33.558  1.00 43.87           C  
ATOM     80  HA  ILE A   7     -17.226  20.215 -32.839  1.00 43.87           H  
ATOM     81  C   ILE A   7     -16.923  18.065 -32.823  1.00 43.87           C  
ATOM     82  CB  ILE A   7     -18.472  19.412 -34.376  1.00 43.87           C  
ATOM     83  HB  ILE A   7     -18.433  18.605 -35.108  1.00 43.87           H  
ATOM     84  O   ILE A   7     -16.861  17.029 -33.488  1.00 43.87           O  
ATOM     85  CG1 ILE A   7     -18.639  20.755 -35.131  1.00 43.87           C  
ATOM     86 HG12 ILE A   7     -18.751  21.565 -34.411  1.00 43.87           H  
ATOM     87 HG13 ILE A   7     -17.744  20.955 -35.721  1.00 43.87           H  
ATOM     88  CG2 ILE A   7     -19.677  19.171 -33.445  1.00 43.87           C  
ATOM     89 HG21 ILE A   7     -19.734  19.951 -32.686  1.00 43.87           H  
ATOM     90 HG22 ILE A   7     -19.580  18.207 -32.946  1.00 43.87           H  
ATOM     91 HG23 ILE A   7     -20.607  19.143 -34.012  1.00 43.87           H  
ATOM     92  CD1 ILE A   7     -19.821  20.787 -36.110  1.00 43.87           C  
ATOM     93 HD11 ILE A   7     -19.784  21.713 -36.684  1.00 43.87           H  
ATOM     94 HD12 ILE A   7     -20.767  20.753 -35.570  1.00 43.87           H  
ATOM     95 HD13 ILE A   7     -19.758  19.942 -36.795  1.00 43.87           H  
ATOM     96  N   PRO A   8     -16.766  18.051 -31.484  1.00 44.13           N  
ATOM     97  CA  PRO A   8     -16.653  16.813 -30.716  1.00 44.13           C  
ATOM     98  HA  PRO A   8     -15.785  16.259 -31.073  1.00 44.13           H  
ATOM     99  C   PRO A   8     -17.908  15.939 -30.873  1.00 44.13           C  
ATOM    100  CB  PRO A   8     -16.422  17.232 -29.256  1.00 44.13           C  
ATOM    101  HB2 PRO A   8     -17.331  17.112 -28.666  1.00 44.13           H  
ATOM    102  HB3 PRO A   8     -15.628  16.639 -28.801  1.00 44.13           H  
ATOM    103  O   PRO A   8     -18.997  16.448 -31.130  1.00 44.13           O  
ATOM    104  CG  PRO A   8     -16.043  18.711 -29.320  1.00 44.13           C  
ATOM    105  HG2 PRO A   8     -14.960  18.802 -29.409  1.00 44.13           H  
ATOM    106  HG3 PRO A   8     -16.401  19.262 -28.450  1.00 44.13           H  
ATOM    107  CD  PRO A   8     -16.693  19.203 -30.605  1.00 44.13           C  
ATOM    108  HD2 PRO A   8     -16.096  20.013 -31.023  1.00 44.13           H  
ATOM    109  HD3 PRO A   8     -17.705  19.552 -30.404  1.00 44.13           H  
ATOM    110  N   GLN A   9     -17.781  14.625 -30.680  1.00 48.44           N  
ATOM    111  H   GLN A   9     -16.880  14.242 -30.431  1.00 48.44           H  
ATOM    112  CA  GLN A   9     -18.927  13.710 -30.660  1.00 48.44           C  
ATOM    113  HA  GLN A   9     -19.852  14.285 -30.703  1.00 48.44           H  
ATOM    114  C   GLN A   9     -18.973  12.931 -29.344  1.00 48.44           C  
ATOM    115  CB  GLN A   9     -18.916  12.776 -31.883  1.00 48.44           C  
ATOM    116  HB2 GLN A   9     -19.714  12.045 -31.753  1.00 48.44           H  
ATOM    117  HB3 GLN A   9     -17.967  12.244 -31.942  1.00 48.44           H  
ATOM    118  O   GLN A   9     -17.945  12.495 -28.824  1.00 48.44           O  
ATOM    119  CG  GLN A   9     -19.170  13.543 -33.191  1.00 48.44           C  
ATOM    120  HG2 GLN A   9     -19.972  14.262 -33.025  1.00 48.44           H  
ATOM    121  HG3 GLN A   9     -18.276  14.098 -33.474  1.00 48.44           H  
ATOM    122  CD  GLN A   9     -19.579  12.638 -34.351  1.00 48.44           C  
ATOM    123  NE2 GLN A   9     -20.397  13.122 -35.260  1.00 48.44           N  
ATOM    124 HE21 GLN A   9     -20.676  12.472 -35.981  1.00 48.44           H  
ATOM    125 HE22 GLN A   9     -20.867  13.998 -35.083  1.00 48.44           H  
ATOM    126  OE1 GLN A   9     -19.213  11.480 -34.466  1.00 48.44           O  
ATOM    127  N   THR A  10     -20.176  12.740 -28.801  1.00 45.72           N  
ATOM    128  H   THR A  10     -20.992  13.132 -29.249  1.00 45.72           H  
ATOM    129  CA  THR A  10     -20.426  11.896 -27.625  1.00 45.72           C  
ATOM    130  HA  THR A  10     -19.474  11.652 -27.152  1.00 45.72           H  
ATOM    131  C   THR A  10     -21.061  10.572 -28.045  1.00 45.72           C  
ATOM    132  CB  THR A  10     -21.281  12.615 -26.566  1.00 45.72           C  
ATOM    133  HB  THR A  10     -21.668  11.881 -25.860  1.00 45.72           H  
ATOM    134  O   THR A  10     -21.936  10.536 -28.914  1.00 45.72           O  
ATOM    135  CG2 THR A  10     -20.461  13.645 -25.789  1.00 45.72           C  
ATOM    136 HG21 THR A  10     -19.596  13.164 -25.332  1.00 45.72           H  
ATOM    137 HG22 THR A  10     -20.121  14.433 -26.461  1.00 45.72           H  
ATOM    138 HG23 THR A  10     -21.082  14.080 -25.006  1.00 45.72           H  
ATOM    139  OG1 THR A  10     -22.357  13.325 -27.138  1.00 45.72           O  
ATOM    140  HG1 THR A  10     -23.171  12.933 -26.813  1.00 45.72           H  
ATOM    141  N   VAL A  11     -20.622   9.476 -27.419  1.00 48.23           N  
ATOM    142  H   VAL A  11     -19.931   9.571 -26.688  1.00 48.23           H  
ATOM    143  CA  VAL A  11     -21.166   8.127 -27.632  1.00 48.23           C  
ATOM    144  HA  VAL A  11     -21.923   8.161 -28.416  1.00 48.23           H  
ATOM    145  C   VAL A  11     -21.840   7.670 -26.343  1.00 48.23           C  
ATOM    146  CB  VAL A  11     -20.079   7.129 -28.084  1.00 48.23           C  
ATOM    147  HB  VAL A  11     -19.373   6.965 -27.271  1.00 48.23           H  
ATOM    148  O   VAL A  11     -21.215   7.680 -25.283  1.00 48.23           O  
ATOM    149  CG1 VAL A  11     -20.697   5.782 -28.480  1.00 48.23           C  
ATOM    150 HG11 VAL A  11     -21.417   5.920 -29.287  1.00 48.23           H  
ATOM    151 HG12 VAL A  11     -21.203   5.338 -27.622  1.00 48.23           H  
ATOM    152 HG13 VAL A  11     -19.917   5.094 -28.804  1.00 48.23           H  
ATOM    153  CG2 VAL A  11     -19.298   7.658 -29.296  1.00 48.23           C  
ATOM    154 HG21 VAL A  11     -18.689   8.513 -29.002  1.00 48.23           H  
ATOM    155 HG22 VAL A  11     -18.638   6.883 -29.686  1.00 48.23           H  
ATOM    156 HG23 VAL A  11     -19.995   7.972 -30.074  1.00 48.23           H  
ATOM    157  N   THR A  12     -23.117   7.302 -26.425  1.00 49.34           N  
ATOM    158  H   THR A  12     -23.572   7.301 -27.327  1.00 49.34           H  
ATOM    159  CA  THR A  12     -23.885   6.762 -25.294  1.00 49.34           C  
ATOM    160  HA  THR A  12     -23.581   7.283 -24.386  1.00 49.34           H  
ATOM    161  C   THR A  12     -23.583   5.278 -25.076  1.00 49.34           C  
ATOM    162  CB  THR A  12     -25.393   7.006 -25.474  1.00 49.34           C  
ATOM    163  HB  THR A  12     -25.953   6.483 -24.699  1.00 49.34           H  
ATOM    164  O   THR A  12     -23.000   4.610 -25.930  1.00 49.34           O  
ATOM    165  CG2 THR A  12     -25.718   8.499 -25.390  1.00 49.34           C  
ATOM    166 HG21 THR A  12     -26.794   8.640 -25.489  1.00 49.34           H  
ATOM    167 HG22 THR A  12     -25.211   9.045 -26.185  1.00 49.34           H  
ATOM    168 HG23 THR A  12     -25.404   8.891 -24.422  1.00 49.34           H  
ATOM    169  OG1 THR A  12     -25.831   6.577 -26.739  1.00 49.34           O  
ATOM    170  HG1 THR A  12     -26.155   5.674 -26.697  1.00 49.34           H  
ATOM    171  N   SER A  13     -23.980   4.742 -23.919  1.00 46.02           N  
ATOM    172  H   SER A  13     -24.485   5.322 -23.265  1.00 46.02           H  
ATOM    173  CA  SER A  13     -23.704   3.355 -23.500  1.00 46.02           C  
ATOM    174  HA  SER A  13     -22.624   3.215 -23.454  1.00 46.02           H  
ATOM    175  C   SER A  13     -24.251   2.272 -24.442  1.00 46.02           C  
ATOM    176  CB  SER A  13     -24.266   3.147 -22.090  1.00 46.02           C  
ATOM    177  HB2 SER A  13     -24.158   2.102 -21.799  1.00 46.02           H  
ATOM    178  HB3 SER A  13     -23.699   3.765 -21.394  1.00 46.02           H  
ATOM    179  O   SER A  13     -23.717   1.166 -24.481  1.00 46.02           O  
ATOM    180  OG  SER A  13     -25.631   3.530 -22.033  1.00 46.02           O  
ATOM    181  HG  SER A  13     -25.804   3.935 -21.180  1.00 46.02           H  
ATOM    182  N   ASP A  14     -25.272   2.584 -25.240  1.00 50.88           N  
ATOM    183  H   ASP A  14     -25.654   3.517 -25.184  1.00 50.88           H  
ATOM    184  CA  ASP A  14     -25.825   1.712 -26.285  1.00 50.88           C  
ATOM    185  HA  ASP A  14     -25.712   0.680 -25.955  1.00 50.88           H  
ATOM    186  C   ASP A  14     -25.088   1.815 -27.638  1.00 50.88           C  
ATOM    187  CB  ASP A  14     -27.333   1.981 -26.420  1.00 50.88           C  
ATOM    188  HB2 ASP A  14     -27.764   1.213 -27.064  1.00 50.88           H  
ATOM    189  HB3 ASP A  14     -27.798   1.886 -25.439  1.00 50.88           H  
ATOM    190  O   ASP A  14     -25.498   1.203 -28.624  1.00 50.88           O  
ATOM    191  CG  ASP A  14     -27.675   3.357 -27.002  1.00 50.88           C  
ATOM    192  OD1 ASP A  14     -26.766   4.220 -27.079  1.00 50.88           O  
ATOM    193  OD2 ASP A  14     -28.859   3.553 -27.349  1.00 50.88           O  
ATOM    194  N   GLY A  15     -23.990   2.576 -27.694  1.00 49.60           N  
ATOM    195  H   GLY A  15     -23.728   3.083 -26.861  1.00 49.60           H  
ATOM    196  CA  GLY A  15     -23.184   2.794 -28.893  1.00 49.60           C  
ATOM    197  HA2 GLY A  15     -23.081   1.854 -29.435  1.00 49.60           H  
ATOM    198  HA3 GLY A  15     -22.194   3.129 -28.584  1.00 49.60           H  
ATOM    199  C   GLY A  15     -23.756   3.841 -29.851  1.00 49.60           C  
ATOM    200  O   GLY A  15     -23.206   4.020 -30.941  1.00 49.60           O  
ATOM    201  N   SER A  16     -24.841   4.535 -29.486  1.00 46.73           N  
ATOM    202  H   SER A  16     -25.268   4.351 -28.590  1.00 46.73           H  
ATOM    203  CA  SER A  16     -25.406   5.591 -30.326  1.00 46.73           C  
ATOM    204  HA  SER A  16     -25.376   5.224 -31.352  1.00 46.73           H  
ATOM    205  C   SER A  16     -24.543   6.860 -30.273  1.00 46.73           C  
ATOM    206  CB  SER A  16     -26.894   5.820 -30.009  1.00 46.73           C  
ATOM    207  HB2 SER A  16     -27.400   6.091 -30.935  1.00 46.73           H  
ATOM    208  HB3 SER A  16     -27.340   4.896 -29.643  1.00 46.73           H  
ATOM    209  O   SER A  16     -24.115   7.308 -29.209  1.00 46.73           O  
ATOM    210  OG  SER A  16     -27.128   6.855 -29.082  1.00 46.73           O  
ATOM    211  HG  SER A  16     -26.670   6.646 -28.264  1.00 46.73           H  
ATOM    212  N   VAL A  17     -24.254   7.442 -31.441  1.00 51.58           N  
ATOM    213  H   VAL A  17     -24.615   7.025 -32.287  1.00 51.58           H  
ATOM    214  CA  VAL A  17     -23.542   8.722 -31.550  1.00 51.58           C  
ATOM    215  HA  VAL A  17     -22.888   8.850 -30.688  1.00 51.58           H  
ATOM    216  C   VAL A  17     -24.582   9.831 -31.544  1.00 51.58           C  
ATOM    217  CB  VAL A  17     -22.669   8.798 -32.816  1.00 51.58           C  
ATOM    218  HB  VAL A  17     -23.305   8.744 -33.699  1.00 51.58           H  
ATOM    219  O   VAL A  17     -25.381   9.936 -32.478  1.00 51.58           O  
ATOM    220  CG1 VAL A  17     -21.883  10.114 -32.856  1.00 51.58           C  
ATOM    221 HG11 VAL A  17     -22.560  10.966 -32.918  1.00 51.58           H  
ATOM    222 HG12 VAL A  17     -21.267  10.207 -31.963  1.00 51.58           H  
ATOM    223 HG13 VAL A  17     -21.240  10.124 -33.736  1.00 51.58           H  
ATOM    224  CG2 VAL A  17     -21.663   7.643 -32.890  1.00 51.58           C  
ATOM    225 HG21 VAL A  17     -21.043   7.749 -33.780  1.00 51.58           H  
ATOM    226 HG22 VAL A  17     -21.023   7.648 -32.007  1.00 51.58           H  
ATOM    227 HG23 VAL A  17     -22.185   6.687 -32.942  1.00 51.58           H  
ATOM    228  N   GLN A  18     -24.575  10.670 -30.512  1.00 51.14           N  
ATOM    229  H   GLN A  18     -23.859  10.565 -29.806  1.00 51.14           H  
ATOM    230  CA  GLN A  18     -25.411  11.864 -30.495  1.00 51.14           C  
ATOM    231  HA  GLN A  18     -26.201  11.760 -31.239  1.00 51.14           H  
ATOM    232  C   GLN A  18     -24.586  13.082 -30.899  1.00 51.14           C  
ATOM    233  CB  GLN A  18     -26.125  12.053 -29.148  1.00 51.14           C  
ATOM    234  HB2 GLN A  18     -26.616  13.026 -29.186  1.00 51.14           H  
ATOM    235  HB3 GLN A  18     -25.403  12.071 -28.332  1.00 51.14           H  
ATOM    236  O   GLN A  18     -23.580  13.403 -30.272  1.00 51.14           O  
ATOM    237  CG  GLN A  18     -27.174  10.948 -28.902  1.00 51.14           C  
ATOM    238  HG2 GLN A  18     -26.719  10.151 -28.314  1.00 51.14           H  
ATOM    239  HG3 GLN A  18     -27.477  10.513 -29.855  1.00 51.14           H  
ATOM    240  CD  GLN A  18     -28.452  11.424 -28.209  1.00 51.14           C  
ATOM    241  NE2 GLN A  18     -29.387  10.532 -27.971  1.00 51.14           N  
ATOM    242 HE21 GLN A  18     -30.184  10.858 -27.443  1.00 51.14           H  
ATOM    243 HE22 GLN A  18     -29.190   9.553 -28.122  1.00 51.14           H  
ATOM    244  OE1 GLN A  18     -28.668  12.589 -27.913  1.00 51.14           O  
ATOM    245  N   ASN A  19     -25.072  13.827 -31.897  1.00 47.57           N  
ATOM    246  H   ASN A  19     -25.877  13.476 -32.396  1.00 47.57           H  
ATOM    247  CA  ASN A  19     -24.679  15.222 -32.115  1.00 47.57           C  
ATOM    248  HA  ASN A  19     -23.602  15.323 -31.979  1.00 47.57           H  
ATOM    249  C   ASN A  19     -25.350  16.091 -31.037  1.00 47.57           C  
ATOM    250  CB  ASN A  19     -25.045  15.668 -33.546  1.00 47.57           C  
ATOM    251  HB2 ASN A  19     -26.072  15.377 -33.763  1.00 47.57           H  
ATOM    252  HB3 ASN A  19     -24.988  16.755 -33.597  1.00 47.57           H  
ATOM    253  O   ASN A  19     -26.162  16.969 -31.336  1.00 47.57           O  
ATOM    254  CG  ASN A  19     -24.125  15.149 -34.636  1.00 47.57           C  
ATOM    255  ND2 ASN A  19     -24.564  15.221 -35.871  1.00 47.57           N  
ATOM    256 HD21 ASN A  19     -23.923  14.892 -36.579  1.00 47.57           H  
ATOM    257 HD22 ASN A  19     -25.472  15.615 -36.070  1.00 47.57           H  
ATOM    258  OD1 ASN A  19     -23.008  14.709 -34.432  1.00 47.57           O  
ATOM    259  N   ALA A  20     -25.099  15.785 -29.764  1.00 48.71           N  
ATOM    260  H   ALA A  20     -24.411  15.071 -29.573  1.00 48.71           H  
ATOM    261  CA  ALA A  20     -25.505  16.653 -28.676  1.00 48.71           C  
ATOM    262  HA  ALA A  20     -26.567  16.875 -28.778  1.00 48.71           H  
ATOM    263  C   ALA A  20     -24.710  17.958 -28.799  1.00 48.71           C  
ATOM    264  CB  ALA A  20     -25.285  15.937 -27.340  1.00 48.71           C  
ATOM    265  HB1 ALA A  20     -25.875  15.021 -27.308  1.00 48.71           H  
ATOM    266  HB2 ALA A  20     -24.231  15.687 -27.222  1.00 48.71           H  
ATOM    267  HB3 ALA A  20     -25.591  16.585 -26.518  1.00 48.71           H  
ATOM    268  O   ALA A  20     -23.545  17.939 -29.185  1.00 48.71           O  
ATOM    269  N   SER A  21     -25.343  19.092 -28.495  1.00 53.50           N  
ATOM    270  H   SER A  21     -26.306  19.032 -28.195  1.00 53.50           H  
ATOM    271  CA  SER A  21     -24.676  20.395 -28.458  1.00 53.50           C  
ATOM    272  HA  SER A  21     -24.383  20.686 -29.467  1.00 53.50           H  
ATOM    273  C   SER A  21     -23.432  20.308 -27.575  1.00 53.50           C  
ATOM    274  CB  SER A  21     -25.644  21.444 -27.898  1.00 53.50           C  
ATOM    275  HB2 SER A  21     -26.501  21.526 -28.566  1.00 53.50           H  
ATOM    276  HB3 SER A  21     -25.996  21.139 -26.912  1.00 53.50           H  
ATOM    277  O   SER A  21     -23.537  20.306 -26.353  1.00 53.50           O  
ATOM    278  OG  SER A  21     -25.019  22.707 -27.800  1.00 53.50           O  
ATOM    279  HG  SER A  21     -24.689  22.857 -26.911  1.00 53.50           H  
ATOM    280  N   THR A  22     -22.248  20.248 -28.179  1.00 52.25           N  
ATOM    281  H   THR A  22     -22.220  20.113 -29.179  1.00 52.25           H  
ATOM    282  CA  THR A  22     -20.958  20.189 -27.474  1.00 52.25           C  
ATOM    283  HA  THR A  22     -21.063  19.562 -26.589  1.00 52.25           H  
ATOM    284  C   THR A  22     -20.502  21.558 -26.993  1.00 52.25           C  
ATOM    285  CB  THR A  22     -19.884  19.571 -28.367  1.00 52.25           C  
ATOM    286  HB  THR A  22     -18.926  19.559 -27.846  1.00 52.25           H  
ATOM    287  O   THR A  22     -19.332  21.741 -26.669  1.00 52.25           O  
ATOM    288  CG2 THR A  22     -20.255  18.140 -28.730  1.00 52.25           C  
ATOM    289 HG21 THR A  22     -20.985  18.125 -29.539  1.00 52.25           H  
ATOM    290 HG22 THR A  22     -20.654  17.612 -27.864  1.00 52.25           H  
ATOM    291 HG23 THR A  22     -19.356  17.622 -29.062  1.00 52.25           H  
ATOM    292  OG1 THR A  22     -19.784  20.350 -29.540  1.00 52.25           O  
ATOM    293  HG1 THR A  22     -19.185  21.075 -29.344  1.00 52.25           H  
ATOM    294  N   SER A  23     -21.418  22.531 -26.956  1.00 59.47           N  
ATOM    295  H   SER A  23     -22.368  22.299 -27.205  1.00 59.47           H  
ATOM    296  CA  SER A  23     -21.157  23.886 -26.477  1.00 59.47           C  
ATOM    297  HA  SER A  23     -20.462  24.370 -27.163  1.00 59.47           H  
ATOM    298  C   SER A  23     -20.504  23.877 -25.095  1.00 59.47           C  
ATOM    299  CB  SER A  23     -22.460  24.693 -26.463  1.00 59.47           C  
ATOM    300  HB2 SER A  23     -22.274  25.680 -26.038  1.00 59.47           H  
ATOM    301  HB3 SER A  23     -22.803  24.819 -27.490  1.00 59.47           H  
ATOM    302  O   SER A  23     -19.607  24.678 -24.867  1.00 59.47           O  
ATOM    303  OG  SER A  23     -23.477  24.033 -25.721  1.00 59.47           O  
ATOM    304  HG  SER A  23     -23.367  24.273 -24.798  1.00 59.47           H  
ATOM    305  N   TRP A  24     -20.870  22.915 -24.239  1.00 57.95           N  
ATOM    306  H   TRP A  24     -21.567  22.248 -24.541  1.00 57.95           H  
ATOM    307  CA  TRP A  24     -20.320  22.734 -22.891  1.00 57.95           C  
ATOM    308  HA  TRP A  24     -20.366  23.687 -22.363  1.00 57.95           H  
ATOM    309  C   TRP A  24     -18.841  22.322 -22.839  1.00 57.95           C  
ATOM    310  CB  TRP A  24     -21.185  21.703 -22.148  1.00 57.95           C  
ATOM    311  HB2 TRP A  24     -20.811  21.626 -21.127  1.00 57.95           H  
ATOM    312  HB3 TRP A  24     -22.211  22.066 -22.103  1.00 57.95           H  
ATOM    313  O   TRP A  24     -18.213  22.479 -21.805  1.00 57.95           O  
ATOM    314  CG  TRP A  24     -21.191  20.317 -22.715  1.00 57.95           C  
ATOM    315  CD1 TRP A  24     -22.081  19.818 -23.601  1.00 57.95           C  
ATOM    316  HD1 TRP A  24     -22.922  20.363 -24.003  1.00 57.95           H  
ATOM    317  CD2 TRP A  24     -20.277  19.223 -22.408  1.00 57.95           C  
ATOM    318  CE2 TRP A  24     -20.637  18.097 -23.209  1.00 57.95           C  
ATOM    319  CE3 TRP A  24     -19.184  19.068 -21.529  1.00 57.95           C  
ATOM    320  HE3 TRP A  24     -18.884  19.900 -20.908  1.00 57.95           H  
ATOM    321  NE1 TRP A  24     -21.748  18.514 -23.910  1.00 57.95           N  
ATOM    322  HE1 TRP A  24     -22.285  17.943 -24.547  1.00 57.95           H  
ATOM    323  CH2 TRP A  24     -18.842  16.765 -22.283  1.00 57.95           C  
ATOM    324  HH2 TRP A  24     -18.280  15.845 -22.231  1.00 57.95           H  
ATOM    325  CZ2 TRP A  24     -19.927  16.887 -23.169  1.00 57.95           C  
ATOM    326  HZ2 TRP A  24     -20.216  16.066 -23.807  1.00 57.95           H  
ATOM    327  CZ3 TRP A  24     -18.483  17.849 -21.459  1.00 57.95           C  
ATOM    328  HZ3 TRP A  24     -17.649  17.757 -20.780  1.00 57.95           H  
ATOM    329  N   LEU A  25     -18.262  21.802 -23.928  1.00 54.74           N  
ATOM    330  H   LEU A  25     -18.818  21.693 -24.765  1.00 54.74           H  
ATOM    331  CA  LEU A  25     -16.819  21.521 -24.009  1.00 54.74           C  
ATOM    332  HA  LEU A  25     -16.438  21.271 -23.019  1.00 54.74           H  
ATOM    333  C   LEU A  25     -16.011  22.733 -24.488  1.00 54.74           C  
ATOM    334  CB  LEU A  25     -16.580  20.337 -24.967  1.00 54.74           C  
ATOM    335  HB2 LEU A  25     -17.158  20.505 -25.876  1.00 54.74           H  
ATOM    336  HB3 LEU A  25     -15.529  20.313 -25.253  1.00 54.74           H  
ATOM    337  O   LEU A  25     -14.790  22.752 -24.359  1.00 54.74           O  
ATOM    338  CG  LEU A  25     -16.944  18.969 -24.376  1.00 54.74           C  
ATOM    339  HG  LEU A  25     -17.936  19.030 -23.929  1.00 54.74           H  
ATOM    340  CD1 LEU A  25     -17.000  17.917 -25.483  1.00 54.74           C  
ATOM    341 HD11 LEU A  25     -17.706  18.231 -26.251  1.00 54.74           H  
ATOM    342 HD12 LEU A  25     -16.012  17.777 -25.922  1.00 54.74           H  
ATOM    343 HD13 LEU A  25     -17.358  16.980 -25.056  1.00 54.74           H  
ATOM    344  CD2 LEU A  25     -15.917  18.514 -23.333  1.00 54.74           C  
ATOM    345 HD21 LEU A  25     -16.134  17.493 -23.018  1.00 54.74           H  
ATOM    346 HD22 LEU A  25     -14.911  18.555 -23.750  1.00 54.74           H  
ATOM    347 HD23 LEU A  25     -15.969  19.163 -22.459  1.00 54.74           H  
ATOM    348  N   THR A  26     -16.671  23.707 -25.118  1.00 55.36           N  
ATOM    349  H   THR A  26     -17.678  23.645 -25.141  1.00 55.36           H  
ATOM    350  CA  THR A  26     -16.015  24.769 -25.902  1.00 55.36           C  
ATOM    351  HA  THR A  26     -14.933  24.648 -25.843  1.00 55.36           H  
ATOM    352  C   THR A  26     -16.300  26.180 -25.398  1.00 55.36           C  
ATOM    353  CB  THR A  26     -16.408  24.680 -27.385  1.00 55.36           C  
ATOM    354  HB  THR A  26     -15.951  25.510 -27.923  1.00 55.36           H  
ATOM    355  O   THR A  26     -15.724  27.136 -25.909  1.00 55.36           O  
ATOM    356  CG2 THR A  26     -15.942  23.377 -28.037  1.00 55.36           C  
ATOM    357 HG21 THR A  26     -14.867  23.259 -27.897  1.00 55.36           H  
ATOM    358 HG22 THR A  26     -16.161  23.410 -29.105  1.00 55.36           H  
ATOM    359 HG23 THR A  26     -16.460  22.527 -27.593  1.00 55.36           H  
ATOM    360  OG1 THR A  26     -17.812  24.756 -27.536  1.00 55.36           O  
ATOM    361  HG1 THR A  26     -18.172  25.103 -26.717  1.00 55.36           H  
ATOM    362  N   ASP A  27     -17.190  26.338 -24.423  1.00 60.32           N  
ATOM    363  H   ASP A  27     -17.590  25.529 -23.968  1.00 60.32           H  
ATOM    364  CA  ASP A  27     -17.598  27.644 -23.895  1.00 60.32           C  
ATOM    365  HA  ASP A  27     -17.689  28.334 -24.734  1.00 60.32           H  
ATOM    366  C   ASP A  27     -16.567  28.273 -22.946  1.00 60.32           C  
ATOM    367  CB  ASP A  27     -18.988  27.538 -23.256  1.00 60.32           C  
ATOM    368  HB2 ASP A  27     -19.299  28.529 -22.924  1.00 60.32           H  
ATOM    369  HB3 ASP A  27     -19.699  27.218 -24.018  1.00 60.32           H  
ATOM    370  O   ASP A  27     -16.725  29.430 -22.564  1.00 60.32           O  
ATOM    371  CG  ASP A  27     -19.057  26.580 -22.070  1.00 60.32           C  
ATOM    372  OD1 ASP A  27     -17.994  26.095 -21.630  1.00 60.32           O  
ATOM    373  OD2 ASP A  27     -20.201  26.339 -21.629  1.00 60.32           O  
ATOM    374  N   SER A  28     -15.479  27.553 -22.636  1.00 49.14           N  
ATOM    375  H   SER A  28     -15.501  26.579 -22.902  1.00 49.14           H  
ATOM    376  CA  SER A  28     -14.428  27.979 -21.696  1.00 49.14           C  
ATOM    377  HA  SER A  28     -13.735  27.145 -21.585  1.00 49.14           H  
ATOM    378  C   SER A  28     -14.958  28.265 -20.284  1.00 49.14           C  
ATOM    379  CB  SER A  28     -13.626  29.162 -22.259  1.00 49.14           C  
ATOM    380  HB2 SER A  28     -12.737  29.326 -21.649  1.00 49.14           H  
ATOM    381  HB3 SER A  28     -14.237  30.064 -22.231  1.00 49.14           H  
ATOM    382  O   SER A  28     -14.318  28.989 -19.523  1.00 49.14           O  
ATOM    383  OG  SER A  28     -13.239  28.901 -23.598  1.00 49.14           O  
ATOM    384  HG  SER A  28     -14.019  28.537 -24.024  1.00 49.14           H  
ATOM    385  N   LEU A  29     -16.132  27.723 -19.947  1.00 46.96           N  
ATOM    386  H   LEU A  29     -16.603  27.121 -20.608  1.00 46.96           H  
ATOM    387  CA  LEU A  29     -16.752  27.828 -18.637  1.00 46.96           C  
ATOM    388  HA  LEU A  29     -16.258  28.598 -18.044  1.00 46.96           H  
ATOM    389  C   LEU A  29     -16.584  26.493 -17.907  1.00 46.96           C  
ATOM    390  CB  LEU A  29     -18.233  28.206 -18.815  1.00 46.96           C  
ATOM    391  HB2 LEU A  29     -18.748  28.072 -17.863  1.00 46.96           H  
ATOM    392  HB3 LEU A  29     -18.675  27.498 -19.516  1.00 46.96           H  
ATOM    393  O   LEU A  29     -17.275  25.519 -18.188  1.00 46.96           O  
ATOM    394  CG  LEU A  29     -18.506  29.632 -19.318  1.00 46.96           C  
ATOM    395  HG  LEU A  29     -17.918  29.830 -20.214  1.00 46.96           H  
ATOM    396  CD1 LEU A  29     -19.988  29.783 -19.671  1.00 46.96           C  
ATOM    397 HD11 LEU A  29     -20.179  30.787 -20.051  1.00 46.96           H  
ATOM    398 HD12 LEU A  29     -20.244  29.054 -20.441  1.00 46.96           H  
ATOM    399 HD13 LEU A  29     -20.598  29.588 -18.790  1.00 46.96           H  
ATOM    400  CD2 LEU A  29     -18.165  30.684 -18.257  1.00 46.96           C  
ATOM    401 HD21 LEU A  29     -17.095  30.658 -18.052  1.00 46.96           H  
ATOM    402 HD22 LEU A  29     -18.714  30.476 -17.339  1.00 46.96           H  
ATOM    403 HD23 LEU A  29     -18.422  31.677 -18.628  1.00 46.96           H  
ATOM    404  N   ASP A  30     -15.689  26.459 -16.919  1.00 45.86           N  
ATOM    405  H   ASP A  30     -15.048  27.236 -16.841  1.00 45.86           H  
ATOM    406  CA  ASP A  30     -15.356  25.242 -16.156  1.00 45.86           C  
ATOM    407  HA  ASP A  30     -15.039  24.470 -16.858  1.00 45.86           H  
ATOM    408  C   ASP A  30     -16.540  24.669 -15.349  1.00 45.86           C  
ATOM    409  CB  ASP A  30     -14.185  25.542 -15.202  1.00 45.86           C  
ATOM    410  HB2 ASP A  30     -14.484  26.342 -14.524  1.00 45.86           H  
ATOM    411  HB3 ASP A  30     -13.989  24.654 -14.601  1.00 45.86           H  
ATOM    412  O   ASP A  30     -16.465  23.558 -14.829  1.00 45.86           O  
ATOM    413  CG  ASP A  30     -12.871  25.935 -15.891  1.00 45.86           C  
ATOM    414  OD1 ASP A  30     -12.739  25.727 -17.118  1.00 45.86           O  
ATOM    415  OD2 ASP A  30     -11.979  26.433 -15.169  1.00 45.86           O  
ATOM    416  N   ASN A  31     -17.639  25.419 -15.226  1.00 43.61           N  
ATOM    417  H   ASN A  31     -17.664  26.287 -15.741  1.00 43.61           H  
ATOM    418  CA  ASN A  31     -18.866  24.996 -14.556  1.00 43.61           C  
ATOM    419  HA  ASN A  31     -18.624  24.163 -13.896  1.00 43.61           H  
ATOM    420  C   ASN A  31     -19.942  24.466 -15.517  1.00 43.61           C  
ATOM    421  CB  ASN A  31     -19.386  26.144 -13.674  1.00 43.61           C  
ATOM    422  HB2 ASN A  31     -18.601  26.444 -12.979  1.00 43.61           H  
ATOM    423  HB3 ASN A  31     -20.232  25.777 -13.092  1.00 43.61           H  
ATOM    424  O   ASN A  31     -20.982  23.988 -15.049  1.00 43.61           O  
ATOM    425  CG  ASN A  31     -19.834  27.375 -14.446  1.00 43.61           C  
ATOM    426  ND2 ASN A  31     -20.473  28.312 -13.789  1.00 43.61           N  
ATOM    427 HD21 ASN A  31     -20.713  29.129 -14.333  1.00 43.61           H  
ATOM    428 HD22 ASN A  31     -20.632  28.222 -12.796  1.00 43.61           H  
ATOM    429  OD1 ASN A  31     -19.604  27.550 -15.625  1.00 43.61           O  
ATOM    430  N   THR A  32     -19.727  24.517 -16.835  1.00 49.53           N  
ATOM    431  H   THR A  32     -18.876  24.917 -17.203  1.00 49.53           H  
ATOM    432  CA  THR A  32     -20.668  23.916 -17.775  1.00 49.53           C  
ATOM    433  HA  THR A  32     -21.673  24.128 -17.411  1.00 49.53           H  
ATOM    434  C   THR A  32     -20.471  22.407 -17.782  1.00 49.53           C  
ATOM    435  CB  THR A  32     -20.602  24.505 -19.183  1.00 49.53           C  
ATOM    436  HB  THR A  32     -19.697  24.191 -19.704  1.00 49.53           H  
ATOM    437  O   THR A  32     -19.530  21.856 -18.345  1.00 49.53           O  
ATOM    438  CG2 THR A  32     -21.868  24.091 -19.943  1.00 49.53           C  
ATOM    439 HG21 THR A  32     -22.005  23.011 -19.903  1.00 49.53           H  
ATOM    440 HG22 THR A  32     -21.806  24.427 -20.978  1.00 49.53           H  
ATOM    441 HG23 THR A  32     -22.738  24.561 -19.485  1.00 49.53           H  
ATOM    442  OG1 THR A  32     -20.684  25.902 -19.126  1.00 49.53           O  
ATOM    443  HG1 THR A  32     -20.423  26.175 -20.008  1.00 49.53           H  
ATOM    444  N   CYS A  33     -21.389  21.718 -17.117  1.00 52.50           N  
ATOM    445  H   CYS A  33     -22.107  22.234 -16.629  1.00 52.50           H  
ATOM    446  CA  CYS A  33     -21.339  20.274 -16.956  1.00 52.50           C  
ATOM    447  HA  CYS A  33     -20.309  19.934 -17.068  1.00 52.50           H  
ATOM    448  C   CYS A  33     -22.198  19.589 -18.024  1.00 52.50           C  
ATOM    449  CB  CYS A  33     -21.805  19.917 -15.539  1.00 52.50           C  
ATOM    450  HB2 CYS A  33     -22.858  20.176 -15.430  1.00 52.50           H  
ATOM    451  HB3 CYS A  33     -21.693  18.845 -15.377  1.00 52.50           H  
ATOM    452  O   CYS A  33     -23.298  20.054 -18.333  1.00 52.50           O  
ATOM    453  SG  CYS A  33     -20.840  20.815 -14.286  1.00 52.50           S  
ATOM    454  HG  CYS A  33     -20.991  22.054 -14.763  1.00 52.50           H  
ATOM    455  N   ASN A  34     -21.754  18.433 -18.522  1.00 59.07           N  
ATOM    456  H   ASN A  34     -20.843  18.097 -18.244  1.00 59.07           H  
ATOM    457  CA  ASN A  34     -22.668  17.495 -19.165  1.00 59.07           C  
ATOM    458  HA  ASN A  34     -23.313  18.051 -19.845  1.00 59.07           H  
ATOM    459  C   ASN A  34     -23.514  16.819 -18.066  1.00 59.07           C  
ATOM    460  CB  ASN A  34     -21.877  16.483 -20.005  1.00 59.07           C  
ATOM    461  HB2 ASN A  34     -21.239  17.029 -20.701  1.00 59.07           H  
ATOM    462  HB3 ASN A  34     -21.244  15.875 -19.359  1.00 59.07           H  
ATOM    463  O   ASN A  34     -22.937  16.148 -17.209  1.00 59.07           O  
ATOM    464  CG  ASN A  34     -22.781  15.557 -20.802  1.00 59.07           C  
ATOM    465  ND2 ASN A  34     -22.237  14.824 -21.740  1.00 59.07           N  
ATOM    466 HD21 ASN A  34     -21.237  14.853 -21.881  1.00 59.07           H  
ATOM    467 HD22 ASN A  34     -22.848  14.146 -22.173  1.00 59.07           H  
ATOM    468  OD1 ASN A  34     -23.983  15.483 -20.611  1.00 59.07           O  
ATOM    469  N   PRO A  35     -24.849  16.981 -18.047  1.00 50.38           N  
ATOM    470  CA  PRO A  35     -25.691  16.373 -17.019  1.00 50.38           C  
ATOM    471  HA  PRO A  35     -25.253  16.545 -16.036  1.00 50.38           H  
ATOM    472  C   PRO A  35     -25.865  14.850 -17.185  1.00 50.38           C  
ATOM    473  CB  PRO A  35     -27.020  17.129 -17.113  1.00 50.38           C  
ATOM    474  HB2 PRO A  35     -27.869  16.522 -16.798  1.00 50.38           H  
ATOM    475  HB3 PRO A  35     -26.962  18.037 -16.512  1.00 50.38           H  
ATOM    476  O   PRO A  35     -26.497  14.218 -16.339  1.00 50.38           O  
ATOM    477  CG  PRO A  35     -27.106  17.505 -18.591  1.00 50.38           C  
ATOM    478  HG2 PRO A  35     -27.741  18.376 -18.753  1.00 50.38           H  
ATOM    479  HG3 PRO A  35     -27.468  16.652 -19.165  1.00 50.38           H  
ATOM    480  CD  PRO A  35     -25.652  17.787 -18.959  1.00 50.38           C  
ATOM    481  HD2 PRO A  35     -25.439  18.844 -18.799  1.00 50.38           H  
ATOM    482  HD3 PRO A  35     -25.472  17.518 -19.999  1.00 50.38           H  
ATOM    483  N   ASP A  36     -25.352  14.245 -18.263  1.00 57.76           N  
ATOM    484  H   ASP A  36     -24.836  14.791 -18.938  1.00 57.76           H  
ATOM    485  CA  ASP A  36     -25.506  12.817 -18.540  1.00 57.76           C  
ATOM    486  HA  ASP A  36     -26.527  12.534 -18.282  1.00 57.76           H  
ATOM    487  C   ASP A  36     -24.558  11.944 -17.698  1.00 57.76           C  
ATOM    488  CB  ASP A  36     -25.355  12.552 -20.045  1.00 57.76           C  
ATOM    489  HB2 ASP A  36     -26.005  13.239 -20.588  1.00 57.76           H  
ATOM    490  HB3 ASP A  36     -24.326  12.745 -20.351  1.00 57.76           H  
ATOM    491  O   ASP A  36     -23.399  11.714 -18.041  1.00 57.76           O  
ATOM    492  CG  ASP A  36     -25.735  11.119 -20.436  1.00 57.76           C  
ATOM    493  OD1 ASP A  36     -26.020  10.292 -19.531  1.00 57.76           O  
ATOM    494  OD2 ASP A  36     -25.751  10.852 -21.654  1.00 57.76           O  
ATOM    495  N   SER A  37     -25.091  11.399 -16.601  1.00 51.68           N  
ATOM    496  H   SER A  37     -25.994  11.752 -16.319  1.00 51.68           H  
ATOM    497  CA  SER A  37     -24.392  10.450 -15.718  1.00 51.68           C  
ATOM    498  HA  SER A  37     -23.467  10.919 -15.382  1.00 51.68           H  
ATOM    499  C   SER A  37     -24.000   9.114 -16.371  1.00 51.68           C  
ATOM    500  CB  SER A  37     -25.261  10.175 -14.487  1.00 51.68           C  
ATOM    501  HB2 SER A  37     -24.736   9.505 -13.806  1.00 51.68           H  
ATOM    502  HB3 SER A  37     -25.452  11.116 -13.970  1.00 51.68           H  
ATOM    503  O   SER A  37     -23.270   8.335 -15.762  1.00 51.68           O  
ATOM    504  OG  SER A  37     -26.498   9.593 -14.865  1.00 51.68           O  
ATOM    505  HG  SER A  37     -26.664   9.807 -15.786  1.00 51.68           H  
ATOM    506  N   THR A  38     -24.482   8.819 -17.585  1.00 52.00           N  
ATOM    507  H   THR A  38     -25.039   9.505 -18.073  1.00 52.00           H  
ATOM    508  CA  THR A  38     -24.160   7.577 -18.310  1.00 52.00           C  
ATOM    509  HA  THR A  38     -23.863   6.823 -17.581  1.00 52.00           H  
ATOM    510  C   THR A  38     -22.972   7.723 -19.260  1.00 52.00           C  
ATOM    511  CB  THR A  38     -25.376   7.007 -19.054  1.00 52.00           C  
ATOM    512  HB  THR A  38     -25.114   6.003 -19.388  1.00 52.00           H  
ATOM    513  O   THR A  38     -22.550   6.736 -19.869  1.00 52.00           O  
ATOM    514  CG2 THR A  38     -26.616   6.884 -18.169  1.00 52.00           C  
ATOM    515 HG21 THR A  38     -26.986   7.875 -17.906  1.00 52.00           H  
ATOM    516 HG22 THR A  38     -26.370   6.333 -17.261  1.00 52.00           H  
ATOM    517 HG23 THR A  38     -27.395   6.352 -18.715  1.00 52.00           H  
ATOM    518  OG1 THR A  38     -25.728   7.750 -20.195  1.00 52.00           O  
ATOM    519  HG1 THR A  38     -25.871   8.671 -19.967  1.00 52.00           H  
ATOM    520  N   LEU A  39     -22.407   8.930 -19.378  1.00 57.63           N  
ATOM    521  H   LEU A  39     -22.795   9.698 -18.850  1.00 57.63           H  
ATOM    522  CA  LEU A  39     -21.259   9.207 -20.232  1.00 57.63           C  
ATOM    523  HA  LEU A  39     -21.496   8.854 -21.235  1.00 57.63           H  
ATOM    524  C   LEU A  39     -20.013   8.461 -19.720  1.00 57.63           C  
ATOM    525  CB  LEU A  39     -21.037  10.730 -20.285  1.00 57.63           C  
ATOM    526  HB2 LEU A  39     -21.996  11.240 -20.380  1.00 57.63           H  
ATOM    527  HB3 LEU A  39     -20.594  11.053 -19.343  1.00 57.63           H  
ATOM    528  O   LEU A  39     -19.405   8.844 -18.726  1.00 57.63           O  
ATOM    529  CG  LEU A  39     -20.132  11.138 -21.462  1.00 57.63           C  
ATOM    530  HG  LEU A  39     -19.429  10.335 -21.685  1.00 57.63           H  
ATOM    531  CD1 LEU A  39     -20.971  11.419 -22.710  1.00 57.63           C  
ATOM    532 HD11 LEU A  39     -20.311  11.651 -23.546  1.00 57.63           H  
ATOM    533 HD12 LEU A  39     -21.656  12.247 -22.529  1.00 57.63           H  
ATOM    534 HD13 LEU A  39     -21.553  10.533 -22.964  1.00 57.63           H  
ATOM    535  CD2 LEU A  39     -19.316  12.387 -21.133  1.00 57.63           C  
ATOM    536 HD21 LEU A  39     -18.659  12.172 -20.290  1.00 57.63           H  
ATOM    537 HD22 LEU A  39     -19.984  13.204 -20.856  1.00 57.63           H  
ATOM    538 HD23 LEU A  39     -18.708  12.672 -21.991  1.00 57.63           H  
ATOM    539  N   GLN A  40     -19.615   7.397 -20.419  1.00 51.90           N  
ATOM    540  H   GLN A  40     -20.243   7.049 -21.128  1.00 51.90           H  
ATOM    541  CA  GLN A  40     -18.421   6.607 -20.079  1.00 51.90           C  
ATOM    542  HA  GLN A  40     -18.133   6.791 -19.044  1.00 51.90           H  
ATOM    543  C   GLN A  40     -17.207   6.948 -20.944  1.00 51.90           C  
ATOM    544  CB  GLN A  40     -18.738   5.116 -20.233  1.00 51.90           C  
ATOM    545  HB2 GLN A  40     -17.810   4.549 -20.151  1.00 51.90           H  
ATOM    546  HB3 GLN A  40     -19.164   4.933 -21.219  1.00 51.90           H  
ATOM    547  O   GLN A  40     -16.069   6.704 -20.551  1.00 51.90           O  
ATOM    548  CG  GLN A  40     -19.698   4.611 -19.151  1.00 51.90           C  
ATOM    549  HG2 GLN A  40     -20.645   5.146 -19.214  1.00 51.90           H  
ATOM    550  HG3 GLN A  40     -19.263   4.803 -18.170  1.00 51.90           H  
ATOM    551  CD  GLN A  40     -19.984   3.119 -19.273  1.00 51.90           C  
ATOM    552  NE2 GLN A  40     -20.682   2.545 -18.319  1.00 51.90           N  
ATOM    553 HE21 GLN A  40     -20.842   1.554 -18.427  1.00 51.90           H  
ATOM    554 HE22 GLN A  40     -21.008   3.085 -17.531  1.00 51.90           H  
ATOM    555  OE1 GLN A  40     -19.600   2.436 -20.207  1.00 51.90           O  
ATOM    556  N   THR A  41     -17.427   7.460 -22.156  1.00 53.93           N  
ATOM    557  H   THR A  41     -18.377   7.651 -22.439  1.00 53.93           H  
ATOM    558  CA  THR A  41     -16.358   7.706 -23.127  1.00 53.93           C  
ATOM    559  HA  THR A  41     -15.404   7.772 -22.604  1.00 53.93           H  
ATOM    560  C   THR A  41     -16.587   9.031 -23.839  1.00 53.93           C  
ATOM    561  CB  THR A  41     -16.253   6.552 -24.137  1.00 53.93           C  
ATOM    562  HB  THR A  41     -17.162   6.503 -24.737  1.00 53.93           H  
ATOM    563  O   THR A  41     -17.653   9.278 -24.399  1.00 53.93           O  
ATOM    564  CG2 THR A  41     -15.042   6.690 -25.059  1.00 53.93           C  
ATOM    565 HG21 THR A  41     -14.125   6.723 -24.471  1.00 53.93           H  
ATOM    566 HG22 THR A  41     -15.124   7.599 -25.656  1.00 53.93           H  
ATOM    567 HG23 THR A  41     -15.005   5.834 -25.733  1.00 53.93           H  
ATOM    568  OG1 THR A  41     -16.082   5.330 -23.455  1.00 53.93           O  
ATOM    569  HG1 THR A  41     -15.975   5.524 -22.521  1.00 53.93           H  
ATOM    570  N   LEU A  42     -15.554   9.871 -23.842  1.00 60.56           N  
ATOM    571  H   LEU A  42     -14.710   9.597 -23.359  1.00 60.56           H  
ATOM    572  CA  LEU A  42     -15.489  11.099 -24.625  1.00 60.56           C  
ATOM    573  HA  LEU A  42     -16.470  11.312 -25.049  1.00 60.56           H  
ATOM    574  C   LEU A  42     -14.493  10.891 -25.770  1.00 60.56           C  
ATOM    575  CB  LEU A  42     -15.091  12.255 -23.689  1.00 60.56           C  
ATOM    576  HB2 LEU A  42     -14.127  12.018 -23.239  1.00 60.56           H  
ATOM    577  HB3 LEU A  42     -15.826  12.333 -22.888  1.00 60.56           H  
ATOM    578  O   LEU A  42     -13.324  10.599 -25.518  1.00 60.56           O  
ATOM    579  CG  LEU A  42     -14.976  13.617 -24.396  1.00 60.56           C  
ATOM    580  HG  LEU A  42     -14.294  13.533 -25.242  1.00 60.56           H  
ATOM    581  CD1 LEU A  42     -16.330  14.112 -24.904  1.00 60.56           C  
ATOM    582 HD11 LEU A  42     -16.192  15.076 -25.394  1.00 60.56           H  
ATOM    583 HD12 LEU A  42     -16.738  13.424 -25.645  1.00 60.56           H  
ATOM    584 HD13 LEU A  42     -17.031  14.219 -24.076  1.00 60.56           H  
ATOM    585  CD2 LEU A  42     -14.406  14.658 -23.434  1.00 60.56           C  
ATOM    586 HD21 LEU A  42     -13.418  14.345 -23.094  1.00 60.56           H  
ATOM    587 HD22 LEU A  42     -14.311  15.618 -23.942  1.00 60.56           H  
ATOM    588 HD23 LEU A  42     -15.062  14.774 -22.572  1.00 60.56           H  
ATOM    589  N   ILE A  43     -14.945  11.037 -27.017  1.00 61.31           N  
ATOM    590  H   ILE A  43     -15.903  11.321 -27.167  1.00 61.31           H  
ATOM    591  CA  ILE A  43     -14.093  10.901 -28.204  1.00 61.31           C  
ATOM    592  HA  ILE A  43     -13.108  10.552 -27.893  1.00 61.31           H  
ATOM    593  C   ILE A  43     -13.914  12.279 -28.840  1.00 61.31           C  
ATOM    594  CB  ILE A  43     -14.638   9.850 -29.199  1.00 61.31           C  
ATOM    595  HB  ILE A  43     -15.596  10.198 -29.585  1.00 61.31           H  
ATOM    596  O   ILE A  43     -14.874  12.939 -29.231  1.00 61.31           O  
ATOM    597  CG1 ILE A  43     -14.853   8.488 -28.497  1.00 61.31           C  
ATOM    598 HG12 ILE A  43     -13.925   8.173 -28.020  1.00 61.31           H  
ATOM    599 HG13 ILE A  43     -15.609   8.614 -27.722  1.00 61.31           H  
ATOM    600  CG2 ILE A  43     -13.658   9.699 -30.380  1.00 61.31           C  
ATOM    601 HG21 ILE A  43     -12.719   9.262 -30.039  1.00 61.31           H  
ATOM    602 HG22 ILE A  43     -13.455  10.668 -30.835  1.00 61.31           H  
ATOM    603 HG23 ILE A  43     -14.095   9.066 -31.152  1.00 61.31           H  
ATOM    604  CD1 ILE A  43     -15.344   7.361 -29.414  1.00 61.31           C  
ATOM    605 HD11 ILE A  43     -14.554   7.057 -30.101  1.00 61.31           H  
ATOM    606 HD12 ILE A  43     -15.623   6.500 -28.806  1.00 61.31           H  
ATOM    607 HD13 ILE A  43     -16.214   7.694 -29.978  1.00 61.31           H  
ATOM    608  N   LEU A  44     -12.659  12.705 -28.961  1.00 61.96           N  
ATOM    609  H   LEU A  44     -11.914  12.104 -28.635  1.00 61.96           H  
ATOM    610  CA  LEU A  44     -12.284  13.945 -29.629  1.00 61.96           C  
ATOM    611  HA  LEU A  44     -13.160  14.582 -29.757  1.00 61.96           H  
ATOM    612  C   LEU A  44     -11.740  13.611 -31.017  1.00 61.96           C  
ATOM    613  CB  LEU A  44     -11.262  14.700 -28.766  1.00 61.96           C  
ATOM    614  HB2 LEU A  44     -10.400  14.051 -28.613  1.00 61.96           H  
ATOM    615  HB3 LEU A  44     -10.925  15.580 -29.315  1.00 61.96           H  
ATOM    616  O   LEU A  44     -10.703  12.960 -31.147  1.00 61.96           O  
ATOM    617  CG  LEU A  44     -11.802  15.148 -27.395  1.00 61.96           C  
ATOM    618  HG  LEU A  44     -12.288  14.316 -26.887  1.00 61.96           H  
ATOM    619  CD1 LEU A  44     -10.634  15.610 -26.534  1.00 61.96           C  
ATOM    620 HD11 LEU A  44     -11.001  15.952 -25.566  1.00 61.96           H  
ATOM    621 HD12 LEU A  44      -9.943  14.782 -26.373  1.00 61.96           H  
ATOM    622 HD13 LEU A  44     -10.120  16.426 -27.042  1.00 61.96           H  
ATOM    623  CD2 LEU A  44     -12.791  16.306 -27.518  1.00 61.96           C  
ATOM    624 HD21 LEU A  44     -12.329  17.150 -28.031  1.00 61.96           H  
ATOM    625 HD22 LEU A  44     -13.665  15.971 -28.077  1.00 61.96           H  
ATOM    626 HD23 LEU A  44     -13.118  16.621 -26.527  1.00 61.96           H  
ATOM    627  N   THR A  45     -12.452  14.043 -32.052  1.00 57.58           N  
ATOM    628  H   THR A  45     -13.324  14.524 -31.882  1.00 57.58           H  
ATOM    629  CA  THR A  45     -12.059  13.869 -33.453  1.00 57.58           C  
ATOM    630  HA  THR A  45     -11.154  13.264 -33.503  1.00 57.58           H  
ATOM    631  C   THR A  45     -11.748  15.215 -34.086  1.00 57.58           C  
ATOM    632  CB  THR A  45     -13.143  13.146 -34.266  1.00 57.58           C  
ATOM    633  HB  THR A  45     -12.889  13.195 -35.325  1.00 57.58           H  
ATOM    634  O   THR A  45     -12.456  16.193 -33.863  1.00 57.58           O  
ATOM    635  CG2 THR A  45     -13.261  11.678 -33.860  1.00 57.58           C  
ATOM    636 HG21 THR A  45     -12.290  11.188 -33.928  1.00 57.58           H  
ATOM    637 HG22 THR A  45     -13.965  11.180 -34.527  1.00 57.58           H  
ATOM    638 HG23 THR A  45     -13.640  11.612 -32.840  1.00 57.58           H  
ATOM    639  OG1 THR A  45     -14.407  13.731 -34.058  1.00 57.58           O  
ATOM    640  HG1 THR A  45     -14.394  14.640 -34.366  1.00 57.58           H  
ATOM    641  N   TRP A  46     -10.709  15.251 -34.917  1.00 55.17           N  
ATOM    642  H   TRP A  46     -10.199  14.399 -35.100  1.00 55.17           H  
ATOM    643  CA  TRP A  46     -10.375  16.406 -35.743  1.00 55.17           C  
ATOM    644  HA  TRP A  46     -11.042  17.236 -35.510  1.00 55.17           H  
ATOM    645  C   TRP A  46     -10.569  16.050 -37.210  1.00 55.17           C  
ATOM    646  CB  TRP A  46      -8.937  16.868 -35.477  1.00 55.17           C  
ATOM    647  HB2 TRP A  46      -8.639  17.544 -36.279  1.00 55.17           H  
ATOM    648  HB3 TRP A  46      -8.267  16.009 -35.515  1.00 55.17           H  
ATOM    649  O   TRP A  46     -10.111  15.001 -37.661  1.00 55.17           O  
ATOM    650  CG  TRP A  46      -8.735  17.586 -34.179  1.00 55.17           C  
ATOM    651  CD1 TRP A  46      -8.661  18.928 -34.033  1.00 55.17           C  
ATOM    652  HD1 TRP A  46      -8.736  19.639 -34.842  1.00 55.17           H  
ATOM    653  CD2 TRP A  46      -8.608  17.029 -32.833  1.00 55.17           C  
ATOM    654  CE2 TRP A  46      -8.460  18.111 -31.913  1.00 55.17           C  
ATOM    655  CE3 TRP A  46      -8.609  15.724 -32.293  1.00 55.17           C  
ATOM    656  HE3 TRP A  46      -8.723  14.876 -32.951  1.00 55.17           H  
ATOM    657  NE1 TRP A  46      -8.498  19.242 -32.698  1.00 55.17           N  
ATOM    658  HE1 TRP A  46      -8.456  20.188 -32.345  1.00 55.17           H  
ATOM    659  CH2 TRP A  46      -8.329  16.601 -30.028  1.00 55.17           C  
ATOM    660  HH2 TRP A  46      -8.234  16.425 -28.967  1.00 55.17           H  
ATOM    661  CZ2 TRP A  46      -8.323  17.912 -30.532  1.00 55.17           C  
ATOM    662  HZ2 TRP A  46      -8.226  18.756 -29.864  1.00 55.17           H  
ATOM    663  CZ3 TRP A  46      -8.473  15.513 -30.908  1.00 55.17           C  
ATOM    664  HZ3 TRP A  46      -8.491  14.505 -30.518  1.00 55.17           H  
ATOM    665  N   ASP A  47     -11.186  16.958 -37.961  1.00 56.01           N  
ATOM    666  H   ASP A  47     -11.693  17.700 -37.501  1.00 56.01           H  
ATOM    667  CA  ASP A  47     -11.421  16.780 -39.399  1.00 56.01           C  
ATOM    668  HA  ASP A  47     -11.880  15.806 -39.567  1.00 56.01           H  
ATOM    669  C   ASP A  47     -10.118  16.850 -40.213  1.00 56.01           C  
ATOM    670  CB  ASP A  47     -12.388  17.868 -39.892  1.00 56.01           C  
ATOM    671  HB2 ASP A  47     -12.620  17.683 -40.941  1.00 56.01           H  
ATOM    672  HB3 ASP A  47     -11.888  18.835 -39.824  1.00 56.01           H  
ATOM    673  O   ASP A  47     -10.046  16.374 -41.346  1.00 56.01           O  
ATOM    674  CG  ASP A  47     -13.699  17.937 -39.107  1.00 56.01           C  
ATOM    675  OD1 ASP A  47     -14.133  16.887 -38.587  1.00 56.01           O  
ATOM    676  OD2 ASP A  47     -14.230  19.063 -39.008  1.00 56.01           O  
ATOM    677  N   ILE A  48      -9.080  17.467 -39.638  1.00 59.42           N  
ATOM    678  H   ILE A  48      -9.196  17.761 -38.679  1.00 59.42           H  
ATOM    679  CA  ILE A  48      -7.806  17.750 -40.295  1.00 59.42           C  
ATOM    680  HA  ILE A  48      -7.815  17.255 -41.267  1.00 59.42           H  
ATOM    681  C   ILE A  48      -6.667  17.196 -39.426  1.00 59.42           C  
ATOM    682  CB  ILE A  48      -7.624  19.263 -40.563  1.00 59.42           C  
ATOM    683  HB  ILE A  48      -7.386  19.753 -39.619  1.00 59.42           H  
ATOM    684  O   ILE A  48      -6.618  17.517 -38.236  1.00 59.42           O  
ATOM    685  CG1 ILE A  48      -8.901  19.931 -41.132  1.00 59.42           C  
ATOM    686 HG12 ILE A  48      -9.744  19.741 -40.467  1.00 59.42           H  
ATOM    687 HG13 ILE A  48      -9.135  19.501 -42.106  1.00 59.42           H  
ATOM    688  CG2 ILE A  48      -6.438  19.453 -41.531  1.00 59.42           C  
ATOM    689 HG21 ILE A  48      -5.532  19.018 -41.110  1.00 59.42           H  
ATOM    690 HG22 ILE A  48      -6.656  18.981 -42.489  1.00 59.42           H  
ATOM    691 HG23 ILE A  48      -6.240  20.513 -41.690  1.00 59.42           H  
ATOM    692  CD1 ILE A  48      -8.811  21.457 -41.261  1.00 59.42           C  
ATOM    693 HD11 ILE A  48      -8.078  21.740 -42.015  1.00 59.42           H  
ATOM    694 HD12 ILE A  48      -9.783  21.846 -41.563  1.00 59.42           H  
ATOM    695 HD13 ILE A  48      -8.541  21.895 -40.300  1.00 59.42           H  
ATOM    696  N   PRO A  49      -5.719  16.419 -39.986  1.00 58.98           N  
ATOM    697  CA  PRO A  49      -4.523  15.989 -39.268  1.00 58.98           C  
ATOM    698  HA  PRO A  49      -4.824  15.439 -38.377  1.00 58.98           H  
ATOM    699  C   PRO A  49      -3.686  17.212 -38.867  1.00 58.98           C  
ATOM    700  CB  PRO A  49      -3.769  15.040 -40.218  1.00 58.98           C  
ATOM    701  HB2 PRO A  49      -2.924  15.541 -40.692  1.00 58.98           H  
ATOM    702  HB3 PRO A  49      -3.421  14.151 -39.692  1.00 58.98           H  
ATOM    703  O   PRO A  49      -3.011  17.815 -39.700  1.00 58.98           O  
ATOM    704  CG  PRO A  49      -4.790  14.680 -41.295  1.00 58.98           C  
ATOM    705  HG2 PRO A  49      -5.350  13.800 -40.980  1.00 58.98           H  
ATOM    706  HG3 PRO A  49      -4.316  14.504 -42.261  1.00 58.98           H  
ATOM    707  CD  PRO A  49      -5.724  15.880 -41.335  1.00 58.98           C  
ATOM    708  HD2 PRO A  49      -6.717  15.550 -41.639  1.00 58.98           H  
ATOM    709  HD3 PRO A  49      -5.340  16.629 -42.028  1.00 58.98           H  
ATOM    710  N   GLN A  50      -3.750  17.601 -37.596  1.00 61.11           N  
ATOM    711  H   GLN A  50      -4.387  17.117 -36.980  1.00 61.11           H  
ATOM    712  CA  GLN A  50      -2.989  18.712 -37.026  1.00 61.11           C  
ATOM    713  HA  GLN A  50      -2.405  19.195 -37.810  1.00 61.11           H  
ATOM    714  C   GLN A  50      -2.042  18.171 -35.943  1.00 61.11           C  
ATOM    715  CB  GLN A  50      -3.952  19.763 -36.447  1.00 61.11           C  
ATOM    716  HB2 GLN A  50      -3.407  20.403 -35.753  1.00 61.11           H  
ATOM    717  HB3 GLN A  50      -4.711  19.245 -35.861  1.00 61.11           H  
ATOM    718  O   GLN A  50      -2.476  17.383 -35.100  1.00 61.11           O  
ATOM    719  CG  GLN A  50      -4.659  20.612 -37.527  1.00 61.11           C  
ATOM    720  HG2 GLN A  50      -4.594  20.117 -38.496  1.00 61.11           H  
ATOM    721  HG3 GLN A  50      -5.717  20.670 -37.271  1.00 61.11           H  
ATOM    722  CD  GLN A  50      -4.147  22.048 -37.668  1.00 61.11           C  
ATOM    723  NE2 GLN A  50      -4.634  22.793 -38.636  1.00 61.11           N  
ATOM    724 HE21 GLN A  50      -5.354  22.439 -39.250  1.00 61.11           H  
ATOM    725 HE22 GLN A  50      -4.312  23.750 -38.650  1.00 61.11           H  
ATOM    726  OE1 GLN A  50      -3.322  22.548 -36.923  1.00 61.11           O  
ATOM    727  N   PRO A  51      -0.756  18.559 -35.929  1.00 54.78           N  
ATOM    728  CA  PRO A  51       0.125  18.261 -34.807  1.00 54.78           C  
ATOM    729  HA  PRO A  51       0.088  17.197 -34.577  1.00 54.78           H  
ATOM    730  C   PRO A  51      -0.324  19.058 -33.572  1.00 54.78           C  
ATOM    731  CB  PRO A  51       1.533  18.621 -35.286  1.00 54.78           C  
ATOM    732  HB2 PRO A  51       2.160  18.996 -34.477  1.00 54.78           H  
ATOM    733  HB3 PRO A  51       1.991  17.743 -35.743  1.00 54.78           H  
ATOM    734  O   PRO A  51      -0.411  20.283 -33.609  1.00 54.78           O  
ATOM    735  CG  PRO A  51       1.300  19.683 -36.361  1.00 54.78           C  
ATOM    736  HG2 PRO A  51       1.254  20.666 -35.892  1.00 54.78           H  
ATOM    737  HG3 PRO A  51       2.078  19.665 -37.124  1.00 54.78           H  
ATOM    738  CD  PRO A  51      -0.069  19.342 -36.944  1.00 54.78           C  
ATOM    739  HD2 PRO A  51       0.050  18.741 -37.846  1.00 54.78           H  
ATOM    740  HD3 PRO A  51      -0.611  20.261 -37.168  1.00 54.78           H  
ATOM    741  N   PHE A  52      -0.619  18.354 -32.480  1.00 51.84           N  
ATOM    742  H   PHE A  52      -0.554  17.347 -32.523  1.00 51.84           H  
ATOM    743  CA  PHE A  52      -1.032  18.955 -31.209  1.00 51.84           C  
ATOM    744  HA  PHE A  52      -1.532  19.898 -31.429  1.00 51.84           H  
ATOM    745  C   PHE A  52       0.178  19.277 -30.316  1.00 51.84           C  
ATOM    746  CB  PHE A  52      -2.064  18.043 -30.513  1.00 51.84           C  
ATOM    747  HB2 PHE A  52      -2.941  18.650 -30.287  1.00 51.84           H  
ATOM    748  HB3 PHE A  52      -2.402  17.266 -31.199  1.00 51.84           H  
ATOM    749  O   PHE A  52       1.230  18.648 -30.442  1.00 51.84           O  
ATOM    750  CG  PHE A  52      -1.596  17.379 -29.228  1.00 51.84           C  
ATOM    751  CD1 PHE A  52      -0.600  16.384 -29.256  1.00 51.84           C  
ATOM    752  HD1 PHE A  52      -0.159  16.089 -30.197  1.00 51.84           H  
ATOM    753  CD2 PHE A  52      -2.159  17.759 -27.997  1.00 51.84           C  
ATOM    754  HD2 PHE A  52      -2.955  18.488 -27.961  1.00 51.84           H  
ATOM    755  CE1 PHE A  52      -0.139  15.804 -28.061  1.00 51.84           C  
ATOM    756  HE1 PHE A  52       0.643  15.060 -28.087  1.00 51.84           H  
ATOM    757  CE2 PHE A  52      -1.736  17.132 -26.813  1.00 51.84           C  
ATOM    758  HE2 PHE A  52      -2.244  17.333 -25.881  1.00 51.84           H  
ATOM    759  CZ  PHE A  52      -0.702  16.186 -26.834  1.00 51.84           C  
ATOM    760  HZ  PHE A  52      -0.373  15.718 -25.918  1.00 51.84           H  
ATOM    761  N   THR A  53       0.012  20.213 -29.374  1.00 46.39           N  
ATOM    762  H   THR A  53      -0.840  20.755 -29.378  1.00 46.39           H  
ATOM    763  CA  THR A  53       1.016  20.495 -28.329  1.00 46.39           C  
ATOM    764  HA  THR A  53       1.899  19.883 -28.515  1.00 46.39           H  
ATOM    765  C   THR A  53       0.574  20.114 -26.914  1.00 46.39           C  
ATOM    766  CB  THR A  53       1.486  21.957 -28.369  1.00 46.39           C  
ATOM    767  HB  THR A  53       2.060  22.173 -27.468  1.00 46.39           H  
ATOM    768  O   THR A  53       1.408  19.627 -26.160  1.00 46.39           O  
ATOM    769  CG2 THR A  53       2.381  22.225 -29.578  1.00 46.39           C  
ATOM    770 HG21 THR A  53       3.256  21.576 -29.540  1.00 46.39           H  
ATOM    771 HG22 THR A  53       2.708  23.265 -29.565  1.00 46.39           H  
ATOM    772 HG23 THR A  53       1.832  22.035 -30.500  1.00 46.39           H  
ATOM    773  OG1 THR A  53       0.387  22.847 -28.437  1.00 46.39           O  
ATOM    774  HG1 THR A  53      -0.034  22.878 -27.575  1.00 46.39           H  
ATOM    775  N   TRP A  54      -0.691  20.324 -26.525  1.00 44.56           N  
ATOM    776  H   TRP A  54      -1.351  20.729 -27.174  1.00 44.56           H  
ATOM    777  CA  TRP A  54      -1.256  19.861 -25.242  1.00 44.56           C  
ATOM    778  HA  TRP A  54      -0.961  18.823 -25.085  1.00 44.56           H  
ATOM    779  C   TRP A  54      -2.800  19.945 -25.242  1.00 44.56           C  
ATOM    780  CB  TRP A  54      -0.665  20.645 -24.063  1.00 44.56           C  
ATOM    781  HB2 TRP A  54       0.408  20.465 -24.004  1.00 44.56           H  
ATOM    782  HB3 TRP A  54      -1.090  20.254 -23.139  1.00 44.56           H  
ATOM    783  O   TRP A  54      -3.379  20.673 -26.048  1.00 44.56           O  
ATOM    784  CG  TRP A  54      -0.897  22.114 -24.097  1.00 44.56           C  
ATOM    785  CD1 TRP A  54      -0.095  23.032 -24.680  1.00 44.56           C  
ATOM    786  HD1 TRP A  54       0.836  22.802 -25.177  1.00 44.56           H  
ATOM    787  CD2 TRP A  54      -1.995  22.852 -23.490  1.00 44.56           C  
ATOM    788  CE2 TRP A  54      -1.805  24.237 -23.768  1.00 44.56           C  
ATOM    789  CE3 TRP A  54      -3.114  22.490 -22.711  1.00 44.56           C  
ATOM    790  HE3 TRP A  54      -3.271  21.452 -22.458  1.00 44.56           H  
ATOM    791  NE1 TRP A  54      -0.636  24.290 -24.501  1.00 44.56           N  
ATOM    792  HE1 TRP A  54      -0.186  25.143 -24.801  1.00 44.56           H  
ATOM    793  CH2 TRP A  54      -3.803  24.826 -22.541  1.00 44.56           C  
ATOM    794  HH2 TRP A  54      -4.497  25.567 -22.172  1.00 44.56           H  
ATOM    795  CZ2 TRP A  54      -2.690  25.219 -23.303  1.00 44.56           C  
ATOM    796  HZ2 TRP A  54      -2.515  26.263 -23.518  1.00 44.56           H  
ATOM    797  CZ3 TRP A  54      -4.013  23.467 -22.246  1.00 44.56           C  
ATOM    798  HZ3 TRP A  54      -4.868  23.177 -21.654  1.00 44.56           H  
ATOM    799  N   ILE A  55      -3.454  19.195 -24.345  1.00 51.96           N  
ATOM    800  H   ILE A  55      -2.906  18.637 -23.706  1.00 51.96           H  
ATOM    801  CA  ILE A  55      -4.895  19.244 -24.038  1.00 51.96           C  
ATOM    802  HA  ILE A  55      -5.276  20.216 -24.350  1.00 51.96           H  
ATOM    803  C   ILE A  55      -5.073  19.132 -22.514  1.00 51.96           C  
ATOM    804  CB  ILE A  55      -5.677  18.146 -24.809  1.00 51.96           C  
ATOM    805  HB  ILE A  55      -5.415  18.246 -25.862  1.00 51.96           H  
ATOM    806  O   ILE A  55      -4.310  18.411 -21.872  1.00 51.96           O  
ATOM    807  CG1 ILE A  55      -7.196  18.387 -24.681  1.00 51.96           C  
ATOM    808 HG12 ILE A  55      -7.516  18.208 -23.654  1.00 51.96           H  
ATOM    809 HG13 ILE A  55      -7.406  19.429 -24.924  1.00 51.96           H  
ATOM    810  CG2 ILE A  55      -5.304  16.717 -24.365  1.00 51.96           C  
ATOM    811 HG21 ILE A  55      -5.672  16.520 -23.357  1.00 51.96           H  
ATOM    812 HG22 ILE A  55      -5.741  15.986 -25.046  1.00 51.96           H  
ATOM    813 HG23 ILE A  55      -4.223  16.584 -24.378  1.00 51.96           H  
ATOM    814  CD1 ILE A  55      -8.047  17.517 -25.607  1.00 51.96           C  
ATOM    815 HD11 ILE A  55      -7.982  16.469 -25.313  1.00 51.96           H  
ATOM    816 HD12 ILE A  55      -9.085  17.841 -25.523  1.00 51.96           H  
ATOM    817 HD13 ILE A  55      -7.718  17.633 -26.639  1.00 51.96           H  
ATOM    818  N   ARG A  56      -6.050  19.840 -21.930  1.00 44.68           N  
ATOM    819  H   ARG A  56      -6.653  20.397 -22.518  1.00 44.68           H  
ATOM    820  CA  ARG A  56      -6.438  19.723 -20.511  1.00 44.68           C  
ATOM    821  HA  ARG A  56      -5.815  18.970 -20.029  1.00 44.68           H  
ATOM    822  C   ARG A  56      -7.887  19.251 -20.438  1.00 44.68           C  
ATOM    823  CB  ARG A  56      -6.228  21.063 -19.772  1.00 44.68           C  
ATOM    824  HB2 ARG A  56      -5.189  21.369 -19.894  1.00 44.68           H  
ATOM    825  HB3 ARG A  56      -6.864  21.823 -20.226  1.00 44.68           H  
ATOM    826  O   ARG A  56      -8.758  19.870 -21.036  1.00 44.68           O  
ATOM    827  CG  ARG A  56      -6.541  20.986 -18.261  1.00 44.68           C  
ATOM    828  HG2 ARG A  56      -5.883  20.249 -17.800  1.00 44.68           H  
ATOM    829  HG3 ARG A  56      -7.574  20.671 -18.115  1.00 44.68           H  
ATOM    830  CD  ARG A  56      -6.344  22.344 -17.562  1.00 44.68           C  
ATOM    831  HD2 ARG A  56      -7.041  23.062 -17.994  1.00 44.68           H  
ATOM    832  HD3 ARG A  56      -5.326  22.688 -17.746  1.00 44.68           H  
ATOM    833  NE  ARG A  56      -6.574  22.261 -16.101  1.00 44.68           N  
ATOM    834  HE  ARG A  56      -6.959  21.397 -15.745  1.00 44.68           H  
ATOM    835  NH1 ARG A  56      -6.000  24.423 -15.542  1.00 44.68           N  
ATOM    836 HH11 ARG A  56      -5.916  25.121 -14.817  1.00 44.68           H  
ATOM    837 HH12 ARG A  56      -6.012  24.689 -16.517  1.00 44.68           H  
ATOM    838  NH2 ARG A  56      -6.492  22.983 -13.926  1.00 44.68           N  
ATOM    839 HH21 ARG A  56      -6.271  23.685 -13.235  1.00 44.68           H  
ATOM    840 HH22 ARG A  56      -6.776  22.077 -13.581  1.00 44.68           H  
ATOM    841  CZ  ARG A  56      -6.357  23.216 -15.202  1.00 44.68           C  
ATOM    842  N   ILE A  57      -8.125  18.168 -19.706  1.00 45.37           N  
ATOM    843  H   ILE A  57      -7.349  17.728 -19.232  1.00 45.37           H  
ATOM    844  CA  ILE A  57      -9.457  17.651 -19.380  1.00 45.37           C  
ATOM    845  HA  ILE A  57     -10.222  18.342 -19.733  1.00 45.37           H  
ATOM    846  C   ILE A  57      -9.521  17.587 -17.854  1.00 45.37           C  
ATOM    847  CB  ILE A  57      -9.701  16.268 -20.038  1.00 45.37           C  
ATOM    848  HB  ILE A  57      -8.956  15.570 -19.655  1.00 45.37           H  
ATOM    849  O   ILE A  57      -8.681  16.928 -17.243  1.00 45.37           O  
ATOM    850  CG1 ILE A  57      -9.547  16.340 -21.578  1.00 45.37           C  
ATOM    851 HG12 ILE A  57     -10.301  17.014 -21.986  1.00 45.37           H  
ATOM    852 HG13 ILE A  57      -8.566  16.747 -21.823  1.00 45.37           H  
ATOM    853  CG2 ILE A  57     -11.097  15.740 -19.653  1.00 45.37           C  
ATOM    854 HG21 ILE A  57     -11.198  15.670 -18.571  1.00 45.37           H  
ATOM    855 HG22 ILE A  57     -11.871  16.402 -20.042  1.00 45.37           H  
ATOM    856 HG23 ILE A  57     -11.250  14.738 -20.053  1.00 45.37           H  
ATOM    857  CD1 ILE A  57      -9.650  14.986 -22.293  1.00 45.37           C  
ATOM    858 HD11 ILE A  57      -9.395  15.115 -23.345  1.00 45.37           H  
ATOM    859 HD12 ILE A  57     -10.667  14.597 -22.232  1.00 45.37           H  
ATOM    860 HD13 ILE A  57      -8.957  14.274 -21.845  1.00 45.37           H  
ATOM    861  N   THR A  58     -10.482  18.280 -17.244  1.00 40.56           N  
ATOM    862  H   THR A  58     -11.142  18.803 -17.802  1.00 40.56           H  
ATOM    863  CA  THR A  58     -10.669  18.310 -15.786  1.00 40.56           C  
ATOM    864  HA  THR A  58      -9.880  17.737 -15.300  1.00 40.56           H  
ATOM    865  C   THR A  58     -12.014  17.670 -15.452  1.00 40.56           C  
ATOM    866  CB  THR A  58     -10.600  19.746 -15.231  1.00 40.56           C  
ATOM    867  HB  THR A  58     -11.469  20.304 -15.579  1.00 40.56           H  
ATOM    868  O   THR A  58     -13.056  18.157 -15.877  1.00 40.56           O  
ATOM    869  CG2 THR A  58     -10.569  19.765 -13.703  1.00 40.56           C  
ATOM    870 HG21 THR A  58     -10.502  20.795 -13.350  1.00 40.56           H  
ATOM    871 HG22 THR A  58     -11.486  19.332 -13.304  1.00 40.56           H  
ATOM    872 HG23 THR A  58      -9.712  19.202 -13.334  1.00 40.56           H  
ATOM    873  OG1 THR A  58      -9.435  20.428 -15.664  1.00 40.56           O  
ATOM    874  HG1 THR A  58      -9.680  21.356 -15.630  1.00 40.56           H  
ATOM    875  N   SER A  59     -12.000  16.566 -14.705  1.00 41.90           N  
ATOM    876  H   SER A  59     -11.110  16.228 -14.369  1.00 41.90           H  
ATOM    877  CA  SER A  59     -13.211  15.960 -14.143  1.00 41.90           C  
ATOM    878  HA  SER A  59     -14.046  16.084 -14.833  1.00 41.90           H  
ATOM    879  C   SER A  59     -13.540  16.659 -12.825  1.00 41.90           C  
ATOM    880  CB  SER A  59     -12.979  14.458 -13.934  1.00 41.90           C  
ATOM    881  HB2 SER A  59     -12.766  13.998 -14.899  1.00 41.90           H  
ATOM    882  HB3 SER A  59     -12.124  14.304 -13.276  1.00 41.90           H  
ATOM    883  O   SER A  59     -12.684  16.687 -11.939  1.00 41.90           O  
ATOM    884  OG  SER A  59     -14.116  13.837 -13.375  1.00 41.90           O  
ATOM    885  HG  SER A  59     -14.066  13.874 -12.417  1.00 41.90           H  
ATOM    886  N   ILE A  60     -14.756  17.197 -12.672  1.00 43.65           N  
ATOM    887  H   ILE A  60     -15.397  17.165 -13.453  1.00 43.65           H  
ATOM    888  CA  ILE A  60     -15.253  17.755 -11.402  1.00 43.65           C  
ATOM    889  HA  ILE A  60     -14.455  18.342 -10.947  1.00 43.65           H  
ATOM    890  C   ILE A  60     -15.549  16.569 -10.477  1.00 43.65           C  
ATOM    891  CB  ILE A  60     -16.457  18.706 -11.601  1.00 43.65           C  
ATOM    892  HB  ILE A  60     -17.302  18.124 -11.969  1.00 43.65           H  
ATOM    893  O   ILE A  60     -16.654  16.034 -10.410  1.00 43.65           O  
ATOM    894  CG1 ILE A  60     -16.133  19.805 -12.640  1.00 43.65           C  
ATOM    895 HG12 ILE A  60     -15.333  20.446 -12.268  1.00 43.65           H  
ATOM    896 HG13 ILE A  60     -15.791  19.344 -13.567  1.00 43.65           H  
ATOM    897  CG2 ILE A  60     -16.845  19.349 -10.253  1.00 43.65           C  
ATOM    898 HG21 ILE A  60     -17.053  18.580  -9.508  1.00 43.65           H  
ATOM    899 HG22 ILE A  60     -16.034  19.982  -9.891  1.00 43.65           H  
ATOM    900 HG23 ILE A  60     -17.746  19.951 -10.366  1.00 43.65           H  
ATOM    901  CD1 ILE A  60     -17.343  20.668 -13.009  1.00 43.65           C  
ATOM    902 HD11 ILE A  60     -17.610  21.334 -12.189  1.00 43.65           H  
ATOM    903 HD12 ILE A  60     -17.098  21.270 -13.884  1.00 43.65           H  
ATOM    904 HD13 ILE A  60     -18.189  20.025 -13.255  1.00 43.65           H  
ATOM    905  N   ASN A  61     -14.473  16.074  -9.875  1.00 49.73           N  
ATOM    906  H   ASN A  61     -13.601  16.546 -10.067  1.00 49.73           H  
ATOM    907  CA  ASN A  61     -14.432  14.921  -8.994  1.00 49.73           C  
ATOM    908  HA  ASN A  61     -14.866  14.075  -9.527  1.00 49.73           H  
ATOM    909  C   ASN A  61     -15.296  15.214  -7.759  1.00 49.73           C  
ATOM    910  CB  ASN A  61     -12.943  14.651  -8.666  1.00 49.73           C  
ATOM    911  HB2 ASN A  61     -12.712  15.021  -7.667  1.00 49.73           H  
ATOM    912  HB3 ASN A  61     -12.302  15.186  -9.367  1.00 49.73           H  
ATOM    913  O   ASN A  61     -15.416  16.366  -7.355  1.00 49.73           O  
ATOM    914  CG  ASN A  61     -12.550  13.188  -8.741  1.00 49.73           C  
ATOM    915  ND2 ASN A  61     -11.270  12.902  -8.762  1.00 49.73           N  
ATOM    916 HD21 ASN A  61     -10.579  13.631  -8.654  1.00 49.73           H  
ATOM    917 HD22 ASN A  61     -11.034  11.919  -8.759  1.00 49.73           H  
ATOM    918  OD1 ASN A  61     -13.377  12.295  -8.803  1.00 49.73           O  
ATOM    919  N   THR A  62     -15.900  14.204  -7.141  1.00 54.67           N  
ATOM    920  H   THR A  62     -15.720  13.273  -7.489  1.00 54.67           H  
ATOM    921  CA  THR A  62     -16.815  14.329  -5.984  1.00 54.67           C  
ATOM    922  HA  THR A  62     -17.579  15.062  -6.245  1.00 54.67           H  
ATOM    923  C   THR A  62     -16.162  14.864  -4.691  1.00 54.67           C  
ATOM    924  CB  THR A  62     -17.512  12.976  -5.736  1.00 54.67           C  
ATOM    925  HB  THR A  62     -18.013  12.975  -4.767  1.00 54.67           H  
ATOM    926  O   THR A  62     -16.656  14.592  -3.601  1.00 54.67           O  
ATOM    927  CG2 THR A  62     -18.570  12.688  -6.802  1.00 54.67           C  
ATOM    928 HG21 THR A  62     -19.313  13.485  -6.800  1.00 54.67           H  
ATOM    929 HG22 THR A  62     -18.109  12.636  -7.789  1.00 54.67           H  
ATOM    930 HG23 THR A  62     -19.069  11.744  -6.585  1.00 54.67           H  
ATOM    931  OG1 THR A  62     -16.590  11.900  -5.792  1.00 54.67           O  
ATOM    932  HG1 THR A  62     -15.821  12.167  -5.283  1.00 54.67           H  
ATOM    933  N   GLY A  63     -15.058  15.599  -4.798  1.00 70.74           N  
ATOM    934  H   GLY A  63     -14.819  15.951  -5.714  1.00 70.74           H  
ATOM    935  CA  GLY A  63     -14.108  15.889  -3.738  1.00 70.74           C  
ATOM    936  HA2 GLY A  63     -14.648  16.025  -2.801  1.00 70.74           H  
ATOM    937  HA3 GLY A  63     -13.583  16.817  -3.963  1.00 70.74           H  
ATOM    938  C   GLY A  63     -13.078  14.772  -3.564  1.00 70.74           C  
ATOM    939  O   GLY A  63     -13.030  13.812  -4.341  1.00 70.74           O  
ATOM    940  N   ARG A  64     -12.254  14.900  -2.525  1.00 73.95           N  
ATOM    941  H   ARG A  64     -12.447  15.671  -1.901  1.00 73.95           H  
ATOM    942  CA  ARG A  64     -11.264  13.906  -2.076  1.00 73.95           C  
ATOM    943  HA  ARG A  64     -10.988  13.279  -2.924  1.00 73.95           H  
ATOM    944  C   ARG A  64     -11.857  12.990  -1.003  1.00 73.95           C  
ATOM    945  CB  ARG A  64     -10.006  14.642  -1.584  1.00 73.95           C  
ATOM    946  HB2 ARG A  64      -9.214  13.914  -1.410  1.00 73.95           H  
ATOM    947  HB3 ARG A  64      -9.674  15.320  -2.370  1.00 73.95           H  
ATOM    948  O   ARG A  64     -12.818  13.385  -0.349  1.00 73.95           O  
ATOM    949  CG  ARG A  64     -10.239  15.439  -0.288  1.00 73.95           C  
ATOM    950  HG2 ARG A  64     -10.376  14.746   0.542  1.00 73.95           H  
ATOM    951  HG3 ARG A  64     -11.125  16.068  -0.380  1.00 73.95           H  
ATOM    952  CD  ARG A  64      -9.042  16.343  -0.006  1.00 73.95           C  
ATOM    953  HD2 ARG A  64      -8.989  17.090  -0.797  1.00 73.95           H  
ATOM    954  HD3 ARG A  64      -8.132  15.744  -0.028  1.00 73.95           H  
ATOM    955  NE  ARG A  64      -9.150  16.982   1.316  1.00 73.95           N  
ATOM    956  HE  ARG A  64      -9.510  16.415   2.070  1.00 73.95           H  
ATOM    957  NH1 ARG A  64      -8.191  18.986   0.772  1.00 73.95           N  
ATOM    958 HH11 ARG A  64      -7.824  19.888   1.040  1.00 73.95           H  
ATOM    959 HH12 ARG A  64      -8.350  18.784  -0.205  1.00 73.95           H  
ATOM    960  NH2 ARG A  64      -8.596  18.475   2.917  1.00 73.95           N  
ATOM    961 HH21 ARG A  64      -8.169  19.352   3.179  1.00 73.95           H  
ATOM    962 HH22 ARG A  64      -8.831  17.810   3.639  1.00 73.95           H  
ATOM    963  CZ  ARG A  64      -8.644  18.147   1.661  1.00 73.95           C  
ATOM    964  N   ASN A  65     -11.280  11.803  -0.798  1.00 85.68           N  
ATOM    965  H   ASN A  65     -10.473  11.539  -1.346  1.00 85.68           H  
ATOM    966  CA  ASN A  65     -11.646  10.949   0.336  1.00 85.68           C  
ATOM    967  HA  ASN A  65     -12.732  10.876   0.379  1.00 85.68           H  
ATOM    968  C   ASN A  65     -11.148  11.596   1.642  1.00 85.68           C  
ATOM    969  CB  ASN A  65     -11.103   9.516   0.146  1.00 85.68           C  
ATOM    970  HB2 ASN A  65     -10.014   9.533   0.103  1.00 85.68           H  
ATOM    971  HB3 ASN A  65     -11.486   9.092  -0.783  1.00 85.68           H  
ATOM    972  O   ASN A  65      -9.962  11.526   1.951  1.00 85.68           O  
ATOM    973  CG  ASN A  65     -11.519   8.595   1.288  1.00 85.68           C  
ATOM    974  ND2 ASN A  65     -10.993   7.395   1.344  1.00 85.68           N  
ATOM    975 HD21 ASN A  65     -11.262   6.771   2.092  1.00 85.68           H  
ATOM    976 HD22 ASN A  65     -10.395   7.032   0.615  1.00 85.68           H  
ATOM    977  OD1 ASN A  65     -12.340   8.948   2.126  1.00 85.68           O  
ATOM    978  N   VAL A  66     -12.036  12.265   2.378  1.00 89.87           N  
ATOM    979  H   VAL A  66     -12.999  12.265   2.075  1.00 89.87           H  
ATOM    980  CA  VAL A  66     -11.697  12.966   3.625  1.00 89.87           C  
ATOM    981  HA  VAL A  66     -10.690  13.369   3.516  1.00 89.87           H  
ATOM    982  C   VAL A  66     -11.626  12.031   4.828  1.00 89.87           C  
ATOM    983  CB  VAL A  66     -12.619  14.170   3.916  1.00 89.87           C  
ATOM    984  HB  VAL A  66     -12.220  14.687   4.788  1.00 89.87           H  
ATOM    985  O   VAL A  66     -11.051  12.426   5.834  1.00 89.87           O  
ATOM    986  CG1 VAL A  66     -12.614  15.174   2.756  1.00 89.87           C  
ATOM    987 HG11 VAL A  66     -13.043  14.726   1.860  1.00 89.87           H  
ATOM    988 HG12 VAL A  66     -13.207  16.049   3.024  1.00 89.87           H  
ATOM    989 HG13 VAL A  66     -11.592  15.493   2.555  1.00 89.87           H  
ATOM    990  CG2 VAL A  66     -14.073  13.803   4.228  1.00 89.87           C  
ATOM    991 HG21 VAL A  66     -14.624  14.704   4.496  1.00 89.87           H  
ATOM    992 HG22 VAL A  66     -14.103  13.126   5.082  1.00 89.87           H  
ATOM    993 HG23 VAL A  66     -14.546  13.338   3.363  1.00 89.87           H  
ATOM    994  N   ALA A  67     -12.160  10.807   4.732  1.00 92.40           N  
ATOM    995  H   ALA A  67     -12.630  10.545   3.877  1.00 92.40           H  
ATOM    996  CA  ALA A  67     -12.039   9.792   5.780  1.00 92.40           C  
ATOM    997  HA  ALA A  67     -12.186  10.270   6.748  1.00 92.40           H  
ATOM    998  C   ALA A  67     -10.656   9.128   5.825  1.00 92.40           C  
ATOM    999  CB  ALA A  67     -13.141   8.743   5.602  1.00 92.40           C  
ATOM   1000  HB1 ALA A  67     -14.118   9.207   5.740  1.00 92.40           H  
ATOM   1001  HB2 ALA A  67     -13.026   7.964   6.355  1.00 92.40           H  
ATOM   1002  HB3 ALA A  67     -13.079   8.283   4.615  1.00 92.40           H  
ATOM   1003  O   ALA A  67     -10.301   8.581   6.865  1.00 92.40           O  
ATOM   1004  N   PHE A  68      -9.880   9.198   4.739  1.00 86.38           N  
ATOM   1005  H   PHE A  68     -10.229   9.699   3.935  1.00 86.38           H  
ATOM   1006  CA  PHE A  68      -8.576   8.546   4.619  1.00 86.38           C  
ATOM   1007  HA  PHE A  68      -8.732   7.467   4.613  1.00 86.38           H  
ATOM   1008  C   PHE A  68      -7.643   8.891   5.792  1.00 86.38           C  
ATOM   1009  CB  PHE A  68      -7.951   8.950   3.279  1.00 86.38           C  
ATOM   1010  HB2 PHE A  68      -7.834  10.034   3.256  1.00 86.38           H  
ATOM   1011  HB3 PHE A  68      -8.635   8.677   2.475  1.00 86.38           H  
ATOM   1012  O   PHE A  68      -7.364  10.065   6.041  1.00 86.38           O  
ATOM   1013  CG  PHE A  68      -6.613   8.295   3.003  1.00 86.38           C  
ATOM   1014  CD1 PHE A  68      -5.432   9.062   3.004  1.00 86.38           C  
ATOM   1015  HD1 PHE A  68      -5.476  10.118   3.228  1.00 86.38           H  
ATOM   1016  CD2 PHE A  68      -6.548   6.912   2.756  1.00 86.38           C  
ATOM   1017  HD2 PHE A  68      -7.440   6.304   2.777  1.00 86.38           H  
ATOM   1018  CE1 PHE A  68      -4.191   8.451   2.746  1.00 86.38           C  
ATOM   1019  HE1 PHE A  68      -3.283   9.036   2.770  1.00 86.38           H  
ATOM   1020  CE2 PHE A  68      -5.306   6.308   2.496  1.00 86.38           C  
ATOM   1021  HE2 PHE A  68      -5.250   5.245   2.310  1.00 86.38           H  
ATOM   1022  CZ  PHE A  68      -4.129   7.071   2.493  1.00 86.38           C  
ATOM   1023  HZ  PHE A  68      -3.179   6.588   2.317  1.00 86.38           H  
ATOM   1024  N   LEU A  69      -7.178   7.858   6.504  1.00 83.98           N  
ATOM   1025  H   LEU A  69      -7.465   6.936   6.208  1.00 83.98           H  
ATOM   1026  CA  LEU A  69      -6.302   7.926   7.682  1.00 83.98           C  
ATOM   1027  HA  LEU A  69      -6.296   6.926   8.116  1.00 83.98           H  
ATOM   1028  C   LEU A  69      -6.810   8.821   8.828  1.00 83.98           C  
ATOM   1029  CB  LEU A  69      -4.856   8.250   7.258  1.00 83.98           C  
ATOM   1030  HB2 LEU A  69      -4.839   9.251   6.826  1.00 83.98           H  
ATOM   1031  HB3 LEU A  69      -4.224   8.264   8.147  1.00 83.98           H  
ATOM   1032  O   LEU A  69      -6.037   9.257   9.684  1.00 83.98           O  
ATOM   1033  CG  LEU A  69      -4.235   7.265   6.253  1.00 83.98           C  
ATOM   1034  HG  LEU A  69      -4.835   7.242   5.344  1.00 83.98           H  
ATOM   1035  CD1 LEU A  69      -2.826   7.741   5.894  1.00 83.98           C  
ATOM   1036 HD11 LEU A  69      -2.878   8.738   5.457  1.00 83.98           H  
ATOM   1037 HD12 LEU A  69      -2.383   7.056   5.171  1.00 83.98           H  
ATOM   1038 HD13 LEU A  69      -2.205   7.775   6.790  1.00 83.98           H  
ATOM   1039  CD2 LEU A  69      -4.130   5.842   6.808  1.00 83.98           C  
ATOM   1040 HD21 LEU A  69      -5.125   5.444   7.010  1.00 83.98           H  
ATOM   1041 HD22 LEU A  69      -3.537   5.839   7.723  1.00 83.98           H  
ATOM   1042 HD23 LEU A  69      -3.659   5.197   6.067  1.00 83.98           H  
ATOM   1043  N   GLN A  70      -8.115   9.089   8.879  1.00 91.73           N  
ATOM   1044  H   GLN A  70      -8.713   8.723   8.151  1.00 91.73           H  
ATOM   1045  CA  GLN A  70      -8.723   9.818   9.988  1.00 91.73           C  
ATOM   1046  HA  GLN A  70      -8.085  10.665  10.239  1.00 91.73           H  
ATOM   1047  C   GLN A  70      -8.829   8.948  11.242  1.00 91.73           C  
ATOM   1048  CB  GLN A  70     -10.093  10.362   9.578  1.00 91.73           C  
ATOM   1049  HB2 GLN A  70     -10.607  10.776  10.446  1.00 91.73           H  
ATOM   1050  HB3 GLN A  70     -10.697   9.538   9.199  1.00 91.73           H  
ATOM   1051  O   GLN A  70      -8.688   7.722  11.219  1.00 91.73           O  
ATOM   1052  CG  GLN A  70      -9.997  11.449   8.503  1.00 91.73           C  
ATOM   1053  HG2 GLN A  70     -11.013  11.656   8.166  1.00 91.73           H  
ATOM   1054  HG3 GLN A  70      -9.428  11.077   7.650  1.00 91.73           H  
ATOM   1055  CD  GLN A  70      -9.397  12.774   8.962  1.00 91.73           C  
ATOM   1056  NE2 GLN A  70      -8.996  13.611   8.034  1.00 91.73           N  
ATOM   1057 HE21 GLN A  70      -8.724  14.541   8.317  1.00 91.73           H  
ATOM   1058 HE22 GLN A  70      -9.103  13.339   7.067  1.00 91.73           H  
ATOM   1059  OE1 GLN A  70      -9.348  13.115  10.135  1.00 91.73           O  
ATOM   1060  N   GLN A  71      -9.106   9.595  12.374  1.00 94.34           N  
ATOM   1061  H   GLN A  71      -9.333  10.578  12.327  1.00 94.34           H  
ATOM   1062  CA  GLN A  71      -9.309   8.874  13.623  1.00 94.34           C  
ATOM   1063  HA  GLN A  71      -8.497   8.155  13.734  1.00 94.34           H  
ATOM   1064  C   GLN A  71     -10.616   8.090  13.576  1.00 94.34           C  
ATOM   1065  CB  GLN A  71      -9.273   9.816  14.827  1.00 94.34           C  
ATOM   1066  HB2 GLN A  71      -9.541   9.245  15.715  1.00 94.34           H  
ATOM   1067  HB3 GLN A  71      -9.996  10.622  14.697  1.00 94.34           H  
ATOM   1068  O   GLN A  71     -11.676   8.634  13.272  1.00 94.34           O  
ATOM   1069  CG  GLN A  71      -7.867  10.397  15.016  1.00 94.34           C  
ATOM   1070  HG2 GLN A  71      -7.135   9.592  14.956  1.00 94.34           H  
ATOM   1071  HG3 GLN A  71      -7.657  11.108  14.216  1.00 94.34           H  
ATOM   1072  CD  GLN A  71      -7.682  11.100  16.354  1.00 94.34           C  
ATOM   1073  NE2 GLN A  71      -6.478  11.532  16.654  1.00 94.34           N  
ATOM   1074 HE21 GLN A  71      -6.403  12.035  17.527  1.00 94.34           H  
ATOM   1075 HE22 GLN A  71      -5.735  11.450  15.976  1.00 94.34           H  
ATOM   1076  OE1 GLN A  71      -8.576  11.268  17.167  1.00 94.34           O  
ATOM   1077  N   THR A  72     -10.534   6.811  13.924  1.00 97.49           N  
ATOM   1078  H   THR A  72      -9.642   6.432  14.205  1.00 97.49           H  
ATOM   1079  CA  THR A  72     -11.682   5.908  13.964  1.00 97.49           C  
ATOM   1080  HA  THR A  72     -12.591   6.473  13.757  1.00 97.49           H  
ATOM   1081  C   THR A  72     -11.836   5.289  15.338  1.00 97.49           C  
ATOM   1082  CB  THR A  72     -11.578   4.792  12.924  1.00 97.49           C  
ATOM   1083  HB  THR A  72     -12.436   4.127  13.023  1.00 97.49           H  
ATOM   1084  O   THR A  72     -10.890   5.230  16.127  1.00 97.49           O  
ATOM   1085  CG2 THR A  72     -11.533   5.303  11.495  1.00 97.49           C  
ATOM   1086 HG21 THR A  72     -11.457   4.453  10.816  1.00 97.49           H  
ATOM   1087 HG22 THR A  72     -12.457   5.840  11.280  1.00 97.49           H  
ATOM   1088 HG23 THR A  72     -10.686   5.972  11.344  1.00 97.49           H  
ATOM   1089  OG1 THR A  72     -10.393   4.067  13.145  1.00 97.49           O  
ATOM   1090  HG1 THR A  72      -9.750   4.459  12.550  1.00 97.49           H  
ATOM   1091  N   ASN A  73     -13.036   4.797  15.606  1.00 96.06           N  
ATOM   1092  H   ASN A  73     -13.769   4.909  14.920  1.00 96.06           H  
ATOM   1093  CA  ASN A  73     -13.343   4.027  16.793  1.00 96.06           C  
ATOM   1094  HA  ASN A  73     -12.444   3.506  17.120  1.00 96.06           H  
ATOM   1095  C   ASN A  73     -14.408   2.973  16.470  1.00 96.06           C  
ATOM   1096  CB  ASN A  73     -13.776   5.018  17.883  1.00 96.06           C  
ATOM   1097  HB2 ASN A  73     -14.743   5.447  17.618  1.00 96.06           H  
ATOM   1098  HB3 ASN A  73     -13.054   5.832  17.944  1.00 96.06           H  
ATOM   1099  O   ASN A  73     -15.160   3.096  15.503  1.00 96.06           O  
ATOM   1100  CG  ASN A  73     -13.865   4.403  19.258  1.00 96.06           C  
ATOM   1101  ND2 ASN A  73     -14.658   4.996  20.116  1.00 96.06           N  
ATOM   1102 HD21 ASN A  73     -15.263   5.730  19.778  1.00 96.06           H  
ATOM   1103 HD22 ASN A  73     -14.776   4.540  21.010  1.00 96.06           H  
ATOM   1104  OD1 ASN A  73     -13.242   3.403  19.575  1.00 96.06           O  
ATOM   1105  N   GLN A  74     -14.488   1.931  17.289  1.00 94.74           N  
ATOM   1106  H   GLN A  74     -13.886   1.911  18.100  1.00 94.74           H  
ATOM   1107  CA  GLN A  74     -15.566   0.950  17.231  1.00 94.74           C  
ATOM   1108  HA  GLN A  74     -16.452   1.459  16.851  1.00 94.74           H  
ATOM   1109  C   GLN A  74     -15.915   0.458  18.635  1.00 94.74           C  
ATOM   1110  CB  GLN A  74     -15.235  -0.192  16.255  1.00 94.74           C  
ATOM   1111  HB2 GLN A  74     -15.098   0.237  15.262  1.00 94.74           H  
ATOM   1112  HB3 GLN A  74     -16.085  -0.872  16.204  1.00 94.74           H  
ATOM   1113  O   GLN A  74     -15.092   0.508  19.546  1.00 94.74           O  
ATOM   1114  CG  GLN A  74     -13.981  -0.998  16.625  1.00 94.74           C  
ATOM   1115  HG2 GLN A  74     -13.127  -0.332  16.752  1.00 94.74           H  
ATOM   1116  HG3 GLN A  74     -14.137  -1.507  17.576  1.00 94.74           H  
ATOM   1117  CD  GLN A  74     -13.635  -2.008  15.537  1.00 94.74           C  
ATOM   1118  NE2 GLN A  74     -13.785  -3.281  15.762  1.00 94.74           N  
ATOM   1119 HE21 GLN A  74     -14.136  -3.570  16.664  1.00 94.74           H  
ATOM   1120 HE22 GLN A  74     -13.417  -3.939  15.090  1.00 94.74           H  
ATOM   1121  OE1 GLN A  74     -13.250  -1.664  14.437  1.00 94.74           O  
ATOM   1122  N   THR A  75     -17.151   0.007  18.829  1.00 93.16           N  
ATOM   1123  H   THR A  75     -17.777  -0.036  18.037  1.00 93.16           H  
ATOM   1124  CA  THR A  75     -17.684  -0.384  20.147  1.00 93.16           C  
ATOM   1125  HA  THR A  75     -17.612   0.466  20.826  1.00 93.16           H  
ATOM   1126  C   THR A  75     -16.915  -1.525  20.801  1.00 93.16           C  
ATOM   1127  CB  THR A  75     -19.156  -0.803  20.021  1.00 93.16           C  
ATOM   1128  HB  THR A  75     -19.460  -1.378  20.896  1.00 93.16           H  
ATOM   1129  O   THR A  75     -16.696  -1.513  22.011  1.00 93.16           O  
ATOM   1130  CG2 THR A  75     -20.044   0.432  19.918  1.00 93.16           C  
ATOM   1131 HG21 THR A  75     -20.052   0.950  20.878  1.00 93.16           H  
ATOM   1132 HG22 THR A  75     -19.647   1.101  19.155  1.00 93.16           H  
ATOM   1133 HG23 THR A  75     -21.060   0.130  19.663  1.00 93.16           H  
ATOM   1134  OG1 THR A  75     -19.373  -1.567  18.857  1.00 93.16           O  
ATOM   1135  HG1 THR A  75     -19.566  -2.457  19.160  1.00 93.16           H  
ATOM   1136  N   THR A  76     -16.512  -2.502  19.998  1.00 89.39           N  
ATOM   1137  H   THR A  76     -16.740  -2.424  19.017  1.00 89.39           H  
ATOM   1138  CA  THR A  76     -15.705  -3.662  20.379  1.00 89.39           C  
ATOM   1139  HA  THR A  76     -15.052  -3.408  21.215  1.00 89.39           H  
ATOM   1140  C   THR A  76     -14.846  -4.059  19.188  1.00 89.39           C  
ATOM   1141  CB  THR A  76     -16.583  -4.861  20.760  1.00 89.39           C  
ATOM   1142  HB  THR A  76     -15.930  -5.711  20.960  1.00 89.39           H  
ATOM   1143  O   THR A  76     -15.200  -3.733  18.057  1.00 89.39           O  
ATOM   1144  CG2 THR A  76     -17.444  -4.627  21.998  1.00 89.39           C  
ATOM   1145 HG21 THR A  76     -16.810  -4.325  22.832  1.00 89.39           H  
ATOM   1146 HG22 THR A  76     -18.187  -3.852  21.809  1.00 89.39           H  
ATOM   1147 HG23 THR A  76     -17.956  -5.555  22.256  1.00 89.39           H  
ATOM   1148  OG1 THR A  76     -17.442  -5.192  19.694  1.00 89.39           O  
ATOM   1149  HG1 THR A  76     -18.234  -4.654  19.765  1.00 89.39           H  
ATOM   1150  N   THR A  77     -13.756  -4.788  19.407  1.00 86.65           N  
ATOM   1151  H   THR A  77     -13.523  -5.074  20.347  1.00 86.65           H  
ATOM   1152  CA  THR A  77     -12.904  -5.322  18.336  1.00 86.65           C  
ATOM   1153  HA  THR A  77     -13.341  -5.114  17.358  1.00 86.65           H  
ATOM   1154  C   THR A  77     -12.835  -6.829  18.468  1.00 86.65           C  
ATOM   1155  CB  THR A  77     -11.508  -4.684  18.368  1.00 86.65           C  
ATOM   1156  HB  THR A  77     -11.030  -4.903  19.323  1.00 86.65           H  
ATOM   1157  O   THR A  77     -12.580  -7.331  19.560  1.00 86.65           O  
ATOM   1158  CG2 THR A  77     -10.605  -5.160  17.233  1.00 86.65           C  
ATOM   1159 HG21 THR A  77      -9.711  -4.538  17.174  1.00 86.65           H  
ATOM   1160 HG22 THR A  77     -10.297  -6.188  17.419  1.00 86.65           H  
ATOM   1161 HG23 THR A  77     -11.149  -5.114  16.289  1.00 86.65           H  
ATOM   1162  OG1 THR A  77     -11.628  -3.283  18.230  1.00 86.65           O  
ATOM   1163  HG1 THR A  77     -10.785  -2.905  18.494  1.00 86.65           H  
ATOM   1164  N   LEU A  78     -13.084  -7.545  17.368  1.00 77.71           N  
ATOM   1165  H   LEU A  78     -13.264  -7.066  16.498  1.00 77.71           H  
ATOM   1166  CA  LEU A  78     -12.868  -8.986  17.325  1.00 77.71           C  
ATOM   1167  HA  LEU A  78     -13.470  -9.451  18.105  1.00 77.71           H  
ATOM   1168  C   LEU A  78     -11.389  -9.263  17.601  1.00 77.71           C  
ATOM   1169  CB  LEU A  78     -13.287  -9.529  15.948  1.00 77.71           C  
ATOM   1170  HB2 LEU A  78     -14.339  -9.300  15.778  1.00 77.71           H  
ATOM   1171  HB3 LEU A  78     -12.702  -9.017  15.184  1.00 77.71           H  
ATOM   1172  O   LEU A  78     -10.542  -8.715  16.903  1.00 77.71           O  
ATOM   1173  CG  LEU A  78     -13.072 -11.046  15.791  1.00 77.71           C  
ATOM   1174  HG  LEU A  78     -12.032 -11.296  16.001  1.00 77.71           H  
ATOM   1175  CD1 LEU A  78     -13.986 -11.842  16.728  1.00 77.71           C  
ATOM   1176 HD11 LEU A  78     -13.856 -12.907  16.538  1.00 77.71           H  
ATOM   1177 HD12 LEU A  78     -13.713 -11.657  17.767  1.00 77.71           H  
ATOM   1178 HD13 LEU A  78     -15.027 -11.561  16.566  1.00 77.71           H  
ATOM   1179  CD2 LEU A  78     -13.372 -11.468  14.354  1.00 77.71           C  
ATOM   1180 HD21 LEU A  78     -13.148 -12.529  14.239  1.00 77.71           H  
ATOM   1181 HD22 LEU A  78     -12.734 -10.908  13.671  1.00 77.71           H  
ATOM   1182 HD23 LEU A  78     -14.419 -11.283  14.114  1.00 77.71           H  
ATOM   1183  N   GLU A  79     -11.115 -10.110  18.594  1.00 63.16           N  
ATOM   1184  H   GLU A  79     -11.899 -10.486  19.109  1.00 63.16           H  
ATOM   1185  CA  GLU A  79      -9.772 -10.423  19.091  1.00 63.16           C  
ATOM   1186  HA  GLU A  79      -9.891 -11.039  19.983  1.00 63.16           H  
ATOM   1187  C   GLU A  79      -8.991  -9.160  19.517  1.00 63.16           C  
ATOM   1188  CB  GLU A  79      -8.996 -11.283  18.073  1.00 63.16           C  
ATOM   1189  HB2 GLU A  79      -7.993 -11.442  18.471  1.00 63.16           H  
ATOM   1190  HB3 GLU A  79      -8.901 -10.744  17.131  1.00 63.16           H  
ATOM   1191  O   GLU A  79      -8.453  -8.417  18.696  1.00 63.16           O  
ATOM   1192  CG  GLU A  79      -9.641 -12.657  17.806  1.00 63.16           C  
ATOM   1193  HG2 GLU A  79     -10.678 -12.516  17.501  1.00 63.16           H  
ATOM   1194  HG3 GLU A  79      -9.639 -13.227  18.735  1.00 63.16           H  
ATOM   1195  CD  GLU A  79      -8.900 -13.452  16.715  1.00 63.16           C  
ATOM   1196  OE1 GLU A  79      -9.533 -14.336  16.100  1.00 63.16           O  
ATOM   1197  OE2 GLU A  79      -7.699 -13.170  16.496  1.00 63.16           O  
ATOM   1198  N   ASP A  80      -8.840  -8.942  20.831  1.00 56.69           N  
ATOM   1199  H   ASP A  80      -9.361  -9.529  21.467  1.00 56.69           H  
ATOM   1200  CA  ASP A  80      -8.118  -7.794  21.433  1.00 56.69           C  
ATOM   1201  HA  ASP A  80      -8.657  -6.883  21.176  1.00 56.69           H  
ATOM   1202  C   ASP A  80      -6.667  -7.595  20.914  1.00 56.69           C  
ATOM   1203  CB  ASP A  80      -8.101  -7.963  22.974  1.00 56.69           C  
ATOM   1204  HB2 ASP A  80      -8.187  -9.020  23.225  1.00 56.69           H  
ATOM   1205  HB3 ASP A  80      -7.133  -7.636  23.355  1.00 56.69           H  
ATOM   1206  O   ASP A  80      -6.024  -6.575  21.172  1.00 56.69           O  
ATOM   1207  CG  ASP A  80      -9.166  -7.170  23.750  1.00 56.69           C  
ATOM   1208  OD1 ASP A  80      -9.750  -6.220  23.185  1.00 56.69           O  
ATOM   1209  OD2 ASP A  80      -9.332  -7.485  24.952  1.00 56.69           O  
ATOM   1210  N   ASN A  81      -6.140  -8.542  20.133  1.00 54.33           N  
ATOM   1211  H   ASN A  81      -6.781  -9.270  19.852  1.00 54.33           H  
ATOM   1212  CA  ASN A  81      -4.807  -8.557  19.535  1.00 54.33           C  
ATOM   1213  HA  ASN A  81      -4.105  -8.206  20.292  1.00 54.33           H  
ATOM   1214  C   ASN A  81      -4.614  -7.614  18.332  1.00 54.33           C  
ATOM   1215  CB  ASN A  81      -4.449 -10.013  19.189  1.00 54.33           C  
ATOM   1216  HB2 ASN A  81      -3.530 -10.050  18.604  1.00 54.33           H  
ATOM   1217  HB3 ASN A  81      -5.244 -10.447  18.582  1.00 54.33           H  
ATOM   1218  O   ASN A  81      -3.703  -7.837  17.536  1.00 54.33           O  
ATOM   1219  CG  ASN A  81      -4.210 -10.874  20.411  1.00 54.33           C  
ATOM   1220  ND2 ASN A  81      -4.350 -12.169  20.262  1.00 54.33           N  
ATOM   1221 HD21 ASN A  81      -4.723 -12.533  19.397  1.00 54.33           H  
ATOM   1222 HD22 ASN A  81      -4.271 -12.736  21.094  1.00 54.33           H  
ATOM   1223  OD1 ASN A  81      -3.857 -10.417  21.487  1.00 54.33           O  
ATOM   1224  N   LYS A  82      -5.398  -6.533  18.206  1.00 62.48           N  
ATOM   1225  H   LYS A  82      -6.117  -6.414  18.905  1.00 62.48           H  
ATOM   1226  CA  LYS A  82      -5.201  -5.474  17.188  1.00 62.48           C  
ATOM   1227  HA  LYS A  82      -5.950  -4.702  17.364  1.00 62.48           H  
ATOM   1228  C   LYS A  82      -5.411  -5.902  15.728  1.00 62.48           C  
ATOM   1229  CB  LYS A  82      -3.818  -4.823  17.374  1.00 62.48           C  
ATOM   1230  HB2 LYS A  82      -3.019  -5.555  17.257  1.00 62.48           H  
ATOM   1231  HB3 LYS A  82      -3.652  -4.092  16.582  1.00 62.48           H  
ATOM   1232  O   LYS A  82      -5.014  -5.192  14.805  1.00 62.48           O  
ATOM   1233  CG  LYS A  82      -3.684  -4.145  18.738  1.00 62.48           C  
ATOM   1234  HG2 LYS A  82      -4.520  -3.462  18.891  1.00 62.48           H  
ATOM   1235  HG3 LYS A  82      -3.684  -4.894  19.530  1.00 62.48           H  
ATOM   1236  CD  LYS A  82      -2.373  -3.369  18.768  1.00 62.48           C  
ATOM   1237  HD2 LYS A  82      -1.538  -4.060  18.654  1.00 62.48           H  
ATOM   1238  HD3 LYS A  82      -2.371  -2.651  17.948  1.00 62.48           H  
ATOM   1239  CE  LYS A  82      -2.283  -2.634  20.098  1.00 62.48           C  
ATOM   1240  HE2 LYS A  82      -3.190  -2.040  20.213  1.00 62.48           H  
ATOM   1241  HE3 LYS A  82      -2.256  -3.368  20.903  1.00 62.48           H  
ATOM   1242  NZ  LYS A  82      -1.089  -1.764  20.117  1.00 62.48           N  
ATOM   1243  HZ1 LYS A  82      -1.040  -1.264  20.993  1.00 62.48           H  
ATOM   1244  HZ2 LYS A  82      -1.169  -1.101  19.360  1.00 62.48           H  
ATOM   1245  HZ3 LYS A  82      -0.259  -2.323  19.980  1.00 62.48           H  
ATOM   1246  N   MET A  83      -6.034  -7.054  15.503  1.00 70.24           N  
ATOM   1247  H   MET A  83      -6.349  -7.593  16.296  1.00 70.24           H  
ATOM   1248  CA  MET A  83      -6.132  -7.649  14.168  1.00 70.24           C  
ATOM   1249  HA  MET A  83      -5.218  -7.431  13.615  1.00 70.24           H  
ATOM   1250  C   MET A  83      -7.283  -7.082  13.331  1.00 70.24           C  
ATOM   1251  CB  MET A  83      -6.237  -9.170  14.307  1.00 70.24           C  
ATOM   1252  HB2 MET A  83      -6.414  -9.601  13.322  1.00 70.24           H  
ATOM   1253  HB3 MET A  83      -7.081  -9.427  14.947  1.00 70.24           H  
ATOM   1254  O   MET A  83      -7.190  -7.095  12.112  1.00 70.24           O  
ATOM   1255  CG  MET A  83      -4.950  -9.766  14.894  1.00 70.24           C  
ATOM   1256  HG2 MET A  83      -4.099  -9.454  14.289  1.00 70.24           H  
ATOM   1257  HG3 MET A  83      -4.806  -9.386  15.905  1.00 70.24           H  
ATOM   1258  SD  MET A  83      -4.995 -11.569  14.987  1.00 70.24           S  
ATOM   1259  CE  MET A  83      -3.365 -12.008  14.357  1.00 70.24           C  
ATOM   1260  HE1 MET A  83      -2.610 -11.727  15.091  1.00 70.24           H  
ATOM   1261  HE2 MET A  83      -3.325 -13.085  14.191  1.00 70.24           H  
ATOM   1262  HE3 MET A  83      -3.166 -11.478  13.425  1.00 70.24           H  
ATOM   1263  N   PHE A  84      -8.329  -6.539  13.955  1.00 80.74           N  
ATOM   1264  H   PHE A  84      -8.377  -6.625  14.960  1.00 80.74           H  
ATOM   1265  CA  PHE A  84      -9.528  -6.039  13.266  1.00 80.74           C  
ATOM   1266  HA  PHE A  84      -9.326  -5.965  12.198  1.00 80.74           H  
ATOM   1267  C   PHE A  84      -9.924  -4.622  13.712  1.00 80.74           C  
ATOM   1268  CB  PHE A  84     -10.658  -7.053  13.448  1.00 80.74           C  
ATOM   1269  HB2 PHE A  84     -10.888  -7.159  14.508  1.00 80.74           H  
ATOM   1270  HB3 PHE A  84     -11.539  -6.646  12.951  1.00 80.74           H  
ATOM   1271  O   PHE A  84     -11.106  -4.298  13.857  1.00 80.74           O  
ATOM   1272  CG  PHE A  84     -10.379  -8.414  12.845  1.00 80.74           C  
ATOM   1273  CD1 PHE A  84     -10.523  -8.603  11.459  1.00 80.74           C  
ATOM   1274  HD1 PHE A  84     -10.812  -7.771  10.834  1.00 80.74           H  
ATOM   1275  CD2 PHE A  84      -9.969  -9.490  13.654  1.00 80.74           C  
ATOM   1276  HD2 PHE A  84      -9.834  -9.355  14.717  1.00 80.74           H  
ATOM   1277  CE1 PHE A  84     -10.284  -9.865  10.889  1.00 80.74           C  
ATOM   1278  HE1 PHE A  84     -10.404 -10.001   9.825  1.00 80.74           H  
ATOM   1279  CE2 PHE A  84      -9.723 -10.751  13.087  1.00 80.74           C  
ATOM   1280  HE2 PHE A  84      -9.413 -11.572  13.717  1.00 80.74           H  
ATOM   1281  CZ  PHE A  84      -9.884 -10.940  11.704  1.00 80.74           C  
ATOM   1282  HZ  PHE A  84      -9.697 -11.912  11.272  1.00 80.74           H  
ATOM   1283  N   GLU A  85      -8.915  -3.793  13.999  1.00 87.95           N  
ATOM   1284  H   GLU A  85      -7.977  -4.116  13.805  1.00 87.95           H  
ATOM   1285  CA  GLU A  85      -9.092  -2.417  14.467  1.00 87.95           C  
ATOM   1286  HA  GLU A  85      -9.659  -2.445  15.397  1.00 87.95           H  
ATOM   1287  C   GLU A  85      -9.888  -1.548  13.479  1.00 87.95           C  
ATOM   1288  CB  GLU A  85      -7.734  -1.739  14.732  1.00 87.95           C  
ATOM   1289  HB2 GLU A  85      -7.926  -0.678  14.890  1.00 87.95           H  
ATOM   1290  HB3 GLU A  85      -7.106  -1.833  13.846  1.00 87.95           H  
ATOM   1291  O   GLU A  85      -9.821  -1.708  12.261  1.00 87.95           O  
ATOM   1292  CG  GLU A  85      -6.956  -2.263  15.953  1.00 87.95           C  
ATOM   1293  HG2 GLU A  85      -7.603  -2.224  16.830  1.00 87.95           H  
ATOM   1294  HG3 GLU A  85      -6.689  -3.304  15.771  1.00 87.95           H  
ATOM   1295  CD  GLU A  85      -5.683  -1.427  16.226  1.00 87.95           C  
ATOM   1296  OE1 GLU A  85      -4.644  -1.959  16.671  1.00 87.95           O  
ATOM   1297  OE2 GLU A  85      -5.656  -0.209  15.941  1.00 87.95           O  
ATOM   1298  N   SER A  86     -10.571  -0.537  14.016  1.00 94.27           N  
ATOM   1299  H   SER A  86     -10.575  -0.425  15.020  1.00 94.27           H  
ATOM   1300  CA  SER A  86     -11.437   0.374  13.258  1.00 94.27           C  
ATOM   1301  HA  SER A  86     -12.231  -0.204  12.785  1.00 94.27           H  
ATOM   1302  C   SER A  86     -10.721   1.127  12.141  1.00 94.27           C  
ATOM   1303  CB  SER A  86     -12.080   1.370  14.228  1.00 94.27           C  
ATOM   1304  HB2 SER A  86     -12.740   0.831  14.908  1.00 94.27           H  
ATOM   1305  HB3 SER A  86     -12.684   2.094  13.681  1.00 94.27           H  
ATOM   1306  O   SER A  86     -11.353   1.484  11.149  1.00 94.27           O  
ATOM   1307  OG  SER A  86     -11.092   2.042  14.987  1.00 94.27           O  
ATOM   1308  HG  SER A  86     -10.773   2.787  14.473  1.00 94.27           H  
ATOM   1309  N   LYS A  87      -9.411   1.352  12.285  1.00 91.12           N  
ATOM   1310  H   LYS A  87      -8.981   1.004  13.130  1.00 91.12           H  
ATOM   1311  CA  LYS A  87      -8.596   2.122  11.336  1.00 91.12           C  
ATOM   1312  HA  LYS A  87      -9.109   3.057  11.112  1.00 91.12           H  
ATOM   1313  C   LYS A  87      -8.427   1.441   9.979  1.00 91.12           C  
ATOM   1314  CB  LYS A  87      -7.243   2.456  11.975  1.00 91.12           C  
ATOM   1315  HB2 LYS A  87      -6.736   3.202  11.362  1.00 91.12           H  
ATOM   1316  HB3 LYS A  87      -7.411   2.883  12.963  1.00 91.12           H  
ATOM   1317  O   LYS A  87      -8.179   2.137   9.008  1.00 91.12           O  
ATOM   1318  CG  LYS A  87      -6.349   1.213  12.084  1.00 91.12           C  
ATOM   1319  HG2 LYS A  87      -6.048   0.891  11.087  1.00 91.12           H  
ATOM   1320  HG3 LYS A  87      -6.903   0.404  12.562  1.00 91.12           H  
ATOM   1321  CD  LYS A  87      -5.097   1.497  12.906  1.00 91.12           C  
ATOM   1322  HD2 LYS A  87      -4.522   2.305  12.454  1.00 91.12           H  
ATOM   1323  HD3 LYS A  87      -5.404   1.779  13.913  1.00 91.12           H  
ATOM   1324  CE  LYS A  87      -4.269   0.211  12.937  1.00 91.12           C  
ATOM   1325  HE2 LYS A  87      -3.586   0.200  12.088  1.00 91.12           H  
ATOM   1326  HE3 LYS A  87      -4.948  -0.634  12.822  1.00 91.12           H  
ATOM   1327  NZ  LYS A  87      -3.557   0.079  14.222  1.00 91.12           N  
ATOM   1328  HZ1 LYS A  87      -3.101  -0.820  14.287  1.00 91.12           H  
ATOM   1329  HZ2 LYS A  87      -2.929   0.853  14.384  1.00 91.12           H  
ATOM   1330  HZ3 LYS A  87      -4.253   0.067  14.954  1.00 91.12           H  
ATOM   1331  N   PHE A  88      -8.598   0.119   9.912  1.00 86.32           N  
ATOM   1332  H   PHE A  88      -8.839  -0.396  10.746  1.00 86.32           H  
ATOM   1333  CA  PHE A  88      -8.506  -0.633   8.656  1.00 86.32           C  
ATOM   1334  HA  PHE A  88      -7.620  -0.320   8.105  1.00 86.32           H  
ATOM   1335  C   PHE A  88      -9.692  -0.387   7.719  1.00 86.32           C  
ATOM   1336  CB  PHE A  88      -8.388  -2.130   8.965  1.00 86.32           C  
ATOM   1337  HB2 PHE A  88      -8.309  -2.667   8.020  1.00 86.32           H  
ATOM   1338  HB3 PHE A  88      -9.304  -2.451   9.461  1.00 86.32           H  
ATOM   1339  O   PHE A  88      -9.701  -0.896   6.616  1.00 86.32           O  
ATOM   1340  CG  PHE A  88      -7.196  -2.526   9.811  1.00 86.32           C  
ATOM   1341  CD1 PHE A  88      -5.903  -2.117   9.439  1.00 86.32           C  
ATOM   1342  HD1 PHE A  88      -5.759  -1.552   8.529  1.00 86.32           H  
ATOM   1343  CD2 PHE A  88      -7.371  -3.346  10.941  1.00 86.32           C  
ATOM   1344  HD2 PHE A  88      -8.360  -3.693  11.200  1.00 86.32           H  
ATOM   1345  CE1 PHE A  88      -4.792  -2.496  10.213  1.00 86.32           C  
ATOM   1346  HE1 PHE A  88      -3.803  -2.211   9.885  1.00 86.32           H  
ATOM   1347  CE2 PHE A  88      -6.259  -3.726  11.715  1.00 86.32           C  
ATOM   1348  HE2 PHE A  88      -6.387  -4.379  12.566  1.00 86.32           H  
ATOM   1349  CZ  PHE A  88      -4.971  -3.295  11.356  1.00 86.32           C  
ATOM   1350  HZ  PHE A  88      -4.118  -3.622  11.932  1.00 86.32           H  
ATOM   1351  N   ALA A  89     -10.716   0.351   8.158  1.00 93.85           N  
ATOM   1352  H   ALA A  89     -10.682   0.728   9.095  1.00 93.85           H  
ATOM   1353  CA  ALA A  89     -11.816   0.764   7.293  1.00 93.85           C  
ATOM   1354  HA  ALA A  89     -11.874   0.083   6.444  1.00 93.85           H  
ATOM   1355  C   ALA A  89     -11.617   2.169   6.690  1.00 93.85           C  
ATOM   1356  CB  ALA A  89     -13.121   0.636   8.088  1.00 93.85           C  
ATOM   1357  HB1 ALA A  89     -13.093   1.299   8.952  1.00 93.85           H  
ATOM   1358  HB2 ALA A  89     -13.245  -0.397   8.412  1.00 93.85           H  
ATOM   1359  HB3 ALA A  89     -13.965   0.908   7.454  1.00 93.85           H  
ATOM   1360  O   ALA A  89     -12.565   2.705   6.126  1.00 93.85           O  
ATOM   1361  N   VAL A  90     -10.457   2.808   6.886  1.00 90.65           N  
ATOM   1362  H   VAL A  90      -9.704   2.294   7.320  1.00 90.65           H  
ATOM   1363  CA  VAL A  90     -10.113   4.114   6.283  1.00 90.65           C  
ATOM   1364  HA  VAL A  90     -10.705   4.234   5.376  1.00 90.65           H  
ATOM   1365  C   VAL A  90      -8.653   4.173   5.825  1.00 90.65           C  
ATOM   1366  CB  VAL A  90     -10.414   5.301   7.220  1.00 90.65           C  
ATOM   1367  HB  VAL A  90     -10.088   6.207   6.709  1.00 90.65           H  
ATOM   1368  O   VAL A  90      -8.058   5.253   5.749  1.00 90.65           O  
ATOM   1369  CG1 VAL A  90     -11.909   5.481   7.480  1.00 90.65           C  
ATOM   1370 HG11 VAL A  90     -12.416   5.642   6.529  1.00 90.65           H  
ATOM   1371 HG12 VAL A  90     -12.074   6.335   8.137  1.00 90.65           H  
ATOM   1372 HG13 VAL A  90     -12.307   4.572   7.930  1.00 90.65           H  
ATOM   1373  CG2 VAL A  90      -9.665   5.217   8.557  1.00 90.65           C  
ATOM   1374 HG21 VAL A  90      -9.980   4.329   9.105  1.00 90.65           H  
ATOM   1375 HG22 VAL A  90      -9.861   6.117   9.140  1.00 90.65           H  
ATOM   1376 HG23 VAL A  90      -8.591   5.156   8.379  1.00 90.65           H  
ATOM   1377  N   ASP A  91      -8.029   3.024   5.585  1.00 81.11           N  
ATOM   1378  H   ASP A  91      -8.584   2.189   5.460  1.00 81.11           H  
ATOM   1379  CA  ASP A  91      -6.613   2.947   5.215  1.00 81.11           C  
ATOM   1380  HA  ASP A  91      -6.107   3.821   5.625  1.00 81.11           H  
ATOM   1381  C   ASP A  91      -6.387   3.029   3.695  1.00 81.11           C  
ATOM   1382  CB  ASP A  91      -5.953   1.731   5.881  1.00 81.11           C  
ATOM   1383  HB2 ASP A  91      -4.877   1.785   5.712  1.00 81.11           H  
ATOM   1384  HB3 ASP A  91      -6.116   1.793   6.957  1.00 81.11           H  
ATOM   1385  O   ASP A  91      -5.241   3.024   3.238  1.00 81.11           O  
ATOM   1386  CG  ASP A  91      -6.454   0.376   5.381  1.00 81.11           C  
ATOM   1387  OD1 ASP A  91      -7.162   0.356   4.354  1.00 81.11           O  
ATOM   1388  OD2 ASP A  91      -6.074  -0.622   6.037  1.00 81.11           O  
ATOM   1389  N   GLY A  92      -7.465   3.173   2.913  1.00 72.79           N  
ATOM   1390  H   GLY A  92      -8.377   3.102   3.341  1.00 72.79           H  
ATOM   1391  CA  GLY A  92      -7.437   3.260   1.457  1.00 72.79           C  
ATOM   1392  HA2 GLY A  92      -8.383   3.686   1.122  1.00 72.79           H  
ATOM   1393  HA3 GLY A  92      -6.624   3.913   1.140  1.00 72.79           H  
ATOM   1394  C   GLY A  92      -7.263   1.913   0.759  1.00 72.79           C  
ATOM   1395  O   GLY A  92      -7.044   1.891  -0.457  1.00 72.79           O  
ATOM   1396  N   ILE A  93      -7.340   0.797   1.489  1.00 72.00           N  
ATOM   1397  H   ILE A  93      -7.501   0.866   2.484  1.00 72.00           H  
ATOM   1398  CA  ILE A  93      -7.230  -0.551   0.943  1.00 72.00           C  
ATOM   1399  HA  ILE A  93      -6.864  -0.492  -0.082  1.00 72.00           H  
ATOM   1400  C   ILE A  93      -8.623  -1.171   0.918  1.00 72.00           C  
ATOM   1401  CB  ILE A  93      -6.215  -1.400   1.745  1.00 72.00           C  
ATOM   1402  HB  ILE A  93      -6.580  -1.520   2.765  1.00 72.00           H  
ATOM   1403  O   ILE A  93      -9.253  -1.379   1.941  1.00 72.00           O  
ATOM   1404  CG1 ILE A  93      -4.834  -0.698   1.790  1.00 72.00           C  
ATOM   1405 HG12 ILE A  93      -4.951   0.295   2.224  1.00 72.00           H  
ATOM   1406 HG13 ILE A  93      -4.453  -0.578   0.776  1.00 72.00           H  
ATOM   1407  CG2 ILE A  93      -6.100  -2.806   1.116  1.00 72.00           C  
ATOM   1408 HG21 ILE A  93      -7.074  -3.295   1.118  1.00 72.00           H  
ATOM   1409 HG22 ILE A  93      -5.720  -2.734   0.097  1.00 72.00           H  
ATOM   1410 HG23 ILE A  93      -5.433  -3.424   1.718  1.00 72.00           H  
ATOM   1411  CD1 ILE A  93      -3.777  -1.415   2.639  1.00 72.00           C  
ATOM   1412 HD11 ILE A  93      -4.172  -1.598   3.639  1.00 72.00           H  
ATOM   1413 HD12 ILE A  93      -3.488  -2.360   2.178  1.00 72.00           H  
ATOM   1414 HD13 ILE A  93      -2.892  -0.784   2.718  1.00 72.00           H  
ATOM   1415  N   VAL A  94      -9.100  -1.539  -0.272  1.00 73.02           N  
ATOM   1416  H   VAL A  94      -8.565  -1.302  -1.095  1.00 73.02           H  
ATOM   1417  CA  VAL A  94     -10.326  -2.337  -0.416  1.00 73.02           C  
ATOM   1418  HA  VAL A  94     -10.943  -2.208   0.473  1.00 73.02           H  
ATOM   1419  C   VAL A  94      -9.923  -3.807  -0.540  1.00 73.02           C  
ATOM   1420  CB  VAL A  94     -11.174  -1.868  -1.608  1.00 73.02           C  
ATOM   1421  HB  VAL A  94     -10.616  -2.009  -2.534  1.00 73.02           H  
ATOM   1422  O   VAL A  94      -9.571  -4.251  -1.641  1.00 73.02           O  
ATOM   1423  CG1 VAL A  94     -12.479  -2.673  -1.686  1.00 73.02           C  
ATOM   1424 HG11 VAL A  94     -13.048  -2.540  -0.767  1.00 73.02           H  
ATOM   1425 HG12 VAL A  94     -12.265  -3.733  -1.827  1.00 73.02           H  
ATOM   1426 HG13 VAL A  94     -13.065  -2.327  -2.537  1.00 73.02           H  
ATOM   1427  CG2 VAL A  94     -11.541  -0.383  -1.498  1.00 73.02           C  
ATOM   1428 HG21 VAL A  94     -12.144  -0.081  -2.355  1.00 73.02           H  
ATOM   1429 HG22 VAL A  94     -12.109  -0.206  -0.585  1.00 73.02           H  
ATOM   1430 HG23 VAL A  94     -10.644   0.235  -1.475  1.00 73.02           H  
ATOM   1431  N   PRO A  95      -9.920  -4.592   0.551  1.00 67.41           N  
ATOM   1432  CA  PRO A  95      -9.491  -5.975   0.481  1.00 67.41           C  
ATOM   1433  HA  PRO A  95      -8.544  -6.047  -0.054  1.00 67.41           H  
ATOM   1434  C   PRO A  95     -10.540  -6.850  -0.210  1.00 67.41           C  
ATOM   1435  CB  PRO A  95      -9.282  -6.390   1.930  1.00 67.41           C  
ATOM   1436  HB2 PRO A  95      -9.360  -7.470   2.055  1.00 67.41           H  
ATOM   1437  HB3 PRO A  95      -8.310  -6.032   2.271  1.00 67.41           H  
ATOM   1438  O   PRO A  95     -11.751  -6.640  -0.114  1.00 67.41           O  
ATOM   1439  CG  PRO A  95     -10.398  -5.621   2.629  1.00 67.41           C  
ATOM   1440  HG2 PRO A  95     -11.367  -6.074   2.419  1.00 67.41           H  
ATOM   1441  HG3 PRO A  95     -10.244  -5.567   3.707  1.00 67.41           H  
ATOM   1442  CD  PRO A  95     -10.276  -4.268   1.931  1.00 67.41           C  
ATOM   1443  HD2 PRO A  95      -9.464  -3.715   2.402  1.00 67.41           H  
ATOM   1444  HD3 PRO A  95     -11.204  -3.700   1.999  1.00 67.41           H  
ATOM   1445  N   ASN A  96     -10.074  -7.919  -0.850  1.00 59.98           N  
ATOM   1446  H   ASN A  96      -9.074  -8.052  -0.880  1.00 59.98           H  
ATOM   1447  CA  ASN A  96     -10.963  -8.913  -1.454  1.00 59.98           C  
ATOM   1448  HA  ASN A  96     -11.847  -8.407  -1.842  1.00 59.98           H  
ATOM   1449  C   ASN A  96     -11.470  -9.962  -0.444  1.00 59.98           C  
ATOM   1450  CB  ASN A  96     -10.223  -9.572  -2.611  1.00 59.98           C  
ATOM   1451  HB2 ASN A  96      -9.252  -9.873  -2.216  1.00 59.98           H  
ATOM   1452  HB3 ASN A  96     -10.783 -10.452  -2.928  1.00 59.98           H  
ATOM   1453  O   ASN A  96     -12.334 -10.771  -0.777  1.00 59.98           O  
ATOM   1454  CG  ASN A  96     -10.005  -8.710  -3.839  1.00 59.98           C  
ATOM   1455  ND2 ASN A  96      -8.997  -9.009  -4.629  1.00 59.98           N  
ATOM   1456 HD21 ASN A  96      -8.931  -8.443  -5.462  1.00 59.98           H  
ATOM   1457 HD22 ASN A  96      -8.405  -9.799  -4.417  1.00 59.98           H  
ATOM   1458  OD1 ASN A  96     -10.747  -7.807  -4.163  1.00 59.98           O  
ATOM   1459  N   SER A  97     -10.939  -9.981   0.780  1.00 63.64           N  
ATOM   1460  H   SER A  97     -10.242  -9.290   1.018  1.00 63.64           H  
ATOM   1461  CA  SER A  97     -11.461 -10.781   1.891  1.00 63.64           C  
ATOM   1462  HA  SER A  97     -12.541 -10.870   1.778  1.00 63.64           H  
ATOM   1463  C   SER A  97     -11.178 -10.066   3.209  1.00 63.64           C  
ATOM   1464  CB  SER A  97     -10.870 -12.199   1.877  1.00 63.64           C  
ATOM   1465  HB2 SER A  97     -11.639 -12.894   2.213  1.00 63.64           H  
ATOM   1466  HB3 SER A  97     -10.588 -12.475   0.861  1.00 63.64           H  
ATOM   1467  O   SER A  97     -10.207  -9.327   3.301  1.00 63.64           O  
ATOM   1468  OG  SER A  97      -9.762 -12.339   2.737  1.00 63.64           O  
ATOM   1469  HG  SER A  97      -9.166 -11.594   2.633  1.00 63.64           H  
ATOM   1470  N   CYS A  98     -11.996 -10.283   4.233  1.00 68.57           N  
ATOM   1471  H   CYS A  98     -12.731 -10.970   4.138  1.00 68.57           H  
ATOM   1472  CA  CYS A  98     -11.742  -9.702   5.549  1.00 68.57           C  
ATOM   1473  HA  CYS A  98     -11.112  -8.817   5.452  1.00 68.57           H  
ATOM   1474  C   CYS A  98     -10.987 -10.703   6.427  1.00 68.57           C  
ATOM   1475  CB  CYS A  98     -13.070  -9.226   6.129  1.00 68.57           C  
ATOM   1476  HB2 CYS A  98     -13.798 -10.029   6.014  1.00 68.57           H  
ATOM   1477  HB3 CYS A  98     -13.397  -8.371   5.539  1.00 68.57           H  
ATOM   1478  O   CYS A  98     -11.593 -11.599   7.022  1.00 68.57           O  
ATOM   1479  SG  CYS A  98     -13.068  -8.726   7.862  1.00 68.57           S  
ATOM   1480  N   ILE A  99      -9.669 -10.534   6.484  1.00 66.10           N  
ATOM   1481  H   ILE A  99      -9.269  -9.776   5.950  1.00 66.10           H  
ATOM   1482  CA  ILE A  99      -8.774 -11.215   7.420  1.00 66.10           C  
ATOM   1483  HA  ILE A  99      -9.374 -11.793   8.123  1.00 66.10           H  
ATOM   1484  C   ILE A  99      -8.003 -10.187   8.256  1.00 66.10           C  
ATOM   1485  CB  ILE A  99      -7.817 -12.208   6.723  1.00 66.10           C  
ATOM   1486  HB  ILE A  99      -7.281 -12.732   7.515  1.00 66.10           H  
ATOM   1487  O   ILE A  99      -8.199  -8.976   8.134  1.00 66.10           O  
ATOM   1488  CG1 ILE A  99      -6.737 -11.505   5.894  1.00 66.10           C  
ATOM   1489 HG12 ILE A  99      -6.391 -10.581   6.357  1.00 66.10           H  
ATOM   1490 HG13 ILE A  99      -5.888 -12.189   5.875  1.00 66.10           H  
ATOM   1491  CG2 ILE A  99      -8.560 -13.320   5.963  1.00 66.10           C  
ATOM   1492 HG21 ILE A  99      -9.163 -13.897   6.664  1.00 66.10           H  
ATOM   1493 HG22 ILE A  99      -9.225 -12.901   5.208  1.00 66.10           H  
ATOM   1494 HG23 ILE A  99      -7.845 -13.988   5.485  1.00 66.10           H  
ATOM   1495  CD1 ILE A  99      -7.188 -11.209   4.479  1.00 66.10           C  
ATOM   1496 HD11 ILE A  99      -7.383 -12.146   3.958  1.00 66.10           H  
ATOM   1497 HD12 ILE A  99      -8.093 -10.601   4.482  1.00 66.10           H  
ATOM   1498 HD13 ILE A  99      -6.428 -10.634   3.950  1.00 66.10           H  
ATOM   1499  N   ILE A 100      -7.117 -10.706   9.101  1.00 61.82           N  
ATOM   1500  H   ILE A 100      -7.034 -11.713   9.114  1.00 61.82           H  
ATOM   1501  CA  ILE A 100      -6.214  -9.969   9.980  1.00 61.82           C  
ATOM   1502  HA  ILE A 100      -6.782  -9.597  10.833  1.00 61.82           H  
ATOM   1503  C   ILE A 100      -5.576  -8.775   9.256  1.00 61.82           C  
ATOM   1504  CB  ILE A 100      -5.132 -10.947  10.484  1.00 61.82           C  
ATOM   1505  HB  ILE A 100      -4.687 -11.428   9.613  1.00 61.82           H  
ATOM   1506  O   ILE A 100      -4.844  -8.936   8.282  1.00 61.82           O  
ATOM   1507  CG1 ILE A 100      -5.763 -12.046  11.376  1.00 61.82           C  
ATOM   1508 HG12 ILE A 100      -5.994 -11.628  12.356  1.00 61.82           H  
ATOM   1509 HG13 ILE A 100      -6.705 -12.393  10.952  1.00 61.82           H  
ATOM   1510  CG2 ILE A 100      -4.006 -10.206  11.229  1.00 61.82           C  
ATOM   1511 HG21 ILE A 100      -3.203 -10.905  11.462  1.00 61.82           H  
ATOM   1512 HG22 ILE A 100      -4.391  -9.733  12.132  1.00 61.82           H  
ATOM   1513 HG23 ILE A 100      -3.549  -9.445  10.596  1.00 61.82           H  
ATOM   1514  CD1 ILE A 100      -4.878 -13.286  11.550  1.00 61.82           C  
ATOM   1515 HD11 ILE A 100      -5.325 -13.947  12.293  1.00 61.82           H  
ATOM   1516 HD12 ILE A 100      -4.810 -13.816  10.600  1.00 61.82           H  
ATOM   1517 HD13 ILE A 100      -3.871 -13.016  11.869  1.00 61.82           H  
ATOM   1518  N   GLY A 101      -5.803  -7.585   9.800  1.00 66.71           N  
ATOM   1519  H   GLY A 101      -6.454  -7.534  10.571  1.00 66.71           H  
ATOM   1520  CA  GLY A 101      -5.151  -6.343   9.408  1.00 66.71           C  
ATOM   1521  HA2 GLY A 101      -4.095  -6.534   9.215  1.00 66.71           H  
ATOM   1522  HA3 GLY A 101      -5.228  -5.641  10.238  1.00 66.71           H  
ATOM   1523  C   GLY A 101      -5.734  -5.664   8.174  1.00 66.71           C  
ATOM   1524  O   GLY A 101      -5.087  -4.761   7.658  1.00 66.71           O  
ATOM   1525  N   GLN A 102      -6.892  -6.108   7.678  1.00 72.86           N  
ATOM   1526  H   GLN A 102      -7.310  -6.926   8.097  1.00 72.86           H  
ATOM   1527  CA  GLN A 102      -7.453  -5.613   6.412  1.00 72.86           C  
ATOM   1528  HA  GLN A 102      -6.832  -4.812   6.013  1.00 72.86           H  
ATOM   1529  C   GLN A 102      -8.857  -5.031   6.519  1.00 72.86           C  
ATOM   1530  CB  GLN A 102      -7.481  -6.754   5.394  1.00 72.86           C  
ATOM   1531  HB2 GLN A 102      -8.105  -7.572   5.756  1.00 72.86           H  
ATOM   1532  HB3 GLN A 102      -7.921  -6.364   4.477  1.00 72.86           H  
ATOM   1533  O   GLN A 102      -9.356  -4.453   5.567  1.00 72.86           O  
ATOM   1534  CG  GLN A 102      -6.079  -7.271   5.076  1.00 72.86           C  
ATOM   1535  HG2 GLN A 102      -5.404  -6.424   4.959  1.00 72.86           H  
ATOM   1536  HG3 GLN A 102      -5.717  -7.891   5.897  1.00 72.86           H  
ATOM   1537  CD  GLN A 102      -6.038  -8.082   3.793  1.00 72.86           C  
ATOM   1538  NE2 GLN A 102      -4.865  -8.485   3.376  1.00 72.86           N  
ATOM   1539 HE21 GLN A 102      -4.887  -9.098   2.574  1.00 72.86           H  
ATOM   1540 HE22 GLN A 102      -4.068  -8.422   3.994  1.00 72.86           H  
ATOM   1541  OE1 GLN A 102      -7.030  -8.380   3.142  1.00 72.86           O  
ATOM   1542  N   CYS A 103      -9.543  -5.243   7.633  1.00 83.93           N  
ATOM   1543  H   CYS A 103      -9.088  -5.695   8.414  1.00 83.93           H  
ATOM   1544  CA  CYS A 103     -10.919  -4.810   7.802  1.00 83.93           C  
ATOM   1545  HA  CYS A 103     -11.102  -3.917   7.204  1.00 83.93           H  
ATOM   1546  C   CYS A 103     -11.177  -4.461   9.261  1.00 83.93           C  
ATOM   1547  CB  CYS A 103     -11.867  -5.925   7.338  1.00 83.93           C  
ATOM   1548  HB2 CYS A 103     -11.804  -6.001   6.252  1.00 83.93           H  
ATOM   1549  HB3 CYS A 103     -12.888  -5.655   7.608  1.00 83.93           H  
ATOM   1550  O   CYS A 103     -10.575  -5.026  10.179  1.00 83.93           O  
ATOM   1551  SG  CYS A 103     -11.456  -7.534   8.068  1.00 83.93           S  
ATOM   1552  N   SER A 104     -12.137  -3.571   9.473  1.00 90.67           N  
ATOM   1553  H   SER A 104     -12.610  -3.188   8.666  1.00 90.67           H  
ATOM   1554  CA  SER A 104     -12.731  -3.378  10.790  1.00 90.67           C  
ATOM   1555  HA  SER A 104     -11.951  -3.413  11.550  1.00 90.67           H  
ATOM   1556  C   SER A 104     -13.737  -4.497  11.048  1.00 90.67           C  
ATOM   1557  CB  SER A 104     -13.392  -2.007  10.858  1.00 90.67           C  
ATOM   1558  HB2 SER A 104     -14.020  -1.878   9.976  1.00 90.67           H  
ATOM   1559  HB3 SER A 104     -12.627  -1.231  10.859  1.00 90.67           H  
ATOM   1560  O   SER A 104     -14.598  -4.772  10.206  1.00 90.67           O  
ATOM   1561  OG  SER A 104     -14.215  -1.894  12.001  1.00 90.67           O  
ATOM   1562  HG  SER A 104     -13.683  -1.882  12.800  1.00 90.67           H  
ATOM   1563  N   HIS A 105     -13.644  -5.144  12.210  1.00 87.71           N  
ATOM   1564  H   HIS A 105     -12.885  -4.902  12.831  1.00 87.71           H  
ATOM   1565  CA  HIS A 105     -14.598  -6.167  12.638  1.00 87.71           C  
ATOM   1566  HA  HIS A 105     -15.532  -6.013  12.098  1.00 87.71           H  
ATOM   1567  C   HIS A 105     -14.890  -6.036  14.134  1.00 87.71           C  
ATOM   1568  CB  HIS A 105     -14.076  -7.570  12.275  1.00 87.71           C  
ATOM   1569  HB2 HIS A 105     -13.595  -7.529  11.298  1.00 87.71           H  
ATOM   1570  HB3 HIS A 105     -13.330  -7.887  13.005  1.00 87.71           H  
ATOM   1571  O   HIS A 105     -13.979  -6.109  14.961  1.00 87.71           O  
ATOM   1572  CG  HIS A 105     -15.142  -8.634  12.231  1.00 87.71           C  
ATOM   1573  CD2 HIS A 105     -15.411  -9.475  11.187  1.00 87.71           C  
ATOM   1574  HD2 HIS A 105     -14.879  -9.485  10.247  1.00 87.71           H  
ATOM   1575  ND1 HIS A 105     -15.994  -8.989  13.245  1.00 87.71           N  
ATOM   1576  HD1 HIS A 105     -16.019  -8.606  14.179  1.00 87.71           H  
ATOM   1577  CE1 HIS A 105     -16.773  -9.992  12.823  1.00 87.71           C  
ATOM   1578  HE1 HIS A 105     -17.533 -10.468  13.426  1.00 87.71           H  
ATOM   1579  NE2 HIS A 105     -16.474 -10.319  11.553  1.00 87.71           N  
ATOM   1580  N   THR A 106     -16.163  -5.872  14.497  1.00 87.99           N  
ATOM   1581  H   THR A 106     -16.869  -5.774  13.782  1.00 87.99           H  
ATOM   1582  CA  THR A 106     -16.585  -5.858  15.908  1.00 87.99           C  
ATOM   1583  HA  THR A 106     -15.830  -5.315  16.477  1.00 87.99           H  
ATOM   1584  C   THR A 106     -16.643  -7.262  16.495  1.00 87.99           C  
ATOM   1585  CB  THR A 106     -17.925  -5.144  16.124  1.00 87.99           C  
ATOM   1586  HB  THR A 106     -18.144  -5.121  17.191  1.00 87.99           H  
ATOM   1587  O   THR A 106     -16.719  -8.243  15.757  1.00 87.99           O  
ATOM   1588  CG2 THR A 106     -17.886  -3.699  15.627  1.00 87.99           C  
ATOM   1589 HG21 THR A 106     -17.077  -3.168  16.128  1.00 87.99           H  
ATOM   1590 HG22 THR A 106     -18.827  -3.203  15.866  1.00 87.99           H  
ATOM   1591 HG23 THR A 106     -17.715  -3.670  14.551  1.00 87.99           H  
ATOM   1592  OG1 THR A 106     -18.968  -5.849  15.481  1.00 87.99           O  
ATOM   1593  HG1 THR A 106     -19.110  -6.632  16.017  1.00 87.99           H  
ATOM   1594  N   ASP A 107     -16.655  -7.378  17.819  1.00 79.87           N  
ATOM   1595  H   ASP A 107     -16.694  -6.553  18.401  1.00 79.87           H  
ATOM   1596  CA  ASP A 107     -16.826  -8.674  18.474  1.00 79.87           C  
ATOM   1597  HA  ASP A 107     -16.023  -9.330  18.136  1.00 79.87           H  
ATOM   1598  C   ASP A 107     -18.170  -9.314  18.069  1.00 79.87           C  
ATOM   1599  CB  ASP A 107     -16.673  -8.504  19.992  1.00 79.87           C  
ATOM   1600  HB2 ASP A 107     -15.779  -7.912  20.189  1.00 79.87           H  
ATOM   1601  HB3 ASP A 107     -17.534  -7.964  20.385  1.00 79.87           H  
ATOM   1602  O   ASP A 107     -19.177  -8.627  17.862  1.00 79.87           O  
ATOM   1603  CG  ASP A 107     -16.544  -9.843  20.719  1.00 79.87           C  
ATOM   1604  OD1 ASP A 107     -17.512 -10.629  20.649  1.00 79.87           O  
ATOM   1605  OD2 ASP A 107     -15.496 -10.087  21.343  1.00 79.87           O  
ATOM   1606  N   ILE A 108     -18.184 -10.643  17.938  1.00 73.11           N  
ATOM   1607  H   ILE A 108     -17.372 -11.146  18.264  1.00 73.11           H  
ATOM   1608  CA  ILE A 108     -19.379 -11.416  17.586  1.00 73.11           C  
ATOM   1609  HA  ILE A 108     -19.823 -10.956  16.703  1.00 73.11           H  
ATOM   1610  C   ILE A 108     -20.464 -11.376  18.668  1.00 73.11           C  
ATOM   1611  CB  ILE A 108     -19.017 -12.874  17.230  1.00 73.11           C  
ATOM   1612  HB  ILE A 108     -19.947 -13.397  17.006  1.00 73.11           H  
ATOM   1613  O   ILE A 108     -21.598 -11.731  18.375  1.00 73.11           O  
ATOM   1614  CG1 ILE A 108     -18.332 -13.606  18.408  1.00 73.11           C  
ATOM   1615 HG12 ILE A 108     -17.359 -13.158  18.609  1.00 73.11           H  
ATOM   1616 HG13 ILE A 108     -18.945 -13.493  19.301  1.00 73.11           H  
ATOM   1617  CG2 ILE A 108     -18.163 -12.902  15.949  1.00 73.11           C  
ATOM   1618 HG21 ILE A 108     -18.651 -12.320  15.166  1.00 73.11           H  
ATOM   1619 HG22 ILE A 108     -17.177 -12.482  16.143  1.00 73.11           H  
ATOM   1620 HG23 ILE A 108     -18.046 -13.927  15.596  1.00 73.11           H  
ATOM   1621  CD1 ILE A 108     -18.140 -15.109  18.176  1.00 73.11           C  
ATOM   1622 HD11 ILE A 108     -19.098 -15.577  17.950  1.00 73.11           H  
ATOM   1623 HD12 ILE A 108     -17.443 -15.283  17.356  1.00 73.11           H  
ATOM   1624 HD13 ILE A 108     -17.728 -15.561  19.078  1.00 73.11           H  
ATOM   1625  N   PHE A 109     -20.149 -10.957  19.896  1.00 72.82           N  
ATOM   1626  H   PHE A 109     -19.174 -10.768  20.081  1.00 72.82           H  
ATOM   1627  CA  PHE A 109     -21.076 -10.819  21.021  1.00 72.82           C  
ATOM   1628  HA  PHE A 109     -21.980 -11.384  20.796  1.00 72.82           H  
ATOM   1629  C   PHE A 109     -21.522  -9.372  21.274  1.00 72.82           C  
ATOM   1630  CB  PHE A 109     -20.436 -11.417  22.281  1.00 72.82           C  
ATOM   1631  HB2 PHE A 109     -19.575 -10.807  22.555  1.00 72.82           H  
ATOM   1632  HB3 PHE A 109     -21.150 -11.362  23.103  1.00 72.82           H  
ATOM   1633  O   PHE A 109     -22.269  -9.120  22.230  1.00 72.82           O  
ATOM   1634  CG  PHE A 109     -20.000 -12.860  22.135  1.00 72.82           C  
ATOM   1635  CD1 PHE A 109     -20.960 -13.871  21.944  1.00 72.82           C  
ATOM   1636  HD1 PHE A 109     -22.008 -13.613  21.897  1.00 72.82           H  
ATOM   1637  CD2 PHE A 109     -18.633 -13.192  22.161  1.00 72.82           C  
ATOM   1638  HD2 PHE A 109     -17.885 -12.423  22.281  1.00 72.82           H  
ATOM   1639  CE1 PHE A 109     -20.555 -15.207  21.777  1.00 72.82           C  
ATOM   1640  HE1 PHE A 109     -21.288 -15.980  21.602  1.00 72.82           H  
ATOM   1641  CE2 PHE A 109     -18.227 -14.525  21.988  1.00 72.82           C  
ATOM   1642  HE2 PHE A 109     -17.174 -14.763  21.975  1.00 72.82           H  
ATOM   1643  CZ  PHE A 109     -19.187 -15.533  21.797  1.00 72.82           C  
ATOM   1644  HZ  PHE A 109     -18.864 -16.552  21.639  1.00 72.82           H  
ATOM   1645  N   ASP A 110     -21.085  -8.419  20.447  1.00 79.78           N  
ATOM   1646  H   ASP A 110     -20.500  -8.672  19.664  1.00 79.78           H  
ATOM   1647  CA  ASP A 110     -21.542  -7.038  20.541  1.00 79.78           C  
ATOM   1648  HA  ASP A 110     -21.367  -6.697  21.561  1.00 79.78           H  
ATOM   1649  C   ASP A 110     -23.046  -6.963  20.246  1.00 79.78           C  
ATOM   1650  CB  ASP A 110     -20.732  -6.137  19.606  1.00 79.78           C  
ATOM   1651  HB2 ASP A 110     -19.684  -6.426  19.677  1.00 79.78           H  
ATOM   1652  HB3 ASP A 110     -21.055  -6.283  18.576  1.00 79.78           H  
ATOM   1653  O   ASP A 110     -23.530  -7.412  19.214  1.00 79.78           O  
ATOM   1654  CG  ASP A 110     -20.864  -4.660  19.985  1.00 79.78           C  
ATOM   1655  OD1 ASP A 110     -21.907  -4.271  20.569  1.00 79.78           O  
ATOM   1656  OD2 ASP A 110     -19.892  -3.916  19.715  1.00 79.78           O  
ATOM   1657  N   LYS A 111     -23.829  -6.415  21.177  1.00 79.95           N  
ATOM   1658  H   LYS A 111     -23.364  -5.969  21.955  1.00 79.95           H  
ATOM   1659  CA  LYS A 111     -25.288  -6.311  21.005  1.00 79.95           C  
ATOM   1660  HA  LYS A 111     -25.644  -7.204  20.490  1.00 79.95           H  
ATOM   1661  C   LYS A 111     -25.687  -5.146  20.104  1.00 79.95           C  
ATOM   1662  CB  LYS A 111     -25.980  -6.205  22.366  1.00 79.95           C  
ATOM   1663  HB2 LYS A 111     -25.545  -5.381  22.932  1.00 79.95           H  
ATOM   1664  HB3 LYS A 111     -27.037  -5.999  22.202  1.00 79.95           H  
ATOM   1665  O   LYS A 111     -26.802  -5.143  19.584  1.00 79.95           O  
ATOM   1666  CG  LYS A 111     -25.849  -7.511  23.155  1.00 79.95           C  
ATOM   1667  HG2 LYS A 111     -26.247  -8.332  22.559  1.00 79.95           H  
ATOM   1668  HG3 LYS A 111     -24.799  -7.707  23.371  1.00 79.95           H  
ATOM   1669  CD  LYS A 111     -26.627  -7.413  24.468  1.00 79.95           C  
ATOM   1670  HD2 LYS A 111     -27.678  -7.225  24.250  1.00 79.95           H  
ATOM   1671  HD3 LYS A 111     -26.220  -6.596  25.063  1.00 79.95           H  
ATOM   1672  CE  LYS A 111     -26.471  -8.738  25.213  1.00 79.95           C  
ATOM   1673  HE2 LYS A 111     -26.859  -9.536  24.581  1.00 79.95           H  
ATOM   1674  HE3 LYS A 111     -25.406  -8.925  25.355  1.00 79.95           H  
ATOM   1675  NZ  LYS A 111     -27.173  -8.710  26.516  1.00 79.95           N  
ATOM   1676  HZ1 LYS A 111     -27.045  -9.596  26.985  1.00 79.95           H  
ATOM   1677  HZ2 LYS A 111     -26.785  -7.978  27.093  1.00 79.95           H  
ATOM   1678  HZ3 LYS A 111     -28.159  -8.547  26.372  1.00 79.95           H  
ATOM   1679  N   TRP A 112     -24.819  -4.144  19.980  1.00 87.01           N  
ATOM   1680  H   TRP A 112     -23.880  -4.280  20.329  1.00 87.01           H  
ATOM   1681  CA  TRP A 112     -25.094  -2.888  19.287  1.00 87.01           C  
ATOM   1682  HA  TRP A 112     -25.853  -3.053  18.523  1.00 87.01           H  
ATOM   1683  C   TRP A 112     -23.826  -2.399  18.579  1.00 87.01           C  
ATOM   1684  CB  TRP A 112     -25.626  -1.850  20.288  1.00 87.01           C  
ATOM   1685  HB2 TRP A 112     -25.886  -0.944  19.742  1.00 87.01           H  
ATOM   1686  HB3 TRP A 112     -24.828  -1.597  20.986  1.00 87.01           H  
ATOM   1687  O   TRP A 112     -23.338  -1.308  18.895  1.00 87.01           O  
ATOM   1688  CG  TRP A 112     -26.819  -2.272  21.083  1.00 87.01           C  
ATOM   1689  CD1 TRP A 112     -26.789  -2.673  22.372  1.00 87.01           C  
ATOM   1690  HD1 TRP A 112     -25.889  -2.724  22.966  1.00 87.01           H  
ATOM   1691  CD2 TRP A 112     -28.210  -2.378  20.656  1.00 87.01           C  
ATOM   1692  CE2 TRP A 112     -28.979  -2.850  21.761  1.00 87.01           C  
ATOM   1693  CE3 TRP A 112     -28.900  -2.124  19.451  1.00 87.01           C  
ATOM   1694  HE3 TRP A 112     -28.339  -1.790  18.590  1.00 87.01           H  
ATOM   1695  NE1 TRP A 112     -28.064  -3.012  22.780  1.00 87.01           N  
ATOM   1696  HE1 TRP A 112     -28.282  -3.333  23.713  1.00 87.01           H  
ATOM   1697  CH2 TRP A 112     -31.023  -2.782  20.468  1.00 87.01           C  
ATOM   1698  HH2 TRP A 112     -32.088  -2.938  20.382  1.00 87.01           H  
ATOM   1699  CZ2 TRP A 112     -30.365  -3.050  21.681  1.00 87.01           C  
ATOM   1700  HZ2 TRP A 112     -30.916  -3.411  22.537  1.00 87.01           H  
ATOM   1701  CZ3 TRP A 112     -30.291  -2.322  19.358  1.00 87.01           C  
ATOM   1702  HZ3 TRP A 112     -30.795  -2.128  18.422  1.00 87.01           H  
ATOM   1703  N   PRO A 113     -23.278  -3.191  17.640  1.00 91.94           N  
ATOM   1704  CA  PRO A 113     -22.006  -2.879  17.015  1.00 91.94           C  
ATOM   1705  HA  PRO A 113     -21.232  -2.813  17.780  1.00 91.94           H  
ATOM   1706  C   PRO A 113     -22.094  -1.554  16.257  1.00 91.94           C  
ATOM   1707  CB  PRO A 113     -21.694  -4.058  16.097  1.00 91.94           C  
ATOM   1708  HB2 PRO A 113     -21.080  -3.770  15.244  1.00 91.94           H  
ATOM   1709  HB3 PRO A 113     -21.222  -4.859  16.666  1.00 91.94           H  
ATOM   1710  O   PRO A 113     -23.017  -1.310  15.465  1.00 91.94           O  
ATOM   1711  CG  PRO A 113     -23.095  -4.476  15.682  1.00 91.94           C  
ATOM   1712  HG2 PRO A 113     -23.125  -5.474  15.245  1.00 91.94           H  
ATOM   1713  HG3 PRO A 113     -23.470  -3.737  14.974  1.00 91.94           H  
ATOM   1714  CD  PRO A 113     -23.866  -4.358  16.993  1.00 91.94           C  
ATOM   1715  HD2 PRO A 113     -23.695  -5.244  17.604  1.00 91.94           H  
ATOM   1716  HD3 PRO A 113     -24.929  -4.224  16.795  1.00 91.94           H  
ATOM   1717  N   ARG A 114     -21.114  -0.691  16.507  1.00 94.66           N  
ATOM   1718  H   ARG A 114     -20.417  -0.953  17.190  1.00 94.66           H  
ATOM   1719  CA  ARG A 114     -20.965   0.593  15.829  1.00 94.66           C  
ATOM   1720  HA  ARG A 114     -21.499   0.549  14.879  1.00 94.66           H  
ATOM   1721  C   ARG A 114     -19.501   0.840  15.518  1.00 94.66           C  
ATOM   1722  CB  ARG A 114     -21.571   1.714  16.687  1.00 94.66           C  
ATOM   1723  HB2 ARG A 114     -21.049   1.750  17.643  1.00 94.66           H  
ATOM   1724  HB3 ARG A 114     -22.617   1.474  16.880  1.00 94.66           H  
ATOM   1725  O   ARG A 114     -18.638   0.609  16.358  1.00 94.66           O  
ATOM   1726  CG  ARG A 114     -21.479   3.105  16.033  1.00 94.66           C  
ATOM   1727  HG2 ARG A 114     -22.102   3.136  15.139  1.00 94.66           H  
ATOM   1728  HG3 ARG A 114     -20.450   3.316  15.744  1.00 94.66           H  
ATOM   1729  CD  ARG A 114     -21.899   4.217  16.998  1.00 94.66           C  
ATOM   1730  HD2 ARG A 114     -21.199   4.216  17.834  1.00 94.66           H  
ATOM   1731  HD3 ARG A 114     -21.790   5.173  16.484  1.00 94.66           H  
ATOM   1732  NE  ARG A 114     -23.297   4.056  17.451  1.00 94.66           N  
ATOM   1733  HE  ARG A 114     -23.973   3.859  16.727  1.00 94.66           H  
ATOM   1734  NH1 ARG A 114     -22.945   4.372  19.698  1.00 94.66           N  
ATOM   1735 HH11 ARG A 114     -23.269   4.362  20.655  1.00 94.66           H  
ATOM   1736 HH12 ARG A 114     -21.975   4.567  19.492  1.00 94.66           H  
ATOM   1737  NH2 ARG A 114     -24.988   3.849  18.953  1.00 94.66           N  
ATOM   1738 HH21 ARG A 114     -25.311   3.829  19.909  1.00 94.66           H  
ATOM   1739 HH22 ARG A 114     -25.605   3.610  18.190  1.00 94.66           H  
ATOM   1740  CZ  ARG A 114     -23.732   4.092  18.696  1.00 94.66           C  
ATOM   1741  N   TRP A 115     -19.270   1.373  14.332  1.00 97.51           N  
ATOM   1742  H   TRP A 115     -20.063   1.528  13.725  1.00 97.51           H  
ATOM   1743  CA  TRP A 115     -18.010   1.938  13.885  1.00 97.51           C  
ATOM   1744  HA  TRP A 115     -17.243   1.828  14.652  1.00 97.51           H  
ATOM   1745  C   TRP A 115     -18.203   3.430  13.610  1.00 97.51           C  
ATOM   1746  CB  TRP A 115     -17.563   1.177  12.642  1.00 97.51           C  
ATOM   1747  HB2 TRP A 115     -18.355   1.225  11.895  1.00 97.51           H  
ATOM   1748  HB3 TRP A 115     -17.403   0.131  12.903  1.00 97.51           H  
ATOM   1749  O   TRP A 115     -19.282   3.847  13.180  1.00 97.51           O  
ATOM   1750  CG  TRP A 115     -16.320   1.700  12.020  1.00 97.51           C  
ATOM   1751  CD1 TRP A 115     -15.073   1.232  12.242  1.00 97.51           C  
ATOM   1752  HD1 TRP A 115     -14.828   0.404  12.891  1.00 97.51           H  
ATOM   1753  CD2 TRP A 115     -16.187   2.782  11.052  1.00 97.51           C  
ATOM   1754  CE2 TRP A 115     -14.808   2.910  10.732  1.00 97.51           C  
ATOM   1755  CE3 TRP A 115     -17.087   3.659  10.403  1.00 97.51           C  
ATOM   1756  HE3 TRP A 115     -18.141   3.594  10.629  1.00 97.51           H  
ATOM   1757  NE1 TRP A 115     -14.177   1.942  11.472  1.00 97.51           N  
ATOM   1758  HE1 TRP A 115     -13.195   1.721  11.382  1.00 97.51           H  
ATOM   1759  CH2 TRP A 115     -15.255   4.682   9.154  1.00 97.51           C  
ATOM   1760  HH2 TRP A 115     -14.900   5.383   8.413  1.00 97.51           H  
ATOM   1761  CZ2 TRP A 115     -14.343   3.839   9.805  1.00 97.51           C  
ATOM   1762  HZ2 TRP A 115     -13.286   3.872   9.584  1.00 97.51           H  
ATOM   1763  CZ3 TRP A 115     -16.625   4.604   9.467  1.00 97.51           C  
ATOM   1764  HZ3 TRP A 115     -17.322   5.266   8.975  1.00 97.51           H  
ATOM   1765  N   GLU A 116     -17.183   4.238  13.866  1.00 98.06           N  
ATOM   1766  H   GLU A 116     -16.319   3.851  14.217  1.00 98.06           H  
ATOM   1767  CA  GLU A 116     -17.217   5.675  13.618  1.00 98.06           C  
ATOM   1768  HA  GLU A 116     -17.901   5.846  12.787  1.00 98.06           H  
ATOM   1769  C   GLU A 116     -15.864   6.228  13.168  1.00 98.06           C  
ATOM   1770  CB  GLU A 116     -17.783   6.416  14.845  1.00 98.06           C  
ATOM   1771  HB2 GLU A 116     -17.925   7.466  14.587  1.00 98.06           H  
ATOM   1772  HB3 GLU A 116     -18.758   5.981  15.063  1.00 98.06           H  
ATOM   1773  O   GLU A 116     -14.811   5.719  13.550  1.00 98.06           O  
ATOM   1774  CG  GLU A 116     -16.917   6.333  16.113  1.00 98.06           C  
ATOM   1775  HG2 GLU A 116     -16.660   5.288  16.287  1.00 98.06           H  
ATOM   1776  HG3 GLU A 116     -15.993   6.887  15.947  1.00 98.06           H  
ATOM   1777  CD  GLU A 116     -17.609   6.863  17.385  1.00 98.06           C  
ATOM   1778  OE1 GLU A 116     -16.947   6.811  18.453  1.00 98.06           O  
ATOM   1779  OE2 GLU A 116     -18.812   7.233  17.328  1.00 98.06           O  
ATOM   1780  N   VAL A 117     -15.916   7.298  12.375  1.00 98.07           N  
ATOM   1781  H   VAL A 117     -16.830   7.643  12.120  1.00 98.07           H  
ATOM   1782  CA  VAL A 117     -14.770   8.105  11.947  1.00 98.07           C  
ATOM   1783  HA  VAL A 117     -13.897   7.792  12.520  1.00 98.07           H  
ATOM   1784  C   VAL A 117     -15.032   9.572  12.272  1.00 98.07           C  
ATOM   1785  CB  VAL A 117     -14.435   7.881  10.459  1.00 98.07           C  
ATOM   1786  HB  VAL A 117     -14.219   6.821  10.332  1.00 98.07           H  
ATOM   1787  O   VAL A 117     -16.108  10.096  11.971  1.00 98.07           O  
ATOM   1788  CG1 VAL A 117     -15.576   8.231   9.492  1.00 98.07           C  
ATOM   1789 HG11 VAL A 117     -15.281   7.967   8.477  1.00 98.07           H  
ATOM   1790 HG12 VAL A 117     -16.461   7.653   9.758  1.00 98.07           H  
ATOM   1791 HG13 VAL A 117     -15.805   9.296   9.538  1.00 98.07           H  
ATOM   1792  CG2 VAL A 117     -13.180   8.649  10.035  1.00 98.07           C  
ATOM   1793 HG21 VAL A 117     -12.343   8.362  10.671  1.00 98.07           H  
ATOM   1794 HG22 VAL A 117     -13.335   9.726  10.113  1.00 98.07           H  
ATOM   1795 HG23 VAL A 117     -12.925   8.401   9.005  1.00 98.07           H  
ATOM   1796  N   THR A 118     -14.036  10.228  12.860  1.00 96.74           N  
ATOM   1797  H   THR A 118     -13.179   9.724  13.041  1.00 96.74           H  
ATOM   1798  CA  THR A 118     -14.053  11.655  13.198  1.00 96.74           C  
ATOM   1799  HA  THR A 118     -15.039  12.070  12.991  1.00 96.74           H  
ATOM   1800  C   THR A 118     -13.028  12.378  12.345  1.00 96.74           C  
ATOM   1801  CB  THR A 118     -13.744  11.893  14.680  1.00 96.74           C  
ATOM   1802  HB  THR A 118     -12.720  11.585  14.892  1.00 96.74           H  
ATOM   1803  O   THR A 118     -11.869  11.972  12.281  1.00 96.74           O  
ATOM   1804  CG2 THR A 118     -13.934  13.356  15.083  1.00 96.74           C  
ATOM   1805 HG21 THR A 118     -13.208  13.985  14.567  1.00 96.74           H  
ATOM   1806 HG22 THR A 118     -13.784  13.465  16.157  1.00 96.74           H  
ATOM   1807 HG23 THR A 118     -14.940  13.685  14.824  1.00 96.74           H  
ATOM   1808  OG1 THR A 118     -14.620  11.138  15.485  1.00 96.74           O  
ATOM   1809  HG1 THR A 118     -14.191  10.993  16.332  1.00 96.74           H  
ATOM   1810  N   TYR A 119     -13.454  13.458  11.703  1.00 93.70           N  
ATOM   1811  H   TYR A 119     -14.402  13.774  11.846  1.00 93.70           H  
ATOM   1812  CA  TYR A 119     -12.607  14.266  10.841  1.00 93.70           C  
ATOM   1813  HA  TYR A 119     -11.860  13.623  10.375  1.00 93.70           H  
ATOM   1814  C   TYR A 119     -11.844  15.322  11.639  1.00 93.70           C  
ATOM   1815  CB  TYR A 119     -13.461  14.886   9.730  1.00 93.70           C  
ATOM   1816  HB2 TYR A 119     -12.801  15.441   9.064  1.00 93.70           H  
ATOM   1817  HB3 TYR A 119     -14.143  15.601  10.192  1.00 93.70           H  
ATOM   1818  O   TYR A 119     -12.351  15.892  12.606  1.00 93.70           O  
ATOM   1819  CG  TYR A 119     -14.278  13.916   8.892  1.00 93.70           C  
ATOM   1820  CD1 TYR A 119     -13.865  12.579   8.717  1.00 93.70           C  
ATOM   1821  HD1 TYR A 119     -12.946  12.224   9.161  1.00 93.70           H  
ATOM   1822  CD2 TYR A 119     -15.473  14.364   8.295  1.00 93.70           C  
ATOM   1823  HD2 TYR A 119     -15.775  15.393   8.417  1.00 93.70           H  
ATOM   1824  CE1 TYR A 119     -14.663  11.676   8.000  1.00 93.70           C  
ATOM   1825  HE1 TYR A 119     -14.349  10.648   7.895  1.00 93.70           H  
ATOM   1826  CE2 TYR A 119     -16.264  13.469   7.552  1.00 93.70           C  
ATOM   1827  HE2 TYR A 119     -17.179  13.800   7.083  1.00 93.70           H  
ATOM   1828  OH  TYR A 119     -16.658  11.247   6.782  1.00 93.70           O  
ATOM   1829  HH  TYR A 119     -16.322  10.354   6.893  1.00 93.70           H  
ATOM   1830  CZ  TYR A 119     -15.869  12.124   7.436  1.00 93.70           C  
ATOM   1831  N   ASP A 120     -10.625  15.614  11.196  1.00 89.86           N  
ATOM   1832  H   ASP A 120     -10.249  15.055  10.443  1.00 89.86           H  
ATOM   1833  CA  ASP A 120      -9.757  16.662  11.738  1.00 89.86           C  
ATOM   1834  HA  ASP A 120      -9.591  16.451  12.795  1.00 89.86           H  
ATOM   1835  C   ASP A 120     -10.358  18.076  11.650  1.00 89.86           C  
ATOM   1836  CB  ASP A 120      -8.399  16.589  11.016  1.00 89.86           C  
ATOM   1837  HB2 ASP A 120      -7.988  15.588  11.148  1.00 89.86           H  
ATOM   1838  HB3 ASP A 120      -7.720  17.283  11.511  1.00 89.86           H  
ATOM   1839  O   ASP A 120     -10.022  18.956  12.446  1.00 89.86           O  
ATOM   1840  CG  ASP A 120      -8.418  16.912   9.508  1.00 89.86           C  
ATOM   1841  OD1 ASP A 120      -9.437  16.679   8.811  1.00 89.86           O  
ATOM   1842  OD2 ASP A 120      -7.373  17.378   9.012  1.00 89.86           O  
ATOM   1843  N   GLN A 121     -11.266  18.284  10.699  1.00 90.04           N  
ATOM   1844  H   GLN A 121     -11.453  17.513  10.075  1.00 90.04           H  
ATOM   1845  CA  GLN A 121     -12.044  19.503  10.520  1.00 90.04           C  
ATOM   1846  HA  GLN A 121     -12.259  19.922  11.503  1.00 90.04           H  
ATOM   1847  C   GLN A 121     -13.382  19.210   9.831  1.00 90.04           C  
ATOM   1848  CB  GLN A 121     -11.211  20.526   9.730  1.00 90.04           C  
ATOM   1849  HB2 GLN A 121     -10.253  20.658  10.233  1.00 90.04           H  
ATOM   1850  HB3 GLN A 121     -11.718  21.491   9.723  1.00 90.04           H  
ATOM   1851  O   GLN A 121     -13.693  18.082   9.455  1.00 90.04           O  
ATOM   1852  CG  GLN A 121     -10.961  20.080   8.286  1.00 90.04           C  
ATOM   1853  HG2 GLN A 121     -11.867  20.186   7.688  1.00 90.04           H  
ATOM   1854  HG3 GLN A 121     -10.671  19.029   8.285  1.00 90.04           H  
ATOM   1855  CD  GLN A 121      -9.849  20.881   7.642  1.00 90.04           C  
ATOM   1856  NE2 GLN A 121      -8.983  20.221   6.918  1.00 90.04           N  
ATOM   1857 HE21 GLN A 121      -9.021  19.212   6.906  1.00 90.04           H  
ATOM   1858 HE22 GLN A 121      -8.143  20.715   6.651  1.00 90.04           H  
ATOM   1859  OE1 GLN A 121      -9.729  22.086   7.793  1.00 90.04           O  
ATOM   1860  N   LEU A 122     -14.187  20.254   9.650  1.00 91.83           N  
ATOM   1861  H   LEU A 122     -13.837  21.170   9.895  1.00 91.83           H  
ATOM   1862  CA  LEU A 122     -15.448  20.162   8.930  1.00 91.83           C  
ATOM   1863  HA  LEU A 122     -15.933  19.222   9.193  1.00 91.83           H  
ATOM   1864  C   LEU A 122     -15.228  20.152   7.411  1.00 91.83           C  
ATOM   1865  CB  LEU A 122     -16.337  21.334   9.357  1.00 91.83           C  
ATOM   1866  HB2 LEU A 122     -17.156  21.403   8.641  1.00 91.83           H  
ATOM   1867  HB3 LEU A 122     -15.755  22.253   9.287  1.00 91.83           H  
ATOM   1868  O   LEU A 122     -14.490  20.983   6.884  1.00 91.83           O  
ATOM   1869  CG  LEU A 122     -16.950  21.226  10.761  1.00 91.83           C  
ATOM   1870  HG  LEU A 122     -16.164  21.095  11.504  1.00 91.83           H  
ATOM   1871  CD1 LEU A 122     -17.707  22.519  11.074  1.00 91.83           C  
ATOM   1872 HD11 LEU A 122     -17.019  23.363  11.027  1.00 91.83           H  
ATOM   1873 HD12 LEU A 122     -18.512  22.666  10.354  1.00 91.83           H  
ATOM   1874 HD13 LEU A 122     -18.125  22.466  12.080  1.00 91.83           H  
ATOM   1875  CD2 LEU A 122     -17.937  20.062  10.851  1.00 91.83           C  
ATOM   1876 HD21 LEU A 122     -17.381  19.125  10.825  1.00 91.83           H  
ATOM   1877 HD22 LEU A 122     -18.643  20.089  10.021  1.00 91.83           H  
ATOM   1878 HD23 LEU A 122     -18.492  20.100  11.788  1.00 91.83           H  
ATOM   1879  N   TYR A 123     -15.946  19.275   6.706  1.00 91.29           N  
ATOM   1880  H   TYR A 123     -16.490  18.595   7.218  1.00 91.29           H  
ATOM   1881  CA  TYR A 123     -15.878  19.149   5.247  1.00 91.29           C  
ATOM   1882  HA  TYR A 123     -15.257  19.950   4.845  1.00 91.29           H  
ATOM   1883  C   TYR A 123     -17.248  19.270   4.577  1.00 91.29           C  
ATOM   1884  CB  TYR A 123     -15.203  17.825   4.871  1.00 91.29           C  
ATOM   1885  HB2 TYR A 123     -15.276  17.683   3.793  1.00 91.29           H  
ATOM   1886  HB3 TYR A 123     -15.738  17.003   5.346  1.00 91.29           H  
ATOM   1887  O   TYR A 123     -18.287  18.919   5.148  1.00 91.29           O  
ATOM   1888  CG  TYR A 123     -13.739  17.758   5.249  1.00 91.29           C  
ATOM   1889  CD1 TYR A 123     -12.783  18.437   4.469  1.00 91.29           C  
ATOM   1890  HD1 TYR A 123     -13.097  19.023   3.618  1.00 91.29           H  
ATOM   1891  CD2 TYR A 123     -13.327  17.026   6.378  1.00 91.29           C  
ATOM   1892  HD2 TYR A 123     -14.052  16.525   7.002  1.00 91.29           H  
ATOM   1893  CE1 TYR A 123     -11.420  18.361   4.810  1.00 91.29           C  
ATOM   1894  HE1 TYR A 123     -10.691  18.919   4.242  1.00 91.29           H  
ATOM   1895  CE2 TYR A 123     -11.961  16.943   6.707  1.00 91.29           C  
ATOM   1896  HE2 TYR A 123     -11.631  16.374   7.564  1.00 91.29           H  
ATOM   1897  OH  TYR A 123      -9.682  17.510   6.239  1.00 91.29           O  
ATOM   1898  HH  TYR A 123      -9.556  17.085   7.090  1.00 91.29           H  
ATOM   1899  CZ  TYR A 123     -11.001  17.598   5.919  1.00 91.29           C  
ATOM   1900  N   SER A 124     -17.250  19.722   3.319  1.00 88.21           N  
ATOM   1901  H   SER A 124     -16.360  19.942   2.895  1.00 88.21           H  
ATOM   1902  CA  SER A 124     -18.423  19.666   2.444  1.00 88.21           C  
ATOM   1903  HA  SER A 124     -19.318  19.780   3.056  1.00 88.21           H  
ATOM   1904  C   SER A 124     -18.492  18.295   1.767  1.00 88.21           C  
ATOM   1905  CB  SER A 124     -18.411  20.816   1.430  1.00 88.21           C  
ATOM   1906  HB2 SER A 124     -17.673  20.627   0.651  1.00 88.21           H  
ATOM   1907  HB3 SER A 124     -18.145  21.745   1.935  1.00 88.21           H  
ATOM   1908  O   SER A 124     -18.087  18.120   0.617  1.00 88.21           O  
ATOM   1909  OG  SER A 124     -19.706  20.957   0.864  1.00 88.21           O  
ATOM   1910  HG  SER A 124     -20.304  21.217   1.570  1.00 88.21           H  
ATOM   1911  N   VAL A 125     -18.962  17.293   2.510  1.00 89.56           N  
ATOM   1912  H   VAL A 125     -19.220  17.492   3.466  1.00 89.56           H  
ATOM   1913  CA  VAL A 125     -19.127  15.921   2.006  1.00 89.56           C  
ATOM   1914  HA  VAL A 125     -18.243  15.657   1.425  1.00 89.56           H  
ATOM   1915  C   VAL A 125     -20.324  15.845   1.059  1.00 89.56           C  
ATOM   1916  CB  VAL A 125     -19.226  14.908   3.162  1.00 89.56           C  
ATOM   1917  HB  VAL A 125     -20.080  15.162   3.789  1.00 89.56           H  
ATOM   1918  O   VAL A 125     -21.341  16.498   1.280  1.00 89.56           O  
ATOM   1919  CG1 VAL A 125     -19.398  13.470   2.659  1.00 89.56           C  
ATOM   1920 HG11 VAL A 125     -18.612  13.220   1.946  1.00 89.56           H  
ATOM   1921 HG12 VAL A 125     -19.323  12.780   3.500  1.00 89.56           H  
ATOM   1922 HG13 VAL A 125     -20.377  13.336   2.200  1.00 89.56           H  
ATOM   1923  CG2 VAL A 125     -17.952  14.946   4.018  1.00 89.56           C  
ATOM   1924 HG21 VAL A 125     -18.020  14.209   4.818  1.00 89.56           H  
ATOM   1925 HG22 VAL A 125     -17.825  15.928   4.474  1.00 89.56           H  
ATOM   1926 HG23 VAL A 125     -17.079  14.720   3.406  1.00 89.56           H  
ATOM   1927  N   ARG A 126     -20.215  15.047  -0.008  1.00 81.23           N  
ATOM   1928  H   ARG A 126     -19.314  14.620  -0.170  1.00 81.23           H  
ATOM   1929  CA  ARG A 126     -21.300  14.822  -0.982  1.00 81.23           C  
ATOM   1930  HA  ARG A 126     -22.229  15.237  -0.590  1.00 81.23           H  
ATOM   1931  C   ARG A 126     -21.601  13.356  -1.256  1.00 81.23           C  
ATOM   1932  CB  ARG A 126     -20.974  15.529  -2.303  1.00 81.23           C  
ATOM   1933  HB2 ARG A 126     -21.777  15.319  -3.010  1.00 81.23           H  
ATOM   1934  HB3 ARG A 126     -20.044  15.135  -2.712  1.00 81.23           H  
ATOM   1935  O   ARG A 126     -22.673  13.049  -1.776  1.00 81.23           O  
ATOM   1936  CG  ARG A 126     -20.854  17.047  -2.134  1.00 81.23           C  
ATOM   1937  HG2 ARG A 126     -19.926  17.284  -1.614  1.00 81.23           H  
ATOM   1938  HG3 ARG A 126     -21.694  17.415  -1.546  1.00 81.23           H  
ATOM   1939  CD  ARG A 126     -20.856  17.722  -3.509  1.00 81.23           C  
ATOM   1940  HD2 ARG A 126     -21.804  17.532  -4.014  1.00 81.23           H  
ATOM   1941  HD3 ARG A 126     -20.060  17.283  -4.110  1.00 81.23           H  
ATOM   1942  NE  ARG A 126     -20.612  19.171  -3.402  1.00 81.23           N  
ATOM   1943  HE  ARG A 126     -19.664  19.471  -3.576  1.00 81.23           H  
ATOM   1944  NH1 ARG A 126     -22.702  19.825  -2.708  1.00 81.23           N  
ATOM   1945 HH11 ARG A 126     -23.316  20.556  -2.379  1.00 81.23           H  
ATOM   1946 HH12 ARG A 126     -22.961  18.849  -2.668  1.00 81.23           H  
ATOM   1947  NH2 ARG A 126     -21.087  21.348  -2.966  1.00 81.23           N  
ATOM   1948 HH21 ARG A 126     -20.118  21.575  -3.136  1.00 81.23           H  
ATOM   1949 HH22 ARG A 126     -21.704  22.068  -2.619  1.00 81.23           H  
ATOM   1950  CZ  ARG A 126     -21.468  20.104  -3.028  1.00 81.23           C  
ATOM   1951  N   LYS A 127     -20.676  12.447  -0.949  1.00 85.40           N  
ATOM   1952  H   LYS A 127     -19.804  12.760  -0.547  1.00 85.40           H  
ATOM   1953  CA  LYS A 127     -20.825  11.021  -1.255  1.00 85.40           C  
ATOM   1954  HA  LYS A 127     -21.882  10.756  -1.251  1.00 85.40           H  
ATOM   1955  C   LYS A 127     -20.136  10.174  -0.195  1.00 85.40           C  
ATOM   1956  CB  LYS A 127     -20.267  10.777  -2.668  1.00 85.40           C  
ATOM   1957  HB2 LYS A 127     -19.237  11.131  -2.700  1.00 85.40           H  
ATOM   1958  HB3 LYS A 127     -20.840  11.379  -3.373  1.00 85.40           H  
ATOM   1959  O   LYS A 127     -18.972  10.400   0.108  1.00 85.40           O  
ATOM   1960  CG  LYS A 127     -20.319   9.313  -3.137  1.00 85.40           C  
ATOM   1961  HG2 LYS A 127     -19.817   8.667  -2.417  1.00 85.40           H  
ATOM   1962  HG3 LYS A 127     -21.361   9.000  -3.199  1.00 85.40           H  
ATOM   1963  CD  LYS A 127     -19.654   9.137  -4.515  1.00 85.40           C  
ATOM   1964  HD2 LYS A 127     -19.983   9.930  -5.187  1.00 85.40           H  
ATOM   1965  HD3 LYS A 127     -19.957   8.176  -4.929  1.00 85.40           H  
ATOM   1966  CE  LYS A 127     -18.125   9.150  -4.365  1.00 85.40           C  
ATOM   1967  HE2 LYS A 127     -17.823  10.038  -3.809  1.00 85.40           H  
ATOM   1968  HE3 LYS A 127     -17.841   8.286  -3.764  1.00 85.40           H  
ATOM   1969  NZ  LYS A 127     -17.387   9.112  -5.650  1.00 85.40           N  
ATOM   1970  HZ1 LYS A 127     -17.377  10.025  -6.081  1.00 85.40           H  
ATOM   1971  HZ2 LYS A 127     -16.419   8.892  -5.461  1.00 85.40           H  
ATOM   1972  HZ3 LYS A 127     -17.752   8.409  -6.277  1.00 85.40           H  
ATOM   1973  N   PHE A 128     -20.842   9.173   0.305  1.00 92.18           N  
ATOM   1974  H   PHE A 128     -21.799   9.067   0.000  1.00 92.18           H  
ATOM   1975  CA  PHE A 128     -20.303   8.110   1.143  1.00 92.18           C  
ATOM   1976  HA  PHE A 128     -19.299   8.367   1.480  1.00 92.18           H  
ATOM   1977  C   PHE A 128     -20.225   6.831   0.309  1.00 92.18           C  
ATOM   1978  CB  PHE A 128     -21.191   7.922   2.380  1.00 92.18           C  
ATOM   1979  HB2 PHE A 128     -22.126   7.452   2.076  1.00 92.18           H  
ATOM   1980  HB3 PHE A 128     -20.694   7.231   3.060  1.00 92.18           H  
ATOM   1981  O   PHE A 128     -21.173   6.515  -0.416  1.00 92.18           O  
ATOM   1982  CG  PHE A 128     -21.508   9.204   3.128  1.00 92.18           C  
ATOM   1983  CD1 PHE A 128     -20.566   9.742   4.018  1.00 92.18           C  
ATOM   1984  HD1 PHE A 128     -19.632   9.223   4.177  1.00 92.18           H  
ATOM   1985  CD2 PHE A 128     -22.740   9.861   2.946  1.00 92.18           C  
ATOM   1986  HD2 PHE A 128     -23.481   9.449   2.278  1.00 92.18           H  
ATOM   1987  CE1 PHE A 128     -20.829  10.940   4.702  1.00 92.18           C  
ATOM   1988  HE1 PHE A 128     -20.089  11.362   5.366  1.00 92.18           H  
ATOM   1989  CE2 PHE A 128     -23.021  11.035   3.668  1.00 92.18           C  
ATOM   1990  HE2 PHE A 128     -23.995  11.497   3.594  1.00 92.18           H  
ATOM   1991  CZ  PHE A 128     -22.059  11.591   4.527  1.00 92.18           C  
ATOM   1992  HZ  PHE A 128     -22.273  12.500   5.068  1.00 92.18           H  
ATOM   1993  N   VAL A 129     -19.116   6.108   0.403  1.00 89.91           N  
ATOM   1994  H   VAL A 129     -18.368   6.429   1.001  1.00 89.91           H  
ATOM   1995  CA  VAL A 129     -18.916   4.809  -0.240  1.00 89.91           C  
ATOM   1996  HA  VAL A 129     -19.857   4.481  -0.684  1.00 89.91           H  
ATOM   1997  C   VAL A 129     -18.512   3.813   0.836  1.00 89.91           C  
ATOM   1998  CB  VAL A 129     -17.871   4.863  -1.370  1.00 89.91           C  
ATOM   1999  HB  VAL A 129     -16.883   5.036  -0.943  1.00 89.91           H  
ATOM   2000  O   VAL A 129     -17.562   4.055   1.571  1.00 89.91           O  
ATOM   2001  CG1 VAL A 129     -17.841   3.539  -2.139  1.00 89.91           C  
ATOM   2002 HG11 VAL A 129     -18.817   3.335  -2.580  1.00 89.91           H  
ATOM   2003 HG12 VAL A 129     -17.089   3.588  -2.926  1.00 89.91           H  
ATOM   2004 HG13 VAL A 129     -17.566   2.722  -1.472  1.00 89.91           H  
ATOM   2005  CG2 VAL A 129     -18.174   5.983  -2.378  1.00 89.91           C  
ATOM   2006 HG21 VAL A 129     -17.442   5.941  -3.185  1.00 89.91           H  
ATOM   2007 HG22 VAL A 129     -19.178   5.853  -2.783  1.00 89.91           H  
ATOM   2008 HG23 VAL A 129     -18.090   6.949  -1.882  1.00 89.91           H  
ATOM   2009  N   ILE A 130     -19.252   2.715   0.956  1.00 93.15           N  
ATOM   2010  H   ILE A 130     -20.018   2.583   0.312  1.00 93.15           H  
ATOM   2011  CA  ILE A 130     -18.970   1.654   1.925  1.00 93.15           C  
ATOM   2012  HA  ILE A 130     -18.071   1.898   2.491  1.00 93.15           H  
ATOM   2013  C   ILE A 130     -18.705   0.371   1.154  1.00 93.15           C  
ATOM   2014  CB  ILE A 130     -20.122   1.475   2.935  1.00 93.15           C  
ATOM   2015  HB  ILE A 130     -21.014   1.166   2.389  1.00 93.15           H  
ATOM   2016  O   ILE A 130     -19.590  -0.127   0.451  1.00 93.15           O  
ATOM   2017  CG1 ILE A 130     -20.448   2.778   3.698  1.00 93.15           C  
ATOM   2018 HG12 ILE A 130     -20.448   3.631   3.021  1.00 93.15           H  
ATOM   2019 HG13 ILE A 130     -19.685   2.954   4.457  1.00 93.15           H  
ATOM   2020  CG2 ILE A 130     -19.753   0.356   3.926  1.00 93.15           C  
ATOM   2021 HG21 ILE A 130     -20.500   0.260   4.714  1.00 93.15           H  
ATOM   2022 HG22 ILE A 130     -18.786   0.571   4.381  1.00 93.15           H  
ATOM   2023 HG23 ILE A 130     -19.685  -0.604   3.413  1.00 93.15           H  
ATOM   2024  CD1 ILE A 130     -21.831   2.730   4.356  1.00 93.15           C  
ATOM   2025 HD11 ILE A 130     -21.975   3.634   4.949  1.00 93.15           H  
ATOM   2026 HD12 ILE A 130     -21.925   1.873   5.023  1.00 93.15           H  
ATOM   2027 HD13 ILE A 130     -22.602   2.677   3.587  1.00 93.15           H  
ATOM   2028  N   TYR A 131     -17.503  -0.168   1.311  1.00 88.08           N  
ATOM   2029  H   TYR A 131     -16.843   0.289   1.924  1.00 88.08           H  
ATOM   2030  CA  TYR A 131     -17.109  -1.451   0.759  1.00 88.08           C  
ATOM   2031  HA  TYR A 131     -17.692  -1.640  -0.143  1.00 88.08           H  
ATOM   2032  C   TYR A 131     -17.415  -2.547   1.770  1.00 88.08           C  
ATOM   2033  CB  TYR A 131     -15.642  -1.438   0.337  1.00 88.08           C  
ATOM   2034  HB2 TYR A 131     -15.021  -1.232   1.209  1.00 88.08           H  
ATOM   2035  HB3 TYR A 131     -15.376  -2.431  -0.025  1.00 88.08           H  
ATOM   2036  O   TYR A 131     -16.962  -2.546   2.919  1.00 88.08           O  
ATOM   2037  CG  TYR A 131     -15.345  -0.422  -0.748  1.00 88.08           C  
ATOM   2038  CD1 TYR A 131     -15.343  -0.804  -2.103  1.00 88.08           C  
ATOM   2039  HD1 TYR A 131     -15.527  -1.835  -2.368  1.00 88.08           H  
ATOM   2040  CD2 TYR A 131     -15.084   0.916  -0.400  1.00 88.08           C  
ATOM   2041  HD2 TYR A 131     -15.077   1.221   0.636  1.00 88.08           H  
ATOM   2042  CE1 TYR A 131     -15.056   0.146  -3.107  1.00 88.08           C  
ATOM   2043  HE1 TYR A 131     -15.019  -0.141  -4.148  1.00 88.08           H  
ATOM   2044  CE2 TYR A 131     -14.799   1.860  -1.397  1.00 88.08           C  
ATOM   2045  HE2 TYR A 131     -14.588   2.883  -1.122  1.00 88.08           H  
ATOM   2046  OH  TYR A 131     -14.466   2.415  -3.693  1.00 88.08           O  
ATOM   2047  HH  TYR A 131     -14.160   3.222  -3.274  1.00 88.08           H  
ATOM   2048  CZ  TYR A 131     -14.767   1.482  -2.750  1.00 88.08           C  
ATOM   2049  N   ASN A 132     -18.229  -3.487   1.317  1.00 87.83           N  
ATOM   2050  H   ASN A 132     -18.496  -3.445   0.344  1.00 87.83           H  
ATOM   2051  CA  ASN A 132     -18.566  -4.693   2.042  1.00 87.83           C  
ATOM   2052  HA  ASN A 132     -18.574  -4.487   3.112  1.00 87.83           H  
ATOM   2053  C   ASN A 132     -17.517  -5.782   1.760  1.00 87.83           C  
ATOM   2054  CB  ASN A 132     -19.975  -5.083   1.585  1.00 87.83           C  
ATOM   2055  HB2 ASN A 132     -20.616  -4.203   1.602  1.00 87.83           H  
ATOM   2056  HB3 ASN A 132     -19.918  -5.439   0.556  1.00 87.83           H  
ATOM   2057  O   ASN A 132     -16.764  -5.706   0.788  1.00 87.83           O  
ATOM   2058  CG  ASN A 132     -20.643  -6.153   2.414  1.00 87.83           C  
ATOM   2059  ND2 ASN A 132     -21.809  -6.549   1.980  1.00 87.83           N  
ATOM   2060 HD21 ASN A 132     -22.266  -7.285   2.498  1.00 87.83           H  
ATOM   2061 HD22 ASN A 132     -22.171  -6.148   1.126  1.00 87.83           H  
ATOM   2062  OD1 ASN A 132     -20.166  -6.625   3.435  1.00 87.83           O  
ATOM   2063  N   ARG A 133     -17.527  -6.846   2.564  1.00 77.97           N  
ATOM   2064  H   ARG A 133     -18.238  -6.870   3.280  1.00 77.97           H  
ATOM   2065  CA  ARG A 133     -16.756  -8.062   2.285  1.00 77.97           C  
ATOM   2066  HA  ARG A 133     -15.699  -7.796   2.245  1.00 77.97           H  
ATOM   2067  C   ARG A 133     -17.163  -8.648   0.933  1.00 77.97           C  
ATOM   2068  CB  ARG A 133     -16.997  -9.114   3.371  1.00 77.97           C  
ATOM   2069  HB2 ARG A 133     -18.058  -9.363   3.382  1.00 77.97           H  
ATOM   2070  HB3 ARG A 133     -16.444 -10.014   3.105  1.00 77.97           H  
ATOM   2071  O   ARG A 133     -18.347  -8.673   0.600  1.00 77.97           O  
ATOM   2072  CG  ARG A 133     -16.574  -8.675   4.777  1.00 77.97           C  
ATOM   2073  HG2 ARG A 133     -17.080  -7.747   5.042  1.00 77.97           H  
ATOM   2074  HG3 ARG A 133     -15.497  -8.512   4.811  1.00 77.97           H  
ATOM   2075  CD  ARG A 133     -16.992  -9.757   5.783  1.00 77.97           C  
ATOM   2076  HD2 ARG A 133     -18.047  -9.984   5.631  1.00 77.97           H  
ATOM   2077  HD3 ARG A 133     -16.898  -9.350   6.789  1.00 77.97           H  
ATOM   2078  NE  ARG A 133     -16.214 -11.005   5.650  1.00 77.97           N  
ATOM   2079  HE  ARG A 133     -16.088 -11.390   4.725  1.00 77.97           H  
ATOM   2080  NH1 ARG A 133     -15.878 -11.485   7.876  1.00 77.97           N  
ATOM   2081 HH11 ARG A 133     -16.355 -10.635   8.139  1.00 77.97           H  
ATOM   2082 HH12 ARG A 133     -15.337 -11.992   8.563  1.00 77.97           H  
ATOM   2083  NH2 ARG A 133     -14.960 -12.765   6.304  1.00 77.97           N  
ATOM   2084 HH21 ARG A 133     -14.352 -13.206   6.979  1.00 77.97           H  
ATOM   2085 HH22 ARG A 133     -14.796 -12.908   5.317  1.00 77.97           H  
ATOM   2086  CZ  ARG A 133     -15.700 -11.747   6.611  1.00 77.97           C  
ATOM   2087  N   ILE A 134     -16.196  -9.197   0.200  1.00 68.75           N  
ATOM   2088  H   ILE A 134     -15.242  -9.068   0.507  1.00 68.75           H  
ATOM   2089  CA  ILE A 134     -16.419  -9.838  -1.112  1.00 68.75           C  
ATOM   2090  HA  ILE A 134     -17.371  -9.480  -1.503  1.00 68.75           H  
ATOM   2091  C   ILE A 134     -16.592 -11.368  -0.989  1.00 68.75           C  
ATOM   2092  CB  ILE A 134     -15.329  -9.378  -2.119  1.00 68.75           C  
ATOM   2093  HB  ILE A 134     -14.373  -9.804  -1.813  1.00 68.75           H  
ATOM   2094  O   ILE A 134     -16.963 -12.048  -1.943  1.00 68.75           O  
ATOM   2095  CG1 ILE A 134     -15.185  -7.831  -2.093  1.00 68.75           C  
ATOM   2096 HG12 ILE A 134     -14.800  -7.530  -1.119  1.00 68.75           H  
ATOM   2097 HG13 ILE A 134     -16.165  -7.371  -2.220  1.00 68.75           H  
ATOM   2098  CG2 ILE A 134     -15.623  -9.874  -3.550  1.00 68.75           C  
ATOM   2099 HG21 ILE A 134     -14.868  -9.511  -4.247  1.00 68.75           H  
ATOM   2100 HG22 ILE A 134     -16.608  -9.534  -3.868  1.00 68.75           H  
ATOM   2101 HG23 ILE A 134     -15.577 -10.962  -3.593  1.00 68.75           H  
ATOM   2102  CD1 ILE A 134     -14.232  -7.229  -3.132  1.00 68.75           C  
ATOM   2103 HD11 ILE A 134     -13.976  -6.211  -2.840  1.00 68.75           H  
ATOM   2104 HD12 ILE A 134     -14.716  -7.198  -4.108  1.00 68.75           H  
ATOM   2105 HD13 ILE A 134     -13.321  -7.822  -3.205  1.00 68.75           H  
ATOM   2106  N   ASP A 135     -16.389 -11.924   0.205  1.00 67.23           N  
ATOM   2107  H   ASP A 135     -16.162 -11.314   0.977  1.00 67.23           H  
ATOM   2108  CA  ASP A 135     -16.523 -13.357   0.476  1.00 67.23           C  
ATOM   2109  HA  ASP A 135     -16.155 -13.894  -0.399  1.00 67.23           H  
ATOM   2110  C   ASP A 135     -17.982 -13.826   0.679  1.00 67.23           C  
ATOM   2111  CB  ASP A 135     -15.591 -13.736   1.640  1.00 67.23           C  
ATOM   2112  HB2 ASP A 135     -15.647 -14.809   1.825  1.00 67.23           H  
ATOM   2113  HB3 ASP A 135     -14.567 -13.515   1.340  1.00 67.23           H  
ATOM   2114  O   ASP A 135     -18.954 -13.065   0.581  1.00 67.23           O  
ATOM   2115  CG  ASP A 135     -15.894 -12.991   2.940  1.00 67.23           C  
ATOM   2116  OD1 ASP A 135     -17.079 -12.786   3.282  1.00 67.23           O  
ATOM   2117  OD2 ASP A 135     -14.931 -12.594   3.627  1.00 67.23           O  
ATOM   2118  N   ALA A 136     -18.140 -15.124   0.968  1.00 57.24           N  
ATOM   2119  H   ALA A 136     -17.306 -15.686   1.062  1.00 57.24           H  
ATOM   2120  CA  ALA A 136     -19.429 -15.798   1.141  1.00 57.24           C  
ATOM   2121  HA  ALA A 136     -19.986 -15.713   0.208  1.00 57.24           H  
ATOM   2122  C   ALA A 136     -20.316 -15.196   2.249  1.00 57.24           C  
ATOM   2123  CB  ALA A 136     -19.151 -17.284   1.412  1.00 57.24           C  
ATOM   2124  HB1 ALA A 136     -20.094 -17.824   1.494  1.00 57.24           H  
ATOM   2125  HB2 ALA A 136     -18.571 -17.711   0.593  1.00 57.24           H  
ATOM   2126  HB3 ALA A 136     -18.598 -17.397   2.344  1.00 57.24           H  
ATOM   2127  O   ALA A 136     -21.493 -15.547   2.350  1.00 57.24           O  
ATOM   2128  N   VAL A 137     -19.780 -14.285   3.068  1.00 67.28           N  
ATOM   2129  H   VAL A 137     -18.827 -13.990   2.908  1.00 67.28           H  
ATOM   2130  CA  VAL A 137     -20.472 -13.698   4.213  1.00 67.28           C  
ATOM   2131  HA  VAL A 137     -21.476 -14.123   4.209  1.00 67.28           H  
ATOM   2132  C   VAL A 137     -20.755 -12.202   4.062  1.00 67.28           C  
ATOM   2133  CB  VAL A 137     -19.817 -14.104   5.551  1.00 67.28           C  
ATOM   2134  HB  VAL A 137     -19.405 -13.228   6.053  1.00 67.28           H  
ATOM   2135  O   VAL A 137     -21.163 -11.546   5.016  1.00 67.28           O  
ATOM   2136  CG1 VAL A 137     -20.925 -14.741   6.398  1.00 67.28           C  
ATOM   2137 HG11 VAL A 137     -21.721 -14.021   6.590  1.00 67.28           H  
ATOM   2138 HG12 VAL A 137     -21.354 -15.581   5.852  1.00 67.28           H  
ATOM   2139 HG13 VAL A 137     -20.516 -15.155   7.319  1.00 67.28           H  
ATOM   2140  CG2 VAL A 137     -18.692 -15.148   5.479  1.00 67.28           C  
ATOM   2141 HG21 VAL A 137     -17.858 -14.750   4.901  1.00 67.28           H  
ATOM   2142 HG22 VAL A 137     -19.048 -16.068   5.015  1.00 67.28           H  
ATOM   2143 HG23 VAL A 137     -18.323 -15.374   6.480  1.00 67.28           H  
ATOM   2144  N   SER A 138     -20.679 -11.674   2.839  1.00 68.24           N  
ATOM   2145  H   SER A 138     -20.254 -12.232   2.113  1.00 68.24           H  
ATOM   2146  CA  SER A 138     -21.127 -10.316   2.480  1.00 68.24           C  
ATOM   2147  HA  SER A 138     -20.443  -9.591   2.921  1.00 68.24           H  
ATOM   2148  C   SER A 138     -22.549  -9.970   2.961  1.00 68.24           C  
ATOM   2149  CB  SER A 138     -21.056 -10.168   0.958  1.00 68.24           C  
ATOM   2150  HB2 SER A 138     -20.030 -10.341   0.634  1.00 68.24           H  
ATOM   2151  HB3 SER A 138     -21.357  -9.161   0.668  1.00 68.24           H  
ATOM   2152  O   SER A 138     -22.855  -8.810   3.240  1.00 68.24           O  
ATOM   2153  OG  SER A 138     -21.878 -11.128   0.318  1.00 68.24           O  
ATOM   2154  HG  SER A 138     -21.278 -11.722  -0.138  1.00 68.24           H  
ATOM   2155  N   SER A 139     -23.429 -10.963   3.140  1.00 74.32           N  
ATOM   2156  H   SER A 139     -23.127 -11.893   2.888  1.00 74.32           H  
ATOM   2157  CA  SER A 139     -24.806 -10.762   3.627  1.00 74.32           C  
ATOM   2158  HA  SER A 139     -25.268 -10.041   2.954  1.00 74.32           H  
ATOM   2159  C   SER A 139     -24.931 -10.142   5.024  1.00 74.32           C  
ATOM   2160  CB  SER A 139     -25.625 -12.049   3.531  1.00 74.32           C  
ATOM   2161  HB2 SER A 139     -26.642 -11.852   3.870  1.00 74.32           H  
ATOM   2162  HB3 SER A 139     -25.663 -12.376   2.492  1.00 74.32           H  
ATOM   2163  O   SER A 139     -26.012  -9.701   5.405  1.00 74.32           O  
ATOM   2164  OG  SER A 139     -25.055 -13.070   4.329  1.00 74.32           O  
ATOM   2165  HG  SER A 139     -24.581 -13.683   3.763  1.00 74.32           H  
ATOM   2166  N   ARG A 140     -23.824 -10.066   5.766  1.00 77.82           N  
ATOM   2167  H   ARG A 140     -22.980 -10.439   5.356  1.00 77.82           H  
ATOM   2168  CA  ARG A 140     -23.720  -9.498   7.115  1.00 77.82           C  
ATOM   2169  HA  ARG A 140     -24.462  -9.946   7.776  1.00 77.82           H  
ATOM   2170  C   ARG A 140     -23.964  -7.990   7.182  1.00 77.82           C  
ATOM   2171  CB  ARG A 140     -22.311  -9.814   7.624  1.00 77.82           C  
ATOM   2172  HB2 ARG A 140     -21.581  -9.504   6.877  1.00 77.82           H  
ATOM   2173  HB3 ARG A 140     -22.128  -9.229   8.526  1.00 77.82           H  
ATOM   2174  O   ARG A 140     -24.489  -7.514   8.182  1.00 77.82           O  
ATOM   2175  CG  ARG A 140     -22.137 -11.312   7.928  1.00 77.82           C  
ATOM   2176  HG2 ARG A 140     -22.527 -11.916   7.108  1.00 77.82           H  
ATOM   2177  HG3 ARG A 140     -22.729 -11.558   8.810  1.00 77.82           H  
ATOM   2178  CD  ARG A 140     -20.652 -11.676   8.148  1.00 77.82           C  
ATOM   2179  HD2 ARG A 140     -20.125 -10.922   8.733  1.00 77.82           H  
ATOM   2180  HD3 ARG A 140     -20.148 -11.655   7.182  1.00 77.82           H  
ATOM   2181  NE  ARG A 140     -20.508 -13.015   8.751  1.00 77.82           N  
ATOM   2182  HE  ARG A 140     -21.170 -13.708   8.431  1.00 77.82           H  
ATOM   2183  NH1 ARG A 140     -18.611 -12.710  10.018  1.00 77.82           N  
ATOM   2184 HH11 ARG A 140     -17.897 -13.084  10.627  1.00 77.82           H  
ATOM   2185 HH12 ARG A 140     -18.723 -11.707   9.982  1.00 77.82           H  
ATOM   2186  NH2 ARG A 140     -19.419 -14.770   9.703  1.00 77.82           N  
ATOM   2187 HH21 ARG A 140     -20.067 -15.428   9.294  1.00 77.82           H  
ATOM   2188 HH22 ARG A 140     -18.709 -15.137  10.320  1.00 77.82           H  
ATOM   2189  CZ  ARG A 140     -19.514 -13.485   9.486  1.00 77.82           C  
ATOM   2190  N   LEU A 141     -23.609  -7.242   6.136  1.00 83.83           N  
ATOM   2191  H   LEU A 141     -23.172  -7.701   5.350  1.00 83.83           H  
ATOM   2192  CA  LEU A 141     -23.814  -5.791   6.061  1.00 83.83           C  
ATOM   2193  HA  LEU A 141     -23.924  -5.413   7.077  1.00 83.83           H  
ATOM   2194  C   LEU A 141     -25.126  -5.456   5.329  1.00 83.83           C  
ATOM   2195  CB  LEU A 141     -22.563  -5.126   5.450  1.00 83.83           C  
ATOM   2196  HB2 LEU A 141     -21.669  -5.558   5.898  1.00 83.83           H  
ATOM   2197  HB3 LEU A 141     -22.544  -5.360   4.385  1.00 83.83           H  
ATOM   2198  O   LEU A 141     -25.138  -4.677   4.381  1.00 83.83           O  
ATOM   2199  CG  LEU A 141     -22.494  -3.593   5.620  1.00 83.83           C  
ATOM   2200  HG  LEU A 141     -23.418  -3.128   5.276  1.00 83.83           H  
ATOM   2201  CD1 LEU A 141     -22.257  -3.183   7.074  1.00 83.83           C  
ATOM   2202 HD11 LEU A 141     -21.319  -3.616   7.423  1.00 83.83           H  
ATOM   2203 HD12 LEU A 141     -22.191  -2.097   7.137  1.00 83.83           H  
ATOM   2204 HD13 LEU A 141     -23.079  -3.514   7.709  1.00 83.83           H  
ATOM   2205  CD2 LEU A 141     -21.349  -3.032   4.781  1.00 83.83           C  
ATOM   2206 HD21 LEU A 141     -20.401  -3.461   5.103  1.00 83.83           H  
ATOM   2207 HD22 LEU A 141     -21.312  -1.949   4.898  1.00 83.83           H  
ATOM   2208 HD23 LEU A 141     -21.509  -3.263   3.728  1.00 83.83           H  
ATOM   2209  N   GLN A 142     -26.231  -6.096   5.711  1.00 81.84           N  
ATOM   2210  H   GLN A 142     -26.161  -6.744   6.482  1.00 81.84           H  
ATOM   2211  CA  GLN A 142     -27.582  -5.673   5.312  1.00 81.84           C  
ATOM   2212  HA  GLN A 142     -27.544  -5.026   4.436  1.00 81.84           H  
ATOM   2213  C   GLN A 142     -28.226  -4.886   6.445  1.00 81.84           C  
ATOM   2214  CB  GLN A 142     -28.482  -6.874   4.996  1.00 81.84           C  
ATOM   2215  HB2 GLN A 142     -28.439  -7.588   5.819  1.00 81.84           H  
ATOM   2216  HB3 GLN A 142     -29.508  -6.518   4.905  1.00 81.84           H  
ATOM   2217  O   GLN A 142     -27.963  -5.182   7.608  1.00 81.84           O  
ATOM   2218  CG  GLN A 142     -28.125  -7.575   3.689  1.00 81.84           C  
ATOM   2219  HG2 GLN A 142     -27.121  -7.987   3.796  1.00 81.84           H  
ATOM   2220  HG3 GLN A 142     -28.131  -6.847   2.878  1.00 81.84           H  
ATOM   2221  CD  GLN A 142     -29.103  -8.707   3.347  1.00 81.84           C  
ATOM   2222  NE2 GLN A 142     -28.997  -9.357   2.210  1.00 81.84           N  
ATOM   2223 HE21 GLN A 142     -29.624 -10.144   2.126  1.00 81.84           H  
ATOM   2224 HE22 GLN A 142     -28.123  -9.281   1.710  1.00 81.84           H  
ATOM   2225  OE1 GLN A 142     -29.998  -9.075   4.085  1.00 81.84           O  
ATOM   2226  N   TYR A 143     -29.113  -3.946   6.118  1.00 85.07           N  
ATOM   2227  H   TYR A 143     -29.206  -3.696   5.144  1.00 85.07           H  
ATOM   2228  CA  TYR A 143     -29.935  -3.218   7.099  1.00 85.07           C  
ATOM   2229  HA  TYR A 143     -30.535  -2.519   6.518  1.00 85.07           H  
ATOM   2230  C   TYR A 143     -29.154  -2.345   8.090  1.00 85.07           C  
ATOM   2231  CB  TYR A 143     -30.914  -4.161   7.817  1.00 85.07           C  
ATOM   2232  HB2 TYR A 143     -30.365  -4.760   8.543  1.00 85.07           H  
ATOM   2233  HB3 TYR A 143     -31.630  -3.558   8.375  1.00 85.07           H  
ATOM   2234  O   TYR A 143     -29.664  -1.986   9.158  1.00 85.07           O  
ATOM   2235  CG  TYR A 143     -31.694  -5.076   6.900  1.00 85.07           C  
ATOM   2236  CD1 TYR A 143     -32.609  -4.520   5.987  1.00 85.07           C  
ATOM   2237  HD1 TYR A 143     -32.734  -3.448   5.947  1.00 85.07           H  
ATOM   2238  CD2 TYR A 143     -31.484  -6.468   6.938  1.00 85.07           C  
ATOM   2239  HD2 TYR A 143     -30.743  -6.882   7.606  1.00 85.07           H  
ATOM   2240  CE1 TYR A 143     -33.324  -5.356   5.110  1.00 85.07           C  
ATOM   2241  HE1 TYR A 143     -34.004  -4.926   4.390  1.00 85.07           H  
ATOM   2242  CE2 TYR A 143     -32.204  -7.309   6.069  1.00 85.07           C  
ATOM   2243  HE2 TYR A 143     -32.018  -8.373   6.053  1.00 85.07           H  
ATOM   2244  OH  TYR A 143     -33.825  -7.559   4.316  1.00 85.07           O  
ATOM   2245  HH  TYR A 143     -34.282  -7.033   3.655  1.00 85.07           H  
ATOM   2246  CZ  TYR A 143     -33.125  -6.753   5.157  1.00 85.07           C  
ATOM   2247  N   PHE A 144     -27.926  -1.980   7.727  1.00 91.51           N  
ATOM   2248  H   PHE A 144     -27.589  -2.267   6.819  1.00 91.51           H  
ATOM   2249  CA  PHE A 144     -27.120  -1.063   8.514  1.00 91.51           C  
ATOM   2250  HA  PHE A 144     -27.148  -1.402   9.549  1.00 91.51           H  
ATOM   2251  C   PHE A 144     -27.702   0.358   8.471  1.00 91.51           C  
ATOM   2252  CB  PHE A 144     -25.658  -1.111   8.051  1.00 91.51           C  
ATOM   2253  HB2 PHE A 144     -25.042  -0.601   8.791  1.00 91.51           H  
ATOM   2254  HB3 PHE A 144     -25.328  -2.150   8.025  1.00 91.51           H  
ATOM   2255  O   PHE A 144     -28.459   0.741   7.575  1.00 91.51           O  
ATOM   2256  CG  PHE A 144     -25.410  -0.473   6.698  1.00 91.51           C  
ATOM   2257  CD1 PHE A 144     -25.509  -1.240   5.523  1.00 91.51           C  
ATOM   2258  HD1 PHE A 144     -25.752  -2.291   5.571  1.00 91.51           H  
ATOM   2259  CD2 PHE A 144     -25.098   0.899   6.611  1.00 91.51           C  
ATOM   2260  HD2 PHE A 144     -25.026   1.497   7.507  1.00 91.51           H  
ATOM   2261  CE1 PHE A 144     -25.284  -0.642   4.273  1.00 91.51           C  
ATOM   2262  HE1 PHE A 144     -25.361  -1.237   3.375  1.00 91.51           H  
ATOM   2263  CE2 PHE A 144     -24.883   1.497   5.357  1.00 91.51           C  
ATOM   2264  HE2 PHE A 144     -24.641   2.547   5.292  1.00 91.51           H  
ATOM   2265  CZ  PHE A 144     -24.969   0.724   4.187  1.00 91.51           C  
ATOM   2266  HZ  PHE A 144     -24.792   1.173   3.221  1.00 91.51           H  
ATOM   2267  N   GLN A 145     -27.315   1.168   9.448  1.00 94.10           N  
ATOM   2268  H   GLN A 145     -26.700   0.788  10.153  1.00 94.10           H  
ATOM   2269  CA  GLN A 145     -27.632   2.587   9.517  1.00 94.10           C  
ATOM   2270  HA  GLN A 145     -28.278   2.865   8.684  1.00 94.10           H  
ATOM   2271  C   GLN A 145     -26.337   3.393   9.416  1.00 94.10           C  
ATOM   2272  CB  GLN A 145     -28.399   2.844  10.819  1.00 94.10           C  
ATOM   2273  HB2 GLN A 145     -29.288   2.214  10.830  1.00 94.10           H  
ATOM   2274  HB3 GLN A 145     -27.767   2.551  11.657  1.00 94.10           H  
ATOM   2275  O   GLN A 145     -25.418   3.173  10.205  1.00 94.10           O  
ATOM   2276  CG  GLN A 145     -28.836   4.303  11.006  1.00 94.10           C  
ATOM   2277  HG2 GLN A 145     -29.520   4.591  10.208  1.00 94.10           H  
ATOM   2278  HG3 GLN A 145     -27.965   4.958  10.964  1.00 94.10           H  
ATOM   2279  CD  GLN A 145     -29.504   4.485  12.366  1.00 94.10           C  
ATOM   2280  NE2 GLN A 145     -30.744   4.905  12.461  1.00 94.10           N  
ATOM   2281 HE21 GLN A 145     -30.938   5.303  13.369  1.00 94.10           H  
ATOM   2282 HE22 GLN A 145     -31.162   5.387  11.678  1.00 94.10           H  
ATOM   2283  OE1 GLN A 145     -28.955   4.189  13.409  1.00 94.10           O  
ATOM   2284  N   LEU A 146     -26.286   4.332   8.471  1.00 96.33           N  
ATOM   2285  H   LEU A 146     -27.108   4.454   7.896  1.00 96.33           H  
ATOM   2286  CA  LEU A 146     -25.241   5.345   8.337  1.00 96.33           C  
ATOM   2287  HA  LEU A 146     -24.389   5.061   8.955  1.00 96.33           H  
ATOM   2288  C   LEU A 146     -25.772   6.687   8.854  1.00 96.33           C  
ATOM   2289  CB  LEU A 146     -24.749   5.388   6.876  1.00 96.33           C  
ATOM   2290  HB2 LEU A 146     -25.609   5.393   6.206  1.00 96.33           H  
ATOM   2291  HB3 LEU A 146     -24.206   4.461   6.692  1.00 96.33           H  
ATOM   2292  O   LEU A 146     -26.840   7.133   8.443  1.00 96.33           O  
ATOM   2293  CG  LEU A 146     -23.831   6.590   6.546  1.00 96.33           C  
ATOM   2294  HG  LEU A 146     -23.513   7.084   7.464  1.00 96.33           H  
ATOM   2295  CD1 LEU A 146     -22.569   6.157   5.809  1.00 96.33           C  
ATOM   2296 HD11 LEU A 146     -22.830   5.701   4.854  1.00 96.33           H  
ATOM   2297 HD12 LEU A 146     -21.937   7.026   5.623  1.00 96.33           H  
ATOM   2298 HD13 LEU A 146     -22.005   5.455   6.423  1.00 96.33           H  
ATOM   2299  CD2 LEU A 146     -24.545   7.610   5.654  1.00 96.33           C  
ATOM   2300 HD21 LEU A 146     -25.444   7.967   6.157  1.00 96.33           H  
ATOM   2301 HD22 LEU A 146     -23.886   8.459   5.473  1.00 96.33           H  
ATOM   2302 HD23 LEU A 146     -24.815   7.154   4.702  1.00 96.33           H  
ATOM   2303  N   GLN A 147     -25.021   7.337   9.736  1.00 97.23           N  
ATOM   2304  H   GLN A 147     -24.162   6.900  10.039  1.00 97.23           H  
ATOM   2305  CA  GLN A 147     -25.306   8.671  10.260  1.00 97.23           C  
ATOM   2306  HA  GLN A 147     -26.156   9.099   9.728  1.00 97.23           H  
ATOM   2307  C   GLN A 147     -24.100   9.578  10.034  1.00 97.23           C  
ATOM   2308  CB  GLN A 147     -25.657   8.594  11.754  1.00 97.23           C  
ATOM   2309  HB2 GLN A 147     -25.672   9.603  12.168  1.00 97.23           H  
ATOM   2310  HB3 GLN A 147     -24.891   8.020  12.275  1.00 97.23           H  
ATOM   2311  O   GLN A 147     -22.985   9.199  10.373  1.00 97.23           O  
ATOM   2312  CG  GLN A 147     -27.030   7.952  11.986  1.00 97.23           C  
ATOM   2313  HG2 GLN A 147     -27.045   6.947  11.564  1.00 97.23           H  
ATOM   2314  HG3 GLN A 147     -27.781   8.554  11.473  1.00 97.23           H  
ATOM   2315  CD  GLN A 147     -27.404   7.852  13.460  1.00 97.23           C  
ATOM   2316  NE2 GLN A 147     -28.669   7.995  13.797  1.00 97.23           N  
ATOM   2317 HE21 GLN A 147     -28.879   7.925  14.782  1.00 97.23           H  
ATOM   2318 HE22 GLN A 147     -29.389   8.193  13.117  1.00 97.23           H  
ATOM   2319  OE1 GLN A 147     -26.583   7.638  14.341  1.00 97.23           O  
ATOM   2320  N   ALA A 148     -24.314  10.776   9.496  1.00 97.21           N  
ATOM   2321  H   ALA A 148     -25.267  11.046   9.297  1.00 97.21           H  
ATOM   2322  CA  ALA A 148     -23.286  11.810   9.430  1.00 97.21           C  
ATOM   2323  HA  ALA A 148     -22.314  11.366   9.643  1.00 97.21           H  
ATOM   2324  C   ALA A 148     -23.556  12.869  10.502  1.00 97.21           C  
ATOM   2325  CB  ALA A 148     -23.206  12.387   8.015  1.00 97.21           C  
ATOM   2326  HB1 ALA A 148     -23.989  13.130   7.868  1.00 97.21           H  
ATOM   2327  HB2 ALA A 148     -22.238  12.871   7.886  1.00 97.21           H  
ATOM   2328  HB3 ALA A 148     -23.294  11.589   7.278  1.00 97.21           H  
ATOM   2329  O   ALA A 148     -24.713  13.256  10.715  1.00 97.21           O  
ATOM   2330  N   THR A 149     -22.504  13.322  11.178  1.00 96.53           N  
ATOM   2331  H   THR A 149     -21.584  12.973  10.951  1.00 96.53           H  
ATOM   2332  CA  THR A 149     -22.588  14.249  12.311  1.00 96.53           C  
ATOM   2333  HA  THR A 149     -23.638  14.495  12.470  1.00 96.53           H  
ATOM   2334  C   THR A 149     -21.878  15.567  12.032  1.00 96.53           C  
ATOM   2335  CB  THR A 149     -22.075  13.619  13.616  1.00 96.53           C  
ATOM   2336  HB  THR A 149     -22.154  14.363  14.408  1.00 96.53           H  
ATOM   2337  O   THR A 149     -20.993  15.645  11.180  1.00 96.53           O  
ATOM   2338  CG2 THR A 149     -22.892  12.389  14.014  1.00 96.53           C  
ATOM   2339 HG21 THR A 149     -22.780  11.600  13.271  1.00 96.53           H  
ATOM   2340 HG22 THR A 149     -22.545  12.023  14.980  1.00 96.53           H  
ATOM   2341 HG23 THR A 149     -23.942  12.665  14.107  1.00 96.53           H  
ATOM   2342  OG1 THR A 149     -20.738  13.201  13.503  1.00 96.53           O  
ATOM   2343  HG1 THR A 149     -20.420  13.020  14.391  1.00 96.53           H  
ATOM   2344  N   ASP A 150     -22.290  16.624  12.729  1.00 93.56           N  
ATOM   2345  H   ASP A 150     -23.031  16.496  13.402  1.00 93.56           H  
ATOM   2346  CA  ASP A 150     -21.573  17.899  12.761  1.00 93.56           C  
ATOM   2347  HA  ASP A 150     -21.108  18.058  11.788  1.00 93.56           H  
ATOM   2348  C   ASP A 150     -20.435  17.890  13.807  1.00 93.56           C  
ATOM   2349  CB  ASP A 150     -22.580  19.050  12.963  1.00 93.56           C  
ATOM   2350  HB2 ASP A 150     -23.419  18.912  12.281  1.00 93.56           H  
ATOM   2351  HB3 ASP A 150     -22.087  19.979  12.675  1.00 93.56           H  
ATOM   2352  O   ASP A 150     -20.128  16.869  14.422  1.00 93.56           O  
ATOM   2353  CG  ASP A 150     -23.118  19.226  14.393  1.00 93.56           C  
ATOM   2354  OD1 ASP A 150     -22.839  18.381  15.271  1.00 93.56           O  
ATOM   2355  OD2 ASP A 150     -23.753  20.271  14.650  1.00 93.56           O  
ATOM   2356  N   ILE A 151     -19.815  19.050  14.042  1.00 87.84           N  
ATOM   2357  H   ILE A 151     -20.111  19.861  13.518  1.00 87.84           H  
ATOM   2358  CA  ILE A 151     -18.742  19.213  15.039  1.00 87.84           C  
ATOM   2359  HA  ILE A 151     -17.975  18.472  14.817  1.00 87.84           H  
ATOM   2360  C   ILE A 151     -19.194  18.957  16.488  1.00 87.84           C  
ATOM   2361  CB  ILE A 151     -18.120  20.619  14.894  1.00 87.84           C  
ATOM   2362  HB  ILE A 151     -17.913  20.770  13.834  1.00 87.84           H  
ATOM   2363  O   ILE A 151     -18.365  18.686  17.353  1.00 87.84           O  
ATOM   2364  CG1 ILE A 151     -16.766  20.705  15.627  1.00 87.84           C  
ATOM   2365 HG12 ILE A 151     -16.925  20.765  16.703  1.00 87.84           H  
ATOM   2366 HG13 ILE A 151     -16.192  19.802  15.418  1.00 87.84           H  
ATOM   2367  CG2 ILE A 151     -19.090  21.731  15.348  1.00 87.84           C  
ATOM   2368 HG21 ILE A 151     -20.062  21.611  14.870  1.00 87.84           H  
ATOM   2369 HG22 ILE A 151     -19.220  21.700  16.430  1.00 87.84           H  
ATOM   2370 HG23 ILE A 151     -18.691  22.707  15.072  1.00 87.84           H  
ATOM   2371  CD1 ILE A 151     -15.916  21.903  15.188  1.00 87.84           C  
ATOM   2372 HD11 ILE A 151     -14.952  21.863  15.694  1.00 87.84           H  
ATOM   2373 HD12 ILE A 151     -15.752  21.869  14.112  1.00 87.84           H  
ATOM   2374 HD13 ILE A 151     -16.411  22.838  15.453  1.00 87.84           H  
ATOM   2375  N   ASN A 152     -20.496  19.048  16.767  1.00 92.35           N  
ATOM   2376  H   ASN A 152     -21.148  19.106  15.998  1.00 92.35           H  
ATOM   2377  CA  ASN A 152     -21.076  18.789  18.083  1.00 92.35           C  
ATOM   2378  HA  ASN A 152     -20.305  18.919  18.843  1.00 92.35           H  
ATOM   2379  C   ASN A 152     -21.577  17.343  18.206  1.00 92.35           C  
ATOM   2380  CB  ASN A 152     -22.201  19.795  18.365  1.00 92.35           C  
ATOM   2381  HB2 ASN A 152     -23.024  19.606  17.675  1.00 92.35           H  
ATOM   2382  HB3 ASN A 152     -22.572  19.650  19.379  1.00 92.35           H  
ATOM   2383  O   ASN A 152     -22.364  17.050  19.107  1.00 92.35           O  
ATOM   2384  CG  ASN A 152     -21.756  21.232  18.237  1.00 92.35           C  
ATOM   2385  ND2 ASN A 152     -22.316  21.950  17.291  1.00 92.35           N  
ATOM   2386 HD21 ASN A 152     -21.954  22.882  17.153  1.00 92.35           H  
ATOM   2387 HD22 ASN A 152     -22.908  21.487  16.616  1.00 92.35           H  
ATOM   2388  OD1 ASN A 152     -20.920  21.731  18.974  1.00 92.35           O  
ATOM   2389  N   ASP A 153     -21.178  16.464  17.280  1.00 92.87           N  
ATOM   2390  H   ASP A 153     -20.584  16.795  16.534  1.00 92.87           H  
ATOM   2391  CA  ASP A 153     -21.631  15.077  17.185  1.00 92.87           C  
ATOM   2392  HA  ASP A 153     -21.183  14.692  16.269  1.00 92.87           H  
ATOM   2393  C   ASP A 153     -23.161  14.933  17.008  1.00 92.87           C  
ATOM   2394  CB  ASP A 153     -21.029  14.269  18.346  1.00 92.87           C  
ATOM   2395  HB2 ASP A 153     -21.558  14.503  19.270  1.00 92.87           H  
ATOM   2396  HB3 ASP A 153     -19.982  14.545  18.471  1.00 92.87           H  
ATOM   2397  O   ASP A 153     -23.761  13.890  17.279  1.00 92.87           O  
ATOM   2398  CG  ASP A 153     -21.091  12.771  18.088  1.00 92.87           C  
ATOM   2399  OD1 ASP A 153     -20.902  12.345  16.926  1.00 92.87           O  
ATOM   2400  OD2 ASP A 153     -21.361  11.992  19.032  1.00 92.87           O  
ATOM   2401  N   THR A 154     -23.823  15.995  16.536  1.00 95.93           N  
ATOM   2402  H   THR A 154     -23.286  16.798  16.242  1.00 95.93           H  
ATOM   2403  CA  THR A 154     -25.262  15.994  16.260  1.00 95.93           C  
ATOM   2404  HA  THR A 154     -25.761  15.384  17.012  1.00 95.93           H  
ATOM   2405  C   THR A 154     -25.506  15.382  14.889  1.00 95.93           C  
ATOM   2406  CB  THR A 154     -25.851  17.409  16.341  1.00 95.93           C  
ATOM   2407  HB  THR A 154     -25.383  18.054  15.597  1.00 95.93           H  
ATOM   2408  O   THR A 154     -24.907  15.805  13.903  1.00 95.93           O  
ATOM   2409  CG2 THR A 154     -27.367  17.423  16.137  1.00 95.93           C  
ATOM   2410 HG21 THR A 154     -27.736  18.437  16.291  1.00 95.93           H  
ATOM   2411 HG22 THR A 154     -27.610  17.118  15.119  1.00 95.93           H  
ATOM   2412 HG23 THR A 154     -27.846  16.751  16.849  1.00 95.93           H  
ATOM   2413  OG1 THR A 154     -25.613  17.925  17.630  1.00 95.93           O  
ATOM   2414  HG1 THR A 154     -24.667  17.841  17.772  1.00 95.93           H  
ATOM   2415  N   VAL A 155     -26.402  14.396  14.804  1.00 95.38           N  
ATOM   2416  H   VAL A 155     -26.842  14.073  15.654  1.00 95.38           H  
ATOM   2417  CA  VAL A 155     -26.759  13.746  13.534  1.00 95.38           C  
ATOM   2418  HA  VAL A 155     -25.841  13.423  13.042  1.00 95.38           H  
ATOM   2419  C   VAL A 155     -27.459  14.749  12.615  1.00 95.38           C  
ATOM   2420  CB  VAL A 155     -27.631  12.495  13.763  1.00 95.38           C  
ATOM   2421  HB  VAL A 155     -28.550  12.784  14.272  1.00 95.38           H  
ATOM   2422  O   VAL A 155     -28.541  15.240  12.933  1.00 95.38           O  
ATOM   2423  CG1 VAL A 155     -27.998  11.811  12.439  1.00 95.38           C  
ATOM   2424 HG11 VAL A 155     -27.094  11.567  11.880  1.00 95.38           H  
ATOM   2425 HG12 VAL A 155     -28.557  10.896  12.634  1.00 95.38           H  
ATOM   2426 HG13 VAL A 155     -28.625  12.465  11.834  1.00 95.38           H  
ATOM   2427  CG2 VAL A 155     -26.901  11.465  14.636  1.00 95.38           C  
ATOM   2428 HG21 VAL A 155     -27.533  10.589  14.781  1.00 95.38           H  
ATOM   2429 HG22 VAL A 155     -25.974  11.155  14.153  1.00 95.38           H  
ATOM   2430 HG23 VAL A 155     -26.667  11.885  15.615  1.00 95.38           H  
ATOM   2431  N   VAL A 156     -26.848  15.030  11.463  1.00 94.17           N  
ATOM   2432  H   VAL A 156     -25.946  14.606  11.301  1.00 94.17           H  
ATOM   2433  CA  VAL A 156     -27.377  15.942  10.431  1.00 94.17           C  
ATOM   2434  HA  VAL A 156     -28.245  16.465  10.832  1.00 94.17           H  
ATOM   2435  C   VAL A 156     -27.872  15.206   9.188  1.00 94.17           C  
ATOM   2436  CB  VAL A 156     -26.345  17.014  10.038  1.00 94.17           C  
ATOM   2437  HB  VAL A 156     -26.773  17.621   9.240  1.00 94.17           H  
ATOM   2438  O   VAL A 156     -28.653  15.755   8.414  1.00 94.17           O  
ATOM   2439  CG1 VAL A 156     -26.047  17.952  11.210  1.00 94.17           C  
ATOM   2440 HG11 VAL A 156     -25.534  17.413  12.007  1.00 94.17           H  
ATOM   2441 HG12 VAL A 156     -26.975  18.365  11.605  1.00 94.17           H  
ATOM   2442 HG13 VAL A 156     -25.407  18.769  10.876  1.00 94.17           H  
ATOM   2443  CG2 VAL A 156     -25.024  16.430   9.531  1.00 94.17           C  
ATOM   2444 HG21 VAL A 156     -25.198  15.759   8.690  1.00 94.17           H  
ATOM   2445 HG22 VAL A 156     -24.381  17.247   9.202  1.00 94.17           H  
ATOM   2446 HG23 VAL A 156     -24.509  15.894  10.328  1.00 94.17           H  
ATOM   2447  N   PHE A 157     -27.453  13.955   9.006  1.00 95.02           N  
ATOM   2448  H   PHE A 157     -26.798  13.565   9.669  1.00 95.02           H  
ATOM   2449  CA  PHE A 157     -27.913  13.091   7.928  1.00 95.02           C  
ATOM   2450  HA  PHE A 157     -28.910  13.402   7.616  1.00 95.02           H  
ATOM   2451  C   PHE A 157     -27.995  11.647   8.407  1.00 95.02           C  
ATOM   2452  CB  PHE A 157     -26.966  13.224   6.733  1.00 95.02           C  
ATOM   2453  HB2 PHE A 157     -25.951  13.010   7.067  1.00 95.02           H  
ATOM   2454  HB3 PHE A 157     -26.985  14.257   6.383  1.00 95.02           H  
ATOM   2455  O   PHE A 157     -27.138  11.190   9.162  1.00 95.02           O  
ATOM   2456  CG  PHE A 157     -27.294  12.305   5.577  1.00 95.02           C  
ATOM   2457  CD1 PHE A 157     -26.503  11.166   5.333  1.00 95.02           C  
ATOM   2458  HD1 PHE A 157     -25.653  10.947   5.963  1.00 95.02           H  
ATOM   2459  CD2 PHE A 157     -28.408  12.574   4.761  1.00 95.02           C  
ATOM   2460  HD2 PHE A 157     -29.017  13.444   4.952  1.00 95.02           H  
ATOM   2461  CE1 PHE A 157     -26.817  10.308   4.265  1.00 95.02           C  
ATOM   2462  HE1 PHE A 157     -26.204   9.439   4.077  1.00 95.02           H  
ATOM   2463  CE2 PHE A 157     -28.721  11.714   3.694  1.00 95.02           C  
ATOM   2464  HE2 PHE A 157     -29.574  11.921   3.064  1.00 95.02           H  
ATOM   2465  CZ  PHE A 157     -27.923  10.584   3.444  1.00 95.02           C  
ATOM   2466  HZ  PHE A 157     -28.161   9.927   2.620  1.00 95.02           H  
ATOM   2467  N   GLU A 158     -29.010  10.924   7.943  1.00 95.25           N  
ATOM   2468  H   GLU A 158     -29.640  11.332   7.267  1.00 95.25           H  
ATOM   2469  CA  GLU A 158     -29.202   9.514   8.252  1.00 95.25           C  
ATOM   2470  HA  GLU A 158     -28.248   9.092   8.568  1.00 95.25           H  
ATOM   2471  C   GLU A 158     -29.665   8.751   7.007  1.00 95.25           C  
ATOM   2472  CB  GLU A 158     -30.188   9.363   9.422  1.00 95.25           C  
ATOM   2473  HB2 GLU A 158     -29.816   9.943  10.266  1.00 95.25           H  
ATOM   2474  HB3 GLU A 158     -31.165   9.751   9.134  1.00 95.25           H  
ATOM   2475  O   GLU A 158     -30.592   9.165   6.310  1.00 95.25           O  
ATOM   2476  CG  GLU A 158     -30.325   7.894   9.842  1.00 95.25           C  
ATOM   2477  HG2 GLU A 158     -30.746   7.325   9.013  1.00 95.25           H  
ATOM   2478  HG3 GLU A 158     -29.337   7.484  10.053  1.00 95.25           H  
ATOM   2479  CD  GLU A 158     -31.210   7.707  11.073  1.00 95.25           C  
ATOM   2480  OE1 GLU A 158     -32.054   6.777  11.027  1.00 95.25           O  
ATOM   2481  OE2 GLU A 158     -30.975   8.381  12.099  1.00 95.25           O  
ATOM   2482  N   TYR A 159     -29.042   7.600   6.771  1.00 94.13           N  
ATOM   2483  H   TYR A 159     -28.287   7.343   7.390  1.00 94.13           H  
ATOM   2484  CA  TYR A 159     -29.413   6.618   5.764  1.00 94.13           C  
ATOM   2485  HA  TYR A 159     -30.344   6.917   5.283  1.00 94.13           H  
ATOM   2486  C   TYR A 159     -29.629   5.266   6.450  1.00 94.13           C  
ATOM   2487  CB  TYR A 159     -28.318   6.554   4.693  1.00 94.13           C  
ATOM   2488  HB2 TYR A 159     -28.290   7.507   4.165  1.00 94.13           H  
ATOM   2489  HB3 TYR A 159     -27.352   6.423   5.180  1.00 94.13           H  
ATOM   2490  O   TYR A 159     -28.766   4.788   7.183  1.00 94.13           O  
ATOM   2491  CG  TYR A 159     -28.511   5.437   3.686  1.00 94.13           C  
ATOM   2492  CD1 TYR A 159     -27.850   4.204   3.862  1.00 94.13           C  
ATOM   2493  HD1 TYR A 159     -27.194   4.054   4.706  1.00 94.13           H  
ATOM   2494  CD2 TYR A 159     -29.378   5.618   2.593  1.00 94.13           C  
ATOM   2495  HD2 TYR A 159     -29.883   6.563   2.455  1.00 94.13           H  
ATOM   2496  CE1 TYR A 159     -28.058   3.151   2.949  1.00 94.13           C  
ATOM   2497  HE1 TYR A 159     -27.554   2.206   3.090  1.00 94.13           H  
ATOM   2498  CE2 TYR A 159     -29.590   4.564   1.681  1.00 94.13           C  
ATOM   2499  HE2 TYR A 159     -30.261   4.685   0.843  1.00 94.13           H  
ATOM   2500  OH  TYR A 159     -29.186   2.302   0.996  1.00 94.13           O  
ATOM   2501  HH  TYR A 159     -28.784   1.474   1.266  1.00 94.13           H  
ATOM   2502  CZ  TYR A 159     -28.939   3.324   1.861  1.00 94.13           C  
ATOM   2503  N   ASN A 160     -30.783   4.644   6.211  1.00 93.75           N  
ATOM   2504  H   ASN A 160     -31.401   5.037   5.517  1.00 93.75           H  
ATOM   2505  CA  ASN A 160     -31.069   3.285   6.665  1.00 93.75           C  
ATOM   2506  HA  ASN A 160     -30.277   2.921   7.320  1.00 93.75           H  
ATOM   2507  C   ASN A 160     -31.111   2.377   5.441  1.00 93.75           C  
ATOM   2508  CB  ASN A 160     -32.393   3.245   7.446  1.00 93.75           C  
ATOM   2509  HB2 ASN A 160     -33.192   3.670   6.838  1.00 93.75           H  
ATOM   2510  HB3 ASN A 160     -32.642   2.202   7.642  1.00 93.75           H  
ATOM   2511  O   ASN A 160     -31.974   2.557   4.578  1.00 93.75           O  
ATOM   2512  CG  ASN A 160     -32.320   3.958   8.781  1.00 93.75           C  
ATOM   2513  ND2 ASN A 160     -32.827   5.165   8.872  1.00 93.75           N  
ATOM   2514 HD21 ASN A 160     -32.642   5.688   9.717  1.00 93.75           H  
ATOM   2515 HD22 ASN A 160     -33.125   5.654   8.041  1.00 93.75           H  
ATOM   2516  OD1 ASN A 160     -31.858   3.411   9.773  1.00 93.75           O  
ATOM   2517  N   ASP A 161     -30.197   1.415   5.379  1.00 91.06           N  
ATOM   2518  H   ASP A 161     -29.538   1.286   6.134  1.00 91.06           H  
ATOM   2519  CA  ASP A 161     -30.195   0.430   4.313  1.00 91.06           C  
ATOM   2520  HA  ASP A 161     -30.233   0.963   3.364  1.00 91.06           H  
ATOM   2521  C   ASP A 161     -31.439  -0.464   4.403  1.00 91.06           C  
ATOM   2522  CB  ASP A 161     -28.894  -0.380   4.334  1.00 91.06           C  
ATOM   2523  HB2 ASP A 161     -28.043   0.291   4.221  1.00 91.06           H  
ATOM   2524  HB3 ASP A 161     -28.805  -0.897   5.289  1.00 91.06           H  
ATOM   2525  O   ASP A 161     -31.860  -0.909   5.473  1.00 91.06           O  
ATOM   2526  CG  ASP A 161     -28.899  -1.393   3.194  1.00 91.06           C  
ATOM   2527  OD1 ASP A 161     -29.149  -0.949   2.047  1.00 91.06           O  
ATOM   2528  OD2 ASP A 161     -28.793  -2.600   3.504  1.00 91.06           O  
ATOM   2529  N   ASN A 162     -32.061  -0.705   3.258  1.00 84.59           N  
ATOM   2530  H   ASN A 162     -31.661  -0.304   2.422  1.00 84.59           H  
ATOM   2531  CA  ASN A 162     -33.199  -1.609   3.105  1.00 84.59           C  
ATOM   2532  HA  ASN A 162     -33.200  -2.307   3.942  1.00 84.59           H  
ATOM   2533  C   ASN A 162     -33.069  -2.470   1.844  1.00 84.59           C  
ATOM   2534  CB  ASN A 162     -34.499  -0.788   3.150  1.00 84.59           C  
ATOM   2535  HB2 ASN A 162     -35.349  -1.471   3.139  1.00 84.59           H  
ATOM   2536  HB3 ASN A 162     -34.521  -0.229   4.086  1.00 84.59           H  
ATOM   2537  O   ASN A 162     -34.046  -3.084   1.406  1.00 84.59           O  
ATOM   2538  CG  ASN A 162     -34.665   0.193   1.997  1.00 84.59           C  
ATOM   2539  ND2 ASN A 162     -35.661   1.043   2.075  1.00 84.59           N  
ATOM   2540 HD21 ASN A 162     -36.223   1.084   2.913  1.00 84.59           H  
ATOM   2541 HD22 ASN A 162     -35.701   1.723   1.329  1.00 84.59           H  
ATOM   2542  OD1 ASN A 162     -33.940   0.232   1.017  1.00 84.59           O  
ATOM   2543  N   GLN A 163     -31.880  -2.472   1.243  1.00 74.66           N  
ATOM   2544  H   GLN A 163     -31.088  -2.055   1.711  1.00 74.66           H  
ATOM   2545  CA  GLN A 163     -31.610  -3.115  -0.028  1.00 74.66           C  
ATOM   2546  HA  GLN A 163     -32.540  -3.169  -0.595  1.00 74.66           H  
ATOM   2547  C   GLN A 163     -31.134  -4.553   0.198  1.00 74.66           C  
ATOM   2548  CB  GLN A 163     -30.622  -2.256  -0.840  1.00 74.66           C  
ATOM   2549  HB2 GLN A 163     -30.490  -2.707  -1.824  1.00 74.66           H  
ATOM   2550  HB3 GLN A 163     -29.655  -2.233  -0.337  1.00 74.66           H  
ATOM   2551  O   GLN A 163     -30.767  -4.963   1.299  1.00 74.66           O  
ATOM   2552  CG  GLN A 163     -31.148  -0.815  -1.010  1.00 74.66           C  
ATOM   2553  HG2 GLN A 163     -31.161  -0.316  -0.040  1.00 74.66           H  
ATOM   2554  HG3 GLN A 163     -32.171  -0.851  -1.384  1.00 74.66           H  
ATOM   2555  CD  GLN A 163     -30.329   0.056  -1.954  1.00 74.66           C  
ATOM   2556  NE2 GLN A 163     -30.758   1.268  -2.214  1.00 74.66           N  
ATOM   2557 HE21 GLN A 163     -30.117   1.839  -2.746  1.00 74.66           H  
ATOM   2558 HE22 GLN A 163     -31.506   1.652  -1.654  1.00 74.66           H  
ATOM   2559  OE1 GLN A 163     -29.317  -0.317  -2.512  1.00 74.66           O  
ATOM   2560  N   THR A 164     -31.156  -5.356  -0.864  1.00 77.09           N  
ATOM   2561  H   THR A 164     -31.432  -4.976  -1.758  1.00 77.09           H  
ATOM   2562  CA  THR A 164     -30.397  -6.610  -0.869  1.00 77.09           C  
ATOM   2563  HA  THR A 164     -30.687  -7.216  -0.010  1.00 77.09           H  
ATOM   2564  C   THR A 164     -28.913  -6.292  -0.764  1.00 77.09           C  
ATOM   2565  CB  THR A 164     -30.632  -7.401  -2.159  1.00 77.09           C  
ATOM   2566  HB  THR A 164     -29.955  -8.255  -2.184  1.00 77.09           H  
ATOM   2567  O   THR A 164     -28.485  -5.285  -1.328  1.00 77.09           O  
ATOM   2568  CG2 THR A 164     -32.069  -7.912  -2.252  1.00 77.09           C  
ATOM   2569 HG21 THR A 164     -32.291  -8.544  -1.392  1.00 77.09           H  
ATOM   2570 HG22 THR A 164     -32.182  -8.497  -3.165  1.00 77.09           H  
ATOM   2571 HG23 THR A 164     -32.767  -7.075  -2.276  1.00 77.09           H  
ATOM   2572  OG1 THR A 164     -30.397  -6.587  -3.286  1.00 77.09           O  
ATOM   2573  HG1 THR A 164     -29.535  -6.179  -3.171  1.00 77.09           H  
ATOM   2574  N   THR A 165     -28.135  -7.171  -0.128  1.00 80.85           N  
ATOM   2575  H   THR A 165     -28.569  -7.938   0.365  1.00 80.85           H  
ATOM   2576  CA  THR A 165     -26.680  -6.996   0.011  1.00 80.85           C  
ATOM   2577  HA  THR A 165     -26.498  -6.275   0.808  1.00 80.85           H  
ATOM   2578  C   THR A 165     -26.023  -6.514  -1.266  1.00 80.85           C  
ATOM   2579  CB  THR A 165     -25.961  -8.300   0.345  1.00 80.85           C  
ATOM   2580  HB  THR A 165     -26.118  -9.035  -0.444  1.00 80.85           H  
ATOM   2581  O   THR A 165     -26.177  -7.134  -2.320  1.00 80.85           O  
ATOM   2582  CG2 THR A 165     -24.476  -8.144   0.633  1.00 80.85           C  
ATOM   2583 HG21 THR A 165     -24.319  -7.429   1.440  1.00 80.85           H  
ATOM   2584 HG22 THR A 165     -23.945  -7.802  -0.256  1.00 80.85           H  
ATOM   2585 HG23 THR A 165     -24.059  -9.116   0.894  1.00 80.85           H  
ATOM   2586  OG1 THR A 165     -26.467  -8.782   1.534  1.00 80.85           O  
ATOM   2587  HG1 THR A 165     -26.003  -8.301   2.223  1.00 80.85           H  
ATOM   2588  N   GLN A 166     -25.225  -5.463  -1.134  1.00 82.04           N  
ATOM   2589  H   GLN A 166     -25.180  -4.995  -0.240  1.00 82.04           H  
ATOM   2590  CA  GLN A 166     -24.317  -5.007  -2.173  1.00 82.04           C  
ATOM   2591  HA  GLN A 166     -24.457  -5.616  -3.066  1.00 82.04           H  
ATOM   2592  C   GLN A 166     -22.874  -5.200  -1.723  1.00 82.04           C  
ATOM   2593  CB  GLN A 166     -24.623  -3.554  -2.560  1.00 82.04           C  
ATOM   2594  HB2 GLN A 166     -23.964  -3.260  -3.378  1.00 82.04           H  
ATOM   2595  HB3 GLN A 166     -24.444  -2.892  -1.712  1.00 82.04           H  
ATOM   2596  O   GLN A 166     -22.573  -5.241  -0.528  1.00 82.04           O  
ATOM   2597  CG  GLN A 166     -26.082  -3.434  -3.016  1.00 82.04           C  
ATOM   2598  HG2 GLN A 166     -26.297  -4.206  -3.755  1.00 82.04           H  
ATOM   2599  HG3 GLN A 166     -26.734  -3.586  -2.157  1.00 82.04           H  
ATOM   2600  CD  GLN A 166     -26.449  -2.090  -3.616  1.00 82.04           C  
ATOM   2601  NE2 GLN A 166     -27.702  -1.943  -3.964  1.00 82.04           N  
ATOM   2602 HE21 GLN A 166     -28.352  -2.653  -3.657  1.00 82.04           H  
ATOM   2603 HE22 GLN A 166     -28.015  -0.983  -3.974  1.00 82.04           H  
ATOM   2604  OE1 GLN A 166     -25.664  -1.174  -3.779  1.00 82.04           O  
ATOM   2605  N   LEU A 167     -21.981  -5.331  -2.703  1.00 80.70           N  
ATOM   2606  H   LEU A 167     -22.305  -5.333  -3.660  1.00 80.70           H  
ATOM   2607  CA  LEU A 167     -20.541  -5.299  -2.455  1.00 80.70           C  
ATOM   2608  HA  LEU A 167     -20.306  -5.882  -1.564  1.00 80.70           H  
ATOM   2609  C   LEU A 167     -20.059  -3.872  -2.177  1.00 80.70           C  
ATOM   2610  CB  LEU A 167     -19.797  -5.904  -3.655  1.00 80.70           C  
ATOM   2611  HB2 LEU A 167     -20.082  -5.366  -4.559  1.00 80.70           H  
ATOM   2612  HB3 LEU A 167     -18.729  -5.750  -3.502  1.00 80.70           H  
ATOM   2613  O   LEU A 167     -19.134  -3.678  -1.399  1.00 80.70           O  
ATOM   2614  CG  LEU A 167     -20.042  -7.409  -3.862  1.00 80.70           C  
ATOM   2615  HG  LEU A 167     -21.099  -7.585  -4.063  1.00 80.70           H  
ATOM   2616  CD1 LEU A 167     -19.239  -7.886  -5.072  1.00 80.70           C  
ATOM   2617 HD11 LEU A 167     -19.427  -8.946  -5.245  1.00 80.70           H  
ATOM   2618 HD12 LEU A 167     -18.174  -7.739  -4.890  1.00 80.70           H  
ATOM   2619 HD13 LEU A 167     -19.532  -7.324  -5.959  1.00 80.70           H  
ATOM   2620  CD2 LEU A 167     -19.624  -8.232  -2.644  1.00 80.70           C  
ATOM   2621 HD21 LEU A 167     -20.317  -8.070  -1.818  1.00 80.70           H  
ATOM   2622 HD22 LEU A 167     -19.621  -9.295  -2.883  1.00 80.70           H  
ATOM   2623 HD23 LEU A 167     -18.627  -7.929  -2.326  1.00 80.70           H  
ATOM   2624  N   VAL A 168     -20.707  -2.879  -2.790  1.00 83.37           N  
ATOM   2625  H   VAL A 168     -21.493  -3.100  -3.385  1.00 83.37           H  
ATOM   2626  CA  VAL A 168     -20.383  -1.463  -2.621  1.00 83.37           C  
ATOM   2627  HA  VAL A 168     -19.789  -1.332  -1.717  1.00 83.37           H  
ATOM   2628  C   VAL A 168     -21.680  -0.685  -2.470  1.00 83.37           C  
ATOM   2629  CB  VAL A 168     -19.566  -0.919  -3.810  1.00 83.37           C  
ATOM   2630  HB  VAL A 168     -20.183  -0.914  -4.708  1.00 83.37           H  
ATOM   2631  O   VAL A 168     -22.516  -0.707  -3.370  1.00 83.37           O  
ATOM   2632  CG1 VAL A 168     -19.102   0.514  -3.525  1.00 83.37           C  
ATOM   2633 HG11 VAL A 168     -18.489   0.532  -2.624  1.00 83.37           H  
ATOM   2634 HG12 VAL A 168     -18.503   0.885  -4.357  1.00 83.37           H  
ATOM   2635 HG13 VAL A 168     -19.957   1.177  -3.393  1.00 83.37           H  
ATOM   2636  CG2 VAL A 168     -18.325  -1.774  -4.096  1.00 83.37           C  
ATOM   2637 HG21 VAL A 168     -18.615  -2.761  -4.458  1.00 83.37           H  
ATOM   2638 HG22 VAL A 168     -17.741  -1.887  -3.182  1.00 83.37           H  
ATOM   2639 HG23 VAL A 168     -17.707  -1.297  -4.856  1.00 83.37           H  
ATOM   2640  N   TYR A 169     -21.833   0.021  -1.356  1.00 87.65           N  
ATOM   2641  H   TYR A 169     -21.095  -0.007  -0.668  1.00 87.65           H  
ATOM   2642  CA  TYR A 169     -22.945   0.940  -1.134  1.00 87.65           C  
ATOM   2643  HA  TYR A 169     -23.767   0.689  -1.804  1.00 87.65           H  
ATOM   2644  C   TYR A 169     -22.481   2.361  -1.429  1.00 87.65           C  
ATOM   2645  CB  TYR A 169     -23.464   0.821   0.301  1.00 87.65           C  
ATOM   2646  HB2 TYR A 169     -24.260   1.551   0.445  1.00 87.65           H  
ATOM   2647  HB3 TYR A 169     -22.663   1.077   0.994  1.00 87.65           H  
ATOM   2648  O   TYR A 169     -21.492   2.816  -0.863  1.00 87.65           O  
ATOM   2649  CG  TYR A 169     -23.998  -0.551   0.648  1.00 87.65           C  
ATOM   2650  CD1 TYR A 169     -25.362  -0.842   0.448  1.00 87.65           C  
ATOM   2651  HD1 TYR A 169     -26.028  -0.094   0.043  1.00 87.65           H  
ATOM   2652  CD2 TYR A 169     -23.133  -1.533   1.171  1.00 87.65           C  
ATOM   2653  HD2 TYR A 169     -22.086  -1.313   1.317  1.00 87.65           H  
ATOM   2654  CE1 TYR A 169     -25.868  -2.112   0.782  1.00 87.65           C  
ATOM   2655  HE1 TYR A 169     -26.920  -2.331   0.673  1.00 87.65           H  
ATOM   2656  CE2 TYR A 169     -23.641  -2.799   1.519  1.00 87.65           C  
ATOM   2657  HE2 TYR A 169     -22.989  -3.555   1.931  1.00 87.65           H  
ATOM   2658  OH  TYR A 169     -25.502  -4.286   1.715  1.00 87.65           O  
ATOM   2659  HH  TYR A 169     -25.175  -4.496   2.593  1.00 87.65           H  
ATOM   2660  CZ  TYR A 169     -25.008  -3.084   1.329  1.00 87.65           C  
ATOM   2661  N   THR A 170     -23.199   3.076  -2.295  1.00 85.85           N  
ATOM   2662  H   THR A 170     -24.008   2.646  -2.718  1.00 85.85           H  
ATOM   2663  CA  THR A 170     -22.940   4.496  -2.575  1.00 85.85           C  
ATOM   2664  HA  THR A 170     -22.064   4.829  -2.017  1.00 85.85           H  
ATOM   2665  C   THR A 170     -24.131   5.329  -2.127  1.00 85.85           C  
ATOM   2666  CB  THR A 170     -22.636   4.731  -4.059  1.00 85.85           C  
ATOM   2667  HB  THR A 170     -23.482   4.406  -4.665  1.00 85.85           H  
ATOM   2668  O   THR A 170     -25.229   5.187  -2.662  1.00 85.85           O  
ATOM   2669  CG2 THR A 170     -22.322   6.196  -4.363  1.00 85.85           C  
ATOM   2670 HG21 THR A 170     -21.519   6.538  -3.709  1.00 85.85           H  
ATOM   2671 HG22 THR A 170     -23.208   6.812  -4.210  1.00 85.85           H  
ATOM   2672 HG23 THR A 170     -22.007   6.288  -5.402  1.00 85.85           H  
ATOM   2673  OG1 THR A 170     -21.492   4.001  -4.430  1.00 85.85           O  
ATOM   2674  HG1 THR A 170     -21.588   3.107  -4.093  1.00 85.85           H  
ATOM   2675  N   VAL A 171     -23.912   6.220  -1.162  1.00 87.05           N  
ATOM   2676  H   VAL A 171     -22.976   6.293  -0.788  1.00 87.05           H  
ATOM   2677  CA  VAL A 171     -24.945   7.098  -0.603  1.00 87.05           C  
ATOM   2678  HA  VAL A 171     -25.903   6.868  -1.069  1.00 87.05           H  
ATOM   2679  C   VAL A 171     -24.592   8.543  -0.925  1.00 87.05           C  
ATOM   2680  CB  VAL A 171     -25.120   6.876   0.911  1.00 87.05           C  
ATOM   2681  HB  VAL A 171     -24.205   7.167   1.429  1.00 87.05           H  
ATOM   2682  O   VAL A 171     -23.542   9.043  -0.526  1.00 87.05           O  
ATOM   2683  CG1 VAL A 171     -26.275   7.724   1.459  1.00 87.05           C  
ATOM   2684 HG11 VAL A 171     -26.068   8.785   1.321  1.00 87.05           H  
ATOM   2685 HG12 VAL A 171     -26.386   7.534   2.526  1.00 87.05           H  
ATOM   2686 HG13 VAL A 171     -27.205   7.463   0.954  1.00 87.05           H  
ATOM   2687  CG2 VAL A 171     -25.413   5.406   1.242  1.00 87.05           C  
ATOM   2688 HG21 VAL A 171     -26.305   5.070   0.713  1.00 87.05           H  
ATOM   2689 HG22 VAL A 171     -24.568   4.778   0.960  1.00 87.05           H  
ATOM   2690 HG23 VAL A 171     -25.571   5.293   2.315  1.00 87.05           H  
ATOM   2691  N   LEU A 172     -25.470   9.227  -1.657  1.00 82.07           N  
ATOM   2692  H   LEU A 172     -26.331   8.773  -1.927  1.00 82.07           H  
ATOM   2693  CA  LEU A 172     -25.291  10.636  -1.997  1.00 82.07           C  
ATOM   2694  HA  LEU A 172     -24.225  10.861  -2.034  1.00 82.07           H  
ATOM   2695  C   LEU A 172     -25.896  11.530  -0.915  1.00 82.07           C  
ATOM   2696  CB  LEU A 172     -25.887  10.939  -3.382  1.00 82.07           C  
ATOM   2697  HB2 LEU A 172     -25.778  12.006  -3.575  1.00 82.07           H  
ATOM   2698  HB3 LEU A 172     -26.953  10.712  -3.357  1.00 82.07           H  
ATOM   2699  O   LEU A 172     -27.041  11.342  -0.507  1.00 82.07           O  
ATOM   2700  CG  LEU A 172     -25.241  10.164  -4.546  1.00 82.07           C  
ATOM   2701  HG  LEU A 172     -25.357   9.092  -4.381  1.00 82.07           H  
ATOM   2702  CD1 LEU A 172     -25.949  10.526  -5.851  1.00 82.07           C  
ATOM   2703 HD11 LEU A 172     -27.009  10.284  -5.774  1.00 82.07           H  
ATOM   2704 HD12 LEU A 172     -25.521   9.951  -6.672  1.00 82.07           H  
ATOM   2705 HD13 LEU A 172     -25.834  11.590  -6.059  1.00 82.07           H  
ATOM   2706  CD2 LEU A 172     -23.752  10.481  -4.706  1.00 82.07           C  
ATOM   2707 HD21 LEU A 172     -23.356   9.957  -5.576  1.00 82.07           H  
ATOM   2708 HD22 LEU A 172     -23.210  10.141  -3.823  1.00 82.07           H  
ATOM   2709 HD23 LEU A 172     -23.607  11.554  -4.828  1.00 82.07           H  
ATOM   2710  N   TYR A 173     -25.139  12.541  -0.507  1.00 79.21           N  
ATOM   2711  H   TYR A 173     -24.220  12.638  -0.915  1.00 79.21           H  
ATOM   2712  CA  TYR A 173     -25.582  13.605   0.382  1.00 79.21           C  
ATOM   2713  HA  TYR A 173     -26.571  13.361   0.770  1.00 79.21           H  
ATOM   2714  C   TYR A 173     -25.691  14.900  -0.412  1.00 79.21           C  
ATOM   2715  CB  TYR A 173     -24.639  13.704   1.574  1.00 79.21           C  
ATOM   2716  HB2 TYR A 173     -23.624  13.866   1.212  1.00 79.21           H  
ATOM   2717  HB3 TYR A 173     -24.664  12.739   2.082  1.00 79.21           H  
ATOM   2718  O   TYR A 173     -24.721  15.619  -0.661  1.00 79.21           O  
ATOM   2719  CG  TYR A 173     -25.003  14.775   2.584  1.00 79.21           C  
ATOM   2720  CD1 TYR A 173     -24.011  15.669   3.017  1.00 79.21           C  
ATOM   2721  HD1 TYR A 173     -23.008  15.588   2.622  1.00 79.21           H  
ATOM   2722  CD2 TYR A 173     -26.299  14.852   3.134  1.00 79.21           C  
ATOM   2723  HD2 TYR A 173     -27.064  14.153   2.830  1.00 79.21           H  
ATOM   2724  CE1 TYR A 173     -24.284  16.619   4.012  1.00 79.21           C  
ATOM   2725  HE1 TYR A 173     -23.499  17.271   4.367  1.00 79.21           H  
ATOM   2726  CE2 TYR A 173     -26.582  15.806   4.133  1.00 79.21           C  
ATOM   2727  HE2 TYR A 173     -27.557  15.851   4.596  1.00 79.21           H  
ATOM   2728  OH  TYR A 173     -25.768  17.484   5.657  1.00 79.21           O  
ATOM   2729  HH  TYR A 173     -24.940  17.884   5.931  1.00 79.21           H  
ATOM   2730  CZ  TYR A 173     -25.561  16.661   4.599  1.00 79.21           C  
ATOM   2731  N   VAL A 174     -26.906  15.160  -0.884  1.00 67.46           N  
ATOM   2732  H   VAL A 174     -27.660  14.534  -0.638  1.00 67.46           H  
ATOM   2733  CA  VAL A 174     -27.206  16.318  -1.717  1.00 67.46           C  
ATOM   2734  HA  VAL A 174     -26.303  16.606  -2.256  1.00 67.46           H  
ATOM   2735  C   VAL A 174     -27.612  17.474  -0.808  1.00 67.46           C  
ATOM   2736  CB  VAL A 174     -28.271  15.986  -2.780  1.00 67.46           C  
ATOM   2737  HB  VAL A 174     -29.221  15.762  -2.294  1.00 67.46           H  
ATOM   2738  O   VAL A 174     -28.704  17.469  -0.253  1.00 67.46           O  
ATOM   2739  CG1 VAL A 174     -28.466  17.168  -3.738  1.00 67.46           C  
ATOM   2740 HG11 VAL A 174     -29.216  16.913  -4.487  1.00 67.46           H  
ATOM   2741 HG12 VAL A 174     -28.821  18.040  -3.188  1.00 67.46           H  
ATOM   2742 HG13 VAL A 174     -27.528  17.410  -4.238  1.00 67.46           H  
ATOM   2743  CG2 VAL A 174     -27.859  14.766  -3.620  1.00 67.46           C  
ATOM   2744 HG21 VAL A 174     -28.595  14.592  -4.406  1.00 67.46           H  
ATOM   2745 HG22 VAL A 174     -26.882  14.932  -4.075  1.00 67.46           H  
ATOM   2746 HG23 VAL A 174     -27.816  13.873  -2.997  1.00 67.46           H  
ATOM   2747  N   ALA A 175     -26.725  18.466  -0.703  1.00 62.20           N  
ATOM   2748  H   ALA A 175     -25.809  18.288  -1.089  1.00 62.20           H  
ATOM   2749  CA  ALA A 175     -26.960  19.769  -0.075  1.00 62.20           C  
ATOM   2750  HA  ALA A 175     -26.022  20.321  -0.134  1.00 62.20           H  
ATOM   2751  C   ALA A 175     -27.330  19.735   1.420  1.00 62.20           C  
ATOM   2752  CB  ALA A 175     -27.977  20.549  -0.924  1.00 62.20           C  
ATOM   2753  HB1 ALA A 175     -28.951  20.062  -0.887  1.00 62.20           H  
ATOM   2754  HB2 ALA A 175     -28.080  21.560  -0.530  1.00 62.20           H  
ATOM   2755  HB3 ALA A 175     -27.640  20.602  -1.960  1.00 62.20           H  
ATOM   2756  O   ALA A 175     -28.488  19.912   1.792  1.00 62.20           O  
ATOM   2757  N   GLY A 176     -26.325  19.641   2.292  1.00 67.26           N  
ATOM   2758  H   GLY A 176     -25.373  19.517   1.979  1.00 67.26           H  
ATOM   2759  CA  GLY A 176     -26.556  19.855   3.716  1.00 67.26           C  
ATOM   2760  HA2 GLY A 176     -26.897  18.923   4.166  1.00 67.26           H  
ATOM   2761  HA3 GLY A 176     -27.369  20.569   3.847  1.00 67.26           H  
ATOM   2762  C   GLY A 176     -25.364  20.428   4.471  1.00 67.26           C  
ATOM   2763  O   GLY A 176     -24.395  20.904   3.879  1.00 67.26           O  
ATOM   2764  N   THR A 177     -25.502  20.441   5.794  1.00 84.24           N  
ATOM   2765  H   THR A 177     -26.347  20.053   6.188  1.00 84.24           H  
ATOM   2766  CA  THR A 177     -24.530  20.980   6.746  1.00 84.24           C  
ATOM   2767  HA  THR A 177     -24.422  22.048   6.560  1.00 84.24           H  
ATOM   2768  C   THR A 177     -23.170  20.312   6.586  1.00 84.24           C  
ATOM   2769  CB  THR A 177     -25.040  20.782   8.184  1.00 84.24           C  
ATOM   2770  HB  THR A 177     -24.999  19.724   8.441  1.00 84.24           H  
ATOM   2771  O   THR A 177     -23.084  19.142   6.207  1.00 84.24           O  
ATOM   2772  CG2 THR A 177     -24.274  21.591   9.231  1.00 84.24           C  
ATOM   2773 HG21 THR A 177     -24.237  22.642   8.944  1.00 84.24           H  
ATOM   2774 HG22 THR A 177     -23.261  21.201   9.339  1.00 84.24           H  
ATOM   2775 HG23 THR A 177     -24.764  21.498  10.200  1.00 84.24           H  
ATOM   2776  OG1 THR A 177     -26.381  21.212   8.265  1.00 84.24           O  
ATOM   2777  HG1 THR A 177     -26.689  20.997   9.148  1.00 84.24           H  
ATOM   2778  N   ALA A 178     -22.120  21.066   6.905  1.00 91.61           N  
ATOM   2779  H   ALA A 178     -22.280  22.012   7.221  1.00 91.61           H  
ATOM   2780  CA  ALA A 178     -20.767  20.552   7.012  1.00 91.61           C  
ATOM   2781  HA  ALA A 178     -20.427  20.248   6.022  1.00 91.61           H  
ATOM   2782  C   ALA A 178     -20.699  19.336   7.951  1.00 91.61           C  
ATOM   2783  CB  ALA A 178     -19.881  21.685   7.517  1.00 91.61           C  
ATOM   2784  HB1 ALA A 178     -19.991  22.565   6.883  1.00 91.61           H  
ATOM   2785  HB2 ALA A 178     -20.138  21.939   8.546  1.00 91.61           H  
ATOM   2786  HB3 ALA A 178     -18.849  21.337   7.473  1.00 91.61           H  
ATOM   2787  O   ALA A 178     -21.331  19.329   9.009  1.00 91.61           O  
ATOM   2788  N   ILE A 179     -19.924  18.330   7.554  1.00 94.61           N  
ATOM   2789  H   ILE A 179     -19.378  18.444   6.712  1.00 94.61           H  
ATOM   2790  CA  ILE A 179     -19.803  17.059   8.271  1.00 94.61           C  
ATOM   2791  HA  ILE A 179     -20.608  16.980   9.002  1.00 94.61           H  
ATOM   2792  C   ILE A 179     -18.481  17.032   9.038  1.00 94.61           C  
ATOM   2793  CB  ILE A 179     -19.938  15.874   7.289  1.00 94.61           C  
ATOM   2794  HB  ILE A 179     -19.120  15.939   6.573  1.00 94.61           H  
ATOM   2795  O   ILE A 179     -17.442  17.377   8.476  1.00 94.61           O  
ATOM   2796  CG1 ILE A 179     -21.259  15.889   6.484  1.00 94.61           C  
ATOM   2797 HG12 ILE A 179     -21.251  16.736   5.799  1.00 94.61           H  
ATOM   2798 HG13 ILE A 179     -21.309  14.985   5.877  1.00 94.61           H  
ATOM   2799  CG2 ILE A 179     -19.801  14.527   8.017  1.00 94.61           C  
ATOM   2800 HG21 ILE A 179     -18.814  14.437   8.470  1.00 94.61           H  
ATOM   2801 HG22 ILE A 179     -20.544  14.438   8.810  1.00 94.61           H  
ATOM   2802 HG23 ILE A 179     -19.922  13.701   7.317  1.00 94.61           H  
ATOM   2803  CD1 ILE A 179     -22.535  15.967   7.331  1.00 94.61           C  
ATOM   2804 HD11 ILE A 179     -23.405  15.832   6.688  1.00 94.61           H  
ATOM   2805 HD12 ILE A 179     -22.544  15.199   8.104  1.00 94.61           H  
ATOM   2806 HD13 ILE A 179     -22.598  16.947   7.803  1.00 94.61           H  
ATOM   2807  N   GLY A 180     -18.537  16.624  10.305  1.00 94.67           N  
ATOM   2808  H   GLY A 180     -19.444  16.372  10.670  1.00 94.67           H  
ATOM   2809  CA  GLY A 180     -17.386  16.382  11.181  1.00 94.67           C  
ATOM   2810  HA2 GLY A 180     -16.483  16.811  10.748  1.00 94.67           H  
ATOM   2811  HA3 GLY A 180     -17.570  16.862  12.142  1.00 94.67           H  
ATOM   2812  C   GLY A 180     -17.114  14.901  11.453  1.00 94.67           C  
ATOM   2813  O   GLY A 180     -16.052  14.571  11.967  1.00 94.67           O  
ATOM   2814  N   GLY A 181     -18.033  14.000  11.099  1.00 97.06           N  
ATOM   2815  H   GLY A 181     -18.936  14.310  10.768  1.00 97.06           H  
ATOM   2816  CA  GLY A 181     -17.817  12.564  11.246  1.00 97.06           C  
ATOM   2817  HA2 GLY A 181     -17.707  12.325  12.303  1.00 97.06           H  
ATOM   2818  HA3 GLY A 181     -16.888  12.292  10.745  1.00 97.06           H  
ATOM   2819  C   GLY A 181     -18.940  11.705  10.675  1.00 97.06           C  
ATOM   2820  O   GLY A 181     -19.990  12.203  10.257  1.00 97.06           O  
ATOM   2821  N   VAL A 182     -18.706  10.395  10.644  1.00 98.03           N  
ATOM   2822  H   VAL A 182     -17.838  10.073  11.048  1.00 98.03           H  
ATOM   2823  CA  VAL A 182     -19.663   9.382  10.177  1.00 98.03           C  
ATOM   2824  HA  VAL A 182     -20.659   9.825  10.167  1.00 98.03           H  
ATOM   2825  C   VAL A 182     -19.696   8.210  11.147  1.00 98.03           C  
ATOM   2826  CB  VAL A 182     -19.343   8.907   8.746  1.00 98.03           C  
ATOM   2827  HB  VAL A 182     -18.294   8.619   8.681  1.00 98.03           H  
ATOM   2828  O   VAL A 182     -18.663   7.777  11.644  1.00 98.03           O  
ATOM   2829  CG1 VAL A 182     -20.197   7.715   8.284  1.00 98.03           C  
ATOM   2830 HG11 VAL A 182     -19.978   7.485   7.242  1.00 98.03           H  
ATOM   2831 HG12 VAL A 182     -21.257   7.947   8.389  1.00 98.03           H  
ATOM   2832 HG13 VAL A 182     -19.953   6.829   8.871  1.00 98.03           H  
ATOM   2833  CG2 VAL A 182     -19.599  10.038   7.749  1.00 98.03           C  
ATOM   2834 HG21 VAL A 182     -20.646  10.341   7.786  1.00 98.03           H  
ATOM   2835 HG22 VAL A 182     -19.353   9.690   6.746  1.00 98.03           H  
ATOM   2836 HG23 VAL A 182     -18.973  10.899   7.984  1.00 98.03           H  
ATOM   2837  N   LYS A 183     -20.893   7.670  11.377  1.00 98.25           N  
ATOM   2838  H   LYS A 183     -21.683   8.111  10.929  1.00 98.25           H  
ATOM   2839  CA  LYS A 183     -21.160   6.486  12.193  1.00 98.25           C  
ATOM   2840  HA  LYS A 183     -20.216   6.055  12.524  1.00 98.25           H  
ATOM   2841  C   LYS A 183     -21.893   5.450  11.355  1.00 98.25           C  
ATOM   2842  CB  LYS A 183     -21.983   6.871  13.432  1.00 98.25           C  
ATOM   2843  HB2 LYS A 183     -22.952   7.256  13.115  1.00 98.25           H  
ATOM   2844  HB3 LYS A 183     -22.143   5.979  14.039  1.00 98.25           H  
ATOM   2845  O   LYS A 183     -22.862   5.783  10.676  1.00 98.25           O  
ATOM   2846  CG  LYS A 183     -21.277   7.935  14.280  1.00 98.25           C  
ATOM   2847  HG2 LYS A 183     -21.101   8.831  13.684  1.00 98.25           H  
ATOM   2848  HG3 LYS A 183     -20.315   7.543  14.609  1.00 98.25           H  
ATOM   2849  CD  LYS A 183     -22.094   8.339  15.505  1.00 98.25           C  
ATOM   2850  HD2 LYS A 183     -22.292   7.465  16.126  1.00 98.25           H  
ATOM   2851  HD3 LYS A 183     -23.030   8.797  15.186  1.00 98.25           H  
ATOM   2852  CE  LYS A 183     -21.247   9.347  16.280  1.00 98.25           C  
ATOM   2853  HE2 LYS A 183     -20.972  10.168  15.617  1.00 98.25           H  
ATOM   2854  HE3 LYS A 183     -20.320   8.871  16.600  1.00 98.25           H  
ATOM   2855  NZ  LYS A 183     -21.957   9.899  17.447  1.00 98.25           N  
ATOM   2856  HZ1 LYS A 183     -21.421  10.687  17.781  1.00 98.25           H  
ATOM   2857  HZ2 LYS A 183     -22.011   9.255  18.222  1.00 98.25           H  
ATOM   2858  HZ3 LYS A 183     -22.835  10.333  17.200  1.00 98.25           H  
ATOM   2859  N   ILE A 184     -21.470   4.195  11.437  1.00 97.63           N  
ATOM   2860  H   ILE A 184     -20.668   4.009  12.023  1.00 97.63           H  
ATOM   2861  CA  ILE A 184     -22.144   3.047  10.828  1.00 97.63           C  
ATOM   2862  HA  ILE A 184     -23.071   3.386  10.367  1.00 97.63           H  
ATOM   2863  C   ILE A 184     -22.493   2.072  11.946  1.00 97.63           C  
ATOM   2864  CB  ILE A 184     -21.294   2.400   9.713  1.00 97.63           C  
ATOM   2865  HB  ILE A 184     -20.355   2.052  10.145  1.00 97.63           H  
ATOM   2866  O   ILE A 184     -21.648   1.731  12.768  1.00 97.63           O  
ATOM   2867  CG1 ILE A 184     -20.984   3.434   8.605  1.00 97.63           C  
ATOM   2868 HG12 ILE A 184     -21.912   3.730   8.115  1.00 97.63           H  
ATOM   2869 HG13 ILE A 184     -20.537   4.324   9.049  1.00 97.63           H  
ATOM   2870  CG2 ILE A 184     -22.052   1.193   9.124  1.00 97.63           C  
ATOM   2871 HG21 ILE A 184     -23.009   1.516   8.713  1.00 97.63           H  
ATOM   2872 HG22 ILE A 184     -22.223   0.434   9.887  1.00 97.63           H  
ATOM   2873 HG23 ILE A 184     -21.468   0.724   8.332  1.00 97.63           H  
ATOM   2874  CD1 ILE A 184     -19.992   2.937   7.549  1.00 97.63           C  
ATOM   2875 HD11 ILE A 184     -19.081   2.592   8.038  1.00 97.63           H  
ATOM   2876 HD12 ILE A 184     -19.742   3.757   6.876  1.00 97.63           H  
ATOM   2877 HD13 ILE A 184     -20.420   2.123   6.962  1.00 97.63           H  
ATOM   2878  N   SER A 185     -23.746   1.634  12.007  1.00 94.38           N  
ATOM   2879  H   SER A 185     -24.393   1.930  11.290  1.00 94.38           H  
ATOM   2880  CA  SER A 185     -24.209   0.686  13.025  1.00 94.38           C  
ATOM   2881  HA  SER A 185     -23.346   0.177  13.454  1.00 94.38           H  
ATOM   2882  C   SER A 185     -25.092  -0.396  12.428  1.00 94.38           C  
ATOM   2883  CB  SER A 185     -24.916   1.417  14.168  1.00 94.38           C  
ATOM   2884  HB2 SER A 185     -24.206   2.098  14.637  1.00 94.38           H  
ATOM   2885  HB3 SER A 185     -25.241   0.692  14.914  1.00 94.38           H  
ATOM   2886  O   SER A 185     -25.795  -0.153  11.446  1.00 94.38           O  
ATOM   2887  OG  SER A 185     -26.032   2.157  13.712  1.00 94.38           O  
ATOM   2888  HG  SER A 185     -25.775   2.649  12.929  1.00 94.38           H  
ATOM   2889  N   GLN A 186     -25.061  -1.588  13.026  1.00 86.93           N  
ATOM   2890  H   GLN A 186     -24.477  -1.709  13.841  1.00 86.93           H  
ATOM   2891  CA  GLN A 186     -25.898  -2.708  12.597  1.00 86.93           C  
ATOM   2892  HA  GLN A 186     -26.242  -2.482  11.588  1.00 86.93           H  
ATOM   2893  C   GLN A 186     -27.142  -2.839  13.487  1.00 86.93           C  
ATOM   2894  CB  GLN A 186     -25.059  -3.999  12.518  1.00 86.93           C  
ATOM   2895  HB2 GLN A 186     -24.142  -3.795  11.966  1.00 86.93           H  
ATOM   2896  HB3 GLN A 186     -24.800  -4.308  13.531  1.00 86.93           H  
ATOM   2897  O   GLN A 186     -27.052  -2.754  14.714  1.00 86.93           O  
ATOM   2898  CG  GLN A 186     -25.754  -5.207  11.876  1.00 86.93           C  
ATOM   2899  HG2 GLN A 186     -25.032  -6.019  11.781  1.00 86.93           H  
ATOM   2900  HG3 GLN A 186     -26.560  -5.550  12.524  1.00 86.93           H  
ATOM   2901  CD  GLN A 186     -26.339  -4.885  10.511  1.00 86.93           C  
ATOM   2902  NE2 GLN A 186     -25.766  -5.318   9.419  1.00 86.93           N  
ATOM   2903 HE21 GLN A 186     -25.046  -6.026   9.433  1.00 86.93           H  
ATOM   2904 HE22 GLN A 186     -26.357  -5.201   8.608  1.00 86.93           H  
ATOM   2905  OE1 GLN A 186     -27.345  -4.203  10.411  1.00 86.93           O  
ATOM   2906  N   LYS A 187     -28.314  -3.062  12.878  1.00 71.42           N  
ATOM   2907  H   LYS A 187     -28.288  -3.221  11.881  1.00 71.42           H  
ATOM   2908  CA  LYS A 187     -29.571  -3.333  13.594  1.00 71.42           C  
ATOM   2909  HA  LYS A 187     -29.460  -2.982  14.620  1.00 71.42           H  
ATOM   2910  C   LYS A 187     -29.814  -4.841  13.677  1.00 71.42           C  
ATOM   2911  CB  LYS A 187     -30.748  -2.565  12.958  1.00 71.42           C  
ATOM   2912  HB2 LYS A 187     -31.686  -2.943  13.366  1.00 71.42           H  
ATOM   2913  HB3 LYS A 187     -30.750  -2.731  11.880  1.00 71.42           H  
ATOM   2914  O   LYS A 187     -29.523  -5.593  12.756  1.00 71.42           O  
ATOM   2915  CG  LYS A 187     -30.654  -1.058  13.258  1.00 71.42           C  
ATOM   2916  HG2 LYS A 187     -29.705  -0.682  12.876  1.00 71.42           H  
ATOM   2917  HG3 LYS A 187     -30.669  -0.915  14.338  1.00 71.42           H  
ATOM   2918  CD  LYS A 187     -31.790  -0.232  12.631  1.00 71.42           C  
ATOM   2919  HD2 LYS A 187     -31.740  -0.342  11.548  1.00 71.42           H  
ATOM   2920  HD3 LYS A 187     -32.756  -0.585  12.991  1.00 71.42           H  
ATOM   2921  CE  LYS A 187     -31.575   1.241  13.020  1.00 71.42           C  
ATOM   2922  HE2 LYS A 187     -30.522   1.475  12.866  1.00 71.42           H  
ATOM   2923  HE3 LYS A 187     -31.774   1.361  14.085  1.00 71.42           H  
ATOM   2924  NZ  LYS A 187     -32.386   2.198  12.227  1.00 71.42           N  
ATOM   2925  HZ1 LYS A 187     -33.382   2.065  12.333  1.00 71.42           H  
ATOM   2926  HZ2 LYS A 187     -32.143   2.156  11.247  1.00 71.42           H  
ATOM   2927  HZ3 LYS A 187     -32.130   3.146  12.464  1.00 71.42           H  
ATOM   2928  N   HIS A 188     -30.409  -5.282  14.785  1.00 61.89           N  
ATOM   2929  H   HIS A 188     -30.595  -4.592  15.498  1.00 61.89           H  
ATOM   2930  CA  HIS A 188     -30.640  -6.691  15.147  1.00 61.89           C  
ATOM   2931  HA  HIS A 188     -29.692  -7.214  15.025  1.00 61.89           H  
ATOM   2932  C   HIS A 188     -31.674  -7.437  14.260  1.00 61.89           C  
ATOM   2933  CB  HIS A 188     -31.021  -6.720  16.645  1.00 61.89           C  
ATOM   2934  HB2 HIS A 188     -30.813  -5.750  17.096  1.00 61.89           H  
ATOM   2935  HB3 HIS A 188     -32.093  -6.886  16.758  1.00 61.89           H  
ATOM   2936  O   HIS A 188     -32.285  -8.408  14.701  1.00 61.89           O  
ATOM   2937  CG  HIS A 188     -30.279  -7.741  17.467  1.00 61.89           C  
ATOM   2938  CD2 HIS A 188     -29.451  -7.475  18.525  1.00 61.89           C  
ATOM   2939  HD2 HIS A 188     -29.185  -6.497  18.898  1.00 61.89           H  
ATOM   2940  ND1 HIS A 188     -30.341  -9.108  17.332  1.00 61.89           N  
ATOM   2941  HD1 HIS A 188     -30.828  -9.609  16.603  1.00 61.89           H  
ATOM   2942  CE1 HIS A 188     -29.562  -9.654  18.284  1.00 61.89           C  
ATOM   2943  HE1 HIS A 188     -29.374 -10.711  18.402  1.00 61.89           H  
ATOM   2944  NE2 HIS A 188     -29.009  -8.695  19.043  1.00 61.89           N  
ATOM   2945  N   THR A 189     -31.945  -6.965  13.040  1.00 50.74           N  
ATOM   2946  H   THR A 189     -31.350  -6.231  12.682  1.00 50.74           H  
ATOM   2947  CA  THR A 189     -33.180  -7.256  12.292  1.00 50.74           C  
ATOM   2948  HA  THR A 189     -33.826  -7.867  12.923  1.00 50.74           H  
ATOM   2949  C   THR A 189     -33.014  -8.088  11.025  1.00 50.74           C  
ATOM   2950  CB  THR A 189     -33.957  -5.964  11.988  1.00 50.74           C  
ATOM   2951  HB  THR A 189     -34.710  -6.139  11.219  1.00 50.74           H  
ATOM   2952  O   THR A 189     -34.017  -8.349  10.362  1.00 50.74           O  
ATOM   2953  CG2 THR A 189     -34.674  -5.459  13.240  1.00 50.74           C  
ATOM   2954 HG21 THR A 189     -35.372  -6.218  13.595  1.00 50.74           H  
ATOM   2955 HG22 THR A 189     -33.950  -5.238  14.024  1.00 50.74           H  
ATOM   2956 HG23 THR A 189     -35.229  -4.553  12.996  1.00 50.74           H  
ATOM   2957  OG1 THR A 189     -33.093  -4.930  11.565  1.00 50.74           O  
ATOM   2958  HG1 THR A 189     -32.758  -5.141  10.690  1.00 50.74           H  
ATOM   2959  N   ALA A 190     -31.812  -8.561  10.681  1.00 50.16           N  
ATOM   2960  H   ALA A 190     -31.004  -8.346  11.248  1.00 50.16           H  
ATOM   2961  CA  ALA A 190     -31.699  -9.596   9.657  1.00 50.16           C  
ATOM   2962  HA  ALA A 190     -32.207  -9.258   8.754  1.00 50.16           H  
ATOM   2963  C   ALA A 190     -32.414 -10.852  10.186  1.00 50.16           C  
ATOM   2964  CB  ALA A 190     -30.227  -9.825   9.301  1.00 50.16           C  
ATOM   2965  HB1 ALA A 190     -30.136 -10.641   8.585  1.00 50.16           H  
ATOM   2966  HB2 ALA A 190     -29.807  -8.922   8.857  1.00 50.16           H  
ATOM   2967  HB3 ALA A 190     -29.656 -10.067  10.197  1.00 50.16           H  
ATOM   2968  O   ALA A 190     -31.942 -11.489  11.121  1.00 50.16           O  
ATOM   2969  N   LEU A 191     -33.584 -11.157   9.618  1.00 48.14           N  
ATOM   2970  H   LEU A 191     -33.870 -10.517   8.891  1.00 48.14           H  
ATOM   2971  CA  LEU A 191     -34.651 -12.032  10.133  1.00 48.14           C  
ATOM   2972  HA  LEU A 191     -35.080 -11.544  11.008  1.00 48.14           H  
ATOM   2973  C   LEU A 191     -34.260 -13.439  10.630  1.00 48.14           C  
ATOM   2974  CB  LEU A 191     -35.733 -12.113   9.029  1.00 48.14           C  
ATOM   2975  HB2 LEU A 191     -36.197 -13.099   9.036  1.00 48.14           H  
ATOM   2976  HB3 LEU A 191     -35.257 -12.014   8.053  1.00 48.14           H  
ATOM   2977  O   LEU A 191     -35.125 -14.119  11.163  1.00 48.14           O  
ATOM   2978  CG  LEU A 191     -36.838 -11.047   9.187  1.00 48.14           C  
ATOM   2979  HG  LEU A 191     -36.481 -10.229   9.813  1.00 48.14           H  
ATOM   2980  CD1 LEU A 191     -37.243 -10.457   7.836  1.00 48.14           C  
ATOM   2981 HD11 LEU A 191     -38.032  -9.718   7.978  1.00 48.14           H  
ATOM   2982 HD12 LEU A 191     -36.383  -9.961   7.385  1.00 48.14           H  
ATOM   2983 HD13 LEU A 191     -37.595 -11.246   7.171  1.00 48.14           H  
ATOM   2984  CD2 LEU A 191     -38.083 -11.662   9.832  1.00 48.14           C  
ATOM   2985 HD21 LEU A 191     -38.833 -10.887   9.996  1.00 48.14           H  
ATOM   2986 HD22 LEU A 191     -37.810 -12.099  10.792  1.00 48.14           H  
ATOM   2987 HD23 LEU A 191     -38.496 -12.440   9.190  1.00 48.14           H  
ATOM   2988  N   ASN A 192     -33.006 -13.871  10.497  1.00 51.14           N  
ATOM   2989  H   ASN A 192     -32.339 -13.194  10.154  1.00 51.14           H  
ATOM   2990  CA  ASN A 192     -32.486 -15.151  10.984  1.00 51.14           C  
ATOM   2991  HA  ASN A 192     -33.065 -15.467  11.851  1.00 51.14           H  
ATOM   2992  C   ASN A 192     -31.012 -15.091  11.452  1.00 51.14           C  
ATOM   2993  CB  ASN A 192     -32.669 -16.191   9.863  1.00 51.14           C  
ATOM   2994  HB2 ASN A 192     -32.291 -15.785   8.925  1.00 51.14           H  
ATOM   2995  HB3 ASN A 192     -32.090 -17.085  10.096  1.00 51.14           H  
ATOM   2996  O   ASN A 192     -30.417 -16.138  11.694  1.00 51.14           O  
ATOM   2997  CG  ASN A 192     -34.100 -16.665   9.689  1.00 51.14           C  
ATOM   2998  ND2 ASN A 192     -34.501 -16.948   8.473  1.00 51.14           N  
ATOM   2999 HD21 ASN A 192     -35.445 -17.301   8.406  1.00 51.14           H  
ATOM   3000 HD22 ASN A 192     -33.866 -16.857   7.693  1.00 51.14           H  
ATOM   3001  OD1 ASN A 192     -34.863 -16.866  10.614  1.00 51.14           O  
ATOM   3002  N   GLN A 193     -30.389 -13.911  11.566  1.00 50.12           N  
ATOM   3003  H   GLN A 193     -30.919 -13.058  11.458  1.00 50.12           H  
ATOM   3004  CA  GLN A 193     -29.033 -13.789  12.120  1.00 50.12           C  
ATOM   3005  HA  GLN A 193     -28.512 -14.741  12.028  1.00 50.12           H  
ATOM   3006  C   GLN A 193     -29.127 -13.470  13.615  1.00 50.12           C  
ATOM   3007  CB  GLN A 193     -28.202 -12.755  11.344  1.00 50.12           C  
ATOM   3008  HB2 GLN A 193     -28.782 -11.840  11.227  1.00 50.12           H  
ATOM   3009  HB3 GLN A 193     -27.308 -12.521  11.922  1.00 50.12           H  
ATOM   3010  O   GLN A 193     -29.624 -12.420  14.015  1.00 50.12           O  
ATOM   3011  CG  GLN A 193     -27.760 -13.289   9.969  1.00 50.12           C  
ATOM   3012  HG2 GLN A 193     -27.180 -14.201  10.113  1.00 50.12           H  
ATOM   3013  HG3 GLN A 193     -28.639 -13.534   9.372  1.00 50.12           H  
ATOM   3014  CD  GLN A 193     -26.909 -12.294   9.178  1.00 50.12           C  
ATOM   3015  NE2 GLN A 193     -26.226 -12.726   8.140  1.00 50.12           N  
ATOM   3016 HE21 GLN A 193     -25.784 -12.004   7.589  1.00 50.12           H  
ATOM   3017 HE22 GLN A 193     -26.261 -13.692   7.845  1.00 50.12           H  
ATOM   3018  OE1 GLN A 193     -26.864 -11.110   9.449  1.00 50.12           O  
ATOM   3019  N   SER A 194     -28.669 -14.397  14.460  1.00 52.14           N  
ATOM   3020  H   SER A 194     -28.299 -15.261  14.089  1.00 52.14           H  
ATOM   3021  CA  SER A 194     -28.810 -14.298  15.917  1.00 52.14           C  
ATOM   3022  HA  SER A 194     -29.823 -13.963  16.137  1.00 52.14           H  
ATOM   3023  C   SER A 194     -27.868 -13.290  16.582  1.00 52.14           C  
ATOM   3024  CB  SER A 194     -28.637 -15.684  16.549  1.00 52.14           C  
ATOM   3025  HB2 SER A 194     -29.434 -16.336  16.191  1.00 52.14           H  
ATOM   3026  HB3 SER A 194     -28.712 -15.610  17.633  1.00 52.14           H  
ATOM   3027  O   SER A 194     -28.027 -13.035  17.774  1.00 52.14           O  
ATOM   3028  OG  SER A 194     -27.390 -16.255  16.194  1.00 52.14           O  
ATOM   3029  HG  SER A 194     -26.677 -15.741  16.580  1.00 52.14           H  
ATOM   3030  N   VAL A 195     -26.889 -12.733  15.862  1.00 59.28           N  
ATOM   3031  H   VAL A 195     -26.823 -12.928  14.873  1.00 59.28           H  
ATOM   3032  CA  VAL A 195     -25.879 -11.842  16.451  1.00 59.28           C  
ATOM   3033  HA  VAL A 195     -26.339 -11.380  17.324  1.00 59.28           H  
ATOM   3034  C   VAL A 195     -25.503 -10.718  15.480  1.00 59.28           C  
ATOM   3035  CB  VAL A 195     -24.620 -12.606  16.942  1.00 59.28           C  
ATOM   3036  HB  VAL A 195     -23.738 -12.260  16.403  1.00 59.28           H  
ATOM   3037  O   VAL A 195     -25.062 -11.021  14.371  1.00 59.28           O  
ATOM   3038  CG1 VAL A 195     -24.447 -12.295  18.430  1.00 59.28           C  
ATOM   3039 HG11 VAL A 195     -24.187 -11.244  18.555  1.00 59.28           H  
ATOM   3040 HG12 VAL A 195     -23.653 -12.909  18.855  1.00 59.28           H  
ATOM   3041 HG13 VAL A 195     -25.366 -12.509  18.975  1.00 59.28           H  
ATOM   3042  CG2 VAL A 195     -24.676 -14.141  16.825  1.00 59.28           C  
ATOM   3043 HG21 VAL A 195     -23.720 -14.554  17.148  1.00 59.28           H  
ATOM   3044 HG22 VAL A 195     -25.466 -14.540  17.462  1.00 59.28           H  
ATOM   3045 HG23 VAL A 195     -24.829 -14.428  15.784  1.00 59.28           H  
ATOM   3046  N   PRO A 196     -25.711  -9.437  15.846  1.00 69.84           N  
ATOM   3047  CA  PRO A 196     -25.302  -8.309  15.031  1.00 69.84           C  
ATOM   3048  HA  PRO A 196     -25.478  -8.502  13.973  1.00 69.84           H  
ATOM   3049  C   PRO A 196     -23.816  -8.067  15.274  1.00 69.84           C  
ATOM   3050  CB  PRO A 196     -26.169  -7.136  15.495  1.00 69.84           C  
ATOM   3051  HB2 PRO A 196     -27.136  -7.180  14.995  1.00 69.84           H  
ATOM   3052  HB3 PRO A 196     -25.692  -6.173  15.317  1.00 69.84           H  
ATOM   3053  O   PRO A 196     -23.405  -7.670  16.353  1.00 69.84           O  
ATOM   3054  CG  PRO A 196     -26.350  -7.418  16.984  1.00 69.84           C  
ATOM   3055  HG2 PRO A 196     -25.514  -7.009  17.551  1.00 69.84           H  
ATOM   3056  HG3 PRO A 196     -27.280  -6.980  17.348  1.00 69.84           H  
ATOM   3057  CD  PRO A 196     -26.342  -8.949  17.065  1.00 69.84           C  
ATOM   3058  HD2 PRO A 196     -27.366  -9.319  17.087  1.00 69.84           H  
ATOM   3059  HD3 PRO A 196     -25.794  -9.269  17.951  1.00 69.84           H  
ATOM   3060  N   PHE A 197     -22.998  -8.257  14.259  1.00 77.88           N  
ATOM   3061  H   PHE A 197     -23.361  -8.624  13.391  1.00 77.88           H  
ATOM   3062  CA  PHE A 197     -21.633  -7.743  14.244  1.00 77.88           C  
ATOM   3063  HA  PHE A 197     -21.461  -7.102  15.109  1.00 77.88           H  
ATOM   3064  C   PHE A 197     -21.496  -6.854  13.009  1.00 77.88           C  
ATOM   3065  CB  PHE A 197     -20.623  -8.898  14.349  1.00 77.88           C  
ATOM   3066  HB2 PHE A 197     -20.640  -9.273  15.372  1.00 77.88           H  
ATOM   3067  HB3 PHE A 197     -19.617  -8.525  14.153  1.00 77.88           H  
ATOM   3068  O   PHE A 197     -22.262  -6.973  12.046  1.00 77.88           O  
ATOM   3069  CG  PHE A 197     -20.939 -10.031  13.406  1.00 77.88           C  
ATOM   3070  CD1 PHE A 197     -21.608 -11.188  13.851  1.00 77.88           C  
ATOM   3071  HD1 PHE A 197     -21.789 -11.328  14.907  1.00 77.88           H  
ATOM   3072  CD2 PHE A 197     -20.744  -9.818  12.041  1.00 77.88           C  
ATOM   3073  HD2 PHE A 197     -20.283  -8.909  11.685  1.00 77.88           H  
ATOM   3074  CE1 PHE A 197     -22.092 -12.131  12.927  1.00 77.88           C  
ATOM   3075  HE1 PHE A 197     -22.628 -13.001  13.277  1.00 77.88           H  
ATOM   3076  CE2 PHE A 197     -21.313 -10.706  11.139  1.00 77.88           C  
ATOM   3077  HE2 PHE A 197     -21.347 -10.363  10.115  1.00 77.88           H  
ATOM   3078  CZ  PHE A 197     -21.960 -11.882  11.554  1.00 77.88           C  
ATOM   3079  HZ  PHE A 197     -22.420 -12.549  10.840  1.00 77.88           H  
ATOM   3080  N   LEU A 198     -20.546  -5.930  13.048  1.00 89.05           N  
ATOM   3081  H   LEU A 198     -19.942  -5.885  13.857  1.00 89.05           H  
ATOM   3082  CA  LEU A 198     -20.267  -5.013  11.959  1.00 89.05           C  
ATOM   3083  HA  LEU A 198     -21.007  -5.151  11.171  1.00 89.05           H  
ATOM   3084  C   LEU A 198     -18.894  -5.345  11.389  1.00 89.05           C  
ATOM   3085  CB  LEU A 198     -20.392  -3.576  12.484  1.00 89.05           C  
ATOM   3086  HB2 LEU A 198     -21.390  -3.446  12.902  1.00 89.05           H  
ATOM   3087  HB3 LEU A 198     -19.667  -3.438  13.287  1.00 89.05           H  
ATOM   3088  O   LEU A 198     -17.904  -5.382  12.118  1.00 89.05           O  
ATOM   3089  CG  LEU A 198     -20.158  -2.484  11.431  1.00 89.05           C  
ATOM   3090  HG  LEU A 198     -19.158  -2.587  11.010  1.00 89.05           H  
ATOM   3091  CD1 LEU A 198     -21.192  -2.537  10.305  1.00 89.05           C  
ATOM   3092 HD11 LEU A 198     -21.099  -3.474   9.757  1.00 89.05           H  
ATOM   3093 HD12 LEU A 198     -22.201  -2.446  10.709  1.00 89.05           H  
ATOM   3094 HD13 LEU A 198     -21.006  -1.722   9.607  1.00 89.05           H  
ATOM   3095  CD2 LEU A 198     -20.271  -1.125  12.111  1.00 89.05           C  
ATOM   3096 HD21 LEU A 198     -20.098  -0.332  11.383  1.00 89.05           H  
ATOM   3097 HD22 LEU A 198     -19.515  -1.055  12.893  1.00 89.05           H  
ATOM   3098 HD23 LEU A 198     -21.260  -1.002  12.554  1.00 89.05           H  
ATOM   3099  N   THR A 199     -18.856  -5.596  10.084  1.00 87.88           N  
ATOM   3100  H   THR A 199     -19.710  -5.544   9.548  1.00 87.88           H  
ATOM   3101  CA  THR A 199     -17.612  -5.773   9.340  1.00 87.88           C  
ATOM   3102  HA  THR A 199     -16.776  -5.557  10.005  1.00 87.88           H  
ATOM   3103  C   THR A 199     -17.579  -4.786   8.189  1.00 87.88           C  
ATOM   3104  CB  THR A 199     -17.438  -7.192   8.794  1.00 87.88           C  
ATOM   3105  HB  THR A 199     -18.067  -7.324   7.913  1.00 87.88           H  
ATOM   3106  O   THR A 199     -18.528  -4.734   7.406  1.00 87.88           O  
ATOM   3107  CG2 THR A 199     -15.984  -7.419   8.401  1.00 87.88           C  
ATOM   3108 HG21 THR A 199     -15.794  -8.485   8.273  1.00 87.88           H  
ATOM   3109 HG22 THR A 199     -15.757  -6.891   7.475  1.00 87.88           H  
ATOM   3110 HG23 THR A 199     -15.318  -7.058   9.185  1.00 87.88           H  
ATOM   3111  OG1 THR A 199     -17.791  -8.198   9.718  1.00 87.88           O  
ATOM   3112  HG1 THR A 199     -17.289  -8.054  10.524  1.00 87.88           H  
ATOM   3113  N   LEU A 200     -16.497  -4.022   8.089  1.00 92.50           N  
ATOM   3114  H   LEU A 200     -15.750  -4.148   8.756  1.00 92.50           H  
ATOM   3115  CA  LEU A 200     -16.297  -3.006   7.061  1.00 92.50           C  
ATOM   3116  HA  LEU A 200     -17.064  -3.088   6.290  1.00 92.50           H  
ATOM   3117  C   LEU A 200     -14.945  -3.244   6.397  1.00 92.50           C  
ATOM   3118  CB  LEU A 200     -16.378  -1.607   7.697  1.00 92.50           C  
ATOM   3119  HB2 LEU A 200     -15.623  -1.545   8.481  1.00 92.50           H  
ATOM   3120  HB3 LEU A 200     -16.128  -0.860   6.943  1.00 92.50           H  
ATOM   3121  O   LEU A 200     -13.931  -3.335   7.090  1.00 92.50           O  
ATOM   3122  CG  LEU A 200     -17.748  -1.264   8.308  1.00 92.50           C  
ATOM   3123  HG  LEU A 200     -18.057  -2.050   8.996  1.00 92.50           H  
ATOM   3124  CD1 LEU A 200     -17.650   0.035   9.102  1.00 92.50           C  
ATOM   3125 HD11 LEU A 200     -17.300   0.842   8.458  1.00 92.50           H  
ATOM   3126 HD12 LEU A 200     -18.621   0.295   9.523  1.00 92.50           H  
ATOM   3127 HD13 LEU A 200     -16.933  -0.094   9.912  1.00 92.50           H  
ATOM   3128  CD2 LEU A 200     -18.829  -1.097   7.239  1.00 92.50           C  
ATOM   3129 HD21 LEU A 200     -19.771  -0.808   7.704  1.00 92.50           H  
ATOM   3130 HD22 LEU A 200     -18.977  -2.038   6.709  1.00 92.50           H  
ATOM   3131 HD23 LEU A 200     -18.520  -0.327   6.532  1.00 92.50           H  
ATOM   3132  N   SER A 201     -14.955  -3.377   5.071  1.00 88.70           N  
ATOM   3133  H   SER A 201     -15.821  -3.256   4.564  1.00 88.70           H  
ATOM   3134  CA  SER A 201     -13.734  -3.552   4.284  1.00 88.70           C  
ATOM   3135  HA  SER A 201     -13.010  -4.135   4.853  1.00 88.70           H  
ATOM   3136  C   SER A 201     -13.067  -2.216   3.994  1.00 88.70           C  
ATOM   3137  CB  SER A 201     -14.037  -4.303   2.984  1.00 88.70           C  
ATOM   3138  HB2 SER A 201     -13.203  -4.198   2.290  1.00 88.70           H  
ATOM   3139  HB3 SER A 201     -14.927  -3.893   2.507  1.00 88.70           H  
ATOM   3140  O   SER A 201     -11.860  -2.148   4.084  1.00 88.70           O  
ATOM   3141  OG  SER A 201     -14.227  -5.678   3.267  1.00 88.70           O  
ATOM   3142  HG  SER A 201     -13.343  -6.041   3.356  1.00 88.70           H  
ATOM   3143  N   GLU A 202     -13.844  -1.179   3.677  1.00 92.25           N  
ATOM   3144  H   GLU A 202     -14.842  -1.314   3.601  1.00 92.25           H  
ATOM   3145  CA  GLU A 202     -13.352   0.197   3.539  1.00 92.25           C  
ATOM   3146  HA  GLU A 202     -12.686   0.417   4.373  1.00 92.25           H  
ATOM   3147  C   GLU A 202     -14.542   1.169   3.586  1.00 92.25           C  
ATOM   3148  CB  GLU A 202     -12.550   0.343   2.226  1.00 92.25           C  
ATOM   3149  HB2 GLU A 202     -11.732  -0.378   2.220  1.00 92.25           H  
ATOM   3150  HB3 GLU A 202     -13.206   0.077   1.397  1.00 92.25           H  
ATOM   3151  O   GLU A 202     -15.660   0.828   3.179  1.00 92.25           O  
ATOM   3152  CG  GLU A 202     -11.952   1.730   1.926  1.00 92.25           C  
ATOM   3153  HG2 GLU A 202     -12.764   2.454   1.856  1.00 92.25           H  
ATOM   3154  HG3 GLU A 202     -11.487   1.684   0.941  1.00 92.25           H  
ATOM   3155  CD  GLU A 202     -10.902   2.234   2.935  1.00 92.25           C  
ATOM   3156  OE1 GLU A 202     -10.414   3.372   2.745  1.00 92.25           O  
ATOM   3157  OE2 GLU A 202     -10.638   1.549   3.939  1.00 92.25           O  
ATOM   3158  N   VAL A 203     -14.320   2.384   4.078  1.00 96.15           N  
ATOM   3159  H   VAL A 203     -13.405   2.577   4.460  1.00 96.15           H  
ATOM   3160  CA  VAL A 203     -15.296   3.474   4.132  1.00 96.15           C  
ATOM   3161  HA  VAL A 203     -16.138   3.228   3.485  1.00 96.15           H  
ATOM   3162  C   VAL A 203     -14.649   4.750   3.607  1.00 96.15           C  
ATOM   3163  CB  VAL A 203     -15.842   3.696   5.556  1.00 96.15           C  
ATOM   3164  HB  VAL A 203     -15.030   3.976   6.226  1.00 96.15           H  
ATOM   3165  O   VAL A 203     -13.795   5.357   4.246  1.00 96.15           O  
ATOM   3166  CG1 VAL A 203     -16.899   4.815   5.565  1.00 96.15           C  
ATOM   3167 HG11 VAL A 203     -16.434   5.765   5.303  1.00 96.15           H  
ATOM   3168 HG12 VAL A 203     -17.325   4.909   6.564  1.00 96.15           H  
ATOM   3169 HG13 VAL A 203     -17.688   4.588   4.849  1.00 96.15           H  
ATOM   3170  CG2 VAL A 203     -16.520   2.440   6.114  1.00 96.15           C  
ATOM   3171 HG21 VAL A 203     -15.799   1.625   6.166  1.00 96.15           H  
ATOM   3172 HG22 VAL A 203     -17.352   2.145   5.475  1.00 96.15           H  
ATOM   3173 HG23 VAL A 203     -16.872   2.646   7.125  1.00 96.15           H  
ATOM   3174  N   GLU A 204     -15.130   5.216   2.460  1.00 93.70           N  
ATOM   3175  H   GLU A 204     -15.867   4.697   2.004  1.00 93.70           H  
ATOM   3176  CA  GLU A 204     -14.658   6.448   1.837  1.00 93.70           C  
ATOM   3177  HA  GLU A 204     -13.768   6.798   2.361  1.00 93.70           H  
ATOM   3178  C   GLU A 204     -15.723   7.536   1.919  1.00 93.70           C  
ATOM   3179  CB  GLU A 204     -14.260   6.226   0.377  1.00 93.70           C  
ATOM   3180  HB2 GLU A 204     -15.169   6.048  -0.198  1.00 93.70           H  
ATOM   3181  HB3 GLU A 204     -13.806   7.144   0.003  1.00 93.70           H  
ATOM   3182  O   GLU A 204     -16.912   7.307   1.662  1.00 93.70           O  
ATOM   3183  CG  GLU A 204     -13.286   5.065   0.143  1.00 93.70           C  
ATOM   3184  HG2 GLU A 204     -13.751   4.135   0.469  1.00 93.70           H  
ATOM   3185  HG3 GLU A 204     -12.388   5.222   0.741  1.00 93.70           H  
ATOM   3186  CD  GLU A 204     -12.923   4.951  -1.345  1.00 93.70           C  
ATOM   3187  OE1 GLU A 204     -11.733   4.810  -1.671  1.00 93.70           O  
ATOM   3188  OE2 GLU A 204     -13.836   5.070  -2.207  1.00 93.70           O  
ATOM   3189  N   THR A 205     -15.302   8.763   2.216  1.00 93.07           N  
ATOM   3190  H   THR A 205     -14.322   8.908   2.413  1.00 93.07           H  
ATOM   3191  CA  THR A 205     -16.200   9.918   2.248  1.00 93.07           C  
ATOM   3192  HA  THR A 205     -17.164   9.631   1.827  1.00 93.07           H  
ATOM   3193  C   THR A 205     -15.655  11.015   1.355  1.00 93.07           C  
ATOM   3194  CB  THR A 205     -16.498  10.381   3.676  1.00 93.07           C  
ATOM   3195  HB  THR A 205     -17.267  11.153   3.637  1.00 93.07           H  
ATOM   3196  O   THR A 205     -14.617  11.608   1.608  1.00 93.07           O  
ATOM   3197  CG2 THR A 205     -17.006   9.201   4.512  1.00 93.07           C  
ATOM   3198 HG21 THR A 205     -16.170   8.623   4.906  1.00 93.07           H  
ATOM   3199 HG22 THR A 205     -17.602   8.529   3.895  1.00 93.07           H  
ATOM   3200 HG23 THR A 205     -17.635   9.550   5.331  1.00 93.07           H  
ATOM   3201  OG1 THR A 205     -15.357  10.896   4.305  1.00 93.07           O  
ATOM   3202  HG1 THR A 205     -15.639  11.307   5.125  1.00 93.07           H  
ATOM   3203  N   TYR A 206     -16.344  11.269   0.251  1.00 85.64           N  
ATOM   3204  H   TYR A 206     -17.220  10.787   0.107  1.00 85.64           H  
ATOM   3205  CA  TYR A 206     -15.889  12.207  -0.761  1.00 85.64           C  
ATOM   3206  HA  TYR A 206     -14.805  12.291  -0.686  1.00 85.64           H  
ATOM   3207  C   TYR A 206     -16.487  13.587  -0.517  1.00 85.64           C  
ATOM   3208  CB  TYR A 206     -16.156  11.665  -2.157  1.00 85.64           C  
ATOM   3209  HB2 TYR A 206     -17.215  11.422  -2.249  1.00 85.64           H  
ATOM   3210  HB3 TYR A 206     -15.918  12.444  -2.881  1.00 85.64           H  
ATOM   3211  O   TYR A 206     -17.714  13.763  -0.504  1.00 85.64           O  
ATOM   3212  CG  TYR A 206     -15.316  10.463  -2.515  1.00 85.64           C  
ATOM   3213  CD1 TYR A 206     -14.064  10.655  -3.129  1.00 85.64           C  
ATOM   3214  HD1 TYR A 206     -13.697  11.653  -3.317  1.00 85.64           H  
ATOM   3215  CD2 TYR A 206     -15.769   9.162  -2.224  1.00 85.64           C  
ATOM   3216  HD2 TYR A 206     -16.690   9.011  -1.681  1.00 85.64           H  
ATOM   3217  CE1 TYR A 206     -13.276   9.545  -3.480  1.00 85.64           C  
ATOM   3218  HE1 TYR A 206     -12.309   9.673  -3.942  1.00 85.64           H  
ATOM   3219  CE2 TYR A 206     -14.982   8.052  -2.582  1.00 85.64           C  
ATOM   3220  HE2 TYR A 206     -15.299   7.048  -2.341  1.00 85.64           H  
ATOM   3221  OH  TYR A 206     -12.960   7.186  -3.564  1.00 85.64           O  
ATOM   3222  HH  TYR A 206     -13.218   6.362  -3.144  1.00 85.64           H  
ATOM   3223  CZ  TYR A 206     -13.731   8.240  -3.206  1.00 85.64           C  
ATOM   3224  N   GLY A 207     -15.598  14.552  -0.309  1.00 85.14           N  
ATOM   3225  H   GLY A 207     -14.618  14.306  -0.303  1.00 85.14           H  
ATOM   3226  CA  GLY A 207     -15.928  15.941  -0.041  1.00 85.14           C  
ATOM   3227  HA2 GLY A 207     -16.754  16.254  -0.681  1.00 85.14           H  
ATOM   3228  HA3 GLY A 207     -16.222  16.047   1.003  1.00 85.14           H  
ATOM   3229  C   GLY A 207     -14.751  16.874  -0.281  1.00 85.14           C  
ATOM   3230  O   GLY A 207     -13.636  16.437  -0.555  1.00 85.14           O  
ATOM   3231  N   ASP A 208     -15.018  18.167  -0.182  1.00 83.47           N  
ATOM   3232  H   ASP A 208     -15.955  18.447   0.068  1.00 83.47           H  
ATOM   3233  CA  ASP A 208     -14.010  19.218  -0.330  1.00 83.47           C  
ATOM   3234  HA  ASP A 208     -13.021  18.764  -0.394  1.00 83.47           H  
ATOM   3235  C   ASP A 208     -13.956  20.120   0.903  1.00 83.47           C  
ATOM   3236  CB  ASP A 208     -14.263  20.016  -1.627  1.00 83.47           C  
ATOM   3237  HB2 ASP A 208     -14.052  21.074  -1.467  1.00 83.47           H  
ATOM   3238  HB3 ASP A 208     -15.312  19.941  -1.912  1.00 83.47           H  
ATOM   3239  O   ASP A 208     -14.775  20.013   1.827  1.00 83.47           O  
ATOM   3240  CG  ASP A 208     -13.367  19.544  -2.774  1.00 83.47           C  
ATOM   3241  OD1 ASP A 208     -12.147  19.390  -2.531  1.00 83.47           O  
ATOM   3242  OD2 ASP A 208     -13.906  19.359  -3.886  1.00 83.47           O  
ATOM   3243  N   CYS A 209     -12.971  21.019   0.902  1.00 85.09           N  
ATOM   3244  H   CYS A 209     -12.342  21.034   0.112  1.00 85.09           H  
ATOM   3245  CA  CYS A 209     -12.881  22.112   1.859  1.00 85.09           C  
ATOM   3246  HA  CYS A 209     -12.668  21.696   2.844  1.00 85.09           H  
ATOM   3247  C   CYS A 209     -14.200  22.890   1.942  1.00 85.09           C  
ATOM   3248  CB  CYS A 209     -11.742  23.056   1.450  1.00 85.09           C  
ATOM   3249  HB2 CYS A 209     -12.016  23.561   0.524  1.00 85.09           H  
ATOM   3250  HB3 CYS A 209     -11.643  23.825   2.217  1.00 85.09           H  
ATOM   3251  O   CYS A 209     -14.936  23.022   0.960  1.00 85.09           O  
ATOM   3252  SG  CYS A 209     -10.121  22.285   1.219  1.00 85.09           S  
ATOM   3253  N   LEU A 210     -14.494  23.438   3.121  1.00 87.67           N  
ATOM   3254  H   LEU A 210     -13.855  23.324   3.895  1.00 87.67           H  
ATOM   3255  CA  LEU A 210     -15.569  24.417   3.232  1.00 87.67           C  
ATOM   3256  HA  LEU A 210     -16.464  23.971   2.800  1.00 87.67           H  
ATOM   3257  C   LEU A 210     -15.243  25.671   2.404  1.00 87.67           C  
ATOM   3258  CB  LEU A 210     -15.825  24.775   4.703  1.00 87.67           C  
ATOM   3259  HB2 LEU A 210     -16.541  25.596   4.743  1.00 87.67           H  
ATOM   3260  HB3 LEU A 210     -14.893  25.128   5.145  1.00 87.67           H  
ATOM   3261  O   LEU A 210     -14.065  25.993   2.230  1.00 87.67           O  
ATOM   3262  CG  LEU A 210     -16.367  23.612   5.547  1.00 87.67           C  
ATOM   3263  HG  LEU A 210     -15.633  22.808   5.562  1.00 87.67           H  
ATOM   3264  CD1 LEU A 210     -16.598  24.112   6.973  1.00 87.67           C  
ATOM   3265 HD11 LEU A 210     -15.636  24.348   7.428  1.00 87.67           H  
ATOM   3266 HD12 LEU A 210     -17.088  23.337   7.562  1.00 87.67           H  
ATOM   3267 HD13 LEU A 210     -17.226  25.003   6.967  1.00 87.67           H  
ATOM   3268  CD2 LEU A 210     -17.688  23.049   5.012  1.00 87.67           C  
ATOM   3269 HD21 LEU A 210     -17.979  22.198   5.628  1.00 87.67           H  
ATOM   3270 HD22 LEU A 210     -18.463  23.816   5.029  1.00 87.67           H  
ATOM   3271 HD23 LEU A 210     -17.557  22.667   4.000  1.00 87.67           H  
ATOM   3272  N   PRO A 211     -16.266  26.403   1.926  1.00 80.51           N  
ATOM   3273  CA  PRO A 211     -16.060  27.692   1.275  1.00 80.51           C  
ATOM   3274  HA  PRO A 211     -15.620  27.518   0.293  1.00 80.51           H  
ATOM   3275  C   PRO A 211     -15.139  28.602   2.097  1.00 80.51           C  
ATOM   3276  CB  PRO A 211     -17.458  28.291   1.102  1.00 80.51           C  
ATOM   3277  HB2 PRO A 211     -17.525  28.904   0.204  1.00 80.51           H  
ATOM   3278  HB3 PRO A 211     -17.731  28.875   1.981  1.00 80.51           H  
ATOM   3279  O   PRO A 211     -15.271  28.701   3.318  1.00 80.51           O  
ATOM   3280  CG  PRO A 211     -18.355  27.058   1.014  1.00 80.51           C  
ATOM   3281  HG2 PRO A 211     -18.325  26.657   0.001  1.00 80.51           H  
ATOM   3282  HG3 PRO A 211     -19.380  27.281   1.311  1.00 80.51           H  
ATOM   3283  CD  PRO A 211     -17.685  26.078   1.975  1.00 80.51           C  
ATOM   3284  HD2 PRO A 211     -18.061  26.238   2.985  1.00 80.51           H  
ATOM   3285  HD3 PRO A 211     -17.878  25.056   1.649  1.00 80.51           H  
ATOM   3286  N   GLY A 212     -14.184  29.242   1.426  1.00 80.47           N  
ATOM   3287  H   GLY A 212     -14.220  29.210   0.417  1.00 80.47           H  
ATOM   3288  CA  GLY A 212     -13.154  30.084   2.034  1.00 80.47           C  
ATOM   3289  HA2 GLY A 212     -12.888  30.869   1.326  1.00 80.47           H  
ATOM   3290  HA3 GLY A 212     -13.553  30.552   2.934  1.00 80.47           H  
ATOM   3291  C   GLY A 212     -11.865  29.358   2.416  1.00 80.47           C  
ATOM   3292  O   GLY A 212     -10.908  30.028   2.804  1.00 80.47           O  
ATOM   3293  N   TYR A 213     -11.811  28.033   2.272  1.00 84.26           N  
ATOM   3294  H   TYR A 213     -12.633  27.541   1.951  1.00 84.26           H  
ATOM   3295  CA  TYR A 213     -10.640  27.216   2.576  1.00 84.26           C  
ATOM   3296  HA  TYR A 213      -9.826  27.866   2.897  1.00 84.26           H  
ATOM   3297  C   TYR A 213     -10.172  26.440   1.348  1.00 84.26           C  
ATOM   3298  CB  TYR A 213     -10.949  26.263   3.732  1.00 84.26           C  
ATOM   3299  HB2 TYR A 213     -10.078  25.629   3.900  1.00 84.26           H  
ATOM   3300  HB3 TYR A 213     -11.775  25.611   3.449  1.00 84.26           H  
ATOM   3301  O   TYR A 213     -10.977  26.031   0.511  1.00 84.26           O  
ATOM   3302  CG  TYR A 213     -11.311  26.953   5.027  1.00 84.26           C  
ATOM   3303  CD1 TYR A 213     -10.329  27.164   6.009  1.00 84.26           C  
ATOM   3304  HD1 TYR A 213      -9.313  26.841   5.835  1.00 84.26           H  
ATOM   3305  CD2 TYR A 213     -12.639  27.359   5.260  1.00 84.26           C  
ATOM   3306  HD2 TYR A 213     -13.391  27.204   4.501  1.00 84.26           H  
ATOM   3307  CE1 TYR A 213     -10.680  27.738   7.242  1.00 84.26           C  
ATOM   3308  HE1 TYR A 213      -9.931  27.811   8.016  1.00 84.26           H  
ATOM   3309  CE2 TYR A 213     -12.984  27.988   6.470  1.00 84.26           C  
ATOM   3310  HE2 TYR A 213     -13.997  28.318   6.643  1.00 84.26           H  
ATOM   3311  OH  TYR A 213     -12.336  28.752   8.649  1.00 84.26           O  
ATOM   3312  HH  TYR A 213     -11.607  28.694   9.272  1.00 84.26           H  
ATOM   3313  CZ  TYR A 213     -12.005  28.171   7.466  1.00 84.26           C  
ATOM   3314  N   TRP A 214      -8.865  26.210   1.248  1.00 79.15           N  
ATOM   3315  H   TRP A 214      -8.249  26.592   1.951  1.00 79.15           H  
ATOM   3316  CA  TRP A 214      -8.272  25.478   0.136  1.00 79.15           C  
ATOM   3317  HA  TRP A 214      -8.995  24.734  -0.199  1.00 79.15           H  
ATOM   3318  C   TRP A 214      -7.000  24.716   0.528  1.00 79.15           C  
ATOM   3319  CB  TRP A 214      -8.021  26.449  -1.029  1.00 79.15           C  
ATOM   3320  HB2 TRP A 214      -8.945  26.980  -1.257  1.00 79.15           H  
ATOM   3321  HB3 TRP A 214      -7.768  25.875  -1.920  1.00 79.15           H  
ATOM   3322  O   TRP A 214      -6.453  24.861   1.626  1.00 79.15           O  
ATOM   3323  CG  TRP A 214      -6.932  27.452  -0.815  1.00 79.15           C  
ATOM   3324  CD1 TRP A 214      -7.068  28.646  -0.197  1.00 79.15           C  
ATOM   3325  HD1 TRP A 214      -7.990  29.008   0.234  1.00 79.15           H  
ATOM   3326  CD2 TRP A 214      -5.532  27.365  -1.215  1.00 79.15           C  
ATOM   3327  CE2 TRP A 214      -4.881  28.575  -0.828  1.00 79.15           C  
ATOM   3328  CE3 TRP A 214      -4.752  26.390  -1.874  1.00 79.15           C  
ATOM   3329  HE3 TRP A 214      -5.219  25.479  -2.220  1.00 79.15           H  
ATOM   3330  NE1 TRP A 214      -5.869  29.327  -0.223  1.00 79.15           N  
ATOM   3331  HE1 TRP A 214      -5.757  30.261   0.145  1.00 79.15           H  
ATOM   3332  CH2 TRP A 214      -2.767  27.803  -1.717  1.00 79.15           C  
ATOM   3333  HH2 TRP A 214      -1.723  27.972  -1.937  1.00 79.15           H  
ATOM   3334  CZ2 TRP A 214      -3.518  28.796  -1.063  1.00 79.15           C  
ATOM   3335  HZ2 TRP A 214      -3.058  29.728  -0.770  1.00 79.15           H  
ATOM   3336  CZ3 TRP A 214      -3.384  26.606  -2.121  1.00 79.15           C  
ATOM   3337  HZ3 TRP A 214      -2.810  25.863  -2.656  1.00 79.15           H  
ATOM   3338  N   GLY A 215      -6.528  23.886  -0.401  1.00 69.77           N  
ATOM   3339  H   GLY A 215      -7.102  23.756  -1.222  1.00 69.77           H  
ATOM   3340  CA  GLY A 215      -5.324  23.074  -0.272  1.00 69.77           C  
ATOM   3341  HA2 GLY A 215      -4.870  22.972  -1.258  1.00 69.77           H  
ATOM   3342  HA3 GLY A 215      -4.607  23.574   0.379  1.00 69.77           H  
ATOM   3343  C   GLY A 215      -5.602  21.676   0.281  1.00 69.77           C  
ATOM   3344  O   GLY A 215      -6.690  21.371   0.775  1.00 69.77           O  
ATOM   3345  N   LEU A 216      -4.591  20.804   0.216  1.00 66.65           N  
ATOM   3346  H   LEU A 216      -3.724  21.109  -0.204  1.00 66.65           H  
ATOM   3347  CA  LEU A 216      -4.706  19.390   0.610  1.00 66.65           C  
ATOM   3348  HA  LEU A 216      -5.493  18.921   0.020  1.00 66.65           H  
ATOM   3349  C   LEU A 216      -5.107  19.192   2.075  1.00 66.65           C  
ATOM   3350  CB  LEU A 216      -3.377  18.664   0.345  1.00 66.65           C  
ATOM   3351  HB2 LEU A 216      -2.579  19.194   0.864  1.00 66.65           H  
ATOM   3352  HB3 LEU A 216      -3.440  17.666   0.778  1.00 66.65           H  
ATOM   3353  O   LEU A 216      -5.771  18.216   2.391  1.00 66.65           O  
ATOM   3354  CG  LEU A 216      -3.004  18.517  -1.139  1.00 66.65           C  
ATOM   3355  HG  LEU A 216      -2.938  19.504  -1.597  1.00 66.65           H  
ATOM   3356  CD1 LEU A 216      -1.636  17.845  -1.247  1.00 66.65           C  
ATOM   3357 HD11 LEU A 216      -1.672  16.848  -0.808  1.00 66.65           H  
ATOM   3358 HD12 LEU A 216      -1.343  17.767  -2.294  1.00 66.65           H  
ATOM   3359 HD13 LEU A 216      -0.890  18.438  -0.718  1.00 66.65           H  
ATOM   3360  CD2 LEU A 216      -4.018  17.674  -1.917  1.00 66.65           C  
ATOM   3361 HD21 LEU A 216      -3.659  17.514  -2.934  1.00 66.65           H  
ATOM   3362 HD22 LEU A 216      -4.154  16.709  -1.429  1.00 66.65           H  
ATOM   3363 HD23 LEU A 216      -4.975  18.192  -1.975  1.00 66.65           H  
ATOM   3364  N   GLU A 217      -4.772  20.136   2.951  1.00 72.38           N  
ATOM   3365  H   GLU A 217      -4.164  20.880   2.638  1.00 72.38           H  
ATOM   3366  CA  GLU A 217      -5.154  20.103   4.366  1.00 72.38           C  
ATOM   3367  HA  GLU A 217      -5.492  19.103   4.636  1.00 72.38           H  
ATOM   3368  C   GLU A 217      -6.316  21.058   4.686  1.00 72.38           C  
ATOM   3369  CB  GLU A 217      -3.932  20.419   5.244  1.00 72.38           C  
ATOM   3370  HB2 GLU A 217      -3.584  21.427   5.016  1.00 72.38           H  
ATOM   3371  HB3 GLU A 217      -4.246  20.389   6.287  1.00 72.38           H  
ATOM   3372  O   GLU A 217      -6.664  21.199   5.847  1.00 72.38           O  
ATOM   3373  CG  GLU A 217      -2.771  19.426   5.067  1.00 72.38           C  
ATOM   3374  HG2 GLU A 217      -3.140  18.419   5.261  1.00 72.38           H  
ATOM   3375  HG3 GLU A 217      -2.419  19.469   4.036  1.00 72.38           H  
ATOM   3376  CD  GLU A 217      -1.591  19.721   6.009  1.00 72.38           C  
ATOM   3377  OE1 GLU A 217      -0.515  19.126   5.806  1.00 72.38           O  
ATOM   3378  OE2 GLU A 217      -1.749  20.536   6.953  1.00 72.38           O  
ATOM   3379  N   CYS A 218      -6.890  21.767   3.702  1.00 81.08           N  
ATOM   3380  H   CYS A 218      -6.596  21.593   2.752  1.00 81.08           H  
ATOM   3381  CA  CYS A 218      -7.871  22.856   3.897  1.00 81.08           C  
ATOM   3382  HA  CYS A 218      -7.920  23.398   2.952  1.00 81.08           H  
ATOM   3383  C   CYS A 218      -7.480  23.914   4.949  1.00 81.08           C  
ATOM   3384  CB  CYS A 218      -9.282  22.317   4.143  1.00 81.08           C  
ATOM   3385  HB2 CYS A 218      -9.302  21.824   5.115  1.00 81.08           H  
ATOM   3386  HB3 CYS A 218      -9.971  23.160   4.209  1.00 81.08           H  
ATOM   3387  O   CYS A 218      -8.340  24.596   5.496  1.00 81.08           O  
ATOM   3388  SG  CYS A 218      -9.917  21.183   2.900  1.00 81.08           S  
ATOM   3389  N   LYS A 219      -6.184  24.074   5.241  1.00 81.05           N  
ATOM   3390  H   LYS A 219      -5.531  23.432   4.815  1.00 81.05           H  
ATOM   3391  CA  LYS A 219      -5.679  25.065   6.206  1.00 81.05           C  
ATOM   3392  HA  LYS A 219      -6.440  25.240   6.966  1.00 81.05           H  
ATOM   3393  C   LYS A 219      -5.409  26.428   5.578  1.00 81.05           C  
ATOM   3394  CB  LYS A 219      -4.417  24.534   6.897  1.00 81.05           C  
ATOM   3395  HB2 LYS A 219      -3.984  25.329   7.504  1.00 81.05           H  
ATOM   3396  HB3 LYS A 219      -3.686  24.237   6.145  1.00 81.05           H  
ATOM   3397  O   LYS A 219      -5.231  27.405   6.301  1.00 81.05           O  
ATOM   3398  CG  LYS A 219      -4.735  23.348   7.813  1.00 81.05           C  
ATOM   3399  HG2 LYS A 219      -5.136  22.531   7.213  1.00 81.05           H  
ATOM   3400  HG3 LYS A 219      -5.478  23.642   8.554  1.00 81.05           H  
ATOM   3401  CD  LYS A 219      -3.474  22.856   8.520  1.00 81.05           C  
ATOM   3402  HD2 LYS A 219      -2.705  22.685   7.767  1.00 81.05           H  
ATOM   3403  HD3 LYS A 219      -3.121  23.608   9.226  1.00 81.05           H  
ATOM   3404  CE  LYS A 219      -3.794  21.549   9.251  1.00 81.05           C  
ATOM   3405  HE2 LYS A 219      -4.450  20.958   8.611  1.00 81.05           H  
ATOM   3406  HE3 LYS A 219      -4.334  21.761  10.174  1.00 81.05           H  
ATOM   3407  NZ  LYS A 219      -2.563  20.770   9.503  1.00 81.05           N  
ATOM   3408  HZ1 LYS A 219      -2.120  20.613   8.609  1.00 81.05           H  
ATOM   3409  HZ2 LYS A 219      -2.781  19.853   9.863  1.00 81.05           H  
ATOM   3410  HZ3 LYS A 219      -1.901  21.260  10.089  1.00 81.05           H  
ATOM   3411  N   SER A 220      -5.350  26.501   4.250  1.00 82.20           N  
ATOM   3412  H   SER A 220      -5.547  25.680   3.696  1.00 82.20           H  
ATOM   3413  CA  SER A 220      -5.128  27.761   3.552  1.00 82.20           C  
ATOM   3414  HA  SER A 220      -4.442  28.373   4.138  1.00 82.20           H  
ATOM   3415  C   SER A 220      -6.443  28.509   3.405  1.00 82.20           C  
ATOM   3416  CB  SER A 220      -4.484  27.541   2.189  1.00 82.20           C  
ATOM   3417  HB2 SER A 220      -4.282  28.517   1.748  1.00 82.20           H  
ATOM   3418  HB3 SER A 220      -5.165  26.986   1.544  1.00 82.20           H  
ATOM   3419  O   SER A 220      -7.463  27.924   3.047  1.00 82.20           O  
ATOM   3420  OG  SER A 220      -3.261  26.843   2.305  1.00 82.20           O  
ATOM   3421  HG  SER A 220      -2.925  26.714   1.415  1.00 82.20           H  
ATOM   3422  N   HIS A 221      -6.414  29.813   3.662  1.00 82.70           N  
ATOM   3423  H   HIS A 221      -5.537  30.238   3.926  1.00 82.70           H  
ATOM   3424  CA  HIS A 221      -7.586  30.672   3.562  1.00 82.70           C  
ATOM   3425  HA  HIS A 221      -8.487  30.062   3.628  1.00 82.70           H  
ATOM   3426  C   HIS A 221      -7.606  31.403   2.222  1.00 82.70           C  
ATOM   3427  CB  HIS A 221      -7.610  31.650   4.736  1.00 82.70           C  
ATOM   3428  HB2 HIS A 221      -6.688  32.232   4.745  1.00 82.70           H  
ATOM   3429  HB3 HIS A 221      -8.439  32.344   4.595  1.00 82.70           H  
ATOM   3430  O   HIS A 221      -6.577  31.882   1.742  1.00 82.70           O  
ATOM   3431  CG  HIS A 221      -7.783  30.970   6.069  1.00 82.70           C  
ATOM   3432  CD2 HIS A 221      -6.794  30.544   6.917  1.00 82.70           C  
ATOM   3433  HD2 HIS A 221      -5.731  30.606   6.738  1.00 82.70           H  
ATOM   3434  ND1 HIS A 221      -8.984  30.697   6.676  1.00 82.70           N  
ATOM   3435  HD1 HIS A 221      -9.897  30.798   6.257  1.00 82.70           H  
ATOM   3436  CE1 HIS A 221      -8.723  30.169   7.881  1.00 82.70           C  
ATOM   3437  HE1 HIS A 221      -9.472  29.877   8.602  1.00 82.70           H  
ATOM   3438  NE2 HIS A 221      -7.403  30.054   8.077  1.00 82.70           N  
ATOM   3439  N   CYS A 222      -8.788  31.511   1.632  1.00 73.00           N  
ATOM   3440  H   CYS A 222      -9.585  31.069   2.068  1.00 73.00           H  
ATOM   3441  CA  CYS A 222      -9.031  32.405   0.512  1.00 73.00           C  
ATOM   3442  HA  CYS A 222      -8.200  32.331  -0.189  1.00 73.00           H  
ATOM   3443  C   CYS A 222      -9.118  33.851   1.014  1.00 73.00           C  
ATOM   3444  CB  CYS A 222     -10.300  31.958  -0.212  1.00 73.00           C  
ATOM   3445  HB2 CYS A 222     -11.148  32.110   0.456  1.00 73.00           H  
ATOM   3446  HB3 CYS A 222     -10.452  32.573  -1.099  1.00 73.00           H  
ATOM   3447  O   CYS A 222      -9.441  34.114   2.176  1.00 73.00           O  
ATOM   3448  SG  CYS A 222     -10.257  30.209  -0.695  1.00 73.00           S  
ATOM   3449  N   THR A 223      -8.840  34.809   0.135  1.00 72.17           N  
ATOM   3450  H   THR A 223      -8.652  34.569  -0.828  1.00 72.17           H  
ATOM   3451  CA  THR A 223      -9.025  36.229   0.445  1.00 72.17           C  
ATOM   3452  HA  THR A 223      -8.484  36.450   1.365  1.00 72.17           H  
ATOM   3453  C   THR A 223     -10.505  36.528   0.704  1.00 72.17           C  
ATOM   3454  CB  THR A 223      -8.448  37.110  -0.671  1.00 72.17           C  
ATOM   3455  HB  THR A 223      -8.805  38.134  -0.557  1.00 72.17           H  
ATOM   3456  O   THR A 223     -11.393  35.923   0.100  1.00 72.17           O  
ATOM   3457  CG2 THR A 223      -6.918  37.108  -0.634  1.00 72.17           C  
ATOM   3458 HG21 THR A 223      -6.521  37.616  -1.513  1.00 72.17           H  
ATOM   3459 HG22 THR A 223      -6.579  37.636   0.257  1.00 72.17           H  
ATOM   3460 HG23 THR A 223      -6.534  36.088  -0.596  1.00 72.17           H  
ATOM   3461  OG1 THR A 223      -8.831  36.617  -1.929  1.00 72.17           O  
ATOM   3462  HG1 THR A 223      -8.435  37.167  -2.608  1.00 72.17           H  
ATOM   3463  N   THR A 224     -10.776  37.457   1.628  1.00 64.56           N  
ATOM   3464  H   THR A 224     -10.015  37.965   2.054  1.00 64.56           H  
ATOM   3465  CA  THR A 224     -12.128  37.744   2.151  1.00 64.56           C  
ATOM   3466  HA  THR A 224     -12.509  36.854   2.653  1.00 64.56           H  
ATOM   3467  C   THR A 224     -13.147  38.108   1.078  1.00 64.56           C  
ATOM   3468  CB  THR A 224     -12.089  38.901   3.162  1.00 64.56           C  
ATOM   3469  HB  THR A 224     -13.102  39.246   3.367  1.00 64.56           H  
ATOM   3470  O   THR A 224     -14.336  37.885   1.276  1.00 64.56           O  
ATOM   3471  CG2 THR A 224     -11.455  38.459   4.482  1.00 64.56           C  
ATOM   3472 HG21 THR A 224     -11.457  39.297   5.179  1.00 64.56           H  
ATOM   3473 HG22 THR A 224     -12.034  37.641   4.910  1.00 64.56           H  
ATOM   3474 HG23 THR A 224     -10.428  38.131   4.320  1.00 64.56           H  
ATOM   3475  OG1 THR A 224     -11.318  39.981   2.671  1.00 64.56           O  
ATOM   3476  HG1 THR A 224     -11.813  40.430   1.982  1.00 64.56           H  
ATOM   3477  N   ASP A 225     -12.689  38.638  -0.054  1.00 64.33           N  
ATOM   3478  H   ASP A 225     -11.700  38.822  -0.138  1.00 64.33           H  
ATOM   3479  CA  ASP A 225     -13.556  39.093  -1.141  1.00 64.33           C  
ATOM   3480  HA  ASP A 225     -14.424  39.592  -0.710  1.00 64.33           H  
ATOM   3481  C   ASP A 225     -14.093  37.933  -2.001  1.00 64.33           C  
ATOM   3482  CB  ASP A 225     -12.791  40.133  -1.979  1.00 64.33           C  
ATOM   3483  HB2 ASP A 225     -13.436  40.487  -2.782  1.00 64.33           H  
ATOM   3484  HB3 ASP A 225     -11.923  39.648  -2.425  1.00 64.33           H  
ATOM   3485  O   ASP A 225     -15.032  38.123  -2.771  1.00 64.33           O  
ATOM   3486  CG  ASP A 225     -12.310  41.347  -1.166  1.00 64.33           C  
ATOM   3487  OD1 ASP A 225     -12.890  41.626  -0.089  1.00 64.33           O  
ATOM   3488  OD2 ASP A 225     -11.311  41.964  -1.593  1.00 64.33           O  
ATOM   3489  N   PHE A 226     -13.534  36.723  -1.861  1.00 63.68           N  
ATOM   3490  H   PHE A 226     -12.785  36.624  -1.191  1.00 63.68           H  
ATOM   3491  CA  PHE A 226     -13.791  35.602  -2.771  1.00 63.68           C  
ATOM   3492  HA  PHE A 226     -14.695  35.810  -3.344  1.00 63.68           H  
ATOM   3493  C   PHE A 226     -14.029  34.256  -2.074  1.00 63.68           C  
ATOM   3494  CB  PHE A 226     -12.629  35.493  -3.761  1.00 63.68           C  
ATOM   3495  HB2 PHE A 226     -12.831  34.681  -4.459  1.00 63.68           H  
ATOM   3496  HB3 PHE A 226     -11.731  35.239  -3.197  1.00 63.68           H  
ATOM   3497  O   PHE A 226     -13.916  33.215  -2.728  1.00 63.68           O  
ATOM   3498  CG  PHE A 226     -12.364  36.734  -4.583  1.00 63.68           C  
ATOM   3499  CD1 PHE A 226     -13.186  37.051  -5.678  1.00 63.68           C  
ATOM   3500  HD1 PHE A 226     -14.007  36.402  -5.945  1.00 63.68           H  
ATOM   3501  CD2 PHE A 226     -11.297  37.581  -4.240  1.00 63.68           C  
ATOM   3502  HD2 PHE A 226     -10.685  37.350  -3.380  1.00 63.68           H  
ATOM   3503  CE1 PHE A 226     -12.947  38.224  -6.416  1.00 63.68           C  
ATOM   3504  HE1 PHE A 226     -13.581  38.473  -7.254  1.00 63.68           H  
ATOM   3505  CE2 PHE A 226     -11.056  38.752  -4.976  1.00 63.68           C  
ATOM   3506  HE2 PHE A 226     -10.258  39.421  -4.691  1.00 63.68           H  
ATOM   3507  CZ  PHE A 226     -11.889  39.077  -6.058  1.00 63.68           C  
ATOM   3508  HZ  PHE A 226     -11.723  39.995  -6.604  1.00 63.68           H  
ATOM   3509  N   THR A 227     -14.370  34.242  -0.778  1.00 62.93           N  
ATOM   3510  H   THR A 227     -14.498  35.125  -0.305  1.00 62.93           H  
ATOM   3511  CA  THR A 227     -14.517  33.003   0.016  1.00 62.93           C  
ATOM   3512  HA  THR A 227     -13.526  32.572   0.152  1.00 62.93           H  
ATOM   3513  C   THR A 227     -15.369  31.941  -0.681  1.00 62.93           C  
ATOM   3514  CB  THR A 227     -15.119  33.274   1.408  1.00 62.93           C  
ATOM   3515  HB  THR A 227     -15.266  32.325   1.923  1.00 62.93           H  
ATOM   3516  O   THR A 227     -14.985  30.777  -0.729  1.00 62.93           O  
ATOM   3517  CG2 THR A 227     -14.184  34.142   2.253  1.00 62.93           C  
ATOM   3518 HG21 THR A 227     -13.201  33.674   2.322  1.00 62.93           H  
ATOM   3519 HG22 THR A 227     -14.601  34.247   3.255  1.00 62.93           H  
ATOM   3520 HG23 THR A 227     -14.084  35.131   1.806  1.00 62.93           H  
ATOM   3521  OG1 THR A 227     -16.360  33.940   1.312  1.00 62.93           O  
ATOM   3522  HG1 THR A 227     -17.059  33.289   1.219  1.00 62.93           H  
ATOM   3523  N   ASP A 228     -16.469  32.350  -1.309  1.00 63.54           N  
ATOM   3524  H   ASP A 228     -16.747  33.313  -1.178  1.00 63.54           H  
ATOM   3525  CA  ASP A 228     -17.440  31.430  -1.913  1.00 63.54           C  
ATOM   3526  HA  ASP A 228     -17.463  30.512  -1.326  1.00 63.54           H  
ATOM   3527  C   ASP A 228     -17.095  31.016  -3.354  1.00 63.54           C  
ATOM   3528  CB  ASP A 228     -18.838  32.062  -1.834  1.00 63.54           C  
ATOM   3529  HB2 ASP A 228     -19.556  31.389  -2.303  1.00 63.54           H  
ATOM   3530  HB3 ASP A 228     -18.833  32.994  -2.399  1.00 63.54           H  
ATOM   3531  O   ASP A 228     -17.752  30.148  -3.924  1.00 63.54           O  
ATOM   3532  CG  ASP A 228     -19.314  32.342  -0.402  1.00 63.54           C  
ATOM   3533  OD1 ASP A 228     -18.685  31.837   0.558  1.00 63.54           O  
ATOM   3534  OD2 ASP A 228     -20.308  33.089  -0.278  1.00 63.54           O  
ATOM   3535  N   THR A 229     -16.080  31.637  -3.961  1.00 64.52           N  
ATOM   3536  H   THR A 229     -15.545  32.285  -3.401  1.00 64.52           H  
ATOM   3537  CA  THR A 229     -15.718  31.439  -5.383  1.00 64.52           C  
ATOM   3538  HA  THR A 229     -16.406  30.724  -5.833  1.00 64.52           H  
ATOM   3539  C   THR A 229     -14.325  30.853  -5.593  1.00 64.52           C  
ATOM   3540  CB  THR A 229     -15.841  32.747  -6.173  1.00 64.52           C  
ATOM   3541  HB  THR A 229     -15.573  32.552  -7.211  1.00 64.52           H  
ATOM   3542  O   THR A 229     -13.983  30.438  -6.696  1.00 64.52           O  
ATOM   3543  CG2 THR A 229     -17.263  33.306  -6.156  1.00 64.52           C  
ATOM   3544 HG21 THR A 229     -17.536  33.615  -5.147  1.00 64.52           H  
ATOM   3545 HG22 THR A 229     -17.961  32.544  -6.501  1.00 64.52           H  
ATOM   3546 HG23 THR A 229     -17.316  34.170  -6.818  1.00 64.52           H  
ATOM   3547  OG1 THR A 229     -14.985  33.743  -5.661  1.00 64.52           O  
ATOM   3548  HG1 THR A 229     -14.742  33.511  -4.762  1.00 64.52           H  
ATOM   3549  N   CYS A 230     -13.527  30.823  -4.534  1.00 68.76           N  
ATOM   3550  H   CYS A 230     -13.892  31.178  -3.662  1.00 68.76           H  
ATOM   3551  CA  CYS A 230     -12.174  30.306  -4.512  1.00 68.76           C  
ATOM   3552  HA  CYS A 230     -11.576  30.811  -5.271  1.00 68.76           H  
ATOM   3553  C   CYS A 230     -12.136  28.787  -4.748  1.00 68.76           C  
ATOM   3554  CB  CYS A 230     -11.655  30.680  -3.135  1.00 68.76           C  
ATOM   3555  HB2 CYS A 230     -12.322  30.220  -2.406  1.00 68.76           H  
ATOM   3556  HB3 CYS A 230     -11.732  31.761  -3.017  1.00 68.76           H  
ATOM   3557  O   CYS A 230     -12.893  28.028  -4.141  1.00 68.76           O  
ATOM   3558  SG  CYS A 230      -9.984  30.207  -2.702  1.00 68.76           S  
ATOM   3559  N   HIS A 231     -11.239  28.331  -5.621  1.00 69.21           N  
ATOM   3560  H   HIS A 231     -10.691  29.008  -6.132  1.00 69.21           H  
ATOM   3561  CA  HIS A 231     -11.096  26.921  -5.964  1.00 69.21           C  
ATOM   3562  HA  HIS A 231     -12.090  26.549  -6.212  1.00 69.21           H  
ATOM   3563  C   HIS A 231     -10.513  26.121  -4.781  1.00 69.21           C  
ATOM   3564  CB  HIS A 231     -10.219  26.791  -7.217  1.00 69.21           C  
ATOM   3565  HB2 HIS A 231      -9.209  27.134  -6.996  1.00 69.21           H  
ATOM   3566  HB3 HIS A 231     -10.625  27.428  -8.003  1.00 69.21           H  
ATOM   3567  O   HIS A 231      -9.394  26.416  -4.353  1.00 69.21           O  
ATOM   3568  CG  HIS A 231     -10.162  25.376  -7.734  1.00 69.21           C  
ATOM   3569  CD2 HIS A 231     -11.067  24.785  -8.574  1.00 69.21           C  
ATOM   3570  HD2 HIS A 231     -11.945  25.254  -8.993  1.00 69.21           H  
ATOM   3571  ND1 HIS A 231      -9.202  24.432  -7.444  1.00 69.21           N  
ATOM   3572  HD1 HIS A 231      -8.284  24.621  -7.067  1.00 69.21           H  
ATOM   3573  CE1 HIS A 231      -9.534  23.296  -8.079  1.00 69.21           C  
ATOM   3574  HE1 HIS A 231      -8.932  22.399  -8.105  1.00 69.21           H  
ATOM   3575  NE2 HIS A 231     -10.665  23.462  -8.776  1.00 69.21           N  
ATOM   3576  N   PRO A 232     -11.180  25.058  -4.290  1.00 65.71           N  
ATOM   3577  CA  PRO A 232     -10.768  24.353  -3.070  1.00 65.71           C  
ATOM   3578  HA  PRO A 232     -10.692  25.063  -2.246  1.00 65.71           H  
ATOM   3579  C   PRO A 232      -9.416  23.636  -3.203  1.00 65.71           C  
ATOM   3580  CB  PRO A 232     -11.906  23.368  -2.772  1.00 65.71           C  
ATOM   3581  HB2 PRO A 232     -11.546  22.437  -2.333  1.00 65.71           H  
ATOM   3582  HB3 PRO A 232     -12.626  23.841  -2.105  1.00 65.71           H  
ATOM   3583  O   PRO A 232      -8.715  23.441  -2.213  1.00 65.71           O  
ATOM   3584  CG  PRO A 232     -12.559  23.133  -4.134  1.00 65.71           C  
ATOM   3585  HG2 PRO A 232     -13.605  22.843  -4.037  1.00 65.71           H  
ATOM   3586  HG3 PRO A 232     -12.002  22.373  -4.682  1.00 65.71           H  
ATOM   3587  CD  PRO A 232     -12.405  24.485  -4.824  1.00 65.71           C  
ATOM   3588  HD2 PRO A 232     -12.349  24.347  -5.904  1.00 65.71           H  
ATOM   3589  HD3 PRO A 232     -13.246  25.130  -4.566  1.00 65.71           H  
ATOM   3590  N   GLY A 233      -9.003  23.264  -4.418  1.00 64.10           N  
ATOM   3591  H   GLY A 233      -9.635  23.394  -5.196  1.00 64.10           H  
ATOM   3592  CA  GLY A 233      -7.707  22.615  -4.641  1.00 64.10           C  
ATOM   3593  HA2 GLY A 233      -7.740  22.086  -5.593  1.00 64.10           H  
ATOM   3594  HA3 GLY A 233      -7.527  21.880  -3.856  1.00 64.10           H  
ATOM   3595  C   GLY A 233      -6.515  23.576  -4.682  1.00 64.10           C  
ATOM   3596  O   GLY A 233      -5.443  23.239  -4.190  1.00 64.10           O  
ATOM   3597  N   GLU A 234      -6.695  24.770  -5.255  1.00 63.94           N  
ATOM   3598  H   GLU A 234      -7.643  25.091  -5.394  1.00 63.94           H  
ATOM   3599  CA  GLU A 234      -5.580  25.648  -5.671  1.00 63.94           C  
ATOM   3600  HA  GLU A 234      -4.635  25.242  -5.309  1.00 63.94           H  
ATOM   3601  C   GLU A 234      -5.667  27.068  -5.088  1.00 63.94           C  
ATOM   3602  CB  GLU A 234      -5.492  25.716  -7.214  1.00 63.94           C  
ATOM   3603  HB2 GLU A 234      -6.438  26.097  -7.599  1.00 63.94           H  
ATOM   3604  HB3 GLU A 234      -4.701  26.418  -7.480  1.00 63.94           H  
ATOM   3605  O   GLU A 234      -4.730  27.845  -5.229  1.00 63.94           O  
ATOM   3606  CG  GLU A 234      -5.175  24.374  -7.903  1.00 63.94           C  
ATOM   3607  HG2 GLU A 234      -4.248  23.981  -7.486  1.00 63.94           H  
ATOM   3608  HG3 GLU A 234      -5.972  23.668  -7.670  1.00 63.94           H  
ATOM   3609  CD  GLU A 234      -5.038  24.472  -9.441  1.00 63.94           C  
ATOM   3610  OE1 GLU A 234      -4.852  23.412 -10.085  1.00 63.94           O  
ATOM   3611  OE2 GLU A 234      -5.167  25.579 -10.004  1.00 63.94           O  
ATOM   3612  N   GLY A 235      -6.781  27.439  -4.452  1.00 64.85           N  
ATOM   3613  H   GLY A 235      -7.532  26.778  -4.316  1.00 64.85           H  
ATOM   3614  CA  GLY A 235      -6.966  28.781  -3.897  1.00 64.85           C  
ATOM   3615  HA2 GLY A 235      -7.822  28.754  -3.223  1.00 64.85           H  
ATOM   3616  HA3 GLY A 235      -6.084  29.055  -3.319  1.00 64.85           H  
ATOM   3617  C   GLY A 235      -7.190  29.879  -4.943  1.00 64.85           C  
ATOM   3618  O   GLY A 235      -7.020  31.060  -4.641  1.00 64.85           O  
ATOM   3619  N   LEU A 236      -7.521  29.509  -6.184  1.00 64.62           N  
ATOM   3620  H   LEU A 236      -7.623  28.521  -6.366  1.00 64.62           H  
ATOM   3621  CA  LEU A 236      -7.686  30.448  -7.294  1.00 64.62           C  
ATOM   3622  HA  LEU A 236      -6.995  31.280  -7.154  1.00 64.62           H  
ATOM   3623  C   LEU A 236      -9.097  31.029  -7.337  1.00 64.62           C  
ATOM   3624  CB  LEU A 236      -7.356  29.760  -8.625  1.00 64.62           C  
ATOM   3625  HB2 LEU A 236      -8.049  28.931  -8.772  1.00 64.62           H  
ATOM   3626  HB3 LEU A 236      -7.523  30.479  -9.427  1.00 64.62           H  
ATOM   3627  O   LEU A 236     -10.072  30.287  -7.246  1.00 64.62           O  
ATOM   3628  CG  LEU A 236      -5.920  29.226  -8.735  1.00 64.62           C  
ATOM   3629  HG  LEU A 236      -5.774  28.427  -8.008  1.00 64.62           H  
ATOM   3630  CD1 LEU A 236      -5.754  28.641 -10.133  1.00 64.62           C  
ATOM   3631 HD11 LEU A 236      -6.429  27.793 -10.246  1.00 64.62           H  
ATOM   3632 HD12 LEU A 236      -5.996  29.382 -10.895  1.00 64.62           H  
ATOM   3633 HD13 LEU A 236      -4.737  28.273 -10.261  1.00 64.62           H  
ATOM   3634  CD2 LEU A 236      -4.882  30.317  -8.466  1.00 64.62           C  
ATOM   3635 HD21 LEU A 236      -5.168  31.245  -8.960  1.00 64.62           H  
ATOM   3636 HD22 LEU A 236      -3.899  29.987  -8.804  1.00 64.62           H  
ATOM   3637 HD23 LEU A 236      -4.821  30.493  -7.392  1.00 64.62           H  
ATOM   3638  N   CYS A 237      -9.205  32.339  -7.537  1.00 59.54           N  
ATOM   3639  H   CYS A 237      -8.364  32.889  -7.629  1.00 59.54           H  
ATOM   3640  CA  CYS A 237     -10.484  33.037  -7.644  1.00 59.54           C  
ATOM   3641  HA  CYS A 237     -11.270  32.374  -7.281  1.00 59.54           H  
ATOM   3642  C   CYS A 237     -10.783  33.408  -9.106  1.00 59.54           C  
ATOM   3643  CB  CYS A 237     -10.467  34.256  -6.717  1.00 59.54           C  
ATOM   3644  HB2 CYS A 237      -9.632  34.907  -6.976  1.00 59.54           H  
ATOM   3645  HB3 CYS A 237     -11.398  34.815  -6.808  1.00 59.54           H  
ATOM   3646  O   CYS A 237      -9.853  33.720  -9.858  1.00 59.54           O  
ATOM   3647  SG  CYS A 237     -10.282  33.644  -5.018  1.00 59.54           S  
ATOM   3648  HG  CYS A 237      -9.882  34.797  -4.474  1.00 59.54           H  
ATOM   3649  N   PRO A 238     -12.059  33.410  -9.533  1.00 53.08           N  
ATOM   3650  CA  PRO A 238     -12.448  33.932 -10.837  1.00 53.08           C  
ATOM   3651  HA  PRO A 238     -11.974  33.330 -11.612  1.00 53.08           H  
ATOM   3652  C   PRO A 238     -12.017  35.398 -10.968  1.00 53.08           C  
ATOM   3653  CB  PRO A 238     -13.971  33.773 -10.921  1.00 53.08           C  
ATOM   3654  HB2 PRO A 238     -14.288  33.461 -11.916  1.00 53.08           H  
ATOM   3655  HB3 PRO A 238     -14.462  34.706 -10.643  1.00 53.08           H  
ATOM   3656  O   PRO A 238     -12.218  36.182 -10.043  1.00 53.08           O  
ATOM   3657  CG  PRO A 238     -14.292  32.711  -9.871  1.00 53.08           C  
ATOM   3658  HG2 PRO A 238     -14.173  31.719 -10.307  1.00 53.08           H  
ATOM   3659  HG3 PRO A 238     -15.297  32.834  -9.468  1.00 53.08           H  
ATOM   3660  CD  PRO A 238     -13.220  32.928  -8.810  1.00 53.08           C  
ATOM   3661  HD2 PRO A 238     -13.544  33.681  -8.092  1.00 53.08           H  
ATOM   3662  HD3 PRO A 238     -13.013  31.980  -8.313  1.00 53.08           H  
ATOM   3663  N   TYR A 239     -11.424  35.753 -12.113  1.00 47.47           N  
ATOM   3664  H   TYR A 239     -11.266  35.026 -12.797  1.00 47.47           H  
ATOM   3665  CA  TYR A 239     -10.916  37.094 -12.422  1.00 47.47           C  
ATOM   3666  HA  TYR A 239      -9.961  37.228 -11.914  1.00 47.47           H  
ATOM   3667  C   TYR A 239     -11.860  38.216 -11.957  1.00 47.47           C  
ATOM   3668  CB  TYR A 239     -10.686  37.217 -13.942  1.00 47.47           C  
ATOM   3669  HB2 TYR A 239     -10.893  38.244 -14.243  1.00 47.47           H  
ATOM   3670  HB3 TYR A 239     -11.403  36.593 -14.477  1.00 47.47           H  
ATOM   3671  O   TYR A 239     -13.012  38.300 -12.391  1.00 47.47           O  
ATOM   3672  CG  TYR A 239      -9.280  36.892 -14.410  1.00 47.47           C  
ATOM   3673  CD1 TYR A 239      -8.326  37.926 -14.489  1.00 47.47           C  
ATOM   3674  HD1 TYR A 239      -8.594  38.930 -14.193  1.00 47.47           H  
ATOM   3675  CD2 TYR A 239      -8.923  35.580 -14.782  1.00 47.47           C  
ATOM   3676  HD2 TYR A 239      -9.649  34.783 -14.722  1.00 47.47           H  
ATOM   3677  CE1 TYR A 239      -7.017  37.655 -14.932  1.00 47.47           C  
ATOM   3678  HE1 TYR A 239      -6.287  38.449 -14.973  1.00 47.47           H  
ATOM   3679  CE2 TYR A 239      -7.615  35.306 -15.230  1.00 47.47           C  
ATOM   3680  HE2 TYR A 239      -7.329  34.302 -15.509  1.00 47.47           H  
ATOM   3681  OH  TYR A 239      -5.391  36.072 -15.714  1.00 47.47           O  
ATOM   3682  HH  TYR A 239      -4.825  36.843 -15.620  1.00 47.47           H  
ATOM   3683  CZ  TYR A 239      -6.659  36.341 -15.302  1.00 47.47           C  
ATOM   3684  N   ASP A 240     -11.333  39.128 -11.139  1.00 39.76           N  
ATOM   3685  H   ASP A 240     -10.408  38.972 -10.764  1.00 39.76           H  
ATOM   3686  CA  ASP A 240     -11.992  40.388 -10.815  1.00 39.76           C  
ATOM   3687  HA  ASP A 240     -13.013  40.179 -10.494  1.00 39.76           H  
ATOM   3688  C   ASP A 240     -12.042  41.283 -12.065  1.00 39.76           C  
ATOM   3689  CB  ASP A 240     -11.269  41.071  -9.645  1.00 39.76           C  
ATOM   3690  HB2 ASP A 240     -11.326  40.427  -8.768  1.00 39.76           H  
ATOM   3691  HB3 ASP A 240     -10.217  41.203  -9.902  1.00 39.76           H  
ATOM   3692  O   ASP A 240     -11.047  41.871 -12.484  1.00 39.76           O  
ATOM   3693  CG  ASP A 240     -11.875  42.435  -9.308  1.00 39.76           C  
ATOM   3694  OD1 ASP A 240     -13.031  42.705  -9.722  1.00 39.76           O  
ATOM   3695  OD2 ASP A 240     -11.152  43.267  -8.728  1.00 39.76           O  
ATOM   3696  N   THR A 241     -13.220  41.397 -12.680  1.00 39.61           N  
ATOM   3697  H   THR A 241     -13.987  40.857 -12.306  1.00 39.61           H  
ATOM   3698  CA  THR A 241     -13.440  42.286 -13.837  1.00 39.61           C  
ATOM   3699  HA  THR A 241     -12.579  42.194 -14.499  1.00 39.61           H  
ATOM   3700  C   THR A 241     -13.515  43.768 -13.458  1.00 39.61           C  
ATOM   3701  CB  THR A 241     -14.686  41.892 -14.644  1.00 39.61           C  
ATOM   3702  HB  THR A 241     -14.845  42.630 -15.431  1.00 39.61           H  
ATOM   3703  O   THR A 241     -13.546  44.620 -14.351  1.00 39.61           O  
ATOM   3704  CG2 THR A 241     -14.542  40.523 -15.307  1.00 39.61           C  
ATOM   3705 HG21 THR A 241     -15.438  40.299 -15.886  1.00 39.61           H  
ATOM   3706 HG22 THR A 241     -13.681  40.529 -15.975  1.00 39.61           H  
ATOM   3707 HG23 THR A 241     -14.397  39.747 -14.555  1.00 39.61           H  
ATOM   3708  OG1 THR A 241     -15.837  41.845 -13.833  1.00 39.61           O  
ATOM   3709  HG1 THR A 241     -15.792  41.038 -13.316  1.00 39.61           H  
ATOM   3710  N   SER A 242     -13.532  44.112 -12.164  1.00 37.56           N  
ATOM   3711  H   SER A 242     -13.448  43.397 -11.456  1.00 37.56           H  
ATOM   3712  CA  SER A 242     -13.623  45.504 -11.717  1.00 37.56           C  
ATOM   3713  HA  SER A 242     -14.241  46.039 -12.439  1.00 37.56           H  
ATOM   3714  C   SER A 242     -12.275  46.233 -11.705  1.00 37.56           C  
ATOM   3715  CB  SER A 242     -14.369  45.597 -10.384  1.00 37.56           C  
ATOM   3716  HB2 SER A 242     -14.680  46.632 -10.236  1.00 37.56           H  
ATOM   3717  HB3 SER A 242     -15.261  44.973 -10.421  1.00 37.56           H  
ATOM   3718  O   SER A 242     -12.245  47.465 -11.770  1.00 37.56           O  
ATOM   3719  OG  SER A 242     -13.584  45.214  -9.284  1.00 37.56           O  
ATOM   3720  HG  SER A 242     -13.340  44.288  -9.350  1.00 37.56           H  
ATOM   3721  N   SER A 243     -11.152  45.510 -11.765  1.00 37.07           N  
ATOM   3722  H   SER A 243     -11.221  44.505 -11.692  1.00 37.07           H  
ATOM   3723  CA  SER A 243      -9.823  46.100 -11.929  1.00 37.07           C  
ATOM   3724  HA  SER A 243      -9.876  47.146 -11.629  1.00 37.07           H  
ATOM   3725  C   SER A 243      -9.389  46.106 -13.403  1.00 37.07           C  
ATOM   3726  CB  SER A 243      -8.822  45.472 -10.950  1.00 37.07           C  
ATOM   3727  HB2 SER A 243      -7.851  45.949 -11.083  1.00 37.07           H  
ATOM   3728  HB3 SER A 243      -9.157  45.658  -9.930  1.00 37.07           H  
ATOM   3729  O   SER A 243      -8.566  45.322 -13.863  1.00 37.07           O  
ATOM   3730  OG  SER A 243      -8.677  44.084 -11.129  1.00 37.07           O  
ATOM   3731  HG  SER A 243      -9.323  43.634 -10.581  1.00 37.07           H  
ATOM   3732  N   GLN A 244      -9.898  47.074 -14.178  1.00 31.32           N  
ATOM   3733  H   GLN A 244     -10.619  47.650 -13.768  1.00 31.32           H  
ATOM   3734  CA  GLN A 244      -9.401  47.411 -15.531  1.00 31.32           C  
ATOM   3735  HA  GLN A 244      -9.340  46.482 -16.097  1.00 31.32           H  
ATOM   3736  C   GLN A 244      -7.971  48.005 -15.537  1.00 31.32           C  
ATOM   3737  CB  GLN A 244     -10.377  48.349 -16.262  1.00 31.32           C  
ATOM   3738  HB2 GLN A 244      -9.907  48.683 -17.186  1.00 31.32           H  
ATOM   3739  HB3 GLN A 244     -10.580  49.224 -15.645  1.00 31.32           H  
ATOM   3740  O   GLN A 244      -7.623  48.855 -16.359  1.00 31.32           O  
ATOM   3741  CG  GLN A 244     -11.694  47.684 -16.666  1.00 31.32           C  
ATOM   3742  HG2 GLN A 244     -11.481  46.736 -17.161  1.00 31.32           H  
ATOM   3743  HG3 GLN A 244     -12.291  47.478 -15.777  1.00 31.32           H  
ATOM   3744  CD  GLN A 244     -12.506  48.554 -17.625  1.00 31.32           C  
ATOM   3745  NE2 GLN A 244     -13.599  48.040 -18.141  1.00 31.32           N  
ATOM   3746 HE21 GLN A 244     -13.899  47.118 -17.857  1.00 31.32           H  
ATOM   3747 HE22 GLN A 244     -14.129  48.639 -18.758  1.00 31.32           H  
ATOM   3748  OE1 GLN A 244     -12.192  49.691 -17.946  1.00 31.32           O  
ATOM   3749  N   SER A 245      -7.108  47.577 -14.624  1.00 33.33           N  
ATOM   3750  H   SER A 245      -7.406  46.830 -14.012  1.00 33.33           H  
ATOM   3751  CA  SER A 245      -5.698  47.949 -14.582  1.00 33.33           C  
ATOM   3752  HA  SER A 245      -5.568  48.903 -15.094  1.00 33.33           H  
ATOM   3753  C   SER A 245      -4.892  46.917 -15.357  1.00 33.33           C  
ATOM   3754  CB  SER A 245      -5.200  48.189 -13.153  1.00 33.33           C  
ATOM   3755  HB2 SER A 245      -4.159  47.880 -13.059  1.00 33.33           H  
ATOM   3756  HB3 SER A 245      -5.255  49.258 -12.948  1.00 33.33           H  
ATOM   3757  O   SER A 245      -4.410  45.928 -14.819  1.00 33.33           O  
ATOM   3758  OG  SER A 245      -5.988  47.528 -12.185  1.00 33.33           O  
ATOM   3759  HG  SER A 245      -5.852  46.581 -12.271  1.00 33.33           H  
ATOM   3760  N   ALA A 246      -4.794  47.189 -16.656  1.00 28.73           N  
ATOM   3761  H   ALA A 246      -5.365  47.959 -16.976  1.00 28.73           H  
ATOM   3762  CA  ALA A 246      -3.846  46.653 -17.618  1.00 28.73           C  
ATOM   3763  HA  ALA A 246      -4.352  45.911 -18.236  1.00 28.73           H  
ATOM   3764  C   ALA A 246      -2.597  45.998 -16.997  1.00 28.73           C  
ATOM   3765  CB  ALA A 246      -3.442  47.845 -18.501  1.00 28.73           C  
ATOM   3766  HB1 ALA A 246      -4.319  48.249 -19.005  1.00 28.73           H  
ATOM   3767  HB2 ALA A 246      -2.987  48.626 -17.891  1.00 28.73           H  
ATOM   3768  HB3 ALA A 246      -2.721  47.519 -19.250  1.00 28.73           H  
ATOM   3769  O   ALA A 246      -1.620  46.675 -16.678  1.00 28.73           O  
ATOM   3770  N   ASN A 247      -2.584  44.670 -16.933  1.00 30.98           N  
ATOM   3771  H   ASN A 247      -3.448  44.154 -17.019  1.00 30.98           H  
ATOM   3772  CA  ASN A 247      -1.338  43.928 -17.004  1.00 30.98           C  
ATOM   3773  HA  ASN A 247      -0.602  44.585 -17.469  1.00 30.98           H  
ATOM   3774  C   ASN A 247      -1.552  42.747 -17.951  1.00 30.98           C  
ATOM   3775  CB  ASN A 247      -0.833  43.572 -15.592  1.00 30.98           C  
ATOM   3776  HB2 ASN A 247      -1.109  42.549 -15.338  1.00 30.98           H  
ATOM   3777  HB3 ASN A 247      -1.301  44.235 -14.864  1.00 30.98           H  
ATOM   3778  O   ASN A 247      -2.285  41.813 -17.656  1.00 30.98           O  
ATOM   3779  CG  ASN A 247       0.672  43.743 -15.450  1.00 30.98           C  
ATOM   3780  ND2 ASN A 247       1.180  43.634 -14.246  1.00 30.98           N  
ATOM   3781 HD21 ASN A 247       2.185  43.702 -14.172  1.00 30.98           H  
ATOM   3782 HD22 ASN A 247       0.581  43.393 -13.470  1.00 30.98           H  
ATOM   3783  OD1 ASN A 247       1.408  43.987 -16.395  1.00 30.98           O  
ATOM   3784  N   GLN A 248      -0.954  42.846 -19.138  1.00 35.58           N  
ATOM   3785  H   GLN A 248      -0.336  43.634 -19.269  1.00 35.58           H  
ATOM   3786  CA  GLN A 248      -1.015  41.872 -20.239  1.00 35.58           C  
ATOM   3787  HA  GLN A 248      -2.057  41.599 -20.408  1.00 35.58           H  
ATOM   3788  C   GLN A 248      -0.280  40.555 -19.937  1.00 35.58           C  
ATOM   3789  CB  GLN A 248      -0.448  42.545 -21.504  1.00 35.58           C  
ATOM   3790  HB2 GLN A 248      -0.046  41.800 -22.191  1.00 35.58           H  
ATOM   3791  HB3 GLN A 248       0.373  43.205 -21.224  1.00 35.58           H  
ATOM   3792  O   GLN A 248       0.014  39.783 -20.848  1.00 35.58           O  
ATOM   3793  CG  GLN A 248      -1.514  43.323 -22.277  1.00 35.58           C  
ATOM   3794  HG2 GLN A 248      -2.270  42.623 -22.633  1.00 35.58           H  
ATOM   3795  HG3 GLN A 248      -1.995  44.045 -21.617  1.00 35.58           H  
ATOM   3796  CD  GLN A 248      -0.925  44.075 -23.466  1.00 35.58           C  
ATOM   3797  NE2 GLN A 248      -1.687  44.287 -24.517  1.00 35.58           N  
ATOM   3798 HE21 GLN A 248      -2.630  43.928 -24.544  1.00 35.58           H  
ATOM   3799 HE22 GLN A 248      -1.252  44.791 -25.276  1.00 35.58           H  
ATOM   3800  OE1 GLN A 248       0.212  44.516 -23.480  1.00 35.58           O  
ATOM   3801  N   ASP A 249       0.029  40.289 -18.674  1.00 34.62           N  
ATOM   3802  H   ASP A 249      -0.379  40.866 -17.951  1.00 34.62           H  
ATOM   3803  CA  ASP A 249       0.619  39.037 -18.245  1.00 34.62           C  
ATOM   3804  HA  ASP A 249       1.070  38.538 -19.103  1.00 34.62           H  
ATOM   3805  C   ASP A 249      -0.525  38.166 -17.721  1.00 34.62           C  
ATOM   3806  CB  ASP A 249       1.745  39.329 -17.238  1.00 34.62           C  
ATOM   3807  HB2 ASP A 249       1.321  39.550 -16.259  1.00 34.62           H  
ATOM   3808  HB3 ASP A 249       2.290  40.212 -17.571  1.00 34.62           H  
ATOM   3809  O   ASP A 249      -1.043  38.398 -16.633  1.00 34.62           O  
ATOM   3810  CG  ASP A 249       2.763  38.190 -17.119  1.00 34.62           C  
ATOM   3811  OD1 ASP A 249       2.675  37.204 -17.880  1.00 34.62           O  
ATOM   3812  OD2 ASP A 249       3.665  38.294 -16.252  1.00 34.62           O  
ATOM   3813  N   ASN A 250      -0.961  37.208 -18.543  1.00 32.78           N  
ATOM   3814  H   ASN A 250      -0.476  37.147 -19.427  1.00 32.78           H  
ATOM   3815  CA  ASN A 250      -2.058  36.247 -18.326  1.00 32.78           C  
ATOM   3816  HA  ASN A 250      -2.954  36.810 -18.067  1.00 32.78           H  
ATOM   3817  C   ASN A 250      -1.816  35.287 -17.136  1.00 32.78           C  
ATOM   3818  CB  ASN A 250      -2.280  35.486 -19.661  1.00 32.78           C  
ATOM   3819  HB2 ASN A 250      -1.421  35.614 -20.319  1.00 32.78           H  
ATOM   3820  HB3 ASN A 250      -2.367  34.414 -19.483  1.00 32.78           H  
ATOM   3821  O   ASN A 250      -2.247  34.133 -17.138  1.00 32.78           O  
ATOM   3822  CG  ASN A 250      -3.526  35.883 -20.428  1.00 32.78           C  
ATOM   3823  ND2 ASN A 250      -3.785  35.216 -21.528  1.00 32.78           N  
ATOM   3824 HD21 ASN A 250      -4.664  35.452 -21.965  1.00 32.78           H  
ATOM   3825 HD22 ASN A 250      -3.226  34.412 -21.775  1.00 32.78           H  
ATOM   3826  OD1 ASN A 250      -4.278  36.777 -20.093  1.00 32.78           O  
ATOM   3827  N   ARG A 251      -1.074  35.727 -16.122  1.00 32.75           N  
ATOM   3828  H   ARG A 251      -0.843  36.710 -16.111  1.00 32.75           H  
ATOM   3829  CA  ARG A 251      -0.806  34.961 -14.921  1.00 32.75           C  
ATOM   3830  HA  ARG A 251      -0.763  33.903 -15.178  1.00 32.75           H  
ATOM   3831  C   ARG A 251      -1.977  35.120 -13.973  1.00 32.75           C  
ATOM   3832  CB  ARG A 251       0.552  35.346 -14.322  1.00 32.75           C  
ATOM   3833  HB2 ARG A 251       0.616  34.916 -13.323  1.00 32.75           H  
ATOM   3834  HB3 ARG A 251       0.655  36.429 -14.251  1.00 32.75           H  
ATOM   3835  O   ARG A 251      -2.174  36.166 -13.366  1.00 32.75           O  
ATOM   3836  CG  ARG A 251       1.657  34.749 -15.208  1.00 32.75           C  
ATOM   3837  HG2 ARG A 251       1.380  33.726 -15.466  1.00 32.75           H  
ATOM   3838  HG3 ARG A 251       1.747  35.312 -16.137  1.00 32.75           H  
ATOM   3839  CD  ARG A 251       3.006  34.663 -14.495  1.00 32.75           C  
ATOM   3840  HD2 ARG A 251       3.500  33.762 -14.858  1.00 32.75           H  
ATOM   3841  HD3 ARG A 251       2.855  34.559 -13.421  1.00 32.75           H  
ATOM   3842  NE  ARG A 251       3.851  35.830 -14.779  1.00 32.75           N  
ATOM   3843  HE  ARG A 251       3.403  36.669 -15.121  1.00 32.75           H  
ATOM   3844  NH1 ARG A 251       5.890  34.795 -14.600  1.00 32.75           N  
ATOM   3845 HH11 ARG A 251       6.899  34.855 -14.604  1.00 32.75           H  
ATOM   3846 HH12 ARG A 251       5.409  33.959 -14.300  1.00 32.75           H  
ATOM   3847  NH2 ARG A 251       5.758  36.957 -15.156  1.00 32.75           N  
ATOM   3848 HH21 ARG A 251       5.136  37.669 -15.513  1.00 32.75           H  
ATOM   3849 HH22 ARG A 251       6.756  37.022 -15.292  1.00 32.75           H  
ATOM   3850  CZ  ARG A 251       5.163  35.851 -14.837  1.00 32.75           C  
ATOM   3851  N   VAL A 252      -2.741  34.034 -13.903  1.00 35.91           N  
ATOM   3852  H   VAL A 252      -2.578  33.339 -14.618  1.00 35.91           H  
ATOM   3853  CA  VAL A 252      -3.519  33.592 -12.748  1.00 35.91           C  
ATOM   3854  HA  VAL A 252      -4.550  33.934 -12.835  1.00 35.91           H  
ATOM   3855  C   VAL A 252      -2.889  34.158 -11.474  1.00 35.91           C  
ATOM   3856  CB  VAL A 252      -3.484  32.051 -12.727  1.00 35.91           C  
ATOM   3857  HB  VAL A 252      -2.448  31.717 -12.674  1.00 35.91           H  
ATOM   3858  O   VAL A 252      -1.753  33.824 -11.136  1.00 35.91           O  
ATOM   3859  CG1 VAL A 252      -4.228  31.481 -11.530  1.00 35.91           C  
ATOM   3860 HG11 VAL A 252      -3.776  31.850 -10.609  1.00 35.91           H  
ATOM   3861 HG12 VAL A 252      -5.282  31.755 -11.559  1.00 35.91           H  
ATOM   3862 HG13 VAL A 252      -4.119  30.397 -11.536  1.00 35.91           H  
ATOM   3863  CG2 VAL A 252      -4.106  31.452 -13.998  1.00 35.91           C  
ATOM   3864 HG21 VAL A 252      -3.530  31.724 -14.883  1.00 35.91           H  
ATOM   3865 HG22 VAL A 252      -4.116  30.364 -13.921  1.00 35.91           H  
ATOM   3866 HG23 VAL A 252      -5.130  31.806 -14.111  1.00 35.91           H  
ATOM   3867  N   GLN A 253      -3.587  35.088 -10.833  1.00 34.81           N  
ATOM   3868  H   GLN A 253      -4.510  35.333 -11.160  1.00 34.81           H  
ATOM   3869  CA  GLN A 253      -3.079  35.767  -9.653  1.00 34.81           C  
ATOM   3870  HA  GLN A 253      -2.001  35.886  -9.758  1.00 34.81           H  
ATOM   3871  C   GLN A 253      -3.359  34.868  -8.445  1.00 34.81           C  
ATOM   3872  CB  GLN A 253      -3.708  37.171  -9.589  1.00 34.81           C  
ATOM   3873  HB2 GLN A 253      -3.725  37.580 -10.599  1.00 34.81           H  
ATOM   3874  HB3 GLN A 253      -4.736  37.104  -9.233  1.00 34.81           H  
ATOM   3875  O   GLN A 253      -4.516  34.617  -8.112  1.00 34.81           O  
ATOM   3876  CG  GLN A 253      -2.913  38.145  -8.709  1.00 34.81           C  
ATOM   3877  HG2 GLN A 253      -1.866  38.132  -9.011  1.00 34.81           H  
ATOM   3878  HG3 GLN A 253      -2.974  37.817  -7.672  1.00 34.81           H  
ATOM   3879  CD  GLN A 253      -3.417  39.587  -8.803  1.00 34.81           C  
ATOM   3880  NE2 GLN A 253      -2.865  40.491  -8.025  1.00 34.81           N  
ATOM   3881 HE21 GLN A 253      -3.301  41.401  -8.063  1.00 34.81           H  
ATOM   3882 HE22 GLN A 253      -2.215  40.204  -7.307  1.00 34.81           H  
ATOM   3883  OE1 GLN A 253      -4.290  39.951  -9.571  1.00 34.81           O  
ATOM   3884  N   GLU A 254      -2.303  34.345  -7.818  1.00 30.75           N  
ATOM   3885  H   GLU A 254      -1.378  34.501  -8.192  1.00 30.75           H  
ATOM   3886  CA  GLU A 254      -2.411  33.707  -6.506  1.00 30.75           C  
ATOM   3887  HA  GLU A 254      -3.047  32.826  -6.582  1.00 30.75           H  
ATOM   3888  C   GLU A 254      -3.054  34.697  -5.530  1.00 30.75           C  
ATOM   3889  CB  GLU A 254      -1.029  33.285  -5.979  1.00 30.75           C  
ATOM   3890  HB2 GLU A 254      -1.116  33.068  -4.914  1.00 30.75           H  
ATOM   3891  HB3 GLU A 254      -0.337  34.118  -6.104  1.00 30.75           H  
ATOM   3892  O   GLU A 254      -2.690  35.877  -5.487  1.00 30.75           O  
ATOM   3893  CG  GLU A 254      -0.473  32.033  -6.678  1.00 30.75           C  
ATOM   3894  HG2 GLU A 254      -1.168  31.209  -6.516  1.00 30.75           H  
ATOM   3895  HG3 GLU A 254      -0.421  32.226  -7.749  1.00 30.75           H  
ATOM   3896  CD  GLU A 254       0.928  31.629  -6.177  1.00 30.75           C  
ATOM   3897  OE1 GLU A 254       1.390  30.536  -6.576  1.00 30.75           O  
ATOM   3898  OE2 GLU A 254       1.557  32.428  -5.444  1.00 30.75           O  
ATOM   3899  N   CYS A 255      -4.008  34.221  -4.732  1.00 39.19           N  
ATOM   3900  H   CYS A 255      -4.299  33.260  -4.836  1.00 39.19           H  
ATOM   3901  CA  CYS A 255      -4.607  35.003  -3.660  1.00 39.19           C  
ATOM   3902  HA  CYS A 255      -4.827  36.005  -4.027  1.00 39.19           H  
ATOM   3903  C   CYS A 255      -3.602  35.143  -2.511  1.00 39.19           C  
ATOM   3904  CB  CYS A 255      -5.926  34.348  -3.231  1.00 39.19           C  
ATOM   3905  HB2 CYS A 255      -5.778  33.290  -3.014  1.00 39.19           H  
ATOM   3906  HB3 CYS A 255      -6.302  34.836  -2.332  1.00 39.19           H  
ATOM   3907  O   CYS A 255      -3.732  34.504  -1.471  1.00 39.19           O  
ATOM   3908  SG  CYS A 255      -7.140  34.549  -4.555  1.00 39.19           S  
ATOM   3909  HG  CYS A 255      -6.752  33.497  -5.280  1.00 39.19           H  
ATOM   3910  N   SER A 256      -2.555  35.946  -2.696  1.00 32.20           N  
ATOM   3911  H   SER A 256      -2.405  36.334  -3.617  1.00 32.20           H  
ATOM   3912  CA  SER A 256      -1.566  36.220  -1.655  1.00 32.20           C  
ATOM   3913  HA  SER A 256      -1.328  35.283  -1.152  1.00 32.20           H  
ATOM   3914  C   SER A 256      -2.181  37.167  -0.618  1.00 32.20           C  
ATOM   3915  CB  SER A 256      -0.249  36.763  -2.235  1.00 32.20           C  
ATOM   3916  HB2 SER A 256      -0.302  37.849  -2.316  1.00 32.20           H  
ATOM   3917  HB3 SER A 256       0.568  36.512  -1.559  1.00 32.20           H  
ATOM   3918  O   SER A 256      -2.023  38.386  -0.678  1.00 32.20           O  
ATOM   3919  OG  SER A 256       0.035  36.263  -3.529  1.00 32.20           O  
ATOM   3920  HG  SER A 256       0.095  35.305  -3.510  1.00 32.20           H  
ATOM   3921  N   GLY A 257      -2.927  36.604   0.334  1.00 30.37           N  
ATOM   3922  H   GLY A 257      -3.108  35.614   0.256  1.00 30.37           H  
ATOM   3923  CA  GLY A 257      -3.250  37.276   1.587  1.00 30.37           C  
ATOM   3924  HA2 GLY A 257      -3.910  36.649   2.186  1.00 30.37           H  
ATOM   3925  HA3 GLY A 257      -3.748  38.223   1.381  1.00 30.37           H  
ATOM   3926  C   GLY A 257      -1.959  37.516   2.367  1.00 30.37           C  
ATOM   3927  O   GLY A 257      -1.198  36.589   2.621  1.00 30.37           O  
ATOM   3928  N   SER A 258      -1.699  38.777   2.694  1.00 27.29           N  
ATOM   3929  H   SER A 258      -2.387  39.471   2.441  1.00 27.29           H  
ATOM   3930  CA  SER A 258      -0.527  39.256   3.426  1.00 27.29           C  
ATOM   3931  HA  SER A 258       0.341  39.227   2.766  1.00 27.29           H  
ATOM   3932  C   SER A 258      -0.222  38.437   4.685  1.00 27.29           C  
ATOM   3933  CB  SER A 258      -0.795  40.709   3.835  1.00 27.29           C  
ATOM   3934  HB2 SER A 258      -0.811  41.341   2.947  1.00 27.29           H  
ATOM   3935  HB3 SER A 258      -0.003  41.054   4.500  1.00 27.29           H  
ATOM   3936  O   SER A 258      -1.091  38.305   5.549  1.00 27.29           O  
ATOM   3937  OG  SER A 258      -2.048  40.796   4.493  1.00 27.29           O  
ATOM   3938  HG  SER A 258      -2.087  40.046   5.091  1.00 27.29           H  
ATOM   3939  N   ASP A 259       1.030  37.984   4.799  1.00 25.04           N  
ATOM   3940  H   ASP A 259       1.620  38.038   3.981  1.00 25.04           H  
ATOM   3941  CA  ASP A 259       1.668  37.427   5.996  1.00 25.04           C  
ATOM   3942  HA  ASP A 259       1.442  36.364   6.074  1.00 25.04           H  
ATOM   3943  C   ASP A 259       1.206  38.131   7.285  1.00 25.04           C  
ATOM   3944  CB  ASP A 259       3.199  37.618   5.883  1.00 25.04           C  
ATOM   3945  HB2 ASP A 259       3.414  38.598   5.457  1.00 25.04           H  
ATOM   3946  HB3 ASP A 259       3.624  37.605   6.887  1.00 25.04           H  
ATOM   3947  O   ASP A 259       1.666  39.228   7.615  1.00 25.04           O  
ATOM   3948  CG  ASP A 259       3.945  36.537   5.104  1.00 25.04           C  
ATOM   3949  OD1 ASP A 259       3.571  35.357   5.261  1.00 25.04           O  
ATOM   3950  OD2 ASP A 259       4.931  36.907   4.428  1.00 25.04           O  
ATOM   3951  N   PHE A 260       0.339  37.484   8.066  1.00 24.85           N  
ATOM   3952  H   PHE A 260      -0.067  36.624   7.724  1.00 24.85           H  
ATOM   3953  CA  PHE A 260       0.198  37.814   9.480  1.00 24.85           C  
ATOM   3954  HA  PHE A 260       0.563  38.828   9.640  1.00 24.85           H  
ATOM   3955  C   PHE A 260       1.120  36.901  10.276  1.00 24.85           C  
ATOM   3956  CB  PHE A 260      -1.262  37.837   9.944  1.00 24.85           C  
ATOM   3957  HB2 PHE A 260      -1.874  37.208   9.298  1.00 24.85           H  
ATOM   3958  HB3 PHE A 260      -1.325  37.431  10.954  1.00 24.85           H  
ATOM   3959  O   PHE A 260       0.844  35.726  10.512  1.00 24.85           O  
ATOM   3960  CG  PHE A 260      -1.808  39.254   9.970  1.00 24.85           C  
ATOM   3961  CD1 PHE A 260      -1.613  40.066  11.106  1.00 24.85           C  
ATOM   3962  HD1 PHE A 260      -1.109  39.664  11.972  1.00 24.85           H  
ATOM   3963  CD2 PHE A 260      -2.444  39.788   8.835  1.00 24.85           C  
ATOM   3964  HD2 PHE A 260      -2.562  39.180   7.950  1.00 24.85           H  
ATOM   3965  CE1 PHE A 260      -2.069  41.397  11.113  1.00 24.85           C  
ATOM   3966  HE1 PHE A 260      -1.920  42.015  11.987  1.00 24.85           H  
ATOM   3967  CE2 PHE A 260      -2.906  41.116   8.843  1.00 24.85           C  
ATOM   3968  HE2 PHE A 260      -3.390  41.518   7.966  1.00 24.85           H  
ATOM   3969  CZ  PHE A 260      -2.721  41.921   9.982  1.00 24.85           C  
ATOM   3970  HZ  PHE A 260      -3.074  42.941   9.982  1.00 24.85           H  
ATOM   3971  N   GLY A 261       2.257  37.484  10.654  1.00 23.37           N  
ATOM   3972  H   GLY A 261       2.417  38.420  10.309  1.00 23.37           H  
ATOM   3973  CA  GLY A 261       3.324  36.849  11.406  1.00 23.37           C  
ATOM   3974  HA2 GLY A 261       3.820  36.121  10.763  1.00 23.37           H  
ATOM   3975  HA3 GLY A 261       4.058  37.601  11.694  1.00 23.37           H  
ATOM   3976  C   GLY A 261       2.835  36.153  12.674  1.00 23.37           C  
ATOM   3977  O   GLY A 261       2.435  36.792  13.648  1.00 23.37           O  
ATOM   3978  N   ALA A 262       2.968  34.830  12.688  1.00 23.47           N  
ATOM   3979  H   ALA A 262       3.185  34.362  11.820  1.00 23.47           H  
ATOM   3980  CA  ALA A 262       3.008  34.048  13.909  1.00 23.47           C  
ATOM   3981  HA  ALA A 262       2.188  34.355  14.558  1.00 23.47           H  
ATOM   3982  C   ALA A 262       4.341  34.338  14.618  1.00 23.47           C  
ATOM   3983  CB  ALA A 262       2.808  32.569  13.561  1.00 23.47           C  
ATOM   3984  HB1 ALA A 262       1.840  32.430  13.080  1.00 23.47           H  
ATOM   3985  HB2 ALA A 262       2.841  31.970  14.471  1.00 23.47           H  
ATOM   3986  HB3 ALA A 262       3.594  32.230  12.887  1.00 23.47           H  
ATOM   3987  O   ALA A 262       5.391  33.785  14.291  1.00 23.47           O  
ATOM   3988  N   GLY A 263       4.305  35.261  15.580  1.00 23.51           N  
ATOM   3989  H   GLY A 263       3.438  35.761  15.713  1.00 23.51           H  
ATOM   3990  CA  GLY A 263       5.402  35.493  16.510  1.00 23.51           C  
ATOM   3991  HA2 GLY A 263       5.158  36.330  17.164  1.00 23.51           H  
ATOM   3992  HA3 GLY A 263       6.310  35.731  15.955  1.00 23.51           H  
ATOM   3993  C   GLY A 263       5.631  34.252  17.369  1.00 23.51           C  
ATOM   3994  O   GLY A 263       4.922  34.028  18.347  1.00 23.51           O  
ATOM   3995  N   PHE A 264       6.630  33.450  17.002  1.00 24.03           N  
ATOM   3996  H   PHE A 264       7.056  33.621  16.102  1.00 24.03           H  
ATOM   3997  CA  PHE A 264       7.143  32.343  17.802  1.00 24.03           C  
ATOM   3998  HA  PHE A 264       6.318  31.677  18.057  1.00 24.03           H  
ATOM   3999  C   PHE A 264       7.743  32.879  19.111  1.00 24.03           C  
ATOM   4000  CB  PHE A 264       8.167  31.541  16.981  1.00 24.03           C  
ATOM   4001  HB2 PHE A 264       8.893  31.101  17.665  1.00 24.03           H  
ATOM   4002  HB3 PHE A 264       8.723  32.207  16.322  1.00 24.03           H  
ATOM   4003  O   PHE A 264       8.886  33.333  19.168  1.00 24.03           O  
ATOM   4004  CG  PHE A 264       7.564  30.408  16.171  1.00 24.03           C  
ATOM   4005  CD1 PHE A 264       7.546  29.105  16.707  1.00 24.03           C  
ATOM   4006  HD1 PHE A 264       7.953  28.915  17.689  1.00 24.03           H  
ATOM   4007  CD2 PHE A 264       7.023  30.642  14.892  1.00 24.03           C  
ATOM   4008  HD2 PHE A 264       7.020  31.637  14.473  1.00 24.03           H  
ATOM   4009  CE1 PHE A 264       7.001  28.041  15.967  1.00 24.03           C  
ATOM   4010  HE1 PHE A 264       6.987  27.042  16.378  1.00 24.03           H  
ATOM   4011  CE2 PHE A 264       6.477  29.577  14.153  1.00 24.03           C  
ATOM   4012  HE2 PHE A 264       6.060  29.758  13.173  1.00 24.03           H  
ATOM   4013  CZ  PHE A 264       6.468  28.277  14.689  1.00 24.03           C  
ATOM   4014  HZ  PHE A 264       6.046  27.462  14.119  1.00 24.03           H  
ATOM   4015  N   GLY A 265       6.955  32.824  20.184  1.00 24.41           N  
ATOM   4016  H   GLY A 265       5.990  32.561  20.041  1.00 24.41           H  
ATOM   4017  CA  GLY A 265       7.431  32.988  21.552  1.00 24.41           C  
ATOM   4018  HA2 GLY A 265       6.582  33.151  22.215  1.00 24.41           H  
ATOM   4019  HA3 GLY A 265       8.096  33.850  21.616  1.00 24.41           H  
ATOM   4020  C   GLY A 265       8.163  31.728  22.005  1.00 24.41           C  
ATOM   4021  O   GLY A 265       7.541  30.726  22.343  1.00 24.41           O  
ATOM   4022  N   ALA A 266       9.493  31.783  22.005  1.00 24.55           N  
ATOM   4023  H   ALA A 266       9.926  32.612  21.624  1.00 24.55           H  
ATOM   4024  CA  ALA A 266      10.366  30.747  22.539  1.00 24.55           C  
ATOM   4025  HA  ALA A 266      10.104  29.795  22.077  1.00 24.55           H  
ATOM   4026  C   ALA A 266      10.201  30.618  24.067  1.00 24.55           C  
ATOM   4027  CB  ALA A 266      11.805  31.103  22.140  1.00 24.55           C  
ATOM   4028  HB1 ALA A 266      12.087  32.066  22.566  1.00 24.55           H  
ATOM   4029  HB2 ALA A 266      11.887  31.150  21.054  1.00 24.55           H  
ATOM   4030  HB3 ALA A 266      12.487  30.337  22.511  1.00 24.55           H  
ATOM   4031  O   ALA A 266      10.625  31.490  24.824  1.00 24.55           O  
ATOM   4032  N   GLY A 267       9.608  29.514  24.523  1.00 26.06           N  
ATOM   4033  H   GLY A 267       9.190  28.891  23.847  1.00 26.06           H  
ATOM   4034  CA  GLY A 267       9.542  29.120  25.931  1.00 26.06           C  
ATOM   4035  HA2 GLY A 267       9.886  29.926  26.579  1.00 26.06           H  
ATOM   4036  HA3 GLY A 267       8.509  28.891  26.189  1.00 26.06           H  
ATOM   4037  C   GLY A 267      10.387  27.874  26.178  1.00 26.06           C  
ATOM   4038  O   GLY A 267       9.895  26.756  26.070  1.00 26.06           O  
ATOM   4039  N   PHE A 268      11.667  28.062  26.498  1.00 26.80           N  
ATOM   4040  H   PHE A 268      12.005  29.013  26.548  1.00 26.80           H  
ATOM   4041  CA  PHE A 268      12.566  26.995  26.941  1.00 26.80           C  
ATOM   4042  HA  PHE A 268      12.477  26.144  26.266  1.00 26.80           H  
ATOM   4043  C   PHE A 268      12.179  26.534  28.356  1.00 26.80           C  
ATOM   4044  CB  PHE A 268      14.020  27.496  26.907  1.00 26.80           C  
ATOM   4045  HB2 PHE A 268      14.613  26.872  27.575  1.00 26.80           H  
ATOM   4046  HB3 PHE A 268      14.068  28.511  27.303  1.00 26.80           H  
ATOM   4047  O   PHE A 268      12.464  27.217  29.337  1.00 26.80           O  
ATOM   4048  CG  PHE A 268      14.679  27.454  25.541  1.00 26.80           C  
ATOM   4049  CD1 PHE A 268      15.437  26.327  25.171  1.00 26.80           C  
ATOM   4050  HD1 PHE A 268      15.536  25.493  25.849  1.00 26.80           H  
ATOM   4051  CD2 PHE A 268      14.553  28.534  24.646  1.00 26.80           C  
ATOM   4052  HD2 PHE A 268      13.972  29.403  24.920  1.00 26.80           H  
ATOM   4053  CE1 PHE A 268      16.068  26.278  23.916  1.00 26.80           C  
ATOM   4054  HE1 PHE A 268      16.643  25.410  23.631  1.00 26.80           H  
ATOM   4055  CE2 PHE A 268      15.183  28.484  23.389  1.00 26.80           C  
ATOM   4056  HE2 PHE A 268      15.083  29.310  22.700  1.00 26.80           H  
ATOM   4057  CZ  PHE A 268      15.940  27.357  23.024  1.00 26.80           C  
ATOM   4058  HZ  PHE A 268      16.416  27.316  22.055  1.00 26.80           H  
ATOM   4059  N   GLY A 269      11.545  25.366  28.464  1.00 27.44           N  
ATOM   4060  H   GLY A 269      11.233  24.919  27.614  1.00 27.44           H  
ATOM   4061  CA  GLY A 269      11.307  24.661  29.725  1.00 27.44           C  
ATOM   4062  HA2 GLY A 269      10.273  24.319  29.753  1.00 27.44           H  
ATOM   4063  HA3 GLY A 269      11.473  25.319  30.578  1.00 27.44           H  
ATOM   4064  C   GLY A 269      12.216  23.442  29.834  1.00 27.44           C  
ATOM   4065  O   GLY A 269      11.868  22.354  29.390  1.00 27.44           O  
ATOM   4066  N   THR A 270      13.407  23.626  30.393  1.00 28.03           N  
ATOM   4067  H   THR A 270      13.648  24.553  30.715  1.00 28.03           H  
ATOM   4068  CA  THR A 270      14.363  22.555  30.677  1.00 28.03           C  
ATOM   4069  HA  THR A 270      14.458  21.913  29.802  1.00 28.03           H  
ATOM   4070  C   THR A 270      13.916  21.710  31.870  1.00 28.03           C  
ATOM   4071  CB  THR A 270      15.740  23.154  31.008  1.00 28.03           C  
ATOM   4072  HB  THR A 270      16.381  22.375  31.421  1.00 28.03           H  
ATOM   4073  O   THR A 270      13.766  22.242  32.969  1.00 28.03           O  
ATOM   4074  CG2 THR A 270      16.427  23.750  29.781  1.00 28.03           C  
ATOM   4075 HG21 THR A 270      15.828  24.566  29.375  1.00 28.03           H  
ATOM   4076 HG22 THR A 270      16.557  22.982  29.018  1.00 28.03           H  
ATOM   4077 HG23 THR A 270      17.405  24.137  30.067  1.00 28.03           H  
ATOM   4078  OG1 THR A 270      15.591  24.189  31.956  1.00 28.03           O  
ATOM   4079  HG1 THR A 270      15.038  23.843  32.661  1.00 28.03           H  
ATOM   4080  N   GLY A 271      13.852  20.391  31.684  1.00 28.64           N  
ATOM   4081  H   GLY A 271      13.818  20.052  30.733  1.00 28.64           H  
ATOM   4082  CA  GLY A 271      14.097  19.423  32.754  1.00 28.64           C  
ATOM   4083  HA2 GLY A 271      15.013  18.876  32.528  1.00 28.64           H  
ATOM   4084  HA3 GLY A 271      14.261  19.947  33.696  1.00 28.64           H  
ATOM   4085  C   GLY A 271      12.974  18.425  32.996  1.00 28.64           C  
ATOM   4086  O   GLY A 271      12.002  18.784  33.631  1.00 28.64           O  
ATOM   4087  N   VAL A 272      13.183  17.166  32.590  1.00 30.97           N  
ATOM   4088  H   VAL A 272      13.793  17.062  31.792  1.00 30.97           H  
ATOM   4089  CA  VAL A 272      13.126  15.976  33.468  1.00 30.97           C  
ATOM   4090  HA  VAL A 272      13.600  16.234  34.415  1.00 30.97           H  
ATOM   4091  C   VAL A 272      13.957  14.871  32.795  1.00 30.97           C  
ATOM   4092  CB  VAL A 272      11.703  15.446  33.807  1.00 30.97           C  
ATOM   4093  HB  VAL A 272      11.201  15.114  32.899  1.00 30.97           H  
ATOM   4094  O   VAL A 272      13.462  14.083  31.999  1.00 30.97           O  
ATOM   4095  CG1 VAL A 272      11.830  14.251  34.773  1.00 30.97           C  
ATOM   4096 HG11 VAL A 272      12.368  13.427  34.303  1.00 30.97           H  
ATOM   4097 HG12 VAL A 272      10.840  13.871  35.027  1.00 30.97           H  
ATOM   4098 HG13 VAL A 272      12.340  14.553  35.688  1.00 30.97           H  
ATOM   4099  CG2 VAL A 272      10.779  16.425  34.542  1.00 30.97           C  
ATOM   4100 HG21 VAL A 272      10.332  17.112  33.823  1.00 30.97           H  
ATOM   4101 HG22 VAL A 272      11.324  16.971  35.312  1.00 30.97           H  
ATOM   4102 HG23 VAL A 272       9.944  15.901  35.007  1.00 30.97           H  
ATOM   4103  N   GLY A 273      15.257  14.826  33.096  1.00 27.40           N  
ATOM   4104  H   GLY A 273      15.615  15.523  33.734  1.00 27.40           H  
ATOM   4105  CA  GLY A 273      16.211  13.829  32.589  1.00 27.40           C  
ATOM   4106  HA2 GLY A 273      15.826  13.387  31.670  1.00 27.40           H  
ATOM   4107  HA3 GLY A 273      17.151  14.325  32.349  1.00 27.40           H  
ATOM   4108  C   GLY A 273      16.510  12.690  33.570  1.00 27.40           C  
ATOM   4109  O   GLY A 273      17.657  12.270  33.659  1.00 27.40           O  
ATOM   4110  N   VAL A 274      15.533  12.215  34.355  1.00 32.56           N  
ATOM   4111  H   VAL A 274      14.606  12.602  34.252  1.00 32.56           H  
ATOM   4112  CA  VAL A 274      15.807  11.272  35.470  1.00 32.56           C  
ATOM   4113  HA  VAL A 274      16.868  11.023  35.456  1.00 32.56           H  
ATOM   4114  C   VAL A 274      15.129   9.896  35.324  1.00 32.56           C  
ATOM   4115  CB  VAL A 274      15.588  11.963  36.840  1.00 32.56           C  
ATOM   4116  HB  VAL A 274      14.539  12.240  36.935  1.00 32.56           H  
ATOM   4117  O   VAL A 274      15.427   8.985  36.087  1.00 32.56           O  
ATOM   4118  CG1 VAL A 274      15.981  11.103  38.051  1.00 32.56           C  
ATOM   4119 HG11 VAL A 274      15.278  10.279  38.174  1.00 32.56           H  
ATOM   4120 HG12 VAL A 274      16.988  10.706  37.922  1.00 32.56           H  
ATOM   4121 HG13 VAL A 274      15.943  11.695  38.965  1.00 32.56           H  
ATOM   4122  CG2 VAL A 274      16.444  13.240  36.941  1.00 32.56           C  
ATOM   4123 HG21 VAL A 274      17.496  12.999  36.787  1.00 32.56           H  
ATOM   4124 HG22 VAL A 274      16.129  13.973  36.197  1.00 32.56           H  
ATOM   4125 HG23 VAL A 274      16.322  13.697  37.923  1.00 32.56           H  
ATOM   4126  N   ALA A 275      14.306   9.653  34.299  1.00 34.07           N  
ATOM   4127  H   ALA A 275      14.081  10.396  33.653  1.00 34.07           H  
ATOM   4128  CA  ALA A 275      13.604   8.365  34.168  1.00 34.07           C  
ATOM   4129  HA  ALA A 275      13.412   7.975  35.168  1.00 34.07           H  
ATOM   4130  C   ALA A 275      14.386   7.250  33.433  1.00 34.07           C  
ATOM   4131  CB  ALA A 275      12.230   8.628  33.546  1.00 34.07           C  
ATOM   4132  HB1 ALA A 275      11.660   7.699  33.516  1.00 34.07           H  
ATOM   4133  HB2 ALA A 275      12.343   9.002  32.528  1.00 34.07           H  
ATOM   4134  HB3 ALA A 275      11.680   9.355  34.142  1.00 34.07           H  
ATOM   4135  O   ALA A 275      13.977   6.093  33.467  1.00 34.07           O  
ATOM   4136  N   ILE A 276      15.519   7.549  32.784  1.00 36.04           N  
ATOM   4137  H   ILE A 276      15.833   8.509  32.795  1.00 36.04           H  
ATOM   4138  CA  ILE A 276      16.148   6.609  31.828  1.00 36.04           C  
ATOM   4139  HA  ILE A 276      15.362   5.970  31.425  1.00 36.04           H  
ATOM   4140  C   ILE A 276      17.135   5.623  32.489  1.00 36.04           C  
ATOM   4141  CB  ILE A 276      16.707   7.398  30.614  1.00 36.04           C  
ATOM   4142  HB  ILE A 276      17.391   8.164  30.982  1.00 36.04           H  
ATOM   4143  O   ILE A 276      17.457   4.585  31.916  1.00 36.04           O  
ATOM   4144  CG1 ILE A 276      15.526   8.093  29.884  1.00 36.04           C  
ATOM   4145 HG12 ILE A 276      14.827   7.335  29.529  1.00 36.04           H  
ATOM   4146 HG13 ILE A 276      14.991   8.734  30.584  1.00 36.04           H  
ATOM   4147  CG2 ILE A 276      17.484   6.504  29.628  1.00 36.04           C  
ATOM   4148 HG21 ILE A 276      18.364   6.078  30.109  1.00 36.04           H  
ATOM   4149 HG22 ILE A 276      17.845   7.084  28.779  1.00 36.04           H  
ATOM   4150 HG23 ILE A 276      16.845   5.698  29.267  1.00 36.04           H  
ATOM   4151  CD1 ILE A 276      15.919   8.980  28.696  1.00 36.04           C  
ATOM   4152 HD11 ILE A 276      15.046   9.542  28.365  1.00 36.04           H  
ATOM   4153 HD12 ILE A 276      16.269   8.373  27.861  1.00 36.04           H  
ATOM   4154 HD13 ILE A 276      16.698   9.680  28.996  1.00 36.04           H  
ATOM   4155  N   LEU A 277      17.572   5.857  33.729  1.00 37.55           N  
ATOM   4156  H   LEU A 277      17.242   6.681  34.210  1.00 37.55           H  
ATOM   4157  CA  LEU A 277      18.623   5.033  34.351  1.00 37.55           C  
ATOM   4158  HA  LEU A 277      19.231   4.613  33.551  1.00 37.55           H  
ATOM   4159  C   LEU A 277      18.135   3.782  35.101  1.00 37.55           C  
ATOM   4160  CB  LEU A 277      19.549   5.944  35.177  1.00 37.55           C  
ATOM   4161  HB2 LEU A 277      18.982   6.802  35.539  1.00 37.55           H  
ATOM   4162  HB3 LEU A 277      19.921   5.410  36.051  1.00 37.55           H  
ATOM   4163  O   LEU A 277      18.962   2.948  35.460  1.00 37.55           O  
ATOM   4164  CG  LEU A 277      20.746   6.416  34.325  1.00 37.55           C  
ATOM   4165  HG  LEU A 277      20.447   6.498  33.280  1.00 37.55           H  
ATOM   4166  CD1 LEU A 277      21.228   7.794  34.768  1.00 37.55           C  
ATOM   4167 HD11 LEU A 277      21.532   7.765  35.815  1.00 37.55           H  
ATOM   4168 HD12 LEU A 277      20.426   8.522  34.644  1.00 37.55           H  
ATOM   4169 HD13 LEU A 277      22.074   8.102  34.154  1.00 37.55           H  
ATOM   4170  CD2 LEU A 277      21.912   5.430  34.436  1.00 37.55           C  
ATOM   4171 HD21 LEU A 277      22.269   5.382  35.465  1.00 37.55           H  
ATOM   4172 HD22 LEU A 277      21.585   4.438  34.126  1.00 37.55           H  
ATOM   4173 HD23 LEU A 277      22.726   5.749  33.785  1.00 37.55           H  
ATOM   4174  N   ILE A 278      16.825   3.590  35.288  1.00 38.46           N  
ATOM   4175  H   ILE A 278      16.182   4.296  34.961  1.00 38.46           H  
ATOM   4176  CA  ILE A 278      16.291   2.401  35.989  1.00 38.46           C  
ATOM   4177  HA  ILE A 278      17.091   1.972  36.592  1.00 38.46           H  
ATOM   4178  C   ILE A 278      15.902   1.272  35.008  1.00 38.46           C  
ATOM   4179  CB  ILE A 278      15.189   2.817  37.000  1.00 38.46           C  
ATOM   4180  HB  ILE A 278      14.372   3.286  36.451  1.00 38.46           H  
ATOM   4181  O   ILE A 278      15.811   0.115  35.406  1.00 38.46           O  
ATOM   4182  CG1 ILE A 278      15.767   3.845  38.010  1.00 38.46           C  
ATOM   4183 HG12 ILE A 278      16.600   3.392  38.548  1.00 38.46           H  
ATOM   4184 HG13 ILE A 278      16.152   4.708  37.467  1.00 38.46           H  
ATOM   4185  CG2 ILE A 278      14.625   1.601  37.762  1.00 38.46           C  
ATOM   4186 HG21 ILE A 278      13.861   1.909  38.477  1.00 38.46           H  
ATOM   4187 HG22 ILE A 278      14.138   0.912  37.072  1.00 38.46           H  
ATOM   4188 HG23 ILE A 278      15.424   1.077  38.286  1.00 38.46           H  
ATOM   4189  CD1 ILE A 278      14.765   4.394  39.034  1.00 38.46           C  
ATOM   4190 HD11 ILE A 278      13.873   4.756  38.523  1.00 38.46           H  
ATOM   4191 HD12 ILE A 278      14.491   3.624  39.755  1.00 38.46           H  
ATOM   4192 HD13 ILE A 278      15.223   5.222  39.575  1.00 38.46           H  
ATOM   4193  N   GLY A 279      15.759   1.556  33.707  1.00 38.54           N  
ATOM   4194  H   GLY A 279      15.866   2.514  33.407  1.00 38.54           H  
ATOM   4195  CA  GLY A 279      15.379   0.546  32.704  1.00 38.54           C  
ATOM   4196  HA2 GLY A 279      14.933   1.056  31.851  1.00 38.54           H  
ATOM   4197  HA3 GLY A 279      14.626  -0.119  33.126  1.00 38.54           H  
ATOM   4198  C   GLY A 279      16.526  -0.325  32.172  1.00 38.54           C  
ATOM   4199  O   GLY A 279      16.287  -1.403  31.635  1.00 38.54           O  
ATOM   4200  N   ILE A 280      17.783   0.109  32.314  1.00 42.23           N  
ATOM   4201  H   ILE A 280      17.934   0.999  32.767  1.00 42.23           H  
ATOM   4202  CA  ILE A 280      18.920  -0.574  31.668  1.00 42.23           C  
ATOM   4203  HA  ILE A 280      18.563  -1.018  30.739  1.00 42.23           H  
ATOM   4204  C   ILE A 280      19.432  -1.755  32.511  1.00 42.23           C  
ATOM   4205  CB  ILE A 280      20.010   0.453  31.270  1.00 42.23           C  
ATOM   4206  HB  ILE A 280      20.345   0.972  32.168  1.00 42.23           H  
ATOM   4207  O   ILE A 280      19.946  -2.733  31.967  1.00 42.23           O  
ATOM   4208  CG1 ILE A 280      19.405   1.493  30.289  1.00 42.23           C  
ATOM   4209 HG12 ILE A 280      18.557   1.986  30.763  1.00 42.23           H  
ATOM   4210 HG13 ILE A 280      19.038   0.980  29.400  1.00 42.23           H  
ATOM   4211  CG2 ILE A 280      21.228  -0.243  30.631  1.00 42.23           C  
ATOM   4212 HG21 ILE A 280      21.691  -0.932  31.337  1.00 42.23           H  
ATOM   4213 HG22 ILE A 280      20.920  -0.795  29.742  1.00 42.23           H  
ATOM   4214 HG23 ILE A 280      21.988   0.488  30.356  1.00 42.23           H  
ATOM   4215  CD1 ILE A 280      20.362   2.607  29.847  1.00 42.23           C  
ATOM   4216 HD11 ILE A 280      21.134   2.212  29.187  1.00 42.23           H  
ATOM   4217 HD12 ILE A 280      20.822   3.069  30.720  1.00 42.23           H  
ATOM   4218 HD13 ILE A 280      19.800   3.365  29.302  1.00 42.23           H  
ATOM   4219  N   THR A 281      19.243  -1.735  33.832  1.00 40.03           N  
ATOM   4220  H   THR A 281      18.764  -0.958  34.263  1.00 40.03           H  
ATOM   4221  CA  THR A 281      19.727  -2.814  34.710  1.00 40.03           C  
ATOM   4222  HA  THR A 281      20.671  -3.184  34.310  1.00 40.03           H  
ATOM   4223  C   THR A 281      18.805  -4.033  34.746  1.00 40.03           C  
ATOM   4224  CB  THR A 281      20.019  -2.290  36.120  1.00 40.03           C  
ATOM   4225  HB  THR A 281      20.145  -3.128  36.806  1.00 40.03           H  
ATOM   4226  O   THR A 281      19.292  -5.144  34.942  1.00 40.03           O  
ATOM   4227  CG2 THR A 281      21.292  -1.443  36.133  1.00 40.03           C  
ATOM   4228 HG21 THR A 281      21.172  -0.572  35.489  1.00 40.03           H  
ATOM   4229 HG22 THR A 281      22.134  -2.039  35.778  1.00 40.03           H  
ATOM   4230 HG23 THR A 281      21.502  -1.111  37.149  1.00 40.03           H  
ATOM   4231  OG1 THR A 281      18.966  -1.467  36.561  1.00 40.03           O  
ATOM   4232  HG1 THR A 281      19.179  -1.138  37.437  1.00 40.03           H  
ATOM   4233  N   THR A 282      17.507  -3.888  34.467  1.00 43.42           N  
ATOM   4234  H   THR A 282      17.120  -2.965  34.333  1.00 43.42           H  
ATOM   4235  CA  THR A 282      16.583  -5.032  34.352  1.00 43.42           C  
ATOM   4236  HA  THR A 282      16.855  -5.776  35.100  1.00 43.42           H  
ATOM   4237  C   THR A 282      16.685  -5.750  33.004  1.00 43.42           C  
ATOM   4238  CB  THR A 282      15.136  -4.604  34.641  1.00 43.42           C  
ATOM   4239  HB  THR A 282      14.443  -5.332  34.220  1.00 43.42           H  
ATOM   4240  O   THR A 282      16.499  -6.965  32.947  1.00 43.42           O  
ATOM   4241  CG2 THR A 282      14.890  -4.505  36.146  1.00 43.42           C  
ATOM   4242 HG21 THR A 282      15.060  -5.476  36.612  1.00 43.42           H  
ATOM   4243 HG22 THR A 282      15.562  -3.769  36.587  1.00 43.42           H  
ATOM   4244 HG23 THR A 282      13.858  -4.205  36.331  1.00 43.42           H  
ATOM   4245  OG1 THR A 282      14.885  -3.330  34.093  1.00 43.42           O  
ATOM   4246  HG1 THR A 282      13.981  -3.083  34.304  1.00 43.42           H  
ATOM   4247  N   PHE A 283      17.081  -5.061  31.928  1.00 42.71           N  
ATOM   4248  H   PHE A 283      17.180  -4.059  32.010  1.00 42.71           H  
ATOM   4249  CA  PHE A 283      17.184  -5.672  30.597  1.00 42.71           C  
ATOM   4250  HA  PHE A 283      16.310  -6.307  30.452  1.00 42.71           H  
ATOM   4251  C   PHE A 283      18.419  -6.579  30.428  1.00 42.71           C  
ATOM   4252  CB  PHE A 283      17.129  -4.564  29.539  1.00 42.71           C  
ATOM   4253  HB2 PHE A 283      16.378  -3.831  29.832  1.00 42.71           H  
ATOM   4254  HB3 PHE A 283      18.089  -4.048  29.502  1.00 42.71           H  
ATOM   4255  O   PHE A 283      18.376  -7.570  29.696  1.00 42.71           O  
ATOM   4256  CG  PHE A 283      16.759  -5.073  28.160  1.00 42.71           C  
ATOM   4257  CD1 PHE A 283      17.748  -5.268  27.177  1.00 42.71           C  
ATOM   4258  HD1 PHE A 283      18.782  -5.050  27.402  1.00 42.71           H  
ATOM   4259  CD2 PHE A 283      15.413  -5.358  27.862  1.00 42.71           C  
ATOM   4260  HD2 PHE A 283      14.649  -5.208  28.610  1.00 42.71           H  
ATOM   4261  CE1 PHE A 283      17.389  -5.735  25.899  1.00 42.71           C  
ATOM   4262  HE1 PHE A 283      18.146  -5.863  25.139  1.00 42.71           H  
ATOM   4263  CE2 PHE A 283      15.055  -5.828  26.587  1.00 42.71           C  
ATOM   4264  HE2 PHE A 283      14.020  -6.035  26.360  1.00 42.71           H  
ATOM   4265  CZ  PHE A 283      16.043  -6.013  25.604  1.00 42.71           C  
ATOM   4266  HZ  PHE A 283      15.759  -6.356  24.620  1.00 42.71           H  
ATOM   4267  N   LEU A 284      19.514  -6.301  31.146  1.00 41.12           N  
ATOM   4268  H   LEU A 284      19.515  -5.470  31.720  1.00 41.12           H  
ATOM   4269  CA  LEU A 284      20.730  -7.120  31.064  1.00 41.12           C  
ATOM   4270  HA  LEU A 284      20.841  -7.460  30.034  1.00 41.12           H  
ATOM   4271  C   LEU A 284      20.656  -8.417  31.883  1.00 41.12           C  
ATOM   4272  CB  LEU A 284      21.960  -6.266  31.413  1.00 41.12           C  
ATOM   4273  HB2 LEU A 284      22.818  -6.922  31.562  1.00 41.12           H  
ATOM   4274  HB3 LEU A 284      21.770  -5.747  32.352  1.00 41.12           H  
ATOM   4275  O   LEU A 284      21.347  -9.374  31.537  1.00 41.12           O  
ATOM   4276  CG  LEU A 284      22.317  -5.239  30.318  1.00 41.12           C  
ATOM   4277  HG  LEU A 284      21.436  -4.650  30.065  1.00 41.12           H  
ATOM   4278  CD1 LEU A 284      23.393  -4.287  30.838  1.00 41.12           C  
ATOM   4279 HD11 LEU A 284      23.631  -3.548  30.072  1.00 41.12           H  
ATOM   4280 HD12 LEU A 284      24.293  -4.841  31.102  1.00 41.12           H  
ATOM   4281 HD13 LEU A 284      23.016  -3.762  31.715  1.00 41.12           H  
ATOM   4282  CD2 LEU A 284      22.853  -5.905  29.044  1.00 41.12           C  
ATOM   4283 HD21 LEU A 284      23.175  -5.138  28.340  1.00 41.12           H  
ATOM   4284 HD22 LEU A 284      22.069  -6.493  28.566  1.00 41.12           H  
ATOM   4285 HD23 LEU A 284      23.698  -6.549  29.284  1.00 41.12           H  
ATOM   4286  N   LEU A 285      19.787  -8.507  32.898  1.00 37.21           N  
ATOM   4287  H   LEU A 285      19.230  -7.702  33.147  1.00 37.21           H  
ATOM   4288  CA  LEU A 285      19.587  -9.771  33.618  1.00 37.21           C  
ATOM   4289  HA  LEU A 285      20.553 -10.272  33.674  1.00 37.21           H  
ATOM   4290  C   LEU A 285      18.695 -10.765  32.857  1.00 37.21           C  
ATOM   4291  CB  LEU A 285      19.086  -9.522  35.056  1.00 37.21           C  
ATOM   4292  HB2 LEU A 285      18.703  -8.507  35.159  1.00 37.21           H  
ATOM   4293  HB3 LEU A 285      18.242 -10.188  35.236  1.00 37.21           H  
ATOM   4294  O   LEU A 285      18.885 -11.970  33.000  1.00 37.21           O  
ATOM   4295  CG  LEU A 285      20.171  -9.803  36.123  1.00 37.21           C  
ATOM   4296  HG  LEU A 285      20.995 -10.373  35.694  1.00 37.21           H  
ATOM   4297  CD1 LEU A 285      20.738  -8.505  36.696  1.00 37.21           C  
ATOM   4298 HD11 LEU A 285      19.950  -7.940  37.194  1.00 37.21           H  
ATOM   4299 HD12 LEU A 285      21.530  -8.730  37.410  1.00 37.21           H  
ATOM   4300 HD13 LEU A 285      21.150  -7.900  35.887  1.00 37.21           H  
ATOM   4301  CD2 LEU A 285      19.604 -10.638  37.271  1.00 37.21           C  
ATOM   4302 HD21 LEU A 285      20.385 -10.833  38.006  1.00 37.21           H  
ATOM   4303 HD22 LEU A 285      18.779 -10.108  37.748  1.00 37.21           H  
ATOM   4304 HD23 LEU A 285      19.245 -11.591  36.884  1.00 37.21           H  
ATOM   4305  N   TYR A 286      17.782 -10.299  31.998  1.00 35.88           N  
ATOM   4306  H   TYR A 286      17.637  -9.302  31.929  1.00 35.88           H  
ATOM   4307  CA  TYR A 286      16.894 -11.198  31.248  1.00 35.88           C  
ATOM   4308  HA  TYR A 286      16.520 -11.955  31.937  1.00 35.88           H  
ATOM   4309  C   TYR A 286      17.621 -11.950  30.117  1.00 35.88           C  
ATOM   4310  CB  TYR A 286      15.685 -10.406  30.735  1.00 35.88           C  
ATOM   4311  HB2 TYR A 286      15.322  -9.757  31.532  1.00 35.88           H  
ATOM   4312  HB3 TYR A 286      15.994  -9.765  29.908  1.00 35.88           H  
ATOM   4313  O   TYR A 286      17.302 -13.100  29.819  1.00 35.88           O  
ATOM   4314  CG  TYR A 286      14.534 -11.292  30.299  1.00 35.88           C  
ATOM   4315  CD1 TYR A 286      14.313 -11.561  28.933  1.00 35.88           C  
ATOM   4316  HD1 TYR A 286      14.959 -11.127  28.184  1.00 35.88           H  
ATOM   4317  CD2 TYR A 286      13.691 -11.866  31.272  1.00 35.88           C  
ATOM   4318  HD2 TYR A 286      13.856 -11.666  32.320  1.00 35.88           H  
ATOM   4319  CE1 TYR A 286      13.251 -12.399  28.539  1.00 35.88           C  
ATOM   4320  HE1 TYR A 286      13.077 -12.606  27.494  1.00 35.88           H  
ATOM   4321  CE2 TYR A 286      12.630 -12.703  30.881  1.00 35.88           C  
ATOM   4322  HE2 TYR A 286      11.976 -13.150  31.615  1.00 35.88           H  
ATOM   4323  OH  TYR A 286      11.375 -13.776  29.155  1.00 35.88           O  
ATOM   4324  HH  TYR A 286      11.313 -13.914  28.207  1.00 35.88           H  
ATOM   4325  CZ  TYR A 286      12.406 -12.971  29.516  1.00 35.88           C  
ATOM   4326  N   ARG A 287      18.666 -11.354  29.521  1.00 34.00           N  
ATOM   4327  H   ARG A 287      18.906 -10.418  29.814  1.00 34.00           H  
ATOM   4328  CA  ARG A 287      19.410 -11.986  28.414  1.00 34.00           C  
ATOM   4329  HA  ARG A 287      18.684 -12.511  27.794  1.00 34.00           H  
ATOM   4330  C   ARG A 287      20.366 -13.108  28.824  1.00 34.00           C  
ATOM   4331  CB  ARG A 287      20.109 -10.927  27.543  1.00 34.00           C  
ATOM   4332  HB2 ARG A 287      21.021 -11.355  27.127  1.00 34.00           H  
ATOM   4333  HB3 ARG A 287      20.387 -10.059  28.141  1.00 34.00           H  
ATOM   4334  O   ARG A 287      20.793 -13.854  27.950  1.00 34.00           O  
ATOM   4335  CG  ARG A 287      19.203 -10.507  26.377  1.00 34.00           C  
ATOM   4336  HG2 ARG A 287      18.817 -11.401  25.887  1.00 34.00           H  
ATOM   4337  HG3 ARG A 287      18.366  -9.920  26.753  1.00 34.00           H  
ATOM   4338  CD  ARG A 287      19.986  -9.698  25.338  1.00 34.00           C  
ATOM   4339  HD2 ARG A 287      20.267  -8.740  25.776  1.00 34.00           H  
ATOM   4340  HD3 ARG A 287      20.889 -10.249  25.078  1.00 34.00           H  
ATOM   4341  NE  ARG A 287      19.184  -9.478  24.118  1.00 34.00           N  
ATOM   4342  HE  ARG A 287      18.209  -9.738  24.166  1.00 34.00           H  
ATOM   4343  NH1 ARG A 287      20.851  -8.604  22.802  1.00 34.00           N  
ATOM   4344 HH11 ARG A 287      21.152  -8.222  21.917  1.00 34.00           H  
ATOM   4345 HH12 ARG A 287      21.499  -8.707  23.570  1.00 34.00           H  
ATOM   4346  NH2 ARG A 287      18.799  -8.857  21.960  1.00 34.00           N  
ATOM   4347 HH21 ARG A 287      19.120  -8.480  21.079  1.00 34.00           H  
ATOM   4348 HH22 ARG A 287      17.834  -9.143  22.042  1.00 34.00           H  
ATOM   4349  CZ  ARG A 287      19.614  -8.984  22.970  1.00 34.00           C  
ATOM   4350  N   LEU A 288      20.674 -13.275  30.111  1.00 35.52           N  
ATOM   4351  H   LEU A 288      20.267 -12.652  30.793  1.00 35.52           H  
ATOM   4352  CA  LEU A 288      21.600 -14.323  30.561  1.00 35.52           C  
ATOM   4353  HA  LEU A 288      22.256 -14.575  29.728  1.00 35.52           H  
ATOM   4354  C   LEU A 288      20.930 -15.662  30.906  1.00 35.52           C  
ATOM   4355  CB  LEU A 288      22.489 -13.771  31.693  1.00 35.52           C  
ATOM   4356  HB2 LEU A 288      22.759 -14.574  32.379  1.00 35.52           H  
ATOM   4357  HB3 LEU A 288      21.925 -13.032  32.263  1.00 35.52           H  
ATOM   4358  O   LEU A 288      21.640 -16.647  31.080  1.00 35.52           O  
ATOM   4359  CG  LEU A 288      23.783 -13.140  31.143  1.00 35.52           C  
ATOM   4360  HG  LEU A 288      23.551 -12.540  30.263  1.00 35.52           H  
ATOM   4361  CD1 LEU A 288      24.413 -12.222  32.189  1.00 35.52           C  
ATOM   4362 HD11 LEU A 288      24.643 -12.786  33.092  1.00 35.52           H  
ATOM   4363 HD12 LEU A 288      23.716 -11.419  32.431  1.00 35.52           H  
ATOM   4364 HD13 LEU A 288      25.327 -11.781  31.791  1.00 35.52           H  
ATOM   4365  CD2 LEU A 288      24.817 -14.208  30.766  1.00 35.52           C  
ATOM   4366 HD21 LEU A 288      25.716 -13.730  30.377  1.00 35.52           H  
ATOM   4367 HD22 LEU A 288      24.416 -14.867  29.995  1.00 35.52           H  
ATOM   4368 HD23 LEU A 288      25.074 -14.807  31.639  1.00 35.52           H  
ATOM   4369  N   VAL A 289      19.596 -15.742  30.962  1.00 37.15           N  
ATOM   4370  H   VAL A 289      19.049 -14.906  30.814  1.00 37.15           H  
ATOM   4371  CA  VAL A 289      18.908 -16.964  31.430  1.00 37.15           C  
ATOM   4372  HA  VAL A 289      19.640 -17.592  31.938  1.00 37.15           H  
ATOM   4373  C   VAL A 289      18.386 -17.866  30.295  1.00 37.15           C  
ATOM   4374  CB  VAL A 289      17.871 -16.610  32.522  1.00 37.15           C  
ATOM   4375  HB  VAL A 289      17.143 -15.911  32.110  1.00 37.15           H  
ATOM   4376  O   VAL A 289      18.087 -19.027  30.545  1.00 37.15           O  
ATOM   4377  CG1 VAL A 289      17.120 -17.821  33.088  1.00 37.15           C  
ATOM   4378 HG11 VAL A 289      17.824 -18.580  33.428  1.00 37.15           H  
ATOM   4379 HG12 VAL A 289      16.485 -17.514  33.920  1.00 37.15           H  
ATOM   4380 HG13 VAL A 289      16.470 -18.247  32.324  1.00 37.15           H  
ATOM   4381  CG2 VAL A 289      18.581 -15.942  33.716  1.00 37.15           C  
ATOM   4382 HG21 VAL A 289      17.858 -15.727  34.503  1.00 37.15           H  
ATOM   4383 HG22 VAL A 289      19.355 -16.600  34.110  1.00 37.15           H  
ATOM   4384 HG23 VAL A 289      19.029 -14.996  33.413  1.00 37.15           H  
ATOM   4385  N   HIS A 290      18.373 -17.429  29.028  1.00 31.96           N  
ATOM   4386  H   HIS A 290      18.665 -16.480  28.846  1.00 31.96           H  
ATOM   4387  CA  HIS A 290      17.723 -18.192  27.939  1.00 31.96           C  
ATOM   4388  HA  HIS A 290      17.338 -19.118  28.365  1.00 31.96           H  
ATOM   4389  C   HIS A 290      18.627 -18.737  26.809  1.00 31.96           C  
ATOM   4390  CB  HIS A 290      16.470 -17.435  27.460  1.00 31.96           C  
ATOM   4391  HB2 HIS A 290      16.258 -17.659  26.415  1.00 31.96           H  
ATOM   4392  HB3 HIS A 290      16.625 -16.358  27.537  1.00 31.96           H  
ATOM   4393  O   HIS A 290      18.122 -19.108  25.755  1.00 31.96           O  
ATOM   4394  CG  HIS A 290      15.255 -17.839  28.255  1.00 31.96           C  
ATOM   4395  CD2 HIS A 290      14.657 -17.139  29.268  1.00 31.96           C  
ATOM   4396  HD2 HIS A 290      14.955 -16.169  29.637  1.00 31.96           H  
ATOM   4397  ND1 HIS A 290      14.571 -19.028  28.124  1.00 31.96           N  
ATOM   4398  HD1 HIS A 290      14.747 -19.747  27.437  1.00 31.96           H  
ATOM   4399  CE1 HIS A 290      13.583 -19.042  29.033  1.00 31.96           C  
ATOM   4400  HE1 HIS A 290      12.864 -19.838  29.160  1.00 31.96           H  
ATOM   4401  NE2 HIS A 290      13.600 -17.912  29.756  1.00 31.96           N  
ATOM   4402  N   GLN A 291      19.944 -18.873  27.004  1.00 28.92           N  
ATOM   4403  H   GLN A 291      20.329 -18.591  27.894  1.00 28.92           H  
ATOM   4404  CA  GLN A 291      20.866 -19.377  25.960  1.00 28.92           C  
ATOM   4405  HA  GLN A 291      20.311 -19.414  25.022  1.00 28.92           H  
ATOM   4406  C   GLN A 291      21.324 -20.844  26.108  1.00 28.92           C  
ATOM   4407  CB  GLN A 291      22.012 -18.371  25.725  1.00 28.92           C  
ATOM   4408  HB2 GLN A 291      22.211 -17.807  26.636  1.00 28.92           H  
ATOM   4409  HB3 GLN A 291      22.932 -18.883  25.445  1.00 28.92           H  
ATOM   4410  O   GLN A 291      22.421 -21.204  25.682  1.00 28.92           O  
ATOM   4411  CG  GLN A 291      21.662 -17.413  24.577  1.00 28.92           C  
ATOM   4412  HG2 GLN A 291      20.815 -16.791  24.866  1.00 28.92           H  
ATOM   4413  HG3 GLN A 291      21.381 -17.995  23.699  1.00 28.92           H  
ATOM   4414  CD  GLN A 291      22.828 -16.511  24.191  1.00 28.92           C  
ATOM   4415  NE2 GLN A 291      22.807 -15.940  23.007  1.00 28.92           N  
ATOM   4416 HE21 GLN A 291      23.621 -15.389  22.774  1.00 28.92           H  
ATOM   4417 HE22 GLN A 291      22.054 -16.126  22.360  1.00 28.92           H  
ATOM   4418  OE1 GLN A 291      23.777 -16.295  24.924  1.00 28.92           O  
ATOM   4419  N   HIS A 292      20.489 -21.737  26.649  1.00 26.95           N  
ATOM   4420  H   HIS A 292      19.567 -21.440  26.935  1.00 26.95           H  
ATOM   4421  CA  HIS A 292      20.815 -23.168  26.687  1.00 26.95           C  
ATOM   4422  HA  HIS A 292      21.880 -23.282  26.484  1.00 26.95           H  
ATOM   4423  C   HIS A 292      20.135 -23.983  25.573  1.00 26.95           C  
ATOM   4424  CB  HIS A 292      20.647 -23.742  28.102  1.00 26.95           C  
ATOM   4425  HB2 HIS A 292      20.483 -24.817  28.030  1.00 26.95           H  
ATOM   4426  HB3 HIS A 292      19.773 -23.304  28.582  1.00 26.95           H  
ATOM   4427  O   HIS A 292      19.003 -24.425  25.702  1.00 26.95           O  
ATOM   4428  CG  HIS A 292      21.880 -23.527  28.954  1.00 26.95           C  
ATOM   4429  CD2 HIS A 292      21.966 -22.832  30.131  1.00 26.95           C  
ATOM   4430  HD2 HIS A 292      21.151 -22.333  30.634  1.00 26.95           H  
ATOM   4431  ND1 HIS A 292      23.149 -23.986  28.669  1.00 26.95           N  
ATOM   4432  HD1 HIS A 292      23.429 -24.467  27.825  1.00 26.95           H  
ATOM   4433  CE1 HIS A 292      23.975 -23.575  29.644  1.00 26.95           C  
ATOM   4434  HE1 HIS A 292      25.040 -23.752  29.678  1.00 26.95           H  
ATOM   4435  NE2 HIS A 292      23.298 -22.878  30.564  1.00 26.95           N  
ATOM   4436  N   ARG A 293      20.937 -24.243  24.530  1.00 24.13           N  
ATOM   4437  H   ARG A 293      21.682 -23.570  24.415  1.00 24.13           H  
ATOM   4438  CA  ARG A 293      21.220 -25.575  23.961  1.00 24.13           C  
ATOM   4439  HA  ARG A 293      21.892 -25.424  23.117  1.00 24.13           H  
ATOM   4440  C   ARG A 293      20.033 -26.389  23.417  1.00 24.13           C  
ATOM   4441  CB  ARG A 293      22.002 -26.356  25.038  1.00 24.13           C  
ATOM   4442  HB2 ARG A 293      22.740 -25.686  25.480  1.00 24.13           H  
ATOM   4443  HB3 ARG A 293      21.320 -26.665  25.831  1.00 24.13           H  
ATOM   4444  O   ARG A 293      19.407 -27.133  24.158  1.00 24.13           O  
ATOM   4445  CG  ARG A 293      22.755 -27.583  24.512  1.00 24.13           C  
ATOM   4446  HG2 ARG A 293      22.061 -28.295  24.065  1.00 24.13           H  
ATOM   4447  HG3 ARG A 293      23.471 -27.259  23.757  1.00 24.13           H  
ATOM   4448  CD  ARG A 293      23.497 -28.249  25.678  1.00 24.13           C  
ATOM   4449  HD2 ARG A 293      23.972 -27.473  26.278  1.00 24.13           H  
ATOM   4450  HD3 ARG A 293      22.773 -28.780  26.296  1.00 24.13           H  
ATOM   4451  NE  ARG A 293      24.532 -29.178  25.197  1.00 24.13           N  
ATOM   4452  HE  ARG A 293      24.538 -29.374  24.206  1.00 24.13           H  
ATOM   4453  NH1 ARG A 293      25.568 -29.554  27.213  1.00 24.13           N  
ATOM   4454 HH11 ARG A 293      26.295 -30.005  27.749  1.00 24.13           H  
ATOM   4455 HH12 ARG A 293      24.842 -29.015  27.664  1.00 24.13           H  
ATOM   4456  NH2 ARG A 293      26.387 -30.472  25.341  1.00 24.13           N  
ATOM   4457 HH21 ARG A 293      27.138 -30.897  25.866  1.00 24.13           H  
ATOM   4458 HH22 ARG A 293      26.361 -30.575  24.337  1.00 24.13           H  
ATOM   4459  CZ  ARG A 293      25.487 -29.731  25.921  1.00 24.13           C  
ATOM   4460  N   MET A 294      19.895 -26.411  22.092  1.00 24.33           N  
ATOM   4461  H   MET A 294      20.373 -25.712  21.542  1.00 24.33           H  
ATOM   4462  CA  MET A 294      19.352 -27.560  21.355  1.00 24.33           C  
ATOM   4463  HA  MET A 294      19.413 -28.456  21.973  1.00 24.33           H  
ATOM   4464  C   MET A 294      20.225 -27.796  20.114  1.00 24.33           C  
ATOM   4465  CB  MET A 294      17.870 -27.352  20.994  1.00 24.33           C  
ATOM   4466  HB2 MET A 294      17.740 -26.350  20.584  1.00 24.33           H  
ATOM   4467  HB3 MET A 294      17.591 -28.067  20.219  1.00 24.33           H  
ATOM   4468  O   MET A 294      20.078 -27.139  19.091  1.00 24.33           O  
ATOM   4469  CG  MET A 294      16.902 -27.540  22.172  1.00 24.33           C  
ATOM   4470  HG2 MET A 294      15.923 -27.187  21.848  1.00 24.33           H  
ATOM   4471  HG3 MET A 294      17.210 -26.909  23.006  1.00 24.33           H  
ATOM   4472  SD  MET A 294      16.695 -29.251  22.749  1.00 24.33           S  
ATOM   4473  CE  MET A 294      15.446 -28.982  24.036  1.00 24.33           C  
ATOM   4474  HE1 MET A 294      15.837 -28.293  24.785  1.00 24.33           H  
ATOM   4475  HE2 MET A 294      15.200 -29.933  24.509  1.00 24.33           H  
ATOM   4476  HE3 MET A 294      14.546 -28.560  23.589  1.00 24.33           H  
ATOM   4477  N   GLU A 295      21.185 -28.712  20.241  1.00 23.60           N  
ATOM   4478  H   GLU A 295      21.236 -29.209  21.118  1.00 23.60           H  
ATOM   4479  CA  GLU A 295      21.838 -29.386  19.117  1.00 23.60           C  
ATOM   4480  HA  GLU A 295      21.706 -28.828  18.190  1.00 23.60           H  
ATOM   4481  C   GLU A 295      21.174 -30.760  18.996  1.00 23.60           C  
ATOM   4482  CB  GLU A 295      23.345 -29.592  19.384  1.00 23.60           C  
ATOM   4483  HB2 GLU A 295      23.454 -30.025  20.378  1.00 23.60           H  
ATOM   4484  HB3 GLU A 295      23.727 -30.312  18.660  1.00 23.60           H  
ATOM   4485  O   GLU A 295      21.242 -31.551  19.937  1.00 23.60           O  
ATOM   4486  CG  GLU A 295      24.209 -28.327  19.284  1.00 23.60           C  
ATOM   4487  HG2 GLU A 295      24.168 -27.958  18.259  1.00 23.60           H  
ATOM   4488  HG3 GLU A 295      23.788 -27.563  19.937  1.00 23.60           H  
ATOM   4489  CD  GLU A 295      25.675 -28.576  19.699  1.00 23.60           C  
ATOM   4490  OE1 GLU A 295      26.557 -27.862  19.176  1.00 23.60           O  
ATOM   4491  OE2 GLU A 295      25.910 -29.427  20.594  1.00 23.60           O  
ATOM   4492  N   SER A 296      20.548 -31.069  17.863  1.00 25.44           N  
ATOM   4493  H   SER A 296      20.383 -30.347  17.175  1.00 25.44           H  
ATOM   4494  CA  SER A 296      20.305 -32.456  17.462  1.00 25.44           C  
ATOM   4495  HA  SER A 296      21.180 -33.047  17.734  1.00 25.44           H  
ATOM   4496  C   SER A 296      20.104 -32.539  15.957  1.00 25.44           C  
ATOM   4497  CB  SER A 296      19.114 -33.080  18.186  1.00 25.44           C  
ATOM   4498  HB2 SER A 296      18.217 -32.495  17.986  1.00 25.44           H  
ATOM   4499  HB3 SER A 296      19.299 -33.096  19.260  1.00 25.44           H  
ATOM   4500  O   SER A 296      19.166 -31.998  15.383  1.00 25.44           O  
ATOM   4501  OG  SER A 296      18.932 -34.405  17.723  1.00 25.44           O  
ATOM   4502  HG  SER A 296      18.102 -34.440  17.242  1.00 25.44           H  
ATOM   4503  N   THR A 297      21.045 -33.231  15.337  1.00 23.09           N  
ATOM   4504  H   THR A 297      21.748 -33.652  15.927  1.00 23.09           H  
ATOM   4505  CA  THR A 297      21.134 -33.595  13.931  1.00 23.09           C  
ATOM   4506  HA  THR A 297      20.974 -32.718  13.304  1.00 23.09           H  
ATOM   4507  C   THR A 297      20.126 -34.687  13.567  1.00 23.09           C  
ATOM   4508  CB  THR A 297      22.546 -34.162  13.709  1.00 23.09           C  
ATOM   4509  HB  THR A 297      22.600 -34.621  12.722  1.00 23.09           H  
ATOM   4510  O   THR A 297      20.104 -35.732  14.214  1.00 23.09           O  
ATOM   4511  CG2 THR A 297      23.633 -33.093  13.820  1.00 23.09           C  
ATOM   4512 HG21 THR A 297      23.651 -32.668  14.824  1.00 23.09           H  
ATOM   4513 HG22 THR A 297      23.444 -32.299  13.098  1.00 23.09           H  
ATOM   4514 HG23 THR A 297      24.604 -33.542  13.610  1.00 23.09           H  
ATOM   4515  OG1 THR A 297      22.823 -35.133  14.702  1.00 23.09           O  
ATOM   4516  HG1 THR A 297      22.031 -35.670  14.787  1.00 23.09           H  
ATOM   4517  N   GLY A 298      19.392 -34.520  12.468  1.00 25.85           N  
ATOM   4518  H   GLY A 298      19.332 -33.601  12.054  1.00 25.85           H  
ATOM   4519  CA  GLY A 298      18.604 -35.587  11.846  1.00 25.85           C  
ATOM   4520  HA2 GLY A 298      19.155 -36.527  11.879  1.00 25.85           H  
ATOM   4521  HA3 GLY A 298      17.672 -35.715  12.396  1.00 25.85           H  
ATOM   4522  C   GLY A 298      18.266 -35.231  10.401  1.00 25.85           C  
ATOM   4523  O   GLY A 298      17.562 -34.267  10.145  1.00 25.85           O  
ATOM   4524  N   LYS A 299      18.835 -35.970   9.448  1.00 22.96           N  
ATOM   4525  H   LYS A 299      19.330 -36.796   9.751  1.00 22.96           H  
ATOM   4526  CA  LYS A 299      18.684 -35.761   7.999  1.00 22.96           C  
ATOM   4527  HA  LYS A 299      18.771 -34.693   7.802  1.00 22.96           H  
ATOM   4528  C   LYS A 299      17.293 -36.260   7.544  1.00 22.96           C  
ATOM   4529  CB  LYS A 299      19.829 -36.529   7.307  1.00 22.96           C  
ATOM   4530  HB2 LYS A 299      20.643 -36.663   8.019  1.00 22.96           H  
ATOM   4531  HB3 LYS A 299      19.480 -37.522   7.024  1.00 22.96           H  
ATOM   4532  O   LYS A 299      16.965 -37.396   7.891  1.00 22.96           O  
ATOM   4533  CG  LYS A 299      20.421 -35.830   6.079  1.00 22.96           C  
ATOM   4534  HG2 LYS A 299      19.651 -35.700   5.319  1.00 22.96           H  
ATOM   4535  HG3 LYS A 299      20.806 -34.854   6.374  1.00 22.96           H  
ATOM   4536  CD  LYS A 299      21.566 -36.691   5.523  1.00 22.96           C  
ATOM   4537  HD2 LYS A 299      21.148 -37.621   5.138  1.00 22.96           H  
ATOM   4538  HD3 LYS A 299      22.266 -36.921   6.326  1.00 22.96           H  
ATOM   4539  CE  LYS A 299      22.308 -35.953   4.407  1.00 22.96           C  
ATOM   4540  HE2 LYS A 299      22.714 -35.027   4.814  1.00 22.96           H  
ATOM   4541  HE3 LYS A 299      21.589 -35.685   3.633  1.00 22.96           H  
ATOM   4542  NZ  LYS A 299      23.392 -36.790   3.838  1.00 22.96           N  
ATOM   4543  HZ1 LYS A 299      23.001 -37.630   3.435  1.00 22.96           H  
ATOM   4544  HZ2 LYS A 299      23.874 -36.281   3.111  1.00 22.96           H  
ATOM   4545  HZ3 LYS A 299      24.054 -37.045   4.556  1.00 22.96           H  
ATOM   4546  N   PRO A 300      16.502 -35.492   6.775  1.00 26.00           N  
ATOM   4547  CA  PRO A 300      15.157 -35.903   6.363  1.00 26.00           C  
ATOM   4548  HA  PRO A 300      14.646 -36.322   7.230  1.00 26.00           H  
ATOM   4549  C   PRO A 300      15.178 -36.940   5.217  1.00 26.00           C  
ATOM   4550  CB  PRO A 300      14.438 -34.610   5.968  1.00 26.00           C  
ATOM   4551  HB2 PRO A 300      13.691 -34.770   5.190  1.00 26.00           H  
ATOM   4552  HB3 PRO A 300      13.975 -34.168   6.850  1.00 26.00           H  
ATOM   4553  O   PRO A 300      16.076 -36.897   4.366  1.00 26.00           O  
ATOM   4554  CG  PRO A 300      15.576 -33.710   5.491  1.00 26.00           C  
ATOM   4555  HG2 PRO A 300      15.331 -32.653   5.596  1.00 26.00           H  
ATOM   4556  HG3 PRO A 300      15.812 -33.945   4.453  1.00 26.00           H  
ATOM   4557  CD  PRO A 300      16.750 -34.114   6.382  1.00 26.00           C  
ATOM   4558  HD2 PRO A 300      16.759 -33.484   7.272  1.00 26.00           H  
ATOM   4559  HD3 PRO A 300      17.688 -34.014   5.837  1.00 26.00           H  
ATOM   4560  N   PRO A 301      14.212 -37.878   5.168  1.00 24.45           N  
ATOM   4561  CA  PRO A 301      14.075 -38.834   4.075  1.00 24.45           C  
ATOM   4562  HA  PRO A 301      15.065 -39.171   3.768  1.00 24.45           H  
ATOM   4563  C   PRO A 301      13.369 -38.226   2.851  1.00 24.45           C  
ATOM   4564  CB  PRO A 301      13.327 -40.030   4.670  1.00 24.45           C  
ATOM   4565  HB2 PRO A 301      12.706 -40.536   3.931  1.00 24.45           H  
ATOM   4566  HB3 PRO A 301      14.049 -40.727   5.097  1.00 24.45           H  
ATOM   4567  O   PRO A 301      12.397 -37.485   2.962  1.00 24.45           O  
ATOM   4568  CG  PRO A 301      12.488 -39.422   5.794  1.00 24.45           C  
ATOM   4569  HG2 PRO A 301      11.508 -39.146   5.405  1.00 24.45           H  
ATOM   4570  HG3 PRO A 301      12.379 -40.115   6.628  1.00 24.45           H  
ATOM   4571  CD  PRO A 301      13.237 -38.157   6.213  1.00 24.45           C  
ATOM   4572  HD2 PRO A 301      13.750 -38.339   7.157  1.00 24.45           H  
ATOM   4573  HD3 PRO A 301      12.538 -37.328   6.319  1.00 24.45           H  
ATOM   4574  N   GLN A 302      13.878 -38.576   1.667  1.00 21.82           N  
ATOM   4575  H   GLN A 302      14.663 -39.210   1.673  1.00 21.82           H  
ATOM   4576  CA  GLN A 302      13.319 -38.242   0.355  1.00 21.82           C  
ATOM   4577  HA  GLN A 302      13.019 -37.194   0.337  1.00 21.82           H  
ATOM   4578  C   GLN A 302      12.089 -39.119   0.067  1.00 21.82           C  
ATOM   4579  CB  GLN A 302      14.401 -38.489  -0.719  1.00 21.82           C  
ATOM   4580  HB2 GLN A 302      14.808 -39.490  -0.582  1.00 21.82           H  
ATOM   4581  HB3 GLN A 302      13.934 -38.450  -1.703  1.00 21.82           H  
ATOM   4582  O   GLN A 302      12.228 -40.328  -0.107  1.00 21.82           O  
ATOM   4583  CG  GLN A 302      15.546 -37.463  -0.698  1.00 21.82           C  
ATOM   4584  HG2 GLN A 302      15.952 -37.385   0.311  1.00 21.82           H  
ATOM   4585  HG3 GLN A 302      15.146 -36.488  -0.975  1.00 21.82           H  
ATOM   4586  CD  GLN A 302      16.698 -37.825  -1.638  1.00 21.82           C  
ATOM   4587  NE2 GLN A 302      17.436 -36.853  -2.128  1.00 21.82           N  
ATOM   4588 HE21 GLN A 302      18.156 -37.132  -2.780  1.00 21.82           H  
ATOM   4589 HE22 GLN A 302      17.205 -35.889  -1.933  1.00 21.82           H  
ATOM   4590  OE1 GLN A 302      16.991 -38.973  -1.929  1.00 21.82           O  
ATOM   4591  N   GLY A 303      10.901 -38.519  -0.016  1.00 21.32           N  
ATOM   4592  H   GLY A 303      10.834 -37.535   0.202  1.00 21.32           H  
ATOM   4593  CA  GLY A 303       9.671 -39.168  -0.477  1.00 21.32           C  
ATOM   4594  HA2 GLY A 303       9.895 -40.132  -0.933  1.00 21.32           H  
ATOM   4595  HA3 GLY A 303       9.003 -39.333   0.369  1.00 21.32           H  
ATOM   4596  C   GLY A 303       8.950 -38.285  -1.494  1.00 21.32           C  
ATOM   4597  O   GLY A 303       8.900 -37.070  -1.329  1.00 21.32           O  
ATOM   4598  N   SER A 304       8.454 -38.884  -2.580  1.00 22.39           N  
ATOM   4599  H   SER A 304       8.488 -39.892  -2.633  1.00 22.39           H  
ATOM   4600  CA  SER A 304       7.681 -38.203  -3.623  1.00 22.39           C  
ATOM   4601  HA  SER A 304       8.136 -37.234  -3.825  1.00 22.39           H  
ATOM   4602  C   SER A 304       6.243 -37.982  -3.158  1.00 22.39           C  
ATOM   4603  CB  SER A 304       7.685 -39.020  -4.920  1.00 22.39           C  
ATOM   4604  HB2 SER A 304       8.713 -39.174  -5.250  1.00 22.39           H  
ATOM   4605  HB3 SER A 304       7.154 -38.461  -5.690  1.00 22.39           H  
ATOM   4606  O   SER A 304       5.585 -38.937  -2.749  1.00 22.39           O  
ATOM   4607  OG  SER A 304       7.054 -40.273  -4.748  1.00 22.39           O  
ATOM   4608  HG  SER A 304       6.256 -40.138  -4.232  1.00 22.39           H  
ATOM   4609  N   TYR A 305       5.758 -36.748  -3.254  1.00 22.75           N  
ATOM   4610  H   TYR A 305       6.355 -36.011  -3.603  1.00 22.75           H  
ATOM   4611  CA  TYR A 305       4.429 -36.356  -2.794  1.00 22.75           C  
ATOM   4612  HA  TYR A 305       4.150 -36.975  -1.941  1.00 22.75           H  
ATOM   4613  C   TYR A 305       3.387 -36.562  -3.896  1.00 22.75           C  
ATOM   4614  CB  TYR A 305       4.476 -34.900  -2.313  1.00 22.75           C  
ATOM   4615  HB2 TYR A 305       3.463 -34.584  -2.065  1.00 22.75           H  
ATOM   4616  HB3 TYR A 305       4.829 -34.261  -3.122  1.00 22.75           H  
ATOM   4617  O   TYR A 305       3.522 -36.003  -4.985  1.00 22.75           O  
ATOM   4618  CG  TYR A 305       5.355 -34.702  -1.092  1.00 22.75           C  
ATOM   4619  CD1 TYR A 305       4.801 -34.843   0.195  1.00 22.75           C  
ATOM   4620  HD1 TYR A 305       3.753 -35.068   0.325  1.00 22.75           H  
ATOM   4621  CD2 TYR A 305       6.729 -34.418  -1.237  1.00 22.75           C  
ATOM   4622  HD2 TYR A 305       7.162 -34.318  -2.221  1.00 22.75           H  
ATOM   4623  CE1 TYR A 305       5.615 -34.702   1.334  1.00 22.75           C  
ATOM   4624  HE1 TYR A 305       5.194 -34.800   2.324  1.00 22.75           H  
ATOM   4625  CE2 TYR A 305       7.548 -34.288  -0.098  1.00 22.75           C  
ATOM   4626  HE2 TYR A 305       8.605 -34.097  -0.210  1.00 22.75           H  
ATOM   4627  OH  TYR A 305       7.787 -34.330   2.288  1.00 22.75           O  
ATOM   4628  HH  TYR A 305       8.698 -34.131   2.060  1.00 22.75           H  
ATOM   4629  CZ  TYR A 305       6.991 -34.433   1.192  1.00 22.75           C  
ATOM   4630  N   ASP A 306       2.357 -37.352  -3.596  1.00 21.72           N  
ATOM   4631  H   ASP A 306       2.311 -37.759  -2.674  1.00 21.72           H  
ATOM   4632  CA  ASP A 306       1.164 -37.508  -4.428  1.00 21.72           C  
ATOM   4633  HA  ASP A 306       1.399 -37.155  -5.432  1.00 21.72           H  
ATOM   4634  C   ASP A 306       0.041 -36.628  -3.855  1.00 21.72           C  
ATOM   4635  CB  ASP A 306       0.784 -39.000  -4.533  1.00 21.72           C  
ATOM   4636  HB2 ASP A 306       0.206 -39.294  -3.657  1.00 21.72           H  
ATOM   4637  HB3 ASP A 306       1.699 -39.592  -4.543  1.00 21.72           H  
ATOM   4638  O   ASP A 306      -0.247 -36.665  -2.657  1.00 21.72           O  
ATOM   4639  CG  ASP A 306       0.002 -39.344  -5.809  1.00 21.72           C  
ATOM   4640  OD1 ASP A 306      -0.333 -38.404  -6.567  1.00 21.72           O  
ATOM   4641  OD2 ASP A 306      -0.202 -40.556  -6.047  1.00 21.72           O  
ATOM   4642  N   GLN A 307      -0.557 -35.781  -4.696  1.00 23.45           N  
ATOM   4643  H   GLN A 307      -0.364 -35.911  -5.679  1.00 23.45           H  
ATOM   4644  CA  GLN A 307      -1.595 -34.817  -4.317  1.00 23.45           C  
ATOM   4645  HA  GLN A 307      -1.416 -34.486  -3.294  1.00 23.45           H  
ATOM   4646  C   GLN A 307      -2.974 -35.485  -4.334  1.00 23.45           C  
ATOM   4647  CB  GLN A 307      -1.572 -33.580  -5.233  1.00 23.45           C  
ATOM   4648  HB2 GLN A 307      -1.588 -33.904  -6.274  1.00 23.45           H  
ATOM   4649  HB3 GLN A 307      -2.475 -32.998  -5.046  1.00 23.45           H  
ATOM   4650  O   GLN A 307      -3.830 -35.167  -5.157  1.00 23.45           O  
ATOM   4651  CG  GLN A 307      -0.383 -32.640  -5.008  1.00 23.45           C  
ATOM   4652  HG2 GLN A 307      -0.356 -32.347  -3.959  1.00 23.45           H  
ATOM   4653  HG3 GLN A 307       0.545 -33.160  -5.246  1.00 23.45           H  
ATOM   4654  CD  GLN A 307      -0.478 -31.379  -5.869  1.00 23.45           C  
ATOM   4655  NE2 GLN A 307       0.308 -30.366  -5.580  1.00 23.45           N  
ATOM   4656 HE21 GLN A 307       0.183 -29.545  -6.154  1.00 23.45           H  
ATOM   4657 HE22 GLN A 307       0.935 -30.418  -4.790  1.00 23.45           H  
ATOM   4658  OE1 GLN A 307      -1.240 -31.260  -6.814  1.00 23.45           O  
ATOM   4659  N   THR A 308      -3.216 -36.417  -3.422  1.00 20.30           N  
ATOM   4660  H   THR A 308      -2.457 -36.717  -2.827  1.00 20.30           H  
ATOM   4661  CA  THR A 308      -4.576 -36.889  -3.140  1.00 20.30           C  
ATOM   4662  HA  THR A 308      -5.267 -36.489  -3.882  1.00 20.30           H  
ATOM   4663  C   THR A 308      -5.016 -36.347  -1.798  1.00 20.30           C  
ATOM   4664  CB  THR A 308      -4.714 -38.414  -3.210  1.00 20.30           C  
ATOM   4665  HB  THR A 308      -5.617 -38.714  -2.678  1.00 20.30           H  
ATOM   4666  O   THR A 308      -4.362 -36.603  -0.791  1.00 20.30           O  
ATOM   4667  CG2 THR A 308      -4.838 -38.877  -4.661  1.00 20.30           C  
ATOM   4668 HG21 THR A 308      -3.945 -38.588  -5.217  1.00 20.30           H  
ATOM   4669 HG22 THR A 308      -4.930 -39.963  -4.687  1.00 20.30           H  
ATOM   4670 HG23 THR A 308      -5.716 -38.429  -5.125  1.00 20.30           H  
ATOM   4671  OG1 THR A 308      -3.607 -39.064  -2.636  1.00 20.30           O  
ATOM   4672  HG1 THR A 308      -3.416 -38.637  -1.798  1.00 20.30           H  
ATOM   4673  N   ALA A 309      -6.125 -35.603  -1.794  1.00 21.70           N  
ATOM   4674  H   ALA A 309      -6.566 -35.398  -2.679  1.00 21.70           H  
ATOM   4675  CA  ALA A 309      -6.842 -35.222  -0.586  1.00 21.70           C  
ATOM   4676  HA  ALA A 309      -6.272 -34.464  -0.048  1.00 21.70           H  
ATOM   4677  C   ALA A 309      -6.997 -36.463   0.303  1.00 21.70           C  
ATOM   4678  CB  ALA A 309      -8.199 -34.636  -1.003  1.00 21.70           C  
ATOM   4679  HB1 ALA A 309      -8.775 -35.376  -1.559  1.00 21.70           H  
ATOM   4680  HB2 ALA A 309      -8.048 -33.752  -1.622  1.00 21.70           H  
ATOM   4681  HB3 ALA A 309      -8.758 -34.349  -0.113  1.00 21.70           H  
ATOM   4682  O   ALA A 309      -7.714 -37.403  -0.051  1.00 21.70           O  
ATOM   4683  N   VAL A 310      -6.268 -36.499   1.419  1.00 21.09           N  
ATOM   4684  H   VAL A 310      -5.623 -35.747   1.616  1.00 21.09           H  
ATOM   4685  CA  VAL A 310      -6.361 -37.595   2.375  1.00 21.09           C  
ATOM   4686  HA  VAL A 310      -6.372 -38.539   1.830  1.00 21.09           H  
ATOM   4687  C   VAL A 310      -7.699 -37.426   3.077  1.00 21.09           C  
ATOM   4688  CB  VAL A 310      -5.162 -37.647   3.347  1.00 21.09           C  
ATOM   4689  HB  VAL A 310      -5.121 -36.728   3.931  1.00 21.09           H  
ATOM   4690  O   VAL A 310      -7.856 -36.642   4.006  1.00 21.09           O  
ATOM   4691  CG1 VAL A 310      -5.291 -38.847   4.297  1.00 21.09           C  
ATOM   4692 HG11 VAL A 310      -5.369 -39.776   3.732  1.00 21.09           H  
ATOM   4693 HG12 VAL A 310      -4.412 -38.897   4.940  1.00 21.09           H  
ATOM   4694 HG13 VAL A 310      -6.164 -38.726   4.938  1.00 21.09           H  
ATOM   4695  CG2 VAL A 310      -3.841 -37.802   2.580  1.00 21.09           C  
ATOM   4696 HG21 VAL A 310      -3.015 -37.864   3.289  1.00 21.09           H  
ATOM   4697 HG22 VAL A 310      -3.858 -38.707   1.972  1.00 21.09           H  
ATOM   4698 HG23 VAL A 310      -3.670 -36.939   1.937  1.00 21.09           H  
ATOM   4699  N   VAL A 311      -8.704 -38.153   2.594  1.00 22.79           N  
ATOM   4700  H   VAL A 311      -8.547 -38.656   1.732  1.00 22.79           H  
ATOM   4701  CA  VAL A 311      -9.873 -38.467   3.406  1.00 22.79           C  
ATOM   4702  HA  VAL A 311     -10.311 -37.547   3.793  1.00 22.79           H  
ATOM   4703  C   VAL A 311      -9.321 -39.295   4.557  1.00 22.79           C  
ATOM   4704  CB  VAL A 311     -10.938 -39.242   2.603  1.00 22.79           C  
ATOM   4705  HB  VAL A 311     -10.522 -40.190   2.260  1.00 22.79           H  
ATOM   4706  O   VAL A 311      -8.941 -40.449   4.346  1.00 22.79           O  
ATOM   4707  CG1 VAL A 311     -12.175 -39.535   3.464  1.00 22.79           C  
ATOM   4708 HG11 VAL A 311     -11.901 -40.152   4.319  1.00 22.79           H  
ATOM   4709 HG12 VAL A 311     -12.608 -38.601   3.823  1.00 22.79           H  
ATOM   4710 HG13 VAL A 311     -12.919 -40.070   2.873  1.00 22.79           H  
ATOM   4711  CG2 VAL A 311     -11.393 -38.455   1.368  1.00 22.79           C  
ATOM   4712 HG21 VAL A 311     -12.167 -39.008   0.837  1.00 22.79           H  
ATOM   4713 HG22 VAL A 311     -10.555 -38.299   0.689  1.00 22.79           H  
ATOM   4714 HG23 VAL A 311     -11.786 -37.484   1.670  1.00 22.79           H  
ATOM   4715  N   ALA A 312      -9.217 -38.708   5.749  1.00 23.07           N  
ATOM   4716  H   ALA A 312      -9.383 -37.714   5.817  1.00 23.07           H  
ATOM   4717  CA  ALA A 312      -8.873 -39.431   6.964  1.00 23.07           C  
ATOM   4718  HA  ALA A 312      -7.913 -39.926   6.821  1.00 23.07           H  
ATOM   4719  C   ALA A 312      -9.952 -40.502   7.207  1.00 23.07           C  
ATOM   4720  CB  ALA A 312      -8.724 -38.431   8.119  1.00 23.07           C  
ATOM   4721  HB1 ALA A 312      -8.466 -38.961   9.036  1.00 23.07           H  
ATOM   4722  HB2 ALA A 312      -7.931 -37.719   7.892  1.00 23.07           H  
ATOM   4723  HB3 ALA A 312      -9.657 -37.889   8.275  1.00 23.07           H  
ATOM   4724  O   ALA A 312     -10.939 -40.295   7.901  1.00 23.07           O  
ATOM   4725  N   SER A 313      -9.801 -41.665   6.573  1.00 22.62           N  
ATOM   4726  H   SER A 313      -9.055 -41.704   5.892  1.00 22.62           H  
ATOM   4727  CA  SER A 313     -10.747 -42.783   6.655  1.00 22.62           C  
ATOM   4728  HA  SER A 313     -11.747 -42.360   6.746  1.00 22.62           H  
ATOM   4729  C   SER A 313     -10.540 -43.638   7.915  1.00 22.62           C  
ATOM   4730  CB  SER A 313     -10.739 -43.605   5.358  1.00 22.62           C  
ATOM   4731  HB2 SER A 313     -11.532 -44.351   5.411  1.00 22.62           H  
ATOM   4732  HB3 SER A 313     -10.947 -42.946   4.515  1.00 22.62           H  
ATOM   4733  O   SER A 313     -11.110 -44.722   8.034  1.00 22.62           O  
ATOM   4734  OG  SER A 313      -9.508 -44.265   5.142  1.00 22.62           O  
ATOM   4735  HG  SER A 313      -8.857 -43.623   4.850  1.00 22.62           H  
ATOM   4736  N   GLY A 314      -9.733 -43.157   8.868  1.00 22.03           N  
ATOM   4737  H   GLY A 314      -9.343 -42.236   8.728  1.00 22.03           H  
ATOM   4738  CA  GLY A 314      -9.258 -43.933  10.013  1.00 22.03           C  
ATOM   4739  HA2 GLY A 314      -8.298 -43.522  10.326  1.00 22.03           H  
ATOM   4740  HA3 GLY A 314      -9.093 -44.965   9.706  1.00 22.03           H  
ATOM   4741  C   GLY A 314     -10.164 -43.944  11.244  1.00 22.03           C  
ATOM   4742  O   GLY A 314     -10.178 -44.944  11.959  1.00 22.03           O  
ATOM   4743  N   VAL A 315     -10.960 -42.904  11.507  1.00 24.36           N  
ATOM   4744  H   VAL A 315     -10.939 -42.098  10.898  1.00 24.36           H  
ATOM   4745  CA  VAL A 315     -11.640 -42.783  12.811  1.00 24.36           C  
ATOM   4746  HA  VAL A 315     -11.114 -43.427  13.516  1.00 24.36           H  
ATOM   4747  C   VAL A 315     -13.068 -43.330  12.744  1.00 24.36           C  
ATOM   4748  CB  VAL A 315     -11.513 -41.376  13.432  1.00 24.36           C  
ATOM   4749  HB  VAL A 315     -12.200 -40.689  12.938  1.00 24.36           H  
ATOM   4750  O   VAL A 315     -14.061 -42.616  12.828  1.00 24.36           O  
ATOM   4751  CG1 VAL A 315     -11.833 -41.442  14.932  1.00 24.36           C  
ATOM   4752 HG11 VAL A 315     -12.853 -41.789  15.097  1.00 24.36           H  
ATOM   4753 HG12 VAL A 315     -11.129 -42.095  15.448  1.00 24.36           H  
ATOM   4754 HG13 VAL A 315     -11.742 -40.447  15.367  1.00 24.36           H  
ATOM   4755  CG2 VAL A 315     -10.086 -40.823  13.292  1.00 24.36           C  
ATOM   4756 HG21 VAL A 315      -9.364 -41.520  13.718  1.00 24.36           H  
ATOM   4757 HG22 VAL A 315      -9.844 -40.625  12.248  1.00 24.36           H  
ATOM   4758 HG23 VAL A 315     -10.006 -39.882  13.837  1.00 24.36           H  
ATOM   4759  N   LYS A 316     -13.196 -44.653  12.585  1.00 22.72           N  
ATOM   4760  H   LYS A 316     -12.336 -45.173  12.484  1.00 22.72           H  
ATOM   4761  CA  LYS A 316     -14.450 -45.365  12.885  1.00 22.72           C  
ATOM   4762  HA  LYS A 316     -15.293 -44.752  12.566  1.00 22.72           H  
ATOM   4763  C   LYS A 316     -14.591 -45.519  14.403  1.00 22.72           C  
ATOM   4764  CB  LYS A 316     -14.517 -46.727  12.162  1.00 22.72           C  
ATOM   4765  HB2 LYS A 316     -15.096 -47.427  12.765  1.00 22.72           H  
ATOM   4766  HB3 LYS A 316     -13.512 -47.135  12.054  1.00 22.72           H  
ATOM   4767  O   LYS A 316     -14.483 -46.631  14.917  1.00 22.72           O  
ATOM   4768  CG  LYS A 316     -15.218 -46.676  10.804  1.00 22.72           C  
ATOM   4769  HG2 LYS A 316     -16.215 -46.251  10.924  1.00 22.72           H  
ATOM   4770  HG3 LYS A 316     -14.641 -46.059  10.115  1.00 22.72           H  
ATOM   4771  CD  LYS A 316     -15.331 -48.107  10.264  1.00 22.72           C  
ATOM   4772  HD2 LYS A 316     -14.325 -48.500  10.114  1.00 22.72           H  
ATOM   4773  HD3 LYS A 316     -15.853 -48.730  10.990  1.00 22.72           H  
ATOM   4774  CE  LYS A 316     -16.095 -48.118   8.941  1.00 22.72           C  
ATOM   4775  HE2 LYS A 316     -15.614 -47.409   8.267  1.00 22.72           H  
ATOM   4776  HE3 LYS A 316     -17.111 -47.767   9.120  1.00 22.72           H  
ATOM   4777  NZ  LYS A 316     -16.096 -49.473   8.342  1.00 22.72           N  
ATOM   4778  HZ1 LYS A 316     -15.144 -49.760   8.168  1.00 22.72           H  
ATOM   4779  HZ2 LYS A 316     -16.592 -49.460   7.462  1.00 22.72           H  
ATOM   4780  HZ3 LYS A 316     -16.530 -50.134   8.970  1.00 22.72           H  
ATOM   4781  N   HIS A 317     -14.871 -44.444  15.135  1.00 25.16           N  
ATOM   4782  H   HIS A 317     -14.912 -43.536  14.695  1.00 25.16           H  
ATOM   4783  CA  HIS A 317     -15.450 -44.623  16.465  1.00 25.16           C  
ATOM   4784  HA  HIS A 317     -15.070 -45.555  16.884  1.00 25.16           H  
ATOM   4785  C   HIS A 317     -16.956 -44.834  16.318  1.00 25.16           C  
ATOM   4786  CB  HIS A 317     -14.981 -43.571  17.473  1.00 25.16           C  
ATOM   4787  HB2 HIS A 317     -15.764 -43.403  18.212  1.00 25.16           H  
ATOM   4788  HB3 HIS A 317     -14.769 -42.624  16.976  1.00 25.16           H  
ATOM   4789  O   HIS A 317     -17.736 -43.955  15.966  1.00 25.16           O  
ATOM   4790  CG  HIS A 317     -13.747 -44.076  18.189  1.00 25.16           C  
ATOM   4791  CD2 HIS A 317     -12.525 -44.336  17.626  1.00 25.16           C  
ATOM   4792  HD2 HIS A 317     -12.244 -44.145  16.600  1.00 25.16           H  
ATOM   4793  ND1 HIS A 317     -13.683 -44.503  19.497  1.00 25.16           N  
ATOM   4794  HD1 HIS A 317     -14.366 -44.303  20.214  1.00 25.16           H  
ATOM   4795  CE1 HIS A 317     -12.449 -44.987  19.718  1.00 25.16           C  
ATOM   4796  HE1 HIS A 317     -12.072 -45.324  20.672  1.00 25.16           H  
ATOM   4797  NE2 HIS A 317     -11.723 -44.946  18.593  1.00 25.16           N  
ATOM   4798  N   ARG A 318     -17.340 -46.097  16.497  1.00 23.09           N  
ATOM   4799  H   ARG A 318     -16.610 -46.749  16.745  1.00 23.09           H  
ATOM   4800  CA  ARG A 318     -18.714 -46.584  16.499  1.00 23.09           C  
ATOM   4801  HA  ARG A 318     -19.254 -46.155  15.655  1.00 23.09           H  
ATOM   4802  C   ARG A 318     -19.365 -46.097  17.796  1.00 23.09           C  
ATOM   4803  CB  ARG A 318     -18.632 -48.120  16.372  1.00 23.09           C  
ATOM   4804  HB2 ARG A 318     -17.857 -48.366  15.646  1.00 23.09           H  
ATOM   4805  HB3 ARG A 318     -18.324 -48.550  17.325  1.00 23.09           H  
ATOM   4806  O   ARG A 318     -19.301 -46.796  18.802  1.00 23.09           O  
ATOM   4807  CG  ARG A 318     -19.919 -48.797  15.894  1.00 23.09           C  
ATOM   4808  HG2 ARG A 318     -20.766 -48.452  16.487  1.00 23.09           H  
ATOM   4809  HG3 ARG A 318     -20.083 -48.532  14.850  1.00 23.09           H  
ATOM   4810  CD  ARG A 318     -19.763 -50.318  16.042  1.00 23.09           C  
ATOM   4811  HD2 ARG A 318     -20.086 -50.597  17.045  1.00 23.09           H  
ATOM   4812  HD3 ARG A 318     -18.712 -50.584  15.930  1.00 23.09           H  
ATOM   4813  NE  ARG A 318     -20.539 -51.061  15.034  1.00 23.09           N  
ATOM   4814  HE  ARG A 318     -21.204 -50.523  14.497  1.00 23.09           H  
ATOM   4815  NH1 ARG A 318     -20.048 -53.150  15.833  1.00 23.09           N  
ATOM   4816 HH11 ARG A 318     -20.273 -54.134  15.870  1.00 23.09           H  
ATOM   4817 HH12 ARG A 318     -19.760 -52.689  16.684  1.00 23.09           H  
ATOM   4818  NH2 ARG A 318     -21.295 -52.938  13.992  1.00 23.09           N  
ATOM   4819 HH21 ARG A 318     -21.870 -52.346  13.410  1.00 23.09           H  
ATOM   4820 HH22 ARG A 318     -21.444 -53.937  14.019  1.00 23.09           H  
ATOM   4821  CZ  ARG A 318     -20.625 -52.375  14.959  1.00 23.09           C  
ATOM   4822  N   TYR A 319     -19.952 -44.903  17.798  1.00 25.54           N  
ATOM   4823  H   TYR A 319     -19.816 -44.291  17.006  1.00 25.54           H  
ATOM   4824  CA  TYR A 319     -20.744 -44.413  18.932  1.00 25.54           C  
ATOM   4825  HA  TYR A 319     -20.222 -44.663  19.856  1.00 25.54           H  
ATOM   4826  C   TYR A 319     -22.094 -45.146  18.973  1.00 25.54           C  
ATOM   4827  CB  TYR A 319     -20.872 -42.882  18.900  1.00 25.54           C  
ATOM   4828  HB2 TYR A 319     -21.310 -42.576  17.950  1.00 25.54           H  
ATOM   4829  HB3 TYR A 319     -21.560 -42.574  19.687  1.00 25.54           H  
ATOM   4830  O   TYR A 319     -23.145 -44.606  18.644  1.00 25.54           O  
ATOM   4831  CG  TYR A 319     -19.558 -42.149  19.111  1.00 25.54           C  
ATOM   4832  CD1 TYR A 319     -19.087 -41.885  20.415  1.00 25.54           C  
ATOM   4833  HD1 TYR A 319     -19.669 -42.189  21.273  1.00 25.54           H  
ATOM   4834  CD2 TYR A 319     -18.809 -41.721  17.999  1.00 25.54           C  
ATOM   4835  HD2 TYR A 319     -19.166 -41.897  16.995  1.00 25.54           H  
ATOM   4836  CE1 TYR A 319     -17.871 -41.197  20.605  1.00 25.54           C  
ATOM   4837  HE1 TYR A 319     -17.518 -40.974  21.602  1.00 25.54           H  
ATOM   4838  CE2 TYR A 319     -17.590 -41.044  18.186  1.00 25.54           C  
ATOM   4839  HE2 TYR A 319     -17.012 -40.704  17.340  1.00 25.54           H  
ATOM   4840  OH  TYR A 319     -15.939 -40.123  19.636  1.00 25.54           O  
ATOM   4841  HH  TYR A 319     -15.721 -39.899  20.543  1.00 25.54           H  
ATOM   4842  CZ  TYR A 319     -17.119 -40.777  19.486  1.00 25.54           C  
ATOM   4843  N   GLU A 320     -22.070 -46.428  19.335  1.00 22.25           N  
ATOM   4844  H   GLU A 320     -21.175 -46.832  19.571  1.00 22.25           H  
ATOM   4845  CA  GLU A 320     -23.276 -47.144  19.742  1.00 22.25           C  
ATOM   4846  HA  GLU A 320     -24.080 -46.932  19.036  1.00 22.25           H  
ATOM   4847  C   GLU A 320     -23.704 -46.611  21.118  1.00 22.25           C  
ATOM   4848  CB  GLU A 320     -23.038 -48.673  19.761  1.00 22.25           C  
ATOM   4849  HB2 GLU A 320     -22.037 -48.882  20.138  1.00 22.25           H  
ATOM   4850  HB3 GLU A 320     -23.763 -49.129  20.436  1.00 22.25           H  
ATOM   4851  O   GLU A 320     -23.063 -46.894  22.125  1.00 22.25           O  
ATOM   4852  CG  GLU A 320     -23.223 -49.315  18.373  1.00 22.25           C  
ATOM   4853  HG2 GLU A 320     -22.583 -48.791  17.663  1.00 22.25           H  
ATOM   4854  HG3 GLU A 320     -24.253 -49.155  18.056  1.00 22.25           H  
ATOM   4855  CD  GLU A 320     -22.914 -50.827  18.304  1.00 22.25           C  
ATOM   4856  OE1 GLU A 320     -22.817 -51.346  17.161  1.00 22.25           O  
ATOM   4857  OE2 GLU A 320     -22.748 -51.477  19.357  1.00 22.25           O  
ATOM   4858  N   GLY A 321     -24.805 -45.853  21.174  1.00 22.91           N  
ATOM   4859  H   GLY A 321     -25.208 -45.533  20.305  1.00 22.91           H  
ATOM   4860  CA  GLY A 321     -25.562 -45.689  22.420  1.00 22.91           C  
ATOM   4861  HA2 GLY A 321     -25.233 -46.430  23.149  1.00 22.91           H  
ATOM   4862  HA3 GLY A 321     -26.608 -45.901  22.199  1.00 22.91           H  
ATOM   4863  C   GLY A 321     -25.530 -44.329  23.119  1.00 22.91           C  
ATOM   4864  O   GLY A 321     -25.811 -44.295  24.315  1.00 22.91           O  
ATOM   4865  N   VAL A 322     -25.283 -43.213  22.421  1.00 24.44           N  
ATOM   4866  H   VAL A 322     -24.999 -43.279  21.454  1.00 24.44           H  
ATOM   4867  CA  VAL A 322     -25.544 -41.879  22.999  1.00 24.44           C  
ATOM   4868  HA  VAL A 322     -25.122 -41.859  24.004  1.00 24.44           H  
ATOM   4869  C   VAL A 322     -27.061 -41.678  23.134  1.00 24.44           C  
ATOM   4870  CB  VAL A 322     -24.853 -40.736  22.226  1.00 24.44           C  
ATOM   4871  HB  VAL A 322     -25.273 -40.667  21.222  1.00 24.44           H  
ATOM   4872  O   VAL A 322     -27.766 -41.291  22.200  1.00 24.44           O  
ATOM   4873  CG1 VAL A 322     -25.051 -39.396  22.949  1.00 24.44           C  
ATOM   4874 HG11 VAL A 322     -26.107 -39.129  22.990  1.00 24.44           H  
ATOM   4875 HG12 VAL A 322     -24.531 -38.602  22.413  1.00 24.44           H  
ATOM   4876 HG13 VAL A 322     -24.649 -39.439  23.961  1.00 24.44           H  
ATOM   4877  CG2 VAL A 322     -23.343 -40.991  22.109  1.00 24.44           C  
ATOM   4878 HG21 VAL A 322     -22.904 -41.110  23.099  1.00 24.44           H  
ATOM   4879 HG22 VAL A 322     -22.867 -40.143  21.617  1.00 24.44           H  
ATOM   4880 HG23 VAL A 322     -23.150 -41.882  21.513  1.00 24.44           H  
ATOM   4881  N   GLN A 323     -27.592 -42.032  24.304  1.00 23.74           N  
ATOM   4882  H   GLN A 323     -26.965 -42.419  24.994  1.00 23.74           H  
ATOM   4883  CA  GLN A 323     -28.957 -41.727  24.715  1.00 23.74           C  
ATOM   4884  HA  GLN A 323     -29.645 -41.890  23.886  1.00 23.74           H  
ATOM   4885  C   GLN A 323     -29.001 -40.249  25.105  1.00 23.74           C  
ATOM   4886  CB  GLN A 323     -29.370 -42.629  25.895  1.00 23.74           C  
ATOM   4887  HB2 GLN A 323     -30.266 -42.223  26.363  1.00 23.74           H  
ATOM   4888  HB3 GLN A 323     -28.577 -42.611  26.643  1.00 23.74           H  
ATOM   4889  O   GLN A 323     -28.521 -39.871  26.168  1.00 23.74           O  
ATOM   4890  CG  GLN A 323     -29.632 -44.092  25.498  1.00 23.74           C  
ATOM   4891  HG2 GLN A 323     -28.816 -44.448  24.870  1.00 23.74           H  
ATOM   4892  HG3 GLN A 323     -29.637 -44.698  26.404  1.00 23.74           H  
ATOM   4893  CD  GLN A 323     -30.969 -44.315  24.792  1.00 23.74           C  
ATOM   4894  NE2 GLN A 323     -31.031 -45.218  23.838  1.00 23.74           N  
ATOM   4895 HE21 GLN A 323     -30.198 -45.719  23.565  1.00 23.74           H  
ATOM   4896 HE22 GLN A 323     -31.931 -45.329  23.394  1.00 23.74           H  
ATOM   4897  OE1 GLN A 323     -31.992 -43.716  25.079  1.00 23.74           O  
ATOM   4898  N   LEU A 324     -29.572 -39.411  24.239  1.00 23.76           N  
ATOM   4899  H   LEU A 324     -29.831 -39.769  23.331  1.00 23.76           H  
ATOM   4900  CA  LEU A 324     -29.908 -38.027  24.573  1.00 23.76           C  
ATOM   4901  HA  LEU A 324     -29.025 -37.517  24.959  1.00 23.76           H  
ATOM   4902  C   LEU A 324     -30.972 -38.052  25.680  1.00 23.76           C  
ATOM   4903  CB  LEU A 324     -30.408 -37.300  23.308  1.00 23.76           C  
ATOM   4904  HB2 LEU A 324     -30.849 -36.347  23.602  1.00 23.76           H  
ATOM   4905  HB3 LEU A 324     -31.199 -37.904  22.864  1.00 23.76           H  
ATOM   4906  O   LEU A 324     -32.165 -38.220  25.405  1.00 23.76           O  
ATOM   4907  CG  LEU A 324     -29.317 -37.030  22.254  1.00 23.76           C  
ATOM   4908  HG  LEU A 324     -28.697 -37.918  22.130  1.00 23.76           H  
ATOM   4909  CD1 LEU A 324     -29.978 -36.726  20.906  1.00 23.76           C  
ATOM   4910 HD11 LEU A 324     -30.597 -37.574  20.612  1.00 23.76           H  
ATOM   4911 HD12 LEU A 324     -29.199 -36.559  20.162  1.00 23.76           H  
ATOM   4912 HD13 LEU A 324     -30.585 -35.825  20.993  1.00 23.76           H  
ATOM   4913  CD2 LEU A 324     -28.434 -35.846  22.639  1.00 23.76           C  
ATOM   4914 HD21 LEU A 324     -29.025 -34.937  22.755  1.00 23.76           H  
ATOM   4915 HD22 LEU A 324     -27.672 -35.683  21.876  1.00 23.76           H  
ATOM   4916 HD23 LEU A 324     -27.912 -36.053  23.573  1.00 23.76           H  
ATOM   4917  N   GLU A 325     -30.550 -37.958  26.941  1.00 21.47           N  
ATOM   4918  H   GLU A 325     -29.557 -37.951  27.126  1.00 21.47           H  
ATOM   4919  CA  GLU A 325     -31.479 -37.861  28.060  1.00 21.47           C  
ATOM   4920  HA  GLU A 325     -32.183 -38.690  27.982  1.00 21.47           H  
ATOM   4921  C   GLU A 325     -32.279 -36.559  27.938  1.00 21.47           C  
ATOM   4922  CB  GLU A 325     -30.783 -37.980  29.426  1.00 21.47           C  
ATOM   4923  HB2 GLU A 325     -29.860 -37.400  29.427  1.00 21.47           H  
ATOM   4924  HB3 GLU A 325     -31.454 -37.566  30.178  1.00 21.47           H  
ATOM   4925  O   GLU A 325     -31.740 -35.456  27.941  1.00 21.47           O  
ATOM   4926  CG  GLU A 325     -30.498 -39.445  29.802  1.00 21.47           C  
ATOM   4927  HG2 GLU A 325     -29.719 -39.835  29.147  1.00 21.47           H  
ATOM   4928  HG3 GLU A 325     -31.403 -40.026  29.627  1.00 21.47           H  
ATOM   4929  CD  GLU A 325     -30.076 -39.625  31.272  1.00 21.47           C  
ATOM   4930  OE1 GLU A 325     -30.291 -40.745  31.793  1.00 21.47           O  
ATOM   4931  OE2 GLU A 325     -29.608 -38.642  31.886  1.00 21.47           O  
ATOM   4932  N   LYS A 326     -33.605 -36.705  27.844  1.00 22.44           N  
ATOM   4933  H   LYS A 326     -33.927 -37.661  27.805  1.00 22.44           H  
ATOM   4934  CA  LYS A 326     -34.618 -35.648  27.655  1.00 22.44           C  
ATOM   4935  HA  LYS A 326     -34.374 -35.111  26.738  1.00 22.44           H  
ATOM   4936  C   LYS A 326     -34.661 -34.556  28.740  1.00 22.44           C  
ATOM   4937  CB  LYS A 326     -35.996 -36.335  27.512  1.00 22.44           C  
ATOM   4938  HB2 LYS A 326     -36.755 -35.780  28.062  1.00 22.44           H
[truncated: 384,354 more chars]
