# Supplementary material for: Nuclear genome of Bulinus truncatus, an intermediate host of the carcinogenic human blood fluke Schistosoma haematobium
Source: Nat Commun. 2022 Feb 21;13:977. doi: 10.1038/s41467-022-28634-9 (PMC8861042; doi:10.1038/s41467-022-28634-9)
Supplement: Supplementary file 6 — Supplementary Data 3 [file 41467_2022_28634_MOESM6_ESM.zip › Supplementary_Data_3/btru_002418-t1.mature.pep.pdb]

ATOM      1  N   SER A   1      -7.238  -1.796 -28.371  1.00 35.36           N  
ATOM      2  H   SER A   1      -6.628  -1.865 -29.173  1.00 35.36           H  
ATOM      3  H2  SER A   1      -8.187  -1.595 -28.650  1.00 35.36           H  
ATOM      4  H3  SER A   1      -6.907  -1.055 -27.769  1.00 35.36           H  
ATOM      5  CA  SER A   1      -7.173  -3.057 -27.618  1.00 35.36           C  
ATOM      6  HA  SER A   1      -7.675  -3.847 -28.177  1.00 35.36           H  
ATOM      7  C   SER A   1      -7.887  -2.805 -26.320  1.00 35.36           C  
ATOM      8  CB  SER A   1      -5.721  -3.472 -27.363  1.00 35.36           C  
ATOM      9  HB2 SER A   1      -5.669  -4.550 -27.206  1.00 35.36           H  
ATOM     10  HB3 SER A   1      -5.325  -2.965 -26.483  1.00 35.36           H  
ATOM     11  O   SER A   1      -7.423  -1.943 -25.593  1.00 35.36           O  
ATOM     12  OG  SER A   1      -4.945  -3.094 -28.485  1.00 35.36           O  
ATOM     13  HG  SER A   1      -4.047  -3.402 -28.343  1.00 35.36           H  
ATOM     14  N   GLU A   2      -9.051  -3.432 -26.165  1.00 37.69           N  
ATOM     15  H   GLU A   2      -9.324  -4.089 -26.882  1.00 37.69           H  
ATOM     16  CA  GLU A   2      -9.827  -3.608 -24.932  1.00 37.69           C  
ATOM     17  HA  GLU A   2     -10.881  -3.673 -25.203  1.00 37.69           H  
ATOM     18  C   GLU A   2      -9.740  -2.454 -23.921  1.00 37.69           C  
ATOM     19  CB  GLU A   2      -9.461  -4.981 -24.335  1.00 37.69           C  
ATOM     20  HB2 GLU A   2      -9.941  -5.097 -23.363  1.00 37.69           H  
ATOM     21  HB3 GLU A   2      -8.380  -5.034 -24.208  1.00 37.69           H  
ATOM     22  O   GLU A   2      -8.818  -2.380 -23.114  1.00 37.69           O  
ATOM     23  CG  GLU A   2      -9.946  -6.110 -25.274  1.00 37.69           C  
ATOM     24  HG2 GLU A   2     -11.036  -6.118 -25.264  1.00 37.69           H  
ATOM     25  HG3 GLU A   2      -9.635  -5.893 -26.296  1.00 37.69           H  
ATOM     26  CD  GLU A   2      -9.422  -7.512 -24.931  1.00 37.69           C  
ATOM     27  OE1 GLU A   2      -9.830  -8.447 -25.654  1.00 37.69           O  
ATOM     28  OE2 GLU A   2      -8.582  -7.636 -24.013  1.00 37.69           O  
ATOM     29  N   GLU A   3     -10.760  -1.588 -23.925  1.00 40.96           N  
ATOM     30  H   GLU A   3     -11.451  -1.652 -24.659  1.00 40.96           H  
ATOM     31  CA  GLU A   3     -11.258  -1.008 -22.676  1.00 40.96           C  
ATOM     32  HA  GLU A   3     -10.526  -0.328 -22.239  1.00 40.96           H  
ATOM     33  C   GLU A   3     -11.482  -2.193 -21.734  1.00 40.96           C  
ATOM     34  CB  GLU A   3     -12.584  -0.262 -22.920  1.00 40.96           C  
ATOM     35  HB2 GLU A   3     -13.094  -0.124 -21.966  1.00 40.96           H  
ATOM     36  HB3 GLU A   3     -13.212  -0.878 -23.563  1.00 40.96           H  
ATOM     37  O   GLU A   3     -12.465  -2.927 -21.860  1.00 40.96           O  
ATOM     38  CG  GLU A   3     -12.377   1.122 -23.554  1.00 40.96           C  
ATOM     39  HG2 GLU A   3     -11.853   1.755 -22.838  1.00 40.96           H  
ATOM     40  HG3 GLU A   3     -11.737   1.010 -24.430  1.00 40.96           H  
ATOM     41  CD  GLU A   3     -13.688   1.799 -23.995  1.00 40.96           C  
ATOM     42  OE1 GLU A   3     -13.649   3.034 -24.187  1.00 40.96           O  
ATOM     43  OE2 GLU A   3     -14.687   1.077 -24.216  1.00 40.96           O  
ATOM     44  N   VAL A   4     -10.488  -2.474 -20.889  1.00 46.89           N  
ATOM     45  H   VAL A   4      -9.633  -1.943 -20.974  1.00 46.89           H  
ATOM     46  CA  VAL A   4     -10.546  -3.528 -19.886  1.00 46.89           C  
ATOM     47  HA  VAL A   4     -10.870  -4.455 -20.361  1.00 46.89           H  
ATOM     48  C   VAL A   4     -11.610  -3.082 -18.909  1.00 46.89           C  
ATOM     49  CB  VAL A   4      -9.185  -3.792 -19.215  1.00 46.89           C  
ATOM     50  HB  VAL A   4      -8.793  -2.866 -18.794  1.00 46.89           H  
ATOM     51  O   VAL A   4     -11.359  -2.319 -17.987  1.00 46.89           O  
ATOM     52  CG1 VAL A   4      -9.296  -4.842 -18.099  1.00 46.89           C  
ATOM     53 HG11 VAL A   4      -9.928  -4.467 -17.293  1.00 46.89           H  
ATOM     54 HG12 VAL A   4      -8.308  -5.037 -17.682  1.00 46.89           H  
ATOM     55 HG13 VAL A   4      -9.714  -5.768 -18.493  1.00 46.89           H  
ATOM     56  CG2 VAL A   4      -8.183  -4.328 -20.246  1.00 46.89           C  
ATOM     57 HG21 VAL A   4      -7.987  -3.569 -21.004  1.00 46.89           H  
ATOM     58 HG22 VAL A   4      -8.575  -5.222 -20.732  1.00 46.89           H  
ATOM     59 HG23 VAL A   4      -7.239  -4.566 -19.757  1.00 46.89           H  
ATOM     60  N   SER A   5     -12.822  -3.511 -19.238  1.00 46.04           N  
ATOM     61  H   SER A   5     -12.886  -3.870 -20.180  1.00 46.04           H  
ATOM     62  CA  SER A   5     -14.035  -3.545 -18.458  1.00 46.04           C  
ATOM     63  HA  SER A   5     -14.803  -2.979 -18.984  1.00 46.04           H  
ATOM     64  C   SER A   5     -13.860  -2.954 -17.063  1.00 46.04           C  
ATOM     65  CB  SER A   5     -14.480  -5.014 -18.378  1.00 46.04           C  
ATOM     66  HB2 SER A   5     -14.676  -5.389 -19.383  1.00 46.04           H  
ATOM     67  HB3 SER A   5     -15.402  -5.071 -17.800  1.00 46.04           H  
ATOM     68  O   SER A   5     -13.324  -3.620 -16.170  1.00 46.04           O  
ATOM     69  OG  SER A   5     -13.480  -5.817 -17.763  1.00 46.04           O  
ATOM     70  HG  SER A   5     -13.032  -5.225 -17.154  1.00 46.04           H  
ATOM     71  N   GLU A   6     -14.464  -1.789 -16.839  1.00 45.76           N  
ATOM     72  H   GLU A   6     -14.705  -1.213 -17.632  1.00 45.76           H  
ATOM     73  CA  GLU A   6     -15.246  -1.570 -15.627  1.00 45.76           C  
ATOM     74  HA  GLU A   6     -14.593  -1.560 -14.754  1.00 45.76           H  
ATOM     75  C   GLU A   6     -16.244  -2.736 -15.503  1.00 45.76           C  
ATOM     76  CB  GLU A   6     -16.012  -0.239 -15.709  1.00 45.76           C  
ATOM     77  HB2 GLU A   6     -16.538  -0.202 -16.663  1.00 45.76           H  
ATOM     78  HB3 GLU A   6     -16.749  -0.225 -14.906  1.00 45.76           H  
ATOM     79  O   GLU A   6     -17.432  -2.608 -15.792  1.00 45.76           O  
ATOM     80  CG  GLU A   6     -15.150   1.018 -15.553  1.00 45.76           C  
ATOM     81  HG2 GLU A   6     -14.624   0.957 -14.600  1.00 45.76           H  
ATOM     82  HG3 GLU A   6     -14.410   1.044 -16.353  1.00 45.76           H  
ATOM     83  CD  GLU A   6     -15.999   2.302 -15.598  1.00 45.76           C  
ATOM     84  OE1 GLU A   6     -15.512   3.325 -15.070  1.00 45.76           O  
ATOM     85  OE2 GLU A   6     -17.140   2.244 -16.113  1.00 45.76           O  
ATOM     86  N   LYS A   7     -15.757  -3.930 -15.136  1.00 53.41           N  
ATOM     87  H   LYS A   7     -14.754  -3.980 -15.029  1.00 53.41           H  
ATOM     88  CA  LYS A   7     -16.562  -5.037 -14.634  1.00 53.41           C  
ATOM     89  HA  LYS A   7     -17.258  -5.381 -15.399  1.00 53.41           H  
ATOM     90  C   LYS A   7     -17.334  -4.418 -13.490  1.00 53.41           C  
ATOM     91  CB  LYS A   7     -15.662  -6.185 -14.149  1.00 53.41           C  
ATOM     92  HB2 LYS A   7     -16.146  -6.693 -13.315  1.00 53.41           H  
ATOM     93  HB3 LYS A   7     -14.714  -5.782 -13.793  1.00 53.41           H  
ATOM     94  O   LYS A   7     -16.748  -4.145 -12.448  1.00 53.41           O  
ATOM     95  CG  LYS A   7     -15.424  -7.219 -15.251  1.00 53.41           C  
ATOM     96  HG2 LYS A   7     -15.100  -6.709 -16.158  1.00 53.41           H  
ATOM     97  HG3 LYS A   7     -16.357  -7.741 -15.465  1.00 53.41           H  
ATOM     98  CD  LYS A   7     -14.358  -8.228 -14.818  1.00 53.41           C  
ATOM     99  HD2 LYS A   7     -13.448  -7.686 -14.558  1.00 53.41           H  
ATOM    100  HD3 LYS A   7     -14.711  -8.776 -13.945  1.00 53.41           H  
ATOM    101  CE  LYS A   7     -14.060  -9.195 -15.965  1.00 53.41           C  
ATOM    102  HE2 LYS A   7     -13.762  -8.606 -16.832  1.00 53.41           H  
ATOM    103  HE3 LYS A   7     -14.972  -9.734 -16.223  1.00 53.41           H  
ATOM    104  NZ  LYS A   7     -12.976 -10.137 -15.596  1.00 53.41           N  
ATOM    105  HZ1 LYS A   7     -12.146  -9.613 -15.362  1.00 53.41           H  
ATOM    106  HZ2 LYS A   7     -13.237 -10.697 -14.796  1.00 53.41           H  
ATOM    107  HZ3 LYS A   7     -12.752 -10.738 -16.376  1.00 53.41           H  
ATOM    108  N   SER A   8     -18.587  -4.091 -13.795  1.00 70.27           N  
ATOM    109  H   SER A   8     -18.856  -4.297 -14.746  1.00 70.27           H  
ATOM    110  CA  SER A   8     -19.430  -3.103 -13.129  1.00 70.27           C  
ATOM    111  HA  SER A   8     -19.335  -2.153 -13.654  1.00 70.27           H  
ATOM    112  C   SER A   8     -19.034  -2.897 -11.673  1.00 70.27           C  
ATOM    113  CB  SER A   8     -20.888  -3.563 -13.234  1.00 70.27           C  
ATOM    114  HB2 SER A   8     -21.530  -2.852 -12.714  1.00 70.27           H  
ATOM    115  HB3 SER A   8     -21.185  -3.604 -14.282  1.00 70.27           H  
ATOM    116  O   SER A   8     -19.400  -3.705 -10.813  1.00 70.27           O  
ATOM    117  OG  SER A   8     -21.033  -4.847 -12.652  1.00 70.27           O  
ATOM    118  HG  SER A   8     -20.554  -4.803 -11.821  1.00 70.27           H  
ATOM    119  N   CYS A   9     -18.260  -1.845 -11.404  1.00 83.35           N  
ATOM    120  H   CYS A   9     -17.963  -1.236 -12.153  1.00 83.35           H  
ATOM    121  CA  CYS A   9     -17.992  -1.462 -10.031  1.00 83.35           C  
ATOM    122  HA  CYS A   9     -17.502  -2.300  -9.536  1.00 83.35           H  
ATOM    123  C   CYS A   9     -19.356  -1.167  -9.399  1.00 83.35           C  
ATOM    124  CB  CYS A   9     -17.071  -0.239 -10.000  1.00 83.35           C  
ATOM    125  HB2 CYS A   9     -17.618   0.630 -10.365  1.00 83.35           H  
ATOM    126  HB3 CYS A   9     -16.241  -0.414 -10.685  1.00 83.35           H  
ATOM    127  O   CYS A   9     -20.070  -0.302  -9.916  1.00 83.35           O  
ATOM    128  SG  CYS A   9     -16.376   0.153  -8.373  1.00 83.35           S  
ATOM    129  N   PRO A  10     -19.794  -1.909  -8.365  1.00 87.03           N  
ATOM    130  CA  PRO A  10     -21.119  -1.690  -7.812  1.00 87.03           C  
ATOM    131  HA  PRO A  10     -21.856  -1.864  -8.597  1.00 87.03           H  
ATOM    132  C   PRO A  10     -21.226  -0.245  -7.303  1.00 87.03           C  
ATOM    133  CB  PRO A  10     -21.293  -2.737  -6.709  1.00 87.03           C  
ATOM    134  HB2 PRO A  10     -21.869  -2.355  -5.866  1.00 87.03           H  
ATOM    135  HB3 PRO A  10     -21.770  -3.623  -7.127  1.00 87.03           H  
ATOM    136  O   PRO A  10     -20.207   0.330  -6.905  1.00 87.03           O  
ATOM    137  CG  PRO A  10     -19.857  -3.076  -6.307  1.00 87.03           C  
ATOM    138  HG2 PRO A  10     -19.503  -2.346  -5.579  1.00 87.03           H  
ATOM    139  HG3 PRO A  10     -19.774  -4.086  -5.906  1.00 87.03           H  
ATOM    140  CD  PRO A  10     -19.073  -2.919  -7.609  1.00 87.03           C  
ATOM    141  HD2 PRO A  10     -18.053  -2.604  -7.390  1.00 87.03           H  
ATOM    142  HD3 PRO A  10     -19.073  -3.858  -8.162  1.00 87.03           H  
ATOM    143  N   PRO A  11     -22.428   0.355  -7.292  1.00 90.22           N  
ATOM    144  CA  PRO A  11     -22.615   1.692  -6.746  1.00 90.22           C  
ATOM    145  HA  PRO A  11     -22.102   2.407  -7.389  1.00 90.22           H  
ATOM    146  C   PRO A  11     -22.063   1.769  -5.324  1.00 90.22           C  
ATOM    147  CB  PRO A  11     -24.122   1.961  -6.775  1.00 90.22           C  
ATOM    148  HB2 PRO A  11     -24.340   3.000  -7.020  1.00 90.22           H  
ATOM    149  HB3 PRO A  11     -24.573   1.694  -5.819  1.00 90.22           H  
ATOM    150  O   PRO A  11     -22.283   0.855  -4.521  1.00 90.22           O  
ATOM    151  CG  PRO A  11     -24.636   1.007  -7.852  1.00 90.22           C  
ATOM    152  HG2 PRO A  11     -25.671   0.715  -7.674  1.00 90.22           H  
ATOM    153  HG3 PRO A  11     -24.536   1.479  -8.829  1.00 90.22           H  
ATOM    154  CD  PRO A  11     -23.688  -0.186  -7.768  1.00 90.22           C  
ATOM    155  HD2 PRO A  11     -23.586  -0.641  -8.754  1.00 90.22           H  
ATOM    156  HD3 PRO A  11     -24.067  -0.912  -7.049  1.00 90.22           H  
ATOM    157  N   ALA A  12     -21.352   2.854  -5.023  1.00 93.17           N  
ATOM    158  H   ALA A  12     -21.210   3.573  -5.719  1.00 93.17           H  
ATOM    159  CA  ALA A  12     -20.850   3.079  -3.680  1.00 93.17           C  
ATOM    160  HA  ALA A  12     -20.258   2.210  -3.393  1.00 93.17           H  
ATOM    161  C   ALA A  12     -22.025   3.226  -2.707  1.00 93.17           C  
ATOM    162  CB  ALA A  12     -19.937   4.306  -3.654  1.00 93.17           C  
ATOM    163  HB1 ALA A  12     -19.185   4.236  -4.440  1.00 93.17           H  
ATOM    164  HB2 ALA A  12     -20.523   5.213  -3.803  1.00 93.17           H  
ATOM    165  HB3 ALA A  12     -19.430   4.355  -2.691  1.00 93.17           H  
ATOM    166  O   ALA A  12     -22.989   3.945  -2.977  1.00 93.17           O  
ATOM    167  N   GLN A  13     -21.938   2.551  -1.568  1.00 93.04           N  
ATOM    168  H   GLN A  13     -21.140   1.949  -1.428  1.00 93.04           H  
ATOM    169  CA  GLN A  13     -22.917   2.658  -0.491  1.00 93.04           C  
ATOM    170  HA  GLN A  13     -23.822   3.136  -0.864  1.00 93.04           H  
ATOM    171  C   GLN A  13     -22.348   3.528   0.626  1.00 93.04           C  
ATOM    172  CB  GLN A  13     -23.299   1.263   0.019  1.00 93.04           C  
ATOM    173  HB2 GLN A  13     -22.417   0.780   0.438  1.00 93.04           H  
ATOM    174  HB3 GLN A  13     -24.045   1.367   0.808  1.00 93.04           H  
ATOM    175  O   GLN A  13     -21.158   3.454   0.935  1.00 93.04           O  
ATOM    176  CG  GLN A  13     -23.870   0.380  -1.102  1.00 93.04           C  
ATOM    177  HG2 GLN A  13     -24.767   0.844  -1.512  1.00 93.04           H  
ATOM    178  HG3 GLN A  13     -23.137   0.291  -1.904  1.00 93.04           H  
ATOM    179  CD  GLN A  13     -24.217  -1.027  -0.635  1.00 93.04           C  
ATOM    180  NE2 GLN A  13     -24.251  -1.980  -1.539  1.00 93.04           N  
ATOM    181 HE21 GLN A  13     -24.036  -1.760  -2.501  1.00 93.04           H  
ATOM    182 HE22 GLN A  13     -24.504  -2.899  -1.203  1.00 93.04           H  
ATOM    183  OE1 GLN A  13     -24.471  -1.310   0.523  1.00 93.04           O  
ATOM    184  N   VAL A  14     -23.196   4.333   1.261  1.00 89.26           N  
ATOM    185  H   VAL A  14     -24.165   4.355   0.976  1.00 89.26           H  
ATOM    186  CA  VAL A  14     -22.802   5.105   2.445  1.00 89.26           C  
ATOM    187  HA  VAL A  14     -21.764   5.418   2.337  1.00 89.26           H  
ATOM    188  C   VAL A  14     -22.897   4.187   3.663  1.00 89.26           C  
ATOM    189  CB  VAL A  14     -23.646   6.383   2.601  1.00 89.26           C  
ATOM    190  HB  VAL A  14     -24.681   6.123   2.821  1.00 89.26           H  
ATOM    191  O   VAL A  14     -23.973   3.980   4.217  1.00 89.26           O  
ATOM    192  CG1 VAL A  14     -23.090   7.245   3.740  1.00 89.26           C  
ATOM    193 HG11 VAL A  14     -23.677   8.159   3.832  1.00 89.26           H  
ATOM    194 HG12 VAL A  14     -22.050   7.505   3.543  1.00 89.26           H  
ATOM    195 HG13 VAL A  14     -23.153   6.706   4.686  1.00 89.26           H  
ATOM    196  CG2 VAL A  14     -23.626   7.221   1.315  1.00 89.26           C  
ATOM    197 HG21 VAL A  14     -24.133   8.171   1.482  1.00 89.26           H  
ATOM    198 HG22 VAL A  14     -24.142   6.697   0.511  1.00 89.26           H  
ATOM    199 HG23 VAL A  14     -22.595   7.408   1.013  1.00 89.26           H  
ATOM    200  N   ALA A  15     -21.773   3.580   4.034  1.00 87.38           N  
ATOM    201  H   ALA A  15     -20.925   3.795   3.530  1.00 87.38           H  
ATOM    202  CA  ALA A  15     -21.665   2.632   5.139  1.00 87.38           C  
ATOM    203  HA  ALA A  15     -22.380   2.901   5.916  1.00 87.38           H  
ATOM    204  C   ALA A  15     -20.257   2.677   5.750  1.00 87.38           C  
ATOM    205  CB  ALA A  15     -22.005   1.227   4.615  1.00 87.38           C  
ATOM    206  HB1 ALA A  15     -23.016   1.219   4.209  1.00 87.38           H  
ATOM    207  HB2 ALA A  15     -21.944   0.500   5.424  1.00 87.38           H  
ATOM    208  HB3 ALA A  15     -21.303   0.946   3.829  1.00 87.38           H  
ATOM    209  O   ALA A  15     -19.331   3.223   5.158  1.00 87.38           O  
ATOM    210  N   ALA A  16     -20.073   2.076   6.925  1.00 91.67           N  
ATOM    211  H   ALA A  16     -20.856   1.616   7.367  1.00 91.67           H  
ATOM    212  CA  ALA A  16     -18.745   1.861   7.497  1.00 91.67           C  
ATOM    213  HA  ALA A  16     -18.067   2.639   7.145  1.00 91.67           H  
ATOM    214  C   ALA A  16     -18.189   0.501   7.052  1.00 91.67           C  
ATOM    215  CB  ALA A  16     -18.837   1.983   9.021  1.00 91.67           C  
ATOM    216  HB1 ALA A  16     -19.237   2.961   9.290  1.00 91.67           H  
ATOM    217  HB2 ALA A  16     -19.486   1.205   9.423  1.00 91.67           H  
ATOM    218  HB3 ALA A  16     -17.844   1.883   9.458  1.00 91.67           H  
ATOM    219  O   ALA A  16     -18.933  -0.480   7.026  1.00 91.67           O  
ATOM    220  N   CYS A  17     -16.889   0.413   6.746  1.00 95.92           N  
ATOM    221  H   CYS A  17     -16.318   1.245   6.785  1.00 95.92           H  
ATOM    222  CA  CYS A  17     -16.228  -0.873   6.514  1.00 95.92           C  
ATOM    223  HA  CYS A  17     -16.911  -1.516   5.959  1.00 95.92           H  
ATOM    224  C   CYS A  17     -15.896  -1.548   7.845  1.00 95.92           C  
ATOM    225  CB  CYS A  17     -14.974  -0.705   5.662  1.00 95.92           C  
ATOM    226  HB2 CYS A  17     -14.256  -0.097   6.211  1.00 95.92           H  
ATOM    227  HB3 CYS A  17     -15.238  -0.185   4.741  1.00 95.92           H  
ATOM    228  O   CYS A  17     -14.859  -1.293   8.449  1.00 95.92           O  
ATOM    229  SG  CYS A  17     -14.186  -2.274   5.214  1.00 95.92           S  
ATOM    230  N   VAL A  18     -16.801  -2.401   8.313  1.00 94.60           N  
ATOM    231  H   VAL A  18     -17.651  -2.525   7.782  1.00 94.60           H  
ATOM    232  CA  VAL A  18     -16.688  -3.104   9.593  1.00 94.60           C  
ATOM    233  HA  VAL A  18     -15.695  -2.929  10.007  1.00 94.60           H  
ATOM    234  C   VAL A  18     -16.819  -4.610   9.401  1.00 94.60           C  
ATOM    235  CB  VAL A  18     -17.706  -2.570  10.621  1.00 94.60           C  
ATOM    236  HB  VAL A  18     -17.592  -3.145  11.540  1.00 94.60           H  
ATOM    237  O   VAL A  18     -17.316  -5.097   8.381  1.00 94.60           O  
ATOM    238  CG1 VAL A  18     -17.424  -1.103  10.961  1.00 94.60           C  
ATOM    239 HG11 VAL A  18     -17.578  -0.473  10.085  1.00 94.60           H  
ATOM    240 HG12 VAL A  18     -16.394  -0.991  11.299  1.00 94.60           H  
ATOM    241 HG13 VAL A  18     -18.091  -0.772  11.757  1.00 94.60           H  
ATOM    242  CG2 VAL A  18     -19.160  -2.707  10.153  1.00 94.60           C  
ATOM    243 HG21 VAL A  18     -19.828  -2.353  10.938  1.00 94.60           H  
ATOM    244 HG22 VAL A  18     -19.333  -2.115   9.254  1.00 94.60           H  
ATOM    245 HG23 VAL A  18     -19.393  -3.753   9.950  1.00 94.60           H  
ATOM    246  N   ARG A  19     -16.378  -5.379  10.400  1.00 94.09           N  
ATOM    247  H   ARG A  19     -16.002  -4.925  11.220  1.00 94.09           H  
ATOM    248  CA  ARG A  19     -16.621  -6.825  10.430  1.00 94.09           C  
ATOM    249  HA  ARG A  19     -16.203  -7.269   9.527  1.00 94.09           H  
ATOM    250  C   ARG A  19     -18.125  -7.114  10.431  1.00 94.09           C  
ATOM    251  CB  ARG A  19     -15.948  -7.460  11.652  1.00 94.09           C  
ATOM    252  HB2 ARG A  19     -16.219  -6.901  12.548  1.00 94.09           H  
ATOM    253  HB3 ARG A  19     -16.321  -8.478  11.761  1.00 94.09           H  
ATOM    254  O   ARG A  19     -18.912  -6.382  11.023  1.00 94.09           O  
ATOM    255  CG  ARG A  19     -14.419  -7.525  11.519  1.00 94.09           C  
ATOM    256  HG2 ARG A  19     -14.165  -8.105  10.631  1.00 94.09           H  
ATOM    257  HG3 ARG A  19     -14.001  -6.522  11.438  1.00 94.09           H  
ATOM    258  CD  ARG A  19     -13.850  -8.231  12.751  1.00 94.09           C  
ATOM    259  HD2 ARG A  19     -14.093  -7.643  13.635  1.00 94.09           H  
ATOM    260  HD3 ARG A  19     -14.333  -9.205  12.832  1.00 94.09           H  
ATOM    261  NE  ARG A  19     -12.389  -8.425  12.690  1.00 94.09           N  
ATOM    262  HE  ARG A  19     -11.873  -7.941  11.969  1.00 94.09           H  
ATOM    263  NH1 ARG A  19     -12.272  -9.889  14.451  1.00 94.09           N  
ATOM    264 HH11 ARG A  19     -11.715 -10.440  15.088  1.00 94.09           H  
ATOM    265 HH12 ARG A  19     -13.273  -9.817  14.562  1.00 94.09           H  
ATOM    266  NH2 ARG A  19     -10.402  -9.283  13.466  1.00 94.09           N  
ATOM    267 HH21 ARG A  19      -9.871  -8.783  12.767  1.00 94.09           H  
ATOM    268 HH22 ARG A  19      -9.901  -9.907  14.082  1.00 94.09           H  
ATOM    269  CZ  ARG A  19     -11.694  -9.187  13.519  1.00 94.09           C  
ATOM    270  N   GLY A  20     -18.518  -8.214   9.791  1.00 88.78           N  
ATOM    271  H   GLY A  20     -17.812  -8.781   9.342  1.00 88.78           H  
ATOM    272  CA  GLY A  20     -19.909  -8.680   9.792  1.00 88.78           C  
ATOM    273  HA2 GLY A  20     -20.342  -8.512  10.778  1.00 88.78           H  
ATOM    274  HA3 GLY A  20     -19.914  -9.753   9.601  1.00 88.78           H  
ATOM    275  C   GLY A  20     -20.834  -8.023   8.761  1.00 88.78           C  
ATOM    276  O   GLY A  20     -22.026  -8.338   8.753  1.00 88.78           O  
ATOM    277  N   ILE A  21     -20.321  -7.174   7.858  1.00 88.94           N  
ATOM    278  H   ILE A  21     -19.355  -6.890   7.943  1.00 88.94           H  
ATOM    279  CA  ILE A  21     -21.086  -6.725   6.684  1.00 88.94           C  
ATOM    280  HA  ILE A  21     -21.951  -6.160   7.033  1.00 88.94           H  
ATOM    281  C   ILE A  21     -21.588  -7.953   5.915  1.00 88.94           C  
ATOM    282  CB  ILE A  21     -20.251  -5.801   5.770  1.00 88.94           C  
ATOM    283  HB  ILE A  21     -19.295  -6.286   5.574  1.00 88.94           H  
ATOM    284  O   ILE A  21     -20.809  -8.764   5.406  1.00 88.94           O  
ATOM    285  CG1 ILE A  21     -20.001  -4.455   6.475  1.00 88.94           C  
ATOM    286 HG12 ILE A  21     -20.925  -3.880   6.525  1.00 88.94           H  
ATOM    287 HG13 ILE A  21     -19.665  -4.630   7.498  1.00 88.94           H  
ATOM    288  CG2 ILE A  21     -20.956  -5.547   4.419  1.00 88.94           C  
ATOM    289 HG21 ILE A  21     -21.932  -5.087   4.579  1.00 88.94           H  
ATOM    290 HG22 ILE A  21     -21.076  -6.475   3.859  1.00 88.94           H  
ATOM    291 HG23 ILE A  21     -20.356  -4.884   3.795  1.00 88.94           H  
ATOM    292  CD1 ILE A  21     -18.931  -3.627   5.765  1.00 88.94           C  
ATOM    293 HD11 ILE A  21     -18.035  -4.230   5.621  1.00 88.94           H  
ATOM    294 HD12 ILE A  21     -18.681  -2.777   6.400  1.00 88.94           H  
ATOM    295 HD13 ILE A  21     -19.288  -3.249   4.806  1.00 88.94           H  
ATOM    296  N   LYS A  22     -22.912  -8.088   5.810  1.00 85.39           N  
ATOM    297  H   LYS A  22     -23.494  -7.398   6.263  1.00 85.39           H  
ATOM    298  CA  LYS A  22     -23.542  -9.166   5.046  1.00 85.39           C  
ATOM    299  HA  LYS A  22     -22.975 -10.084   5.203  1.00 85.39           H  
ATOM    300  C   LYS A  22     -23.483  -8.835   3.558  1.00 85.39           C  
ATOM    301  CB  LYS A  22     -24.983  -9.407   5.522  1.00 85.39           C  
ATOM    302  HB2 LYS A  22     -25.459 -10.104   4.833  1.00 85.39           H  
ATOM    303  HB3 LYS A  22     -25.538  -8.469   5.498  1.00 85.39           H  
ATOM    304  O   LYS A  22     -24.305  -8.079   3.056  1.00 85.39           O  
ATOM    305  CG  LYS A  22     -25.036 -10.002   6.937  1.00 85.39           C  
ATOM    306  HG2 LYS A  22     -24.648  -9.277   7.653  1.00 85.39           H  
ATOM    307  HG3 LYS A  22     -24.420 -10.900   6.974  1.00 85.39           H  
ATOM    308  CD  LYS A  22     -26.479 -10.367   7.313  1.00 85.39           C  
ATOM    309  HD2 LYS A  22     -26.862 -11.098   6.600  1.00 85.39           H  
ATOM    310  HD3 LYS A  22     -27.094  -9.468   7.270  1.00 85.39           H  
ATOM    311  CE  LYS A  22     -26.519 -10.954   8.728  1.00 85.39           C  
ATOM    312  HE2 LYS A  22     -26.104 -10.218   9.417  1.00 85.39           H  
ATOM    313  HE3 LYS A  22     -25.876 -11.833   8.761  1.00 85.39           H  
ATOM    314  NZ  LYS A  22     -27.902 -11.312   9.138  1.00 85.39           N  
ATOM    315  HZ1 LYS A  22     -28.294 -12.007   8.519  1.00 85.39           H  
ATOM    316  HZ2 LYS A  22     -28.495 -10.495   9.127  1.00 85.39           H  
ATOM    317  HZ3 LYS A  22     -27.903 -11.682  10.078  1.00 85.39           H  
ATOM    318  N   SER A  23     -22.533  -9.439   2.853  1.00 88.05           N  
ATOM    319  H   SER A  23     -21.823  -9.949   3.360  1.00 88.05           H  
ATOM    320  CA  SER A  23     -22.412  -9.337   1.397  1.00 88.05           C  
ATOM    321  HA  SER A  23     -23.328  -8.909   0.991  1.00 88.05           H  
ATOM    322  C   SER A  23     -22.205 -10.707   0.754  1.00 88.05           C  
ATOM    323  CB  SER A  23     -21.271  -8.391   1.023  1.00 88.05           C  
ATOM    324  HB2 SER A  23     -20.320  -8.809   1.351  1.00 88.05           H  
ATOM    325  HB3 SER A  23     -21.425  -7.425   1.505  1.00 88.05           H  
ATOM    326  O   SER A  23     -21.483 -11.560   1.286  1.00 88.05           O  
ATOM    327  OG  SER A  23     -21.260  -8.219  -0.380  1.00 88.05           O  
ATOM    328  HG  SER A  23     -20.467  -7.722  -0.595  1.00 88.05           H  
ATOM    329  N   LYS A  24     -22.837 -10.915  -0.409  1.00 87.54           N  
ATOM    330  H   LYS A  24     -23.381 -10.147  -0.777  1.00 87.54           H  
ATOM    331  CA  LYS A  24     -22.541 -12.053  -1.296  1.00 87.54           C  
ATOM    332  HA  LYS A  24     -22.402 -12.956  -0.701  1.00 87.54           H  
ATOM    333  C   LYS A  24     -21.226 -11.847  -2.053  1.00 87.54           C  
ATOM    334  CB  LYS A  24     -23.689 -12.289  -2.292  1.00 87.54           C  
ATOM    335  HB2 LYS A  24     -23.360 -13.038  -3.013  1.00 87.54           H  
ATOM    336  HB3 LYS A  24     -23.895 -11.367  -2.836  1.00 87.54           H  
ATOM    337  O   LYS A  24     -20.561 -12.824  -2.375  1.00 87.54           O  
ATOM    338  CG  LYS A  24     -24.977 -12.797  -1.626  1.00 87.54           C  
ATOM    339  HG2 LYS A  24     -24.749 -13.679  -1.027  1.00 87.54           H  
ATOM    340  HG3 LYS A  24     -25.383 -12.021  -0.975  1.00 87.54           H  
ATOM    341  CD  LYS A  24     -26.020 -13.168  -2.692  1.00 87.54           C  
ATOM    342  HD2 LYS A  24     -26.245 -12.285  -3.290  1.00 87.54           H  
ATOM    343  HD3 LYS A  24     -25.602 -13.935  -3.343  1.00 87.54           H  
ATOM    344  CE  LYS A  24     -27.308 -13.694  -2.045  1.00 87.54           C  
ATOM    345  HE2 LYS A  24     -27.715 -12.917  -1.398  1.00 87.54           H  
ATOM    346  HE3 LYS A  24     -27.058 -14.553  -1.422  1.00 87.54           H  
ATOM    347  NZ  LYS A  24     -28.313 -14.085  -3.069  1.00 87.54           N  
ATOM    348  HZ1 LYS A  24     -29.157 -14.427  -2.633  1.00 87.54           H  
ATOM    349  HZ2 LYS A  24     -28.556 -13.295  -3.650  1.00 87.54           H  
ATOM    350  HZ3 LYS A  24     -27.949 -14.813  -3.667  1.00 87.54           H  
ATOM    351  N   SER A  25     -20.851 -10.595  -2.301  1.00 91.27           N  
ATOM    352  H   SER A  25     -21.419  -9.838  -1.949  1.00 91.27           H  
ATOM    353  CA  SER A  25     -19.603 -10.226  -2.968  1.00 91.27           C  
ATOM    354  HA  SER A  25     -19.398 -10.948  -3.759  1.00 91.27           H  
ATOM    355  C   SER A  25     -18.433 -10.239  -1.988  1.00 91.27           C  
ATOM    356  CB  SER A  25     -19.738  -8.844  -3.616  1.00 91.27           C  
ATOM    357  HB2 SER A  25     -19.933  -8.094  -2.850  1.00 91.27           H  
ATOM    358  HB3 SER A  25     -18.812  -8.591  -4.132  1.00 91.27           H  
ATOM    359  O   SER A  25     -18.614 -10.004  -0.793  1.00 91.27           O  
ATOM    360  OG  SER A  25     -20.805  -8.862  -4.544  1.00 91.27           O  
ATOM    361  HG  SER A  25     -20.791  -8.036  -5.034  1.00 91.27           H  
ATOM    362  N   HIS A  26     -17.223 -10.487  -2.496  1.00 93.15           N  
ATOM    363  H   HIS A  26     -17.140 -10.732  -3.472  1.00 93.15           H  
ATOM    364  CA  HIS A  26     -15.995 -10.376  -1.698  1.00 93.15           C  
ATOM    365  HA  HIS A  26     -16.089 -10.990  -0.802  1.00 93.15           H  
ATOM    366  C   HIS A  26     -15.770  -8.933  -1.237  1.00 93.15           C  
ATOM    367  CB  HIS A  26     -14.806 -10.898  -2.514  1.00 93.15           C  
ATOM    368  HB2 HIS A  26     -15.060 -11.874  -2.928  1.00 93.15           H  
ATOM    369  HB3 HIS A  26     -14.596 -10.224  -3.344  1.00 93.15           H  
ATOM    370  O   HIS A  26     -15.540  -8.680  -0.053  1.00 93.15           O  
ATOM    371  CG  HIS A  26     -13.556 -11.063  -1.691  1.00 93.15           C  
ATOM    372  CD2 HIS A  26     -12.719 -10.066  -1.285  1.00 93.15           C  
ATOM    373  HD2 HIS A  26     -12.828  -9.009  -1.474  1.00 93.15           H  
ATOM    374  ND1 HIS A  26     -13.093 -12.277  -1.190  1.00 93.15           N  
ATOM    375  CE1 HIS A  26     -11.962 -11.987  -0.522  1.00 93.15           C  
ATOM    376  HE1 HIS A  26     -11.349 -12.705   0.001  1.00 93.15           H  
ATOM    377  NE2 HIS A  26     -11.724 -10.666  -0.548  1.00 93.15           N  
ATOM    378  HE2 HIS A  26     -10.995 -10.192  -0.034  1.00 93.15           H  
ATOM    379  N   TYR A  27     -15.939  -7.995  -2.170  1.00 95.70           N  
ATOM    380  H   TYR A  27     -16.160  -8.291  -3.110  1.00 95.70           H  
ATOM    381  CA  TYR A  27     -15.805  -6.563  -1.943  1.00 95.70           C  
ATOM    382  HA  TYR A  27     -15.349  -6.412  -0.964  1.00 95.70           H  
ATOM    383  C   TYR A  27     -17.161  -5.853  -1.955  1.00 95.70           C  
ATOM    384  CB  TYR A  27     -14.851  -5.962  -2.979  1.00 95.70           C  
ATOM    385  HB2 TYR A  27     -15.272  -6.087  -3.977  1.00 95.70           H  
ATOM    386  HB3 TYR A  27     -14.771  -4.892  -2.785  1.00 95.70           H  
ATOM    387  O   TYR A  27     -18.064  -6.218  -2.713  1.00 95.70           O  
ATOM    388  CG  TYR A  27     -13.455  -6.550  -2.940  1.00 95.70           C  
ATOM    389  CD1 TYR A  27     -12.549  -6.124  -1.949  1.00 95.70           C  
ATOM    390  HD1 TYR A  27     -12.837  -5.377  -1.223  1.00 95.70           H  
ATOM    391  CD2 TYR A  27     -13.059  -7.521  -3.883  1.00 95.70           C  
ATOM    392  HD2 TYR A  27     -13.744  -7.842  -4.653  1.00 95.70           H  
ATOM    393  CE1 TYR A  27     -11.244  -6.646  -1.916  1.00 95.70           C  
ATOM    394  HE1 TYR A  27     -10.522  -6.289  -1.198  1.00 95.70           H  
ATOM    395  CE2 TYR A  27     -11.764  -8.075  -3.822  1.00 95.70           C  
ATOM    396  HE2 TYR A  27     -11.454  -8.837  -4.522  1.00 95.70           H  
ATOM    397  OH  TYR A  27      -9.594  -8.141  -2.785  1.00 95.70           O  
ATOM    398  HH  TYR A  27      -9.053  -7.646  -2.165  1.00 95.70           H  
ATOM    399  CZ  TYR A  27     -10.852  -7.633  -2.838  1.00 95.70           C  
ATOM    400  N   VAL A  28     -17.282  -4.808  -1.138  1.00 95.56           N  
ATOM    401  H   VAL A  28     -16.519  -4.626  -0.502  1.00 95.56           H  
ATOM    402  CA  VAL A  28     -18.371  -3.822  -1.181  1.00 95.56           C  
ATOM    403  HA  VAL A  28     -19.051  -4.060  -1.998  1.00 95.56           H  
ATOM    404  C   VAL A  28     -17.760  -2.453  -1.456  1.00 95.56           C  
ATOM    405  CB  VAL A  28     -19.179  -3.818   0.132  1.00 95.56           C  
ATOM    406  HB  VAL A  28     -18.511  -3.621   0.970  1.00 95.56           H  
ATOM    407  O   VAL A  28     -16.813  -2.064  -0.781  1.00 95.56           O  
ATOM    408  CG1 VAL A  28     -20.285  -2.753   0.127  1.00 95.56           C  
ATOM    409 HG11 VAL A  28     -20.953  -2.897  -0.722  1.00 95.56           H  
ATOM    410 HG12 VAL A  28     -19.853  -1.754   0.075  1.00 95.56           H  
ATOM    411 HG13 VAL A  28     -20.863  -2.812   1.049  1.00 95.56           H  
ATOM    412  CG2 VAL A  28     -19.850  -5.181   0.353  1.00 95.56           C  
ATOM    413 HG21 VAL A  28     -20.519  -5.402  -0.479  1.00 95.56           H  
ATOM    414 HG22 VAL A  28     -20.422  -5.158   1.281  1.00 95.56           H  
ATOM    415 HG23 VAL A  28     -19.092  -5.961   0.431  1.00 95.56           H  
ATOM    416  N   HIS A  29     -18.289  -1.725  -2.436  1.00 96.17           N  
ATOM    417  H   HIS A  29     -19.089  -2.076  -2.943  1.00 96.17           H  
ATOM    418  CA  HIS A  29     -17.872  -0.352  -2.708  1.00 96.17           C  
ATOM    419  HA  HIS A  29     -16.789  -0.278  -2.606  1.00 96.17           H  
ATOM    420  C   HIS A  29     -18.527   0.582  -1.687  1.00 96.17           C  
ATOM    421  CB  HIS A  29     -18.242  -0.004  -4.152  1.00 96.17           C  
ATOM    422  HB2 HIS A  29     -19.326  -0.034  -4.258  1.00 96.17           H  
ATOM    423  HB3 HIS A  29     -17.821  -0.767  -4.807  1.00 96.17           H  
ATOM    424  O   HIS A  29     -19.754   0.632  -1.581  1.00 96.17           O  
ATOM    425  CG  HIS A  29     -17.753   1.327  -4.664  1.00 96.17           C  
ATOM    426  CD2 HIS A  29     -16.854   2.196  -4.102  1.00 96.17           C  
ATOM    427  HD2 HIS A  29     -16.346   2.079  -3.155  1.00 96.17           H  
ATOM    428  ND1 HIS A  29     -18.100   1.849  -5.885  1.00 96.17           N  
ATOM    429  HD1 HIS A  29     -18.743   1.419  -6.533  1.00 96.17           H  
ATOM    430  CE1 HIS A  29     -17.422   2.989  -6.072  1.00 96.17           C  
ATOM    431  HE1 HIS A  29     -17.478   3.608  -6.956  1.00 96.17           H  
ATOM    432  NE2 HIS A  29     -16.662   3.251  -5.001  1.00 96.17           N  
ATOM    433  N   ILE A  30     -17.710   1.295  -0.918  1.00 96.84           N  
ATOM    434  H   ILE A  30     -16.712   1.215  -1.055  1.00 96.84           H  
ATOM    435  CA  ILE A  30     -18.152   2.190   0.149  1.00 96.84           C  
ATOM    436  HA  ILE A  30     -19.240   2.181   0.203  1.00 96.84           H  
ATOM    437  C   ILE A  30     -17.727   3.617  -0.173  1.00 96.84           C  
ATOM    438  CB  ILE A  30     -17.611   1.700   1.511  1.00 96.84           C  
ATOM    439  HB  ILE A  30     -16.544   1.500   1.412  1.00 96.84           H  
ATOM    440  O   ILE A  30     -16.594   3.836  -0.592  1.00 96.84           O  
ATOM    441  CG1 ILE A  30     -18.324   0.377   1.883  1.00 96.84           C  
ATOM    442 HG12 ILE A  30     -19.403   0.507   1.789  1.00 96.84           H  
ATOM    443 HG13 ILE A  30     -18.014  -0.392   1.177  1.00 96.84           H  
ATOM    444  CG2 ILE A  30     -17.784   2.777   2.593  1.00 96.84           C  
ATOM    445 HG21 ILE A  30     -18.832   3.067   2.667  1.00 96.84           H  
ATOM    446 HG22 ILE A  30     -17.181   3.656   2.363  1.00 96.84           H  
ATOM    447 HG23 ILE A  30     -17.433   2.417   3.560  1.00 96.84           H  
ATOM    448  CD1 ILE A  30     -18.034  -0.144   3.294  1.00 96.84           C  
ATOM    449 HD11 ILE A  30     -16.966  -0.073   3.497  1.00 96.84           H  
ATOM    450 HD12 ILE A  30     -18.355  -1.183   3.373  1.00 96.84           H  
ATOM    451 HD13 ILE A  30     -18.580   0.446   4.030  1.00 96.84           H  
ATOM    452  N   TYR A  31     -18.623   4.574   0.071  1.00 97.07           N  
ATOM    453  H   TYR A  31     -19.520   4.292   0.439  1.00 97.07           H  
ATOM    454  CA  TYR A  31     -18.311   6.000   0.108  1.00 97.07           C  
ATOM    455  HA  TYR A  31     -17.332   6.175  -0.338  1.00 97.07           H  
ATOM    456  C   TYR A  31     -18.270   6.485   1.559  1.00 97.07           C  
ATOM    457  CB  TYR A  31     -19.338   6.787  -0.713  1.00 97.07           C  
ATOM    458  HB2 TYR A  31     -19.284   6.458  -1.751  1.00 97.07           H  
ATOM    459  HB3 TYR A  31     -20.339   6.565  -0.343  1.00 97.07           H  
ATOM    460  O   TYR A  31     -19.260   6.373   2.288  1.00 97.07           O  
ATOM    461  CG  TYR A  31     -19.110   8.286  -0.689  1.00 97.07           C  
ATOM    462  CD1 TYR A  31     -19.996   9.133   0.005  1.00 97.07           C  
ATOM    463  HD1 TYR A  31     -20.838   8.714   0.537  1.00 97.07           H  
ATOM    464  CD2 TYR A  31     -18.000   8.836  -1.357  1.00 97.07           C  
ATOM    465  HD2 TYR A  31     -17.301   8.194  -1.872  1.00 97.07           H  
ATOM    466  CE1 TYR A  31     -19.791  10.526   0.004  1.00 97.07           C  
ATOM    467  HE1 TYR A  31     -20.479  11.174   0.526  1.00 97.07           H  
ATOM    468  CE2 TYR A  31     -17.787  10.226  -1.358  1.00 97.07           C  
ATOM    469  HE2 TYR A  31     -16.940  10.652  -1.876  1.00 97.07           H  
ATOM    470  OH  TYR A  31     -18.480  12.415  -0.692  1.00 97.07           O  
ATOM    471  HH  TYR A  31     -19.138  12.890  -0.178  1.00 97.07           H  
ATOM    472  CZ  TYR A  31     -18.685  11.073  -0.682  1.00 97.07           C  
ATOM    473  N   ASN A  32     -17.135   7.048   1.973  1.00 95.53           N  
ATOM    474  H   ASN A  32     -16.380   7.153   1.311  1.00 95.53           H  
ATOM    475  CA  ASN A  32     -16.993   7.718   3.260  1.00 95.53           C  
ATOM    476  HA  ASN A  32     -17.726   7.311   3.957  1.00 95.53           H  
ATOM    477  C   ASN A  32     -17.292   9.215   3.085  1.00 95.53           C  
ATOM    478  CB  ASN A  32     -15.598   7.417   3.839  1.00 95.53           C  
ATOM    479  HB2 ASN A  32     -15.485   6.336   3.911  1.00 95.53           H  
ATOM    480  HB3 ASN A  32     -14.828   7.811   3.175  1.00 95.53           H  
ATOM    481  O   ASN A  32     -16.477   9.957   2.535  1.00 95.53           O  
ATOM    482  CG  ASN A  32     -15.412   8.029   5.219  1.00 95.53           C  
ATOM    483  ND2 ASN A  32     -14.697   7.395   6.117  1.00 95.53           N  
ATOM    484 HD21 ASN A  32     -14.657   7.846   7.020  1.00 95.53           H  
ATOM    485 HD22 ASN A  32     -14.198   6.539   5.918  1.00 95.53           H  
ATOM    486  OD1 ASN A  32     -15.910   9.095   5.522  1.00 95.53           O  
ATOM    487  N   GLY A  33     -18.455   9.653   3.576  1.00 93.07           N  
ATOM    488  H   GLY A  33     -19.073   8.982   4.009  1.00 93.07           H  
ATOM    489  CA  GLY A  33     -18.904  11.043   3.466  1.00 93.07           C  
ATOM    490  HA2 GLY A  33     -19.939  11.107   3.800  1.00 93.07           H  
ATOM    491  HA3 GLY A  33     -18.857  11.351   2.421  1.00 93.07           H  
ATOM    492  C   GLY A  33     -18.087  12.049   4.281  1.00 93.07           C  
ATOM    493  O   GLY A  33     -17.998  13.204   3.879  1.00 93.07           O  
ATOM    494  N   GLU A  34     -17.454  11.625   5.376  1.00 92.10           N  
ATOM    495  H   GLU A  34     -17.486  10.647   5.624  1.00 92.10           H  
ATOM    496  CA  GLU A  34     -16.608  12.499   6.203  1.00 92.10           C  
ATOM    497  HA  GLU A  34     -17.112  13.451   6.371  1.00 92.10           H  
ATOM    498  C   GLU A  34     -15.272  12.802   5.515  1.00 92.10           C  
ATOM    499  CB  GLU A  34     -16.335  11.843   7.566  1.00 92.10           C  
ATOM    500  HB2 GLU A  34     -15.819  10.897   7.406  1.00 92.10           H  
ATOM    501  HB3 GLU A  34     -15.676  12.498   8.136  1.00 92.10           H  
ATOM    502  O   GLU A  34     -14.767  13.922   5.577  1.00 92.10           O  
ATOM    503  CG  GLU A  34     -17.609  11.598   8.389  1.00 92.10           C  
ATOM    504  HG2 GLU A  34     -18.284  10.959   7.820  1.00 92.10           H  
ATOM    505  HG3 GLU A  34     -18.105  12.554   8.552  1.00 92.10           H  
ATOM    506  CD  GLU A  34     -17.323  10.926   9.742  1.00 92.10           C  
ATOM    507  OE1 GLU A  34     -18.282  10.839  10.540  1.00 92.10           O  
ATOM    508  OE2 GLU A  34     -16.172  10.480   9.959  1.00 92.10           O  
ATOM    509  N   LEU A  35     -14.705  11.807   4.827  1.00 93.87           N  
ATOM    510  H   LEU A  35     -15.167  10.910   4.852  1.00 93.87           H  
ATOM    511  CA  LEU A  35     -13.451  11.948   4.084  1.00 93.87           C  
ATOM    512  HA  LEU A  35     -12.840  12.715   4.560  1.00 93.87           H  
ATOM    513  C   LEU A  35     -13.660  12.423   2.639  1.00 93.87           C  
ATOM    514  CB  LEU A  35     -12.694  10.613   4.132  1.00 93.87           C  
ATOM    515  HB2 LEU A  35     -13.347   9.843   3.721  1.00 93.87           H  
ATOM    516  HB3 LEU A  35     -11.813  10.691   3.494  1.00 93.87           H  
ATOM    517  O   LEU A  35     -12.721  12.930   2.024  1.00 93.87           O  
ATOM    518  CG  LEU A  35     -12.247  10.172   5.537  1.00 93.87           C  
ATOM    519  HG  LEU A  35     -13.120  10.033   6.173  1.00 93.87           H  
ATOM    520  CD1 LEU A  35     -11.516   8.835   5.427  1.00 93.87           C  
ATOM    521 HD11 LEU A  35     -12.149   8.105   4.923  1.00 93.87           H  
ATOM    522 HD12 LEU A  35     -10.588   8.955   4.867  1.00 93.87           H  
ATOM    523 HD13 LEU A  35     -11.294   8.473   6.431  1.00 93.87           H  
ATOM    524  CD2 LEU A  35     -11.299  11.170   6.206  1.00 93.87           C  
ATOM    525 HD21 LEU A  35     -10.954  10.762   7.156  1.00 93.87           H  
ATOM    526 HD22 LEU A  35     -10.444  11.367   5.559  1.00 93.87           H  
ATOM    527 HD23 LEU A  35     -11.829  12.099   6.414  1.00 93.87           H  
ATOM    528  N   GLY A  36     -14.866  12.263   2.091  1.00 94.95           N  
ATOM    529  H   GLY A  36     -15.583  11.815   2.644  1.00 94.95           H  
ATOM    530  CA  GLY A  36     -15.174  12.569   0.695  1.00 94.95           C  
ATOM    531  HA2 GLY A  36     -14.891  13.598   0.473  1.00 94.95           H  
ATOM    532  HA3 GLY A  36     -16.248  12.460   0.547  1.00 94.95           H  
ATOM    533  C   GLY A  36     -14.461  11.639  -0.290  1.00 94.95           C  
ATOM    534  O   GLY A  36     -13.999  12.095  -1.333  1.00 94.95           O  
ATOM    535  N   VAL A  37     -14.313  10.355   0.056  1.00 96.03           N  
ATOM    536  H   VAL A  37     -14.773  10.036   0.896  1.00 96.03           H  
ATOM    537  CA  VAL A  37     -13.580   9.364  -0.751  1.00 96.03           C  
ATOM    538  HA  VAL A  37     -13.580   9.712  -1.785  1.00 96.03           H  
ATOM    539  C   VAL A  37     -14.279   8.008  -0.733  1.00 96.03           C  
ATOM    540  CB  VAL A  37     -12.105   9.266  -0.300  1.00 96.03           C  
ATOM    541  HB  VAL A  37     -11.723  10.281  -0.193  1.00 96.03           H  
ATOM    542  O   VAL A  37     -14.907   7.637   0.263  1.00 96.03           O  
ATOM    543  CG1 VAL A  37     -11.925   8.555   1.047  1.00 96.03           C  
ATOM    544 HG11 VAL A  37     -10.891   8.660   1.376  1.00 96.03           H  
ATOM    545 HG12 VAL A  37     -12.585   9.007   1.787  1.00 96.03           H  
ATOM    546 HG13 VAL A  37     -12.166   7.496   0.955  1.00 96.03           H  
ATOM    547  CG2 VAL A  37     -11.226   8.566  -1.341  1.00 96.03           C  
ATOM    548 HG21 VAL A  37     -11.472   7.507  -1.417  1.00 96.03           H  
ATOM    549 HG22 VAL A  37     -11.349   9.041  -2.314  1.00 96.03           H  
ATOM    550 HG23 VAL A  37     -10.179   8.661  -1.051  1.00 96.03           H  
ATOM    551  N   SER A  38     -14.144   7.257  -1.825  1.00 96.97           N  
ATOM    552  H   SER A  38     -13.582   7.608  -2.587  1.00 96.97           H  
ATOM    553  CA  SER A  38     -14.609   5.875  -1.916  1.00 96.97           C  
ATOM    554  HA  SER A  38     -15.276   5.681  -1.076  1.00 96.97           H  
ATOM    555  C   SER A  38     -13.466   4.868  -1.840  1.00 96.97           C  
ATOM    556  CB  SER A  38     -15.390   5.616  -3.199  1.00 96.97           C  
ATOM    557  HB2 SER A  38     -15.628   4.553  -3.216  1.00 96.97           H  
ATOM    558  HB3 SER A  38     -14.772   5.859  -4.063  1.00 96.97           H  
ATOM    559  O   SER A  38     -12.350   5.140  -2.277  1.00 96.97           O  
ATOM    560  OG  SER A  38     -16.596   6.344  -3.259  1.00 96.97           O  
ATOM    561  HG  SER A  38     -17.091   5.989  -4.001  1.00 96.97           H  
ATOM    562  N   TYR A  39     -13.763   3.677  -1.332  1.00 97.72           N  
ATOM    563  H   TYR A  39     -14.702   3.529  -0.991  1.00 97.72           H  
ATOM    564  CA  TYR A  39     -12.840   2.545  -1.276  1.00 97.72           C  
ATOM    565  HA  TYR A  39     -12.168   2.587  -2.133  1.00 97.72           H  
ATOM    566  C   TYR A  39     -13.598   1.216  -1.349  1.00 97.72           C  
ATOM    567  CB  TYR A  39     -11.984   2.639  -0.001  1.00 97.72           C  
ATOM    568  HB2 TYR A  39     -11.404   1.724   0.117  1.00 97.72           H  
ATOM    569  HB3 TYR A  39     -11.267   3.448  -0.139  1.00 97.72           H  
ATOM    570  O   TYR A  39     -14.818   1.158  -1.162  1.00 97.72           O  
ATOM    571  CG  TYR A  39     -12.755   2.900   1.280  1.00 97.72           C  
ATOM    572  CD1 TYR A  39     -12.685   4.161   1.905  1.00 97.72           C  
ATOM    573  HD1 TYR A  39     -12.087   4.944   1.463  1.00 97.72           H  
ATOM    574  CD2 TYR A  39     -13.537   1.879   1.849  1.00 97.72           C  
ATOM    575  HD2 TYR A  39     -13.592   0.909   1.378  1.00 97.72           H  
ATOM    576  CE1 TYR A  39     -13.385   4.400   3.104  1.00 97.72           C  
ATOM    577  HE1 TYR A  39     -13.311   5.366   3.582  1.00 97.72           H  
ATOM    578  CE2 TYR A  39     -14.252   2.122   3.032  1.00 97.72           C  
ATOM    579  HE2 TYR A  39     -14.884   1.354   3.452  1.00 97.72           H  
ATOM    580  OH  TYR A  39     -14.868   3.565   4.822  1.00 97.72           O  
ATOM    581  HH  TYR A  39     -14.786   4.462   5.155  1.00 97.72           H  
ATOM    582  CZ  TYR A  39     -14.174   3.373   3.669  1.00 97.72           C  
ATOM    583  N   LEU A  40     -12.874   0.123  -1.595  1.00 97.39           N  
ATOM    584  H   LEU A  40     -11.881   0.216  -1.757  1.00 97.39           H  
ATOM    585  CA  LEU A  40     -13.418  -1.217  -1.401  1.00 97.39           C  
ATOM    586  HA  LEU A  40     -14.478  -1.210  -1.657  1.00 97.39           H  
ATOM    587  C   LEU A  40     -13.311  -1.633   0.066  1.00 97.39           C  
ATOM    588  CB  LEU A  40     -12.718  -2.244  -2.301  1.00 97.39           C  
ATOM    589  HB2 LEU A  40     -11.653  -2.245  -2.072  1.00 97.39           H  
ATOM    590  HB3 LEU A  40     -13.110  -3.232  -2.058  1.00 97.39           H  
ATOM    591  O   LEU A  40     -12.288  -1.429   0.716  1.00 97.39           O  
ATOM    592  CG  LEU A  40     -12.886  -2.018  -3.807  1.00 97.39           C  
ATOM    593  HG  LEU A  40     -12.443  -1.056  -4.065  1.00 97.39           H  
ATOM    594  CD1 LEU A  40     -12.134  -3.120  -4.551  1.00 97.39           C  
ATOM    595 HD11 LEU A  40     -11.081  -3.094  -4.268  1.00 97.39           H  
ATOM    596 HD12 LEU A  40     -12.195  -2.949  -5.626  1.00 97.39           H  
ATOM    597 HD13 LEU A  40     -12.548  -4.100  -4.313  1.00 97.39           H  
ATOM    598  CD2 LEU A  40     -14.355  -2.035  -4.239  1.00 97.39           C  
ATOM    599 HD21 LEU A  40     -14.875  -1.169  -3.828  1.00 97.39           H  
ATOM    600 HD22 LEU A  40     -14.844  -2.955  -3.919  1.00 97.39           H  
ATOM    601 HD23 LEU A  40     -14.396  -1.963  -5.326  1.00 97.39           H  
ATOM    602  N   CYS A  41     -14.363  -2.271   0.562  1.00 97.70           N  
ATOM    603  H   CYS A  41     -15.198  -2.314  -0.004  1.00 97.70           H  
ATOM    604  CA  CYS A  41     -14.354  -3.011   1.811  1.00 97.70           C  
ATOM    605  HA  CYS A  41     -13.488  -2.718   2.404  1.00 97.70           H  
ATOM    606  C   CYS A  41     -14.279  -4.508   1.513  1.00 97.70           C  
ATOM    607  CB  CYS A  41     -15.609  -2.657   2.602  1.00 97.70           C  
ATOM    608  HB2 CYS A  41     -15.661  -1.571   2.677  1.00 97.70           H  
ATOM    609  HB3 CYS A  41     -16.487  -3.006   2.057  1.00 97.70           H  
ATOM    610  O   CYS A  41     -15.221  -5.069   0.948  1.00 97.70           O  
ATOM    611  SG  CYS A  41     -15.633  -3.351   4.270  1.00 97.70           S  
ATOM    612  N   ASP A  42     -13.181  -5.159   1.886  1.00 97.69           N  
ATOM    613  H   ASP A  42     -12.461  -4.637   2.367  1.00 97.69           H  
ATOM    614  CA  ASP A  42     -13.072  -6.616   1.868  1.00 97.69           C  
ATOM    615  HA  ASP A  42     -13.542  -6.988   0.958  1.00 97.69           H  
ATOM    616  C   ASP A  42     -13.840  -7.193   3.066  1.00 97.69           C  
ATOM    617  CB  ASP A  42     -11.601  -7.037   1.799  1.00 97.69           C  
ATOM    618  HB2 ASP A  42     -11.186  -6.660   0.864  1.00 97.69           H  
ATOM    619  HB3 ASP A  42     -11.044  -6.549   2.599  1.00 97.69           H  
ATOM    620  O   ASP A  42     -13.567  -6.907   4.238  1.00 97.69           O  
ATOM    621  CG  ASP A  42     -11.345  -8.544   1.872  1.00 97.69           C  
ATOM    622  OD1 ASP A  42     -12.180  -9.315   2.392  1.00 97.69           O  
ATOM    623  OD2 ASP A  42     -10.269  -8.972   1.403  1.00 97.69           O  
ATOM    624  N   THR A  43     -14.844  -8.006   2.743  1.00 96.04           N  
ATOM    625  H   THR A  43     -14.966  -8.213   1.762  1.00 96.04           H  
ATOM    626  CA  THR A  43     -15.796  -8.581   3.701  1.00 96.04           C  
ATOM    627  HA  THR A  43     -15.743  -8.009   4.627  1.00 96.04           H  
ATOM    628  C   THR A  43     -15.485 -10.031   4.077  1.00 96.04           C  
ATOM    629  CB  THR A  43     -17.239  -8.464   3.188  1.00 96.04           C  
ATOM    630  HB  THR A  43     -17.912  -8.839   3.960  1.00 96.04           H  
ATOM    631  O   THR A  43     -16.261 -10.639   4.817  1.00 96.04           O  
ATOM    632  CG2 THR A  43     -17.641  -7.021   2.882  1.00 96.04           C  
ATOM    633 HG21 THR A  43     -17.429  -6.387   3.744  1.00 96.04           H  
ATOM    634 HG22 THR A  43     -18.709  -6.983   2.670  1.00 96.04           H  
ATOM    635 HG23 THR A  43     -17.090  -6.644   2.021  1.00 96.04           H  
ATOM    636  OG1 THR A  43     -17.430  -9.231   2.017  1.00 96.04           O  
ATOM    637  HG1 THR A  43     -16.854  -8.879   1.335  1.00 96.04           H  
ATOM    638  N   LYS A  44     -14.389 -10.611   3.570  1.00 96.07           N  
ATOM    639  H   LYS A  44     -13.752 -10.038   3.035  1.00 96.07           H  
ATOM    640  CA  LYS A  44     -14.093 -12.050   3.681  1.00 96.07           C  
ATOM    641  HA  LYS A  44     -14.833 -12.532   4.320  1.00 96.07           H  
ATOM    642  C   LYS A  44     -12.755 -12.332   4.353  1.00 96.07           C  
ATOM    643  CB  LYS A  44     -14.134 -12.705   2.289  1.00 96.07           C  
ATOM    644  HB2 LYS A  44     -13.313 -12.296   1.700  1.00 96.07           H  
ATOM    645  HB3 LYS A  44     -13.961 -13.776   2.396  1.00 96.07           H  
ATOM    646  O   LYS A  44     -12.711 -13.186   5.239  1.00 96.07           O  
ATOM    647  CG  LYS A  44     -15.433 -12.489   1.500  1.00 96.07           C  
ATOM    648  HG2 LYS A  44     -15.568 -11.421   1.331  1.00 96.07           H  
ATOM    649  HG3 LYS A  44     -15.334 -12.973   0.528  1.00 96.07           H  
ATOM    650  CD  LYS A  44     -16.673 -13.051   2.205  1.00 96.07           C  
ATOM    651  HD2 LYS A  44     -16.744 -12.628   3.207  1.00 96.07           H  
ATOM    652  HD3 LYS A  44     -16.597 -14.136   2.275  1.00 96.07           H  
ATOM    653  CE  LYS A  44     -17.918 -12.651   1.411  1.00 96.07           C  
ATOM    654  HE2 LYS A  44     -17.849 -11.587   1.185  1.00 96.07           H  
ATOM    655  HE3 LYS A  44     -17.938 -13.191   0.465  1.00 96.07           H  
ATOM    656  NZ  LYS A  44     -19.148 -12.897   2.194  1.00 96.07           N  
ATOM    657  HZ1 LYS A  44     -19.284 -13.884   2.359  1.00 96.07           H  
ATOM    658  HZ2 LYS A  44     -19.945 -12.512   1.707  1.00 96.07           H  
ATOM    659  HZ3 LYS A  44     -19.074 -12.405   3.074  1.00 96.07           H  
ATOM    660  N   THR A  45     -11.693 -11.631   3.966  1.00 96.06           N  
ATOM    661  H   THR A  45     -11.814 -10.910   3.269  1.00 96.06           H  
ATOM    662  CA  THR A  45     -10.332 -11.882   4.462  1.00 96.06           C  
ATOM    663  HA  THR A  45     -10.045 -12.901   4.203  1.00 96.06           H  
ATOM    664  C   THR A  45     -10.290 -11.728   5.975  1.00 96.06           C  
ATOM    665  CB  THR A  45      -9.329 -10.935   3.794  1.00 96.06           C  
ATOM    666  HB  THR A  45      -9.611  -9.900   3.985  1.00 96.06           H  
ATOM    667  O   THR A  45     -10.694 -10.694   6.500  1.00 96.06           O  
ATOM    668  CG2 THR A  45      -7.888 -11.157   4.251  1.00 96.06           C  
ATOM    669 HG21 THR A  45      -7.222 -10.530   3.658  1.00 96.06           H  
ATOM    670 HG22 THR A  45      -7.600 -12.198   4.104  1.00 96.06           H  
ATOM    671 HG23 THR A  45      -7.770 -10.885   5.300  1.00 96.06           H  
ATOM    672  OG1 THR A  45      -9.383 -11.188   2.413  1.00 96.06           O  
ATOM    673  HG1 THR A  45      -9.721 -10.388   2.003  1.00 96.06           H  
ATOM    674  N   ASP A  46      -9.854 -12.764   6.693  1.00 94.98           N  
ATOM    675  H   ASP A  46      -9.513 -13.575   6.197  1.00 94.98           H  
ATOM    676  CA  ASP A  46      -9.739 -12.764   8.161  1.00 94.98           C  
ATOM    677  HA  ASP A  46      -9.650 -13.804   8.474  1.00 94.98           H  
ATOM    678  C   ASP A  46     -10.991 -12.211   8.890  1.00 94.98           C  
ATOM    679  CB  ASP A  46      -8.421 -12.073   8.555  1.00 94.98           C  
ATOM    680  HB2 ASP A  46      -7.607 -12.514   7.980  1.00 94.98           H  
ATOM    681  HB3 ASP A  46      -8.479 -11.015   8.303  1.00 94.98           H  
ATOM    682  O   ASP A  46     -10.899 -11.402   9.813  1.00 94.98           O  
ATOM    683  CG  ASP A  46      -8.097 -12.230  10.043  1.00 94.98           C  
ATOM    684  OD1 ASP A  46      -8.192 -13.368  10.550  1.00 94.98           O  
ATOM    685  OD2 ASP A  46      -7.763 -11.206  10.685  1.00 94.98           O  
ATOM    686  N   GLY A  47     -12.196 -12.573   8.429  1.00 94.19           N  
ATOM    687  H   GLY A  47     -12.229 -13.156   7.605  1.00 94.19           H  
ATOM    688  CA  GLY A  47     -13.465 -12.099   9.007  1.00 94.19           C  
ATOM    689  HA2 GLY A  47     -14.240 -12.831   8.781  1.00 94.19           H  
ATOM    690  HA3 GLY A  47     -13.365 -12.037  10.091  1.00 94.19           H  
ATOM    691  C   GLY A  47     -13.956 -10.733   8.498  1.00 94.19           C  
ATOM    692  O   GLY A  47     -14.967 -10.223   8.987  1.00 94.19           O  
ATOM    693  N   GLY A  48     -13.275 -10.154   7.509  1.00 96.59           N  
ATOM    694  H   GLY A  48     -12.412 -10.589   7.215  1.00 96.59           H  
ATOM    695  CA  GLY A  48     -13.674  -8.937   6.808  1.00 96.59           C  
ATOM    696  HA2 GLY A  48     -13.120  -8.872   5.871  1.00 96.59           H  
ATOM    697  HA3 GLY A  48     -14.736  -9.006   6.570  1.00 96.59           H  
ATOM    698  C   GLY A  48     -13.445  -7.645   7.592  1.00 96.59           C  
ATOM    699  O   GLY A  48     -12.744  -7.616   8.607  1.00 96.59           O  
ATOM    700  N   GLY A  49     -14.058  -6.565   7.104  1.00 97.24           N  
ATOM    701  H   GLY A  49     -14.493  -6.642   6.196  1.00 97.24           H  
ATOM    702  CA  GLY A  49     -13.923  -5.223   7.673  1.00 97.24           C  
ATOM    703  HA2 GLY A  49     -13.977  -5.272   8.761  1.00 97.24           H  
ATOM    704  HA3 GLY A  49     -14.740  -4.601   7.310  1.00 97.24           H  
ATOM    705  C   GLY A  49     -12.614  -4.539   7.290  1.00 97.24           C  
ATOM    706  O   GLY A  49     -12.128  -3.706   8.045  1.00 97.24           O  
ATOM    707  N   TRP A  50     -12.017  -4.919   6.160  1.00 98.60           N  
ATOM    708  H   TRP A  50     -12.475  -5.588   5.559  1.00 98.60           H  
ATOM    709  CA  TRP A  50     -10.765  -4.331   5.698  1.00 98.60           C  
ATOM    710  HA  TRP A  50     -10.247  -3.859   6.533  1.00 98.60           H  
ATOM    711  C   TRP A  50     -11.010  -3.274   4.628  1.00 98.60           C  
ATOM    712  CB  TRP A  50      -9.852  -5.415   5.155  1.00 98.60           C  
ATOM    713  HB2 TRP A  50     -10.355  -5.907   4.323  1.00 98.60           H  
ATOM    714  HB3 TRP A  50      -8.959  -4.921   4.772  1.00 98.60           H  
ATOM    715  O   TRP A  50     -11.560  -3.569   3.568  1.00 98.60           O  
ATOM    716  CG  TRP A  50      -9.416  -6.472   6.101  1.00 98.60           C  
ATOM    717  CD1 TRP A  50      -9.981  -7.688   6.250  1.00 98.60           C  
ATOM    718  HD1 TRP A  50     -10.835  -8.050   5.695  1.00 98.60           H  
ATOM    719  CD2 TRP A  50      -8.263  -6.450   6.982  1.00 98.60           C  
ATOM    720  CE2 TRP A  50      -8.190  -7.698   7.663  1.00 98.60           C  
ATOM    721  CE3 TRP A  50      -7.253  -5.506   7.243  1.00 98.60           C  
ATOM    722  HE3 TRP A  50      -7.261  -4.567   6.710  1.00 98.60           H  
ATOM    723  NE1 TRP A  50      -9.263  -8.411   7.178  1.00 98.60           N  
ATOM    724  HE1 TRP A  50      -9.467  -9.382   7.370  1.00 98.60           H  
ATOM    725  CH2 TRP A  50      -6.196  -7.011   8.843  1.00 98.60           C  
ATOM    726  HH2 TRP A  50      -5.392  -7.222   9.532  1.00 98.60           H  
ATOM    727  CZ2 TRP A  50      -7.167  -7.990   8.574  1.00 98.60           C  
ATOM    728  HZ2 TRP A  50      -7.114  -8.961   9.044  1.00 98.60           H  
ATOM    729  CZ3 TRP A  50      -6.236  -5.776   8.171  1.00 98.60           C  
ATOM    730  HZ3 TRP A  50      -5.465  -5.041   8.351  1.00 98.60           H  
ATOM    731  N   ILE A  51     -10.552  -2.056   4.887  1.00 98.60           N  
ATOM    732  H   ILE A  51     -10.071  -1.912   5.764  1.00 98.60           H  
ATOM    733  CA  ILE A  51     -10.525  -0.954   3.929  1.00 98.60           C  
ATOM    734  HA  ILE A  51     -11.442  -0.954   3.340  1.00 98.60           H  
ATOM    735  C   ILE A  51      -9.337  -1.174   3.002  1.00 98.60           C  
ATOM    736  CB  ILE A  51     -10.403   0.395   4.669  1.00 98.60           C  
ATOM    737  HB  ILE A  51      -9.504   0.373   5.285  1.00 98.60           H  
ATOM    738  O   ILE A  51      -8.191  -1.122   3.444  1.00 98.60           O  
ATOM    739  CG1 ILE A  51     -11.617   0.620   5.597  1.00 98.60           C  
ATOM    740 HG12 ILE A  51     -12.508   0.770   4.987  1.00 98.60           H  
ATOM    741 HG13 ILE A  51     -11.774  -0.261   6.220  1.00 98.60           H  
ATOM    742  CG2 ILE A  51     -10.265   1.546   3.655  1.00 98.60           C  
ATOM    743 HG21 ILE A  51      -9.352   1.439   3.069  1.00 98.60           H  
ATOM    744 HG22 ILE A  51     -10.210   2.508   4.163  1.00 98.60           H  
ATOM    745 HG23 ILE A  51     -11.119   1.547   2.977  1.00 98.60           H  
ATOM    746  CD1 ILE A  51     -11.459   1.808   6.552  1.00 98.60           C  
ATOM    747 HD11 ILE A  51     -10.531   1.713   7.115  1.00 98.60           H  
ATOM    748 HD12 ILE A  51     -11.460   2.749   6.001  1.00 98.60           H  
ATOM    749 HD13 ILE A  51     -12.296   1.820   7.250  1.00 98.60           H  
ATOM    750  N   VAL A  52      -9.589  -1.399   1.719  1.00 98.73           N  
ATOM    751  H   VAL A  52     -10.549  -1.423   1.408  1.00 98.73           H  
ATOM    752  CA  VAL A  52      -8.528  -1.499   0.715  1.00 98.73           C  
ATOM    753  HA  VAL A  52      -7.731  -2.133   1.102  1.00 98.73           H  
ATOM    754  C   VAL A  52      -7.943  -0.106   0.464  1.00 98.73           C  
ATOM    755  CB  VAL A  52      -9.058  -2.160  -0.564  1.00 98.73           C  
ATOM    756  HB  VAL A  52      -9.882  -1.564  -0.955  1.00 98.73           H  
ATOM    757  O   VAL A  52      -8.673   0.843   0.168  1.00 98.73           O  
ATOM    758  CG1 VAL A  52      -7.950  -2.241  -1.614  1.00 98.73           C  
ATOM    759 HG11 VAL A  52      -8.300  -2.798  -2.484  1.00 98.73           H  
ATOM    760 HG12 VAL A  52      -7.077  -2.730  -1.182  1.00 98.73           H  
ATOM    761 HG13 VAL A  52      -7.656  -1.247  -1.951  1.00 98.73           H  
ATOM    762  CG2 VAL A  52      -9.589  -3.573  -0.285  1.00 98.73           C  
ATOM    763 HG21 VAL A  52     -10.436  -3.538   0.401  1.00 98.73           H  
ATOM    764 HG22 VAL A  52      -9.920  -4.021  -1.222  1.00 98.73           H  
ATOM    765 HG23 VAL A  52      -8.801  -4.193   0.143  1.00 98.73           H  
ATOM    766  N   ILE A  53      -6.624   0.030   0.596  1.00 98.79           N  
ATOM    767  H   ILE A  53      -6.087  -0.796   0.820  1.00 98.79           H  
ATOM    768  CA  ILE A  53      -5.903   1.306   0.436  1.00 98.79           C  
ATOM    769  HA  ILE A  53      -6.638   2.098   0.288  1.00 98.79           H  
ATOM    770  C   ILE A  53      -5.009   1.340  -0.804  1.00 98.79           C  
ATOM    771  CB  ILE A  53      -5.111   1.680   1.706  1.00 98.79           C  
ATOM    772  HB  ILE A  53      -4.654   2.651   1.518  1.00 98.79           H  
ATOM    773  O   ILE A  53      -4.688   2.419  -1.300  1.00 98.79           O  
ATOM    774  CG1 ILE A  53      -3.983   0.678   2.035  1.00 98.79           C  
ATOM    775 HG12 ILE A  53      -4.417  -0.264   2.370  1.00 98.79           H  
ATOM    776 HG13 ILE A  53      -3.397   0.492   1.135  1.00 98.79           H  
ATOM    777  CG2 ILE A  53      -6.076   1.834   2.892  1.00 98.79           C  
ATOM    778 HG21 ILE A  53      -5.570   2.304   3.735  1.00 98.79           H  
ATOM    779 HG22 ILE A  53      -6.450   0.855   3.193  1.00 98.79           H  
ATOM    780 HG23 ILE A  53      -6.926   2.454   2.609  1.00 98.79           H  
ATOM    781  CD1 ILE A  53      -3.005   1.171   3.106  1.00 98.79           C  
ATOM    782 HD11 ILE A  53      -2.511   2.081   2.765  1.00 98.79           H  
ATOM    783 HD12 ILE A  53      -2.248   0.406   3.282  1.00 98.79           H  
ATOM    784 HD13 ILE A  53      -3.523   1.373   4.044  1.00 98.79           H  
ATOM    785  N   GLN A  54      -4.624   0.173  -1.313  1.00 98.49           N  
ATOM    786  H   GLN A  54      -4.921  -0.676  -0.853  1.00 98.49           H  
ATOM    787  CA  GLN A  54      -3.907   0.006  -2.570  1.00 98.49           C  
ATOM    788  HA  GLN A  54      -4.156   0.832  -3.237  1.00 98.49           H  
ATOM    789  C   GLN A  54      -4.347  -1.300  -3.206  1.00 98.49           C  
ATOM    790  CB  GLN A  54      -2.394  -0.003  -2.319  1.00 98.49           C  
ATOM    791  HB2 GLN A  54      -2.145   0.931  -1.815  1.00 98.49           H  
ATOM    792  HB3 GLN A  54      -2.132  -0.820  -1.647  1.00 98.49           H  
ATOM    793  O   GLN A  54      -4.499  -2.295  -2.498  1.00 98.49           O  
ATOM    794  CG  GLN A  54      -1.545  -0.130  -3.600  1.00 98.49           C  
ATOM    795  HG2 GLN A  54      -2.073   0.281  -4.460  1.00 98.49           H  
ATOM    796  HG3 GLN A  54      -0.632   0.451  -3.470  1.00 98.49           H  
ATOM    797  CD  GLN A  54      -1.063  -1.537  -3.921  1.00 98.49           C  
ATOM    798  NE2 GLN A  54       0.079  -1.644  -4.565  1.00 98.49           N  
ATOM    799 HE21 GLN A  54       0.613  -0.818  -4.793  1.00 98.49           H  
ATOM    800 HE22 GLN A  54       0.405  -2.578  -4.770  1.00 98.49           H  
ATOM    801  OE1 GLN A  54      -1.665  -2.546  -3.598  1.00 98.49           O  
ATOM    802  N   ARG A  55      -4.512  -1.304  -4.526  1.00 97.94           N  
ATOM    803  H   ARG A  55      -4.405  -0.435  -5.030  1.00 97.94           H  
ATOM    804  CA  ARG A  55      -4.838  -2.509  -5.286  1.00 97.94           C  
ATOM    805  HA  ARG A  55      -4.502  -3.381  -4.724  1.00 97.94           H  
ATOM    806  C   ARG A  55      -4.104  -2.505  -6.619  1.00 97.94           C  
ATOM    807  CB  ARG A  55      -6.364  -2.571  -5.432  1.00 97.94           C  
ATOM    808  HB2 ARG A  55      -6.700  -1.741  -6.054  1.00 97.94           H  
ATOM    809  HB3 ARG A  55      -6.813  -2.463  -4.445  1.00 97.94           H  
ATOM    810  O   ARG A  55      -4.032  -1.473  -7.281  1.00 97.94           O  
ATOM    811  CG  ARG A  55      -6.855  -3.885  -6.041  1.00 97.94           C  
ATOM    812  HG2 ARG A  55      -6.515  -3.947  -7.074  1.00 97.94           H  
ATOM    813  HG3 ARG A  55      -6.455  -4.725  -5.473  1.00 97.94           H  
ATOM    814  CD  ARG A  55      -8.386  -3.925  -6.003  1.00 97.94           C  
ATOM    815  HD2 ARG A  55      -8.723  -3.919  -4.966  1.00 97.94           H  
ATOM    816  HD3 ARG A  55      -8.773  -3.024  -6.480  1.00 97.94           H  
ATOM    817  NE  ARG A  55      -8.921  -5.102  -6.712  1.00 97.94           N  
ATOM    818  HE  ARG A  55      -9.196  -4.936  -7.670  1.00 97.94           H  
ATOM    819  NH1 ARG A  55      -8.730  -6.625  -5.009  1.00 97.94           N  
ATOM    820 HH11 ARG A  55      -8.950  -7.506  -4.568  1.00 97.94           H  
ATOM    821 HH12 ARG A  55      -8.414  -5.903  -4.378  1.00 97.94           H  
ATOM    822  NH2 ARG A  55      -9.546  -7.288  -6.938  1.00 97.94           N  
ATOM    823 HH21 ARG A  55      -9.546  -8.220  -6.548  1.00 97.94           H  
ATOM    824 HH22 ARG A  55      -9.787  -7.112  -7.903  1.00 97.94           H  
ATOM    825  CZ  ARG A  55      -9.066  -6.317  -6.217  1.00 97.94           C  
ATOM    826  N   ARG A  56      -3.548  -3.656  -6.996  1.00 96.52           N  
ATOM    827  H   ARG A  56      -3.537  -4.394  -6.306  1.00 96.52           H  
ATOM    828  CA  ARG A  56      -2.858  -3.927  -8.265  1.00 96.52           C  
ATOM    829  HA  ARG A  56      -3.158  -3.205  -9.025  1.00 96.52           H  
ATOM    830  C   ARG A  56      -3.250  -5.324  -8.747  1.00 96.52           C  
ATOM    831  CB  ARG A  56      -1.341  -3.851  -8.040  1.00 96.52           C  
ATOM    832  HB2 ARG A  56      -0.820  -4.125  -8.958  1.00 96.52           H  
ATOM    833  HB3 ARG A  56      -1.082  -4.587  -7.279  1.00 96.52           H  
ATOM    834  O   ARG A  56      -2.678  -6.317  -8.300  1.00 96.52           O  
ATOM    835  CG  ARG A  56      -0.778  -2.511  -7.592  1.00 96.52           C  
ATOM    836  HG2 ARG A  56      -1.273  -2.227  -6.663  1.00 96.52           H  
ATOM    837  HG3 ARG A  56       0.285  -2.636  -7.388  1.00 96.52           H  
ATOM    838  CD  ARG A  56      -0.964  -1.366  -8.581  1.00 96.52           C  
ATOM    839  HD2 ARG A  56      -0.486  -0.500  -8.124  1.00 96.52           H  
ATOM    840  HD3 ARG A  56      -2.028  -1.150  -8.686  1.00 96.52           H  
ATOM    841  NE  ARG A  56      -0.386  -1.577  -9.924  1.00 96.52           N  
ATOM    842  HE  ARG A  56      -1.053  -1.702 -10.672  1.00 96.52           H  
ATOM    843  NH1 ARG A  56       1.836  -1.260  -9.378  1.00 96.52           N  
ATOM    844 HH11 ARG A  56       1.638  -1.453  -8.407  1.00 96.52           H  
ATOM    845 HH12 ARG A  56       2.788  -1.138  -9.694  1.00 96.52           H  
ATOM    846  NH2 ARG A  56       1.226  -1.201 -11.495  1.00 96.52           N  
ATOM    847 HH21 ARG A  56       2.189  -0.950 -11.667  1.00 96.52           H  
ATOM    848 HH22 ARG A  56       0.503  -0.999 -12.171  1.00 96.52           H  
ATOM    849  CZ  ARG A  56       0.876  -1.358 -10.253  1.00 96.52           C  
ATOM    850  N   VAL A  57      -4.240  -5.420  -9.626  1.00 93.06           N  
ATOM    851  H   VAL A  57      -4.634  -4.557  -9.971  1.00 93.06           H  
ATOM    852  CA  VAL A  57      -4.832  -6.685 -10.094  1.00 93.06           C  
ATOM    853  HA  VAL A  57      -4.162  -7.507  -9.840  1.00 93.06           H  
ATOM    854  C   VAL A  57      -5.017  -6.768 -11.609  1.00 93.06           C  
ATOM    855  CB  VAL A  57      -6.177  -6.960  -9.395  1.00 93.06           C  
ATOM    856  HB  VAL A  57      -6.596  -7.875  -9.815  1.00 93.06           H  
ATOM    857  O   VAL A  57      -4.924  -7.869 -12.148  1.00 93.06           O  
ATOM    858  CG1 VAL A  57      -5.987  -7.195  -7.893  1.00 93.06           C  
ATOM    859 HG11 VAL A  57      -5.644  -6.286  -7.398  1.00 93.06           H  
ATOM    860 HG12 VAL A  57      -5.252  -7.984  -7.735  1.00 93.06           H  
ATOM    861 HG13 VAL A  57      -6.925  -7.522  -7.445  1.00 93.06           H  
ATOM    862  CG2 VAL A  57      -7.206  -5.839  -9.588  1.00 93.06           C  
ATOM    863 HG21 VAL A  57      -6.869  -4.912  -9.124  1.00 93.06           H  
ATOM    864 HG22 VAL A  57      -8.166  -6.140  -9.169  1.00 93.06           H  
ATOM    865 HG23 VAL A  57      -7.357  -5.648 -10.650  1.00 93.06           H  
ATOM    866  N   HIS A  58      -5.239  -5.653 -12.314  1.00 88.66           N  
ATOM    867  H   HIS A  58      -5.319  -4.770 -11.830  1.00 88.66           H  
ATOM    868  CA  HIS A  58      -5.469  -5.663 -13.767  1.00 88.66           C  
ATOM    869  HA  HIS A  58      -5.509  -6.694 -14.116  1.00 88.66           H  
ATOM    870  C   HIS A  58      -4.347  -5.007 -14.572  1.00 88.66           C  
ATOM    871  CB  HIS A  58      -6.819  -5.041 -14.120  1.00 88.66           C  
ATOM    872  HB2 HIS A  58      -6.751  -3.970 -13.932  1.00 88.66           H  
ATOM    873  HB3 HIS A  58      -6.993  -5.164 -15.189  1.00 88.66           H  
ATOM    874  O   HIS A  58      -4.371  -5.068 -15.800  1.00 88.66           O  
ATOM    875  CG  HIS A  58      -8.007  -5.621 -13.392  1.00 88.66           C  
ATOM    876  CD2 HIS A  58      -8.404  -6.927 -13.312  1.00 88.66           C  
ATOM    877  HD2 HIS A  58      -7.885  -7.767 -13.748  1.00 88.66           H  
ATOM    878  ND1 HIS A  58      -8.940  -4.887 -12.718  1.00 88.66           N  
ATOM    879  HD1 HIS A  58      -8.875  -3.884 -12.620  1.00 88.66           H  
ATOM    880  CE1 HIS A  58      -9.884  -5.705 -12.240  1.00 88.66           C  
ATOM    881  HE1 HIS A  58     -10.741  -5.380 -11.670  1.00 88.66           H  
ATOM    882  NE2 HIS A  58      -9.603  -6.979 -12.578  1.00 88.66           N  
ATOM    883  N   ARG A  59      -3.319  -4.456 -13.910  1.00 89.11           N  
ATOM    884  H   ARG A  59      -3.436  -4.304 -12.918  1.00 89.11           H  
ATOM    885  CA  ARG A  59      -2.137  -3.864 -14.563  1.00 89.11           C  
ATOM    886  HA  ARG A  59      -1.518  -3.461 -13.761  1.00 89.11           H  
ATOM    887  C   ARG A  59      -2.478  -2.652 -15.438  1.00 89.11           C  
ATOM    888  CB  ARG A  59      -1.328  -4.925 -15.344  1.00 89.11           C  
ATOM    889  HB2 ARG A  59      -0.326  -4.532 -15.518  1.00 89.11           H  
ATOM    890  HB3 ARG A  59      -1.796  -5.076 -16.316  1.00 89.11           H  
ATOM    891  O   ARG A  59      -1.748  -2.352 -16.381  1.00 89.11           O  
ATOM    892  CG  ARG A  59      -1.219  -6.293 -14.658  1.00 89.11           C  
ATOM    893  HG2 ARG A  59      -2.207  -6.734 -14.531  1.00 89.11           H  
ATOM    894  HG3 ARG A  59      -0.761  -6.185 -13.675  1.00 89.11           H  
ATOM    895  CD  ARG A  59      -0.389  -7.244 -15.513  1.00 89.11           C  
ATOM    896  HD2 ARG A  59      -0.925  -7.442 -16.442  1.00 89.11           H  
ATOM    897  HD3 ARG A  59       0.561  -6.763 -15.744  1.00 89.11           H  
ATOM    898  NE  ARG A  59      -0.160  -8.500 -14.783  1.00 89.11           N  
ATOM    899  HE  ARG A  59      -0.747  -8.653 -13.976  1.00 89.11           H  
ATOM    900  NH1 ARG A  59       1.612  -9.258 -16.022  1.00 89.11           N  
ATOM    901 HH11 ARG A  59       2.312  -9.961 -16.207  1.00 89.11           H  
ATOM    902 HH12 ARG A  59       1.499  -8.455 -16.624  1.00 89.11           H  
ATOM    903  NH2 ARG A  59       0.874 -10.443 -14.266  1.00 89.11           N  
ATOM    904 HH21 ARG A  59       1.587 -11.142 -14.419  1.00 89.11           H  
ATOM    905 HH22 ARG A  59       0.226 -10.539 -13.498  1.00 89.11           H  
ATOM    906  CZ  ARG A  59       0.774  -9.393 -15.030  1.00 89.11           C  
ATOM    907  N   SER A  60      -3.585  -1.981 -15.136  1.00 81.81           N  
ATOM    908  H   SER A  60      -4.115  -2.275 -14.327  1.00 81.81           H  
ATOM    909  CA  SER A  60      -4.167  -0.903 -15.939  1.00 81.81           C  
ATOM    910  HA  SER A  60      -3.950  -1.073 -16.993  1.00 81.81           H  
ATOM    911  C   SER A  60      -3.619   0.476 -15.568  1.00 81.81           C  
ATOM    912  CB  SER A  60      -5.689  -0.926 -15.755  1.00 81.81           C  
ATOM    913  HB2 SER A  60      -6.091  -1.862 -16.143  1.00 81.81           H  
ATOM    914  HB3 SER A  60      -6.143  -0.092 -16.291  1.00 81.81           H  
ATOM    915  O   SER A  60      -3.486   1.337 -16.437  1.00 81.81           O  
ATOM    916  OG  SER A  60      -5.985  -0.828 -14.378  1.00 81.81           O  
ATOM    917  HG  SER A  60      -6.939  -0.848 -14.269  1.00 81.81           H  
ATOM    918  N   ALA A  61      -3.266   0.690 -14.296  1.00 79.83           N  
ATOM    919  H   ALA A  61      -3.455  -0.043 -13.627  1.00 79.83           H  
ATOM    920  CA  ALA A  61      -2.839   1.993 -13.801  1.00 79.83           C  
ATOM    921  HA  ALA A  61      -3.164   2.747 -14.517  1.00 79.83           H  
ATOM    922  C   ALA A  61      -1.314   2.121 -13.679  1.00 79.83           C  
ATOM    923  CB  ALA A  61      -3.568   2.322 -12.497  1.00 79.83           C  
ATOM    924  HB1 ALA A  61      -4.646   2.277 -12.652  1.00 79.83           H  
ATOM    925  HB2 ALA A  61      -3.295   1.600 -11.727  1.00 79.83           H  
ATOM    926  HB3 ALA A  61      -3.299   3.322 -12.157  1.00 79.83           H  
ATOM    927  O   ALA A  61      -0.590   1.194 -13.289  1.00 79.83           O  
ATOM    928  N   ASN A  62      -0.841   3.330 -13.979  1.00 87.90           N  
ATOM    929  H   ASN A  62      -1.511   4.044 -14.224  1.00 87.90           H  
ATOM    930  CA  ASN A  62       0.526   3.752 -13.726  1.00 87.90           C  
ATOM    931  HA  ASN A  62       1.185   2.901 -13.894  1.00 87.90           H  
ATOM    932  C   ASN A  62       0.675   4.185 -12.256  1.00 87.90           C  
ATOM    933  CB  ASN A  62       0.883   4.851 -14.741  1.00 87.90           C  
ATOM    934  HB2 ASN A  62       0.591   4.526 -15.739  1.00 87.90           H  
ATOM    935  HB3 ASN A  62       0.337   5.762 -14.496  1.00 87.90           H  
ATOM    936  O   ASN A  62      -0.261   4.699 -11.659  1.00 87.90           O  
ATOM    937  CG  ASN A  62       2.364   5.162 -14.772  1.00 87.90           C  
ATOM    938  ND2 ASN A  62       2.794   6.013 -15.666  1.00 87.90           N  
ATOM    939 HD21 ASN A  62       3.738   6.333 -15.499  1.00 87.90           H  
ATOM    940 HD22 ASN A  62       2.153   6.477 -16.293  1.00 87.90           H  
ATOM    941  OD1 ASN A  62       3.153   4.653 -13.996  1.00 87.90           O  
ATOM    942  N   PHE A  63       1.847   3.971 -11.667  1.00 95.71           N  
ATOM    943  H   PHE A  63       2.589   3.588 -12.235  1.00 95.71           H  
ATOM    944  CA  PHE A  63       2.176   4.385 -10.300  1.00 95.71           C  
ATOM    945  HA  PHE A  63       1.360   4.991  -9.905  1.00 95.71           H  
ATOM    946  C   PHE A  63       3.405   5.315 -10.264  1.00 95.71           C  
ATOM    947  CB  PHE A  63       2.274   3.140  -9.406  1.00 95.71           C  
ATOM    948  HB2 PHE A  63       2.798   2.362  -9.960  1.00 95.71           H  
ATOM    949  HB3 PHE A  63       2.866   3.383  -8.523  1.00 95.71           H  
ATOM    950  O   PHE A  63       3.901   5.652  -9.190  1.00 95.71           O  
ATOM    951  CG  PHE A  63       0.930   2.592  -8.950  1.00 95.71           C  
ATOM    952  CD1 PHE A  63       0.512   2.741  -7.613  1.00 95.71           C  
ATOM    953  HD1 PHE A  63       1.157   3.222  -6.893  1.00 95.71           H  
ATOM    954  CD2 PHE A  63       0.073   1.959  -9.870  1.00 95.71           C  
ATOM    955  HD2 PHE A  63       0.382   1.817 -10.895  1.00 95.71           H  
ATOM    956  CE1 PHE A  63      -0.756   2.285  -7.208  1.00 95.71           C  
ATOM    957  HE1 PHE A  63      -1.071   2.394  -6.181  1.00 95.71           H  
ATOM    958  CE2 PHE A  63      -1.210   1.551  -9.477  1.00 95.71           C  
ATOM    959  HE2 PHE A  63      -1.871   1.089 -10.196  1.00 95.71           H  
ATOM    960  CZ  PHE A  63      -1.632   1.715  -8.147  1.00 95.71           C  
ATOM    961  HZ  PHE A  63      -2.615   1.387  -7.845  1.00 95.71           H  
ATOM    962  N   THR A  64       3.849   5.819 -11.426  1.00 95.19           N  
ATOM    963  H   THR A  64       3.450   5.459 -12.280  1.00 95.19           H  
ATOM    964  CA  THR A  64       4.840   6.904 -11.575  1.00 95.19           C  
ATOM    965  HA  THR A  64       5.590   6.787 -10.793  1.00 95.19           H  
ATOM    966  C   THR A  64       4.223   8.295 -11.406  1.00 95.19           C  
ATOM    967  CB  THR A  64       5.572   6.873 -12.931  1.00 95.19           C  
ATOM    968  HB  THR A  64       6.361   7.624 -12.898  1.00 95.19           H  
ATOM    969  O   THR A  64       4.611   9.238 -12.101  1.00 95.19           O  
ATOM    970  CG2 THR A  64       6.245   5.570 -13.271  1.00 95.19           C  
ATOM    971 HG21 THR A  64       6.506   5.542 -14.329  1.00 95.19           H  
ATOM    972 HG22 THR A  64       7.161   5.570 -12.681  1.00 95.19           H  
ATOM    973 HG23 THR A  64       5.619   4.711 -13.027  1.00 95.19           H  
ATOM    974  OG1 THR A  64       4.739   7.214 -14.008  1.00 95.19           O  
ATOM    975  HG1 THR A  64       4.477   8.121 -13.831  1.00 95.19           H  
ATOM    976  N   TYR A  65       3.205   8.438 -10.564  1.00 96.94           N  
ATOM    977  H   TYR A  65       2.925   7.655  -9.990  1.00 96.94           H  
ATOM    978  CA  TYR A  65       2.540   9.721 -10.374  1.00 96.94           C  
ATOM    979  HA  TYR A  65       2.545  10.250 -11.327  1.00 96.94           H  
ATOM    980  C   TYR A  65       3.297  10.634  -9.408  1.00 96.94           C  
ATOM    981  CB  TYR A  65       1.075   9.507 -10.004  1.00 96.94           C  
ATOM    982  HB2 TYR A  65       0.657  10.476  -9.731  1.00 96.94           H  
ATOM    983  HB3 TYR A  65       1.009   8.858  -9.131  1.00 96.94           H  
ATOM    984  O   TYR A  65       4.198  10.205  -8.683  1.00 96.94           O  
ATOM    985  CG  TYR A  65       0.223   8.966 -11.137  1.00 96.94           C  
ATOM    986  CD1 TYR A  65       0.168   9.627 -12.383  1.00 96.94           C  
ATOM    987  HD1 TYR A  65       0.734  10.532 -12.545  1.00 96.94           H  
ATOM    988  CD2 TYR A  65      -0.558   7.820 -10.930  1.00 96.94           C  
ATOM    989  HD2 TYR A  65      -0.531   7.312  -9.977  1.00 96.94           H  
ATOM    990  CE1 TYR A  65      -0.647   9.128 -13.418  1.00 96.94           C  
ATOM    991  HE1 TYR A  65      -0.687   9.640 -14.368  1.00 96.94           H  
ATOM    992  CE2 TYR A  65      -1.393   7.335 -11.951  1.00 96.94           C  
ATOM    993  HE2 TYR A  65      -2.004   6.460 -11.784  1.00 96.94           H  
ATOM    994  OH  TYR A  65      -2.202   7.465 -14.196  1.00 96.94           O  
ATOM    995  HH  TYR A  65      -2.226   8.038 -14.966  1.00 96.94           H  
ATOM    996  CZ  TYR A  65      -1.425   7.971 -13.203  1.00 96.94           C  
ATOM    997  N   ASP A  66       2.967  11.920  -9.477  1.00 97.97           N  
ATOM    998  H   ASP A  66       2.133  12.187  -9.980  1.00 97.97           H  
ATOM    999  CA  ASP A  66       3.565  12.960  -8.648  1.00 97.97           C  
ATOM   1000  HA  ASP A  66       4.640  12.786  -8.601  1.00 97.97           H  
ATOM   1001  C   ASP A  66       3.047  12.921  -7.200  1.00 97.97           C  
ATOM   1002  CB  ASP A  66       3.359  14.327  -9.329  1.00 97.97           C  
ATOM   1003  HB2 ASP A  66       3.752  14.265 -10.344  1.00 97.97           H  
ATOM   1004  HB3 ASP A  66       3.945  15.079  -8.799  1.00 97.97           H  
ATOM   1005  O   ASP A  66       2.145  12.154  -6.836  1.00 97.97           O  
ATOM   1006  CG  ASP A  66       1.911  14.823  -9.404  1.00 97.97           C  
ATOM   1007  OD1 ASP A  66       1.018  14.188  -8.799  1.00 97.97           O  
ATOM   1008  OD2 ASP A  66       1.697  15.855 -10.069  1.00 97.97           O  
ATOM   1009  N   TRP A  67       3.630  13.764  -6.348  1.00 98.72           N  
ATOM   1010  H   TRP A  67       4.398  14.328  -6.684  1.00 98.72           H  
ATOM   1011  CA  TRP A  67       3.232  13.883  -4.949  1.00 98.72           C  
ATOM   1012  HA  TRP A  67       3.404  12.935  -4.440  1.00 98.72           H  
ATOM   1013  C   TRP A  67       1.754  14.240  -4.796  1.00 98.72           C  
ATOM   1014  CB  TRP A  67       4.078  14.968  -4.283  1.00 98.72           C  
ATOM   1015  HB2 TRP A  67       3.887  15.924  -4.770  1.00 98.72           H  
ATOM   1016  HB3 TRP A  67       5.133  14.738  -4.432  1.00 98.72           H  
ATOM   1017  O   TRP A  67       1.092  13.761  -3.873  1.00 98.72           O  
ATOM   1018  CG  TRP A  67       3.829  15.107  -2.814  1.00 98.72           C  
ATOM   1019  CD1 TRP A  67       2.933  15.930  -2.225  1.00 98.72           C  
ATOM   1020  HD1 TRP A  67       2.263  16.587  -2.760  1.00 98.72           H  
ATOM   1021  CD2 TRP A  67       4.429  14.333  -1.739  1.00 98.72           C  
ATOM   1022  CE2 TRP A  67       3.911  14.805  -0.495  1.00 98.72           C  
ATOM   1023  CE3 TRP A  67       5.386  13.300  -1.698  1.00 98.72           C  
ATOM   1024  HE3 TRP A  67       5.790  12.918  -2.624  1.00 98.72           H  
ATOM   1025  NE1 TRP A  67       2.991  15.774  -0.852  1.00 98.72           N  
ATOM   1026  HE1 TRP A  67       2.396  16.289  -0.218  1.00 98.72           H  
ATOM   1027  CH2 TRP A  67       5.329  13.276   0.741  1.00 98.72           C  
ATOM   1028  HH2 TRP A  67       5.679  12.852   1.671  1.00 98.72           H  
ATOM   1029  CZ2 TRP A  67       4.369  14.301   0.734  1.00 98.72           C  
ATOM   1030  HZ2 TRP A  67       3.983  14.675   1.671  1.00 98.72           H  
ATOM   1031  CZ3 TRP A  67       5.826  12.775  -0.473  1.00 98.72           C  
ATOM   1032  HZ3 TRP A  67       6.560  11.983  -0.472  1.00 98.72           H  
ATOM   1033  N   HIS A  68       1.236  15.097  -5.680  1.00 98.67           N  
ATOM   1034  H   HIS A  68       1.787  15.333  -6.493  1.00 98.67           H  
ATOM   1035  CA  HIS A  68      -0.141  15.569  -5.618  1.00 98.67           C  
ATOM   1036  HA  HIS A  68      -0.319  15.994  -4.630  1.00 98.67           H  
ATOM   1037  C   HIS A  68      -1.132  14.414  -5.797  1.00 98.67           C  
ATOM   1038  CB  HIS A  68      -0.347  16.673  -6.662  1.00 98.67           C  
ATOM   1039  HB2 HIS A  68      -0.132  16.282  -7.657  1.00 98.67           H  
ATOM   1040  HB3 HIS A  68       0.347  17.490  -6.468  1.00 98.67           H  
ATOM   1041  O   HIS A  68      -2.013  14.226  -4.955  1.00 98.67           O  
ATOM   1042  CG  HIS A  68      -1.751  17.214  -6.649  1.00 98.67           C  
ATOM   1043  CD2 HIS A  68      -2.728  16.964  -7.575  1.00 98.67           C  
ATOM   1044  HD2 HIS A  68      -2.619  16.360  -8.464  1.00 98.67           H  
ATOM   1045  ND1 HIS A  68      -2.311  17.998  -5.667  1.00 98.67           N  
ATOM   1046  HD1 HIS A  68      -1.841  18.359  -4.849  1.00 98.67           H  
ATOM   1047  CE1 HIS A  68      -3.596  18.215  -5.992  1.00 98.67           C  
ATOM   1048  HE1 HIS A  68      -4.301  18.787  -5.406  1.00 98.67           H  
ATOM   1049  NE2 HIS A  68      -3.895  17.603  -7.144  1.00 98.67           N  
ATOM   1050  N   LEU A  69      -0.947  13.583  -6.820  1.00 98.47           N  
ATOM   1051  H   LEU A  69      -0.208  13.777  -7.480  1.00 98.47           H  
ATOM   1052  CA  LEU A  69      -1.795  12.419  -7.053  1.00 98.47           C  
ATOM   1053  HA  LEU A  69      -2.840  12.725  -7.014  1.00 98.47           H  
ATOM   1054  C   LEU A  69      -1.624  11.362  -5.956  1.00 98.47           C  
ATOM   1055  CB  LEU A  69      -1.484  11.865  -8.446  1.00 98.47           C  
ATOM   1056  HB2 LEU A  69      -0.399  11.782  -8.514  1.00 98.47           H  
ATOM   1057  HB3 LEU A  69      -1.919  10.870  -8.545  1.00 98.47           H  
ATOM   1058  O   LEU A  69      -2.621  10.853  -5.455  1.00 98.47           O  
ATOM   1059  CG  LEU A  69      -1.987  12.742  -9.608  1.00 98.47           C  
ATOM   1060  HG  LEU A  69      -1.582  13.750  -9.519  1.00 98.47           H  
ATOM   1061  CD1 LEU A  69      -1.521  12.146 -10.936  1.00 98.47           C  
ATOM   1062 HD11 LEU A  69      -0.431  12.166 -10.967  1.00 98.47           H  
ATOM   1063 HD12 LEU A  69      -1.896  12.751 -11.762  1.00 98.47           H  
ATOM   1064 HD13 LEU A  69      -1.884  11.124 -11.038  1.00 98.47           H  
ATOM   1065  CD2 LEU A  69      -3.514  12.834  -9.650  1.00 98.47           C  
ATOM   1066 HD21 LEU A  69      -3.951  11.835  -9.666  1.00 98.47           H  
ATOM   1067 HD22 LEU A  69      -3.827  13.379 -10.540  1.00 98.47           H  
ATOM   1068 HD23 LEU A  69      -3.885  13.375  -8.779  1.00 98.47           H  
ATOM   1069  N   PHE A  70      -0.409  11.076  -5.475  1.00 98.61           N  
ATOM   1070  H   PHE A  70       0.402  11.492  -5.910  1.00 98.61           H  
ATOM   1071  CA  PHE A  70      -0.245  10.151  -4.337  1.00 98.61           C  
ATOM   1072  HA  PHE A  70      -0.767   9.224  -4.572  1.00 98.61           H  
ATOM   1073  C   PHE A  70      -0.876  10.666  -3.039  1.00 98.61           C  
ATOM   1074  CB  PHE A  70       1.234   9.823  -4.113  1.00 98.61           C  
ATOM   1075  HB2 PHE A  70       1.400   9.618  -3.056  1.00 98.61           H  
ATOM   1076  HB3 PHE A  70       1.853  10.680  -4.377  1.00 98.61           H  
ATOM   1077  O   PHE A  70      -1.350   9.873  -2.222  1.00 98.61           O  
ATOM   1078  CG  PHE A  70       1.670   8.598  -4.882  1.00 98.61           C  
ATOM   1079  CD1 PHE A  70       1.319   7.319  -4.410  1.00 98.61           C  
ATOM   1080  HD1 PHE A  70       0.751   7.214  -3.497  1.00 98.61           H  
ATOM   1081  CD2 PHE A  70       2.391   8.727  -6.081  1.00 98.61           C  
ATOM   1082  HD2 PHE A  70       2.647   9.704  -6.463  1.00 98.61           H  
ATOM   1083  CE1 PHE A  70       1.694   6.172  -5.129  1.00 98.61           C  
ATOM   1084  HE1 PHE A  70       1.407   5.195  -4.771  1.00 98.61           H  
ATOM   1085  CE2 PHE A  70       2.773   7.582  -6.795  1.00 98.61           C  
ATOM   1086  HE2 PHE A  70       3.336   7.690  -7.711  1.00 98.61           H  
ATOM   1087  CZ  PHE A  70       2.425   6.304  -6.322  1.00 98.61           C  
ATOM   1088  HZ  PHE A  70       2.706   5.424  -6.881  1.00 98.61           H  
ATOM   1089  N   LYS A  71      -0.923  11.986  -2.837  1.00 98.76           N  
ATOM   1090  H   LYS A  71      -0.461  12.580  -3.510  1.00 98.76           H  
ATOM   1091  CA  LYS A  71      -1.612  12.611  -1.704  1.00 98.76           C  
ATOM   1092  HA  LYS A  71      -1.298  12.119  -0.783  1.00 98.76           H  
ATOM   1093  C   LYS A  71      -3.128  12.436  -1.789  1.00 98.76           C  
ATOM   1094  CB  LYS A  71      -1.189  14.084  -1.628  1.00 98.76           C  
ATOM   1095  HB2 LYS A  71      -1.236  14.534  -2.620  1.00 98.76           H  
ATOM   1096  HB3 LYS A  71      -0.154  14.126  -1.290  1.00 98.76           H  
ATOM   1097  O   LYS A  71      -3.739  12.097  -0.774  1.00 98.76           O  
ATOM   1098  CG  LYS A  71      -2.070  14.916  -0.692  1.00 98.76           C  
ATOM   1099  HG2 LYS A  71      -3.078  14.990  -1.100  1.00 98.76           H  
ATOM   1100  HG3 LYS A  71      -2.121  14.438   0.287  1.00 98.76           H  
ATOM   1101  CD  LYS A  71      -1.492  16.321  -0.557  1.00 98.76           C  
ATOM   1102  HD2 LYS A  71      -1.386  16.764  -1.547  1.00 98.76           H  
ATOM   1103  HD3 LYS A  71      -0.511  16.253  -0.087  1.00 98.76           H  
ATOM   1104  CE  LYS A  71      -2.416  17.190   0.293  1.00 98.76           C  
ATOM   1105  HE2 LYS A  71      -3.374  17.277  -0.221  1.00 98.76           H  
ATOM   1106  HE3 LYS A  71      -2.562  16.700   1.255  1.00 98.76           H  
ATOM   1107  NZ  LYS A  71      -1.811  18.523   0.499  1.00 98.76           N  
ATOM   1108  HZ1 LYS A  71      -0.954  18.399   1.019  1.00 98.76           H  
ATOM   1109  HZ2 LYS A  71      -2.391  19.130   1.059  1.00 98.76           H  
ATOM   1110  HZ3 LYS A  71      -1.565  18.959  -0.379  1.00 98.76           H  
ATOM   1111  N   HIS A  72      -3.710  12.681  -2.960  1.00 98.54           N  
ATOM   1112  H   HIS A  72      -3.120  12.954  -3.733  1.00 98.54           H  
ATOM   1113  CA  HIS A  72      -5.162  12.716  -3.176  1.00 98.54           C  
ATOM   1114  HA  HIS A  72      -5.653  12.897  -2.220  1.00 98.54           H  
ATOM   1115  C   HIS A  72      -5.764  11.401  -3.687  1.00 98.54           C  
ATOM   1116  CB  HIS A  72      -5.492  13.900  -4.094  1.00 98.54           C  
ATOM   1117  HB2 HIS A  72      -6.536  13.836  -4.401  1.00 98.54           H  
ATOM   1118  HB3 HIS A  72      -4.877  13.854  -4.993  1.00 98.54           H  
ATOM   1119  O   HIS A  72      -6.981  11.280  -3.739  1.00 98.54           O  
ATOM   1120  CG  HIS A  72      -5.291  15.220  -3.396  1.00 98.54           C  
ATOM   1121  CD2 HIS A  72      -4.265  16.108  -3.566  1.00 98.54           C  
ATOM   1122  HD2 HIS A  72      -3.447  15.994  -4.262  1.00 98.54           H  
ATOM   1123  ND1 HIS A  72      -6.127  15.743  -2.442  1.00 98.54           N  
ATOM   1124  HD1 HIS A  72      -7.030  15.355  -2.207  1.00 98.54           H  
ATOM   1125  CE1 HIS A  72      -5.625  16.927  -2.058  1.00 98.54           C  
ATOM   1126  HE1 HIS A  72      -6.107  17.608  -1.372  1.00 98.54           H  
ATOM   1127  NE2 HIS A  72      -4.465  17.184  -2.684  1.00 98.54           N  
ATOM   1128  N   GLY A  73      -4.932  10.415  -4.007  1.00 98.12           N  
ATOM   1129  H   GLY A  73      -3.956  10.645  -4.125  1.00 98.12           H  
ATOM   1130  CA  GLY A  73      -5.372   9.149  -4.574  1.00 98.12           C  
ATOM   1131  HA2 GLY A  73      -6.297   8.820  -4.101  1.00 98.12           H  
ATOM   1132  HA3 GLY A  73      -4.603   8.400  -4.384  1.00 98.12           H  
ATOM   1133  C   GLY A  73      -5.603   9.228  -6.082  1.00 98.12           C  
ATOM   1134  O   GLY A  73      -5.746  10.302  -6.669  1.00 98.12           O  
ATOM   1135  N   PHE A  74      -5.590   8.063  -6.718  1.00 96.88           N  
ATOM   1136  H   PHE A  74      -5.512   7.220  -6.169  1.00 96.88           H  
ATOM   1137  CA  PHE A  74      -5.788   7.908  -8.157  1.00 96.88           C  
ATOM   1138  HA  PHE A  74      -6.593   8.570  -8.476  1.00 96.88           H  
ATOM   1139  C   PHE A  74      -6.191   6.471  -8.490  1.00 96.88           C  
ATOM   1140  CB  PHE A  74      -4.503   8.286  -8.917  1.00 96.88           C  
ATOM   1141  HB2 PHE A  74      -4.664   8.148  -9.986  1.00 96.88           H  
ATOM   1142  HB3 PHE A  74      -4.308   9.348  -8.767  1.00 96.88           H  
ATOM   1143  O   PHE A  74      -5.951   5.551  -7.708  1.00 96.88           O  
ATOM   1144  CG  PHE A  74      -3.272   7.500  -8.505  1.00 96.88           C  
ATOM   1145  CD1 PHE A  74      -2.377   8.049  -7.571  1.00 96.88           C  
ATOM   1146  HD1 PHE A  74      -2.578   9.025  -7.154  1.00 96.88           H  
ATOM   1147  CD2 PHE A  74      -3.024   6.219  -9.036  1.00 96.88           C  
ATOM   1148  HD2 PHE A  74      -3.705   5.782  -9.751  1.00 96.88           H  
ATOM   1149  CE1 PHE A  74      -1.236   7.333  -7.175  1.00 96.88           C  
ATOM   1150  HE1 PHE A  74      -0.546   7.763  -6.465  1.00 96.88           H  
ATOM   1151  CE2 PHE A  74      -1.890   5.494  -8.629  1.00 96.88           C  
ATOM   1152  HE2 PHE A  74      -1.701   4.515  -9.043  1.00 96.88           H  
ATOM   1153  CZ  PHE A  74      -0.996   6.052  -7.699  1.00 96.88           C  
ATOM   1154  HZ  PHE A  74      -0.123   5.496  -7.391  1.00 96.88           H  
ATOM   1155  N   GLY A  75      -6.732   6.290  -9.695  1.00 94.33           N  
ATOM   1156  H   GLY A  75      -6.904   7.107 -10.263  1.00 94.33           H  
ATOM   1157  CA  GLY A  75      -7.177   5.000 -10.217  1.00 94.33           C  
ATOM   1158  HA2 GLY A  75      -6.533   4.202  -9.847  1.00 94.33           H  
ATOM   1159  HA3 GLY A  75      -7.077   5.033 -11.302  1.00 94.33           H  
ATOM   1160  C   GLY A  75      -8.628   4.659  -9.842  1.00 94.33           C  
ATOM   1161  O   GLY A  75      -9.177   5.235  -8.898  1.00 94.33           O  
ATOM   1162  N   PRO A  76      -9.287   3.752 -10.585  1.00 92.85           N  
ATOM   1163  CA  PRO A  76     -10.651   3.328 -10.286  1.00 92.85           C  
ATOM   1164  HA  PRO A  76     -11.268   4.206 -10.094  1.00 92.85           H  
ATOM   1165  C   PRO A  76     -10.677   2.398  -9.068  1.00 92.85           C  
ATOM   1166  CB  PRO A  76     -11.171   2.609 -11.540  1.00 92.85           C  
ATOM   1167  HB2 PRO A  76     -11.384   1.562 -11.327  1.00 92.85           H  
ATOM   1168  HB3 PRO A  76     -12.070   3.093 -11.921  1.00 92.85           H  
ATOM   1169  O   PRO A  76      -9.942   1.418  -9.012  1.00 92.85           O  
ATOM   1170  CG  PRO A  76     -10.040   2.702 -12.567  1.00 92.85           C  
ATOM   1171  HG2 PRO A  76      -9.916   1.776 -13.128  1.00 92.85           H  
ATOM   1172  HG3 PRO A  76     -10.254   3.520 -13.255  1.00 92.85           H  
ATOM   1173  CD  PRO A  76      -8.795   3.050 -11.761  1.00 92.85           C  
ATOM   1174  HD2 PRO A  76      -8.130   3.657 -12.375  1.00 92.85           H  
ATOM   1175  HD3 PRO A  76      -8.284   2.139 -11.449  1.00 92.85           H  
ATOM   1176  N   VAL A  77     -11.593   2.633  -8.124  1.00 92.99           N  
ATOM   1177  H   VAL A  77     -12.142   3.476  -8.209  1.00 92.99           H  
ATOM   1178  CA  VAL A  77     -11.691   1.864  -6.863  1.00 92.99           C  
ATOM   1179  HA  VAL A  77     -10.765   1.999  -6.304  1.00 92.99           H  
ATOM   1180  C   VAL A  77     -11.849   0.348  -7.076  1.00 92.99           C  
ATOM   1181  CB  VAL A  77     -12.852   2.428  -6.014  1.00 92.99           C  
ATOM   1182  HB  VAL A  77     -13.750   2.471  -6.630  1.00 92.99           H  
ATOM   1183  O   VAL A  77     -11.351  -0.442  -6.281  1.00 92.99           O  
ATOM   1184  CG1 VAL A  77     -13.173   1.591  -4.775  1.00 92.99           C  
ATOM   1185 HG11 VAL A  77     -13.626   0.649  -5.082  1.00 92.99           H  
ATOM   1186 HG12 VAL A  77     -13.890   2.119  -4.146  1.00 92.99           H  
ATOM   1187 HG13 VAL A  77     -12.258   1.399  -4.215  1.00 92.99           H  
ATOM   1188  CG2 VAL A  77     -12.528   3.848  -5.533  1.00 92.99           C  
ATOM   1189 HG21 VAL A  77     -13.372   4.248  -4.970  1.00 92.99           H  
ATOM   1190 HG22 VAL A  77     -12.338   4.510  -6.378  1.00 92.99           H  
ATOM   1191 HG23 VAL A  77     -11.648   3.835  -4.891  1.00 92.99           H  
ATOM   1192  N   CYS A  78     -12.519  -0.086  -8.148  1.00 92.53           N  
ATOM   1193  H   CYS A  78     -12.863   0.603  -8.801  1.00 92.53           H  
ATOM   1194  CA  CYS A  78     -12.692  -1.510  -8.474  1.00 92.53           C  
ATOM   1195  HA  CYS A  78     -12.649  -2.083  -7.548  1.00 92.53           H  
ATOM   1196  C   CYS A  78     -11.585  -2.101  -9.367  1.00 92.53           C  
ATOM   1197  CB  CYS A  78     -14.085  -1.736  -9.061  1.00 92.53           C  
ATOM   1198  HB2 CYS A  78     -14.130  -2.751  -9.455  1.00 92.53           H  
ATOM   1199  HB3 CYS A  78     -14.237  -1.056  -9.900  1.00 92.53           H  
ATOM   1200  O   CYS A  78     -11.722  -3.226  -9.853  1.00 92.53           O  
ATOM   1201  SG  CYS A  78     -15.438  -1.572  -7.867  1.00 92.53           S  
ATOM   1202  N   ASP A  79     -10.507  -1.357  -9.589  1.00 93.66           N  
ATOM   1203  H   ASP A  79     -10.417  -0.469  -9.118  1.00 93.66           H  
ATOM   1204  CA  ASP A  79      -9.405  -1.708 -10.477  1.00 93.66           C  
ATOM   1205  HA  ASP A  79      -9.473  -2.762 -10.746  1.00 93.66           H  
ATOM   1206  C   ASP A  79      -8.054  -1.518  -9.746  1.00 93.66           C  
ATOM   1207  CB  ASP A  79      -9.577  -0.866 -11.761  1.00 93.66           C  
ATOM   1208  HB2 ASP A  79     -10.616  -0.914 -12.087  1.00 93.66           H  
ATOM   1209  HB3 ASP A  79      -9.333   0.171 -11.530  1.00 93.66           H  
ATOM   1210  O   ASP A  79      -7.956  -1.795  -8.546  1.00 93.66           O  
ATOM   1211  CG  ASP A  79      -8.703  -1.348 -12.915  1.00 93.66           C  
ATOM   1212  OD1 ASP A  79      -8.043  -2.383 -12.727  1.00 93.66           O  
ATOM   1213  OD2 ASP A  79      -8.616  -0.682 -13.963  1.00 93.66           O  
ATOM   1214  N   ASP A  80      -7.007  -1.079 -10.444  1.00 95.33           N  
ATOM   1215  H   ASP A  80      -7.085  -1.068 -11.451  1.00 95.33           H  
ATOM   1216  CA  ASP A  80      -5.740  -0.663  -9.862  1.00 95.33           C  
ATOM   1217  HA  ASP A  80      -5.515  -1.343  -9.040  1.00 95.33           H  
ATOM   1218  C   ASP A  80      -5.844   0.773  -9.322  1.00 95.33           C  
ATOM   1219  CB  ASP A  80      -4.610  -0.761 -10.899  1.00 95.33           C  
ATOM   1220  HB2 ASP A  80      -4.906  -0.233 -11.806  1.00 95.33           H  
ATOM   1221  HB3 ASP A  80      -3.741  -0.256 -10.479  1.00 95.33           H  
ATOM   1222  O   ASP A  80      -6.037   1.721 -10.087  1.00 95.33           O  
ATOM   1223  CG  ASP A  80      -4.160  -2.174 -11.277  1.00 95.33           C  
ATOM   1224  OD1 ASP A  80      -4.851  -3.171 -10.981  1.00 95.33           O  
ATOM   1225  OD2 ASP A  80      -3.029  -2.303 -11.809  1.00 95.33           O  
ATOM   1226  N   TYR A  81      -5.675   0.958  -8.010  1.00 97.01           N  
ATOM   1227  H   TYR A  81      -5.462   0.160  -7.429  1.00 97.01           H  
ATOM   1228  CA  TYR A  81      -5.788   2.280  -7.388  1.00 97.01           C  
ATOM   1229  HA  TYR A  81      -5.456   3.020  -8.116  1.00 97.01           H  
ATOM   1230  C   TYR A  81      -4.902   2.462  -6.154  1.00 97.01           C  
ATOM   1231  CB  TYR A  81      -7.260   2.592  -7.064  1.00 97.01           C  
ATOM   1232  HB2 TYR A  81      -7.392   3.673  -7.022  1.00 97.01           H  
ATOM   1233  HB3 TYR A  81      -7.882   2.248  -7.891  1.00 97.01           H  
ATOM   1234  O   TYR A  81      -4.415   1.503  -5.547  1.00 97.01           O  
ATOM   1235  CG  TYR A  81      -7.792   2.020  -5.766  1.00 97.01           C  
ATOM   1236  CD1 TYR A  81      -8.278   0.701  -5.729  1.00 97.01           C  
ATOM   1237  HD1 TYR A  81      -8.264   0.098  -6.625  1.00 97.01           H  
ATOM   1238  CD2 TYR A  81      -7.852   2.828  -4.612  1.00 97.01           C  
ATOM   1239  HD2 TYR A  81      -7.512   3.853  -4.659  1.00 97.01           H  
ATOM   1240  CE1 TYR A  81      -8.850   0.201  -4.547  1.00 97.01           C  
ATOM   1241  HE1 TYR A  81      -9.279  -0.790  -4.529  1.00 97.01           H  
ATOM   1242  CE2 TYR A  81      -8.401   2.322  -3.419  1.00 97.01           C  
ATOM   1243  HE2 TYR A  81      -8.482   2.952  -2.546  1.00 97.01           H  
ATOM   1244  OH  TYR A  81      -9.571   0.547  -2.302  1.00 97.01           O  
ATOM   1245  HH  TYR A  81      -9.327   1.017  -1.501  1.00 97.01           H  
ATOM   1246  CZ  TYR A  81      -8.928   1.015  -3.401  1.00 97.01           C  
ATOM   1247  N   TRP A  82      -4.729   3.728  -5.777  1.00 98.35           N  
ATOM   1248  H   TRP A  82      -5.155   4.437  -6.357  1.00 98.35           H  
ATOM   1249  CA  TRP A  82      -4.161   4.172  -4.509  1.00 98.35           C  
ATOM   1250  HA  TRP A  82      -3.980   3.315  -3.860  1.00 98.35           H  
ATOM   1251  C   TRP A  82      -5.160   5.107  -3.826  1.00 98.35           C  
ATOM   1252  CB  TRP A  82      -2.833   4.892  -4.767  1.00 98.35           C  
ATOM   1253  HB2 TRP A  82      -3.020   5.791  -5.353  1.00 98.35           H  
ATOM   1254  HB3 TRP A  82      -2.192   4.243  -5.364  1.00 98.35           H  
ATOM   1255  O   TRP A  82      -5.580   6.094  -4.427  1.00 98.35           O  
ATOM   1256  CG  TRP A  82      -2.087   5.261  -3.523  1.00 98.35           C  
ATOM   1257  CD1 TRP A  82      -2.047   6.482  -2.944  1.00 98.35           C  
ATOM   1258  HD1 TRP A  82      -2.536   7.362  -3.336  1.00 98.35           H  
ATOM   1259  CD2 TRP A  82      -1.254   4.403  -2.691  1.00 98.35           C  
ATOM   1260  CE2 TRP A  82      -0.788   5.153  -1.577  1.00 98.35           C  
ATOM   1261  CE3 TRP A  82      -0.821   3.070  -2.785  1.00 98.35           C  
ATOM   1262  HE3 TRP A  82      -1.144   2.504  -3.646  1.00 98.35           H  
ATOM   1263  NE1 TRP A  82      -1.290   6.416  -1.788  1.00 98.35           N  
ATOM   1264  HE1 TRP A  82      -1.051   7.203  -1.202  1.00 98.35           H  
ATOM   1265  CH2 TRP A  82       0.416   3.254  -0.685  1.00 98.35           C  
ATOM   1266  HH2 TRP A  82       1.041   2.808   0.074  1.00 98.35           H  
ATOM   1267  CZ2 TRP A  82       0.028   4.598  -0.581  1.00 98.35           C  
ATOM   1268  HZ2 TRP A  82       0.357   5.200   0.253  1.00 98.35           H  
ATOM   1269  CZ3 TRP A  82       0.004   2.497  -1.792  1.00 98.35           C  
ATOM   1270  HZ3 TRP A  82       0.322   1.467  -1.859  1.00 98.35           H  
ATOM   1271  N   LEU A  83      -5.539   4.823  -2.577  1.00 98.63           N  
ATOM   1272  H   LEU A  83      -5.178   3.985  -2.144  1.00 98.63           H  
ATOM   1273  CA  LEU A  83      -6.566   5.593  -1.864  1.00 98.63           C  
ATOM   1274  HA  LEU A  83      -7.473   5.591  -2.469  1.00 98.63           H  
ATOM   1275  C   LEU A  83      -6.164   7.059  -1.663  1.00 98.63           C  
ATOM   1276  CB  LEU A  83      -6.856   4.905  -0.517  1.00 98.63           C  
ATOM   1277  HB2 LEU A  83      -5.926   4.832   0.048  1.00 98.63           H  
ATOM   1278  HB3 LEU A  83      -7.211   3.896  -0.726  1.00 98.63           H  
ATOM   1279  O   LEU A  83      -7.018   7.935  -1.677  1.00 98.63           O  
ATOM   1280  CG  LEU A  83      -7.907   5.617   0.358  1.00 98.63           C  
ATOM   1281  HG  LEU A  83      -7.563   6.623   0.602  1.00 98.63           H  
ATOM   1282  CD1 LEU A  83      -9.260   5.706  -0.343  1.00 98.63           C  
ATOM   1283 HD11 LEU A  83     -10.015   6.097   0.340  1.00 98.63           H  
ATOM   1284 HD12 LEU A  83      -9.561   4.722  -0.704  1.00 98.63           H  
ATOM   1285 HD13 LEU A  83      -9.192   6.382  -1.195  1.00 98.63           H  
ATOM   1286  CD2 LEU A  83      -8.100   4.865   1.673  1.00 98.63           C  
ATOM   1287 HD21 LEU A  83      -8.821   5.394   2.295  1.00 98.63           H  
ATOM   1288 HD22 LEU A  83      -7.151   4.809   2.207  1.00 98.63           H  
ATOM   1289 HD23 LEU A  83      -8.472   3.860   1.473  1.00 98.63           H  
ATOM   1290  N   GLY A  84      -4.870   7.321  -1.486  1.00 98.73           N  
ATOM   1291  H   GLY A  84      -4.232   6.539  -1.527  1.00 98.73           H  
ATOM   1292  CA  GLY A  84      -4.331   8.650  -1.225  1.00 98.73           C  
ATOM   1293  HA2 GLY A  84      -5.098   9.413  -1.359  1.00 98.73           H  
ATOM   1294  HA3 GLY A  84      -3.542   8.854  -1.949  1.00 98.73           H  
ATOM   1295  C   GLY A  84      -3.779   8.777   0.190  1.00 98.73           C  
ATOM   1296  O   GLY A  84      -4.460   8.497   1.178  1.00 98.73           O  
ATOM   1297  N   ASN A  85      -2.536   9.242   0.296  1.00 98.92           N  
ATOM   1298  H   ASN A  85      -2.040   9.448  -0.559  1.00 98.92           H  
ATOM   1299  CA  ASN A  85      -1.801   9.309   1.560  1.00 98.92           C  
ATOM   1300  HA  ASN A  85      -1.740   8.309   1.990  1.00 98.92           H  
ATOM   1301  C   ASN A  85      -2.494  10.201   2.595  1.00 98.92           C  
ATOM   1302  CB  ASN A  85      -0.378   9.821   1.288  1.00 98.92           C  
ATOM   1303  HB2 ASN A  85      -0.413  10.790   0.791  1.00 98.92           H  
ATOM   1304  HB3 ASN A  85       0.127   9.938   2.246  1.00 98.92           H  
ATOM   1305  O   ASN A  85      -2.467   9.893   3.785  1.00 98.92           O  
ATOM   1306  CG  ASN A  85       0.469   8.871   0.471  1.00 98.92           C  
ATOM   1307  ND2 ASN A  85       1.609   9.306  -0.007  1.00 98.92           N  
ATOM   1308 HD21 ASN A  85       1.924  10.246   0.185  1.00 98.92           H  
ATOM   1309 HD22 ASN A  85       2.180   8.631  -0.494  1.00 98.92           H  
ATOM   1310  OD1 ASN A  85       0.124   7.726   0.263  1.00 98.92           O  
ATOM   1311  N   LYS A  86      -3.160  11.279   2.149  1.00 98.80           N  
ATOM   1312  H   LYS A  86      -3.197  11.432   1.151  1.00 98.80           H  
ATOM   1313  CA  LYS A  86      -3.969  12.135   3.026  1.00 98.80           C  
ATOM   1314  HA  LYS A  86      -3.331  12.566   3.798  1.00 98.80           H  
ATOM   1315  C   LYS A  86      -5.033  11.312   3.756  1.00 98.80           C  
ATOM   1316  CB  LYS A  86      -4.611  13.256   2.191  1.00 98.80           C  
ATOM   1317  HB2 LYS A  86      -5.230  12.802   1.417  1.00 98.80           H  
ATOM   1318  HB3 LYS A  86      -3.829  13.840   1.706  1.00 98.80           H  
ATOM   1319  O   LYS A  86      -5.152  11.424   4.972  1.00 98.80           O  
ATOM   1320  CG  LYS A  86      -5.483  14.193   3.043  1.00 98.80           C  
ATOM   1321  HG2 LYS A  86      -4.850  14.769   3.717  1.00 98.80           H  
ATOM   1322  HG3 LYS A  86      -6.179  13.602   3.638  1.00 98.80           H  
ATOM   1323  CD  LYS A  86      -6.311  15.139   2.168  1.00 98.80           C  
ATOM   1324  HD2 LYS A  86      -6.838  14.549   1.419  1.00 98.80           H  
ATOM   1325  HD3 LYS A  86      -5.660  15.858   1.672  1.00 98.80           H  
ATOM   1326  CE  LYS A  86      -7.337  15.853   3.057  1.00 98.80           C  
ATOM   1327  HE2 LYS A  86      -7.839  15.096   3.659  1.00 98.80           H  
ATOM   1328  HE3 LYS A  86      -6.817  16.524   3.741  1.00 98.80           H  
ATOM   1329  NZ  LYS A  86      -8.347  16.589   2.256  1.00 98.80           N  
ATOM   1330  HZ1 LYS A  86      -8.832  15.943   1.649  1.00 98.80           H  
ATOM   1331  HZ2 LYS A  86      -7.927  17.317   1.696  1.00 98.80           H  
ATOM   1332  HZ3 LYS A  86      -9.043  16.998   2.863  1.00 98.80           H  
ATOM   1333  N   TYR A  87      -5.778  10.487   3.025  1.00 98.76           N  
ATOM   1334  H   TYR A  87      -5.583  10.393   2.039  1.00 98.76           H  
ATOM   1335  CA  TYR A  87      -6.891   9.719   3.575  1.00 98.76           C  
ATOM   1336  HA  TYR A  87      -7.482  10.368   4.223  1.00 98.76           H  
ATOM   1337  C   TYR A  87      -6.407   8.545   4.419  1.00 98.76           C  
ATOM   1338  CB  TYR A  87      -7.788   9.243   2.434  1.00 98.76           C  
ATOM   1339  HB2 TYR A  87      -7.240   8.517   1.834  1.00 98.76           H  
ATOM   1340  HB3 TYR A  87      -8.659   8.739   2.854  1.00 98.76           H  
ATOM   1341  O   TYR A  87      -6.954   8.311   5.491  1.00 98.76           O  
ATOM   1342  CG  TYR A  87      -8.263  10.370   1.543  1.00 98.76           C  
ATOM   1343  CD1 TYR A  87      -9.154  11.339   2.039  1.00 98.76           C  
ATOM   1344  HD1 TYR A  87      -9.505  11.280   3.059  1.00 98.76           H  
ATOM   1345  CD2 TYR A  87      -7.798  10.462   0.221  1.00 98.76           C  
ATOM   1346  HD2 TYR A  87      -7.109   9.725  -0.164  1.00 98.76           H  
ATOM   1347  CE1 TYR A  87      -9.619  12.365   1.197  1.00 98.76           C  
ATOM   1348  HE1 TYR A  87     -10.338  13.079   1.569  1.00 98.76           H  
ATOM   1349  CE2 TYR A  87      -8.257  11.490  -0.618  1.00 98.76           C  
ATOM   1350  HE2 TYR A  87      -7.956  11.527  -1.654  1.00 98.76           H  
ATOM   1351  OH  TYR A  87      -9.646  13.414  -0.958  1.00 98.76           O  
ATOM   1352  HH  TYR A  87     -10.543  13.654  -0.711  1.00 98.76           H  
ATOM   1353  CZ  TYR A  87      -9.182  12.434  -0.141  1.00 98.76           C  
ATOM   1354  N   ILE A  88      -5.340   7.858   4.000  1.00 98.88           N  
ATOM   1355  H   ILE A  88      -4.949   8.074   3.094  1.00 98.88           H  
ATOM   1356  CA  ILE A  88      -4.748   6.771   4.794  1.00 98.88           C  
ATOM   1357  HA  ILE A  88      -5.530   6.044   5.013  1.00 98.88           H  
ATOM   1358  C   ILE A  88      -4.243   7.308   6.142  1.00 98.88           C  
ATOM   1359  CB  ILE A  88      -3.628   6.050   4.014  1.00 98.88           C  
ATOM   1360  HB  ILE A  88      -2.833   6.765   3.804  1.00 98.88           H  
ATOM   1361  O   ILE A  88      -4.524   6.714   7.183  1.00 98.88           O  
ATOM   1362  CG1 ILE A  88      -4.138   5.458   2.678  1.00 98.88           C  
ATOM   1363 HG12 ILE A  88      -4.795   6.166   2.172  1.00 98.88           H  
ATOM   1364 HG13 ILE A  88      -4.728   4.565   2.883  1.00 98.88           H  
ATOM   1365  CG2 ILE A  88      -3.069   4.909   4.885  1.00 98.88           C  
ATOM   1366 HG21 ILE A  88      -3.874   4.242   5.192  1.00 98.88           H  
ATOM   1367 HG22 ILE A  88      -2.330   4.329   4.331  1.00 98.88           H  
ATOM   1368 HG23 ILE A  88      -2.574   5.304   5.772  1.00 98.88           H  
ATOM   1369  CD1 ILE A  88      -3.011   5.112   1.694  1.00 98.88           C  
ATOM   1370 HD11 ILE A  88      -3.443   4.740   0.765  1.00 98.88           H  
ATOM   1371 HD12 ILE A  88      -2.354   4.345   2.103  1.00 98.88           H  
ATOM   1372 HD13 ILE A  88      -2.425   6.004   1.473  1.00 98.88           H  
ATOM   1373  N   HIS A  89      -3.569   8.464   6.150  1.00 98.82           N  
ATOM   1374  H   HIS A  89      -3.330   8.903   5.272  1.00 98.82           H  
ATOM   1375  CA  HIS A  89      -3.169   9.137   7.386  1.00 98.82           C  
ATOM   1376  HA  HIS A  89      -2.543   8.466   7.974  1.00 98.82           H  
ATOM   1377  C   HIS A  89      -4.382   9.505   8.254  1.00 98.82           C  
ATOM   1378  CB  HIS A  89      -2.340  10.383   7.052  1.00 98.82           C  
ATOM   1379  HB2 HIS A  89      -1.372  10.074   6.656  1.00 98.82           H  
ATOM   1380  HB3 HIS A  89      -2.853  10.969   6.290  1.00 98.82           H  
ATOM   1381  O   HIS A  89      -4.401   9.188   9.440  1.00 98.82           O  
ATOM   1382  CG  HIS A  89      -2.124  11.255   8.259  1.00 98.82           C  
ATOM   1383  CD2 HIS A  89      -2.683  12.482   8.489  1.00 98.82           C  
ATOM   1384  HD2 HIS A  89      -3.329  13.019   7.809  1.00 98.82           H  
ATOM   1385  ND1 HIS A  89      -1.458  10.899   9.405  1.00 98.82           N  
ATOM   1386  HD1 HIS A  89      -0.962  10.034   9.566  1.00 98.82           H  
ATOM   1387  CE1 HIS A  89      -1.598  11.887  10.300  1.00 98.82           C  
ATOM   1388  HE1 HIS A  89      -1.211  11.862  11.308  1.00 98.82           H  
ATOM   1389  NE2 HIS A  89      -2.337  12.884   9.779  1.00 98.82           N  
ATOM   1390  N   GLN A  90      -5.420  10.125   7.683  1.00 98.56           N  
ATOM   1391  H   GLN A  90      -5.368  10.357   6.701  1.00 98.56           H  
ATOM   1392  CA  GLN A  90      -6.626  10.499   8.436  1.00 98.56           C  
ATOM   1393  HA  GLN A  90      -6.338  11.146   9.265  1.00 98.56           H  
ATOM   1394  C   GLN A  90      -7.325   9.281   9.059  1.00 98.56           C  
ATOM   1395  CB  GLN A  90      -7.596  11.263   7.523  1.00 98.56           C  
ATOM   1396  HB2 GLN A  90      -8.572  11.310   8.006  1.00 98.56           H  
ATOM   1397  HB3 GLN A  90      -7.707  10.727   6.581  1.00 98.56           H  
ATOM   1398  O   GLN A  90      -7.697   9.328  10.230  1.00 98.56           O  
ATOM   1399  CG  GLN A  90      -7.131  12.702   7.257  1.00 98.56           C  
ATOM   1400  HG2 GLN A  90      -6.119  12.712   6.851  1.00 98.56           H  
ATOM   1401  HG3 GLN A  90      -7.104  13.234   8.208  1.00 98.56           H  
ATOM   1402  CD  GLN A  90      -8.055  13.439   6.292  1.00 98.56           C  
ATOM   1403  NE2 GLN A  90      -8.530  14.612   6.650  1.00 98.56           N  
ATOM   1404 HE21 GLN A  90      -8.373  14.927   7.596  1.00 98.56           H  
ATOM   1405 HE22 GLN A  90      -9.332  14.925   6.122  1.00 98.56           H  
ATOM   1406  OE1 GLN A  90      -8.365  13.010   5.192  1.00 98.56           O  
ATOM   1407  N   ILE A  91      -7.449   8.177   8.313  1.00 98.46           N  
ATOM   1408  H   ILE A  91      -7.134   8.210   7.354  1.00 98.46           H  
ATOM   1409  CA  ILE A  91      -8.036   6.926   8.810  1.00 98.46           C  
ATOM   1410  HA  ILE A  91      -9.017   7.145   9.231  1.00 98.46           H  
ATOM   1411  C   ILE A  91      -7.178   6.365   9.946  1.00 98.46           C  
ATOM   1412  CB  ILE A  91      -8.219   5.905   7.661  1.00 98.46           C  
ATOM   1413  HB  ILE A  91      -7.269   5.795   7.138  1.00 98.46           H  
ATOM   1414  O   ILE A  91      -7.682   6.154  11.045  1.00 98.46           O  
ATOM   1415  CG1 ILE A  91      -9.290   6.399   6.664  1.00 98.46           C  
ATOM   1416 HG12 ILE A  91     -10.277   6.303   7.115  1.00 98.46           H  
ATOM   1417 HG13 ILE A  91      -9.130   7.456   6.450  1.00 98.46           H  
ATOM   1418  CG2 ILE A  91      -8.638   4.530   8.212  1.00 98.46           C  
ATOM   1419 HG21 ILE A  91      -7.841   4.100   8.819  1.00 98.46           H  
ATOM   1420 HG22 ILE A  91      -9.535   4.630   8.823  1.00 98.46           H  
ATOM   1421 HG23 ILE A  91      -8.845   3.829   7.403  1.00 98.46           H  
ATOM   1422  CD1 ILE A  91      -9.277   5.657   5.321  1.00 98.46           C  
ATOM   1423 HD11 ILE A  91      -8.282   5.708   4.879  1.00 98.46           H  
ATOM   1424 HD12 ILE A  91      -9.988   6.129   4.643  1.00 98.46           H  
ATOM   1425 HD13 ILE A  91      -9.565   4.614   5.452  1.00 98.46           H  
ATOM   1426  N   THR A  92      -5.877   6.182   9.721  1.00 98.65           N  
ATOM   1427  H   THR A  92      -5.504   6.424   8.814  1.00 98.65           H  
ATOM   1428  CA  THR A  92      -4.977   5.572  10.717  1.00 98.65           C  
ATOM   1429  HA  THR A  92      -5.467   4.679  11.106  1.00 98.65           H  
ATOM   1430  C   THR A  92      -4.712   6.454  11.937  1.00 98.65           C  
ATOM   1431  CB  THR A  92      -3.650   5.114  10.103  1.00 98.65           C  
ATOM   1432  HB  THR A  92      -3.011   4.730  10.898  1.00 98.65           H  
ATOM   1433  O   THR A  92      -4.313   5.942  12.974  1.00 98.65           O  
ATOM   1434  CG2 THR A  92      -3.856   4.005   9.074  1.00 98.65           C  
ATOM   1435 HG21 THR A  92      -4.516   4.330   8.269  1.00 98.65           H  
ATOM   1436 HG22 THR A  92      -2.886   3.735   8.658  1.00 98.65           H  
ATOM   1437 HG23 THR A  92      -4.288   3.132   9.562  1.00 98.65           H  
ATOM   1438  OG1 THR A  92      -2.976   6.160   9.441  1.00 98.65           O  
ATOM   1439  HG1 THR A  92      -3.488   6.372   8.657  1.00 98.65           H  
ATOM   1440  N   SER A  93      -4.999   7.755  11.863  1.00 98.23           N  
ATOM   1441  H   SER A  93      -5.241   8.139  10.961  1.00 98.23           H  
ATOM   1442  CA  SER A  93      -4.924   8.669  13.013  1.00 98.23           C  
ATOM   1443  HA  SER A  93      -4.061   8.397  13.621  1.00 98.23           H  
ATOM   1444  C   SER A  93      -6.156   8.602  13.923  1.00 98.23           C  
ATOM   1445  CB  SER A  93      -4.725  10.110  12.541  1.00 98.23           C  
ATOM   1446  HB2 SER A  93      -4.615  10.761  13.409  1.00 98.23           H  
ATOM   1447  HB3 SER A  93      -5.588  10.428  11.956  1.00 98.23           H  
ATOM   1448  O   SER A  93      -6.130   9.140  15.026  1.00 98.23           O  
ATOM   1449  OG  SER A  93      -3.557  10.220  11.761  1.00 98.23           O  
ATOM   1450  HG  SER A  93      -3.736   9.825  10.904  1.00 98.23           H  
ATOM   1451  N   SER A  94      -7.240   7.950  13.484  1.00 96.40           N  
ATOM   1452  H   SER A  94      -7.203   7.533  12.565  1.00 96.40           H  
ATOM   1453  CA  SER A  94      -8.482   7.812  14.263  1.00 96.40           C  
ATOM   1454  HA  SER A  94      -8.628   8.728  14.835  1.00 96.40           H  
ATOM   1455  C   SER A  94      -8.455   6.666  15.284  1.00 96.40           C  
ATOM   1456  CB  SER A  94      -9.691   7.669  13.330  1.00 96.40           C  
ATOM   1457  HB2 SER A  94      -9.674   8.467  12.588  1.00 96.40           H  
ATOM   1458  HB3 SER A  94     -10.604   7.764  13.917  1.00 96.40           H  
ATOM   1459  O   SER A  94      -9.382   6.524  16.080  1.00 96.40           O  
ATOM   1460  OG  SER A  94      -9.703   6.411  12.673  1.00 96.40           O  
ATOM   1461  HG  SER A  94      -8.969   6.388  12.055  1.00 96.40           H  
ATOM   1462  N   GLY A  95      -7.413   5.831  15.280  1.00 96.95           N  
ATOM   1463  H   GLY A  95      -6.649   5.994  14.640  1.00 96.95           H  
ATOM   1464  CA  GLY A  95      -7.301   4.697  16.189  1.00 96.95           C  
ATOM   1465  HA2 GLY A  95      -8.235   4.134  16.175  1.00 96.95           H  
ATOM   1466  HA3 GLY A  95      -7.133   5.063  17.202  1.00 96.95           H  
ATOM   1467  C   GLY A  95      -6.162   3.757  15.820  1.00 96.95           C  
ATOM   1468  O   GLY A  95      -5.314   4.076  14.996  1.00 96.95           O  
ATOM   1469  N   ASN A  96      -6.153   2.570  16.420  1.00 98.42           N  
ATOM   1470  H   ASN A  96      -6.894   2.335  17.065  1.00 98.42           H  
ATOM   1471  CA  ASN A  96      -5.144   1.561  16.119  1.00 98.42           C  
ATOM   1472  HA  ASN A  96      -4.209   2.056  15.853  1.00 98.42           H  
ATOM   1473  C   ASN A  96      -5.591   0.719  14.927  1.00 98.42           C  
ATOM   1474  CB  ASN A  96      -4.889   0.711  17.368  1.00 98.42           C  
ATOM   1475  HB2 ASN A  96      -5.821   0.245  17.687  1.00 98.42           H  
ATOM   1476  HB3 ASN A  96      -4.175  -0.077  17.127  1.00 98.42           H  
ATOM   1477  O   ASN A  96      -6.619   0.046  14.997  1.00 98.42           O  
ATOM   1478  CG  ASN A  96      -4.299   1.531  18.497  1.00 98.42           C  
ATOM   1479  ND2 ASN A  96      -4.720   1.293  19.716  1.00 98.42           N  
ATOM   1480 HD21 ASN A  96      -4.312   1.870  20.438  1.00 98.42           H  
ATOM   1481 HD22 ASN A  96      -5.461   0.628  19.885  1.00 98.42           H  
ATOM   1482  OD1 ASN A  96      -3.451   2.382  18.312  1.00 98.42           O  
ATOM   1483  N   TYR A  97      -4.808   0.734  13.853  1.00 98.80           N  
ATOM   1484  H   TYR A  97      -3.985   1.320  13.849  1.00 98.80           H  
ATOM   1485  CA  TYR A  97      -5.078  -0.058  12.659  1.00 98.80           C  
ATOM   1486  HA  TYR A  97      -6.040  -0.558  12.773  1.00 98.80           H  
ATOM   1487  C   TYR A  97      -4.033  -1.151  12.488  1.00 98.80           C  
ATOM   1488  CB  TYR A  97      -5.191   0.841  11.422  1.00 98.80           C  
ATOM   1489  HB2 TYR A  97      -5.100   0.220  10.530  1.00 98.80           H  
ATOM   1490  HB3 TYR A  97      -4.363   1.550  11.412  1.00 98.80           H  
ATOM   1491  O   TYR A  97      -2.856  -0.971  12.794  1.00 98.80           O  
ATOM   1492  CG  TYR A  97      -6.508   1.592  11.358  1.00 98.80           C  
ATOM   1493  CD1 TYR A  97      -7.522   1.180  10.472  1.00 98.80           C  
ATOM   1494  HD1 TYR A  97      -7.352   0.345   9.808  1.00 98.80           H  
ATOM   1495  CD2 TYR A  97      -6.734   2.685  12.214  1.00 98.80           C  
ATOM   1496  HD2 TYR A  97      -5.949   3.020  12.876  1.00 98.80           H  
ATOM   1497  CE1 TYR A  97      -8.759   1.854  10.451  1.00 98.80           C  
ATOM   1498  HE1 TYR A  97      -9.544   1.555   9.771  1.00 98.80           H  
ATOM   1499  CE2 TYR A  97      -7.971   3.351  12.209  1.00 98.80           C  
ATOM   1500  HE2 TYR A  97      -8.137   4.189  12.870  1.00 98.80           H  
ATOM   1501  OH  TYR A  97     -10.171   3.606  11.284  1.00 98.80           O  
ATOM   1502  HH  TYR A  97     -10.194   4.345  11.897  1.00 98.80           H  
ATOM   1503  CZ  TYR A  97      -8.986   2.944  11.319  1.00 98.80           C  
ATOM   1504  N   GLU A  98      -4.476  -2.289  11.977  1.00 98.76           N  
ATOM   1505  H   GLU A  98      -5.462  -2.356  11.770  1.00 98.76           H  
ATOM   1506  CA  GLU A  98      -3.614  -3.322  11.417  1.00 98.76           C  
ATOM   1507  HA  GLU A  98      -2.590  -3.158  11.752  1.00 98.76           H  
ATOM   1508  C   GLU A  98      -3.599  -3.232   9.892  1.00 98.76           C  
ATOM   1509  CB  GLU A  98      -4.029  -4.716  11.907  1.00 98.76           C  
ATOM   1510  HB2 GLU A  98      -3.763  -4.802  12.960  1.00 98.76           H  
ATOM   1511  HB3 GLU A  98      -3.451  -5.458  11.356  1.00 98.76           H  
ATOM   1512  O   GLU A  98      -4.550  -2.741   9.280  1.00 98.76           O  
ATOM   1513  CG  GLU A  98      -5.526  -5.030  11.752  1.00 98.76           C  
ATOM   1514  HG2 GLU A  98      -5.824  -4.869  10.716  1.00 98.76           H  
ATOM   1515  HG3 GLU A  98      -6.096  -4.346  12.381  1.00 98.76           H  
ATOM   1516  CD  GLU A  98      -5.883  -6.459  12.175  1.00 98.76           C  
ATOM   1517  OE1 GLU A  98      -7.094  -6.774  12.275  1.00 98.76           O  
ATOM   1518  OE2 GLU A  98      -4.970  -7.286  12.404  1.00 98.76           O  
ATOM   1519  N   LEU A  99      -2.520  -3.729   9.290  1.00 98.92           N  
ATOM   1520  H   LEU A  99      -1.816  -4.155   9.875  1.00 98.92           H  
ATOM   1521  CA  LEU A  99      -2.339  -3.835   7.846  1.00 98.92           C  
ATOM   1522  HA  LEU A  99      -3.178  -3.359   7.338  1.00 98.92           H  
ATOM   1523  C   LEU A  99      -2.304  -5.302   7.434  1.00 98.92           C  
ATOM   1524  CB  LEU A  99      -1.052  -3.100   7.441  1.00 98.92           C  
ATOM   1525  HB2 LEU A  99      -1.205  -2.037   7.629  1.00 98.92           H  
ATOM   1526  HB3 LEU A  99      -0.241  -3.456   8.076  1.00 98.92           H  
ATOM   1527  O   LEU A  99      -1.616  -6.114   8.053  1.00 98.92           O  
ATOM   1528  CG  LEU A  99      -0.618  -3.252   5.973  1.00 98.92           C  
ATOM   1529  HG  LEU A  99      -0.619  -4.303   5.683  1.00 98.92           H  
ATOM   1530  CD1 LEU A  99      -1.518  -2.463   5.028  1.00 98.92           C  
ATOM   1531 HD11 LEU A  99      -1.193  -2.635   4.002  1.00 98.92           H  
ATOM   1532 HD12 LEU A  99      -2.549  -2.805   5.122  1.00 98.92           H  
ATOM   1533 HD13 LEU A  99      -1.472  -1.399   5.259  1.00 98.92           H  
ATOM   1534  CD2 LEU A  99       0.800  -2.725   5.793  1.00 98.92           C  
ATOM   1535 HD21 LEU A  99       1.096  -2.826   4.749  1.00 98.92           H  
ATOM   1536 HD22 LEU A  99       0.845  -1.672   6.070  1.00 98.92           H  
ATOM   1537 HD23 LEU A  99       1.492  -3.294   6.415  1.00 98.92           H  
ATOM   1538  N   TRP A 100      -2.982  -5.599   6.336  1.00 98.83           N  
ATOM   1539  H   TRP A 100      -3.545  -4.874   5.914  1.00 98.83           H  
ATOM   1540  CA  TRP A 100      -2.913  -6.857   5.615  1.00 98.83           C  
ATOM   1541  HA  TRP A 100      -2.176  -7.512   6.079  1.00 98.83           H  
ATOM   1542  C   TRP A 100      -2.485  -6.587   4.173  1.00 98.83           C  
ATOM   1543  CB  TRP A 100      -4.276  -7.538   5.705  1.00 98.83           C  
ATOM   1544  HB2 TRP A 100      -5.018  -6.958   5.157  1.00 98.83           H  
ATOM   1545  HB3 TRP A 100      -4.579  -7.543   6.753  1.00 98.83           H  
ATOM   1546  O   TRP A 100      -3.007  -5.679   3.524  1.00 98.83           O  
ATOM   1547  CG  TRP A 100      -4.311  -8.949   5.234  1.00 98.83           C  
ATOM   1548  CD1 TRP A 100      -4.217  -9.370   3.954  1.00 98.83           C  
ATOM   1549  HD1 TRP A 100      -4.111  -8.741   3.083  1.00 98.83           H  
ATOM   1550  CD2 TRP A 100      -4.451 -10.154   6.044  1.00 98.83           C  
ATOM   1551  CE2 TRP A 100      -4.409 -11.284   5.179  1.00 98.83           C  
ATOM   1552  CE3 TRP A 100      -4.624 -10.402   7.423  1.00 98.83           C  
ATOM   1553  HE3 TRP A 100      -4.687  -9.564   8.101  1.00 98.83           H  
ATOM   1554  NE1 TRP A 100      -4.274 -10.745   3.923  1.00 98.83           N  
ATOM   1555  HE1 TRP A 100      -4.276 -11.266   3.058  1.00 98.83           H  
ATOM   1556  CH2 TRP A 100      -4.682 -12.813   7.029  1.00 98.83           C  
ATOM   1557  HH2 TRP A 100      -4.779 -13.821   7.406  1.00 98.83           H  
ATOM   1558  CZ2 TRP A 100      -4.514 -12.597   5.651  1.00 98.83           C  
ATOM   1559  HZ2 TRP A 100      -4.469 -13.421   4.955  1.00 98.83           H  
ATOM   1560  CZ3 TRP A 100      -4.750 -11.718   7.910  1.00 98.83           C  
ATOM   1561  HZ3 TRP A 100      -4.929 -11.890   8.961  1.00 98.83           H  
ATOM   1562  N   ILE A 101      -1.531  -7.366   3.673  1.00 98.89           N  
ATOM   1563  H   ILE A 101      -1.130  -8.073   4.272  1.00 98.89           H  
ATOM   1564  CA  ILE A 101      -1.070  -7.325   2.287  1.00 98.89           C  
ATOM   1565  HA  ILE A 101      -1.675  -6.602   1.741  1.00 98.89           H  
ATOM   1566  C   ILE A 101      -1.289  -8.709   1.688  1.00 98.89           C  
ATOM   1567  CB  ILE A 101       0.404  -6.877   2.165  1.00 98.89           C  
ATOM   1568  HB  ILE A 101       1.035  -7.660   2.585  1.00 98.89           H  
ATOM   1569  O   ILE A 101      -0.596  -9.645   2.082  1.00 98.89           O  
ATOM   1570  CG1 ILE A 101       0.680  -5.573   2.949  1.00 98.89           C  
ATOM   1571 HG12 ILE A 101       0.457  -5.739   4.003  1.00 98.89           H  
ATOM   1572 HG13 ILE A 101       0.027  -4.780   2.586  1.00 98.89           H  
ATOM   1573  CG2 ILE A 101       0.767  -6.719   0.675  1.00 98.89           C  
ATOM   1574 HG21 ILE A 101       0.523  -7.627   0.124  1.00 98.89           H  
ATOM   1575 HG22 ILE A 101       1.836  -6.545   0.554  1.00 98.89           H  
ATOM   1576 HG23 ILE A 101       0.208  -5.892   0.238  1.00 98.89           H  
ATOM   1577  CD1 ILE A 101       2.140  -5.105   2.872  1.00 98.89           C  
ATOM   1578 HD11 ILE A 101       2.805  -5.921   3.155  1.00 98.89           H  
ATOM   1579 HD12 ILE A 101       2.381  -4.763   1.866  1.00 98.89           H  
ATOM   1580 HD13 ILE A 101       2.298  -4.275   3.561  1.00 98.89           H  
ATOM   1581  N   ASP A 102      -2.228  -8.831   0.753  1.00 98.51           N  
ATOM   1582  H   ASP A 102      -2.669  -7.985   0.422  1.00 98.51           H  
ATOM   1583  CA  ASP A 102      -2.417 -10.048  -0.043  1.00 98.51           C  
ATOM   1584  HA  ASP A 102      -2.075 -10.915   0.522  1.00 98.51           H  
ATOM   1585  C   ASP A 102      -1.593  -9.961  -1.317  1.00 98.51           C  
ATOM   1586  CB  ASP A 102      -3.888 -10.267  -0.412  1.00 98.51           C  
ATOM   1587  HB2 ASP A 102      -4.313  -9.335  -0.783  1.00 98.51           H  
ATOM   1588  HB3 ASP A 102      -3.946 -11.006  -1.211  1.00 98.51           H  
ATOM   1589  O   ASP A 102      -1.530  -8.909  -1.952  1.00 98.51           O  
ATOM   1590  CG  ASP A 102      -4.702 -10.789   0.762  1.00 98.51           C  
ATOM   1591  OD1 ASP A 102      -4.269 -11.773   1.399  1.00 98.51           O  
ATOM   1592  OD2 ASP A 102      -5.764 -10.192   1.038  1.00 98.51           O  
ATOM   1593  N   MET A 103      -0.971 -11.067  -1.704  1.00 98.71           N  
ATOM   1594  H   MET A 103      -1.057 -11.893  -1.129  1.00 98.71           H  
ATOM   1595  CA  MET A 103      -0.128 -11.154  -2.888  1.00 98.71           C  
ATOM   1596  HA  MET A 103      -0.364 -10.339  -3.572  1.00 98.71           H  
ATOM   1597  C   MET A 103      -0.369 -12.470  -3.614  1.00 98.71           C  
ATOM   1598  CB  MET A 103       1.348 -11.052  -2.486  1.00 98.71           C  
ATOM   1599  HB2 MET A 103       1.561 -11.836  -1.760  1.00 98.71           H  
ATOM   1600  HB3 MET A 103       1.974 -11.212  -3.363  1.00 98.71           H  
ATOM   1601  O   MET A 103      -0.522 -13.522  -2.994  1.00 98.71           O  
ATOM   1602  CG  MET A 103       1.718  -9.709  -1.858  1.00 98.71           C  
ATOM   1603  HG2 MET A 103       1.025  -9.478  -1.049  1.00 98.71           H  
ATOM   1604  HG3 MET A 103       1.625  -8.930  -2.615  1.00 98.71           H  
ATOM   1605  SD  MET A 103       3.391  -9.680  -1.177  1.00 98.71           S  
ATOM   1606  CE  MET A 103       3.083 -10.497   0.413  1.00 98.71           C  
ATOM   1607  HE1 MET A 103       2.318  -9.951   0.965  1.00 98.71           H  
ATOM   1608  HE2 MET A 103       2.750 -11.522   0.251  1.00 98.71           H  
ATOM   1609  HE3 MET A 103       4.006 -10.501   0.993  1.00 98.71           H  
ATOM   1610  N   GLU A 104      -0.307 -12.435  -4.939  1.00 98.46           N  
ATOM   1611  H   GLU A 104      -0.239 -11.536  -5.395  1.00 98.46           H  
ATOM   1612  CA  GLU A 104      -0.240 -13.639  -5.758  1.00 98.46           C  
ATOM   1613  HA  GLU A 104      -0.235 -14.514  -5.109  1.00 98.46           H  
ATOM   1614  C   GLU A 104       1.044 -13.645  -6.577  1.00 98.46           C  
ATOM   1615  CB  GLU A 104      -1.468 -13.758  -6.661  1.00 98.46           C  
ATOM   1616  HB2 GLU A 104      -2.363 -13.548  -6.076  1.00 98.46           H  
ATOM   1617  HB3 GLU A 104      -1.379 -13.033  -7.470  1.00 98.46           H  
ATOM   1618  O   GLU A 104       1.404 -12.655  -7.219  1.00 98.46           O  
ATOM   1619  CG  GLU A 104      -1.589 -15.163  -7.265  1.00 98.46           C  
ATOM   1620  HG2 GLU A 104      -0.642 -15.441  -7.729  1.00 98.46           H  
ATOM   1621  HG3 GLU A 104      -1.794 -15.880  -6.470  1.00 98.46           H  
ATOM   1622  CD  GLU A 104      -2.692 -15.236  -8.324  1.00 98.46           C  
ATOM   1623  OE1 GLU A 104      -2.479 -16.005  -9.291  1.00 98.46           O  
ATOM   1624  OE2 GLU A 104      -3.706 -14.517  -8.178  1.00 98.46           O  
ATOM   1625  N   TYR A 105       1.730 -14.782  -6.603  1.00 98.19           N  
ATOM   1626  H   TYR A 105       1.401 -15.554  -6.042  1.00 98.19           H  
ATOM   1627  CA  TYR A 105       2.913 -14.974  -7.427  1.00 98.19           C  
ATOM   1628  HA  TYR A 105       2.839 -14.342  -8.313  1.00 98.19           H  
ATOM   1629  C   TYR A 105       3.021 -16.422  -7.888  1.00 98.19           C  
ATOM   1630  CB  TYR A 105       4.137 -14.536  -6.630  1.00 98.19           C  
ATOM   1631  HB2 TYR A 105       4.063 -13.463  -6.450  1.00 98.19           H  
ATOM   1632  HB3 TYR A 105       4.127 -15.029  -5.658  1.00 98.19           H  
ATOM   1633  O   TYR A 105       2.929 -17.346  -7.081  1.00 98.19           O  
ATOM   1634  CG  TYR A 105       5.447 -14.818  -7.323  1.00 98.19           C  
ATOM   1635  CD1 TYR A 105       6.338 -15.734  -6.738  1.00 98.19           C  
ATOM   1636  HD1 TYR A 105       6.081 -16.229  -5.813  1.00 98.19           H  
ATOM   1637  CD2 TYR A 105       5.777 -14.164  -8.528  1.00 98.19           C  
ATOM   1638  HD2 TYR A 105       5.101 -13.443  -8.964  1.00 98.19           H  
ATOM   1639  CE1 TYR A 105       7.591 -15.953  -7.323  1.00 98.19           C  
ATOM   1640  HE1 TYR A 105       8.308 -16.597  -6.835  1.00 98.19           H  
ATOM   1641  CE2 TYR A 105       7.025 -14.403  -9.131  1.00 98.19           C  
ATOM   1642  HE2 TYR A 105       7.320 -13.874 -10.026  1.00 98.19           H  
ATOM   1643  OH  TYR A 105       9.195 -15.405  -8.973  1.00 98.19           O  
ATOM   1644  HH  TYR A 105       9.818 -15.512  -8.251  1.00 98.19           H  
ATOM   1645  CZ  TYR A 105       7.942 -15.266  -8.497  1.00 98.19           C  
ATOM   1646  N   LYS A 106       3.199 -16.624  -9.203  1.00 96.69           N  
ATOM   1647  H   LYS A 106       3.270 -15.809  -9.795  1.00 96.69           H  
ATOM   1648  CA  LYS A 106       3.257 -17.957  -9.835  1.00 96.69           C  
ATOM   1649  HA  LYS A 106       3.100 -17.832 -10.906  1.00 96.69           H  
ATOM   1650  C   LYS A 106       2.093 -18.858  -9.380  1.00 96.69           C  
ATOM   1651  CB  LYS A 106       4.663 -18.575  -9.638  1.00 96.69           C  
ATOM   1652  HB2 LYS A 106       4.659 -19.602 -10.001  1.00 96.69           H  
ATOM   1653  HB3 LYS A 106       4.918 -18.583  -8.578  1.00 96.69           H  
ATOM   1654  O   LYS A 106       2.299 -20.007  -8.996  1.00 96.69           O  
ATOM   1655  CG  LYS A 106       5.727 -17.794 -10.426  1.00 96.69           C  
ATOM   1656  HG2 LYS A 106       5.467 -17.841 -11.484  1.00 96.69           H  
ATOM   1657  HG3 LYS A 106       5.702 -16.747 -10.121  1.00 96.69           H  
ATOM   1658  CD  LYS A 106       7.167 -18.309 -10.249  1.00 96.69           C  
ATOM   1659  HD2 LYS A 106       7.223 -19.371 -10.486  1.00 96.69           H  
ATOM   1660  HD3 LYS A 106       7.481 -18.140  -9.219  1.00 96.69           H  
ATOM   1661  CE  LYS A 106       8.049 -17.503 -11.222  1.00 96.69           C  
ATOM   1662  HE2 LYS A 106       7.723 -16.463 -11.190  1.00 96.69           H  
ATOM   1663  HE3 LYS A 106       7.883 -17.851 -12.242  1.00 96.69           H  
ATOM   1664  NZ  LYS A 106       9.498 -17.503 -10.912  1.00 96.69           N  
ATOM   1665  HZ1 LYS A 106       9.960 -18.396 -11.010  1.00 96.69           H  
ATOM   1666  HZ2 LYS A 106       9.665 -17.077 -10.012  1.00 96.69           H  
ATOM   1667  HZ3 LYS A 106       9.951 -16.811 -11.490  1.00 96.69           H  
ATOM   1668  N   SER A 107       0.880 -18.290  -9.392  1.00 96.30           N  
ATOM   1669  H   SER A 107       0.807 -17.342  -9.733  1.00 96.30           H  
ATOM   1670  CA  SER A 107      -0.385 -18.936  -8.998  1.00 96.30           C  
ATOM   1671  HA  SER A 107      -1.161 -18.174  -9.072  1.00 96.30           H  
ATOM   1672  C   SER A 107      -0.448 -19.423  -7.544  1.00 96.30           C  
ATOM   1673  CB  SER A 107      -0.762 -20.043  -9.990  1.00 96.30           C  
ATOM   1674  HB2 SER A 107      -0.059 -20.871  -9.901  1.00 96.30           H  
ATOM   1675  HB3 SER A 107      -1.765 -20.409  -9.766  1.00 96.30           H  
ATOM   1676  O   SER A 107      -1.279 -20.265  -7.205  1.00 96.30           O  
ATOM   1677  OG  SER A 107      -0.734 -19.542 -11.314  1.00 96.30           O  
ATOM   1678  HG  SER A 107      -1.410 -18.863 -11.378  1.00 96.30           H  
ATOM   1679  N   LYS A 108       0.425 -18.910  -6.670  1.00 98.56           N  
ATOM   1680  H   LYS A 108       1.110 -18.249  -7.008  1.00 98.56           H  
ATOM   1681  CA  LYS A 108       0.391 -19.150  -5.224  1.00 98.56           C  
ATOM   1682  HA  LYS A 108      -0.378 -19.890  -5.002  1.00 98.56           H  
ATOM   1683  C   LYS A 108       0.013 -17.871  -4.491  1.00 98.56           C  
ATOM   1684  CB  LYS A 108       1.738 -19.690  -4.732  1.00 98.56           C  
ATOM   1685  HB2 LYS A 108       2.531 -18.997  -5.014  1.00 98.56           H  
ATOM   1686  HB3 LYS A 108       1.711 -19.759  -3.645  1.00 98.56           H  
ATOM   1687  O   LYS A 108       0.498 -16.794  -4.835  1.00 98.56           O  
ATOM   1688  CG  LYS A 108       2.048 -21.072  -5.316  1.00 98.56           C  
ATOM   1689  HG2 LYS A 108       1.233 -21.757  -5.081  1.00 98.56           H  
ATOM   1690  HG3 LYS A 108       2.152 -20.999  -6.398  1.00 98.56           H  
ATOM   1691  CD  LYS A 108       3.351 -21.606  -4.720  1.00 98.56           C  
ATOM   1692  HD2 LYS A 108       4.156 -20.905  -4.938  1.00 98.56           H  
ATOM   1693  HD3 LYS A 108       3.238 -21.699  -3.640  1.00 98.56           H  
ATOM   1694  CE  LYS A 108       3.666 -22.970  -5.335  1.00 98.56           C  
ATOM   1695  HE2 LYS A 108       3.779 -22.841  -6.412  1.00 98.56           H  
ATOM   1696  HE3 LYS A 108       2.816 -23.632  -5.168  1.00 98.56           H  
ATOM   1697  NZ  LYS A 108       4.898 -23.550  -4.748  1.00 98.56           N  
ATOM   1698  HZ1 LYS A 108       5.108 -24.440  -5.178  1.00 98.56           H  
ATOM   1699  HZ2 LYS A 108       4.777 -23.688  -3.755  1.00 98.56           H  
ATOM   1700  HZ3 LYS A 108       5.676 -22.924  -4.894  1.00 98.56           H  
ATOM   1701  N   ALA A 109      -0.830 -18.023  -3.475  1.00 98.49           N  
ATOM   1702  H   ALA A 109      -1.165 -18.950  -3.256  1.00 98.49           H  
ATOM   1703  CA  ALA A 109      -1.263 -16.937  -2.609  1.00 98.49           C  
ATOM   1704  HA  ALA A 109      -1.249 -16.007  -3.177  1.00 98.49           H  
ATOM   1705  C   ALA A 109      -0.320 -16.777  -1.408  1.00 98.49           C  
ATOM   1706  CB  ALA A 109      -2.712 -17.187  -2.177  1.00 98.49           C  
ATOM   1707  HB1 ALA A 109      -3.353 -17.261  -3.055  1.00 98.49           H  
ATOM   1708  HB2 ALA A 109      -3.055 -16.352  -1.565  1.00 98.49           H  
ATOM   1709  HB3 ALA A 109      -2.778 -18.106  -1.594  1.00 98.49           H  
ATOM   1710  O   ALA A 109       0.060 -17.752  -0.752  1.00 98.49           O  
ATOM   1711  N   TYR A 110       0.008 -15.529  -1.108  1.00 98.82           N  
ATOM   1712  H   TYR A 110      -0.373 -14.788  -1.678  1.00 98.82           H  
ATOM   1713  CA  TYR A 110       0.866 -15.106  -0.014  1.00 98.82           C  
ATOM   1714  HA  TYR A 110       1.018 -15.933   0.680  1.00 98.82           H  
ATOM   1715  C   TYR A 110       0.205 -13.952   0.733  1.00 98.82           C  
ATOM   1716  CB  TYR A 110       2.224 -14.672  -0.564  1.00 98.82           C  
ATOM   1717  HB2 TYR A 110       2.077 -13.839  -1.251  1.00 98.82           H  
ATOM   1718  HB3 TYR A 110       2.828 -14.304   0.265  1.00 98.82           H  
ATOM   1719  O   TYR A 110      -0.569 -13.196   0.150  1.00 98.82           O  
ATOM   1720  CG  TYR A 110       2.990 -15.752  -1.293  1.00 98.82           C  
ATOM   1721  CD1 TYR A 110       3.818 -16.636  -0.578  1.00 98.82           C  
ATOM   1722  HD1 TYR A 110       3.901 -16.547   0.495  1.00 98.82           H  
ATOM   1723  CD2 TYR A 110       2.864 -15.870  -2.690  1.00 98.82           C  
ATOM   1724  HD2 TYR A 110       2.212 -15.200  -3.230  1.00 98.82           H  
ATOM   1725  CE1 TYR A 110       4.539 -17.630  -1.264  1.00 98.82           C  
ATOM   1726  HE1 TYR A 110       5.182 -18.296  -0.708  1.00 98.82           H  
ATOM   1727  CE2 TYR A 110       3.571 -16.871  -3.379  1.00 98.82           C  
ATOM   1728  HE2 TYR A 110       3.473 -16.968  -4.450  1.00 98.82           H  
ATOM   1729  OH  TYR A 110       5.121 -18.708  -3.320  1.00 98.82           O  
ATOM   1730  HH  TYR A 110       5.747 -19.105  -2.710  1.00 98.82           H  
ATOM   1731  CZ  TYR A 110       4.413 -17.749  -2.666  1.00 98.82           C  
ATOM   1732  N   TYR A 111       0.536 -13.794   2.010  1.00 98.80           N  
ATOM   1733  H   TYR A 111       1.187 -14.435   2.440  1.00 98.80           H  
ATOM   1734  CA  TYR A 111       0.098 -12.656   2.793  1.00 98.80           C  
ATOM   1735  HA  TYR A 111      -0.028 -11.834   2.089  1.00 98.80           H  
ATOM   1736  C   TYR A 111       1.138 -12.221   3.827  1.00 98.80           C  
ATOM   1737  CB  TYR A 111      -1.269 -12.922   3.440  1.00 98.80           C  
ATOM   1738  HB2 TYR A 111      -1.695 -11.961   3.728  1.00 98.80           H  
ATOM   1739  HB3 TYR A 111      -1.946 -13.356   2.704  1.00 98.80           H  
ATOM   1740  O   TYR A 111       1.885 -13.028   4.392  1.00 98.80           O  
ATOM   1741  CG  TYR A 111      -1.214 -13.814   4.665  1.00 98.80           C  
ATOM   1742  CD1 TYR A 111      -1.151 -15.213   4.524  1.00 98.80           C  
ATOM   1743  HD1 TYR A 111      -1.164 -15.649   3.536  1.00 98.80           H  
ATOM   1744  CD2 TYR A 111      -1.196 -13.233   5.948  1.00 98.80           C  
ATOM   1745  HD2 TYR A 111      -1.261 -12.160   6.051  1.00 98.80           H  
ATOM   1746  CE1 TYR A 111      -1.067 -16.033   5.665  1.00 98.80           C  
ATOM   1747  HE1 TYR A 111      -1.020 -17.107   5.568  1.00 98.80           H  
ATOM   1748  CE2 TYR A 111      -1.115 -14.047   7.092  1.00 98.80           C  
ATOM   1749  HE2 TYR A 111      -1.106 -13.593   8.072  1.00 98.80           H  
ATOM   1750  OH  TYR A 111      -0.957 -16.241   8.048  1.00 98.80           O  
ATOM   1751  HH  TYR A 111      -0.967 -15.723   8.856  1.00 98.80           H  
ATOM   1752  CZ  TYR A 111      -1.048 -15.450   6.948  1.00 98.80           C  
ATOM   1753  N   ALA A 112       1.132 -10.921   4.096  1.00 98.89           N  
ATOM   1754  H   ALA A 112       0.489 -10.349   3.568  1.00 98.89           H  
ATOM   1755  CA  ALA A 112       1.851 -10.272   5.182  1.00 98.89           C  
ATOM   1756  HA  ALA A 112       2.336 -11.018   5.811  1.00 98.89           H  
ATOM   1757  C   ALA A 112       0.856  -9.490   6.044  1.00 98.89           C  
ATOM   1758  CB  ALA A 112       2.926  -9.360   4.581  1.00 98.89           C  
ATOM   1759  HB1 ALA A 112       3.721  -9.964   4.144  1.00 98.89           H  
ATOM   1760  HB2 ALA A 112       3.339  -8.708   5.351  1.00 98.89           H  
ATOM   1761  HB3 ALA A 112       2.495  -8.731   3.803  1.00 98.89           H  
ATOM   1762  O   ALA A 112      -0.008  -8.790   5.522  1.00 98.89           O  
ATOM   1763  N   ARG A 113       0.981  -9.585   7.366  1.00 98.84           N  
ATOM   1764  H   ARG A 113       1.701 -10.188   7.738  1.00 98.84           H  
ATOM   1765  CA  ARG A 113       0.134  -8.889   8.337  1.00 98.84           C  
ATOM   1766  HA  ARG A 113      -0.471  -8.150   7.812  1.00 98.84           H  
ATOM   1767  C   ARG A 113       0.997  -8.155   9.352  1.00 98.84           C  
ATOM   1768  CB  ARG A 113      -0.815  -9.894   9.006  1.00 98.84           C  
ATOM   1769  HB2 ARG A 113      -1.453 -10.337   8.241  1.00 98.84           H  
ATOM   1770  HB3 ARG A 113      -0.223 -10.691   9.457  1.00 98.84           H  
ATOM   1771  O   ARG A 113       1.924  -8.734   9.908  1.00 98.84           O  
ATOM   1772  CG  ARG A 113      -1.705  -9.249  10.083  1.00 98.84           C  
ATOM   1773  HG2 ARG A 113      -2.359  -8.509   9.623  1.00 98.84           H  
ATOM   1774  HG3 ARG A 113      -1.092  -8.765  10.843  1.00 98.84           H  
ATOM   1775  CD  ARG A 113      -2.544 -10.323  10.771  1.00 98.84           C  
ATOM   1776  HD2 ARG A 113      -3.163 -10.813  10.019  1.00 98.84           H  
ATOM   1777  HD3 ARG A 113      -1.875 -11.060  11.214  1.00 98.84           H  
ATOM   1778  NE  ARG A 113      -3.404  -9.757  11.824  1.00 98.84           N  
ATOM   1779  HE  ARG A 113      -3.383  -8.760  11.985  1.00 98.84           H  
ATOM   1780  NH1 ARG A 113      -4.495 -11.695  12.383  1.00 98.84           N  
ATOM   1781 HH11 ARG A 113      -3.952 -12.164  11.672  1.00 98.84           H  
ATOM   1782 HH12 ARG A 113      -5.365 -12.101  12.695  1.00 98.84           H  
ATOM   1783  NH2 ARG A 113      -5.042  -9.779  13.378  1.00 98.84           N  
ATOM   1784 HH21 ARG A 113      -5.825 -10.241  13.820  1.00 98.84           H  
ATOM   1785 HH22 ARG A 113      -5.035  -8.776  13.267  1.00 98.84           H  
ATOM   1786  CZ  ARG A 113      -4.296 -10.415  12.532  1.00 98.84           C  
ATOM   1787  N   TYR A 114       0.632  -6.917   9.653  1.00 98.88           N  
ATOM   1788  H   TYR A 114      -0.164  -6.532   9.166  1.00 98.88           H  
ATOM   1789  CA  TYR A 114       1.247  -6.102  10.699  1.00 98.88           C  
ATOM   1790  HA  TYR A 114       1.988  -6.685  11.247  1.00 98.88           H  
ATOM   1791  C   TYR A 114       0.161  -5.663  11.673  1.00 98.88           C  
ATOM   1792  CB  TYR A 114       1.961  -4.896  10.073  1.00 98.88           C  
ATOM   1793  HB2 TYR A 114       2.381  -4.283  10.870  1.00 98.88           H  
ATOM   1794  HB3 TYR A 114       1.235  -4.279   9.544  1.00 98.88           H  
ATOM   1795  O   TYR A 114      -0.784  -4.983  11.275  1.00 98.88           O  
ATOM   1796  CG  TYR A 114       3.069  -5.278   9.114  1.00 98.88           C  
ATOM   1797  CD1 TYR A 114       4.395  -5.376   9.579  1.00 98.88           C  
ATOM   1798  HD1 TYR A 114       4.626  -5.159  10.611  1.00 98.88           H  
ATOM   1799  CD2 TYR A 114       2.766  -5.575   7.770  1.00 98.88           C  
ATOM   1800  HD2 TYR A 114       1.747  -5.512   7.416  1.00 98.88           H  
ATOM   1801  CE1 TYR A 114       5.420  -5.774   8.702  1.00 98.88           C  
ATOM   1802  HE1 TYR A 114       6.436  -5.878   9.051  1.00 98.88           H  
ATOM   1803  CE2 TYR A 114       3.785  -5.994   6.898  1.00 98.88           C  
ATOM   1804  HE2 TYR A 114       3.561  -6.261   5.876  1.00 98.88           H  
ATOM   1805  OH  TYR A 114       6.057  -6.611   6.548  1.00 98.88           O  
ATOM   1806  HH  TYR A 114       6.854  -6.827   7.037  1.00 98.88           H  
ATOM   1807  CZ  TYR A 114       5.108  -6.103   7.367  1.00 98.88           C  
ATOM   1808  N   ASN A 115       0.282  -6.030  12.953  1.00 98.60           N  
ATOM   1809  H   ASN A 115       1.067  -6.607  13.219  1.00 98.60           H  
ATOM   1810  CA  ASN A 115      -0.747  -5.688  13.948  1.00 98.60           C  
ATOM   1811  HA  ASN A 115      -1.722  -5.918  13.517  1.00 98.60           H  
ATOM   1812  C   ASN A 115      -0.785  -4.194  14.303  1.00 98.60           C  
ATOM   1813  CB  ASN A 115      -0.584  -6.531  15.223  1.00 98.60           C  
ATOM   1814  HB2 ASN A 115      -1.286  -6.170  15.974  1.00 98.60           H  
ATOM   1815  HB3 ASN A 115       0.422  -6.412  15.626  1.00 98.60           H  
ATOM   1816  O   ASN A 115      -1.689  -3.780  15.026  1.00 98.60           O  
ATOM   1817  CG  ASN A 115      -0.884  -8.001  15.041  1.00 98.60           C  
ATOM   1818  ND2 ASN A 115      -0.488  -8.818  15.989  1.00 98.60           N  
ATOM   1819 HD21 ASN A 115      -0.655  -9.797  15.806  1.00 98.60           H  
ATOM   1820 HD22 ASN A 115       0.082  -8.493  16.756  1.00 98.60           H  
ATOM   1821  OD1 ASN A 115      -1.505  -8.439  14.092  1.00 98.60           O  
ATOM   1822  N   ASN A 116       0.188  -3.409  13.841  1.00 98.80           N  
ATOM   1823  H   ASN A 116       0.905  -3.825  13.264  1.00 98.80           H  
ATOM   1824  CA  ASN A 116       0.152  -1.954  13.895  1.00 98.80           C  
ATOM   1825  HA  ASN A 116      -0.856  -1.612  14.129  1.00 98.80           H  
ATOM   1826  C   ASN A 116       0.562  -1.403  12.529  1.00 98.80           C  
ATOM   1827  CB  ASN A 116       1.112  -1.438  14.971  1.00 98.80           C  
ATOM   1828  HB2 ASN A 116       2.121  -1.716  14.668  1.00 98.80           H  
ATOM   1829  HB3 ASN A 116       1.060  -0.349  15.001  1.00 98.80           H  
ATOM   1830  O   ASN A 116       1.600  -1.803  11.996  1.00 98.80           O  
ATOM   1831  CG  ASN A 116       0.843  -1.950  16.373  1.00 98.80           C  
ATOM   1832  ND2 ASN A 116       1.878  -2.322  17.090  1.00 98.80           N  
ATOM   1833 HD21 ASN A 116       1.712  -2.422  18.081  1.00 98.80           H  
ATOM   1834 HD22 ASN A 116       2.805  -2.253  16.695  1.00 98.80           H  
ATOM   1835  OD1 ASN A 116      -0.267  -2.017  16.871  1.00 98.80           O  
ATOM   1836  N   PHE A 117      -0.228  -0.471  12.011  1.00 98.90           N  
ATOM   1837  H   PHE A 117      -1.110  -0.285  12.467  1.00 98.90           H  
ATOM   1838  CA  PHE A 117       0.047   0.300  10.813  1.00 98.90           C  
ATOM   1839  HA  PHE A 117       1.123   0.319  10.638  1.00 98.90           H  
ATOM   1840  C   PHE A 117      -0.456   1.729  10.984  1.00 98.90           C  
ATOM   1841  CB  PHE A 117      -0.608  -0.360   9.602  1.00 98.90           C  
ATOM   1842  HB2 PHE A 117      -1.646  -0.593   9.840  1.00 98.90           H  
ATOM   1843  HB3 PHE A 117      -0.086  -1.299   9.420  1.00 98.90           H  
ATOM   1844  O   PHE A 117      -1.619   1.952  11.327  1.00 98.90           O  
ATOM   1845  CG  PHE A 117      -0.576   0.488   8.339  1.00 98.90           C  
ATOM   1846  CD1 PHE A 117      -1.692   1.263   7.980  1.00 98.90           C  
ATOM   1847  HD1 PHE A 117      -2.566   1.264   8.614  1.00 98.90           H  
ATOM   1848  CD2 PHE A 117       0.568   0.522   7.523  1.00 98.90           C  
ATOM   1849  HD2 PHE A 117       1.443  -0.048   7.798  1.00 98.90           H  
ATOM   1850  CE1 PHE A 117      -1.667   2.044   6.809  1.00 98.90           C  
ATOM   1851  HE1 PHE A 117      -2.525   2.644   6.544  1.00 98.90           H  
ATOM   1852  CE2 PHE A 117       0.587   1.284   6.342  1.00 98.90           C  
ATOM   1853  HE2 PHE A 117       1.463   1.293   5.711  1.00 98.90           H  
ATOM   1854  CZ  PHE A 117      -0.533   2.049   5.984  1.00 98.90           C  
ATOM   1855  HZ  PHE A 117      -0.514   2.651   5.087  1.00 98.90           H  
ATOM   1856  N   SER A 118       0.405   2.692  10.688  1.00 98.83           N  
ATOM   1857  H   SER A 118       1.357   2.449  10.453  1.00 98.83           H  
ATOM   1858  CA  SER A 118       0.015   4.085  10.527  1.00 98.83           C  
ATOM   1859  HA  SER A 118      -0.985   4.112  10.093  1.00 98.83           H  
ATOM   1860  C   SER A 118       0.938   4.799   9.552  1.00 98.83           C  
ATOM   1861  CB  SER A 118      -0.049   4.813  11.878  1.00 98.83           C  
ATOM   1862  HB2 SER A 118      -0.395   5.834  11.719  1.00 98.83           H  
ATOM   1863  HB3 SER A 118      -0.765   4.307  12.526  1.00 98.83           H  
ATOM   1864  O   SER A 118       2.026   4.327   9.208  1.00 98.83           O  
ATOM   1865  OG  SER A 118       1.213   4.844  12.513  1.00 98.83           O  
ATOM   1866  HG  SER A 118       1.183   5.490  13.223  1.00 98.83           H  
ATOM   1867  N   MET A 119       0.472   5.952   9.090  1.00 98.64           N  
ATOM   1868  H   MET A 119      -0.428   6.277   9.414  1.00 98.64           H  
ATOM   1869  CA  MET A 119       1.288   6.909   8.364  1.00 98.64           C  
ATOM   1870  HA  MET A 119       2.326   6.576   8.343  1.00 98.64           H  
ATOM   1871  C   MET A 119       1.218   8.240   9.082  1.00 98.64           C  
ATOM   1872  CB  MET A 119       0.791   7.076   6.929  1.00 98.64           C  
ATOM   1873  HB2 MET A 119       1.360   7.876   6.454  1.00 98.64           H  
ATOM   1874  HB3 MET A 119      -0.260   7.364   6.947  1.00 98.64           H  
ATOM   1875  O   MET A 119       0.144   8.642   9.534  1.00 98.64           O  
ATOM   1876  CG  MET A 119       0.945   5.799   6.102  1.00 98.64           C  
ATOM   1877  HG2 MET A 119       0.514   4.961   6.650  1.00 98.64           H  
ATOM   1878  HG3 MET A 119       2.006   5.597   5.953  1.00 98.64           H  
ATOM   1879  SD  MET A 119       0.110   5.892   4.496  1.00 98.64           S  
ATOM   1880  CE  MET A 119       1.000   7.272   3.745  1.00 98.64           C  
ATOM   1881  HE1 MET A 119       0.638   8.207   4.172  1.00 98.64           H  
ATOM   1882  HE2 MET A 119       2.069   7.168   3.932  1.00 98.64           H  
ATOM   1883  HE3 MET A 119       0.821   7.267   2.670  1.00 98.64           H  
ATOM   1884  N   ASP A 120       2.333   8.951   9.125  1.00 98.78           N  
ATOM   1885  H   ASP A 120       3.202   8.529   8.828  1.00 98.78           H  
ATOM   1886  CA  ASP A 120       2.322  10.343   9.547  1.00 98.78           C  
ATOM   1887  HA  ASP A 120       1.782  10.422  10.491  1.00 98.78           H  
ATOM   1888  C   ASP A 120       1.594  11.257   8.548  1.00 98.78           C  
ATOM   1889  CB  ASP A 120       3.753  10.826   9.744  1.00 98.78           C  
ATOM   1890  HB2 ASP A 120       4.422  10.353   9.025  1.00 98.78           H  
ATOM   1891  HB3 ASP A 120       3.743  11.895   9.531  1.00 98.78           H  
ATOM   1892  O   ASP A 120       1.217  10.862   7.444  1.00 98.78           O  
ATOM   1893  CG  ASP A 120       4.280  10.681  11.163  1.00 98.78           C  
ATOM   1894  OD1 ASP A 120       3.460  10.760  12.104  1.00 98.78           O  
ATOM   1895  OD2 ASP A 120       5.513  10.539  11.264  1.00 98.78           O  
ATOM   1896  N   ASN A 121       1.411  12.518   8.935  1.00 98.67           N  
ATOM   1897  H   ASN A 121       1.783  12.779   9.837  1.00 98.67           H  
ATOM   1898  CA  ASN A 121       0.872  13.557   8.067  1.00 98.67           C  
ATOM   1899  HA  ASN A 121       0.005  13.140   7.554  1.00 98.67           H  
ATOM   1900  C   ASN A 121       1.873  13.998   6.971  1.00 98.67           C  
ATOM   1901  CB  ASN A 121       0.378  14.715   8.959  1.00 98.67           C  
ATOM   1902  HB2 ASN A 121      -0.174  15.445   8.367  1.00 98.67           H  
ATOM   1903  HB3 ASN A 121      -0.305  14.320   9.710  1.00 98.67           H  
ATOM   1904  O   ASN A 121       3.011  13.534   6.867  1.00 98.67           O  
ATOM   1905  CG  ASN A 121       1.490  15.433   9.694  1.00 98.67           C  
ATOM   1906  ND2 ASN A 121       1.256  15.866  10.907  1.00 98.67           N  
ATOM   1907 HD21 ASN A 121       2.056  16.229  11.407  1.00 98.67           H  
ATOM   1908 HD22 ASN A 121       0.401  15.622  11.385  1.00 98.67           H  
ATOM   1909  OD1 ASN A 121       2.566  15.644   9.170  1.00 98.67           O  
ATOM   1910  N   GLU A 122       1.455  14.957   6.142  1.00 98.71           N  
ATOM   1911  H   GLU A 122       0.518  15.314   6.258  1.00 98.71           H  
ATOM   1912  CA  GLU A 122       2.286  15.494   5.057  1.00 98.71           C  
ATOM   1913  HA  GLU A 122       2.646  14.657   4.459  1.00 98.71           H  
ATOM   1914  C   GLU A 122       3.520  16.280   5.549  1.00 98.71           C  
ATOM   1915  CB  GLU A 122       1.404  16.389   4.174  1.00 98.71           C  
ATOM   1916  HB2 GLU A 122       0.471  15.867   3.963  1.00 98.71           H  
ATOM   1917  HB3 GLU A 122       1.170  17.308   4.711  1.00 98.71           H  
ATOM   1918  O   GLU A 122       4.543  16.316   4.858  1.00 98.71           O  
ATOM   1919  CG  GLU A 122       2.092  16.730   2.845  1.00 98.71           C  
ATOM   1920  HG2 GLU A 122       2.998  17.308   3.029  1.00 98.71           H  
ATOM   1921  HG3 GLU A 122       2.364  15.790   2.365  1.00 98.71           H  
ATOM   1922  CD  GLU A 122       1.210  17.511   1.872  1.00 98.71           C  
ATOM   1923  OE1 GLU A 122       1.618  17.643   0.694  1.00 98.71           O  
ATOM   1924  OE2 GLU A 122       0.105  17.959   2.250  1.00 98.71           O  
ATOM   1925  N   MET A 123       3.456  16.904   6.733  1.00 98.57           N  
ATOM   1926  H   MET A 123       2.680  16.690   7.342  1.00 98.57           H  
ATOM   1927  CA  MET A 123       4.580  17.651   7.317  1.00 98.57           C  
ATOM   1928  HA  MET A 123       4.901  18.408   6.602  1.00 98.57           H  
ATOM   1929  C   MET A 123       5.762  16.712   7.575  1.00 98.57           C  
ATOM   1930  CB  MET A 123       4.131  18.363   8.603  1.00 98.57           C  
ATOM   1931  HB2 MET A 123       3.932  17.636   9.390  1.00 98.57           H  
ATOM   1932  HB3 MET A 123       3.213  18.913   8.393  1.00 98.57           H  
ATOM   1933  O   MET A 123       6.880  16.998   7.140  1.00 98.57           O  
ATOM   1934  CG  MET A 123       5.185  19.336   9.138  1.00 98.57           C  
ATOM   1935  HG2 MET A 123       6.091  18.776   9.369  1.00 98.57           H  
ATOM   1936  HG3 MET A 123       5.421  20.069   8.367  1.00 98.57           H  
ATOM   1937  SD  MET A 123       4.691  20.220  10.645  1.00 98.57           S  
ATOM   1938  CE  MET A 123       3.282  21.197  10.062  1.00 98.57           C  
ATOM   1939  HE1 MET A 123       3.579  21.795   9.201  1.00 98.57           H  
ATOM   1940  HE2 MET A 123       2.458  20.537   9.790  1.00 98.57           H  
ATOM   1941  HE3 MET A 123       2.953  21.859  10.863  1.00 98.57           H  
ATOM   1942  N   GLU A 124       5.468  15.529   8.106  1.00 98.69           N  
ATOM   1943  H   GLU A 124       4.533  15.391   8.461  1.00 98.69           H  
ATOM   1944  CA  GLU A 124       6.416  14.430   8.318  1.00 98.69           C  
ATOM   1945  HA  GLU A 124       7.414  14.844   8.461  1.00 98.69           H  
ATOM   1946  C   GLU A 124       6.522  13.486   7.108  1.00 98.69           C  
ATOM   1947  CB  GLU A 124       6.028  13.687   9.596  1.00 98.69           C  
ATOM   1948  HB2 GLU A 124       6.673  12.819   9.735  1.00 98.69           H  
ATOM   1949  HB3 GLU A 124       4.997  13.368   9.444  1.00 98.69           H  
ATOM   1950  O   GLU A 124       7.017  12.362   7.201  1.00 98.69           O  
ATOM   1951  CG  GLU A 124       6.036  14.529  10.875  1.00 98.69           C  
ATOM   1952  HG2 GLU A 124       5.881  13.873  11.731  1.00 98.69           H  
ATOM   1953  HG3 GLU A 124       5.197  15.224  10.836  1.00 98.69           H  
ATOM   1954  CD  GLU A 124       7.343  15.310  11.054  1.00 98.69           C  
ATOM   1955  OE1 GLU A 124       7.248  16.479  11.486  1.00 98.69           O  
ATOM   1956  OE2 GLU A 124       8.417  14.797  10.653  1.00 98.69           O  
ATOM   1957  N   LYS A 125       6.100  13.958   5.927  1.00 98.73           N  
ATOM   1958  H   LYS A 125       5.634  14.854   5.944  1.00 98.73           H  
ATOM   1959  CA  LYS A 125       6.289  13.291   4.628  1.00 98.73           C  
ATOM   1960  HA  LYS A 125       5.727  13.862   3.889  1.00 98.73           H  
ATOM   1961  C   LYS A 125       5.687  11.886   4.563  1.00 98.73           C  
ATOM   1962  CB  LYS A 125       7.778  13.300   4.224  1.00 98.73           C  
ATOM   1963  HB2 LYS A 125       7.867  12.949   3.196  1.00 98.73           H  
ATOM   1964  HB3 LYS A 125       8.314  12.594   4.858  1.00 98.73           H  
ATOM   1965  O   LYS A 125       6.233  11.016   3.881  1.00 98.73           O  
ATOM   1966  CG  LYS A 125       8.476  14.660   4.338  1.00 98.73           C  
ATOM   1967  HG2 LYS A 125       8.491  14.981   5.380  1.00 98.73           H  
ATOM   1968  HG3 LYS A 125       9.508  14.543   4.009  1.00 98.73           H  
ATOM   1969  CD  LYS A 125       7.800  15.731   3.473  1.00 98.73           C  
ATOM   1970  HD2 LYS A 125       6.756  15.857   3.761  1.00 98.73           H  
ATOM   1971  HD3 LYS A 125       7.814  15.420   2.429  1.00 98.73           H  
ATOM   1972  CE  LYS A 125       8.532  17.064   3.616  1.00 98.73           C  
ATOM   1973  HE2 LYS A 125       8.340  17.662   2.726  1.00 98.73           H  
ATOM   1974  HE3 LYS A 125       9.605  16.873   3.666  1.00 98.73           H  
ATOM   1975  NZ  LYS A 125       8.057  17.787   4.822  1.00 98.73           N  
ATOM   1976  HZ1 LYS A 125       8.565  18.644   4.994  1.00 98.73           H  
ATOM   1977  HZ2 LYS A 125       7.069  17.986   4.758  1.00 98.73           H  
ATOM   1978  HZ3 LYS A 125       8.115  17.219   5.655  1.00 98.73           H  
ATOM   1979  N   TYR A 126       4.554  11.682   5.233  1.00 98.84           N  
ATOM   1980  H   TYR A 126       4.186  12.428   5.807  1.00 98.84           H  
ATOM   1981  CA  TYR A 126       3.835  10.412   5.238  1.00 98.84           C  
ATOM   1982  HA  TYR A 126       3.054  10.483   5.994  1.00 98.84           H  
ATOM   1983  C   TYR A 126       4.717   9.227   5.666  1.00 98.84           C  
ATOM   1984  CB  TYR A 126       3.154  10.204   3.875  1.00 98.84           C  
ATOM   1985  HB2 TYR A 126       3.916  10.117   3.101  1.00 98.84           H  
ATOM   1986  HB3 TYR A 126       2.623   9.252   3.903  1.00 98.84           H  
ATOM   1987  O   TYR A 126       4.677   8.170   5.037  1.00 98.84           O  
ATOM   1988  CG  TYR A 126       2.154  11.264   3.471  1.00 98.84           C  
ATOM   1989  CD1 TYR A 126       0.992  11.450   4.240  1.00 98.84           C  
ATOM   1990  HD1 TYR A 126       0.822  10.836   5.112  1.00 98.84           H  
ATOM   1991  CD2 TYR A 126       2.348  12.016   2.297  1.00 98.84           C  
ATOM   1992  HD2 TYR A 126       3.229  11.852   1.694  1.00 98.84           H  
ATOM   1993  CE1 TYR A 126       0.035  12.404   3.863  1.00 98.84           C  
ATOM   1994  HE1 TYR A 126      -0.854  12.527   4.464  1.00 98.84           H  
ATOM   1995  CE2 TYR A 126       1.387  12.968   1.905  1.00 98.84           C  
ATOM   1996  HE2 TYR A 126       1.522  13.548   1.003  1.00 98.84           H  
ATOM   1997  OH  TYR A 126      -0.691  14.086   2.332  1.00 98.84           O  
ATOM   1998  HH  TYR A 126      -1.396  14.121   2.983  1.00 98.84           H  
ATOM   1999  CZ  TYR A 126       0.236  13.167   2.695  1.00 98.84           C  
ATOM   2000  N   THR A 127       5.556   9.417   6.689  1.00 98.87           N  
ATOM   2001  H   THR A 127       5.558  10.313   7.156  1.00 98.87           H  
ATOM   2002  CA  THR A 127       6.451   8.373   7.217  1.00 98.87           C  
ATOM   2003  HA  THR A 127       7.145   8.093   6.425  1.00 98.87           H  
ATOM   2004  C   THR A 127       5.665   7.120   7.610  1.00 98.87           C  
ATOM   2005  CB  THR A 127       7.285   8.904   8.395  1.00 98.87           C  
ATOM   2006  HB  THR A 127       6.633   9.298   9.175  1.00 98.87           H  
ATOM   2007  O   THR A 127       4.606   7.220   8.228  1.00 98.87           O  
ATOM   2008  CG2 THR A 127       8.213   7.848   8.994  1.00 98.87           C  
ATOM   2009 HG21 THR A 127       7.628   7.070   9.485  1.00 98.87           H  
ATOM   2010 HG22 THR A 127       8.850   8.316   9.745  1.00 98.87           H  
ATOM   2011 HG23 THR A 127       8.834   7.412   8.212  1.00 98.87           H  
ATOM   2012  OG1 THR A 127       8.127   9.928   7.907  1.00 98.87           O  
ATOM   2013  HG1 THR A 127       7.644  10.756   7.971  1.00 98.87           H  
ATOM   2014  N   LEU A 128       6.161   5.947   7.203  1.00 98.92           N  
ATOM   2015  H   LEU A 128       7.041   5.949   6.707  1.00 98.92           H  
ATOM   2016  CA  LEU A 128       5.530   4.649   7.459  1.00 98.92           C  
ATOM   2017  HA  LEU A 128       4.450   4.752   7.352  1.00 98.92           H  
ATOM   2018  C   LEU A 128       5.839   4.146   8.865  1.00 98.92           C  
ATOM   2019  CB  LEU A 128       6.051   3.627   6.432  1.00 98.92           C  
ATOM   2020  HB2 LEU A 128       5.784   3.969   5.433  1.00 98.92           H  
ATOM   2021  HB3 LEU A 128       7.139   3.600   6.496  1.00 98.92           H  
ATOM   2022  O   LEU A 128       7.010   4.066   9.235  1.00 98.92           O  
ATOM   2023  CG  LEU A 128       5.518   2.191   6.587  1.00 98.92           C  
ATOM   2024  HG  LEU A 128       5.737   1.814   7.586  1.00 98.92           H  
ATOM   2025  CD1 LEU A 128       4.013   2.112   6.338  1.00 98.92           C  
ATOM   2026 HD11 LEU A 128       3.700   1.067   6.346  1.00 98.92           H  
ATOM   2027 HD12 LEU A 128       3.472   2.643   7.120  1.00 98.92           H  
ATOM   2028 HD13 LEU A 128       3.772   2.550   5.369  1.00 98.92           H  
ATOM   2029  CD2 LEU A 128       6.218   1.278   5.585  1.00 98.92           C  
ATOM   2030 HD21 LEU A 128       5.928   0.243   5.765  1.00 98.92           H  
ATOM   2031 HD22 LEU A 128       5.958   1.566   4.566  1.00 98.92           H  
ATOM   2032 HD23 LEU A 128       7.298   1.357   5.713  1.00 98.92           H  
ATOM   2033  N   TYR A 129       4.822   3.652   9.566  1.00 98.92           N  
ATOM   2034  H   TYR A 129       3.876   3.817   9.255  1.00 98.92           H  
ATOM   2035  CA  TYR A 129       5.003   2.855  10.773  1.00 98.92           C  
ATOM   2036  HA  TYR A 129       6.069   2.686  10.921  1.00 98.92           H  
ATOM   2037  C   TYR A 129       4.320   1.501  10.645  1.00 98.92           C  
ATOM   2038  CB  TYR A 129       4.519   3.621  11.998  1.00 98.92           C  
ATOM   2039  HB2 TYR A 129       3.456   3.831  11.882  1.00 98.92           H  
ATOM   2040  HB3 TYR A 129       4.647   2.998  12.883  1.00 98.92           H  
ATOM   2041  O   TYR A 129       3.109   1.425  10.452  1.00 98.92           O  
ATOM   2042  CG  TYR A 129       5.278   4.910  12.199  1.00 98.92           C  
ATOM   2043  CD1 TYR A 129       6.605   4.876  12.671  1.00 98.92           C  
ATOM   2044  HD1 TYR A 129       7.069   3.928  12.898  1.00 98.92           H  
ATOM   2045  CD2 TYR A 129       4.677   6.132  11.857  1.00 98.92           C  
ATOM   2046  HD2 TYR A 129       3.666   6.159  11.478  1.00 98.92           H  
ATOM   2047  CE1 TYR A 129       7.332   6.073  12.817  1.00 98.92           C  
ATOM   2048  HE1 TYR A 129       8.352   6.051  13.172  1.00 98.92           H  
ATOM   2049  CE2 TYR A 129       5.400   7.325  12.012  1.00 98.92           C  
ATOM   2050  HE2 TYR A 129       4.938   8.273  11.780  1.00 98.92           H  
ATOM   2051  OH  TYR A 129       7.425   8.455  12.632  1.00 98.92           O  
ATOM   2052  HH  TYR A 129       8.314   8.327  12.972  1.00 98.92           H  
ATOM   2053  CZ  TYR A 129       6.725   7.303  12.488  1.00 98.92           C  
ATOM   2054  N   VAL A 130       5.097   0.429  10.785  1.00 98.88           N  
ATOM   2055  H   VAL A 130       6.080   0.585  10.957  1.00 98.88           H  
ATOM   2056  CA  VAL A 130       4.619  -0.955  10.843  1.00 98.88           C  
ATOM   2057  HA  VAL A 130       3.568  -0.930  11.132  1.00 98.88           H  
ATOM   2058  C   VAL A 130       5.362  -1.741  11.911  1.00 98.88           C  
ATOM   2059  CB  VAL A 130       4.709  -1.697   9.498  1.00 98.88           C  
ATOM   2060  HB  VAL A 130       4.496  -2.748   9.692  1.00 98.88           H  
ATOM   2061  O   VAL A 130       6.567  -1.588  12.098  1.00 98.88           O  
ATOM   2062  CG1 VAL A 130       3.636  -1.208   8.539  1.00 98.88           C  
ATOM   2063 HG11 VAL A 130       3.660  -1.815   7.634  1.00 98.88           H  
ATOM   2064 HG12 VAL A 130       2.666  -1.333   9.020  1.00 98.88           H  
ATOM   2065 HG13 VAL A 130       3.801  -0.159   8.295  1.00 98.88           H  
ATOM   2066  CG2 VAL A 130       6.077  -1.619   8.817  1.00 98.88           C  
ATOM   2067 HG21 VAL A 130       6.329  -0.585   8.583  1.00 98.88           H  
ATOM   2068 HG22 VAL A 130       6.836  -2.043   9.475  1.00 98.88           H  
ATOM   2069 HG23 VAL A 130       6.061  -2.196   7.892  1.00 98.88           H  
ATOM   2070  N   SER A 131       4.650  -2.605  12.630  1.00 98.75           N  
ATOM   2071  H   SER A 131       3.663  -2.698  12.439  1.00 98.75           H  
ATOM   2072  CA  SER A 131       5.267  -3.513  13.605  1.00 98.75           C  
ATOM   2073  HA  SER A 131       6.221  -3.854  13.202  1.00 98.75           H  
ATOM   2074  C   SER A 131       4.416  -4.757  13.845  1.00 98.75           C  
ATOM   2075  CB  SER A 131       5.558  -2.779  14.925  1.00 98.75           C  
ATOM   2076  HB2 SER A 131       5.987  -3.473  15.647  1.00 98.75           H  
ATOM   2077  HB3 SER A 131       6.290  -1.991  14.742  1.00 98.75           H  
ATOM   2078  O   SER A 131       3.281  -4.851  13.370  1.00 98.75           O  
ATOM   2079  OG  SER A 131       4.391  -2.201  15.471  1.00 98.75           O  
ATOM   2080  HG  SER A 131       4.220  -1.419  14.940  1.00 98.75           H  
ATOM   2081  N   ASN A 132       4.968  -5.708  14.609  1.00 98.54           N  
ATOM   2082  H   ASN A 132       5.885  -5.536  14.994  1.00 98.54           H  
ATOM   2083  CA  ASN A 132       4.307  -6.959  14.991  1.00 98.54           C  
ATOM   2084  HA  ASN A 132       5.031  -7.572  15.527  1.00 98.54           H  
ATOM   2085  C   ASN A 132       3.881  -7.785  13.768  1.00 98.54           C  
ATOM   2086  CB  ASN A 132       3.164  -6.637  15.965  1.00 98.54           C  
ATOM   2087  HB2 ASN A 132       2.642  -7.557  16.231  1.00 98.54           H  
ATOM   2088  HB3 ASN A 132       2.467  -5.964  15.465  1.00 98.54           H  
ATOM   2089  O   ASN A 132       2.699  -8.082  13.580  1.00 98.54           O  
ATOM   2090  CG  ASN A 132       3.637  -5.978  17.240  1.00 98.54           C  
ATOM   2091  ND2 ASN A 132       2.832  -5.133  17.836  1.00 98.54           N  
ATOM   2092 HD21 ASN A 132       3.217  -4.696  18.661  1.00 98.54           H  
ATOM   2093 HD22 ASN A 132       2.016  -4.777  17.358  1.00 98.54           H  
ATOM   2094  OD1 ASN A 132       4.728  -6.206  17.724  1.00 98.54           O  
ATOM   2095  N   PHE A 133       4.865  -8.101  12.925  1.00 98.84           N  
ATOM   2096  H   PHE A 133       5.809  -7.820  13.149  1.00 98.84           H  
ATOM   2097  CA  PHE A 133       4.681  -8.870  11.702  1.00 98.84           C  
ATOM   2098  HA  PHE A 133       3.901  -8.387  11.114  1.00 98.84           H  
ATOM   2099  C   PHE A 133       4.264 -10.323  11.975  1.00 98.84           C  
ATOM   2100  CB  PHE A 133       5.970  -8.835  10.874  1.00 98.84           C  
ATOM   2101  HB2 PHE A 133       6.153  -7.815  10.536  1.00 98.84           H  
ATOM   2102  HB3 PHE A 133       6.810  -9.123  11.506  1.00 98.84           H  
ATOM   2103  O   PHE A 133       4.812 -10.994  12.850  1.00 98.84           O  
ATOM   2104  CG  PHE A 133       5.934  -9.756   9.670  1.00 98.84           C  
ATOM   2105  CD1 PHE A 133       6.563 -11.015   9.725  1.00 98.84           C  
ATOM   2106  HD1 PHE A 133       7.090 -11.316  10.618  1.00 98.84           H  
ATOM   2107  CD2 PHE A 133       5.225  -9.385   8.516  1.00 98.84           C  
ATOM   2108  HD2 PHE A 133       4.700  -8.441   8.483  1.00 98.84           H  
ATOM   2109  CE1 PHE A 133       6.520 -11.878   8.614  1.00 98.84           C  
ATOM   2110  HE1 PHE A 133       7.013 -12.838   8.647  1.00 98.84           H  
ATOM   2111  CE2 PHE A 133       5.198 -10.240   7.403  1.00 98.84           C  
ATOM   2112  HE2 PHE A 133       4.686  -9.940   6.500  1.00 98.84           H  
ATOM   2113  CZ  PHE A 133       5.842 -11.483   7.451  1.00 98.84           C  
ATOM   2114  HZ  PHE A 133       5.810 -12.137   6.592  1.00 98.84           H  
ATOM   2115  N   THR A 134       3.343 -10.822  11.155  1.00 98.73           N  
ATOM   2116  H   THR A 134       2.961 -10.187  10.468  1.00 98.73           H  
ATOM   2117  CA  THR A 134       3.043 -12.243  10.943  1.00 98.73           C  
ATOM   2118  HA  THR A 134       3.920 -12.837  11.200  1.00 98.73           H  
ATOM   2119  C   THR A 134       2.735 -12.461   9.460  1.00 98.73           C  
ATOM   2120  CB  THR A 134       1.855 -12.719  11.798  1.00 98.73           C  
ATOM   2121  HB  THR A 134       1.653 -13.764  11.563  1.00 98.73           H  
ATOM   2122  O   THR A 134       2.338 -11.531   8.765  1.00 98.73           O  
ATOM   2123  CG2 THR A 134       2.101 -12.607  13.301  1.00 98.73           C  
ATOM   2124 HG21 THR A 134       3.020 -13.132  13.562  1.00 98.73           H  
ATOM   2125 HG22 THR A 134       1.267 -13.057  13.838  1.00 98.73           H  
ATOM   2126 HG23 THR A 134       2.192 -11.561  13.596  1.00 98.73           H  
ATOM   2127  OG1 THR A 134       0.702 -11.963  11.521  1.00 98.73           O  
ATOM   2128  HG1 THR A 134       0.983 -11.045  11.523  1.00 98.73           H  
ATOM   2129  N   GLY A 135       2.892 -13.673   8.937  1.00 98.42           N  
ATOM   2130  H   GLY A 135       3.293 -14.422   9.484  1.00 98.42           H  
ATOM   2131  CA  GLY A 135       2.601 -13.948   7.529  1.00 98.42           C  
ATOM   2132  HA2 GLY A 135       2.991 -13.142   6.908  1.00 98.42           H  
ATOM   2133  HA3 GLY A 135       1.523 -13.998   7.377  1.00 98.42           H  
ATOM   2134  C   GLY A 135       3.225 -15.248   7.052  1.00 98.42           C  
ATOM   2135  O   GLY A 135       3.904 -15.932   7.816  1.00 98.42           O  
ATOM   2136  N   ASN A 136       3.014 -15.574   5.779  1.00 98.49           N  
ATOM   2137  H   ASN A 136       2.469 -14.946   5.207  1.00 98.49           H  
ATOM   2138  CA  ASN A 136       3.638 -16.727   5.118  1.00 98.49           C  
ATOM   2139  HA  ASN A 136       4.147 -17.320   5.878  1.00 98.49           H  
ATOM   2140  C   ASN A 136       4.757 -16.311   4.135  1.00 98.49           C  
ATOM   2141  CB  ASN A 136       2.548 -17.634   4.519  1.00 98.49           C  
ATOM   2142  HB2 ASN A 136       3.010 -18.569   4.203  1.00 98.49           H  
ATOM   2143  HB3 ASN A 136       1.804 -17.858   5.283  1.00 98.49           H  
ATOM   2144  O   ASN A 136       5.083 -17.047   3.203  1.00 98.49           O  
ATOM   2145  CG  ASN A 136       1.842 -17.031   3.320  1.00 98.49           C  
ATOM   2146  ND2 ASN A 136       0.977 -17.783   2.678  1.00 98.49           N  
ATOM   2147 HD21 ASN A 136       0.582 -17.421   1.821  1.00 98.49           H  
ATOM   2148 HD22 ASN A 136       0.801 -18.730   2.981  1.00 98.49           H  
ATOM   2149  OD1 ASN A 136       2.058 -15.898   2.940  1.00 98.49           O  
ATOM   2150  N   VAL A 137       5.346 -15.133   4.364  1.00 98.66           N  
ATOM   2151  H   VAL A 137       5.037 -14.619   5.176  1.00 98.66           H  
ATOM   2152  CA  VAL A 137       6.475 -14.544   3.623  1.00 98.66           C  
ATOM   2153  HA  VAL A 137       6.937 -15.312   3.003  1.00 98.66           H  
ATOM   2154  C   VAL A 137       7.538 -14.033   4.600  1.00 98.66           C  
ATOM   2155  CB  VAL A 137       6.010 -13.400   2.699  1.00 98.66           C  
ATOM   2156  HB  VAL A 137       6.877 -13.017   2.160  1.00 98.66           H  
ATOM   2157  O   VAL A 137       7.289 -13.958   5.802  1.00 98.66           O  
ATOM   2158  CG1 VAL A 137       5.011 -13.906   1.665  1.00 98.66           C  
ATOM   2159 HG11 VAL A 137       4.755 -13.088   0.992  1.00 98.66           H  
ATOM   2160 HG12 VAL A 137       5.446 -14.731   1.101  1.00 98.66           H  
ATOM   2161 HG13 VAL A 137       4.102 -14.247   2.161  1.00 98.66           H  
ATOM   2162  CG2 VAL A 137       5.359 -12.236   3.452  1.00 98.66           C  
ATOM   2163 HG21 VAL A 137       6.064 -11.799   4.159  1.00 98.66           H  
ATOM   2164 HG22 VAL A 137       4.471 -12.573   3.988  1.00 98.66           H  
ATOM   2165 HG23 VAL A 137       5.069 -11.461   2.742  1.00 98.66           H  
ATOM   2166  N   GLN A 138       8.723 -13.666   4.106  1.00 98.64           N  
ATOM   2167  H   GLN A 138       8.872 -13.694   3.107  1.00 98.64           H  
ATOM   2168  CA  GLN A 138       9.706 -12.951   4.930  1.00 98.64           C  
ATOM   2169  HA  GLN A 138       9.721 -13.399   5.923  1.00 98.64           H  
ATOM   2170  C   GLN A 138       9.307 -11.481   5.101  1.00 98.64           C  
ATOM   2171  CB  GLN A 138      11.118 -13.067   4.340  1.00 98.64           C  
ATOM   2172  HB2 GLN A 138      11.797 -12.476   4.954  1.00 98.64           H  
ATOM   2173  HB3 GLN A 138      11.128 -12.662   3.328  1.00 98.64           H  
ATOM   2174  O   GLN A 138       8.761 -10.888   4.171  1.00 98.64           O  
ATOM   2175  CG  GLN A 138      11.607 -14.524   4.321  1.00 98.64           C  
ATOM   2176  HG2 GLN A 138      11.038 -15.086   3.581  1.00 98.64           H  
ATOM   2177  HG3 GLN A 138      11.428 -14.971   5.299  1.00 98.64           H  
ATOM   2178  CD  GLN A 138      13.092 -14.676   4.003  1.00 98.64           C  
ATOM   2179  NE2 GLN A 138      13.620 -15.877   4.048  1.00 98.64           N  
ATOM   2180 HE21 GLN A 138      13.059 -16.687   4.268  1.00 98.64           H  
ATOM   2181 HE22 GLN A 138      14.606 -15.913   3.832  1.00 98.64           H  
ATOM   2182  OE1 GLN A 138      13.829 -13.755   3.731  1.00 98.64           O  
ATOM   2183  N   ASP A 139       9.599 -10.900   6.269  1.00 98.67           N  
ATOM   2184  H   ASP A 139      10.053 -11.454   6.981  1.00 98.67           H  
ATOM   2185  CA  ASP A 139       9.270  -9.511   6.623  1.00 98.67           C  
ATOM   2186  HA  ASP A 139       8.244  -9.321   6.308  1.00 98.67           H  
ATOM   2187  C   ASP A 139      10.165  -8.484   5.903  1.00 98.67           C  
ATOM   2188  CB  ASP A 139       9.319  -9.322   8.148  1.00 98.67           C  
ATOM   2189  HB2 ASP A 139      10.343  -9.454   8.497  1.00 98.67           H  
ATOM   2190  HB3 ASP A 139       8.713 -10.093   8.624  1.00 98.67           H  
ATOM   2191  O   ASP A 139      11.046  -7.851   6.496  1.00 98.67           O  
ATOM   2192  CG  ASP A 139       8.806  -7.939   8.581  1.00 98.67           C  
ATOM   2193  OD1 ASP A 139       8.189  -7.238   7.746  1.00 98.67           O  
ATOM   2194  OD2 ASP A 139       9.031  -7.568   9.754  1.00 98.67           O  
ATOM   2195  N   GLU A 140       9.944  -8.332   4.600  1.00 98.42           N  
ATOM   2196  H   GLU A 140       9.312  -8.981   4.154  1.00 98.42           H  
ATOM   2197  CA  GLU A 140      10.650  -7.350   3.778  1.00 98.42           C  
ATOM   2198  HA  GLU A 140      11.680  -7.264   4.126  1.00 98.42           H  
ATOM   2199  C   GLU A 140      10.040  -5.952   3.910  1.00 98.42           C  
ATOM   2200  CB  GLU A 140      10.663  -7.804   2.310  1.00 98.42           C  
ATOM   2201  HB2 GLU A 140       9.637  -7.937   1.967  1.00 98.42           H  
ATOM   2202  HB3 GLU A 140      11.119  -7.020   1.707  1.00 98.42           H  
ATOM   2203  O   GLU A 140      10.767  -4.960   3.966  1.00 98.42           O  
ATOM   2204  CG  GLU A 140      11.437  -9.105   2.058  1.00 98.42           C  
ATOM   2205  HG2 GLU A 140      11.465  -9.289   0.984  1.00 98.42           H  
ATOM   2206  HG3 GLU A 140      10.893  -9.932   2.513  1.00 98.42           H  
ATOM   2207  CD  GLU A 140      12.874  -9.066   2.604  1.00 98.42           C  
ATOM   2208  OE1 GLU A 140      13.347 -10.151   2.993  1.00 98.42           O  
ATOM   2209  OE2 GLU A 140      13.476  -7.969   2.677  1.00 98.42           O  
ATOM   2210  N   PHE A 141       8.710  -5.846   4.023  1.00 98.82           N  
ATOM   2211  H   PHE A 141       8.150  -6.686   4.011  1.00 98.82           H  
ATOM   2212  CA  PHE A 141       8.046  -4.545   4.149  1.00 98.82           C  
ATOM   2213  HA  PHE A 141       8.480  -3.884   3.399  1.00 98.82           H  
ATOM   2214  C   PHE A 141       8.322  -3.882   5.507  1.00 98.82           C  
ATOM   2215  CB  PHE A 141       6.552  -4.671   3.821  1.00 98.82           C  
ATOM   2216  HB2 PHE A 141       6.450  -5.092   2.821  1.00 98.82           H  
ATOM   2217  HB3 PHE A 141       6.069  -5.369   4.505  1.00 98.82           H  
ATOM   2218  O   PHE A 141       8.468  -2.662   5.567  1.00 98.82           O  
ATOM   2219  CG  PHE A 141       5.801  -3.357   3.838  1.00 98.82           C  
ATOM   2220  CD1 PHE A 141       4.776  -3.119   4.774  1.00 98.82           C  
ATOM   2221  HD1 PHE A 141       4.527  -3.867   5.511  1.00 98.82           H  
ATOM   2222  CD2 PHE A 141       6.135  -2.360   2.905  1.00 98.82           C  
ATOM   2223  HD2 PHE A 141       6.938  -2.524   2.201  1.00 98.82           H  
ATOM   2224  CE1 PHE A 141       4.067  -1.905   4.746  1.00 98.82           C  
ATOM   2225  HE1 PHE A 141       3.277  -1.717   5.459  1.00 98.82           H  
ATOM   2226  CE2 PHE A 141       5.442  -1.138   2.900  1.00 98.82           C  
ATOM   2227  HE2 PHE A 141       5.724  -0.352   2.216  1.00 98.82           H  
ATOM   2228  CZ  PHE A 141       4.392  -0.919   3.803  1.00 98.82           C  
ATOM   2229  HZ  PHE A 141       3.864   0.023   3.799  1.00 98.82           H  
ATOM   2230  N   GLY A 142       8.549  -4.653   6.575  1.00 98.76           N  
ATOM   2231  H   GLY A 142       8.421  -5.653   6.511  1.00 98.76           H  
ATOM   2232  CA  GLY A 142       8.991  -4.128   7.868  1.00 98.76           C  
ATOM   2233  HA2 GLY A 142       9.094  -4.958   8.567  1.00 98.76           H  
ATOM   2234  HA3 GLY A 142       8.238  -3.441   8.254  1.00 98.76           H  
ATOM   2235  C   GLY A 142      10.334  -3.393   7.800  1.00 98.76           C  
ATOM   2236  O   GLY A 142      10.584  -2.498   8.605  1.00 98.76           O  
ATOM   2237  N   LYS A 143      11.182  -3.674   6.796  1.00 98.61           N  
ATOM   2238  H   LYS A 143      10.910  -4.382   6.130  1.00 98.61           H  
ATOM   2239  CA  LYS A 143      12.436  -2.928   6.562  1.00 98.61           C  
ATOM   2240  HA  LYS A 143      12.966  -2.832   7.510  1.00 98.61           H  
ATOM   2241  C   LYS A 143      12.207  -1.489   6.097  1.00 98.61           C  
ATOM   2242  CB  LYS A 143      13.333  -3.662   5.548  1.00 98.61           C  
ATOM   2243  HB2 LYS A 143      14.284  -3.133   5.480  1.00 98.61           H  
ATOM   2244  HB3 LYS A 143      12.870  -3.620   4.562  1.00 98.61           H  
ATOM   2245  O   LYS A 143      13.126  -0.682   6.186  1.00 98.61           O  
ATOM   2246  CG  LYS A 143      13.621  -5.132   5.887  1.00 98.61           C  
ATOM   2247  HG2 LYS A 143      12.694  -5.703   5.833  1.00 98.61           H  
ATOM   2248  HG3 LYS A 143      14.304  -5.533   5.138  1.00 98.61           H  
ATOM   2249  CD  LYS A 143      14.241  -5.306   7.278  1.00 98.61           C  
ATOM   2250  HD2 LYS A 143      13.549  -4.932   8.032  1.00 98.61           H  
ATOM   2251  HD3 LYS A 143      15.183  -4.759   7.335  1.00 98.61           H  
ATOM   2252  CE  LYS A 143      14.472  -6.796   7.520  1.00 98.61           C  
ATOM   2253  HE2 LYS A 143      13.540  -7.319   7.308  1.00 98.61           H  
ATOM   2254  HE3 LYS A 143      15.215  -7.163   6.811  1.00 98.61           H  
ATOM   2255  NZ  LYS A 143      14.889  -7.053   8.918  1.00 98.61           N  
ATOM   2256  HZ1 LYS A 143      14.151  -6.755   9.540  1.00 98.61           H  
ATOM   2257  HZ2 LYS A 143      15.020  -8.046   9.050  1.00 98.61           H  
ATOM   2258  HZ3 LYS A 143      15.742  -6.560   9.140  1.00 98.61           H  
ATOM   2259  N   HIS A 144      11.004  -1.174   5.621  1.00 98.73           N  
ATOM   2260  H   HIS A 144      10.296  -1.894   5.600  1.00 98.73           H  
ATOM   2261  CA  HIS A 144      10.592   0.169   5.221  1.00 98.73           C  
ATOM   2262  HA  HIS A 144      11.460   0.715   4.849  1.00 98.73           H  
ATOM   2263  C   HIS A 144      10.029   0.994   6.392  1.00 98.73           C  
ATOM   2264  CB  HIS A 144       9.581   0.053   4.072  1.00 98.73           C  
ATOM   2265  HB2 HIS A 144       9.220   1.055   3.841  1.00 98.73           H  
ATOM   2266  HB3 HIS A 144       8.712  -0.525   4.387  1.00 98.73           H  
ATOM   2267  O   HIS A 144       9.749   2.181   6.225  1.00 98.73           O  
ATOM   2268  CG  HIS A 144      10.142  -0.534   2.798  1.00 98.73           C  
ATOM   2269  CD2 HIS A 144      10.555  -1.814   2.529  1.00 98.73           C  
ATOM   2270  HD2 HIS A 144      10.556  -2.637   3.228  1.00 98.73           H  
ATOM   2271  ND1 HIS A 144      10.294   0.173   1.642  1.00 98.73           N  
ATOM   2272  HD1 HIS A 144      10.086   1.157   1.544  1.00 98.73           H  
ATOM   2273  CE1 HIS A 144      10.765  -0.635   0.694  1.00 98.73           C  
ATOM   2274  HE1 HIS A 144      10.909  -0.339  -0.334  1.00 98.73           H  
ATOM   2275  NE2 HIS A 144      10.977  -1.863   1.186  1.00 98.73           N  
ATOM   2276  N   ASN A 145       9.869   0.398   7.580  1.00 98.81           N  
ATOM   2277  H   ASN A 145      10.124  -0.574   7.680  1.00 98.81           H  
ATOM   2278  CA  ASN A 145       9.408   1.101   8.775  1.00 98.81           C  
ATOM   2279  HA  ASN A 145       8.399   1.474   8.596  1.00 98.81           H  
ATOM   2280  C   ASN A 145      10.314   2.301   9.111  1.00 98.81           C  
ATOM   2281  CB  ASN A 145       9.368   0.103   9.939  1.00 98.81           C  
ATOM   2282  HB2 ASN A 145       8.695  -0.721   9.704  1.00 98.81           H  
ATOM   2283  HB3 ASN A 145      10.365  -0.305  10.099  1.00 98.81           H  
ATOM   2284  O   ASN A 145      11.537   2.170   9.161  1.00 98.81           O  
ATOM   2285  CG  ASN A 145       8.886   0.760  11.214  1.00 98.81           C  
ATOM   2286  ND2 ASN A 145       9.718   0.875  12.219  1.00 98.81           N  
ATOM   2287 HD21 ASN A 145       9.363   1.345  13.039  1.00 98.81           H  
ATOM   2288 HD22 ASN A 145      10.669   0.548  12.127  1.00 98.81           H  
ATOM   2289  OD1 ASN A 145       7.772   1.227  11.307  1.00 98.81           O  
ATOM   2290  N   GLY A 146       9.708   3.456   9.376  1.00 98.71           N  
ATOM   2291  H   GLY A 146       8.699   3.489   9.348  1.00 98.71           H  
ATOM   2292  CA  GLY A 146      10.390   4.710   9.695  1.00 98.71           C  
ATOM   2293  HA2 GLY A 146       9.695   5.347  10.242  1.00 98.71           H  
ATOM   2294  HA3 GLY A 146      11.246   4.504  10.338  1.00 98.71           H  
ATOM   2295  C   GLY A 146      10.887   5.503   8.483  1.00 98.71           C  
ATOM   2296  O   GLY A 146      11.491   6.560   8.665  1.00 98.71           O  
ATOM   2297  N   PHE A 147      10.647   5.039   7.252  1.00 98.67           N  
ATOM   2298  H   PHE A 147      10.142   4.171   7.145  1.00 98.67           H  
ATOM   2299  CA  PHE A 147      11.045   5.765   6.045  1.00 98.67           C  
ATOM   2300  HA  PHE A 147      11.883   6.414   6.302  1.00 98.67           H  
ATOM   2301  C   PHE A 147       9.939   6.683   5.527  1.00 98.67           C  
ATOM   2302  CB  PHE A 147      11.569   4.807   4.971  1.00 98.67           C  
ATOM   2303  HB2 PHE A 147      10.872   3.980   4.833  1.00 98.67           H  
ATOM   2304  HB3 PHE A 147      11.623   5.336   4.020  1.00 98.67           H  
ATOM   2305  O   PHE A 147       8.747   6.401   5.656  1.00 98.67           O  
ATOM   2306  CG  PHE A 147      12.949   4.276   5.301  1.00 98.67           C  
ATOM   2307  CD1 PHE A 147      14.087   4.883   4.738  1.00 98.67           C  
ATOM   2308  HD1 PHE A 147      13.973   5.708   4.049  1.00 98.67           H  
ATOM   2309  CD2 PHE A 147      13.107   3.212   6.208  1.00 98.67           C  
ATOM   2310  HD2 PHE A 147      12.244   2.759   6.672  1.00 98.67           H  
ATOM   2311  CE1 PHE A 147      15.373   4.408   5.055  1.00 98.67           C  
ATOM   2312  HE1 PHE A 147      16.242   4.882   4.623  1.00 98.67           H  
ATOM   2313  CE2 PHE A 147      14.390   2.729   6.518  1.00 98.67           C  
ATOM   2314  HE2 PHE A 147      14.493   1.905   7.208  1.00 98.67           H  
ATOM   2315  CZ  PHE A 147      15.524   3.323   5.936  1.00 98.67           C  
ATOM   2316  HZ  PHE A 147      16.509   2.958   6.187  1.00 98.67           H  
ATOM   2317  N   LYS A 148      10.360   7.793   4.912  1.00 98.71           N  
ATOM   2318  H   LYS A 148      11.358   7.908   4.810  1.00 98.71           H  
ATOM   2319  CA  LYS A 148       9.490   8.820   4.324  1.00 98.71           C  
ATOM   2320  HA  LYS A 148       8.628   8.971   4.974  1.00 98.71           H  
ATOM   2321  C   LYS A 148       8.974   8.376   2.962  1.00 98.71           C  
ATOM   2322  CB  LYS A 148      10.253  10.148   4.208  1.00 98.71           C  
ATOM   2323  HB2 LYS A 148      11.187   9.980   3.671  1.00 98.71           H  
ATOM   2324  HB3 LYS A 148       9.653  10.861   3.643  1.00 98.71           H  
ATOM   2325  O   LYS A 148       9.716   7.784   2.175  1.00 98.71           O  
ATOM   2326  CG  LYS A 148      10.545  10.732   5.595  1.00 98.71           C  
ATOM   2327  HG2 LYS A 148      11.024   9.979   6.220  1.00 98.71           H  
ATOM   2328  HG3 LYS A 148       9.601  11.018   6.059  1.00 98.71           H  
ATOM   2329  CD  LYS A 148      11.459  11.957   5.531  1.00 98.71           C  
ATOM   2330  HD2 LYS A 148      10.991  12.739   4.932  1.00 98.71           H  
ATOM   2331  HD3 LYS A 148      12.411  11.669   5.085  1.00 98.71           H  
ATOM   2332  CE  LYS A 148      11.671  12.437   6.971  1.00 98.71           C  
ATOM   2333  HE2 LYS A 148      11.958  11.580   7.580  1.00 98.71           H  
ATOM   2334  HE3 LYS A 148      10.718  12.794   7.364  1.00 98.71           H  
ATOM   2335  NZ  LYS A 148      12.706  13.493   7.070  1.00 98.71           N  
ATOM   2336  HZ1 LYS A 148      12.441  14.299   6.521  1.00 98.71           H  
ATOM   2337  HZ2 LYS A 148      12.788  13.779   8.035  1.00 98.71           H  
ATOM   2338  HZ3 LYS A 148      13.600  13.140   6.757  1.00 98.71           H  
ATOM   2339  N   PHE A 149       7.724   8.710   2.653  1.00 98.83           N  
ATOM   2340  H   PHE A 149       7.185   9.271   3.298  1.00 98.83           H  
ATOM   2341  CA  PHE A 149       7.181   8.477   1.318  1.00 98.83           C  
ATOM   2342  HA  PHE A 149       7.368   7.438   1.045  1.00 98.83           H  
ATOM   2343  C   PHE A 149       7.889   9.387   0.314  1.00 98.83           C  
ATOM   2344  CB  PHE A 149       5.670   8.713   1.309  1.00 98.83           C  
ATOM   2345  HB2 PHE A 149       5.468   9.784   1.297  1.00 98.83           H  
ATOM   2346  HB3 PHE A 149       5.245   8.307   2.227  1.00 98.83           H  
ATOM   2347  O   PHE A 149       8.187  10.536   0.632  1.00 98.83           O  
ATOM   2348  CG  PHE A 149       4.976   8.047   0.140  1.00 98.83           C  
ATOM   2349  CD1 PHE A 149       4.758   8.732  -1.070  1.00 98.83           C  
ATOM   2350  HD1 PHE A 149       5.087   9.754  -1.187  1.00 98.83           H  
ATOM   2351  CD2 PHE A 149       4.559   6.712   0.264  1.00 98.83           C  
ATOM   2352  HD2 PHE A 149       4.739   6.177   1.184  1.00 98.83           H  
ATOM   2353  CE1 PHE A 149       4.114   8.077  -2.136  1.00 98.83           C  
ATOM   2354  HE1 PHE A 149       3.951   8.593  -3.071  1.00 98.83           H  
ATOM   2355  CE2 PHE A 149       3.905   6.060  -0.790  1.00 98.83           C  
ATOM   2356  HE2 PHE A 149       3.572   5.040  -0.675  1.00 98.83           H  
ATOM   2357  CZ  PHE A 149       3.684   6.746  -1.993  1.00 98.83           C  
ATOM   2358  HZ  PHE A 149       3.194   6.238  -2.812  1.00 98.83           H  
ATOM   2359  N   SER A 150       8.170   8.899  -0.887  1.00 98.70           N  
ATOM   2360  H   SER A 150       7.939   7.937  -1.089  1.00 98.70           H  
ATOM   2361  CA  SER A 150       8.846   9.662  -1.940  1.00 98.70           C  
ATOM   2362  HA  SER A 150       8.815  10.729  -1.718  1.00 98.70           H  
ATOM   2363  C   SER A 150       8.164   9.440  -3.283  1.00 98.70           C  
ATOM   2364  CB  SER A 150      10.311   9.234  -2.032  1.00 98.70           C  
ATOM   2365  HB2 SER A 150      10.790   9.722  -2.881  1.00 98.70           H  
ATOM   2366  HB3 SER A 150      10.349   8.157  -2.192  1.00 98.70           H  
ATOM   2367  O   SER A 150       7.759   8.321  -3.589  1.00 98.70           O  
ATOM   2368  OG  SER A 150      11.002   9.546  -0.838  1.00 98.70           O  
ATOM   2369  HG  SER A 150      10.642   8.997  -0.138  1.00 98.70           H  
ATOM   2370  N   THR A 151       8.078  10.496  -4.086  1.00 98.59           N  
ATOM   2371  H   THR A 151       8.437  11.378  -3.748  1.00 98.59           H  
ATOM   2372  CA  THR A 151       7.635  10.484  -5.492  1.00 98.59           C  
ATOM   2373  HA  THR A 151       7.491   9.456  -5.825  1.00 98.59           H  
ATOM   2374  C   THR A 151       8.720  11.106  -6.369  1.00 98.59           C  
ATOM   2375  CB  THR A 151       6.306  11.231  -5.680  1.00 98.59           C  
ATOM   2376  HB  THR A 151       6.048  11.254  -6.739  1.00 98.59           H  
ATOM   2377  O   THR A 151       9.687  11.671  -5.860  1.00 98.59           O  
ATOM   2378  CG2 THR A 151       5.176  10.543  -4.919  1.00 98.59           C  
ATOM   2379 HG21 THR A 151       5.138   9.490  -5.195  1.00 98.59           H  
ATOM   2380 HG22 THR A 151       4.228  11.008  -5.192  1.00 98.59           H  
ATOM   2381 HG23 THR A 151       5.329  10.637  -3.844  1.00 98.59           H  
ATOM   2382  OG1 THR A 151       6.427  12.547  -5.199  1.00 98.59           O  
ATOM   2383  HG1 THR A 151       6.305  13.138  -5.946  1.00 98.59           H  
ATOM   2384  N   TRP A 152       8.605  10.996  -7.695  1.00 96.89           N  
ATOM   2385  H   TRP A 152       7.767  10.594  -8.090  1.00 96.89           H  
ATOM   2386  CA  TRP A 152       9.658  11.461  -8.610  1.00 96.89           C  
ATOM   2387  HA  TRP A 152      10.593  10.974  -8.335  1.00 96.89           H  
ATOM   2388  C   TRP A 152       9.918  12.978  -8.539  1.00 96.89           C  
ATOM   2389  CB  TRP A 152       9.289  11.041 -10.038  1.00 96.89           C  
ATOM   2390  HB2 TRP A 152      10.117  11.299 -10.698  1.00 96.89           H  
ATOM   2391  HB3 TRP A 152       9.172   9.958 -10.069  1.00 96.89           H  
ATOM   2392  O   TRP A 152      11.028  13.415  -8.841  1.00 96.89           O  
ATOM   2393  CG  TRP A 152       8.044  11.683 -10.572  1.00 96.89           C  
ATOM   2394  CD1 TRP A 152       6.803  11.144 -10.552  1.00 96.89           C  
ATOM   2395  HD1 TRP A 152       6.541  10.171 -10.165  1.00 96.89           H  
ATOM   2396  CD2 TRP A 152       7.887  13.016 -11.158  1.00 96.89           C  
ATOM   2397  CE2 TRP A 152       6.508  13.216 -11.462  1.00 96.89           C  
ATOM   2398  CE3 TRP A 152       8.768  14.084 -11.443  1.00 96.89           C  
ATOM   2399  HE3 TRP A 152       9.815  13.983 -11.198  1.00 96.89           H  
ATOM   2400  NE1 TRP A 152       5.901  12.040 -11.086  1.00 96.89           N  
ATOM   2401  HE1 TRP A 152       4.911  11.852 -11.147  1.00 96.89           H  
ATOM   2402  CH2 TRP A 152       6.924  15.456 -12.274  1.00 96.89           C  
ATOM   2403  HH2 TRP A 152       6.559  16.390 -12.675  1.00 96.89           H  
ATOM   2404  CZ2 TRP A 152       6.026  14.408 -12.019  1.00 96.89           C  
ATOM   2405  HZ2 TRP A 152       4.973  14.528 -12.231  1.00 96.89           H  
ATOM   2406  CZ3 TRP A 152       8.292  15.293 -11.989  1.00 96.89           C  
ATOM   2407  HZ3 TRP A 152       8.973  16.112 -12.167  1.00 96.89           H  
ATOM   2408  N   ASP A 153       8.910  13.766  -8.157  1.00 97.96           N  
ATOM   2409  H   ASP A 153       8.008  13.341  -7.994  1.00 97.96           H  
ATOM   2410  CA  ASP A 153       8.940  15.225  -7.986  1.00 97.96           C  
ATOM   2411  HA  ASP A 153       9.714  15.646  -8.629  1.00 97.96           H  
ATOM   2412  C   ASP A 153       9.249  15.659  -6.543  1.00 97.96           C  
ATOM   2413  CB  ASP A 153       7.583  15.806  -8.424  1.00 97.96           C  
ATOM   2414  HB2 ASP A 153       7.645  16.894  -8.404  1.00 97.96           H  
ATOM   2415  HB3 ASP A 153       7.370  15.504  -9.450  1.00 97.96           H  
ATOM   2416  O   ASP A 153       9.645  16.801  -6.310  1.00 97.96           O  
ATOM   2417  CG  ASP A 153       6.420  15.345  -7.537  1.00 97.96           C  
ATOM   2418  OD1 ASP A 153       6.320  14.121  -7.272  1.00 97.96           O  
ATOM   2419  OD2 ASP A 153       5.629  16.191  -7.073  1.00 97.96           O  
ATOM   2420  N   LYS A 154       9.086  14.753  -5.571  1.00 97.73           N  
ATOM   2421  H   LYS A 154       8.769  13.834  -5.845  1.00 97.73           H  
ATOM   2422  CA  LYS A 154       9.365  14.993  -4.152  1.00 97.73           C  
ATOM   2423  HA  LYS A 154      10.092  15.802  -4.086  1.00 97.73           H  
ATOM   2424  C   LYS A 154      10.015  13.761  -3.520  1.00 97.73           C  
ATOM   2425  CB  LYS A 154       8.078  15.453  -3.448  1.00 97.73           C  
ATOM   2426  HB2 LYS A 154       7.573  16.180  -4.084  1.00 97.73           H  
ATOM   2427  HB3 LYS A 154       7.412  14.605  -3.294  1.00 97.73           H  
ATOM   2428  O   LYS A 154       9.375  12.977  -2.816  1.00 97.73           O  
ATOM   2429  CG  LYS A 154       8.434  16.114  -2.108  1.00 97.73           C  
ATOM   2430  HG2 LYS A 154       9.021  15.412  -1.516  1.00 97.73           H  
ATOM   2431  HG3 LYS A 154       9.052  16.992  -2.296  1.00 97.73           H  
ATOM   2432  CD  LYS A 154       7.214  16.538  -1.284  1.00 97.73           C  
ATOM   2433  HD2 LYS A 154       6.614  15.653  -1.072  1.00 97.73           H  
ATOM   2434  HD3 LYS A 154       7.566  16.946  -0.336  1.00 97.73           H  
ATOM   2435  CE  LYS A 154       6.381  17.594  -2.021  1.00 97.73           C  
ATOM   2436  HE2 LYS A 154       6.107  17.196  -2.998  1.00 97.73           H  
ATOM   2437  HE3 LYS A 154       6.999  18.477  -2.186  1.00 97.73           H  
ATOM   2438  NZ  LYS A 154       5.151  17.942  -1.271  1.00 97.73           N  
ATOM   2439  HZ1 LYS A 154       4.559  17.126  -1.206  1.00 97.73           H  
ATOM   2440  HZ2 LYS A 154       5.357  18.266  -0.337  1.00 97.73           H  
ATOM   2441  HZ3 LYS A 154       4.625  18.648  -1.766  1.00 97.73           H  
ATOM   2442  N   ASP A 155      11.300  13.594  -3.813  1.00 95.37           N  
ATOM   2443  H   ASP A 155      11.741  14.270  -4.420  1.00 95.37           H  
ATOM   2444  CA  ASP A 155      12.105  12.463  -3.355  1.00 95.37           C  
ATOM   2445  HA  ASP A 155      11.427  11.632  -3.160  1.00 95.37           H  
ATOM   2446  C   ASP A 155      12.825  12.804  -2.039  1.00 95.37           C  
ATOM   2447  CB  ASP A 155      13.052  12.011  -4.483  1.00 95.37           C  
ATOM   2448  HB2 ASP A 155      13.898  12.695  -4.547  1.00 95.37           H  
ATOM   2449  HB3 ASP A 155      12.517  12.054  -5.431  1.00 95.37           H  
ATOM   2450  O   ASP A 155      13.493  13.832  -1.927  1.00 95.37           O  
ATOM   2451  CG  ASP A 155      13.569  10.580  -4.291  1.00 95.37           C  
ATOM   2452  OD1 ASP A 155      14.069  10.268  -3.192  1.00 95.37           O  
ATOM   2453  OD2 ASP A 155      13.490   9.764  -5.240  1.00 95.37           O  
ATOM   2454  N   HIS A 156      12.671  11.949  -1.028  1.00 96.12           N  
ATOM   2455  H   HIS A 156      12.107  11.124  -1.181  1.00 96.12           H  
ATOM   2456  CA  HIS A 156      13.301  12.095   0.287  1.00 96.12           C  
ATOM   2457  HA  HIS A 156      13.773  13.077   0.339  1.00 96.12           H  
ATOM   2458  C   HIS A 156      14.429  11.077   0.512  1.00 96.12           C  
ATOM   2459  CB  HIS A 156      12.234  12.039   1.388  1.00 96.12           C  
ATOM   2460  HB2 HIS A 156      11.816  11.033   1.421  1.00 96.12           H  
ATOM   2461  HB3 HIS A 156      12.705  12.239   2.351  1.00 96.12           H  
ATOM   2462  O   HIS A 156      14.876  10.891   1.646  1.00 96.12           O  
ATOM   2463  CG  HIS A 156      11.112  13.025   1.196  1.00 96.12           C  
ATOM   2464  CD2 HIS A 156      11.183  14.391   1.260  1.00 96.12           C  
ATOM   2465  HD2 HIS A 156      12.075  14.966   1.459  1.00 96.12           H  
ATOM   2466  ND1 HIS A 156       9.821  12.711   0.864  1.00 96.12           N  
ATOM   2467  HD1 HIS A 156       9.451  11.790   0.677  1.00 96.12           H  
ATOM   2468  CE1 HIS A 156       9.131  13.845   0.722  1.00 96.12           C  
ATOM   2469  HE1 HIS A 156       8.096  13.895   0.419  1.00 96.12           H  
ATOM   2470  NE2 HIS A 156       9.908  14.909   0.996  1.00 96.12           N  
ATOM   2471  N   THR A 157      14.891  10.412  -0.549  1.00 94.61           N  
ATOM   2472  H   THR A 157      14.485  10.614  -1.451  1.00 94.61           H  
ATOM   2473  CA  THR A 157      16.047   9.514  -0.534  1.00 94.61           C  
ATOM   2474  HA  THR A 157      16.188   9.187   0.496  1.00 94.61           H  
ATOM   2475  C   THR A 157      17.308  10.228  -1.027  1.00 94.61           C  
ATOM   2476  CB  THR A 157      15.835   8.245  -1.373  1.00 94.61           C  
ATOM   2477  HB  THR A 157      16.635   7.548  -1.124  1.00 94.61           H  
ATOM   2478  O   THR A 157      17.231  11.102  -1.890  1.00 94.61           O  
ATOM   2479  CG2 THR A 157      14.514   7.549  -1.092  1.00 94.61           C  
ATOM   2480 HG21 THR A 157      14.533   6.598  -1.624  1.00 94.61           H  
ATOM   2481 HG22 THR A 157      14.407   7.360  -0.024  1.00 94.61           H  
ATOM   2482 HG23 THR A 157      13.675   8.150  -1.444  1.00 94.61           H  
ATOM   2483  OG1 THR A 157      15.906   8.494  -2.759  1.00 94.61           O  
ATOM   2484  HG1 THR A 157      15.220   9.142  -2.940  1.00 94.61           H  
ATOM   2485  N   PRO A 158      18.508   9.818  -0.580  1.00 88.13           N  
ATOM   2486  CA  PRO A 158      19.758  10.387  -1.091  1.00 88.13           C  
ATOM   2487  HA  PRO A 158      19.727  11.469  -0.967  1.00 88.13           H  
ATOM   2488  C   PRO A 158      20.050  10.074  -2.569  1.00 88.13           C  
ATOM   2489  CB  PRO A 158      20.859   9.805  -0.195  1.00 88.13           C  
ATOM   2490  HB2 PRO A 158      21.293   8.920  -0.659  1.00 88.13           H  
ATOM   2491  HB3 PRO A 158      21.637  10.541   0.009  1.00 88.13           H  
ATOM   2492  O   PRO A 158      20.953  10.668  -3.149  1.00 88.13           O  
ATOM   2493  CG  PRO A 158      20.130   9.390   1.080  1.00 88.13           C  
ATOM   2494  HG2 PRO A 158      20.643   8.579   1.597  1.00 88.13           H  
ATOM   2495  HG3 PRO A 158      20.015  10.254   1.734  1.00 88.13           H  
ATOM   2496  CD  PRO A 158      18.763   8.956   0.564  1.00 88.13           C  
ATOM   2497  HD2 PRO A 158      18.029   9.088   1.359  1.00 88.13           H  
ATOM   2498  HD3 PRO A 158      18.796   7.916   0.242  1.00 88.13           H  
ATOM   2499  N   THR A 159      19.353   9.101  -3.170  1.00 90.93           N  
ATOM   2500  H   THR A 159      18.538   8.737  -2.698  1.00 90.93           H  
ATOM   2501  CA  THR A 159      19.735   8.490  -4.461  1.00 90.93           C  
ATOM   2502  HA  THR A 159      20.611   9.010  -4.848  1.00 90.93           H  
ATOM   2503  C   THR A 159      18.682   8.634  -5.562  1.00 90.93           C  
ATOM   2504  CB  THR A 159      20.141   7.016  -4.288  1.00 90.93           C  
ATOM   2505  HB  THR A 159      20.311   6.567  -5.266  1.00 90.93           H  
ATOM   2506  O   THR A 159      18.887   8.123  -6.664  1.00 90.93           O  
ATOM   2507  CG2 THR A 159      21.411   6.842  -3.457  1.00 90.93           C  
ATOM   2508 HG21 THR A 159      21.673   5.785  -3.410  1.00 90.93           H  
ATOM   2509 HG22 THR A 159      22.230   7.386  -3.928  1.00 90.93           H  
ATOM   2510 HG23 THR A 159      21.267   7.222  -2.446  1.00 90.93           H  
ATOM   2511  OG1 THR A 159      19.141   6.294  -3.618  1.00 90.93           O  
ATOM   2512  HG1 THR A 159      19.159   6.560  -2.696  1.00 90.93           H  
ATOM   2513  N   GLY A 160      17.571   9.336  -5.309  1.00 93.35           N  
ATOM   2514  H   GLY A 160      17.436   9.733  -4.391  1.00 93.35           H  
ATOM   2515  CA  GLY A 160      16.523   9.552  -6.313  1.00 93.35           C  
ATOM   2516  HA2 GLY A 160      16.967   9.960  -7.220  1.00 93.35           H  
ATOM   2517  HA3 GLY A 160      15.812  10.280  -5.923  1.00 93.35           H  
ATOM   2518  C   GLY A 160      15.759   8.273  -6.680  1.00 93.35           C  
ATOM   2519  O   GLY A 160      15.472   8.031  -7.860  1.00 93.35           O  
ATOM   2520  N   CYS A 161      15.485   7.409  -5.696  1.00 97.37           N  
ATOM   2521  H   CYS A 161      15.700   7.688  -4.749  1.00 97.37           H  
ATOM   2522  CA  CYS A 161      14.893   6.092  -5.928  1.00 97.37           C  
ATOM   2523  HA  CYS A 161      15.564   5.520  -6.569  1.00 97.37           H  
ATOM   2524  C   CYS A 161      13.526   6.158  -6.621  1.00 97.37           C  
ATOM   2525  CB  CYS A 161      14.738   5.345  -4.601  1.00 97.37           C  
ATOM   2526  HB2 CYS A 161      14.085   5.938  -3.960  1.00 97.37           H  
ATOM   2527  HB3 CYS A 161      14.238   4.395  -4.791  1.00 97.37           H  
ATOM   2528  O   CYS A 161      13.252   5.306  -7.466  1.00 97.37           O  
ATOM   2529  SG  CYS A 161      16.262   5.016  -3.684  1.00 97.37           S  
ATOM   2530  N   ALA A 162      12.688   7.154  -6.319  1.00 97.40           N  
ATOM   2531  H   ALA A 162      12.994   7.902  -5.713  1.00 97.40           H  
ATOM   2532  CA  ALA A 162      11.336   7.225  -6.873  1.00 97.40           C  
ATOM   2533  HA  ALA A 162      10.822   6.282  -6.687  1.00 97.40           H  
ATOM   2534  C   ALA A 162      11.355   7.428  -8.394  1.00 97.40           C  
ATOM   2535  CB  ALA A 162      10.576   8.341  -6.154  1.00 97.40           C  
ATOM   2536  HB1 ALA A 162       9.546   8.355  -6.510  1.00 97.40           H  
ATOM   2537  HB2 ALA A 162      11.047   9.305  -6.348  1.00 97.40           H  
ATOM   2538  HB3 ALA A 162      10.574   8.158  -5.080  1.00 97.40           H  
ATOM   2539  O   ALA A 162      10.628   6.763  -9.134  1.00 97.40           O  
ATOM   2540  N   LYS A 163      12.266   8.284  -8.879  1.00 96.39           N  
ATOM   2541  H   LYS A 163      12.842   8.775  -8.212  1.00 96.39           H  
ATOM   2542  CA  LYS A 163      12.482   8.484 -10.318  1.00 96.39           C  
ATOM   2543  HA  LYS A 163      11.510   8.616 -10.793  1.00 96.39           H  
ATOM   2544  C   LYS A 163      13.121   7.261 -10.974  1.00 96.39           C  
ATOM   2545  CB  LYS A 163      13.316   9.754 -10.533  1.00 96.39           C  
ATOM   2546  HB2 LYS A 163      14.321   9.608 -10.137  1.00 96.39           H  
ATOM   2547  HB3 LYS A 163      12.845  10.571  -9.986  1.00 96.39           H  
ATOM   2548  O   LYS A 163      12.755   6.913 -12.094  1.00 96.39           O  
ATOM   2549  CG  LYS A 163      13.392  10.134 -12.019  1.00 96.39           C  
ATOM   2550  HG2 LYS A 163      13.951   9.377 -12.570  1.00 96.39           H  
ATOM   2551  HG3 LYS A 163      12.381  10.193 -12.423  1.00 96.39           H  
ATOM   2552  CD  LYS A 163      14.078  11.493 -12.193  1.00 96.39           C  
ATOM   2553  HD2 LYS A 163      13.541  12.233 -11.600  1.00 96.39           H  
ATOM   2554  HD3 LYS A 163      15.106  11.428 -11.835  1.00 96.39           H  
ATOM   2555  CE  LYS A 163      14.057  11.908 -13.668  1.00 96.39           C  
ATOM   2556  HE2 LYS A 163      14.640  11.191 -14.245  1.00 96.39           H  
ATOM   2557  HE3 LYS A 163      13.027  11.865 -14.021  1.00 96.39           H  
ATOM   2558  NZ  LYS A 163      14.593  13.281 -13.844  1.00 96.39           N  
ATOM   2559  HZ1 LYS A 163      14.556  13.559 -14.814  1.00 96.39           H  
ATOM   2560  HZ2 LYS A 163      14.043  13.936 -13.307  1.00 96.39           H  
ATOM   2561  HZ3 LYS A 163      15.549  13.336 -13.520  1.00 96.39           H  
ATOM   2562  N   LYS A 164      14.062   6.599 -10.289  1.00 97.16           N  
ATOM   2563  H   LYS A 164      14.323   6.957  -9.382  1.00 97.16           H  
ATOM   2564  CA  LYS A 164      14.738   5.406 -10.815  1.00 97.16           C  
ATOM   2565  HA  LYS A 164      15.103   5.638 -11.816  1.00 97.16           H  
ATOM   2566  C   LYS A 164      13.776   4.230 -10.983  1.00 97.16           C  
ATOM   2567  CB  LYS A 164      15.945   5.048  -9.934  1.00 97.16           C  
ATOM   2568  HB2 LYS A 164      15.607   4.845  -8.917  1.00 97.16           H  
ATOM   2569  HB3 LYS A 164      16.626   5.899  -9.908  1.00 97.16           H  
ATOM   2570  O   LYS A 164      13.760   3.654 -12.062  1.00 97.16           O  
ATOM   2571  CG  LYS A 164      16.689   3.816 -10.475  1.00 97.16           C  
ATOM   2572  HG2 LYS A 164      16.946   3.978 -11.521  1.00 97.16           H  
ATOM   2573  HG3 LYS A 164      16.042   2.942 -10.403  1.00 97.16           H  
ATOM   2574  CD  LYS A 164      17.969   3.544  -9.681  1.00 97.16           C  
ATOM   2575  HD2 LYS A 164      18.668   4.368  -9.826  1.00 97.16           H  
ATOM   2576  HD3 LYS A 164      17.727   3.467  -8.622  1.00 97.16           H  
ATOM   2577  CE  LYS A 164      18.589   2.232 -10.176  1.00 97.16           C  
ATOM   2578  HE2 LYS A 164      17.826   1.455 -10.133  1.00 97.16           H  
ATOM   2579  HE3 LYS A 164      18.880   2.354 -11.219  1.00 97.16           H  
ATOM   2580  NZ  LYS A 164      19.752   1.831  -9.350  1.00 97.16           N  
ATOM   2581  HZ1 LYS A 164      20.446   2.564  -9.317  1.00 97.16           H  
ATOM   2582  HZ2 LYS A 164      19.437   1.622  -8.413  1.00 97.16           H  
ATOM   2583  HZ3 LYS A 164      20.166   0.988  -9.720  1.00 97.16           H  
ATOM   2584  N   TYR A 165      12.995   3.896  -9.956  1.00 97.39           N  
ATOM   2585  H   TYR A 165      13.064   4.445  -9.111  1.00 97.39           H  
ATOM   2586  CA  TYR A 165      12.135   2.701  -9.915  1.00 97.39           C  
ATOM   2587  HA  TYR A 165      12.485   2.003 -10.676  1.00 97.39           H  
ATOM   2588  C   TYR A 165      10.674   2.965 -10.264  1.00 97.39           C  
ATOM   2589  CB  TYR A 165      12.271   1.995  -8.565  1.00 97.39           C  
ATOM   2590  HB2 TYR A 165      11.603   1.134  -8.532  1.00 97.39           H  
ATOM   2591  HB3 TYR A 165      11.979   2.676  -7.765  1.00 97.39           H  
ATOM   2592  O   TYR A 165       9.838   2.083 -10.082  1.00 97.39           O  
ATOM   2593  CG  TYR A 165      13.672   1.491  -8.337  1.00 97.39           C  
ATOM   2594  CD1 TYR A 165      14.136   0.363  -9.038  1.00 97.39           C  
ATOM   2595  HD1 TYR A 165      13.482  -0.139  -9.735  1.00 97.39           H  
ATOM   2596  CD2 TYR A 165      14.543   2.211  -7.511  1.00 97.39           C  
ATOM   2597  HD2 TYR A 165      14.205   3.110  -7.018  1.00 97.39           H  
ATOM   2598  CE1 TYR A 165      15.446  -0.110  -8.833  1.00 97.39           C  
ATOM   2599  HE1 TYR A 165      15.793  -1.001  -9.335  1.00 97.39           H  
ATOM   2600  CE2 TYR A 165      15.869   1.782  -7.380  1.00 97.39           C  
ATOM   2601  HE2 TYR A 165      16.579   2.397  -6.847  1.00 97.39           H  
ATOM   2602  OH  TYR A 165      17.562   0.135  -7.699  1.00 97.39           O  
ATOM   2603  HH  TYR A 165      17.761   0.267  -6.769  1.00 97.39           H  
ATOM   2604  CZ  TYR A 165      16.303   0.579  -7.960  1.00 97.39           C  
ATOM   2605  N   LEU A 166      10.386   4.151 -10.808  1.00 96.69           N  
ATOM   2606  H   LEU A 166      11.111   4.852 -10.847  1.00 96.69           H  
ATOM   2607  CA  LEU A 166       9.117   4.447 -11.460  1.00 96.69           C  
ATOM   2608  HA  LEU A 166       9.109   5.516 -11.670  1.00 96.69           H  
ATOM   2609  C   LEU A 166       7.899   4.215 -10.542  1.00 96.69           C  
ATOM   2610  CB  LEU A 166       9.077   3.672 -12.803  1.00 96.69           C  
ATOM   2611  HB2 LEU A 166       9.189   2.608 -12.593  1.00 96.69           H  
ATOM   2612  HB3 LEU A 166       8.100   3.765 -13.277  1.00 96.69           H  
ATOM   2613  O   LEU A 166       6.885   3.670 -10.969  1.00 96.69           O  
ATOM   2614  CG  LEU A 166      10.153   4.072 -13.827  1.00 96.69           C  
ATOM   2615  HG  LEU A 166      11.134   3.792 -13.445  1.00 96.69           H  
ATOM   2616  CD1 LEU A 166       9.911   3.312 -15.133  1.00 96.69           C  
ATOM   2617 HD11 LEU A 166      10.705   3.542 -15.843  1.00 96.69           H  
ATOM   2618 HD12 LEU A 166       8.949   3.600 -15.556  1.00 96.69           H  
ATOM   2619 HD13 LEU A 166       9.901   2.240 -14.933  1.00 96.69           H  
ATOM   2620  CD2 LEU A 166      10.170   5.568 -14.155  1.00 96.69           C  
ATOM   2621 HD21 LEU A 166       9.181   5.890 -14.481  1.00 96.69           H  
ATOM   2622 HD22 LEU A 166      10.467   6.139 -13.276  1.00 96.69           H  
ATOM   2623 HD23 LEU A 166      10.896   5.767 -14.943  1.00 96.69           H  
ATOM   2624  N   ALA A 167       8.003   4.625  -9.277  1.00 97.46           N  
ATOM   2625  H   ALA A 167       8.846   5.095  -8.979  1.00 97.46           H  
ATOM   2626  CA  ALA A 167       6.946   4.427  -8.291  1.00 97.46           C  
ATOM   2627  HA  ALA A 167       5.979   4.497  -8.788  1.00 97.46           H  
ATOM   2628  C   ALA A 167       6.992   5.481  -7.180  1.00 97.46           C  
ATOM   2629  CB  ALA A 167       7.072   3.013  -7.711  1.00 97.46           C  
ATOM   2630  HB1 ALA A 167       6.292   2.844  -6.968  1.00 97.46           H  
ATOM   2631  HB2 ALA A 167       8.047   2.877  -7.242  1.00 97.46           H  
ATOM   2632  HB3 ALA A 167       6.960   2.280  -8.510  1.00 97.46           H  
ATOM   2633  O   ALA A 167       8.068   5.954  -6.808  1.00 97.46           O  
ATOM   2634  N   GLY A 168       5.829   5.806  -6.614  1.00 98.43           N  
ATOM   2635  H   GLY A 168       4.981   5.447  -7.029  1.00 98.43           H  
ATOM   2636  CA  GLY A 168       5.737   6.429  -5.294  1.00 98.43           C  
ATOM   2637  HA2 GLY A 168       6.561   7.132  -5.179  1.00 98.43           H  
ATOM   2638  HA3 GLY A 168       4.803   6.983  -5.196  1.00 98.43           H  
ATOM   2639  C   GLY A 168       5.788   5.372  -4.191  1.00 98.43           C  
ATOM   2640  O   GLY A 168       4.985   4.431  -4.206  1.00 98.43           O  
ATOM   2641  N   TRP A 169       6.730   5.497  -3.251  1.00 98.50           N  
ATOM   2642  H   TRP A 169       7.327   6.312  -3.271  1.00 98.50           H  
ATOM   2643  CA  TRP A 169       6.923   4.506  -2.186  1.00 98.50           C  
ATOM   2644  HA  TRP A 169       5.941   4.228  -1.803  1.00 98.50           H  
ATOM   2645  C   TRP A 169       7.746   5.025  -0.999  1.00 98.50           C  
ATOM   2646  CB  TRP A 169       7.599   3.258  -2.781  1.00 98.50           C  
ATOM   2647  HB2 TRP A 169       8.667   3.446  -2.883  1.00 98.50           H  
ATOM   2648  HB3 TRP A 169       7.206   3.056  -3.777  1.00 98.50           H  
ATOM   2649  O   TRP A 169       8.436   6.042  -1.091  1.00 98.50           O  
ATOM   2650  CG  TRP A 169       7.402   2.016  -1.981  1.00 98.50           C  
ATOM   2651  CD1 TRP A 169       8.384   1.237  -1.485  1.00 98.50           C  
ATOM   2652  HD1 TRP A 169       9.440   1.405  -1.636  1.00 98.50           H  
ATOM   2653  CD2 TRP A 169       6.148   1.379  -1.596  1.00 98.50           C  
ATOM   2654  CE2 TRP A 169       6.454   0.197  -0.863  1.00 98.50           C  
ATOM   2655  CE3 TRP A 169       4.785   1.673  -1.803  1.00 98.50           C  
ATOM   2656  HE3 TRP A 169       4.513   2.554  -2.364  1.00 98.50           H  
ATOM   2657  NE1 TRP A 169       7.825   0.175  -0.807  1.00 98.50           N  
ATOM   2658  HE1 TRP A 169       8.368  -0.627  -0.523  1.00 98.50           H  
ATOM   2659  CH2 TRP A 169       4.119  -0.306  -0.543  1.00 98.50           C  
ATOM   2660  HH2 TRP A 169       3.342  -0.917  -0.108  1.00 98.50           H  
ATOM   2661  CZ2 TRP A 169       5.465  -0.660  -0.372  1.00 98.50           C  
ATOM   2662  HZ2 TRP A 169       5.732  -1.557   0.166  1.00 98.50           H  
ATOM   2663  CZ3 TRP A 169       3.779   0.844  -1.275  1.00 98.50           C  
ATOM   2664  HZ3 TRP A 169       2.739   1.095  -1.421  1.00 98.50           H  
ATOM   2665  N   TRP A 170       7.734   4.284   0.112  1.00 98.64           N  
ATOM   2666  H   TRP A 170       7.132   3.473   0.131  1.00 98.64           H  
ATOM   2667  CA  TRP A 170       8.640   4.480   1.251  1.00 98.64           C  
ATOM   2668  HA  TRP A 170       8.776   5.547   1.426  1.00 98.64           H  
ATOM   2669  C   TRP A 170      10.010   3.885   0.961  1.00 98.64           C  
ATOM   2670  CB  TRP A 170       8.042   3.871   2.517  1.00 98.64           C  
ATOM   2671  HB2 TRP A 170       7.938   2.793   2.391  1.00 98.64           H  
ATOM   2672  HB3 TRP A 170       8.719   4.046   3.353  1.00 98.64           H  
ATOM   2673  O   TRP A 170      10.392   2.856   1.512  1.00 98.64           O  
ATOM   2674  CG  TRP A 170       6.716   4.425   2.870  1.00 98.64           C  
ATOM   2675  CD1 TRP A 170       6.498   5.600   3.496  1.00 98.64           C  
ATOM   2676  HD1 TRP A 170       7.268   6.278   3.834  1.00 98.64           H  
ATOM   2677  CD2 TRP A 170       5.408   3.840   2.624  1.00 98.64           C  
ATOM   2678  CE2 TRP A 170       4.433   4.701   3.200  1.00 98.64           C  
ATOM   2679  CE3 TRP A 170       4.947   2.669   1.985  1.00 98.64           C  
ATOM   2680  HE3 TRP A 170       5.658   1.990   1.538  1.00 98.64           H  
ATOM   2681  NE1 TRP A 170       5.149   5.764   3.707  1.00 98.64           N  
ATOM   2682  HE1 TRP A 170       4.769   6.544   4.225  1.00 98.64           H  
ATOM   2683  CH2 TRP A 170       2.634   3.231   2.521  1.00 98.64           C  
ATOM   2684  HH2 TRP A 170       1.581   2.995   2.492  1.00 98.64           H  
ATOM   2685  CZ2 TRP A 170       3.075   4.398   3.158  1.00 98.64           C  
ATOM   2686  HZ2 TRP A 170       2.369   5.061   3.635  1.00 98.64           H  
ATOM   2687  CZ3 TRP A 170       3.572   2.369   1.931  1.00 98.64           C  
ATOM   2688  HZ3 TRP A 170       3.236   1.467   1.442  1.00 98.64           H  
ATOM   2689  N   PHE A 171      10.745   4.460   0.020  1.00 98.48           N  
ATOM   2690  H   PHE A 171      10.395   5.291  -0.435  1.00 98.48           H  
ATOM   2691  CA  PHE A 171      12.045   3.915  -0.342  1.00 98.48           C  
ATOM   2692  HA  PHE A 171      11.910   2.863  -0.593  1.00 98.48           H  
ATOM   2693  C   PHE A 171      13.028   4.002   0.829  1.00 98.48           C  
ATOM   2694  CB  PHE A 171      12.590   4.621  -1.576  1.00 98.48           C  
ATOM   2695  HB2 PHE A 171      12.591   5.691  -1.367  1.00 98.48           H  
ATOM   2696  HB3 PHE A 171      13.616   4.299  -1.754  1.00 98.48           H  
ATOM   2697  O   PHE A 171      13.174   5.039   1.470  1.00 98.48           O  
ATOM   2698  CG  PHE A 171      11.780   4.377  -2.826  1.00 98.48           C  
ATOM   2699  CD1 PHE A 171      11.891   3.168  -3.536  1.00 98.48           C  
ATOM   2700  HD1 PHE A 171      12.566   2.397  -3.195  1.00 98.48           H  
ATOM   2701  CD2 PHE A 171      10.891   5.367  -3.268  1.00 98.48           C  
ATOM   2702  HD2 PHE A 171      10.785   6.284  -2.709  1.00 98.48           H  
ATOM   2703  CE1 PHE A 171      11.116   2.960  -4.692  1.00 98.48           C  
ATOM   2704  HE1 PHE A 171      11.175   2.031  -5.239  1.00 98.48           H  
ATOM   2705  CE2 PHE A 171      10.119   5.163  -4.417  1.00 98.48           C  
ATOM   2706  HE2 PHE A 171       9.423   5.923  -4.738  1.00 98.48           H  
ATOM   2707  CZ  PHE A 171      10.240   3.964  -5.137  1.00 98.48           C  
ATOM   2708  HZ  PHE A 171       9.643   3.812  -6.024  1.00 98.48           H  
ATOM   2709  N   ILE A 172      13.738   2.895   1.049  1.00 94.69           N  
ATOM   2710  H   ILE A 172      13.424   2.038   0.617  1.00 94.69           H  
ATOM   2711  CA  ILE A 172      14.922   2.846   1.906  1.00 94.69           C  
ATOM   2712  HA  ILE A 172      14.739   3.503   2.756  1.00 94.69           H  
ATOM   2713  C   ILE A 172      16.106   3.483   1.156  1.00 94.69           C  
ATOM   2714  CB  ILE A 172      15.119   1.421   2.483  1.00 94.69           C  
ATOM   2715  HB  ILE A 172      16.012   1.430   3.108  1.00 94.69           H  
ATOM   2716  O   ILE A 172      15.998   4.587   0.635  1.00 94.69           O  
ATOM   2717  CG1 ILE A 172      15.255   0.319   1.409  1.00 94.69           C  
ATOM   2718 HG12 ILE A 172      14.297   0.213   0.901  1.00 94.69           H  
ATOM   2719 HG13 ILE A 172      16.003   0.593   0.665  1.00 94.69           H  
ATOM   2720  CG2 ILE A 172      13.913   1.071   3.370  1.00 94.69           C  
ATOM   2721 HG21 ILE A 172      14.142   0.208   3.995  1.00 94.69           H  
ATOM   2722 HG22 ILE A 172      13.682   1.907   4.029  1.00 94.69           H  
ATOM   2723 HG23 ILE A 172      13.025   0.857   2.775  1.00 94.69           H  
ATOM   2724  CD1 ILE A 172      15.648  -1.052   1.964  1.00 94.69           C  
ATOM   2725 HD11 ILE A 172      14.835  -1.473   2.556  1.00 94.69           H  
ATOM   2726 HD12 ILE A 172      16.543  -0.963   2.578  1.00 94.69           H  
ATOM   2727 HD13 ILE A 172      15.859  -1.720   1.129  1.00 94.69           H  
ATOM   2728  N   THR A 173      17.212   2.782   0.948  1.00 85.42           N  
ATOM   2729  H   THR A 173      17.303   1.878   1.390  1.00 85.42           H  
ATOM   2730  CA  THR A 173      18.011   3.032  -0.261  1.00 85.42           C  
ATOM   2731  HA  THR A 173      17.886   4.058  -0.605  1.00 85.42           H  
ATOM   2732  C   THR A 173      17.463   2.123  -1.348  1.00 85.42           C  
ATOM   2733  CB  THR A 173      19.503   2.859   0.008  1.00 85.42           C  
ATOM   2734  HB  THR A 173      19.727   1.821   0.254  1.00 85.42           H  
ATOM   2735  O   THR A 173      17.995   1.053  -1.607  1.00 85.42           O  
ATOM   2736  CG2 THR A 173      20.360   3.329  -1.165  1.00 85.42           C  
ATOM   2737 HG21 THR A 173      20.164   2.712  -2.042  1.00 85.42           H  
ATOM   2738 HG22 THR A 173      21.413   3.236  -0.900  1.00 85.42           H  
ATOM   2739 HG23 THR A 173      20.141   4.371  -1.398  1.00 85.42           H  
ATOM   2740  OG1 THR A 173      19.828   3.684   1.101  1.00 85.42           O  
ATOM   2741  HG1 THR A 173      19.094   3.651   1.719  1.00 85.42           H  
ATOM   2742  N   CYS A 174      16.319   2.515  -1.909  1.00 88.95           N  
ATOM   2743  H   CYS A 174      15.957   3.419  -1.643  1.00 88.95           H  
ATOM   2744  CA  CYS A 174      15.729   1.849  -3.064  1.00 88.95           C  
ATOM   2745  HA  CYS A 174      14.840   2.413  -3.343  1.00 88.95           H  
ATOM   2746  C   CYS A 174      15.263   0.398  -2.835  1.00 88.95           C  
ATOM   2747  CB  CYS A 174      16.704   1.947  -4.229  1.00 88.95           C  
ATOM   2748  HB2 CYS A 174      17.562   1.306  -4.024  1.00 88.95           H  
ATOM   2749  HB3 CYS A 174      16.179   1.480  -5.063  1.00 88.95           H  
ATOM   2750  O   CYS A 174      15.565  -0.474  -3.624  1.00 88.95           O  
ATOM   2751  SG  CYS A 174      17.336   3.593  -4.701  1.00 88.95           S  
ATOM   2752  N   HIS A 175      14.484   0.186  -1.783  1.00 97.65           N  
ATOM   2753  H   HIS A 175      14.436   0.950  -1.124  1.00 97.65           H  
ATOM   2754  CA  HIS A 175      13.516  -0.905  -1.594  1.00 97.65           C  
ATOM   2755  HA  HIS A 175      13.092  -0.717  -0.607  1.00 97.65           H  
ATOM   2756  C   HIS A 175      13.964  -2.383  -1.495  1.00 97.65           C  
ATOM   2757  CB  HIS A 175      12.335  -0.712  -2.554  1.00 97.65           C  
ATOM   2758  HB2 HIS A 175      12.007   0.328  -2.559  1.00 97.65           H  
ATOM   2759  HB3 HIS A 175      11.521  -1.310  -2.145  1.00 97.65           H  
ATOM   2760  O   HIS A 175      14.855  -2.862  -2.181  1.00 97.65           O  
ATOM   2761  CG  HIS A 175      12.508  -1.201  -3.966  1.00 97.65           C  
ATOM   2762  CD2 HIS A 175      12.780  -0.452  -5.078  1.00 97.65           C  
ATOM   2763  HD2 HIS A 175      12.996   0.606  -5.111  1.00 97.65           H  
ATOM   2764  ND1 HIS A 175      12.252  -2.511  -4.354  1.00 97.65           N  
ATOM   2765  CE1 HIS A 175      12.432  -2.546  -5.679  1.00 97.65           C  
ATOM   2766  HE1 HIS A 175      12.325  -3.433  -6.286  1.00 97.65           H  
ATOM   2767  NE2 HIS A 175      12.730  -1.322  -6.146  1.00 97.65           N  
ATOM   2768  HE2 HIS A 175      12.868  -1.110  -7.124  1.00 97.65           H  
ATOM   2769  N   ARG A 176      13.269  -3.105  -0.602  1.00 98.44           N  
ATOM   2770  H   ARG A 176      12.638  -2.601   0.005  1.00 98.44           H  
ATOM   2771  CA  ARG A 176      13.118  -4.577  -0.586  1.00 98.44           C  
ATOM   2772  HA  ARG A 176      13.867  -5.055  -1.218  1.00 98.44           H  
ATOM   2773  C   ARG A 176      11.739  -4.990  -1.121  1.00 98.44           C  
ATOM   2774  CB  ARG A 176      13.234  -5.086   0.860  1.00 98.44           C  
ATOM   2775  HB2 ARG A 176      12.447  -4.625   1.456  1.00 98.44           H  
ATOM   2776  HB3 ARG A 176      13.053  -6.161   0.858  1.00 98.44           H  
ATOM   2777  O   ARG A 176      11.536  -6.086  -1.636  1.00 98.44           O  
ATOM   2778  CG  ARG A 176      14.569  -4.826   1.564  1.00 98.44           C  
ATOM   2779  HG2 ARG A 176      14.422  -5.000   2.630  1.00 98.44           H  
ATOM   2780  HG3 ARG A 176      14.883  -3.792   1.420  1.00 98.44           H  
ATOM   2781  CD  ARG A 176      15.654  -5.778   1.071  1.00 98.44           C  
ATOM   2782  HD2 ARG A 176      15.278  -6.795   1.182  1.00 98.44           H  
ATOM   2783  HD3 ARG A 176      15.853  -5.592   0.015  1.00 98.44           H  
ATOM   2784  NE  ARG A 176      16.895  -5.633   1.853  1.00 98.44           N  
ATOM   2785  HE  ARG A 176      16.951  -4.843   2.479  1.00 98.44           H  
ATOM   2786  NH1 ARG A 176      17.893  -7.539   1.053  1.00 98.44           N  
ATOM   2787 HH11 ARG A 176      17.108  -7.674   0.432  1.00 98.44           H  
ATOM   2788 HH12 ARG A 176      18.626  -8.234   1.028  1.00 98.44           H  
ATOM   2789  NH2 ARG A 176      18.919  -6.330   2.615  1.00 98.44           N  
ATOM   2790 HH21 ARG A 176      19.664  -7.011   2.572  1.00 98.44           H  
ATOM   2791 HH22 ARG A 176      18.963  -5.526   3.224  1.00 98.44           H  
ATOM   2792  CZ  ARG A 176      17.887  -6.501   1.834  1.00 98.44           C  
ATOM   2793  N   VAL A 177      10.770  -4.091  -0.969  1.00 98.64           N  
ATOM   2794  H   VAL A 177      10.986  -3.257  -0.442  1.00 98.64           H  
ATOM   2795  CA  VAL A 177       9.404  -4.201  -1.474  1.00 98.64           C  
ATOM   2796  HA  VAL A 177       9.318  -5.076  -2.119  1.00 98.64           H  
ATOM   2797  C   VAL A 177       9.106  -2.953  -2.289  1.00 98.64           C  
ATOM   2798  CB  VAL A 177       8.412  -4.344  -0.303  1.00 98.64           C  
ATOM   2799  HB  VAL A 177       8.505  -3.483   0.359  1.00 98.64           H  
ATOM   2800  O   VAL A 177       9.289  -1.850  -1.785  1.00 98.64           O  
ATOM   2801  CG1 VAL A 177       6.960  -4.425  -0.774  1.00 98.64           C  
ATOM   2802 HG11 VAL A 177       6.840  -5.300  -1.412  1.00 98.64           H  
ATOM   2803 HG12 VAL A 177       6.680  -3.522  -1.317  1.00 98.64           H  
ATOM   2804 HG13 VAL A 177       6.299  -4.525   0.087  1.00 98.64           H  
ATOM   2805  CG2 VAL A 177       8.714  -5.609   0.501  1.00 98.64           C  
ATOM   2806 HG21 VAL A 177       9.653  -5.471   1.037  1.00 98.64           H  
ATOM   2807 HG22 VAL A 177       7.925  -5.797   1.230  1.00 98.64           H  
ATOM   2808 HG23 VAL A 177       8.792  -6.473  -0.159  1.00 98.64           H  
ATOM   2809  N   ASN A 178       8.604  -3.109  -3.510  1.00 97.81           N  
ATOM   2810  H   ASN A 178       8.464  -4.055  -3.834  1.00 97.81           H  
ATOM   2811  CA  ASN A 178       8.068  -2.020  -4.330  1.00 97.81           C  
ATOM   2812  HA  ASN A 178       7.762  -1.200  -3.681  1.00 97.81           H  
ATOM   2813  C   ASN A 178       6.818  -2.513  -5.058  1.00 97.81           C  
ATOM   2814  CB  ASN A 178       9.130  -1.479  -5.299  1.00 97.81           C  
ATOM   2815  HB2 ASN A 178       9.967  -1.089  -4.719  1.00 97.81           H  
ATOM   2816  HB3 ASN A 178       9.484  -2.283  -5.945  1.00 97.81           H  
ATOM   2817  O   ASN A 178       6.830  -2.804  -6.253  1.00 97.81           O  
ATOM   2818  CG  ASN A 178       8.603  -0.341  -6.159  1.00 97.81           C  
ATOM   2819  ND2 ASN A 178       9.234  -0.076  -7.280  1.00 97.81           N  
ATOM   2820 HD21 ASN A 178       9.953  -0.703  -7.610  1.00 97.81           H  
ATOM   2821 HD22 ASN A 178       8.848   0.643  -7.875  1.00 97.81           H  
ATOM   2822  OD1 ASN A 178       7.630   0.320  -5.826  1.00 97.81           O  
ATOM   2823  N   ILE A 179       5.718  -2.626  -4.320  1.00 97.92           N  
ATOM   2824  H   ILE A 179       5.763  -2.408  -3.335  1.00 97.92           H  
ATOM   2825  CA  ILE A 179       4.449  -3.121  -4.871  1.00 97.92           C  
ATOM   2826  HA  ILE A 179       4.691  -3.950  -5.536  1.00 97.92           H  
ATOM   2827  C   ILE A 179       3.726  -2.086  -5.749  1.00 97.92           C  
ATOM   2828  CB  ILE A 179       3.559  -3.693  -3.757  1.00 97.92           C  
ATOM   2829  HB  ILE A 179       2.592  -3.948  -4.191  1.00 97.92           H  
ATOM   2830  O   ILE A 179       2.752  -2.401  -6.432  1.00 97.92           O  
ATOM   2831  CG1 ILE A 179       3.302  -2.687  -2.627  1.00 97.92           C  
ATOM   2832 HG12 ILE A 179       4.194  -2.623  -2.003  1.00 97.92           H  
ATOM   2833 HG13 ILE A 179       3.086  -1.701  -3.038  1.00 97.92           H  
ATOM   2834  CG2 ILE A 179       4.226  -4.980  -3.232  1.00 97.92           C  
ATOM   2835 HG21 ILE A 179       3.673  -5.418  -2.401  1.00 97.92           H  
ATOM   2836 HG22 ILE A 179       4.277  -5.717  -4.034  1.00 97.92           H  
ATOM   2837 HG23 ILE A 179       5.243  -4.778  -2.897  1.00 97.92           H  
ATOM   2838  CD1 ILE A 179       2.118  -3.114  -1.756  1.00 97.92           C  
ATOM   2839 HD11 ILE A 179       1.182  -2.940  -2.287  1.00 97.92           H  
ATOM   2840 HD12 ILE A 179       2.179  -4.166  -1.476  1.00 97.92           H  
ATOM   2841 HD13 ILE A 179       2.130  -2.537  -0.832  1.00 97.92           H  
ATOM   2842  N   ASN A 180       4.247  -0.861  -5.793  1.00 98.23           N  
ATOM   2843  H   ASN A 180       5.050  -0.667  -5.211  1.00 98.23           H  
ATOM   2844  CA  ASN A 180       3.842   0.181  -6.729  1.00 98.23           C  
ATOM   2845  HA  ASN A 180       2.833  -0.025  -7.086  1.00 98.23           H  
ATOM   2846  C   ASN A 180       4.722   0.216  -7.990  1.00 98.23           C  
ATOM   2847  CB  ASN A 180       3.792   1.517  -5.973  1.00 98.23           C  
ATOM   2848  HB2 ASN A 180       3.709   2.338  -6.685  1.00 98.23           H  
ATOM   2849  HB3 ASN A 180       4.716   1.660  -5.412  1.00 98.23           H  
ATOM   2850  O   ASN A 180       4.547   1.101  -8.818  1.00 98.23           O  
ATOM   2851  CG  ASN A 180       2.609   1.624  -5.024  1.00 98.23           C  
ATOM   2852  ND2 ASN A 180       2.587   2.664  -4.225  1.00 98.23           N  
ATOM   2853 HD21 ASN A 180       3.354   3.320  -4.233  1.00 98.23           H  
ATOM   2854 HD22 ASN A 180       1.805   2.750  -3.591  1.00 98.23           H  
ATOM   2855  OD1 ASN A 180       1.695   0.810  -5.000  1.00 98.23           O  
ATOM   2856  N   GLY A 181       5.640  -0.738  -8.177  1.00 97.49           N  
ATOM   2857  H   GLY A 181       5.806  -1.420  -7.451  1.00 97.49           H  
ATOM   2858  CA  GLY A 181       6.449  -0.821  -9.390  1.00 97.49           C  
ATOM   2859  HA2 GLY A 181       6.948   0.134  -9.553  1.00 97.49           H  
ATOM   2860  HA3 GLY A 181       7.228  -1.572  -9.253  1.00 97.49           H  
ATOM   2861  C   GLY A 181       5.650  -1.152 -10.656  1.00 97.49           C  
ATOM   2862  O   GLY A 181       4.415  -1.264 -10.667  1.00 97.49           O  
ATOM   2863  N   VAL A 182       6.376  -1.305 -11.758  1.00 96.73           N  
ATOM   2864  H   VAL A 182       7.382  -1.311 -11.666  1.00 96.73           H  
ATOM   2865  CA  VAL A 182       5.821  -1.510 -13.097  1.00 96.73           C  
ATOM   2866  HA  VAL A 182       4.859  -1.002 -13.160  1.00 96.73           H  
ATOM   2867  C   VAL A 182       5.604  -3.000 -13.335  1.00 96.73           C  
ATOM   2868  CB  VAL A 182       6.739  -0.895 -14.171  1.00 96.73           C  
ATOM   2869  HB  VAL A 182       7.702  -1.405 -14.163  1.00 96.73           H  
ATOM   2870  O   VAL A 182       6.548  -3.786 -13.353  1.00 96.73           O  
ATOM   2871  CG1 VAL A 182       6.113  -1.032 -15.565  1.00 96.73           C  
ATOM   2872 HG11 VAL A 182       5.146  -0.531 -15.599  1.00 96.73           H  
ATOM   2873 HG12 VAL A 182       6.775  -0.583 -16.307  1.00 96.73           H  
ATOM   2874 HG13 VAL A 182       5.987  -2.083 -15.824  1.00 96.73           H  
ATOM   2875  CG2 VAL A 182       6.986   0.599 -13.911  1.00 96.73           C  
ATOM   2876 HG21 VAL A 182       7.521   0.735 -12.971  1.00 96.73           H  
ATOM   2877 HG22 VAL A 182       7.596   1.017 -14.712  1.00 96.73           H  
ATOM   2878 HG23 VAL A 182       6.039   1.137 -13.860  1.00 96.73           H  
ATOM   2879  N   PHE A 183       4.354  -3.414 -13.539  1.00 94.28           N  
ATOM   2880  H   PHE A 183       3.602  -2.740 -13.527  1.00 94.28           H  
ATOM   2881  CA  PHE A 183       4.038  -4.821 -13.774  1.00 94.28           C  
ATOM   2882  HA  PHE A 183       4.312  -5.386 -12.883  1.00 94.28           H  
ATOM   2883  C   PHE A 183       4.816  -5.410 -14.952  1.00 94.28           C  
ATOM   2884  CB  PHE A 183       2.543  -5.000 -14.035  1.00 94.28           C  
ATOM   2885  HB2 PHE A 183       2.402  -5.876 -14.668  1.00 94.28           H  
ATOM   2886  HB3 PHE A 183       2.160  -4.145 -14.592  1.00 94.28           H  
ATOM   2887  O   PHE A 183       4.753  -4.909 -16.072  1.00 94.28           O  
ATOM   2888  CG  PHE A 183       1.721  -5.236 -12.795  1.00 94.28           C  
ATOM   2889  CD1 PHE A 183       1.904  -6.417 -12.050  1.00 94.28           C  
ATOM   2890  HD1 PHE A 183       2.684  -7.119 -12.305  1.00 94.28           H  
ATOM   2891  CD2 PHE A 183       0.701  -4.335 -12.449  1.00 94.28           C  
ATOM   2892  HD2 PHE A 183       0.553  -3.435 -13.028  1.00 94.28           H  
ATOM   2893  CE1 PHE A 183       1.046  -6.706 -10.978  1.00 94.28           C  
ATOM   2894  HE1 PHE A 183       1.161  -7.616 -10.408  1.00 94.28           H  
ATOM   2895  CE2 PHE A 183      -0.183  -4.649 -11.406  1.00 94.28           C  
ATOM   2896  HE2 PHE A 183      -1.021  -4.001 -11.197  1.00 94.28           H  
ATOM   2897  CZ  PHE A 183      -0.009  -5.838 -10.676  1.00 94.28           C  
ATOM   2898  HZ  PHE A 183      -0.702  -6.111  -9.894  1.00 94.28           H  
ATOM   2899  N   GLY A 184       5.486  -6.537 -14.705  1.00 92.37           N  
ATOM   2900  H   GLY A 184       5.638  -6.797 -13.741  1.00 92.37           H  
ATOM   2901  CA  GLY A 184       6.168  -7.312 -15.739  1.00 92.37           C  
ATOM   2902  HA2 GLY A 184       6.389  -8.304 -15.345  1.00 92.37           H  
ATOM   2903  HA3 GLY A 184       5.509  -7.415 -16.602  1.00 92.37           H  
ATOM   2904  C   GLY A 184       7.482  -6.703 -16.229  1.00 92.37           C  
ATOM   2905  O   GLY A 184       8.117  -7.303 -17.097  1.00 92.37           O  
ATOM   2906  N   ASP A 185       7.915  -5.565 -15.680  1.00 95.34           N  
ATOM   2907  H   ASP A 185       7.367  -5.114 -14.961  1.00 95.34           H  
ATOM   2908  CA  ASP A 185       9.230  -5.013 -15.978  1.00 95.34           C  
ATOM   2909  HA  ASP A 185       9.356  -5.010 -17.061  1.00 95.34           H  
ATOM   2910  C   ASP A 185      10.319  -5.895 -15.358  1.00 95.34           C  
ATOM   2911  CB  ASP A 185       9.332  -3.562 -15.506  1.00 95.34           C  
ATOM   2912  HB2 ASP A 185       8.422  -3.039 -15.802  1.00 95.34           H  
ATOM   2913  HB3 ASP A 185       9.410  -3.526 -14.420  1.00 95.34           H  
ATOM   2914  O   ASP A 185      10.357  -6.121 -14.148  1.00 95.34           O  
ATOM   2915  CG  ASP A 185      10.526  -2.840 -16.136  1.00 95.34           C  
ATOM   2916  OD1 ASP A 185      11.565  -3.466 -16.453  1.00 95.34           O  
ATOM   2917  OD2 ASP A 185      10.418  -1.617 -16.347  1.00 95.34           O  
ATOM   2918  N   LYS A 186      11.194  -6.422 -16.217  1.00 96.87           N  
ATOM   2919  H   LYS A 186      11.102  -6.149 -17.185  1.00 96.87           H  
ATOM   2920  CA  LYS A 186      12.261  -7.356 -15.836  1.00 96.87           C  
ATOM   2921  HA  LYS A 186      11.985  -7.823 -14.891  1.00 96.87           H  
ATOM   2922  C   LYS A 186      13.594  -6.666 -15.561  1.00 96.87           C  
ATOM   2923  CB  LYS A 186      12.402  -8.463 -16.887  1.00 96.87           C  
ATOM   2924  HB2 LYS A 186      12.674  -8.022 -17.846  1.00 96.87           H  
ATOM   2925  HB3 LYS A 186      13.202  -9.134 -16.575  1.00 96.87           H  
ATOM   2926  O   LYS A 186      14.576  -7.341 -15.246  1.00 96.87           O  
ATOM   2927  CG  LYS A 186      11.115  -9.281 -17.042  1.00 96.87           C  
ATOM   2928  HG2 LYS A 186      10.793  -9.643 -16.065  1.00 96.87           H  
ATOM   2929  HG3 LYS A 186      10.330  -8.655 -17.466  1.00 96.87           H  
ATOM   2930  CD  LYS A 186      11.356 -10.471 -17.971  1.00 96.87           C  
ATOM   2931  HD2 LYS A 186      12.164 -11.081 -17.567  1.00 96.87           H  
ATOM   2932  HD3 LYS A 186      11.635 -10.104 -18.958  1.00 96.87           H  
ATOM   2933  CE  LYS A 186      10.077 -11.305 -18.061  1.00 96.87           C  
ATOM   2934  HE2 LYS A 186       9.811 -11.630 -17.056  1.00 96.87           H  
ATOM   2935  HE3 LYS A 186       9.273 -10.667 -18.428  1.00 96.87           H  
ATOM   2936  NZ  LYS A 186      10.263 -12.477 -18.950  1.00 96.87           N  
ATOM   2937  HZ1 LYS A 186       9.416 -13.026 -18.986  1.00 96.87           H  
ATOM   2938  HZ2 LYS A 186      10.499 -12.176 -19.884  1.00 96.87           H  
ATOM   2939  HZ3 LYS A 186      11.007 -13.062 -18.596  1.00 96.87           H  
ATOM   2940  N   ARG A 187      13.669  -5.337 -15.707  1.00 97.85           N  
ATOM   2941  H   ARG A 187      12.821  -4.832 -15.922  1.00 97.85           H  
ATOM   2942  CA  ARG A 187      14.840  -4.571 -15.271  1.00 97.85           C  
ATOM   2943  HA  ARG A 187      15.734  -5.014 -15.711  1.00 97.85           H  
ATOM   2944  C   ARG A 187      14.955  -4.680 -13.754  1.00 97.85           C  
ATOM   2945  CB  ARG A 187      14.727  -3.106 -15.705  1.00 97.85           C  
ATOM   2946  HB2 ARG A 187      13.802  -2.694 -15.302  1.00 97.85           H  
ATOM   2947  HB3 ARG A 187      15.561  -2.545 -15.285  1.00 97.85           H  
ATOM   2948  O   ARG A 187      13.955  -4.640 -13.042  1.00 97.85           O  
ATOM   2949  CG  ARG A 187      14.740  -2.940 -17.231  1.00 97.85           C  
ATOM   2950  HG2 ARG A 187      15.696  -3.292 -17.618  1.00 97.85           H  
ATOM   2951  HG3 ARG A 187      13.945  -3.531 -17.686  1.00 97.85           H  
ATOM   2952  CD  ARG A 187      14.553  -1.473 -17.626  1.00 97.85           C  
ATOM   2953  HD2 ARG A 187      14.711  -1.388 -18.701  1.00 97.85           H  
ATOM   2954  HD3 ARG A 187      15.305  -0.875 -17.112  1.00 97.85           H  
ATOM   2955  NE  ARG A 187      13.204  -0.968 -17.299  1.00 97.85           N  
ATOM   2956  HE  ARG A 187      12.517  -1.628 -16.964  1.00 97.85           H  
ATOM   2957  NH1 ARG A 187      13.585   1.231 -17.837  1.00 97.85           N  
ATOM   2958 HH11 ARG A 187      13.233   2.174 -17.921  1.00 97.85           H  
ATOM   2959 HH12 ARG A 187      14.543   0.992 -18.048  1.00 97.85           H  
ATOM   2960  NH2 ARG A 187      11.578   0.622 -17.131  1.00 97.85           N  
ATOM   2961 HH21 ARG A 187      11.222   1.564 -17.204  1.00 97.85           H  
ATOM   2962 HH22 ARG A 187      10.977  -0.123 -16.806  1.00 97.85           H  
ATOM   2963  CZ  ARG A 187      12.795   0.282 -17.417  1.00 97.85           C  
ATOM   2964  N   TRP A 188      16.186  -4.782 -13.265  1.00 97.79           N  
ATOM   2965  H   TRP A 188      16.961  -4.800 -13.912  1.00 97.79           H  
ATOM   2966  CA  TRP A 188      16.466  -5.001 -11.847  1.00 97.79           C  
ATOM   2967  HA  TRP A 188      16.097  -5.990 -11.573  1.00 97.79           H  
ATOM   2968  C   TRP A 188      15.786  -3.954 -10.942  1.00 97.79           C  
ATOM   2969  CB  TRP A 188      17.981  -5.003 -11.642  1.00 97.79           C  
ATOM   2970  HB2 TRP A 188      18.385  -4.026 -11.905  1.00 97.79           H  
ATOM   2971  HB3 TRP A 188      18.427  -5.739 -12.311  1.00 97.79           H  
ATOM   2972  O   TRP A 188      16.146  -2.778 -10.976  1.00 97.79           O  
ATOM   2973  CG  TRP A 188      18.397  -5.334 -10.247  1.00 97.79           C  
ATOM   2974  CD1 TRP A 188      18.388  -4.480  -9.197  1.00 97.79           C  
ATOM   2975  HD1 TRP A 188      18.074  -3.448  -9.243  1.00 97.79           H  
ATOM   2976  CD2 TRP A 188      18.825  -6.622  -9.714  1.00 97.79           C  
ATOM   2977  CE2 TRP A 188      19.090  -6.463  -8.321  1.00 97.79           C  
ATOM   2978  CE3 TRP A 188      18.992  -7.913 -10.260  1.00 97.79           C  
ATOM   2979  HE3 TRP A 188      18.774  -8.078 -11.304  1.00 97.79           H  
ATOM   2980  NE1 TRP A 188      18.785  -5.147  -8.056  1.00 97.79           N  
ATOM   2981  HE1 TRP A 188      18.764  -4.739  -7.132  1.00 97.79           H  
ATOM   2982  CH2 TRP A 188      19.702  -8.791  -8.091  1.00 97.79           C  
ATOM   2983  HH2 TRP A 188      20.040  -9.618  -7.485  1.00 97.79           H  
ATOM   2984  CZ2 TRP A 188      19.525  -7.522  -7.514  1.00 97.79           C  
ATOM   2985  HZ2 TRP A 188      19.710  -7.363  -6.462  1.00 97.79           H  
ATOM   2986  CZ3 TRP A 188      19.429  -8.985  -9.458  1.00 97.79           C  
ATOM   2987  HZ3 TRP A 188      19.557  -9.965  -9.894  1.00 97.79           H  
ATOM   2988  N   GLY A 189      14.823  -4.391 -10.131  1.00 97.44           N  
ATOM   2989  H   GLY A 189      14.569  -5.363 -10.227  1.00 97.44           H  
ATOM   2990  CA  GLY A 189      14.067  -3.627  -9.138  1.00 97.44           C  
ATOM   2991  HA2 GLY A 189      13.696  -4.323  -8.386  1.00 97.44           H  
ATOM   2992  HA3 GLY A 189      14.736  -2.927  -8.637  1.00 97.44           H  
ATOM   2993  C   GLY A 189      12.864  -2.842  -9.678  1.00 97.44           C  
ATOM   2994  O   GLY A 189      12.236  -2.123  -8.902  1.00 97.44           O  
ATOM   2995  N   TYR A 190      12.545  -2.929 -10.976  1.00 97.53           N  
ATOM   2996  H   TYR A 190      13.079  -3.551 -11.566  1.00 97.53           H  
ATOM   2997  CA  TYR A 190      11.471  -2.134 -11.602  1.00 97.53           C  
ATOM   2998  HA  TYR A 190      11.403  -1.166 -11.105  1.00 97.53           H  
ATOM   2999  C   TYR A 190      10.083  -2.769 -11.487  1.00 97.53           C  
ATOM   3000  CB  TYR A 190      11.797  -1.879 -13.079  1.00 97.53           C  
ATOM   3001  HB2 TYR A 190      12.115  -2.808 -13.552  1.00 97.53           H  
ATOM   3002  HB3 TYR A 190      10.882  -1.565 -13.581  1.00 97.53           H  
ATOM   3003  O   TYR A 190       9.085  -2.060 -11.606  1.00 97.53           O  
ATOM   3004  CG  TYR A 190      12.839  -0.804 -13.302  1.00 97.53           C  
ATOM   3005  CD1 TYR A 190      12.443   0.460 -13.771  1.00 97.53           C  
ATOM   3006  HD1 TYR A 190      11.399   0.651 -13.976  1.00 97.53           H  
ATOM   3007  CD2 TYR A 190      14.193  -1.054 -13.017  1.00 97.53           C  
ATOM   3008  HD2 TYR A 190      14.489  -2.028 -12.656  1.00 97.53           H  
ATOM   3009  CE1 TYR A 190      13.398   1.476 -13.938  1.00 97.53           C  
ATOM   3010  HE1 TYR A 190      13.087   2.460 -14.257  1.00 97.53           H  
ATOM   3011  CE2 TYR A 190      15.154  -0.042 -13.176  1.00 97.53           C  
ATOM   3012  HE2 TYR A 190      16.188  -0.226 -12.921  1.00 97.53           H  
ATOM   3013  OH  TYR A 190      15.650   2.248 -13.688  1.00 97.53           O  
ATOM   3014  HH  TYR A 190      15.158   3.072 -13.665  1.00 97.53           H  
ATOM   3015  CZ  TYR A 190      14.752   1.233 -13.617  1.00 97.53           C  
ATOM   3016  N   GLY A 191      10.028  -4.084 -11.270  1.00 96.97           N  
ATOM   3017  H   GLY A 191      10.901  -4.592 -11.227  1.00 96.97           H  
ATOM   3018  CA  GLY A 191       8.795  -4.855 -11.161  1.00 96.97           C  
ATOM   3019  HA2 GLY A 191       8.231  -4.755 -12.088  1.00 96.97           H  
ATOM   3020  HA3 GLY A 191       9.059  -5.907 -11.053  1.00 96.97           H  
ATOM   3021  C   GLY A 191       7.906  -4.473  -9.972  1.00 96.97           C  
ATOM   3022  O   GLY A 191       8.271  -3.668  -9.118  1.00 96.97           O  
ATOM   3023  N   VAL A 192       6.746  -5.122  -9.865  1.00 97.74           N  
ATOM   3024  H   VAL A 192       6.500  -5.758 -10.610  1.00 97.74           H  
ATOM   3025  CA  VAL A 192       5.970  -5.167  -8.613  1.00 97.74           C  
ATOM   3026  HA  VAL A 192       5.980  -4.182  -8.147  1.00 97.74           H  
ATOM   3027  C   VAL A 192       6.669  -6.154  -7.673  1.00 97.74           C  
ATOM   3028  CB  VAL A 192       4.500  -5.541  -8.886  1.00 97.74           C  
ATOM   3029  HB  VAL A 192       4.460  -6.501  -9.400  1.00 97.74           H  
ATOM   3030  O   VAL A 192       6.450  -7.361  -7.776  1.00 97.74           O  
ATOM   3031  CG1 VAL A 192       3.660  -5.644  -7.612  1.00 97.74           C  
ATOM   3032 HG11 VAL A 192       3.514  -4.653  -7.180  1.00 97.74           H  
ATOM   3033 HG12 VAL A 192       2.682  -6.057  -7.858  1.00 97.74           H  
ATOM   3034 HG13 VAL A 192       4.142  -6.292  -6.880  1.00 97.74           H  
ATOM   3035  CG2 VAL A 192       3.835  -4.479  -9.769  1.00 97.74           C  
ATOM   3036 HG21 VAL A 192       4.330  -4.422 -10.739  1.00 97.74           H  
ATOM   3037 HG22 VAL A 192       3.896  -3.505  -9.283  1.00 97.74           H  
ATOM   3038 HG23 VAL A 192       2.785  -4.725  -9.923  1.00 97.74           H  
ATOM   3039  N   ILE A 193       7.570  -5.651  -6.826  1.00 98.52           N  
ATOM   3040  H   ILE A 193       7.681  -4.648  -6.815  1.00 98.52           H  
ATOM   3041  CA  ILE A 193       8.556  -6.468  -6.099  1.00 98.52           C  
ATOM   3042  HA  ILE A 193       8.631  -7.433  -6.601  1.00 98.52           H  
ATOM   3043  C   ILE A 193       8.127  -6.767  -4.663  1.00 98.52           C  
ATOM   3044  CB  ILE A 193       9.966  -5.818  -6.142  1.00 98.52           C  
ATOM   3045  HB  ILE A 193       9.883  -4.813  -5.728  1.00 98.52           H  
ATOM   3046  O   ILE A 193       7.787  -5.861  -3.901  1.00 98.52           O  
ATOM   3047  CG1 ILE A 193      10.558  -5.676  -7.561  1.00 98.52           C  
ATOM   3048 HG12 ILE A 193      10.003  -4.906  -8.098  1.00 98.52           H  
ATOM   3049 HG13 ILE A 193      11.582  -5.312  -7.487  1.00 98.52           H  
ATOM   3050  CG2 ILE A 193      10.992  -6.570  -5.274  1.00 98.52           C  
ATOM   3051 HG21 ILE A 193      11.020  -7.628  -5.535  1.00 98.52           H  
ATOM   3052 HG22 ILE A 193      11.989  -6.151  -5.406  1.00 98.52           H  
ATOM   3053 HG23 ILE A 193      10.743  -6.464  -4.218  1.00 98.52           H  
ATOM   3054  CD1 ILE A 193      10.565  -6.947  -8.410  1.00 98.52           C  
ATOM   3055 HD11 ILE A 193      11.017  -6.730  -9.378  1.00 98.52           H  
ATOM   3056 HD12 ILE A 193       9.541  -7.287  -8.564  1.00 98.52           H  
ATOM   3057 HD13 ILE A 193      11.143  -7.732  -7.921  1.00 98.52           H  
ATOM   3058  N   TRP A 194       8.282  -8.035  -4.285  1.00 98.67           N  
ATOM   3059  H   TRP A 194       8.543  -8.692  -5.007  1.00 98.67           H  
ATOM   3060  CA  TRP A 194       8.570  -8.467  -2.918  1.00 98.67           C  
ATOM   3061  HA  TRP A 194       8.783  -7.606  -2.285  1.00 98.67           H  
ATOM   3062  C   TRP A 194       9.817  -9.347  -2.999  1.00 98.67           C  
ATOM   3063  CB  TRP A 194       7.369  -9.225  -2.338  1.00 98.67           C  
ATOM   3064  HB2 TRP A 194       7.214 -10.154  -2.887  1.00 98.67           H  
ATOM   3065  HB3 TRP A 194       6.479  -8.614  -2.489  1.00 98.67           H  
ATOM   3066  O   TRP A 194       9.726 -10.471  -3.492  1.00 98.67           O  
ATOM   3067  CG  TRP A 194       7.465  -9.530  -0.873  1.00 98.67           C  
ATOM   3068  CD1 TRP A 194       8.275 -10.439  -0.278  1.00 98.67           C  
ATOM   3069  HD1 TRP A 194       8.972 -11.085  -0.792  1.00 98.67           H  
ATOM   3070  CD2 TRP A 194       6.728  -8.892   0.211  1.00 98.67           C  
ATOM   3071  CE2 TRP A 194       7.137  -9.470   1.448  1.00 98.67           C  
ATOM   3072  CE3 TRP A 194       5.756  -7.871   0.269  1.00 98.67           C  
ATOM   3073  HE3 TRP A 194       5.415  -7.416  -0.649  1.00 98.67           H  
ATOM   3074  NE1 TRP A 194       8.087 -10.402   1.093  1.00 98.67           N  
ATOM   3075  HE1 TRP A 194       8.619 -10.950   1.754  1.00 98.67           H  
ATOM   3076  CH2 TRP A 194       5.629  -8.046   2.700  1.00 98.67           C  
ATOM   3077  HH2 TRP A 194       5.210  -7.720   3.640  1.00 98.67           H  
ATOM   3078  CZ2 TRP A 194       6.601  -9.056   2.677  1.00 98.67           C  
ATOM   3079  HZ2 TRP A 194       6.917  -9.513   3.604  1.00 98.67           H  
ATOM   3080  CZ3 TRP A 194       5.206  -7.458   1.497  1.00 98.67           C  
ATOM   3081  HZ3 TRP A 194       4.453  -6.683   1.513  1.00 98.67           H  
ATOM   3082  N   GLU A 195      10.985  -8.836  -2.595  1.00 98.23           N  
ATOM   3083  H   GLU A 195      10.999  -7.911  -2.191  1.00 98.23           H  
ATOM   3084  CA  GLU A 195      12.296  -9.372  -3.009  1.00 98.23           C  
ATOM   3085  HA  GLU A 195      12.425  -9.189  -4.075  1.00 98.23           H  
ATOM   3086  C   GLU A 195      12.438 -10.887  -2.799  1.00 98.23           C  
ATOM   3087  CB  GLU A 195      13.408  -8.607  -2.267  1.00 98.23           C  
ATOM   3088  HB2 GLU A 195      13.251  -8.687  -1.191  1.00 98.23           H  
ATOM   3089  HB3 GLU A 195      13.360  -7.558  -2.558  1.00 98.23           H  
ATOM   3090  O   GLU A 195      12.893 -11.604  -3.688  1.00 98.23           O  
ATOM   3091  CG  GLU A 195      14.810  -9.123  -2.615  1.00 98.23           C  
ATOM   3092  HG2 GLU A 195      14.907  -9.162  -3.700  1.00 98.23           H  
ATOM   3093  HG3 GLU A 195      14.930 -10.138  -2.235  1.00 98.23           H  
ATOM   3094  CD  GLU A 195      15.923  -8.247  -2.028  1.00 98.23           C  
ATOM   3095  OE1 GLU A 195      16.773  -7.776  -2.820  1.00 98.23           O  
ATOM   3096  OE2 GLU A 195      15.982  -8.096  -0.787  1.00 98.23           O  
ATOM   3097  N   THR A 196      11.984 -11.403  -1.661  1.00 98.39           N  
ATOM   3098  H   THR A 196      11.609 -10.776  -0.963  1.00 98.39           H  
ATOM   3099  CA  THR A 196      12.105 -12.831  -1.322  1.00 98.39           C  
ATOM   3100  HA  THR A 196      13.104 -13.162  -1.604  1.00 98.39           H  
ATOM   3101  C   THR A 196      11.138 -13.745  -2.074  1.00 98.39           C  
ATOM   3102  CB  THR A 196      11.964 -13.029   0.187  1.00 98.39           C  
ATOM   3103  HB  THR A 196      11.895 -14.090   0.428  1.00 98.39           H  
ATOM   3104  O   THR A 196      11.327 -14.960  -2.074  1.00 98.39           O  
ATOM   3105  CG2 THR A 196      13.181 -12.442   0.888  1.00 98.39           C  
ATOM   3106 HG21 THR A 196      14.053 -13.071   0.709  1.00 98.39           H  
ATOM   3107 HG22 THR A 196      12.997 -12.394   1.961  1.00 98.39           H  
ATOM   3108 HG23 THR A 196      13.398 -11.430   0.544  1.00 98.39           H  
ATOM   3109  OG1 THR A 196      10.835 -12.355   0.700  1.00 98.39           O  
ATOM   3110  HG1 THR A 196      11.189 -11.773   1.377  1.00 98.39           H  
ATOM   3111  N   LEU A 197      10.130 -13.184  -2.749  1.00 98.23           N  
ATOM   3112  H   LEU A 197      10.078 -12.175  -2.747  1.00 98.23           H  
ATOM   3113  CA  LEU A 197       9.226 -13.911  -3.642  1.00 98.23           C  
ATOM   3114  HA  LEU A 197       9.266 -14.978  -3.422  1.00 98.23           H  
ATOM   3115  C   LEU A 197       9.648 -13.756  -5.105  1.00 98.23           C  
ATOM   3116  CB  LEU A 197       7.781 -13.413  -3.446  1.00 98.23           C  
ATOM   3117  HB2 LEU A 197       7.154 -13.911  -4.185  1.00 98.23           H  
ATOM   3118  HB3 LEU A 197       7.744 -12.344  -3.654  1.00 98.23           H  
ATOM   3119  O   LEU A 197       9.820 -14.742  -5.823  1.00 98.23           O  
ATOM   3120  CG  LEU A 197       7.170 -13.654  -2.055  1.00 98.23           C  
ATOM   3121  HG  LEU A 197       7.723 -13.093  -1.302  1.00 98.23           H  
ATOM   3122  CD1 LEU A 197       5.722 -13.163  -2.077  1.00 98.23           C  
ATOM   3123 HD11 LEU A 197       5.241 -13.374  -1.122  1.00 98.23           H  
ATOM   3124 HD12 LEU A 197       5.700 -12.085  -2.241  1.00 98.23           H  
ATOM   3125 HD13 LEU A 197       5.160 -13.664  -2.864  1.00 98.23           H  
ATOM   3126  CD2 LEU A 197       7.186 -15.136  -1.675  1.00 98.23           C  
ATOM   3127 HD21 LEU A 197       6.700 -15.724  -2.453  1.00 98.23           H  
ATOM   3128 HD22 LEU A 197       6.652 -15.279  -0.735  1.00 98.23           H  
ATOM   3129 HD23 LEU A 197       8.213 -15.473  -1.537  1.00 98.23           H  
ATOM   3130  N   THR A 198       9.805 -12.514  -5.555  1.00 98.25           N  
ATOM   3131  H   THR A 198       9.693 -11.750  -4.903  1.00 98.25           H  
ATOM   3132  CA  THR A 198       9.969 -12.168  -6.974  1.00 98.25           C  
ATOM   3133  HA  THR A 198       9.525 -12.951  -7.589  1.00 98.25           H  
ATOM   3134  C   THR A 198      11.427 -12.052  -7.407  1.00 98.25           C  
ATOM   3135  CB  THR A 198       9.234 -10.856  -7.293  1.00 98.25           C  
ATOM   3136  HB  THR A 198       9.388 -10.597  -8.341  1.00 98.25           H  
ATOM   3137  O   THR A 198      11.703 -11.847  -8.589  1.00 98.25           O  
ATOM   3138  CG2 THR A 198       7.734 -10.977  -7.036  1.00 98.25           C  
ATOM   3139 HG21 THR A 198       7.542 -11.209  -5.988  1.00 98.25           H  
ATOM   3140 HG22 THR A 198       7.309 -11.755  -7.670  1.00 98.25           H  
ATOM   3141 HG23 THR A 198       7.267 -10.020  -7.269  1.00 98.25           H  
ATOM   3142  OG1 THR A 198       9.688  -9.793  -6.483  1.00 98.25           O  
ATOM   3143  HG1 THR A 198      10.623  -9.649  -6.648  1.00 98.25           H  
ATOM   3144  N   GLY A 199      12.374 -12.094  -6.466  1.00 97.65           N  
ATOM   3145  H   GLY A 199      12.103 -12.219  -5.501  1.00 97.65           H  
ATOM   3146  CA  GLY A 199      13.695 -11.524  -6.701  1.00 97.65           C  
ATOM   3147  HA2 GLY A 199      14.298 -11.586  -5.795  1.00 97.65           H  
ATOM   3148  HA3 GLY A 199      14.192 -12.081  -7.495  1.00 97.65           H  
ATOM   3149  C   GLY A 199      13.563 -10.054  -7.106  1.00 97.65           C  
ATOM   3150  O   GLY A 199      12.614  -9.374  -6.715  1.00 97.65           O  
ATOM   3151  N   ASN A 200      14.479  -9.593  -7.956  1.00 97.32           N  
ATOM   3152  H   ASN A 200      15.233 -10.209  -8.224  1.00 97.32           H  
ATOM   3153  CA  ASN A 200      14.499  -8.220  -8.462  1.00 97.32           C  
ATOM   3154  HA  ASN A 200      13.715  -7.645  -7.968  1.00 97.32           H  
ATOM   3155  C   ASN A 200      14.176  -8.109  -9.963  1.00 97.32           C  
ATOM   3156  CB  ASN A 200      15.844  -7.586  -8.064  1.00 97.32           C  
ATOM   3157  HB2 ASN A 200      15.987  -6.652  -8.608  1.00 97.32           H  
ATOM   3158  HB3 ASN A 200      16.668  -8.256  -8.311  1.00 97.32           H  
ATOM   3159  O   ASN A 200      14.229  -7.015 -10.506  1.00 97.32           O  
ATOM   3160  CG  ASN A 200      15.862  -7.238  -6.585  1.00 97.32           C  
ATOM   3161  ND2 ASN A 200      16.720  -7.842  -5.791  1.00 97.32           N  
ATOM   3162 HD21 ASN A 200      16.658  -7.639  -4.804  1.00 97.32           H  
ATOM   3163 HD22 ASN A 200      17.392  -8.507  -6.145  1.00 97.32           H  
ATOM   3164  OD1 ASN A 200      15.081  -6.416  -6.148  1.00 97.32           O  
ATOM   3165  N   SER A 201      13.831  -9.199 -10.650  1.00 97.51           N  
ATOM   3166  H   SER A 201      13.764 -10.079 -10.159  1.00 97.51           H  
ATOM   3167  CA  SER A 201      13.618  -9.184 -12.113  1.00 97.51           C  
ATOM   3168  HA  SER A 201      13.560  -8.153 -12.461  1.00 97.51           H  
ATOM   3169  C   SER A 201      12.300  -9.828 -12.552  1.00 97.51           C  
ATOM   3170  CB  SER A 201      14.800  -9.831 -12.841  1.00 97.51           C  
ATOM   3171  HB2 SER A 201      14.653  -9.726 -13.916  1.00 97.51           H  
ATOM   3172  HB3 SER A 201      14.841 -10.892 -12.595  1.00 97.51           H  
ATOM   3173  O   SER A 201      12.090 -10.060 -13.742  1.00 97.51           O  
ATOM   3174  OG  SER A 201      16.029  -9.221 -12.485  1.00 97.51           O  
ATOM   3175  HG  SER A 201      16.531  -9.093 -13.294  1.00 97.51           H  
ATOM   3176  N   GLU A 202      11.413 -10.135 -11.606  1.00 97.25           N  
ATOM   3177  H   GLU A 202      11.626  -9.881 -10.651  1.00 97.25           H  
ATOM   3178  CA  GLU A 202      10.043 -10.580 -11.872  1.00 97.25           C  
ATOM   3179  HA  GLU A 202       9.848 -10.515 -12.942  1.00 97.25           H  
ATOM   3180  C   GLU A 202       9.046  -9.624 -11.203  1.00 97.25           C  
ATOM   3181  CB  GLU A 202       9.839 -12.058 -11.462  1.00 97.25           C  
ATOM   3182  HB2 GLU A 202       9.949 -12.168 -10.383  1.00 97.25           H  
ATOM   3183  HB3 GLU A 202       8.820 -12.345 -11.721  1.00 97.25           H  
ATOM   3184  O   GLU A 202       9.414  -8.588 -10.661  1.00 97.25           O  
ATOM   3185  CG  GLU A 202      10.795 -13.021 -12.188  1.00 97.25           C  
ATOM   3186  HG2 GLU A 202      10.785 -12.785 -13.252  1.00 97.25           H  
ATOM   3187  HG3 GLU A 202      11.811 -12.864 -11.824  1.00 97.25           H  
ATOM   3188  CD  GLU A 202      10.407 -14.503 -12.010  1.00 97.25           C  
ATOM   3189  OE1 GLU A 202       9.533 -15.006 -12.754  1.00 97.25           O  
ATOM   3190  OE2 GLU A 202      10.989 -15.217 -11.166  1.00 97.25           O  
ATOM   3191  N   SER A 203       7.755  -9.924 -11.275  1.00 97.33           N  
ATOM   3192  H   SER A 203       7.481 -10.810 -11.677  1.00 97.33           H  
ATOM   3193  CA  SER A 203       6.716  -9.160 -10.587  1.00 97.33           C  
ATOM   3194  HA  SER A 203       7.159  -8.541  -9.807  1.00 97.33           H  
ATOM   3195  C   SER A 203       5.733 -10.108  -9.928  1.00 97.33           C  
ATOM   3196  CB  SER A 203       5.964  -8.255 -11.565  1.00 97.33           C  
ATOM   3197  HB2 SER A 203       5.588  -8.855 -12.394  1.00 97.33           H  
ATOM   3198  HB3 SER A 203       5.115  -7.793 -11.061  1.00 97.33           H  
ATOM   3199  O   SER A 203       5.474 -11.200 -10.446  1.00 97.33           O  
ATOM   3200  OG  SER A 203       6.815  -7.242 -12.060  1.00 97.33           O  
ATOM   3201  HG  SER A 203       7.721  -7.518 -11.905  1.00 97.33           H  
ATOM   3202  N   LEU A 204       5.132  -9.659  -8.830  1.00 98.27           N  
ATOM   3203  H   LEU A 204       5.444  -8.787  -8.427  1.00 98.27           H  
ATOM   3204  CA  LEU A 204       3.886 -10.235  -8.348  1.00 98.27           C  
ATOM   3205  HA  LEU A 204       4.056 -11.279  -8.082  1.00 98.27           H  
ATOM   3206  C   LEU A 204       2.850 -10.196  -9.481  1.00 98.27           C  
ATOM   3207  CB  LEU A 204       3.392  -9.481  -7.103  1.00 98.27           C  
ATOM   3208  HB2 LEU A 204       2.436  -9.906  -6.797  1.00 98.27           H  
ATOM   3209  HB3 LEU A 204       3.212  -8.443  -7.382  1.00 98.27           H  
ATOM   3210  O   LEU A 204       2.890  -9.343 -10.372  1.00 98.27           O  
ATOM   3211  CG  LEU A 204       4.348  -9.516  -5.894  1.00 98.27           C  
ATOM   3212  HG  LEU A 204       5.321  -9.112  -6.171  1.00 98.27           H  
ATOM   3213  CD1 LEU A 204       3.780  -8.650  -4.778  1.00 98.27           C  
ATOM   3214 HD11 LEU A 204       2.823  -9.062  -4.456  1.00 98.27           H  
ATOM   3215 HD12 LEU A 204       4.468  -8.627  -3.933  1.00 98.27           H  
ATOM   3216 HD13 LEU A 204       3.622  -7.633  -5.136  1.00 98.27           H  
ATOM   3217  CD2 LEU A 204       4.537 -10.930  -5.345  1.00 98.27           C  
ATOM   3218 HD21 LEU A 204       5.098 -11.528  -6.063  1.00 98.27           H  
ATOM   3219 HD22 LEU A 204       3.568 -11.391  -5.153  1.00 98.27           H  
ATOM   3220 HD23 LEU A 204       5.106 -10.890  -4.416  1.00 98.27           H  
ATOM   3221  N   THR A 205       1.937 -11.157  -9.472  1.00 97.34           N  
ATOM   3222  H   THR A 205       1.901 -11.756  -8.659  1.00 97.34           H  
ATOM   3223  CA  THR A 205       0.817 -11.212 -10.419  1.00 97.34           C  
ATOM   3224  HA  THR A 205       1.156 -10.859 -11.393  1.00 97.34           H  
ATOM   3225  C   THR A 205      -0.309 -10.291  -9.974  1.00 97.34           C  
ATOM   3226  CB  THR A 205       0.327 -12.655 -10.578  1.00 97.34           C  
ATOM   3227  HB  THR A 205      -0.017 -13.037  -9.617  1.00 97.34           H  
ATOM   3228  O   THR A 205      -0.905  -9.629 -10.822  1.00 97.34           O  
ATOM   3229  CG2 THR A 205      -0.778 -12.809 -11.620  1.00 97.34           C  
ATOM   3230 HG21 THR A 205      -0.443 -12.447 -12.592  1.00 97.34           H  
ATOM   3231 HG22 THR A 205      -1.044 -13.863 -11.699  1.00 97.34           H  
ATOM   3232 HG23 THR A 205      -1.668 -12.264 -11.307  1.00 97.34           H  
ATOM   3233  OG1 THR A 205       1.440 -13.407 -11.016  1.00 97.34           O  
ATOM   3234  HG1 THR A 205       2.193 -13.038 -10.548  1.00 97.34           H  
ATOM   3235  N   SER A 206      -0.535 -10.208  -8.664  1.00 97.60           N  
ATOM   3236  H   SER A 206      -0.018 -10.805  -8.034  1.00 97.60           H  
ATOM   3237  CA  SER A 206      -1.446  -9.265  -8.029  1.00 97.60           C  
ATOM   3238  HA  SER A 206      -1.464  -8.351  -8.623  1.00 97.60           H  
ATOM   3239  C   SER A 206      -0.967  -8.914  -6.619  1.00 97.60           C  
ATOM   3240  CB  SER A 206      -2.864  -9.841  -7.984  1.00 97.60           C  
ATOM   3241  HB2 SER A 206      -3.527  -9.088  -7.558  1.00 97.60           H  
ATOM   3242  HB3 SER A 206      -3.195 -10.081  -8.994  1.00 97.60           H  
ATOM   3243  O   SER A 206      -0.215  -9.677  -6.004  1.00 97.60           O  
ATOM   3244  OG  SER A 206      -2.916 -10.994  -7.171  1.00 97.60           O  
ATOM   3245  HG  SER A 206      -3.446 -11.678  -7.586  1.00 97.60           H  
ATOM   3246  N   VAL A 207      -1.377  -7.748  -6.122  1.00 98.54           N  
ATOM   3247  H   VAL A 207      -1.957  -7.154  -6.697  1.00 98.54           H  
ATOM   3248  CA  VAL A 207      -1.145  -7.319  -4.739  1.00 98.54           C  
ATOM   3249  HA  VAL A 207      -1.239  -8.210  -4.119  1.00 98.54           H  
ATOM   3250  C   VAL A 207      -2.220  -6.335  -4.282  1.00 98.54           C  
ATOM   3251  CB  VAL A 207       0.284  -6.774  -4.539  1.00 98.54           C  
ATOM   3252  HB  VAL A 207       0.970  -7.597  -4.742  1.00 98.54           H  
ATOM   3253  O   VAL A 207      -2.710  -5.524  -5.068  1.00 98.54           O  
ATOM   3254  CG1 VAL A 207       0.652  -5.641  -5.499  1.00 98.54           C  
ATOM   3255 HG11 VAL A 207       0.474  -5.956  -6.528  1.00 98.54           H  
ATOM   3256 HG12 VAL A 207       0.069  -4.749  -5.270  1.00 98.54           H  
ATOM   3257 HG13 VAL A 207       1.718  -5.433  -5.413  1.00 98.54           H  
ATOM   3258  CG2 VAL A 207       0.559  -6.309  -3.106  1.00 98.54           C  
ATOM   3259 HG21 VAL A 207       0.029  -5.381  -2.893  1.00 98.54           H  
ATOM   3260 HG22 VAL A 207       1.630  -6.152  -2.975  1.00 98.54           H  
ATOM   3261 HG23 VAL A 207       0.236  -7.072  -2.398  1.00 98.54           H  
ATOM   3262  N   GLU A 208      -2.599  -6.419  -3.012  1.00 98.49           N  
ATOM   3263  H   GLU A 208      -2.195  -7.149  -2.443  1.00 98.49           H  
ATOM   3264  CA  GLU A 208      -3.539  -5.508  -2.364  1.00 98.49           C  
ATOM   3265  HA  GLU A 208      -3.591  -4.577  -2.929  1.00 98.49           H  
ATOM   3266  C   GLU A 208      -3.060  -5.177  -0.950  1.00 98.49           C  
ATOM   3267  CB  GLU A 208      -4.937  -6.156  -2.345  1.00 98.49           C  
ATOM   3268  HB2 GLU A 208      -4.892  -7.120  -1.839  1.00 98.49           H  
ATOM   3269  HB3 GLU A 208      -5.253  -6.322  -3.375  1.00 98.49           H  
ATOM   3270  O   GLU A 208      -2.762  -6.086  -0.180  1.00 98.49           O  
ATOM   3271  CG  GLU A 208      -5.978  -5.275  -1.649  1.00 98.49           C  
ATOM   3272  HG2 GLU A 208      -5.890  -4.274  -2.072  1.00 98.49           H  
ATOM   3273  HG3 GLU A 208      -5.774  -5.225  -0.579  1.00 98.49           H  
ATOM   3274  CD  GLU A 208      -7.404  -5.775  -1.882  1.00 98.49           C  
ATOM   3275  OE1 GLU A 208      -7.902  -6.649  -1.132  1.00 98.49           O  
ATOM   3276  OE2 GLU A 208      -8.037  -5.313  -2.851  1.00 98.49           O  
ATOM   3277  N   MET A 209      -3.041  -3.893  -0.587  1.00 98.85           N  
ATOM   3278  H   MET A 209      -3.351  -3.216  -1.270  1.00 98.85           H  
ATOM   3279  CA  MET A 209      -2.891  -3.444   0.800  1.00 98.85           C  
ATOM   3280  HA  MET A 209      -2.484  -4.252   1.408  1.00 98.85           H  
ATOM   3281  C   MET A 209      -4.251  -3.042   1.358  1.00 98.85           C  
ATOM   3282  CB  MET A 209      -1.958  -2.237   0.922  1.00 98.85           C  
ATOM   3283  HB2 MET A 209      -1.891  -1.959   1.974  1.00 98.85           H  
ATOM   3284  HB3 MET A 209      -2.409  -1.396   0.396  1.00 98.85           H  
ATOM   3285  O   MET A 209      -4.982  -2.268   0.734  1.00 98.85           O  
ATOM   3286  CG  MET A 209      -0.547  -2.444   0.379  1.00 98.85           C  
ATOM   3287  HG2 MET A 209      -0.620  -2.715  -0.675  1.00 98.85           H  
ATOM   3288  HG3 MET A 209      -0.058  -3.260   0.911  1.00 98.85           H  
ATOM   3289  SD  MET A 209       0.465  -0.939   0.508  1.00 98.85           S  
ATOM   3290  CE  MET A 209       0.843  -0.918   2.280  1.00 98.85           C  
ATOM   3291  HE1 MET A 209       1.505  -0.080   2.498  1.00 98.85           H  
ATOM   3292  HE2 MET A 209      -0.075  -0.804   2.856  1.00 98.85           H  
ATOM   3293  HE3 MET A 209       1.339  -1.848   2.558  1.00 98.85           H  
ATOM   3294  N   LYS A 210      -4.569  -3.495   2.568  1.00 98.87           N  
ATOM   3295  H   LYS A 210      -3.949  -4.155   3.016  1.00 98.87           H  
ATOM   3296  CA  LYS A 210      -5.821  -3.158   3.245  1.00 98.87           C  
ATOM   3297  HA  LYS A 210      -6.144  -2.182   2.881  1.00 98.87           H  
ATOM   3298  C   LYS A 210      -5.634  -3.013   4.750  1.00 98.87           C  
ATOM   3299  CB  LYS A 210      -6.892  -4.187   2.853  1.00 98.87           C  
ATOM   3300  HB2 LYS A 210      -6.918  -4.261   1.766  1.00 98.87           H  
ATOM   3301  HB3 LYS A 210      -7.868  -3.828   3.181  1.00 98.87           H  
ATOM   3302  O   LYS A 210      -4.808  -3.698   5.344  1.00 98.87           O  
ATOM   3303  CG  LYS A 210      -6.634  -5.583   3.437  1.00 98.87           C  
ATOM   3304  HG2 LYS A 210      -6.787  -5.547   4.516  1.00 98.87           H  
ATOM   3305  HG3 LYS A 210      -5.598  -5.869   3.257  1.00 98.87           H  
ATOM   3306  CD  LYS A 210      -7.566  -6.645   2.837  1.00 98.87           C  
ATOM   3307  HD2 LYS A 210      -8.431  -6.174   2.371  1.00 98.87           H  
ATOM   3308  HD3 LYS A 210      -7.905  -7.316   3.625  1.00 98.87           H  
ATOM   3309  CE  LYS A 210      -6.784  -7.460   1.810  1.00 98.87           C  
ATOM   3310  HE2 LYS A 210      -6.224  -6.790   1.158  1.00 98.87           H  
ATOM   3311  HE3 LYS A 210      -6.068  -8.090   2.338  1.00 98.87           H  
ATOM   3312  NZ  LYS A 210      -7.650  -8.318   0.981  1.00 98.87           N  
ATOM   3313  HZ1 LYS A 210      -7.868  -7.840   0.119  1.00 98.87           H  
ATOM   3314  HZ2 LYS A 210      -8.516  -8.587   1.425  1.00 98.87           H  
ATOM   3315  HZ3 LYS A 210      -7.130  -9.156   0.764  1.00 98.87           H  
ATOM   3316  N   ILE A 211      -6.400  -2.124   5.366  1.00 98.88           N  
ATOM   3317  H   ILE A 211      -7.089  -1.632   4.815  1.00 98.88           H  
ATOM   3318  CA  ILE A 211      -6.290  -1.793   6.789  1.00 98.88           C  
ATOM   3319  HA  ILE A 211      -5.566  -2.477   7.233  1.00 98.88           H  
ATOM   3320  C   ILE A 211      -7.602  -2.028   7.517  1.00 98.88           C  
ATOM   3321  CB  ILE A 211      -5.767  -0.361   7.017  1.00 98.88           C  
ATOM   3322  HB  ILE A 211      -5.683  -0.202   8.092  1.00 98.88           H  
ATOM   3323  O   ILE A 211      -8.678  -1.896   6.936  1.00 98.88           O  
ATOM   3324  CG1 ILE A 211      -6.733   0.706   6.453  1.00 98.88           C  
ATOM   3325 HG12 ILE A 211      -7.707   0.588   6.926  1.00 98.88           H  
ATOM   3326 HG13 ILE A 211      -6.862   0.552   5.381  1.00 98.88           H  
ATOM   3327  CG2 ILE A 211      -4.352  -0.257   6.432  1.00 98.88           C  
ATOM   3328 HG21 ILE A 211      -3.707  -1.007   6.890  1.00 98.88           H  
ATOM   3329 HG22 ILE A 211      -3.940   0.728   6.649  1.00 98.88           H  
ATOM   3330 HG23 ILE A 211      -4.366  -0.402   5.352  1.00 98.88           H  
ATOM   3331  CD1 ILE A 211      -6.296   2.155   6.691  1.00 98.88           C  
ATOM   3332 HD11 ILE A 211      -6.180   2.336   7.759  1.00 98.88           H  
ATOM   3333 HD12 ILE A 211      -7.055   2.827   6.291  1.00 98.88           H  
ATOM   3334 HD13 ILE A 211      -5.357   2.367   6.179  1.00 98.88           H  
ATOM   3335  N   ARG A 212      -7.521  -2.364   8.800  1.00 98.29           N  
ATOM   3336  H   ARG A 212      -6.605  -2.492   9.204  1.00 98.29           H  
ATOM   3337  CA  ARG A 212      -8.696  -2.564   9.650  1.00 98.29           C  
ATOM   3338  HA  ARG A 212      -9.541  -2.010   9.240  1.00 98.29           H  
ATOM   3339  C   ARG A 212      -8.424  -2.037  11.044  1.00 98.29           C  
ATOM   3340  CB  ARG A 212      -9.056  -4.052   9.647  1.00 98.29           C  
ATOM   3341  HB2 ARG A 212      -9.299  -4.338   8.623  1.00 98.29           H  
ATOM   3342  HB3 ARG A 212      -8.194  -4.630   9.979  1.00 98.29           H  
ATOM   3343  O   ARG A 212      -7.333  -2.233  11.574  1.00 98.29           O  
ATOM   3344  CG  ARG A 212     -10.258  -4.379  10.537  1.00 98.29           C  
ATOM   3345  HG2 ARG A 212      -9.981  -4.257  11.584  1.00 98.29           H  
ATOM   3346  HG3 ARG A 212     -11.087  -3.707  10.313  1.00 98.29           H  
ATOM   3347  CD  ARG A 212     -10.690  -5.823  10.316  1.00 98.29           C  
ATOM   3348  HD2 ARG A 212     -11.644  -5.981  10.820  1.00 98.29           H  
ATOM   3349  HD3 ARG A 212     -10.824  -5.993   9.248  1.00 98.29           H  
ATOM   3350  NE  ARG A 212      -9.681  -6.748  10.858  1.00 98.29           N  
ATOM   3351  HE  ARG A 212      -8.871  -6.352  11.313  1.00 98.29           H  
ATOM   3352  NH1 ARG A 212     -10.610  -8.700  10.124  1.00 98.29           N  
ATOM   3353 HH11 ARG A 212     -11.266  -8.197   9.543  1.00 98.29           H  
ATOM   3354 HH12 ARG A 212     -10.540  -9.703  10.027  1.00 98.29           H  
ATOM   3355  NH2 ARG A 212      -8.686  -8.709  11.264  1.00 98.29           N  
ATOM   3356 HH21 ARG A 212      -8.484  -9.662  10.999  1.00 98.29           H  
ATOM   3357 HH22 ARG A 212      -7.918  -8.151  11.610  1.00 98.29           H  
ATOM   3358  CZ  ARG A 212      -9.652  -8.048  10.709  1.00 98.29           C  
ATOM   3359  N   GLN A 213      -9.415  -1.371  11.624  1.00 97.16           N  
ATOM   3360  H   GLN A 213     -10.292  -1.260  11.136  1.00 97.16           H  
ATOM   3361  CA  GLN A 213      -9.339  -0.927  13.009  1.00 97.16           C  
ATOM   3362  HA  GLN A 213      -8.406  -0.380  13.144  1.00 97.16           H  
ATOM   3363  C   GLN A 213      -9.342  -2.146  13.938  1.00 97.16           C  
ATOM   3364  CB  GLN A 213     -10.501   0.025  13.300  1.00 97.16           C  
ATOM   3365  HB2 GLN A 213     -11.436  -0.534  13.324  1.00 97.16           H  
ATOM   3366  HB3 GLN A 213     -10.561   0.764  12.501  1.00 97.16           H  
ATOM   3367  O   GLN A 213     -10.119  -3.083  13.731  1.00 97.16           O  
ATOM   3368  CG  GLN A 213     -10.305   0.769  14.628  1.00 97.16           C  
ATOM   3369  HG2 GLN A 213     -10.333   0.065  15.459  1.00 97.16           H  
ATOM   3370  HG3 GLN A 213      -9.330   1.257  14.620  1.00 97.16           H  
ATOM   3371  CD  GLN A 213     -11.377   1.830  14.851  1.00 97.16           C  
ATOM   3372  NE2 GLN A 213     -11.122   2.810  15.689  1.00 97.16           N  
ATOM   3373 HE21 GLN A 213     -11.835   3.521  15.768  1.00 97.16           H  
ATOM   3374 HE22 GLN A 213     -10.251   2.847  16.198  1.00 97.16           H  
ATOM   3375  OE1 GLN A 213     -12.453   1.813  14.277  1.00 97.16           O  
ATOM   3376  N   ARG A 214      -8.449  -2.143  14.924  1.00 93.30           N  
ATOM   3377  H   ARG A 214      -7.893  -1.311  15.058  1.00 93.30           H  
ATOM   3378  CA  ARG A 214      -8.310  -3.217  15.911  1.00 93.30           C  
ATOM   3379  HA  ARG A 214      -8.574  -4.166  15.443  1.00 93.30           H  
ATOM   3380  C   ARG A 214      -9.276  -3.092  17.075  1.00 93.30           C  
ATOM   3381  CB  ARG A 214      -6.871  -3.286  16.416  1.00 93.30           C  
ATOM   3382  HB2 ARG A 214      -6.860  -3.933  17.293  1.00 93.30           H  
ATOM   3383  HB3 ARG A 214      -6.531  -2.294  16.715  1.00 93.30           H  
ATOM   3384  O   ARG A 214      -9.575  -1.946  17.472  1.00 93.30           O  
ATOM   3385  CG  ARG A 214      -5.949  -3.861  15.334  1.00 93.30           C  
ATOM   3386  HG2 ARG A 214      -6.370  -4.790  14.950  1.00 93.30           H  
ATOM   3387  HG3 ARG A 214      -5.866  -3.149  14.512  1.00 93.30           H  
ATOM   3388  CD  ARG A 214      -4.555  -4.144  15.886  1.00 93.30           C  
ATOM   3389  HD2 ARG A 214      -3.960  -4.579  15.083  1.00 93.30           H  
ATOM   3390  HD3 ARG A 214      -4.106  -3.200  16.194  1.00 93.30           H  
ATOM   3391  NE  ARG A 214      -4.587  -5.097  17.010  1.00 93.30           N  
ATOM   3392  HE  ARG A 214      -5.443  -5.622  17.112  1.00 93.30           H  
ATOM   3393  NH1 ARG A 214      -2.555  -4.534  17.897  1.00 93.30           N  
ATOM   3394 HH11 ARG A 214      -2.377  -3.964  17.083  1.00 93.30           H  
ATOM   3395 HH12 ARG A 214      -1.906  -4.505  18.671  1.00 93.30           H  
ATOM   3396  NH2 ARG A 214      -3.874  -6.008  18.953  1.00 93.30           N  
ATOM   3397 HH21 ARG A 214      -4.764  -6.480  19.031  1.00 93.30           H  
ATOM   3398 HH22 ARG A 214      -3.191  -6.067  19.695  1.00 93.30           H  
ATOM   3399  CZ  ARG A 214      -3.671  -5.208  17.944  1.00 93.30           C  
ATOM   3400  OXT ARG A 214      -9.606  -4.185  17.582  1.00 93.30           O  
TER    3401      ARG A 214                                                       
END   
