# Supplementary material for: Nuclear genome of Bulinus truncatus, an intermediate host of the carcinogenic human blood fluke Schistosoma haematobium
Source: Nat Commun. 2022 Feb 21;13:977. doi: 10.1038/s41467-022-28634-9 (PMC8861042; doi:10.1038/s41467-022-28634-9)
Supplement: Supplementary file 6 — Supplementary Data 3 [file 41467_2022_28634_MOESM6_ESM.zip › Supplementary_Data_3/btru_002562-t1.mature.pep.pdb]

ATOM      1  N   ALA A   1     -17.173   1.422  -6.742  1.00 57.07           N  
ATOM      2  H   ALA A   1     -16.790   1.116  -5.858  1.00 57.07           H  
ATOM      3  H2  ALA A   1     -17.874   0.770  -7.064  1.00 57.07           H  
ATOM      4  H3  ALA A   1     -17.576   2.338  -6.611  1.00 57.07           H  
ATOM      5  CA  ALA A   1     -16.082   1.535  -7.725  1.00 57.07           C  
ATOM      6  HA  ALA A   1     -15.566   0.578  -7.807  1.00 57.07           H  
ATOM      7  C   ALA A   1     -15.094   2.561  -7.204  1.00 57.07           C  
ATOM      8  CB  ALA A   1     -16.611   1.934  -9.111  1.00 57.07           C  
ATOM      9  HB1 ALA A   1     -17.118   2.898  -9.058  1.00 57.07           H  
ATOM     10  HB2 ALA A   1     -15.778   2.014  -9.810  1.00 57.07           H  
ATOM     11  HB3 ALA A   1     -17.305   1.178  -9.477  1.00 57.07           H  
ATOM     12  O   ALA A   1     -15.543   3.530  -6.599  1.00 57.07           O  
ATOM     13  N   PHE A   2     -13.797   2.327  -7.400  1.00 60.37           N  
ATOM     14  H   PHE A   2     -13.491   1.483  -7.864  1.00 60.37           H  
ATOM     15  CA  PHE A   2     -12.743   3.278  -7.061  1.00 60.37           C  
ATOM     16  HA  PHE A   2     -12.698   3.391  -5.978  1.00 60.37           H  
ATOM     17  C   PHE A   2     -13.010   4.649  -7.691  1.00 60.37           C  
ATOM     18  CB  PHE A   2     -11.410   2.707  -7.552  1.00 60.37           C  
ATOM     19  HB2 PHE A   2     -11.226   1.768  -7.028  1.00 60.37           H  
ATOM     20  HB3 PHE A   2     -11.493   2.478  -8.614  1.00 60.37           H  
ATOM     21  O   PHE A   2     -13.406   4.739  -8.857  1.00 60.37           O  
ATOM     22  CG  PHE A   2     -10.221   3.621  -7.340  1.00 60.37           C  
ATOM     23  CD1 PHE A   2      -9.439   4.036  -8.435  1.00 60.37           C  
ATOM     24  HD1 PHE A   2      -9.666   3.679  -9.429  1.00 60.37           H  
ATOM     25  CD2 PHE A   2      -9.895   4.061  -6.046  1.00 60.37           C  
ATOM     26  HD2 PHE A   2     -10.470   3.745  -5.188  1.00 60.37           H  
ATOM     27  CE1 PHE A   2      -8.331   4.879  -8.236  1.00 60.37           C  
ATOM     28  HE1 PHE A   2      -7.707   5.161  -9.071  1.00 60.37           H  
ATOM     29  CE2 PHE A   2      -8.826   4.949  -5.866  1.00 60.37           C  
ATOM     30  HE2 PHE A   2      -8.638   5.364  -4.887  1.00 60.37           H  
ATOM     31  CZ  PHE A   2      -8.025   5.340  -6.947  1.00 60.37           C  
ATOM     32  HZ  PHE A   2      -7.186   5.999  -6.782  1.00 60.37           H  
ATOM     33  N   ILE A   3     -12.814   5.708  -6.910  1.00 61.45           N  
ATOM     34  H   ILE A   3     -12.408   5.573  -5.995  1.00 61.45           H  
ATOM     35  CA  ILE A   3     -12.999   7.078  -7.376  1.00 61.45           C  
ATOM     36  HA  ILE A   3     -13.759   7.091  -8.158  1.00 61.45           H  
ATOM     37  C   ILE A   3     -11.685   7.548  -8.000  1.00 61.45           C  
ATOM     38  CB  ILE A   3     -13.516   7.971  -6.231  1.00 61.45           C  
ATOM     39  HB  ILE A   3     -12.809   7.944  -5.402  1.00 61.45           H  
ATOM     40  O   ILE A   3     -10.725   7.858  -7.298  1.00 61.45           O  
ATOM     41  CG1 ILE A   3     -14.902   7.462  -5.762  1.00 61.45           C  
ATOM     42 HG12 ILE A   3     -15.533   7.294  -6.634  1.00 61.45           H  
ATOM     43 HG13 ILE A   3     -14.775   6.505  -5.256  1.00 61.45           H  
ATOM     44  CG2 ILE A   3     -13.637   9.408  -6.726  1.00 61.45           C  
ATOM     45 HG21 ILE A   3     -12.700   9.761  -7.157  1.00 61.45           H  
ATOM     46 HG22 ILE A   3     -13.875  10.089  -5.909  1.00 61.45           H  
ATOM     47 HG23 ILE A   3     -14.432   9.428  -7.471  1.00 61.45           H  
ATOM     48  CD1 ILE A   3     -15.663   8.397  -4.813  1.00 61.45           C  
ATOM     49 HD11 ILE A   3     -15.902   9.341  -5.304  1.00 61.45           H  
ATOM     50 HD12 ILE A   3     -15.077   8.587  -3.914  1.00 61.45           H  
ATOM     51 HD13 ILE A   3     -16.610   7.926  -4.551  1.00 61.45           H  
ATOM     52  N   GLY A   4     -11.648   7.560  -9.333  1.00 56.49           N  
ATOM     53  H   GLY A   4     -12.473   7.254  -9.830  1.00 56.49           H  
ATOM     54  CA  GLY A   4     -10.493   8.005 -10.104  1.00 56.49           C  
ATOM     55  HA2 GLY A   4     -10.606   7.675 -11.137  1.00 56.49           H  
ATOM     56  HA3 GLY A   4      -9.603   7.534  -9.687  1.00 56.49           H  
ATOM     57  C   GLY A   4     -10.286   9.531 -10.107  1.00 56.49           C  
ATOM     58  O   GLY A   4     -11.145  10.293  -9.656  1.00 56.49           O  
ATOM     59  N   PRO A   5      -9.152   9.991 -10.659  1.00 53.02           N  
ATOM     60  CA  PRO A   5      -8.820  11.406 -10.780  1.00 53.02           C  
ATOM     61  HA  PRO A   5      -8.828  11.868  -9.793  1.00 53.02           H  
ATOM     62  C   PRO A   5      -9.845  12.139 -11.653  1.00 53.02           C  
ATOM     63  CB  PRO A   5      -7.393  11.462 -11.335  1.00 53.02           C  
ATOM     64  HB2 PRO A   5      -7.276  12.246 -12.083  1.00 53.02           H  
ATOM     65  HB3 PRO A   5      -6.694  11.629 -10.516  1.00 53.02           H  
ATOM     66  O   PRO A   5     -10.243  11.649 -12.708  1.00 53.02           O  
ATOM     67  CG  PRO A   5      -7.144  10.078 -11.934  1.00 53.02           C  
ATOM     68  HG2 PRO A   5      -7.306  10.112 -13.012  1.00 53.02           H  
ATOM     69  HG3 PRO A   5      -6.140   9.727 -11.696  1.00 53.02           H  
ATOM     70  CD  PRO A   5      -8.167   9.152 -11.304  1.00 53.02           C  
ATOM     71  HD2 PRO A   5      -8.638   8.551 -12.082  1.00 53.02           H  
ATOM     72  HD3 PRO A   5      -7.692   8.509 -10.563  1.00 53.02           H  
ATOM     73  N   GLY A   6     -10.281  13.313 -11.189  1.00 45.55           N  
ATOM     74  H   GLY A   6      -9.908  13.636 -10.308  1.00 45.55           H  
ATOM     75  CA  GLY A   6     -11.344  14.118 -11.807  1.00 45.55           C  
ATOM     76  HA2 GLY A   6     -11.027  15.161 -11.838  1.00 45.55           H  
ATOM     77  HA3 GLY A   6     -11.513  13.785 -12.831  1.00 45.55           H  
ATOM     78  C   GLY A   6     -12.683  14.055 -11.069  1.00 45.55           C  
ATOM     79  O   GLY A   6     -13.480  14.982 -11.184  1.00 45.55           O  
ATOM     80  N   VAL A   7     -12.903  13.033 -10.237  1.00 49.25           N  
ATOM     81  H   VAL A   7     -12.225  12.286 -10.183  1.00 49.25           H  
ATOM     82  CA  VAL A   7     -13.946  13.079  -9.210  1.00 49.25           C  
ATOM     83  HA  VAL A   7     -14.735  13.769  -9.509  1.00 49.25           H  
ATOM     84  C   VAL A   7     -13.287  13.626  -7.954  1.00 49.25           C  
ATOM     85  CB  VAL A   7     -14.604  11.717  -8.998  1.00 49.25           C  
ATOM     86  HB  VAL A   7     -13.821  11.036  -8.664  1.00 49.25           H  
ATOM     87  O   VAL A   7     -12.697  12.906  -7.150  1.00 49.25           O  
ATOM     88  CG1 VAL A   7     -15.749  11.812  -7.974  1.00 49.25           C  
ATOM     89 HG11 VAL A   7     -16.481  12.551  -8.300  1.00 49.25           H  
ATOM     90 HG12 VAL A   7     -15.358  12.114  -7.002  1.00 49.25           H  
ATOM     91 HG13 VAL A   7     -16.244  10.847  -7.865  1.00 49.25           H  
ATOM     92  CG2 VAL A   7     -15.175  11.135 -10.294  1.00 49.25           C  
ATOM     93 HG21 VAL A   7     -15.657  10.179 -10.090  1.00 49.25           H  
ATOM     94 HG22 VAL A   7     -14.374  10.967 -11.014  1.00 49.25           H  
ATOM     95 HG23 VAL A   7     -15.903  11.824 -10.721  1.00 49.25           H  
ATOM     96  N   SER A   8     -13.319  14.949  -7.856  1.00 47.86           N  
ATOM     97  H   SER A   8     -13.792  15.457  -8.589  1.00 47.86           H  
ATOM     98  CA  SER A   8     -13.009  15.668  -6.632  1.00 47.86           C  
ATOM     99  HA  SER A   8     -11.939  15.616  -6.433  1.00 47.86           H  
ATOM    100  C   SER A   8     -13.761  14.991  -5.478  1.00 47.86           C  
ATOM    101  CB  SER A   8     -13.398  17.139  -6.872  1.00 47.86           C  
ATOM    102  HB2 SER A   8     -12.511  17.690  -7.185  1.00 47.86           H  
ATOM    103  HB3 SER A   8     -14.133  17.202  -7.675  1.00 47.86           H  
ATOM    104  O   SER A   8     -14.974  14.777  -5.549  1.00 47.86           O  
ATOM    105  OG  SER A   8     -13.952  17.772  -5.758  1.00 47.86           O  
ATOM    106  HG  SER A   8     -14.903  17.835  -5.875  1.00 47.86           H  
ATOM    107  N   MET A   9     -13.056  14.612  -4.407  1.00 53.35           N  
ATOM    108  H   MET A   9     -12.059  14.774  -4.413  1.00 53.35           H  
ATOM    109  CA  MET A   9     -13.738  14.630  -3.120  1.00 53.35           C  
ATOM    110  HA  MET A   9     -14.636  14.013  -3.139  1.00 53.35           H  
ATOM    111  C   MET A   9     -14.131  16.091  -2.926  1.00 53.35           C  
ATOM    112  CB  MET A   9     -12.816  14.192  -1.974  1.00 53.35           C  
ATOM    113  HB2 MET A   9     -11.827  14.631  -2.105  1.00 53.35           H  
ATOM    114  HB3 MET A   9     -13.228  14.578  -1.041  1.00 53.35           H  
ATOM    115  O   MET A   9     -13.286  16.877  -2.506  1.00 53.35           O  
ATOM    116  CG  MET A   9     -12.683  12.687  -1.808  1.00 53.35           C  
ATOM    117  HG2 MET A   9     -13.678  12.258  -1.693  1.00 53.35           H  
ATOM    118  HG3 MET A   9     -12.203  12.259  -2.688  1.00 53.35           H  
ATOM    119  SD  MET A   9     -11.698  12.324  -0.333  1.00 53.35           S  
ATOM    120  CE  MET A   9     -12.076  10.589  -0.198  1.00 53.35           C  
ATOM    121  HE1 MET A   9     -13.155  10.485  -0.317  1.00 53.35           H  
ATOM    122  HE2 MET A   9     -11.764  10.236   0.785  1.00 53.35           H  
ATOM    123  HE3 MET A   9     -11.556  10.036  -0.980  1.00 53.35           H  
ATOM    124  N   ASP A  10     -15.374  16.457  -3.263  1.00 56.15           N  
ATOM    125  H   ASP A  10     -15.905  15.813  -3.832  1.00 56.15           H  
ATOM    126  CA  ASP A  10     -15.851  17.852  -3.206  1.00 56.15           C  
ATOM    127  HA  ASP A  10     -15.272  18.467  -3.894  1.00 56.15           H  
ATOM    128  C   ASP A  10     -15.619  18.497  -1.833  1.00 56.15           C  
ATOM    129  CB  ASP A  10     -17.329  17.919  -3.631  1.00 56.15           C  
ATOM    130  HB2 ASP A  10     -17.895  17.165  -3.083  1.00 56.15           H  
ATOM    131  HB3 ASP A  10     -17.726  18.896  -3.357  1.00 56.15           H  
ATOM    132  O   ASP A  10     -15.615  19.715  -1.688  1.00 56.15           O  
ATOM    133  CG  ASP A  10     -17.544  17.741  -5.142  1.00 56.15           C  
ATOM    134  OD1 ASP A  10     -16.591  18.007  -5.914  1.00 56.15           O  
ATOM    135  OD2 ASP A  10     -18.668  17.332  -5.504  1.00 56.15           O  
ATOM    136  N   SER A  11     -15.342  17.685  -0.816  1.00 69.17           N  
ATOM    137  H   SER A  11     -15.411  16.695  -1.004  1.00 69.17           H  
ATOM    138  CA  SER A  11     -14.499  18.051   0.317  1.00 69.17           C  
ATOM    139  HA  SER A  11     -13.625  18.586  -0.055  1.00 69.17           H  
ATOM    140  C   SER A  11     -14.023  16.787   1.035  1.00 69.17           C  
ATOM    141  CB  SER A  11     -15.270  18.970   1.269  1.00 69.17           C  
ATOM    142  HB2 SER A  11     -14.777  19.002   2.240  1.00 69.17           H  
ATOM    143  HB3 SER A  11     -15.289  19.978   0.856  1.00 69.17           H  
ATOM    144  O   SER A  11     -14.653  15.729   0.955  1.00 69.17           O  
ATOM    145  OG  SER A  11     -16.600  18.517   1.419  1.00 69.17           O  
ATOM    146  HG  SER A  11     -16.967  18.505   0.532  1.00 69.17           H  
ATOM    147  N   CYS A  12     -12.912  16.888   1.769  1.00 80.46           N  
ATOM    148  H   CYS A  12     -12.424  17.772   1.776  1.00 80.46           H  
ATOM    149  CA  CYS A  12     -12.553  15.885   2.769  1.00 80.46           C  
ATOM    150  HA  CYS A  12     -12.378  14.935   2.262  1.00 80.46           H  
ATOM    151  C   CYS A  12     -13.703  15.766   3.789  1.00 80.46           C  
ATOM    152  CB  CYS A  12     -11.262  16.330   3.462  1.00 80.46           C  
ATOM    153  HB2 CYS A  12     -10.485  16.439   2.705  1.00 80.46           H  
ATOM    154  HB3 CYS A  12     -11.439  17.315   3.894  1.00 80.46           H  
ATOM    155  O   CYS A  12     -14.072  16.785   4.381  1.00 80.46           O  
ATOM    156  SG  CYS A  12     -10.630  15.264   4.786  1.00 80.46           S  
ATOM    157  N   PRO A  13     -14.285  14.573   4.010  1.00 86.04           N  
ATOM    158  CA  PRO A  13     -15.412  14.416   4.922  1.00 86.04           C  
ATOM    159  HA  PRO A  13     -16.234  15.049   4.588  1.00 86.04           H  
ATOM    160  C   PRO A  13     -15.035  14.816   6.354  1.00 86.04           C  
ATOM    161  CB  PRO A  13     -15.831  12.944   4.817  1.00 86.04           C  
ATOM    162  HB2 PRO A  13     -16.192  12.545   5.765  1.00 86.04           H  
ATOM    163  HB3 PRO A  13     -16.592  12.836   4.043  1.00 86.04           H  
ATOM    164  O   PRO A  13     -13.887  14.664   6.784  1.00 86.04           O  
ATOM    165  CG  PRO A  13     -14.545  12.256   4.364  1.00 86.04           C  
ATOM    166  HG2 PRO A  13     -13.895  12.099   5.225  1.00 86.04           H  
ATOM    167  HG3 PRO A  13     -14.731  11.317   3.842  1.00 86.04           H  
ATOM    168  CD  PRO A  13     -13.908  13.288   3.445  1.00 86.04           C  
ATOM    169  HD2 PRO A  13     -12.827  13.149   3.427  1.00 86.04           H  
ATOM    170  HD3 PRO A  13     -14.318  13.200   2.439  1.00 86.04           H  
ATOM    171  N   ALA A  14     -16.026  15.293   7.112  1.00 87.93           N  
ATOM    172  H   ALA A  14     -16.940  15.412   6.698  1.00 87.93           H  
ATOM    173  CA  ALA A  14     -15.859  15.596   8.528  1.00 87.93           C  
ATOM    174  HA  ALA A  14     -15.107  16.380   8.622  1.00 87.93           H  
ATOM    175  C   ALA A  14     -15.367  14.359   9.297  1.00 87.93           C  
ATOM    176  CB  ALA A  14     -17.182  16.121   9.097  1.00 87.93           C  
ATOM    177  HB1 ALA A  14     -17.060  16.356  10.154  1.00 87.93           H  
ATOM    178  HB2 ALA A  14     -17.960  15.366   8.990  1.00 87.93           H  
ATOM    179  HB3 ALA A  14     -17.480  17.026   8.566  1.00 87.93           H  
ATOM    180  O   ALA A  14     -15.837  13.245   9.053  1.00 87.93           O  
ATOM    181  N   LEU A  15     -14.440  14.572  10.234  1.00 91.78           N  
ATOM    182  H   LEU A  15     -14.157  15.523  10.424  1.00 91.78           H  
ATOM    183  CA  LEU A  15     -13.878  13.509  11.064  1.00 91.78           C  
ATOM    184  HA  LEU A  15     -13.450  12.761  10.398  1.00 91.78           H  
ATOM    185  C   LEU A  15     -14.976  12.843  11.903  1.00 91.78           C  
ATOM    186  CB  LEU A  15     -12.770  14.098  11.957  1.00 91.78           C  
ATOM    187  HB2 LEU A  15     -13.227  14.814  12.641  1.00 91.78           H  
ATOM    188  HB3 LEU A  15     -12.060  14.639  11.332  1.00 91.78           H  
ATOM    189  O   LEU A  15     -15.767  13.528  12.548  1.00 91.78           O  
ATOM    190  CG  LEU A  15     -12.000  13.053  12.791  1.00 91.78           C  
ATOM    191  HG  LEU A  15     -12.692  12.467  13.396  1.00 91.78           H  
ATOM    192  CD1 LEU A  15     -11.205  12.124  11.880  1.00 91.78           C  
ATOM    193 HD11 LEU A  15     -10.569  11.466  12.472  1.00 91.78           H  
ATOM    194 HD12 LEU A  15     -10.564  12.712  11.223  1.00 91.78           H  
ATOM    195 HD13 LEU A  15     -11.881  11.493  11.302  1.00 91.78           H  
ATOM    196  CD2 LEU A  15     -11.018  13.764  13.720  1.00 91.78           C  
ATOM    197 HD21 LEU A  15     -10.292  14.342  13.149  1.00 91.78           H  
ATOM    198 HD22 LEU A  15     -11.562  14.426  14.394  1.00 91.78           H  
ATOM    199 HD23 LEU A  15     -10.487  13.030  14.326  1.00 91.78           H  
ATOM    200  N   GLN A  16     -14.998  11.514  11.909  1.00 91.51           N  
ATOM    201  H   GLN A  16     -14.354  11.021  11.307  1.00 91.51           H  
ATOM    202  CA  GLN A  16     -15.919  10.702  12.702  1.00 91.51           C  
ATOM    203  HA  GLN A  16     -16.594  11.345  13.267  1.00 91.51           H  
ATOM    204  C   GLN A  16     -15.127   9.845  13.692  1.00 91.51           C  
ATOM    205  CB  GLN A  16     -16.757   9.805  11.778  1.00 91.51           C  
ATOM    206  HB2 GLN A  16     -16.085   9.109  11.277  1.00 91.51           H  
ATOM    207  HB3 GLN A  16     -17.450   9.219  12.381  1.00 91.51           H  
ATOM    208  O   GLN A  16     -14.110   9.261  13.325  1.00 91.51           O  
ATOM    209  CG  GLN A  16     -17.541  10.564  10.699  1.00 91.51           C  
ATOM    210  HG2 GLN A  16     -17.991   9.838  10.021  1.00 91.51           H  
ATOM    211  HG3 GLN A  16     -16.859  11.168  10.102  1.00 91.51           H  
ATOM    212  CD  GLN A  16     -18.653  11.434  11.269  1.00 91.51           C  
ATOM    213  NE2 GLN A  16     -18.789  12.654  10.803  1.00 91.51           N  
ATOM    214 HE21 GLN A  16     -19.478  13.229  11.266  1.00 91.51           H  
ATOM    215 HE22 GLN A  16     -18.078  13.023  10.188  1.00 91.51           H  
ATOM    216  OE1 GLN A  16     -19.420  11.030  12.125  1.00 91.51           O  
ATOM    217  N   LEU A  17     -15.610   9.729  14.929  1.00 91.83           N  
ATOM    218  H   LEU A  17     -16.461  10.219  15.165  1.00 91.83           H  
ATOM    219  CA  LEU A  17     -15.072   8.795  15.922  1.00 91.83           C  
ATOM    220  HA  LEU A  17     -14.010   8.637  15.733  1.00 91.83           H  
ATOM    221  C   LEU A  17     -15.792   7.449  15.766  1.00 91.83           C  
ATOM    222  CB  LEU A  17     -15.219   9.426  17.319  1.00 91.83           C  
ATOM    223  HB2 LEU A  17     -16.262   9.710  17.460  1.00 91.83           H  
ATOM    224  HB3 LEU A  17     -14.615  10.333  17.354  1.00 91.83           H  
ATOM    225  O   LEU A  17     -16.902   7.272  16.269  1.00 91.83           O  
ATOM    226  CG  LEU A  17     -14.813   8.515  18.493  1.00 91.83           C  
ATOM    227  HG  LEU A  17     -15.430   7.616  18.486  1.00 91.83           H  
ATOM    228  CD1 LEU A  17     -13.346   8.098  18.482  1.00 91.83           C  
ATOM    229 HD11 LEU A  17     -12.713   8.959  18.699  1.00 91.83           H  
ATOM    230 HD12 LEU A  17     -13.185   7.352  19.260  1.00 91.83           H  
ATOM    231 HD13 LEU A  17     -13.077   7.647  17.527  1.00 91.83           H  
ATOM    232  CD2 LEU A  17     -15.057   9.248  19.812  1.00 91.83           C  
ATOM    233 HD21 LEU A  17     -14.438  10.144  19.863  1.00 91.83           H  
ATOM    234 HD22 LEU A  17     -16.106   9.532  19.888  1.00 91.83           H  
ATOM    235 HD23 LEU A  17     -14.808   8.595  20.649  1.00 91.83           H  
ATOM    236  N   PHE A  18     -15.202   6.530  15.001  1.00 89.19           N  
ATOM    237  H   PHE A  18     -14.256   6.691  14.688  1.00 89.19           H  
ATOM    238  CA  PHE A  18     -15.805   5.229  14.690  1.00 89.19           C  
ATOM    239  HA  PHE A  18     -16.285   4.856  15.594  1.00 89.19           H  
ATOM    240  C   PHE A  18     -14.740   4.201  14.285  1.00 89.19           C  
ATOM    241  CB  PHE A  18     -16.872   5.399  13.585  1.00 89.19           C  
ATOM    242  HB2 PHE A  18     -16.420   5.229  12.608  1.00 89.19           H  
ATOM    243  HB3 PHE A  18     -17.250   6.421  13.589  1.00 89.19           H  
ATOM    244  O   PHE A  18     -13.557   4.510  14.253  1.00 89.19           O  
ATOM    245  CG  PHE A  18     -18.066   4.481  13.768  1.00 89.19           C  
ATOM    246  CD1 PHE A  18     -18.306   3.403  12.896  1.00 89.19           C  
ATOM    247  HD1 PHE A  18     -17.649   3.236  12.055  1.00 89.19           H  
ATOM    248  CD2 PHE A  18     -18.941   4.703  14.847  1.00 89.19           C  
ATOM    249  HD2 PHE A  18     -18.764   5.531  15.518  1.00 89.19           H  
ATOM    250  CE1 PHE A  18     -19.405   2.553  13.124  1.00 89.19           C  
ATOM    251  HE1 PHE A  18     -19.608   1.712  12.477  1.00 89.19           H  
ATOM    252  CE2 PHE A  18     -20.048   3.863  15.055  1.00 89.19           C  
ATOM    253  HE2 PHE A  18     -20.718   4.058  15.879  1.00 89.19           H  
ATOM    254  CZ  PHE A  18     -20.283   2.786  14.189  1.00 89.19           C  
ATOM    255  HZ  PHE A  18     -21.145   2.154  14.341  1.00 89.19           H  
ATOM    256  N   GLU A  19     -15.161   2.985  13.938  1.00 91.91           N  
ATOM    257  H   GLU A  19     -16.154   2.799  13.951  1.00 91.91           H  
ATOM    258  CA  GLU A  19     -14.287   1.977  13.327  1.00 91.91           C  
ATOM    259  HA  GLU A  19     -13.266   2.356  13.271  1.00 91.91           H  
ATOM    260  C   GLU A  19     -14.728   1.684  11.893  1.00 91.91           C  
ATOM    261  CB  GLU A  19     -14.265   0.690  14.166  1.00 91.91           C  
ATOM    262  HB2 GLU A  19     -13.705  -0.075  13.629  1.00 91.91           H  
ATOM    263  HB3 GLU A  19     -15.286   0.327  14.289  1.00 91.91           H  
ATOM    264  O   GLU A  19     -15.926   1.566  11.609  1.00 91.91           O  
ATOM    265  CG  GLU A  19     -13.638   0.878  15.558  1.00 91.91           C  
ATOM    266  HG2 GLU A  19     -13.652  -0.083  16.071  1.00 91.91           H  
ATOM    267  HG3 GLU A  19     -14.258   1.564  16.135  1.00 91.91           H  
ATOM    268  CD  GLU A  19     -12.190   1.400  15.514  1.00 91.91           C  
ATOM    269  OE1 GLU A  19     -11.765   2.054  16.492  1.00 91.91           O  
ATOM    270  OE2 GLU A  19     -11.486   1.141  14.514  1.00 91.91           O  
ATOM    271  N   CYS A  20     -13.771   1.541  10.977  1.00 93.83           N  
ATOM    272  H   CYS A  20     -12.805   1.612  11.262  1.00 93.83           H  
ATOM    273  CA  CYS A  20     -14.074   1.187   9.593  1.00 93.83           C  
ATOM    274  HA  CYS A  20     -14.917   1.792   9.257  1.00 93.83           H  
ATOM    275  C   CYS A  20     -14.463  -0.290   9.485  1.00 93.83           C  
ATOM    276  CB  CYS A  20     -12.883   1.539   8.715  1.00 93.83           C  
ATOM    277  HB2 CYS A  20     -12.687   2.599   8.873  1.00 93.83           H  
ATOM    278  HB3 CYS A  20     -12.023   0.953   9.038  1.00 93.83           H  
ATOM    279  O   CYS A  20     -13.627  -1.182   9.593  1.00 93.83           O  
ATOM    280  SG  CYS A  20     -13.120   1.306   6.940  1.00 93.83           S  
ATOM    281  N   LYS A  21     -15.756  -0.551   9.278  1.00 92.13           N  
ATOM    282  H   LYS A  21     -16.391   0.233   9.238  1.00 92.13           H  
ATOM    283  CA  LYS A  21     -16.317  -1.901   9.141  1.00 92.13           C  
ATOM    284  HA  LYS A  21     -15.530  -2.554   8.764  1.00 92.13           H  
ATOM    285  C   LYS A  21     -17.449  -1.934   8.119  1.00 92.13           C  
ATOM    286  CB  LYS A  21     -16.754  -2.451  10.515  1.00 92.13           C  
ATOM    287  HB2 LYS A  21     -17.156  -3.456  10.386  1.00 92.13           H  
ATOM    288  HB3 LYS A  21     -15.876  -2.521  11.157  1.00 92.13           H  
ATOM    289  O   LYS A  21     -18.077  -0.913   7.828  1.00 92.13           O  
ATOM    290  CG  LYS A  21     -17.805  -1.574  11.209  1.00 92.13           C  
ATOM    291  HG2 LYS A  21     -18.668  -1.458  10.554  1.00 92.13           H  
ATOM    292  HG3 LYS A  21     -17.348  -0.605  11.409  1.00 92.13           H  
ATOM    293  CD  LYS A  21     -18.274  -2.142  12.549  1.00 92.13           C  
ATOM    294  HD2 LYS A  21     -18.731  -3.118  12.387  1.00 92.13           H  
ATOM    295  HD3 LYS A  21     -17.410  -2.250  13.205  1.00 92.13           H  
ATOM    296  CE  LYS A  21     -19.291  -1.178  13.174  1.00 92.13           C  
ATOM    297  HE2 LYS A  21     -18.832  -0.191  13.224  1.00 92.13           H  
ATOM    298  HE3 LYS A  21     -20.160  -1.117  12.519  1.00 92.13           H  
ATOM    299  NZ  LYS A  21     -19.687  -1.620  14.533  1.00 92.13           N  
ATOM    300  HZ1 LYS A  21     -20.349  -0.977  14.942  1.00 92.13           H  
ATOM    301  HZ2 LYS A  21     -18.873  -1.657  15.131  1.00 92.13           H  
ATOM    302  HZ3 LYS A  21     -20.096  -2.543  14.500  1.00 92.13           H  
ATOM    303  N   ARG A  22     -17.722  -3.129   7.594  1.00 91.41           N  
ATOM    304  H   ARG A  22     -17.161  -3.912   7.897  1.00 91.41           H  
ATOM    305  CA  ARG A  22     -18.863  -3.389   6.707  1.00 91.41           C  
ATOM    306  HA  ARG A  22     -18.809  -2.716   5.851  1.00 91.41           H  
ATOM    307  C   ARG A  22     -20.201  -3.130   7.406  1.00 91.41           C  
ATOM    308  CB  ARG A  22     -18.811  -4.837   6.201  1.00 91.41           C  
ATOM    309  HB2 ARG A  22     -19.775  -5.089   5.760  1.00 91.41           H  
ATOM    310  HB3 ARG A  22     -18.646  -5.507   7.045  1.00 91.41           H  
ATOM    311  O   ARG A  22     -20.300  -3.098   8.633  1.00 91.41           O  
ATOM    312  CG  ARG A  22     -17.737  -5.078   5.130  1.00 91.41           C  
ATOM    313  HG2 ARG A  22     -16.746  -4.858   5.527  1.00 91.41           H  
ATOM    314  HG3 ARG A  22     -17.943  -4.454   4.260  1.00 91.41           H  
ATOM    315  CD  ARG A  22     -17.832  -6.553   4.736  1.00 91.41           C  
ATOM    316  HD2 ARG A  22     -17.602  -7.149   5.619  1.00 91.41           H  
ATOM    317  HD3 ARG A  22     -18.858  -6.773   4.441  1.00 91.41           H  
ATOM    318  NE  ARG A  22     -16.952  -6.948   3.622  1.00 91.41           N  
ATOM    319  HE  ARG A  22     -16.716  -6.269   2.912  1.00 91.41           H  
ATOM    320  NH1 ARG A  22     -16.891  -9.162   4.208  1.00 91.41           N  
ATOM    321 HH11 ARG A  22     -16.845 -10.147   3.989  1.00 91.41           H  
ATOM    322 HH12 ARG A  22     -17.248  -9.009   5.140  1.00 91.41           H  
ATOM    323  NH2 ARG A  22     -16.109  -8.602   2.256  1.00 91.41           N  
ATOM    324 HH21 ARG A  22     -15.812  -9.563   2.166  1.00 91.41           H  
ATOM    325 HH22 ARG A  22     -15.868  -7.955   1.518  1.00 91.41           H  
ATOM    326  CZ  ARG A  22     -16.641  -8.211   3.368  1.00 91.41           C  
ATOM    327  N   GLY A  23     -21.247  -2.968   6.596  1.00 85.28           N  
ATOM    328  H   GLY A  23     -21.074  -3.001   5.602  1.00 85.28           H  
ATOM    329  CA  GLY A  23     -22.636  -2.882   7.060  1.00 85.28           C  
ATOM    330  HA2 GLY A  23     -22.789  -3.607   7.860  1.00 85.28           H  
ATOM    331  HA3 GLY A  23     -23.300  -3.143   6.236  1.00 85.28           H  
ATOM    332  C   GLY A  23     -23.062  -1.510   7.589  1.00 85.28           C  
ATOM    333  O   GLY A  23     -24.243  -1.305   7.865  1.00 85.28           O  
ATOM    334  N   ILE A  24     -22.146  -0.544   7.685  1.00 83.63           N  
ATOM    335  H   ILE A  24     -21.186  -0.759   7.456  1.00 83.63           H  
ATOM    336  CA  ILE A  24     -22.494   0.838   8.017  1.00 83.63           C  
ATOM    337  HA  ILE A  24     -23.312   0.826   8.738  1.00 83.63           H  
ATOM    338  C   ILE A  24     -22.957   1.561   6.748  1.00 83.63           C  
ATOM    339  CB  ILE A  24     -21.319   1.595   8.653  1.00 83.63           C  
ATOM    340  HB  ILE A  24     -20.581   1.738   7.864  1.00 83.63           H  
ATOM    341  O   ILE A  24     -22.251   1.594   5.739  1.00 83.63           O  
ATOM    342  CG1 ILE A  24     -20.625   0.850   9.810  1.00 83.63           C  
ATOM    343 HG12 ILE A  24     -21.209   0.938  10.727  1.00 83.63           H  
ATOM    344 HG13 ILE A  24     -20.500  -0.206   9.575  1.00 83.63           H  
ATOM    345  CG2 ILE A  24     -21.829   2.968   9.143  1.00 83.63           C  
ATOM    346 HG21 ILE A  24     -22.654   2.841   9.845  1.00 83.63           H  
ATOM    347 HG22 ILE A  24     -21.045   3.531   9.649  1.00 83.63           H  
ATOM    348 HG23 ILE A  24     -22.161   3.582   8.305  1.00 83.63           H  
ATOM    349  CD1 ILE A  24     -19.225   1.441  10.007  1.00 83.63           C  
ATOM    350 HD11 ILE A  24     -18.647   1.352   9.088  1.00 83.63           H  
ATOM    351 HD12 ILE A  24     -19.272   2.493  10.286  1.00 83.63           H  
ATOM    352 HD13 ILE A  24     -18.691   0.900  10.789  1.00 83.63           H  
ATOM    353  N   LYS A  25     -24.133   2.191   6.803  1.00 82.59           N  
ATOM    354  H   LYS A  25     -24.650   2.157   7.670  1.00 82.59           H  
ATOM    355  CA  LYS A  25     -24.643   3.018   5.705  1.00 82.59           C  
ATOM    356  HA  LYS A  25     -24.299   2.602   4.758  1.00 82.59           H  
ATOM    357  C   LYS A  25     -24.087   4.437   5.801  1.00 82.59           C  
ATOM    358  CB  LYS A  25     -26.177   3.018   5.690  1.00 82.59           C  
ATOM    359  HB2 LYS A  25     -26.553   3.301   6.673  1.00 82.59           H  
ATOM    360  HB3 LYS A  25     -26.512   3.764   4.969  1.00 82.59           H  
ATOM    361  O   LYS A  25     -24.615   5.264   6.535  1.00 82.59           O  
ATOM    362  CG  LYS A  25     -26.750   1.654   5.286  1.00 82.59           C  
ATOM    363  HG2 LYS A  25     -26.488   0.909   6.037  1.00 82.59           H  
ATOM    364  HG3 LYS A  25     -26.332   1.354   4.325  1.00 82.59           H  
ATOM    365  CD  LYS A  25     -28.277   1.743   5.166  1.00 82.59           C  
ATOM    366  HD2 LYS A  25     -28.691   2.058   6.124  1.00 82.59           H  
ATOM    367  HD3 LYS A  25     -28.535   2.480   4.406  1.00 82.59           H  
ATOM    368  CE  LYS A  25     -28.855   0.377   4.779  1.00 82.59           C  
ATOM    369  HE2 LYS A  25     -28.566  -0.348   5.540  1.00 82.59           H  
ATOM    370  HE3 LYS A  25     -28.409   0.063   3.836  1.00 82.59           H  
ATOM    371  NZ  LYS A  25     -30.335   0.426   4.657  1.00 82.59           N  
ATOM    372  HZ1 LYS A  25     -30.616   1.083   3.943  1.00 82.59           H  
ATOM    373  HZ2 LYS A  25     -30.753   0.704   5.534  1.00 82.59           H  
ATOM    374  HZ3 LYS A  25     -30.697  -0.485   4.414  1.00 82.59           H  
ATOM    375  N   TRP A  26     -23.054   4.716   5.018  1.00 81.84           N  
ATOM    376  H   TRP A  26     -22.601   3.951   4.539  1.00 81.84           H  
ATOM    377  CA  TRP A  26     -22.492   6.058   4.869  1.00 81.84           C  
ATOM    378  HA  TRP A  26     -22.696   6.635   5.771  1.00 81.84           H  
ATOM    379  C   TRP A  26     -23.117   6.803   3.684  1.00 81.84           C  
ATOM    380  CB  TRP A  26     -20.977   5.935   4.741  1.00 81.84           C  
ATOM    381  HB2 TRP A  26     -20.555   6.925   4.569  1.00 81.84           H  
ATOM    382  HB3 TRP A  26     -20.744   5.323   3.870  1.00 81.84           H  
ATOM    383  O   TRP A  26     -23.468   6.186   2.673  1.00 81.84           O  
ATOM    384  CG  TRP A  26     -20.311   5.350   5.949  1.00 81.84           C  
ATOM    385  CD1 TRP A  26     -20.002   4.047   6.149  1.00 81.84           C  
ATOM    386  HD1 TRP A  26     -20.214   3.239   5.465  1.00 81.84           H  
ATOM    387  CD2 TRP A  26     -19.903   6.039   7.169  1.00 81.84           C  
ATOM    388  CE2 TRP A  26     -19.277   5.096   8.037  1.00 81.84           C  
ATOM    389  CE3 TRP A  26     -20.028   7.362   7.641  1.00 81.84           C  
ATOM    390  HE3 TRP A  26     -20.500   8.108   7.020  1.00 81.84           H  
ATOM    391  NE1 TRP A  26     -19.313   3.914   7.336  1.00 81.84           N  
ATOM    392  HE1 TRP A  26     -18.924   3.040   7.661  1.00 81.84           H  
ATOM    393  CH2 TRP A  26     -18.950   6.761   9.754  1.00 81.84           C  
ATOM    394  HH2 TRP A  26     -18.603   7.046  10.736  1.00 81.84           H  
ATOM    395  CZ2 TRP A  26     -18.791   5.441   9.305  1.00 81.84           C  
ATOM    396  HZ2 TRP A  26     -18.312   4.704   9.933  1.00 81.84           H  
ATOM    397  CZ3 TRP A  26     -19.574   7.712   8.926  1.00 81.84           C  
ATOM    398  HZ3 TRP A  26     -19.724   8.719   9.287  1.00 81.84           H  
ATOM    399  N   SER A  27     -23.252   8.127   3.785  1.00 82.79           N  
ATOM    400  H   SER A  27     -22.955   8.600   4.627  1.00 82.79           H  
ATOM    401  CA  SER A  27     -23.724   8.978   2.681  1.00 82.79           C  
ATOM    402  HA  SER A  27     -24.578   8.502   2.198  1.00 82.79           H  
ATOM    403  C   SER A  27     -22.650   9.184   1.608  1.00 82.79           C  
ATOM    404  CB  SER A  27     -24.189  10.335   3.221  1.00 82.79           C  
ATOM    405  HB2 SER A  27     -25.086  10.194   3.824  1.00 82.79           H  
ATOM    406  HB3 SER A  27     -24.423  10.998   2.388  1.00 82.79           H  
ATOM    407  O   SER A  27     -22.965   9.216   0.423  1.00 82.79           O  
ATOM    408  OG  SER A  27     -23.174  10.908   4.023  1.00 82.79           O  
ATOM    409  HG  SER A  27     -23.416  11.811   4.240  1.00 82.79           H  
ATOM    410  N   THR A  28     -21.384   9.258   2.012  1.00 86.91           N  
ATOM    411  H   THR A  28     -21.197   9.269   3.004  1.00 86.91           H  
ATOM    412  CA  THR A  28     -20.221   9.471   1.141  1.00 86.91           C  
ATOM    413  HA  THR A  28     -20.552   9.908   0.199  1.00 86.91           H  
ATOM    414  C   THR A  28     -19.502   8.163   0.823  1.00 86.91           C  
ATOM    415  CB  THR A  28     -19.251  10.460   1.802  1.00 86.91           C  
ATOM    416  HB  THR A  28     -18.343  10.541   1.205  1.00 86.91           H  
ATOM    417  O   THR A  28     -19.681   7.165   1.521  1.00 86.91           O  
ATOM    418  CG2 THR A  28     -19.879  11.845   1.946  1.00 86.91           C  
ATOM    419 HG21 THR A  28     -20.738  11.810   2.615  1.00 86.91           H  
ATOM    420 HG22 THR A  28     -20.194  12.212   0.969  1.00 86.91           H  
ATOM    421 HG23 THR A  28     -19.141  12.534   2.357  1.00 86.91           H  
ATOM    422  OG1 THR A  28     -18.928  10.006   3.095  1.00 86.91           O  
ATOM    423  HG1 THR A  28     -17.973   9.931   3.162  1.00 86.91           H  
ATOM    424  N   HIS A  29     -18.683   8.160  -0.236  1.00 89.17           N  
ATOM    425  H   HIS A  29     -18.618   8.993  -0.804  1.00 89.17           H  
ATOM    426  CA  HIS A  29     -17.861   7.000  -0.617  1.00 89.17           C  
ATOM    427  HA  HIS A  29     -18.478   6.103  -0.572  1.00 89.17           H  
ATOM    428  C   HIS A  29     -16.689   6.752   0.332  1.00 89.17           C  
ATOM    429  CB  HIS A  29     -17.366   7.171  -2.055  1.00 89.17           C  
ATOM    430  HB2 HIS A  29     -18.202   7.482  -2.681  1.00 89.17           H  
ATOM    431  HB3 HIS A  29     -16.610   7.956  -2.082  1.00 89.17           H  
ATOM    432  O   HIS A  29     -16.281   5.615   0.542  1.00 89.17           O  
ATOM    433  CG  HIS A  29     -16.790   5.912  -2.657  1.00 89.17           C  
ATOM    434  CD2 HIS A  29     -15.555   5.394  -2.405  1.00 89.17           C  
ATOM    435  HD2 HIS A  29     -14.828   5.773  -1.702  1.00 89.17           H  
ATOM    436  ND1 HIS A  29     -17.467   5.059  -3.531  1.00 89.17           N  
ATOM    437  CE1 HIS A  29     -16.607   4.057  -3.782  1.00 89.17           C  
ATOM    438  HE1 HIS A  29     -16.828   3.195  -4.393  1.00 89.17           H  
ATOM    439  NE2 HIS A  29     -15.460   4.222  -3.110  1.00 89.17           N  
ATOM    440  HE2 HIS A  29     -14.717   3.544  -3.017  1.00 89.17           H  
ATOM    441  N   TYR A  30     -16.179   7.821   0.934  1.00 92.47           N  
ATOM    442  H   TYR A  30     -16.585   8.727   0.751  1.00 92.47           H  
ATOM    443  CA  TYR A  30     -15.150   7.741   1.952  1.00 92.47           C  
ATOM    444  HA  TYR A  30     -14.976   6.693   2.195  1.00 92.47           H  
ATOM    445  C   TYR A  30     -15.592   8.460   3.221  1.00 92.47           C  
ATOM    446  CB  TYR A  30     -13.843   8.322   1.429  1.00 92.47           C  
ATOM    447  HB2 TYR A  30     -14.028   9.368   1.187  1.00 92.47           H  
ATOM    448  HB3 TYR A  30     -13.123   8.299   2.247  1.00 92.47           H  
ATOM    449  O   TYR A  30     -16.308   9.463   3.156  1.00 92.47           O  
ATOM    450  CG  TYR A  30     -13.226   7.597   0.242  1.00 92.47           C  
ATOM    451  CD1 TYR A  30     -12.340   6.524   0.463  1.00 92.47           C  
ATOM    452  HD1 TYR A  30     -12.134   6.185   1.467  1.00 92.47           H  
ATOM    453  CD2 TYR A  30     -13.495   8.012  -1.079  1.00 92.47           C  
ATOM    454  HD2 TYR A  30     -14.194   8.813  -1.265  1.00 92.47           H  
ATOM    455  CE1 TYR A  30     -11.697   5.896  -0.622  1.00 92.47           C  
ATOM    456  HE1 TYR A  30     -10.984   5.101  -0.459  1.00 92.47           H  
ATOM    457  CE2 TYR A  30     -12.854   7.383  -2.162  1.00 92.47           C  
ATOM    458  HE2 TYR A  30     -13.056   7.688  -3.178  1.00 92.47           H  
ATOM    459  OH  TYR A  30     -11.352   5.736  -3.002  1.00 92.47           O  
ATOM    460  HH  TYR A  30     -10.632   5.155  -2.746  1.00 92.47           H  
ATOM    461  CZ  TYR A  30     -11.967   6.311  -1.939  1.00 92.47           C  
ATOM    462  N   ALA A  31     -15.132   7.965   4.365  1.00 92.46           N  
ATOM    463  H   ALA A  31     -14.575   7.123   4.321  1.00 92.46           H  
ATOM    464  CA  ALA A  31     -15.255   8.619   5.660  1.00 92.46           C  
ATOM    465  HA  ALA A  31     -15.715   9.599   5.537  1.00 92.46           H  
ATOM    466  C   ALA A  31     -13.861   8.818   6.260  1.00 92.46           C  
ATOM    467  CB  ALA A  31     -16.168   7.780   6.564  1.00 92.46           C  
ATOM    468  HB1 ALA A  31     -15.748   6.784   6.700  1.00 92.46           H  
ATOM    469  HB2 ALA A  31     -16.266   8.260   7.537  1.00 92.46           H  
ATOM    470  HB3 ALA A  31     -17.156   7.693   6.114  1.00 92.46           H  
ATOM    471  O   ALA A  31     -13.025   7.917   6.198  1.00 92.46           O  
ATOM    472  N   LYS A  32     -13.609   9.990   6.849  1.00 93.71           N  
ATOM    473  H   LYS A  32     -14.351  10.672   6.907  1.00 93.71           H  
ATOM    474  CA  LYS A  32     -12.402  10.240   7.636  1.00 93.71           C  
ATOM    475  HA  LYS A  32     -11.577   9.643   7.245  1.00 93.71           H  
ATOM    476  C   LYS A  32     -12.689   9.782   9.060  1.00 93.71           C  
ATOM    477  CB  LYS A  32     -12.018  11.721   7.540  1.00 93.71           C  
ATOM    478  HB2 LYS A  32     -11.944  12.004   6.490  1.00 93.71           H  
ATOM    479  HB3 LYS A  32     -12.797  12.324   8.007  1.00 93.71           H  
ATOM    480  O   LYS A  32     -13.586  10.317   9.710  1.00 93.71           O  
ATOM    481  CG  LYS A  32     -10.667  12.004   8.207  1.00 93.71           C  
ATOM    482  HG2 LYS A  32     -10.680  11.637   9.233  1.00 93.71           H  
ATOM    483  HG3 LYS A  32      -9.875  11.487   7.664  1.00 93.71           H  
ATOM    484  CD  LYS A  32     -10.397  13.513   8.198  1.00 93.71           C  
ATOM    485  HD2 LYS A  32     -10.286  13.838   7.163  1.00 93.71           H  
ATOM    486  HD3 LYS A  32     -11.247  14.031   8.641  1.00 93.71           H  
ATOM    487  CE  LYS A  32      -9.129  13.855   8.983  1.00 93.71           C  
ATOM    488  HE2 LYS A  32      -9.250  13.519  10.013  1.00 93.71           H  
ATOM    489  HE3 LYS A  32      -8.296  13.299   8.552  1.00 93.71           H  
ATOM    490  NZ  LYS A  32      -8.843  15.310   8.959  1.00 93.71           N  
ATOM    491  HZ1 LYS A  32      -8.001  15.509   9.480  1.00 93.71           H  
ATOM    492  HZ2 LYS A  32      -9.607  15.826   9.371  1.00 93.71           H  
ATOM    493  HZ3 LYS A  32      -8.719  15.626   8.008  1.00 93.71           H  
ATOM    494  N   ILE A  33     -11.956   8.780   9.517  1.00 94.30           N  
ATOM    495  H   ILE A  33     -11.200   8.430   8.947  1.00 94.30           H  
ATOM    496  CA  ILE A  33     -12.188   8.096  10.785  1.00 94.30           C  
ATOM    497  HA  ILE A  33     -13.111   8.454  11.242  1.00 94.30           H  
ATOM    498  C   ILE A  33     -11.036   8.406  11.729  1.00 94.30           C  
ATOM    499  CB  ILE A  33     -12.323   6.579  10.537  1.00 94.30           C  
ATOM    500  HB  ILE A  33     -11.400   6.229  10.074  1.00 94.30           H  
ATOM    501  O   ILE A  33      -9.885   8.313  11.318  1.00 94.30           O  
ATOM    502  CG1 ILE A  33     -13.482   6.208   9.583  1.00 94.30           C  
ATOM    503 HG12 ILE A  33     -13.295   6.652   8.605  1.00 94.30           H  
ATOM    504 HG13 ILE A  33     -13.478   5.126   9.447  1.00 94.30           H  
ATOM    505  CG2 ILE A  33     -12.483   5.831  11.862  1.00 94.30           C  
ATOM    506 HG21 ILE A  33     -11.550   5.851  12.426  1.00 94.30           H  
ATOM    507 HG22 ILE A  33     -13.269   6.288  12.463  1.00 94.30           H  
ATOM    508 HG23 ILE A  33     -12.722   4.783  11.680  1.00 94.30           H  
ATOM    509  CD1 ILE A  33     -14.882   6.624  10.045  1.00 94.30           C  
ATOM    510 HD11 ILE A  33     -14.939   7.711  10.102  1.00 94.30           H  
ATOM    511 HD12 ILE A  33     -15.110   6.182  11.015  1.00 94.30           H  
ATOM    512 HD13 ILE A  33     -15.617   6.273   9.320  1.00 94.30           H  
ATOM    513  N   TYR A  34     -11.341   8.738  12.979  1.00 95.34           N  
ATOM    514  H   TYR A  34     -12.319   8.808  13.223  1.00 95.34           H  
ATOM    515  CA  TYR A  34     -10.406   8.606  14.091  1.00 95.34           C  
ATOM    516  HA  TYR A  34      -9.394   8.475  13.708  1.00 95.34           H  
ATOM    517  C   TYR A  34     -10.782   7.354  14.884  1.00 95.34           C  
ATOM    518  CB  TYR A  34     -10.407   9.875  14.950  1.00 95.34           C  
ATOM    519  HB2 TYR A  34     -11.433  10.126  15.218  1.00 95.34           H  
ATOM    520  HB3 TYR A  34      -9.998  10.696  14.362  1.00 95.34           H  
ATOM    521  O   TYR A  34     -11.917   7.239  15.354  1.00 95.34           O  
ATOM    522  CG  TYR A  34      -9.563   9.777  16.204  1.00 95.34           C  
ATOM    523  CD1 TYR A  34     -10.189   9.752  17.459  1.00 95.34           C  
ATOM    524  HD1 TYR A  34     -11.265   9.837  17.513  1.00 95.34           H  
ATOM    525  CD2 TYR A  34      -8.158   9.720  16.122  1.00 95.34           C  
ATOM    526  HD2 TYR A  34      -7.673   9.725  15.157  1.00 95.34           H  
ATOM    527  CE1 TYR A  34      -9.422   9.647  18.633  1.00 95.34           C  
ATOM    528  HE1 TYR A  34      -9.887   9.628  19.607  1.00 95.34           H  
ATOM    529  CE2 TYR A  34      -7.381   9.625  17.296  1.00 95.34           C  
ATOM    530  HE2 TYR A  34      -6.304   9.562  17.251  1.00 95.34           H  
ATOM    531  OH  TYR A  34      -7.310   9.487  19.710  1.00 95.34           O  
ATOM    532  HH  TYR A  34      -6.369   9.339  19.590  1.00 95.34           H  
ATOM    533  CZ  TYR A  34      -8.016   9.583  18.556  1.00 95.34           C  
ATOM    534  N   SER A  35      -9.842   6.419  15.006  1.00 94.11           N  
ATOM    535  H   SER A  35      -8.928   6.612  14.623  1.00 94.11           H  
ATOM    536  CA  SER A  35      -9.985   5.230  15.846  1.00 94.11           C  
ATOM    537  HA  SER A  35     -11.039   5.019  16.022  1.00 94.11           H  
ATOM    538  C   SER A  35      -9.292   5.481  17.175  1.00 94.11           C  
ATOM    539  CB  SER A  35      -9.379   4.008  15.162  1.00 94.11           C  
ATOM    540  HB2 SER A  35      -8.366   4.252  14.841  1.00 94.11           H  
ATOM    541  HB3 SER A  35      -9.985   3.745  14.295  1.00 94.11           H  
ATOM    542  O   SER A  35      -8.072   5.613  17.225  1.00 94.11           O  
ATOM    543  OG  SER A  35      -9.323   2.908  16.050  1.00 94.11           O  
ATOM    544  HG  SER A  35     -10.204   2.531  16.103  1.00 94.11           H  
ATOM    545  N   ALA A  36     -10.065   5.488  18.260  1.00 92.80           N  
ATOM    546  H   ALA A  36     -11.064   5.409  18.140  1.00 92.80           H  
ATOM    547  CA  ALA A  36      -9.514   5.561  19.612  1.00 92.80           C  
ATOM    548  HA  ALA A  36      -8.848   6.421  19.684  1.00 92.80           H  
ATOM    549  C   ALA A  36      -8.684   4.315  19.969  1.00 92.80           C  
ATOM    550  CB  ALA A  36     -10.676   5.752  20.593  1.00 92.80           C  
ATOM    551  HB1 ALA A  36     -10.311   5.640  21.613  1.00 92.80           H  
ATOM    552  HB2 ALA A  36     -11.084   6.757  20.478  1.00 92.80           H  
ATOM    553  HB3 ALA A  36     -11.457   5.014  20.409  1.00 92.80           H  
ATOM    554  O   ALA A  36      -7.754   4.408  20.761  1.00 92.80           O  
ATOM    555  N   LYS A  37      -8.997   3.151  19.379  1.00 91.23           N  
ATOM    556  H   LYS A  37      -9.734   3.149  18.688  1.00 91.23           H  
ATOM    557  CA  LYS A  37      -8.238   1.910  19.601  1.00 91.23           C  
ATOM    558  HA  LYS A  37      -8.125   1.747  20.673  1.00 91.23           H  
ATOM    559  C   LYS A  37      -6.822   2.005  19.033  1.00 91.23           C  
ATOM    560  CB  LYS A  37      -9.006   0.733  18.975  1.00 91.23           C  
ATOM    561  HB2 LYS A  37      -9.997   0.672  19.425  1.00 91.23           H  
ATOM    562  HB3 LYS A  37      -9.124   0.912  17.907  1.00 91.23           H  
ATOM    563  O   LYS A  37      -5.896   1.463  19.625  1.00 91.23           O  
ATOM    564  CG  LYS A  37      -8.278  -0.606  19.180  1.00 91.23           C  
ATOM    565  HG2 LYS A  37      -8.218  -0.828  20.245  1.00 91.23           H  
ATOM    566  HG3 LYS A  37      -7.268  -0.544  18.775  1.00 91.23           H  
ATOM    567  CD  LYS A  37      -8.988  -1.751  18.453  1.00 91.23           C  
ATOM    568  HD2 LYS A  37      -9.085  -1.489  17.400  1.00 91.23           H  
ATOM    569  HD3 LYS A  37      -9.977  -1.905  18.883  1.00 91.23           H  
ATOM    570  CE  LYS A  37      -8.135  -3.018  18.596  1.00 91.23           C  
ATOM    571  HE2 LYS A  37      -8.123  -3.318  19.644  1.00 91.23           H  
ATOM    572  HE3 LYS A  37      -7.112  -2.772  18.314  1.00 91.23           H  
ATOM    573  NZ  LYS A  37      -8.636  -4.120  17.738  1.00 91.23           N  
ATOM    574  HZ1 LYS A  37      -8.047  -4.935  17.836  1.00 91.23           H  
ATOM    575  HZ2 LYS A  37      -8.604  -3.840  16.769  1.00 91.23           H  
ATOM    576  HZ3 LYS A  37      -9.586  -4.365  17.979  1.00 91.23           H  
ATOM    577  N   LEU A  38      -6.689   2.636  17.872  1.00 92.12           N  
ATOM    578  H   LEU A  38      -7.517   3.027  17.445  1.00 92.12           H  
ATOM    579  CA  LEU A  38      -5.428   2.761  17.143  1.00 92.12           C  
ATOM    580  HA  LEU A  38      -4.728   1.992  17.471  1.00 92.12           H  
ATOM    581  C   LEU A  38      -4.722   4.101  17.392  1.00 92.12           C  
ATOM    582  CB  LEU A  38      -5.733   2.562  15.652  1.00 92.12           C  
ATOM    583  HB2 LEU A  38      -6.444   3.328  15.344  1.00 92.12           H  
ATOM    584  HB3 LEU A  38      -4.811   2.740  15.099  1.00 92.12           H  
ATOM    585  O   LEU A  38      -3.619   4.294  16.898  1.00 92.12           O  
ATOM    586  CG  LEU A  38      -6.291   1.172  15.284  1.00 92.12           C  
ATOM    587  HG  LEU A  38      -7.175   0.959  15.884  1.00 92.12           H  
ATOM    588  CD1 LEU A  38      -6.720   1.157  13.819  1.00 92.12           C  
ATOM    589 HD11 LEU A  38      -7.090   0.168  13.550  1.00 92.12           H  
ATOM    590 HD12 LEU A  38      -7.531   1.872  13.681  1.00 92.12           H  
ATOM    591 HD13 LEU A  38      -5.880   1.427  13.179  1.00 92.12           H  
ATOM    592  CD2 LEU A  38      -5.280   0.047  15.517  1.00 92.12           C  
ATOM    593 HD21 LEU A  38      -5.690  -0.904  15.177  1.00 92.12           H  
ATOM    594 HD22 LEU A  38      -4.360   0.254  14.971  1.00 92.12           H  
ATOM    595 HD23 LEU A  38      -5.043  -0.029  16.578  1.00 92.12           H  
ATOM    596  N   ASP A  39      -5.387   5.023  18.093  1.00 93.43           N  
ATOM    597  H   ASP A  39      -6.285   4.761  18.475  1.00 93.43           H  
ATOM    598  CA  ASP A  39      -5.003   6.430  18.245  1.00 93.43           C  
ATOM    599  HA  ASP A  39      -5.913   6.952  18.540  1.00 93.43           H  
ATOM    600  C   ASP A  39      -4.565   7.081  16.921  1.00 93.43           C  
ATOM    601  CB  ASP A  39      -4.003   6.608  19.395  1.00 93.43           C  
ATOM    602  HB2 ASP A  39      -4.366   6.063  20.266  1.00 93.43           H  
ATOM    603  HB3 ASP A  39      -3.038   6.191  19.106  1.00 93.43           H  
ATOM    604  O   ASP A  39      -3.531   7.735  16.806  1.00 93.43           O  
ATOM    605  CG  ASP A  39      -3.840   8.083  19.783  1.00 93.43           C  
ATOM    606  OD1 ASP A  39      -4.796   8.868  19.539  1.00 93.43           O  
ATOM    607  OD2 ASP A  39      -2.799   8.411  20.392  1.00 93.43           O  
ATOM    608  N   ALA A  40      -5.355   6.854  15.870  1.00 93.52           N  
ATOM    609  H   ALA A  40      -6.195   6.314  16.021  1.00 93.52           H  
ATOM    610  CA  ALA A  40      -4.972   7.229  14.518  1.00 93.52           C  
ATOM    611  HA  ALA A  40      -4.255   8.048  14.568  1.00 93.52           H  
ATOM    612  C   ALA A  40      -6.153   7.706  13.685  1.00 93.52           C  
ATOM    613  CB  ALA A  40      -4.274   6.046  13.855  1.00 93.52           C  
ATOM    614  HB1 ALA A  40      -4.958   5.201  13.777  1.00 93.52           H  
ATOM    615  HB2 ALA A  40      -3.417   5.753  14.461  1.00 93.52           H  
ATOM    616  HB3 ALA A  40      -3.927   6.334  12.862  1.00 93.52           H  
ATOM    617  O   ALA A  40      -7.290   7.253  13.843  1.00 93.52           O  
ATOM    618  N   THR A  41      -5.856   8.612  12.753  1.00 94.88           N  
ATOM    619  H   THR A  41      -4.882   8.854  12.633  1.00 94.88           H  
ATOM    620  CA  THR A  41      -6.807   9.076  11.745  1.00 94.88           C  
ATOM    621  HA  THR A  41      -7.807   8.777  12.059  1.00 94.88           H  
ATOM    622  C   THR A  41      -6.499   8.442  10.397  1.00 94.88           C  
ATOM    623  CB  THR A  41      -6.808  10.600  11.624  1.00 94.88           C  
ATOM    624  HB  THR A  41      -5.807  10.946  11.369  1.00 94.88           H  
ATOM    625  O   THR A  41      -5.381   8.555   9.905  1.00 94.88           O  
ATOM    626  CG2 THR A  41      -7.797  11.114  10.580  1.00 94.88           C  
ATOM    627 HG21 THR A  41      -7.493  10.799   9.582  1.00 94.88           H  
ATOM    628 HG22 THR A  41      -7.794  12.203  10.628  1.00 94.88           H  
ATOM    629 HG23 THR A  41      -8.795  10.733  10.798  1.00 94.88           H  
ATOM    630  OG1 THR A  41      -7.205  11.188  12.839  1.00 94.88           O  
ATOM    631  HG1 THR A  41      -6.592  10.888  13.515  1.00 94.88           H  
ATOM    632  N   TYR A  42      -7.500   7.840   9.764  1.00 94.78           N  
ATOM    633  H   TYR A  42      -8.400   7.794  10.220  1.00 94.78           H  
ATOM    634  CA  TYR A  42      -7.365   7.203   8.457  1.00 94.78           C  
ATOM    635  HA  TYR A  42      -6.558   7.683   7.904  1.00 94.78           H  
ATOM    636  C   TYR A  42      -8.637   7.366   7.623  1.00 94.78           C  
ATOM    637  CB  TYR A  42      -6.978   5.729   8.654  1.00 94.78           C  
ATOM    638  HB2 TYR A  42      -5.995   5.702   9.124  1.00 94.78           H  
ATOM    639  HB3 TYR A  42      -6.880   5.244   7.683  1.00 94.78           H  
ATOM    640  O   TYR A  42      -9.684   7.808   8.107  1.00 94.78           O  
ATOM    641  CG  TYR A  42      -7.932   4.928   9.516  1.00 94.78           C  
ATOM    642  CD1 TYR A  42      -7.636   4.682  10.871  1.00 94.78           C  
ATOM    643  HD1 TYR A  42      -6.726   5.069  11.305  1.00 94.78           H  
ATOM    644  CD2 TYR A  42      -9.115   4.421   8.956  1.00 94.78           C  
ATOM    645  HD2 TYR A  42      -9.337   4.586   7.912  1.00 94.78           H  
ATOM    646  CE1 TYR A  42      -8.518   3.920  11.663  1.00 94.78           C  
ATOM    647  HE1 TYR A  42      -8.269   3.724  12.696  1.00 94.78           H  
ATOM    648  CE2 TYR A  42      -9.994   3.673   9.751  1.00 94.78           C  
ATOM    649  HE2 TYR A  42     -10.895   3.270   9.313  1.00 94.78           H  
ATOM    650  OH  TYR A  42     -10.598   2.657  11.820  1.00 94.78           O  
ATOM    651  HH  TYR A  42     -10.325   2.451  12.717  1.00 94.78           H  
ATOM    652  CZ  TYR A  42      -9.710   3.408  11.105  1.00 94.78           C  
ATOM    653  N   LEU A  43      -8.547   7.027   6.341  1.00 94.59           N  
ATOM    654  H   LEU A  43      -7.671   6.674   5.983  1.00 94.59           H  
ATOM    655  CA  LEU A  43      -9.682   7.043   5.433  1.00 94.59           C  
ATOM    656  HA  LEU A  43     -10.433   7.729   5.825  1.00 94.59           H  
ATOM    657  C   LEU A  43     -10.308   5.645   5.347  1.00 94.59           C  
ATOM    658  CB  LEU A  43      -9.198   7.583   4.082  1.00 94.59           C  
ATOM    659  HB2 LEU A  43      -8.652   6.789   3.572  1.00 94.59           H  
ATOM    660  HB3 LEU A  43      -8.494   8.399   4.246  1.00 94.59           H  
ATOM    661  O   LEU A  43      -9.613   4.645   5.189  1.00 94.59           O  
ATOM    662  CG  LEU A  43     -10.317   8.083   3.167  1.00 94.59           C  
ATOM    663  HG  LEU A  43     -11.135   7.363   3.166  1.00 94.59           H  
ATOM    664  CD1 LEU A  43     -10.838   9.447   3.635  1.00 94.59           C  
ATOM    665 HD11 LEU A  43     -11.595   9.823   2.946  1.00 94.59           H  
ATOM    666 HD12 LEU A  43     -11.277   9.365   4.629  1.00 94.59           H  
ATOM    667 HD13 LEU A  43     -10.013  10.159   3.666  1.00 94.59           H  
ATOM    668  CD2 LEU A  43      -9.766   8.208   1.749  1.00 94.59           C  
ATOM    669 HD21 LEU A  43     -10.554   8.518   1.062  1.00 94.59           H  
ATOM    670 HD22 LEU A  43      -8.957   8.938   1.726  1.00 94.59           H  
ATOM    671 HD23 LEU A  43      -9.378   7.247   1.413  1.00 94.59           H  
ATOM    672  N   CYS A  44     -11.630   5.580   5.446  1.00 94.82           N  
ATOM    673  H   CYS A  44     -12.133   6.438   5.621  1.00 94.82           H  
ATOM    674  CA  CYS A  44     -12.414   4.366   5.257  1.00 94.82           C  
ATOM    675  HA  CYS A  44     -11.761   3.493   5.278  1.00 94.82           H  
ATOM    676  C   CYS A  44     -13.133   4.439   3.910  1.00 94.82           C  
ATOM    677  CB  CYS A  44     -13.409   4.253   6.416  1.00 94.82           C  
ATOM    678  HB2 CYS A  44     -14.066   5.122   6.389  1.00 94.82           H  
ATOM    679  HB3 CYS A  44     -12.847   4.289   7.349  1.00 94.82           H  
ATOM    680  O   CYS A  44     -13.933   5.355   3.720  1.00 94.82           O  
ATOM    681  SG  CYS A  44     -14.440   2.761   6.427  1.00 94.82           S  
ATOM    682  N   ASP A  45     -12.892   3.500   2.993  1.00 94.45           N  
ATOM    683  H   ASP A  45     -12.238   2.767   3.230  1.00 94.45           H  
ATOM    684  CA  ASP A  45     -13.766   3.295   1.831  1.00 94.45           C  
ATOM    685  HA  ASP A  45     -14.107   4.270   1.481  1.00 94.45           H  
ATOM    686  C   ASP A  45     -15.002   2.506   2.282  1.00 94.45           C  
ATOM    687  CB  ASP A  45     -13.012   2.670   0.647  1.00 94.45           C  
ATOM    688  HB2 ASP A  45     -12.516   1.751   0.962  1.00 94.45           H  
ATOM    689  HB3 ASP A  45     -12.219   3.356   0.349  1.00 94.45           H  
ATOM    690  O   ASP A  45     -14.935   1.377   2.786  1.00 94.45           O  
ATOM    691  CG  ASP A  45     -13.863   2.345  -0.591  1.00 94.45           C  
ATOM    692  OD1 ASP A  45     -15.107   2.212  -0.512  1.00 94.45           O  
ATOM    693  OD2 ASP A  45     -13.267   2.172  -1.680  1.00 94.45           O  
ATOM    694  N   THR A  46     -16.152   3.155   2.133  1.00 93.55           N  
ATOM    695  H   THR A  46     -16.132   4.045   1.656  1.00 93.55           H  
ATOM    696  CA  THR A  46     -17.433   2.732   2.697  1.00 93.55           C  
ATOM    697  HA  THR A  46     -17.253   2.009   3.493  1.00 93.55           H  
ATOM    698  C   THR A  46     -18.347   2.064   1.671  1.00 93.55           C  
ATOM    699  CB  THR A  46     -18.156   3.933   3.311  1.00 93.55           C  
ATOM    700  HB  THR A  46     -19.057   3.568   3.804  1.00 93.55           H  
ATOM    701  O   THR A  46     -19.453   1.647   2.025  1.00 93.55           O  
ATOM    702  CG2 THR A  46     -17.312   4.717   4.317  1.00 93.55           C  
ATOM    703 HG21 THR A  46     -16.963   4.050   5.105  1.00 93.55           H  
ATOM    704 HG22 THR A  46     -16.453   5.166   3.817  1.00 93.55           H  
ATOM    705 HG23 THR A  46     -17.901   5.519   4.760  1.00 93.55           H  
ATOM    706  OG1 THR A  46     -18.549   4.802   2.283  1.00 93.55           O  
ATOM    707  HG1 THR A  46     -18.715   5.681   2.631  1.00 93.55           H  
ATOM    708  N   LYS A  47     -17.926   1.967   0.403  1.00 91.56           N  
ATOM    709  H   LYS A  47     -16.992   2.290   0.196  1.00 91.56           H  
ATOM    710  CA  LYS A  47     -18.793   1.527  -0.705  1.00 91.56           C  
ATOM    711  HA  LYS A  47     -19.743   1.160  -0.317  1.00 91.56           H  
ATOM    712  C   LYS A  47     -18.207   0.383  -1.512  1.00 91.56           C  
ATOM    713  CB  LYS A  47     -19.046   2.702  -1.655  1.00 91.56           C  
ATOM    714  HB2 LYS A  47     -19.612   2.360  -2.521  1.00 91.56           H  
ATOM    715  HB3 LYS A  47     -18.066   3.037  -1.995  1.00 91.56           H  
ATOM    716  O   LYS A  47     -18.971  -0.472  -1.960  1.00 91.56           O  
ATOM    717  CG  LYS A  47     -19.758   3.907  -1.043  1.00 91.56           C  
ATOM    718  HG2 LYS A  47     -19.741   4.717  -1.772  1.00 91.56           H  
ATOM    719  HG3 LYS A  47     -19.210   4.218  -0.154  1.00 91.56           H  
ATOM    720  CD  LYS A  47     -21.210   3.642  -0.655  1.00 91.56           C  
ATOM    721  HD2 LYS A  47     -21.253   2.828   0.069  1.00 91.56           H  
ATOM    722  HD3 LYS A  47     -21.785   3.384  -1.544  1.00 91.56           H  
ATOM    723  CE  LYS A  47     -21.747   4.924  -0.019  1.00 91.56           C  
ATOM    724  HE2 LYS A  47     -21.627   5.755  -0.713  1.00 91.56           H  
ATOM    725  HE3 LYS A  47     -21.138   5.147   0.858  1.00 91.56           H  
ATOM    726  NZ  LYS A  47     -23.163   4.775   0.373  1.00 91.56           N  
ATOM    727  HZ1 LYS A  47     -23.283   3.928   0.911  1.00 91.56           H  
ATOM    728  HZ2 LYS A  47     -23.770   4.783  -0.434  1.00 91.56           H  
ATOM    729  HZ3 LYS A  47     -23.408   5.540   0.986  1.00 91.56           H  
ATOM    730  N   THR A  48     -16.896   0.372  -1.746  1.00 91.74           N  
ATOM    731  H   THR A  48     -16.311   1.084  -1.333  1.00 91.74           H  
ATOM    732  CA  THR A  48     -16.260  -0.647  -2.588  1.00 91.74           C  
ATOM    733  HA  THR A  48     -16.747  -0.646  -3.563  1.00 91.74           H  
ATOM    734  C   THR A  48     -16.451  -2.019  -1.962  1.00 91.74           C  
ATOM    735  CB  THR A  48     -14.780  -0.335  -2.816  1.00 91.74           C  
ATOM    736  HB  THR A  48     -14.260  -0.280  -1.860  1.00 91.74           H  
ATOM    737  O   THR A  48     -16.066  -2.239  -0.817  1.00 91.74           O  
ATOM    738  CG2 THR A  48     -14.082  -1.355  -3.711  1.00 91.74           C  
ATOM    739 HG21 THR A  48     -13.076  -1.005  -3.941  1.00 91.74           H  
ATOM    740 HG22 THR A  48     -13.998  -2.312  -3.195  1.00 91.74           H  
ATOM    741 HG23 THR A  48     -14.631  -1.489  -4.643  1.00 91.74           H  
ATOM    742  OG1 THR A  48     -14.710   0.912  -3.472  1.00 91.74           O  
ATOM    743  HG1 THR A  48     -14.172   1.438  -2.876  1.00 91.74           H  
ATOM    744  N   ASP A  49     -17.100  -2.923  -2.698  1.00 89.68           N  
ATOM    745  H   ASP A  49     -17.379  -2.679  -3.638  1.00 89.68           H  
ATOM    746  CA  ASP A  49     -17.390  -4.289  -2.253  1.00 89.68           C  
ATOM    747  HA  ASP A  49     -18.134  -4.701  -2.936  1.00 89.68           H  
ATOM    748  C   ASP A  49     -18.034  -4.358  -0.847  1.00 89.68           C  
ATOM    749  CB  ASP A  49     -16.122  -5.137  -2.426  1.00 89.68           C  
ATOM    750  HB2 ASP A  49     -15.758  -5.036  -3.448  1.00 89.68           H  
ATOM    751  HB3 ASP A  49     -15.348  -4.778  -1.748  1.00 89.68           H  
ATOM    752  O   ASP A  49     -17.588  -5.077   0.043  1.00 89.68           O  
ATOM    753  CG  ASP A  49     -16.410  -6.608  -2.152  1.00 89.68           C  
ATOM    754  OD1 ASP A  49     -17.457  -7.081  -2.641  1.00 89.68           O  
ATOM    755  OD2 ASP A  49     -15.614  -7.201  -1.390  1.00 89.68           O  
ATOM    756  N   GLY A  50     -19.039  -3.511  -0.588  1.00 90.08           N  
ATOM    757  H   GLY A  50     -19.314  -2.868  -1.317  1.00 90.08           H  
ATOM    758  CA  GLY A  50     -19.718  -3.438   0.716  1.00 90.08           C  
ATOM    759  HA2 GLY A  50     -19.846  -4.447   1.107  1.00 90.08           H  
ATOM    760  HA3 GLY A  50     -20.706  -3.001   0.571  1.00 90.08           H  
ATOM    761  C   GLY A  50     -18.991  -2.608   1.787  1.00 90.08           C  
ATOM    762  O   GLY A  50     -19.486  -2.499   2.912  1.00 90.08           O  
ATOM    763  N   GLY A  51     -17.856  -1.995   1.439  1.00 93.45           N  
ATOM    764  H   GLY A  51     -17.455  -2.220   0.539  1.00 93.45           H  
ATOM    765  CA  GLY A  51     -17.101  -1.080   2.291  1.00 93.45           C  
ATOM    766  HA2 GLY A  51     -17.799  -0.394   2.772  1.00 93.45           H  
ATOM    767  HA3 GLY A  51     -16.418  -0.497   1.673  1.00 93.45           H  
ATOM    768  C   GLY A  51     -16.289  -1.774   3.383  1.00 93.45           C  
ATOM    769  O   GLY A  51     -16.032  -2.980   3.332  1.00 93.45           O  
ATOM    770  N   GLY A  52     -15.886  -0.988   4.384  1.00 95.14           N  
ATOM    771  H   GLY A  52     -16.014   0.009   4.278  1.00 95.14           H  
ATOM    772  CA  GLY A  52     -15.089  -1.459   5.519  1.00 95.14           C  
ATOM    773  HA2 GLY A  52     -15.213  -0.763   6.349  1.00 95.14           H  
ATOM    774  HA3 GLY A  52     -15.438  -2.443   5.831  1.00 95.14           H  
ATOM    775  C   GLY A  52     -13.595  -1.562   5.218  1.00 95.14           C  
ATOM    776  O   GLY A  52     -12.897  -2.301   5.902  1.00 95.14           O  
ATOM    777  N   TRP A  53     -13.116  -0.858   4.193  1.00 96.99           N  
ATOM    778  H   TRP A  53     -13.732  -0.235   3.692  1.00 96.99           H  
ATOM    779  CA  TRP A  53     -11.711  -0.869   3.810  1.00 96.99           C  
ATOM    780  HA  TRP A  53     -11.238  -1.795   4.138  1.00 96.99           H  
ATOM    781  C   TRP A  53     -10.964   0.311   4.425  1.00 96.99           C  
ATOM    782  CB  TRP A  53     -11.610  -0.797   2.298  1.00 96.99           C  
ATOM    783  HB2 TRP A  53     -12.118   0.115   1.985  1.00 96.99           H  
ATOM    784  HB3 TRP A  53     -10.555  -0.719   2.038  1.00 96.99           H  
ATOM    785  O   TRP A  53     -11.278   1.465   4.136  1.00 96.99           O  
ATOM    786  CG  TRP A  53     -12.182  -1.924   1.521  1.00 96.99           C  
ATOM    787  CD1 TRP A  53     -13.386  -1.945   0.910  1.00 96.99           C  
ATOM    788  HD1 TRP A  53     -14.103  -1.137   0.919  1.00 96.99           H  
ATOM    789  CD2 TRP A  53     -11.542  -3.190   1.210  1.00 96.99           C  
ATOM    790  CE2 TRP A  53     -12.419  -3.944   0.381  1.00 96.99           C  
ATOM    791  CE3 TRP A  53     -10.291  -3.755   1.526  1.00 96.99           C  
ATOM    792  HE3 TRP A  53      -9.590  -3.193   2.126  1.00 96.99           H  
ATOM    793  NE1 TRP A  53     -13.532  -3.140   0.237  1.00 96.99           N  
ATOM    794  HE1 TRP A  53     -14.351  -3.358  -0.312  1.00 96.99           H  
ATOM    795  CH2 TRP A  53     -10.838  -5.770   0.268  1.00 96.99           C  
ATOM    796  HH2 TRP A  53     -10.557  -6.748  -0.096  1.00 96.99           H  
ATOM    797  CZ2 TRP A  53     -12.066  -5.205  -0.114  1.00 96.99           C  
ATOM    798  HZ2 TRP A  53     -12.723  -5.740  -0.783  1.00 96.99           H  
ATOM    799  CZ3 TRP A  53      -9.949  -5.042   1.078  1.00 96.99           C  
ATOM    800  HZ3 TRP A  53      -8.989  -5.464   1.336  1.00 96.99           H  
ATOM    801  N   ILE A  54      -9.945   0.024   5.225  1.00 97.20           N  
ATOM    802  H   ILE A  54      -9.719  -0.949   5.374  1.00 97.20           H  
ATOM    803  CA  ILE A  54      -9.003   1.015   5.744  1.00 97.20           C  
ATOM    804  HA  ILE A  54      -9.536   1.935   5.989  1.00 97.20           H  
ATOM    805  C   ILE A  54      -7.991   1.310   4.642  1.00 97.20           C  
ATOM    806  CB  ILE A  54      -8.315   0.493   7.023  1.00 97.20           C  
ATOM    807  HB  ILE A  54      -7.813  -0.445   6.788  1.00 97.20           H  
ATOM    808  O   ILE A  54      -7.187   0.449   4.286  1.00 97.20           O  
ATOM    809  CG1 ILE A  54      -9.364   0.218   8.124  1.00 97.20           C  
ATOM    810 HG12 ILE A  54      -9.807   1.163   8.438  1.00 97.20           H  
ATOM    811 HG13 ILE A  54     -10.160  -0.413   7.728  1.00 97.20           H  
ATOM    812  CG2 ILE A  54      -7.255   1.503   7.502  1.00 97.20           C  
ATOM    813 HG21 ILE A  54      -7.713   2.473   7.696  1.00 97.20           H  
ATOM    814 HG22 ILE A  54      -6.771   1.151   8.414  1.00 97.20           H  
ATOM    815 HG23 ILE A  54      -6.471   1.626   6.755  1.00 97.20           H  
ATOM    816  CD1 ILE A  54      -8.805  -0.503   9.355  1.00 97.20           C  
ATOM    817 HD11 ILE A  54      -8.108   0.139   9.895  1.00 97.20           H  
ATOM    818 HD12 ILE A  54      -9.626  -0.756  10.025  1.00 97.20           H  
ATOM    819 HD13 ILE A  54      -8.301  -1.421   9.051  1.00 97.20           H  
ATOM    820  N   VAL A  55      -8.031   2.519   4.094  1.00 97.26           N  
ATOM    821  H   VAL A  55      -8.686   3.194   4.460  1.00 97.26           H  
ATOM    822  CA  VAL A  55      -7.040   2.983   3.122  1.00 97.26           C  
ATOM    823  HA  VAL A  55      -6.826   2.183   2.413  1.00 97.26           H  
ATOM    824  C   VAL A  55      -5.747   3.288   3.870  1.00 97.26           C  
ATOM    825  CB  VAL A  55      -7.561   4.194   2.331  1.00 97.26           C  
ATOM    826  HB  VAL A  55      -7.703   5.017   3.032  1.00 97.26           H  
ATOM    827  O   VAL A  55      -5.759   4.013   4.869  1.00 97.26           O  
ATOM    828  CG1 VAL A  55      -6.575   4.641   1.247  1.00 97.26           C  
ATOM    829 HG11 VAL A  55      -5.636   4.966   1.696  1.00 97.26           H  
ATOM    830 HG12 VAL A  55      -6.989   5.480   0.688  1.00 97.26           H  
ATOM    831 HG13 VAL A  55      -6.374   3.821   0.556  1.00 97.26           H  
ATOM    832  CG2 VAL A  55      -8.915   3.919   1.661  1.00 97.26           C  
ATOM    833 HG21 VAL A  55      -9.230   4.802   1.104  1.00 97.26           H  
ATOM    834 HG22 VAL A  55      -9.675   3.694   2.409  1.00 97.26           H  
ATOM    835 HG23 VAL A  55      -8.824   3.082   0.969  1.00 97.26           H  
ATOM    836  N   PHE A  56      -4.631   2.730   3.406  1.00 97.92           N  
ATOM    837  H   PHE A  56      -4.686   2.121   2.602  1.00 97.92           H  
ATOM    838  CA  PHE A  56      -3.322   2.965   4.018  1.00 97.92           C  
ATOM    839  HA  PHE A  56      -3.455   3.697   4.814  1.00 97.92           H  
ATOM    840  C   PHE A  56      -2.293   3.576   3.068  1.00 97.92           C  
ATOM    841  CB  PHE A  56      -2.802   1.684   4.667  1.00 97.92           C  
ATOM    842  HB2 PHE A  56      -3.580   1.257   5.299  1.00 97.92           H  
ATOM    843  HB3 PHE A  56      -1.965   1.943   5.316  1.00 97.92           H  
ATOM    844  O   PHE A  56      -1.314   4.156   3.528  1.00 97.92           O  
ATOM    845  CG  PHE A  56      -2.314   0.647   3.684  1.00 97.92           C  
ATOM    846  CD1 PHE A  56      -3.166  -0.399   3.299  1.00 97.92           C  
ATOM    847  HD1 PHE A  56      -4.174  -0.449   3.686  1.00 97.92           H  
ATOM    848  CD2 PHE A  56      -1.011   0.726   3.156  1.00 97.92           C  
ATOM    849  HD2 PHE A  56      -0.355   1.539   3.432  1.00 97.92           H  
ATOM    850  CE1 PHE A  56      -2.698  -1.385   2.419  1.00 97.92           C  
ATOM    851  HE1 PHE A  56      -3.354  -2.184   2.107  1.00 97.92           H  
ATOM    852  CE2 PHE A  56      -0.539  -0.273   2.292  1.00 97.92           C  
ATOM    853  HE2 PHE A  56       0.471  -0.225   1.911  1.00 97.92           H  
ATOM    854  CZ  PHE A  56      -1.374  -1.347   1.951  1.00 97.92           C  
ATOM    855  HZ  PHE A  56      -1.002  -2.139   1.319  1.00 97.92           H  
ATOM    856  N   GLN A  57      -2.525   3.482   1.761  1.00 97.73           N  
ATOM    857  H   GLN A  57      -3.324   2.950   1.446  1.00 97.73           H  
ATOM    858  CA  GLN A  57      -1.805   4.246   0.754  1.00 97.73           C  
ATOM    859  HA  GLN A  57      -1.242   5.040   1.244  1.00 97.73           H  
ATOM    860  C   GLN A  57      -2.815   4.876  -0.191  1.00 97.73           C  
ATOM    861  CB  GLN A  57      -0.816   3.346   0.005  1.00 97.73           C  
ATOM    862  HB2 GLN A  57      -0.182   2.859   0.745  1.00 97.73           H  
ATOM    863  HB3 GLN A  57      -1.358   2.572  -0.538  1.00 97.73           H  
ATOM    864  O   GLN A  57      -3.779   4.216  -0.591  1.00 97.73           O  
ATOM    865  CG  GLN A  57       0.079   4.118  -0.979  1.00 97.73           C  
ATOM    866  HG2 GLN A  57       0.224   5.145  -0.644  1.00 97.73           H  
ATOM    867  HG3 GLN A  57       1.061   3.645  -0.979  1.00 97.73           H  
ATOM    868  CD  GLN A  57      -0.398   4.124  -2.430  1.00 97.73           C  
ATOM    869  NE2 GLN A  57       0.525   4.091  -3.360  1.00 97.73           N  
ATOM    870 HE21 GLN A  57       0.231   4.150  -4.324  1.00 97.73           H  
ATOM    871 HE22 GLN A  57       1.500   4.104  -3.096  1.00 97.73           H  
ATOM    872  OE1 GLN A  57      -1.571   4.183  -2.769  1.00 97.73           O  
ATOM    873  N   ARG A  58      -2.573   6.131  -0.567  1.00 95.50           N  
ATOM    874  H   ARG A  58      -1.807   6.622  -0.128  1.00 95.50           H  
ATOM    875  CA  ARG A  58      -3.327   6.809  -1.620  1.00 95.50           C  
ATOM    876  HA  ARG A  58      -3.757   6.054  -2.278  1.00 95.50           H  
ATOM    877  C   ARG A  58      -2.401   7.682  -2.456  1.00 95.50           C  
ATOM    878  CB  ARG A  58      -4.470   7.597  -0.963  1.00 95.50           C  
ATOM    879  HB2 ARG A  58      -5.035   6.913  -0.330  1.00 95.50           H  
ATOM    880  HB3 ARG A  58      -4.058   8.384  -0.332  1.00 95.50           H  
ATOM    881  O   ARG A  58      -1.607   8.434  -1.897  1.00 95.50           O  
ATOM    882  CG  ARG A  58      -5.430   8.220  -1.985  1.00 95.50           C  
ATOM    883  HG2 ARG A  58      -5.711   7.473  -2.728  1.00 95.50           H  
ATOM    884  HG3 ARG A  58      -4.938   9.054  -2.486  1.00 95.50           H  
ATOM    885  CD  ARG A  58      -6.693   8.718  -1.276  1.00 95.50           C  
ATOM    886  HD2 ARG A  58      -7.159   7.872  -0.771  1.00 95.50           H  
ATOM    887  HD3 ARG A  58      -6.412   9.447  -0.516  1.00 95.50           H  
ATOM    888  NE  ARG A  58      -7.634   9.345  -2.228  1.00 95.50           N  
ATOM    889  HE  ARG A  58      -7.239  10.046  -2.838  1.00 95.50           H  
ATOM    890  NH1 ARG A  58      -9.562   8.277  -1.564  1.00 95.50           N  
ATOM    891 HH11 ARG A  58     -10.532   8.055  -1.739  1.00 95.50           H  
ATOM    892 HH12 ARG A  58      -9.010   7.477  -1.288  1.00 95.50           H  
ATOM    893  NH2 ARG A  58      -9.687   9.772  -3.147  1.00 95.50           N  
ATOM    894 HH21 ARG A  58     -10.655   9.505  -3.257  1.00 95.50           H  
ATOM    895 HH22 ARG A  58      -9.272  10.448  -3.772  1.00 95.50           H  
ATOM    896  CZ  ARG A  58      -8.937   9.127  -2.306  1.00 95.50           C  
ATOM    897  N   ARG A  59      -2.536   7.600  -3.782  1.00 93.98           N  
ATOM    898  H   ARG A  59      -3.154   6.878  -4.125  1.00 93.98           H  
ATOM    899  CA  ARG A  59      -1.936   8.504  -4.775  1.00 93.98           C  
ATOM    900  HA  ARG A  59      -1.551   9.396  -4.280  1.00 93.98           H  
ATOM    901  C   ARG A  59      -3.009   8.941  -5.758  1.00 93.98           C  
ATOM    902  CB  ARG A  59      -0.790   7.819  -5.534  1.00 93.98           C  
ATOM    903  HB2 ARG A  59      -1.182   6.968  -6.091  1.00 93.98           H  
ATOM    904  HB3 ARG A  59      -0.390   8.533  -6.254  1.00 93.98           H  
ATOM    905  O   ARG A  59      -3.434   8.150  -6.589  1.00 93.98           O  
ATOM    906  CG  ARG A  59       0.347   7.317  -4.645  1.00 93.98           C  
ATOM    907  HG2 ARG A  59       1.070   6.803  -5.279  1.00 93.98           H  
ATOM    908  HG3 ARG A  59      -0.051   6.592  -3.934  1.00 93.98           H  
ATOM    909  CD  ARG A  59       1.053   8.424  -3.857  1.00 93.98           C  
ATOM    910  HD2 ARG A  59       1.829   7.956  -3.251  1.00 93.98           H  
ATOM    911  HD3 ARG A  59       0.350   8.904  -3.176  1.00 93.98           H  
ATOM    912  NE  ARG A  59       1.652   9.458  -4.717  1.00 93.98           N  
ATOM    913  HE  ARG A  59       1.179  10.350  -4.733  1.00 93.98           H  
ATOM    914  NH1 ARG A  59       3.434   8.181  -5.378  1.00 93.98           N  
ATOM    915 HH11 ARG A  59       4.299   8.095  -5.893  1.00 93.98           H  
ATOM    916 HH12 ARG A  59       3.022   7.378  -4.926  1.00 93.98           H  
ATOM    917  NH2 ARG A  59       3.330  10.298  -6.023  1.00 93.98           N  
ATOM    918 HH21 ARG A  59       4.234  10.143  -6.446  1.00 93.98           H  
ATOM    919 HH22 ARG A  59       2.944  11.226  -5.924  1.00 93.98           H  
ATOM    920  CZ  ARG A  59       2.793   9.314  -5.364  1.00 93.98           C  
ATOM    921  N   LEU A  60      -3.474  10.175  -5.659  1.00 89.85           N  
ATOM    922  H   LEU A  60      -3.067  10.765  -4.947  1.00 89.85           H  
ATOM    923  CA  LEU A  60      -4.547  10.732  -6.480  1.00 89.85           C  
ATOM    924  HA  LEU A  60      -4.680  10.117  -7.369  1.00 89.85           H  
ATOM    925  C   LEU A  60      -4.225  12.150  -6.958  1.00 89.85           C  
ATOM    926  CB  LEU A  60      -5.840  10.709  -5.644  1.00 89.85           C  
ATOM    927  HB2 LEU A  60      -5.678  11.293  -4.738  1.00 89.85           H  
ATOM    928  HB3 LEU A  60      -6.051   9.681  -5.352  1.00 89.85           H  
ATOM    929  O   LEU A  60      -4.411  12.453  -8.136  1.00 89.85           O  
ATOM    930  CG  LEU A  60      -7.060  11.282  -6.387  1.00 89.85           C  
ATOM    931  HG  LEU A  60      -6.882  12.319  -6.672  1.00 89.85           H  
ATOM    932  CD1 LEU A  60      -7.406  10.454  -7.622  1.00 89.85           C  
ATOM    933 HD11 LEU A  60      -7.451   9.395  -7.368  1.00 89.85           H  
ATOM    934 HD12 LEU A  60      -8.383  10.759  -7.998  1.00 89.85           H  
ATOM    935 HD13 LEU A  60      -6.654  10.617  -8.394  1.00 89.85           H  
ATOM    936  CD2 LEU A  60      -8.283  11.237  -5.482  1.00 89.85           C  
ATOM    937 HD21 LEU A  60      -8.038  11.684  -4.519  1.00 89.85           H  
ATOM    938 HD22 LEU A  60      -9.089  11.810  -5.941  1.00 89.85           H  
ATOM    939 HD23 LEU A  60      -8.591  10.195  -5.389  1.00 89.85           H  
ATOM    940  N   TYR A  61      -3.751  13.003  -6.053  1.00 86.52           N  
ATOM    941  H   TYR A  61      -3.555  12.660  -5.124  1.00 86.52           H  
ATOM    942  CA  TYR A  61      -3.503  14.423  -6.298  1.00 86.52           C  
ATOM    943  HA  TYR A  61      -4.051  14.735  -7.187  1.00 86.52           H  
ATOM    944  C   TYR A  61      -2.030  14.731  -6.554  1.00 86.52           C  
ATOM    945  CB  TYR A  61      -4.030  15.237  -5.118  1.00 86.52           C  
ATOM    946  HB2 TYR A  61      -3.898  16.298  -5.331  1.00 86.52           H  
ATOM    947  HB3 TYR A  61      -3.432  15.008  -4.236  1.00 86.52           H  
ATOM    948  O   TYR A  61      -1.731  15.783  -7.116  1.00 86.52           O  
ATOM    949  CG  TYR A  61      -5.494  14.985  -4.815  1.00 86.52           C  
ATOM    950  CD1 TYR A  61      -6.504  15.527  -5.632  1.00 86.52           C  
ATOM    951  HD1 TYR A  61      -6.234  16.124  -6.490  1.00 86.52           H  
ATOM    952  CD2 TYR A  61      -5.839  14.194  -3.709  1.00 86.52           C  
ATOM    953  HD2 TYR A  61      -5.047  13.747  -3.128  1.00 86.52           H  
ATOM    954  CE1 TYR A  61      -7.860  15.318  -5.307  1.00 86.52           C  
ATOM    955  HE1 TYR A  61      -8.644  15.751  -5.911  1.00 86.52           H  
ATOM    956  CE2 TYR A  61      -7.188  14.020  -3.352  1.00 86.52           C  
ATOM    957  HE2 TYR A  61      -7.445  13.450  -2.472  1.00 86.52           H  
ATOM    958  OH  TYR A  61      -9.503  14.430  -3.787  1.00 86.52           O  
ATOM    959  HH  TYR A  61      -9.551  14.091  -2.890  1.00 86.52           H  
ATOM    960  CZ  TYR A  61      -8.201  14.592  -4.146  1.00 86.52           C  
ATOM    961  N   LYS A  62      -1.123  13.802  -6.216  1.00 82.45           N  
ATOM    962  H   LYS A  62      -1.436  13.007  -5.677  1.00 82.45           H  
ATOM    963  CA  LYS A  62       0.321  13.899  -6.487  1.00 82.45           C  
ATOM    964  HA  LYS A  62       0.801  13.036  -6.024  1.00 82.45           H  
ATOM    965  C   LYS A  62       0.961  15.115  -5.811  1.00 82.45           C  
ATOM    966  CB  LYS A  62       0.582  13.825  -7.999  1.00 82.45           C  
ATOM    967  HB2 LYS A  62       0.192  14.729  -8.467  1.00 82.45           H  
ATOM    968  HB3 LYS A  62       1.657  13.798  -8.177  1.00 82.45           H  
ATOM    969  O   LYS A  62       1.913  15.691  -6.325  1.00 82.45           O  
ATOM    970  CG  LYS A  62      -0.059  12.590  -8.652  1.00 82.45           C  
ATOM    971  HG2 LYS A  62       0.521  11.707  -8.385  1.00 82.45           H  
ATOM    972  HG3 LYS A  62      -1.089  12.447  -8.324  1.00 82.45           H  
ATOM    973  CD  LYS A  62      -0.078  12.773 -10.164  1.00 82.45           C  
ATOM    974  HD2 LYS A  62      -0.761  13.581 -10.427  1.00 82.45           H  
ATOM    975  HD3 LYS A  62       0.930  13.042 -10.478  1.00 82.45           H  
ATOM    976  CE  LYS A  62      -0.537  11.464 -10.810  1.00 82.45           C  
ATOM    977  HE2 LYS A  62       0.035  10.649 -10.364  1.00 82.45           H  
ATOM    978  HE3 LYS A  62      -1.589  11.291 -10.582  1.00 82.45           H  
ATOM    979  NZ  LYS A  62      -0.298  11.474 -12.266  1.00 82.45           N  
ATOM    980  HZ1 LYS A  62      -0.909  12.129 -12.731  1.00 82.45           H  
ATOM    981  HZ2 LYS A  62       0.668  11.722 -12.423  1.00 82.45           H  
ATOM    982  HZ3 LYS A  62      -0.385  10.533 -12.623  1.00 82.45           H  
ATOM    983  N   ASP A  63       0.421  15.495  -4.659  1.00 84.95           N  
ATOM    984  H   ASP A  63      -0.351  14.956  -4.294  1.00 84.95           H  
ATOM    985  CA  ASP A  63       0.789  16.684  -3.884  1.00 84.95           C  
ATOM    986  HA  ASP A  63       1.353  17.365  -4.520  1.00 84.95           H  
ATOM    987  C   ASP A  63       1.672  16.366  -2.666  1.00 84.95           C  
ATOM    988  CB  ASP A  63      -0.503  17.398  -3.461  1.00 84.95           C  
ATOM    989  HB2 ASP A  63      -1.105  17.599  -4.347  1.00 84.95           H  
ATOM    990  HB3 ASP A  63      -0.239  18.358  -3.015  1.00 84.95           H  
ATOM    991  O   ASP A  63       2.161  17.272  -1.993  1.00 84.95           O  
ATOM    992  CG  ASP A  63      -1.350  16.607  -2.454  1.00 84.95           C  
ATOM    993  OD1 ASP A  63      -1.090  15.399  -2.234  1.00 84.95           O  
ATOM    994  OD2 ASP A  63      -2.302  17.199  -1.904  1.00 84.95           O  
ATOM    995  N   THR A  64       1.896  15.081  -2.389  1.00 91.90           N  
ATOM    996  H   THR A  64       1.415  14.399  -2.958  1.00 91.90           H  
ATOM    997  CA  THR A  64       2.698  14.608  -1.262  1.00 91.90           C  
ATOM    998  HA  THR A  64       2.995  15.464  -0.656  1.00 91.90           H  
ATOM    999  C   THR A  64       3.964  13.930  -1.766  1.00 91.90           C  
ATOM   1000  CB  THR A  64       1.868  13.699  -0.352  1.00 91.90           C  
ATOM   1001  HB  THR A  64       1.480  12.857  -0.926  1.00 91.90           H  
ATOM   1002  O   THR A  64       3.928  13.079  -2.654  1.00 91.90           O  
ATOM   1003  CG2 THR A  64       2.655  13.158   0.840  1.00 91.90           C  
ATOM   1004 HG21 THR A  64       3.057  13.981   1.430  1.00 91.90           H  
ATOM   1005 HG22 THR A  64       3.462  12.510   0.499  1.00 91.90           H  
ATOM   1006 HG23 THR A  64       1.982  12.563   1.458  1.00 91.90           H  
ATOM   1007  OG1 THR A  64       0.809  14.467   0.169  1.00 91.90           O  
ATOM   1008  HG1 THR A  64       0.197  14.661  -0.544  1.00 91.90           H  
ATOM   1009  N   ASN A  65       5.101  14.299  -1.178  1.00 92.75           N  
ATOM   1010  H   ASN A  65       5.057  15.005  -0.457  1.00 92.75           H  
ATOM   1011  CA  ASN A  65       6.394  13.703  -1.491  1.00 92.75           C  
ATOM   1012  HA  ASN A  65       6.467  13.570  -2.571  1.00 92.75           H  
ATOM   1013  C   ASN A  65       6.522  12.322  -0.823  1.00 92.75           C  
ATOM   1014  CB  ASN A  65       7.498  14.683  -1.052  1.00 92.75           C  
ATOM   1015  HB2 ASN A  65       7.426  14.854   0.022  1.00 92.75           H  
ATOM   1016  HB3 ASN A  65       7.364  15.633  -1.570  1.00 92.75           H  
ATOM   1017  O   ASN A  65       6.443  12.230   0.401  1.00 92.75           O  
ATOM   1018  CG  ASN A  65       8.891  14.172  -1.365  1.00 92.75           C  
ATOM   1019  ND2 ASN A  65       9.914  14.821  -0.867  1.00 92.75           N  
ATOM   1020 HD21 ASN A  65      10.820  14.402  -1.018  1.00 92.75           H  
ATOM   1021 HD22 ASN A  65       9.776  15.633  -0.282  1.00 92.75           H  
ATOM   1022  OD1 ASN A  65       9.079  13.176  -2.038  1.00 92.75           O  
ATOM   1023  N   PHE A  66       6.763  11.272  -1.614  1.00 95.47           N  
ATOM   1024  H   PHE A  66       6.808  11.435  -2.609  1.00 95.47           H  
ATOM   1025  CA  PHE A  66       6.997   9.899  -1.135  1.00 95.47           C  
ATOM   1026  HA  PHE A  66       6.590   9.809  -0.127  1.00 95.47           H  
ATOM   1027  C   PHE A  66       8.489   9.548  -0.993  1.00 95.47           C  
ATOM   1028  CB  PHE A  66       6.229   8.895  -2.012  1.00 95.47           C  
ATOM   1029  HB2 PHE A  66       6.702   7.916  -1.931  1.00 95.47           H  
ATOM   1030  HB3 PHE A  66       6.293   9.193  -3.058  1.00 95.47           H  
ATOM   1031  O   PHE A  66       8.827   8.471  -0.491  1.00 95.47           O  
ATOM   1032  CG  PHE A  66       4.772   8.747  -1.615  1.00 95.47           C  
ATOM   1033  CD1 PHE A  66       4.315   7.576  -0.980  1.00 95.47           C  
ATOM   1034  HD1 PHE A  66       4.995   6.759  -0.790  1.00 95.47           H  
ATOM   1035  CD2 PHE A  66       3.880   9.810  -1.821  1.00 95.47           C  
ATOM   1036  HD2 PHE A  66       4.218  10.710  -2.314  1.00 95.47           H  
ATOM   1037  CE1 PHE A  66       2.976   7.471  -0.562  1.00 95.47           C  
ATOM   1038  HE1 PHE A  66       2.630   6.570  -0.079  1.00 95.47           H  
ATOM   1039  CE2 PHE A  66       2.559   9.728  -1.357  1.00 95.47           C  
ATOM   1040  HE2 PHE A  66       1.903  10.577  -1.478  1.00 95.47           H  
ATOM   1041  CZ  PHE A  66       2.098   8.555  -0.737  1.00 95.47           C  
ATOM   1042  HZ  PHE A  66       1.076   8.487  -0.396  1.00 95.47           H  
ATOM   1043  N   ARG A  67       9.403  10.465  -1.335  1.00 94.41           N  
ATOM   1044  H   ARG A  67       9.082  11.331  -1.745  1.00 94.41           H  
ATOM   1045  CA  ARG A  67      10.831  10.368  -1.005  1.00 94.41           C  
ATOM   1046  HA  ARG A  67      11.131   9.327  -1.122  1.00 94.41           H  
ATOM   1047  C   ARG A  67      11.055  10.740   0.461  1.00 94.41           C  
ATOM   1048  CB  ARG A  67      11.658  11.212  -1.991  1.00 94.41           C  
ATOM   1049  HB2 ARG A  67      11.354  10.983  -3.012  1.00 94.41           H  
ATOM   1050  HB3 ARG A  67      11.482  12.273  -1.814  1.00 94.41           H  
ATOM   1051  O   ARG A  67      11.596  11.798   0.773  1.00 94.41           O  
ATOM   1052  CG  ARG A  67      13.153  10.913  -1.833  1.00 94.41           C  
ATOM   1053  HG2 ARG A  67      13.329   9.847  -1.981  1.00 94.41           H  
ATOM   1054  HG3 ARG A  67      13.477  11.176  -0.826  1.00 94.41           H  
ATOM   1055  CD  ARG A  67      13.991  11.713  -2.833  1.00 94.41           C  
ATOM   1056  HD2 ARG A  67      13.733  12.768  -2.739  1.00 94.41           H  
ATOM   1057  HD3 ARG A  67      13.747  11.401  -3.848  1.00 94.41           H  
ATOM   1058  NE  ARG A  67      15.429  11.543  -2.545  1.00 94.41           N  
ATOM   1059  HE  ARG A  67      15.819  12.166  -1.851  1.00 94.41           H  
ATOM   1060  NH1 ARG A  67      15.854   9.760  -3.923  1.00 94.41           N  
ATOM   1061 HH11 ARG A  67      14.965   9.885  -4.384  1.00 94.41           H  
ATOM   1062 HH12 ARG A  67      16.473   9.021  -4.226  1.00 94.41           H  
ATOM   1063  NH2 ARG A  67      17.412  10.433  -2.491  1.00 94.41           N  
ATOM   1064 HH21 ARG A  67      17.730  11.008  -1.723  1.00 94.41           H  
ATOM   1065 HH22 ARG A  67      17.954   9.615  -2.728  1.00 94.41           H  
ATOM   1066  CZ  ARG A  67      16.222  10.586  -2.992  1.00 94.41           C  
ATOM   1067  N   GLN A  68      10.602   9.860   1.346  1.00 96.31           N  
ATOM   1068  H   GLN A  68      10.146   9.035   0.984  1.00 96.31           H  
ATOM   1069  CA  GLN A  68      10.647  10.034   2.795  1.00 96.31           C  
ATOM   1070  HA  GLN A  68      11.046  11.023   3.022  1.00 96.31           H  
ATOM   1071  C   GLN A  68      11.591   9.034   3.459  1.00 96.31           C  
ATOM   1072  CB  GLN A  68       9.232   9.940   3.385  1.00 96.31           C  
ATOM   1073  HB2 GLN A  68       8.831   8.942   3.207  1.00 96.31           H  
ATOM   1074  HB3 GLN A  68       9.291  10.091   4.462  1.00 96.31           H  
ATOM   1075  O   GLN A  68      11.920   7.999   2.882  1.00 96.31           O  
ATOM   1076  CG  GLN A  68       8.249  10.967   2.813  1.00 96.31           C  
ATOM   1077  HG2 GLN A  68       7.270  10.789   3.258  1.00 96.31           H  
ATOM   1078  HG3 GLN A  68       8.150  10.815   1.739  1.00 96.31           H  
ATOM   1079  CD  GLN A  68       8.621  12.423   3.083  1.00 96.31           C  
ATOM   1080  NE2 GLN A  68       7.882  13.353   2.531  1.00 96.31           N  
ATOM   1081 HE21 GLN A  68       7.134  13.066   1.916  1.00 96.31           H  
ATOM   1082 HE22 GLN A  68       8.107  14.310   2.762  1.00 96.31           H  
ATOM   1083  OE1 GLN A  68       9.561  12.764   3.778  1.00 96.31           O  
ATOM   1084  N   ASN A  69      12.029   9.368   4.669  1.00 96.31           N  
ATOM   1085  H   ASN A  69      11.631  10.185   5.109  1.00 96.31           H  
ATOM   1086  CA  ASN A  69      12.930   8.545   5.469  1.00 96.31           C  
ATOM   1087  HA  ASN A  69      13.626   8.051   4.791  1.00 96.31           H  
ATOM   1088  C   ASN A  69      12.188   7.425   6.228  1.00 96.31           C  
ATOM   1089  CB  ASN A  69      13.747   9.487   6.374  1.00 96.31           C  
ATOM   1090  HB2 ASN A  69      14.251  10.226   5.752  1.00 96.31           H  
ATOM   1091  HB3 ASN A  69      14.519   8.917   6.892  1.00 96.31           H  
ATOM   1092  O   ASN A  69      10.953   7.376   6.230  1.00 96.31           O  
ATOM   1093  CG  ASN A  69      12.953  10.204   7.447  1.00 96.31           C  
ATOM   1094  ND2 ASN A  69      13.524  11.221   8.043  1.00 96.31           N  
ATOM   1095 HD21 ASN A  69      12.988  11.677   8.767  1.00 96.31           H  
ATOM   1096 HD22 ASN A  69      14.486  11.452   7.836  1.00 96.31           H  
ATOM   1097  OD1 ASN A  69      11.826   9.883   7.774  1.00 96.31           O  
ATOM   1098  N   TRP A  70      12.937   6.543   6.897  1.00 97.24           N  
ATOM   1099  H   TRP A  70      13.941   6.596   6.800  1.00 97.24           H  
ATOM   1100  CA  TRP A  70      12.377   5.431   7.678  1.00 97.24           C  
ATOM   1101  HA  TRP A  70      11.863   4.737   7.014  1.00 97.24           H  
ATOM   1102  C   TRP A  70      11.364   5.899   8.722  1.00 97.24           C  
ATOM   1103  CB  TRP A  70      13.503   4.666   8.376  1.00 97.24           C  
ATOM   1104  HB2 TRP A  70      14.025   5.327   9.069  1.00 97.24           H  
ATOM   1105  HB3 TRP A  70      14.225   4.344   7.626  1.00 97.24           H  
ATOM   1106  O   TRP A  70      10.269   5.352   8.814  1.00 97.24           O  
ATOM   1107  CG  TRP A  70      13.029   3.453   9.117  1.00 97.24           C  
ATOM   1108  CD1 TRP A  70      12.779   3.357  10.445  1.00 97.24           C  
ATOM   1109  HD1 TRP A  70      12.905   4.153  11.163  1.00 97.24           H  
ATOM   1110  CD2 TRP A  70      12.727   2.139   8.563  1.00 97.24           C  
ATOM   1111  CE2 TRP A  70      12.356   1.268   9.631  1.00 97.24           C  
ATOM   1112  CE3 TRP A  70      12.751   1.600   7.259  1.00 97.24           C  
ATOM   1113  HE3 TRP A  70      13.041   2.236   6.436  1.00 97.24           H  
ATOM   1114  NE1 TRP A  70      12.370   2.071  10.756  1.00 97.24           N  
ATOM   1115  HE1 TRP A  70      12.162   1.761  11.694  1.00 97.24           H  
ATOM   1116  CH2 TRP A  70      12.121  -0.598   8.105  1.00 97.24           C  
ATOM   1117  HH2 TRP A  70      11.918  -1.642   7.919  1.00 97.24           H  
ATOM   1118  CZ2 TRP A  70      12.080  -0.090   9.414  1.00 97.24           C  
ATOM   1119  HZ2 TRP A  70      11.861  -0.748  10.242  1.00 97.24           H  
ATOM   1120  CZ3 TRP A  70      12.438   0.248   7.030  1.00 97.24           C  
ATOM   1121  HZ3 TRP A  70      12.478  -0.155   6.029  1.00 97.24           H  
ATOM   1122  N   TYR A  71      11.703   6.954   9.469  1.00 98.33           N  
ATOM   1123  H   TYR A  71      12.607   7.373   9.302  1.00 98.33           H  
ATOM   1124  CA  TYR A  71      10.848   7.503  10.522  1.00 98.33           C  
ATOM   1125  HA  TYR A  71      10.692   6.739  11.283  1.00 98.33           H  
ATOM   1126  C   TYR A  71       9.463   7.906   9.993  1.00 98.33           C  
ATOM   1127  CB  TYR A  71      11.563   8.699  11.166  1.00 98.33           C  
ATOM   1128  HB2 TYR A  71      12.502   8.355  11.601  1.00 98.33           H  
ATOM   1129  HB3 TYR A  71      11.808   9.431  10.396  1.00 98.33           H  
ATOM   1130  O   TYR A  71       8.443   7.559  10.587  1.00 98.33           O  
ATOM   1131  CG  TYR A  71      10.746   9.387  12.241  1.00 98.33           C  
ATOM   1132  CD1 TYR A  71       9.873  10.438  11.896  1.00 98.33           C  
ATOM   1133  HD1 TYR A  71       9.793  10.763  10.870  1.00 98.33           H  
ATOM   1134  CD2 TYR A  71      10.834   8.954  13.577  1.00 98.33           C  
ATOM   1135  HD2 TYR A  71      11.504   8.148  13.838  1.00 98.33           H  
ATOM   1136  CE1 TYR A  71       9.075  11.044  12.884  1.00 98.33           C  
ATOM   1137  HE1 TYR A  71       8.383  11.832  12.627  1.00 98.33           H  
ATOM   1138  CE2 TYR A  71      10.044   9.567  14.570  1.00 98.33           C  
ATOM   1139  HE2 TYR A  71      10.109   9.239  15.597  1.00 98.33           H  
ATOM   1140  OH  TYR A  71       8.368  11.183  15.165  1.00 98.33           O  
ATOM   1141  HH  TYR A  71       8.430  10.740  16.014  1.00 98.33           H  
ATOM   1142  CZ  TYR A  71       9.153  10.604  14.220  1.00 98.33           C  
ATOM   1143  N   LEU A  72       9.411   8.597   8.853  1.00 98.39           N  
ATOM   1144  H   LEU A  72      10.275   8.832   8.386  1.00 98.39           H  
ATOM   1145  CA  LEU A  72       8.150   9.022   8.251  1.00 98.39           C  
ATOM   1146  HA  LEU A  72       7.500   9.423   9.029  1.00 98.39           H  
ATOM   1147  C   LEU A  72       7.382   7.843   7.646  1.00 98.39           C  
ATOM   1148  CB  LEU A  72       8.440  10.123   7.224  1.00 98.39           C  
ATOM   1149  HB2 LEU A  72       9.233   9.760   6.571  1.00 98.39           H  
ATOM   1150  HB3 LEU A  72       7.547  10.299   6.625  1.00 98.39           H  
ATOM   1151  O   LEU A  72       6.169   7.778   7.799  1.00 98.39           O  
ATOM   1152  CG  LEU A  72       8.886  11.457   7.852  1.00 98.39           C  
ATOM   1153  HG  LEU A  72       9.752  11.297   8.494  1.00 98.39           H  
ATOM   1154  CD1 LEU A  72       9.283  12.434   6.754  1.00 98.39           C  
ATOM   1155 HD11 LEU A  72       8.429  12.629   6.106  1.00 98.39           H  
ATOM   1156 HD12 LEU A  72      10.099  12.007   6.171  1.00 98.39           H  
ATOM   1157 HD13 LEU A  72       9.625  13.371   7.193  1.00 98.39           H  
ATOM   1158  CD2 LEU A  72       7.788  12.121   8.684  1.00 98.39           C  
ATOM   1159 HD21 LEU A  72       8.122  13.099   9.031  1.00 98.39           H  
ATOM   1160 HD22 LEU A  72       6.885  12.239   8.085  1.00 98.39           H  
ATOM   1161 HD23 LEU A  72       7.553  11.513   9.557  1.00 98.39           H  
ATOM   1162  N   TYR A  73       8.047   6.862   7.031  1.00 98.34           N  
ATOM   1163  H   TYR A  73       9.048   6.935   6.920  1.00 98.34           H  
ATOM   1164  CA  TYR A  73       7.357   5.642   6.586  1.00 98.34           C  
ATOM   1165  HA  TYR A  73       6.476   5.935   6.015  1.00 98.34           H  
ATOM   1166  C   TYR A  73       6.835   4.785   7.744  1.00 98.34           C  
ATOM   1167  CB  TYR A  73       8.264   4.823   5.665  1.00 98.34           C  
ATOM   1168  HB2 TYR A  73       7.999   3.770   5.753  1.00 98.34           H  
ATOM   1169  HB3 TYR A  73       9.304   4.921   5.977  1.00 98.34           H  
ATOM   1170  O   TYR A  73       5.792   4.148   7.603  1.00 98.34           O  
ATOM   1171  CG  TYR A  73       8.102   5.215   4.214  1.00 98.34           C  
ATOM   1172  CD1 TYR A  73       6.960   4.785   3.515  1.00 98.34           C  
ATOM   1173  HD1 TYR A  73       6.224   4.169   4.012  1.00 98.34           H  
ATOM   1174  CD2 TYR A  73       9.060   6.020   3.570  1.00 98.34           C  
ATOM   1175  HD2 TYR A  73       9.931   6.359   4.110  1.00 98.34           H  
ATOM   1176  CE1 TYR A  73       6.772   5.150   2.172  1.00 98.34           C  
ATOM   1177  HE1 TYR A  73       5.887   4.834   1.640  1.00 98.34           H  
ATOM   1178  CE2 TYR A  73       8.877   6.388   2.224  1.00 98.34           C  
ATOM   1179  HE2 TYR A  73       9.620   6.995   1.728  1.00 98.34           H  
ATOM   1180  OH  TYR A  73       7.530   6.310   0.231  1.00 98.34           O  
ATOM   1181  HH  TYR A  73       8.080   7.056  -0.019  1.00 98.34           H  
ATOM   1182  CZ  TYR A  73       7.728   5.955   1.526  1.00 98.34           C  
ATOM   1183  N   LYS A  74       7.511   4.798   8.898  1.00 98.44           N  
ATOM   1184  H   LYS A  74       8.403   5.272   8.914  1.00 98.44           H  
ATOM   1185  CA  LYS A  74       7.068   4.123  10.120  1.00 98.44           C  
ATOM   1186  HA  LYS A  74       6.847   3.080   9.890  1.00 98.44           H  
ATOM   1187  C   LYS A  74       5.774   4.723  10.666  1.00 98.44           C  
ATOM   1188  CB  LYS A  74       8.204   4.146  11.156  1.00 98.44           C  
ATOM   1189  HB2 LYS A  74       8.602   5.155  11.269  1.00 98.44           H  
ATOM   1190  HB3 LYS A  74       9.006   3.496  10.807  1.00 98.44           H  
ATOM   1191  O   LYS A  74       4.824   3.980  10.898  1.00 98.44           O  
ATOM   1192  CG  LYS A  74       7.704   3.666  12.522  1.00 98.44           C  
ATOM   1193  HG2 LYS A  74       7.146   2.741  12.377  1.00 98.44           H  
ATOM   1194  HG3 LYS A  74       7.027   4.404  12.952  1.00 98.44           H  
ATOM   1195  CD  LYS A  74       8.843   3.430  13.508  1.00 98.44           C  
ATOM   1196  HD2 LYS A  74       9.590   2.793  13.034  1.00 98.44           H  
ATOM   1197  HD3 LYS A  74       9.299   4.380  13.786  1.00 98.44           H  
ATOM   1198  CE  LYS A  74       8.260   2.725  14.735  1.00 98.44           C  
ATOM   1199  HE2 LYS A  74       7.484   3.347  15.181  1.00 98.44           H  
ATOM   1200  HE3 LYS A  74       7.790   1.797  14.409  1.00 98.44           H  
ATOM   1201  NZ  LYS A  74       9.304   2.409  15.729  1.00 98.44           N  
ATOM   1202  HZ1 LYS A  74       8.940   1.770  16.421  1.00 98.44           H  
ATOM   1203  HZ2 LYS A  74       9.713   3.227  16.157  1.00 98.44           H  
ATOM   1204  HZ3 LYS A  74      10.031   1.856  15.297  1.00 98.44           H  
ATOM   1205  N   TYR A  75       5.740   6.041  10.858  1.00 98.09           N  
ATOM   1206  H   TYR A  75       6.580   6.569  10.667  1.00 98.09           H  
ATOM   1207  CA  TYR A  75       4.627   6.727  11.531  1.00 98.09           C  
ATOM   1208  HA  TYR A  75       4.076   5.998  12.125  1.00 98.09           H  
ATOM   1209  C   TYR A  75       3.587   7.339  10.584  1.00 98.09           C  
ATOM   1210  CB  TYR A  75       5.192   7.769  12.502  1.00 98.09           C  
ATOM   1211  HB2 TYR A  75       4.365   8.327  12.942  1.00 98.09           H  
ATOM   1212  HB3 TYR A  75       5.808   8.477  11.949  1.00 98.09           H  
ATOM   1213  O   TYR A  75       2.543   7.796  11.038  1.00 98.09           O  
ATOM   1214  CG  TYR A  75       5.992   7.160  13.638  1.00 98.09           C  
ATOM   1215  CD1 TYR A  75       5.349   6.336  14.584  1.00 98.09           C  
ATOM   1216  HD1 TYR A  75       4.289   6.148  14.504  1.00 98.09           H  
ATOM   1217  CD2 TYR A  75       7.374   7.403  13.744  1.00 98.09           C  
ATOM   1218  HD2 TYR A  75       7.866   8.029  13.014  1.00 98.09           H  
ATOM   1219  CE1 TYR A  75       6.085   5.759  15.636  1.00 98.09           C  
ATOM   1220  HE1 TYR A  75       5.595   5.129  16.364  1.00 98.09           H  
ATOM   1221  CE2 TYR A  75       8.111   6.832  14.798  1.00 98.09           C  
ATOM   1222  HE2 TYR A  75       9.175   7.006  14.863  1.00 98.09           H  
ATOM   1223  OH  TYR A  75       8.189   5.471  16.763  1.00 98.09           O  
ATOM   1224  HH  TYR A  75       9.068   5.854  16.809  1.00 98.09           H  
ATOM   1225  CZ  TYR A  75       7.466   6.016  15.749  1.00 98.09           C  
ATOM   1226  N   GLY A  76       3.852   7.321   9.281  1.00 97.91           N  
ATOM   1227  H   GLY A  76       4.783   7.061   8.988  1.00 97.91           H  
ATOM   1228  CA  GLY A  76       2.971   7.864   8.258  1.00 97.91           C  
ATOM   1229  HA2 GLY A  76       1.932   7.790   8.578  1.00 97.91           H  
ATOM   1230  HA3 GLY A  76       3.089   7.266   7.355  1.00 97.91           H  
ATOM   1231  C   GLY A  76       3.267   9.322   7.908  1.00 97.91           C  
ATOM   1232  O   GLY A  76       3.941  10.058   8.630  1.00 97.91           O  
ATOM   1233  N   PHE A  77       2.767   9.735   6.746  1.00 97.38           N  
ATOM   1234  H   PHE A  77       2.184   9.090   6.232  1.00 97.38           H  
ATOM   1235  CA  PHE A  77       2.885  11.095   6.226  1.00 97.38           C  
ATOM   1236  HA  PHE A  77       2.747  11.792   7.052  1.00 97.38           H  
ATOM   1237  C   PHE A  77       1.801  11.374   5.182  1.00 97.38           C  
ATOM   1238  CB  PHE A  77       4.281  11.323   5.620  1.00 97.38           C  
ATOM   1239  HB2 PHE A  77       5.025  11.223   6.410  1.00 97.38           H  
ATOM   1240  HB3 PHE A  77       4.348  12.348   5.256  1.00 97.38           H  
ATOM   1241  O   PHE A  77       1.251  10.457   4.576  1.00 97.38           O  
ATOM   1242  CG  PHE A  77       4.644  10.380   4.489  1.00 97.38           C  
ATOM   1243  CD1 PHE A  77       5.341   9.194   4.771  1.00 97.38           C  
ATOM   1244  HD1 PHE A  77       5.601   8.961   5.793  1.00 97.38           H  
ATOM   1245  CD2 PHE A  77       4.282  10.671   3.161  1.00 97.38           C  
ATOM   1246  HD2 PHE A  77       3.734  11.574   2.935  1.00 97.38           H  
ATOM   1247  CE1 PHE A  77       5.683   8.305   3.740  1.00 97.38           C  
ATOM   1248  HE1 PHE A  77       6.213   7.392   3.968  1.00 97.38           H  
ATOM   1249  CE2 PHE A  77       4.611   9.777   2.127  1.00 97.38           C  
ATOM   1250  HE2 PHE A  77       4.313   9.994   1.111  1.00 97.38           H  
ATOM   1251  CZ  PHE A  77       5.314   8.595   2.416  1.00 97.38           C  
ATOM   1252  HZ  PHE A  77       5.555   7.902   1.624  1.00 97.38           H  
ATOM   1253  N   GLY A  78       1.545  12.659   4.931  1.00 94.57           N  
ATOM   1254  H   GLY A  78       2.044  13.354   5.467  1.00 94.57           H  
ATOM   1255  CA  GLY A  78       0.489  13.114   4.026  1.00 94.57           C  
ATOM   1256  HA2 GLY A  78       0.417  12.447   3.166  1.00 94.57           H  
ATOM   1257  HA3 GLY A  78       0.758  14.101   3.651  1.00 94.57           H  
ATOM   1258  C   GLY A  78      -0.889  13.165   4.701  1.00 94.57           C  
ATOM   1259  O   GLY A  78      -1.128  12.492   5.707  1.00 94.57           O  
ATOM   1260  N   PRO A  79      -1.817  14.000   4.211  1.00 89.14           N  
ATOM   1261  CA  PRO A  79      -3.144  14.112   4.800  1.00 89.14           C  
ATOM   1262  HA  PRO A  79      -3.077  14.041   5.886  1.00 89.14           H  
ATOM   1263  C   PRO A  79      -4.075  13.001   4.286  1.00 89.14           C  
ATOM   1264  CB  PRO A  79      -3.605  15.522   4.427  1.00 89.14           C  
ATOM   1265  HB2 PRO A  79      -4.691  15.597   4.360  1.00 89.14           H  
ATOM   1266  HB3 PRO A  79      -3.218  16.233   5.157  1.00 89.14           H  
ATOM   1267  O   PRO A  79      -4.154  12.752   3.090  1.00 89.14           O  
ATOM   1268  CG  PRO A  79      -2.934  15.768   3.079  1.00 89.14           C  
ATOM   1269  HG2 PRO A  79      -2.751  16.828   2.900  1.00 89.14           H  
ATOM   1270  HG3 PRO A  79      -3.591  15.359   2.312  1.00 89.14           H  
ATOM   1271  CD  PRO A  79      -1.633  14.967   3.137  1.00 89.14           C  
ATOM   1272  HD2 PRO A  79      -1.449  14.470   2.185  1.00 89.14           H  
ATOM   1273  HD3 PRO A  79      -0.807  15.637   3.377  1.00 89.14           H  
ATOM   1274  N   ALA A  80      -4.876  12.398   5.174  1.00 80.18           N  
ATOM   1275  H   ALA A  80      -4.685  12.574   6.150  1.00 80.18           H  
ATOM   1276  CA  ALA A  80      -5.741  11.244   4.863  1.00 80.18           C  
ATOM   1277  HA  ALA A  80      -5.098  10.403   4.605  1.00 80.18           H  
ATOM   1278  C   ALA A  80      -6.736  11.431   3.690  1.00 80.18           C  
ATOM   1279  CB  ALA A  80      -6.508  10.878   6.144  1.00 80.18           C  
ATOM   1280  HB1 ALA A  80      -5.803  10.656   6.945  1.00 80.18           H  
ATOM   1281  HB2 ALA A  80      -7.163  11.697   6.441  1.00 80.18           H  
ATOM   1282  HB3 ALA A  80      -7.109   9.988   5.960  1.00 80.18           H  
ATOM   1283  O   ALA A  80      -7.244  10.458   3.145  1.00 80.18           O  
ATOM   1284  N   CYS A  81      -7.054  12.673   3.316  1.00 86.43           N  
ATOM   1285  H   CYS A  81      -6.533  13.427   3.742  1.00 86.43           H  
ATOM   1286  CA  CYS A  81      -7.946  12.994   2.196  1.00 86.43           C  
ATOM   1287  HA  CYS A  81      -8.523  12.110   1.924  1.00 86.43           H  
ATOM   1288  C   CYS A  81      -7.206  13.424   0.920  1.00 86.43           C  
ATOM   1289  CB  CYS A  81      -8.932  14.069   2.644  1.00 86.43           C  
ATOM   1290  HB2 CYS A  81      -9.490  14.415   1.774  1.00 86.43           H  
ATOM   1291  HB3 CYS A  81      -8.370  14.916   3.036  1.00 86.43           H  
ATOM   1292  O   CYS A  81      -7.858  13.845  -0.034  1.00 86.43           O  
ATOM   1293  SG  CYS A  81     -10.137  13.523   3.876  1.00 86.43           S  
ATOM   1294  N   SER A  82      -5.876  13.343   0.912  1.00 89.49           N  
ATOM   1295  H   SER A  82      -5.405  12.937   1.708  1.00 89.49           H  
ATOM   1296  CA  SER A  82      -5.043  13.557  -0.267  1.00 89.49           C  
ATOM   1297  HA  SER A  82      -5.699  13.679  -1.128  1.00 89.49           H  
ATOM   1298  C   SER A  82      -4.175  12.325  -0.541  1.00 89.49           C  
ATOM   1299  CB  SER A  82      -4.220  14.843  -0.143  1.00 89.49           C  
ATOM   1300  HB2 SER A  82      -3.291  14.658   0.397  1.00 89.49           H  
ATOM   1301  HB3 SER A  82      -4.802  15.629   0.339  1.00 89.49           H  
ATOM   1302  O   SER A  82      -4.618  11.196  -0.314  1.00 89.49           O  
ATOM   1303  OG  SER A  82      -3.926  15.233  -1.454  1.00 89.49           O  
ATOM   1304  HG  SER A  82      -3.280  15.943  -1.486  1.00 89.49           H  
ATOM   1305  N   ASP A  83      -2.959  12.525  -1.035  1.00 93.19           N  
ATOM   1306  H   ASP A  83      -2.690  13.465  -1.288  1.00 93.19           H  
ATOM   1307  CA  ASP A  83      -1.940  11.493  -1.096  1.00 93.19           C  
ATOM   1308  HA  ASP A  83      -2.410  10.573  -1.445  1.00 93.19           H  
ATOM   1309  C   ASP A  83      -1.348  11.258   0.298  1.00 93.19           C  
ATOM   1310  CB  ASP A  83      -0.843  11.897  -2.082  1.00 93.19           C  
ATOM   1311  HB2 ASP A  83      -0.021  11.191  -1.965  1.00 93.19           H  
ATOM   1312  HB3 ASP A  83      -0.484  12.897  -1.840  1.00 93.19           H  
ATOM   1313  O   ASP A  83      -0.924  12.199   0.967  1.00 93.19           O  
ATOM   1314  CG  ASP A  83      -1.259  11.866  -3.544  1.00 93.19           C  
ATOM   1315  OD1 ASP A  83      -2.465  11.933  -3.862  1.00 93.19           O  
ATOM   1316  OD2 ASP A  83      -0.365  11.696  -4.404  1.00 93.19           O  
ATOM   1317  N   TYR A  84      -1.307  10.008   0.757  1.00 95.58           N  
ATOM   1318  H   TYR A  84      -1.617   9.250   0.166  1.00 95.58           H  
ATOM   1319  CA  TYR A  84      -0.733   9.699   2.066  1.00 95.58           C  
ATOM   1320  HA  TYR A  84       0.151  10.323   2.196  1.00 95.58           H  
ATOM   1321  C   TYR A  84      -0.270   8.251   2.190  1.00 95.58           C  
ATOM   1322  CB  TYR A  84      -1.722  10.059   3.192  1.00 95.58           C  
ATOM   1323  HB2 TYR A  84      -2.158  11.038   2.992  1.00 95.58           H  
ATOM   1324  HB3 TYR A  84      -1.168  10.159   4.125  1.00 95.58           H  
ATOM   1325  O   TYR A  84      -0.649   7.374   1.407  1.00 95.58           O  
ATOM   1326  CG  TYR A  84      -2.837   9.068   3.430  1.00 95.58           C  
ATOM   1327  CD1 TYR A  84      -3.981   9.097   2.615  1.00 95.58           C  
ATOM   1328  HD1 TYR A  84      -4.051   9.816   1.812  1.00 95.58           H  
ATOM   1329  CD2 TYR A  84      -2.742   8.144   4.491  1.00 95.58           C  
ATOM   1330  HD2 TYR A  84      -1.865   8.136   5.121  1.00 95.58           H  
ATOM   1331  CE1 TYR A  84      -5.048   8.223   2.879  1.00 95.58           C  
ATOM   1332  HE1 TYR A  84      -5.949   8.262   2.285  1.00 95.58           H  
ATOM   1333  CE2 TYR A  84      -3.798   7.248   4.742  1.00 95.58           C  
ATOM   1334  HE2 TYR A  84      -3.734   6.549   5.563  1.00 95.58           H  
ATOM   1335  OH  TYR A  84      -6.027   6.523   4.221  1.00 95.58           O  
ATOM   1336  HH  TYR A  84      -5.787   5.730   4.706  1.00 95.58           H  
ATOM   1337  CZ  TYR A  84      -4.961   7.310   3.947  1.00 95.58           C  
ATOM   1338  N   TRP A  85       0.543   8.033   3.219  1.00 97.96           N  
ATOM   1339  H   TRP A  85       0.800   8.834   3.778  1.00 97.96           H  
ATOM   1340  CA  TRP A  85       0.951   6.738   3.736  1.00 97.96           C  
ATOM   1341  HA  TRP A  85       0.432   5.943   3.201  1.00 97.96           H  
ATOM   1342  C   TRP A  85       0.587   6.669   5.220  1.00 97.96           C  
ATOM   1343  CB  TRP A  85       2.457   6.570   3.537  1.00 97.96           C  
ATOM   1344  HB2 TRP A  85       2.987   7.298   4.150  1.00 97.96           H  
ATOM   1345  HB3 TRP A  85       2.701   6.775   2.494  1.00 97.96           H  
ATOM   1346  O   TRP A  85       0.945   7.564   5.983  1.00 97.96           O  
ATOM   1347  CG  TRP A  85       2.946   5.198   3.863  1.00 97.96           C  
ATOM   1348  CD1 TRP A  85       3.537   4.808   5.017  1.00 97.96           C  
ATOM   1349  HD1 TRP A  85       3.756   5.453   5.855  1.00 97.96           H  
ATOM   1350  CD2 TRP A  85       2.887   4.011   3.018  1.00 97.96           C  
ATOM   1351  CE2 TRP A  85       3.460   2.921   3.734  1.00 97.96           C  
ATOM   1352  CE3 TRP A  85       2.425   3.750   1.710  1.00 97.96           C  
ATOM   1353  HE3 TRP A  85       1.981   4.556   1.145  1.00 97.96           H  
ATOM   1354  NE1 TRP A  85       3.823   3.457   4.948  1.00 97.96           N  
ATOM   1355  HE1 TRP A  85       4.298   2.927   5.664  1.00 97.96           H  
ATOM   1356  CH2 TRP A  85       3.124   1.416   1.873  1.00 97.96           C  
ATOM   1357  HH2 TRP A  85       3.223   0.440   1.422  1.00 97.96           H  
ATOM   1358  CZ2 TRP A  85       3.581   1.641   3.178  1.00 97.96           C  
ATOM   1359  HZ2 TRP A  85       4.030   0.839   3.745  1.00 97.96           H  
ATOM   1360  CZ3 TRP A  85       2.545   2.465   1.145  1.00 97.96           C  
ATOM   1361  HZ3 TRP A  85       2.196   2.265   0.143  1.00 97.96           H  
ATOM   1362  N   LEU A  86      -0.131   5.629   5.637  1.00 97.87           N  
ATOM   1363  H   LEU A  86      -0.422   4.950   4.948  1.00 97.87           H  
ATOM   1364  CA  LEU A  86      -0.669   5.514   6.999  1.00 97.87           C  
ATOM   1365  HA  LEU A  86      -1.175   6.448   7.246  1.00 97.87           H  
ATOM   1366  C   LEU A  86       0.406   5.292   8.068  1.00 97.87           C  
ATOM   1367  CB  LEU A  86      -1.689   4.371   6.994  1.00 97.87           C  
ATOM   1368  HB2 LEU A  86      -2.434   4.622   6.238  1.00 97.87           H  
ATOM   1369  HB3 LEU A  86      -1.170   3.456   6.708  1.00 97.87           H  
ATOM   1370  O   LEU A  86       0.203   5.667   9.216  1.00 97.87           O  
ATOM   1371  CG  LEU A  86      -2.433   4.111   8.311  1.00 97.87           C  
ATOM   1372  HG  LEU A  86      -1.712   3.846   9.084  1.00 97.87           H  
ATOM   1373  CD1 LEU A  86      -3.244   5.337   8.735  1.00 97.87           C  
ATOM   1374 HD11 LEU A  86      -3.908   5.652   7.930  1.00 97.87           H  
ATOM   1375 HD12 LEU A  86      -3.830   5.099   9.622  1.00 97.87           H  
ATOM   1376 HD13 LEU A  86      -2.570   6.154   8.996  1.00 97.87           H  
ATOM   1377  CD2 LEU A  86      -3.396   2.933   8.149  1.00 97.87           C  
ATOM   1378 HD21 LEU A  86      -2.836   2.040   7.875  1.00 97.87           H  
ATOM   1379 HD22 LEU A  86      -3.902   2.744   9.096  1.00 97.87           H  
ATOM   1380 HD23 LEU A  86      -4.138   3.152   7.381  1.00 97.87           H  
ATOM   1381  N   GLY A  87       1.534   4.696   7.687  1.00 98.38           N  
ATOM   1382  H   GLY A  87       1.616   4.422   6.718  1.00 98.38           H  
ATOM   1383  CA  GLY A  87       2.599   4.309   8.605  1.00 98.38           C  
ATOM   1384  HA2 GLY A  87       2.437   4.743   9.592  1.00 98.38           H  
ATOM   1385  HA3 GLY A  87       3.545   4.697   8.229  1.00 98.38           H  
ATOM   1386  C   GLY A  87       2.684   2.797   8.770  1.00 98.38           C  
ATOM   1387  O   GLY A  87       1.691   2.132   9.067  1.00 98.38           O  
ATOM   1388  N   ASN A  88       3.880   2.247   8.572  1.00 98.73           N  
ATOM   1389  H   ASN A  88       4.649   2.857   8.333  1.00 98.73           H  
ATOM   1390  CA  ASN A  88       4.123   0.806   8.617  1.00 98.73           C  
ATOM   1391  HA  ASN A  88       3.471   0.308   7.899  1.00 98.73           H  
ATOM   1392  C   ASN A  88       3.813   0.199   9.987  1.00 98.73           C  
ATOM   1393  CB  ASN A  88       5.579   0.520   8.229  1.00 98.73           C  
ATOM   1394  HB2 ASN A  88       6.257   1.058   8.892  1.00 98.73           H  
ATOM   1395  HB3 ASN A  88       5.751  -0.549   8.355  1.00 98.73           H  
ATOM   1396  O   ASN A  88       3.268  -0.899  10.042  1.00 98.73           O  
ATOM   1397  CG  ASN A  88       5.911   0.843   6.790  1.00 98.73           C  
ATOM   1398  ND2 ASN A  88       7.172   0.827   6.438  1.00 98.73           N  
ATOM   1399 HD21 ASN A  88       7.869   0.532   7.107  1.00 98.73           H  
ATOM   1400 HD22 ASN A  88       7.379   0.935   5.455  1.00 98.73           H  
ATOM   1401  OD1 ASN A  88       5.053   1.112   5.969  1.00 98.73           O  
ATOM   1402  N   GLU A  89       4.088   0.928  11.071  1.00 98.52           N  
ATOM   1403  H   GLU A  89       4.496   1.845  10.955  1.00 98.52           H  
ATOM   1404  CA  GLU A  89       3.794   0.473  12.434  1.00 98.52           C  
ATOM   1405  HA  GLU A  89       4.302  -0.473  12.622  1.00 98.52           H  
ATOM   1406  C   GLU A  89       2.290   0.248  12.620  1.00 98.52           C  
ATOM   1407  CB  GLU A  89       4.321   1.531  13.416  1.00 98.52           C  
ATOM   1408  HB2 GLU A  89       5.385   1.681  13.234  1.00 98.52           H  
ATOM   1409  HB3 GLU A  89       3.818   2.479  13.226  1.00 98.52           H  
ATOM   1410  O   GLU A  89       1.847  -0.792  13.105  1.00 98.52           O  
ATOM   1411  CG  GLU A  89       4.125   1.165  14.891  1.00 98.52           C  
ATOM   1412  HG2 GLU A  89       3.055   1.124  15.099  1.00 98.52           H  
ATOM   1413  HG3 GLU A  89       4.544   1.967  15.499  1.00 98.52           H  
ATOM   1414  CD  GLU A  89       4.799  -0.157  15.275  1.00 98.52           C  
ATOM   1415  OE1 GLU A  89       4.182  -0.895  16.078  1.00 98.52           O  
ATOM   1416  OE2 GLU A  89       5.930  -0.384  14.791  1.00 98.52           O  
ATOM   1417  N   LEU A  90       1.479   1.193  12.147  1.00 98.06           N  
ATOM   1418  H   LEU A  90       1.886   2.002  11.700  1.00 98.06           H  
ATOM   1419  CA  LEU A  90       0.033   1.095  12.256  1.00 98.06           C  
ATOM   1420  HA  LEU A  90      -0.196   0.803  13.281  1.00 98.06           H  
ATOM   1421  C   LEU A  90      -0.538   0.007  11.331  1.00 98.06           C  
ATOM   1422  CB  LEU A  90      -0.545   2.491  12.000  1.00 98.06           C  
ATOM   1423  HB2 LEU A  90      -0.264   2.819  10.999  1.00 98.06           H  
ATOM   1424  HB3 LEU A  90      -0.105   3.182  12.719  1.00 98.06           H  
ATOM   1425  O   LEU A  90      -1.430  -0.740  11.733  1.00 98.06           O  
ATOM   1426  CG  LEU A  90      -2.068   2.554  12.131  1.00 98.06           C  
ATOM   1427  HG  LEU A  90      -2.517   1.979  11.321  1.00 98.06           H  
ATOM   1428  CD1 LEU A  90      -2.587   2.038  13.470  1.00 98.06           C  
ATOM   1429 HD11 LEU A  90      -3.674   2.119  13.456  1.00 98.06           H  
ATOM   1430 HD12 LEU A  90      -2.174   2.616  14.297  1.00 98.06           H  
ATOM   1431 HD13 LEU A  90      -2.336   0.986  13.607  1.00 98.06           H  
ATOM   1432  CD2 LEU A  90      -2.521   4.001  12.005  1.00 98.06           C  
ATOM   1433 HD21 LEU A  90      -2.193   4.552  12.887  1.00 98.06           H  
ATOM   1434 HD22 LEU A  90      -3.606   4.041  11.913  1.00 98.06           H  
ATOM   1435 HD23 LEU A  90      -2.053   4.474  11.142  1.00 98.06           H  
ATOM   1436  N   ILE A  91      -0.004  -0.138  10.114  1.00 98.79           N  
ATOM   1437  H   ILE A  91       0.727   0.501   9.837  1.00 98.79           H  
ATOM   1438  CA  ILE A  91      -0.396  -1.224   9.199  1.00 98.79           C  
ATOM   1439  HA  ILE A  91      -1.477  -1.186   9.064  1.00 98.79           H  
ATOM   1440  C   ILE A  91      -0.063  -2.592   9.816  1.00 98.79           C  
ATOM   1441  CB  ILE A  91       0.268  -1.051   7.814  1.00 98.79           C  
ATOM   1442  HB  ILE A  91       1.349  -1.039   7.955  1.00 98.79           H  
ATOM   1443  O   ILE A  91      -0.907  -3.492   9.786  1.00 98.79           O  
ATOM   1444  CG1 ILE A  91      -0.159   0.267   7.129  1.00 98.79           C  
ATOM   1445 HG12 ILE A  91      -1.151   0.143   6.694  1.00 98.79           H  
ATOM   1446 HG13 ILE A  91      -0.232   1.074   7.858  1.00 98.79           H  
ATOM   1447  CG2 ILE A  91      -0.107  -2.228   6.889  1.00 98.79           C  
ATOM   1448 HG21 ILE A  91       0.274  -3.168   7.288  1.00 98.79           H  
ATOM   1449 HG22 ILE A  91       0.331  -2.091   5.900  1.00 98.79           H  
ATOM   1450 HG23 ILE A  91      -1.190  -2.298   6.790  1.00 98.79           H  
ATOM   1451  CD1 ILE A  91       0.823   0.717   6.038  1.00 98.79           C  
ATOM   1452 HD11 ILE A  91       0.852  -0.004   5.221  1.00 98.79           H  
ATOM   1453 HD12 ILE A  91       1.824   0.824   6.455  1.00 98.79           H  
ATOM   1454 HD13 ILE A  91       0.510   1.685   5.647  1.00 98.79           H  
ATOM   1455  N   HIS A  92       1.121  -2.743  10.417  1.00 98.69           N  
ATOM   1456  H   HIS A  92       1.775  -1.974  10.403  1.00 98.69           H  
ATOM   1457  CA  HIS A  92       1.522  -3.940  11.158  1.00 98.69           C  
ATOM   1458  HA  HIS A  92       1.531  -4.796  10.483  1.00 98.69           H  
ATOM   1459  C   HIS A  92       0.521  -4.257  12.280  1.00 98.69           C  
ATOM   1460  CB  HIS A  92       2.950  -3.752  11.701  1.00 98.69           C  
ATOM   1461  HB2 HIS A  92       3.051  -2.768  12.160  1.00 98.69           H  
ATOM   1462  HB3 HIS A  92       3.658  -3.805  10.874  1.00 98.69           H  
ATOM   1463  O   HIS A  92      -0.061  -5.344  12.292  1.00 98.69           O  
ATOM   1464  CG  HIS A  92       3.322  -4.786  12.728  1.00 98.69           C  
ATOM   1465  CD2 HIS A  92       3.458  -4.603  14.079  1.00 98.69           C  
ATOM   1466  HD2 HIS A  92       3.370  -3.664  14.606  1.00 98.69           H  
ATOM   1467  ND1 HIS A  92       3.502  -6.123  12.484  1.00 98.69           N  
ATOM   1468  HD1 HIS A  92       3.525  -6.562  11.575  1.00 98.69           H  
ATOM   1469  CE1 HIS A  92       3.728  -6.742  13.651  1.00 98.69           C  
ATOM   1470  HE1 HIS A  92       3.916  -7.799  13.764  1.00 98.69           H  
ATOM   1471  NE2 HIS A  92       3.700  -5.856  14.658  1.00 98.69           N  
ATOM   1472  N   GLN A  93       0.239  -3.293  13.161  1.00 98.09           N  
ATOM   1473  H   GLN A  93       0.759  -2.429  13.107  1.00 98.09           H  
ATOM   1474  CA  GLN A  93      -0.695  -3.472  14.279  1.00 98.09           C  
ATOM   1475  HA  GLN A  93      -0.329  -4.270  14.925  1.00 98.09           H  
ATOM   1476  C   GLN A  93      -2.107  -3.860  13.818  1.00 98.09           C  
ATOM   1477  CB  GLN A  93      -0.766  -2.172  15.088  1.00 98.09           C  
ATOM   1478  HB2 GLN A  93      -0.956  -1.339  14.411  1.00 98.09           H  
ATOM   1479  HB3 GLN A  93      -1.597  -2.236  15.791  1.00 98.09           H  
ATOM   1480  O   GLN A  93      -2.726  -4.762  14.389  1.00 98.09           O  
ATOM   1481  CG  GLN A  93       0.517  -1.901  15.886  1.00 98.09           C  
ATOM   1482  HG2 GLN A  93       0.626  -2.659  16.661  1.00 98.09           H  
ATOM   1483  HG3 GLN A  93       1.393  -1.966  15.240  1.00 98.09           H  
ATOM   1484  CD  GLN A  93       0.503  -0.529  16.551  1.00 98.09           C  
ATOM   1485  NE2 GLN A  93       1.625  -0.079  17.060  1.00 98.09           N  
ATOM   1486 HE21 GLN A  93       1.605   0.856  17.442  1.00 98.09           H  
ATOM   1487 HE22 GLN A  93       2.497  -0.536  16.834  1.00 98.09           H  
ATOM   1488  OE1 GLN A  93      -0.514   0.144  16.642  1.00 98.09           O  
ATOM   1489  N   ILE A  94      -2.623  -3.211  12.766  1.00 98.12           N  
ATOM   1490  H   ILE A  94      -2.086  -2.459  12.360  1.00 98.12           H  
ATOM   1491  CA  ILE A  94      -3.944  -3.530  12.213  1.00 98.12           C  
ATOM   1492  HA  ILE A  94      -4.671  -3.508  13.025  1.00 98.12           H  
ATOM   1493  C   ILE A  94      -3.938  -4.950  11.649  1.00 98.12           C  
ATOM   1494  CB  ILE A  94      -4.381  -2.494  11.152  1.00 98.12           C  
ATOM   1495  HB  ILE A  94      -3.598  -2.417  10.398  1.00 98.12           H  
ATOM   1496  O   ILE A  94      -4.759  -5.769  12.062  1.00 98.12           O  
ATOM   1497  CG1 ILE A  94      -4.609  -1.107  11.791  1.00 98.12           C  
ATOM   1498 HG12 ILE A  94      -5.543  -1.118  12.352  1.00 98.12           H  
ATOM   1499 HG13 ILE A  94      -3.812  -0.880  12.500  1.00 98.12           H  
ATOM   1500  CG2 ILE A  94      -5.688  -2.945  10.468  1.00 98.12           C  
ATOM   1501 HG21 ILE A  94      -5.534  -3.872   9.916  1.00 98.12           H  
ATOM   1502 HG22 ILE A  94      -6.030  -2.196   9.754  1.00 98.12           H  
ATOM   1503 HG23 ILE A  94      -6.468  -3.098  11.214  1.00 98.12           H  
ATOM   1504  CD1 ILE A  94      -4.652   0.025  10.755  1.00 98.12           C  
ATOM   1505 HD11 ILE A  94      -5.526  -0.073  10.110  1.00 98.12           H  
ATOM   1506 HD12 ILE A  94      -3.748   0.007  10.146  1.00 98.12           H  
ATOM   1507 HD13 ILE A  94      -4.709   0.987  11.265  1.00 98.12           H  
ATOM   1508  N   THR A  95      -3.011  -5.261  10.744  1.00 98.53           N  
ATOM   1509  H   THR A  95      -2.313  -4.569  10.511  1.00 98.53           H  
ATOM   1510  CA  THR A  95      -3.009  -6.537  10.012  1.00 98.53           C  
ATOM   1511  HA  THR A  95      -4.013  -6.700   9.619  1.00 98.53           H  
ATOM   1512  C   THR A  95      -2.700  -7.750  10.884  1.00 98.53           C  
ATOM   1513  CB  THR A  95      -2.067  -6.517   8.811  1.00 98.53           C  
ATOM   1514  HB  THR A  95      -2.062  -7.515   8.372  1.00 98.53           H  
ATOM   1515  O   THR A  95      -3.186  -8.832  10.579  1.00 98.53           O  
ATOM   1516  CG2 THR A  95      -2.529  -5.529   7.746  1.00 98.53           C  
ATOM   1517 HG21 THR A  95      -3.480  -5.860   7.330  1.00 98.53           H  
ATOM   1518 HG22 THR A  95      -2.641  -4.529   8.165  1.00 98.53           H  
ATOM   1519 HG23 THR A  95      -1.778  -5.502   6.956  1.00 98.53           H  
ATOM   1520  OG1 THR A  95      -0.750  -6.166   9.172  1.00 98.53           O  
ATOM   1521  HG1 THR A  95      -0.752  -5.239   9.423  1.00 98.53           H  
ATOM   1522  N   ASN A  96      -2.002  -7.573  12.009  1.00 98.07           N  
ATOM   1523  H   ASN A  96      -1.563  -6.677  12.163  1.00 98.07           H  
ATOM   1524  CA  ASN A  96      -1.745  -8.641  12.985  1.00 98.07           C  
ATOM   1525  HA  ASN A  96      -1.711  -9.593  12.455  1.00 98.07           H  
ATOM   1526  C   ASN A  96      -2.861  -8.797  14.034  1.00 98.07           C  
ATOM   1527  CB  ASN A  96      -0.363  -8.430  13.619  1.00 98.07           C  
ATOM   1528  HB2 ASN A  96      -0.238  -7.398  13.949  1.00 98.07           H  
ATOM   1529  HB3 ASN A  96      -0.256  -9.082  14.486  1.00 98.07           H  
ATOM   1530  O   ASN A  96      -2.832  -9.725  14.840  1.00 98.07           O  
ATOM   1531  CG  ASN A  96       0.734  -8.805  12.646  1.00 98.07           C  
ATOM   1532  ND2 ASN A  96       1.133  -7.895  11.796  1.00 98.07           N  
ATOM   1533 HD21 ASN A  96       1.886  -8.127  11.164  1.00 98.07           H  
ATOM   1534 HD22 ASN A  96       0.767  -6.956  11.861  1.00 98.07           H  
ATOM   1535  OD1 ASN A  96       1.196  -9.929  12.620  1.00 98.07           O  
ATOM   1536  N   SER A  97      -3.887  -7.936  14.016  1.00 96.07           N  
ATOM   1537  H   SER A  97      -3.846  -7.169  13.361  1.00 96.07           H  
ATOM   1538  CA  SER A  97      -5.055  -8.064  14.905  1.00 96.07           C  
ATOM   1539  HA  SER A  97      -4.697  -8.431  15.867  1.00 96.07           H  
ATOM   1540  C   SER A  97      -6.102  -9.078  14.422  1.00 96.07           C  
ATOM   1541  CB  SER A  97      -5.691  -6.695  15.166  1.00 96.07           C  
ATOM   1542  HB2 SER A  97      -4.914  -5.983  15.445  1.00 96.07           H  
ATOM   1543  HB3 SER A  97      -6.386  -6.792  16.000  1.00 96.07           H  
ATOM   1544  O   SER A  97      -7.092  -9.323  15.114  1.00 96.07           O  
ATOM   1545  OG  SER A  97      -6.409  -6.199  14.047  1.00 96.07           O  
ATOM   1546  HG  SER A  97      -5.764  -6.024  13.358  1.00 96.07           H  
ATOM   1547  N   GLY A  98      -5.918  -9.658  13.233  1.00 96.25           N  
ATOM   1548  H   GLY A  98      -5.067  -9.459  12.726  1.00 96.25           H  
ATOM   1549  CA  GLY A  98      -6.850 -10.598  12.619  1.00 96.25           C  
ATOM   1550  HA2 GLY A  98      -6.931 -11.487  13.244  1.00 96.25           H  
ATOM   1551  HA3 GLY A  98      -7.832 -10.130  12.546  1.00 96.25           H  
ATOM   1552  C   GLY A  98      -6.392 -11.019  11.225  1.00 96.25           C  
ATOM   1553  O   GLY A  98      -5.248 -10.810  10.850  1.00 96.25           O  
ATOM   1554  N   LYS A  99      -7.284 -11.616  10.431  1.00 97.97           N  
ATOM   1555  H   LYS A  99      -8.234 -11.713  10.758  1.00 97.97           H  
ATOM   1556  CA  LYS A  99      -6.976 -11.980   9.040  1.00 97.97           C  
ATOM   1557  HA  LYS A  99      -5.898 -12.086   8.915  1.00 97.97           H  
ATOM   1558  C   LYS A  99      -7.431 -10.862   8.116  1.00 97.97           C  
ATOM   1559  CB  LYS A  99      -7.633 -13.315   8.672  1.00 97.97           C  
ATOM   1560  HB2 LYS A  99      -8.706 -13.254   8.853  1.00 97.97           H  
ATOM   1561  HB3 LYS A  99      -7.472 -13.501   7.610  1.00 97.97           H  
ATOM   1562  O   LYS A  99      -8.633 -10.687   7.935  1.00 97.97           O  
ATOM   1563  CG  LYS A  99      -7.039 -14.479   9.477  1.00 97.97           C  
ATOM   1564  HG2 LYS A  99      -5.967 -14.541   9.289  1.00 97.97           H  
ATOM   1565  HG3 LYS A  99      -7.205 -14.314  10.541  1.00 97.97           H  
ATOM   1566  CD  LYS A  99      -7.708 -15.793   9.064  1.00 97.97           C  
ATOM   1567  HD2 LYS A  99      -7.517 -15.976   8.006  1.00 97.97           H  
ATOM   1568  HD3 LYS A  99      -8.783 -15.709   9.224  1.00 97.97           H  
ATOM   1569  CE  LYS A  99      -7.151 -16.947   9.901  1.00 97.97           C  
ATOM   1570  HE2 LYS A  99      -7.292 -16.710  10.955  1.00 97.97           H  
ATOM   1571  HE3 LYS A  99      -6.079 -17.028   9.717  1.00 97.97           H  
ATOM   1572  NZ  LYS A  99      -7.833 -18.223   9.568  1.00 97.97           N  
ATOM   1573  HZ1 LYS A  99      -7.473 -18.976  10.138  1.00 97.97           H  
ATOM   1574  HZ2 LYS A  99      -8.826 -18.144   9.731  1.00 97.97           H  
ATOM   1575  HZ3 LYS A  99      -7.688 -18.456   8.596  1.00 97.97           H  
ATOM   1576  N   TYR A 100      -6.492 -10.123   7.539  1.00 98.48           N  
ATOM   1577  H   TYR A 100      -5.520 -10.299   7.748  1.00 98.48           H  
ATOM   1578  CA  TYR A 100      -6.805  -9.036   6.617  1.00 98.48           C  
ATOM   1579  HA  TYR A 100      -7.862  -8.790   6.716  1.00 98.48           H  
ATOM   1580  C   TYR A 100      -6.595  -9.458   5.166  1.00 98.48           C  
ATOM   1581  CB  TYR A 100      -6.040  -7.762   6.994  1.00 98.48           C  
ATOM   1582  HB2 TYR A 100      -6.071  -7.072   6.151  1.00 98.48           H  
ATOM   1583  HB3 TYR A 100      -4.993  -8.003   7.180  1.00 98.48           H  
ATOM   1584  O   TYR A 100      -5.673 -10.206   4.838  1.00 98.48           O  
ATOM   1585  CG  TYR A 100      -6.629  -7.071   8.212  1.00 98.48           C  
ATOM   1586  CD1 TYR A 100      -7.411  -5.908   8.065  1.00 98.48           C  
ATOM   1587  HD1 TYR A 100      -7.569  -5.488   7.083  1.00 98.48           H  
ATOM   1588  CD2 TYR A 100      -6.422  -7.613   9.494  1.00 98.48           C  
ATOM   1589  HD2 TYR A 100      -5.794  -8.483   9.619  1.00 98.48           H  
ATOM   1590  CE1 TYR A 100      -7.978  -5.284   9.194  1.00 98.48           C  
ATOM   1591  HE1 TYR A 100      -8.558  -4.378   9.094  1.00 98.48           H  
ATOM   1592  CE2 TYR A 100      -6.993  -7.000  10.621  1.00 98.48           C  
ATOM   1593  HE2 TYR A 100      -6.808  -7.411  11.602  1.00 98.48           H  
ATOM   1594  OH  TYR A 100      -8.267  -5.218  11.581  1.00 98.48           O  
ATOM   1595  HH  TYR A 100      -7.913  -5.623  12.376  1.00 98.48           H  
ATOM   1596  CZ  TYR A 100      -7.760  -5.827  10.477  1.00 98.48           C  
ATOM   1597  N   GLU A 101      -7.479  -8.970   4.305  1.00 98.30           N  
ATOM   1598  H   GLU A 101      -8.211  -8.377   4.670  1.00 98.30           H  
ATOM   1599  CA  GLU A 101      -7.289  -8.949   2.859  1.00 98.30           C  
ATOM   1600  HA  GLU A 101      -6.513  -9.665   2.586  1.00 98.30           H  
ATOM   1601  C   GLU A 101      -6.806  -7.567   2.417  1.00 98.30           C  
ATOM   1602  CB  GLU A 101      -8.572  -9.361   2.118  1.00 98.30           C  
ATOM   1603  HB2 GLU A 101      -8.752 -10.422   2.292  1.00 98.30           H  
ATOM   1604  HB3 GLU A 101      -8.405  -9.222   1.050  1.00 98.30           H  
ATOM   1605  O   GLU A 101      -7.115  -6.558   3.057  1.00 98.30           O  
ATOM   1606  CG  GLU A 101      -9.824  -8.570   2.538  1.00 98.30           C  
ATOM   1607  HG2 GLU A 101      -9.627  -7.502   2.440  1.00 98.30           H  
ATOM   1608  HG3 GLU A 101     -10.039  -8.782   3.585  1.00 98.30           H  
ATOM   1609  CD  GLU A 101     -11.073  -8.923   1.724  1.00 98.30           C  
ATOM   1610  OE1 GLU A 101     -12.181  -8.486   2.125  1.00 98.30           O  
ATOM   1611  OE2 GLU A 101     -10.946  -9.600   0.681  1.00 98.30           O  
ATOM   1612  N   LEU A 102      -6.074  -7.535   1.306  1.00 98.75           N  
ATOM   1613  H   LEU A 102      -5.915  -8.411   0.830  1.00 98.75           H  
ATOM   1614  CA  LEU A 102      -5.621  -6.323   0.632  1.00 98.75           C  
ATOM   1615  HA  LEU A 102      -5.817  -5.455   1.262  1.00 98.75           H  
ATOM   1616  C   LEU A 102      -6.390  -6.157  -0.676  1.00 98.75           C  
ATOM   1617  CB  LEU A 102      -4.102  -6.426   0.399  1.00 98.75           C  
ATOM   1618  HB2 LEU A 102      -3.603  -6.348   1.365  1.00 98.75           H  
ATOM   1619  HB3 LEU A 102      -3.886  -7.411  -0.014  1.00 98.75           H  
ATOM   1620  O   LEU A 102      -6.465  -7.093  -1.467  1.00 98.75           O  
ATOM   1621  CG  LEU A 102      -3.501  -5.375  -0.551  1.00 98.75           C  
ATOM   1622  HG  LEU A 102      -4.051  -5.361  -1.491  1.00 98.75           H  
ATOM   1623  CD1 LEU A 102      -3.525  -3.985   0.069  1.00 98.75           C  
ATOM   1624 HD11 LEU A 102      -3.115  -3.268  -0.643  1.00 98.75           H  
ATOM   1625 HD12 LEU A 102      -2.923  -3.995   0.977  1.00 98.75           H  
ATOM   1626 HD13 LEU A 102      -4.548  -3.693   0.304  1.00 98.75           H  
ATOM   1627  CD2 LEU A 102      -2.044  -5.699  -0.869  1.00 98.75           C  
ATOM   1628 HD21 LEU A 102      -1.966  -6.689  -1.319  1.00 98.75           H  
ATOM   1629 HD22 LEU A 102      -1.644  -4.957  -1.559  1.00 98.75           H  
ATOM   1630 HD23 LEU A 102      -1.449  -5.676   0.044  1.00 98.75           H  
ATOM   1631  N   LEU A 103      -6.876  -4.949  -0.934  1.00 98.53           N  
ATOM   1632  H   LEU A 103      -6.804  -4.246  -0.212  1.00 98.53           H  
ATOM   1633  CA  LEU A 103      -7.337  -4.500  -2.241  1.00 98.53           C  
ATOM   1634  HA  LEU A 103      -7.224  -5.310  -2.961  1.00 98.53           H  
ATOM   1635  C   LEU A 103      -6.463  -3.331  -2.699  1.00 98.53           C  
ATOM   1636  CB  LEU A 103      -8.830  -4.146  -2.150  1.00 98.53           C  
ATOM   1637  HB2 LEU A 103      -8.964  -3.423  -1.346  1.00 98.53           H  
ATOM   1638  HB3 LEU A 103      -9.376  -5.052  -1.888  1.00 98.53           H  
ATOM   1639  O   LEU A 103      -6.300  -2.338  -1.987  1.00 98.53           O  
ATOM   1640  CG  LEU A 103      -9.444  -3.567  -3.436  1.00 98.53           C  
ATOM   1641  HG  LEU A 103      -8.922  -2.649  -3.707  1.00 98.53           H  
ATOM   1642  CD1 LEU A 103      -9.385  -4.549  -4.606  1.00 98.53           C  
ATOM   1643 HD11 LEU A 103      -9.871  -5.487  -4.337  1.00 98.53           H  
ATOM   1644 HD12 LEU A 103      -8.350  -4.740  -4.891  1.00 98.53           H  
ATOM   1645 HD13 LEU A 103      -9.898  -4.112  -5.463  1.00 98.53           H  
ATOM   1646  CD2 LEU A 103     -10.914  -3.229  -3.187  1.00 98.53           C  
ATOM   1647 HD21 LEU A 103     -11.011  -2.622  -2.287  1.00 98.53           H  
ATOM   1648 HD22 LEU A 103     -11.487  -4.147  -3.053  1.00 98.53           H  
ATOM   1649 HD23 LEU A 103     -11.298  -2.679  -4.046  1.00 98.53           H  
ATOM   1650  N   ILE A 104      -5.908  -3.460  -3.898  1.00 98.57           N  
ATOM   1651  H   ILE A 104      -6.046  -4.328  -4.394  1.00 98.57           H  
ATOM   1652  CA  ILE A 104      -5.183  -2.412  -4.604  1.00 98.57           C  
ATOM   1653  HA  ILE A 104      -5.010  -1.579  -3.923  1.00 98.57           H  
ATOM   1654  C   ILE A 104      -6.066  -1.956  -5.757  1.00 98.57           C  
ATOM   1655  CB  ILE A 104      -3.811  -2.902  -5.111  1.00 98.57           C  
ATOM   1656  HB  ILE A 104      -3.977  -3.655  -5.881  1.00 98.57           H  
ATOM   1657  O   ILE A 104      -6.256  -2.707  -6.711  1.00 98.57           O  
ATOM   1658  CG1 ILE A 104      -2.977  -3.554  -3.986  1.00 98.57           C  
ATOM   1659 HG12 ILE A 104      -2.819  -2.837  -3.179  1.00 98.57           H  
ATOM   1660 HG13 ILE A 104      -3.526  -4.406  -3.586  1.00 98.57           H  
ATOM   1661  CG2 ILE A 104      -3.057  -1.721  -5.748  1.00 98.57           C  
ATOM   1662 HG21 ILE A 104      -3.685  -1.212  -6.479  1.00 98.57           H  
ATOM   1663 HG22 ILE A 104      -2.769  -1.002  -4.981  1.00 98.57           H  
ATOM   1664 HG23 ILE A 104      -2.173  -2.081  -6.275  1.00 98.57           H  
ATOM   1665  CD1 ILE A 104      -1.623  -4.083  -4.469  1.00 98.57           C  
ATOM   1666 HD11 ILE A 104      -1.151  -4.670  -3.681  1.00 98.57           H  
ATOM   1667 HD12 ILE A 104      -1.765  -4.725  -5.338  1.00 98.57           H  
ATOM   1668 HD13 ILE A 104      -0.958  -3.258  -4.724  1.00 98.57           H  
ATOM   1669  N   ASP A 105      -6.582  -0.735  -5.678  1.00 97.48           N  
ATOM   1670  H   ASP A 105      -6.282  -0.151  -4.910  1.00 97.48           H  
ATOM   1671  CA  ASP A 105      -7.301  -0.099  -6.781  1.00 97.48           C  
ATOM   1672  HA  ASP A 105      -7.668  -0.858  -7.471  1.00 97.48           H  
ATOM   1673  C   ASP A 105      -6.350   0.816  -7.554  1.00 97.48           C  
ATOM   1674  CB  ASP A 105      -8.509   0.693  -6.273  1.00 97.48           C  
ATOM   1675  HB2 ASP A 105      -8.793   1.391  -7.060  1.00 97.48           H  
ATOM   1676  HB3 ASP A 105      -8.225   1.275  -5.396  1.00 97.48           H  
ATOM   1677  O   ASP A 105      -5.546   1.545  -6.973  1.00 97.48           O  
ATOM   1678  CG  ASP A 105      -9.739  -0.164  -5.964  1.00 97.48           C  
ATOM   1679  OD1 ASP A 105     -10.098  -1.028  -6.790  1.00 97.48           O  
ATOM   1680  OD2 ASP A 105     -10.422   0.145  -4.960  1.00 97.48           O  
ATOM   1681  N   MET A 106      -6.437   0.786  -8.879  1.00 97.26           N  
ATOM   1682  H   MET A 106      -7.104   0.154  -9.297  1.00 97.26           H  
ATOM   1683  CA  MET A 106      -5.564   1.533  -9.777  1.00 97.26           C  
ATOM   1684  HA  MET A 106      -5.084   2.344  -9.229  1.00 97.26           H  
ATOM   1685  C   MET A 106      -6.367   2.146 -10.918  1.00 97.26           C  
ATOM   1686  CB  MET A 106      -4.473   0.610 -10.331  1.00 97.26           C  
ATOM   1687  HB2 MET A 106      -4.955  -0.266 -10.764  1.00 97.26           H  
ATOM   1688  HB3 MET A 106      -3.917   1.127 -11.114  1.00 97.26           H  
ATOM   1689  O   MET A 106      -7.351   1.588 -11.404  1.00 97.26           O  
ATOM   1690  CG  MET A 106      -3.485   0.135  -9.267  1.00 97.26           C  
ATOM   1691  HG2 MET A 106      -4.034  -0.264  -8.414  1.00 97.26           H  
ATOM   1692  HG3 MET A 106      -2.898   0.985  -8.919  1.00 97.26           H  
ATOM   1693  SD  MET A 106      -2.366  -1.152  -9.862  1.00 97.26           S  
ATOM   1694  CE  MET A 106      -3.459  -2.596  -9.725  1.00 97.26           C  
ATOM   1695  HE1 MET A 106      -4.308  -2.489 -10.400  1.00 97.26           H  
ATOM   1696  HE2 MET A 106      -2.899  -3.495  -9.983  1.00 97.26           H  
ATOM   1697  HE3 MET A 106      -3.818  -2.687  -8.700  1.00 97.26           H  
ATOM   1698  N   MET A 107      -5.905   3.294 -11.396  1.00 95.81           N  
ATOM   1699  H   MET A 107      -5.129   3.725 -10.916  1.00 95.81           H  
ATOM   1700  CA  MET A 107      -6.413   3.933 -12.599  1.00 95.81           C  
ATOM   1701  HA  MET A 107      -7.104   3.260 -13.107  1.00 95.81           H  
ATOM   1702  C   MET A 107      -5.251   4.223 -13.539  1.00 95.81           C  
ATOM   1703  CB  MET A 107      -7.172   5.210 -12.218  1.00 95.81           C  
ATOM   1704  HB2 MET A 107      -6.470   5.945 -11.823  1.00 95.81           H  
ATOM   1705  HB3 MET A 107      -7.901   4.983 -11.440  1.00 95.81           H  
ATOM   1706  O   MET A 107      -4.286   4.881 -13.148  1.00 95.81           O  
ATOM   1707  CG  MET A 107      -7.899   5.814 -13.422  1.00 95.81           C  
ATOM   1708  HG2 MET A 107      -8.324   6.774 -13.129  1.00 95.81           H  
ATOM   1709  HG3 MET A 107      -7.163   6.009 -14.202  1.00 95.81           H  
ATOM   1710  SD  MET A 107      -9.234   4.810 -14.130  1.00 95.81           S  
ATOM   1711  CE  MET A 107     -10.400   4.755 -12.745  1.00 95.81           C  
ATOM   1712  HE1 MET A 107     -11.332   4.299 -13.078  1.00 95.81           H  
ATOM   1713  HE2 MET A 107      -9.983   4.162 -11.931  1.00 95.81           H  
ATOM   1714  HE3 MET A 107     -10.604   5.767 -12.396  1.00 95.81           H  
ATOM   1715  N   TYR A 108      -5.363   3.782 -14.788  1.00 94.51           N  
ATOM   1716  H   TYR A 108      -6.173   3.231 -15.034  1.00 94.51           H  
ATOM   1717  CA  TYR A 108      -4.453   4.176 -15.859  1.00 94.51           C  
ATOM   1718  HA  TYR A 108      -3.697   4.853 -15.459  1.00 94.51           H  
ATOM   1719  C   TYR A 108      -5.234   4.932 -16.928  1.00 94.51           C  
ATOM   1720  CB  TYR A 108      -3.728   2.949 -16.406  1.00 94.51           C  
ATOM   1721  HB2 TYR A 108      -4.471   2.261 -16.807  1.00 94.51           H  
ATOM   1722  HB3 TYR A 108      -3.218   2.452 -15.581  1.00 94.51           H  
ATOM   1723  O   TYR A 108      -6.035   4.353 -17.668  1.00 94.51           O  
ATOM   1724  CG  TYR A 108      -2.704   3.257 -17.480  1.00 94.51           C  
ATOM   1725  CD1 TYR A 108      -2.693   2.510 -18.675  1.00 94.51           C  
ATOM   1726  HD1 TYR A 108      -3.405   1.711 -18.821  1.00 94.51           H  
ATOM   1727  CD2 TYR A 108      -1.739   4.264 -17.275  1.00 94.51           C  
ATOM   1728  HD2 TYR A 108      -1.707   4.830 -16.355  1.00 94.51           H  
ATOM   1729  CE1 TYR A 108      -1.719   2.767 -19.658  1.00 94.51           C  
ATOM   1730  HE1 TYR A 108      -1.671   2.180 -20.563  1.00 94.51           H  
ATOM   1731  CE2 TYR A 108      -0.773   4.528 -18.260  1.00 94.51           C  
ATOM   1732  HE2 TYR A 108      -0.042   5.307 -18.098  1.00 94.51           H  
ATOM   1733  OH  TYR A 108       0.167   4.028 -20.418  1.00 94.51           O  
ATOM   1734  HH  TYR A 108       0.707   4.793 -20.205  1.00 94.51           H  
ATOM   1735  CZ  TYR A 108      -0.753   3.772 -19.450  1.00 94.51           C  
ATOM   1736  N   TYR A 109      -5.041   6.249 -16.961  1.00 91.22           N  
ATOM   1737  H   TYR A 109      -4.378   6.653 -16.314  1.00 91.22           H  
ATOM   1738  CA  TYR A 109      -5.904   7.193 -17.661  1.00 91.22           C  
ATOM   1739  HA  TYR A 109      -5.613   8.190 -17.330  1.00 91.22           H  
ATOM   1740  C   TYR A 109      -7.367   7.030 -17.228  1.00 91.22           C  
ATOM   1741  CB  TYR A 109      -5.656   7.136 -19.179  1.00 91.22           C  
ATOM   1742  HB2 TYR A 109      -5.927   6.153 -19.565  1.00 91.22           H  
ATOM   1743  HB3 TYR A 109      -6.302   7.867 -19.666  1.00 91.22           H  
ATOM   1744  O   TYR A 109      -7.731   7.440 -16.131  1.00 91.22           O  
ATOM   1745  CG  TYR A 109      -4.226   7.435 -19.572  1.00 91.22           C  
ATOM   1746  CD1 TYR A 109      -3.769   8.767 -19.563  1.00 91.22           C  
ATOM   1747  HD1 TYR A 109      -4.437   9.567 -19.281  1.00 91.22           H  
ATOM   1748  CD2 TYR A 109      -3.353   6.395 -19.947  1.00 91.22           C  
ATOM   1749  HD2 TYR A 109      -3.690   5.370 -19.951  1.00 91.22           H  
ATOM   1750  CE1 TYR A 109      -2.433   9.058 -19.900  1.00 91.22           C  
ATOM   1751  HE1 TYR A 109      -2.061  10.071 -19.875  1.00 91.22           H  
ATOM   1752  CE2 TYR A 109      -2.026   6.698 -20.308  1.00 91.22           C  
ATOM   1753  HE2 TYR A 109      -1.353   5.924 -20.645  1.00 91.22           H  
ATOM   1754  OH  TYR A 109      -0.243   8.300 -20.503  1.00 91.22           O  
ATOM   1755  HH  TYR A 109       0.331   7.537 -20.403  1.00 91.22           H  
ATOM   1756  CZ  TYR A 109      -1.548   8.018 -20.248  1.00 91.22           C  
ATOM   1757  N   THR A 110      -8.203   6.418 -18.064  1.00 91.03           N  
ATOM   1758  H   THR A 110      -7.840   6.103 -18.952  1.00 91.03           H  
ATOM   1759  CA  THR A 110      -9.628   6.168 -17.799  1.00 91.03           C  
ATOM   1760  HA  THR A 110      -9.932   6.702 -16.899  1.00 91.03           H  
ATOM   1761  C   THR A 110      -9.940   4.693 -17.546  1.00 91.03           C  
ATOM   1762  CB  THR A 110     -10.478   6.686 -18.965  1.00 91.03           C  
ATOM   1763  HB  THR A 110     -11.528   6.457 -18.781  1.00 91.03           H  
ATOM   1764  O   THR A 110     -11.105   4.331 -17.383  1.00 91.03           O  
ATOM   1765  CG2 THR A 110     -10.337   8.197 -19.157  1.00 91.03           C  
ATOM   1766 HG21 THR A 110     -10.571   8.706 -18.222  1.00 91.03           H  
ATOM   1767 HG22 THR A 110     -11.033   8.537 -19.923  1.00 91.03           H  
ATOM   1768 HG23 THR A 110      -9.320   8.453 -19.456  1.00 91.03           H  
ATOM   1769  OG1 THR A 110     -10.068   6.077 -20.173  1.00 91.03           O  
ATOM   1770  HG1 THR A 110     -10.663   6.397 -20.855  1.00 91.03           H  
ATOM   1771  N   LYS A 111      -8.921   3.822 -17.542  1.00 95.19           N  
ATOM   1772  H   LYS A 111      -7.981   4.186 -17.605  1.00 95.19           H  
ATOM   1773  CA  LYS A 111      -9.081   2.374 -17.384  1.00 95.19           C  
ATOM   1774  HA  LYS A 111     -10.097   2.105 -17.675  1.00 95.19           H  
ATOM   1775  C   LYS A 111      -8.855   1.963 -15.923  1.00 95.19           C  
ATOM   1776  CB  LYS A 111      -8.133   1.624 -18.325  1.00 95.19           C  
ATOM   1777  HB2 LYS A 111      -7.107   1.939 -18.137  1.00 95.19           H  
ATOM   1778  HB3 LYS A 111      -8.210   0.557 -18.113  1.00 95.19           H  
ATOM   1779  O   LYS A 111      -7.728   2.108 -15.438  1.00 95.19           O  
ATOM   1780  CG  LYS A 111      -8.485   1.868 -19.798  1.00 95.19           C  
ATOM   1781  HG2 LYS A 111      -9.525   1.590 -19.974  1.00 95.19           H  
ATOM   1782  HG3 LYS A 111      -8.352   2.922 -20.039  1.00 95.19           H  
ATOM   1783  CD  LYS A 111      -7.576   1.027 -20.699  1.00 95.19           C  
ATOM   1784  HD2 LYS A 111      -6.538   1.296 -20.503  1.00 95.19           H  
ATOM   1785  HD3 LYS A 111      -7.722  -0.028 -20.468  1.00 95.19           H  
ATOM   1786  CE  LYS A 111      -7.912   1.291 -22.170  1.00 95.19           C  
ATOM   1787  HE2 LYS A 111      -8.961   1.047 -22.336  1.00 95.19           H  
ATOM   1788  HE3 LYS A 111      -7.779   2.355 -22.367  1.00 95.19           H  
ATOM   1789  NZ  LYS A 111      -7.044   0.488 -23.066  1.00 95.19           N  
ATOM   1790  HZ1 LYS A 111      -6.074   0.719 -22.909  1.00 95.19           H  
ATOM   1791  HZ2 LYS A 111      -7.168  -0.498 -22.886  1.00 95.19           H  
ATOM   1792  HZ3 LYS A 111      -7.264   0.673 -24.035  1.00 95.19           H  
ATOM   1793  N   PRO A 112      -9.887   1.443 -15.232  1.00 95.55           N  
ATOM   1794  CA  PRO A 112      -9.751   0.956 -13.868  1.00 95.55           C  
ATOM   1795  HA  PRO A 112      -9.127   1.635 -13.287  1.00 95.55           H  
ATOM   1796  C   PRO A 112      -9.134  -0.447 -13.837  1.00 95.55           C  
ATOM   1797  CB  PRO A 112     -11.167   0.964 -13.291  1.00 95.55           C  
ATOM   1798  HB2 PRO A 112     -11.299   0.213 -12.511  1.00 95.55           H  
ATOM   1799  HB3 PRO A 112     -11.398   1.956 -12.902  1.00 95.55           H  
ATOM   1800  O   PRO A 112      -9.504  -1.332 -14.614  1.00 95.55           O  
ATOM   1801  CG  PRO A 112     -12.038   0.676 -14.513  1.00 95.55           C  
ATOM   1802  HG2 PRO A 112     -12.081  -0.398 -14.691  1.00 95.55           H  
ATOM   1803  HG3 PRO A 112     -13.043   1.083 -14.397  1.00 95.55           H  
ATOM   1804  CD  PRO A 112     -11.282   1.357 -15.654  1.00 95.55           C  
ATOM   1805  HD2 PRO A 112     -11.678   2.362 -15.801  1.00 95.55           H  
ATOM   1806  HD3 PRO A 112     -11.386   0.769 -16.566  1.00 95.55           H  
ATOM   1807  N   PHE A 113      -8.243  -0.658 -12.880  1.00 97.83           N  
ATOM   1808  H   PHE A 113      -8.022   0.103 -12.254  1.00 97.83           H  
ATOM   1809  CA  PHE A 113      -7.608  -1.933 -12.581  1.00 97.83           C  
ATOM   1810  HA  PHE A 113      -8.126  -2.736 -13.105  1.00 97.83           H  
ATOM   1811  C   PHE A 113      -7.689  -2.209 -11.083  1.00 97.83           C  
ATOM   1812  CB  PHE A 113      -6.156  -1.906 -13.061  1.00 97.83           C  
ATOM   1813  HB2 PHE A 113      -5.649  -2.798 -12.693  1.00 97.83           H  
ATOM   1814  HB3 PHE A 113      -5.653  -1.043 -12.625  1.00 97.83           H  
ATOM   1815  O   PHE A 113      -7.710  -1.275 -10.285  1.00 97.83           O  
ATOM   1816  CG  PHE A 113      -5.999  -1.836 -14.563  1.00 97.83           C  
ATOM   1817  CD1 PHE A 113      -6.039  -3.011 -15.335  1.00 97.83           C  
ATOM   1818  HD1 PHE A 113      -6.207  -3.967 -14.862  1.00 97.83           H  
ATOM   1819  CD2 PHE A 113      -5.823  -0.590 -15.190  1.00 97.83           C  
ATOM   1820  HD2 PHE A 113      -5.813   0.315 -14.601  1.00 97.83           H  
ATOM   1821  CE1 PHE A 113      -5.865  -2.942 -16.728  1.00 97.83           C  
ATOM   1822  HE1 PHE A 113      -5.880  -3.851 -17.311  1.00 97.83           H  
ATOM   1823  CE2 PHE A 113      -5.675  -0.522 -16.585  1.00 97.83           C  
ATOM   1824  HE2 PHE A 113      -5.552   0.437 -17.066  1.00 97.83           H  
ATOM   1825  CZ  PHE A 113      -5.679  -1.697 -17.353  1.00 97.83           C  
ATOM   1826  HZ  PHE A 113      -5.542  -1.648 -18.423  1.00 97.83           H  
ATOM   1827  N   PHE A 114      -7.713  -3.480 -10.700  1.00 98.02           N  
ATOM   1828  H   PHE A 114      -7.705  -4.211 -11.396  1.00 98.02           H  
ATOM   1829  CA  PHE A 114      -7.617  -3.888  -9.310  1.00 98.02           C  
ATOM   1830  HA  PHE A 114      -7.040  -3.116  -8.801  1.00 98.02           H  
ATOM   1831  C   PHE A 114      -6.862  -5.209  -9.157  1.00 98.02           C  
ATOM   1832  CB  PHE A 114      -9.003  -3.942  -8.649  1.00 98.02           C  
ATOM   1833  HB2 PHE A 114      -8.856  -3.921  -7.569  1.00 98.02           H  
ATOM   1834  HB3 PHE A 114      -9.564  -3.043  -8.903  1.00 98.02           H  
ATOM   1835  O   PHE A 114      -6.922  -6.092 -10.020  1.00 98.02           O  
ATOM   1836  CG  PHE A 114      -9.825  -5.168  -9.003  1.00 98.02           C  
ATOM   1837  CD1 PHE A 114     -10.536  -5.220 -10.216  1.00 98.02           C  
ATOM   1838  HD1 PHE A 114     -10.501  -4.379 -10.893  1.00 98.02           H  
ATOM   1839  CD2 PHE A 114      -9.862  -6.267  -8.123  1.00 98.02           C  
ATOM   1840  HD2 PHE A 114      -9.320  -6.235  -7.189  1.00 98.02           H  
ATOM   1841  CE1 PHE A 114     -11.280  -6.367 -10.549  1.00 98.02           C  
ATOM   1842  HE1 PHE A 114     -11.825  -6.406 -11.480  1.00 98.02           H  
ATOM   1843  CE2 PHE A 114     -10.612  -7.408  -8.451  1.00 98.02           C  
ATOM   1844  HE2 PHE A 114     -10.646  -8.241  -7.763  1.00 98.02           H  
ATOM   1845  CZ  PHE A 114     -11.317  -7.462  -9.667  1.00 98.02           C  
ATOM   1846  HZ  PHE A 114     -11.892  -8.342  -9.914  1.00 98.02           H  
ATOM   1847  N   ALA A 115      -6.178  -5.332  -8.026  1.00 98.57           N  
ATOM   1848  H   ALA A 115      -6.187  -4.546  -7.392  1.00 98.57           H  
ATOM   1849  CA  ALA A 115      -5.528  -6.546  -7.557  1.00 98.57           C  
ATOM   1850  HA  ALA A 115      -5.865  -7.403  -8.139  1.00 98.57           H  
ATOM   1851  C   ALA A 115      -5.915  -6.769  -6.093  1.00 98.57           C  
ATOM   1852  CB  ALA A 115      -4.013  -6.394  -7.732  1.00 98.57           C  
ATOM   1853  HB1 ALA A 115      -3.770  -6.336  -8.793  1.00 98.57           H  
ATOM   1854  HB2 ALA A 115      -3.504  -7.249  -7.289  1.00 98.57           H  
ATOM   1855  HB3 ALA A 115      -3.666  -5.489  -7.235  1.00 98.57           H  
ATOM   1856  O   ALA A 115      -5.791  -5.862  -5.273  1.00 98.57           O  
ATOM   1857  N   GLN A 116      -6.391  -7.960  -5.762  1.00 98.40           N  
ATOM   1858  H   GLN A 116      -6.448  -8.676  -6.473  1.00 98.40           H  
ATOM   1859  CA  GLN A 116      -6.845  -8.330  -4.429  1.00 98.40           C  
ATOM   1860  HA  GLN A 116      -6.632  -7.505  -3.749  1.00 98.40           H  
ATOM   1861  C   GLN A 116      -6.089  -9.560  -3.940  1.00 98.40           C  
ATOM   1862  CB  GLN A 116      -8.363  -8.546  -4.445  1.00 98.40           C  
ATOM   1863  HB2 GLN A 116      -8.600  -9.364  -5.126  1.00 98.40           H  
ATOM   1864  HB3 GLN A 116      -8.827  -7.640  -4.834  1.00 98.40           H  
ATOM   1865  O   GLN A 116      -5.888 -10.511  -4.691  1.00 98.40           O  
ATOM   1866  CG  GLN A 116      -8.969  -8.849  -3.059  1.00 98.40           C  
ATOM   1867  HG2 GLN A 116      -8.581  -9.794  -2.681  1.00 98.40           H  
ATOM   1868  HG3 GLN A 116      -8.697  -8.056  -2.363  1.00 98.40           H  
ATOM   1869  CD  GLN A 116     -10.493  -8.935  -3.105  1.00 98.40           C  
ATOM   1870  NE2 GLN A 116     -11.174  -9.165  -2.007  1.00 98.40           N  
ATOM   1871 HE21 GLN A 116     -10.763  -9.327  -1.098  1.00 98.40           H  
ATOM   1872 HE22 GLN A 116     -12.178  -9.200  -2.108  1.00 98.40           H  
ATOM   1873  OE1 GLN A 116     -11.126  -8.783  -4.137  1.00 98.40           O  
ATOM   1874  N   TYR A 117      -5.716  -9.551  -2.666  1.00 98.67           N  
ATOM   1875  H   TYR A 117      -5.949  -8.739  -2.112  1.00 98.67           H  
ATOM   1876  CA  TYR A 117      -4.993 -10.628  -2.000  1.00 98.67           C  
ATOM   1877  HA  TYR A 117      -4.931 -11.494  -2.659  1.00 98.67           H  
ATOM   1878  C   TYR A 117      -5.753 -11.035  -0.742  1.00 98.67           C  
ATOM   1879  CB  TYR A 117      -3.561 -10.173  -1.693  1.00 98.67           C  
ATOM   1880  HB2 TYR A 117      -3.587  -9.314  -1.023  1.00 98.67           H  
ATOM   1881  HB3 TYR A 117      -3.042 -10.975  -1.168  1.00 98.67           H  
ATOM   1882  O   TYR A 117      -6.035 -10.205   0.123  1.00 98.67           O  
ATOM   1883  CG  TYR A 117      -2.777  -9.814  -2.938  1.00 98.67           C  
ATOM   1884  CD1 TYR A 117      -2.058 -10.818  -3.610  1.00 98.67           C  
ATOM   1885  HD1 TYR A 117      -2.023 -11.822  -3.212  1.00 98.67           H  
ATOM   1886  CD2 TYR A 117      -2.808  -8.502  -3.457  1.00 98.67           C  
ATOM   1887  HD2 TYR A 117      -3.384  -7.738  -2.958  1.00 98.67           H  
ATOM   1888  CE1 TYR A 117      -1.354 -10.510  -4.787  1.00 98.67           C  
ATOM   1889  HE1 TYR A 117      -0.786 -11.273  -5.298  1.00 98.67           H  
ATOM   1890  CE2 TYR A 117      -2.123  -8.199  -4.650  1.00 98.67           C  
ATOM   1891  HE2 TYR A 117      -2.168  -7.208  -5.077  1.00 98.67           H  
ATOM   1892  OH  TYR A 117      -0.847  -8.967  -6.537  1.00 98.67           O  
ATOM   1893  HH  TYR A 117      -0.464  -9.766  -6.906  1.00 98.67           H  
ATOM   1894  CZ  TYR A 117      -1.402  -9.209  -5.321  1.00 98.67           C  
ATOM   1895  N   GLN A 118      -6.102 -12.317  -0.643  1.00 98.09           N  
ATOM   1896  H   GLN A 118      -5.813 -12.940  -1.383  1.00 98.09           H  
ATOM   1897  CA  GLN A 118      -6.892 -12.862   0.468  1.00 98.09           C  
ATOM   1898  HA  GLN A 118      -7.789 -12.256   0.597  1.00 98.09           H  
ATOM   1899  C   GLN A 118      -6.152 -12.874   1.810  1.00 98.09           C  
ATOM   1900  CB  GLN A 118      -7.298 -14.303   0.147  1.00 98.09           C  
ATOM   1901  HB2 GLN A 118      -6.406 -14.883  -0.088  1.00 98.09           H  
ATOM   1902  HB3 GLN A 118      -7.761 -14.739   1.032  1.00 98.09           H  
ATOM   1903  O   GLN A 118      -6.790 -12.987   2.858  1.00 98.09           O  
ATOM   1904  CG  GLN A 118      -8.299 -14.406  -1.007  1.00 98.09           C  
ATOM   1905  HG2 GLN A 118      -7.883 -13.943  -1.902  1.00 98.09           H  
ATOM   1906  HG3 GLN A 118      -9.213 -13.874  -0.746  1.00 98.09           H  
ATOM   1907  CD  GLN A 118      -8.650 -15.857  -1.314  1.00 98.09           C  
ATOM   1908  NE2 GLN A 118      -9.107 -16.142  -2.512  1.00 98.09           N  
ATOM   1909 HE21 GLN A 118      -9.321 -17.112  -2.698  1.00 98.09           H  
ATOM   1910 HE22 GLN A 118      -9.171 -15.418  -3.213  1.00 98.09           H  
ATOM   1911  OE1 GLN A 118      -8.531 -16.754  -0.493  1.00 98.09           O  
ATOM   1912  N   HIS A 119      -4.825 -12.816   1.798  1.00 98.41           N  
ATOM   1913  H   HIS A 119      -4.347 -12.753   0.910  1.00 98.41           H  
ATOM   1914  CA  HIS A 119      -4.019 -12.694   3.005  1.00 98.41           C  
ATOM   1915  HA  HIS A 119      -4.657 -12.452   3.856  1.00 98.41           H  
ATOM   1916  C   HIS A 119      -3.048 -11.548   2.802  1.00 98.41           C  
ATOM   1917  CB  HIS A 119      -3.282 -14.005   3.308  1.00 98.41           C  
ATOM   1918  HB2 HIS A 119      -2.796 -13.922   4.280  1.00 98.41           H  
ATOM   1919  HB3 HIS A 119      -2.504 -14.150   2.560  1.00 98.41           H  
ATOM   1920  O   HIS A 119      -2.402 -11.484   1.758  1.00 98.41           O  
ATOM   1921  CG  HIS A 119      -4.187 -15.211   3.311  1.00 98.41           C  
ATOM   1922  CD2 HIS A 119      -5.029 -15.612   4.311  1.00 98.41           C  
ATOM   1923  HD2 HIS A 119      -5.141 -15.123   5.268  1.00 98.41           H  
ATOM   1924  ND1 HIS A 119      -4.366 -16.074   2.259  1.00 98.41           N  
ATOM   1925  HD1 HIS A 119      -3.796 -16.087   1.424  1.00 98.41           H  
ATOM   1926  CE1 HIS A 119      -5.300 -16.973   2.610  1.00 98.41           C  
ATOM   1927  HE1 HIS A 119      -5.624 -17.794   1.988  1.00 98.41           H  
ATOM   1928  NE2 HIS A 119      -5.750 -16.728   3.855  1.00 98.41           N  
ATOM   1929  N   PHE A 120      -2.974 -10.660   3.784  1.00 98.81           N  
ATOM   1930  H   PHE A 120      -3.647 -10.699   4.536  1.00 98.81           H  
ATOM   1931  CA  PHE A 120      -2.032  -9.558   3.812  1.00 98.81           C  
ATOM   1932  HA  PHE A 120      -1.125  -9.841   3.279  1.00 98.81           H  
ATOM   1933  C   PHE A 120      -1.682  -9.212   5.257  1.00 98.81           C  
ATOM   1934  CB  PHE A 120      -2.641  -8.354   3.094  1.00 98.81           C  
ATOM   1935  HB2 PHE A 120      -3.624  -8.144   3.515  1.00 98.81           H  
ATOM   1936  HB3 PHE A 120      -2.779  -8.608   2.043  1.00 98.81           H  
ATOM   1937  O   PHE A 120      -2.581  -8.955   6.063  1.00 98.81           O  
ATOM   1938  CG  PHE A 120      -1.789  -7.105   3.192  1.00 98.81           C  
ATOM   1939  CD1 PHE A 120      -2.037  -6.171   4.211  1.00 98.81           C  
ATOM   1940  HD1 PHE A 120      -2.815  -6.369   4.934  1.00 98.81           H  
ATOM   1941  CD2 PHE A 120      -0.753  -6.872   2.272  1.00 98.81           C  
ATOM   1942  HD2 PHE A 120      -0.538  -7.598   1.503  1.00 98.81           H  
ATOM   1943  CE1 PHE A 120      -1.272  -4.993   4.296  1.00 98.81           C  
ATOM   1944  HE1 PHE A 120      -1.459  -4.271   5.078  1.00 98.81           H  
ATOM   1945  CE2 PHE A 120      -0.005  -5.682   2.347  1.00 98.81           C  
ATOM   1946  HE2 PHE A 120       0.772  -5.479   1.625  1.00 98.81           H  
ATOM   1947  CZ  PHE A 120      -0.258  -4.746   3.360  1.00 98.81           C  
ATOM   1948  HZ  PHE A 120       0.333  -3.845   3.426  1.00 98.81           H  
ATOM   1949  N   TYR A 121      -0.391  -9.173   5.568  1.00 98.81           N  
ATOM   1950  H   TYR A 121       0.295  -9.428   4.872  1.00 98.81           H  
ATOM   1951  CA  TYR A 121       0.116  -8.576   6.799  1.00 98.81           C  
ATOM   1952  HA  TYR A 121      -0.475  -7.682   6.999  1.00 98.81           H  
ATOM   1953  C   TYR A 121       1.558  -8.104   6.633  1.00 98.81           C  
ATOM   1954  CB  TYR A 121      -0.036  -9.539   7.991  1.00 98.81           C  
ATOM   1955  HB2 TYR A 121      -1.072  -9.871   8.059  1.00 98.81           H  
ATOM   1956  HB3 TYR A 121       0.168  -8.984   8.908  1.00 98.81           H  
ATOM   1957  O   TYR A 121       2.248  -8.489   5.687  1.00 98.81           O  
ATOM   1958  CG  TYR A 121       0.864 -10.757   7.959  1.00 98.81           C  
ATOM   1959  CD1 TYR A 121       0.497 -11.894   7.211  1.00 98.81           C  
ATOM   1960  HD1 TYR A 121      -0.422 -11.887   6.643  1.00 98.81           H  
ATOM   1961  CD2 TYR A 121       2.068 -10.754   8.688  1.00 98.81           C  
ATOM   1962  HD2 TYR A 121       2.357  -9.895   9.275  1.00 98.81           H  
ATOM   1963  CE1 TYR A 121       1.336 -13.025   7.191  1.00 98.81           C  
ATOM   1964  HE1 TYR A 121       1.089 -13.896   6.602  1.00 98.81           H  
ATOM   1965  CE2 TYR A 121       2.915 -11.875   8.656  1.00 98.81           C  
ATOM   1966  HE2 TYR A 121       3.849 -11.858   9.199  1.00 98.81           H  
ATOM   1967  OH  TYR A 121       3.391 -14.075   7.839  1.00 98.81           O  
ATOM   1968  HH  TYR A 121       4.263 -13.814   8.143  1.00 98.81           H  
ATOM   1969  CZ  TYR A 121       2.555 -13.009   7.902  1.00 98.81           C  
ATOM   1970  N   LEU A 122       1.992  -7.248   7.556  1.00 98.87           N  
ATOM   1971  H   LEU A 122       1.367  -7.006   8.312  1.00 98.87           H  
ATOM   1972  CA  LEU A 122       3.392  -6.860   7.695  1.00 98.87           C  
ATOM   1973  HA  LEU A 122       3.972  -7.279   6.872  1.00 98.87           H  
ATOM   1974  C   LEU A 122       3.953  -7.434   8.989  1.00 98.87           C  
ATOM   1975  CB  LEU A 122       3.549  -5.330   7.671  1.00 98.87           C  
ATOM   1976  HB2 LEU A 122       3.085  -4.920   8.568  1.00 98.87           H  
ATOM   1977  HB3 LEU A 122       4.614  -5.104   7.717  1.00 98.87           H  
ATOM   1978  O   LEU A 122       3.258  -7.425  10.009  1.00 98.87           O  
ATOM   1979  CG  LEU A 122       2.946  -4.627   6.446  1.00 98.87           C  
ATOM   1980  HG  LEU A 122       1.862  -4.744   6.463  1.00 98.87           H  
ATOM   1981  CD1 LEU A 122       3.268  -3.134   6.529  1.00 98.87           C  
ATOM   1982 HD11 LEU A 122       2.934  -2.741   7.489  1.00 98.87           H  
ATOM   1983 HD12 LEU A 122       2.761  -2.598   5.726  1.00 98.87           H  
ATOM   1984 HD13 LEU A 122       4.345  -2.983   6.451  1.00 98.87           H  
ATOM   1985  CD2 LEU A 122       3.471  -5.176   5.121  1.00 98.87           C  
ATOM   1986 HD21 LEU A 122       3.184  -6.222   5.011  1.00 98.87           H  
ATOM   1987 HD22 LEU A 122       4.558  -5.105   5.087  1.00 98.87           H  
ATOM   1988 HD23 LEU A 122       3.026  -4.628   4.290  1.00 98.87           H  
ATOM   1989  N   ASP A 123       5.207  -7.870   8.976  1.00 98.73           N  
ATOM   1990  H   ASP A 123       5.700  -7.921   8.096  1.00 98.73           H  
ATOM   1991  CA  ASP A 123       5.937  -8.119  10.222  1.00 98.73           C  
ATOM   1992  HA  ASP A 123       5.313  -8.726  10.877  1.00 98.73           H  
ATOM   1993  C   ASP A 123       6.235  -6.806  10.971  1.00 98.73           C  
ATOM   1994  CB  ASP A 123       7.225  -8.909   9.958  1.00 98.73           C  
ATOM   1995  HB2 ASP A 123       7.780  -8.965  10.895  1.00 98.73           H  
ATOM   1996  HB3 ASP A 123       7.829  -8.385   9.218  1.00 98.73           H  
ATOM   1997  O   ASP A 123       5.956  -5.707  10.483  1.00 98.73           O  
ATOM   1998  CG  ASP A 123       6.987 -10.354   9.528  1.00 98.73           C  
ATOM   1999  OD1 ASP A 123       5.996 -10.960   9.986  1.00 98.73           O  
ATOM   2000  OD2 ASP A 123       7.815 -10.868   8.747  1.00 98.73           O  
ATOM   2001  N   GLY A 124       6.775  -6.927  12.185  1.00 98.26           N  
ATOM   2002  H   GLY A 124       7.026  -7.850  12.511  1.00 98.26           H  
ATOM   2003  CA  GLY A 124       7.182  -5.791  13.006  1.00 98.26           C  
ATOM   2004  HA2 GLY A 124       6.366  -5.069  13.055  1.00 98.26           H  
ATOM   2005  HA3 GLY A 124       7.388  -6.140  14.018  1.00 98.26           H  
ATOM   2006  C   GLY A 124       8.434  -5.082  12.483  1.00 98.26           C  
ATOM   2007  O   GLY A 124       9.086  -5.506  11.522  1.00 98.26           O  
ATOM   2008  N   GLU A 125       8.794  -3.982  13.145  1.00 97.93           N  
ATOM   2009  H   GLU A 125       8.209  -3.658  13.902  1.00 97.93           H  
ATOM   2010  CA  GLU A 125       9.994  -3.207  12.810  1.00 97.93           C  
ATOM   2011  HA  GLU A 125       9.911  -2.873  11.775  1.00 97.93           H  
ATOM   2012  C   GLU A 125      11.289  -4.029  12.931  1.00 97.93           C  
ATOM   2013  CB  GLU A 125      10.072  -1.974  13.723  1.00 97.93           C  
ATOM   2014  HB2 GLU A 125      10.273  -2.292  14.746  1.00 97.93           H  
ATOM   2015  HB3 GLU A 125       9.112  -1.458  13.707  1.00 97.93           H  
ATOM   2016  O   GLU A 125      12.223  -3.820  12.159  1.00 97.93           O  
ATOM   2017  CG  GLU A 125      11.171  -1.007  13.257  1.00 97.93           C  
ATOM   2018  HG2 GLU A 125      10.997  -0.788  12.204  1.00 97.93           H  
ATOM   2019  HG3 GLU A 125      12.150  -1.476  13.360  1.00 97.93           H  
ATOM   2020  CD  GLU A 125      11.189   0.313  14.026  1.00 97.93           C  
ATOM   2021  OE1 GLU A 125      11.499   1.360  13.411  1.00 97.93           O  
ATOM   2022  OE2 GLU A 125      10.828   0.350  15.222  1.00 97.93           O  
ATOM   2023  N   ASP A 126      11.341  -4.995  13.851  1.00 97.33           N  
ATOM   2024  H   ASP A 126      10.493  -5.235  14.344  1.00 97.33           H  
ATOM   2025  CA  ASP A 126      12.485  -5.891  14.059  1.00 97.33           C  
ATOM   2026  HA  ASP A 126      13.374  -5.282  14.221  1.00 97.33           H  
ATOM   2027  C   ASP A 126      12.767  -6.798  12.848  1.00 97.33           C  
ATOM   2028  CB  ASP A 126      12.232  -6.727  15.323  1.00 97.33           C  
ATOM   2029  HB2 ASP A 126      13.151  -7.256  15.577  1.00 97.33           H  
ATOM   2030  HB3 ASP A 126      11.990  -6.065  16.154  1.00 97.33           H  
ATOM   2031  O   ASP A 126      13.907  -7.211  12.639  1.00 97.33           O  
ATOM   2032  CG  ASP A 126      11.097  -7.741  15.136  1.00 97.33           C  
ATOM   2033  OD1 ASP A 126       9.985  -7.303  14.762  1.00 97.33           O  
ATOM   2034  OD2 ASP A 126      11.373  -8.947  15.326  1.00 97.33           O  
ATOM   2035  N   GLN A 127      11.746  -7.047  12.022  1.00 97.32           N  
ATOM   2036  H   GLN A 127      10.839  -6.700  12.299  1.00 97.32           H  
ATOM   2037  CA  GLN A 127      11.841  -7.730  10.728  1.00 97.32           C  
ATOM   2038  HA  GLN A 127      12.830  -8.178  10.636  1.00 97.32           H  
ATOM   2039  C   GLN A 127      11.692  -6.751   9.549  1.00 97.32           C  
ATOM   2040  CB  GLN A 127      10.802  -8.857  10.649  1.00 97.32           C  
ATOM   2041  HB2 GLN A 127       9.819  -8.387  10.661  1.00 97.32           H  
ATOM   2042  HB3 GLN A 127      10.916  -9.383   9.700  1.00 97.32           H  
ATOM   2043  O   GLN A 127      11.291  -7.146   8.451  1.00 97.32           O  
ATOM   2044  CG  GLN A 127      10.863  -9.896  11.776  1.00 97.32           C  
ATOM   2045  HG2 GLN A 127      10.585  -9.421  12.717  1.00 97.32           H  
ATOM   2046  HG3 GLN A 127      10.129 -10.677  11.575  1.00 97.32           H  
ATOM   2047  CD  GLN A 127      12.235 -10.546  11.907  1.00 97.32           C  
ATOM   2048  NE2 GLN A 127      12.853 -10.440  13.062  1.00 97.32           N  
ATOM   2049 HE21 GLN A 127      12.398  -9.946  13.817  1.00 97.32           H  
ATOM   2050 HE22 GLN A 127      13.805 -10.773  13.115  1.00 97.32           H  
ATOM   2051  OE1 GLN A 127      12.774 -11.143  10.985  1.00 97.32           O  
ATOM   2052  N   ASN A 128      11.980  -5.463   9.768  1.00 96.95           N  
ATOM   2053  H   ASN A 128      12.253  -5.199  10.704  1.00 96.95           H  
ATOM   2054  CA  ASN A 128      11.918  -4.392   8.769  1.00 96.95           C  
ATOM   2055  HA  ASN A 128      11.971  -3.455   9.324  1.00 96.95           H  
ATOM   2056  C   ASN A 128      10.587  -4.338   7.989  1.00 96.95           C  
ATOM   2057  CB  ASN A 128      13.156  -4.461   7.851  1.00 96.95           C  
ATOM   2058  HB2 ASN A 128      13.202  -5.451   7.397  1.00 96.95           H  
ATOM   2059  HB3 ASN A 128      13.063  -3.729   7.049  1.00 96.95           H  
ATOM   2060  O   ASN A 128      10.590  -4.097   6.778  1.00 96.95           O  
ATOM   2061  CG  ASN A 128      14.462  -4.159   8.558  1.00 96.95           C  
ATOM   2062  ND2 ASN A 128      15.471  -4.970   8.366  1.00 96.95           N  
ATOM   2063 HD21 ASN A 128      16.320  -4.783   8.880  1.00 96.95           H  
ATOM   2064 HD22 ASN A 128      15.364  -5.769   7.757  1.00 96.95           H  
ATOM   2065  OD1 ASN A 128      14.628  -3.154   9.231  1.00 96.95           O  
ATOM   2066  N   TYR A 129       9.452  -4.567   8.661  1.00 98.42           N  
ATOM   2067  H   TYR A 129       9.509  -4.800   9.642  1.00 98.42           H  
ATOM   2068  CA  TYR A 129       8.116  -4.553   8.049  1.00 98.42           C  
ATOM   2069  HA  TYR A 129       7.435  -4.984   8.783  1.00 98.42           H  
ATOM   2070  C   TYR A 129       8.001  -5.443   6.801  1.00 98.42           C  
ATOM   2071  CB  TYR A 129       7.646  -3.114   7.788  1.00 98.42           C  
ATOM   2072  HB2 TYR A 129       6.605  -3.145   7.464  1.00 98.42           H  
ATOM   2073  HB3 TYR A 129       8.228  -2.695   6.967  1.00 98.42           H  
ATOM   2074  O   TYR A 129       7.485  -5.012   5.764  1.00 98.42           O  
ATOM   2075  CG  TYR A 129       7.735  -2.187   8.977  1.00 98.42           C  
ATOM   2076  CD1 TYR A 129       6.847  -2.341  10.060  1.00 98.42           C  
ATOM   2077  HD1 TYR A 129       6.127  -3.146  10.064  1.00 98.42           H  
ATOM   2078  CD2 TYR A 129       8.692  -1.154   8.984  1.00 98.42           C  
ATOM   2079  HD2 TYR A 129       9.387  -1.058   8.163  1.00 98.42           H  
ATOM   2080  CE1 TYR A 129       6.914  -1.456  11.153  1.00 98.42           C  
ATOM   2081  HE1 TYR A 129       6.265  -1.579  12.008  1.00 98.42           H  
ATOM   2082  CE2 TYR A 129       8.764  -0.274  10.077  1.00 98.42           C  
ATOM   2083  HE2 TYR A 129       9.509   0.508  10.096  1.00 98.42           H  
ATOM   2084  OH  TYR A 129       7.993   0.404  12.220  1.00 98.42           O  
ATOM   2085  HH  TYR A 129       8.827   0.878  12.194  1.00 98.42           H  
ATOM   2086  CZ  TYR A 129       7.878  -0.429  11.162  1.00 98.42           C  
ATOM   2087  N   THR A 130       8.527  -6.670   6.883  1.00 98.31           N  
ATOM   2088  H   THR A 130       8.976  -6.941   7.745  1.00 98.31           H  
ATOM   2089  CA  THR A 130       8.469  -7.652   5.789  1.00 98.31           C  
ATOM   2090  HA  THR A 130       9.022  -7.246   4.942  1.00 98.31           H  
ATOM   2091  C   THR A 130       7.033  -7.883   5.327  1.00 98.31           C  
ATOM   2092  CB  THR A 130       9.138  -8.975   6.184  1.00 98.31           C  
ATOM   2093  HB  THR A 130       8.702  -9.349   7.110  1.00 98.31           H  
ATOM   2094  O   THR A 130       6.123  -8.036   6.144  1.00 98.31           O  
ATOM   2095  CG2 THR A 130       9.047 -10.047   5.099  1.00 98.31           C  
ATOM   2096 HG21 THR A 130       8.014 -10.372   4.975  1.00 98.31           H  
ATOM   2097 HG22 THR A 130       9.425  -9.653   4.156  1.00 98.31           H  
ATOM   2098 HG23 THR A 130       9.642 -10.912   5.395  1.00 98.31           H  
ATOM   2099  OG1 THR A 130      10.514  -8.744   6.368  1.00 98.31           O  
ATOM   2100  HG1 THR A 130      10.644  -8.293   7.206  1.00 98.31           H  
ATOM   2101  N   LEU A 131       6.838  -7.862   4.008  1.00 98.75           N  
ATOM   2102  H   LEU A 131       7.647  -7.762   3.412  1.00 98.75           H  
ATOM   2103  CA  LEU A 131       5.544  -8.030   3.357  1.00 98.75           C  
ATOM   2104  HA  LEU A 131       4.786  -7.501   3.934  1.00 98.75           H  
ATOM   2105  C   LEU A 131       5.160  -9.500   3.265  1.00 98.75           C  
ATOM   2106  CB  LEU A 131       5.643  -7.419   1.952  1.00 98.75           C  
ATOM   2107  HB2 LEU A 131       6.467  -7.895   1.421  1.00 98.75           H  
ATOM   2108  HB3 LEU A 131       5.877  -6.361   2.071  1.00 98.75           H  
ATOM   2109  O   LEU A 131       5.937 -10.292   2.742  1.00 98.75           O  
ATOM   2110  CG  LEU A 131       4.389  -7.503   1.079  1.00 98.75           C  
ATOM   2111  HG  LEU A 131       4.119  -8.547   0.919  1.00 98.75           H  
ATOM   2112  CD1 LEU A 131       3.217  -6.756   1.713  1.00 98.75           C  
ATOM   2113 HD11 LEU A 131       2.386  -6.731   1.008  1.00 98.75           H  
ATOM   2114 HD12 LEU A 131       3.514  -5.737   1.961  1.00 98.75           H  
ATOM   2115 HD13 LEU A 131       2.889  -7.271   2.616  1.00 98.75           H  
ATOM   2116  CD2 LEU A 131       4.695  -6.850  -0.272  1.00 98.75           C  
ATOM   2117 HD21 LEU A 131       5.483  -7.416  -0.769  1.00 98.75           H  
ATOM   2118 HD22 LEU A 131       3.815  -6.839  -0.914  1.00 98.75           H  
ATOM   2119 HD23 LEU A 131       5.031  -5.825  -0.122  1.00 98.75           H  
ATOM   2120  N   HIS A 132       3.932  -9.825   3.659  1.00 98.79           N  
ATOM   2121  H   HIS A 132       3.384  -9.153   4.177  1.00 98.79           H  
ATOM   2122  CA  HIS A 132       3.341 -11.140   3.435  1.00 98.79           C  
ATOM   2123  HA  HIS A 132       4.015 -11.754   2.837  1.00 98.79           H  
ATOM   2124  C   HIS A 132       2.012 -11.001   2.713  1.00 98.79           C  
ATOM   2125  CB  HIS A 132       3.163 -11.858   4.764  1.00 98.79           C  
ATOM   2126  HB2 HIS A 132       2.673 -12.816   4.590  1.00 98.79           H  
ATOM   2127  HB3 HIS A 132       2.533 -11.251   5.415  1.00 98.79           H  
ATOM   2128  O   HIS A 132       1.106 -10.325   3.209  1.00 98.79           O  
ATOM   2129  CG  HIS A 132       4.470 -12.114   5.453  1.00 98.79           C  
ATOM   2130  CD2 HIS A 132       5.024 -11.320   6.410  1.00 98.79           C  
ATOM   2131  HD2 HIS A 132       4.614 -10.403   6.807  1.00 98.79           H  
ATOM   2132  ND1 HIS A 132       5.311 -13.202   5.213  1.00 98.79           N  
ATOM   2133  CE1 HIS A 132       6.359 -13.029   6.031  1.00 98.79           C  
ATOM   2134  HE1 HIS A 132       7.207 -13.695   6.097  1.00 98.79           H  
ATOM   2135  NE2 HIS A 132       6.202 -11.924   6.776  1.00 98.79           N  
ATOM   2136  HE2 HIS A 132       6.835 -11.600   7.493  1.00 98.79           H  
ATOM   2137  N   LEU A 133       1.870 -11.640   1.553  1.00 98.55           N  
ATOM   2138  H   LEU A 133       2.660 -12.159   1.198  1.00 98.55           H  
ATOM   2139  CA  LEU A 133       0.630 -11.630   0.787  1.00 98.55           C  
ATOM   2140  HA  LEU A 133      -0.166 -11.606   1.532  1.00 98.55           H  
ATOM   2141  C   LEU A 133       0.409 -12.889  -0.052  1.00 98.55           C  
ATOM   2142  CB  LEU A 133       0.532 -10.340  -0.038  1.00 98.55           C  
ATOM   2143  HB2 LEU A 133      -0.472 -10.256  -0.454  1.00 98.55           H  
ATOM   2144  HB3 LEU A 133       0.651  -9.508   0.656  1.00 98.55           H  
ATOM   2145  O   LEU A 133       1.329 -13.474  -0.610  1.00 98.55           O  
ATOM   2146  CG  LEU A 133       1.580 -10.217  -1.164  1.00 98.55           C  
ATOM   2147  HG  LEU A 133       2.487 -10.778  -0.938  1.00 98.55           H  
ATOM   2148  CD1 LEU A 133       1.011 -10.634  -2.508  1.00 98.55           C  
ATOM   2149 HD11 LEU A 133       1.718 -10.381  -3.298  1.00 98.55           H  
ATOM   2150 HD12 LEU A 133       0.108 -10.049  -2.684  1.00 98.55           H  
ATOM   2151 HD13 LEU A 133       0.803 -11.703  -2.534  1.00 98.55           H  
ATOM   2152  CD2 LEU A 133       1.936  -8.752  -1.350  1.00 98.55           C  
ATOM   2153 HD21 LEU A 133       2.311  -8.385  -0.395  1.00 98.55           H  
ATOM   2154 HD22 LEU A 133       1.054  -8.178  -1.632  1.00 98.55           H  
ATOM   2155 HD23 LEU A 133       2.715  -8.648  -2.105  1.00 98.55           H  
ATOM   2156  N   SER A 134      -0.851 -13.313  -0.168  1.00 98.55           N  
ATOM   2157  H   SER A 134      -1.576 -12.781   0.292  1.00 98.55           H  
ATOM   2158  CA  SER A 134      -1.220 -14.465  -1.001  1.00 98.55           C  
ATOM   2159  HA  SER A 134      -0.634 -14.420  -1.919  1.00 98.55           H  
ATOM   2160  C   SER A 134      -2.698 -14.469  -1.396  1.00 98.55           C  
ATOM   2161  CB  SER A 134      -0.863 -15.776  -0.285  1.00 98.55           C  
ATOM   2162  HB2 SER A 134      -1.029 -16.615  -0.961  1.00 98.55           H  
ATOM   2163  HB3 SER A 134       0.192 -15.771  -0.008  1.00 98.55           H  
ATOM   2164  O   SER A 134      -3.506 -13.681  -0.901  1.00 98.55           O  
ATOM   2165  OG  SER A 134      -1.656 -15.954   0.873  1.00 98.55           O  
ATOM   2166  HG  SER A 134      -1.158 -15.552   1.589  1.00 98.55           H  
ATOM   2167  N   GLY A 135      -3.067 -15.392  -2.291  1.00 98.21           N  
ATOM   2168  H   GLY A 135      -2.357 -16.012  -2.652  1.00 98.21           H  
ATOM   2169  CA  GLY A 135      -4.448 -15.560  -2.750  1.00 98.21           C  
ATOM   2170  HA2 GLY A 135      -5.124 -15.555  -1.896  1.00 98.21           H  
ATOM   2171  HA3 GLY A 135      -4.540 -16.520  -3.259  1.00 98.21           H  
ATOM   2172  C   GLY A 135      -4.878 -14.465  -3.723  1.00 98.21           C  
ATOM   2173  O   GLY A 135      -5.932 -13.863  -3.529  1.00 98.21           O  
ATOM   2174  N   PHE A 136      -4.042 -14.191  -4.729  1.00 98.65           N  
ATOM   2175  H   PHE A 136      -3.179 -14.710  -4.806  1.00 98.65           H  
ATOM   2176  CA  PHE A 136      -4.305 -13.187  -5.754  1.00 98.65           C  
ATOM   2177  HA  PHE A 136      -4.388 -12.217  -5.263  1.00 98.65           H  
ATOM   2178  C   PHE A 136      -5.597 -13.466  -6.532  1.00 98.65           C  
ATOM   2179  CB  PHE A 136      -3.131 -13.099  -6.734  1.00 98.65           C  
ATOM   2180  HB2 PHE A 136      -2.251 -12.734  -6.204  1.00 98.65           H  
ATOM   2181  HB3 PHE A 136      -2.896 -14.099  -7.097  1.00 98.65           H  
ATOM   2182  O   PHE A 136      -5.834 -14.573  -7.019  1.00 98.65           O  
ATOM   2183  CG  PHE A 136      -3.406 -12.200  -7.929  1.00 98.65           C  
ATOM   2184  CD1 PHE A 136      -3.735 -12.765  -9.177  1.00 98.65           C  
ATOM   2185  HD1 PHE A 136      -3.777 -13.839  -9.283  1.00 98.65           H  
ATOM   2186  CD2 PHE A 136      -3.387 -10.801  -7.790  1.00 98.65           C  
ATOM   2187  HD2 PHE A 136      -3.189 -10.359  -6.824  1.00 98.65           H  
ATOM   2188  CE1 PHE A 136      -3.996 -11.938 -10.285  1.00 98.65           C  
ATOM   2189  HE1 PHE A 136      -4.242 -12.371 -11.243  1.00 98.65           H  
ATOM   2190  CE2 PHE A 136      -3.632  -9.976  -8.900  1.00 98.65           C  
ATOM   2191  HE2 PHE A 136      -3.592  -8.901  -8.799  1.00 98.65           H  
ATOM   2192  CZ  PHE A 136      -3.933 -10.542 -10.146  1.00 98.65           C  
ATOM   2193  HZ  PHE A 136      -4.129  -9.897 -10.989  1.00 98.65           H  
ATOM   2194  N   THR A 137      -6.381 -12.412  -6.718  1.00 98.33           N  
ATOM   2195  H   THR A 137      -6.107 -11.558  -6.255  1.00 98.33           H  
ATOM   2196  CA  THR A 137      -7.439 -12.288  -7.723  1.00 98.33           C  
ATOM   2197  HA  THR A 137      -7.234 -12.968  -8.549  1.00 98.33           H  
ATOM   2198  C   THR A 137      -7.415 -10.858  -8.261  1.00 98.33           C  
ATOM   2199  CB  THR A 137      -8.824 -12.616  -7.143  1.00 98.33           C  
ATOM   2200  HB  THR A 137      -9.576 -12.443  -7.912  1.00 98.33           H  
ATOM   2201  O   THR A 137      -6.933  -9.949  -7.593  1.00 98.33           O  
ATOM   2202  CG2 THR A 137      -8.956 -14.060  -6.662  1.00 98.33           C  
ATOM   2203 HG21 THR A 137      -8.688 -14.742  -7.470  1.00 98.33           H  
ATOM   2204 HG22 THR A 137      -8.299 -14.238  -5.811  1.00 98.33           H  
ATOM   2205 HG23 THR A 137      -9.987 -14.246  -6.363  1.00 98.33           H  
ATOM   2206  OG1 THR A 137      -9.107 -11.796  -6.040  1.00 98.33           O  
ATOM   2207  HG1 THR A 137      -8.299 -11.716  -5.529  1.00 98.33           H  
ATOM   2208  N   GLY A 138      -7.908 -10.616  -9.470  1.00 97.46           N  
ATOM   2209  H   GLY A 138      -8.244 -11.369 -10.052  1.00 97.46           H  
ATOM   2210  CA  GLY A 138      -7.881  -9.270 -10.037  1.00 97.46           C  
ATOM   2211  HA2 GLY A 138      -8.640  -8.653  -9.557  1.00 97.46           H  
ATOM   2212  HA3 GLY A 138      -6.910  -8.812  -9.848  1.00 97.46           H  
ATOM   2213  C   GLY A 138      -8.112  -9.263 -11.535  1.00 97.46           C  
ATOM   2214  O   GLY A 138      -8.275 -10.313 -12.157  1.00 97.46           O  
ATOM   2215  N   ASN A 139      -8.102  -8.067 -12.119  1.00 97.51           N  
ATOM   2216  H   ASN A 139      -7.934  -7.258 -11.539  1.00 97.51           H  
ATOM   2217  CA  ASN A 139      -8.144  -7.874 -13.572  1.00 97.51           C  
ATOM   2218  HA  ASN A 139      -8.348  -8.838 -14.038  1.00 97.51           H  
ATOM   2219  C   ASN A 139      -6.781  -7.435 -14.149  1.00 97.51           C  
ATOM   2220  CB  ASN A 139      -9.316  -6.949 -13.940  1.00 97.51           C  
ATOM   2221  HB2 ASN A 139      -9.468  -7.002 -15.018  1.00 97.51           H  
ATOM   2222  HB3 ASN A 139     -10.225  -7.295 -13.447  1.00 97.51           H  
ATOM   2223  O   ASN A 139      -6.714  -6.890 -15.251  1.00 97.51           O  
ATOM   2224  CG  ASN A 139      -9.080  -5.498 -13.571  1.00 97.51           C  
ATOM   2225  ND2 ASN A 139      -9.905  -4.600 -14.061  1.00 97.51           N  
ATOM   2226 HD21 ASN A 139     -10.651  -4.885 -14.679  1.00 97.51           H  
ATOM   2227 HD22 ASN A 139      -9.674  -3.626 -13.928  1.00 97.51           H  
ATOM   2228  OD1 ASN A 139      -8.160  -5.146 -12.860  1.00 97.51           O  
ATOM   2229  N   THR A 140      -5.703  -7.673 -13.402  1.00 96.16           N  
ATOM   2230  H   THR A 140      -5.840  -8.104 -12.499  1.00 96.16           H  
ATOM   2231  CA  THR A 140      -4.310  -7.425 -13.788  1.00 96.16           C  
ATOM   2232  HA  THR A 140      -4.278  -6.985 -14.785  1.00 96.16           H  
ATOM   2233  C   THR A 140      -3.530  -8.739 -13.828  1.00 96.16           C  
ATOM   2234  CB  THR A 140      -3.629  -6.444 -12.816  1.00 96.16           C  
ATOM   2235  HB  THR A 140      -2.630  -6.212 -13.185  1.00 96.16           H  
ATOM   2236  O   THR A 140      -4.036  -9.799 -13.456  1.00 96.16           O  
ATOM   2237  CG2 THR A 140      -4.398  -5.142 -12.651  1.00 96.16           C  
ATOM   2238 HG21 THR A 140      -4.415  -4.619 -13.608  1.00 96.16           H  
ATOM   2239 HG22 THR A 140      -5.416  -5.329 -12.309  1.00 96.16           H  
ATOM   2240 HG23 THR A 140      -3.897  -4.522 -11.908  1.00 96.16           H  
ATOM   2241  OG1 THR A 140      -3.508  -7.016 -11.541  1.00 96.16           O  
ATOM   2242  HG1 THR A 140      -2.962  -6.440 -11.001  1.00 96.16           H  
ATOM   2243  N   ARG A 141      -2.271  -8.688 -14.271  1.00 97.68           N  
ATOM   2244  H   ARG A 141      -1.891  -7.788 -14.529  1.00 97.68           H  
ATOM   2245  CA  ARG A 141      -1.318  -9.750 -13.940  1.00 97.68           C  
ATOM   2246  HA  ARG A 141      -1.809 -10.716 -14.051  1.00 97.68           H  
ATOM   2247  C   ARG A 141      -0.894  -9.602 -12.479  1.00 97.68           C  
ATOM   2248  CB  ARG A 141      -0.118  -9.667 -14.887  1.00 97.68           C  
ATOM   2249  HB2 ARG A 141       0.405  -8.725 -14.721  1.00 97.68           H  
ATOM   2250  HB3 ARG A 141      -0.473  -9.699 -15.917  1.00 97.68           H  
ATOM   2251  O   ARG A 141      -0.718  -8.477 -12.018  1.00 97.68           O  
ATOM   2252  CG  ARG A 141       0.860 -10.821 -14.655  1.00 97.68           C  
ATOM   2253  HG2 ARG A 141       0.344 -11.772 -14.788  1.00 97.68           H  
ATOM   2254  HG3 ARG A 141       1.269 -10.765 -13.647  1.00 97.68           H  
ATOM   2255  CD  ARG A 141       2.018 -10.724 -15.639  1.00 97.68           C  
ATOM   2256  HD2 ARG A 141       1.628 -10.776 -16.656  1.00 97.68           H  
ATOM   2257  HD3 ARG A 141       2.509  -9.762 -15.490  1.00 97.68           H  
ATOM   2258  NE  ARG A 141       2.973 -11.816 -15.408  1.00 97.68           N  
ATOM   2259  HE  ARG A 141       2.729 -12.468 -14.675  1.00 97.68           H  
ATOM   2260  NH1 ARG A 141       4.620 -11.024 -16.775  1.00 97.68           N  
ATOM   2261 HH11 ARG A 141       5.520 -11.127 -17.221  1.00 97.68           H  
ATOM   2262 HH12 ARG A 141       4.069 -10.182 -16.866  1.00 97.68           H  
ATOM   2263  NH2 ARG A 141       4.915 -12.956 -15.683  1.00 97.68           N  
ATOM   2264 HH21 ARG A 141       4.580 -13.643 -15.023  1.00 97.68           H  
ATOM   2265 HH22 ARG A 141       5.852 -13.029 -16.053  1.00 97.68           H  
ATOM   2266  CZ  ARG A 141       4.164 -11.927 -15.953  1.00 97.68           C  
ATOM   2267  N   ASP A 142      -0.658 -10.724 -11.802  1.00 98.33           N  
ATOM   2268  H   ASP A 142      -0.900 -11.611 -12.219  1.00 98.33           H  
ATOM   2269  CA  ASP A 142      -0.101 -10.752 -10.448  1.00 98.33           C  
ATOM   2270  HA  ASP A 142      -0.663 -10.042  -9.840  1.00 98.33           H  
ATOM   2271  C   ASP A 142       1.379 -10.329 -10.413  1.00 98.33           C  
ATOM   2272  CB  ASP A 142      -0.294 -12.138  -9.830  1.00 98.33           C  
ATOM   2273  HB2 ASP A 142      -1.320 -12.466  -9.999  1.00 98.33           H  
ATOM   2274  HB3 ASP A 142       0.359 -12.858 -10.323  1.00 98.33           H  
ATOM   2275  O   ASP A 142       2.297 -11.145 -10.324  1.00 98.33           O  
ATOM   2276  CG  ASP A 142      -0.010 -12.125  -8.328  1.00 98.33           C  
ATOM   2277  OD1 ASP A 142       0.239 -11.035  -7.750  1.00 98.33           O  
ATOM   2278  OD2 ASP A 142      -0.037 -13.225  -7.740  1.00 98.33           O  
ATOM   2279  N   ASP A 143       1.609  -9.027 -10.545  1.00 97.91           N  
ATOM   2280  H   ASP A 143       0.815  -8.429 -10.725  1.00 97.91           H  
ATOM   2281  CA  ASP A 143       2.941  -8.428 -10.518  1.00 97.91           C  
ATOM   2282  HA  ASP A 143       3.662  -9.136 -10.928  1.00 97.91           H  
ATOM   2283  C   ASP A 143       3.411  -8.105  -9.088  1.00 97.91           C  
ATOM   2284  CB  ASP A 143       2.949  -7.175 -11.406  1.00 97.91           C  
ATOM   2285  HB2 ASP A 143       2.100  -6.550 -11.133  1.00 97.91           H  
ATOM   2286  HB3 ASP A 143       3.847  -6.599 -11.185  1.00 97.91           H  
ATOM   2287  O   ASP A 143       4.585  -7.777  -8.907  1.00 97.91           O  
ATOM   2288  CG  ASP A 143       2.934  -7.432 -12.921  1.00 97.91           C  
ATOM   2289  OD1 ASP A 143       3.209  -8.559 -13.396  1.00 97.91           O  
ATOM   2290  OD2 ASP A 143       2.677  -6.453 -13.665  1.00 97.91           O  
ATOM   2291  N   PHE A 144       2.537  -8.217  -8.075  1.00 98.43           N  
ATOM   2292  H   PHE A 144       1.606  -8.554  -8.276  1.00 98.43           H  
ATOM   2293  CA  PHE A 144       2.868  -7.876  -6.686  1.00 98.43           C  
ATOM   2294  HA  PHE A 144       3.765  -7.258  -6.713  1.00 98.43           H  
ATOM   2295  C   PHE A 144       3.238  -9.085  -5.814  1.00 98.43           C  
ATOM   2296  CB  PHE A 144       1.759  -7.011  -6.071  1.00 98.43           C  
ATOM   2297  HB2 PHE A 144       1.405  -6.299  -6.816  1.00 98.43           H  
ATOM   2298  HB3 PHE A 144       0.934  -7.669  -5.798  1.00 98.43           H  
ATOM   2299  O   PHE A 144       4.095  -8.924  -4.955  1.00 98.43           O  
ATOM   2300  CG  PHE A 144       2.117  -6.228  -4.825  1.00 98.43           C  
ATOM   2301  CD1 PHE A 144       1.256  -6.246  -3.710  1.00 98.43           C  
ATOM   2302  HD1 PHE A 144       0.360  -6.849  -3.727  1.00 98.43           H  
ATOM   2303  CD2 PHE A 144       3.291  -5.453  -4.781  1.00 98.43           C  
ATOM   2304  HD2 PHE A 144       3.970  -5.437  -5.621  1.00 98.43           H  
ATOM   2305  CE1 PHE A 144       1.567  -5.495  -2.563  1.00 98.43           C  
ATOM   2306  HE1 PHE A 144       0.918  -5.533  -1.700  1.00 98.43           H  
ATOM   2307  CE2 PHE A 144       3.612  -4.723  -3.626  1.00 98.43           C  
ATOM   2308  HE2 PHE A 144       4.541  -4.175  -3.573  1.00 98.43           H  
ATOM   2309  CZ  PHE A 144       2.746  -4.733  -2.521  1.00 98.43           C  
ATOM   2310  HZ  PHE A 144       3.005  -4.188  -1.625  1.00 98.43           H  
ATOM   2311  N   THR A 145       2.746 -10.306  -6.078  1.00 98.24           N  
ATOM   2312  H   THR A 145       1.986 -10.414  -6.733  1.00 98.24           H  
ATOM   2313  CA  THR A 145       3.257 -11.532  -5.410  1.00 98.24           C  
ATOM   2314  HA  THR A 145       3.030 -11.483  -4.345  1.00 98.24           H  
ATOM   2315  C   THR A 145       4.778 -11.704  -5.469  1.00 98.24           C  
ATOM   2316  CB  THR A 145       2.562 -12.792  -5.936  1.00 98.24           C  
ATOM   2317  HB  THR A 145       2.609 -12.811  -7.025  1.00 98.24           H  
ATOM   2318  O   THR A 145       5.351 -12.139  -4.477  1.00 98.24           O  
ATOM   2319  CG2 THR A 145       3.120 -14.105  -5.389  1.00 98.24           C  
ATOM   2320 HG21 THR A 145       2.475 -14.930  -5.691  1.00 98.24           H  
ATOM   2321 HG22 THR A 145       4.122 -14.285  -5.778  1.00 98.24           H  
ATOM   2322 HG23 THR A 145       3.157 -14.061  -4.300  1.00 98.24           H  
ATOM   2323  OG1 THR A 145       1.223 -12.764  -5.527  1.00 98.24           O  
ATOM   2324  HG1 THR A 145       0.702 -12.927  -6.317  1.00 98.24           H  
ATOM   2325  N   PRO A 146       5.499 -11.316  -6.538  1.00 97.28           N  
ATOM   2326  CA  PRO A 146       6.963 -11.308  -6.518  1.00 97.28           C  
ATOM   2327  HA  PRO A 146       7.309 -12.335  -6.406  1.00 97.28           H  
ATOM   2328  C   PRO A 146       7.609 -10.464  -5.405  1.00 97.28           C  
ATOM   2329  CB  PRO A 146       7.371 -10.779  -7.895  1.00 97.28           C  
ATOM   2330  HB2 PRO A 146       8.317 -11.209  -8.226  1.00 97.28           H  
ATOM   2331  HB3 PRO A 146       7.433  -9.691  -7.875  1.00 97.28           H  
ATOM   2332  O   PRO A 146       8.810 -10.598  -5.193  1.00 97.28           O  
ATOM   2333  CG  PRO A 146       6.212 -11.198  -8.796  1.00 97.28           C  
ATOM   2334  HG2 PRO A 146       6.132 -10.565  -9.680  1.00 97.28           H  
ATOM   2335  HG3 PRO A 146       6.318 -12.247  -9.074  1.00 97.28           H  
ATOM   2336  CD  PRO A 146       5.010 -11.031  -7.877  1.00 97.28           C  
ATOM   2337  HD2 PRO A 146       4.674  -9.994  -7.912  1.00 97.28           H  
ATOM   2338  HD3 PRO A 146       4.205 -11.703  -8.174  1.00 97.28           H  
ATOM   2339  N   HIS A 147       6.859  -9.568  -4.755  1.00 97.32           N  
ATOM   2340  H   HIS A 147       5.869  -9.536  -4.953  1.00 97.32           H  
ATOM   2341  CA  HIS A 147       7.302  -8.758  -3.619  1.00 97.32           C  
ATOM   2342  HA  HIS A 147       8.380  -8.611  -3.682  1.00 97.32           H  
ATOM   2343  C   HIS A 147       7.039  -9.424  -2.254  1.00 97.32           C  
ATOM   2344  CB  HIS A 147       6.625  -7.379  -3.685  1.00 97.32           C  
ATOM   2345  HB2 HIS A 147       6.900  -6.833  -2.783  1.00 97.32           H  
ATOM   2346  HB3 HIS A 147       5.540  -7.482  -3.655  1.00 97.32           H  
ATOM   2347  O   HIS A 147       7.500  -8.903  -1.241  1.00 97.32           O  
ATOM   2348  CG  HIS A 147       7.024  -6.521  -4.863  1.00 97.32           C  
ATOM   2349  CD2 HIS A 147       6.750  -6.670  -6.199  1.00 97.32           C  
ATOM   2350  HD2 HIS A 147       6.175  -7.472  -6.638  1.00 97.32           H  
ATOM   2351  ND1 HIS A 147       7.756  -5.378  -4.739  1.00 97.32           N  
ATOM   2352  HD1 HIS A 147       8.131  -5.035  -3.866  1.00 97.32           H  
ATOM   2353  CE1 HIS A 147       7.934  -4.842  -5.945  1.00 97.32           C  
ATOM   2354  HE1 HIS A 147       8.457  -3.912  -6.111  1.00 97.32           H  
ATOM   2355  NE2 HIS A 147       7.363  -5.602  -6.893  1.00 97.32           N  
ATOM   2356  N   ASP A 148       6.316 -10.546  -2.213  1.00 98.19           N  
ATOM   2357  H   ASP A 148       6.008 -10.971  -3.076  1.00 98.19           H  
ATOM   2358  CA  ASP A 148       6.104 -11.337  -0.998  1.00 98.19           C  
ATOM   2359  HA  ASP A 148       5.563 -10.731  -0.271  1.00 98.19           H  
ATOM   2360  C   ASP A 148       7.446 -11.762  -0.374  1.00 98.19           C  
ATOM   2361  CB  ASP A 148       5.241 -12.559  -1.346  1.00 98.19           C  
ATOM   2362  HB2 ASP A 148       5.787 -13.196  -2.042  1.00 98.19           H  
ATOM   2363  HB3 ASP A 148       4.327 -12.223  -1.835  1.00 98.19           H  
ATOM   2364  O   ASP A 148       8.394 -12.124  -1.077  1.00 98.19           O  
ATOM   2365  CG  ASP A 148       4.859 -13.368  -0.110  1.00 98.19           C  
ATOM   2366  OD1 ASP A 148       4.298 -12.739   0.811  1.00 98.19           O  
ATOM   2367  OD2 ASP A 148       5.106 -14.594  -0.101  1.00 98.19           O  
ATOM   2368  N   GLY A 149       7.551 -11.659   0.950  1.00 97.23           N  
ATOM   2369  H   GLY A 149       6.732 -11.388   1.474  1.00 97.23           H  
ATOM   2370  CA  GLY A 149       8.769 -11.922   1.716  1.00 97.23           C  
ATOM   2371  HA2 GLY A 149       9.201 -12.864   1.379  1.00 97.23           H  
ATOM   2372  HA3 GLY A 149       8.493 -12.025   2.765  1.00 97.23           H  
ATOM   2373  C   GLY A 149       9.851 -10.839   1.619  1.00 97.23           C  
ATOM   2374  O   GLY A 149      10.911 -10.984   2.232  1.00 97.23           O  
ATOM   2375  N   MET A 150       9.629  -9.747   0.877  1.00 95.82           N  
ATOM   2376  H   MET A 150       8.752  -9.667   0.382  1.00 95.82           H  
ATOM   2377  CA  MET A 150      10.588  -8.642   0.824  1.00 95.82           C  
ATOM   2378  HA  MET A 150      11.592  -9.067   0.845  1.00 95.82           H  
ATOM   2379  C   MET A 150      10.455  -7.735   2.050  1.00 95.82           C  
ATOM   2380  CB  MET A 150      10.463  -7.834  -0.474  1.00 95.82           C  
ATOM   2381  HB2 MET A 150      11.143  -6.983  -0.426  1.00 95.82           H  
ATOM   2382  HB3 MET A 150       9.450  -7.439  -0.546  1.00 95.82           H  
ATOM   2383  O   MET A 150       9.354  -7.379   2.469  1.00 95.82           O  
ATOM   2384  CG  MET A 150      10.761  -8.630  -1.752  1.00 95.82           C  
ATOM   2385  HG2 MET A 150       9.945  -9.336  -1.906  1.00 95.82           H  
ATOM   2386  HG3 MET A 150      10.749  -7.926  -2.583  1.00 95.82           H  
ATOM   2387  SD  MET A 150      12.309  -9.588  -1.829  1.00 95.82           S  
ATOM   2388  CE  MET A 150      13.597  -8.358  -1.500  1.00 95.82           C  
ATOM   2389  HE1 MET A 150      13.245  -7.610  -0.790  1.00 95.82           H  
ATOM   2390  HE2 MET A 150      13.920  -7.875  -2.422  1.00 95.82           H  
ATOM   2391  HE3 MET A 150      14.460  -8.864  -1.067  1.00 95.82           H  
ATOM   2392  N   GLN A 151      11.596  -7.308   2.590  1.00 96.27           N  
ATOM   2393  H   GLN A 151      12.462  -7.644   2.194  1.00 96.27           H  
ATOM   2394  CA  GLN A 151      11.669  -6.288   3.638  1.00 96.27           C  
ATOM   2395  HA  GLN A 151      10.920  -6.497   4.401  1.00 96.27           H  
ATOM   2396  C   GLN A 151      11.387  -4.896   3.062  1.00 96.27           C  
ATOM   2397  CB  GLN A 151      13.048  -6.323   4.304  1.00 96.27           C  
ATOM   2398  HB2 GLN A 151      13.819  -6.251   3.537  1.00 96.27           H  
ATOM   2399  HB3 GLN A 151      13.127  -5.462   4.967  1.00 96.27           H  
ATOM   2400  O   GLN A 151      11.669  -4.627   1.891  1.00 96.27           O  
ATOM   2401  CG  GLN A 151      13.267  -7.585   5.145  1.00 96.27           C  
ATOM   2402  HG2 GLN A 151      12.984  -8.475   4.584  1.00 96.27           H  
ATOM   2403  HG3 GLN A 151      12.645  -7.521   6.038  1.00 96.27           H  
ATOM   2404  CD  GLN A 151      14.708  -7.708   5.602  1.00 96.27           C  
ATOM   2405  NE2 GLN A 151      15.466  -8.647   5.087  1.00 96.27           N  
ATOM   2406 HE21 GLN A 151      15.047  -9.358   4.504  1.00 96.27           H  
ATOM   2407 HE22 GLN A 151      16.399  -8.714   5.468  1.00 96.27           H  
ATOM   2408  OE1 GLN A 151      15.204  -6.929   6.396  1.00 96.27           O  
ATOM   2409  N   PHE A 152      10.856  -3.996   3.888  1.00 97.44           N  
ATOM   2410  H   PHE A 152      10.679  -4.241   4.851  1.00 97.44           H  
ATOM   2411  CA  PHE A 152      10.690  -2.600   3.501  1.00 97.44           C  
ATOM   2412  HA  PHE A 152      10.292  -2.575   2.486  1.00 97.44           H  
ATOM   2413  C   PHE A 152      12.047  -1.885   3.507  1.00 97.44           C  
ATOM   2414  CB  PHE A 152       9.673  -1.918   4.425  1.00 97.44           C  
ATOM   2415  HB2 PHE A 152      10.154  -1.659   5.367  1.00 97.44           H  
ATOM   2416  HB3 PHE A 152       8.879  -2.630   4.652  1.00 97.44           H  
ATOM   2417  O   PHE A 152      12.875  -2.096   4.400  1.00 97.44           O  
ATOM   2418  CG  PHE A 152       9.023  -0.689   3.821  1.00 97.44           C  
ATOM   2419  CD1 PHE A 152       9.489   0.606   4.112  1.00 97.44           C  
ATOM   2420  HD1 PHE A 152      10.342   0.742   4.760  1.00 97.44           H  
ATOM   2421  CD2 PHE A 152       7.923  -0.847   2.963  1.00 97.44           C  
ATOM   2422  HD2 PHE A 152       7.589  -1.844   2.714  1.00 97.44           H  
ATOM   2423  CE1 PHE A 152       8.836   1.724   3.560  1.00 97.44           C  
ATOM   2424  HE1 PHE A 152       9.198   2.717   3.780  1.00 97.44           H  
ATOM   2425  CE2 PHE A 152       7.252   0.262   2.433  1.00 97.44           C  
ATOM   2426  HE2 PHE A 152       6.386   0.121   1.803  1.00 97.44           H  
ATOM   2427  CZ  PHE A 152       7.711   1.552   2.733  1.00 97.44           C  
ATOM   2428  HZ  PHE A 152       7.200   2.408   2.316  1.00 97.44           H  
ATOM   2429  N   SER A 153      12.264  -1.008   2.531  1.00 95.69           N  
ATOM   2430  H   SER A 153      11.586  -0.940   1.786  1.00 95.69           H  
ATOM   2431  CA  SER A 153      13.464  -0.170   2.438  1.00 95.69           C  
ATOM   2432  HA  SER A 153      14.025  -0.212   3.372  1.00 95.69           H  
ATOM   2433  C   SER A 153      13.072   1.275   2.182  1.00 95.69           C  
ATOM   2434  CB  SER A 153      14.385  -0.626   1.304  1.00 95.69           C  
ATOM   2435  HB2 SER A 153      13.911  -0.374   0.355  1.00 95.69           H  
ATOM   2436  HB3 SER A 153      15.330  -0.086   1.366  1.00 95.69           H  
ATOM   2437  O   SER A 153      12.114   1.533   1.455  1.00 95.69           O  
ATOM   2438  OG  SER A 153      14.635  -2.016   1.320  1.00 95.69           O  
ATOM   2439  HG  SER A 153      15.455  -2.176   1.792  1.00 95.69           H  
ATOM   2440  N   THR A 154      13.842   2.216   2.720  1.00 95.66           N  
ATOM   2441  H   THR A 154      14.637   1.923   3.270  1.00 95.66           H  
ATOM   2442  CA  THR A 154      13.735   3.661   2.464  1.00 95.66           C  
ATOM   2443  HA  THR A 154      13.004   3.827   1.672  1.00 95.66           H  
ATOM   2444  C   THR A 154      15.083   4.203   1.974  1.00 95.66           C  
ATOM   2445  CB  THR A 154      13.258   4.423   3.713  1.00 95.66           C  
ATOM   2446  HB  THR A 154      13.232   5.493   3.509  1.00 95.66           H  
ATOM   2447  O   THR A 154      16.098   3.517   2.091  1.00 95.66           O  
ATOM   2448  CG2 THR A 154      11.853   3.988   4.116  1.00 95.66           C  
ATOM   2449 HG21 THR A 154      11.862   2.963   4.486  1.00 95.66           H  
ATOM   2450 HG22 THR A 154      11.479   4.653   4.895  1.00 95.66           H  
ATOM   2451 HG23 THR A 154      11.191   4.054   3.253  1.00 95.66           H  
ATOM   2452  OG1 THR A 154      14.123   4.196   4.795  1.00 95.66           O  
ATOM   2453  HG1 THR A 154      14.530   5.030   5.042  1.00 95.66           H  
ATOM   2454  N   PRO A 155      15.152   5.424   1.408  1.00 93.17           N  
ATOM   2455  CA  PRO A 155      16.415   6.004   0.938  1.00 93.17           C  
ATOM   2456  HA  PRO A 155      16.759   5.427   0.080  1.00 93.17           H  
ATOM   2457  C   PRO A 155      17.546   6.040   1.981  1.00 93.17           C  
ATOM   2458  CB  PRO A 155      16.048   7.424   0.493  1.00 93.17           C  
ATOM   2459  HB2 PRO A 155      16.688   7.773  -0.317  1.00 93.17           H  
ATOM   2460  HB3 PRO A 155      16.108   8.106   1.341  1.00 93.17           H  
ATOM   2461  O   PRO A 155      18.715   6.093   1.603  1.00 93.17           O  
ATOM   2462  CG  PRO A 155      14.590   7.296   0.057  1.00 93.17           C  
ATOM   2463  HG2 PRO A 155      14.534   6.877  -0.947  1.00 93.17           H  
ATOM   2464  HG3 PRO A 155      14.064   8.250   0.108  1.00 93.17           H  
ATOM   2465  CD  PRO A 155      14.039   6.296   1.067  1.00 93.17           C  
ATOM   2466  HD2 PRO A 155      13.197   5.750   0.641  1.00 93.17           H  
ATOM   2467  HD3 PRO A 155      13.741   6.835   1.967  1.00 93.17           H  
ATOM   2468  N   ASP A 156      17.203   6.041   3.271  1.00 93.86           N  
ATOM   2469  H   ASP A 156      16.223   6.026   3.512  1.00 93.86           H  
ATOM   2470  CA  ASP A 156      18.114   6.097   4.416  1.00 93.86           C  
ATOM   2471  HA  ASP A 156      19.108   6.370   4.063  1.00 93.86           H  
ATOM   2472  C   ASP A 156      18.273   4.766   5.180  1.00 93.86           C  
ATOM   2473  CB  ASP A 156      17.634   7.213   5.362  1.00 93.86           C  
ATOM   2474  HB2 ASP A 156      18.379   7.354   6.145  1.00 93.86           H  
ATOM   2475  HB3 ASP A 156      17.560   8.146   4.805  1.00 93.86           H  
ATOM   2476  O   ASP A 156      19.164   4.680   6.024  1.00 93.86           O  
ATOM   2477  CG  ASP A 156      16.273   6.914   6.007  1.00 93.86           C  
ATOM   2478  OD1 ASP A 156      15.344   6.485   5.279  1.00 93.86           O  
ATOM   2479  OD2 ASP A 156      16.103   7.189   7.211  1.00 93.86           O  
ATOM   2480  N   TRP A 157      17.461   3.733   4.904  1.00 91.23           N  
ATOM   2481  H   TRP A 157      16.782   3.822   4.163  1.00 91.23           H  
ATOM   2482  CA  TRP A 157      17.481   2.470   5.657  1.00 91.23           C  
ATOM   2483  HA  TRP A 157      18.475   2.339   6.085  1.00 91.23           H  
ATOM   2484  C   TRP A 157      17.179   1.234   4.801  1.00 91.23           C  
ATOM   2485  CB  TRP A 157      16.490   2.531   6.824  1.00 91.23           C  
ATOM   2486  HB2 TRP A 157      16.666   3.445   7.391  1.00 91.23           H  
ATOM   2487  HB3 TRP A 157      15.476   2.576   6.428  1.00 91.23           H  
ATOM   2488  O   TRP A 157      16.308   1.249   3.933  1.00 91.23           O  
ATOM   2489  CG  TRP A 157      16.585   1.373   7.771  1.00 91.23           C  
ATOM   2490  CD1 TRP A 157      15.819   0.259   7.748  1.00 91.23           C  
ATOM   2491  HD1 TRP A 157      15.020   0.073   7.046  1.00 91.23           H  
ATOM   2492  CD2 TRP A 157      17.484   1.204   8.906  1.00 91.23           C  
ATOM   2493  CE2 TRP A 157      17.213  -0.058   9.517  1.00 91.23           C  
ATOM   2494  CE3 TRP A 157      18.490   2.005   9.488  1.00 91.23           C  
ATOM   2495  HE3 TRP A 157      18.703   2.971   9.055  1.00 91.23           H  
ATOM   2496  NE1 TRP A 157      16.184  -0.594   8.771  1.00 91.23           N  
ATOM   2497  HE1 TRP A 157      15.673  -1.434   9.000  1.00 91.23           H  
ATOM   2498  CH2 TRP A 157      18.901   0.317  11.208  1.00 91.23           C  
ATOM   2499  HH2 TRP A 157      19.432  -0.007  12.092  1.00 91.23           H  
ATOM   2500  CZ2 TRP A 157      17.908  -0.505  10.648  1.00 91.23           C  
ATOM   2501  HZ2 TRP A 157      17.657  -1.456  11.093  1.00 91.23           H  
ATOM   2502  CZ3 TRP A 157      19.190   1.567  10.630  1.00 91.23           C  
ATOM   2503  HZ3 TRP A 157      19.945   2.201  11.071  1.00 91.23           H  
ATOM   2504  N   ASN A 158      17.879   0.133   5.096  1.00 81.97           N  
ATOM   2505  H   ASN A 158      18.487   0.183   5.901  1.00 81.97           H  
ATOM   2506  CA  ASN A 158      17.688  -1.192   4.489  1.00 81.97           C  
ATOM   2507  HA  ASN A 158      18.543  -1.793   4.797  1.00 81.97           H  
ATOM   2508  C   ASN A 158      17.721  -1.216   2.943  1.00 81.97           C  
ATOM   2509  CB  ASN A 158      16.440  -1.847   5.103  1.00 81.97           C  
ATOM   2510  HB2 ASN A 158      16.455  -1.719   6.186  1.00 81.97           H  
ATOM   2511  HB3 ASN A 158      15.543  -1.373   4.706  1.00 81.97           H  
ATOM   2512  O   ASN A 158      17.148  -2.098   2.306  1.00 81.97           O  
ATOM   2513  CG  ASN A 158      16.377  -3.341   4.872  1.00 81.97           C  
ATOM   2514  ND2 ASN A 158      15.195  -3.874   4.708  1.00 81.97           N  
ATOM   2515 HD21 ASN A 158      14.370  -3.292   4.683  1.00 81.97           H  
ATOM   2516 HD22 ASN A 158      15.154  -4.884   4.697  1.00 81.97           H  
ATOM   2517  OD1 ASN A 158      17.381  -4.037   4.873  1.00 81.97           O  
ATOM   2518  N   ASP A 159      18.390  -0.249   2.315  1.00 77.13           N  
ATOM   2519  H   ASP A 159      18.774   0.505   2.867  1.00 77.13           H  
ATOM   2520  CA  ASP A 159      18.584  -0.210   0.866  1.00 77.13           C  
ATOM   2521  HA  ASP A 159      17.689  -0.611   0.390  1.00 77.13           H  
ATOM   2522  C   ASP A 159      19.779  -1.107   0.499  1.00 77.13           C  
ATOM   2523  CB  ASP A 159      18.738   1.254   0.413  1.00 77.13           C  
ATOM   2524  HB2 ASP A 159      17.990   1.858   0.927  1.00 77.13           H  
ATOM   2525  HB3 ASP A 159      19.721   1.628   0.700  1.00 77.13           H  
ATOM   2526  O   ASP A 159      20.929  -0.781   0.810  1.00 77.13           O  
ATOM   2527  CG  ASP A 159      18.530   1.450  -1.091  1.00 77.13           C  
ATOM   2528  OD1 ASP A 159      18.033   0.521  -1.770  1.00 77.13           O  
ATOM   2529  OD2 ASP A 159      18.846   2.548  -1.610  1.00 77.13           O  
ATOM   2530  N   THR A 160      19.510  -2.284  -0.084  1.00 65.34           N  
ATOM   2531  H   THR A 160      18.545  -2.496  -0.293  1.00 65.34           H  
ATOM   2532  CA  THR A 160      20.505  -3.356  -0.260  1.00 65.34           C  
ATOM   2533  HA  THR A 160      20.711  -3.754   0.734  1.00 65.34           H  
ATOM   2534  C   THR A 160      21.802  -2.837  -0.909  1.00 65.34           C  
ATOM   2535  CB  THR A 160      19.959  -4.513  -1.111  1.00 65.34           C  
ATOM   2536  HB  THR A 160      19.875  -4.184  -2.147  1.00 65.34           H  
ATOM   2537  O   THR A 160      21.751  -2.184  -1.963  1.00 65.34           O  
ATOM   2538  CG2 THR A 160      20.845  -5.760  -1.067  1.00 65.34           C  
ATOM   2539 HG21 THR A 160      20.974  -6.092  -0.037  1.00 65.34           H  
ATOM   2540 HG22 THR A 160      21.818  -5.548  -1.510  1.00 65.34           H  
ATOM   2541 HG23 THR A 160      20.370  -6.557  -1.641  1.00 65.34           H  
ATOM   2542  OG1 THR A 160      18.678  -4.907  -0.679  1.00 65.34           O  
ATOM   2543  HG1 THR A 160      18.644  -4.915   0.280  1.00 65.34           H  
ATOM   2544  N   PRO A 161      22.988  -3.147  -0.342  1.00 52.13           N  
ATOM   2545  CA  PRO A 161      24.263  -2.756  -0.932  1.00 52.13           C  
ATOM   2546  HA  PRO A 161      24.318  -1.667  -0.931  1.00 52.13           H  
ATOM   2547  C   PRO A 161      24.398  -3.286  -2.368  1.00 52.13           C  
ATOM   2548  CB  PRO A 161      25.348  -3.313   0.002  1.00 52.13           C  
ATOM   2549  HB2 PRO A 161      26.204  -2.641   0.071  1.00 52.13           H  
ATOM   2550  HB3 PRO A 161      25.670  -4.299  -0.331  1.00 52.13           H  
ATOM   2551  O   PRO A 161      24.402  -4.491  -2.600  1.00 52.13           O  
ATOM   2552  CG  PRO A 161      24.635  -3.455   1.344  1.00 52.13           C  
ATOM   2553  HG2 PRO A 161      24.643  -2.498   1.866  1.00 52.13           H  
ATOM   2554  HG3 PRO A 161      25.081  -4.234   1.962  1.00 52.13           H  
ATOM   2555  CD  PRO A 161      23.205  -3.801   0.942  1.00 52.13           C  
ATOM   2556  HD2 PRO A 161      23.103  -4.880   0.825  1.00 52.13           H  
ATOM   2557  HD3 PRO A 161      22.521  -3.432   1.706  1.00 52.13           H  
ATOM   2558  N   GLY A 162      24.509  -2.378  -3.341  1.00 58.93           N  
ATOM   2559  H   GLY A 162      24.389  -1.409  -3.084  1.00 58.93           H  
ATOM   2560  CA  GLY A 162      24.747  -2.700  -4.755  1.00 58.93           C  
ATOM   2561  HA2 GLY A 162      25.607  -2.129  -5.105  1.00 58.93           H  
ATOM   2562  HA3 GLY A 162      24.993  -3.757  -4.855  1.00 58.93           H  
ATOM   2563  C   GLY A 162      23.577  -2.416  -5.702  1.00 58.93           C  
ATOM   2564  O   GLY A 162      23.829  -2.143  -6.873  1.00 58.93           O  
ATOM   2565  N   SER A 163      22.330  -2.400  -5.220  1.00 65.69           N  
ATOM   2566  H   SER A 163      22.163  -2.667  -4.260  1.00 65.69           H  
ATOM   2567  CA  SER A 163      21.163  -2.015  -6.032  1.00 65.69           C  
ATOM   2568  HA  SER A 163      21.444  -2.007  -7.085  1.00 65.69           H  
ATOM   2569  C   SER A 163      20.662  -0.600  -5.726  1.00 65.69           C  
ATOM   2570  CB  SER A 163      20.050  -3.055  -5.897  1.00 65.69           C  
ATOM   2571  HB2 SER A 163      19.183  -2.728  -6.471  1.00 65.69           H  
ATOM   2572  HB3 SER A 163      20.396  -4.008  -6.297  1.00 65.69           H  
ATOM   2573  O   SER A 163      20.181   0.057  -6.648  1.00 65.69           O  
ATOM   2574  OG  SER A 163      19.710  -3.223  -4.538  1.00 65.69           O  
ATOM   2575  HG  SER A 163      18.824  -3.581  -4.454  1.00 65.69           H  
ATOM   2576  N   LYS A 164      20.832  -0.106  -4.483  1.00 82.31           N  
ATOM   2577  H   LYS A 164      21.135  -0.759  -3.774  1.00 82.31           H  
ATOM   2578  CA  LYS A 164      20.407   1.238  -4.028  1.00 82.31           C  
ATOM   2579  HA  LYS A 164      20.275   1.173  -2.948  1.00 82.31           H  
ATOM   2580  C   LYS A 164      19.020   1.639  -4.571  1.00 82.31           C  
ATOM   2581  CB  LYS A 164      21.474   2.318  -4.293  1.00 82.31           C  
ATOM   2582  HB2 LYS A 164      21.717   2.332  -5.356  1.00 82.31           H  
ATOM   2583  HB3 LYS A 164      21.046   3.285  -4.028  1.00 82.31           H  
ATOM   2584  O   LYS A 164      18.842   2.746  -5.090  1.00 82.31           O  
ATOM   2585  CG  LYS A 164      22.754   2.142  -3.467  1.00 82.31           C  
ATOM   2586  HG2 LYS A 164      22.489   2.032  -2.415  1.00 82.31           H  
ATOM   2587  HG3 LYS A 164      23.283   1.248  -3.797  1.00 82.31           H  
ATOM   2588  CD  LYS A 164      23.659   3.374  -3.632  1.00 82.31           C  
ATOM   2589  HD2 LYS A 164      23.106   4.259  -3.318  1.00 82.31           H  
ATOM   2590  HD3 LYS A 164      23.933   3.476  -4.682  1.00 82.31           H  
ATOM   2591  CE  LYS A 164      24.920   3.227  -2.773  1.00 82.31           C  
ATOM   2592  HE2 LYS A 164      24.612   3.057  -1.741  1.00 82.31           H  
ATOM   2593  HE3 LYS A 164      25.464   2.343  -3.106  1.00 82.31           H  
ATOM   2594  NZ  LYS A 164      25.785   4.431  -2.856  1.00 82.31           N  
ATOM   2595  HZ1 LYS A 164      25.285   5.242  -2.519  1.00 82.31           H  
ATOM   2596  HZ2 LYS A 164      26.071   4.596  -3.811  1.00 82.31           H  
ATOM   2597  HZ3 LYS A 164      26.608   4.309  -2.284  1.00 82.31           H  
ATOM   2598  N   CYS A 165      18.069   0.703  -4.545  1.00 90.50           N  
ATOM   2599  H   CYS A 165      18.221  -0.078  -3.923  1.00 90.50           H  
ATOM   2600  CA  CYS A 165      16.761   0.859  -5.172  1.00 90.50           C  
ATOM   2601  HA  CYS A 165      16.900   1.086  -6.229  1.00 90.50           H  
ATOM   2602  C   CYS A 165      15.986   2.009  -4.533  1.00 90.50           C  
ATOM   2603  CB  CYS A 165      15.940  -0.432  -5.042  1.00 90.50           C  
ATOM   2604  HB2 CYS A 165      14.974  -0.272  -5.520  1.00 90.50           H  
ATOM   2605  HB3 CYS A 165      15.750  -0.609  -3.983  1.00 90.50           H  
ATOM   2606  O   CYS A 165      15.498   2.884  -5.247  1.00 90.50           O  
ATOM   2607  SG  CYS A 165      16.666  -1.945  -5.719  1.00 90.50           S  
ATOM   2608  N   ALA A 166      15.899   2.034  -3.200  1.00 91.19           N  
ATOM   2609  H   ALA A 166      16.439   1.373  -2.660  1.00 91.19           H  
ATOM   2610  CA  ALA A 166      15.094   3.022  -2.492  1.00 91.19           C  
ATOM   2611  HA  ALA A 166      14.083   3.010  -2.899  1.00 91.19           H  
ATOM   2612  C   ALA A 166      15.658   4.434  -2.691  1.00 91.19           C  
ATOM   2613  CB  ALA A 166      15.021   2.632  -1.014  1.00 91.19           C  
ATOM   2614  HB1 ALA A 166      14.297   3.275  -0.513  1.00 91.19           H  
ATOM   2615  HB2 ALA A 166      15.997   2.740  -0.542  1.00 91.19           H  
ATOM   2616  HB3 ALA A 166      14.691   1.597  -0.916  1.00 91.19           H  
ATOM   2617  O   ALA A 166      14.914   5.367  -3.005  1.00 91.19           O  
ATOM   2618  N   ASN A 167      16.984   4.592  -2.605  1.00 88.10           N  
ATOM   2619  H   ASN A 167      17.553   3.807  -2.324  1.00 88.10           H  
ATOM   2620  CA  ASN A 167      17.622   5.883  -2.834  1.00 88.10           C  
ATOM   2621  HA  ASN A 167      17.078   6.632  -2.258  1.00 88.10           H  
ATOM   2622  C   ASN A 167      17.557   6.318  -4.308  1.00 88.10           C  
ATOM   2623  CB  ASN A 167      19.059   5.819  -2.306  1.00 88.10           C  
ATOM   2624  HB2 ASN A 167      19.629   5.107  -2.903  1.00 88.10           H  
ATOM   2625  HB3 ASN A 167      19.051   5.464  -1.276  1.00 88.10           H  
ATOM   2626  O   ASN A 167      17.297   7.491  -4.583  1.00 88.10           O  
ATOM   2627  CG  ASN A 167      19.741   7.174  -2.328  1.00 88.10           C  
ATOM   2628  ND2 ASN A 167      21.050   7.190  -2.370  1.00 88.10           N  
ATOM   2629 HD21 ASN A 167      21.534   6.314  -2.235  1.00 88.10           H  
ATOM   2630 HD22 ASN A 167      21.482   8.100  -2.294  1.00 88.10           H  
ATOM   2631  OD1 ASN A 167      19.133   8.234  -2.308  1.00 88.10           O  
ATOM   2632  N   GLY A 168      17.755   5.394  -5.254  1.00 87.43           N  
ATOM   2633  H   GLY A 168      17.959   4.446  -4.972  1.00 87.43           H  
ATOM   2634  CA  GLY A 168      17.702   5.680  -6.691  1.00 87.43           C  
ATOM   2635  HA2 GLY A 168      18.371   6.508  -6.924  1.00 87.43           H  
ATOM   2636  HA3 GLY A 168      18.037   4.795  -7.231  1.00 87.43           H  
ATOM   2637  C   GLY A 168      16.300   6.035  -7.192  1.00 87.43           C  
ATOM   2638  O   GLY A 168      16.157   6.950  -7.997  1.00 87.43           O  
ATOM   2639  N   LEU A 169      15.268   5.353  -6.687  1.00 88.46           N  
ATOM   2640  H   LEU A 169      15.466   4.591  -6.055  1.00 88.46           H  
ATOM   2641  CA  LEU A 169      13.864   5.575  -7.061  1.00 88.46           C  
ATOM   2642  HA  LEU A 169      13.816   5.921  -8.093  1.00 88.46           H  
ATOM   2643  C   LEU A 169      13.197   6.668  -6.213  1.00 88.46           C  
ATOM   2644  CB  LEU A 169      13.110   4.236  -6.943  1.00 88.46           C  
ATOM   2645  HB2 LEU A 169      13.174   3.892  -5.911  1.00 88.46           H  
ATOM   2646  HB3 LEU A 169      12.056   4.402  -7.167  1.00 88.46           H  
ATOM   2647  O   LEU A 169      12.172   7.225  -6.602  1.00 88.46           O  
ATOM   2648  CG  LEU A 169      13.652   3.139  -7.882  1.00 88.46           C  
ATOM   2649  HG  LEU A 169      14.737   3.070  -7.806  1.00 88.46           H  
ATOM   2650  CD1 LEU A 169      13.081   1.779  -7.501  1.00 88.46           C  
ATOM   2651 HD11 LEU A 169      13.375   1.549  -6.476  1.00 88.46           H  
ATOM   2652 HD12 LEU A 169      13.488   1.016  -8.164  1.00 88.46           H  
ATOM   2653 HD13 LEU A 169      11.994   1.805  -7.576  1.00 88.46           H  
ATOM   2654  CD2 LEU A 169      13.293   3.419  -9.339  1.00 88.46           C  
ATOM   2655 HD21 LEU A 169      13.766   4.350  -9.653  1.00 88.46           H  
ATOM   2656 HD22 LEU A 169      12.212   3.503  -9.450  1.00 88.46           H  
ATOM   2657 HD23 LEU A 169      13.657   2.615  -9.978  1.00 88.46           H  
ATOM   2658  N   GLY A 170      13.781   6.990  -5.056  1.00 89.43           N  
ATOM   2659  H   GLY A 170      14.564   6.427  -4.756  1.00 89.43           H  
ATOM   2660  CA  GLY A 170      13.264   7.984  -4.123  1.00 89.43           C  
ATOM   2661  HA2 GLY A 170      13.188   8.955  -4.612  1.00 89.43           H  
ATOM   2662  HA3 GLY A 170      13.957   8.047  -3.284  1.00 89.43           H  
ATOM   2663  C   GLY A 170      11.904   7.618  -3.551  1.00 89.43           C  
ATOM   2664  O   GLY A 170      11.017   8.461  -3.504  1.00 89.43           O  
ATOM   2665  N   ALA A 171      11.743   6.370  -3.128  1.00 93.76           N  
ATOM   2666  H   ALA A 171      12.527   5.735  -3.162  1.00 93.76           H  
ATOM   2667  CA  ALA A 171      10.516   5.886  -2.513  1.00 93.76           C  
ATOM   2668  HA  ALA A 171      10.004   6.712  -2.020  1.00 93.76           H  
ATOM   2669  C   ALA A 171      10.839   4.829  -1.459  1.00 93.76           C  
ATOM   2670  CB  ALA A 171       9.595   5.331  -3.605  1.00 93.76           C  
ATOM   2671  HB1 ALA A 171       9.358   6.118  -4.320  1.00 93.76           H  
ATOM   2672  HB2 ALA A 171       8.669   4.971  -3.157  1.00 93.76           H  
ATOM   2673  HB3 ALA A 171      10.084   4.505  -4.123  1.00 93.76           H  
ATOM   2674  O   ALA A 171      11.841   4.120  -1.574  1.00 93.76           O  
ATOM   2675  N   GLY A 172       9.976   4.725  -0.452  1.00 95.87           N  
ATOM   2676  H   GLY A 172       9.151   5.308  -0.458  1.00 95.87           H  
ATOM   2677  CA  GLY A 172       9.946   3.584   0.448  1.00 95.87           C  
ATOM   2678  HA2 GLY A 172       9.558   3.867   1.427  1.00 95.87           H  
ATOM   2679  HA3 GLY A 172      10.968   3.227   0.570  1.00 95.87           H  
ATOM   2680  C   GLY A 172       9.062   2.488  -0.134  1.00 95.87           C  
ATOM   2681  O   GLY A 172       7.936   2.774  -0.555  1.00 95.87           O  
ATOM   2682  N   TRP A 173       9.567   1.257  -0.198  1.00 97.31           N  
ATOM   2683  H   TRP A 173      10.476   1.082   0.208  1.00 97.31           H  
ATOM   2684  CA  TRP A 173       8.828   0.120  -0.749  1.00 97.31           C  
ATOM   2685  HA  TRP A 173       7.809   0.149  -0.362  1.00 97.31           H  
ATOM   2686  C   TRP A 173       9.446  -1.224  -0.353  1.00 97.31           C  
ATOM   2687  CB  TRP A 173       8.788   0.228  -2.283  1.00 97.31           C  
ATOM   2688  HB2 TRP A 173       8.672   1.269  -2.584  1.00 97.31           H  
ATOM   2689  HB3 TRP A 173       9.738  -0.131  -2.678  1.00 97.31           H  
ATOM   2690  O   TRP A 173      10.598  -1.297   0.073  1.00 97.31           O  
ATOM   2691  CG  TRP A 173       7.690  -0.540  -2.938  1.00 97.31           C  
ATOM   2692  CD1 TRP A 173       7.854  -1.553  -3.814  1.00 97.31           C  
ATOM   2693  HD1 TRP A 173       8.810  -1.929  -4.148  1.00 97.31           H  
ATOM   2694  CD2 TRP A 173       6.250  -0.360  -2.797  1.00 97.31           C  
ATOM   2695  CE2 TRP A 173       5.595  -1.296  -3.646  1.00 97.31           C  
ATOM   2696  CE3 TRP A 173       5.433   0.510  -2.049  1.00 97.31           C  
ATOM   2697  HE3 TRP A 173       5.901   1.219  -1.383  1.00 97.31           H  
ATOM   2698  NE1 TRP A 173       6.619  -2.013  -4.217  1.00 97.31           N  
ATOM   2699  HE1 TRP A 173       6.502  -2.659  -4.984  1.00 97.31           H  
ATOM   2700  CH2 TRP A 173       3.419  -0.457  -3.031  1.00 97.31           C  
ATOM   2701  HH2 TRP A 173       2.342  -0.488  -3.117  1.00 97.31           H  
ATOM   2702  CZ2 TRP A 173       4.202  -1.341  -3.786  1.00 97.31           C  
ATOM   2703  HZ2 TRP A 173       3.736  -2.062  -4.441  1.00 97.31           H  
ATOM   2704  CZ3 TRP A 173       4.031   0.462  -2.162  1.00 97.31           C  
ATOM   2705  HZ3 TRP A 173       3.422   1.137  -1.580  1.00 97.31           H  
ATOM   2706  N   TRP A 174       8.698  -2.301  -0.580  1.00 96.71           N  
ATOM   2707  H   TRP A 174       7.748  -2.161  -0.892  1.00 96.71           H  
ATOM   2708  CA  TRP A 174       9.187  -3.680  -0.529  1.00 96.71           C  
ATOM   2709  HA  TRP A 174       9.888  -3.792   0.298  1.00 96.71           H  
ATOM   2710  C   TRP A 174       9.923  -4.020  -1.825  1.00 96.71           C  
ATOM   2711  CB  TRP A 174       7.998  -4.607  -0.273  1.00 96.71           C  
ATOM   2712  HB2 TRP A 174       8.351  -5.636  -0.203  1.00 96.71           H  
ATOM   2713  HB3 TRP A 174       7.300  -4.551  -1.108  1.00 96.71           H  
ATOM   2714  O   TRP A 174       9.378  -4.662  -2.720  1.00 96.71           O  
ATOM   2715  CG  TRP A 174       7.261  -4.292   0.979  1.00 96.71           C  
ATOM   2716  CD1 TRP A 174       7.664  -4.617   2.226  1.00 96.71           C  
ATOM   2717  HD1 TRP A 174       8.561  -5.167   2.469  1.00 96.71           H  
ATOM   2718  CD2 TRP A 174       6.018  -3.549   1.137  1.00 96.71           C  
ATOM   2719  CE2 TRP A 174       5.704  -3.502   2.527  1.00 96.71           C  
ATOM   2720  CE3 TRP A 174       5.143  -2.886   0.246  1.00 96.71           C  
ATOM   2721  HE3 TRP A 174       5.348  -2.911  -0.814  1.00 96.71           H  
ATOM   2722  NE1 TRP A 174       6.726  -4.195   3.143  1.00 96.71           N  
ATOM   2723  HE1 TRP A 174       6.807  -4.395   4.130  1.00 96.71           H  
ATOM   2724  CH2 TRP A 174       3.731  -2.168   2.104  1.00 96.71           C  
ATOM   2725  HH2 TRP A 174       2.862  -1.643   2.474  1.00 96.71           H  
ATOM   2726  CZ2 TRP A 174       4.596  -2.801   3.010  1.00 96.71           C  
ATOM   2727  HZ2 TRP A 174       4.423  -2.740   4.075  1.00 96.71           H  
ATOM   2728  CZ3 TRP A 174       4.006  -2.209   0.725  1.00 96.71           C  
ATOM   2729  HZ3 TRP A 174       3.345  -1.714   0.028  1.00 96.71           H  
ATOM   2730  N   PHE A 175      11.131  -3.497  -2.018  1.00 94.31           N  
ATOM   2731  H   PHE A 175      11.561  -2.979  -1.265  1.00 94.31           H  
ATOM   2732  CA  PHE A 175      11.849  -3.689  -3.278  1.00 94.31           C  
ATOM   2733  HA  PHE A 175      11.152  -3.497  -4.094  1.00 94.31           H  
ATOM   2734  C   PHE A 175      12.352  -5.123  -3.423  1.00 94.31           C  
ATOM   2735  CB  PHE A 175      13.006  -2.695  -3.414  1.00 94.31           C  
ATOM   2736  HB2 PHE A 175      13.672  -2.804  -2.559  1.00 94.31           H  
ATOM   2737  HB3 PHE A 175      13.581  -2.942  -4.307  1.00 94.31           H  
ATOM   2738  O   PHE A 175      13.013  -5.644  -2.538  1.00 94.31           O  
ATOM   2739  CG  PHE A 175      12.551  -1.257  -3.528  1.00 94.31           C  
ATOM   2740  CD1 PHE A 175      11.961  -0.790  -4.716  1.00 94.31           C  
ATOM   2741  HD1 PHE A 175      11.860  -1.452  -5.564  1.00 94.31           H  
ATOM   2742  CD2 PHE A 175      12.679  -0.393  -2.430  1.00 94.31           C  
ATOM   2743  HD2 PHE A 175      13.092  -0.763  -1.503  1.00 94.31           H  
ATOM   2744  CE1 PHE A 175      11.488   0.531  -4.799  1.00 94.31           C  
ATOM   2745  HE1 PHE A 175      10.994   0.880  -5.694  1.00 94.31           H  
ATOM   2746  CE2 PHE A 175      12.239   0.936  -2.521  1.00 94.31           C  
ATOM   2747  HE2 PHE A 175      12.319   1.588  -1.664  1.00 94.31           H  
ATOM   2748  CZ  PHE A 175      11.650   1.403  -3.708  1.00 94.31           C  
ATOM   2749  HZ  PHE A 175      11.288   2.419  -3.762  1.00 94.31           H  
ATOM   2750  N   THR A 176      12.115  -5.726  -4.590  1.00 90.41           N  
ATOM   2751  H   THR A 176      11.423  -5.327  -5.209  1.00 90.41           H  
ATOM   2752  CA  THR A 176      12.814  -6.944  -5.028  1.00 90.41           C  
ATOM   2753  HA  THR A 176      12.934  -7.608  -4.172  1.00 90.41           H  
ATOM   2754  C   THR A 176      14.225  -6.565  -5.512  1.00 90.41           C  
ATOM   2755  CB  THR A 176      11.976  -7.721  -6.055  1.00 90.41           C  
ATOM   2756  HB  THR A 176      12.507  -8.629  -6.342  1.00 90.41           H  
ATOM   2757  O   THR A 176      14.934  -5.799  -4.866  1.00 90.41           O  
ATOM   2758  CG2 THR A 176      10.604  -8.116  -5.527  1.00 90.41           C  
ATOM   2759 HG21 THR A 176      10.040  -8.629  -6.306  1.00 90.41           H  
ATOM   2760 HG22 THR A 176      10.726  -8.803  -4.691  1.00 90.41           H  
ATOM   2761 HG23 THR A 176      10.036  -7.247  -5.193  1.00 90.41           H  
ATOM   2762  OG1 THR A 176      11.739  -6.943  -7.206  1.00 90.41           O  
ATOM   2763  HG1 THR A 176      10.935  -7.305  -7.586  1.00 90.41           H  
ATOM   2764  N   ARG A 177      14.649  -6.950  -6.717  1.00 85.00           N  
ATOM   2765  H   ARG A 177      14.012  -7.496  -7.279  1.00 85.00           H  
ATOM   2766  CA  ARG A 177      15.880  -6.419  -7.335  1.00 85.00           C  
ATOM   2767  HA  ARG A 177      16.617  -6.282  -6.544  1.00 85.00           H  
ATOM   2768  C   ARG A 177      15.659  -5.019  -7.948  1.00 85.00           C  
ATOM   2769  CB  ARG A 177      16.429  -7.467  -8.309  1.00 85.00           C  
ATOM   2770  HB2 ARG A 177      16.379  -8.449  -7.838  1.00 85.00           H  
ATOM   2771  HB3 ARG A 177      15.800  -7.481  -9.198  1.00 85.00           H  
ATOM   2772  O   ARG A 177      16.133  -4.738  -9.040  1.00 85.00           O  
ATOM   2773  CG  ARG A 177      17.890  -7.205  -8.704  1.00 85.00           C  
ATOM   2774  HG2 ARG A 177      18.012  -6.202  -9.112  1.00 85.00           H  
ATOM   2775  HG3 ARG A 177      18.533  -7.305  -7.830  1.00 85.00           H  
ATOM   2776  CD  ARG A 177      18.307  -8.214  -9.770  1.00 85.00           C  
ATOM   2777  HD2 ARG A 177      17.511  -8.290 -10.511  1.00 85.00           H  
ATOM   2778  HD3 ARG A 177      18.447  -9.187  -9.298  1.00 85.00           H  
ATOM   2779  NE  ARG A 177      19.541  -7.787 -10.448  1.00 85.00           N  
ATOM   2780  HE  ARG A 177      19.928  -6.900 -10.160  1.00 85.00           H  
ATOM   2781  NH1 ARG A 177      19.718  -9.587 -11.853  1.00 85.00           N  
ATOM   2782 HH11 ARG A 177      18.920 -10.003 -11.394  1.00 85.00           H  
ATOM   2783 HH12 ARG A 177      20.207 -10.088 -12.581  1.00 85.00           H  
ATOM   2784  NH2 ARG A 177      21.201  -7.923 -11.995  1.00 85.00           N  
ATOM   2785 HH21 ARG A 177      21.675  -8.422 -12.734  1.00 85.00           H  
ATOM   2786 HH22 ARG A 177      21.563  -7.035 -11.677  1.00 85.00           H  
ATOM   2787  CZ  ARG A 177      20.146  -8.432 -11.426  1.00 85.00           C  
ATOM   2788  N   CYS A 178      14.922  -4.157  -7.254  1.00 85.29           N  
ATOM   2789  H   CYS A 178      14.741  -4.418  -6.295  1.00 85.29           H  
ATOM   2790  CA  CYS A 178      14.277  -2.940  -7.764  1.00 85.29           C  
ATOM   2791  HA  CYS A 178      13.928  -2.403  -6.882  1.00 85.29           H  
ATOM   2792  C   CYS A 178      13.018  -3.218  -8.603  1.00 85.29           C  
ATOM   2793  CB  CYS A 178      15.253  -1.980  -8.474  1.00 85.29           C  
ATOM   2794  HB2 CYS A 178      15.426  -2.346  -9.486  1.00 85.29           H  
ATOM   2795  HB3 CYS A 178      14.753  -1.016  -8.575  1.00 85.29           H  
ATOM   2796  O   CYS A 178      12.924  -2.794  -9.741  1.00 85.29           O  
ATOM   2797  SG  CYS A 178      16.879  -1.674  -7.733  1.00 85.29           S  
ATOM   2798  N   HIS A 179      12.040  -3.879  -7.997  1.00 90.17           N  
ATOM   2799  H   HIS A 179      12.292  -4.346  -7.137  1.00 90.17           H  
ATOM   2800  CA  HIS A 179      10.602  -3.845  -8.292  1.00 90.17           C  
ATOM   2801  HA  HIS A 179      10.198  -4.582  -7.598  1.00 90.17           H  
ATOM   2802  C   HIS A 179      10.035  -4.287  -9.659  1.00 90.17           C  
ATOM   2803  CB  HIS A 179       9.985  -2.514  -7.842  1.00 90.17           C  
ATOM   2804  HB2 HIS A 179      10.338  -2.250  -6.846  1.00 90.17           H  
ATOM   2805  HB3 HIS A 179       8.912  -2.689  -7.764  1.00 90.17           H  
ATOM   2806  O   HIS A 179      10.581  -4.087 -10.740  1.00 90.17           O  
ATOM   2807  CG  HIS A 179      10.135  -1.334  -8.765  1.00 90.17           C  
ATOM   2808  CD2 HIS A 179       9.136  -0.769  -9.511  1.00 90.17           C  
ATOM   2809  HD2 HIS A 179       8.112  -1.105  -9.578  1.00 90.17           H  
ATOM   2810  ND1 HIS A 179      11.268  -0.587  -8.985  1.00 90.17           N  
ATOM   2811  HD1 HIS A 179      12.213  -0.875  -8.776  1.00 90.17           H  
ATOM   2812  CE1 HIS A 179      10.960   0.397  -9.840  1.00 90.17           C  
ATOM   2813  HE1 HIS A 179      11.661   1.106 -10.256  1.00 90.17           H  
ATOM   2814  NE2 HIS A 179       9.665   0.338 -10.164  1.00 90.17           N  
ATOM   2815  N   VAL A 180       8.837  -4.869  -9.568  1.00 94.54           N  
ATOM   2816  H   VAL A 180       8.486  -5.081  -8.644  1.00 94.54           H  
ATOM   2817  CA  VAL A 180       7.873  -5.030 -10.671  1.00 94.54           C  
ATOM   2818  HA  VAL A 180       8.353  -4.775 -11.616  1.00 94.54           H  
ATOM   2819  C   VAL A 180       6.690  -4.067 -10.481  1.00 94.54           C  
ATOM   2820  CB  VAL A 180       7.383  -6.490 -10.737  1.00 94.54           C  
ATOM   2821  HB  VAL A 180       6.763  -6.694  -9.864  1.00 94.54           H  
ATOM   2822  O   VAL A 180       6.087  -3.614 -11.454  1.00 94.54           O  
ATOM   2823  CG1 VAL A 180       6.569  -6.755 -12.006  1.00 94.54           C  
ATOM   2824 HG11 VAL A 180       5.748  -6.043 -12.090  1.00 94.54           H  
ATOM   2825 HG12 VAL A 180       6.139  -7.756 -11.962  1.00 94.54           H  
ATOM   2826 HG13 VAL A 180       7.207  -6.665 -12.885  1.00 94.54           H  
ATOM   2827  CG2 VAL A 180       8.550  -7.490 -10.750  1.00 94.54           C  
ATOM   2828 HG21 VAL A 180       9.250  -7.244 -11.548  1.00 94.54           H  
ATOM   2829 HG22 VAL A 180       8.165  -8.501 -10.889  1.00 94.54           H  
ATOM   2830 HG23 VAL A 180       9.069  -7.466  -9.791  1.00 94.54           H  
ATOM   2831  N   VAL A 181       6.400  -3.725  -9.224  1.00 97.24           N  
ATOM   2832  H   VAL A 181       6.860  -4.224  -8.476  1.00 97.24           H  
ATOM   2833  CA  VAL A 181       5.408  -2.733  -8.804  1.00 97.24           C  
ATOM   2834  HA  VAL A 181       5.048  -2.179  -9.671  1.00 97.24           H  
ATOM   2835  C   VAL A 181       6.070  -1.762  -7.830  1.00 97.24           C  
ATOM   2836  CB  VAL A 181       4.218  -3.442  -8.128  1.00 97.24           C  
ATOM   2837  HB  VAL A 181       4.590  -4.010  -7.276  1.00 97.24           H  
ATOM   2838  O   VAL A 181       6.760  -2.202  -6.916  1.00 97.24           O  
ATOM   2839  CG1 VAL A 181       3.172  -2.450  -7.616  1.00 97.24           C  
ATOM   2840 HG11 VAL A 181       2.800  -1.843  -8.442  1.00 97.24           H  
ATOM   2841 HG12 VAL A 181       2.342  -2.993  -7.166  1.00 97.24           H  
ATOM   2842 HG13 VAL A 181       3.604  -1.803  -6.852  1.00 97.24           H  
ATOM   2843  CG2 VAL A 181       3.525  -4.414  -9.087  1.00 97.24           C  
ATOM   2844 HG21 VAL A 181       4.217  -5.206  -9.373  1.00 97.24           H  
ATOM   2845 HG22 VAL A 181       3.182  -3.891  -9.980  1.00 97.24           H  
ATOM   2846 HG23 VAL A 181       2.671  -4.878  -8.594  1.00 97.24           H  
ATOM   2847  N   ASN A 182       5.852  -0.459  -7.993  1.00 96.37           N  
ATOM   2848  H   ASN A 182       5.285  -0.179  -8.781  1.00 96.37           H  
ATOM   2849  CA  ASN A 182       6.184   0.573  -7.008  1.00 96.37           C  
ATOM   2850  HA  ASN A 182       6.181   0.140  -6.008  1.00 96.37           H  
ATOM   2851  C   ASN A 182       5.109   1.666  -7.047  1.00 96.37           C  
ATOM   2852  CB  ASN A 182       7.588   1.145  -7.271  1.00 96.37           C  
ATOM   2853  HB2 ASN A 182       8.329   0.358  -7.132  1.00 96.37           H  
ATOM   2854  HB3 ASN A 182       7.645   1.508  -8.297  1.00 96.37           H  
ATOM   2855  O   ASN A 182       5.177   2.605  -7.841  1.00 96.37           O  
ATOM   2856  CG  ASN A 182       7.940   2.288  -6.332  1.00 96.37           C  
ATOM   2857  ND2 ASN A 182       8.968   3.036  -6.650  1.00 96.37           N  
ATOM   2858 HD21 ASN A 182       9.421   2.899  -7.542  1.00 96.37           H  
ATOM   2859 HD22 ASN A 182       9.157   3.826  -6.050  1.00 96.37           H  
ATOM   2860  OD1 ASN A 182       7.299   2.533  -5.320  1.00 96.37           O  
ATOM   2861  N   LEU A 183       4.112   1.559  -6.169  1.00 97.52           N  
ATOM   2862  H   LEU A 183       4.113   0.792  -5.511  1.00 97.52           H  
ATOM   2863  CA  LEU A 183       3.010   2.528  -6.118  1.00 97.52           C  
ATOM   2864  HA  LEU A 183       2.774   2.829  -7.138  1.00 97.52           H  
ATOM   2865  C   LEU A 183       3.394   3.821  -5.376  1.00 97.52           C  
ATOM   2866  CB  LEU A 183       1.753   1.865  -5.532  1.00 97.52           C  
ATOM   2867  HB2 LEU A 183       0.925   2.566  -5.634  1.00 97.52           H  
ATOM   2868  HB3 LEU A 183       1.914   1.686  -4.469  1.00 97.52           H  
ATOM   2869  O   LEU A 183       2.658   4.806  -5.406  1.00 97.52           O  
ATOM   2870  CG  LEU A 183       1.346   0.541  -6.201  1.00 97.52           C  
ATOM   2871  HG  LEU A 183       2.119  -0.204  -6.014  1.00 97.52           H  
ATOM   2872  CD1 LEU A 183       0.050   0.029  -5.585  1.00 97.52           C  
ATOM   2873 HD11 LEU A 183       0.167  -0.070  -4.506  1.00 97.52           H  
ATOM   2874 HD12 LEU A 183      -0.770   0.716  -5.795  1.00 97.52           H  
ATOM   2875 HD13 LEU A 183      -0.181  -0.952  -6.000  1.00 97.52           H  
ATOM   2876  CD2 LEU A 183       1.145   0.674  -7.711  1.00 97.52           C  
ATOM   2877 HD21 LEU A 183       0.792  -0.273  -8.119  1.00 97.52           H  
ATOM   2878 HD22 LEU A 183       0.396   1.437  -7.922  1.00 97.52           H  
ATOM   2879 HD23 LEU A 183       2.084   0.927  -8.203  1.00 97.52           H  
ATOM   2880  N   ASN A 184       4.570   3.850  -4.750  1.00 96.74           N  
ATOM   2881  H   ASN A 184       5.151   3.024  -4.777  1.00 96.74           H  
ATOM   2882  CA  ASN A 184       5.113   5.017  -4.060  1.00 96.74           C  
ATOM   2883  HA  ASN A 184       4.300   5.703  -3.821  1.00 96.74           H  
ATOM   2884  C   ASN A 184       6.086   5.822  -4.942  1.00 96.74           C  
ATOM   2885  CB  ASN A 184       5.714   4.549  -2.725  1.00 96.74           C  
ATOM   2886  HB2 ASN A 184       6.265   5.370  -2.266  1.00 96.74           H  
ATOM   2887  HB3 ASN A 184       6.416   3.734  -2.900  1.00 96.74           H  
ATOM   2888  O   ASN A 184       6.704   6.768  -4.462  1.00 96.74           O  
ATOM   2889  CG  ASN A 184       4.662   4.090  -1.726  1.00 96.74           C  
ATOM   2890  ND2 ASN A 184       5.099   3.571  -0.603  1.00 96.74           N  
ATOM   2891 HD21 ASN A 184       6.090   3.428  -0.472  1.00 96.74           H  
ATOM   2892 HD22 ASN A 184       4.417   3.274   0.080  1.00 96.74           H  
ATOM   2893  OD1 ASN A 184       3.458   4.202  -1.928  1.00 96.74           O  
ATOM   2894  N   GLY A 185       6.213   5.480  -6.231  1.00 93.31           N  
ATOM   2895  H   GLY A 185       5.716   4.666  -6.562  1.00 93.31           H  
ATOM   2896  CA  GLY A 185       7.083   6.185  -7.173  1.00 93.31           C  
ATOM   2897  HA2 GLY A 185       7.093   5.655  -8.125  1.00 93.31           H  
ATOM   2898  HA3 GLY A 185       8.101   6.170  -6.784  1.00 93.31           H  
ATOM   2899  C   GLY A 185       6.696   7.650  -7.423  1.00 93.31           C  
ATOM   2900  O   GLY A 185       5.615   8.121  -7.054  1.00 93.31           O  
ATOM   2901  N   GLN A 186       7.595   8.389  -8.065  1.00 88.22           N  
ATOM   2902  H   GLN A 186       8.409   7.924  -8.439  1.00 88.22           H  
ATOM   2903  CA  GLN A 186       7.483   9.835  -8.279  1.00 88.22           C  
ATOM   2904  HA  GLN A 186       6.816  10.276  -7.538  1.00 88.22           H  
ATOM   2905  C   GLN A 186       6.911  10.126  -9.670  1.00 88.22           C  
ATOM   2906  CB  GLN A 186       8.864  10.468  -8.089  1.00 88.22           C  
ATOM   2907  HB2 GLN A 186       8.829  11.506  -8.418  1.00 88.22           H  
ATOM   2908  HB3 GLN A 186       9.579   9.932  -8.714  1.00 88.22           H  
ATOM   2909  O   GLN A 186       7.533   9.830 -10.689  1.00 88.22           O  
ATOM   2910  CG  GLN A 186       9.342  10.434  -6.629  1.00 88.22           C  
ATOM   2911  HG2 GLN A 186       9.303   9.416  -6.242  1.00 88.22           H  
ATOM   2912  HG3 GLN A 186       8.694  11.063  -6.019  1.00 88.22           H  
ATOM   2913  CD  GLN A 186      10.771  10.951  -6.522  1.00 88.22           C  
ATOM   2914  NE2 GLN A 186      11.758  10.095  -6.408  1.00 88.22           N  
ATOM   2915 HE21 GLN A 186      11.581   9.101  -6.441  1.00 88.22           H  
ATOM   2916 HE22 GLN A 186      12.671  10.488  -6.591  1.00 88.22           H  
ATOM   2917  OE1 GLN A 186      11.066  12.127  -6.601  1.00 88.22           O  
ATOM   2918  N   ASP A 187       5.703  10.682  -9.739  1.00 82.02           N  
ATOM   2919  H   ASP A 187       5.316  11.091  -8.901  1.00 82.02           H  
ATOM   2920  CA  ASP A 187       4.958  10.824 -10.996  1.00 82.02           C  
ATOM   2921  HA  ASP A 187       4.859   9.842 -11.458  1.00 82.02           H  
ATOM   2922  C   ASP A 187       5.644  11.747 -12.020  1.00 82.02           C  
ATOM   2923  CB  ASP A 187       3.562  11.340 -10.664  1.00 82.02           C  
ATOM   2924  HB2 ASP A 187       3.636  12.316 -10.183  1.00 82.02           H  
ATOM   2925  HB3 ASP A 187       3.075  10.652  -9.972  1.00 82.02           H  
ATOM   2926  O   ASP A 187       5.562  11.519 -13.233  1.00 82.02           O  
ATOM   2927  CG  ASP A 187       2.722  11.452 -11.926  1.00 82.02           C  
ATOM   2928  OD1 ASP A 187       2.301  10.421 -12.489  1.00 82.02           O  
ATOM   2929  OD2 ASP A 187       2.345  12.568 -12.335  1.00 82.02           O  
ATOM   2930  N   GLU A 188       6.363  12.761 -11.542  1.00 81.41           N  
ATOM   2931  H   GLU A 188       6.356  12.927 -10.545  1.00 81.41           H  
ATOM   2932  CA  GLU A 188       7.203  13.646 -12.347  1.00 81.41           C  
ATOM   2933  HA  GLU A 188       6.580  14.085 -13.126  1.00 81.41           H  
ATOM   2934  C   GLU A 188       8.335  12.892 -13.064  1.00 81.41           C  
ATOM   2935  CB  GLU A 188       7.745  14.806 -11.486  1.00 81.41           C  
ATOM   2936  HB2 GLU A 188       8.315  15.453 -12.153  1.00 81.41           H  
ATOM   2937  HB3 GLU A 188       6.909  15.401 -11.118  1.00 81.41           H  
ATOM   2938  O   GLU A 188       8.806  13.328 -14.118  1.00 81.41           O  
ATOM   2939  CG  GLU A 188       8.668  14.436 -10.305  1.00 81.41           C  
ATOM   2940  HG2 GLU A 188       9.301  13.595 -10.588  1.00 81.41           H  
ATOM   2941  HG3 GLU A 188       9.330  15.286 -10.141  1.00 81.41           H  
ATOM   2942  CD  GLU A 188       7.947  14.129  -8.979  1.00 81.41           C  
ATOM   2943  OE1 GLU A 188       8.602  14.268  -7.929  1.00 81.41           O  
ATOM   2944  OE2 GLU A 188       6.765  13.711  -9.016  1.00 81.41           O  
ATOM   2945  N   LEU A 189       8.712  11.713 -12.558  1.00 80.66           N  
ATOM   2946  H   LEU A 189       8.250  11.388 -11.720  1.00 80.66           H  
ATOM   2947  CA  LEU A 189       9.746  10.857 -13.130  1.00 80.66           C  
ATOM   2948  HA  LEU A 189      10.403  11.506 -13.708  1.00 80.66           H  
ATOM   2949  C   LEU A 189       9.193   9.837 -14.137  1.00 80.66           C  
ATOM   2950  CB  LEU A 189      10.601  10.212 -12.016  1.00 80.66           C  
ATOM   2951  HB2 LEU A 189       9.990   9.485 -11.480  1.00 80.66           H  
ATOM   2952  HB3 LEU A 189      11.427   9.671 -12.477  1.00 80.66           H  
ATOM   2953  O   LEU A 189       9.917   8.930 -14.536  1.00 80.66           O  
ATOM   2954  CG  LEU A 189      11.199  11.195 -10.993  1.00 80.66           C  
ATOM   2955  HG  LEU A 189      10.386  11.658 -10.434  1.00 80.66           H  
ATOM   2956  CD1 LEU A 189      12.094  10.467  -9.993  1.00 80.66           C  
ATOM   2957 HD11 LEU A 189      12.286  11.124  -9.145  1.00 80.66           H  
ATOM   2958 HD12 LEU A 189      13.044  10.205 -10.457  1.00 80.66           H  
ATOM   2959 HD13 LEU A 189      11.611   9.558  -9.634  1.00 80.66           H  
ATOM   2960  CD2 LEU A 189      12.046  12.289 -11.650  1.00 80.66           C  
ATOM   2961 HD21 LEU A 189      12.853  11.843 -12.232  1.00 80.66           H  
ATOM   2962 HD22 LEU A 189      12.471  12.923 -10.872  1.00 80.66           H  
ATOM   2963 HD23 LEU A 189      11.422  12.917 -12.287  1.00 80.66           H  
ATOM   2964  N   ARG A 190       7.950   9.990 -14.626  1.00 78.04           N  
ATOM   2965  H   ARG A 190       7.379  10.704 -14.196  1.00 78.04           H  
ATOM   2966  CA  ARG A 190       7.310   9.043 -15.572  1.00 78.04           C  
ATOM   2967  HA  ARG A 190       7.299   8.055 -15.113  1.00 78.04           H  
ATOM   2968  C   ARG A 190       8.056   8.819 -16.888  1.00 78.04           C  
ATOM   2969  CB  ARG A 190       5.853   9.455 -15.828  1.00 78.04           C  
ATOM   2970  HB2 ARG A 190       5.347   9.579 -14.871  1.00 78.04           H  
ATOM   2971  HB3 ARG A 190       5.357   8.648 -16.366  1.00 78.04           H  
ATOM   2972  O   ARG A 190       7.847   7.805 -17.538  1.00 78.04           O  
ATOM   2973  CG  ARG A 190       5.725  10.748 -16.647  1.00 78.04           C  
ATOM   2974  HG2 ARG A 190       6.175  11.586 -16.114  1.00 78.04           H  
ATOM   2975  HG3 ARG A 190       6.234  10.624 -17.603  1.00 78.04           H  
ATOM   2976  CD  ARG A 190       4.258  11.047 -16.944  1.00 78.04           C  
ATOM   2977  HD2 ARG A 190       4.225  11.774 -17.757  1.00 78.04           H  
ATOM   2978  HD3 ARG A 190       3.770  10.134 -17.285  1.00 78.04           H  
ATOM   2979  NE  ARG A 190       3.539  11.604 -15.782  1.00 78.04           N  
ATOM   2980  HE  ARG A 190       4.023  11.664 -14.897  1.00 78.04           H  
ATOM   2981  NH1 ARG A 190       1.580  11.934 -16.919  1.00 78.04           N  
ATOM   2982 HH11 ARG A 190       0.623  12.254 -16.935  1.00 78.04           H  
ATOM   2983 HH12 ARG A 190       1.898  11.261 -17.603  1.00 78.04           H  
ATOM   2984  NH2 ARG A 190       1.792  12.786 -14.896  1.00 78.04           N  
ATOM   2985 HH21 ARG A 190       2.263  12.816 -14.003  1.00 78.04           H  
ATOM   2986 HH22 ARG A 190       0.937  13.308 -15.021  1.00 78.04           H  
ATOM   2987  CZ  ARG A 190       2.317  12.096 -15.857  1.00 78.04           C  
ATOM   2988  N   LYS A 191       8.928   9.752 -17.284  1.00 78.21           N  
ATOM   2989  H   LYS A 191       9.064  10.535 -16.660  1.00 78.21           H  
ATOM   2990  CA  LYS A 191       9.794   9.608 -18.469  1.00 78.21           C  
ATOM   2991  HA  LYS A 191       9.240   9.091 -19.252  1.00 78.21           H  
ATOM   2992  C   LYS A 191      11.030   8.743 -18.201  1.00 78.21           C  
ATOM   2993  CB  LYS A 191      10.218  10.990 -18.986  1.00 78.21           C  
ATOM   2994  HB2 LYS A 191      10.733  11.528 -18.190  1.00 78.21           H  
ATOM   2995  HB3 LYS A 191      10.917  10.850 -19.811  1.00 78.21           H  
ATOM   2996  O   LYS A 191      11.673   8.300 -19.149  1.00 78.21           O  
ATOM   2997  CG  LYS A 191       9.031  11.823 -19.490  1.00 78.21           C  
ATOM   2998  HG2 LYS A 191       8.340  12.015 -18.669  1.00 78.21           H  
ATOM   2999  HG3 LYS A 191       8.509  11.273 -20.273  1.00 78.21           H  
ATOM   3000  CD  LYS A 191       9.529  13.160 -20.051  1.00 78.21           C  
ATOM   3001  HD2 LYS A 191      10.061  13.696 -19.264  1.00 78.21           H  
ATOM   3002  HD3 LYS A 191      10.213  12.969 -20.878  1.00 78.21           H  
ATOM   3003  CE  LYS A 191       8.346  14.001 -20.539  1.00 78.21           C  
ATOM   3004  HE2 LYS A 191       7.651  14.132 -19.709  1.00 78.21           H  
ATOM   3005  HE3 LYS A 191       7.829  13.451 -21.325  1.00 78.21           H  
ATOM   3006  NZ  LYS A 191       8.796  15.324 -21.041  1.00 78.21           N  
ATOM   3007  HZ1 LYS A 191       9.264  15.834 -20.306  1.00 78.21           H  
ATOM   3008  HZ2 LYS A 191       8.007  15.871 -21.354  1.00 78.21           H  
ATOM   3009  HZ3 LYS A 191       9.439  15.209 -21.812  1.00 78.21           H  
ATOM   3010  N   TYR A 192      11.378   8.524 -16.936  1.00 81.03           N  
ATOM   3011  H   TYR A 192      10.754   8.824 -16.199  1.00 81.03           H  
ATOM   3012  CA  TYR A 192      12.504   7.698 -16.528  1.00 81.03           C  
ATOM   3013  HA  TYR A 192      13.232   7.678 -17.339  1.00 81.03           H  
ATOM   3014  C   TYR A 192      12.047   6.264 -16.276  1.00 81.03           C  
ATOM   3015  CB  TYR A 192      13.203   8.302 -15.306  1.00 81.03           C  
ATOM   3016  HB2 TYR A 192      12.510   8.321 -14.464  1.00 81.03           H  
ATOM   3017  HB3 TYR A 192      14.035   7.655 -15.031  1.00 81.03           H  
ATOM   3018  O   TYR A 192      10.939   6.020 -15.800  1.00 81.03           O  
ATOM   3019  CG  TYR A 192      13.748   9.695 -15.547  1.00 81.03           C  
ATOM   3020  CD1 TYR A 192      14.925   9.874 -16.299  1.00 81.03           C  
ATOM   3021  HD1 TYR A 192      15.449   9.015 -16.693  1.00 81.03           H  
ATOM   3022  CD2 TYR A 192      13.074  10.814 -15.031  1.00 81.03           C  
ATOM   3023  HD2 TYR A 192      12.184  10.665 -14.437  1.00 81.03           H  
ATOM   3024  CE1 TYR A 192      15.427  11.169 -16.527  1.00 81.03           C  
ATOM   3025  HE1 TYR A 192      16.336  11.304 -17.096  1.00 81.03           H  
ATOM   3026  CE2 TYR A 192      13.564  12.112 -15.259  1.00 81.03           C  
ATOM   3027  HE2 TYR A 192      13.058  12.972 -14.846  1.00 81.03           H  
ATOM   3028  OH  TYR A 192      15.226  13.543 -16.224  1.00 81.03           O  
ATOM   3029  HH  TYR A 192      16.075  13.530 -16.672  1.00 81.03           H  
ATOM   3030  CZ  TYR A 192      14.746  12.291 -16.006  1.00 81.03           C  
ATOM   3031  N   TYR A 193      12.922   5.315 -16.609  1.00 82.74           N  
ATOM   3032  H   TYR A 193      13.830   5.596 -16.952  1.00 82.74           H  
ATOM   3033  CA  TYR A 193      12.629   3.888 -16.534  1.00 82.74           C  
ATOM   3034  HA  TYR A 193      11.844   3.657 -17.254  1.00 82.74           H  
ATOM   3035  C   TYR A 193      12.141   3.493 -15.132  1.00 82.74           C  
ATOM   3036  CB  TYR A 193      13.884   3.097 -16.928  1.00 82.74           C  
ATOM   3037  HB2 TYR A 193      14.191   3.395 -17.930  1.00 82.74           H  
ATOM   3038  HB3 TYR A 193      14.696   3.354 -16.248  1.00 82.74           H  
ATOM   3039  O   TYR A 193      12.915   3.542 -14.177  1.00 82.74           O  
ATOM   3040  CG  TYR A 193      13.689   1.594 -16.905  1.00 82.74           C  
ATOM   3041  CD1 TYR A 193      13.885   0.874 -15.711  1.00 82.74           C  
ATOM   3042  HD1 TYR A 193      14.175   1.392 -14.808  1.00 82.74           H  
ATOM   3043  CD2 TYR A 193      13.291   0.913 -18.070  1.00 82.74           C  
ATOM   3044  HD2 TYR A 193      13.119   1.463 -18.983  1.00 82.74           H  
ATOM   3045  CE1 TYR A 193      13.669  -0.515 -15.677  1.00 82.74           C  
ATOM   3046  HE1 TYR A 193      13.793  -1.051 -14.748  1.00 82.74           H  
ATOM   3047  CE2 TYR A 193      13.103  -0.481 -18.051  1.00 82.74           C  
ATOM   3048  HE2 TYR A 193      12.809  -1.010 -18.946  1.00 82.74           H  
ATOM   3049  OH  TYR A 193      13.070  -2.536 -16.815  1.00 82.74           O  
ATOM   3050  HH  TYR A 193      13.180  -2.852 -15.916  1.00 82.74           H  
ATOM   3051  CZ  TYR A 193      13.278  -1.195 -16.850  1.00 82.74           C  
ATOM   3052  N   ALA A 194      10.870   3.096 -15.040  1.00 80.45           N  
ATOM   3053  H   ALA A 194      10.315   3.162 -15.881  1.00 80.45           H  
ATOM   3054  CA  ALA A 194      10.207   2.557 -13.855  1.00 80.45           C  
ATOM   3055  HA  ALA A 194       9.136   2.574 -14.059  1.00 80.45           H  
ATOM   3056  C   ALA A 194      10.388   3.406 -12.575  1.00 80.45           C  
ATOM   3057  CB  ALA A 194      10.599   1.079 -13.707  1.00 80.45           C  
ATOM   3058  HB1 ALA A 194      11.651   0.998 -13.432  1.00 80.45           H  
ATOM   3059  HB2 ALA A 194       9.993   0.620 -12.926  1.00 80.45           H  
ATOM   3060  HB3 ALA A 194      10.422   0.547 -14.642  1.00 80.45           H  
ATOM   3061  O   ALA A 194      10.578   2.864 -11.495  1.00 80.45           O  
ATOM   3062  N   GLN A 195      10.371   4.741 -12.672  1.00 86.55           N  
ATOM   3063  H   GLN A 195      10.326   5.162 -13.590  1.00 86.55           H  
ATOM   3064  CA  GLN A 195      10.530   5.610 -11.487  1.00 86.55           C  
ATOM   3065  HA  GLN A 195      10.929   5.026 -10.657  1.00 86.55           H  
ATOM   3066  C   GLN A 195       9.220   6.209 -10.960  1.00 86.55           C  
ATOM   3067  CB  GLN A 195      11.552   6.716 -11.763  1.00 86.55           C  
ATOM   3068  HB2 GLN A 195      11.664   7.299 -10.849  1.00 86.55           H  
ATOM   3069  HB3 GLN A 195      11.179   7.366 -12.554  1.00 86.55           H  
ATOM   3070  O   GLN A 195       9.163   6.656  -9.814  1.00 86.55           O  
ATOM   3071  CG  GLN A 195      12.917   6.151 -12.177  1.00 86.55           C  
ATOM   3072  HG2 GLN A 195      13.139   5.251 -11.603  1.00 86.55           H  
ATOM   3073  HG3 GLN A 195      12.865   5.875 -13.230  1.00 86.55           H  
ATOM   3074  CD  GLN A 195      14.072   7.125 -12.000  1.00 86.55           C  
ATOM   3075  NE2 GLN A 195      15.193   6.873 -12.632  1.00 86.55           N  
ATOM   3076 HE21 GLN A 195      15.301   6.001 -13.131  1.00 86.55           H  
ATOM   3077 HE22 GLN A 195      15.950   7.505 -12.416  1.00 86.55           H  
ATOM   3078  OE1 GLN A 195      14.018   8.121 -11.309  1.00 86.55           O  
ATOM   3079  N   ALA A 196       8.172   6.222 -11.784  1.00 92.05           N  
ATOM   3080  H   ALA A 196       8.276   5.801 -12.696  1.00 92.05           H  
ATOM   3081  CA  ALA A 196       6.869   6.760 -11.414  1.00 92.05           C  
ATOM   3082  HA  ALA A 196       7.018   7.565 -10.694  1.00 92.05           H  
ATOM   3083  C   ALA A 196       5.982   5.743 -10.689  1.00 92.05           C  
ATOM   3084  CB  ALA A 196       6.239   7.370 -12.661  1.00 92.05           C  
ATOM   3085  HB1 ALA A 196       6.068   6.609 -13.423  1.00 92.05           H  
ATOM   3086  HB2 ALA A 196       5.300   7.857 -12.398  1.00 92.05           H  
ATOM   3087  HB3 ALA A 196       6.914   8.145 -13.025  1.00 92.05           H  
ATOM   3088  O   ALA A 196       6.455   4.696 -10.257  1.00 92.05           O  
ATOM   3089  N   ILE A 197       4.698   6.066 -10.517  1.00 95.23           N  
ATOM   3090  H   ILE A 197       4.348   6.908 -10.952  1.00 95.23           H  
ATOM   3091  CA  ILE A 197       3.722   5.184  -9.876  1.00 95.23           C  
ATOM   3092  HA  ILE A 197       4.134   4.827  -8.933  1.00 95.23           H  
ATOM   3093  C   ILE A 197       3.502   3.987 -10.807  1.00 95.23           C  
ATOM   3094  CB  ILE A 197       2.412   5.942  -9.581  1.00 95.23           C  
ATOM   3095  HB  ILE A 197       1.931   6.195 -10.526  1.00 95.23           H  
ATOM   3096  O   ILE A 197       2.818   4.089 -11.826  1.00 95.23           O  
ATOM   3097  CG1 ILE A 197       2.659   7.248  -8.792  1.00 95.23           C  
ATOM   3098 HG12 ILE A 197       3.056   7.002  -7.807  1.00 95.23           H  
ATOM   3099 HG13 ILE A 197       3.394   7.866  -9.307  1.00 95.23           H  
ATOM   3100  CG2 ILE A 197       1.479   5.025  -8.780  1.00 95.23           C  
ATOM   3101 HG21 ILE A 197       0.489   5.478  -8.724  1.00 95.23           H  
ATOM   3102 HG22 ILE A 197       1.859   4.891  -7.767  1.00 95.23           H  
ATOM   3103 HG23 ILE A 197       1.386   4.047  -9.252  1.00 95.23           H  
ATOM   3104  CD1 ILE A 197       1.400   8.107  -8.633  1.00 95.23           C  
ATOM   3105 HD11 ILE A 197       1.657   9.039  -8.131  1.00 95.23           H  
ATOM   3106 HD12 ILE A 197       0.652   7.582  -8.039  1.00 95.23           H  
ATOM   3107 HD13 ILE A 197       0.986   8.338  -9.614  1.00 95.23           H  
ATOM   3108  N   HIS A 198       4.159   2.873 -10.504  1.00 95.62           N  
ATOM   3109  H   HIS A 198       4.699   2.868  -9.650  1.00 95.62           H  
ATOM   3110  CA  HIS A 198       4.477   1.851 -11.492  1.00 95.62           C  
ATOM   3111  HA  HIS A 198       4.104   2.166 -12.466  1.00 95.62           H  
ATOM   3112  C   HIS A 198       3.828   0.510 -11.165  1.00 95.62           C  
ATOM   3113  CB  HIS A 198       6.003   1.750 -11.606  1.00 95.62           C  
ATOM   3114  HB2 HIS A 198       6.410   2.725 -11.876  1.00 95.62           H  
ATOM   3115  HB3 HIS A 198       6.423   1.462 -10.643  1.00 95.62           H  
ATOM   3116  O   HIS A 198       3.942   0.001 -10.051  1.00 95.62           O  
ATOM   3117  CG  HIS A 198       6.456   0.768 -12.643  1.00 95.62           C  
ATOM   3118  CD2 HIS A 198       6.403   0.953 -13.991  1.00 95.62           C  
ATOM   3119  HD2 HIS A 198       6.047   1.831 -14.509  1.00 95.62           H  
ATOM   3120  ND1 HIS A 198       6.979  -0.493 -12.375  1.00 95.62           N  
ATOM   3121  CE1 HIS A 198       7.257  -1.037 -13.561  1.00 95.62           C  
ATOM   3122  HE1 HIS A 198       7.676  -2.023 -13.697  1.00 95.62           H  
ATOM   3123  NE2 HIS A 198       6.907  -0.198 -14.544  1.00 95.62           N  
ATOM   3124  HE2 HIS A 198       6.926  -0.417 -15.530  1.00 95.62           H  
ATOM   3125  N   TRP A 199       3.182  -0.075 -12.171  1.00 97.22           N  
ATOM   3126  H   TRP A 199       3.127   0.420 -13.049  1.00 97.22           H  
ATOM   3127  CA  TRP A 199       2.752  -1.469 -12.188  1.00 97.22           C  
ATOM   3128  HA  TRP A 199       3.316  -2.041 -11.451  1.00 97.22           H  
ATOM   3129  C   TRP A 199       3.056  -2.014 -13.580  1.00 97.22           C  
ATOM   3130  CB  TRP A 199       1.260  -1.569 -11.850  1.00 97.22           C  
ATOM   3131  HB2 TRP A 199       1.100  -1.068 -10.895  1.00 97.22           H  
ATOM   3132  HB3 TRP A 199       0.681  -1.032 -12.601  1.00 97.22           H  
ATOM   3133  O   TRP A 199       2.392  -1.641 -14.552  1.00 97.22           O  
ATOM   3134  CG  TRP A 199       0.722  -2.964 -11.723  1.00 97.22           C  
ATOM   3135  CD1 TRP A 199       0.605  -3.881 -12.710  1.00 97.22           C  
ATOM   3136  HD1 TRP A 199       0.886  -3.726 -13.741  1.00 97.22           H  
ATOM   3137  CD2 TRP A 199       0.232  -3.630 -10.520  1.00 97.22           C  
ATOM   3138  CE2 TRP A 199      -0.163  -4.958 -10.856  1.00 97.22           C  
ATOM   3139  CE3 TRP A 199       0.100  -3.249  -9.170  1.00 97.22           C  
ATOM   3140  HE3 TRP A 199       0.380  -2.248  -8.878  1.00 97.22           H  
ATOM   3141  NE1 TRP A 199       0.077  -5.053 -12.206  1.00 97.22           N  
ATOM   3142  HE1 TRP A 199      -0.037  -5.895 -12.752  1.00 97.22           H  
ATOM   3143  CH2 TRP A 199      -0.753  -5.453  -8.563  1.00 97.22           C  
ATOM   3144  HH2 TRP A 199      -1.098  -6.145  -7.809  1.00 97.22           H  
ATOM   3145  CZ2 TRP A 199      -0.648  -5.863  -9.901  1.00 97.22           C  
ATOM   3146  HZ2 TRP A 199      -0.915  -6.872 -10.178  1.00 97.22           H  
ATOM   3147  CZ3 TRP A 199      -0.388  -4.145  -8.203  1.00 97.22           C  
ATOM   3148  HZ3 TRP A 199      -0.464  -3.832  -7.172  1.00 97.22           H  
ATOM   3149  N   LYS A 200       4.079  -2.867 -13.694  1.00 95.95           N  
ATOM   3150  H   LYS A 200       4.575  -3.111 -12.849  1.00 95.95           H  
ATOM   3151  CA  LYS A 200       4.714  -3.209 -14.978  1.00 95.95           C  
ATOM   3152  HA  LYS A 200       5.217  -2.317 -15.350  1.00 95.95           H  
ATOM   3153  C   LYS A 200       3.745  -3.642 -16.079  1.00 95.95           C  
ATOM   3154  CB  LYS A 200       5.754  -4.298 -14.711  1.00 95.95           C  
ATOM   3155  HB2 LYS A 200       6.421  -3.957 -13.919  1.00 95.95           H  
ATOM   3156  HB3 LYS A 200       5.253  -5.206 -14.375  1.00 95.95           H  
ATOM   3157  O   LYS A 200       3.860  -3.164 -17.206  1.00 95.95           O  
ATOM   3158  CG  LYS A 200       6.600  -4.605 -15.950  1.00 95.95           C  
ATOM   3159  HG2 LYS A 200       5.978  -5.022 -16.741  1.00 95.95           H  
ATOM   3160  HG3 LYS A 200       7.069  -3.687 -16.302  1.00 95.95           H  
ATOM   3161  CD  LYS A 200       7.679  -5.618 -15.570  1.00 95.95           C  
ATOM   3162  HD2 LYS A 200       7.204  -6.550 -15.264  1.00 95.95           H  
ATOM   3163  HD3 LYS A 200       8.259  -5.217 -14.738  1.00 95.95           H  
ATOM   3164  CE  LYS A 200       8.601  -5.868 -16.760  1.00 95.95           C  
ATOM   3165  HE2 LYS A 200       8.966  -4.903 -17.112  1.00 95.95           H  
ATOM   3166  HE3 LYS A 200       8.025  -6.329 -17.563  1.00 95.95           H  
ATOM   3167  NZ  LYS A 200       9.739  -6.727 -16.354  1.00 95.95           N  
ATOM   3168  HZ1 LYS A 200      10.257  -6.263 -15.622  1.00 95.95           H  
ATOM   3169  HZ2 LYS A 200      10.362  -6.891 -17.132  1.00 95.95           H  
ATOM   3170  HZ3 LYS A 200       9.404  -7.607 -15.989  1.00 95.95           H  
ATOM   3171  N   SER A 201       2.804  -4.540 -15.784  1.00 96.38           N  
ATOM   3172  H   SER A 201       2.799  -4.960 -14.865  1.00 96.38           H  
ATOM   3173  CA  SER A 201       1.834  -5.020 -16.783  1.00 96.38           C  
ATOM   3174  HA  SER A 201       2.383  -5.288 -17.685  1.00 96.38           H  
ATOM   3175  C   SER A 201       0.799  -3.977 -17.215  1.00 96.38           C  
ATOM   3176  CB  SER A 201       1.114  -6.284 -16.304  1.00 96.38           C  
ATOM   3177  HB2 SER A 201       1.832  -7.102 -16.239  1.00 96.38           H  
ATOM   3178  HB3 SER A 201       0.338  -6.556 -17.020  1.00 96.38           H  
ATOM   3179  O   SER A 201       0.173  -4.168 -18.256  1.00 96.38           O  
ATOM   3180  OG  SER A 201       0.528  -6.096 -15.037  1.00 96.38           O  
ATOM   3181  HG  SER A 201       1.251  -6.224 -14.418  1.00 96.38           H  
ATOM   3182  N   ILE A 202       0.631  -2.882 -16.465  1.00 97.00           N  
ATOM   3183  H   ILE A 202       1.227  -2.758 -15.659  1.00 97.00           H  
ATOM   3184  CA  ILE A 202      -0.309  -1.802 -16.788  1.00 97.00           C  
ATOM   3185  HA  ILE A 202      -1.064  -2.178 -17.478  1.00 97.00           H  
ATOM   3186  C   ILE A 202       0.417  -0.660 -17.504  1.00 97.00           C  
ATOM   3187  CB  ILE A 202      -1.043  -1.303 -15.521  1.00 97.00           C  
ATOM   3188  HB  ILE A 202      -0.301  -0.930 -14.816  1.00 97.00           H  
ATOM   3189  O   ILE A 202      -0.012  -0.242 -18.577  1.00 97.00           O  
ATOM   3190  CG1 ILE A 202      -1.842  -2.437 -14.838  1.00 97.00           C  
ATOM   3191 HG12 ILE A 202      -1.201  -3.307 -14.694  1.00 97.00           H  
ATOM   3192 HG13 ILE A 202      -2.672  -2.742 -15.476  1.00 97.00           H  
ATOM   3193  CG2 ILE A 202      -1.992  -0.146 -15.887  1.00 97.00           C  
ATOM   3194 HG21 ILE A 202      -1.428   0.709 -16.261  1.00 97.00           H  
ATOM   3195 HG22 ILE A 202      -2.549   0.188 -15.012  1.00 97.00           H  
ATOM   3196 HG23 ILE A 202      -2.699  -0.471 -16.650  1.00 97.00           H  
ATOM   3197  CD1 ILE A 202      -2.387  -2.037 -13.461  1.00 97.00           C  
ATOM   3198 HD11 ILE A 202      -2.714  -2.929 -12.928  1.00 97.00           H  
ATOM   3199 HD12 ILE A 202      -3.234  -1.358 -13.562  1.00 97.00           H  
ATOM   3200 HD13 ILE A 202      -1.608  -1.553 -12.872  1.00 97.00           H  
ATOM   3201  N   THR A 203       1.511  -0.155 -16.926  1.00 94.52           N  
ATOM   3202  H   THR A 203       1.832  -0.553 -16.055  1.00 94.52           H  
ATOM   3203  CA  THR A 203       2.164   1.084 -17.386  1.00 94.52           C  
ATOM   3204  HA  THR A 203       1.452   1.652 -17.985  1.00 94.52           H  
ATOM   3205  C   THR A 203       3.377   0.857 -18.291  1.00 94.52           C  
ATOM   3206  CB  THR A 203       2.556   1.984 -16.206  1.00 94.52           C  
ATOM   3207  HB  THR A 203       2.982   2.907 -16.600  1.00 94.52           H  
ATOM   3208  O   THR A 203       3.948   1.814 -18.815  1.00 94.52           O  
ATOM   3209  CG2 THR A 203       1.373   2.346 -15.316  1.00 94.52           C  
ATOM   3210 HG21 THR A 203       0.593   2.817 -15.915  1.00 94.52           H  
ATOM   3211 HG22 THR A 203       0.975   1.457 -14.828  1.00 94.52           H  
ATOM   3212 HG23 THR A 203       1.713   3.052 -14.558  1.00 94.52           H  
ATOM   3213  OG1 THR A 203       3.505   1.375 -15.365  1.00 94.52           O  
ATOM   3214  HG1 THR A 203       3.996   2.104 -14.977  1.00 94.52           H  
ATOM   3215  N   GLY A 204       3.814  -0.389 -18.495  1.00 92.91           N  
ATOM   3216  H   GLY A 204       3.362  -1.148 -18.005  1.00 92.91           H  
ATOM   3217  CA  GLY A 204       5.082  -0.658 -19.172  1.00 92.91           C  
ATOM   3218  HA2 GLY A 204       5.109  -0.126 -20.123  1.00 92.91           H  
ATOM   3219  HA3 GLY A 204       5.171  -1.728 -19.362  1.00 92.91           H  
ATOM   3220  C   GLY A 204       6.257  -0.219 -18.298  1.00 92.91           C  
ATOM   3221  O   GLY A 204       6.290  -0.567 -17.129  1.00 92.91           O  
ATOM   3222  N   ASN A 205       7.239   0.514 -18.837  1.00 90.35           N  
ATOM   3223  H   ASN A 205       7.149   0.788 -19.805  1.00 90.35           H  
ATOM   3224  CA  ASN A 205       8.395   1.010 -18.062  1.00 90.35           C  
ATOM   3225  HA  ASN A 205       8.267   0.764 -17.008  1.00 90.35           H  
ATOM   3226  C   ASN A 205       8.572   2.538 -18.107  1.00 90.35           C  
ATOM   3227  CB  ASN A 205       9.688   0.328 -18.543  1.00 90.35           C  
ATOM   3228  HB2 ASN A 205       9.861   0.588 -19.588  1.00 90.35           H  
ATOM   3229  HB3 ASN A 205      10.521   0.723 -17.963  1.00 90.35           H  
ATOM   3230  O   ASN A 205       9.487   3.049 -17.472  1.00 90.35           O  
ATOM   3231  CG  ASN A 205       9.717  -1.178 -18.371  1.00 90.35           C  
ATOM   3232  ND2 ASN A 205      10.047  -1.897 -19.418  1.00 90.35           N  
ATOM   3233 HD21 ASN A 205      10.287  -1.444 -20.288  1.00 90.35           H  
ATOM   3234 HD22 ASN A 205      10.128  -2.893 -19.268  1.00 90.35           H  
ATOM   3235  OD1 ASN A 205       9.470  -1.742 -17.320  1.00 90.35           O  
ATOM   3236  N   TYR A 206       7.758   3.266 -18.871  1.00 89.20           N  
ATOM   3237  H   TYR A 206       6.942   2.828 -19.275  1.00 89.20           H  
ATOM   3238  CA  TYR A 206       7.966   4.696 -19.153  1.00 89.20           C  
ATOM   3239  HA  TYR A 206       8.613   5.127 -18.389  1.00 89.20           H  
ATOM   3240  C   TYR A 206       6.654   5.481 -19.072  1.00 89.20           C  
ATOM   3241  CB  TYR A 206       8.658   4.874 -20.512  1.00 89.20           C  
ATOM   3242  HB2 TYR A 206       8.808   5.939 -20.689  1.00 89.20           H  
ATOM   3243  HB3 TYR A 206       7.994   4.507 -21.295  1.00 89.20           H  
ATOM   3244  O   TYR A 206       6.389   6.365 -19.886  1.00 89.20           O  
ATOM   3245  CG  TYR A 206      10.006   4.195 -20.640  1.00 89.20           C  
ATOM   3246  CD1 TYR A 206      11.145   4.793 -20.069  1.00 89.20           C  
ATOM   3247  HD1 TYR A 206      11.043   5.715 -19.515  1.00 89.20           H  
ATOM   3248  CD2 TYR A 206      10.125   2.993 -21.363  1.00 89.20           C  
ATOM   3249  HD2 TYR A 206       9.250   2.548 -21.813  1.00 89.20           H  
ATOM   3250  CE1 TYR A 206      12.412   4.208 -20.246  1.00 89.20           C  
ATOM   3251  HE1 TYR A 206      13.286   4.689 -19.830  1.00 89.20           H  
ATOM   3252  CE2 TYR A 206      11.389   2.397 -21.531  1.00 89.20           C  
ATOM   3253  HE2 TYR A 206      11.501   1.491 -22.107  1.00 89.20           H  
ATOM   3254  OH  TYR A 206      13.754   2.451 -21.185  1.00 89.20           O  
ATOM   3255  HH  TYR A 206      14.462   2.987 -20.819  1.00 89.20           H  
ATOM   3256  CZ  TYR A 206      12.534   3.015 -20.989  1.00 89.20           C  
ATOM   3257  N   ASP A 207       5.801   5.098 -18.125  1.00 92.33           N  
ATOM   3258  H   ASP A 207       6.082   4.388 -17.464  1.00 92.33           H  
ATOM   3259  CA  ASP A 207       4.569   5.811 -17.819  1.00 92.33           C  
ATOM   3260  HA  ASP A 207       4.760   6.875 -17.962  1.00 92.33           H  
ATOM   3261  C   ASP A 207       4.178   5.598 -16.349  1.00 92.33           C  
ATOM   3262  CB  ASP A 207       3.450   5.382 -18.793  1.00 92.33           C  
ATOM   3263  HB2 ASP A 207       2.961   4.485 -18.414  1.00 92.33           H  
ATOM   3264  HB3 ASP A 207       3.885   5.139 -19.762  1.00 92.33           H  
ATOM   3265  O   ASP A 207       4.798   4.810 -15.625  1.00 92.33           O  
ATOM   3266  CG  ASP A 207       2.399   6.479 -19.026  1.00 92.33           C  
ATOM   3267  OD1 ASP A 207       2.451   7.527 -18.339  1.00 92.33           O  
ATOM   3268  OD2 ASP A 207       1.506   6.257 -19.881  1.00 92.33           O  
ATOM   3269  N   SER A 208       3.146   6.311 -15.912  1.00 94.10           N  
ATOM   3270  H   SER A 208       2.660   6.880 -16.590  1.00 94.10           H  
ATOM   3271  CA  SER A 208       2.680   6.358 -14.530  1.00 94.10           C  
ATOM   3272  HA  SER A 208       3.234   5.642 -13.922  1.00 94.10           H  
ATOM   3273  C   SER A 208       1.194   6.037 -14.437  1.00 94.10           C  
ATOM   3274  CB  SER A 208       2.941   7.755 -13.981  1.00 94.10           C  
ATOM   3275  HB2 SER A 208       3.970   8.037 -14.204  1.00 94.10           H  
ATOM   3276  HB3 SER A 208       2.276   8.464 -14.474  1.00 94.10           H  
ATOM   3277  O   SER A 208       0.391   6.451 -15.280  1.00 94.10           O  
ATOM   3278  OG  SER A 208       2.748   7.826 -12.586  1.00 94.10           O  
ATOM   3279  HG  SER A 208       2.520   8.742 -12.411  1.00 94.10           H  
ATOM   3280  N   LEU A 209       0.806   5.339 -13.374  1.00 94.84           N  
ATOM   3281  H   LEU A 209       1.513   5.039 -12.718  1.00 94.84           H  
ATOM   3282  CA  LEU A 209      -0.591   5.236 -12.982  1.00 94.84           C  
ATOM   3283  HA  LEU A 209      -1.162   4.855 -13.829  1.00 94.84           H  
ATOM   3284  C   LEU A 209      -1.125   6.637 -12.661  1.00 94.84           C  
ATOM   3285  CB  LEU A 209      -0.747   4.264 -11.801  1.00 94.84           C  
ATOM   3286  HB2 LEU A 209      -0.090   4.598 -10.998  1.00 94.84           H  
ATOM   3287  HB3 LEU A 209      -1.771   4.312 -11.430  1.00 94.84           H  
ATOM   3288  O   LEU A 209      -0.444   7.505 -12.112  1.00 94.84           O  
ATOM   3289  CG  LEU A 209      -0.415   2.800 -12.148  1.00 94.84           C  
ATOM   3290  HG  LEU A 209       0.572   2.741 -12.607  1.00 94.84           H  
ATOM   3291  CD1 LEU A 209      -0.383   1.932 -10.897  1.00 94.84           C  
ATOM   3292 HD11 LEU A 209      -1.365   1.920 -10.425  1.00 94.84           H  
ATOM   3293 HD12 LEU A 209       0.366   2.308 -10.200  1.00 94.84           H  
ATOM   3294 HD13 LEU A 209      -0.116   0.909 -11.163  1.00 94.84           H  
ATOM   3295  CD2 LEU A 209      -1.450   2.196 -13.098  1.00 94.84           C  
ATOM   3296 HD21 LEU A 209      -1.386   2.678 -14.073  1.00 94.84           H  
ATOM   3297 HD22 LEU A 209      -2.453   2.320 -12.690  1.00 94.84           H  
ATOM   3298 HD23 LEU A 209      -1.244   1.133 -13.227  1.00 94.84           H  
ATOM   3299  N   THR A 210      -2.375   6.882 -13.035  1.00 93.66           N  
ATOM   3300  H   THR A 210      -2.926   6.120 -13.403  1.00 93.66           H  
ATOM   3301  CA  THR A 210      -3.024   8.174 -12.804  1.00 93.66           C  
ATOM   3302  HA  THR A 210      -2.279   8.961 -12.928  1.00 93.66           H  
ATOM   3303  C   THR A 210      -3.539   8.282 -11.373  1.00 93.66           C  
ATOM   3304  CB  THR A 210      -4.142   8.428 -13.820  1.00 93.66           C  
ATOM   3305  HB  THR A 210      -5.042   7.883 -13.535  1.00 93.66           H  
ATOM   3306  O   THR A 210      -3.505   9.378 -10.820  1.00 93.66           O  
ATOM   3307  CG2 THR A 210      -4.450   9.917 -13.969  1.00 93.66           C  
ATOM   3308 HG21 THR A 210      -4.545  10.402 -12.998  1.00 93.66           H  
ATOM   3309 HG22 THR A 210      -3.646  10.411 -14.514  1.00 93.66           H  
ATOM   3310 HG23 THR A 210      -5.378  10.036 -14.529  1.00 93.66           H  
ATOM   3311  OG1 THR A 210      -3.715   8.005 -15.097  1.00 93.66           O  
ATOM   3312  HG1 THR A 210      -2.755   8.022 -15.100  1.00 93.66           H  
ATOM   3313  N   ALA A 211      -3.960   7.164 -10.773  1.00 94.34           N  
ATOM   3314  H   ALA A 211      -3.931   6.294 -11.285  1.00 94.34           H  
ATOM   3315  CA  ALA A 211      -4.250   7.081  -9.347  1.00 94.34           C  
ATOM   3316  HA  ALA A 211      -3.528   7.718  -8.836  1.00 94.34           H  
ATOM   3317  C   ALA A 211      -4.100   5.654  -8.806  1.00 94.34           C  
ATOM   3318  CB  ALA A 211      -5.663   7.602  -9.079  1.00 94.34           C  
ATOM   3319  HB1 ALA A 211      -6.395   6.976  -9.590  1.00 94.34           H  
ATOM   3320  HB2 ALA A 211      -5.858   7.583  -8.006  1.00 94.34           H  
ATOM   3321  HB3 ALA A 211      -5.742   8.633  -9.423  1.00 94.34           H  
ATOM   3322  O   ALA A 211      -4.268   4.692  -9.561  1.00 94.34           O  
ATOM   3323  N   THR A 212      -3.823   5.526  -7.508  1.00 96.20           N  
ATOM   3324  H   THR A 212      -3.681   6.366  -6.965  1.00 96.20           H  
ATOM   3325  CA  THR A 212      -3.752   4.250  -6.788  1.00 96.20           C  
ATOM   3326  HA  THR A 212      -4.387   3.537  -7.315  1.00 96.20           H  
ATOM   3327  C   THR A 212      -4.272   4.379  -5.365  1.00 96.20           C  
ATOM   3328  CB  THR A 212      -2.333   3.651  -6.729  1.00 96.20           C  
ATOM   3329  HB  THR A 212      -2.416   2.611  -6.413  1.00 96.20           H  
ATOM   3330  O   THR A 212      -4.094   5.414  -4.723  1.00 96.20           O  
ATOM   3331  CG2 THR A 212      -1.644   3.691  -8.087  1.00 96.20           C  
ATOM   3332 HG21 THR A 212      -0.644   3.267  -7.992  1.00 96.20           H  
ATOM   3333 HG22 THR A 212      -2.234   3.117  -8.802  1.00 96.20           H  
ATOM   3334 HG23 THR A 212      -1.547   4.718  -8.439  1.00 96.20           H  
ATOM   3335  OG1 THR A 212      -1.475   4.312  -5.819  1.00 96.20           O  
ATOM   3336  HG1 THR A 212      -1.878   4.292  -4.948  1.00 96.20           H  
ATOM   3337  N   GLU A 213      -4.829   3.295  -4.847  1.00 96.82           N  
ATOM   3338  H   GLU A 213      -5.003   2.503  -5.450  1.00 96.82           H  
ATOM   3339  CA  GLU A 213      -5.055   3.085  -3.422  1.00 96.82           C  
ATOM   3340  HA  GLU A 213      -4.458   3.792  -2.845  1.00 96.82           H  
ATOM   3341  C   GLU A 213      -4.641   1.680  -3.028  1.00 96.82           C  
ATOM   3342  CB  GLU A 213      -6.534   3.244  -3.063  1.00 96.82           C  
ATOM   3343  HB2 GLU A 213      -6.722   2.756  -2.107  1.00 96.82           H  
ATOM   3344  HB3 GLU A 213      -7.152   2.766  -3.823  1.00 96.82           H  
ATOM   3345  O   GLU A 213      -4.951   0.725  -3.736  1.00 96.82           O  
ATOM   3346  CG  GLU A 213      -6.918   4.705  -2.917  1.00 96.82           C  
ATOM   3347  HG2 GLU A 213      -6.260   5.157  -2.175  1.00 96.82           H  
ATOM   3348  HG3 GLU A 213      -6.765   5.231  -3.859  1.00 96.82           H  
ATOM   3349  CD  GLU A 213      -8.367   4.852  -2.444  1.00 96.82           C  
ATOM   3350  OE1 GLU A 213      -8.638   5.900  -1.835  1.00 96.82           O  
ATOM   3351  OE2 GLU A 213      -9.257   3.991  -2.679  1.00 96.82           O  
ATOM   3352  N   MET A 214      -4.032   1.550  -1.853  1.00 98.55           N  
ATOM   3353  H   MET A 214      -3.834   2.389  -1.327  1.00 98.55           H  
ATOM   3354  CA  MET A 214      -3.941   0.273  -1.155  1.00 98.55           C  
ATOM   3355  HA  MET A 214      -4.336  -0.524  -1.786  1.00 98.55           H  
ATOM   3356  C   MET A 214      -4.788   0.348   0.108  1.00 98.55           C  
ATOM   3357  CB  MET A 214      -2.500  -0.089  -0.808  1.00 98.55           C  
ATOM   3358  HB2 MET A 214      -2.506  -1.104  -0.411  1.00 98.55           H  
ATOM   3359  HB3 MET A 214      -2.137   0.579  -0.027  1.00 98.55           H  
ATOM   3360  O   MET A 214      -4.674   1.296   0.895  1.00 98.55           O  
ATOM   3361  CG  MET A 214      -1.529  -0.051  -1.988  1.00 98.55           C  
ATOM   3362  HG2 MET A 214      -1.519   0.955  -2.405  1.00 98.55           H  
ATOM   3363  HG3 MET A 214      -1.863  -0.741  -2.763  1.00 98.55           H  
ATOM   3364  SD  MET A 214       0.163  -0.467  -1.494  1.00 98.55           S  
ATOM   3365  CE  MET A 214       0.074  -2.278  -1.413  1.00 98.55           C  
ATOM   3366  HE1 MET A 214       1.011  -2.669  -1.017  1.00 98.55           H  
ATOM   3367  HE2 MET A 214      -0.749  -2.594  -0.773  1.00 98.55           H  
ATOM   3368  HE3 MET A 214      -0.080  -2.679  -2.415  1.00 98.55           H  
ATOM   3369  N   LYS A 215      -5.654  -0.646   0.301  1.00 98.30           N  
ATOM   3370  H   LYS A 215      -5.740  -1.361  -0.408  1.00 98.30           H  
ATOM   3371  CA  LYS A 215      -6.573  -0.688   1.434  1.00 98.30           C  
ATOM   3372  HA  LYS A 215      -6.107  -0.137   2.251  1.00 98.30           H  
ATOM   3373  C   LYS A 215      -6.788  -2.097   1.948  1.00 98.30           C  
ATOM   3374  CB  LYS A 215      -7.874   0.038   1.071  1.00 98.30           C  
ATOM   3375  HB2 LYS A 215      -8.518   0.085   1.949  1.00 98.30           H  
ATOM   3376  HB3 LYS A 215      -7.594   1.060   0.813  1.00 98.30           H  
ATOM   3377  O   LYS A 215      -6.812  -3.051   1.178  1.00 98.30           O  
ATOM   3378  CG  LYS A 215      -8.654  -0.542  -0.119  1.00 98.30           C  
ATOM   3379  HG2 LYS A 215      -9.157  -1.468   0.163  1.00 98.30           H  
ATOM   3380  HG3 LYS A 215      -7.969  -0.741  -0.943  1.00 98.30           H  
ATOM   3381  CD  LYS A 215      -9.671   0.502  -0.594  1.00 98.30           C  
ATOM   3382  HD2 LYS A 215      -9.159   1.459  -0.696  1.00 98.30           H  
ATOM   3383  HD3 LYS A 215     -10.481   0.614   0.126  1.00 98.30           H  
ATOM   3384  CE  LYS A 215     -10.229   0.141  -1.962  1.00 98.30           C  
ATOM   3385  HE2 LYS A 215      -9.421  -0.248  -2.582  1.00 98.30           H  
ATOM   3386  HE3 LYS A 215     -10.985  -0.639  -1.865  1.00 98.30           H  
ATOM   3387  NZ  LYS A 215     -10.794   1.337  -2.628  1.00 98.30           N  
ATOM   3388  HZ1 LYS A 215     -11.676   1.629  -2.233  1.00 98.30           H  
ATOM   3389  HZ2 LYS A 215     -10.917   1.090  -3.600  1.00 98.30           H  
ATOM   3390  HZ3 LYS A 215     -10.150   2.115  -2.617  1.00 98.30           H  
ATOM   3391  N   ILE A 216      -6.944  -2.212   3.258  1.00 98.57           N  
ATOM   3392  H   ILE A 216      -6.964  -1.363   3.805  1.00 98.57           H  
ATOM   3393  CA  ILE A 216      -7.087  -3.485   3.962  1.00 98.57           C  
ATOM   3394  HA  ILE A 216      -7.026  -4.282   3.221  1.00 98.57           H  
ATOM   3395  C   ILE A 216      -8.450  -3.602   4.617  1.00 98.57           C  
ATOM   3396  CB  ILE A 216      -5.960  -3.719   4.986  1.00 98.57           C  
ATOM   3397  HB  ILE A 216      -6.192  -4.628   5.540  1.00 98.57           H  
ATOM   3398  O   ILE A 216      -9.038  -2.607   5.042  1.00 98.57           O  
ATOM   3399  CG1 ILE A 216      -5.843  -2.554   5.996  1.00 98.57           C  
ATOM   3400 HG12 ILE A 216      -5.652  -1.618   5.471  1.00 98.57           H  
ATOM   3401 HG13 ILE A 216      -6.788  -2.463   6.531  1.00 98.57           H  
ATOM   3402  CG2 ILE A 216      -4.648  -3.985   4.251  1.00 98.57           C  
ATOM   3403 HG21 ILE A 216      -4.295  -3.065   3.787  1.00 98.57           H  
ATOM   3404 HG22 ILE A 216      -3.900  -4.330   4.964  1.00 98.57           H  
ATOM   3405 HG23 ILE A 216      -4.782  -4.758   3.494  1.00 98.57           H  
ATOM   3406  CD1 ILE A 216      -4.743  -2.732   7.045  1.00 98.57           C  
ATOM   3407 HD11 ILE A 216      -4.787  -1.906   7.755  1.00 98.57           H  
ATOM   3408 HD12 ILE A 216      -4.890  -3.673   7.576  1.00 98.57           H  
ATOM   3409 HD13 ILE A 216      -3.760  -2.722   6.576  1.00 98.57           H  
ATOM   3410  N   ARG A 217      -8.950  -4.828   4.728  1.00 97.44           N  
ATOM   3411  H   ARG A 217      -8.441  -5.591   4.307  1.00 97.44           H  
ATOM   3412  CA  ARG A 217     -10.202  -5.117   5.428  1.00 97.44           C  
ATOM   3413  HA  ARG A 217     -10.400  -4.327   6.153  1.00 97.44           H  
ATOM   3414  C   ARG A 217     -10.093  -6.427   6.185  1.00 97.44           C  
ATOM   3415  CB  ARG A 217     -11.337  -5.122   4.404  1.00 97.44           C  
ATOM   3416  HB2 ARG A 217     -11.391  -4.128   3.959  1.00 97.44           H  
ATOM   3417  HB3 ARG A 217     -11.112  -5.847   3.622  1.00 97.44           H  
ATOM   3418  O   ARG A 217      -9.518  -7.389   5.684  1.00 97.44           O  
ATOM   3419  CG  ARG A 217     -12.699  -5.446   5.022  1.00 97.44           C  
ATOM   3420  HG2 ARG A 217     -12.873  -4.824   5.899  1.00 97.44           H  
ATOM   3421  HG3 ARG A 217     -12.727  -6.494   5.320  1.00 97.44           H  
ATOM   3422  CD  ARG A 217     -13.798  -5.200   3.998  1.00 97.44           C  
ATOM   3423  HD2 ARG A 217     -13.710  -4.182   3.620  1.00 97.44           H  
ATOM   3424  HD3 ARG A 217     -14.763  -5.316   4.491  1.00 97.44           H  
ATOM   3425  NE  ARG A 217     -13.698  -6.159   2.888  1.00 97.44           N  
ATOM   3426  HE  ARG A 217     -12.987  -6.876   2.921  1.00 97.44           H  
ATOM   3427  NH1 ARG A 217     -15.385  -5.311   1.609  1.00 97.44           N  
ATOM   3428 HH11 ARG A 217     -15.954  -5.371   0.777  1.00 97.44           H  
ATOM   3429 HH12 ARG A 217     -15.437  -4.497   2.204  1.00 97.44           H  
ATOM   3430  NH2 ARG A 217     -14.211  -7.099   0.918  1.00 97.44           N  
ATOM   3431 HH21 ARG A 217     -13.432  -7.716   1.095  1.00 97.44           H  
ATOM   3432 HH22 ARG A 217     -14.653  -7.103   0.010  1.00 97.44           H  
ATOM   3433  CZ  ARG A 217     -14.419  -6.166   1.796  1.00 97.44           C  
ATOM   3434  N   LEU A 218     -10.650  -6.454   7.393  1.00 96.52           N  
ATOM   3435  H   LEU A 218     -11.108  -5.621   7.735  1.00 96.52           H  
ATOM   3436  CA  LEU A 218     -10.761  -7.678   8.174  1.00 96.52           C  
ATOM   3437  HA  LEU A 218      -9.771  -8.129   8.249  1.00 96.52           H  
ATOM   3438  C   LEU A 218     -11.698  -8.646   7.442  1.00 96.52           C  
ATOM   3439  CB  LEU A 218     -11.277  -7.336   9.582  1.00 96.52           C  
ATOM   3440  HB2 LEU A 218     -10.628  -6.581  10.027  1.00 96.52           H  
ATOM   3441  HB3 LEU A 218     -12.275  -6.909   9.485  1.00 96.52           H  
ATOM   3442  O   LEU A 218     -12.817  -8.274   7.083  1.00 96.52           O  
ATOM   3443  CG  LEU A 218     -11.350  -8.548  10.528  1.00 96.52           C  
ATOM   3444  HG  LEU A 218     -11.917  -9.351  10.058  1.00 96.52           H  
ATOM   3445  CD1 LEU A 218      -9.964  -9.070  10.909  1.00 96.52           C  
ATOM   3446 HD11 LEU A 218     -10.074  -9.930  11.571  1.00 96.52           H  
ATOM   3447 HD12 LEU A 218      -9.420  -9.385  10.019  1.00 96.52           H  
ATOM   3448 HD13 LEU A 218      -9.398  -8.290  11.419  1.00 96.52           H  
ATOM   3449  CD2 LEU A 218     -12.068  -8.149  11.816  1.00 96.52           C  
ATOM   3450 HD21 LEU A 218     -12.133  -9.012  12.480  1.00 96.52           H  
ATOM   3451 HD22 LEU A 218     -13.080  -7.818  11.579  1.00 96.52           H  
ATOM   3452 HD23 LEU A 218     -11.526  -7.345  12.314  1.00 96.52           H  
ATOM   3453  N   ARG A 219     -11.246  -9.877   7.224  1.00 94.38           N  
ATOM   3454  H   ARG A 219     -10.322 -10.118   7.552  1.00 94.38           H  
ATOM   3455  CA  ARG A 219     -12.055 -10.920   6.598  1.00 94.38           C  
ATOM   3456  HA  ARG A 219     -12.597 -10.482   5.759  1.00 94.38           H  
ATOM   3457  C   ARG A 219     -13.093 -11.457   7.570  1.00 94.38           C  
ATOM   3458  CB  ARG A 219     -11.160 -12.050   6.084  1.00 94.38           C  
ATOM   3459  HB2 ARG A 219     -10.502 -12.396   6.881  1.00 94.38           H  
ATOM   3460  HB3 ARG A 219     -11.796 -12.880   5.776  1.00 94.38           H  
ATOM   3461  O   ARG A 219     -12.819 -11.603   8.761  1.00 94.38           O  
ATOM   3462  CG  ARG A 219     -10.335 -11.566   4.885  1.00 94.38           C  
ATOM   3463  HG2 ARG A 219      -9.722 -10.714   5.180  1.00 94.38           H  
ATOM   3464  HG3 ARG A 219     -11.009 -11.246   4.090  1.00 94.38           H  
ATOM   3465  CD  ARG A 219      -9.412 -12.652   4.344  1.00 94.38           C  
ATOM   3466  HD2 ARG A 219      -8.653 -12.871   5.095  1.00 94.38           H  
ATOM   3467  HD3 ARG A 219      -8.925 -12.240   3.460  1.00 94.38           H  
ATOM   3468  NE  ARG A 219     -10.135 -13.882   3.961  1.00 94.38           N  
ATOM   3469  HE  ARG A 219     -11.141 -13.818   3.897  1.00 94.38           H  
ATOM   3470  NH1 ARG A 219      -8.287 -15.202   3.778  1.00 94.38           N  
ATOM   3471 HH11 ARG A 219      -7.806 -16.077   3.623  1.00 94.38           H  
ATOM   3472 HH12 ARG A 219      -7.727 -14.362   3.747  1.00 94.38           H  
ATOM   3473  NH2 ARG A 219     -10.312 -16.089   3.434  1.00 94.38           N  
ATOM   3474 HH21 ARG A 219     -11.318 -16.008   3.423  1.00 94.38           H  
ATOM   3475 HH22 ARG A 219      -9.860 -16.950   3.161  1.00 94.38           H  
ATOM   3476  CZ  ARG A 219      -9.579 -15.054   3.727  1.00 94.38           C  
ATOM   3477  N   ASP A 220     -14.251 -11.811   7.026  1.00 83.55           N  
ATOM   3478  H   ASP A 220     -14.406 -11.649   6.041  1.00 83.55           H  
ATOM   3479  CA  ASP A 220     -15.222 -12.617   7.755  1.00 83.55           C  
ATOM   3480  HA  ASP A 220     -15.421 -12.137   8.713  1.00 83.55           H  
ATOM   3481  C   ASP A 220     -14.601 -13.999   8.016  1.00 83.55           C  
ATOM   3482  CB  ASP A 220     -16.553 -12.706   6.990  1.00 83.55           C  
ATOM   3483  HB2 ASP A 220     -16.378 -13.232   6.052  1.00 83.55           H  
ATOM   3484  HB3 ASP A 220     -17.253 -13.297   7.580  1.00 83.55           H  
ATOM   3485  O   ASP A 220     -13.990 -14.595   7.120  1.00 83.55           O  
ATOM   3486  CG  ASP A 220     -17.196 -11.344   6.685  1.00 83.55           C  
ATOM   3487  OD1 ASP A 220     -17.027 -10.371   7.454  1.00 83.55           O  
ATOM   3488  OD2 ASP A 220     -17.834 -11.238   5.613  1.00 83.55           O  
ATOM   3489  N   SER A 221     -14.685 -14.448   9.268  1.00 63.82           N  
ATOM   3490  H   SER A 221     -15.223 -13.910   9.932  1.00 63.82           H  
ATOM   3491  CA  SER A 221     -14.175 -15.741   9.742  1.00 63.82           C  
ATOM   3492  HA  SER A 221     -13.137 -15.855   9.426  1.00 63.82           H  
ATOM   3493  C   SER A 221     -14.925 -16.925   9.153  1.00 63.82           C  
ATOM   3494  CB  SER A 221     -14.250 -15.795  11.264  1.00 63.82           C  
ATOM   3495  HB2 SER A 221     -13.563 -15.069  11.698  1.00 63.82           H  
ATOM   3496  HB3 SER A 221     -13.998 -16.797  11.609  1.00 63.82           H  
ATOM   3497  O   SER A 221     -16.170 -16.818   9.082  1.00 63.82           O  
ATOM   3498  OG  SER A 221     -15.574 -15.473  11.626  1.00 63.82           O  
ATOM   3499  HG  SER A 221     -16.107 -15.873  10.935  1.00 63.82           H  
ATOM   3500  OXT SER A 221     -14.231 -17.937   8.922  1.00 63.82           O  
TER    3501      SER A 221                                                       
END   
