# Supplementary material for: Nuclear genome of Bulinus truncatus, an intermediate host of the carcinogenic human blood fluke Schistosoma haematobium
Source: Nat Commun. 2022 Feb 21;13:977. doi: 10.1038/s41467-022-28634-9 (PMC8861042; doi:10.1038/s41467-022-28634-9)
Supplement: Supplementary file 6 — Supplementary Data 3 [file 41467_2022_28634_MOESM6_ESM.zip › Supplementary_Data_3/btru_026655-t1.mature.pep.pdb]

ATOM      1  N   MET A   1     -46.568  26.658  29.951  1.00 40.32           N  
ATOM      2  H   MET A   1     -47.298  25.995  29.731  1.00 40.32           H  
ATOM      3  H2  MET A   1     -45.679  26.292  29.641  1.00 40.32           H  
ATOM      4  H3  MET A   1     -46.529  26.780  30.953  1.00 40.32           H  
ATOM      5  CA  MET A   1     -46.846  27.962  29.316  1.00 40.32           C  
ATOM      6  HA  MET A   1     -46.855  27.840  28.233  1.00 40.32           H  
ATOM      7  C   MET A   1     -45.703  28.898  29.685  1.00 40.32           C  
ATOM      8  CB  MET A   1     -48.238  28.463  29.758  1.00 40.32           C  
ATOM      9  HB2 MET A   1     -48.909  27.604  29.737  1.00 40.32           H  
ATOM     10  HB3 MET A   1     -48.213  28.821  30.788  1.00 40.32           H  
ATOM     11  O   MET A   1     -45.772  29.533  30.718  1.00 40.32           O  
ATOM     12  CG  MET A   1     -48.878  29.530  28.863  1.00 40.32           C  
ATOM     13  HG2 MET A   1     -48.746  29.247  27.819  1.00 40.32           H  
ATOM     14  HG3 MET A   1     -48.395  30.492  29.035  1.00 40.32           H  
ATOM     15  SD  MET A   1     -50.658  29.667  29.199  1.00 40.32           S  
ATOM     16  CE  MET A   1     -51.180  30.864  27.943  1.00 40.32           C  
ATOM     17  HE1 MET A   1     -52.249  31.052  28.042  1.00 40.32           H  
ATOM     18  HE2 MET A   1     -50.638  31.800  28.079  1.00 40.32           H  
ATOM     19  HE3 MET A   1     -50.976  30.468  26.948  1.00 40.32           H  
ATOM     20  N   CYS A   2     -44.620  28.865  28.908  1.00 38.12           N  
ATOM     21  H   CYS A   2     -44.577  28.205  28.145  1.00 38.12           H  
ATOM     22  CA  CYS A   2     -43.552  29.869  28.866  1.00 38.12           C  
ATOM     23  HA  CYS A   2     -43.978  30.872  28.892  1.00 38.12           H  
ATOM     24  C   CYS A   2     -42.850  29.675  27.516  1.00 38.12           C  
ATOM     25  CB  CYS A   2     -42.561  29.732  30.037  1.00 38.12           C  
ATOM     26  HB2 CYS A   2     -42.554  28.714  30.427  1.00 38.12           H  
ATOM     27  HB3 CYS A   2     -41.556  29.972  29.690  1.00 38.12           H  
ATOM     28  O   CYS A   2     -42.205  28.654  27.292  1.00 38.12           O  
ATOM     29  SG  CYS A   2     -43.003  30.920  31.340  1.00 38.12           S  
ATOM     30  HG  CYS A   2     -41.962  30.694  32.146  1.00 38.12           H  
ATOM     31  N   MET A   3     -43.091  30.609  26.597  1.00 37.87           N  
ATOM     32  H   MET A   3     -43.608  31.424  26.893  1.00 37.87           H  
ATOM     33  CA  MET A   3     -42.378  30.759  25.330  1.00 37.87           C  
ATOM     34  HA  MET A   3     -42.144  29.790  24.890  1.00 37.87           H  
ATOM     35  C   MET A   3     -41.087  31.527  25.601  1.00 37.87           C  
ATOM     36  CB  MET A   3     -43.221  31.607  24.357  1.00 37.87           C  
ATOM     37  HB2 MET A   3     -43.685  32.428  24.902  1.00 37.87           H  
ATOM     38  HB3 MET A   3     -42.553  32.048  23.617  1.00 37.87           H  
ATOM     39  O   MET A   3     -41.148  32.587  26.220  1.00 37.87           O  
ATOM     40  CG  MET A   3     -44.297  30.853  23.577  1.00 37.87           C  
ATOM     41  HG2 MET A   3     -43.810  30.127  22.927  1.00 37.87           H  
ATOM     42  HG3 MET A   3     -44.953  30.324  24.269  1.00 37.87           H  
ATOM     43  SD  MET A   3     -45.294  31.985  22.565  1.00 37.87           S  
ATOM     44  CE  MET A   3     -45.983  30.841  21.341  1.00 37.87           C  
ATOM     45  HE1 MET A   3     -46.564  30.067  21.844  1.00 37.87           H  
ATOM     46  HE2 MET A   3     -45.174  30.379  20.776  1.00 37.87           H  
ATOM     47  HE3 MET A   3     -46.628  31.389  20.655  1.00 37.87           H  
ATOM     48  N   VAL A   4     -39.958  31.060  25.071  1.00 47.03           N  
ATOM     49  H   VAL A   4     -39.948  30.145  24.644  1.00 47.03           H  
ATOM     50  CA  VAL A   4     -38.797  31.923  24.824  1.00 47.03           C  
ATOM     51  HA  VAL A   4     -39.125  32.962  24.844  1.00 47.03           H  
ATOM     52  C   VAL A   4     -38.291  31.627  23.415  1.00 47.03           C  
ATOM     53  CB  VAL A   4     -37.696  31.798  25.898  1.00 47.03           C  
ATOM     54  HB  VAL A   4     -37.245  30.807  25.849  1.00 47.03           H  
ATOM     55  O   VAL A   4     -37.670  30.602  23.155  1.00 47.03           O  
ATOM     56  CG1 VAL A   4     -36.614  32.859  25.659  1.00 47.03           C  
ATOM     57 HG11 VAL A   4     -36.152  32.705  24.684  1.00 47.03           H  
ATOM     58 HG12 VAL A   4     -35.835  32.770  26.417  1.00 47.03           H  
ATOM     59 HG13 VAL A   4     -37.042  33.861  25.701  1.00 47.03           H  
ATOM     60  CG2 VAL A   4     -38.235  32.019  27.319  1.00 47.03           C  
ATOM     61 HG21 VAL A   4     -38.951  31.238  27.575  1.00 47.03           H  
ATOM     62 HG22 VAL A   4     -38.718  32.994  27.392  1.00 47.03           H  
ATOM     63 HG23 VAL A   4     -37.414  31.973  28.034  1.00 47.03           H  
ATOM     64  N   HIS A   5     -38.639  32.525  22.496  1.00 39.53           N  
ATOM     65  H   HIS A   5     -39.152  33.332  22.822  1.00 39.53           H  
ATOM     66  CA  HIS A   5     -38.046  32.655  21.170  1.00 39.53           C  
ATOM     67  HA  HIS A   5     -37.810  31.675  20.757  1.00 39.53           H  
ATOM     68  C   HIS A   5     -36.760  33.475  21.308  1.00 39.53           C  
ATOM     69  CB  HIS A   5     -39.032  33.399  20.242  1.00 39.53           C  
ATOM     70  HB2 HIS A   5     -38.482  34.145  19.667  1.00 39.53           H  
ATOM     71  HB3 HIS A   5     -39.768  33.947  20.831  1.00 39.53           H  
ATOM     72  O   HIS A   5     -36.810  34.585  21.834  1.00 39.53           O  
ATOM     73  CG  HIS A   5     -39.747  32.531  19.243  1.00 39.53           C  
ATOM     74  CD2 HIS A   5     -40.958  31.913  19.399  1.00 39.53           C  
ATOM     75  HD2 HIS A   5     -41.574  31.938  20.286  1.00 39.53           H  
ATOM     76  ND1 HIS A   5     -39.325  32.276  17.959  1.00 39.53           N  
ATOM     77  HD1 HIS A   5     -38.455  32.572  17.540  1.00 39.53           H  
ATOM     78  CE1 HIS A   5     -40.257  31.522  17.355  1.00 39.53           C  
ATOM     79  HE1 HIS A   5     -40.190  31.141  16.347  1.00 39.53           H  
ATOM     80  NE2 HIS A   5     -41.275  31.280  18.193  1.00 39.53           N  
ATOM     81  N   ILE A   6     -35.640  32.977  20.784  1.00 58.46           N  
ATOM     82  H   ILE A   6     -35.640  32.033  20.424  1.00 58.46           H  
ATOM     83  CA  ILE A   6     -34.466  33.803  20.486  1.00 58.46           C  
ATOM     84  HA  ILE A   6     -34.731  34.854  20.601  1.00 58.46           H  
ATOM     85  C   ILE A   6     -34.124  33.573  19.014  1.00 58.46           C  
ATOM     86  CB  ILE A   6     -33.283  33.541  21.450  1.00 58.46           C  
ATOM     87  HB  ILE A   6     -32.960  32.506  21.339  1.00 58.46           H  
ATOM     88  O   ILE A   6     -33.676  32.499  18.625  1.00 58.46           O  
ATOM     89  CG1 ILE A   6     -33.720  33.770  22.917  1.00 58.46           C  
ATOM     90 HG12 ILE A   6     -34.545  33.095  23.143  1.00 58.46           H  
ATOM     91 HG13 ILE A   6     -34.078  34.793  23.034  1.00 58.46           H  
ATOM     92  CG2 ILE A   6     -32.108  34.469  21.086  1.00 58.46           C  
ATOM     93 HG21 ILE A   6     -31.237  34.236  21.698  1.00 58.46           H  
ATOM     94 HG22 ILE A   6     -32.383  35.513  21.235  1.00 58.46           H  
ATOM     95 HG23 ILE A   6     -31.814  34.324  20.046  1.00 58.46           H  
ATOM     96  CD1 ILE A   6     -32.637  33.504  23.969  1.00 58.46           C  
ATOM     97 HD11 ILE A   6     -31.841  34.244  23.895  1.00 58.46           H  
ATOM     98 HD12 ILE A   6     -32.224  32.505  23.831  1.00 58.46           H  
ATOM     99 HD13 ILE A   6     -33.079  33.571  24.963  1.00 58.46           H  
ATOM    100  N   TYR A   7     -34.407  34.589  18.201  1.00 44.08           N  
ATOM    101  H   TYR A   7     -34.753  35.435  18.631  1.00 44.08           H  
ATOM    102  CA  TYR A   7     -33.933  34.732  16.828  1.00 44.08           C  
ATOM    103  HA  TYR A   7     -33.809  33.755  16.361  1.00 44.08           H  
ATOM    104  C   TYR A   7     -32.581  35.455  16.856  1.00 44.08           C  
ATOM    105  CB  TYR A   7     -34.942  35.568  16.014  1.00 44.08           C  
ATOM    106  HB2 TYR A   7     -34.408  36.025  15.182  1.00 44.08           H  
ATOM    107  HB3 TYR A   7     -35.311  36.390  16.627  1.00 44.08           H  
ATOM    108  O   TYR A   7     -32.475  36.514  17.471  1.00 44.08           O  
ATOM    109  CG  TYR A   7     -36.118  34.809  15.424  1.00 44.08           C  
ATOM    110  CD1 TYR A   7     -35.993  34.246  14.139  1.00 44.08           C  
ATOM    111  HD1 TYR A   7     -35.062  34.329  13.599  1.00 44.08           H  
ATOM    112  CD2 TYR A   7     -37.348  34.728  16.108  1.00 44.08           C  
ATOM    113  HD2 TYR A   7     -37.453  35.199  17.074  1.00 44.08           H  
ATOM    114  CE1 TYR A   7     -37.084  33.587  13.544  1.00 44.08           C  
ATOM    115  HE1 TYR A   7     -36.992  33.156  12.558  1.00 44.08           H  
ATOM    116  CE2 TYR A   7     -38.451  34.090  15.502  1.00 44.08           C  
ATOM    117  HE2 TYR A   7     -39.411  34.081  15.997  1.00 44.08           H  
ATOM    118  OH  TYR A   7     -39.370  32.881  13.639  1.00 44.08           O  
ATOM    119  HH  TYR A   7     -40.176  32.961  14.154  1.00 44.08           H  
ATOM    120  CZ  TYR A   7     -38.314  33.507  14.223  1.00 44.08           C  
ATOM    121  N   TYR A   8     -31.587  34.934  16.137  1.00 47.06           N  
ATOM    122  H   TYR A   8     -31.721  34.029  15.710  1.00 47.06           H  
ATOM    123  CA  TYR A   8     -30.445  35.714  15.656  1.00 47.06           C  
ATOM    124  HA  TYR A   8     -30.605  36.769  15.876  1.00 47.06           H  
ATOM    125  C   TYR A   8     -30.382  35.577  14.129  1.00 47.06           C  
ATOM    126  CB  TYR A   8     -29.137  35.301  16.357  1.00 47.06           C  
ATOM    127  HB2 TYR A   8     -28.314  35.412  15.651  1.00 47.06           H  
ATOM    128  HB3 TYR A   8     -29.178  34.246  16.631  1.00 47.06           H  
ATOM    129  O   TYR A   8     -30.029  34.527  13.601  1.00 47.06           O  
ATOM    130  CG  TYR A   8     -28.804  36.144  17.579  1.00 47.06           C  
ATOM    131  CD1 TYR A   8     -28.130  37.372  17.417  1.00 47.06           C  
ATOM    132  HD1 TYR A   8     -27.844  37.700  16.428  1.00 47.06           H  
ATOM    133  CD2 TYR A   8     -29.170  35.714  18.869  1.00 47.06           C  
ATOM    134  HD2 TYR A   8     -29.683  34.772  18.995  1.00 47.06           H  
ATOM    135  CE1 TYR A   8     -27.823  38.169  18.537  1.00 47.06           C  
ATOM    136  HE1 TYR A   8     -27.301  39.105  18.407  1.00 47.06           H  
ATOM    137  CE2 TYR A   8     -28.870  36.510  19.993  1.00 47.06           C  
ATOM    138  HE2 TYR A   8     -29.146  36.188  20.986  1.00 47.06           H  
ATOM    139  OH  TYR A   8     -27.907  38.503  20.915  1.00 47.06           O  
ATOM    140  HH  TYR A   8     -27.405  39.286  20.676  1.00 47.06           H  
ATOM    141  CZ  TYR A   8     -28.196  37.738  19.829  1.00 47.06           C  
ATOM    142  N   GLU A   9     -30.765  36.646  13.427  1.00 41.88           N  
ATOM    143  H   GLU A   9     -31.081  37.457  13.939  1.00 41.88           H  
ATOM    144  CA  GLU A   9     -30.485  36.860  12.004  1.00 41.88           C  
ATOM    145  HA  GLU A   9     -30.529  35.916  11.462  1.00 41.88           H  
ATOM    146  C   GLU A   9     -29.078  37.460  11.861  1.00 41.88           C  
ATOM    147  CB  GLU A   9     -31.495  37.849  11.385  1.00 41.88           C  
ATOM    148  HB2 GLU A   9     -31.623  38.688  12.069  1.00 41.88           H  
ATOM    149  HB3 GLU A   9     -31.064  38.235  10.461  1.00 41.88           H  
ATOM    150  O   GLU A   9     -28.809  38.545  12.379  1.00 41.88           O  
ATOM    151  CG  GLU A   9     -32.867  37.258  11.032  1.00 41.88           C  
ATOM    152  HG2 GLU A   9     -32.715  36.415  10.358  1.00 41.88           H  
ATOM    153  HG3 GLU A   9     -33.336  36.885  11.943  1.00 41.88           H  
ATOM    154  CD  GLU A   9     -33.794  38.297  10.367  1.00 41.88           C  
ATOM    155  OE1 GLU A   9     -34.664  37.876   9.574  1.00 41.88           O  
ATOM    156  OE2 GLU A   9     -33.625  39.512  10.635  1.00 41.88           O  
ATOM    157  N   ILE A  10     -28.194  36.797  11.112  1.00 47.17           N  
ATOM    158  H   ILE A  10     -28.454  35.893  10.745  1.00 47.17           H  
ATOM    159  CA  ILE A  10     -26.966  37.407  10.589  1.00 47.17           C  
ATOM    160  HA  ILE A  10     -26.840  38.391  11.039  1.00 47.17           H  
ATOM    161  C   ILE A  10     -27.167  37.616   9.088  1.00 47.17           C  
ATOM    162  CB  ILE A  10     -25.702  36.602  10.965  1.00 47.17           C  
ATOM    163  HB  ILE A  10     -25.827  35.571  10.634  1.00 47.17           H  
ATOM    164  O   ILE A  10     -27.362  36.675   8.321  1.00 47.17           O  
ATOM    165  CG1 ILE A  10     -25.531  36.624  12.505  1.00 47.17           C  
ATOM    166 HG12 ILE A  10     -25.424  37.654  12.844  1.00 47.17           H  
ATOM    167 HG13 ILE A  10     -26.427  36.212  12.969  1.00 47.17           H  
ATOM    168  CG2 ILE A  10     -24.460  37.195  10.270  1.00 47.17           C  
ATOM    169 HG21 ILE A  10     -24.578  37.174   9.186  1.00 47.17           H  
ATOM    170 HG22 ILE A  10     -24.292  38.221  10.597  1.00 47.17           H  
ATOM    171 HG23 ILE A  10     -23.578  36.598  10.502  1.00 47.17           H  
ATOM    172  CD1 ILE A  10     -24.341  35.812  13.030  1.00 47.17           C  
ATOM    173 HD11 ILE A  10     -24.385  34.794  12.642  1.00 47.17           H  
ATOM    174 HD12 ILE A  10     -23.399  36.276  12.738  1.00 47.17           H  
ATOM    175 HD13 ILE A  10     -24.383  35.777  14.119  1.00 47.17           H  
ATOM    176  N   LYS A  11     -27.175  38.894   8.698  1.00 45.60           N  
ATOM    177  H   LYS A  11     -26.989  39.577   9.418  1.00 45.60           H  
ATOM    178  CA  LYS A  11     -27.371  39.384   7.333  1.00 45.60           C  
ATOM    179  HA  LYS A  11     -28.251  38.895   6.918  1.00 45.60           H  
ATOM    180  C   LYS A  11     -26.179  39.044   6.435  1.00 45.60           C  
ATOM    181  CB  LYS A  11     -27.597  40.905   7.358  1.00 45.60           C  
ATOM    182  HB2 LYS A  11     -26.815  41.378   7.952  1.00 45.60           H  
ATOM    183  HB3 LYS A  11     -27.521  41.285   6.339  1.00 45.60           H  
ATOM    184  O   LYS A  11     -25.029  39.276   6.795  1.00 45.60           O  
ATOM    185  CG  LYS A  11     -28.977  41.285   7.912  1.00 45.60           C  
ATOM    186  HG2 LYS A  11     -29.746  40.842   7.279  1.00 45.60           H  
ATOM    187  HG3 LYS A  11     -29.088  40.895   8.923  1.00 45.60           H  
ATOM    188  CD  LYS A  11     -29.154  42.808   7.939  1.00 45.60           C  
ATOM    189  HD2 LYS A  11     -28.984  43.210   6.940  1.00 45.60           H  
ATOM    190  HD3 LYS A  11     -28.428  43.237   8.630  1.00 45.60           H  
ATOM    191  CE  LYS A  11     -30.577  43.139   8.395  1.00 45.60           C  
ATOM    192  HE2 LYS A  11     -31.282  42.707   7.685  1.00 45.60           H  
ATOM    193  HE3 LYS A  11     -30.754  42.655   9.355  1.00 45.60           H  
ATOM    194  NZ  LYS A  11     -30.790  44.602   8.512  1.00 45.60           N  
ATOM    195  HZ1 LYS A  11     -31.736  44.779   8.821  1.00 45.60           H  
ATOM    196  HZ2 LYS A  11     -30.644  45.053   7.621  1.00 45.60           H  
ATOM    197  HZ3 LYS A  11     -30.154  44.989   9.195  1.00 45.60           H  
ATOM    198  N   ALA A  12     -26.505  38.569   5.237  1.00 41.08           N  
ATOM    199  H   ALA A  12     -27.484  38.389   5.069  1.00 41.08           H  
ATOM    200  CA  ALA A  12     -25.607  38.365   4.110  1.00 41.08           C  
ATOM    201  HA  ALA A  12     -24.769  37.747   4.433  1.00 41.08           H  
ATOM    202  C   ALA A  12     -25.062  39.688   3.539  1.00 41.08           C  
ATOM    203  CB  ALA A  12     -26.407  37.616   3.034  1.00 41.08           C  
ATOM    204  HB1 ALA A  12     -27.251  38.220   2.703  1.00 41.08           H  
ATOM    205  HB2 ALA A  12     -25.764  37.406   2.179  1.00 41.08           H  
ATOM    206  HB3 ALA A  12     -26.772  36.670   3.435  1.00 41.08           H  
ATOM    207  O   ALA A  12     -25.783  40.685   3.482  1.00 41.08           O  
ATOM    208  N   ASN A  13     -23.826  39.661   3.032  1.00 47.87           N  
ATOM    209  H   ASN A  13     -23.251  38.846   3.193  1.00 47.87           H  
ATOM    210  CA  ASN A  13     -23.326  40.643   2.069  1.00 47.87           C  
ATOM    211  HA  ASN A  13     -24.158  40.938   1.429  1.00 47.87           H  
ATOM    212  C   ASN A  13     -22.209  40.020   1.197  1.00 47.87           C  
ATOM    213  CB  ASN A  13     -22.829  41.891   2.835  1.00 47.87           C  
ATOM    214  HB2 ASN A  13     -23.415  42.021   3.745  1.00 47.87           H  
ATOM    215  HB3 ASN A  13     -21.788  41.762   3.131  1.00 47.87           H  
ATOM    216  O   ASN A  13     -21.155  39.691   1.741  1.00 47.87           O  
ATOM    217  CG  ASN A  13     -22.976  43.181   2.047  1.00 47.87           C  
ATOM    218  ND2 ASN A  13     -22.401  44.257   2.530  1.00 47.87           N  
ATOM    219 HD21 ASN A  13     -21.843  44.202   3.369  1.00 47.87           H  
ATOM    220 HD22 ASN A  13     -22.502  45.097   1.978  1.00 47.87           H  
ATOM    221  OD1 ASN A  13     -23.630  43.264   1.023  1.00 47.87           O  
ATOM    222  N   PRO A  14     -22.396  39.833  -0.124  1.00 56.89           N  
ATOM    223  CA  PRO A  14     -21.314  39.497  -1.053  1.00 56.89           C  
ATOM    224  HA  PRO A  14     -20.494  39.007  -0.528  1.00 56.89           H  
ATOM    225  C   PRO A  14     -20.790  40.755  -1.783  1.00 56.89           C  
ATOM    226  CB  PRO A  14     -21.951  38.497  -2.019  1.00 56.89           C  
ATOM    227  HB2 PRO A  14     -21.940  37.504  -1.570  1.00 56.89           H  
ATOM    228  HB3 PRO A  14     -21.450  38.483  -2.987  1.00 56.89           H  
ATOM    229  O   PRO A  14     -21.579  41.659  -2.074  1.00 56.89           O  
ATOM    230  CG  PRO A  14     -23.397  38.991  -2.131  1.00 56.89           C  
ATOM    231  HG2 PRO A  14     -23.474  39.713  -2.943  1.00 56.89           H  
ATOM    232  HG3 PRO A  14     -24.086  38.163  -2.298  1.00 56.89           H  
ATOM    233  CD  PRO A  14     -23.681  39.697  -0.797  1.00 56.89           C  
ATOM    234  HD2 PRO A  14     -24.352  39.084  -0.195  1.00 56.89           H  
ATOM    235  HD3 PRO A  14     -24.125  40.677  -0.976  1.00 56.89           H  
ATOM    236  N   PRO A  15     -19.491  40.849  -2.133  1.00 54.51           N  
ATOM    237  CA  PRO A  15     -18.983  41.962  -2.926  1.00 54.51           C  
ATOM    238  HA  PRO A  15     -19.477  42.883  -2.617  1.00 54.51           H  
ATOM    239  C   PRO A  15     -19.241  41.754  -4.429  1.00 54.51           C  
ATOM    240  CB  PRO A  15     -17.505  42.078  -2.566  1.00 54.51           C  
ATOM    241  HB2 PRO A  15     -17.398  42.650  -1.644  1.00 54.51           H  
ATOM    242  HB3 PRO A  15     -16.916  42.525  -3.367  1.00 54.51           H  
ATOM    243  O   PRO A  15     -19.263  40.641  -4.950  1.00 54.51           O  
ATOM    244  CG  PRO A  15     -17.114  40.623  -2.312  1.00 54.51           C  
ATOM    245  HG2 PRO A  15     -16.290  40.546  -1.603  1.00 54.51           H  
ATOM    246  HG3 PRO A  15     -16.843  40.152  -3.257  1.00 54.51           H  
ATOM    247  CD  PRO A  15     -18.390  39.967  -1.770  1.00 54.51           C  
ATOM    248  HD2 PRO A  15     -18.523  38.977  -2.208  1.00 54.51           H  
ATOM    249  HD3 PRO A  15     -18.327  39.892  -0.684  1.00 54.51           H  
ATOM    250  N   GLN A  16     -19.463  42.880  -5.102  1.00 49.35           N  
ATOM    251  H   GLN A  16     -19.326  43.736  -4.584  1.00 49.35           H  
ATOM    252  CA  GLN A  16     -19.966  43.043  -6.464  1.00 49.35           C  
ATOM    253  HA  GLN A  16     -20.819  42.379  -6.605  1.00 49.35           H  
ATOM    254  C   GLN A  16     -18.924  42.743  -7.559  1.00 49.35           C  
ATOM    255  CB  GLN A  16     -20.428  44.507  -6.598  1.00 49.35           C  
ATOM    256  HB2 GLN A  16     -20.767  44.674  -7.621  1.00 49.35           H  
ATOM    257  HB3 GLN A  16     -19.574  45.159  -6.418  1.00 49.35           H  
ATOM    258  O   GLN A  16     -17.758  43.112  -7.436  1.00 49.35           O  
ATOM    259  CG  GLN A  16     -21.570  44.895  -5.639  1.00 49.35           C  
ATOM    260  HG2 GLN A  16     -21.278  44.702  -4.607  1.00 49.35           H  
ATOM    261  HG3 GLN A  16     -22.443  44.282  -5.864  1.00 49.35           H  
ATOM    262  CD  GLN A  16     -21.961  46.369  -5.738  1.00 49.35           C  
ATOM    263  NE2 GLN A  16     -23.082  46.753  -5.169  1.00 49.35           N  
ATOM    264 HE21 GLN A  16     -23.656  46.094  -4.664  1.00 49.35           H  
ATOM    265 HE22 GLN A  16     -23.292  47.739  -5.240  1.00 49.35           H  
ATOM    266  OE1 GLN A  16     -21.277  47.206  -6.302  1.00 49.35           O  
ATOM    267  N   CYS A  17     -19.378  42.181  -8.686  1.00 34.66           N  
ATOM    268  H   CYS A  17     -20.341  41.876  -8.707  1.00 34.66           H  
ATOM    269  CA  CYS A  17     -18.661  42.197  -9.964  1.00 34.66           C  
ATOM    270  HA  CYS A  17     -17.591  42.118  -9.777  1.00 34.66           H  
ATOM    271  C   CYS A  17     -18.934  43.510 -10.720  1.00 34.66           C  
ATOM    272  CB  CYS A  17     -19.105  41.011 -10.839  1.00 34.66           C  
ATOM    273  HB2 CYS A  17     -18.636  41.098 -11.819  1.00 34.66           H  
ATOM    274  HB3 CYS A  17     -20.186  41.041 -10.978  1.00 34.66           H  
ATOM    275  O   CYS A  17     -20.092  43.895 -10.882  1.00 34.66           O  
ATOM    276  SG  CYS A  17     -18.634  39.415 -10.118  1.00 34.66           S  
ATOM    277  HG  CYS A  17     -17.353  39.694  -9.858  1.00 34.66           H  
ATOM    278  N   PHE A  18     -17.888  44.140 -11.264  1.00 50.64           N  
ATOM    279  H   PHE A  18     -16.963  43.775 -11.087  1.00 50.64           H  
ATOM    280  CA  PHE A  18     -17.997  45.195 -12.277  1.00 50.64           C  
ATOM    281  HA  PHE A  18     -19.036  45.516 -12.344  1.00 50.64           H  
ATOM    282  C   PHE A  18     -17.600  44.655 -13.656  1.00 50.64           C  
ATOM    283  CB  PHE A  18     -17.168  46.432 -11.887  1.00 50.64           C  
ATOM    284  HB2 PHE A  18     -16.716  46.851 -12.786  1.00 50.64           H  
ATOM    285  HB3 PHE A  18     -16.349  46.140 -11.230  1.00 50.64           H  
ATOM    286  O   PHE A  18     -16.561  44.017 -13.818  1.00 50.64           O  
ATOM    287  CG  PHE A  18     -17.986  47.527 -11.229  1.00 50.64           C  
ATOM    288  CD1 PHE A  18     -18.555  48.549 -12.016  1.00 50.64           C  
ATOM    289  HD1 PHE A  18     -18.397  48.562 -13.084  1.00 50.64           H  
ATOM    290  CD2 PHE A  18     -18.200  47.518  -9.839  1.00 50.64           C  
ATOM    291  HD2 PHE A  18     -17.781  46.730  -9.231  1.00 50.64           H  
ATOM    292  CE1 PHE A  18     -19.326  49.560 -11.413  1.00 50.64           C  
ATOM    293  HE1 PHE A  18     -19.759  50.343 -12.017  1.00 50.64           H  
ATOM    294  CE2 PHE A  18     -18.975  48.526  -9.237  1.00 50.64           C  
ATOM    295  HE2 PHE A  18     -19.153  48.504  -8.172  1.00 50.64           H  
ATOM    296  CZ  PHE A  18     -19.535  49.548 -10.023  1.00 50.64           C  
ATOM    297  HZ  PHE A  18     -20.132  50.318  -9.556  1.00 50.64           H  
ATOM    298  N   VAL A  19     -18.439  44.944 -14.651  1.00 37.89           N  
ATOM    299  H   VAL A  19     -19.242  45.509 -14.415  1.00 37.89           H  
ATOM    300  CA  VAL A  19     -18.228  44.694 -16.083  1.00 37.89           C  
ATOM    301  HA  VAL A  19     -17.348  44.065 -16.218  1.00 37.89           H  
ATOM    302  C   VAL A  19     -17.993  46.037 -16.782  1.00 37.89           C  
ATOM    303  CB  VAL A  19     -19.459  43.967 -16.689  1.00 37.89           C  
ATOM    304  HB  VAL A  19     -20.350  44.565 -16.493  1.00 37.89           H  
ATOM    305  O   VAL A  19     -18.623  47.028 -16.419  1.00 37.89           O  
ATOM    306  CG1 VAL A  19     -19.371  43.742 -18.208  1.00 37.89           C  
ATOM    307 HG11 VAL A  19     -18.447  43.221 -18.457  1.00 37.89           H  
ATOM    308 HG12 VAL A  19     -20.217  43.142 -18.542  1.00 37.89           H  
ATOM    309 HG13 VAL A  19     -19.419  44.692 -18.741  1.00 37.89           H  
ATOM    310  CG2 VAL A  19     -19.663  42.587 -16.050  1.00 37.89           C  
ATOM    311 HG21 VAL A  19     -20.541  42.100 -16.475  1.00 37.89           H  
ATOM    312 HG22 VAL A  19     -19.823  42.688 -14.977  1.00 37.89           H  
ATOM    313 HG23 VAL A  19     -18.787  41.962 -16.218  1.00 37.89           H  
ATOM    314  N   SER A  20     -17.174  46.012 -17.843  1.00 40.50           N  
ATOM    315  H   SER A  20     -16.578  45.198 -17.897  1.00 40.50           H  
ATOM    316  CA  SER A  20     -17.349  46.741 -19.121  1.00 40.50           C  
ATOM    317  HA  SER A  20     -17.385  45.964 -19.886  1.00 40.50           H  
ATOM    318  C   SER A  20     -16.214  47.693 -19.525  1.00 40.50           C  
ATOM    319  CB  SER A  20     -18.693  47.480 -19.223  1.00 40.50           C  
ATOM    320  HB2 SER A  20     -19.483  46.924 -18.717  1.00 40.50           H  
ATOM    321  HB3 SER A  20     -18.623  48.476 -18.787  1.00 40.50           H  
ATOM    322  O   SER A  20     -16.000  48.718 -18.892  1.00 40.50           O  
ATOM    323  OG  SER A  20     -19.043  47.537 -20.584  1.00 40.50           O  
ATOM    324  HG  SER A  20     -19.089  48.457 -20.854  1.00 40.50           H  
ATOM    325  N   TYR A  21     -15.519  47.418 -20.636  1.00 43.01           N  
ATOM    326  H   TYR A  21     -15.133  46.484 -20.652  1.00 43.01           H  
ATOM    327  CA  TYR A  21     -15.857  47.897 -21.993  1.00 43.01           C  
ATOM    328  HA  TYR A  21     -16.745  47.359 -22.325  1.00 43.01           H  
ATOM    329  C   TYR A  21     -14.710  47.561 -22.969  1.00 43.01           C  
ATOM    330  CB  TYR A  21     -16.161  49.415 -22.074  1.00 43.01           C  
ATOM    331  HB2 TYR A  21     -15.598  49.851 -22.900  1.00 43.01           H  
ATOM    332  HB3 TYR A  21     -15.812  49.922 -21.175  1.00 43.01           H  
ATOM    333  O   TYR A  21     -13.546  47.856 -22.715  1.00 43.01           O  
ATOM    334  CG  TYR A  21     -17.630  49.734 -22.317  1.00 43.01           C  
ATOM    335  CD1 TYR A  21     -18.181  49.595 -23.607  1.00 43.01           C  
ATOM    336  HD1 TYR A  21     -17.550  49.305 -24.435  1.00 43.01           H  
ATOM    337  CD2 TYR A  21     -18.456  50.141 -21.250  1.00 43.01           C  
ATOM    338  HD2 TYR A  21     -18.025  50.291 -20.271  1.00 43.01           H  
ATOM    339  CE1 TYR A  21     -19.559  49.804 -23.817  1.00 43.01           C  
ATOM    340  HE1 TYR A  21     -19.993  49.679 -24.798  1.00 43.01           H  
ATOM    341  CE2 TYR A  21     -19.844  50.302 -21.446  1.00 43.01           C  
ATOM    342  HE2 TYR A  21     -20.478  50.581 -20.617  1.00 43.01           H  
ATOM    343  OH  TYR A  21     -21.733  50.292 -22.938  1.00 43.01           O  
ATOM    344  HH  TYR A  21     -22.208  50.476 -22.124  1.00 43.01           H  
ATOM    345  CZ  TYR A  21     -20.400  50.131 -22.733  1.00 43.01           C  
ATOM    346  N   VAL A  22     -15.060  46.983 -24.119  1.00 37.63           N  
ATOM    347  H   VAL A  22     -16.042  46.793 -24.261  1.00 37.63           H  
ATOM    348  CA  VAL A  22     -14.181  46.780 -25.283  1.00 37.63           C  
ATOM    349  HA  VAL A  22     -13.169  46.555 -24.947  1.00 37.63           H  
ATOM    350  C   VAL A  22     -14.167  48.062 -26.121  1.00 37.63           C  
ATOM    351  CB  VAL A  22     -14.712  45.600 -26.135  1.00 37.63           C  
ATOM    352  HB  VAL A  22     -15.733  45.825 -26.442  1.00 37.63           H  
ATOM    353  O   VAL A  22     -15.237  48.592 -26.422  1.00 37.63           O  
ATOM    354  CG1 VAL A  22     -13.887  45.335 -27.402  1.00 37.63           C  
ATOM    355 HG11 VAL A  22     -14.341  44.525 -27.972  1.00 37.63           H  
ATOM    356 HG12 VAL A  22     -13.864  46.218 -28.042  1.00 37.63           H  
ATOM    357 HG13 VAL A  22     -12.868  45.053 -27.137  1.00 37.63           H  
ATOM    358  CG2 VAL A  22     -14.742  44.296 -25.325  1.00 37.63           C  
ATOM    359 HG21 VAL A  22     -13.740  44.054 -24.970  1.00 37.63           H  
ATOM    360 HG22 VAL A  22     -15.103  43.478 -25.948  1.00 37.63           H  
ATOM    361 HG23 VAL A  22     -15.409  44.389 -24.467  1.00 37.63           H  
ATOM    362  N   LYS A  23     -12.991  48.522 -26.571  1.00 47.73           N  
ATOM    363  H   LYS A  23     -12.147  48.102 -26.210  1.00 47.73           H  
ATOM    364  CA  LYS A  23     -12.857  49.377 -27.765  1.00 47.73           C  
ATOM    365  HA  LYS A  23     -13.713  49.172 -28.407  1.00 47.73           H  
ATOM    366  C   LYS A  23     -11.614  49.008 -28.580  1.00 47.73           C  
ATOM    367  CB  LYS A  23     -12.874  50.881 -27.427  1.00 47.73           C  
ATOM    368  HB2 LYS A  23     -12.298  51.412 -28.185  1.00 47.73           H  
ATOM    369  HB3 LYS A  23     -12.401  51.054 -26.461  1.00 47.73           H  
ATOM    370  O   LYS A  23     -10.510  48.902 -28.060  1.00 47.73           O  
ATOM    371  CG  LYS A  23     -14.303  51.451 -27.434  1.00 47.73           C  
ATOM    372  HG2 LYS A  23     -14.859  51.050 -26.587  1.00 47.73           H  
ATOM    373  HG3 LYS A  23     -14.802  51.159 -28.359  1.00 47.73           H  
ATOM    374  CD  LYS A  23     -14.311  52.979 -27.334  1.00 47.73           C  
ATOM    375  HD2 LYS A  23     -13.857  53.273 -26.388  1.00 47.73           H  
ATOM    376  HD3 LYS A  23     -13.730  53.397 -28.157  1.00 47.73           H  
ATOM    377  CE  LYS A  23     -15.756  53.485 -27.407  1.00 47.73           C  
ATOM    378  HE2 LYS A  23     -16.184  53.179 -28.362  1.00 47.73           H  
ATOM    379  HE3 LYS A  23     -16.330  53.002 -26.616  1.00 47.73           H  
ATOM    380  NZ  LYS A  23     -15.824  54.960 -27.260  1.00 47.73           N  
ATOM    381  HZ1 LYS A  23     -15.292  55.413 -27.989  1.00 47.73           H  
ATOM    382  HZ2 LYS A  23     -16.782  55.277 -27.310  1.00 47.73           H  
ATOM    383  HZ3 LYS A  23     -15.444  55.238 -26.366  1.00 47.73           H  
ATOM    384  N   THR A  24     -11.862  48.820 -29.869  1.00 36.44           N  
ATOM    385  H   THR A  24     -12.832  48.879 -30.143  1.00 36.44           H  
ATOM    386  CA  THR A  24     -10.970  48.405 -30.957  1.00 36.44           C  
ATOM    387  HA  THR A  24     -10.213  47.724 -30.567  1.00 36.44           H  
ATOM    388  C   THR A  24     -10.298  49.609 -31.637  1.00 36.44           C  
ATOM    389  CB  THR A  24     -11.836  47.685 -32.021  1.00 36.44           C  
ATOM    390  HB  THR A  24     -12.240  48.426 -32.711  1.00 36.44           H  
ATOM    391  O   THR A  24     -10.945  50.650 -31.742  1.00 36.44           O  
ATOM    392  CG2 THR A  24     -11.074  46.640 -32.828  1.00 36.44           C  
ATOM    393 HG21 THR A  24     -10.250  47.115 -33.361  1.00 36.44           H  
ATOM    394 HG22 THR A  24     -11.736  46.180 -33.562  1.00 36.44           H  
ATOM    395 HG23 THR A  24     -10.679  45.870 -32.165  1.00 36.44           H  
ATOM    396  OG1 THR A  24     -12.936  47.014 -31.434  1.00 36.44           O  
ATOM    397  HG1 THR A  24     -13.327  46.451 -32.107  1.00 36.44           H  
ATOM    398  N   SER A  25      -9.067  49.417 -32.149  1.00 47.04           N  
ATOM    399  H   SER A  25      -8.581  48.612 -31.780  1.00 47.04           H  
ATOM    400  CA  SER A  25      -8.413  50.010 -33.356  1.00 47.04           C  
ATOM    401  HA  SER A  25      -8.340  49.193 -34.074  1.00 47.04           H  
ATOM    402  C   SER A  25      -6.976  50.489 -33.080  1.00 47.04           C  
ATOM    403  CB  SER A  25      -9.209  51.129 -34.041  1.00 47.04           C  
ATOM    404  HB2 SER A  25      -9.657  51.802 -33.311  1.00 47.04           H  
ATOM    405  HB3 SER A  25      -8.545  51.736 -34.656  1.00 47.04           H  
ATOM    406  O   SER A  25      -6.785  51.365 -32.250  1.00 47.04           O  
ATOM    407  OG  SER A  25     -10.179  50.540 -34.887  1.00 47.04           O  
ATOM    408  HG  SER A  25     -10.857  51.199 -35.052  1.00 47.04           H  
ATOM    409  N   ILE A  26      -5.921  49.832 -33.590  1.00 48.95           N  
ATOM    410  H   ILE A  26      -5.186  49.883 -32.899  1.00 48.95           H  
ATOM    411  CA  ILE A  26      -5.299  49.841 -34.946  1.00 48.95           C  
ATOM    412  HA  ILE A  26      -5.072  48.798 -35.164  1.00 48.95           H  
ATOM    413  C   ILE A  26      -3.930  50.559 -34.908  1.00 48.95           C  
ATOM    414  CB  ILE A  26      -6.212  50.310 -36.122  1.00 48.95           C  
ATOM    415  HB  ILE A  26      -6.873  51.085 -35.733  1.00 48.95           H  
ATOM    416  O   ILE A  26      -3.850  51.747 -34.631  1.00 48.95           O  
ATOM    417  CG1 ILE A  26      -7.061  49.125 -36.644  1.00 48.95           C  
ATOM    418 HG12 ILE A  26      -6.413  48.409 -37.149  1.00 48.95           H  
ATOM    419 HG13 ILE A  26      -7.517  48.595 -35.808  1.00 48.95           H  
ATOM    420  CG2 ILE A  26      -5.504  50.950 -37.341  1.00 48.95           C  
ATOM    421 HG21 ILE A  26      -6.246  51.469 -37.948  1.00 48.95           H  
ATOM    422 HG22 ILE A  26      -5.018  50.220 -37.988  1.00 48.95           H  
ATOM    423 HG23 ILE A  26      -4.792  51.715 -37.033  1.00 48.95           H  
ATOM    424  CD1 ILE A  26      -8.179  49.534 -37.614  1.00 48.95           C  
ATOM    425 HD11 ILE A  26      -7.759  49.831 -38.575  1.00 48.95           H  
ATOM    426 HD12 ILE A  26      -8.755  50.361 -37.199  1.00 48.95           H  
ATOM    427 HD13 ILE A  26      -8.843  48.685 -37.777  1.00 48.95           H  
ATOM    428  N   PHE A  27      -2.901  49.763 -35.237  1.00 38.08           N  
ATOM    429  H   PHE A  27      -3.147  48.784 -35.281  1.00 38.08           H  
ATOM    430  CA  PHE A  27      -1.585  50.040 -35.841  1.00 38.08           C  
ATOM    431  HA  PHE A  27      -1.025  49.110 -35.739  1.00 38.08           H  
ATOM    432  C   PHE A  27      -0.655  51.116 -35.255  1.00 38.08           C  
ATOM    433  CB  PHE A  27      -1.755  50.239 -37.357  1.00 38.08           C  
ATOM    434  HB2 PHE A  27      -0.867  50.743 -37.740  1.00 38.08           H  
ATOM    435  HB3 PHE A  27      -2.593  50.909 -37.550  1.00 38.08           H  
ATOM    436  O   PHE A  27      -0.913  52.305 -35.368  1.00 38.08           O  
ATOM    437  CG  PHE A  27      -1.935  48.952 -38.144  1.00 38.08           C  
ATOM    438  CD1 PHE A  27      -0.863  48.446 -38.903  1.00 38.08           C  
ATOM    439  HD1 PHE A  27       0.079  48.973 -38.930  1.00 38.08           H  
ATOM    440  CD2 PHE A  27      -3.148  48.237 -38.111  1.00 38.08           C  
ATOM    441  HD2 PHE A  27      -3.959  48.561 -37.475  1.00 38.08           H  
ATOM    442  CE1 PHE A  27      -1.015  47.259 -39.640  1.00 38.08           C  
ATOM    443  HE1 PHE A  27      -0.191  46.877 -40.225  1.00 38.08           H  
ATOM    444  CE2 PHE A  27      -3.313  47.068 -38.871  1.00 38.08           C  
ATOM    445  HE2 PHE A  27      -4.249  46.530 -38.847  1.00 38.08           H  
ATOM    446  CZ  PHE A  27      -2.244  46.577 -39.637  1.00 38.08           C  
ATOM    447  HZ  PHE A  27      -2.361  45.671 -40.213  1.00 38.08           H  
ATOM    448  N   LEU A  28       0.543  50.673 -34.843  1.00 47.58           N  
ATOM    449  H   LEU A  28       0.558  49.759 -34.411  1.00 47.58           H  
ATOM    450  CA  LEU A  28       1.819  51.041 -35.481  1.00 47.58           C  
ATOM    451  HA  LEU A  28       1.709  50.892 -36.555  1.00 47.58           H  
ATOM    452  C   LEU A  28       2.945  50.102 -35.003  1.00 47.58           C  
ATOM    453  CB  LEU A  28       2.173  52.524 -35.235  1.00 47.58           C  
ATOM    454  HB2 LEU A  28       1.688  52.852 -34.317  1.00 47.58           H  
ATOM    455  HB3 LEU A  28       3.248  52.629 -35.083  1.00 47.58           H  
ATOM    456  O   LEU A  28       3.159  49.917 -33.809  1.00 47.58           O  
ATOM    457  CG  LEU A  28       1.750  53.439 -36.408  1.00 47.58           C  
ATOM    458  HG  LEU A  28       0.795  53.121 -36.825  1.00 47.58           H  
ATOM    459  CD1 LEU A  28       1.604  54.883 -35.932  1.00 47.58           C  
ATOM    460 HD11 LEU A  28       0.828  54.931 -35.169  1.00 47.58           H  
ATOM    461 HD12 LEU A  28       1.308  55.518 -36.767  1.00 47.58           H  
ATOM    462 HD13 LEU A  28       2.546  55.239 -35.516  1.00 47.58           H  
ATOM    463  CD2 LEU A  28       2.759  53.394 -37.557  1.00 47.58           C  
ATOM    464 HD21 LEU A  28       2.859  52.376 -37.932  1.00 47.58           H  
ATOM    465 HD22 LEU A  28       2.413  54.035 -38.368  1.00 47.58           H  
ATOM    466 HD23 LEU A  28       3.731  53.747 -37.212  1.00 47.58           H  
ATOM    467  N   MET A  29       3.640  49.494 -35.968  1.00 45.01           N  
ATOM    468  H   MET A  29       3.421  49.746 -36.921  1.00 45.01           H  
ATOM    469  CA  MET A  29       4.850  48.693 -35.771  1.00 45.01           C  
ATOM    470  HA  MET A  29       4.669  47.906 -35.039  1.00 45.01           H  
ATOM    471  C   MET A  29       5.981  49.597 -35.272  1.00 45.01           C  
ATOM    472  CB  MET A  29       5.268  48.066 -37.116  1.00 45.01           C  
ATOM    473  HB2 MET A  29       5.201  48.825 -37.896  1.00 45.01           H  
ATOM    474  HB3 MET A  29       6.309  47.748 -37.057  1.00 45.01           H  
ATOM    475  O   MET A  29       6.365  50.538 -35.963  1.00 45.01           O  
ATOM    476  CG  MET A  29       4.431  46.853 -37.534  1.00 45.01           C  
ATOM    477  HG2 MET A  29       3.375  47.052 -37.353  1.00 45.01           H  
ATOM    478  HG3 MET A  29       4.572  46.701 -38.604  1.00 45.01           H  
ATOM    479  SD  MET A  29       4.915  45.322 -36.694  1.00 45.01           S  
ATOM    480  CE  MET A  29       3.899  44.124 -37.598  1.00 45.01           C  
ATOM    481  HE1 MET A  29       4.164  44.143 -38.655  1.00 45.01           H  
ATOM    482  HE2 MET A  29       2.844  44.371 -37.479  1.00 45.01           H  
ATOM    483  HE3 MET A  29       4.081  43.125 -37.201  1.00 45.01           H  
ATOM    484  N   SER A  30       6.533  49.294 -34.102  1.00 50.91           N  
ATOM    485  H   SER A  30       6.119  48.572 -33.530  1.00 50.91           H  
ATOM    486  CA  SER A  30       7.814  49.837 -33.662  1.00 50.91           C  
ATOM    487  HA  SER A  30       8.436  50.017 -34.539  1.00 50.91           H  
ATOM    488  C   SER A  30       8.509  48.820 -32.769  1.00 50.91           C  
ATOM    489  CB  SER A  30       7.649  51.173 -32.944  1.00 50.91           C  
ATOM    490  HB2 SER A  30       7.068  51.027 -32.033  1.00 50.91           H  
ATOM    491  HB3 SER A  30       7.132  51.879 -33.593  1.00 50.91           H  
ATOM    492  O   SER A  30       7.929  48.268 -31.837  1.00 50.91           O  
ATOM    493  OG  SER A  30       8.929  51.680 -32.620  1.00 50.91           O  
ATOM    494  HG  SER A  30       8.827  52.411 -32.007  1.00 50.91           H  
ATOM    495  N   THR A  31       9.752  48.548 -33.136  1.00 38.08           N  
ATOM    496  H   THR A  31      10.140  49.148 -33.850  1.00 38.08           H  
ATOM    497  CA  THR A  31      10.725  47.663 -32.506  1.00 38.08           C  
ATOM    498  HA  THR A  31      10.460  46.621 -32.688  1.00 38.08           H  
ATOM    499  C   THR A  31      10.833  47.901 -31.002  1.00 38.08           C  
ATOM    500  CB  THR A  31      12.088  47.972 -33.151  1.00 38.08           C  
ATOM    501  HB  THR A  31      12.887  47.547 -32.543  1.00 38.08           H  
ATOM    502  O   THR A  31      11.261  48.975 -30.580  1.00 38.08           O  
ATOM    503  CG2 THR A  31      12.189  47.410 -34.569  1.00 38.08           C  
ATOM    504 HG21 THR A  31      13.186  47.611 -34.961  1.00 38.08           H  
ATOM    505 HG22 THR A  31      11.451  47.878 -35.219  1.00 38.08           H  
ATOM    506 HG23 THR A  31      12.029  46.332 -34.552  1.00 38.08           H  
ATOM    507  OG1 THR A  31      12.258  49.372 -33.265  1.00 38.08           O  
ATOM    508  HG1 THR A  31      12.101  49.738 -32.391  1.00 38.08           H  
ATOM    509  N   LEU A  32      10.514  46.885 -30.197  1.00 48.54           N  
ATOM    510  H   LEU A  32      10.121  46.043 -30.592  1.00 48.54           H  
ATOM    511  CA  LEU A  32      10.834  46.863 -28.773  1.00 48.54           C  
ATOM    512  HA  LEU A  32      11.442  47.738 -28.545  1.00 48.54           H  
ATOM    513  C   LEU A  32      11.704  45.649 -28.462  1.00 48.54           C  
ATOM    514  CB  LEU A  32       9.567  46.962 -27.909  1.00 48.54           C  
ATOM    515  HB2 LEU A  32       9.793  46.618 -26.900  1.00 48.54           H  
ATOM    516  HB3 LEU A  32       8.808  46.300 -28.325  1.00 48.54           H  
ATOM    517  O   LEU A  32      11.355  44.499 -28.717  1.00 48.54           O  
ATOM    518  CG  LEU A  32       9.018  48.402 -27.826  1.00 48.54           C  
ATOM    519  HG  LEU A  32       8.939  48.827 -28.827  1.00 48.54           H  
ATOM    520  CD1 LEU A  32       7.621  48.381 -27.210  1.00 48.54           C  
ATOM    521 HD11 LEU A  32       6.961  47.769 -27.825  1.00 48.54           H  
ATOM    522 HD12 LEU A  32       7.662  47.968 -26.203  1.00 48.54           H  
ATOM    523 HD13 LEU A  32       7.219  49.393 -27.172  1.00 48.54           H  
ATOM    524  CD2 LEU A  32       9.896  49.315 -26.959  1.00 48.54           C  
ATOM    525 HD21 LEU A  32      10.865  49.472 -27.433  1.00 48.54           H  
ATOM    526 HD22 LEU A  32       9.416  50.288 -26.852  1.00 48.54           H  
ATOM    527 HD23 LEU A  32      10.036  48.875 -25.972  1.00 48.54           H  
ATOM    528  N   VAL A  33      12.883  45.989 -27.961  1.00 54.32           N  
ATOM    529  H   VAL A  33      13.020  46.977 -27.802  1.00 54.32           H  
ATOM    530  CA  VAL A  33      13.952  45.128 -27.478  1.00 54.32           C  
ATOM    531  HA  VAL A  33      14.369  44.557 -28.308  1.00 54.32           H  
ATOM    532  C   VAL A  33      13.392  44.169 -26.428  1.00 54.32           C  
ATOM    533  CB  VAL A  33      15.041  46.052 -26.888  1.00 54.32           C  
ATOM    534  HB  VAL A  33      14.610  46.639 -26.077  1.00 54.32           H  
ATOM    535  O   VAL A  33      12.767  44.602 -25.463  1.00 54.32           O  
ATOM    536  CG1 VAL A  33      16.237  45.282 -26.327  1.00 54.32           C  
ATOM    537 HG11 VAL A  33      16.980  45.979 -25.938  1.00 54.32           H  
ATOM    538 HG12 VAL A  33      15.917  44.641 -25.506  1.00 54.32           H  
ATOM    539 HG13 VAL A  33      16.692  44.669 -27.106  1.00 54.32           H  
ATOM    540  CG2 VAL A  33      15.567  47.032 -27.955  1.00 54.32           C  
ATOM    541 HG21 VAL A  33      15.948  46.479 -28.813  1.00 54.32           H  
ATOM    542 HG22 VAL A  33      14.784  47.717 -28.282  1.00 54.32           H  
ATOM    543 HG23 VAL A  33      16.374  47.632 -27.535  1.00 54.32           H  
ATOM    544  N   SER A  34      13.611  42.867 -26.617  1.00 41.45           N  
ATOM    545  H   SER A  34      14.050  42.562 -27.474  1.00 41.45           H  
ATOM    546  CA  SER A  34      13.279  41.839 -25.632  1.00 41.45           C  
ATOM    547  HA  SER A  34      12.256  41.989 -25.287  1.00 41.45           H  
ATOM    548  C   SER A  34      14.210  41.952 -24.426  1.00 41.45           C  
ATOM    549  CB  SER A  34      13.383  40.437 -26.250  1.00 41.45           C  
ATOM    550  HB2 SER A  34      13.138  39.691 -25.494  1.00 41.45           H  
ATOM    551  HB3 SER A  34      14.403  40.261 -26.594  1.00 41.45           H  
ATOM    552  O   SER A  34      15.269  41.333 -24.386  1.00 41.45           O  
ATOM    553  OG  SER A  34      12.498  40.300 -27.345  1.00 41.45           O  
ATOM    554  HG  SER A  34      11.610  40.534 -27.063  1.00 41.45           H  
ATOM    555  N   THR A  35      13.818  42.728 -23.422  1.00 45.02           N  
ATOM    556  H   THR A  35      13.047  43.367 -23.551  1.00 45.02           H  
ATOM    557  CA  THR A  35      14.296  42.518 -22.056  1.00 45.02           C  
ATOM    558  HA  THR A  35      15.323  42.153 -22.089  1.00 45.02           H  
ATOM    559  C   THR A  35      13.448  41.419 -21.433  1.00 45.02           C  
ATOM    560  CB  THR A  35      14.302  43.800 -21.207  1.00 45.02           C  
ATOM    561  HB  THR A  35      13.996  43.567 -20.187  1.00 45.02           H  
ATOM    562  O   THR A  35      12.286  41.611 -21.081  1.00 45.02           O  
ATOM    563  CG2 THR A  35      15.706  44.401 -21.168  1.00 45.02           C  
ATOM    564 HG21 THR A  35      16.397  43.694 -20.709  1.00 45.02           H  
ATOM    565 HG22 THR A  35      16.039  44.629 -22.181  1.00 45.02           H  
ATOM    566 HG23 THR A  35      15.698  45.316 -20.575  1.00 45.02           H  
ATOM    567  OG1 THR A  35      13.451  44.793 -21.736  1.00 45.02           O  
ATOM    568  HG1 THR A  35      13.344  45.470 -21.064  1.00 45.02           H  
ATOM    569  N   VAL A  36      14.042  40.230 -21.346  1.00 47.37           N  
ATOM    570  H   VAL A  36      14.976  40.146 -21.723  1.00 47.37           H  
ATOM    571  CA  VAL A  36      13.560  39.132 -20.512  1.00 47.37           C  
ATOM    572  HA  VAL A  36      12.574  38.814 -20.852  1.00 47.37           H  
ATOM    573  C   VAL A  36      13.456  39.665 -19.085  1.00 47.37           C  
ATOM    574  CB  VAL A  36      14.538  37.939 -20.603  1.00 47.37           C  
ATOM    575  HB  VAL A  36      15.537  38.273 -20.324  1.00 47.37           H  
ATOM    576  O   VAL A  36      14.467  39.987 -18.465  1.00 47.37           O  
ATOM    577  CG1 VAL A  36      14.144  36.778 -19.683  1.00 47.37           C  
ATOM    578 HG11 VAL A  36      14.850  35.955 -19.801  1.00 47.37           H  
ATOM    579 HG12 VAL A  36      13.141  36.427 -19.923  1.00 47.37           H  
ATOM    580 HG13 VAL A  36      14.172  37.096 -18.641  1.00 47.37           H  
ATOM    581  CG2 VAL A  36      14.598  37.400 -22.041  1.00 47.37           C  
ATOM    582 HG21 VAL A  36      13.608  37.075 -22.360  1.00 47.37           H  
ATOM    583 HG22 VAL A  36      14.965  38.166 -22.723  1.00 47.37           H  
ATOM    584 HG23 VAL A  36      15.282  36.552 -22.085  1.00 47.37           H  
ATOM    585  N   MET A  37      12.233  39.795 -18.576  1.00 44.47           N  
ATOM    586  H   MET A  37      11.440  39.612 -19.175  1.00 44.47           H  
ATOM    587  CA  MET A  37      11.988  39.959 -17.147  1.00 44.47           C  
ATOM    588  HA  MET A  37      12.641  40.728 -16.736  1.00 44.47           H  
ATOM    589  C   MET A  37      12.333  38.622 -16.494  1.00 44.47           C  
ATOM    590  CB  MET A  37      10.523  40.361 -16.896  1.00 44.47           C  
ATOM    591  HB2 MET A  37       9.870  39.684 -17.448  1.00 44.47           H  
ATOM    592  HB3 MET A  37      10.294  40.256 -15.836  1.00 44.47           H  
ATOM    593  O   MET A  37      11.501  37.719 -16.427  1.00 44.47           O  
ATOM    594  CG  MET A  37      10.213  41.801 -17.322  1.00 44.47           C  
ATOM    595  HG2 MET A  37       9.133  41.893 -17.436  1.00 44.47           H  
ATOM    596  HG3 MET A  37      10.670  41.999 -18.291  1.00 44.47           H  
ATOM    597  SD  MET A  37      10.748  43.068 -16.139  1.00 44.47           S  
ATOM    598  CE  MET A  37      10.299  44.564 -17.056  1.00 44.47           C  
ATOM    599  HE1 MET A  37       9.226  44.568 -17.245  1.00 44.47           H  
ATOM    600  HE2 MET A  37      10.838  44.587 -18.003  1.00 44.47           H  
ATOM    601  HE3 MET A  37      10.565  45.442 -16.466  1.00 44.47           H  
ATOM    602  N   THR A  38      13.586  38.463 -16.075  1.00 38.18           N  
ATOM    603  H   THR A  38      14.263  39.190 -16.256  1.00 38.18           H  
ATOM    604  CA  THR A  38      13.963  37.425 -15.120  1.00 38.18           C  
ATOM    605  HA  THR A  38      13.638  36.448 -15.479  1.00 38.18           H  
ATOM    606  C   THR A  38      13.226  37.743 -13.826  1.00 38.18           C  
ATOM    607  CB  THR A  38      15.485  37.385 -14.902  1.00 38.18           C  
ATOM    608  HB  THR A  38      15.712  36.743 -14.051  1.00 38.18           H  
ATOM    609  O   THR A  38      13.606  38.663 -13.101  1.00 38.18           O  
ATOM    610  CG2 THR A  38      16.213  36.848 -16.136  1.00 38.18           C  
ATOM    611 HG21 THR A  38      15.849  35.849 -16.374  1.00 38.18           H  
ATOM    612 HG22 THR A  38      16.049  37.512 -16.985  1.00 38.18           H  
ATOM    613 HG23 THR A  38      17.281  36.796 -15.926  1.00 38.18           H  
ATOM    614  OG1 THR A  38      15.977  38.684 -14.659  1.00 38.18           O  
ATOM    615  HG1 THR A  38      15.514  38.999 -13.879  1.00 38.18           H  
ATOM    616  N   GLN A  39      12.119  37.041 -13.585  1.00 47.37           N  
ATOM    617  H   GLN A  39      11.818  36.363 -14.270  1.00 47.37           H  
ATOM    618  CA  GLN A  39      11.491  37.005 -12.270  1.00 47.37           C  
ATOM    619  HA  GLN A  39      11.174  38.017 -12.016  1.00 47.37           H  
ATOM    620  C   GLN A  39      12.546  36.527 -11.260  1.00 47.37           C  
ATOM    621  CB  GLN A  39      10.260  36.085 -12.296  1.00 47.37           C  
ATOM    622  HB2 GLN A  39      10.547  35.107 -12.683  1.00 47.37           H  
ATOM    623  HB3 GLN A  39       9.892  35.958 -11.278  1.00 47.37           H  
ATOM    624  O   GLN A  39      13.360  35.667 -11.619  1.00 47.37           O  
ATOM    625  CG  GLN A  39       9.134  36.681 -13.156  1.00 47.37           C  
ATOM    626  HG2 GLN A  39       9.482  36.822 -14.180  1.00 47.37           H  
ATOM    627  HG3 GLN A  39       8.866  37.656 -12.751  1.00 47.37           H  
ATOM    628  CD  GLN A  39       7.888  35.801 -13.203  1.00 47.37           C  
ATOM    629  NE2 GLN A  39       6.706  36.378 -13.219  1.00 47.37           N  
ATOM    630 HE21 GLN A  39       6.617  37.377 -13.102  1.00 47.37           H  
ATOM    631 HE22 GLN A  39       5.926  35.738 -13.180  1.00 47.37           H  
ATOM    632  OE1 GLN A  39       7.937  34.587 -13.263  1.00 47.37           O  
ATOM    633  N   PRO A  40      12.596  37.097 -10.044  1.00 46.90           N  
ATOM    634  CA  PRO A  40      13.550  36.650  -9.043  1.00 46.90           C  
ATOM    635  HA  PRO A  40      14.566  36.787  -9.413  1.00 46.90           H  
ATOM    636  C   PRO A  40      13.281  35.169  -8.781  1.00 46.90           C  
ATOM    637  CB  PRO A  40      13.328  37.513  -7.795  1.00 46.90           C  
ATOM    638  HB2 PRO A  40      12.995  36.898  -6.959  1.00 46.90           H  
ATOM    639  HB3 PRO A  40      14.243  38.038  -7.521  1.00 46.90           H  
ATOM    640  O   PRO A  40      12.127  34.772  -8.630  1.00 46.90           O  
ATOM    641  CG  PRO A  40      12.231  38.511  -8.173  1.00 46.90           C  
ATOM    642  HG2 PRO A  40      11.493  38.609  -7.377  1.00 46.90           H  
ATOM    643  HG3 PRO A  40      12.683  39.480  -8.388  1.00 46.90           H  
ATOM    644  CD  PRO A  40      11.595  37.958  -9.444  1.00 46.90           C  
ATOM    645  HD2 PRO A  40      10.719  37.363  -9.186  1.00 46.90           H  
ATOM    646  HD3 PRO A  40      11.318  38.785 -10.097  1.00 46.90           H  
ATOM    647  N   LEU A  41      14.333  34.352  -8.790  1.00 46.76           N  
ATOM    648  H   LEU A  41      15.250  34.755  -8.916  1.00 46.76           H  
ATOM    649  CA  LEU A  41      14.260  32.985  -8.290  1.00 46.76           C  
ATOM    650  HA  LEU A  41      13.518  32.415  -8.851  1.00 46.76           H  
ATOM    651  C   LEU A  41      13.808  33.086  -6.836  1.00 46.76           C  
ATOM    652  CB  LEU A  41      15.649  32.329  -8.412  1.00 46.76           C  
ATOM    653  HB2 LEU A  41      15.691  31.460  -7.756  1.00 46.76           H  
ATOM    654  HB3 LEU A  41      16.398  33.037  -8.056  1.00 46.76           H  
ATOM    655  O   LEU A  41      14.565  33.608  -6.019  1.00 46.76           O  
ATOM    656  CG  LEU A  41      15.988  31.888  -9.846  1.00 46.76           C  
ATOM    657  HG  LEU A  41      15.649  32.642 -10.556  1.00 46.76           H  
ATOM    658  CD1 LEU A  41      17.499  31.729 -10.014  1.00 46.76           C  
ATOM    659 HD11 LEU A  41      17.726  31.412 -11.032  1.00 46.76           H  
ATOM    660 HD12 LEU A  41      17.991  32.682  -9.821  1.00 46.76           H  
ATOM    661 HD13 LEU A  41      17.873  30.986  -9.309  1.00 46.76           H  
ATOM    662  CD2 LEU A  41      15.326  30.549 -10.181  1.00 46.76           C  
ATOM    663 HD21 LEU A  41      14.243  30.639 -10.097  1.00 46.76           H  
ATOM    664 HD22 LEU A  41      15.574  30.259 -11.202  1.00 46.76           H  
ATOM    665 HD23 LEU A  41      15.671  29.777  -9.492  1.00 46.76           H  
ATOM    666  N   ASP A  42      12.567  32.671  -6.576  1.00 57.68           N  
ATOM    667  H   ASP A  42      11.973  32.395  -7.345  1.00 57.68           H  
ATOM    668  CA  ASP A  42      11.961  32.678  -5.249  1.00 57.68           C  
ATOM    669  HA  ASP A  42      11.792  33.712  -4.950  1.00 57.68           H  
ATOM    670  C   ASP A  42      12.952  32.058  -4.268  1.00 57.68           C  
ATOM    671  CB  ASP A  42      10.619  31.907  -5.241  1.00 57.68           C  
ATOM    672  HB2 ASP A  42      10.537  31.309  -6.149  1.00 57.68           H  
ATOM    673  HB3 ASP A  42      10.617  31.208  -4.404  1.00 57.68           H  
ATOM    674  O   ASP A  42      13.420  30.920  -4.439  1.00 57.68           O  
ATOM    675  CG  ASP A  42       9.361  32.778  -5.096  1.00 57.68           C  
ATOM    676  OD1 ASP A  42       9.471  33.938  -4.638  1.00 57.68           O  
ATOM    677  OD2 ASP A  42       8.280  32.269  -5.478  1.00 57.68           O  
ATOM    678  N   ASP A  43      13.322  32.858  -3.273  1.00 69.86           N  
ATOM    679  H   ASP A  43      12.862  33.751  -3.166  1.00 69.86           H  
ATOM    680  CA  ASP A  43      13.999  32.304  -2.127  1.00 69.86           C  
ATOM    681  HA  ASP A  43      14.834  31.744  -2.548  1.00 69.86           H  
ATOM    682  C   ASP A  43      13.036  31.334  -1.437  1.00 69.86           C  
ATOM    683  CB  ASP A  43      14.588  33.384  -1.217  1.00 69.86           C  
ATOM    684  HB2 ASP A  43      13.827  33.732  -0.518  1.00 69.86           H  
ATOM    685  HB3 ASP A  43      14.907  34.228  -1.828  1.00 69.86           H  
ATOM    686  O   ASP A  43      11.817  31.516  -1.515  1.00 69.86           O  
ATOM    687  CG  ASP A  43      15.814  32.867  -0.453  1.00 69.86           C  
ATOM    688  OD1 ASP A  43      16.218  31.692  -0.701  1.00 69.86           O  
ATOM    689  OD2 ASP A  43      16.399  33.688   0.284  1.00 69.86           O  
ATOM    690  N   CYS A  44      13.543  30.251  -0.849  1.00 74.30           N  
ATOM    691  H   CYS A  44      14.527  30.251  -0.621  1.00 74.30           H  
ATOM    692  CA  CYS A  44      12.648  29.327  -0.163  1.00 74.30           C  
ATOM    693  HA  CYS A  44      11.909  28.959  -0.876  1.00 74.30           H  
ATOM    694  C   CYS A  44      11.917  30.117   0.937  1.00 74.30           C  
ATOM    695  CB  CYS A  44      13.430  28.130   0.399  1.00 74.30           C  
ATOM    696  HB2 CYS A  44      12.743  27.508   0.973  1.00 74.30           H  
ATOM    697  HB3 CYS A  44      14.163  28.514   1.108  1.00 74.30           H  
ATOM    698  O   CYS A  44      12.573  30.783   1.730  1.00 74.30           O  
ATOM    699  SG  CYS A  44      14.290  27.069  -0.807  1.00 74.30           S  
ATOM    700  N   ASP A  45      10.579  30.073   0.941  1.00 80.48           N  
ATOM    701  H   ASP A  45      10.113  29.662   0.145  1.00 80.48           H  
ATOM    702  CA  ASP A  45       9.744  30.645   2.010  1.00 80.48           C  
ATOM    703  HA  ASP A  45       9.779  31.733   1.959  1.00 80.48           H  
ATOM    704  C   ASP A  45      10.265  30.219   3.395  1.00 80.48           C  
ATOM    705  CB  ASP A  45       8.297  30.172   1.784  1.00 80.48           C  
ATOM    706  HB2 ASP A  45       8.299  29.089   1.660  1.00 80.48           H  
ATOM    707  HB3 ASP A  45       7.921  30.610   0.860  1.00 80.48           H  
ATOM    708  O   ASP A  45      10.791  29.115   3.519  1.00 80.48           O  
ATOM    709  CG  ASP A  45       7.346  30.535   2.928  1.00 80.48           C  
ATOM    710  OD1 ASP A  45       7.388  31.694   3.381  1.00 80.48           O  
ATOM    711  OD2 ASP A  45       6.576  29.633   3.335  1.00 80.48           O  
ATOM    712  N   ASP A  46      10.075  31.040   4.433  1.00 78.97           N  
ATOM    713  H   ASP A  46       9.568  31.897   4.263  1.00 78.97           H  
ATOM    714  CA  ASP A  46      10.663  30.863   5.778  1.00 78.97           C  
ATOM    715  HA  ASP A  46      11.749  30.914   5.693  1.00 78.97           H  
ATOM    716  C   ASP A  46      10.313  29.507   6.436  1.00 78.97           C  
ATOM    717  CB  ASP A  46      10.188  32.006   6.701  1.00 78.97           C  
ATOM    718  HB2 ASP A  46       9.098  32.015   6.711  1.00 78.97           H  
ATOM    719  HB3 ASP A  46      10.521  31.789   7.716  1.00 78.97           H  
ATOM    720  O   ASP A  46      10.948  29.072   7.395  1.00 78.97           O  
ATOM    721  CG  ASP A  46      10.700  33.411   6.346  1.00 78.97           C  
ATOM    722  OD1 ASP A  46      11.710  33.525   5.619  1.00 78.97           O  
ATOM    723  OD2 ASP A  46      10.087  34.383   6.848  1.00 78.97           O  
ATOM    724  N   THR A  47       9.298  28.813   5.916  1.00 78.74           N  
ATOM    725  H   THR A  47       8.837  29.234   5.122  1.00 78.74           H  
ATOM    726  CA  THR A  47       8.871  27.470   6.339  1.00 78.74           C  
ATOM    727  HA  THR A  47       9.053  27.376   7.409  1.00 78.74           H  
ATOM    728  C   THR A  47       9.638  26.320   5.667  1.00 78.74           C  
ATOM    729  CB  THR A  47       7.363  27.299   6.105  1.00 78.74           C  
ATOM    730  HB  THR A  47       7.071  26.325   6.498  1.00 78.74           H  
ATOM    731  O   THR A  47       9.404  25.143   5.965  1.00 78.74           O  
ATOM    732  CG2 THR A  47       6.538  28.363   6.830  1.00 78.74           C  
ATOM    733 HG21 THR A  47       5.479  28.127   6.729  1.00 78.74           H  
ATOM    734 HG22 THR A  47       6.802  28.376   7.887  1.00 78.74           H  
ATOM    735 HG23 THR A  47       6.724  29.348   6.400  1.00 78.74           H  
ATOM    736  OG1 THR A  47       7.030  27.336   4.727  1.00 78.74           O  
ATOM    737  HG1 THR A  47       6.877  28.242   4.448  1.00 78.74           H  
ATOM    738  N   LYS A  48      10.552  26.627   4.743  1.00 86.53           N  
ATOM    739  H   LYS A  48      10.738  27.606   4.578  1.00 86.53           H  
ATOM    740  CA  LYS A  48      11.257  25.666   3.894  1.00 86.53           C  
ATOM    741  HA  LYS A  48      10.999  24.654   4.206  1.00 86.53           H  
ATOM    742  C   LYS A  48      12.767  25.794   4.022  1.00 86.53           C  
ATOM    743  CB  LYS A  48      10.839  25.852   2.433  1.00 86.53           C  
ATOM    744  HB2 LYS A  48      11.004  26.891   2.148  1.00 86.53           H  
ATOM    745  HB3 LYS A  48      11.467  25.216   1.808  1.00 86.53           H  
ATOM    746  O   LYS A  48      13.313  26.878   4.181  1.00 86.53           O  
ATOM    747  CG  LYS A  48       9.371  25.492   2.196  1.00 86.53           C  
ATOM    748  HG2 LYS A  48       9.186  24.464   2.507  1.00 86.53           H  
ATOM    749  HG3 LYS A  48       8.736  26.164   2.772  1.00 86.53           H  
ATOM    750  CD  LYS A  48       9.049  25.647   0.711  1.00 86.53           C  
ATOM    751  HD2 LYS A  48       9.597  24.894   0.143  1.00 86.53           H  
ATOM    752  HD3 LYS A  48       9.349  26.644   0.388  1.00 86.53           H  
ATOM    753  CE  LYS A  48       7.548  25.472   0.508  1.00 86.53           C  
ATOM    754  HE2 LYS A  48       7.036  26.173   1.168  1.00 86.53           H  
ATOM    755  HE3 LYS A  48       7.270  24.462   0.809  1.00 86.53           H  
ATOM    756  NZ  LYS A  48       7.188  25.732  -0.902  1.00 86.53           N  
ATOM    757  HZ1 LYS A  48       6.189  25.647  -1.027  1.00 86.53           H  
ATOM    758  HZ2 LYS A  48       7.461  26.676  -1.137  1.00 86.53           H  
ATOM    759  HZ3 LYS A  48       7.677  25.090  -1.509  1.00 86.53           H  
ATOM    760  N   TRP A  49      13.447  24.668   3.861  1.00 88.68           N  
ATOM    761  H   TRP A  49      12.928  23.829   3.644  1.00 88.68           H  
ATOM    762  CA  TRP A  49      14.897  24.593   3.821  1.00 88.68           C  
ATOM    763  HA  TRP A  49      15.308  25.562   4.105  1.00 88.68           H  
ATOM    764  C   TRP A  49      15.394  24.277   2.409  1.00 88.68           C  
ATOM    765  CB  TRP A  49      15.384  23.589   4.858  1.00 88.68           C  
ATOM    766  HB2 TRP A  49      14.930  23.820   5.821  1.00 88.68           H  
ATOM    767  HB3 TRP A  49      15.087  22.580   4.571  1.00 88.68           H  
ATOM    768  O   TRP A  49      14.773  23.506   1.678  1.00 88.68           O  
ATOM    769  CG  TRP A  49      16.859  23.650   5.013  1.00 88.68           C  
ATOM    770  CD1 TRP A  49      17.519  24.512   5.815  1.00 88.68           C  
ATOM    771  HD1 TRP A  49      17.039  25.230   6.463  1.00 88.68           H  
ATOM    772  CD2 TRP A  49      17.872  22.868   4.321  1.00 88.68           C  
ATOM    773  CE2 TRP A  49      19.154  23.322   4.755  1.00 88.68           C  
ATOM    774  CE3 TRP A  49      17.837  21.784   3.422  1.00 88.68           C  
ATOM    775  HE3 TRP A  49      16.887  21.388   3.097  1.00 88.68           H  
ATOM    776  NE1 TRP A  49      18.879  24.336   5.651  1.00 88.68           N  
ATOM    777  HE1 TRP A  49      19.572  24.869   6.156  1.00 88.68           H  
ATOM    778  CH2 TRP A  49      20.276  21.627   3.453  1.00 88.68           C  
ATOM    779  HH2 TRP A  49      21.177  21.122   3.139  1.00 88.68           H  
ATOM    780  CZ2 TRP A  49      20.345  22.720   4.331  1.00 88.68           C  
ATOM    781  HZ2 TRP A  49      21.301  23.074   4.687  1.00 88.68           H  
ATOM    782  CZ3 TRP A  49      19.028  21.161   3.010  1.00 88.68           C  
ATOM    783  HZ3 TRP A  49      18.986  20.283   2.382  1.00 88.68           H  
ATOM    784  N   ARG A  50      16.505  24.895   2.002  1.00 89.90           N  
ATOM    785  H   ARG A  50      17.014  25.441   2.683  1.00 89.90           H  
ATOM    786  CA  ARG A  50      17.067  24.768   0.653  1.00 89.90           C  
ATOM    787  HA  ARG A  50      16.282  24.442  -0.030  1.00 89.90           H  
ATOM    788  C   ARG A  50      18.179  23.716   0.619  1.00 89.90           C  
ATOM    789  CB  ARG A  50      17.568  26.147   0.186  1.00 89.90           C  
ATOM    790  HB2 ARG A  50      18.435  26.431   0.782  1.00 89.90           H  
ATOM    791  HB3 ARG A  50      16.795  26.897   0.356  1.00 89.90           H  
ATOM    792  O   ARG A  50      19.250  23.947   1.171  1.00 89.90           O  
ATOM    793  CG  ARG A  50      17.955  26.143  -1.301  1.00 89.90           C  
ATOM    794  HG2 ARG A  50      17.081  25.933  -1.917  1.00 89.90           H  
ATOM    795  HG3 ARG A  50      18.690  25.355  -1.466  1.00 89.90           H  
ATOM    796  CD  ARG A  50      18.605  27.464  -1.737  1.00 89.90           C  
ATOM    797  HD2 ARG A  50      19.339  27.758  -0.987  1.00 89.90           H  
ATOM    798  HD3 ARG A  50      19.150  27.294  -2.665  1.00 89.90           H  
ATOM    799  NE  ARG A  50      17.624  28.551  -1.916  1.00 89.90           N  
ATOM    800  HE  ARG A  50      17.387  29.102  -1.103  1.00 89.90           H  
ATOM    801  NH1 ARG A  50      17.228  28.295  -4.168  1.00 89.90           N  
ATOM    802 HH11 ARG A  50      17.966  27.607  -4.210  1.00 89.90           H  
ATOM    803 HH12 ARG A  50      16.650  28.527  -4.963  1.00 89.90           H  
ATOM    804  NH2 ARG A  50      16.138  29.852  -2.992  1.00 89.90           N  
ATOM    805 HH21 ARG A  50      16.108  30.433  -2.166  1.00 89.90           H  
ATOM    806 HH22 ARG A  50      15.504  30.067  -3.748  1.00 89.90           H  
ATOM    807  CZ  ARG A  50      17.000  28.886  -3.028  1.00 89.90           C  
ATOM    808  N   CYS A  51      17.957  22.633  -0.123  1.00 91.27           N  
ATOM    809  H   CYS A  51      17.037  22.513  -0.523  1.00 91.27           H  
ATOM    810  CA  CYS A  51      18.978  21.651  -0.490  1.00 91.27           C  
ATOM    811  HA  CYS A  51      19.380  21.186   0.411  1.00 91.27           H  
ATOM    812  C   CYS A  51      20.141  22.293  -1.270  1.00 91.27           C  
ATOM    813  CB  CYS A  51      18.323  20.574  -1.361  1.00 91.27           C  
ATOM    814  HB2 CYS A  51      19.073  19.833  -1.639  1.00 91.27           H  
ATOM    815  HB3 CYS A  51      17.978  21.073  -2.266  1.00 91.27           H  
ATOM    816  O   CYS A  51      19.980  23.325  -1.929  1.00 91.27           O  
ATOM    817  SG  CYS A  51      16.890  19.709  -0.678  1.00 91.27           S  
ATOM    818  N   THR A  52      21.304  21.638  -1.305  1.00 90.67           N  
ATOM    819  H   THR A  52      21.351  20.750  -0.826  1.00 90.67           H  
ATOM    820  CA  THR A  52      22.493  22.112  -2.047  1.00 90.67           C  
ATOM    821  HA  THR A  52      22.738  23.113  -1.694  1.00 90.67           H  
ATOM    822  C   THR A  52      22.228  22.227  -3.556  1.00 90.67           C  
ATOM    823  CB  THR A  52      23.703  21.205  -1.763  1.00 90.67           C  
ATOM    824  HB  THR A  52      23.487  20.170  -2.027  1.00 90.67           H  
ATOM    825  O   THR A  52      22.752  23.118  -4.226  1.00 90.67           O  
ATOM    826  CG2 THR A  52      24.978  21.630  -2.489  1.00 90.67           C  
ATOM    827 HG21 THR A  52      25.810  21.024  -2.132  1.00 90.67           H  
ATOM    828 HG22 THR A  52      24.865  21.469  -3.562  1.00 90.67           H  
ATOM    829 HG23 THR A  52      25.181  22.682  -2.292  1.00 90.67           H  
ATOM    830  OG1 THR A  52      24.003  21.254  -0.391  1.00 90.67           O  
ATOM    831  HG1 THR A  52      23.207  21.010   0.087  1.00 90.67           H  
ATOM    832  N   ASN A  53      21.345  21.391  -4.096  1.00 86.24           N  
ATOM    833  H   ASN A  53      21.092  20.588  -3.537  1.00 86.24           H  
ATOM    834  CA  ASN A  53      20.865  21.445  -5.475  1.00 86.24           C  
ATOM    835  HA  ASN A  53      21.715  21.705  -6.106  1.00 86.24           H  
ATOM    836  C   ASN A  53      19.782  22.517  -5.754  1.00 86.24           C  
ATOM    837  CB  ASN A  53      20.407  20.035  -5.873  1.00 86.24           C  
ATOM    838  HB2 ASN A  53      20.214  20.007  -6.946  1.00 86.24           H  
ATOM    839  HB3 ASN A  53      21.198  19.320  -5.646  1.00 86.24           H  
ATOM    840  O   ASN A  53      19.239  22.541  -6.858  1.00 86.24           O  
ATOM    841  CG  ASN A  53      19.143  19.606  -5.155  1.00 86.24           C  
ATOM    842  ND2 ASN A  53      18.721  18.389  -5.347  1.00 86.24           N  
ATOM    843 HD21 ASN A  53      17.936  18.101  -4.781  1.00 86.24           H  
ATOM    844 HD22 ASN A  53      19.273  17.711  -5.853  1.00 86.24           H  
ATOM    845  OD1 ASN A  53      18.491  20.348  -4.443  1.00 86.24           O  
ATOM    846  N   ASN A  54      19.487  23.409  -4.800  1.00 85.35           N  
ATOM    847  H   ASN A  54      19.958  23.299  -3.913  1.00 85.35           H  
ATOM    848  CA  ASN A  54      18.474  24.475  -4.867  1.00 85.35           C  
ATOM    849  HA  ASN A  54      18.596  25.037  -3.941  1.00 85.35           H  
ATOM    850  C   ASN A  54      17.000  24.032  -4.833  1.00 85.35           C  
ATOM    851  CB  ASN A  54      18.766  25.457  -6.021  1.00 85.35           C  
ATOM    852  HB2 ASN A  54      18.017  26.250  -6.023  1.00 85.35           H  
ATOM    853  HB3 ASN A  54      18.693  24.951  -6.983  1.00 85.35           H  
ATOM    854  O   ASN A  54      16.122  24.843  -5.133  1.00 85.35           O  
ATOM    855  CG  ASN A  54      20.109  26.121  -5.877  1.00 85.35           C  
ATOM    856  ND2 ASN A  54      21.052  25.815  -6.735  1.00 85.35           N  
ATOM    857 HD21 ASN A  54      21.970  26.167  -6.504  1.00 85.35           H  
ATOM    858 HD22 ASN A  54      20.901  25.040  -7.364  1.00 85.35           H  
ATOM    859  OD1 ASN A  54      20.308  26.935  -4.994  1.00 85.35           O  
ATOM    860  N   VAL A  55      16.704  22.790  -4.450  1.00 86.88           N  
ATOM    861  H   VAL A  55      17.457  22.151  -4.239  1.00 86.88           H  
ATOM    862  CA  VAL A  55      15.328  22.341  -4.180  1.00 86.88           C  
ATOM    863  HA  VAL A  55      14.654  22.841  -4.875  1.00 86.88           H  
ATOM    864  C   VAL A  55      14.917  22.745  -2.759  1.00 86.88           C  
ATOM    865  CB  VAL A  55      15.198  20.823  -4.416  1.00 86.88           C  
ATOM    866  HB  VAL A  55      15.901  20.292  -3.775  1.00 86.88           H  
ATOM    867  O   VAL A  55      15.705  22.607  -1.830  1.00 86.88           O  
ATOM    868  CG1 VAL A  55      13.786  20.308  -4.111  1.00 86.88           C  
ATOM    869 HG11 VAL A  55      13.044  20.854  -4.694  1.00 86.88           H  
ATOM    870 HG12 VAL A  55      13.568  20.418  -3.049  1.00 86.88           H  
ATOM    871 HG13 VAL A  55      13.722  19.246  -4.347  1.00 86.88           H  
ATOM    872  CG2 VAL A  55      15.499  20.478  -5.885  1.00 86.88           C  
ATOM    873 HG21 VAL A  55      15.424  19.400  -6.031  1.00 86.88           H  
ATOM    874 HG22 VAL A  55      14.793  20.985  -6.542  1.00 86.88           H  
ATOM    875 HG23 VAL A  55      16.511  20.786  -6.147  1.00 86.88           H  
ATOM    876  N   CYS A  56      13.693  23.251  -2.576  1.00 88.93           N  
ATOM    877  H   CYS A  56      13.082  23.354  -3.373  1.00 88.93           H  
ATOM    878  CA  CYS A  56      13.156  23.574  -1.251  1.00 88.93           C  
ATOM    879  HA  CYS A  56      13.981  23.814  -0.580  1.00 88.93           H  
ATOM    880  C   CYS A  56      12.377  22.378  -0.676  1.00 88.93           C  
ATOM    881  CB  CYS A  56      12.245  24.809  -1.317  1.00 88.93           C  
ATOM    882  HB2 CYS A  56      11.951  25.057  -0.297  1.00 88.93           H  
ATOM    883  HB3 CYS A  56      11.345  24.527  -1.864  1.00 88.93           H  
ATOM    884  O   CYS A  56      11.386  21.953  -1.275  1.00 88.93           O  
ATOM    885  SG  CYS A  56      12.888  26.324  -2.081  1.00 88.93           S  
ATOM    886  N   ILE A  57      12.774  21.900   0.499  1.00 86.81           N  
ATOM    887  H   ILE A  57      13.584  22.326   0.928  1.00 86.81           H  
ATOM    888  CA  ILE A  57      12.051  20.921   1.327  1.00 86.81           C  
ATOM    889  HA  ILE A  57      11.235  20.490   0.747  1.00 86.81           H  
ATOM    890  C   ILE A  57      11.415  21.625   2.531  1.00 86.81           C  
ATOM    891  CB  ILE A  57      12.982  19.762   1.741  1.00 86.81           C  
ATOM    892  HB  ILE A  57      12.413  19.099   2.393  1.00 86.81           H  
ATOM    893  O   ILE A  57      11.680  22.804   2.761  1.00 86.81           O  
ATOM    894  CG1 ILE A  57      14.215  20.256   2.526  1.00 86.81           C  
ATOM    895 HG12 ILE A  57      14.900  20.775   1.855  1.00 86.81           H  
ATOM    896 HG13 ILE A  57      13.896  20.949   3.304  1.00 86.81           H  
ATOM    897  CG2 ILE A  57      13.377  18.959   0.489  1.00 86.81           C  
ATOM    898 HG21 ILE A  57      13.946  18.076   0.779  1.00 86.81           H  
ATOM    899 HG22 ILE A  57      12.484  18.619  -0.036  1.00 86.81           H  
ATOM    900 HG23 ILE A  57      13.989  19.564  -0.180  1.00 86.81           H  
ATOM    901  CD1 ILE A  57      14.964  19.113   3.211  1.00 86.81           C  
ATOM    902 HD11 ILE A  57      15.401  18.440   2.473  1.00 86.81           H  
ATOM    903 HD12 ILE A  57      15.751  19.518   3.847  1.00 86.81           H  
ATOM    904 HD13 ILE A  57      14.277  18.542   3.836  1.00 86.81           H  
ATOM    905  N   ARG A  58      10.540  20.965   3.297  1.00 85.36           N  
ATOM    906  H   ARG A  58      10.453  19.966   3.174  1.00 85.36           H  
ATOM    907  CA  ARG A  58      10.038  21.560   4.549  1.00 85.36           C  
ATOM    908  HA  ARG A  58       9.681  22.573   4.363  1.00 85.36           H  
ATOM    909  C   ARG A  58      11.182  21.676   5.547  1.00 85.36           C  
ATOM    910  CB  ARG A  58       8.897  20.729   5.143  1.00 85.36           C  
ATOM    911  HB2 ARG A  58       8.709  21.068   6.161  1.00 85.36           H  
ATOM    912  HB3 ARG A  58       9.183  19.678   5.181  1.00 85.36           H  
ATOM    913  O   ARG A  58      12.027  20.796   5.603  1.00 85.36           O  
ATOM    914  CG  ARG A  58       7.615  20.904   4.327  1.00 85.36           C  
ATOM    915  HG2 ARG A  58       7.365  21.963   4.269  1.00 85.36           H  
ATOM    916  HG3 ARG A  58       7.756  20.503   3.324  1.00 85.36           H  
ATOM    917  CD  ARG A  58       6.484  20.157   5.026  1.00 85.36           C  
ATOM    918  HD2 ARG A  58       6.406  20.531   6.047  1.00 85.36           H  
ATOM    919  HD3 ARG A  58       6.732  19.097   5.069  1.00 85.36           H  
ATOM    920  NE  ARG A  58       5.196  20.346   4.334  1.00 85.36           N  
ATOM    921  HE  ARG A  58       5.213  20.824   3.443  1.00 85.36           H  
ATOM    922  NH1 ARG A  58       3.955  19.345   5.971  1.00 85.36           N  
ATOM    923 HH11 ARG A  58       3.078  19.063   6.386  1.00 85.36           H  
ATOM    924 HH12 ARG A  58       4.772  19.340   6.564  1.00 85.36           H  
ATOM    925  NH2 ARG A  58       2.941  20.107   4.120  1.00 85.36           N  
ATOM    926 HH21 ARG A  58       2.972  20.548   3.212  1.00 85.36           H  
ATOM    927 HH22 ARG A  58       2.068  19.764   4.494  1.00 85.36           H  
ATOM    928  CZ  ARG A  58       4.038  19.935   4.811  1.00 85.36           C  
ATOM    929  N   ASN A  59      11.203  22.741   6.346  1.00 84.67           N  
ATOM    930  H   ASN A  59      10.490  23.452   6.260  1.00 84.67           H  
ATOM    931  CA  ASN A  59      12.247  22.905   7.362  1.00 84.67           C  
ATOM    932  HA  ASN A  59      13.219  22.841   6.873  1.00 84.67           H  
ATOM    933  C   ASN A  59      12.222  21.780   8.420  1.00 84.67           C  
ATOM    934  CB  ASN A  59      12.094  24.305   7.973  1.00 84.67           C  
ATOM    935  HB2 ASN A  59      11.206  24.338   8.605  1.00 84.67           H  
ATOM    936  HB3 ASN A  59      11.980  25.042   7.179  1.00 84.67           H  
ATOM    937  O   ASN A  59      13.242  21.485   9.026  1.00 84.67           O  
ATOM    938  CG  ASN A  59      13.322  24.707   8.768  1.00 84.67           C  
ATOM    939  ND2 ASN A  59      13.176  24.992  10.040  1.00 84.67           N  
ATOM    940 HD21 ASN A  59      12.280  24.873  10.491  1.00 84.67           H  
ATOM    941 HD22 ASN A  59      14.025  25.197  10.546  1.00 84.67           H  
ATOM    942  OD1 ASN A  59      14.425  24.788   8.252  1.00 84.67           O  
ATOM    943  N   GLU A  60      11.061  21.140   8.592  1.00 84.85           N  
ATOM    944  H   GLU A  60      10.262  21.482   8.077  1.00 84.85           H  
ATOM    945  CA  GLU A  60      10.839  19.932   9.401  1.00 84.85           C  
ATOM    946  HA  GLU A  60      11.098  20.120  10.443  1.00 84.85           H  
ATOM    947  C   GLU A  60      11.658  18.716   8.927  1.00 84.85           C  
ATOM    948  CB  GLU A  60       9.349  19.544   9.294  1.00 84.85           C  
ATOM    949  HB2 GLU A  60       9.163  18.666   9.912  1.00 84.85           H  
ATOM    950  HB3 GLU A  60       9.166  19.262   8.257  1.00 84.85           H  
ATOM    951  O   GLU A  60      11.911  17.826   9.725  1.00 84.85           O  
ATOM    952  CG  GLU A  60       8.321  20.630   9.667  1.00 84.85           C  
ATOM    953  HG2 GLU A  60       8.670  21.606   9.329  1.00 84.85           H  
ATOM    954  HG3 GLU A  60       8.222  20.673  10.752  1.00 84.85           H  
ATOM    955  CD  GLU A  60       6.946  20.359   9.020  1.00 84.85           C  
ATOM    956  OE1 GLU A  60       6.378  21.301   8.417  1.00 84.85           O  
ATOM    957  OE2 GLU A  60       6.457  19.209   9.036  1.00 84.85           O  
ATOM    958  N   TRP A  61      12.043  18.677   7.646  1.00 88.60           N  
ATOM    959  H   TRP A  61      11.850  19.477   7.060  1.00 88.60           H  
ATOM    960  CA  TRP A  61      12.720  17.550   6.978  1.00 88.60           C  
ATOM    961  HA  TRP A  61      12.559  16.627   7.535  1.00 88.60           H  
ATOM    962  C   TRP A  61      14.231  17.744   6.891  1.00 88.60           C  
ATOM    963  CB  TRP A  61      12.139  17.369   5.574  1.00 88.60           C  
ATOM    964  HB2 TRP A  61      12.660  16.538   5.098  1.00 88.60           H  
ATOM    965  HB3 TRP A  61      12.346  18.265   4.989  1.00 88.60           H  
ATOM    966  O   TRP A  61      14.908  17.206   6.026  1.00 88.60           O  
ATOM    967  CG  TRP A  61      10.682  17.078   5.466  1.00 88.60           C  
ATOM    968  CD1 TRP A  61       9.848  16.776   6.484  1.00 88.60           C  
ATOM    969  HD1 TRP A  61      10.159  16.677   7.514  1.00 88.60           H  
ATOM    970  CD2 TRP A  61       9.909  16.903   4.249  1.00 88.60           C  
ATOM    971  CE2 TRP A  61       8.578  16.541   4.611  1.00 88.60           C  
ATOM    972  CE3 TRP A  61      10.214  16.959   2.874  1.00 88.60           C  
ATOM    973  HE3 TRP A  61      11.243  17.120   2.589  1.00 88.60           H  
ATOM    974  NE1 TRP A  61       8.591  16.504   5.990  1.00 88.60           N  
ATOM    975  HE1 TRP A  61       7.868  16.133   6.590  1.00 88.60           H  
ATOM    976  CH2 TRP A  61       7.926  16.351   2.284  1.00 88.60           C  
ATOM    977  HH2 TRP A  61       7.189  16.127   1.527  1.00 88.60           H  
ATOM    978  CZ2 TRP A  61       7.590  16.276   3.649  1.00 88.60           C  
ATOM    979  HZ2 TRP A  61       6.600  15.987   3.970  1.00 88.60           H  
ATOM    980  CZ3 TRP A  61       9.238  16.685   1.899  1.00 88.60           C  
ATOM    981  HZ3 TRP A  61       9.523  16.678   0.858  1.00 88.60           H  
ATOM    982  N   ARG A  62      14.772  18.633   7.717  1.00 89.00           N  
ATOM    983  H   ARG A  62      14.181  19.011   8.443  1.00 89.00           H  
ATOM    984  CA  ARG A  62      16.209  18.798   7.830  1.00 89.00           C  
ATOM    985  HA  ARG A  62      16.711  18.306   6.997  1.00 89.00           H  
ATOM    986  C   ARG A  62      16.670  18.099   9.090  1.00 89.00           C  
ATOM    987  CB  ARG A  62      16.548  20.281   7.794  1.00 89.00           C  
ATOM    988  HB2 ARG A  62      15.971  20.827   8.540  1.00 89.00           H  
ATOM    989  HB3 ARG A  62      16.294  20.657   6.802  1.00 89.00           H  
ATOM    990  O   ARG A  62      16.283  18.532  10.175  1.00 89.00           O  
ATOM    991  CG  ARG A  62      18.040  20.444   8.079  1.00 89.00           C  
ATOM    992  HG2 ARG A  62      18.597  19.578   7.723  1.00 89.00           H  
ATOM    993  HG3 ARG A  62      18.201  20.558   9.151  1.00 89.00           H  
ATOM    994  CD  ARG A  62      18.534  21.651   7.321  1.00 89.00           C  
ATOM    995  HD2 ARG A  62      17.919  22.519   7.559  1.00 89.00           H  
ATOM    996  HD3 ARG A  62      18.411  21.403   6.266  1.00 89.00           H  
ATOM    997  NE  ARG A  62      19.958  21.901   7.575  1.00 89.00           N  
ATOM    998  HE  ARG A  62      20.608  21.426   6.965  1.00 89.00           H  
ATOM    999  NH1 ARG A  62      19.589  23.059   9.470  1.00 89.00           N  
ATOM   1000 HH11 ARG A  62      18.619  22.786   9.399  1.00 89.00           H  
ATOM   1001 HH12 ARG A  62      19.940  23.500  10.307  1.00 89.00           H  
ATOM   1002  NH2 ARG A  62      21.693  22.776   8.765  1.00 89.00           N  
ATOM   1003 HH21 ARG A  62      21.975  23.281   9.593  1.00 89.00           H  
ATOM   1004 HH22 ARG A  62      22.344  22.219   8.231  1.00 89.00           H  
ATOM   1005  CZ  ARG A  62      20.418  22.576   8.597  1.00 89.00           C  
ATOM   1006  N   CYS A  63      17.565  17.128   8.945  1.00 89.64           N  
ATOM   1007  H   CYS A  63      17.717  16.732   8.028  1.00 89.64           H  
ATOM   1008  CA  CYS A  63      18.104  16.353  10.055  1.00 89.64           C  
ATOM   1009  HA  CYS A  63      18.787  15.623   9.622  1.00 89.64           H  
ATOM   1010  C   CYS A  63      17.037  15.527  10.781  1.00 89.64           C  
ATOM   1011  CB  CYS A  63      18.915  17.261  10.990  1.00 89.64           C  
ATOM   1012  HB2 CYS A  63      18.255  18.002  11.442  1.00 89.64           H  
ATOM   1013  HB3 CYS A  63      19.316  16.650  11.798  1.00 89.64           H  
ATOM   1014  O   CYS A  63      17.111  15.361  12.001  1.00 89.64           O  
ATOM   1015  SG  CYS A  63      20.283  18.097  10.164  1.00 89.64           S  
ATOM   1016  N   ASP A  64      16.041  15.030  10.048  1.00 83.90           N  
ATOM   1017  H   ASP A  64      16.091  15.103   9.042  1.00 83.90           H  
ATOM   1018  CA  ASP A  64      15.011  14.140  10.589  1.00 83.90           C  
ATOM   1019  HA  ASP A  64      14.927  14.330  11.659  1.00 83.90           H  
ATOM   1020  C   ASP A  64      15.391  12.651  10.459  1.00 83.90           C  
ATOM   1021  CB  ASP A  64      13.642  14.492   9.988  1.00 83.90           C  
ATOM   1022  HB2 ASP A  64      12.873  14.022  10.600  1.00 83.90           H  
ATOM   1023  HB3 ASP A  64      13.496  15.571  10.050  1.00 83.90           H  
ATOM   1024  O   ASP A  64      14.663  11.774  10.930  1.00 83.90           O  
ATOM   1025  CG  ASP A  64      13.444  14.043   8.540  1.00 83.90           C  
ATOM   1026  OD1 ASP A  64      14.428  13.554   7.946  1.00 83.90           O  
ATOM   1027  OD2 ASP A  64      12.282  14.163   8.090  1.00 83.90           O  
ATOM   1028  N   GLY A  65      16.566  12.365   9.886  1.00 83.34           N  
ATOM   1029  H   GLY A  65      17.072  13.118   9.443  1.00 83.34           H  
ATOM   1030  CA  GLY A  65      17.085  11.023   9.660  1.00 83.34           C  
ATOM   1031  HA2 GLY A  65      18.173  11.065   9.717  1.00 83.34           H  
ATOM   1032  HA3 GLY A  65      16.713  10.352  10.434  1.00 83.34           H  
ATOM   1033  C   GLY A  65      16.714  10.433   8.299  1.00 83.34           C  
ATOM   1034  O   GLY A  65      17.123   9.300   8.016  1.00 83.34           O  
ATOM   1035  N   PHE A  66      15.974  11.159   7.454  1.00 83.72           N  
ATOM   1036  H   PHE A  66      15.665  12.081   7.730  1.00 83.72           H  
ATOM   1037  CA  PHE A  66      15.534  10.716   6.135  1.00 83.72           C  
ATOM   1038  HA  PHE A  66      15.878   9.693   5.982  1.00 83.72           H  
ATOM   1039  C   PHE A  66      16.130  11.563   5.013  1.00 83.72           C  
ATOM   1040  CB  PHE A  66      14.005  10.694   6.062  1.00 83.72           C  
ATOM   1041  HB2 PHE A  66      13.699  10.415   5.053  1.00 83.72           H  
ATOM   1042  HB3 PHE A  66      13.623  11.698   6.243  1.00 83.72           H  
ATOM   1043  O   PHE A  66      16.460  12.726   5.164  1.00 83.72           O  
ATOM   1044  CG  PHE A  66      13.375   9.726   7.041  1.00 83.72           C  
ATOM   1045  CD1 PHE A  66      13.265   8.359   6.721  1.00 83.72           C  
ATOM   1046  HD1 PHE A  66      13.616   8.003   5.764  1.00 83.72           H  
ATOM   1047  CD2 PHE A  66      12.925  10.189   8.289  1.00 83.72           C  
ATOM   1048  HD2 PHE A  66      13.026  11.235   8.539  1.00 83.72           H  
ATOM   1049  CE1 PHE A  66      12.694   7.462   7.642  1.00 83.72           C  
ATOM   1050  HE1 PHE A  66      12.599   6.414   7.396  1.00 83.72           H  
ATOM   1051  CE2 PHE A  66      12.359   9.293   9.211  1.00 83.72           C  
ATOM   1052  HE2 PHE A  66      12.026   9.663  10.170  1.00 83.72           H  
ATOM   1053  CZ  PHE A  66      12.237   7.931   8.888  1.00 83.72           C  
ATOM   1054  HZ  PHE A  66      11.793   7.248   9.597  1.00 83.72           H  
ATOM   1055  N   LYS A  67      16.305  10.940   3.844  1.00 90.06           N  
ATOM   1056  H   LYS A  67      15.946  10.000   3.764  1.00 90.06           H  
ATOM   1057  CA  LYS A  67      16.815  11.622   2.653  1.00 90.06           C  
ATOM   1058  HA  LYS A  67      17.446  12.451   2.973  1.00 90.06           H  
ATOM   1059  C   LYS A  67      15.656  12.239   1.863  1.00 90.06           C  
ATOM   1060  CB  LYS A  67      17.669  10.644   1.838  1.00 90.06           C  
ATOM   1061  HB2 LYS A  67      18.480  10.268   2.461  1.00 90.06           H  
ATOM   1062  HB3 LYS A  67      17.050   9.807   1.515  1.00 90.06           H  
ATOM   1063  O   LYS A  67      15.100  11.586   0.975  1.00 90.06           O  
ATOM   1064  CG  LYS A  67      18.255  11.359   0.619  1.00 90.06           C  
ATOM   1065  HG2 LYS A  67      18.940  12.135   0.957  1.00 90.06           H  
ATOM   1066  HG3 LYS A  67      17.454  11.834   0.052  1.00 90.06           H  
ATOM   1067  CD  LYS A  67      18.979  10.399  -0.320  1.00 90.06           C  
ATOM   1068  HD2 LYS A  67      19.869  10.007   0.173  1.00 90.06           H  
ATOM   1069  HD3 LYS A  67      18.309   9.588  -0.604  1.00 90.06           H  
ATOM   1070  CE  LYS A  67      19.343  11.249  -1.532  1.00 90.06           C  
ATOM   1071  HE2 LYS A  67      18.424  11.677  -1.933  1.00 90.06           H  
ATOM   1072  HE3 LYS A  67      19.949  12.087  -1.188  1.00 90.06           H  
ATOM   1073  NZ  LYS A  67      20.057  10.487  -2.573  1.00 90.06           N  
ATOM   1074  HZ1 LYS A  67      20.912  10.114  -2.184  1.00 90.06           H  
ATOM   1075  HZ2 LYS A  67      19.469   9.739  -2.914  1.00 90.06           H  
ATOM   1076  HZ3 LYS A  67      20.277  11.131  -3.320  1.00 90.06           H  
ATOM   1077  N   ASP A  68      15.372  13.505   2.107  1.00 89.39           N  
ATOM   1078  H   ASP A  68      15.828  13.941   2.896  1.00 89.39           H  
ATOM   1079  CA  ASP A  68      14.409  14.344   1.394  1.00 89.39           C  
ATOM   1080  HA  ASP A  68      13.652  13.708   0.935  1.00 89.39           H  
ATOM   1081  C   ASP A  68      15.052  15.173   0.275  1.00 89.39           C  
ATOM   1082  CB  ASP A  68      13.699  15.251   2.402  1.00 89.39           C  
ATOM   1083  HB2 ASP A  68      13.084  15.966   1.856  1.00 89.39           H  
ATOM   1084  HB3 ASP A  68      14.412  15.815   3.005  1.00 89.39           H  
ATOM   1085  O   ASP A  68      14.463  15.378  -0.796  1.00 89.39           O  
ATOM   1086  CG  ASP A  68      12.800  14.399   3.285  1.00 89.39           C  
ATOM   1087  OD1 ASP A  68      11.729  14.009   2.754  1.00 89.39           O  
ATOM   1088  OD2 ASP A  68      13.186  14.111   4.424  1.00 89.39           O  
ATOM   1089  N   CYS A  69      16.301  15.595   0.449  1.00 88.38           N  
ATOM   1090  H   CYS A  69      16.710  15.446   1.361  1.00 88.38           H  
ATOM   1091  CA  CYS A  69      17.089  16.157  -0.633  1.00 88.38           C  
ATOM   1092  HA  CYS A  69      16.437  16.787  -1.238  1.00 88.38           H  
ATOM   1093  C   CYS A  69      17.647  15.042  -1.524  1.00 88.38           C  
ATOM   1094  CB  CYS A  69      18.203  17.048  -0.098  1.00 88.38           C  
ATOM   1095  HB2 CYS A  69      18.796  17.376  -0.952  1.00 88.38           H  
ATOM   1096  HB3 CYS A  69      18.834  16.459   0.567  1.00 88.38           H  
ATOM   1097  O   CYS A  69      18.305  14.100  -1.080  1.00 88.38           O  
ATOM   1098  SG  CYS A  69      17.676  18.541   0.761  1.00 88.38           S  
ATOM   1099  N   SER A  70      17.496  15.173  -2.845  1.00 87.14           N  
ATOM   1100  H   SER A  70      16.941  15.944  -3.189  1.00 87.14           H  
ATOM   1101  CA  SER A  70      18.054  14.190  -3.792  1.00 87.14           C  
ATOM   1102  HA  SER A  70      17.664  13.213  -3.505  1.00 87.14           H  
ATOM   1103  C   SER A  70      19.587  14.075  -3.727  1.00 87.14           C  
ATOM   1104  CB  SER A  70      17.574  14.460  -5.221  1.00 87.14           C  
ATOM   1105  HB2 SER A  70      18.198  13.911  -5.926  1.00 87.14           H  
ATOM   1106  HB3 SER A  70      16.552  14.092  -5.313  1.00 87.14           H  
ATOM   1107  O   SER A  70      20.131  13.009  -4.035  1.00 87.14           O  
ATOM   1108  OG  SER A  70      17.582  15.834  -5.544  1.00 87.14           O  
ATOM   1109  HG  SER A  70      16.680  16.092  -5.745  1.00 87.14           H  
ATOM   1110  N   ASP A  71      20.270  15.122  -3.258  1.00 87.35           N  
ATOM   1111  H   ASP A  71      19.744  15.923  -2.942  1.00 87.35           H  
ATOM   1112  CA  ASP A  71      21.712  15.170  -2.985  1.00 87.35           C  
ATOM   1113  HA  ASP A  71      22.204  14.416  -3.599  1.00 87.35           H  
ATOM   1114  C   ASP A  71      22.095  14.843  -1.524  1.00 87.35           C  
ATOM   1115  CB  ASP A  71      22.265  16.537  -3.426  1.00 87.35           C  
ATOM   1116  HB2 ASP A  71      23.349  16.540  -3.309  1.00 87.35           H  
ATOM   1117  HB3 ASP A  71      22.049  16.676  -4.485  1.00 87.35           H  
ATOM   1118  O   ASP A  71      23.280  14.886  -1.195  1.00 87.35           O  
ATOM   1119  CG  ASP A  71      21.680  17.715  -2.647  1.00 87.35           C  
ATOM   1120  OD1 ASP A  71      20.944  17.490  -1.665  1.00 87.35           O  
ATOM   1121  OD2 ASP A  71      21.907  18.864  -3.068  1.00 87.35           O  
ATOM   1122  N   ASN A  72      21.129  14.471  -0.670  1.00 88.17           N  
ATOM   1123  H   ASN A  72      20.168  14.503  -0.981  1.00 88.17           H  
ATOM   1124  CA  ASN A  72      21.332  14.130   0.744  1.00 88.17           C  
ATOM   1125  HA  ASN A  72      20.349  13.952   1.182  1.00 88.17           H  
ATOM   1126  C   ASN A  72      21.943  15.277   1.571  1.00 88.17           C  
ATOM   1127  CB  ASN A  72      22.137  12.815   0.808  1.00 88.17           C  
ATOM   1128  HB2 ASN A  72      23.192  13.016   0.623  1.00 88.17           H  
ATOM   1129  HB3 ASN A  72      21.781  12.134   0.035  1.00 88.17           H  
ATOM   1130  O   ASN A  72      22.747  15.028   2.470  1.00 88.17           O  
ATOM   1131  CG  ASN A  72      22.008  12.080   2.125  1.00 88.17           C  
ATOM   1132  ND2 ASN A  72      22.875  12.302   3.075  1.00 88.17           N  
ATOM   1133 HD21 ASN A  72      22.605  11.887   3.956  1.00 88.17           H  
ATOM   1134 HD22 ASN A  72      23.280  13.227   3.085  1.00 88.17           H  
ATOM   1135  OD1 ASN A  72      21.160  11.229   2.271  1.00 88.17           O  
ATOM   1136  N   SER A  73      21.695  16.533   1.194  1.00 93.22           N  
ATOM   1137  H   SER A  73      21.063  16.689   0.422  1.00 93.22           H  
ATOM   1138  CA  SER A  73      22.269  17.698   1.881  1.00 93.22           C  
ATOM   1139  HA  SER A  73      23.260  17.431   2.246  1.00 93.22           H  
ATOM   1140  C   SER A  73      21.485  18.158   3.113  1.00 93.22           C  
ATOM   1141  CB  SER A  73      22.466  18.849   0.900  1.00 93.22           C  
ATOM   1142  HB2 SER A  73      22.829  19.715   1.454  1.00 93.22           H  
ATOM   1143  HB3 SER A  73      23.229  18.561   0.176  1.00 93.22           H  
ATOM   1144  O   SER A  73      22.056  18.829   3.968  1.00 93.22           O  
ATOM   1145  OG  SER A  73      21.287  19.199   0.205  1.00 93.22           O  
ATOM   1146  HG  SER A  73      21.114  18.522  -0.453  1.00 93.22           H  
ATOM   1147  N   ASP A  74      20.219  17.774   3.214  1.00 91.14           N  
ATOM   1148  H   ASP A  74      19.884  17.107   2.534  1.00 91.14           H  
ATOM   1149  CA  ASP A  74      19.373  17.844   4.410  1.00 91.14           C  
ATOM   1150  HA  ASP A  74      19.257  18.881   4.725  1.00 91.14           H  
ATOM   1151  C   ASP A  74      19.946  17.066   5.594  1.00 91.14           C  
ATOM   1152  CB  ASP A  74      17.990  17.280   4.074  1.00 91.14           C  
ATOM   1153  HB2 ASP A  74      17.486  18.011   3.441  1.00 91.14           H  
ATOM   1154  HB3 ASP A  74      17.413  17.200   4.995  1.00 91.14           H  
ATOM   1155  O   ASP A  74      19.972  17.588   6.703  1.00 91.14           O  
ATOM   1156  CG  ASP A  74      17.976  15.922   3.352  1.00 91.14           C  
ATOM   1157  OD1 ASP A  74      18.998  15.482   2.754  1.00 91.14           O  
ATOM   1158  OD2 ASP A  74      16.876  15.407   3.159  1.00 91.14           O  
ATOM   1159  N   GLU A  75      20.512  15.890   5.328  1.00 92.56           N  
ATOM   1160  H   GLU A  75      20.285  15.489   4.429  1.00 92.56           H  
ATOM   1161  CA  GLU A  75      21.077  15.003   6.353  1.00 92.56           C  
ATOM   1162  HA  GLU A  75      20.613  15.244   7.310  1.00 92.56           H  
ATOM   1163  C   GLU A  75      22.583  15.206   6.568  1.00 92.56           C  
ATOM   1164  CB  GLU A  75      20.731  13.546   6.014  1.00 92.56           C  
ATOM   1165  HB2 GLU A  75      21.150  12.888   6.777  1.00 92.56           H  
ATOM   1166  HB3 GLU A  75      21.176  13.281   5.055  1.00 92.56           H  
ATOM   1167  O   GLU A  75      23.284  14.363   7.134  1.00 92.56           O  
ATOM   1168  CG  GLU A  75      19.219  13.309   5.948  1.00 92.56           C  
ATOM   1169  HG2 GLU A  75      18.824  13.814   5.066  1.00 92.56           H  
ATOM   1170  HG3 GLU A  75      19.047  12.239   5.834  1.00 92.56           H  
ATOM   1171  CD  GLU A  75      18.535  13.822   7.226  1.00 92.56           C  
ATOM   1172  OE1 GLU A  75      17.892  14.892   7.190  1.00 92.56           O  
ATOM   1173  OE2 GLU A  75      18.852  13.267   8.304  1.00 92.56           O  
ATOM   1174  N   GLN A  76      23.128  16.321   6.082  1.00 90.22           N  
ATOM   1175  H   GLN A  76      22.497  17.006   5.692  1.00 90.22           H  
ATOM   1176  CA  GLN A  76      24.528  16.679   6.279  1.00 90.22           C  
ATOM   1177  HA  GLN A  76      25.064  15.816   6.674  1.00 90.22           H  
ATOM   1178  C   GLN A  76      24.667  17.787   7.316  1.00 90.22           C  
ATOM   1179  CB  GLN A  76      25.190  17.046   4.945  1.00 90.22           C  
ATOM   1180  HB2 GLN A  76      24.530  17.700   4.375  1.00 90.22           H  
ATOM   1181  HB3 GLN A  76      26.121  17.579   5.139  1.00 90.22           H  
ATOM   1182  O   GLN A  76      23.957  18.790   7.302  1.00 90.22           O  
ATOM   1183  CG  GLN A  76      25.512  15.786   4.132  1.00 90.22           C  
ATOM   1184  HG2 GLN A  76      26.268  15.201   4.657  1.00 90.22           H  
ATOM   1185  HG3 GLN A  76      24.619  15.167   4.056  1.00 90.22           H  
ATOM   1186  CD  GLN A  76      26.042  16.112   2.741  1.00 90.22           C  
ATOM   1187  NE2 GLN A  76      25.488  15.520   1.708  1.00 90.22           N  
ATOM   1188 HE21 GLN A  76      24.596  15.070   1.856  1.00 90.22           H  
ATOM   1189 HE22 GLN A  76      25.781  15.821   0.790  1.00 90.22           H  
ATOM   1190  OE1 GLN A  76      26.967  16.889   2.555  1.00 90.22           O  
ATOM   1191  N   ASN A  77      25.684  17.645   8.171  1.00 85.20           N  
ATOM   1192  H   ASN A  77      26.212  16.784   8.141  1.00 85.20           H  
ATOM   1193  CA  ASN A  77      26.064  18.657   9.156  1.00 85.20           C  
ATOM   1194  HA  ASN A  77      26.889  18.231   9.727  1.00 85.20           H  
ATOM   1195  C   ASN A  77      24.957  18.956  10.193  1.00 85.20           C  
ATOM   1196  CB  ASN A  77      26.595  19.887   8.395  1.00 85.20           C  
ATOM   1197  HB2 ASN A  77      27.088  19.570   7.476  1.00 85.20           H  
ATOM   1198  HB3 ASN A  77      25.755  20.527   8.123  1.00 85.20           H  
ATOM   1199  O   ASN A  77      24.742  20.101  10.599  1.00 85.20           O  
ATOM   1200  CG  ASN A  77      27.607  20.692   9.175  1.00 85.20           C  
ATOM   1201  ND2 ASN A  77      27.807  21.933   8.802  1.00 85.20           N  
ATOM   1202 HD21 ASN A  77      27.226  22.336   8.081  1.00 85.20           H  
ATOM   1203 HD22 ASN A  77      28.455  22.455   9.375  1.00 85.20           H  
ATOM   1204  OD1 ASN A  77      28.287  20.225  10.068  1.00 85.20           O  
ATOM   1205  N   CYS A  78      24.270  17.899  10.630  1.00 82.93           N  
ATOM   1206  H   CYS A  78      24.422  17.010  10.175  1.00 82.93           H  
ATOM   1207  CA  CYS A  78      23.236  17.935  11.664  1.00 82.93           C  
ATOM   1208  HA  CYS A  78      22.570  18.771  11.450  1.00 82.93           H  
ATOM   1209  C   CYS A  78      23.779  18.186  13.079  1.00 82.93           C  
ATOM   1210  CB  CYS A  78      22.431  16.639  11.558  1.00 82.93           C  
ATOM   1211  HB2 CYS A  78      23.087  15.777  11.673  1.00 82.93           H  
ATOM   1212  HB3 CYS A  78      21.684  16.611  12.351  1.00 82.93           H  
ATOM   1213  O   CYS A  78      23.014  18.484  13.994  1.00 82.93           O  
ATOM   1214  SG  CYS A  78      21.584  16.545   9.966  1.00 82.93           S  
ATOM   1215  N   ASP A  79      25.105  18.188  13.237  1.00 71.73           N  
ATOM   1216  H   ASP A  79      25.667  17.835  12.476  1.00 71.73           H  
ATOM   1217  CA  ASP A  79      25.803  18.489  14.491  1.00 71.73           C  
ATOM   1218  HA  ASP A  79      25.469  17.789  15.256  1.00 71.73           H  
ATOM   1219  C   ASP A  79      25.523  19.917  15.003  1.00 71.73           C  
ATOM   1220  CB  ASP A  79      27.315  18.292  14.274  1.00 71.73           C  
ATOM   1221  HB2 ASP A  79      27.656  19.014  13.532  1.00 71.73           H  
ATOM   1222  HB3 ASP A  79      27.832  18.506  15.210  1.00 71.73           H  
ATOM   1223  O   ASP A  79      25.670  20.192  16.191  1.00 71.73           O  
ATOM   1224  CG  ASP A  79      27.710  16.881  13.818  1.00 71.73           C  
ATOM   1225  OD1 ASP A  79      26.986  15.920  14.153  1.00 71.73           O  
ATOM   1226  OD2 ASP A  79      28.740  16.777  13.115  1.00 71.73           O  
ATOM   1227  N   ALA A  80      25.091  20.830  14.120  1.00 57.17           N  
ATOM   1228  H   ALA A  80      25.001  20.533  13.159  1.00 57.17           H  
ATOM   1229  CA  ALA A  80      24.731  22.210  14.460  1.00 57.17           C  
ATOM   1230  HA  ALA A  80      25.250  22.484  15.379  1.00 57.17           H  
ATOM   1231  C   ALA A  80      23.227  22.423  14.745  1.00 57.17           C  
ATOM   1232  CB  ALA A  80      25.256  23.125  13.346  1.00 57.17           C  
ATOM   1233  HB1 ALA A  80      25.057  24.165  13.602  1.00 57.17           H  
ATOM   1234  HB2 ALA A  80      26.331  22.984  13.231  1.00 57.17           H  
ATOM   1235  HB3 ALA A  80      24.758  22.885  12.406  1.00 57.17           H  
ATOM   1236  O   ALA A  80      22.830  23.544  15.060  1.00 57.17           O  
ATOM   1237  N   HIS A  81      22.397  21.375  14.629  1.00 51.06           N  
ATOM   1238  H   HIS A  81      22.794  20.476  14.394  1.00 51.06           H  
ATOM   1239  CA  HIS A  81      20.946  21.416  14.871  1.00 51.06           C  
ATOM   1240  HA  HIS A  81      20.701  22.362  15.353  1.00 51.06           H  
ATOM   1241  C   HIS A  81      20.448  20.350  15.846  1.00 51.06           C  
ATOM   1242  CB  HIS A  81      20.167  21.354  13.549  1.00 51.06           C  
ATOM   1243  HB2 HIS A  81      19.104  21.203  13.737  1.00 51.06           H  
ATOM   1244  HB3 HIS A  81      20.522  20.514  12.952  1.00 51.06           H  
ATOM   1245  O   HIS A  81      19.239  20.150  15.937  1.00 51.06           O  
ATOM   1246  CG  HIS A  81      20.302  22.626  12.778  1.00 51.06           C  
ATOM   1247  CD2 HIS A  81      21.297  22.916  11.897  1.00 51.06           C  
ATOM   1248  HD2 HIS A  81      22.093  22.244  11.612  1.00 51.06           H  
ATOM   1249  ND1 HIS A  81      19.547  23.762  12.944  1.00 51.06           N  
ATOM   1250  HD1 HIS A  81      18.779  23.859  13.593  1.00 51.06           H  
ATOM   1251  CE1 HIS A  81      20.070  24.724  12.170  1.00 51.06           C  
ATOM   1252  HE1 HIS A  81      19.701  25.737  12.109  1.00 51.06           H  
ATOM   1253  NE2 HIS A  81      21.127  24.247  11.483  1.00 51.06           N  
ATOM   1254  N   ALA A  82      21.336  19.713  16.618  1.00 45.55           N  
ATOM   1255  H   ALA A  82      22.322  19.888  16.489  1.00 45.55           H  
ATOM   1256  CA  ALA A  82      20.904  19.104  17.868  1.00 45.55           C  
ATOM   1257  HA  ALA A  82      20.241  18.265  17.656  1.00 45.55           H  
ATOM   1258  C   ALA A  82      20.125  20.186  18.630  1.00 45.55           C  
ATOM   1259  CB  ALA A  82      22.132  18.598  18.638  1.00 45.55           C  
ATOM   1260  HB1 ALA A  82      22.646  17.837  18.050  1.00 45.55           H  
ATOM   1261  HB2 ALA A  82      21.812  18.167  19.586  1.00 45.55           H  
ATOM   1262  HB3 ALA A  82      22.816  19.424  18.836  1.00 45.55           H  
ATOM   1263  O   ALA A  82      20.718  21.214  18.975  1.00 45.55           O  
ATOM   1264  N   GLU A  83      18.795  20.016  18.746  1.00 50.27           N  
ATOM   1265  H   GLU A  83      18.370  19.206  18.319  1.00 50.27           H  
ATOM   1266  CA  GLU A  83      17.929  20.975  19.434  1.00 50.27           C  
ATOM   1267  HA  GLU A  83      17.810  21.846  18.790  1.00 50.27           H  
ATOM   1268  C   GLU A  83      18.653  21.370  20.728  1.00 50.27           C  
ATOM   1269  CB  GLU A  83      16.526  20.405  19.786  1.00 50.27           C  
ATOM   1270  HB2 GLU A  83      16.120  21.036  20.576  1.00 50.27           H  
ATOM   1271  HB3 GLU A  83      16.632  19.400  20.195  1.00 50.27           H  
ATOM   1272  O   GLU A  83      19.157  20.474  21.420  1.00 50.27           O  
ATOM   1273  CG  GLU A  83      15.474  20.390  18.655  1.00 50.27           C  
ATOM   1274  HG2 GLU A  83      15.712  19.583  17.961  1.00 50.27           H  
ATOM   1275  HG3 GLU A  83      15.547  21.333  18.113  1.00 50.27           H  
ATOM   1276  CD  GLU A  83      14.010  20.226  19.159  1.00 50.27           C  
ATOM   1277  OE1 GLU A  83      13.059  20.726  18.512  1.00 50.27           O  
ATOM   1278  OE2 GLU A  83      13.745  19.664  20.249  1.00 50.27           O  
ATOM   1279  N   PRO A  84      18.758  22.673  21.063  1.00 47.07           N  
ATOM   1280  CA  PRO A  84      19.129  23.020  22.424  1.00 47.07           C  
ATOM   1281  HA  PRO A  84      20.165  22.750  22.629  1.00 47.07           H  
ATOM   1282  C   PRO A  84      18.182  22.217  23.306  1.00 47.07           C  
ATOM   1283  CB  PRO A  84      18.919  24.532  22.549  1.00 47.07           C  
ATOM   1284  HB2 PRO A  84      18.569  24.816  23.541  1.00 47.07           H  
ATOM   1285  HB3 PRO A  84      19.853  25.044  22.316  1.00 47.07           H  
ATOM   1286  O   PRO A  84      16.977  22.261  23.045  1.00 47.07           O  
ATOM   1287  CG  PRO A  84      17.884  24.852  21.469  1.00 47.07           C  
ATOM   1288  HG2 PRO A  84      16.882  24.712  21.873  1.00 47.07           H  
ATOM   1289  HG3 PRO A  84      18.000  25.865  21.085  1.00 47.07           H  
ATOM   1290  CD  PRO A  84      18.146  23.806  20.387  1.00 47.07           C  
ATOM   1291  HD2 PRO A  84      18.842  24.199  19.646  1.00 47.07           H  
ATOM   1292  HD3 PRO A  84      17.201  23.537  19.915  1.00 47.07           H  
ATOM   1293  N   GLU A  85      18.729  21.416  24.232  1.00 48.23           N  
ATOM   1294  H   GLU A  85      19.736  21.359  24.291  1.00 48.23           H  
ATOM   1295  CA  GLU A  85      17.947  20.608  25.168  1.00 48.23           C  
ATOM   1296  HA  GLU A  85      17.607  19.696  24.679  1.00 48.23           H  
ATOM   1297  C   GLU A  85      16.746  21.452  25.578  1.00 48.23           C  
ATOM   1298  CB  GLU A  85      18.779  20.251  26.415  1.00 48.23           C  
ATOM   1299  HB2 GLU A  85      18.114  19.778  27.139  1.00 48.23           H  
ATOM   1300  HB3 GLU A  85      19.173  21.167  26.856  1.00 48.23           H  
ATOM   1301  O   GLU A  85      16.934  22.515  26.177  1.00 48.23           O  
ATOM   1302  CG  GLU A  85      19.945  19.291  26.132  1.00 48.23           C  
ATOM   1303  HG2 GLU A  85      20.631  19.768  25.432  1.00 48.23           H  
ATOM   1304  HG3 GLU A  85      19.545  18.396  25.655  1.00 48.23           H  
ATOM   1305  CD  GLU A  85      20.726  18.883  27.399  1.00 48.23           C  
ATOM   1306  OE1 GLU A  85      21.561  17.955  27.286  1.00 48.23           O  
ATOM   1307  OE2 GLU A  85      20.519  19.493  28.473  1.00 48.23           O  
ATOM   1308  N   LYS A  86      15.542  21.077  25.111  1.00 49.30           N  
ATOM   1309  H   LYS A  86      15.489  20.277  24.496  1.00 49.30           H  
ATOM   1310  CA  LYS A  86      14.332  21.844  25.400  1.00 49.30           C  
ATOM   1311  HA  LYS A  86      14.414  22.829  24.941  1.00 49.30           H  
ATOM   1312  C   LYS A  86      14.324  22.014  26.903  1.00 49.30           C  
ATOM   1313  CB  LYS A  86      13.063  21.122  24.908  1.00 49.30           C  
ATOM   1314  HB2 LYS A  86      13.262  20.055  24.811  1.00 49.30           H  
ATOM   1315  HB3 LYS A  86      12.268  21.250  25.643  1.00 49.30           H  
ATOM   1316  O   LYS A  86      14.275  21.011  27.620  1.00 49.30           O  
ATOM   1317  CG  LYS A  86      12.569  21.695  23.575  1.00 49.30           C  
ATOM   1318  HG2 LYS A  86      12.234  22.721  23.729  1.00 49.30           H  
ATOM   1319  HG3 LYS A  86      13.394  21.696  22.863  1.00 49.30           H  
ATOM   1320  CD  LYS A  86      11.416  20.859  23.006  1.00 49.30           C  
ATOM   1321  HD2 LYS A  86      11.771  19.837  22.880  1.00 49.30           H  
ATOM   1322  HD3 LYS A  86      10.574  20.860  23.699  1.00 49.30           H  
ATOM   1323  CE  LYS A  86      10.985  21.442  21.655  1.00 49.30           C  
ATOM   1324  HE2 LYS A  86       9.994  21.889  21.740  1.00 49.30           H  
ATOM   1325  HE3 LYS A  86      11.691  22.229  21.390  1.00 49.30           H  
ATOM   1326  NZ  LYS A  86      11.033  20.421  20.584  1.00 49.30           N  
ATOM   1327  HZ1 LYS A  86      11.980  20.085  20.487  1.00 49.30           H  
ATOM   1328  HZ2 LYS A  86      10.441  19.619  20.746  1.00 49.30           H  
ATOM   1329  HZ3 LYS A  86      10.895  20.809  19.662  1.00 49.30           H  
ATOM   1330  N   GLU A  87      14.442  23.267  27.347  1.00 47.59           N  
ATOM   1331  H   GLU A  87      14.660  24.000  26.688  1.00 47.59           H  
ATOM   1332  CA  GLU A  87      14.334  23.594  28.760  1.00 47.59           C  
ATOM   1333  HA  GLU A  87      15.235  23.244  29.264  1.00 47.59           H  
ATOM   1334  C   GLU A  87      13.113  22.855  29.307  1.00 47.59           C  
ATOM   1335  CB  GLU A  87      14.171  25.102  28.995  1.00 47.59           C  
ATOM   1336  HB2 GLU A  87      13.346  25.487  28.395  1.00 47.59           H  
ATOM   1337  HB3 GLU A  87      13.903  25.218  30.045  1.00 47.59           H  
ATOM   1338  O   GLU A  87      12.098  22.782  28.600  1.00 47.59           O  
ATOM   1339  CG  GLU A  87      15.450  25.905  28.692  1.00 47.59           C  
ATOM   1340  HG2 GLU A  87      16.294  25.219  28.633  1.00 47.59           H  
ATOM   1341  HG3 GLU A  87      15.343  26.374  27.714  1.00 47.59           H  
ATOM   1342  CD  GLU A  87      15.774  26.980  29.749  1.00 47.59           C  
ATOM   1343  OE1 GLU A  87      16.959  27.383  29.815  1.00 47.59           O  
ATOM   1344  OE2 GLU A  87      14.857  27.418  30.481  1.00 47.59           O  
ATOM   1345  N   PRO A  88      13.204  22.248  30.501  1.00 44.24           N  
ATOM   1346  CA  PRO A  88      12.102  21.481  31.046  1.00 44.24           C  
ATOM   1347  HA  PRO A  88      11.867  20.640  30.393  1.00 44.24           H  
ATOM   1348  C   PRO A  88      10.896  22.417  31.134  1.00 44.24           C  
ATOM   1349  CB  PRO A  88      12.594  20.962  32.403  1.00 44.24           C  
ATOM   1350  HB2 PRO A  88      11.795  20.922  33.143  1.00 44.24           H  
ATOM   1351  HB3 PRO A  88      13.036  19.975  32.270  1.00 44.24           H  
ATOM   1352  O   PRO A  88      10.858  23.321  31.966  1.00 44.24           O  
ATOM   1353  CG  PRO A  88      13.688  21.954  32.804  1.00 44.24           C  
ATOM   1354  HG2 PRO A  88      14.441  21.492  33.442  1.00 44.24           H  
ATOM   1355  HG3 PRO A  88      13.237  22.810  33.306  1.00 44.24           H  
ATOM   1356  CD  PRO A  88      14.274  22.401  31.469  1.00 44.24           C  
ATOM   1357  HD2 PRO A  88      14.609  23.436  31.539  1.00 44.24           H  
ATOM   1358  HD3 PRO A  88      15.104  21.751  31.192  1.00 44.24           H  
ATOM   1359  N   VAL A  89       9.933  22.249  30.223  1.00 52.09           N  
ATOM   1360  H   VAL A  89      10.107  21.611  29.460  1.00 52.09           H  
ATOM   1361  CA  VAL A  89       8.668  22.979  30.276  1.00 52.09           C  
ATOM   1362  HA  VAL A  89       8.873  24.020  30.526  1.00 52.09           H  
ATOM   1363  C   VAL A  89       7.907  22.343  31.426  1.00 52.09           C  
ATOM   1364  CB  VAL A  89       7.896  22.962  28.943  1.00 52.09           C  
ATOM   1365  HB  VAL A  89       7.608  21.941  28.692  1.00 52.09           H  
ATOM   1366  O   VAL A  89       7.244  21.320  31.272  1.00 52.09           O  
ATOM   1367  CG1 VAL A  89       6.634  23.829  29.051  1.00 52.09           C  
ATOM   1368 HG11 VAL A  89       6.101  23.830  28.101  1.00 52.09           H  
ATOM   1369 HG12 VAL A  89       6.900  24.852  29.317  1.00 52.09           H  
ATOM   1370 HG13 VAL A  89       5.967  23.426  29.813  1.00 52.09           H  
ATOM   1371  CG2 VAL A  89       8.744  23.520  27.790  1.00 52.09           C  
ATOM   1372 HG21 VAL A  89       8.151  23.561  26.876  1.00 52.09           H  
ATOM   1373 HG22 VAL A  89       9.605  22.876  27.615  1.00 52.09           H  
ATOM   1374 HG23 VAL A  89       9.100  24.519  28.039  1.00 52.09           H  
ATOM   1375  N   ASP A  90       8.124  22.901  32.611  1.00 54.71           N  
ATOM   1376  H   ASP A  90       8.826  23.626  32.647  1.00 54.71           H  
ATOM   1377  CA  ASP A  90       7.772  22.283  33.887  1.00 54.71           C  
ATOM   1378  HA  ASP A  90       8.059  21.235  33.803  1.00 54.71           H  
ATOM   1379  C   ASP A  90       6.264  22.291  34.175  1.00 54.71           C  
ATOM   1380  CB  ASP A  90       8.607  22.931  35.014  1.00 54.71           C  
ATOM   1381  HB2 ASP A  90       9.425  23.501  34.574  1.00 54.71           H  
ATOM   1382  HB3 ASP A  90       7.986  23.637  35.567  1.00 54.71           H  
ATOM   1383  O   ASP A  90       5.813  21.779  35.196  1.00 54.71           O  
ATOM   1384  CG  ASP A  90       9.233  21.923  35.992  1.00 54.71           C  
ATOM   1385  OD1 ASP A  90       8.916  20.710  35.919  1.00 54.71           O  
ATOM   1386  OD2 ASP A  90      10.076  22.371  36.803  1.00 54.71           O  
ATOM   1387  N   GLU A  91       5.433  22.792  33.265  1.00 66.28           N  
ATOM   1388  H   GLU A  91       5.807  23.174  32.407  1.00 66.28           H  
ATOM   1389  CA  GLU A  91       3.997  22.830  33.489  1.00 66.28           C  
ATOM   1390  HA  GLU A  91       3.733  21.960  34.091  1.00 66.28           H  
ATOM   1391  C   GLU A  91       3.248  22.707  32.164  1.00 66.28           C  
ATOM   1392  CB  GLU A  91       3.662  24.092  34.309  1.00 66.28           C  
ATOM   1393  HB2 GLU A  91       4.554  24.373  34.871  1.00 66.28           H  
ATOM   1394  HB3 GLU A  91       3.427  24.922  33.643  1.00 66.28           H  
ATOM   1395  O   GLU A  91       3.506  23.440  31.207  1.00 66.28           O  
ATOM   1396  CG  GLU A  91       2.506  23.871  35.304  1.00 66.28           C  
ATOM   1397  HG2 GLU A  91       2.338  22.802  35.436  1.00 66.28           H  
ATOM   1398  HG3 GLU A  91       1.594  24.278  34.867  1.00 66.28           H  
ATOM   1399  CD  GLU A  91       2.729  24.493  36.702  1.00 66.28           C  
ATOM   1400  OE1 GLU A  91       2.015  24.050  37.634  1.00 66.28           O  
ATOM   1401  OE2 GLU A  91       3.569  25.409  36.854  1.00 66.28           O  
ATOM   1402  N   CYS A  92       2.338  21.733  32.086  1.00 74.11           N  
ATOM   1403  H   CYS A  92       2.135  21.192  32.914  1.00 74.11           H  
ATOM   1404  CA  CYS A  92       1.396  21.672  30.979  1.00 74.11           C  
ATOM   1405  HA  CYS A  92       1.952  21.576  30.046  1.00 74.11           H  
ATOM   1406  C   CYS A  92       0.609  22.990  30.959  1.00 74.11           C  
ATOM   1407  CB  CYS A  92       0.464  20.461  31.140  1.00 74.11           C  
ATOM   1408  HB2 CYS A  92      -0.084  20.574  32.076  1.00 74.11           H  
ATOM   1409  HB3 CYS A  92      -0.272  20.487  30.337  1.00 74.11           H  
ATOM   1410  O   CYS A  92       0.130  23.428  32.004  1.00 74.11           O  
ATOM   1411  SG  CYS A  92       1.251  18.824  31.120  1.00 74.11           S  
ATOM   1412  N   ASP A  93       0.488  23.607  29.780  1.00 78.85           N  
ATOM   1413  H   ASP A  93       1.008  23.246  28.993  1.00 78.85           H  
ATOM   1414  CA  ASP A  93      -0.355  24.790  29.562  1.00 78.85           C  
ATOM   1415  HA  ASP A  93       0.099  25.647  30.060  1.00 78.85           H  
ATOM   1416  C   ASP A  93      -1.761  24.589  30.165  1.00 78.85           C  
ATOM   1417  CB  ASP A  93      -0.406  25.070  28.048  1.00 78.85           C  
ATOM   1418  HB2 ASP A  93      -0.725  24.161  27.538  1.00 78.85           H  
ATOM   1419  HB3 ASP A  93       0.596  25.317  27.699  1.00 78.85           H  
ATOM   1420  O   ASP A  93      -2.239  23.460  30.274  1.00 78.85           O  
ATOM   1421  CG  ASP A  93      -1.357  26.210  27.665  1.00 78.85           C  
ATOM   1422  OD1 ASP A  93      -1.460  27.180  28.442  1.00 78.85           O  
ATOM   1423  OD2 ASP A  93      -2.025  26.071  26.616  1.00 78.85           O  
ATOM   1424  N   GLU A  94      -2.462  25.668  30.525  1.00 80.81           N  
ATOM   1425  H   GLU A  94      -2.089  26.566  30.251  1.00 80.81           H  
ATOM   1426  CA  GLU A  94      -3.779  25.623  31.177  1.00 80.81           C  
ATOM   1427  HA  GLU A  94      -3.669  25.106  32.130  1.00 80.81           H  
ATOM   1428  C   GLU A  94      -4.842  24.868  30.363  1.00 80.81           C  
ATOM   1429  CB  GLU A  94      -4.314  27.040  31.437  1.00 80.81           C  
ATOM   1430  HB2 GLU A  94      -4.337  27.591  30.497  1.00 80.81           H  
ATOM   1431  HB3 GLU A  94      -5.337  26.942  31.799  1.00 80.81           H  
ATOM   1432  O   GLU A  94      -5.892  24.515  30.897  1.00 80.81           O  
ATOM   1433  CG  GLU A  94      -3.527  27.844  32.482  1.00 80.81           C  
ATOM   1434  HG2 GLU A  94      -3.419  27.230  33.375  1.00 80.81           H  
ATOM   1435  HG3 GLU A  94      -2.533  28.059  32.092  1.00 80.81           H  
ATOM   1436  CD  GLU A  94      -4.230  29.164  32.864  1.00 80.81           C  
ATOM   1437  OE1 GLU A  94      -3.727  29.843  33.787  1.00 80.81           O  
ATOM   1438  OE2 GLU A  94      -5.299  29.477  32.286  1.00 80.81           O  
ATOM   1439  N   THR A  95      -4.600  24.606  29.083  1.00 80.04           N  
ATOM   1440  H   THR A  95      -3.728  24.941  28.701  1.00 80.04           H  
ATOM   1441  CA  THR A  95      -5.472  23.819  28.200  1.00 80.04           C  
ATOM   1442  HA  THR A  95      -6.509  23.948  28.511  1.00 80.04           H  
ATOM   1443  C   THR A  95      -5.195  22.312  28.244  1.00 80.04           C  
ATOM   1444  CB  THR A  95      -5.356  24.341  26.765  1.00 80.04           C  
ATOM   1445  HB  THR A  95      -6.016  23.752  26.128  1.00 80.04           H  
ATOM   1446  O   THR A  95      -5.958  21.523  27.691  1.00 80.04           O  
ATOM   1447  CG2 THR A  95      -5.778  25.809  26.669  1.00 80.04           C  
ATOM   1448 HG21 THR A  95      -5.080  26.446  27.212  1.00 80.04           H  
ATOM   1449 HG22 THR A  95      -5.783  26.108  25.621  1.00 80.04           H  
ATOM   1450 HG23 THR A  95      -6.780  25.932  27.079  1.00 80.04           H  
ATOM   1451  OG1 THR A  95      -4.031  24.220  26.282  1.00 80.04           O  
ATOM   1452  HG1 THR A  95      -3.529  25.024  26.431  1.00 80.04           H  
ATOM   1453  N   LYS A  96      -4.134  21.889  28.935  1.00 87.87           N  
ATOM   1454  H   LYS A  96      -3.578  22.583  29.415  1.00 87.87           H  
ATOM   1455  CA  LYS A  96      -3.627  20.518  28.943  1.00 87.87           C  
ATOM   1456  HA  LYS A  96      -4.268  19.905  28.309  1.00 87.87           H  
ATOM   1457  C   LYS A  96      -3.674  19.878  30.330  1.00 87.87           C  
ATOM   1458  CB  LYS A  96      -2.218  20.508  28.334  1.00 87.87           C  
ATOM   1459  HB2 LYS A  96      -1.595  21.233  28.855  1.00 87.87           H  
ATOM   1460  HB3 LYS A  96      -1.790  19.513  28.460  1.00 87.87           H  
ATOM   1461  O   LYS A  96      -3.682  20.552  31.362  1.00 87.87           O  
ATOM   1462  CG  LYS A  96      -2.243  20.861  26.840  1.00 87.87           C  
ATOM   1463  HG2 LYS A  96      -2.955  20.216  26.326  1.00 87.87           H  
ATOM   1464  HG3 LYS A  96      -2.553  21.898  26.719  1.00 87.87           H  
ATOM   1465  CD  LYS A  96      -0.860  20.677  26.214  1.00 87.87           C  
ATOM   1466  HD2 LYS A  96      -0.127  21.264  26.768  1.00 87.87           H  
ATOM   1467  HD3 LYS A  96      -0.597  19.619  26.255  1.00 87.87           H  
ATOM   1468  CE  LYS A  96      -0.912  21.138  24.759  1.00 87.87           C  
ATOM   1469  HE2 LYS A  96      -1.140  22.204  24.741  1.00 87.87           H  
ATOM   1470  HE3 LYS A  96      -1.733  20.616  24.268  1.00 87.87           H  
ATOM   1471  NZ  LYS A  96       0.367  20.853  24.067  1.00 87.87           N  
ATOM   1472  HZ1 LYS A  96       0.542  19.859  24.086  1.00 87.87           H  
ATOM   1473  HZ2 LYS A  96       1.127  21.333  24.528  1.00 87.87           H  
ATOM   1474  HZ3 LYS A  96       0.313  21.153  23.104  1.00 87.87           H  
ATOM   1475  N   TRP A  97      -3.717  18.553  30.353  1.00 89.63           N  
ATOM   1476  H   TRP A  97      -3.706  18.078  29.462  1.00 89.63           H  
ATOM   1477  CA  TRP A  97      -3.632  17.715  31.539  1.00 89.63           C  
ATOM   1478  HA  TRP A  97      -3.531  18.353  32.417  1.00 89.63           H  
ATOM   1479  C   TRP A  97      -2.391  16.823  31.469  1.00 89.63           C  
ATOM   1480  CB  TRP A  97      -4.919  16.905  31.697  1.00 89.63           C  
ATOM   1481  HB2 TRP A  97      -5.015  16.206  30.867  1.00 89.63           H  
ATOM   1482  HB3 TRP A  97      -5.773  17.582  31.663  1.00 89.63           H  
ATOM   1483  O   TRP A  97      -2.018  16.338  30.404  1.00 89.63           O  
ATOM   1484  CG  TRP A  97      -4.965  16.149  32.982  1.00 89.63           C  
ATOM   1485  CD1 TRP A  97      -5.348  16.654  34.175  1.00 89.63           C  
ATOM   1486  HD1 TRP A  97      -5.686  17.669  34.328  1.00 89.63           H  
ATOM   1487  CD2 TRP A  97      -4.544  14.775  33.239  1.00 89.63           C  
ATOM   1488  CE2 TRP A  97      -4.727  14.505  34.628  1.00 89.63           C  
ATOM   1489  CE3 TRP A  97      -4.022  13.735  32.448  1.00 89.63           C  
ATOM   1490  HE3 TRP A  97      -3.865  13.895  31.391  1.00 89.63           H  
ATOM   1491  NE1 TRP A  97      -5.203  15.688  35.152  1.00 89.63           N  
ATOM   1492  HE1 TRP A  97      -5.370  15.849  36.135  1.00 89.63           H  
ATOM   1493  CH2 TRP A  97      -3.946  12.235  34.375  1.00 89.63           C  
ATOM   1494  HH2 TRP A  97      -3.738  11.255  34.780  1.00 89.63           H  
ATOM   1495  CZ2 TRP A  97      -4.437  13.259  35.200  1.00 89.63           C  
ATOM   1496  HZ2 TRP A  97      -4.582  13.083  36.256  1.00 89.63           H  
ATOM   1497  CZ3 TRP A  97      -3.744  12.477  33.008  1.00 89.63           C  
ATOM   1498  HZ3 TRP A  97      -3.401  11.672  32.374  1.00 89.63           H  
ATOM   1499  N   LYS A  98      -1.721  16.634  32.607  1.00 90.81           N  
ATOM   1500  H   LYS A  98      -2.139  16.963  33.466  1.00 90.81           H  
ATOM   1501  CA  LYS A  98      -0.446  15.916  32.695  1.00 90.81           C  
ATOM   1502  HA  LYS A  98       0.023  15.912  31.711  1.00 90.81           H  
ATOM   1503  C   LYS A  98      -0.677  14.461  33.103  1.00 90.81           C  
ATOM   1504  CB  LYS A  98       0.485  16.660  33.669  1.00 90.81           C  
ATOM   1505  HB2 LYS A  98       0.170  16.473  34.695  1.00 90.81           H  
ATOM   1506  HB3 LYS A  98       0.395  17.732  33.495  1.00 90.81           H  
ATOM   1507  O   LYS A  98      -1.086  14.208  34.234  1.00 90.81           O  
ATOM   1508  CG  LYS A  98       1.958  16.251  33.506  1.00 90.81           C  
ATOM   1509  HG2 LYS A  98       2.086  15.223  33.843  1.00 90.81           H  
ATOM   1510  HG3 LYS A  98       2.241  16.314  32.455  1.00 90.81           H  
ATOM   1511  CD  LYS A  98       2.868  17.177  34.330  1.00 90.81           C  
ATOM   1512  HD2 LYS A  98       2.702  18.211  34.026  1.00 90.81           H  
ATOM   1513  HD3 LYS A  98       2.622  17.071  35.386  1.00 90.81           H  
ATOM   1514  CE  LYS A  98       4.337  16.818  34.103  1.00 90.81           C  
ATOM   1515  HE2 LYS A  98       4.455  15.766  34.366  1.00 90.81           H  
ATOM   1516  HE3 LYS A  98       4.564  16.925  33.042  1.00 90.81           H  
ATOM   1517  NZ  LYS A  98       5.270  17.652  34.911  1.00 90.81           N  
ATOM   1518  HZ1 LYS A  98       6.228  17.374  34.752  1.00 90.81           H  
ATOM   1519  HZ2 LYS A  98       5.204  18.631  34.674  1.00 90.81           H  
ATOM   1520  HZ3 LYS A  98       5.086  17.554  35.900  1.00 90.81           H  
ATOM   1521  N   CYS A  99      -0.347  13.532  32.211  1.00 91.47           N  
ATOM   1522  H   CYS A  99      -0.052  13.842  31.296  1.00 91.47           H  
ATOM   1523  CA  CYS A  99      -0.251  12.102  32.486  1.00 91.47           C  
ATOM   1524  HA  CYS A  99      -1.223  11.721  32.798  1.00 91.47           H  
ATOM   1525  C   CYS A  99       0.773  11.806  33.598  1.00 91.47           C  
ATOM   1526  CB  CYS A  99       0.178  11.391  31.197  1.00 91.47           C  
ATOM   1527  HB2 CYS A  99       1.159  11.789  30.939  1.00 91.47           H  
ATOM   1528  HB3 CYS A  99       0.280  10.323  31.389  1.00 91.47           H  
ATOM   1529  O   CYS A  99       1.683  12.598  33.867  1.00 91.47           O  
ATOM   1530  SG  CYS A  99      -0.855  11.611  29.729  1.00 91.47           S  
ATOM   1531  N   THR A 100       0.693  10.619  34.204  1.00 90.86           N  
ATOM   1532  H   THR A 100      -0.010   9.974  33.874  1.00 90.86           H  
ATOM   1533  CA  THR A 100       1.627  10.179  35.263  1.00 90.86           C  
ATOM   1534  HA  THR A 100       1.633  10.936  36.047  1.00 90.86           H  
ATOM   1535  C   THR A 100       3.070  10.067  34.753  1.00 90.86           C  
ATOM   1536  CB  THR A 100       1.147   8.860  35.893  1.00 90.86           C  
ATOM   1537  HB  THR A 100       1.039   8.082  35.137  1.00 90.86           H  
ATOM   1538  O   THR A 100       4.018  10.336  35.489  1.00 90.86           O  
ATOM   1539  CG2 THR A 100       2.055   8.330  37.000  1.00 90.86           C  
ATOM   1540 HG21 THR A 100       3.008   8.012  36.578  1.00 90.86           H  
ATOM   1541 HG22 THR A 100       2.225   9.109  37.743  1.00 90.86           H  
ATOM   1542 HG23 THR A 100       1.580   7.471  37.473  1.00 90.86           H  
ATOM   1543  OG1 THR A 100      -0.112   9.073  36.482  1.00 90.86           O  
ATOM   1544  HG1 THR A 100      -0.665   9.483  35.813  1.00 90.86           H  
ATOM   1545  N   ASN A 101       3.255   9.755  33.472  1.00 86.49           N  
ATOM   1546  H   ASN A 101       2.452   9.392  32.980  1.00 86.49           H  
ATOM   1547  CA  ASN A 101       4.541   9.738  32.774  1.00 86.49           C  
ATOM   1548  HA  ASN A 101       5.285   9.341  33.464  1.00 86.49           H  
ATOM   1549  C   ASN A 101       5.063  11.128  32.334  1.00 86.49           C  
ATOM   1550  CB  ASN A 101       4.423   8.758  31.594  1.00 86.49           C  
ATOM   1551  HB2 ASN A 101       4.042   7.800  31.949  1.00 86.49           H  
ATOM   1552  HB3 ASN A 101       5.410   8.599  31.158  1.00 86.49           H  
ATOM   1553  O   ASN A 101       6.055  11.191  31.610  1.00 86.49           O  
ATOM   1554  CG  ASN A 101       3.505   9.276  30.503  1.00 86.49           C  
ATOM   1555  ND2 ASN A 101       3.274   8.525  29.462  1.00 86.49           N  
ATOM   1556 HD21 ASN A 101       3.575   7.561  29.421  1.00 86.49           H  
ATOM   1557 HD22 ASN A 101       2.621   8.910  28.795  1.00 86.49           H  
ATOM   1558  OD1 ASN A 101       2.982  10.373  30.544  1.00 86.49           O  
ATOM   1559  N   ASN A 102       4.432  12.228  32.766  1.00 85.19           N  
ATOM   1560  H   ASN A 102       3.609  12.087  33.334  1.00 85.19           H  
ATOM   1561  CA  ASN A 102       4.743  13.621  32.410  1.00 85.19           C  
ATOM   1562  HA  ASN A 102       4.059  14.218  33.012  1.00 85.19           H  
ATOM   1563  C   ASN A 102       4.430  14.050  30.964  1.00 85.19           C  
ATOM   1564  CB  ASN A 102       6.174  14.016  32.837  1.00 85.19           C  
ATOM   1565  HB2 ASN A 102       6.329  15.076  32.640  1.00 85.19           H  
ATOM   1566  HB3 ASN A 102       6.902  13.476  32.231  1.00 85.19           H  
ATOM   1567  O   ASN A 102       4.849  15.134  30.557  1.00 85.19           O  
ATOM   1568  CG  ASN A 102       6.455  13.790  34.304  1.00 85.19           C  
ATOM   1569  ND2 ASN A 102       7.341  12.883  34.632  1.00 85.19           N  
ATOM   1570 HD21 ASN A 102       7.466  12.713  35.620  1.00 85.19           H  
ATOM   1571 HD22 ASN A 102       7.743  12.306  33.907  1.00 85.19           H  
ATOM   1572  OD1 ASN A 102       5.909  14.451  35.172  1.00 85.19           O  
ATOM   1573  N   VAL A 103       3.673  13.263  30.199  1.00 87.70           N  
ATOM   1574  H   VAL A 103       3.370  12.370  30.563  1.00 87.70           H  
ATOM   1575  CA  VAL A 103       3.153  13.681  28.886  1.00 87.70           C  
ATOM   1576  HA  VAL A 103       3.916  14.276  28.384  1.00 87.70           H  
ATOM   1577  C   VAL A 103       1.918  14.570  29.074  1.00 87.70           C  
ATOM   1578  CB  VAL A 103       2.868  12.452  28.002  1.00 87.70           C  
ATOM   1579  HB  VAL A 103       2.151  11.801  28.503  1.00 87.70           H  
ATOM   1580  O   VAL A 103       1.094  14.304  29.943  1.00 87.70           O  
ATOM   1581  CG1 VAL A 103       2.289  12.836  26.635  1.00 87.70           C  
ATOM   1582 HG11 VAL A 103       2.162  11.944  26.022  1.00 87.70           H  
ATOM   1583 HG12 VAL A 103       2.949  13.534  26.120  1.00 87.70           H  
ATOM   1584 HG13 VAL A 103       1.304  13.287  26.756  1.00 87.70           H  
ATOM   1585  CG2 VAL A 103       4.164  11.665  27.741  1.00 87.70           C  
ATOM   1586 HG21 VAL A 103       4.611  11.338  28.680  1.00 87.70           H  
ATOM   1587 HG22 VAL A 103       4.882  12.292  27.212  1.00 87.70           H  
ATOM   1588 HG23 VAL A 103       3.944  10.783  27.139  1.00 87.70           H  
ATOM   1589  N   CYS A 104       1.784  15.637  28.283  1.00 89.59           N  
ATOM   1590  H   CYS A 104       2.481  15.806  27.572  1.00 89.59           H  
ATOM   1591  CA  CYS A 104       0.615  16.519  28.323  1.00 89.59           C  
ATOM   1592  HA  CYS A 104       0.128  16.433  29.294  1.00 89.59           H  
ATOM   1593  C   CYS A 104      -0.394  16.136  27.229  1.00 89.59           C  
ATOM   1594  CB  CYS A 104       1.045  17.984  28.156  1.00 89.59           C  
ATOM   1595  HB2 CYS A 104       1.472  18.093  27.160  1.00 89.59           H  
ATOM   1596  HB3 CYS A 104       0.147  18.599  28.206  1.00 89.59           H  
ATOM   1597  O   CYS A 104      -0.066  16.237  26.046  1.00 89.59           O  
ATOM   1598  SG  CYS A 104       2.239  18.658  29.345  1.00 89.59           S  
ATOM   1599  N   ILE A 105      -1.611  15.785  27.630  1.00 88.91           N  
ATOM   1600  H   ILE A 105      -1.789  15.759  28.624  1.00 88.91           H  
ATOM   1601  CA  ILE A 105      -2.795  15.614  26.770  1.00 88.91           C  
ATOM   1602  HA  ILE A 105      -2.493  15.564  25.724  1.00 88.91           H  
ATOM   1603  C   ILE A 105      -3.712  16.835  26.908  1.00 88.91           C  
ATOM   1604  CB  ILE A 105      -3.512  14.285  27.099  1.00 88.91           C  
ATOM   1605  HB  ILE A 105      -4.406  14.215  26.480  1.00 88.91           H  
ATOM   1606  O   ILE A 105      -3.475  17.681  27.769  1.00 88.91           O  
ATOM   1607  CG1 ILE A 105      -3.963  14.205  28.571  1.00 88.91           C  
ATOM   1608 HG12 ILE A 105      -3.094  14.073  29.215  1.00 88.91           H  
ATOM   1609 HG13 ILE A 105      -4.468  15.132  28.845  1.00 88.91           H  
ATOM   1610  CG2 ILE A 105      -2.595  13.111  26.710  1.00 88.91           C  
ATOM   1611 HG21 ILE A 105      -2.322  13.196  25.658  1.00 88.91           H  
ATOM   1612 HG22 ILE A 105      -1.696  13.096  27.326  1.00 88.91           H  
ATOM   1613 HG23 ILE A 105      -3.128  12.168  26.830  1.00 88.91           H  
ATOM   1614  CD1 ILE A 105      -4.946  13.057  28.816  1.00 88.91           C  
ATOM   1615 HD11 ILE A 105      -4.465  12.096  28.630  1.00 88.91           H  
ATOM   1616 HD12 ILE A 105      -5.310  13.087  29.843  1.00 88.91           H  
ATOM   1617 HD13 ILE A 105      -5.801  13.154  28.147  1.00 88.91           H  
ATOM   1618  N   MET A 106      -4.730  16.994  26.073  1.00 89.55           N  
ATOM   1619  H   MET A 106      -4.942  16.242  25.433  1.00 89.55           H  
ATOM   1620  CA  MET A 106      -5.747  18.033  26.263  1.00 89.55           C  
ATOM   1621  HA  MET A 106      -5.255  18.993  26.422  1.00 89.55           H  
ATOM   1622  C   MET A 106      -6.593  17.735  27.507  1.00 89.55           C  
ATOM   1623  CB  MET A 106      -6.626  18.153  25.014  1.00 89.55           C  
ATOM   1624  HB2 MET A 106      -7.072  17.183  24.792  1.00 89.55           H  
ATOM   1625  HB3 MET A 106      -7.433  18.857  25.214  1.00 89.55           H  
ATOM   1626  O   MET A 106      -6.764  16.585  27.903  1.00 89.55           O  
ATOM   1627  CG  MET A 106      -5.863  18.650  23.783  1.00 89.55           C  
ATOM   1628  HG2 MET A 106      -5.056  17.955  23.553  1.00 89.55           H  
ATOM   1629  HG3 MET A 106      -6.563  18.625  22.948  1.00 89.55           H  
ATOM   1630  SD  MET A 106      -5.191  20.338  23.919  1.00 89.55           S  
ATOM   1631  CE  MET A 106      -5.271  20.823  22.178  1.00 89.55           C  
ATOM   1632  HE1 MET A 106      -4.684  20.126  21.580  1.00 89.55           H  
ATOM   1633  HE2 MET A 106      -4.878  21.833  22.065  1.00 89.55           H  
ATOM   1634  HE3 MET A 106      -6.310  20.799  21.848  1.00 89.55           H  
ATOM   1635  N   LYS A 107      -7.141  18.765  28.162  1.00 88.86           N  
ATOM   1636  H   LYS A 107      -7.027  19.694  27.783  1.00 88.86           H  
ATOM   1637  CA  LYS A 107      -8.013  18.553  29.334  1.00 88.86           C  
ATOM   1638  HA  LYS A 107      -7.485  17.936  30.062  1.00 88.86           H  
ATOM   1639  C   LYS A 107      -9.277  17.761  28.998  1.00 88.86           C  
ATOM   1640  CB  LYS A 107      -8.395  19.896  29.961  1.00 88.86           C  
ATOM   1641  HB2 LYS A 107      -9.287  19.761  30.573  1.00 88.86           H  
ATOM   1642  HB3 LYS A 107      -8.622  20.619  29.178  1.00 88.86           H  
ATOM   1643  O   LYS A 107      -9.808  17.090  29.878  1.00 88.86           O  
ATOM   1644  CG  LYS A 107      -7.269  20.413  30.858  1.00 88.86           C  
ATOM   1645  HG2 LYS A 107      -6.364  20.551  30.266  1.00 88.86           H  
ATOM   1646  HG3 LYS A 107      -7.074  19.680  31.641  1.00 88.86           H  
ATOM   1647  CD  LYS A 107      -7.663  21.743  31.499  1.00 88.86           C  
ATOM   1648  HD2 LYS A 107      -8.628  21.639  31.994  1.00 88.86           H  
ATOM   1649  HD3 LYS A 107      -7.735  22.501  30.719  1.00 88.86           H  
ATOM   1650  CE  LYS A 107      -6.594  22.133  32.520  1.00 88.86           C  
ATOM   1651  HE2 LYS A 107      -6.544  21.366  33.293  1.00 88.86           H  
ATOM   1652  HE3 LYS A 107      -5.629  22.155  32.012  1.00 88.86           H  
ATOM   1653  NZ  LYS A 107      -6.879  23.461  33.107  1.00 88.86           N  
ATOM   1654  HZ1 LYS A 107      -6.172  23.711  33.784  1.00 88.86           H  
ATOM   1655  HZ2 LYS A 107      -6.793  24.130  32.355  1.00 88.86           H  
ATOM   1656  HZ3 LYS A 107      -7.810  23.515  33.494  1.00 88.86           H  
ATOM   1657  N   GLU A 108      -9.747  17.856  27.758  1.00 86.87           N  
ATOM   1658  H   GLU A 108      -9.295  18.500  27.124  1.00 86.87           H  
ATOM   1659  CA  GLU A 108     -10.906  17.127  27.244  1.00 86.87           C  
ATOM   1660  HA  GLU A 108     -11.724  17.205  27.961  1.00 86.87           H  
ATOM   1661  C   GLU A 108     -10.647  15.623  27.054  1.00 86.87           C  
ATOM   1662  CB  GLU A 108     -11.361  17.751  25.912  1.00 86.87           C  
ATOM   1663  HB2 GLU A 108     -12.195  17.160  25.534  1.00 86.87           H  
ATOM   1664  HB3 GLU A 108     -10.557  17.680  25.179  1.00 86.87           H  
ATOM   1665  O   GLU A 108     -11.614  14.875  27.000  1.00 86.87           O  
ATOM   1666  CG  GLU A 108     -11.851  19.210  26.010  1.00 86.87           C  
ATOM   1667  HG2 GLU A 108     -12.597  19.270  26.803  1.00 86.87           H  
ATOM   1668  HG3 GLU A 108     -12.354  19.458  25.076  1.00 86.87           H  
ATOM   1669  CD  GLU A 108     -10.749  20.258  26.253  1.00 86.87           C  
ATOM   1670  OE1 GLU A 108     -11.085  21.327  26.814  1.00 86.87           O  
ATOM   1671  OE2 GLU A 108      -9.579  19.999  25.894  1.00 86.87           O  
ATOM   1672  N   GLU A 109      -9.380  15.198  26.997  1.00 90.61           N  
ATOM   1673  H   GLU A 109      -8.639  15.880  27.074  1.00 90.61           H  
ATOM   1674  CA  GLU A 109      -8.929  13.799  26.833  1.00 90.61           C  
ATOM   1675  HA  GLU A 109      -9.670  13.225  26.277  1.00 90.61           H  
ATOM   1676  C   GLU A 109      -8.752  13.086  28.191  1.00 90.61           C  
ATOM   1677  CB  GLU A 109      -7.612  13.792  26.021  1.00 90.61           C  
ATOM   1678  HB2 GLU A 109      -7.201  12.783  25.993  1.00 90.61           H  
ATOM   1679  HB3 GLU A 109      -6.892  14.432  26.531  1.00 90.61           H  
ATOM   1680  O   GLU A 109      -8.237  11.982  28.279  1.00 90.61           O  
ATOM   1681  CG  GLU A 109      -7.780  14.283  24.570  1.00 90.61           C  
ATOM   1682  HG2 GLU A 109      -8.313  15.233  24.573  1.00 90.61           H  
ATOM   1683  HG3 GLU A 109      -8.402  13.568  24.031  1.00 90.61           H  
ATOM   1684  CD  GLU A 109      -6.453  14.492  23.806  1.00 90.61           C  
ATOM   1685  OE1 GLU A 109      -6.470  14.415  22.555  1.00 90.61           O  
ATOM   1686  OE2 GLU A 109      -5.448  14.934  24.416  1.00 90.61           O  
ATOM   1687  N   ARG A 110      -9.129  13.725  29.307  1.00 90.64           N  
ATOM   1688  H   ARG A 110      -9.595  14.613  29.191  1.00 90.64           H  
ATOM   1689  CA  ARG A 110      -9.101  13.092  30.630  1.00 90.64           C  
ATOM   1690  HA  ARG A 110      -8.422  12.240  30.600  1.00 90.64           H  
ATOM   1691  C   ARG A 110     -10.484  12.555  30.979  1.00 90.64           C  
ATOM   1692  CB  ARG A 110      -8.588  14.092  31.666  1.00 90.64           C  
ATOM   1693  HB2 ARG A 110      -7.630  14.493  31.336  1.00 90.64           H  
ATOM   1694  HB3 ARG A 110      -9.301  14.912  31.750  1.00 90.64           H  
ATOM   1695  O   ARG A 110     -11.419  13.349  31.104  1.00 90.64           O  
ATOM   1696  CG  ARG A 110      -8.405  13.408  33.025  1.00 90.64           C  
ATOM   1697  HG2 ARG A 110      -7.548  12.735  32.977  1.00 90.64           H  
ATOM   1698  HG3 ARG A 110      -9.293  12.835  33.292  1.00 90.64           H  
ATOM   1699  CD  ARG A 110      -8.182  14.467  34.092  1.00 90.64           C  
ATOM   1700  HD2 ARG A 110      -7.326  15.073  33.796  1.00 90.64           H  
ATOM   1701  HD3 ARG A 110      -9.070  15.100  34.118  1.00 90.64           H  
ATOM   1702  NE  ARG A 110      -7.952  13.836  35.402  1.00 90.64           N  
ATOM   1703  HE  ARG A 110      -7.582  12.897  35.360  1.00 90.64           H  
ATOM   1704  NH1 ARG A 110      -8.815  15.513  36.698  1.00 90.64           N  
ATOM   1705 HH11 ARG A 110      -8.980  16.019  35.839  1.00 90.64           H  
ATOM   1706 HH12 ARG A 110      -9.212  15.816  37.576  1.00 90.64           H  
ATOM   1707  NH2 ARG A 110      -8.205  13.576  37.641  1.00 90.64           N  
ATOM   1708 HH21 ARG A 110      -7.953  12.607  37.510  1.00 90.64           H  
ATOM   1709 HH22 ARG A 110      -8.618  13.866  38.516  1.00 90.64           H  
ATOM   1710  CZ  ARG A 110      -8.318  14.312  36.573  1.00 90.64           C  
ATOM   1711  N   CYS A 111     -10.579  11.265  31.297  1.00 91.62           N  
ATOM   1712  H   CYS A 111      -9.817  10.652  31.045  1.00 91.62           H  
ATOM   1713  CA  CYS A 111     -11.831  10.597  31.660  1.00 91.62           C  
ATOM   1714  HA  CYS A 111     -11.587   9.545  31.808  1.00 91.62           H  
ATOM   1715  C   CYS A 111     -12.868  10.613  30.530  1.00 91.62           C  
ATOM   1716  CB  CYS A 111     -12.383  11.145  32.988  1.00 91.62           C  
ATOM   1717  HB2 CYS A 111     -12.615  12.203  32.869  1.00 91.62           H  
ATOM   1718  HB3 CYS A 111     -13.318  10.627  33.203  1.00 91.62           H  
ATOM   1719  O   CYS A 111     -14.071  10.742  30.791  1.00 91.62           O  
ATOM   1720  SG  CYS A 111     -11.290  10.934  34.409  1.00 91.62           S  
ATOM   1721  N   ASP A 112     -12.413  10.515  29.284  1.00 87.42           N  
ATOM   1722  H   ASP A 112     -11.437  10.302  29.139  1.00 87.42           H  
ATOM   1723  CA  ASP A 112     -13.272  10.522  28.098  1.00 87.42           C  
ATOM   1724  HA  ASP A 112     -14.230  10.960  28.379  1.00 87.42           H  
ATOM   1725  C   ASP A 112     -13.593   9.100  27.586  1.00 87.42           C  
ATOM   1726  CB  ASP A 112     -12.674  11.464  27.042  1.00 87.42           C  
ATOM   1727  HB2 ASP A 112     -12.278  12.353  27.534  1.00 87.42           H  
ATOM   1728  HB3 ASP A 112     -13.486  11.785  26.389  1.00 87.42           H  
ATOM   1729  O   ASP A 112     -14.433   8.921  26.696  1.00 87.42           O  
ATOM   1730  CG  ASP A 112     -11.584  10.832  26.179  1.00 87.42           C  
ATOM   1731  OD1 ASP A 112     -11.078   9.766  26.585  1.00 87.42           O  
ATOM   1732  OD2 ASP A 112     -11.411  11.355  25.056  1.00 87.42           O  
ATOM   1733  N   GLY A 113     -12.997   8.078  28.212  1.00 82.93           N  
ATOM   1734  H   GLY A 113     -12.269   8.301  28.876  1.00 82.93           H  
ATOM   1735  CA  GLY A 113     -13.161   6.668  27.877  1.00 82.93           C  
ATOM   1736  HA2 GLY A 113     -13.069   6.090  28.796  1.00 82.93           H  
ATOM   1737  HA3 GLY A 113     -14.154   6.509  27.456  1.00 82.93           H  
ATOM   1738  C   GLY A 113     -12.130   6.126  26.884  1.00 82.93           C  
ATOM   1739  O   GLY A 113     -12.220   4.941  26.534  1.00 82.93           O  
ATOM   1740  N   PHE A 114     -11.177   6.940  26.424  1.00 86.40           N  
ATOM   1741  H   PHE A 114     -11.151   7.899  26.738  1.00 86.40           H  
ATOM   1742  CA  PHE A 114     -10.089   6.556  25.528  1.00 86.40           C  
ATOM   1743  HA  PHE A 114     -10.246   5.524  25.213  1.00 86.40           H  
ATOM   1744  C   PHE A 114      -8.735   6.596  26.241  1.00 86.40           C  
ATOM   1745  CB  PHE A 114     -10.108   7.426  24.266  1.00 86.40           C  
ATOM   1746  HB2 PHE A 114      -9.993   8.472  24.550  1.00 86.40           H  
ATOM   1747  HB3 PHE A 114      -9.254   7.173  23.639  1.00 86.40           H  
ATOM   1748  O   PHE A 114      -8.576   7.181  27.297  1.00 86.40           O  
ATOM   1749  CG  PHE A 114     -11.376   7.254  23.450  1.00 86.40           C  
ATOM   1750  CD1 PHE A 114     -11.510   6.170  22.561  1.00 86.40           C  
ATOM   1751  HD1 PHE A 114     -10.689   5.478  22.445  1.00 86.40           H  
ATOM   1752  CD2 PHE A 114     -12.439   8.157  23.610  1.00 86.40           C  
ATOM   1753  HD2 PHE A 114     -12.333   8.982  24.299  1.00 86.40           H  
ATOM   1754  CE1 PHE A 114     -12.701   5.995  21.832  1.00 86.40           C  
ATOM   1755  HE1 PHE A 114     -12.797   5.165  21.148  1.00 86.40           H  
ATOM   1756  CE2 PHE A 114     -13.632   7.983  22.888  1.00 86.40           C  
ATOM   1757  HE2 PHE A 114     -14.437   8.687  23.038  1.00 86.40           H  
ATOM   1758  CZ  PHE A 114     -13.764   6.903  21.997  1.00 86.40           C  
ATOM   1759  HZ  PHE A 114     -14.683   6.772  21.444  1.00 86.40           H  
ATOM   1760  N   LYS A 115      -7.760   5.857  25.701  1.00 91.02           N  
ATOM   1761  H   LYS A 115      -7.917   5.508  24.766  1.00 91.02           H  
ATOM   1762  CA  LYS A 115      -6.399   5.818  26.242  1.00 91.02           C  
ATOM   1763  HA  LYS A 115      -6.409   6.198  27.264  1.00 91.02           H  
ATOM   1764  C   LYS A 115      -5.518   6.772  25.439  1.00 91.02           C  
ATOM   1765  CB  LYS A 115      -5.879   4.372  26.265  1.00 91.02           C  
ATOM   1766  HB2 LYS A 115      -5.867   3.977  25.249  1.00 91.02           H  
ATOM   1767  HB3 LYS A 115      -6.540   3.761  26.880  1.00 91.02           H  
ATOM   1768  O   LYS A 115      -4.939   6.357  24.431  1.00 91.02           O  
ATOM   1769  CG  LYS A 115      -4.465   4.340  26.852  1.00 91.02           C  
ATOM   1770  HG2 LYS A 115      -3.832   5.050  26.320  1.00 91.02           H  
ATOM   1771  HG3 LYS A 115      -4.508   4.644  27.898  1.00 91.02           H  
ATOM   1772  CD  LYS A 115      -3.806   2.967  26.741  1.00 91.02           C  
ATOM   1773  HD2 LYS A 115      -4.328   2.257  27.382  1.00 91.02           H  
ATOM   1774  HD3 LYS A 115      -3.818   2.637  25.702  1.00 91.02           H  
ATOM   1775  CE  LYS A 115      -2.375   3.200  27.216  1.00 91.02           C  
ATOM   1776  HE2 LYS A 115      -2.416   3.601  28.229  1.00 91.02           H  
ATOM   1777  HE3 LYS A 115      -1.938   3.986  26.599  1.00 91.02           H  
ATOM   1778  NZ  LYS A 115      -1.536   1.988  27.174  1.00 91.02           N  
ATOM   1779  HZ1 LYS A 115      -1.941   1.276  27.765  1.00 91.02           H  
ATOM   1780  HZ2 LYS A 115      -1.442   1.666  26.221  1.00 91.02           H  
ATOM   1781  HZ3 LYS A 115      -0.631   2.249  27.539  1.00 91.02           H  
ATOM   1782  N   ASP A 116      -5.371   7.987  25.931  1.00 90.83           N  
ATOM   1783  H   ASP A 116      -5.934   8.241  26.730  1.00 90.83           H  
ATOM   1784  CA  ASP A 116      -4.543   9.062  25.385  1.00 90.83           C  
ATOM   1785  HA  ASP A 116      -4.354   8.872  24.329  1.00 90.83           H  
ATOM   1786  C   ASP A 116      -3.187   9.142  26.095  1.00 90.83           C  
ATOM   1787  CB  ASP A 116      -5.333  10.372  25.485  1.00 90.83           C  
ATOM   1788  HB2 ASP A 116      -4.728  11.187  25.087  1.00 90.83           H  
ATOM   1789  HB3 ASP A 116      -5.570  10.596  26.525  1.00 90.83           H  
ATOM   1790  O   ASP A 116      -2.140   9.349  25.471  1.00 90.83           O  
ATOM   1791  CG  ASP A 116      -6.609  10.242  24.655  1.00 90.83           C  
ATOM   1792  OD1 ASP A 116      -6.459  10.057  23.423  1.00 90.83           O  
ATOM   1793  OD2 ASP A 116      -7.700  10.211  25.245  1.00 90.83           O  
ATOM   1794  N   CYS A 117      -3.150   8.838  27.391  1.00 89.66           N  
ATOM   1795  H   CYS A 117      -4.036   8.705  27.857  1.00 89.66           H  
ATOM   1796  CA  CYS A 117      -1.898   8.599  28.089  1.00 89.66           C  
ATOM   1797  HA  CYS A 117      -1.167   9.325  27.733  1.00 89.66           H  
ATOM   1798  C   CYS A 117      -1.364   7.189  27.794  1.00 89.66           C  
ATOM   1799  CB  CYS A 117      -2.061   8.828  29.586  1.00 89.66           C  
ATOM   1800  HB2 CYS A 117      -2.816   8.138  29.962  1.00 89.66           H  
ATOM   1801  HB3 CYS A 117      -1.103   8.602  30.055  1.00 89.66           H  
ATOM   1802  O   CYS A 117      -2.039   6.171  27.976  1.00 89.66           O  
ATOM   1803  SG  CYS A 117      -2.499  10.500  30.095  1.00 89.66           S  
ATOM   1804  N   SER A 118      -0.081   7.072  27.432  1.00 89.41           N  
ATOM   1805  H   SER A 118       0.440   7.917  27.245  1.00 89.41           H  
ATOM   1806  CA  SER A 118       0.543   5.758  27.186  1.00 89.41           C  
ATOM   1807  HA  SER A 118      -0.060   5.254  26.430  1.00 89.41           H  
ATOM   1808  C   SER A 118       0.555   4.844  28.423  1.00 89.41           C  
ATOM   1809  CB  SER A 118       1.948   5.923  26.603  1.00 89.41           C  
ATOM   1810  HB2 SER A 118       1.880   6.534  25.703  1.00 89.41           H  
ATOM   1811  HB3 SER A 118       2.341   4.945  26.329  1.00 89.41           H  
ATOM   1812  O   SER A 118       0.528   3.614  28.282  1.00 89.41           O  
ATOM   1813  OG  SER A 118       2.832   6.539  27.515  1.00 89.41           O  
ATOM   1814  HG  SER A 118       3.575   6.883  27.014  1.00 89.41           H  
ATOM   1815  N   ASP A 119       0.507   5.432  29.621  1.00 88.94           N  
ATOM   1816  H   ASP A 119       0.467   6.441  29.642  1.00 88.94           H  
ATOM   1817  CA  ASP A 119       0.375   4.762  30.919  1.00 88.94           C  
ATOM   1818  HA  ASP A 119       0.781   3.754  30.824  1.00 88.94           H  
ATOM   1819  C   ASP A 119      -1.080   4.592  31.404  1.00 88.94           C  
ATOM   1820  CB  ASP A 119       1.240   5.498  31.955  1.00 88.94           C  
ATOM   1821  HB2 ASP A 119       2.267   5.532  31.591  1.00 88.94           H  
ATOM   1822  HB3 ASP A 119       1.240   4.930  32.885  1.00 88.94           H  
ATOM   1823  O   ASP A 119      -1.294   4.029  32.479  1.00 88.94           O  
ATOM   1824  CG  ASP A 119       0.776   6.926  32.249  1.00 88.94           C  
ATOM   1825  OD1 ASP A 119      -0.297   7.339  31.763  1.00 88.94           O  
ATOM   1826  OD2 ASP A 119       1.519   7.646  32.940  1.00 88.94           O  
ATOM   1827  N   ASN A 120      -2.073   5.014  30.608  1.00 89.29           N  
ATOM   1828  H   ASN A 120      -1.832   5.511  29.763  1.00 89.29           H  
ATOM   1829  CA  ASN A 120      -3.504   4.939  30.924  1.00 89.29           C  
ATOM   1830  HA  ASN A 120      -4.038   5.443  30.118  1.00 89.29           H  
ATOM   1831  C   ASN A 120      -3.886   5.696  32.213  1.00 89.29           C  
ATOM   1832  CB  ASN A 120      -3.912   3.450  30.918  1.00 89.29           C  
ATOM   1833  HB2 ASN A 120      -3.408   2.944  30.095  1.00 89.29           H  
ATOM   1834  HB3 ASN A 120      -3.594   2.980  31.849  1.00 89.29           H  
ATOM   1835  O   ASN A 120      -4.754   5.238  32.960  1.00 89.29           O  
ATOM   1836  CG  ASN A 120      -5.396   3.213  30.735  1.00 89.29           C  
ATOM   1837  ND2 ASN A 120      -6.174   3.158  31.781  1.00 89.29           N  
ATOM   1838 HD21 ASN A 120      -7.153   3.193  31.533  1.00 89.29           H  
ATOM   1839 HD22 ASN A 120      -5.860   3.703  32.572  1.00 89.29           H  
ATOM   1840  OD1 ASN A 120      -5.857   2.981  29.638  1.00 89.29           O  
ATOM   1841  N   SER A 121      -3.165   6.763  32.567  1.00 94.14           N  
ATOM   1842  H   SER A 121      -2.418   7.061  31.955  1.00 94.14           H  
ATOM   1843  CA  SER A 121      -3.419   7.543  33.788  1.00 94.14           C  
ATOM   1844  HA  SER A 121      -3.737   6.860  34.575  1.00 94.14           H  
ATOM   1845  C   SER A 121      -4.531   8.590  33.659  1.00 94.14           C  
ATOM   1846  CB  SER A 121      -2.134   8.207  34.271  1.00 94.14           C  
ATOM   1847  HB2 SER A 121      -2.372   8.816  35.144  1.00 94.14           H  
ATOM   1848  HB3 SER A 121      -1.429   7.432  34.570  1.00 94.14           H  
ATOM   1849  O   SER A 121      -5.126   8.961  34.666  1.00 94.14           O  
ATOM   1850  OG  SER A 121      -1.531   9.022  33.286  1.00 94.14           O  
ATOM   1851  HG  SER A 121      -1.109   8.440  32.650  1.00 94.14           H  
ATOM   1852  N   ASP A 122      -4.824   9.021  32.439  1.00 92.09           N  
ATOM   1853  H   ASP A 122      -4.363   8.555  31.670  1.00 92.09           H  
ATOM   1854  CA  ASP A 122      -6.001   9.792  32.024  1.00 92.09           C  
ATOM   1855  HA  ASP A 122      -5.973  10.782  32.479  1.00 92.09           H  
ATOM   1856  C   ASP A 122      -7.329   9.141  32.416  1.00 92.09           C  
ATOM   1857  CB  ASP A 122      -5.975   9.957  30.497  1.00 92.09           C  
ATOM   1858  HB2 ASP A 122      -5.206  10.693  30.260  1.00 92.09           H  
ATOM   1859  HB3 ASP A 122      -6.927  10.379  30.175  1.00 92.09           H  
ATOM   1860  O   ASP A 122      -8.226   9.827  32.899  1.00 92.09           O  
ATOM   1861  CG  ASP A 122      -5.695   8.680  29.681  1.00 92.09           C  
ATOM   1862  OD1 ASP A 122      -5.202   7.653  30.224  1.00 92.09           O  
ATOM   1863  OD2 ASP A 122      -5.771   8.753  28.453  1.00 92.09           O  
ATOM   1864  N   GLU A 123      -7.407   7.816  32.301  1.00 93.20           N  
ATOM   1865  H   GLU A 123      -6.687   7.392  31.734  1.00 93.20           H  
ATOM   1866  CA  GLU A 123      -8.615   7.030  32.586  1.00 93.20           C  
ATOM   1867  HA  GLU A 123      -9.483   7.687  32.524  1.00 93.20           H  
ATOM   1868  C   GLU A 123      -8.638   6.435  34.002  1.00 93.20           C  
ATOM   1869  CB  GLU A 123      -8.759   5.941  31.515  1.00 93.20           C  
ATOM   1870  HB2 GLU A 123      -7.870   5.311  31.521  1.00 93.20           H  
ATOM   1871  HB3 GLU A 123      -9.620   5.313  31.743  1.00 93.20           H  
ATOM   1872  O   GLU A 123      -9.476   5.594  34.346  1.00 93.20           O  
ATOM   1873  CG  GLU A 123      -8.941   6.535  30.116  1.00 93.20           C  
ATOM   1874  HG2 GLU A 123      -8.028   7.056  29.829  1.00 93.20           H  
ATOM   1875  HG3 GLU A 123      -9.101   5.709  29.423  1.00 93.20           H  
ATOM   1876  CD  GLU A 123     -10.148   7.485  30.082  1.00 93.20           C  
ATOM   1877  OE1 GLU A 123      -9.981   8.715  29.966  1.00 93.20           O  
ATOM   1878  OE2 GLU A 123     -11.265   6.993  30.373  1.00 93.20           O  
ATOM   1879  N   GLN A 124      -7.689   6.830  34.851  1.00 90.05           N  
ATOM   1880  H   GLN A 124      -7.078   7.574  34.545  1.00 90.05           H  
ATOM   1881  CA  GLN A 124      -7.613   6.372  36.233  1.00 90.05           C  
ATOM   1882  HA  GLN A 124      -8.210   5.466  36.336  1.00 90.05           H  
ATOM   1883  C   GLN A 124      -8.207   7.396  37.193  1.00 90.05           C  
ATOM   1884  CB  GLN A 124      -6.176   6.005  36.611  1.00 90.05           C  
ATOM   1885  HB2 GLN A 124      -6.090   5.952  37.696  1.00 90.05           H  
ATOM   1886  HB3 GLN A 124      -5.491   6.771  36.247  1.00 90.05           H  
ATOM   1887  O   GLN A 124      -7.990   8.600  37.087  1.00 90.05           O  
ATOM   1888  CG  GLN A 124      -5.802   4.639  36.027  1.00 90.05           C  
ATOM   1889  HG2 GLN A 124      -6.018   4.627  34.959  1.00 90.05           H  
ATOM   1890  HG3 GLN A 124      -6.416   3.867  36.491  1.00 90.05           H  
ATOM   1891  CD  GLN A 124      -4.340   4.297  36.273  1.00 90.05           C  
ATOM   1892  NE2 GLN A 124      -3.613   3.895  35.257  1.00 90.05           N  
ATOM   1893 HE21 GLN A 124      -2.620   3.799  35.417  1.00 90.05           H  
ATOM   1894 HE22 GLN A 124      -3.968   4.079  34.330  1.00 90.05           H  
ATOM   1895  OE1 GLN A 124      -3.833   4.366  37.382  1.00 90.05           O  
ATOM   1896  N   ASN A 125      -8.916   6.885  38.202  1.00 85.62           N  
ATOM   1897  H   ASN A 125      -9.056   5.885  38.225  1.00 85.62           H  
ATOM   1898  CA  ASN A 125      -9.533   7.699  39.248  1.00 85.62           C  
ATOM   1899  HA  ASN A 125     -10.181   7.033  39.818  1.00 85.62           H  
ATOM   1900  C   ASN A 125     -10.466   8.792  38.696  1.00 85.62           C  
ATOM   1901  CB  ASN A 125      -8.442   8.213  40.199  1.00 85.62           C  
ATOM   1902  HB2 ASN A 125      -7.945   9.075  39.753  1.00 85.62           H  
ATOM   1903  HB3 ASN A 125      -7.697   7.435  40.370  1.00 85.62           H  
ATOM   1904  O   ASN A 125     -10.535   9.908  39.215  1.00 85.62           O  
ATOM   1905  CG  ASN A 125      -9.027   8.580  41.544  1.00 85.62           C  
ATOM   1906  ND2 ASN A 125      -8.752   9.753  42.053  1.00 85.62           N  
ATOM   1907 HD21 ASN A 125      -8.350  10.448  41.440  1.00 85.62           H  
ATOM   1908 HD22 ASN A 125      -9.373  10.013  42.806  1.00 85.62           H  
ATOM   1909  OD1 ASN A 125      -9.715   7.794  42.169  1.00 85.62           O  
ATOM   1910  N   CYS A 126     -11.185   8.451  37.630  1.00 83.56           N  
ATOM   1911  H   CYS A 126     -10.971   7.587  37.152  1.00 83.56           H  
ATOM   1912  CA  CYS A 126     -12.350   9.184  37.176  1.00 83.56           C  
ATOM   1913  HA  CYS A 126     -12.120  10.248  37.127  1.00 83.56           H  
ATOM   1914  C   CYS A 126     -13.452   8.963  38.209  1.00 83.56           C  
ATOM   1915  CB  CYS A 126     -12.708   8.690  35.772  1.00 83.56           C  
ATOM   1916  HB2 CYS A 126     -12.959   7.630  35.811  1.00 83.56           H  
ATOM   1917  HB3 CYS A 126     -13.577   9.236  35.403  1.00 83.56           H  
ATOM   1918  O   CYS A 126     -14.227   8.008  38.116  1.00 83.56           O  
ATOM   1919  SG  CYS A 126     -11.339   8.916  34.617  1.00 83.56           S  
ATOM   1920  N   ASP A 127     -13.455   9.792  39.257  1.00 75.06           N  
ATOM   1921  H   ASP A 127     -12.701  10.456  39.357  1.00 75.06           H  
ATOM   1922  CA  ASP A 127     -14.541   9.810  40.225  1.00 75.06           C  
ATOM   1923  HA  ASP A 127     -14.549   8.862  40.763  1.00 75.06           H  
ATOM   1924  C   ASP A 127     -15.836   9.934  39.437  1.00 75.06           C  
ATOM   1925  CB  ASP A 127     -14.396  10.961  41.235  1.00 75.06           C  
ATOM   1926  HB2 ASP A 127     -14.120  11.875  40.709  1.00 75.06           H  
ATOM   1927  HB3 ASP A 127     -15.362  11.129  41.712  1.00 75.06           H  
ATOM   1928  O   ASP A 127     -15.971  10.811  38.579  1.00 75.06           O  
ATOM   1929  CG  ASP A 127     -13.379  10.660  42.340  1.00 75.06           C  
ATOM   1930  OD1 ASP A 127     -13.342   9.492  42.789  1.00 75.06           O  
ATOM   1931  OD2 ASP A 127     -12.691  11.609  42.780  1.00 75.06           O  
ATOM   1932  N   ALA A 128     -16.759   9.007  39.693  1.00 57.57           N  
ATOM   1933  H   ALA A 128     -16.527   8.280  40.355  1.00 57.57           H  
ATOM   1934  CA  ALA A 128     -18.080   9.019  39.104  1.00 57.57           C  
ATOM   1935  HA  ALA A 128     -17.988   8.990  38.018  1.00 57.57           H  
ATOM   1936  C   ALA A 128     -18.745  10.334  39.511  1.00 57.57           C  
ATOM   1937  CB  ALA A 128     -18.853   7.778  39.579  1.00 57.57           C  
ATOM   1938  HB1 ALA A 128     -18.336   6.877  39.247  1.00 57.57           H  
ATOM   1939  HB2 ALA A 128     -18.926   7.775  40.666  1.00 57.57           H  
ATOM   1940  HB3 ALA A 128     -19.856   7.790  39.152  1.00 57.57           H  
ATOM   1941  O   ALA A 128     -19.404  10.414  40.547  1.00 57.57           O  
ATOM   1942  N   HIS A 129     -18.551  11.385  38.717  1.00 51.83           N  
ATOM   1943  H   HIS A 129     -17.802  11.321  38.041  1.00 51.83           H  
ATOM   1944  CA  HIS A 129     -19.291  12.621  38.828  1.00 51.83           C  
ATOM   1945  HA  HIS A 129     -19.356  12.890  39.883  1.00 51.83           H  
ATOM   1946  C   HIS A 129     -20.708  12.321  38.353  1.00 51.83           C  
ATOM   1947  CB  HIS A 129     -18.585  13.782  38.116  1.00 51.83           C  
ATOM   1948  HB2 HIS A 129     -19.317  14.558  37.892  1.00 51.83           H  
ATOM   1949  HB3 HIS A 129     -18.162  13.439  37.171  1.00 51.83           H  
ATOM   1950  O   HIS A 129     -21.154  12.684  37.267  1.00 51.83           O  
ATOM   1951  CG  HIS A 129     -17.506  14.411  38.967  1.00 51.83           C  
ATOM   1952  CD2 HIS A 129     -16.152  14.241  38.844  1.00 51.83           C  
ATOM   1953  HD2 HIS A 129     -15.654  13.611  38.122  1.00 51.83           H  
ATOM   1954  ND1 HIS A 129     -17.710  15.271  40.027  1.00 51.83           N  
ATOM   1955  HD1 HIS A 129     -18.600  15.618  40.356  1.00 51.83           H  
ATOM   1956  CE1 HIS A 129     -16.509  15.612  40.523  1.00 51.83           C  
ATOM   1957  HE1 HIS A 129     -16.347  16.282  41.354  1.00 51.83           H  
ATOM   1958  NE2 HIS A 129     -15.530  15.023  39.825  1.00 51.83           N  
ATOM   1959  N   THR A 130     -21.441  11.678  39.256  1.00 41.92           N  
ATOM   1960  H   THR A 130     -20.937  11.292  40.041  1.00 41.92           H  
ATOM   1961  CA  THR A 130     -22.881  11.750  39.425  1.00 41.92           C  
ATOM   1962  HA  THR A 130     -23.373  11.470  38.494  1.00 41.92           H  
ATOM   1963  C   THR A 130     -23.263  13.196  39.766  1.00 41.92           C  
ATOM   1964  CB  THR A 130     -23.327  10.780  40.540  1.00 41.92           C  
ATOM   1965  HB  THR A 130     -24.390  10.927  40.729  1.00 41.92           H  
ATOM   1966  O   THR A 130     -23.807  13.466  40.829  1.00 41.92           O  
ATOM   1967  CG2 THR A 130     -23.113   9.313  40.177  1.00 41.92           C  
ATOM   1968 HG21 THR A 130     -22.052   9.112  40.024  1.00 41.92           H  
ATOM   1969 HG22 THR A 130     -23.662   9.076  39.266  1.00 41.92           H  
ATOM   1970 HG23 THR A 130     -23.482   8.682  40.986  1.00 41.92           H  
ATOM   1971  OG1 THR A 130     -22.609  11.031  41.731  1.00 41.92           O  
ATOM   1972  HG1 THR A 130     -22.708  11.968  41.914  1.00 41.92           H  
ATOM   1973  N   GLU A 131     -22.947  14.153  38.893  1.00 45.84           N  
ATOM   1974  H   GLU A 131     -22.356  13.889  38.117  1.00 45.84           H  
ATOM   1975  CA  GLU A 131     -23.504  15.514  38.901  1.00 45.84           C  
ATOM   1976  HA  GLU A 131     -24.425  15.484  39.483  1.00 45.84           H  
ATOM   1977  C   GLU A 131     -23.982  15.958  37.505  1.00 45.84           C  
ATOM   1978  CB  GLU A 131     -22.599  16.539  39.615  1.00 45.84           C  
ATOM   1979  HB2 GLU A 131     -21.593  16.510  39.197  1.00 45.84           H  
ATOM   1980  HB3 GLU A 131     -23.021  17.529  39.446  1.00 45.84           H  
ATOM   1981  O   GLU A 131     -24.352  17.110  37.307  1.00 45.84           O  
ATOM   1982  CG  GLU A 131     -22.555  16.292  41.137  1.00 45.84           C  
ATOM   1983  HG2 GLU A 131     -21.833  15.503  41.348  1.00 45.84           H  
ATOM   1984  HG3 GLU A 131     -23.538  15.946  41.457  1.00 45.84           H  
ATOM   1985  CD  GLU A 131     -22.231  17.533  41.983  1.00 45.84           C  
ATOM   1986  OE1 GLU A 131     -22.538  17.480  43.199  1.00 45.84           O  
ATOM   1987  OE2 GLU A 131     -21.736  18.537  41.427  1.00 45.84           O  
ATOM   1988  N   VAL A 132     -24.136  15.013  36.568  1.00 44.91           N  
ATOM   1989  H   VAL A 132     -23.732  14.103  36.739  1.00 44.91           H  
ATOM   1990  CA  VAL A 132     -24.985  15.167  35.370  1.00 44.91           C  
ATOM   1991  HA  VAL A 132     -25.466  16.143  35.426  1.00 44.91           H  
ATOM   1992  C   VAL A 132     -26.127  14.139  35.400  1.00 44.91           C  
ATOM   1993  CB  VAL A 132     -24.179  15.171  34.049  1.00 44.91           C  
ATOM   1994  HB  VAL A 132     -23.852  14.158  33.816  1.00 44.91           H  
ATOM   1995  O   VAL A 132     -26.420  13.466  34.425  1.00 44.91           O  
ATOM   1996  CG1 VAL A 132     -25.018  15.721  32.880  1.00 44.91           C  
ATOM   1997 HG11 VAL A 132     -25.340  16.740  33.097  1.00 44.91           H  
ATOM   1998 HG12 VAL A 132     -25.892  15.095  32.694  1.00 44.91           H  
ATOM   1999 HG13 VAL A 132     -24.415  15.723  31.972  1.00 44.91           H  
ATOM   2000  CG2 VAL A 132     -22.938  16.072  34.138  1.00 44.91           C  
ATOM   2001 HG21 VAL A 132     -22.231  15.665  34.861  1.00 44.91           H  
ATOM   2002 HG22 VAL A 132     -22.433  16.114  33.173  1.00 44.91           H  
ATOM   2003 HG23 VAL A 132     -23.221  17.079  34.445  1.00 44.91           H  
ATOM   2004  N   GLU A 133     -26.795  13.985  36.548  1.00 46.80           N  
ATOM   2005  H   GLU A 133     -26.424  14.442  37.368  1.00 46.80           H  
ATOM   2006  CA  GLU A 133     -27.970  13.095  36.672  1.00 46.80           C  
ATOM   2007  HA  GLU A 133     -28.320  12.838  35.672  1.00 46.80           H  
ATOM   2008  C   GLU A 133     -29.200  13.753  37.324  1.00 46.80           C  
ATOM   2009  CB  GLU A 133     -27.596  11.759  37.338  1.00 46.80           C  
ATOM   2010  HB2 GLU A 133     -28.514  11.238  37.610  1.00 46.80           H  
ATOM   2011  HB3 GLU A 133     -27.030  11.951  38.250  1.00 46.80           H  
ATOM   2012  O   GLU A 133     -30.195  13.080  37.598  1.00 46.80           O  
ATOM   2013  CG  GLU A 133     -26.805  10.830  36.402  1.00 46.80           C  
ATOM   2014  HG2 GLU A 133     -27.276  10.840  35.420  1.00 46.80           H  
ATOM   2015  HG3 GLU A 133     -25.787  11.207  36.303  1.00 46.80           H  
ATOM   2016  CD  GLU A 133     -26.777   9.385  36.924  1.00 46.80           C  
ATOM   2017  OE1 GLU A 133     -26.707   8.464  36.083  1.00 46.80           O  
ATOM   2018  OE2 GLU A 133     -26.882   9.210  38.162  1.00 46.80           O  
ATOM   2019  N   LYS A 134     -29.207  15.080  37.536  1.00 43.45           N  
ATOM   2020  H   LYS A 134     -28.378  15.606  37.297  1.00 43.45           H  
ATOM   2021  CA  LYS A 134     -30.363  15.778  38.145  1.00 43.45           C  
ATOM   2022  HA  LYS A 134     -31.119  15.027  38.372  1.00 43.45           H  
ATOM   2023  C   LYS A 134     -31.180  16.696  37.227  1.00 43.45           C  
ATOM   2024  CB  LYS A 134     -29.994  16.372  39.514  1.00 43.45           C  
ATOM   2025  HB2 LYS A 134     -29.088  16.972  39.429  1.00 43.45           H  
ATOM   2026  HB3 LYS A 134     -30.805  17.013  39.861  1.00 43.45           H  
ATOM   2027  O   LYS A 134     -32.211  17.176  37.678  1.00 43.45           O  
ATOM   2028  CG  LYS A 134     -29.796  15.234  40.535  1.00 43.45           C  
ATOM   2029  HG2 LYS A 134     -28.942  14.627  40.235  1.00 43.45           H  
ATOM   2030  HG3 LYS A 134     -30.684  14.602  40.550  1.00 43.45           H  
ATOM   2031  CD  LYS A 134     -29.551  15.767  41.948  1.00 43.45           C  
ATOM   2032  HD2 LYS A 134     -30.413  16.347  42.278  1.00 43.45           H  
ATOM   2033  HD3 LYS A 134     -28.673  16.413  41.923  1.00 43.45           H  
ATOM   2034  CE  LYS A 134     -29.305  14.591  42.900  1.00 43.45           C  
ATOM   2035  HE2 LYS A 134     -30.230  14.029  43.021  1.00 43.45           H  
ATOM   2036  HE3 LYS A 134     -28.572  13.931  42.436  1.00 43.45           H  
ATOM   2037  NZ  LYS A 134     -28.785  15.058  44.208  1.00 43.45           N  
ATOM   2038  HZ1 LYS A 134     -28.579  14.273  44.809  1.00 43.45           H  
ATOM   2039  HZ2 LYS A 134     -29.434  15.685  44.661  1.00 43.45           H  
ATOM   2040  HZ3 LYS A 134     -27.916  15.551  44.063  1.00 43.45           H  
ATOM   2041  N   ASP A 135     -30.851  16.780  35.934  1.00 44.49           N  
ATOM   2042  H   ASP A 135     -29.950  16.419  35.654  1.00 44.49           H  
ATOM   2043  CA  ASP A 135     -31.686  17.448  34.907  1.00 44.49           C  
ATOM   2044  HA  ASP A 135     -32.640  17.715  35.361  1.00 44.49           H  
ATOM   2045  C   ASP A 135     -32.090  16.542  33.716  1.00 44.49           C  
ATOM   2046  CB  ASP A 135     -31.023  18.766  34.462  1.00 44.49           C  
ATOM   2047  HB2 ASP A 135     -29.951  18.611  34.344  1.00 44.49           H  
ATOM   2048  HB3 ASP A 135     -31.419  19.067  33.491  1.00 44.49           H  
ATOM   2049  O   ASP A 135     -32.658  17.001  32.725  1.00 44.49           O  
ATOM   2050  CG  ASP A 135     -31.294  19.926  35.429  1.00 44.49           C  
ATOM   2051  OD1 ASP A 135     -32.447  20.030  35.908  1.00 44.49           O  
ATOM   2052  OD2 ASP A 135     -30.361  20.728  35.636  1.00 44.49           O  
ATOM   2053  N   VAL A 136     -31.873  15.222  33.804  1.00 53.35           N  
ATOM   2054  H   VAL A 136     -31.406  14.881  34.632  1.00 53.35           H  
ATOM   2055  CA  VAL A 136     -32.099  14.264  32.691  1.00 53.35           C  
ATOM   2056  HA  VAL A 136     -32.192  14.850  31.777  1.00 53.35           H  
ATOM   2057  C   VAL A 136     -33.434  13.502  32.808  1.00 53.35           C  
ATOM   2058  CB  VAL A 136     -30.867  13.350  32.455  1.00 53.35           C  
ATOM   2059  HB  VAL A 136     -30.826  12.592  33.238  1.00 53.35           H  
ATOM   2060  O   VAL A 136     -33.643  12.487  32.159  1.00 53.35           O  
ATOM   2061  CG1 VAL A 136     -30.876  12.658  31.080  1.00 53.35           C  
ATOM   2062 HG11 VAL A 136     -31.035  13.388  30.286  1.00 53.35           H  
ATOM   2063 HG12 VAL A 136     -31.642  11.884  31.024  1.00 53.35           H  
ATOM   2064 HG13 VAL A 136     -29.923  12.157  30.910  1.00 53.35           H  
ATOM   2065  CG2 VAL A 136     -29.561  14.163  32.497  1.00 53.35           C  
ATOM   2066 HG21 VAL A 136     -29.594  14.981  31.778  1.00 53.35           H  
ATOM   2067 HG22 VAL A 136     -28.711  13.519  32.268  1.00 53.35           H  
ATOM   2068 HG23 VAL A 136     -29.385  14.561  33.497  1.00 53.35           H  
ATOM   2069  N   LYS A 137     -34.401  13.994  33.596  1.00 49.19           N  
ATOM   2070  H   LYS A 137     -34.189  14.827  34.126  1.00 49.19           H  
ATOM   2071  CA  LYS A 137     -35.769  13.418  33.643  1.00 49.19           C  
ATOM   2072  HA  LYS A 137     -35.733  12.423  33.202  1.00 49.19           H  
ATOM   2073  C   LYS A 137     -36.792  14.111  32.734  1.00 49.19           C  
ATOM   2074  CB  LYS A 137     -36.244  13.209  35.092  1.00 49.19           C  
ATOM   2075  HB2 LYS A 137     -36.055  14.104  35.685  1.00 49.19           H  
ATOM   2076  HB3 LYS A 137     -37.316  13.011  35.092  1.00 49.19           H  
ATOM   2077  O   LYS A 137     -37.946  13.712  32.721  1.00 49.19           O  
ATOM   2078  CG  LYS A 137     -35.534  11.993  35.708  1.00 49.19           C  
ATOM   2079  HG2 LYS A 137     -34.475  12.219  35.832  1.00 49.19           H  
ATOM   2080  HG3 LYS A 137     -35.632  11.143  35.033  1.00 49.19           H  
ATOM   2081  CD  LYS A 137     -36.135  11.605  37.062  1.00 49.19           C  
ATOM   2082  HD2 LYS A 137     -36.007  12.431  37.763  1.00 49.19           H  
ATOM   2083  HD3 LYS A 137     -37.196  11.391  36.936  1.00 49.19           H  
ATOM   2084  CE  LYS A 137     -35.405  10.358  37.569  1.00 49.19           C  
ATOM   2085  HE2 LYS A 137     -34.343  10.591  37.656  1.00 49.19           H  
ATOM   2086  HE3 LYS A 137     -35.501   9.574  36.818  1.00 49.19           H  
ATOM   2087  NZ  LYS A 137     -35.937   9.891  38.870  1.00 49.19           N  
ATOM   2088  HZ1 LYS A 137     -36.913   9.645  38.778  1.00 49.19           H  
ATOM   2089  HZ2 LYS A 137     -35.422   9.074  39.166  1.00 49.19           H  
ATOM   2090  HZ3 LYS A 137     -35.829  10.612  39.568  1.00 49.19           H  
ATOM   2091  N   ASN A 138     -36.361  15.090  31.931  1.00 45.95           N  
ATOM   2092  H   ASN A 138     -35.398  15.378  32.032  1.00 45.95           H  
ATOM   2093  CA  ASN A 138     -37.166  15.728  30.875  1.00 45.95           C  
ATOM   2094  HA  ASN A 138     -38.049  15.116  30.689  1.00 45.95           H  
ATOM   2095  C   ASN A 138     -36.438  15.775  29.513  1.00 45.95           C  
ATOM   2096  CB  ASN A 138     -37.639  17.115  31.364  1.00 45.95           C  
ATOM   2097  HB2 ASN A 138     -37.900  17.744  30.512  1.00 45.95           H  
ATOM   2098  HB3 ASN A 138     -36.831  17.610  31.902  1.00 45.95           H  
ATOM   2099  O   ASN A 138     -36.728  16.630  28.678  1.00 45.95           O  
ATOM   2100  CG  ASN A 138     -38.886  17.065  32.229  1.00 45.95           C  
ATOM   2101  ND2 ASN A 138     -39.104  18.074  33.038  1.00 45.95           N  
ATOM   2102 HD21 ASN A 138     -38.424  18.817  33.119  1.00 45.95           H  
ATOM   2103 HD22 ASN A 138     -39.929  17.997  33.615  1.00 45.95           H  
ATOM   2104  OD1 ASN A 138     -39.711  16.174  32.172  1.00 45.95           O  
ATOM   2105  N   LYS A 139     -35.480  14.865  29.280  1.00 48.92           N  
ATOM   2106  H   LYS A 139     -35.305  14.170  29.991  1.00 48.92           H  
ATOM   2107  CA  LYS A 139     -34.669  14.810  28.050  1.00 48.92           C  
ATOM   2108  HA  LYS A 139     -35.205  15.368  27.282  1.00 48.92           H  
ATOM   2109  C   LYS A 139     -34.552  13.393  27.477  1.00 48.92           C  
ATOM   2110  CB  LYS A 139     -33.314  15.511  28.283  1.00 48.92           C  
ATOM   2111  HB2 LYS A 139     -32.535  14.771  28.464  1.00 48.92           H  
ATOM   2112  HB3 LYS A 139     -33.381  16.134  29.175  1.00 48.92           H  
ATOM   2113  O   LYS A 139     -33.538  13.038  26.888  1.00 48.92           O  
ATOM   2114  CG  LYS A 139     -32.919  16.424  27.110  1.00 48.92           C  
ATOM   2115  HG2 LYS A 139     -33.654  17.223  27.020  1.00 48.92           H  
ATOM   2116  HG3 LYS A 139     -32.897  15.851  26.183  1.00 48.92           H  
ATOM   2117  CD  LYS A 139     -31.532  17.028  27.372  1.00 48.92           C  
ATOM   2118  HD2 LYS A 139     -31.508  17.449  28.377  1.00 48.92           H  
ATOM   2119  HD3 LYS A 139     -30.792  16.230  27.311  1.00 48.92           H  
ATOM   2120  CE  LYS A 139     -31.194  18.126  26.360  1.00 48.92           C  
ATOM   2121  HE2 LYS A 139     -31.911  18.938  26.478  1.00 48.92           H  
ATOM   2122  HE3 LYS A 139     -31.311  17.712  25.359  1.00 48.92           H  
ATOM   2123  NZ  LYS A 139     -29.807  18.622  26.563  1.00 48.92           N  
ATOM   2124  HZ1 LYS A 139     -29.582  19.371  25.924  1.00 48.92           H  
ATOM   2125  HZ2 LYS A 139     -29.684  18.957  27.508  1.00 48.92           H  
ATOM   2126  HZ3 LYS A 139     -29.144  17.874  26.421  1.00 48.92           H  
ATOM   2127  N   GLU A 140     -35.606  12.591  27.596  1.00 44.34           N  
ATOM   2128  H   GLU A 140     -36.413  12.924  28.103  1.00 44.34           H  
ATOM   2129  CA  GLU A 140     -35.772  11.348  26.826  1.00 44.34           C  
ATOM   2130  HA  GLU A 140     -34.831  10.799  26.819  1.00 44.34           H  
ATOM   2131  C   GLU A 140     -36.118  11.667  25.355  1.00 44.34           C  
ATOM   2132  CB  GLU A 140     -36.834  10.439  27.478  1.00 44.34           C  
ATOM   2133  HB2 GLU A 140     -37.049   9.612  26.800  1.00 44.34           H  
ATOM   2134  HB3 GLU A 140     -37.747  11.016  27.624  1.00 44.34           H  
ATOM   2135  O   GLU A 140     -37.165  11.272  24.858  1.00 44.34           O  
ATOM   2136  CG  GLU A 140     -36.391   9.823  28.812  1.00 44.34           C  
ATOM   2137  HG2 GLU A 140     -36.209  10.624  29.528  1.00 44.34           H  
ATOM   2138  HG3 GLU A 140     -35.453   9.290  28.654  1.00 44.34           H  
ATOM   2139  CD  GLU A 140     -37.446   8.859  29.389  1.00 44.34           C  
ATOM   2140  OE1 GLU A 140     -37.043   7.928  30.121  1.00 44.34           O  
ATOM   2141  OE2 GLU A 140     -38.653   9.076  29.130  1.00 44.34           O  
ATOM   2142  N   SER A 141     -35.284  12.452  24.657  1.00 47.25           N  
ATOM   2143  H   SER A 141     -34.477  12.808  25.149  1.00 47.25           H  
ATOM   2144  CA  SER A 141     -35.380  12.642  23.194  1.00 47.25           C  
ATOM   2145  HA  SER A 141     -35.391  11.648  22.747  1.00 47.25           H  
ATOM   2146  C   SER A 141     -34.200  13.395  22.550  1.00 47.25           C  
ATOM   2147  CB  SER A 141     -36.697  13.334  22.779  1.00 47.25           C  
ATOM   2148  HB2 SER A 141     -36.825  13.232  21.701  1.00 47.25           H  
ATOM   2149  HB3 SER A 141     -37.567  12.872  23.246  1.00 47.25           H  
ATOM   2150  O   SER A 141     -34.376  13.991  21.487  1.00 47.25           O  
ATOM   2151  OG  SER A 141     -36.679  14.709  23.101  1.00 47.25           O  
ATOM   2152  HG  SER A 141     -36.070  15.121  22.484  1.00 47.25           H  
ATOM   2153  N   MET A 142     -33.007  13.436  23.155  1.00 44.51           N  
ATOM   2154  H   MET A 142     -32.871  12.949  24.029  1.00 44.51           H  
ATOM   2155  CA  MET A 142     -31.843  14.079  22.521  1.00 44.51           C  
ATOM   2156  HA  MET A 142     -32.016  14.103  21.445  1.00 44.51           H  
ATOM   2157  C   MET A 142     -30.598  13.210  22.697  1.00 44.51           C  
ATOM   2158  CB  MET A 142     -31.709  15.544  23.003  1.00 44.51           C  
ATOM   2159  HB2 MET A 142     -32.618  15.817  23.538  1.00 44.51           H  
ATOM   2160  HB3 MET A 142     -30.877  15.665  23.696  1.00 44.51           H  
ATOM   2161  O   MET A 142     -29.827  13.379  23.636  1.00 44.51           O  
ATOM   2162  CG  MET A 142     -31.557  16.525  21.828  1.00 44.51           C  
ATOM   2163  HG2 MET A 142     -32.050  16.103  20.953  1.00 44.51           H  
ATOM   2164  HG3 MET A 142     -30.502  16.653  21.586  1.00 44.51           H  
ATOM   2165  SD  MET A 142     -32.344  18.139  22.112  1.00 44.51           S  
ATOM   2166  CE  MET A 142     -31.007  19.048  22.913  1.00 44.51           C  
ATOM   2167  HE1 MET A 142     -31.400  19.967  23.348  1.00 44.51           H  
ATOM   2168  HE2 MET A 142     -30.546  18.426  23.681  1.00 44.51           H  
ATOM   2169  HE3 MET A 142     -30.252  19.299  22.168  1.00 44.51           H  
ATOM   2170  N   SER A 143     -30.459  12.225  21.806  1.00 56.05           N  
ATOM   2171  H   SER A 143     -31.127  12.158  21.052  1.00 56.05           H  
ATOM   2172  CA  SER A 143     -29.278  11.369  21.692  1.00 56.05           C  
ATOM   2173  HA  SER A 143     -29.093  10.876  22.646  1.00 56.05           H  
ATOM   2174  C   SER A 143     -28.056  12.207  21.317  1.00 56.05           C  
ATOM   2175  CB  SER A 143     -29.519  10.302  20.612  1.00 56.05           C  
ATOM   2176  HB2 SER A 143     -28.625   9.688  20.504  1.00 56.05           H  
ATOM   2177  HB3 SER A 143     -30.348   9.662  20.915  1.00 56.05           H  
ATOM   2178  O   SER A 143     -28.157  13.047  20.418  1.00 56.05           O  
ATOM   2179  OG  SER A 143     -29.825  10.901  19.365  1.00 56.05           O  
ATOM   2180  HG  SER A 143     -29.099  11.488  19.138  1.00 56.05           H  
ATOM   2181  N   CYS A 144     -26.896  11.953  21.935  1.00 50.71           N  
ATOM   2182  H   CYS A 144     -26.864  11.293  22.698  1.00 50.71           H  
ATOM   2183  CA  CYS A 144     -25.622  12.408  21.375  1.00 50.71           C  
ATOM   2184  HA  CYS A 144     -25.568  13.493  21.464  1.00 50.71           H  
ATOM   2185  C   CYS A 144     -25.564  11.997  19.895  1.00 50.71           C  
ATOM   2186  CB  CYS A 144     -24.441  11.788  22.137  1.00 50.71           C  
ATOM   2187  HB2 CYS A 144     -23.523  11.952  21.572  1.00 50.71           H  
ATOM   2188  HB3 CYS A 144     -24.585  10.714  22.253  1.00 50.71           H  
ATOM   2189  O   CYS A 144     -25.990  10.879  19.581  1.00 50.71           O  
ATOM   2190  SG  CYS A 144     -24.270  12.587  23.756  1.00 50.71           S  
ATOM   2191  HG  CYS A 144     -23.132  11.997  24.135  1.00 50.71           H  
ATOM   2192  N   PRO A 145     -25.081  12.857  18.980  1.00 64.33           N  
ATOM   2193  CA  PRO A 145     -24.836  12.433  17.612  1.00 64.33           C  
ATOM   2194  HA  PRO A 145     -25.775  12.132  17.148  1.00 64.33           H  
ATOM   2195  C   PRO A 145     -23.865  11.254  17.666  1.00 64.33           C  
ATOM   2196  CB  PRO A 145     -24.258  13.652  16.877  1.00 64.33           C  
ATOM   2197  HB2 PRO A 145     -23.174  13.578  16.793  1.00 64.33           H  
ATOM   2198  HB3 PRO A 145     -24.699  13.765  15.887  1.00 64.33           H  
ATOM   2199  O   PRO A 145     -22.707  11.414  18.045  1.00 64.33           O  
ATOM   2200  CG  PRO A 145     -24.604  14.837  17.780  1.00 64.33           C  
ATOM   2201  HG2 PRO A 145     -23.861  15.630  17.710  1.00 64.33           H  
ATOM   2202  HG3 PRO A 145     -25.593  15.215  17.520  1.00 64.33           H  
ATOM   2203  CD  PRO A 145     -24.650  14.229  19.179  1.00 64.33           C  
ATOM   2204  HD2 PRO A 145     -25.349  14.789  19.799  1.00 64.33           H  
ATOM   2205  HD3 PRO A 145     -23.653  14.236  19.620  1.00 64.33           H  
ATOM   2206  N   SER A 146     -24.348  10.051  17.371  1.00 83.91           N  
ATOM   2207  H   SER A 146     -25.325   9.941  17.140  1.00 83.91           H  
ATOM   2208  CA  SER A 146     -23.488   8.879  17.279  1.00 83.91           C  
ATOM   2209  HA  SER A 146     -22.918   8.771  18.202  1.00 83.91           H  
ATOM   2210  C   SER A 146     -22.527   9.098  16.117  1.00 83.91           C  
ATOM   2211  CB  SER A 146     -24.330   7.616  17.069  1.00 83.91           C  
ATOM   2212  HB2 SER A 146     -24.900   7.409  17.975  1.00 83.91           H  
ATOM   2213  HB3 SER A 146     -23.672   6.771  16.866  1.00 83.91           H  
ATOM   2214  O   SER A 146     -22.982   9.372  15.002  1.00 83.91           O  
ATOM   2215  OG  SER A 146     -25.226   7.794  15.988  1.00 83.91           O  
ATOM   2216  HG  SER A 146     -24.709   8.121  15.247  1.00 83.91           H  
ATOM   2217  N   LEU A 147     -21.219   8.983  16.365  1.00 90.88           N  
ATOM   2218  H   LEU A 147     -20.907   8.820  17.312  1.00 90.88           H  
ATOM   2219  CA  LEU A 147     -20.232   8.986  15.289  1.00 90.88           C  
ATOM   2220  HA  LEU A 147     -20.281   9.959  14.799  1.00 90.88           H  
ATOM   2221  C   LEU A 147     -20.592   7.896  14.263  1.00 90.88           C  
ATOM   2222  CB  LEU A 147     -18.813   8.760  15.842  1.00 90.88           C  
ATOM   2223  HB2 LEU A 147     -18.141   8.554  15.009  1.00 90.88           H  
ATOM   2224  HB3 LEU A 147     -18.830   7.873  16.475  1.00 90.88           H  
ATOM   2225  O   LEU A 147     -21.019   6.807  14.662  1.00 90.88           O  
ATOM   2226  CG  LEU A 147     -18.233   9.940  16.642  1.00 90.88           C  
ATOM   2227  HG  LEU A 147     -18.934  10.229  17.426  1.00 90.88           H  
ATOM   2228  CD1 LEU A 147     -16.925   9.505  17.298  1.00 90.88           C  
ATOM   2229 HD11 LEU A 147     -16.511  10.326  17.883  1.00 90.88           H  
ATOM   2230 HD12 LEU A 147     -17.103   8.667  17.972  1.00 90.88           H  
ATOM   2231 HD13 LEU A 147     -16.198   9.209  16.541  1.00 90.88           H  
ATOM   2232  CD2 LEU A 147     -17.944  11.154  15.754  1.00 90.88           C  
ATOM   2233 HD21 LEU A 147     -17.478  11.935  16.355  1.00 90.88           H  
ATOM   2234 HD22 LEU A 147     -17.266  10.874  14.948  1.00 90.88           H  
ATOM   2235 HD23 LEU A 147     -18.870  11.550  15.337  1.00 90.88           H  
ATOM   2236  N   PRO A 148     -20.436   8.165  12.957  1.00 94.57           N  
ATOM   2237  CA  PRO A 148     -20.724   7.176  11.927  1.00 94.57           C  
ATOM   2238  HA  PRO A 148     -21.765   6.857  11.992  1.00 94.57           H  
ATOM   2239  C   PRO A 148     -19.810   5.957  12.105  1.00 94.57           C  
ATOM   2240  CB  PRO A 148     -20.492   7.906  10.600  1.00 94.57           C  
ATOM   2241  HB2 PRO A 148     -20.109   7.240   9.827  1.00 94.57           H  
ATOM   2242  HB3 PRO A 148     -21.420   8.376  10.275  1.00 94.57           H  
ATOM   2243  O   PRO A 148     -18.608   6.107  12.334  1.00 94.57           O  
ATOM   2244  CG  PRO A 148     -19.473   8.990  10.953  1.00 94.57           C  
ATOM   2245  HG2 PRO A 148     -18.468   8.568  10.950  1.00 94.57           H  
ATOM   2246  HG3 PRO A 148     -19.530   9.847  10.282  1.00 94.57           H  
ATOM   2247  CD  PRO A 148     -19.859   9.370  12.377  1.00 94.57           C  
ATOM   2248  HD2 PRO A 148     -18.974   9.697  12.924  1.00 94.57           H  
ATOM   2249  HD3 PRO A 148     -20.610  10.159  12.361  1.00 94.57           H  
ATOM   2250  N   MET A 149     -20.350   4.743  11.979  1.00 92.85           N  
ATOM   2251  H   MET A 149     -21.314   4.653  11.692  1.00 92.85           H  
ATOM   2252  CA  MET A 149     -19.517   3.533  12.011  1.00 92.85           C  
ATOM   2253  HA  MET A 149     -18.806   3.595  12.835  1.00 92.85           H  
ATOM   2254  C   MET A 149     -18.718   3.398  10.715  1.00 92.85           C  
ATOM   2255  CB  MET A 149     -20.376   2.278  12.186  1.00 92.85           C  
ATOM   2256  HB2 MET A 149     -21.138   2.254  11.406  1.00 92.85           H  
ATOM   2257  HB3 MET A 149     -19.737   1.405  12.055  1.00 92.85           H  
ATOM   2258  O   MET A 149     -17.592   2.902  10.715  1.00 92.85           O  
ATOM   2259  CG  MET A 149     -21.040   2.165  13.558  1.00 92.85           C  
ATOM   2260  HG2 MET A 149     -21.712   3.011  13.709  1.00 92.85           H  
ATOM   2261  HG3 MET A 149     -20.265   2.205  14.323  1.00 92.85           H  
ATOM   2262  SD  MET A 149     -21.972   0.615  13.756  1.00 92.85           S  
ATOM   2263  CE  MET A 149     -23.377   0.972  12.660  1.00 92.85           C  
ATOM   2264  HE1 MET A 149     -23.040   1.087  11.630  1.00 92.85           H  
ATOM   2265  HE2 MET A 149     -24.103   0.161  12.712  1.00 92.85           H  
ATOM   2266  HE3 MET A 149     -23.859   1.898  12.974  1.00 92.85           H  
ATOM   2267  N   SER A 150     -19.308   3.836   9.604  1.00 95.10           N  
ATOM   2268  H   SER A 150     -20.257   4.176   9.680  1.00 95.10           H  
ATOM   2269  CA  SER A 150     -18.692   3.829   8.283  1.00 95.10           C  
ATOM   2270  HA  SER A 150     -17.608   3.880   8.391  1.00 95.10           H  
ATOM   2271  C   SER A 150     -19.151   5.029   7.455  1.00 95.10           C  
ATOM   2272  CB  SER A 150     -19.051   2.519   7.572  1.00 95.10           C  
ATOM   2273  HB2 SER A 150     -18.891   1.673   8.240  1.00 95.10           H  
ATOM   2274  HB3 SER A 150     -18.411   2.396   6.699  1.00 95.10           H  
ATOM   2275  O   SER A 150     -20.122   5.707   7.791  1.00 95.10           O  
ATOM   2276  OG  SER A 150     -20.400   2.555   7.150  1.00 95.10           O  
ATOM   2277  HG  SER A 150     -20.958   2.588   7.931  1.00 95.10           H  
ATOM   2278  N   CYS A 151     -18.520   5.250   6.300  1.00 96.90           N  
ATOM   2279  H   CYS A 151     -17.703   4.706   6.064  1.00 96.90           H  
ATOM   2280  CA  CYS A 151     -18.980   6.267   5.357  1.00 96.90           C  
ATOM   2281  HA  CYS A 151     -18.990   7.227   5.873  1.00 96.90           H  
ATOM   2282  C   CYS A 151     -20.414   6.037   4.845  1.00 96.90           C  
ATOM   2283  CB  CYS A 151     -17.985   6.369   4.197  1.00 96.90           C  
ATOM   2284  HB2 CYS A 151     -17.779   5.372   3.807  1.00 96.90           H  
ATOM   2285  HB3 CYS A 151     -18.435   6.956   3.398  1.00 96.90           H  
ATOM   2286  O   CYS A 151     -20.995   6.977   4.309  1.00 96.90           O  
ATOM   2287  SG  CYS A 151     -16.415   7.158   4.634  1.00 96.90           S  
ATOM   2288  N   LYS A 152     -21.009   4.839   5.004  1.00 94.67           N  
ATOM   2289  H   LYS A 152     -20.520   4.120   5.516  1.00 94.67           H  
ATOM   2290  CA  LYS A 152     -22.428   4.600   4.672  1.00 94.67           C  
ATOM   2291  HA  LYS A 152     -22.638   4.906   3.647  1.00 94.67           H  
ATOM   2292  C   LYS A 152     -23.388   5.403   5.546  1.00 94.67           C  
ATOM   2293  CB  LYS A 152     -22.811   3.131   4.858  1.00 94.67           C  
ATOM   2294  HB2 LYS A 152     -22.548   2.805   5.864  1.00 94.67           H  
ATOM   2295  HB3 LYS A 152     -23.898   3.081   4.790  1.00 94.67           H  
ATOM   2296  O   LYS A 152     -24.450   5.786   5.069  1.00 94.67           O  
ATOM   2297  CG  LYS A 152     -22.241   2.158   3.823  1.00 94.67           C  
ATOM   2298  HG2 LYS A 152     -21.155   2.104   3.898  1.00 94.67           H  
ATOM   2299  HG3 LYS A 152     -22.532   2.478   2.823  1.00 94.67           H  
ATOM   2300  CD  LYS A 152     -22.871   0.797   4.146  1.00 94.67           C  
ATOM   2301  HD2 LYS A 152     -23.938   0.921   4.329  1.00 94.67           H  
ATOM   2302  HD3 LYS A 152     -22.418   0.405   5.056  1.00 94.67           H  
ATOM   2303  CE  LYS A 152     -22.720  -0.208   3.020  1.00 94.67           C  
ATOM   2304  HE2 LYS A 152     -21.654  -0.377   2.863  1.00 94.67           H  
ATOM   2305  HE3 LYS A 152     -23.152   0.207   2.109  1.00 94.67           H  
ATOM   2306  NZ  LYS A 152     -23.412  -1.473   3.383  1.00 94.67           N  
ATOM   2307  HZ1 LYS A 152     -23.072  -1.825   4.267  1.00 94.67           H  
ATOM   2308  HZ2 LYS A 152     -23.261  -2.186   2.684  1.00 94.67           H  
ATOM   2309  HZ3 LYS A 152     -24.404  -1.351   3.534  1.00 94.67           H  
ATOM   2310  N   ASP A 153     -23.011   5.652   6.797  1.00 94.18           N  
ATOM   2311  H   ASP A 153     -22.121   5.300   7.118  1.00 94.18           H  
ATOM   2312  CA  ASP A 153     -23.849   6.359   7.772  1.00 94.18           C  
ATOM   2313  HA  ASP A 153     -24.891   6.082   7.613  1.00 94.18           H  
ATOM   2314  C   ASP A 153     -23.735   7.885   7.616  1.00 94.18           C  
ATOM   2315  CB  ASP A 153     -23.453   5.922   9.190  1.00 94.18           C  
ATOM   2316  HB2 ASP A 153     -22.475   6.347   9.420  1.00 94.18           H  
ATOM   2317  HB3 ASP A 153     -24.172   6.325   9.903  1.00 94.18           H  
ATOM   2318  O   ASP A 153     -24.439   8.654   8.270  1.00 94.18           O  
ATOM   2319  CG  ASP A 153     -23.380   4.403   9.359  1.00 94.18           C  
ATOM   2320  OD1 ASP A 153     -24.354   3.716   8.987  1.00 94.18           O  
ATOM   2321  OD2 ASP A 153     -22.314   3.932   9.829  1.00 94.18           O  
ATOM   2322  N   VAL A 154     -22.823   8.343   6.752  1.00 94.94           N  
ATOM   2323  H   VAL A 154     -22.319   7.667   6.196  1.00 94.94           H  
ATOM   2324  CA  VAL A 154     -22.533   9.758   6.547  1.00 94.94           C  
ATOM   2325  HA  VAL A 154     -22.658  10.275   7.498  1.00 94.94           H  
ATOM   2326  C   VAL A 154     -23.518  10.347   5.550  1.00 94.94           C  
ATOM   2327  CB  VAL A 154     -21.079   9.971   6.100  1.00 94.94           C  
ATOM   2328  HB  VAL A 154     -20.888   9.431   5.172  1.00 94.94           H  
ATOM   2329  O   VAL A 154     -23.446  10.098   4.347  1.00 94.94           O  
ATOM   2330  CG1 VAL A 154     -20.771  11.456   5.871  1.00 94.94           C  
ATOM   2331 HG11 VAL A 154     -21.339  11.832   5.019  1.00 94.94           H  
ATOM   2332 HG12 VAL A 154     -19.709  11.571   5.656  1.00 94.94           H  
ATOM   2333 HG13 VAL A 154     -21.020  12.035   6.760  1.00 94.94           H  
ATOM   2334  CG2 VAL A 154     -20.113   9.466   7.175  1.00 94.94           C  
ATOM   2335 HG21 VAL A 154     -20.247  10.039   8.092  1.00 94.94           H  
ATOM   2336 HG22 VAL A 154     -19.090   9.580   6.819  1.00 94.94           H  
ATOM   2337 HG23 VAL A 154     -20.289   8.411   7.387  1.00 94.94           H  
ATOM   2338  N   ASN A 155     -24.403  11.202   6.052  1.00 91.65           N  
ATOM   2339  H   ASN A 155     -24.441  11.318   7.055  1.00 91.65           H  
ATOM   2340  CA  ASN A 155     -25.278  12.015   5.222  1.00 91.65           C  
ATOM   2341  HA  ASN A 155     -25.375  11.545   4.243  1.00 91.65           H  
ATOM   2342  C   ASN A 155     -24.664  13.408   5.025  1.00 91.65           C  
ATOM   2343  CB  ASN A 155     -26.672  12.046   5.859  1.00 91.65           C  
ATOM   2344  HB2 ASN A 155     -26.640  12.629   6.780  1.00 91.65           H  
ATOM   2345  HB3 ASN A 155     -26.981  11.029   6.101  1.00 91.65           H  
ATOM   2346  O   ASN A 155     -24.548  14.179   5.976  1.00 91.65           O  
ATOM   2347  CG  ASN A 155     -27.713  12.636   4.928  1.00 91.65           C  
ATOM   2348  ND2 ASN A 155     -28.888  12.918   5.435  1.00 91.65           N  
ATOM   2349 HD21 ASN A 155     -29.069  12.745   6.414  1.00 91.65           H  
ATOM   2350 HD22 ASN A 155     -29.570  13.298   4.795  1.00 91.65           H  
ATOM   2351  OD1 ASN A 155     -27.507  12.838   3.742  1.00 91.65           O  
ATOM   2352  N   SER A 156     -24.258  13.728   3.797  1.00 92.57           N  
ATOM   2353  H   SER A 156     -24.413  13.066   3.050  1.00 92.57           H  
ATOM   2354  CA  SER A 156     -23.687  15.030   3.448  1.00 92.57           C  
ATOM   2355  HA  SER A 156     -24.056  15.777   4.151  1.00 92.57           H  
ATOM   2356  C   SER A 156     -24.107  15.463   2.045  1.00 92.57           C  
ATOM   2357  CB  SER A 156     -22.161  15.000   3.566  1.00 92.57           C  
ATOM   2358  HB2 SER A 156     -21.760  14.274   2.859  1.00 92.57           H  
ATOM   2359  HB3 SER A 156     -21.881  14.713   4.579  1.00 92.57           H  
ATOM   2360  O   SER A 156     -24.287  14.647   1.135  1.00 92.57           O  
ATOM   2361  OG  SER A 156     -21.624  16.275   3.269  1.00 92.57           O  
ATOM   2362  HG  SER A 156     -20.667  16.236   3.346  1.00 92.57           H  
ATOM   2363  N   THR A 157     -24.255  16.774   1.857  1.00 93.25           N  
ATOM   2364  H   THR A 157     -24.067  17.400   2.627  1.00 93.25           H  
ATOM   2365  CA  THR A 157     -24.486  17.377   0.541  1.00 93.25           C  
ATOM   2366  HA  THR A 157     -25.207  16.765  -0.001  1.00 93.25           H  
ATOM   2367  C   THR A 157     -23.215  17.425  -0.299  1.00 93.25           C  
ATOM   2368  CB  THR A 157     -25.072  18.788   0.672  1.00 93.25           C  
ATOM   2369  HB  THR A 157     -25.097  19.270  -0.305  1.00 93.25           H  
ATOM   2370  O   THR A 157     -23.327  17.333  -1.521  1.00 93.25           O  
ATOM   2371  CG2 THR A 157     -26.497  18.725   1.226  1.00 93.25           C  
ATOM   2372 HG21 THR A 157     -26.904  19.735   1.277  1.00 93.25           H  
ATOM   2373 HG22 THR A 157     -26.496  18.295   2.227  1.00 93.25           H  
ATOM   2374 HG23 THR A 157     -27.126  18.122   0.571  1.00 93.25           H  
ATOM   2375  OG1 THR A 157     -24.316  19.569   1.567  1.00 93.25           O  
ATOM   2376  HG1 THR A 157     -23.554  19.944   1.118  1.00 93.25           H  
ATOM   2377  N   GLU A 158     -22.048  17.508   0.344  1.00 93.65           N  
ATOM   2378  H   GLU A 158     -22.064  17.503   1.354  1.00 93.65           H  
ATOM   2379  CA  GLU A 158     -20.725  17.557  -0.287  1.00 93.65           C  
ATOM   2380  HA  GLU A 158     -20.719  18.327  -1.059  1.00 93.65           H  
ATOM   2381  C   GLU A 158     -20.351  16.225  -0.933  1.00 93.65           C  
ATOM   2382  CB  GLU A 158     -19.646  17.890   0.761  1.00 93.65           C  
ATOM   2383  HB2 GLU A 158     -18.667  17.847   0.284  1.00 93.65           H  
ATOM   2384  HB3 GLU A 158     -19.659  17.128   1.540  1.00 93.65           H  
ATOM   2385  O   GLU A 158     -20.588  15.167  -0.348  1.00 93.65           O  
ATOM   2386  CG  GLU A 158     -19.812  19.264   1.424  1.00 93.65           C  
ATOM   2387  HG2 GLU A 158     -19.000  19.401   2.138  1.00 93.65           H  
ATOM   2388  HG3 GLU A 158     -20.748  19.276   1.983  1.00 93.65           H  
ATOM   2389  CD  GLU A 158     -19.790  20.414   0.407  1.00 93.65           C  
ATOM   2390  OE1 GLU A 158     -20.529  21.395   0.640  1.00 93.65           O  
ATOM   2391  OE2 GLU A 158     -19.088  20.273  -0.621  1.00 93.65           O  
ATOM   2392  N   ASP A 159     -19.702  16.269  -2.099  1.00 93.91           N  
ATOM   2393  H   ASP A 159     -19.600  17.166  -2.551  1.00 93.91           H  
ATOM   2394  CA  ASP A 159     -19.253  15.073  -2.828  1.00 93.91           C  
ATOM   2395  HA  ASP A 159     -20.105  14.404  -2.954  1.00 93.91           H  
ATOM   2396  C   ASP A 159     -18.157  14.296  -2.089  1.00 93.91           C  
ATOM   2397  CB  ASP A 159     -18.708  15.473  -4.210  1.00 93.91           C  
ATOM   2398  HB2 ASP A 159     -17.961  16.257  -4.085  1.00 93.91           H  
ATOM   2399  HB3 ASP A 159     -18.205  14.607  -4.641  1.00 93.91           H  
ATOM   2400  O   ASP A 159     -18.013  13.077  -2.249  1.00 93.91           O  
ATOM   2401  CG  ASP A 159     -19.763  15.938  -5.219  1.00 93.91           C  
ATOM   2402  OD1 ASP A 159     -20.962  15.998  -4.862  1.00 93.91           O  
ATOM   2403  OD2 ASP A 159     -19.351  16.185  -6.373  1.00 93.91           O  
ATOM   2404  N   ARG A 160     -17.349  15.025  -1.315  1.00 95.87           N  
ATOM   2405  H   ARG A 160     -17.570  16.007  -1.231  1.00 95.87           H  
ATOM   2406  CA  ARG A 160     -16.264  14.515  -0.482  1.00 95.87           C  
ATOM   2407  HA  ARG A 160     -16.405  13.445  -0.330  1.00 95.87           H  
ATOM   2408  C   ARG A 160     -16.335  15.202   0.872  1.00 95.87           C  
ATOM   2409  CB  ARG A 160     -14.897  14.769  -1.142  1.00 95.87           C  
ATOM   2410  HB2 ARG A 160     -14.112  14.433  -0.464  1.00 95.87           H  
ATOM   2411  HB3 ARG A 160     -14.772  15.842  -1.284  1.00 95.87           H  
ATOM   2412  O   ARG A 160     -16.289  16.425   0.939  1.00 95.87           O  
ATOM   2413  CG  ARG A 160     -14.696  14.084  -2.502  1.00 95.87           C  
ATOM   2414  HG2 ARG A 160     -15.476  14.397  -3.195  1.00 95.87           H  
ATOM   2415  HG3 ARG A 160     -13.737  14.407  -2.905  1.00 95.87           H  
ATOM   2416  CD  ARG A 160     -14.684  12.557  -2.387  1.00 95.87           C  
ATOM   2417  HD2 ARG A 160     -15.634  12.207  -1.984  1.00 95.87           H  
ATOM   2418  HD3 ARG A 160     -13.904  12.272  -1.681  1.00 95.87           H  
ATOM   2419  NE  ARG A 160     -14.416  11.919  -3.692  1.00 95.87           N  
ATOM   2420  HE  ARG A 160     -13.488  11.559  -3.860  1.00 95.87           H  
ATOM   2421  NH1 ARG A 160     -16.570  11.891  -4.482  1.00 95.87           N  
ATOM   2422 HH11 ARG A 160     -16.893  12.383  -3.661  1.00 95.87           H  
ATOM   2423 HH12 ARG A 160     -17.270  11.378  -4.999  1.00 95.87           H  
ATOM   2424  NH2 ARG A 160     -14.935  10.860  -5.617  1.00 95.87           N  
ATOM   2425 HH21 ARG A 160     -13.993  10.498  -5.671  1.00 95.87           H  
ATOM   2426 HH22 ARG A 160     -15.652  10.427  -6.181  1.00 95.87           H  
ATOM   2427  CZ  ARG A 160     -15.309  11.574  -4.595  1.00 95.87           C  
ATOM   2428  N   VAL A 161     -16.421  14.426   1.944  1.00 96.98           N  
ATOM   2429  H   VAL A 161     -16.445  13.424   1.813  1.00 96.98           H  
ATOM   2430  CA  VAL A 161     -16.450  14.952   3.315  1.00 96.98           C  
ATOM   2431  HA  VAL A 161     -16.109  15.987   3.298  1.00 96.98           H  
ATOM   2432  C   VAL A 161     -15.474  14.177   4.183  1.00 96.98           C  
ATOM   2433  CB  VAL A 161     -17.885  14.969   3.876  1.00 96.98           C  
ATOM   2434  HB  VAL A 161     -18.505  15.535   3.181  1.00 96.98           H  
ATOM   2435  O   VAL A 161     -15.365  12.960   4.060  1.00 96.98           O  
ATOM   2436  CG1 VAL A 161     -18.503  13.574   4.008  1.00 96.98           C  
ATOM   2437 HG11 VAL A 161     -19.539  13.666   4.334  1.00 96.98           H  
ATOM   2438 HG12 VAL A 161     -17.954  12.983   4.741  1.00 96.98           H  
ATOM   2439 HG13 VAL A 161     -18.484  13.063   3.046  1.00 96.98           H  
ATOM   2440  CG2 VAL A 161     -17.959  15.681   5.230  1.00 96.98           C  
ATOM   2441 HG21 VAL A 161     -17.411  15.127   5.992  1.00 96.98           H  
ATOM   2442 HG22 VAL A 161     -18.998  15.765   5.546  1.00 96.98           H  
ATOM   2443 HG23 VAL A 161     -17.543  16.685   5.145  1.00 96.98           H  
ATOM   2444  N   VAL A 162     -14.740  14.878   5.043  1.00 97.66           N  
ATOM   2445  H   VAL A 162     -14.916  15.868   5.139  1.00 97.66           H  
ATOM   2446  CA  VAL A 162     -13.837  14.251   6.013  1.00 97.66           C  
ATOM   2447  HA  VAL A 162     -13.567  13.258   5.654  1.00 97.66           H  
ATOM   2448  C   VAL A 162     -14.576  14.098   7.335  1.00 97.66           C  
ATOM   2449  CB  VAL A 162     -12.533  15.045   6.178  1.00 97.66           C  
ATOM   2450  HB  VAL A 162     -12.765  16.053   6.520  1.00 97.66           H  
ATOM   2451  O   VAL A 162     -15.118  15.075   7.845  1.00 97.66           O  
ATOM   2452  CG1 VAL A 162     -11.593  14.387   7.196  1.00 97.66           C  
ATOM   2453 HG11 VAL A 162     -11.367  13.366   6.888  1.00 97.66           H  
ATOM   2454 HG12 VAL A 162     -10.665  14.955   7.256  1.00 97.66           H  
ATOM   2455 HG13 VAL A 162     -12.059  14.365   8.182  1.00 97.66           H  
ATOM   2456  CG2 VAL A 162     -11.778  15.146   4.846  1.00 97.66           C  
ATOM   2457 HG21 VAL A 162     -12.392  15.644   4.094  1.00 97.66           H  
ATOM   2458 HG22 VAL A 162     -11.507  14.151   4.492  1.00 97.66           H  
ATOM   2459 HG23 VAL A 162     -10.873  15.736   4.990  1.00 97.66           H  
ATOM   2460  N   VAL A 163     -14.583  12.890   7.890  1.00 96.61           N  
ATOM   2461  H   VAL A 163     -14.078  12.145   7.431  1.00 96.61           H  
ATOM   2462  CA  VAL A 163     -15.239  12.570   9.166  1.00 96.61           C  
ATOM   2463  HA  VAL A 163     -15.423  13.494   9.714  1.00 96.61           H  
ATOM   2464  C   VAL A 163     -14.328  11.708  10.032  1.00 96.61           C  
ATOM   2465  CB  VAL A 163     -16.601  11.870   8.964  1.00 96.61           C  
ATOM   2466  HB  VAL A 163     -17.054  11.727   9.945  1.00 96.61           H  
ATOM   2467  O   VAL A 163     -13.439  11.029   9.520  1.00 96.61           O  
ATOM   2468  CG1 VAL A 163     -17.569  12.721   8.132  1.00 96.61           C  
ATOM   2469 HG11 VAL A 163     -17.215  12.803   7.104  1.00 96.61           H  
ATOM   2470 HG12 VAL A 163     -17.649  13.717   8.566  1.00 96.61           H  
ATOM   2471 HG13 VAL A 163     -18.555  12.256   8.131  1.00 96.61           H  
ATOM   2472  CG2 VAL A 163     -16.462  10.492   8.307  1.00 96.61           C  
ATOM   2473 HG21 VAL A 163     -15.839   9.839   8.916  1.00 96.61           H  
ATOM   2474 HG22 VAL A 163     -17.444  10.025   8.226  1.00 96.61           H  
ATOM   2475 HG23 VAL A 163     -16.015  10.591   7.318  1.00 96.61           H  
ATOM   2476  N   THR A 164     -14.578  11.699  11.336  1.00 96.85           N  
ATOM   2477  H   THR A 164     -15.314  12.286  11.702  1.00 96.85           H  
ATOM   2478  CA  THR A 164     -14.009  10.708  12.255  1.00 96.85           C  
ATOM   2479  HA  THR A 164     -13.117  10.259  11.819  1.00 96.85           H  
ATOM   2480  C   THR A 164     -15.039   9.605  12.464  1.00 96.85           C  
ATOM   2481  CB  THR A 164     -13.583  11.362  13.575  1.00 96.85           C  
ATOM   2482  HB  THR A 164     -14.451  11.789  14.076  1.00 96.85           H  
ATOM   2483  O   THR A 164     -16.190   9.890  12.796  1.00 96.85           O  
ATOM   2484  CG2 THR A 164     -12.886  10.383  14.513  1.00 96.85           C  
ATOM   2485 HG21 THR A 164     -12.041   9.915  14.009  1.00 96.85           H  
ATOM   2486 HG22 THR A 164     -12.529  10.905  15.401  1.00 96.85           H  
ATOM   2487 HG23 THR A 164     -13.586   9.613  14.838  1.00 96.85           H  
ATOM   2488  OG1 THR A 164     -12.652  12.387  13.299  1.00 96.85           O  
ATOM   2489  HG1 THR A 164     -12.259  12.623  14.142  1.00 96.85           H  
ATOM   2490  N   LEU A 165     -14.650   8.356  12.215  1.00 95.28           N  
ATOM   2491  H   LEU A 165     -13.691   8.186  11.946  1.00 95.28           H  
ATOM   2492  CA  LEU A 165     -15.512   7.199  12.452  1.00 95.28           C  
ATOM   2493  HA  LEU A 165     -16.527   7.444  12.139  1.00 95.28           H  
ATOM   2494  C   LEU A 165     -15.567   6.868  13.945  1.00 95.28           C  
ATOM   2495  CB  LEU A 165     -15.014   5.992  11.637  1.00 95.28           C  
ATOM   2496  HB2 LEU A 165     -14.012   5.736  11.981  1.00 95.28           H  
ATOM   2497  HB3 LEU A 165     -15.667   5.143  11.841  1.00 95.28           H  
ATOM   2498  O   LEU A 165     -14.686   7.253  14.710  1.00 95.28           O  
ATOM   2499  CG  LEU A 165     -14.964   6.211  10.115  1.00 95.28           C  
ATOM   2500  HG  LEU A 165     -14.251   7.003   9.888  1.00 95.28           H  
ATOM   2501  CD1 LEU A 165     -14.482   4.929   9.437  1.00 95.28           C  
ATOM   2502 HD11 LEU A 165     -13.493   4.681   9.821  1.00 95.28           H  
ATOM   2503 HD12 LEU A 165     -15.170   4.112   9.654  1.00 95.28           H  
ATOM   2504 HD13 LEU A 165     -14.415   5.079   8.359  1.00 95.28           H  
ATOM   2505  CD2 LEU A 165     -16.324   6.592   9.524  1.00 95.28           C  
ATOM   2506 HD21 LEU A 165     -17.079   5.873   9.841  1.00 95.28           H  
ATOM   2507 HD22 LEU A 165     -16.607   7.583   9.877  1.00 95.28           H  
ATOM   2508 HD23 LEU A 165     -16.267   6.621   8.436  1.00 95.28           H  
ATOM   2509  N   SER A 166     -16.545   6.064  14.358  1.00 93.52           N  
ATOM   2510  H   SER A 166     -17.266   5.807  13.699  1.00 93.52           H  
ATOM   2511  CA  SER A 166     -16.636   5.557  15.735  1.00 93.52           C  
ATOM   2512  HA  SER A 166     -16.699   6.411  16.410  1.00 93.52           H  
ATOM   2513  C   SER A 166     -15.417   4.727  16.175  1.00 93.52           C  
ATOM   2514  CB  SER A 166     -17.914   4.728  15.891  1.00 93.52           C  
ATOM   2515  HB2 SER A 166     -18.761   5.296  15.506  1.00 93.52           H  
ATOM   2516  HB3 SER A 166     -18.085   4.522  16.947  1.00 93.52           H  
ATOM   2517  O   SER A 166     -15.281   4.417  17.351  1.00 93.52           O  
ATOM   2518  OG  SER A 166     -17.806   3.502  15.186  1.00 93.52           O  
ATOM   2519  HG  SER A 166     -17.249   2.923  15.712  1.00 93.52           H  
ATOM   2520  N   SER A 167     -14.549   4.324  15.240  1.00 91.51           N  
ATOM   2521  H   SER A 167     -14.722   4.606  14.285  1.00 91.51           H  
ATOM   2522  CA  SER A 167     -13.262   3.679  15.517  1.00 91.51           C  
ATOM   2523  HA  SER A 167     -13.372   3.025  16.381  1.00 91.51           H  
ATOM   2524  C   SER A 167     -12.125   4.656  15.848  1.00 91.51           C  
ATOM   2525  CB  SER A 167     -12.849   2.827  14.311  1.00 91.51           C  
ATOM   2526  HB2 SER A 167     -13.621   2.084  14.113  1.00 91.51           H  
ATOM   2527  HB3 SER A 167     -11.917   2.309  14.539  1.00 91.51           H  
ATOM   2528  O   SER A 167     -11.011   4.200  16.074  1.00 91.51           O  
ATOM   2529  OG  SER A 167     -12.671   3.636  13.161  1.00 91.51           O  
ATOM   2530  HG  SER A 167     -11.887   3.325  12.702  1.00 91.51           H  
ATOM   2531  N   GLY A 168     -12.361   5.971  15.791  1.00 93.74           N  
ATOM   2532  H   GLY A 168     -13.303   6.287  15.614  1.00 93.74           H  
ATOM   2533  CA  GLY A 168     -11.330   7.011  15.902  1.00 93.74           C  
ATOM   2534  HA2 GLY A 168     -10.592   6.712  16.646  1.00 93.74           H  
ATOM   2535  HA3 GLY A 168     -11.794   7.936  16.243  1.00 93.74           H  
ATOM   2536  C   GLY A 168     -10.589   7.303  14.590  1.00 93.74           C  
ATOM   2537  O   GLY A 168      -9.889   8.306  14.480  1.00 93.74           O  
ATOM   2538  N   ILE A 169     -10.772   6.480  13.550  1.00 95.12           N  
ATOM   2539  H   ILE A 169     -11.380   5.683  13.680  1.00 95.12           H  
ATOM   2540  CA  ILE A 169     -10.090   6.670  12.264  1.00 95.12           C  
ATOM   2541  HA  ILE A 169      -9.054   6.930  12.477  1.00 95.12           H  
ATOM   2542  C   ILE A 169     -10.732   7.841  11.515  1.00 95.12           C  
ATOM   2543  CB  ILE A 169     -10.067   5.380  11.411  1.00 95.12           C  
ATOM   2544  HB  ILE A 169     -11.093   5.124  11.146  1.00 95.12           H  
ATOM   2545  O   ILE A 169     -11.928   7.827  11.204  1.00 95.12           O  
ATOM   2546  CG1 ILE A 169      -9.444   4.202  12.198  1.00 95.12           C  
ATOM   2547 HG12 ILE A 169      -8.396   4.420  12.407  1.00 95.12           H  
ATOM   2548 HG13 ILE A 169      -9.950   4.087  13.157  1.00 95.12           H  
ATOM   2549  CG2 ILE A 169      -9.263   5.612  10.114  1.00 95.12           C  
ATOM   2550 HG21 ILE A 169      -8.211   5.767  10.353  1.00 95.12           H  
ATOM   2551 HG22 ILE A 169      -9.352   4.751   9.453  1.00 95.12           H  
ATOM   2552 HG23 ILE A 169      -9.627   6.485   9.571  1.00 95.12           H  
ATOM   2553  CD1 ILE A 169      -9.534   2.850  11.477  1.00 95.12           C  
ATOM   2554 HD11 ILE A 169      -8.904   2.846  10.588  1.00 95.12           H  
ATOM   2555 HD12 ILE A 169     -10.566   2.643  11.197  1.00 95.12           H  
ATOM   2556 HD13 ILE A 169      -9.182   2.065  12.147  1.00 95.12           H  
ATOM   2557  N   ARG A 170      -9.921   8.845  11.177  1.00 97.23           N  
ATOM   2558  H   ARG A 170      -8.967   8.803  11.508  1.00 97.23           H  
ATOM   2559  CA  ARG A 170     -10.332   9.990  10.361  1.00 97.23           C  
ATOM   2560  HA  ARG A 170     -11.377  10.209  10.581  1.00 97.23           H  
ATOM   2561  C   ARG A 170     -10.220   9.652   8.877  1.00 97.23           C  
ATOM   2562  CB  ARG A 170      -9.497  11.206  10.770  1.00 97.23           C  
ATOM   2563  HB2 ARG A 170      -9.513  11.293  11.856  1.00 97.23           H  
ATOM   2564  HB3 ARG A 170      -8.465  11.061  10.451  1.00 97.23           H  
ATOM   2565  O   ARG A 170      -9.125   9.390   8.387  1.00 97.23           O  
ATOM   2566  CG  ARG A 170     -10.052  12.504  10.175  1.00 97.23           C  
ATOM   2567  HG2 ARG A 170     -11.066  12.673  10.539  1.00 97.23           H  
ATOM   2568  HG3 ARG A 170     -10.067  12.434   9.088  1.00 97.23           H  
ATOM   2569  CD  ARG A 170      -9.150  13.663  10.604  1.00 97.23           C  
ATOM   2570  HD2 ARG A 170      -9.220  13.785  11.685  1.00 97.23           H  
ATOM   2571  HD3 ARG A 170      -8.122  13.403  10.352  1.00 97.23           H  
ATOM   2572  NE  ARG A 170      -9.528  14.922   9.938  1.00 97.23           N  
ATOM   2573  HE  ARG A 170     -10.504  15.026   9.698  1.00 97.23           H  
ATOM   2574  NH1 ARG A 170      -7.463  15.928  10.033  1.00 97.23           N  
ATOM   2575 HH11 ARG A 170      -6.864  16.729   9.891  1.00 97.23           H  
ATOM   2576 HH12 ARG A 170      -7.110  15.141  10.558  1.00 97.23           H  
ATOM   2577  NH2 ARG A 170      -9.176  17.007   9.094  1.00 97.23           N  
ATOM   2578 HH21 ARG A 170      -8.566  17.803   8.976  1.00 97.23           H  
ATOM   2579 HH22 ARG A 170     -10.163  17.090   8.894  1.00 97.23           H  
ATOM   2580  CZ  ARG A 170      -8.723  15.941   9.693  1.00 97.23           C  
ATOM   2581  N   VAL A 171     -11.332   9.700   8.148  1.00 98.11           N  
ATOM   2582  H   VAL A 171     -12.181   9.994   8.609  1.00 98.11           H  
ATOM   2583  CA  VAL A 171     -11.436   9.244   6.752  1.00 98.11           C  
ATOM   2584  HA  VAL A 171     -10.438   9.037   6.366  1.00 98.11           H  
ATOM   2585  C   VAL A 171     -12.063  10.289   5.835  1.00 98.11           C  
ATOM   2586  CB  VAL A 171     -12.214   7.924   6.642  1.00 98.11           C  
ATOM   2587  HB  VAL A 171     -12.195   7.649   5.587  1.00 98.11           H  
ATOM   2588  O   VAL A 171     -12.865  11.111   6.275  1.00 98.11           O  
ATOM   2589  CG1 VAL A 171     -11.546   6.794   7.432  1.00 98.11           C  
ATOM   2590 HG11 VAL A 171     -10.493   6.722   7.159  1.00 98.11           H  
ATOM   2591 HG12 VAL A 171     -12.034   5.844   7.211  1.00 98.11           H  
ATOM   2592 HG13 VAL A 171     -11.633   6.986   8.501  1.00 98.11           H  
ATOM   2593  CG2 VAL A 171     -13.678   8.038   7.083  1.00 98.11           C  
ATOM   2594 HG21 VAL A 171     -13.734   8.370   8.120  1.00 98.11           H  
ATOM   2595 HG22 VAL A 171     -14.171   7.071   6.987  1.00 98.11           H  
ATOM   2596 HG23 VAL A 171     -14.209   8.755   6.456  1.00 98.11           H  
ATOM   2597  N   MET A 172     -11.752  10.223   4.537  1.00 98.30           N  
ATOM   2598  H   MET A 172     -11.069   9.539   4.244  1.00 98.30           H  
ATOM   2599  CA  MET A 172     -12.499  10.935   3.496  1.00 98.30           C  
ATOM   2600  HA  MET A 172     -12.992  11.799   3.940  1.00 98.30           H  
ATOM   2601  C   MET A 172     -13.580  10.024   2.903  1.00 98.30           C  
ATOM   2602  CB  MET A 172     -11.538  11.465   2.423  1.00 98.30           C  
ATOM   2603  HB2 MET A 172     -11.014  10.629   1.960  1.00 98.30           H  
ATOM   2604  HB3 MET A 172     -10.804  12.110   2.905  1.00 98.30           H  
ATOM   2605  O   MET A 172     -13.276   8.996   2.295  1.00 98.30           O  
ATOM   2606  CG  MET A 172     -12.275  12.265   1.338  1.00 98.30           C  
ATOM   2607  HG2 MET A 172     -12.834  13.072   1.810  1.00 98.30           H  
ATOM   2608  HG3 MET A 172     -12.990  11.606   0.846  1.00 98.30           H  
ATOM   2609  SD  MET A 172     -11.201  12.977   0.057  1.00 98.30           S  
ATOM   2610  CE  MET A 172     -10.486  14.361   0.990  1.00 98.30           C  
ATOM   2611  HE1 MET A 172     -11.269  15.073   1.252  1.00 98.30           H  
ATOM   2612  HE2 MET A 172     -10.019  13.996   1.905  1.00 98.30           H  
ATOM   2613  HE3 MET A 172      -9.735  14.868   0.384  1.00 98.30           H  
ATOM   2614  N   CYS A 173     -14.837  10.435   3.037  1.00 98.39           N  
ATOM   2615  H   CYS A 173     -15.014  11.282   3.557  1.00 98.39           H  
ATOM   2616  CA  CYS A 173     -15.987   9.753   2.465  1.00 98.39           C  
ATOM   2617  HA  CYS A 173     -15.732   8.699   2.354  1.00 98.39           H  
ATOM   2618  C   CYS A 173     -16.348  10.317   1.088  1.00 98.39           C  
ATOM   2619  CB  CYS A 173     -17.179   9.844   3.420  1.00 98.39           C  
ATOM   2620  HB2 CYS A 173     -18.036   9.357   2.953  1.00 98.39           H  
ATOM   2621  HB3 CYS A 173     -17.430  10.894   3.569  1.00 98.39           H  
ATOM   2622  O   CYS A 173     -16.467  11.530   0.921  1.00 98.39           O  
ATOM   2623  SG  CYS A 173     -16.921   9.084   5.040  1.00 98.39           S  
ATOM   2624  N   ASP A 174     -16.590   9.436   0.120  1.00 98.07           N  
ATOM   2625  H   ASP A 174     -16.469   8.460   0.352  1.00 98.07           H  
ATOM   2626  CA  ASP A 174     -17.299   9.742  -1.123  1.00 98.07           C  
ATOM   2627  HA  ASP A 174     -17.251  10.815  -1.307  1.00 98.07           H  
ATOM   2628  C   ASP A 174     -18.777   9.373  -0.970  1.00 98.07           C  
ATOM   2629  CB  ASP A 174     -16.601   9.061  -2.303  1.00 98.07           C  
ATOM   2630  HB2 ASP A 174     -15.642   9.561  -2.438  1.00 98.07           H  
ATOM   2631  HB3 ASP A 174     -16.371   8.023  -2.061  1.00 98.07           H  
ATOM   2632  O   ASP A 174     -19.149   8.206  -0.799  1.00 98.07           O  
ATOM   2633  CG  ASP A 174     -17.337   9.114  -3.645  1.00 98.07           C  
ATOM   2634  OD1 ASP A 174     -18.446   9.678  -3.784  1.00 98.07           O  
ATOM   2635  OD2 ASP A 174     -16.727   8.655  -4.636  1.00 98.07           O  
ATOM   2636  N   THR A 175     -19.613  10.405  -1.014  1.00 96.90           N  
ATOM   2637  H   THR A 175     -19.232  11.323  -1.193  1.00 96.90           H  
ATOM   2638  CA  THR A 175     -21.046  10.350  -0.701  1.00 96.90           C  
ATOM   2639  HA  THR A 175     -21.253   9.475  -0.084  1.00 96.90           H  
ATOM   2640  C   THR A 175     -21.925  10.250  -1.948  1.00 96.90           C  
ATOM   2641  CB  THR A 175     -21.451  11.594   0.099  1.00 96.90           C  
ATOM   2642  HB  THR A 175     -22.499  11.521   0.389  1.00 96.90           H  
ATOM   2643  O   THR A 175     -23.144  10.149  -1.823  1.00 96.90           O  
ATOM   2644  CG2 THR A 175     -20.596  11.766   1.355  1.00 96.90           C  
ATOM   2645 HG21 THR A 175     -19.567  12.012   1.093  1.00 96.90           H  
ATOM   2646 HG22 THR A 175     -21.010  12.572   1.961  1.00 96.90           H  
ATOM   2647 HG23 THR A 175     -20.616  10.848   1.942  1.00 96.90           H  
ATOM   2648  OG1 THR A 175     -21.276  12.688  -0.770  1.00 96.90           O  
ATOM   2649  HG1 THR A 175     -21.100  13.499  -0.286  1.00 96.90           H  
ATOM   2650  N   LYS A 176     -21.342  10.270  -3.156  1.00 94.82           N  
ATOM   2651  H   LYS A 176     -20.333  10.309  -3.188  1.00 94.82           H  
ATOM   2652  CA  LYS A 176     -22.104  10.340  -4.416  1.00 94.82           C  
ATOM   2653  HA  LYS A 176     -23.172  10.368  -4.199  1.00 94.82           H  
ATOM   2654  C   LYS A 176     -21.906   9.135  -5.312  1.00 94.82           C  
ATOM   2655  CB  LYS A 176     -21.740  11.602  -5.205  1.00 94.82           C  
ATOM   2656  HB2 LYS A 176     -22.337  11.635  -6.117  1.00 94.82           H  
ATOM   2657  HB3 LYS A 176     -20.690  11.549  -5.495  1.00 94.82           H  
ATOM   2658  O   LYS A 176     -22.880   8.654  -5.891  1.00 94.82           O  
ATOM   2659  CG  LYS A 176     -21.951  12.904  -4.444  1.00 94.82           C  
ATOM   2660  HG2 LYS A 176     -21.300  12.889  -3.570  1.00 94.82           H  
ATOM   2661  HG3 LYS A 176     -21.630  13.700  -5.116  1.00 94.82           H  
ATOM   2662  CD  LYS A 176     -23.383  13.195  -3.984  1.00 94.82           C  
ATOM   2663  HD2 LYS A 176     -24.059  13.210  -4.839  1.00 94.82           H  
ATOM   2664  HD3 LYS A 176     -23.698  12.446  -3.258  1.00 94.82           H  
ATOM   2665  CE  LYS A 176     -23.321  14.573  -3.322  1.00 94.82           C  
ATOM   2666  HE2 LYS A 176     -23.064  15.318  -4.075  1.00 94.82           H  
ATOM   2667  HE3 LYS A 176     -22.497  14.571  -2.609  1.00 94.82           H  
ATOM   2668  NZ  LYS A 176     -24.563  14.944  -2.617  1.00 94.82           N  
ATOM   2669  HZ1 LYS A 176     -24.712  14.317  -1.839  1.00 94.82           H  
ATOM   2670  HZ2 LYS A 176     -25.354  14.961  -3.244  1.00 94.82           H  
ATOM   2671  HZ3 LYS A 176     -24.400  15.864  -2.235  1.00 94.82           H  
ATOM   2672  N   THR A 177     -20.671   8.656  -5.458  1.00 94.21           N  
ATOM   2673  H   THR A 177     -19.916   9.078  -4.937  1.00 94.21           H  
ATOM   2674  CA  THR A 177     -20.361   7.595  -6.427  1.00 94.21           C  
ATOM   2675  HA  THR A 177     -20.662   7.935  -7.419  1.00 94.21           H  
ATOM   2676  C   THR A 177     -21.148   6.333  -6.088  1.00 94.21           C  
ATOM   2677  CB  THR A 177     -18.861   7.294  -6.471  1.00 94.21           C  
ATOM   2678  HB  THR A 177     -18.538   6.916  -5.501  1.00 94.21           H  
ATOM   2679  O   THR A 177     -21.056   5.828  -4.972  1.00 94.21           O  
ATOM   2680  CG2 THR A 177     -18.486   6.280  -7.549  1.00 94.21           C  
ATOM   2681 HG21 THR A 177     -17.401   6.195  -7.605  1.00 94.21           H  
ATOM   2682 HG22 THR A 177     -18.898   5.300  -7.306  1.00 94.21           H  
ATOM   2683 HG23 THR A 177     -18.869   6.601  -8.518  1.00 94.21           H  
ATOM   2684  OG1 THR A 177     -18.152   8.474  -6.766  1.00 94.21           O  
ATOM   2685  HG1 THR A 177     -17.692   8.676  -5.948  1.00 94.21           H  
ATOM   2686  N   ASP A 178     -21.946   5.827  -7.030  1.00 92.37           N  
ATOM   2687  H   ASP A 178     -21.918   6.234  -7.954  1.00 92.37           H  
ATOM   2688  CA  ASP A 178     -22.784   4.628  -6.873  1.00 92.37           C  
ATOM   2689  HA  ASP A 178     -23.494   4.631  -7.700  1.00 92.37           H  
ATOM   2690  C   ASP A 178     -23.640   4.617  -5.588  1.00 92.37           C  
ATOM   2691  CB  ASP A 178     -21.936   3.357  -7.033  1.00 92.37           C  
ATOM   2692  HB2 ASP A 178     -21.257   3.271  -6.185  1.00 92.37           H  
ATOM   2693  HB3 ASP A 178     -22.595   2.488  -7.026  1.00 92.37           H  
ATOM   2694  O   ASP A 178     -23.733   3.597  -4.898  1.00 92.37           O  
ATOM   2695  CG  ASP A 178     -21.131   3.326  -8.330  1.00 92.37           C  
ATOM   2696  OD1 ASP A 178     -21.604   3.880  -9.347  1.00 92.37           O  
ATOM   2697  OD2 ASP A 178     -20.024   2.746  -8.283  1.00 92.37           O  
ATOM   2698  N   GLY A 179     -24.230   5.765  -5.236  1.00 93.01           N  
ATOM   2699  H   GLY A 179     -24.041   6.588  -5.791  1.00 93.01           H  
ATOM   2700  CA  GLY A 179     -25.041   5.930  -4.021  1.00 93.01           C  
ATOM   2701  HA2 GLY A 179     -25.746   6.746  -4.181  1.00 93.01           H  
ATOM   2702  HA3 GLY A 179     -25.612   5.021  -3.831  1.00 93.01           H  
ATOM   2703  C   GLY A 179     -24.240   6.256  -2.757  1.00 93.01           C  
ATOM   2704  O   GLY A 179     -24.813   6.293  -1.674  1.00 93.01           O  
ATOM   2705  N   GLY A 180     -22.934   6.501  -2.883  1.00 95.89           N  
ATOM   2706  H   GLY A 180     -22.505   6.367  -3.787  1.00 95.89           H  
ATOM   2707  CA  GLY A 180     -22.078   6.921  -1.781  1.00 95.89           C  
ATOM   2708  HA2 GLY A 180     -22.604   7.681  -1.203  1.00 95.89           H  
ATOM   2709  HA3 GLY A 180     -21.165   7.362  -2.181  1.00 95.89           H  
ATOM   2710  C   GLY A 180     -21.696   5.791  -0.830  1.00 95.89           C  
ATOM   2711  O   GLY A 180     -21.736   4.605  -1.171  1.00 95.89           O  
ATOM   2712  N   GLY A 181     -21.282   6.170   0.376  1.00 97.02           N  
ATOM   2713  H   GLY A 181     -21.265   7.155   0.598  1.00 97.02           H  
ATOM   2714  CA  GLY A 181     -20.873   5.226   1.410  1.00 97.02           C  
ATOM   2715  HA2 GLY A 181     -20.960   5.737   2.369  1.00 97.02           H  
ATOM   2716  HA3 GLY A 181     -21.549   4.371   1.418  1.00 97.02           H  
ATOM   2717  C   GLY A 181     -19.442   4.715   1.278  1.00 97.02           C  
ATOM   2718  O   GLY A 181     -19.093   3.720   1.907  1.00 97.02           O  
ATOM   2719  N   TRP A 182     -18.621   5.351   0.445  1.00 98.42           N  
ATOM   2720  H   TRP A 182     -18.940   6.197  -0.007  1.00 98.42           H  
ATOM   2721  CA  TRP A 182     -17.266   4.893   0.165  1.00 98.42           C  
ATOM   2722  HA  TRP A 182     -17.195   3.820   0.343  1.00 98.42           H  
ATOM   2723  C   TRP A 182     -16.240   5.595   1.044  1.00 98.42           C  
ATOM   2724  CB  TRP A 182     -16.943   5.150  -1.299  1.00 98.42           C  
ATOM   2725  HB2 TRP A 182     -15.894   4.903  -1.460  1.00 98.42           H  
ATOM   2726  HB3 TRP A 182     -17.087   6.214  -1.488  1.00 98.42           H  
ATOM   2727  O   TRP A 182     -16.201   6.819   1.087  1.00 98.42           O  
ATOM   2728  CG  TRP A 182     -17.753   4.401  -2.296  1.00 98.42           C  
ATOM   2729  CD1 TRP A 182     -18.822   4.885  -2.962  1.00 98.42           C  
ATOM   2730  HD1 TRP A 182     -19.229   5.879  -2.846  1.00 98.42           H  
ATOM   2731  CD2 TRP A 182     -17.560   3.042  -2.777  1.00 98.42           C  
ATOM   2732  CE2 TRP A 182     -18.570   2.757  -3.742  1.00 98.42           C  
ATOM   2733  CE3 TRP A 182     -16.618   2.030  -2.502  1.00 98.42           C  
ATOM   2734  HE3 TRP A 182     -15.831   2.229  -1.789  1.00 98.42           H  
ATOM   2735  NE1 TRP A 182     -19.310   3.918  -3.813  1.00 98.42           N  
ATOM   2736  HE1 TRP A 182     -20.094   4.099  -4.424  1.00 98.42           H  
ATOM   2737  CH2 TRP A 182     -17.675   0.541  -4.116  1.00 98.42           C  
ATOM   2738  HH2 TRP A 182     -17.681  -0.395  -4.656  1.00 98.42           H  
ATOM   2739  CZ2 TRP A 182     -18.634   1.527  -4.411  1.00 98.42           C  
ATOM   2740  HZ2 TRP A 182     -19.379   1.367  -5.176  1.00 98.42           H  
ATOM   2741  CZ3 TRP A 182     -16.680   0.786  -3.153  1.00 98.42           C  
ATOM   2742  HZ3 TRP A 182     -15.933   0.034  -2.943  1.00 98.42           H  
ATOM   2743  N   THR A 183     -15.353   4.827   1.661  1.00 98.50           N  
ATOM   2744  H   THR A 183     -15.473   3.826   1.607  1.00 98.50           H  
ATOM   2745  CA  THR A 183     -14.162   5.312   2.359  1.00 98.50           C  
ATOM   2746  HA  THR A 183     -14.333   6.319   2.738  1.00 98.50           H  
ATOM   2747  C   THR A 183     -12.989   5.331   1.384  1.00 98.50           C  
ATOM   2748  CB  THR A 183     -13.840   4.392   3.545  1.00 98.50           C  
ATOM   2749  HB  THR A 183     -13.546   3.408   3.178  1.00 98.50           H  
ATOM   2750  O   THR A 183     -12.541   4.271   0.944  1.00 98.50           O  
ATOM   2751  CG2 THR A 183     -12.723   4.959   4.405  1.00 98.50           C  
ATOM   2752 HG21 THR A 183     -11.816   5.105   3.819  1.00 98.50           H  
ATOM   2753 HG22 THR A 183     -12.502   4.278   5.228  1.00 98.50           H  
ATOM   2754 HG23 THR A 183     -13.062   5.913   4.808  1.00 98.50           H  
ATOM   2755  OG1 THR A 183     -14.960   4.242   4.389  1.00 98.50           O  
ATOM   2756  HG1 THR A 183     -14.667   3.756   5.163  1.00 98.50           H  
ATOM   2757  N   ILE A 184     -12.486   6.513   1.028  1.00 98.73           N  
ATOM   2758  H   ILE A 184     -12.856   7.348   1.459  1.00 98.73           H  
ATOM   2759  CA  ILE A 184     -11.301   6.651   0.170  1.00 98.73           C  
ATOM   2760  HA  ILE A 184     -11.332   5.889  -0.608  1.00 98.73           H  
ATOM   2761  C   ILE A 184     -10.057   6.402   1.014  1.00 98.73           C  
ATOM   2762  CB  ILE A 184     -11.243   8.033  -0.515  1.00 98.73           C  
ATOM   2763  HB  ILE A 184     -11.172   8.798   0.257  1.00 98.73           H  
ATOM   2764  O   ILE A 184      -9.866   7.062   2.033  1.00 98.73           O  
ATOM   2765  CG1 ILE A 184     -12.520   8.298  -1.341  1.00 98.73           C  
ATOM   2766 HG12 ILE A 184     -13.403   8.170  -0.714  1.00 98.73           H  
ATOM   2767 HG13 ILE A 184     -12.574   7.582  -2.161  1.00 98.73           H  
ATOM   2768  CG2 ILE A 184      -9.999   8.121  -1.426  1.00 98.73           C  
ATOM   2769 HG21 ILE A 184      -9.894   9.122  -1.843  1.00 98.73           H  
ATOM   2770 HG22 ILE A 184      -9.086   7.925  -0.864  1.00 98.73           H  
ATOM   2771 HG23 ILE A 184     -10.068   7.397  -2.238  1.00 98.73           H  
ATOM   2772  CD1 ILE A 184     -12.583   9.709  -1.926  1.00 98.73           C  
ATOM   2773 HD11 ILE A 184     -13.518   9.804  -2.478  1.00 98.73           H  
ATOM   2774 HD12 ILE A 184     -11.768   9.885  -2.629  1.00 98.73           H  
ATOM   2775 HD13 ILE A 184     -12.550  10.445  -1.123  1.00 98.73           H  
ATOM   2776  N   PHE A 185      -9.203   5.478   0.575  1.00 98.64           N  
ATOM   2777  H   PHE A 185      -9.413   4.983  -0.281  1.00 98.64           H  
ATOM   2778  CA  PHE A 185      -7.947   5.173   1.263  1.00 98.64           C  
ATOM   2779  HA  PHE A 185      -7.903   5.770   2.174  1.00 98.64           H  
ATOM   2780  C   PHE A 185      -6.697   5.537   0.462  1.00 98.64           C  
ATOM   2781  CB  PHE A 185      -7.929   3.710   1.697  1.00 98.64           C  
ATOM   2782  HB2 PHE A 185      -8.840   3.487   2.252  1.00 98.64           H  
ATOM   2783  HB3 PHE A 185      -7.093   3.568   2.382  1.00 98.64           H  
ATOM   2784  O   PHE A 185      -5.617   5.625   1.035  1.00 98.64           O  
ATOM   2785  CG  PHE A 185      -7.768   2.723   0.565  1.00 98.64           C  
ATOM   2786  CD1 PHE A 185      -8.901   2.100   0.020  1.00 98.64           C  
ATOM   2787  HD1 PHE A 185      -9.885   2.354   0.386  1.00 98.64           H  
ATOM   2788  CD2 PHE A 185      -6.485   2.407   0.077  1.00 98.64           C  
ATOM   2789  HD2 PHE A 185      -5.609   2.889   0.486  1.00 98.64           H  
ATOM   2790  CE1 PHE A 185      -8.747   1.126  -0.977  1.00 98.64           C  
ATOM   2791  HE1 PHE A 185      -9.618   0.634  -1.384  1.00 98.64           H  
ATOM   2792  CE2 PHE A 185      -6.331   1.427  -0.916  1.00 98.64           C  
ATOM   2793  HE2 PHE A 185      -5.344   1.161  -1.263  1.00 98.64           H  
ATOM   2794  CZ  PHE A 185      -7.463   0.764  -1.417  1.00 98.64           C  
ATOM   2795  HZ  PHE A 185      -7.345  -0.033  -2.137  1.00 98.64           H  
ATOM   2796  N   GLN A 186      -6.823   5.766  -0.843  1.00 98.71           N  
ATOM   2797  H   GLN A 186      -7.725   5.636  -1.277  1.00 98.71           H  
ATOM   2798  CA  GLN A 186      -5.742   6.273  -1.681  1.00 98.71           C  
ATOM   2799  HA  GLN A 186      -5.017   6.792  -1.053  1.00 98.71           H  
ATOM   2800  C   GLN A 186      -6.317   7.269  -2.677  1.00 98.71           C  
ATOM   2801  CB  GLN A 186      -5.034   5.104  -2.379  1.00 98.71           C  
ATOM   2802  HB2 GLN A 186      -4.752   4.380  -1.615  1.00 98.71           H  
ATOM   2803  HB3 GLN A 186      -5.717   4.612  -3.071  1.00 98.71           H  
ATOM   2804  O   GLN A 186      -7.374   7.017  -3.264  1.00 98.71           O  
ATOM   2805  CG  GLN A 186      -3.757   5.509  -3.127  1.00 98.71           C  
ATOM   2806  HG2 GLN A 186      -3.066   4.669  -3.056  1.00 98.71           H  
ATOM   2807  HG3 GLN A 186      -3.290   6.359  -2.629  1.00 98.71           H  
ATOM   2808  CD  GLN A 186      -3.917   5.833  -4.613  1.00 98.71           C  
ATOM   2809  NE2 GLN A 186      -2.824   5.772  -5.337  1.00 98.71           N  
ATOM   2810 HE21 GLN A 186      -1.989   5.386  -4.919  1.00 98.71           H  
ATOM   2811 HE22 GLN A 186      -2.888   5.863  -6.340  1.00 98.71           H  
ATOM   2812  OE1 GLN A 186      -4.976   6.138  -5.149  1.00 98.71           O  
ATOM   2813  N   ARG A 187      -5.632   8.399  -2.861  1.00 98.59           N  
ATOM   2814  H   ARG A 187      -4.822   8.569  -2.281  1.00 98.59           H  
ATOM   2815  CA  ARG A 187      -6.039   9.423  -3.821  1.00 98.59           C  
ATOM   2816  HA  ARG A 187      -6.601   8.940  -4.620  1.00 98.59           H  
ATOM   2817  C   ARG A 187      -4.829  10.107  -4.450  1.00 98.59           C  
ATOM   2818  CB  ARG A 187      -6.963  10.409  -3.096  1.00 98.59           C  
ATOM   2819  HB2 ARG A 187      -6.398  10.938  -2.328  1.00 98.59           H  
ATOM   2820  HB3 ARG A 187      -7.766   9.853  -2.612  1.00 98.59           H  
ATOM   2821  O   ARG A 187      -3.962  10.602  -3.734  1.00 98.59           O  
ATOM   2822  CG  ARG A 187      -7.579  11.418  -4.061  1.00 98.59           C  
ATOM   2823  HG2 ARG A 187      -8.100  10.895  -4.863  1.00 98.59           H  
ATOM   2824  HG3 ARG A 187      -6.779  12.020  -4.490  1.00 98.59           H  
ATOM   2825  CD  ARG A 187      -8.558  12.328  -3.318  1.00 98.59           C  
ATOM   2826  HD2 ARG A 187      -8.038  12.818  -2.495  1.00 98.59           H  
ATOM   2827  HD3 ARG A 187      -9.346  11.709  -2.887  1.00 98.59           H  
ATOM   2828  NE  ARG A 187      -9.095  13.352  -4.234  1.00 98.59           N  
ATOM   2829  HE  ARG A 187      -8.404  13.964  -4.644  1.00 98.59           H  
ATOM   2830  NH1 ARG A 187     -11.284  12.773  -4.068  1.00 98.59           N  
ATOM   2831 HH11 ARG A 187     -11.822  12.237  -4.734  1.00 98.59           H  
ATOM   2832 HH12 ARG A 187     -11.024  12.301  -3.213  1.00 98.59           H  
ATOM   2833  NH2 ARG A 187     -10.690  14.142  -5.683  1.00 98.59           N  
ATOM   2834 HH21 ARG A 187     -10.006  14.713  -6.159  1.00 98.59           H  
ATOM   2835 HH22 ARG A 187     -11.668  14.147  -5.935  1.00 98.59           H  
ATOM   2836  CZ  ARG A 187     -10.339  13.425  -4.658  1.00 98.59           C  
ATOM   2837  N   ARG A 188      -4.808  10.178  -5.785  1.00 97.95           N  
ATOM   2838  H   ARG A 188      -5.555   9.708  -6.278  1.00 97.95           H  
ATOM   2839  CA  ARG A 188      -3.819  10.917  -6.589  1.00 97.95           C  
ATOM   2840  HA  ARG A 188      -3.229  11.563  -5.939  1.00 97.95           H  
ATOM   2841  C   ARG A 188      -4.538  11.790  -7.613  1.00 97.95           C  
ATOM   2842  CB  ARG A 188      -2.856   9.975  -7.324  1.00 97.95           C  
ATOM   2843  HB2 ARG A 188      -2.028  10.580  -7.696  1.00 97.95           H  
ATOM   2844  HB3 ARG A 188      -3.377   9.571  -8.192  1.00 97.95           H  
ATOM   2845  O   ARG A 188      -5.354  11.284  -8.388  1.00 97.95           O  
ATOM   2846  CG  ARG A 188      -2.268   8.802  -6.540  1.00 97.95           C  
ATOM   2847  HG2 ARG A 188      -1.849   8.076  -7.237  1.00 97.95           H  
ATOM   2848  HG3 ARG A 188      -3.055   8.306  -5.971  1.00 97.95           H  
ATOM   2849  CD  ARG A 188      -1.176   9.242  -5.582  1.00 97.95           C  
ATOM   2850  HD2 ARG A 188      -1.598   9.970  -4.890  1.00 97.95           H  
ATOM   2851  HD3 ARG A 188      -0.865   8.363  -5.018  1.00 97.95           H  
ATOM   2852  NE  ARG A 188       0.002   9.828  -6.252  1.00 97.95           N  
ATOM   2853  HE  ARG A 188       0.122  10.825  -6.148  1.00 97.95           H  
ATOM   2854  NH1 ARG A 188       1.018   7.869  -6.963  1.00 97.95           N  
ATOM   2855 HH11 ARG A 188       0.208   7.311  -6.730  1.00 97.95           H  
ATOM   2856 HH12 ARG A 188       1.845   7.436  -7.349  1.00 97.95           H  
ATOM   2857  NH2 ARG A 188       2.095   9.771  -7.151  1.00 97.95           N  
ATOM   2858 HH21 ARG A 188       2.848   9.196  -7.501  1.00 97.95           H  
ATOM   2859 HH22 ARG A 188       2.252  10.725  -6.860  1.00 97.95           H  
ATOM   2860  CZ  ARG A 188       1.015   9.157  -6.776  1.00 97.95           C  
ATOM   2861  N   ILE A 189      -4.244  13.086  -7.627  1.00 96.03           N  
ATOM   2862  H   ILE A 189      -3.460  13.380  -7.062  1.00 96.03           H  
ATOM   2863  CA  ILE A 189      -4.955  14.083  -8.442  1.00 96.03           C  
ATOM   2864  HA  ILE A 189      -5.437  13.573  -9.276  1.00 96.03           H  
ATOM   2865  C   ILE A 189      -4.055  15.146  -9.080  1.00 96.03           C  
ATOM   2866  CB  ILE A 189      -6.063  14.785  -7.620  1.00 96.03           C  
ATOM   2867  HB  ILE A 189      -6.561  15.486  -8.290  1.00 96.03           H  
ATOM   2868  O   ILE A 189      -4.484  15.775 -10.046  1.00 96.03           O  
ATOM   2869  CG1 ILE A 189      -5.508  15.582  -6.418  1.00 96.03           C  
ATOM   2870 HG12 ILE A 189      -4.704  16.235  -6.758  1.00 96.03           H  
ATOM   2871 HG13 ILE A 189      -5.096  14.896  -5.679  1.00 96.03           H  
ATOM   2872  CG2 ILE A 189      -7.125  13.782  -7.145  1.00 96.03           C  
ATOM   2873 HG21 ILE A 189      -6.731  13.207  -6.307  1.00 96.03           H  
ATOM   2874 HG22 ILE A 189      -7.369  13.087  -7.949  1.00 96.03           H  
ATOM   2875 HG23 ILE A 189      -8.029  14.310  -6.842  1.00 96.03           H  
ATOM   2876  CD1 ILE A 189      -6.546  16.473  -5.733  1.00 96.03           C  
ATOM   2877 HD11 ILE A 189      -7.290  15.866  -5.218  1.00 96.03           H  
ATOM   2878 HD12 ILE A 189      -6.040  17.108  -5.006  1.00 96.03           H  
ATOM   2879 HD13 ILE A 189      -7.035  17.110  -6.470  1.00 96.03           H  
ATOM   2880  N   ASN A 190      -2.858  15.400  -8.548  1.00 92.18           N  
ATOM   2881  H   ASN A 190      -2.511  14.807  -7.806  1.00 92.18           H  
ATOM   2882  CA  ASN A 190      -2.033  16.534  -8.972  1.00 92.18           C  
ATOM   2883  HA  ASN A 190      -2.244  16.734 -10.022  1.00 92.18           H  
ATOM   2884  C   ASN A 190      -0.516  16.281  -8.925  1.00 92.18           C  
ATOM   2885  CB  ASN A 190      -2.456  17.785  -8.167  1.00 92.18           C  
ATOM   2886  HB2 ASN A 190      -1.882  18.643  -8.518  1.00 92.18           H  
ATOM   2887  HB3 ASN A 190      -3.510  17.984  -8.361  1.00 92.18           H  
ATOM   2888  O   ASN A 190       0.222  17.076  -9.506  1.00 92.18           O  
ATOM   2889  CG  ASN A 190      -2.243  17.669  -6.664  1.00 92.18           C  
ATOM   2890  ND2 ASN A 190      -3.067  18.303  -5.859  1.00 92.18           N  
ATOM   2891 HD21 ASN A 190      -3.879  18.788  -6.213  1.00 92.18           H  
ATOM   2892 HD22 ASN A 190      -2.991  18.092  -4.875  1.00 92.18           H  
ATOM   2893  OD1 ASN A 190      -1.329  17.027  -6.194  1.00 92.18           O  
ATOM   2894  N   GLY A 191      -0.054  15.200  -8.292  1.00 93.42           N  
ATOM   2895  H   GLY A 191      -0.693  14.620  -7.767  1.00 93.42           H  
ATOM   2896  CA  GLY A 191       1.359  14.836  -8.223  1.00 93.42           C  
ATOM   2897  HA2 GLY A 191       1.435  13.793  -7.916  1.00 93.42           H  
ATOM   2898  HA3 GLY A 191       1.809  14.962  -9.208  1.00 93.42           H  
ATOM   2899  C   GLY A 191       2.202  15.664  -7.265  1.00 93.42           C  
ATOM   2900  O   GLY A 191       3.424  15.654  -7.393  1.00 93.42           O  
ATOM   2901  N   ARG A 192       1.582  16.407  -6.343  1.00 93.42           N  
ATOM   2902  H   ARG A 192       0.584  16.292  -6.244  1.00 93.42           H  
ATOM   2903  CA  ARG A 192       2.304  17.215  -5.348  1.00 93.42           C  
ATOM   2904  HA  ARG A 192       3.163  17.694  -5.819  1.00 93.42           H  
ATOM   2905  C   ARG A 192       2.881  16.364  -4.225  1.00 93.42           C  
ATOM   2906  CB  ARG A 192       1.376  18.281  -4.762  1.00 93.42           C  
ATOM   2907  HB2 ARG A 192       0.464  17.809  -4.396  1.00 93.42           H  
ATOM   2908  HB3 ARG A 192       1.876  18.754  -3.917  1.00 93.42           H  
ATOM   2909  O   ARG A 192       3.860  16.772  -3.608  1.00 93.42           O  
ATOM   2910  CG  ARG A 192       1.037  19.363  -5.791  1.00 93.42           C  
ATOM   2911  HG2 ARG A 192       1.956  19.861  -6.100  1.00 93.42           H  
ATOM   2912  HG3 ARG A 192       0.556  18.923  -6.665  1.00 93.42           H  
ATOM   2913  CD  ARG A 192       0.094  20.378  -5.145  1.00 93.42           C  
ATOM   2914  HD2 ARG A 192      -0.847  19.880  -4.912  1.00 93.42           H  
ATOM   2915  HD3 ARG A 192       0.543  20.728  -4.215  1.00 93.42           H  
ATOM   2916  NE  ARG A 192      -0.148  21.527  -6.034  1.00 93.42           N  
ATOM   2917  HE  ARG A 192       0.334  21.518  -6.922  1.00 93.42           H  
ATOM   2918  NH1 ARG A 192      -1.537  22.665  -4.607  1.00 93.42           N  
ATOM   2919 HH11 ARG A 192      -1.444  21.917  -3.935  1.00 93.42           H  
ATOM   2920 HH12 ARG A 192      -2.066  23.486  -4.351  1.00 93.42           H  
ATOM   2921  NH2 ARG A 192      -0.987  23.571  -6.576  1.00 93.42           N  
ATOM   2922 HH21 ARG A 192      -0.453  23.558  -7.433  1.00 93.42           H  
ATOM   2923 HH22 ARG A 192      -1.517  24.389  -6.313  1.00 93.42           H  
ATOM   2924  CZ  ARG A 192      -0.889  22.577  -5.737  1.00 93.42           C  
ATOM   2925  N   LEU A 193       2.284  15.205  -3.957  1.00 95.61           N  
ATOM   2926  H   LEU A 193       1.470  14.943  -4.495  1.00 95.61           H  
ATOM   2927  CA  LEU A 193       2.732  14.284  -2.927  1.00 95.61           C  
ATOM   2928  HA  LEU A 193       3.369  14.824  -2.226  1.00 95.61           H  
ATOM   2929  C   LEU A 193       3.550  13.144  -3.546  1.00 95.61           C  
ATOM   2930  CB  LEU A 193       1.492  13.801  -2.165  1.00 95.61           C  
ATOM   2931  HB2 LEU A 193       0.837  13.292  -2.872  1.00 95.61           H  
ATOM   2932  HB3 LEU A 193       0.960  14.673  -1.786  1.00 95.61           H  
ATOM   2933  O   LEU A 193       3.071  12.416  -4.421  1.00 95.61           O  
ATOM   2934  CG  LEU A 193       1.772  12.848  -0.994  1.00 95.61           C  
ATOM   2935  HG  LEU A 193       2.245  11.937  -1.360  1.00 95.61           H  
ATOM   2936  CD1 LEU A 193       2.654  13.484   0.085  1.00 95.61           C  
ATOM   2937 HD11 LEU A 193       2.748  12.802   0.930  1.00 95.61           H  
ATOM   2938 HD12 LEU A 193       3.652  13.676  -0.309  1.00 95.61           H  
ATOM   2939 HD13 LEU A 193       2.211  14.419   0.429  1.00 95.61           H  
ATOM   2940  CD2 LEU A 193       0.426  12.491  -0.372  1.00 95.61           C  
ATOM   2941 HD21 LEU A 193      -0.048  13.399   0.001  1.00 95.61           H  
ATOM   2942 HD22 LEU A 193       0.557  11.781   0.444  1.00 95.61           H  
ATOM   2943 HD23 LEU A 193      -0.233  12.039  -1.113  1.00 95.61           H  
ATOM   2944  N   SER A 194       4.779  12.959  -3.057  1.00 96.86           N  
ATOM   2945  H   SER A 194       5.136  13.612  -2.374  1.00 96.86           H  
ATOM   2946  CA  SER A 194       5.569  11.766  -3.374  1.00 96.86           C  
ATOM   2947  HA  SER A 194       5.542  11.610  -4.452  1.00 96.86           H  
ATOM   2948  C   SER A 194       4.976  10.538  -2.681  1.00 96.86           C  
ATOM   2949  CB  SER A 194       7.038  11.921  -2.972  1.00 96.86           C  
ATOM   2950  HB2 SER A 194       7.470  12.791  -3.465  1.00 96.86           H  
ATOM   2951  HB3 SER A 194       7.116  12.039  -1.891  1.00 96.86           H  
ATOM   2952  O   SER A 194       4.740  10.560  -1.472  1.00 96.86           O  
ATOM   2953  OG  SER A 194       7.726  10.751  -3.375  1.00 96.86           O  
ATOM   2954  HG  SER A 194       8.559  10.709  -2.901  1.00 96.86           H  
ATOM   2955  N   PHE A 195       4.763   9.474  -3.458  1.00 98.19           N  
ATOM   2956  H   PHE A 195       5.008   9.558  -4.435  1.00 98.19           H  
ATOM   2957  CA  PHE A 195       4.337   8.149  -2.988  1.00 98.19           C  
ATOM   2958  HA  PHE A 195       3.961   8.233  -1.968  1.00 98.19           H  
ATOM   2959  C   PHE A 195       5.503   7.148  -2.918  1.00 98.19           C  
ATOM   2960  CB  PHE A 195       3.185   7.633  -3.868  1.00 98.19           C  
ATOM   2961  HB2 PHE A 195       3.180   6.544  -3.830  1.00 98.19           H  
ATOM   2962  HB3 PHE A 195       3.358   7.916  -4.906  1.00 98.19           H  
ATOM   2963  O   PHE A 195       5.305   5.996  -2.524  1.00 98.19           O  
ATOM   2964  CG  PHE A 195       1.813   8.107  -3.435  1.00 98.19           C  
ATOM   2965  CD1 PHE A 195       0.857   7.178  -2.984  1.00 98.19           C  
ATOM   2966  HD1 PHE A 195       1.097   6.125  -2.948  1.00 98.19           H  
ATOM   2967  CD2 PHE A 195       1.500   9.477  -3.439  1.00 98.19           C  
ATOM   2968  HD2 PHE A 195       2.227  10.199  -3.778  1.00 98.19           H  
ATOM   2969  CE1 PHE A 195      -0.396   7.620  -2.526  1.00 98.19           C  
ATOM   2970  HE1 PHE A 195      -1.110   6.903  -2.149  1.00 98.19           H  
ATOM   2971  CE2 PHE A 195       0.249   9.919  -2.981  1.00 98.19           C  
ATOM   2972  HE2 PHE A 195       0.017  10.974  -3.001  1.00 98.19           H  
ATOM   2973  CZ  PHE A 195      -0.699   8.992  -2.515  1.00 98.19           C  
ATOM   2974  HZ  PHE A 195      -1.659   9.335  -2.158  1.00 98.19           H  
ATOM   2975  N   TYR A 196       6.723   7.573  -3.257  1.00 98.31           N  
ATOM   2976  H   TYR A 196       6.854   8.543  -3.507  1.00 98.31           H  
ATOM   2977  CA  TYR A 196       7.929   6.785  -3.021  1.00 98.31           C  
ATOM   2978  HA  TYR A 196       7.707   5.735  -3.210  1.00 98.31           H  
ATOM   2979  C   TYR A 196       8.329   6.924  -1.545  1.00 98.31           C  
ATOM   2980  CB  TYR A 196       9.027   7.218  -4.002  1.00 98.31           C  
ATOM   2981  HB2 TYR A 196       9.314   8.250  -3.798  1.00 98.31           H  
ATOM   2982  HB3 TYR A 196       8.626   7.182  -5.015  1.00 98.31           H  
ATOM   2983  O   TYR A 196       9.123   7.792  -1.196  1.00 98.31           O  
ATOM   2984  CG  TYR A 196      10.251   6.327  -3.959  1.00 98.31           C  
ATOM   2985  CD1 TYR A 196      11.512   6.848  -3.611  1.00 98.31           C  
ATOM   2986  HD1 TYR A 196      11.609   7.887  -3.333  1.00 98.31           H  
ATOM   2987  CD2 TYR A 196      10.120   4.958  -4.255  1.00 98.31           C  
ATOM   2988  HD2 TYR A 196       9.150   4.542  -4.486  1.00 98.31           H  
ATOM   2989  CE1 TYR A 196      12.640   6.004  -3.577  1.00 98.31           C  
ATOM   2990  HE1 TYR A 196      13.599   6.403  -3.281  1.00 98.31           H  
ATOM   2991  CE2 TYR A 196      11.245   4.118  -4.246  1.00 98.31           C  
ATOM   2992  HE2 TYR A 196      11.148   3.069  -4.485  1.00 98.31           H  
ATOM   2993  OH  TYR A 196      13.591   3.813  -3.866  1.00 98.31           O  
ATOM   2994  HH  TYR A 196      14.351   4.270  -3.499  1.00 98.31           H  
ATOM   2995  CZ  TYR A 196      12.509   4.636  -3.902  1.00 98.31           C  
ATOM   2996  N   ARG A 197       7.671   6.134  -0.688  1.00 98.04           N  
ATOM   2997  H   ARG A 197       7.045   5.449  -1.087  1.00 98.04           H  
ATOM   2998  CA  ARG A 197       7.717   6.197   0.785  1.00 98.04           C  
ATOM   2999  HA  ARG A 197       8.491   6.894   1.107  1.00 98.04           H  
ATOM   3000  C   ARG A 197       8.079   4.840   1.400  1.00 98.04           C  
ATOM   3001  CB  ARG A 197       6.367   6.691   1.345  1.00 98.04           C  
ATOM   3002  HB2 ARG A 197       5.587   5.969   1.105  1.00 98.04           H  
ATOM   3003  HB3 ARG A 197       6.434   6.718   2.433  1.00 98.04           H  
ATOM   3004  O   ARG A 197       7.904   3.808   0.741  1.00 98.04           O  
ATOM   3005  CG  ARG A 197       5.885   8.070   0.877  1.00 98.04           C  
ATOM   3006  HG2 ARG A 197       5.643   8.041  -0.186  1.00 98.04           H  
ATOM   3007  HG3 ARG A 197       4.977   8.309   1.431  1.00 98.04           H  
ATOM   3008  CD  ARG A 197       6.917   9.167   1.130  1.00 98.04           C  
ATOM   3009  HD2 ARG A 197       7.369   9.003   2.108  1.00 98.04           H  
ATOM   3010  HD3 ARG A 197       7.720   9.086   0.398  1.00 98.04           H  
ATOM   3011  NE  ARG A 197       6.326  10.516   1.049  1.00 98.04           N  
ATOM   3012  HE  ARG A 197       5.624  10.660   0.336  1.00 98.04           H  
ATOM   3013  NH1 ARG A 197       7.628  11.459   2.705  1.00 98.04           N  
ATOM   3014 HH11 ARG A 197       7.660  10.583   3.207  1.00 98.04           H  
ATOM   3015 HH12 ARG A 197       8.128  12.229   3.126  1.00 98.04           H  
ATOM   3016  NH2 ARG A 197       6.383  12.762   1.420  1.00 98.04           N  
ATOM   3017 HH21 ARG A 197       5.692  12.898   0.695  1.00 98.04           H  
ATOM   3018 HH22 ARG A 197       6.805  13.513   1.948  1.00 98.04           H  
ATOM   3019  CZ  ARG A 197       6.777  11.560   1.729  1.00 98.04           C  
ATOM   3020  N   GLY A 198       8.582   4.861   2.635  1.00 98.32           N  
ATOM   3021  H   GLY A 198       8.635   5.752   3.107  1.00 98.32           H  
ATOM   3022  CA  GLY A 198       9.023   3.668   3.371  1.00 98.32           C  
ATOM   3023  HA2 GLY A 198       9.565   3.007   2.694  1.00 98.32           H  
ATOM   3024  HA3 GLY A 198       9.715   3.967   4.157  1.00 98.32           H  
ATOM   3025  C   GLY A 198       7.883   2.868   4.018  1.00 98.32           C  
ATOM   3026  O   GLY A 198       6.710   3.250   3.945  1.00 98.32           O  
ATOM   3027  N   TRP A 199       8.215   1.748   4.671  1.00 98.56           N  
ATOM   3028  H   TRP A 199       9.192   1.495   4.692  1.00 98.56           H  
ATOM   3029  CA  TRP A 199       7.243   0.857   5.326  1.00 98.56           C  
ATOM   3030  HA  TRP A 199       6.515   0.498   4.598  1.00 98.56           H  
ATOM   3031  C   TRP A 199       6.444   1.564   6.412  1.00 98.56           C  
ATOM   3032  CB  TRP A 199       7.942  -0.369   5.925  1.00 98.56           C  
ATOM   3033  HB2 TRP A 199       8.503  -0.871   5.137  1.00 98.56           H  
ATOM   3034  HB3 TRP A 199       8.659  -0.043   6.678  1.00 98.56           H  
ATOM   3035  O   TRP A 199       5.222   1.425   6.470  1.00 98.56           O  
ATOM   3036  CG  TRP A 199       6.992  -1.362   6.538  1.00 98.56           C  
ATOM   3037  CD1 TRP A 199       6.659  -1.465   7.847  1.00 98.56           C  
ATOM   3038  HD1 TRP A 199       7.049  -0.826   8.626  1.00 98.56           H  
ATOM   3039  CD2 TRP A 199       6.190  -2.363   5.854  1.00 98.56           C  
ATOM   3040  CE2 TRP A 199       5.443  -3.098   6.826  1.00 98.56           C  
ATOM   3041  CE3 TRP A 199       6.051  -2.740   4.502  1.00 98.56           C  
ATOM   3042  HE3 TRP A 199       6.599  -2.198   3.746  1.00 98.56           H  
ATOM   3043  NE1 TRP A 199       5.725  -2.474   8.026  1.00 98.56           N  
ATOM   3044  HE1 TRP A 199       5.268  -2.648   8.910  1.00 98.56           H  
ATOM   3045  CH2 TRP A 199       4.555  -4.571   5.121  1.00 98.56           C  
ATOM   3046  HH2 TRP A 199       3.934  -5.400   4.815  1.00 98.56           H  
ATOM   3047  CZ2 TRP A 199       4.639  -4.195   6.474  1.00 98.56           C  
ATOM   3048  HZ2 TRP A 199       4.070  -4.718   7.228  1.00 98.56           H  
ATOM   3049  CZ3 TRP A 199       5.248  -3.836   4.145  1.00 98.56           C  
ATOM   3050  HZ3 TRP A 199       5.170  -4.108   3.103  1.00 98.56           H  
ATOM   3051  N   GLU A 200       7.127   2.327   7.262  1.00 98.36           N  
ATOM   3052  H   GLU A 200       8.125   2.418   7.133  1.00 98.36           H  
ATOM   3053  CA  GLU A 200       6.510   3.019   8.392  1.00 98.36           C  
ATOM   3054  HA  GLU A 200       5.981   2.287   9.002  1.00 98.36           H  
ATOM   3055  C   GLU A 200       5.480   4.060   7.929  1.00 98.36           C  
ATOM   3056  CB  GLU A 200       7.621   3.635   9.249  1.00 98.36           C  
ATOM   3057  HB2 GLU A 200       8.330   2.850   9.514  1.00 98.36           H  
ATOM   3058  HB3 GLU A 200       8.141   4.408   8.682  1.00 98.36           H  
ATOM   3059  O   GLU A 200       4.345   4.081   8.409  1.00 98.36           O  
ATOM   3060  CG  GLU A 200       7.036   4.226  10.532  1.00 98.36           C  
ATOM   3061  HG2 GLU A 200       6.454   5.115  10.289  1.00 98.36           H  
ATOM   3062  HG3 GLU A 200       6.366   3.481  10.961  1.00 98.36           H  
ATOM   3063  CD  GLU A 200       8.116   4.588  11.554  1.00 98.36           C  
ATOM   3064  OE1 GLU A 200       7.887   4.264  12.742  1.00 98.36           O  
ATOM   3065  OE2 GLU A 200       9.152   5.142  11.133  1.00 98.36           O  
ATOM   3066  N   GLU A 201       5.815   4.848   6.909  1.00 98.48           N  
ATOM   3067  H   GLU A 201       6.763   4.813   6.561  1.00 98.48           H  
ATOM   3068  CA  GLU A 201       4.895   5.825   6.325  1.00 98.48           C  
ATOM   3069  HA  GLU A 201       4.532   6.496   7.104  1.00 98.48           H  
ATOM   3070  C   GLU A 201       3.679   5.143   5.685  1.00 98.48           C  
ATOM   3071  CB  GLU A 201       5.626   6.651   5.267  1.00 98.48           C  
ATOM   3072  HB2 GLU A 201       4.903   7.300   4.772  1.00 98.48           H  
ATOM   3073  HB3 GLU A 201       6.036   5.968   4.523  1.00 98.48           H  
ATOM   3074  O   GLU A 201       2.543   5.564   5.895  1.00 98.48           O  
ATOM   3075  CG  GLU A 201       6.757   7.519   5.830  1.00 98.48           C  
ATOM   3076  HG2 GLU A 201       6.349   8.212   6.566  1.00 98.48           H  
ATOM   3077  HG3 GLU A 201       7.501   6.887   6.315  1.00 98.48           H  
ATOM   3078  CD  GLU A 201       7.395   8.281   4.669  1.00 98.48           C  
ATOM   3079  OE1 GLU A 201       6.928   9.407   4.373  1.00 98.48           O  
ATOM   3080  OE2 GLU A 201       8.216   7.667   3.946  1.00 98.48           O  
ATOM   3081  N   TYR A 202       3.869   4.046   4.943  1.00 98.68           N  
ATOM   3082  H   TYR A 202       4.814   3.727   4.787  1.00 98.68           H  
ATOM   3083  CA  TYR A 202       2.744   3.291   4.378  1.00 98.68           C  
ATOM   3084  HA  TYR A 202       2.073   3.998   3.890  1.00 98.68           H  
ATOM   3085  C   TYR A 202       1.905   2.573   5.436  1.00 98.68           C  
ATOM   3086  CB  TYR A 202       3.239   2.296   3.325  1.00 98.68           C  
ATOM   3087  HB2 TYR A 202       4.237   1.940   3.583  1.00 98.68           H  
ATOM   3088  HB3 TYR A 202       2.582   1.426   3.316  1.00 98.68           H  
ATOM   3089  O   TYR A 202       0.712   2.351   5.217  1.00 98.68           O  
ATOM   3090  CG  TYR A 202       3.231   2.885   1.934  1.00 98.68           C  
ATOM   3091  CD1 TYR A 202       2.011   3.003   1.241  1.00 98.68           C  
ATOM   3092  HD1 TYR A 202       1.102   2.649   1.704  1.00 98.68           H  
ATOM   3093  CD2 TYR A 202       4.421   3.343   1.345  1.00 98.68           C  
ATOM   3094  HD2 TYR A 202       5.358   3.258   1.874  1.00 98.68           H  
ATOM   3095  CE1 TYR A 202       1.977   3.583  -0.040  1.00 98.68           C  
ATOM   3096  HE1 TYR A 202       1.042   3.689  -0.570  1.00 98.68           H  
ATOM   3097  CE2 TYR A 202       4.391   3.927   0.066  1.00 98.68           C  
ATOM   3098  HE2 TYR A 202       5.312   4.262  -0.388  1.00 98.68           H  
ATOM   3099  OH  TYR A 202       3.145   4.593  -1.869  1.00 98.68           O  
ATOM   3100  HH  TYR A 202       3.990   4.995  -2.083  1.00 98.68           H  
ATOM   3101  CZ  TYR A 202       3.170   4.050  -0.627  1.00 98.68           C  
ATOM   3102  N   ARG A 203       2.492   2.215   6.579  1.00 98.62           N  
ATOM   3103  H   ARG A 203       3.486   2.380   6.661  1.00 98.62           H  
ATOM   3104  CA  ARG A 203       1.794   1.636   7.729  1.00 98.62           C  
ATOM   3105  HA  ARG A 203       1.183   0.795   7.401  1.00 98.62           H  
ATOM   3106  C   ARG A 203       0.836   2.645   8.357  1.00 98.62           C  
ATOM   3107  CB  ARG A 203       2.852   1.105   8.709  1.00 98.62           C  
ATOM   3108  HB2 ARG A 203       3.643   1.842   8.842  1.00 98.62           H  
ATOM   3109  HB3 ARG A 203       3.304   0.215   8.272  1.00 98.62           H  
ATOM   3110  O   ARG A 203      -0.343   2.321   8.510  1.00 98.62           O  
ATOM   3111  CG  ARG A 203       2.307   0.767  10.096  1.00 98.62           C  
ATOM   3112  HG2 ARG A 203       1.520   0.018  10.004  1.00 98.62           H  
ATOM   3113  HG3 ARG A 203       1.887   1.654  10.570  1.00 98.62           H  
ATOM   3114  CD  ARG A 203       3.452   0.250  10.969  1.00 98.62           C  
ATOM   3115  HD2 ARG A 203       4.136  -0.340  10.359  1.00 98.62           H  
ATOM   3116  HD3 ARG A 203       4.011   1.089  11.382  1.00 98.62           H  
ATOM   3117  NE  ARG A 203       2.946  -0.616  12.031  1.00 98.62           N  
ATOM   3118  HE  ARG A 203       3.094  -1.607  11.899  1.00 98.62           H  
ATOM   3119  NH1 ARG A 203       2.092   0.942  13.481  1.00 98.62           N  
ATOM   3120 HH11 ARG A 203       2.508   1.683  12.935  1.00 98.62           H  
ATOM   3121 HH12 ARG A 203       1.590   1.155  14.331  1.00 98.62           H  
ATOM   3122  NH2 ARG A 203       1.794  -1.256  13.830  1.00 98.62           N  
ATOM   3123 HH21 ARG A 203       1.180  -1.091  14.615  1.00 98.62           H  
ATOM   3124 HH22 ARG A 203       1.949  -2.179  13.451  1.00 98.62           H  
ATOM   3125  CZ  ARG A 203       2.282  -0.292  13.113  1.00 98.62           C  
ATOM   3126  N   PHE A 204       1.321   3.843   8.681  1.00 97.78           N  
ATOM   3127  H   PHE A 204       2.304   4.016   8.525  1.00 97.78           H  
ATOM   3128  CA  PHE A 204       0.541   4.877   9.372  1.00 97.78           C  
ATOM   3129  HA  PHE A 204      -0.162   4.395  10.052  1.00 97.78           H  
ATOM   3130  C   PHE A 204      -0.308   5.751   8.441  1.00 97.78           C  
ATOM   3131  CB  PHE A 204       1.493   5.734  10.211  1.00 97.78           C  
ATOM   3132  HB2 PHE A 204       2.284   6.126   9.570  1.00 97.78           H  
ATOM   3133  HB3 PHE A 204       0.941   6.589  10.603  1.00 97.78           H  
ATOM   3134  O   PHE A 204      -1.358   6.243   8.850  1.00 97.78           O  
ATOM   3135  CG  PHE A 204       2.098   4.996  11.389  1.00 97.78           C  
ATOM   3136  CD1 PHE A 204       1.268   4.569  12.444  1.00 97.78           C  
ATOM   3137  HD1 PHE A 204       0.206   4.762  12.405  1.00 97.78           H  
ATOM   3138  CD2 PHE A 204       3.487   4.788  11.471  1.00 97.78           C  
ATOM   3139  HD2 PHE A 204       4.137   5.151  10.689  1.00 97.78           H  
ATOM   3140  CE1 PHE A 204       1.827   3.963  13.582  1.00 97.78           C  
ATOM   3141  HE1 PHE A 204       1.193   3.703  14.417  1.00 97.78           H  
ATOM   3142  CE2 PHE A 204       4.044   4.169  12.603  1.00 97.78           C  
ATOM   3143  HE2 PHE A 204       5.116   4.073  12.695  1.00 97.78           H  
ATOM   3144  CZ  PHE A 204       3.217   3.766  13.663  1.00 97.78           C  
ATOM   3145  HZ  PHE A 204       3.665   3.356  14.556  1.00 97.78           H  
ATOM   3146  N   GLY A 205       0.101   5.884   7.182  1.00 98.34           N  
ATOM   3147  H   GLY A 205       1.022   5.538   6.954  1.00 98.34           H  
ATOM   3148  CA  GLY A 205      -0.501   6.789   6.212  1.00 98.34           C  
ATOM   3149  HA2 GLY A 205      -1.533   7.012   6.481  1.00 98.34           H  
ATOM   3150  HA3 GLY A 205      -0.494   6.305   5.235  1.00 98.34           H  
ATOM   3151  C   GLY A 205       0.262   8.106   6.100  1.00 98.34           C  
ATOM   3152  O   GLY A 205       1.032   8.490   6.975  1.00 98.34           O  
ATOM   3153  N   PHE A 206       0.050   8.804   4.988  1.00 98.29           N  
ATOM   3154  H   PHE A 206      -0.660   8.475   4.350  1.00 98.29           H  
ATOM   3155  CA  PHE A 206       0.722  10.063   4.677  1.00 98.29           C  
ATOM   3156  HA  PHE A 206       0.848  10.627   5.601  1.00 98.29           H  
ATOM   3157  C   PHE A 206      -0.120  10.917   3.724  1.00 98.29           C  
ATOM   3158  CB  PHE A 206       2.124   9.783   4.101  1.00 98.29           C  
ATOM   3159  HB2 PHE A 206       2.720   9.283   4.864  1.00 98.29           H  
ATOM   3160  HB3 PHE A 206       2.623  10.730   3.894  1.00 98.29           H  
ATOM   3161  O   PHE A 206      -1.074  10.448   3.095  1.00 98.29           O  
ATOM   3162  CG  PHE A 206       2.141   8.932   2.844  1.00 98.29           C  
ATOM   3163  CD1 PHE A 206       2.283   7.538   2.941  1.00 98.29           C  
ATOM   3164  HD1 PHE A 206       2.400   7.078   3.911  1.00 98.29           H  
ATOM   3165  CD2 PHE A 206       2.025   9.530   1.578  1.00 98.29           C  
ATOM   3166  HD2 PHE A 206       1.969  10.606   1.507  1.00 98.29           H  
ATOM   3167  CE1 PHE A 206       2.293   6.746   1.781  1.00 98.29           C  
ATOM   3168  HE1 PHE A 206       2.426   5.677   1.868  1.00 98.29           H  
ATOM   3169  CE2 PHE A 206       2.012   8.740   0.415  1.00 98.29           C  
ATOM   3170  HE2 PHE A 206       1.926   9.206  -0.556  1.00 98.29           H  
ATOM   3171  CZ  PHE A 206       2.145   7.344   0.518  1.00 98.29           C  
ATOM   3172  HZ  PHE A 206       2.155   6.732  -0.372  1.00 98.29           H  
ATOM   3173  N   GLY A 207       0.257  12.187   3.588  1.00 96.63           N  
ATOM   3174  H   GLY A 207       1.015  12.514   4.171  1.00 96.63           H  
ATOM   3175  CA  GLY A 207      -0.467  13.169   2.786  1.00 96.63           C  
ATOM   3176  HA2 GLY A 207       0.239  13.887   2.370  1.00 96.63           H  
ATOM   3177  HA3 GLY A 207      -0.971  12.668   1.958  1.00 96.63           H  
ATOM   3178  C   GLY A 207      -1.525  13.934   3.570  1.00 96.63           C  
ATOM   3179  O   GLY A 207      -1.562  13.907   4.797  1.00 96.63           O  
ATOM   3180  N   SER A 208      -2.373  14.665   2.851  1.00 93.27           N  
ATOM   3181  H   SER A 208      -2.349  14.592   1.844  1.00 93.27           H  
ATOM   3182  CA  SER A 208      -3.333  15.584   3.460  1.00 93.27           C  
ATOM   3183  HA  SER A 208      -3.552  15.256   4.476  1.00 93.27           H  
ATOM   3184  C   SER A 208      -4.635  15.625   2.680  1.00 93.27           C  
ATOM   3185  CB  SER A 208      -2.725  16.985   3.544  1.00 93.27           C  
ATOM   3186  HB2 SER A 208      -1.857  16.961   4.203  1.00 93.27           H  
ATOM   3187  HB3 SER A 208      -2.400  17.292   2.550  1.00 93.27           H  
ATOM   3188  O   SER A 208      -4.659  15.787   1.458  1.00 93.27           O  
ATOM   3189  OG  SER A 208      -3.668  17.924   4.035  1.00 93.27           O  
ATOM   3190  HG  SER A 208      -3.186  18.750   4.115  1.00 93.27           H  
ATOM   3191  N   TYR A 209      -5.750  15.575   3.408  1.00 94.58           N  
ATOM   3192  H   TYR A 209      -5.672  15.405   4.400  1.00 94.58           H  
ATOM   3193  CA  TYR A 209      -7.068  15.794   2.821  1.00 94.58           C  
ATOM   3194  HA  TYR A 209      -7.205  15.085   2.004  1.00 94.58           H  
ATOM   3195  C   TYR A 209      -7.213  17.192   2.204  1.00 94.58           C  
ATOM   3196  CB  TYR A 209      -8.150  15.559   3.883  1.00 94.58           C  
ATOM   3197  HB2 TYR A 209      -8.008  16.276   4.692  1.00 94.58           H  
ATOM   3198  HB3 TYR A 209      -9.119  15.765   3.427  1.00 94.58           H  
ATOM   3199  O   TYR A 209      -7.962  17.337   1.242  1.00 94.58           O  
ATOM   3200  CG  TYR A 209      -8.199  14.154   4.458  1.00 94.58           C  
ATOM   3201  CD1 TYR A 209      -8.144  13.043   3.596  1.00 94.58           C  
ATOM   3202  HD1 TYR A 209      -8.037  13.170   2.529  1.00 94.58           H  
ATOM   3203  CD2 TYR A 209      -8.309  13.947   5.850  1.00 94.58           C  
ATOM   3204  HD2 TYR A 209      -8.333  14.793   6.521  1.00 94.58           H  
ATOM   3205  CE1 TYR A 209      -8.206  11.743   4.117  1.00 94.58           C  
ATOM   3206  HE1 TYR A 209      -8.151  10.883   3.466  1.00 94.58           H  
ATOM   3207  CE2 TYR A 209      -8.364  12.637   6.374  1.00 94.58           C  
ATOM   3208  HE2 TYR A 209      -8.418  12.467   7.439  1.00 94.58           H  
ATOM   3209  OH  TYR A 209      -8.357  10.248   5.941  1.00 94.58           O  
ATOM   3210  HH  TYR A 209      -8.395  10.132   6.893  1.00 94.58           H  
ATOM   3211  CZ  TYR A 209      -8.310  11.530   5.500  1.00 94.58           C  
ATOM   3212  N   ALA A 210      -6.487  18.194   2.718  1.00 91.41           N  
ATOM   3213  H   ALA A 210      -5.814  17.985   3.442  1.00 91.41           H  
ATOM   3214  CA  ALA A 210      -6.512  19.557   2.187  1.00 91.41           C  
ATOM   3215  HA  ALA A 210      -7.549  19.851   2.024  1.00 91.41           H  
ATOM   3216  C   ALA A 210      -5.793  19.668   0.831  1.00 91.41           C  
ATOM   3217  CB  ALA A 210      -5.902  20.502   3.229  1.00 91.41           C  
ATOM   3218  HB1 ALA A 210      -5.990  21.530   2.877  1.00 91.41           H  
ATOM   3219  HB2 ALA A 210      -6.431  20.407   4.178  1.00 91.41           H  
ATOM   3220  HB3 ALA A 210      -4.846  20.276   3.374  1.00 91.41           H  
ATOM   3221  O   ALA A 210      -6.277  20.360  -0.062  1.00 91.41           O  
ATOM   3222  N   ASP A 211      -4.684  18.942   0.653  1.00 90.41           N  
ATOM   3223  H   ASP A 211      -4.322  18.408   1.430  1.00 90.41           H  
ATOM   3224  CA  ASP A 211      -3.940  18.898  -0.617  1.00 90.41           C  
ATOM   3225  HA  ASP A 211      -3.908  19.902  -1.041  1.00 90.41           H  
ATOM   3226  C   ASP A 211      -4.608  17.987  -1.659  1.00 90.41           C  
ATOM   3227  CB  ASP A 211      -2.498  18.442  -0.350  1.00 90.41           C  
ATOM   3228  HB2 ASP A 211      -1.983  18.323  -1.303  1.00 90.41           H  
ATOM   3229  HB3 ASP A 211      -2.515  17.471   0.146  1.00 90.41           H  
ATOM   3230  O   ASP A 211      -4.343  18.086  -2.863  1.00 90.41           O  
ATOM   3231  CG  ASP A 211      -1.710  19.449   0.492  1.00 90.41           C  
ATOM   3232  OD1 ASP A 211      -1.903  20.665   0.272  1.00 90.41           O  
ATOM   3233  OD2 ASP A 211      -0.918  18.993   1.346  1.00 90.41           O  
ATOM   3234  N   GLY A 212      -5.491  17.100  -1.191  1.00 91.25           N  
ATOM   3235  H   GLY A 212      -5.607  17.061  -0.189  1.00 91.25           H  
ATOM   3236  CA  GLY A 212      -6.281  16.184  -2.006  1.00 91.25           C  
ATOM   3237  HA2 GLY A 212      -6.659  16.722  -2.875  1.00 91.25           H  
ATOM   3238  HA3 GLY A 212      -7.131  15.849  -1.412  1.00 91.25           H  
ATOM   3239  C   GLY A 212      -5.523  14.944  -2.485  1.00 91.25           C  
ATOM   3240  O   GLY A 212      -6.102  14.151  -3.227  1.00 91.25           O  
ATOM   3241  N   GLU A 213      -4.274  14.748  -2.055  1.00 97.11           N  
ATOM   3242  H   GLU A 213      -3.884  15.430  -1.420  1.00 97.11           H  
ATOM   3243  CA  GLU A 213      -3.504  13.514  -2.237  1.00 97.11           C  
ATOM   3244  HA  GLU A 213      -4.127  12.783  -2.753  1.00 97.11           H  
ATOM   3245  C   GLU A 213      -3.133  12.927  -0.879  1.00 97.11           C  
ATOM   3246  CB  GLU A 213      -2.236  13.727  -3.079  1.00 97.11           C  
ATOM   3247  HB2 GLU A 213      -1.584  14.455  -2.596  1.00 97.11           H  
ATOM   3248  HB3 GLU A 213      -1.711  12.773  -3.141  1.00 97.11           H  
ATOM   3249  O   GLU A 213      -2.641  13.638  -0.000  1.00 97.11           O  
ATOM   3250  CG  GLU A 213      -2.561  14.193  -4.498  1.00 97.11           C  
ATOM   3251  HG2 GLU A 213      -2.851  15.244  -4.480  1.00 97.11           H  
ATOM   3252  HG3 GLU A 213      -3.415  13.615  -4.852  1.00 97.11           H  
ATOM   3253  CD  GLU A 213      -1.403  13.995  -5.483  1.00 97.11           C  
ATOM   3254  OE1 GLU A 213      -1.719  13.598  -6.632  1.00 97.11           O  
ATOM   3255  OE2 GLU A 213      -0.225  14.241  -5.151  1.00 97.11           O  
ATOM   3256  N   PHE A 214      -3.386  11.632  -0.701  1.00 98.41           N  
ATOM   3257  H   PHE A 214      -3.749  11.087  -1.469  1.00 98.41           H  
ATOM   3258  CA  PHE A 214      -3.086  10.929   0.543  1.00 98.41           C  
ATOM   3259  HA  PHE A 214      -2.079  11.201   0.861  1.00 98.41           H  
ATOM   3260  C   PHE A 214      -3.114   9.409   0.359  1.00 98.41           C  
ATOM   3261  CB  PHE A 214      -4.078  11.349   1.649  1.00 98.41           C  
ATOM   3262  HB2 PHE A 214      -4.050  12.431   1.780  1.00 98.41           H  
ATOM   3263  HB3 PHE A 214      -3.746  10.921   2.595  1.00 98.41           H  
ATOM   3264  O   PHE A 214      -3.700   8.884  -0.597  1.00 98.41           O  
ATOM   3265  CG  PHE A 214      -5.511  10.923   1.402  1.00 98.41           C  
ATOM   3266  CD1 PHE A 214      -6.381  11.747   0.664  1.00 98.41           C  
ATOM   3267  HD1 PHE A 214      -6.028  12.696   0.288  1.00 98.41           H  
ATOM   3268  CD2 PHE A 214      -5.967   9.689   1.901  1.00 98.41           C  
ATOM   3269  HD2 PHE A 214      -5.307   9.062   2.481  1.00 98.41           H  
ATOM   3270  CE1 PHE A 214      -7.705  11.336   0.425  1.00 98.41           C  
ATOM   3271  HE1 PHE A 214      -8.378  11.975  -0.127  1.00 98.41           H  
ATOM   3272  CE2 PHE A 214      -7.283   9.271   1.649  1.00 98.41           C  
ATOM   3273  HE2 PHE A 214      -7.631   8.329   2.046  1.00 98.41           H  
ATOM   3274  CZ  PHE A 214      -8.153  10.098   0.917  1.00 98.41           C  
ATOM   3275  HZ  PHE A 214      -9.173   9.785   0.753  1.00 98.41           H  
ATOM   3276  N   TYR A 215      -2.522   8.722   1.329  1.00 98.73           N  
ATOM   3277  H   TYR A 215      -2.039   9.247   2.044  1.00 98.73           H  
ATOM   3278  CA  TYR A 215      -2.671   7.298   1.584  1.00 98.73           C  
ATOM   3279  HA  TYR A 215      -3.449   6.891   0.939  1.00 98.73           H  
ATOM   3280  C   TYR A 215      -3.085   7.111   3.050  1.00 98.73           C  
ATOM   3281  CB  TYR A 215      -1.352   6.585   1.268  1.00 98.73           C  
ATOM   3282  HB2 TYR A 215      -0.610   6.838   2.025  1.00 98.73           H  
ATOM   3283  HB3 TYR A 215      -0.973   6.943   0.311  1.00 98.73           H  
ATOM   3284  O   TYR A 215      -2.438   7.647   3.943  1.00 98.73           O  
ATOM   3285  CG  TYR A 215      -1.507   5.083   1.187  1.00 98.73           C  
ATOM   3286  CD1 TYR A 215      -1.274   4.278   2.318  1.00 98.73           C  
ATOM   3287  HD1 TYR A 215      -0.920   4.725   3.236  1.00 98.73           H  
ATOM   3288  CD2 TYR A 215      -1.907   4.495  -0.027  1.00 98.73           C  
ATOM   3289  HD2 TYR A 215      -2.074   5.121  -0.892  1.00 98.73           H  
ATOM   3290  CE1 TYR A 215      -1.455   2.883   2.237  1.00 98.73           C  
ATOM   3291  HE1 TYR A 215      -1.254   2.259   3.095  1.00 98.73           H  
ATOM   3292  CE2 TYR A 215      -2.078   3.102  -0.116  1.00 98.73           C  
ATOM   3293  HE2 TYR A 215      -2.386   2.639  -1.042  1.00 98.73           H  
ATOM   3294  OH  TYR A 215      -1.998   0.949   0.901  1.00 98.73           O  
ATOM   3295  HH  TYR A 215      -1.743   0.485   1.702  1.00 98.73           H  
ATOM   3296  CZ  TYR A 215      -1.848   2.293   1.015  1.00 98.73           C  
ATOM   3297  N   LEU A 216      -4.170   6.381   3.312  1.00 98.47           N  
ATOM   3298  H   LEU A 216      -4.654   5.967   2.528  1.00 98.47           H  
ATOM   3299  CA  LEU A 216      -4.790   6.276   4.643  1.00 98.47           C  
ATOM   3300  HA  LEU A 216      -4.922   7.283   5.041  1.00 98.47           H  
ATOM   3301  C   LEU A 216      -3.939   5.505   5.663  1.00 98.47           C  
ATOM   3302  CB  LEU A 216      -6.170   5.623   4.457  1.00 98.47           C  
ATOM   3303  HB2 LEU A 216      -6.742   6.267   3.789  1.00 98.47           H  
ATOM   3304  HB3 LEU A 216      -6.015   4.654   3.982  1.00 98.47           H  
ATOM   3305  O   LEU A 216      -4.137   5.667   6.863  1.00 98.47           O  
ATOM   3306  CG  LEU A 216      -7.012   5.400   5.727  1.00 98.47           C  
ATOM   3307  HG  LEU A 216      -6.461   4.772   6.427  1.00 98.47           H  
ATOM   3308  CD1 LEU A 216      -7.383   6.716   6.410  1.00 98.47           C  
ATOM   3309 HD11 LEU A 216      -7.934   7.361   5.725  1.00 98.47           H  
ATOM   3310 HD12 LEU A 216      -7.989   6.517   7.294  1.00 98.47           H  
ATOM   3311 HD13 LEU A 216      -6.480   7.230   6.740  1.00 98.47           H  
ATOM   3312  CD2 LEU A 216      -8.302   4.656   5.376  1.00 98.47           C  
ATOM   3313 HD21 LEU A 216      -8.881   4.492   6.284  1.00 98.47           H  
ATOM   3314 HD22 LEU A 216      -8.056   3.688   4.939  1.00 98.47           H  
ATOM   3315 HD23 LEU A 216      -8.892   5.241   4.670  1.00 98.47           H  
ATOM   3316  N   GLY A 217      -3.025   4.661   5.189  1.00 98.66           N  
ATOM   3317  H   GLY A 217      -2.919   4.597   4.187  1.00 98.66           H  
ATOM   3318  CA  GLY A 217      -2.211   3.783   6.025  1.00 98.66           C  
ATOM   3319  HA2 GLY A 217      -2.186   4.143   7.054  1.00 98.66           H  
ATOM   3320  HA3 GLY A 217      -1.188   3.796   5.650  1.00 98.66           H  
ATOM   3321  C   GLY A 217      -2.740   2.354   6.039  1.00 98.66           C  
ATOM   3322  O   GLY A 217      -3.940   2.113   6.193  1.00 98.66           O  
ATOM   3323  N   ASN A 218      -1.842   1.390   5.861  1.00 98.76           N  
ATOM   3324  H   ASN A 218      -0.874   1.660   5.754  1.00 98.76           H  
ATOM   3325  CA  ASN A 218      -2.181  -0.025   5.805  1.00 98.76           C  
ATOM   3326  HA  ASN A 218      -2.932  -0.182   5.031  1.00 98.76           H  
ATOM   3327  C   ASN A 218      -2.801  -0.518   7.116  1.00 98.76           C  
ATOM   3328  CB  ASN A 218      -0.930  -0.831   5.438  1.00 98.76           C  
ATOM   3329  HB2 ASN A 218      -1.165  -1.887   5.574  1.00 98.76           H  
ATOM   3330  HB3 ASN A 218      -0.109  -0.573   6.107  1.00 98.76           H  
ATOM   3331  O   ASN A 218      -3.739  -1.307   7.070  1.00 98.76           O  
ATOM   3332  CG  ASN A 218      -0.494  -0.675   3.995  1.00 98.76           C  
ATOM   3333  ND2 ASN A 218       0.761  -0.923   3.706  1.00 98.76           N  
ATOM   3334 HD21 ASN A 218       1.041  -0.867   2.737  1.00 98.76           H  
ATOM   3335 HD22 ASN A 218       1.410  -1.174   4.437  1.00 98.76           H  
ATOM   3336  OD1 ASN A 218      -1.276  -0.365   3.107  1.00 98.76           O  
ATOM   3337  N   GLU A 219      -2.377  -0.010   8.275  1.00 98.29           N  
ATOM   3338  H   GLU A 219      -1.620   0.658   8.294  1.00 98.29           H  
ATOM   3339  CA  GLU A 219      -2.994  -0.420   9.539  1.00 98.29           C  
ATOM   3340  HA  GLU A 219      -2.992  -1.510   9.571  1.00 98.29           H  
ATOM   3341  C   GLU A 219      -4.463   0.029   9.608  1.00 98.29           C  
ATOM   3342  CB  GLU A 219      -2.154   0.094  10.718  1.00 98.29           C  
ATOM   3343  HB2 GLU A 219      -2.166   1.184  10.718  1.00 98.29           H  
ATOM   3344  HB3 GLU A 219      -1.121  -0.227  10.581  1.00 98.29           H  
ATOM   3345  O   GLU A 219      -5.351  -0.767   9.908  1.00 98.29           O  
ATOM   3346  CG  GLU A 219      -2.647  -0.407  12.086  1.00 98.29           C  
ATOM   3347  HG2 GLU A 219      -3.615   0.051  12.291  1.00 98.29           H  
ATOM   3348  HG3 GLU A 219      -1.953  -0.056  12.850  1.00 98.29           H  
ATOM   3349  CD  GLU A 219      -2.776  -1.939  12.193  1.00 98.29           C  
ATOM   3350  OE1 GLU A 219      -3.653  -2.394  12.967  1.00 98.29           O  
ATOM   3351  OE2 GLU A 219      -2.045  -2.665  11.487  1.00 98.29           O  
ATOM   3352  N   ASN A 220      -4.765   1.264   9.196  1.00 97.86           N  
ATOM   3353  H   ASN A 220      -4.007   1.871   8.916  1.00 97.86           H  
ATOM   3354  CA  ASN A 220      -6.142   1.758   9.117  1.00 97.86           C  
ATOM   3355  HA  ASN A 220      -6.610   1.651  10.096  1.00 97.86           H  
ATOM   3356  C   ASN A 220      -6.990   0.942   8.126  1.00 97.86           C  
ATOM   3357  CB  ASN A 220      -6.113   3.247   8.736  1.00 97.86           C  
ATOM   3358  HB2 ASN A 220      -7.118   3.570   8.463  1.00 97.86           H  
ATOM   3359  HB3 ASN A 220      -5.454   3.390   7.880  1.00 97.86           H  
ATOM   3360  O   ASN A 220      -8.126   0.575   8.430  1.00 97.86           O  
ATOM   3361  CG  ASN A 220      -5.652   4.143   9.868  1.00 97.86           C  
ATOM   3362  ND2 ASN A 220      -4.994   5.236   9.566  1.00 97.86           N  
ATOM   3363 HD21 ASN A 220      -4.681   5.417   8.623  1.00 97.86           H  
ATOM   3364 HD22 ASN A 220      -4.609   5.764  10.336  1.00 97.86           H  
ATOM   3365  OD1 ASN A 220      -5.908   3.885  11.029  1.00 97.86           O  
ATOM   3366  N   ILE A 221      -6.447   0.608   6.950  1.00 98.46           N  
ATOM   3367  H   ILE A 221      -5.508   0.926   6.756  1.00 98.46           H  
ATOM   3368  CA  ILE A 221      -7.151  -0.212   5.949  1.00 98.46           C  
ATOM   3369  HA  ILE A 221      -8.125   0.240   5.761  1.00 98.46           H  
ATOM   3370  C   ILE A 221      -7.410  -1.631   6.493  1.00 98.46           C  
ATOM   3371  CB  ILE A 221      -6.366  -0.230   4.615  1.00 98.46           C  
ATOM   3372  HB  ILE A 221      -5.371  -0.625   4.815  1.00 98.46           H  
ATOM   3373  O   ILE A 221      -8.497  -2.183   6.287  1.00 98.46           O  
ATOM   3374  CG1 ILE A 221      -6.204   1.183   4.007  1.00 98.46           C  
ATOM   3375 HG12 ILE A 221      -5.997   1.914   4.789  1.00 98.46           H  
ATOM   3376 HG13 ILE A 221      -7.138   1.483   3.531  1.00 98.46           H  
ATOM   3377  CG2 ILE A 221      -7.072  -1.125   3.574  1.00 98.46           C  
ATOM   3378 HG21 ILE A 221      -6.497  -1.151   2.648  1.00 98.46           H  
ATOM   3379 HG22 ILE A 221      -7.153  -2.150   3.936  1.00 98.46           H  
ATOM   3380 HG23 ILE A 221      -8.071  -0.741   3.368  1.00 98.46           H  
ATOM   3381  CD1 ILE A 221      -5.060   1.269   2.985  1.00 98.46           C  
ATOM   3382 HD11 ILE A 221      -4.130   0.920   3.433  1.00 98.46           H  
ATOM   3383 HD12 ILE A 221      -4.925   2.308   2.685  1.00 98.46           H  
ATOM   3384 HD13 ILE A 221      -5.282   0.670   2.102  1.00 98.46           H  
ATOM   3385  N   TYR A 222      -6.461  -2.219   7.225  1.00 98.30           N  
ATOM   3386  H   TYR A 222      -5.584  -1.735   7.360  1.00 98.30           H  
ATOM   3387  CA  TYR A 222      -6.616  -3.521   7.877  1.00 98.30           C  
ATOM   3388  HA  TYR A 222      -6.916  -4.262   7.136  1.00 98.30           H  
ATOM   3389  C   TYR A 222      -7.711  -3.478   8.950  1.00 98.30           C  
ATOM   3390  CB  TYR A 222      -5.271  -3.963   8.476  1.00 98.30           C  
ATOM   3391  HB2 TYR A 222      -4.814  -3.123   8.997  1.00 98.30           H  
ATOM   3392  HB3 TYR A 222      -4.591  -4.250   7.674  1.00 98.30           H  
ATOM   3393  O   TYR A 222      -8.619  -4.314   8.944  1.00 98.30           O  
ATOM   3394  CG  TYR A 222      -5.403  -5.117   9.449  1.00 98.30           C  
ATOM   3395  CD1 TYR A 222      -5.163  -4.909  10.820  1.00 98.30           C  
ATOM   3396  HD1 TYR A 222      -4.817  -3.948  11.171  1.00 98.30           H  
ATOM   3397  CD2 TYR A 222      -5.818  -6.381   8.991  1.00 98.30           C  
ATOM   3398  HD2 TYR A 222      -5.990  -6.532   7.936  1.00 98.30           H  
ATOM   3399  CE1 TYR A 222      -5.345  -5.960  11.735  1.00 98.30           C  
ATOM   3400  HE1 TYR A 222      -5.142  -5.785  12.781  1.00 98.30           H  
ATOM   3401  CE2 TYR A 222      -5.996  -7.440   9.902  1.00 98.30           C  
ATOM   3402  HE2 TYR A 222      -6.301  -8.417   9.558  1.00 98.30           H  
ATOM   3403  OH  TYR A 222      -5.930  -8.249  12.154  1.00 98.30           O  
ATOM   3404  HH  TYR A 222      -5.696  -7.968  13.042  1.00 98.30           H  
ATOM   3405  CZ  TYR A 222      -5.764  -7.227  11.276  1.00 98.30           C  
ATOM   3406  N   GLN A 223      -7.699  -2.471   9.825  1.00 96.60           N  
ATOM   3407  H   GLN A 223      -6.919  -1.830   9.808  1.00 96.60           H  
ATOM   3408  CA  GLN A 223      -8.715  -2.310  10.870  1.00 96.60           C  
ATOM   3409  HA  GLN A 223      -8.719  -3.204  11.493  1.00 96.60           H  
ATOM   3410  C   GLN A 223     -10.127  -2.169  10.284  1.00 96.60           C  
ATOM   3411  CB  GLN A 223      -8.370  -1.098  11.751  1.00 96.60           C  
ATOM   3412  HB2 GLN A 223      -8.211  -0.225  11.119  1.00 96.60           H  
ATOM   3413  HB3 GLN A 223      -9.211  -0.885  12.411  1.00 96.60           H  
ATOM   3414  O   GLN A 223     -11.071  -2.780  10.792  1.00 96.60           O  
ATOM   3415  CG  GLN A 223      -7.117  -1.320  12.616  1.00 96.60           C  
ATOM   3416  HG2 GLN A 223      -6.258  -1.536  11.980  1.00 96.60           H  
ATOM   3417  HG3 GLN A 223      -6.895  -0.404  13.163  1.00 96.60           H  
ATOM   3418  CD  GLN A 223      -7.237  -2.459  13.622  1.00 96.60           C  
ATOM   3419  NE2 GLN A 223      -6.127  -3.030  14.027  1.00 96.60           N  
ATOM   3420 HE21 GLN A 223      -5.238  -2.731  13.655  1.00 96.60           H  
ATOM   3421 HE22 GLN A 223      -6.172  -3.741  14.744  1.00 96.60           H  
ATOM   3422  OE1 GLN A 223      -8.316  -2.858  14.056  1.00 96.60           O  
ATOM   3423  N   LEU A 224     -10.272  -1.437   9.175  1.00 96.62           N  
ATOM   3424  H   LEU A 224      -9.468  -0.929   8.834  1.00 96.62           H  
ATOM   3425  CA  LEU A 224     -11.554  -1.284   8.483  1.00 96.62           C  
ATOM   3426  HA  LEU A 224     -12.321  -1.036   9.216  1.00 96.62           H  
ATOM   3427  C   LEU A 224     -12.013  -2.589   7.811  1.00 96.62           C  
ATOM   3428  CB  LEU A 224     -11.442  -0.132   7.467  1.00 96.62           C  
ATOM   3429  HB2 LEU A 224     -10.592  -0.329   6.813  1.00 96.62           H  
ATOM   3430  HB3 LEU A 224     -12.341  -0.121   6.851  1.00 96.62           H  
ATOM   3431  O   LEU A 224     -13.183  -2.956   7.908  1.00 96.62           O  
ATOM   3432  CG  LEU A 224     -11.269   1.263   8.104  1.00 96.62           C  
ATOM   3433  HG  LEU A 224     -10.444   1.257   8.817  1.00 96.62           H  
ATOM   3434  CD1 LEU A 224     -10.965   2.290   7.012  1.00 96.62           C  
ATOM   3435 HD11 LEU A 224     -10.842   3.275   7.462  1.00 96.62           H  
ATOM   3436 HD12 LEU A 224     -10.034   2.020   6.515  1.00 96.62           H  
ATOM   3437 HD13 LEU A 224     -11.778   2.313   6.286  1.00 96.62           H  
ATOM   3438  CD2 LEU A 224     -12.518   1.719   8.858  1.00 96.62           C  
ATOM   3439 HD21 LEU A 224     -13.384   1.718   8.197  1.00 96.62           H  
ATOM   3440 HD22 LEU A 224     -12.357   2.726   9.245  1.00 96.62           H  
ATOM   3441 HD23 LEU A 224     -12.706   1.062   9.707  1.00 96.62           H  
ATOM   3442  N   THR A 225     -11.108  -3.321   7.157  1.00 97.24           N  
ATOM   3443  H   THR A 225     -10.155  -2.987   7.142  1.00 97.24           H  
ATOM   3444  CA  THR A 225     -11.469  -4.481   6.316  1.00 97.24           C  
ATOM   3445  HA  THR A 225     -12.501  -4.351   5.991  1.00 97.24           H  
ATOM   3446  C   THR A 225     -11.442  -5.838   7.025  1.00 97.24           C  
ATOM   3447  CB  THR A 225     -10.627  -4.541   5.039  1.00 97.24           C  
ATOM   3448  HB  THR A 225     -10.952  -5.409   4.464  1.00 97.24           H  
ATOM   3449  O   THR A 225     -11.945  -6.822   6.481  1.00 97.24           O  
ATOM   3450  CG2 THR A 225     -10.818  -3.308   4.162  1.00 97.24           C  
ATOM   3451 HG21 THR A 225     -10.518  -2.402   4.689  1.00 97.24           H  
ATOM   3452 HG22 THR A 225     -11.866  -3.225   3.874  1.00 97.24           H  
ATOM   3453 HG23 THR A 225     -10.209  -3.421   3.266  1.00 97.24           H  
ATOM   3454  OG1 THR A 225      -9.249  -4.669   5.305  1.00 97.24           O  
ATOM   3455  HG1 THR A 225      -8.947  -3.833   5.667  1.00 97.24           H  
ATOM   3456  N   SER A 226     -10.894  -5.916   8.240  1.00 94.05           N  
ATOM   3457  H   SER A 226     -10.407  -5.103   8.589  1.00 94.05           H  
ATOM   3458  CA  SER A 226     -10.784  -7.163   9.012  1.00 94.05           C  
ATOM   3459  HA  SER A 226     -10.462  -7.961   8.343  1.00 94.05           H  
ATOM   3460  C   SER A 226     -12.103  -7.607   9.649  1.00 94.05           C  
ATOM   3461  CB  SER A 226      -9.719  -7.014  10.105  1.00 94.05           C  
ATOM   3462  HB2 SER A 226      -9.678  -7.928  10.697  1.00 94.05           H  
ATOM   3463  HB3 SER A 226      -8.744  -6.855   9.644  1.00 94.05           H  
ATOM   3464  O   SER A 226     -12.376  -8.804   9.736  1.00 94.05           O  
ATOM   3465  OG  SER A 226     -10.025  -5.920  10.946  1.00 94.05           O  
ATOM   3466  HG  SER A 226      -9.509  -5.177  10.624  1.00 94.05           H  
ATOM   3467  N   ARG A 227     -12.937  -6.654  10.087  1.00 86.69           N  
ATOM   3468  H   ARG A 227     -12.599  -5.704  10.024  1.00 86.69           H  
ATOM   3469  CA  ARG A 227     -14.153  -6.938  10.872  1.00 86.69           C  
ATOM   3470  HA  ARG A 227     -13.986  -7.835  11.470  1.00 86.69           H  
ATOM   3471  C   ARG A 227     -15.377  -7.235  10.016  1.00 86.69           C  
ATOM   3472  CB  ARG A 227     -14.451  -5.766  11.817  1.00 86.69           C  
ATOM   3473  HB2 ARG A 227     -15.367  -5.987  12.366  1.00 86.69           H  
ATOM   3474  HB3 ARG A 227     -14.607  -4.859  11.234  1.00 86.69           H  
ATOM   3475  O   ARG A 227     -16.241  -8.008  10.422  1.00 86.69           O  
ATOM   3476  CG  ARG A 227     -13.320  -5.530  12.826  1.00 86.69           C  
ATOM   3477  HG2 ARG A 227     -13.115  -6.452  13.371  1.00 86.69           H  
ATOM   3478  HG3 ARG A 227     -12.417  -5.221  12.299  1.00 86.69           H  
ATOM   3479  CD  ARG A 227     -13.713  -4.431  13.815  1.00 86.69           C  
ATOM   3480  HD2 ARG A 227     -13.981  -3.536  13.254  1.00 86.69           H  
ATOM   3481  HD3 ARG A 227     -14.575  -4.765  14.394  1.00 86.69           H  
ATOM   3482  NE  ARG A 227     -12.595  -4.114  14.718  1.00 86.69           N  
ATOM   3483  HE  ARG A 227     -11.692  -4.490  14.470  1.00 86.69           H  
ATOM   3484  NH1 ARG A 227     -13.693  -2.625  16.085  1.00 86.69           N  
ATOM   3485 HH11 ARG A 227     -14.533  -2.740  15.535  1.00 86.69           H  
ATOM   3486 HH12 ARG A 227     -13.658  -1.963  16.846  1.00 86.69           H  
ATOM   3487  NH2 ARG A 227     -11.524  -3.037  16.407  1.00 86.69           N  
ATOM   3488 HH21 ARG A 227     -11.513  -2.356  17.153  1.00 86.69           H  
ATOM   3489 HH22 ARG A 227     -10.638  -3.379  16.063  1.00 86.69           H  
ATOM   3490  CZ  ARG A 227     -12.613  -3.268  15.732  1.00 86.69           C  
ATOM   3491  N   ARG A 228     -15.484  -6.588   8.856  1.00 90.46           N  
ATOM   3492  H   ARG A 228     -14.701  -6.019   8.566  1.00 90.46           H  
ATOM   3493  CA  ARG A 228     -16.657  -6.659   7.977  1.00 90.46           C  
ATOM   3494  HA  ARG A 228     -17.235  -7.547   8.231  1.00 90.46           H  
ATOM   3495  C   ARG A 228     -16.222  -6.805   6.528  1.00 90.46           C  
ATOM   3496  CB  ARG A 228     -17.561  -5.431   8.179  1.00 90.46           C  
ATOM   3497  HB2 ARG A 228     -17.023  -4.528   7.888  1.00 90.46           H  
ATOM   3498  HB3 ARG A 228     -18.427  -5.533   7.524  1.00 90.46           H  
ATOM   3499  O   ARG A 228     -15.147  -6.350   6.142  1.00 90.46           O  
ATOM   3500  CG  ARG A 228     -18.054  -5.276   9.631  1.00 90.46           C  
ATOM   3501  HG2 ARG A 228     -18.459  -6.223   9.989  1.00 90.46           H  
ATOM   3502  HG3 ARG A 228     -17.230  -4.964  10.273  1.00 90.46           H  
ATOM   3503  CD  ARG A 228     -19.152  -4.218   9.670  1.00 90.46           C  
ATOM   3504  HD2 ARG A 228     -18.763  -3.305   9.219  1.00 90.46           H  
ATOM   3505  HD3 ARG A 228     -19.983  -4.602   9.079  1.00 90.46           H  
ATOM   3506  NE  ARG A 228     -19.654  -3.909  11.021  1.00 90.46           N  
ATOM   3507  HE  ARG A 228     -19.326  -4.477  11.790  1.00 90.46           H  
ATOM   3508  NH1 ARG A 228     -21.005  -2.148  10.381  1.00 90.46           N  
ATOM   3509 HH11 ARG A 228     -20.803  -2.321   9.406  1.00 90.46           H  
ATOM   3510 HH12 ARG A 228     -21.606  -1.363  10.587  1.00 90.46           H  
ATOM   3511  NH2 ARG A 228     -20.872  -2.693  12.522  1.00 90.46           N  
ATOM   3512 HH21 ARG A 228     -21.450  -1.885  12.707  1.00 90.46           H  
ATOM   3513 HH22 ARG A 228     -20.524  -3.255  13.286  1.00 90.46           H  
ATOM   3514  CZ  ARG A 228     -20.505  -2.927  11.292  1.00 90.46           C  
ATOM   3515  N   LYS A 229     -17.063  -7.439   5.711  1.00 94.82           N  
ATOM   3516  H   LYS A 229     -17.979  -7.680   6.062  1.00 94.82           H  
ATOM   3517  CA  LYS A 229     -16.782  -7.597   4.281  1.00 94.82           C  
ATOM   3518  HA  LYS A 229     -15.764  -7.968   4.164  1.00 94.82           H  
ATOM   3519  C   LYS A 229     -16.858  -6.240   3.597  1.00 94.82           C  
ATOM   3520  CB  LYS A 229     -17.750  -8.584   3.623  1.00 94.82           C  
ATOM   3521  HB2 LYS A 229     -18.776  -8.263   3.806  1.00 94.82           H  
ATOM   3522  HB3 LYS A 229     -17.576  -8.571   2.547  1.00 94.82           H  
ATOM   3523  O   LYS A 229     -17.834  -5.515   3.767  1.00 94.82           O  
ATOM   3524  CG  LYS A 229     -17.551 -10.014   4.140  1.00 94.82           C  
ATOM   3525  HG2 LYS A 229     -17.826 -10.063   5.194  1.00 94.82           H  
ATOM   3526  HG3 LYS A 229     -16.507 -10.304   4.026  1.00 94.82           H  
ATOM   3527  CD  LYS A 229     -18.434 -10.973   3.338  1.00 94.82           C  
ATOM   3528  HD2 LYS A 229     -19.463 -10.615   3.380  1.00 94.82           H  
ATOM   3529  HD3 LYS A 229     -18.111 -10.970   2.297  1.00 94.82           H  
ATOM   3530  CE  LYS A 229     -18.345 -12.394   3.904  1.00 94.82           C  
ATOM   3531  HE2 LYS A 229     -17.321 -12.751   3.800  1.00 94.82           H  
ATOM   3532  HE3 LYS A 229     -18.582 -12.356   4.967  1.00 94.82           H  
ATOM   3533  NZ  LYS A 229     -19.292 -13.301   3.207  1.00 94.82           N  
ATOM   3534  HZ1 LYS A 229     -19.258 -14.233   3.597  1.00 94.82           H  
ATOM   3535  HZ2 LYS A 229     -19.086 -13.346   2.220  1.00 94.82           H  
ATOM   3536  HZ3 LYS A 229     -20.237 -12.957   3.305  1.00 94.82           H  
ATOM   3537  N   HIS A 230     -15.843  -5.931   2.807  1.00 97.70           N  
ATOM   3538  H   HIS A 230     -15.062  -6.566   2.727  1.00 97.70           H  
ATOM   3539  CA  HIS A 230     -15.783  -4.714   2.017  1.00 97.70           C  
ATOM   3540  HA  HIS A 230     -16.702  -4.143   2.145  1.00 97.70           H  
ATOM   3541  C   HIS A 230     -15.667  -5.062   0.540  1.00 97.70           C  
ATOM   3542  CB  HIS A 230     -14.620  -3.843   2.502  1.00 97.70           C  
ATOM   3543  HB2 HIS A 230     -14.418  -3.079   1.752  1.00 97.70           H  
ATOM   3544  HB3 HIS A 230     -13.721  -4.449   2.612  1.00 97.70           H  
ATOM   3545  O   HIS A 230     -15.049  -6.061   0.177  1.00 97.70           O  
ATOM   3546  CG  HIS A 230     -14.929  -3.159   3.808  1.00 97.70           C  
ATOM   3547  CD2 HIS A 230     -15.280  -1.846   3.962  1.00 97.70           C  
ATOM   3548  HD2 HIS A 230     -15.353  -1.110   3.176  1.00 97.70           H  
ATOM   3549  ND1 HIS A 230     -14.979  -3.737   5.057  1.00 97.70           N  
ATOM   3550  HD1 HIS A 230     -14.777  -4.696   5.300  1.00 97.70           H  
ATOM   3551  CE1 HIS A 230     -15.357  -2.794   5.935  1.00 97.70           C  
ATOM   3552  HE1 HIS A 230     -15.474  -2.940   6.998  1.00 97.70           H  
ATOM   3553  NE2 HIS A 230     -15.555  -1.625   5.309  1.00 97.70           N  
ATOM   3554  N   GLN A 231     -16.250  -4.223  -0.306  1.00 97.95           N  
ATOM   3555  H   GLN A 231     -16.765  -3.447   0.086  1.00 97.95           H  
ATOM   3556  CA  GLN A 231     -15.932  -4.165  -1.728  1.00 97.95           C  
ATOM   3557  HA  GLN A 231     -15.472  -5.103  -2.039  1.00 97.95           H  
ATOM   3558  C   GLN A 231     -14.917  -3.051  -1.971  1.00 97.95           C  
ATOM   3559  CB  GLN A 231     -17.191  -3.965  -2.584  1.00 97.95           C  
ATOM   3560  HB2 GLN A 231     -16.878  -3.770  -3.610  1.00 97.95           H  
ATOM   3561  HB3 GLN A 231     -17.778  -4.883  -2.594  1.00 97.95           H  
ATOM   3562  O   GLN A 231     -14.903  -2.060  -1.240  1.00 97.95           O  
ATOM   3563  CG  GLN A 231     -18.077  -2.804  -2.117  1.00 97.95           C  
ATOM   3564  HG2 GLN A 231     -18.535  -3.049  -1.158  1.00 97.95           H  
ATOM   3565  HG3 GLN A 231     -17.468  -1.907  -1.997  1.00 97.95           H  
ATOM   3566  CD  GLN A 231     -19.194  -2.500  -3.096  1.00 97.95           C  
ATOM   3567  NE2 GLN A 231     -19.787  -1.336  -3.003  1.00 97.95           N  
ATOM   3568 HE21 GLN A 231     -19.306  -0.633  -2.461  1.00 97.95           H  
ATOM   3569 HE22 GLN A 231     -20.269  -1.071  -3.850  1.00 97.95           H  
ATOM   3570  OE1 GLN A 231     -19.519  -3.237  -4.010  1.00 97.95           O  
ATOM   3571  N   LEU A 232     -14.116  -3.196  -3.022  1.00 98.62           N  
ATOM   3572  H   LEU A 232     -14.246  -4.018  -3.595  1.00 98.62           H  
ATOM   3573  CA  LEU A 232     -13.178  -2.183  -3.503  1.00 98.62           C  
ATOM   3574  HA  LEU A 232     -13.095  -1.376  -2.775  1.00 98.62           H  
ATOM   3575  C   LEU A 232     -13.689  -1.598  -4.816  1.00 98.62           C  
ATOM   3576  CB  LEU A 232     -11.794  -2.835  -3.660  1.00 98.62           C  
ATOM   3577  HB2 LEU A 232     -11.410  -3.034  -2.660  1.00 98.62           H  
ATOM   3578  HB3 LEU A 232     -11.920  -3.784  -4.181  1.00 98.62           H  
ATOM   3579  O   LEU A 232     -14.100  -2.346  -5.698  1.00 98.62           O  
ATOM   3580  CG  LEU A 232     -10.727  -2.023  -4.412  1.00 98.62           C  
ATOM   3581  HG  LEU A 232     -11.118  -1.685  -5.371  1.00 98.62           H  
ATOM   3582  CD1 LEU A 232     -10.265  -0.822  -3.595  1.00 98.62           C  
ATOM   3583 HD11 LEU A 232     -11.102  -0.152  -3.401  1.00 98.62           H  
ATOM   3584 HD12 LEU A 232      -9.846  -1.170  -2.651  1.00 98.62           H  
ATOM   3585 HD13 LEU A 232      -9.503  -0.273  -4.149  1.00 98.62           H  
ATOM   3586  CD2 LEU A 232      -9.500  -2.890  -4.684  1.00 98.62           C  
ATOM   3587 HD21 LEU A 232      -9.779  -3.788  -5.235  1.00 98.62           H  
ATOM   3588 HD22 LEU A 232      -9.024  -3.175  -3.745  1.00 98.62           H  
ATOM   3589 HD23 LEU A 232      -8.774  -2.325  -5.269  1.00 98.62           H  
ATOM   3590  N   ARG A 233     -13.590  -0.281  -4.973  1.00 98.54           N  
ATOM   3591  H   ARG A 233     -13.283   0.264  -4.180  1.00 98.54           H  
ATOM   3592  CA  ARG A 233     -13.702   0.423  -6.251  1.00 98.54           C  
ATOM   3593  HA  ARG A 233     -13.779  -0.305  -7.059  1.00 98.54           H  
ATOM   3594  C   ARG A 233     -12.432   1.235  -6.481  1.00 98.54           C  
ATOM   3595  CB  ARG A 233     -14.979   1.276  -6.260  1.00 98.54           C  
ATOM   3596  HB2 ARG A 233     -14.963   1.961  -5.413  1.00 98.54           H  
ATOM   3597  HB3 ARG A 233     -15.837   0.612  -6.158  1.00 98.54           H  
ATOM   3598  O   ARG A 233     -11.966   1.934  -5.584  1.00 98.54           O  
ATOM   3599  CG  ARG A 233     -15.140   2.083  -7.553  1.00 98.54           C  
ATOM   3600  HG2 ARG A 233     -14.314   2.787  -7.650  1.00 98.54           H  
ATOM   3601  HG3 ARG A 233     -15.129   1.406  -8.407  1.00 98.54           H  
ATOM   3602  CD  ARG A 233     -16.454   2.870  -7.555  1.00 98.54           C  
ATOM   3603  HD2 ARG A 233     -17.295   2.176  -7.532  1.00 98.54           H  
ATOM   3604  HD3 ARG A 233     -16.512   3.496  -6.664  1.00 98.54           H  
ATOM   3605  NE  ARG A 233     -16.510   3.721  -8.749  1.00 98.54           N  
ATOM   3606  HE  ARG A 233     -15.821   4.454  -8.837  1.00 98.54           H  
ATOM   3607  NH1 ARG A 233     -17.995   2.480 -10.000  1.00 98.54           N  
ATOM   3608 HH11 ARG A 233     -18.555   2.283  -9.183  1.00 98.54           H  
ATOM   3609 HH12 ARG A 233     -18.459   2.313 -10.882  1.00 98.54           H  
ATOM   3610  NH2 ARG A 233     -16.891   4.176 -10.910  1.00 98.54           N  
ATOM   3611 HH21 ARG A 233     -16.045   4.722 -10.824  1.00 98.54           H  
ATOM   3612 HH22 ARG A 233     -17.260   3.902 -11.809  1.00 98.54           H  
ATOM   3613  CZ  ARG A 233     -17.148   3.453  -9.868  1.00 98.54           C  
ATOM   3614  N   ILE A 234     -11.891   1.140  -7.686  1.00 98.63           N  
ATOM   3615  H   ILE A 234     -12.326   0.514  -8.349  1.00 98.63           H  
ATOM   3616  CA  ILE A 234     -10.759   1.926  -8.166  1.00 98.63           C  
ATOM   3617  HA  ILE A 234     -10.387   2.569  -7.368  1.00 98.63           H  
ATOM   3618  C   ILE A 234     -11.268   2.783  -9.312  1.00 98.63           C  
ATOM   3619  CB  ILE A 234      -9.603   1.016  -8.625  1.00 98.63           C  
ATOM   3620  HB  ILE A 234      -9.964   0.381  -9.434  1.00 98.63           H  
ATOM   3621  O   ILE A 234     -11.691   2.228 -10.322  1.00 98.63           O  
ATOM   3622  CG1 ILE A 234      -9.136   0.109  -7.468  1.00 98.63           C  
ATOM   3623 HG12 ILE A 234      -8.786   0.722  -6.638  1.00 98.63           H  
ATOM   3624 HG13 ILE A 234      -9.975  -0.491  -7.115  1.00 98.63           H  
ATOM   3625  CG2 ILE A 234      -8.439   1.868  -9.166  1.00 98.63           C  
ATOM   3626 HG21 ILE A 234      -7.703   1.226  -9.649  1.00 98.63           H  
ATOM   3627 HG22 ILE A 234      -8.783   2.575  -9.921  1.00 98.63           H  
ATOM   3628 HG23 ILE A 234      -7.970   2.430  -8.358  1.00 98.63           H  
ATOM   3629  CD1 ILE A 234      -8.031  -0.867  -7.872  1.00 98.63           C  
ATOM   3630 HD11 ILE A 234      -7.792  -1.493  -7.012  1.00 98.63           H  
ATOM   3631 HD12 ILE A 234      -8.376  -1.495  -8.694  1.00 98.63           H  
ATOM   3632 HD13 ILE A 234      -7.124  -0.335  -8.160  1.00 98.63           H  
ATOM   3633  N   ASP A 235     -11.219   4.103  -9.173  1.00 98.31           N  
ATOM   3634  H   ASP A 235     -10.789   4.472  -8.336  1.00 98.31           H  
ATOM   3635  CA  ASP A 235     -11.533   5.042 -10.251  1.00 98.31           C  
ATOM   3636  HA  ASP A 235     -12.116   4.534 -11.019  1.00 98.31           H  
ATOM   3637  C   ASP A 235     -10.248   5.549 -10.900  1.00 98.31           C  
ATOM   3638  CB  ASP A 235     -12.368   6.217  -9.737  1.00 98.31           C  
ATOM   3639  HB2 ASP A 235     -11.880   6.659  -8.868  1.00 98.31           H  
ATOM   3640  HB3 ASP A 235     -12.421   6.971 -10.521  1.00 98.31           H  
ATOM   3641  O   ASP A 235      -9.306   5.909 -10.202  1.00 98.31           O  
ATOM   3642  CG  ASP A 235     -13.798   5.820  -9.385  1.00 98.31           C  
ATOM   3643  OD1 ASP A 235     -14.438   5.064 -10.144  1.00 98.31           O  
ATOM   3644  OD2 ASP A 235     -14.338   6.323  -8.382  1.00 98.31           O  
ATOM   3645  N   LEU A 236     -10.222   5.610 -12.231  1.00 98.44           N  
ATOM   3646  H   LEU A 236     -11.049   5.311 -12.727  1.00 98.44           H  
ATOM   3647  CA  LEU A 236      -9.055   5.988 -13.027  1.00 98.44           C  
ATOM   3648  HA  LEU A 236      -8.282   6.386 -12.370  1.00 98.44           H  
ATOM   3649  C   LEU A 236      -9.425   7.070 -14.046  1.00 98.44           C  
ATOM   3650  CB  LEU A 236      -8.488   4.751 -13.749  1.00 98.44           C  
ATOM   3651  HB2 LEU A 236      -9.256   4.397 -14.437  1.00 98.44           H  
ATOM   3652  HB3 LEU A 236      -7.626   5.055 -14.343  1.00 98.44           H  
ATOM   3653  O   LEU A 236     -10.436   6.969 -14.747  1.00 98.44           O  
ATOM   3654  CG  LEU A 236      -8.081   3.569 -12.849  1.00 98.44           C  
ATOM   3655  HG  LEU A 236      -8.907   3.306 -12.189  1.00 98.44           H  
ATOM   3656  CD1 LEU A 236      -7.780   2.345 -13.716  1.00 98.44           C  
ATOM   3657 HD11 LEU A 236      -7.529   1.503 -13.071  1.00 98.44           H  
ATOM   3658 HD12 LEU A 236      -8.659   2.079 -14.303  1.00 98.44           H  
ATOM   3659 HD13 LEU A 236      -6.939   2.549 -14.380  1.00 98.44           H  
ATOM   3660  CD2 LEU A 236      -6.846   3.885 -12.006  1.00 98.44           C  
ATOM   3661 HD21 LEU A 236      -5.995   4.132 -12.641  1.00 98.44           H  
ATOM   3662 HD22 LEU A 236      -6.596   3.020 -11.391  1.00 98.44           H  
ATOM   3663 HD23 LEU A 236      -7.060   4.718 -11.337  1.00 98.44           H  
ATOM   3664  N   GLY A 237      -8.571   8.084 -14.177  1.00 97.42           N  
ATOM   3665  H   GLY A 237      -7.770   8.102 -13.561  1.00 97.42           H  
ATOM   3666  CA  GLY A 237      -8.609   9.045 -15.279  1.00 97.42           C  
ATOM   3667  HA2 GLY A 237      -8.476  10.060 -14.906  1.00 97.42           H  
ATOM   3668  HA3 GLY A 237      -9.570   9.002 -15.792  1.00 97.42           H  
ATOM   3669  C   GLY A 237      -7.491   8.764 -16.273  1.00 97.42           C  
ATOM   3670  O   GLY A 237      -6.325   8.672 -15.894  1.00 97.42           O  
ATOM   3671  N   PHE A 238      -7.822   8.629 -17.556  1.00 97.06           N  
ATOM   3672  H   PHE A 238      -8.796   8.680 -17.821  1.00 97.06           H  
ATOM   3673  CA  PHE A 238      -6.808   8.449 -18.592  1.00 97.06           C  
ATOM   3674  HA  PHE A 238      -5.900   8.960 -18.273  1.00 97.06           H  
ATOM   3675  C   PHE A 238      -7.249   9.067 -19.916  1.00 97.06           C  
ATOM   3676  CB  PHE A 238      -6.481   6.960 -18.751  1.00 97.06           C  
ATOM   3677  HB2 PHE A 238      -6.231   6.545 -17.774  1.00 97.06           H  
ATOM   3678  HB3 PHE A 238      -7.368   6.435 -19.108  1.00 97.06           H  
ATOM   3679  O   PHE A 238      -8.316   8.744 -20.438  1.00 97.06           O  
ATOM   3680  CG  PHE A 238      -5.319   6.689 -19.685  1.00 97.06           C  
ATOM   3681  CD1 PHE A 238      -5.508   5.935 -20.858  1.00 97.06           C  
ATOM   3682  HD1 PHE A 238      -6.485   5.541 -21.098  1.00 97.06           H  
ATOM   3683  CD2 PHE A 238      -4.034   7.170 -19.369  1.00 97.06           C  
ATOM   3684  HD2 PHE A 238      -3.868   7.731 -18.461  1.00 97.06           H  
ATOM   3685  CE1 PHE A 238      -4.416   5.644 -21.695  1.00 97.06           C  
ATOM   3686  HE1 PHE A 238      -4.556   5.006 -22.554  1.00 97.06           H  
ATOM   3687  CE2 PHE A 238      -2.945   6.892 -20.212  1.00 97.06           C  
ATOM   3688  HE2 PHE A 238      -1.959   7.236 -19.933  1.00 97.06           H  
ATOM   3689  CZ  PHE A 238      -3.134   6.122 -21.372  1.00 97.06           C  
ATOM   3690  HZ  PHE A 238      -2.287   5.859 -21.989  1.00 97.06           H  
ATOM   3691  N   ARG A 239      -6.414   9.959 -20.470  1.00 94.37           N  
ATOM   3692  H   ARG A 239      -5.557  10.151 -19.971  1.00 94.37           H  
ATOM   3693  CA  ARG A 239      -6.633  10.628 -21.771  1.00 94.37           C  
ATOM   3694  HA  ARG A 239      -5.953  11.478 -21.833  1.00 94.37           H  
ATOM   3695  C   ARG A 239      -8.036  11.245 -21.920  1.00 94.37           C  
ATOM   3696  CB  ARG A 239      -6.277   9.668 -22.923  1.00 94.37           C  
ATOM   3697  HB2 ARG A 239      -6.892   8.771 -22.853  1.00 94.37           H  
ATOM   3698  HB3 ARG A 239      -6.499  10.159 -23.871  1.00 94.37           H  
ATOM   3699  O   ARG A 239      -8.664  11.136 -22.966  1.00 94.37           O  
ATOM   3700  CG  ARG A 239      -4.794   9.277 -22.932  1.00 94.37           C  
ATOM   3701  HG2 ARG A 239      -4.537   8.754 -22.011  1.00 94.37           H  
ATOM   3702  HG3 ARG A 239      -4.188  10.179 -23.012  1.00 94.37           H  
ATOM   3703  CD  ARG A 239      -4.507   8.363 -24.127  1.00 94.37           C  
ATOM   3704  HD2 ARG A 239      -5.035   7.422 -23.977  1.00 94.37           H  
ATOM   3705  HD3 ARG A 239      -4.881   8.839 -25.033  1.00 94.37           H  
ATOM   3706  NE  ARG A 239      -3.062   8.110 -24.274  1.00 94.37           N  
ATOM   3707  HE  ARG A 239      -2.450   8.573 -23.617  1.00 94.37           H  
ATOM   3708  NH1 ARG A 239      -3.201   6.616 -26.011  1.00 94.37           N  
ATOM   3709 HH11 ARG A 239      -4.208   6.674 -25.965  1.00 94.37           H  
ATOM   3710 HH12 ARG A 239      -2.751   5.982 -26.656  1.00 94.37           H  
ATOM   3711  NH2 ARG A 239      -1.200   7.185 -25.201  1.00 94.37           N  
ATOM   3712 HH21 ARG A 239      -0.617   7.686 -24.545  1.00 94.37           H  
ATOM   3713 HH22 ARG A 239      -0.766   6.551 -25.857  1.00 94.37           H  
ATOM   3714  CZ  ARG A 239      -2.496   7.309 -25.159  1.00 94.37           C  
ATOM   3715  N   GLY A 240      -8.529  11.878 -20.853  1.00 92.14           N  
ATOM   3716  H   GLY A 240      -7.970  11.887 -20.013  1.00 92.14           H  
ATOM   3717  CA  GLY A 240      -9.840  12.541 -20.820  1.00 92.14           C  
ATOM   3718  HA2 GLY A 240      -9.842  13.281 -20.020  1.00 92.14           H  
ATOM   3719  HA3 GLY A 240     -10.000  13.062 -21.763  1.00 92.14           H  
ATOM   3720  C   GLY A 240     -11.041  11.612 -20.597  1.00 92.14           C  
ATOM   3721  O   GLY A 240     -12.150  12.106 -20.415  1.00 92.14           O  
ATOM   3722  N   ALA A 241     -10.840  10.292 -20.559  1.00 96.20           N  
ATOM   3723  H   ALA A 241      -9.905   9.934 -20.689  1.00 96.20           H  
ATOM   3724  CA  ALA A 241     -11.874   9.314 -20.233  1.00 96.20           C  
ATOM   3725  HA  ALA A 241     -12.853   9.774 -20.369  1.00 96.20           H  
ATOM   3726  C   ALA A 241     -11.783   8.860 -18.765  1.00 96.20           C  
ATOM   3727  CB  ALA A 241     -11.780   8.152 -21.226  1.00 96.20           C  
ATOM   3728  HB1 ALA A 241     -10.783   7.713 -21.189  1.00 96.20           H  
ATOM   3729  HB2 ALA A 241     -11.966   8.517 -22.236  1.00 96.20           H  
ATOM   3730  HB3 ALA A 241     -12.518   7.388 -20.984  1.00 96.20           H  
ATOM   3731  O   ALA A 241     -10.723   8.937 -18.137  1.00 96.20           O  
ATOM   3732  N   ARG A 242     -12.912   8.379 -18.229  1.00 96.17           N  
ATOM   3733  H   ARG A 242     -13.712   8.278 -18.836  1.00 96.17           H  
ATOM   3734  CA  ARG A 242     -13.032   7.827 -16.872  1.00 96.17           C  
ATOM   3735  HA  ARG A 242     -12.097   7.977 -16.333  1.00 96.17           H  
ATOM   3736  C   ARG A 242     -13.276   6.323 -16.932  1.00 96.17           C  
ATOM   3737  CB  ARG A 242     -14.158   8.521 -16.089  1.00 96.17           C  
ATOM   3738  HB2 ARG A 242     -14.285   7.997 -15.142  1.00 96.17           H  
ATOM   3739  HB3 ARG A 242     -15.090   8.441 -16.649  1.00 96.17           H  
ATOM   3740  O   ARG A 242     -14.145   5.865 -17.674  1.00 96.17           O  
ATOM   3741  CG  ARG A 242     -13.861   9.996 -15.790  1.00 96.17           C  
ATOM   3742  HG2 ARG A 242     -12.916  10.066 -15.252  1.00 96.17           H  
ATOM   3743  HG3 ARG A 242     -13.784  10.557 -16.722  1.00 96.17           H  
ATOM   3744  CD  ARG A 242     -14.982  10.589 -14.927  1.00 96.17           C  
ATOM   3745  HD2 ARG A 242     -15.913  10.567 -15.495  1.00 96.17           H  
ATOM   3746  HD3 ARG A 242     -15.099   9.968 -14.038  1.00 96.17           H  
ATOM   3747  NE  ARG A 242     -14.683  11.973 -14.513  1.00 96.17           N  
ATOM   3748  HE  ARG A 242     -13.817  12.370 -14.848  1.00 96.17           H  
ATOM   3749  NH1 ARG A 242     -16.538  12.297 -13.192  1.00 96.17           N  
ATOM   3750 HH11 ARG A 242     -17.059  12.869 -12.542  1.00 96.17           H  
ATOM   3751 HH12 ARG A 242     -16.842  11.355 -13.389  1.00 96.17           H  
ATOM   3752  NH2 ARG A 242     -15.017  13.916 -13.368  1.00 96.17           N  
ATOM   3753 HH21 ARG A 242     -14.133  14.273 -13.700  1.00 96.17           H  
ATOM   3754 HH22 ARG A 242     -15.562  14.464 -12.718  1.00 96.17           H  
ATOM   3755  CZ  ARG A 242     -15.412  12.719 -13.698  1.00 96.17           C  
ATOM   3756  N   TYR A 243     -12.548   5.585 -16.109  1.00 98.12           N  
ATOM   3757  H   TYR A 243     -11.889   6.049 -15.501  1.00 98.12           H  
ATOM   3758  CA  TYR A 243     -12.654   4.137 -15.974  1.00 98.12           C  
ATOM   3759  HA  TYR A 243     -13.535   3.784 -16.510  1.00 98.12           H  
ATOM   3760  C   TYR A 243     -12.808   3.762 -14.507  1.00 98.12           C  
ATOM   3761  CB  TYR A 243     -11.424   3.447 -16.576  1.00 98.12           C  
ATOM   3762  HB2 TYR A 243     -10.541   3.701 -15.990  1.00 98.12           H  
ATOM   3763  HB3 TYR A 243     -11.566   2.369 -16.505  1.00 98.12           H  
ATOM   3764  O   TYR A 243     -12.445   4.538 -13.625  1.00 98.12           O  
ATOM   3765  CG  TYR A 243     -11.155   3.792 -18.021  1.00 98.12           C  
ATOM   3766  CD1 TYR A 243     -11.654   2.961 -19.040  1.00 98.12           C  
ATOM   3767  HD1 TYR A 243     -12.218   2.073 -18.793  1.00 98.12           H  
ATOM   3768  CD2 TYR A 243     -10.414   4.947 -18.340  1.00 98.12           C  
ATOM   3769  HD2 TYR A 243     -10.031   5.576 -17.551  1.00 98.12           H  
ATOM   3770  CE1 TYR A 243     -11.419   3.289 -20.387  1.00 98.12           C  
ATOM   3771  HE1 TYR A 243     -11.794   2.658 -21.178  1.00 98.12           H  
ATOM   3772  CE2 TYR A 243     -10.186   5.283 -19.686  1.00 98.12           C  
ATOM   3773  HE2 TYR A 243      -9.620   6.171 -19.927  1.00 98.12           H  
ATOM   3774  OH  TYR A 243     -10.468   4.771 -22.011  1.00 98.12           O  
ATOM   3775  HH  TYR A 243      -9.965   5.585 -22.091  1.00 98.12           H  
ATOM   3776  CZ  TYR A 243     -10.690   4.452 -20.710  1.00 98.12           C  
ATOM   3777  N   PHE A 244     -13.315   2.564 -14.252  1.00 98.22           N  
ATOM   3778  H   PHE A 244     -13.673   2.003 -15.012  1.00 98.22           H  
ATOM   3779  CA  PHE A 244     -13.338   1.981 -12.928  1.00 98.22           C  
ATOM   3780  HA  PHE A 244     -12.473   2.390 -12.405  1.00 98.22           H  
ATOM   3781  C   PHE A 244     -13.193   0.461 -12.959  1.00 98.22           C  
ATOM   3782  CB  PHE A 244     -14.603   2.405 -12.181  1.00 98.22           C  
ATOM   3783  HB2 PHE A 244     -14.461   2.196 -11.120  1.00 98.22           H  
ATOM   3784  HB3 PHE A 244     -14.713   3.484 -12.282  1.00 98.22           H  
ATOM   3785  O   PHE A 244     -13.694  -0.207 -13.867  1.00 98.22           O  
ATOM   3786  CG  PHE A 244     -15.879   1.725 -12.646  1.00 98.22           C  
ATOM   3787  CD1 PHE A 244     -16.586   2.219 -13.758  1.00 98.22           C  
ATOM   3788  HD1 PHE A 244     -16.203   3.069 -14.304  1.00 98.22           H  
ATOM   3789  CD2 PHE A 244     -16.369   0.603 -11.952  1.00 98.22           C  
ATOM   3790  HD2 PHE A 244     -15.841   0.224 -11.089  1.00 98.22           H  
ATOM   3791  CE1 PHE A 244     -17.775   1.593 -14.175  1.00 98.22           C  
ATOM   3792  HE1 PHE A 244     -18.312   1.969 -15.034  1.00 98.22           H  
ATOM   3793  CE2 PHE A 244     -17.566  -0.011 -12.356  1.00 98.22           C  
ATOM   3794  HE2 PHE A 244     -17.948  -0.853 -11.799  1.00 98.22           H  
ATOM   3795  CZ  PHE A 244     -18.267   0.481 -13.471  1.00 98.22           C  
ATOM   3796  HZ  PHE A 244     -19.188   0.008 -13.777  1.00 98.22           H  
ATOM   3797  N   ALA A 245     -12.532  -0.069 -11.937  1.00 98.17           N  
ATOM   3798  H   ALA A 245     -12.168   0.571 -11.246  1.00 98.17           H  
ATOM   3799  CA  ALA A 245     -12.479  -1.488 -11.605  1.00 98.17           C  
ATOM   3800  HA  ALA A 245     -13.033  -2.074 -12.338  1.00 98.17           H  
ATOM   3801  C   ALA A 245     -13.125  -1.684 -10.233  1.00 98.17           C  
ATOM   3802  CB  ALA A 245     -11.018  -1.953 -11.604  1.00 98.17           C  
ATOM   3803  HB1 ALA A 245     -10.411  -1.289 -10.988  1.00 98.17           H  
ATOM   3804  HB2 ALA A 245     -10.619  -1.963 -12.618  1.00 98.17           H  
ATOM   3805  HB3 ALA A 245     -10.956  -2.960 -11.189  1.00 98.17           H  
ATOM   3806  O   ALA A 245     -12.849  -0.921  -9.308  1.00 98.17           O  
ATOM   3807  N   GLN A 246     -13.970  -2.695 -10.082  1.00 98.23           N  
ATOM   3808  H   GLN A 246     -14.153  -3.304 -10.867  1.00 98.23           H  
ATOM   3809  CA  GLN A 246     -14.653  -2.995  -8.829  1.00 98.23           C  
ATOM   3810  HA  GLN A 246     -14.180  -2.420  -8.033  1.00 98.23           H  
ATOM   3811  C   GLN A 246     -14.497  -4.470  -8.474  1.00 98.23           C  
ATOM   3812  CB  GLN A 246     -16.115  -2.539  -8.924  1.00 98.23           C  
ATOM   3813  HB2 GLN A 246     -16.603  -3.048  -9.755  1.00 98.23           H  
ATOM   3814  HB3 GLN A 246     -16.109  -1.471  -9.140  1.00 98.23           H  
ATOM   3815  O   GLN A 246     -14.639  -5.333  -9.332  1.00 98.23           O  
ATOM   3816  CG  GLN A 246     -16.924  -2.775  -7.635  1.00 98.23           C  
ATOM   3817  HG2 GLN A 246     -17.057  -3.845  -7.478  1.00 98.23           H  
ATOM   3818  HG3 GLN A 246     -16.386  -2.362  -6.782  1.00 98.23           H  
ATOM   3819  CD  GLN A 246     -18.295  -2.109  -7.677  1.00 98.23           C  
ATOM   3820  NE2 GLN A 246     -19.182  -2.391  -6.749  1.00 98.23           N  
ATOM   3821 HE21 GLN A 246     -18.999  -3.027  -5.985  1.00 98.23           H  
ATOM   3822 HE22 GLN A 246     -20.087  -1.965  -6.886  1.00 98.23           H  
ATOM   3823  OE1 GLN A 246     -18.606  -1.294  -8.529  1.00 98.23           O  
ATOM   3824  N   TYR A 247     -14.236  -4.754  -7.202  1.00 98.31           N  
ATOM   3825  H   TYR A 247     -14.170  -3.985  -6.551  1.00 98.31           H  
ATOM   3826  CA  TYR A 247     -14.048  -6.100  -6.667  1.00 98.31           C  
ATOM   3827  HA  TYR A 247     -14.227  -6.839  -7.448  1.00 98.31           H  
ATOM   3828  C   TYR A 247     -15.065  -6.318  -5.551  1.00 98.31           C  
ATOM   3829  CB  TYR A 247     -12.606  -6.285  -6.169  1.00 98.31           C  
ATOM   3830  HB2 TYR A 247     -12.427  -5.614  -5.329  1.00 98.31           H  
ATOM   3831  HB3 TYR A 247     -12.495  -7.302  -5.792  1.00 98.31           H  
ATOM   3832  O   TYR A 247     -15.113  -5.541  -4.593  1.00 98.31           O  
ATOM   3833  CG  TYR A 247     -11.545  -6.034  -7.226  1.00 98.31           C  
ATOM   3834  CD1 TYR A 247     -10.973  -7.110  -7.934  1.00 98.31           C  
ATOM   3835  HD1 TYR A 247     -11.271  -8.126  -7.724  1.00 98.31           H  
ATOM   3836  CD2 TYR A 247     -11.157  -4.713  -7.528  1.00 98.31           C  
ATOM   3837  HD2 TYR A 247     -11.597  -3.887  -6.989  1.00 98.31           H  
ATOM   3838  CE1 TYR A 247     -10.023  -6.863  -8.945  1.00 98.31           C  
ATOM   3839  HE1 TYR A 247      -9.599  -7.675  -9.518  1.00 98.31           H  
ATOM   3840  CE2 TYR A 247     -10.222  -4.462  -8.547  1.00 98.31           C  
ATOM   3841  HE2 TYR A 247      -9.944  -3.446  -8.782  1.00 98.31           H  
ATOM   3842  OH  TYR A 247      -8.764  -5.278 -10.253  1.00 98.31           O  
ATOM   3843  HH  TYR A 247      -8.628  -4.335 -10.371  1.00 98.31           H  
ATOM   3844  CZ  TYR A 247      -9.654  -5.538  -9.259  1.00 98.31           C  
ATOM   3845  N   SER A 248     -15.887  -7.361  -5.673  1.00 97.39           N  
ATOM   3846  H   SER A 248     -15.795  -7.954  -6.485  1.00 97.39           H  
ATOM   3847  CA  SER A 248     -16.946  -7.674  -4.706  1.00 97.39           C  
ATOM   3848  HA  SER A 248     -17.558  -6.782  -4.567  1.00 97.39           H  
ATOM   3849  C   SER A 248     -16.427  -8.080  -3.327  1.00 97.39           C  
ATOM   3850  CB  SER A 248     -17.847  -8.788  -5.240  1.00 97.39           C  
ATOM   3851  HB2 SER A 248     -18.213  -8.517  -6.230  1.00 97.39           H  
ATOM   3852  HB3 SER A 248     -18.703  -8.900  -4.574  1.00 97.39           H  
ATOM   3853  O   SER A 248     -17.197  -8.124  -2.378  1.00 97.39           O  
ATOM   3854  OG  SER A 248     -17.161 -10.023  -5.314  1.00 97.39           O  
ATOM   3855  HG  SER A 248     -16.506 -10.074  -4.614  1.00 97.39           H  
ATOM   3856  N   LEU A 249     -15.146  -8.426  -3.209  1.00 97.28           N  
ATOM   3857  H   LEU A 249     -14.572  -8.432  -4.040  1.00 97.28           H  
ATOM   3858  CA  LEU A 249     -14.483  -8.648  -1.931  1.00 97.28           C  
ATOM   3859  HA  LEU A 249     -15.071  -8.182  -1.141  1.00 97.28           H  
ATOM   3860  C   LEU A 249     -13.107  -7.994  -1.969  1.00 97.28           C  
ATOM   3861  CB  LEU A 249     -14.378 -10.157  -1.660  1.00 97.28           C  
ATOM   3862  HB2 LEU A 249     -13.719 -10.573  -2.422  1.00 97.28           H  
ATOM   3863  HB3 LEU A 249     -15.362 -10.613  -1.773  1.00 97.28           H  
ATOM   3864  O   LEU A 249     -12.345  -8.209  -2.908  1.00 97.28           O  
ATOM   3865  CG  LEU A 249     -13.808 -10.522  -0.277  1.00 97.28           C  
ATOM   3866  HG  LEU A 249     -12.875  -9.984  -0.105  1.00 97.28           H  
ATOM   3867  CD1 LEU A 249     -14.786 -10.193   0.855  1.00 97.28           C  
ATOM   3868 HD11 LEU A 249     -15.736 -10.702   0.687  1.00 97.28           H  
ATOM   3869 HD12 LEU A 249     -14.361 -10.500   1.811  1.00 97.28           H  
ATOM   3870 HD13 LEU A 249     -14.960  -9.118   0.888  1.00 97.28           H  
ATOM   3871  CD2 LEU A 249     -13.501 -12.020  -0.228  1.00 97.28           C  
ATOM   3872 HD21 LEU A 249     -12.766 -12.259  -0.997  1.00 97.28           H  
ATOM   3873 HD22 LEU A 249     -14.410 -12.594  -0.409  1.00 97.28           H  
ATOM   3874 HD23 LEU A 249     -13.086 -12.280   0.745  1.00 97.28           H  
ATOM   3875  N   PHE A 250     -12.792  -7.240  -0.926  1.00 98.25           N  
ATOM   3876  H   PHE A 250     -13.522  -7.020  -0.263  1.00 98.25           H  
ATOM   3877  CA  PHE A 250     -11.486  -6.668  -0.661  1.00 98.25           C  
ATOM   3878  HA  PHE A 250     -10.722  -7.241  -1.186  1.00 98.25           H  
ATOM   3879  C   PHE A 250     -11.204  -6.716   0.834  1.00 98.25           C  
ATOM   3880  CB  PHE A 250     -11.430  -5.231  -1.173  1.00 98.25           C  
ATOM   3881  HB2 PHE A 250     -12.309  -4.692  -0.820  1.00 98.25           H  
ATOM   3882  HB3 PHE A 250     -11.477  -5.271  -2.262  1.00 98.25           H  
ATOM   3883  O   PHE A 250     -12.039  -6.329   1.654  1.00 98.25           O  
ATOM   3884  CG  PHE A 250     -10.187  -4.462  -0.752  1.00 98.25           C  
ATOM   3885  CD1 PHE A 250     -10.204  -3.672   0.411  1.00 98.25           C  
ATOM   3886  HD1 PHE A 250     -11.095  -3.635   1.020  1.00 98.25           H  
ATOM   3887  CD2 PHE A 250      -9.011  -4.520  -1.520  1.00 98.25           C  
ATOM   3888  HD2 PHE A 250      -8.976  -5.121  -2.416  1.00 98.25           H  
ATOM   3889  CE1 PHE A 250      -9.067  -2.928   0.781  1.00 98.25           C  
ATOM   3890  HE1 PHE A 250      -9.078  -2.311   1.668  1.00 98.25           H  
ATOM   3891  CE2 PHE A 250      -7.879  -3.770  -1.156  1.00 98.25           C  
ATOM   3892  HE2 PHE A 250      -6.984  -3.796  -1.760  1.00 98.25           H  
ATOM   3893  CZ  PHE A 250      -7.906  -2.972  -0.004  1.00 98.25           C  
ATOM   3894  HZ  PHE A 250      -7.036  -2.397   0.277  1.00 98.25           H  
ATOM   3895  N   ARG A 251     -10.002  -7.166   1.173  1.00 98.12           N  
ATOM   3896  H   ARG A 251      -9.405  -7.517   0.438  1.00 98.12           H  
ATOM   3897  CA  ARG A 251      -9.386  -6.951   2.478  1.00 98.12           C  
ATOM   3898  HA  ARG A 251      -9.624  -5.943   2.815  1.00 98.12           H  
ATOM   3899  C   ARG A 251      -7.878  -7.020   2.336  1.00 98.12           C  
ATOM   3900  CB  ARG A 251      -9.913  -7.959   3.518  1.00 98.12           C  
ATOM   3901  HB2 ARG A 251      -9.481  -7.719   4.490  1.00 98.12           H  
ATOM   3902  HB3 ARG A 251     -10.994  -7.855   3.604  1.00 98.12           H  
ATOM   3903  O   ARG A 251      -7.366  -7.629   1.395  1.00 98.12           O  
ATOM   3904  CG  ARG A 251      -9.570  -9.411   3.164  1.00 98.12           C  
ATOM   3905  HG2 ARG A 251      -8.486  -9.525   3.133  1.00 98.12           H  
ATOM   3906  HG3 ARG A 251      -9.995  -9.653   2.190  1.00 98.12           H  
ATOM   3907  CD  ARG A 251     -10.132 -10.389   4.192  1.00 98.12           C  
ATOM   3908  HD2 ARG A 251     -11.221 -10.350   4.156  1.00 98.12           H  
ATOM   3909  HD3 ARG A 251      -9.819 -10.061   5.183  1.00 98.12           H  
ATOM   3910  NE  ARG A 251      -9.675 -11.767   3.904  1.00 98.12           N  
ATOM   3911  HE  ARG A 251      -9.878 -12.117   2.979  1.00 98.12           H  
ATOM   3912  NH1 ARG A 251      -8.612 -12.177   5.901  1.00 98.12           N  
ATOM   3913 HH11 ARG A 251      -8.847 -11.245   6.211  1.00 98.12           H  
ATOM   3914 HH12 ARG A 251      -7.985 -12.733   6.464  1.00 98.12           H  
ATOM   3915  NH2 ARG A 251      -8.572 -13.724   4.299  1.00 98.12           N  
ATOM   3916 HH21 ARG A 251      -8.817 -14.057   3.378  1.00 98.12           H  
ATOM   3917 HH22 ARG A 251      -8.025 -14.298   4.925  1.00 98.12           H  
ATOM   3918  CZ  ARG A 251      -8.959 -12.544   4.700  1.00 98.12           C  
ATOM   3919  N   ILE A 252      -7.193  -6.469   3.321  1.00 98.54           N  
ATOM   3920  H   ILE A 252      -7.694  -6.012   4.069  1.00 98.54           H  
ATOM   3921  CA  ILE A 252      -5.780  -6.756   3.541  1.00 98.54           C  
ATOM   3922  HA  ILE A 252      -5.425  -7.420   2.753  1.00 98.54           H  
ATOM   3923  C   ILE A 252      -5.624  -7.524   4.848  1.00 98.54           C  
ATOM   3924  CB  ILE A 252      -4.921  -5.489   3.450  1.00 98.54           C  
ATOM   3925  HB  ILE A 252      -3.879  -5.782   3.574  1.00 98.54           H  
ATOM   3926  O   ILE A 252      -6.496  -7.468   5.718  1.00 98.54           O  
ATOM   3927  CG1 ILE A 252      -5.276  -4.496   4.566  1.00 98.54           C  
ATOM   3928 HG12 ILE A 252      -5.150  -4.984   5.532  1.00 98.54           H  
ATOM   3929 HG13 ILE A 252      -6.316  -4.181   4.474  1.00 98.54           H  
ATOM   3930  CG2 ILE A 252      -5.081  -4.874   2.048  1.00 98.54           C  
ATOM   3931 HG21 ILE A 252      -6.075  -4.446   1.920  1.00 98.54           H  
ATOM   3932 HG22 ILE A 252      -4.335  -4.091   1.910  1.00 98.54           H  
ATOM   3933 HG23 ILE A 252      -4.906  -5.634   1.286  1.00 98.54           H  
ATOM   3934  CD1 ILE A 252      -4.375  -3.266   4.548  1.00 98.54           C  
ATOM   3935 HD11 ILE A 252      -4.498  -2.691   3.630  1.00 98.54           H  
ATOM   3936 HD12 ILE A 252      -3.331  -3.557   4.670  1.00 98.54           H  
ATOM   3937 HD13 ILE A 252      -4.669  -2.637   5.388  1.00 98.54           H  
ATOM   3938  N   LEU A 253      -4.559  -8.310   4.951  1.00 98.57           N  
ATOM   3939  H   LEU A 253      -3.917  -8.353   4.173  1.00 98.57           H  
ATOM   3940  CA  LEU A 253      -4.230  -9.026   6.180  1.00 98.57           C  
ATOM   3941  HA  LEU A 253      -5.152  -9.291   6.698  1.00 98.57           H  
ATOM   3942  C   LEU A 253      -3.463  -8.133   7.161  1.00 98.57           C  
ATOM   3943  CB  LEU A 253      -3.496 -10.329   5.837  1.00 98.57           C  
ATOM   3944  HB2 LEU A 253      -3.289 -10.848   6.773  1.00 98.57           H  
ATOM   3945  HB3 LEU A 253      -2.547 -10.079   5.363  1.00 98.57           H  
ATOM   3946  O   LEU A 253      -3.235  -6.955   6.893  1.00 98.57           O  
ATOM   3947  CG  LEU A 253      -4.245 -11.307   4.922  1.00 98.57           C  
ATOM   3948  HG  LEU A 253      -4.220 -10.949   3.893  1.00 98.57           H  
ATOM   3949  CD1 LEU A 253      -3.575 -12.678   4.986  1.00 98.57           C  
ATOM   3950 HD11 LEU A 253      -3.629 -13.085   5.996  1.00 98.57           H  
ATOM   3951 HD12 LEU A 253      -4.034 -13.371   4.280  1.00 98.57           H  
ATOM   3952 HD13 LEU A 253      -2.519 -12.581   4.734  1.00 98.57           H  
ATOM   3953  CD2 LEU A 253      -5.704 -11.518   5.319  1.00 98.57           C  
ATOM   3954 HD21 LEU A 253      -6.124 -12.296   4.681  1.00 98.57           H  
ATOM   3955 HD22 LEU A 253      -6.257 -10.591   5.162  1.00 98.57           H  
ATOM   3956 HD23 LEU A 253      -5.749 -11.809   6.368  1.00 98.57           H  
ATOM   3957  N   SER A 254      -3.116  -8.693   8.316  1.00 98.43           N  
ATOM   3958  H   SER A 254      -3.206  -9.694   8.421  1.00 98.43           H  
ATOM   3959  CA  SER A 254      -2.422  -7.963   9.372  1.00 98.43           C  
ATOM   3960  HA  SER A 254      -2.957  -7.033   9.563  1.00 98.43           H  
ATOM   3961  C   SER A 254      -0.989  -7.600   8.970  1.00 98.43           C  
ATOM   3962  CB  SER A 254      -2.447  -8.800  10.655  1.00 98.43           C  
ATOM   3963  HB2 SER A 254      -2.163  -8.161  11.491  1.00 98.43           H  
ATOM   3964  HB3 SER A 254      -3.460  -9.160  10.836  1.00 98.43           H  
ATOM   3965  O   SER A 254      -0.448  -8.113   7.986  1.00 98.43           O  
ATOM   3966  OG  SER A 254      -1.552  -9.900  10.605  1.00 98.43           O  
ATOM   3967  HG  SER A 254      -1.777 -10.533   9.920  1.00 98.43           H  
ATOM   3968  N   GLU A 255      -0.331  -6.763   9.769  1.00 98.47           N  
ATOM   3969  H   GLU A 255      -0.825  -6.268  10.498  1.00 98.47           H  
ATOM   3970  CA  GLU A 255       1.097  -6.485   9.601  1.00 98.47           C  
ATOM   3971  HA  GLU A 255       1.251  -6.054   8.611  1.00 98.47           H  
ATOM   3972  C   GLU A 255       1.968  -7.751   9.697  1.00 98.47           C  
ATOM   3973  CB  GLU A 255       1.519  -5.449  10.645  1.00 98.47           C  
ATOM   3974  HB2 GLU A 255       1.406  -5.864  11.647  1.00 98.47           H  
ATOM   3975  HB3 GLU A 255       0.865  -4.582  10.555  1.00 98.47           H  
ATOM   3976  O   GLU A 255       2.952  -7.865   8.967  1.00 98.47           O  
ATOM   3977  CG  GLU A 255       2.975  -5.021  10.428  1.00 98.47           C  
ATOM   3978  HG2 GLU A 255       3.150  -4.917   9.357  1.00 98.47           H  
ATOM   3979  HG3 GLU A 255       3.641  -5.796  10.806  1.00 98.47           H  
ATOM   3980  CD  GLU A 255       3.309  -3.693  11.104  1.00 98.47           C  
ATOM   3981  OE1 GLU A 255       4.111  -2.944  10.500  1.00 98.47           O  
ATOM   3982  OE2 GLU A 255       2.742  -3.370  12.176  1.00 98.47           O  
ATOM   3983  N   ASN A 256       1.572  -8.742  10.509  1.00 98.11           N  
ATOM   3984  H   ASN A 256       0.728  -8.610  11.047  1.00 98.11           H  
ATOM   3985  CA  ASN A 256       2.267 -10.037  10.603  1.00 98.11           C  
ATOM   3986  HA  ASN A 256       3.317  -9.859  10.833  1.00 98.11           H  
ATOM   3987  C   ASN A 256       2.222 -10.826   9.285  1.00 98.11           C  
ATOM   3988  CB  ASN A 256       1.638 -10.885  11.721  1.00 98.11           C  
ATOM   3989  HB2 ASN A 256       0.569 -10.998  11.537  1.00 98.11           H  
ATOM   3990  HB3 ASN A 256       2.082 -11.880  11.696  1.00 98.11           H  
ATOM   3991  O   ASN A 256       3.081 -11.666   9.033  1.00 98.11           O  
ATOM   3992  CG  ASN A 256       1.858 -10.336  13.115  1.00 98.11           C  
ATOM   3993  ND2 ASN A 256       0.997 -10.677  14.044  1.00 98.11           N  
ATOM   3994 HD21 ASN A 256       1.158 -10.270  14.954  1.00 98.11           H  
ATOM   3995 HD22 ASN A 256       0.189 -11.232  13.800  1.00 98.11           H  
ATOM   3996  OD1 ASN A 256       2.800  -9.625  13.408  1.00 98.11           O  
ATOM   3997  N   ASP A 257       1.227 -10.545   8.444  1.00 98.56           N  
ATOM   3998  H   ASP A 257       0.568  -9.831   8.719  1.00 98.56           H  
ATOM   3999  CA  ASP A 257       1.071 -11.111   7.105  1.00 98.56           C  
ATOM   4000  HA  ASP A 257       1.636 -12.041   7.039  1.00 98.56           H  
ATOM   4001  C   ASP A 257       1.601 -10.159   6.013  1.00 98.56           C  
ATOM   4002  CB  ASP A 257      -0.405 -11.436   6.870  1.00 98.56           C  
ATOM   4003  HB2 ASP A 257      -0.520 -11.895   5.888  1.00 98.56           H  
ATOM   4004  HB3 ASP A 257      -0.950 -10.491   6.868  1.00 98.56           H  
ATOM   4005  O   ASP A 257       1.339 -10.371   4.826  1.00 98.56           O  
ATOM   4006  CG  ASP A 257      -1.018 -12.364   7.918  1.00 98.56           C  
ATOM   4007  OD1 ASP A 257      -0.745 -13.582   7.849  1.00 98.56           O  
ATOM   4008  OD2 ASP A 257      -1.831 -11.846   8.730  1.00 98.56           O  
ATOM   4009  N   ASN A 258       2.314  -9.093   6.398  1.00 98.68           N  
ATOM   4010  H   ASN A 258       2.512  -8.997   7.384  1.00 98.68           H  
ATOM   4011  CA  ASN A 258       2.796  -8.016   5.530  1.00 98.68           C  
ATOM   4012  HA  ASN A 258       3.156  -7.224   6.185  1.00 98.68           H  
ATOM   4013  C   ASN A 258       1.677  -7.377   4.683  1.00 98.68           C  
ATOM   4014  CB  ASN A 258       3.994  -8.505   4.697  1.00 98.68           C  
ATOM   4015  HB2 ASN A 258       4.326  -7.713   4.025  1.00 98.68           H  
ATOM   4016  HB3 ASN A 258       3.671  -9.346   4.084  1.00 98.68           H  
ATOM   4017  O   ASN A 258       1.850  -7.139   3.486  1.00 98.68           O  
ATOM   4018  CG  ASN A 258       5.198  -8.917   5.520  1.00 98.68           C  
ATOM   4019  ND2 ASN A 258       5.870  -9.970   5.116  1.00 98.68           N  
ATOM   4020 HD21 ASN A 258       6.789 -10.088   5.518  1.00 98.68           H  
ATOM   4021 HD22 ASN A 258       5.677 -10.373   4.209  1.00 98.68           H  
ATOM   4022  OD1 ASN A 258       5.582  -8.267   6.487  1.00 98.68           O  
ATOM   4023  N   TYR A 259       0.512  -7.127   5.293  1.00 98.81           N  
ATOM   4024  H   TYR A 259       0.420  -7.380   6.267  1.00 98.81           H  
ATOM   4025  CA  TYR A 259      -0.640  -6.483   4.649  1.00 98.81           C  
ATOM   4026  HA  TYR A 259      -1.481  -6.605   5.332  1.00 98.81           H  
ATOM   4027  C   TYR A 259      -1.080  -7.154   3.335  1.00 98.81           C  
ATOM   4028  CB  TYR A 259      -0.404  -4.971   4.509  1.00 98.81           C  
ATOM   4029  HB2 TYR A 259       0.401  -4.805   3.794  1.00 98.81           H  
ATOM   4030  HB3 TYR A 259      -1.301  -4.509   4.096  1.00 98.81           H  
ATOM   4031  O   TYR A 259      -1.494  -6.481   2.388  1.00 98.81           O  
ATOM   4032  CG  TYR A 259      -0.074  -4.263   5.806  1.00 98.81           C  
ATOM   4033  CD1 TYR A 259      -1.032  -4.190   6.839  1.00 98.81           C  
ATOM   4034  HD1 TYR A 259      -2.000  -4.656   6.724  1.00 98.81           H  
ATOM   4035  CD2 TYR A 259       1.183  -3.646   5.965  1.00 98.81           C  
ATOM   4036  HD2 TYR A 259       1.916  -3.697   5.173  1.00 98.81           H  
ATOM   4037  CE1 TYR A 259      -0.735  -3.491   8.024  1.00 98.81           C  
ATOM   4038  HE1 TYR A 259      -1.451  -3.423   8.830  1.00 98.81           H  
ATOM   4039  CE2 TYR A 259       1.489  -2.963   7.157  1.00 98.81           C  
ATOM   4040  HE2 TYR A 259       2.454  -2.498   7.289  1.00 98.81           H  
ATOM   4041  OH  TYR A 259       0.824  -2.247   9.339  1.00 98.81           O  
ATOM   4042  HH  TYR A 259       1.756  -2.037   9.430  1.00 98.81           H  
ATOM   4043  CZ  TYR A 259       0.527  -2.886   8.185  1.00 98.81           C  
ATOM   4044  N   GLN A 260      -0.987  -8.489   3.270  1.00 98.76           N  
ATOM   4045  H   GLN A 260      -0.540  -8.962   4.043  1.00 98.76           H  
ATOM   4046  CA  GLN A 260      -1.294  -9.276   2.072  1.00 98.76           C  
ATOM   4047  HA  GLN A 260      -0.543  -9.029   1.322  1.00 98.76           H  
ATOM   4048  C   GLN A 260      -2.677  -8.946   1.492  1.00 98.76           C  
ATOM   4049  CB  GLN A 260      -1.186 -10.776   2.397  1.00 98.76           C  
ATOM   4050  HB2 GLN A 260      -1.967 -11.034   3.112  1.00 98.76           H  
ATOM   4051  HB3 GLN A 260      -0.219 -10.974   2.860  1.00 98.76           H  
ATOM   4052  O   GLN A 260      -3.680  -8.950   2.212  1.00 98.76           O  
ATOM   4053  CG  GLN A 260      -1.315 -11.678   1.158  1.00 98.76           C  
ATOM   4054  HG2 GLN A 260      -2.238 -11.458   0.621  1.00 98.76           H  
ATOM   4055  HG3 GLN A 260      -0.474 -11.473   0.495  1.00 98.76           H  
ATOM   4056  CD  GLN A 260      -1.322 -13.165   1.501  1.00 98.76           C  
ATOM   4057  NE2 GLN A 260      -0.665 -14.004   0.744  1.00 98.76           N  
ATOM   4058 HE21 GLN A 260      -0.174 -13.664  -0.071  1.00 98.76           H  
ATOM   4059 HE22 GLN A 260      -0.535 -14.948   1.079  1.00 98.76           H  
ATOM   4060  OE1 GLN A 260      -2.015 -13.647   2.383  1.00 98.76           O  
ATOM   4061  N   LEU A 261      -2.739  -8.722   0.178  1.00 98.70           N  
ATOM   4062  H   LEU A 261      -1.881  -8.766  -0.354  1.00 98.70           H  
ATOM   4063  CA  LEU A 261      -3.972  -8.401  -0.539  1.00 98.70           C  
ATOM   4064  HA  LEU A 261      -4.510  -7.653   0.043  1.00 98.70           H  
ATOM   4065  C   LEU A 261      -4.864  -9.633  -0.706  1.00 98.70           C  
ATOM   4066  CB  LEU A 261      -3.611  -7.804  -1.910  1.00 98.70           C  
ATOM   4067  HB2 LEU A 261      -2.951  -6.951  -1.753  1.00 98.70           H  
ATOM   4068  HB3 LEU A 261      -3.060  -8.551  -2.482  1.00 98.70           H  
ATOM   4069  O   LEU A 261      -4.401 -10.695  -1.121  1.00 98.70           O  
ATOM   4070  CG  LEU A 261      -4.803  -7.315  -2.750  1.00 98.70           C  
ATOM   4071  HG  LEU A 261      -5.503  -8.135  -2.909  1.00 98.70           H  
ATOM   4072  CD1 LEU A 261      -5.534  -6.156  -2.071  1.00 98.70           C  
ATOM   4073 HD11 LEU A 261      -6.032  -6.496  -1.163  1.00 98.70           H  
ATOM   4074 HD12 LEU A 261      -6.282  -5.750  -2.752  1.00 98.70           H  
ATOM   4075 HD13 LEU A 261      -4.823  -5.370  -1.818  1.00 98.70           H  
ATOM   4076  CD2 LEU A 261      -4.328  -6.826  -4.117  1.00 98.70           C  
ATOM   4077 HD21 LEU A 261      -3.631  -5.997  -3.993  1.00 98.70           H  
ATOM   4078 HD22 LEU A 261      -3.821  -7.639  -4.636  1.00 98.70           H  
ATOM   4079 HD23 LEU A 261      -5.180  -6.504  -4.717  1.00 98.70           H  
ATOM   4080  N   LYS A 262      -6.168  -9.474  -0.468  1.00 98.36           N  
ATOM   4081  H   LYS A 262      -6.468  -8.612  -0.035  1.00 98.36           H  
ATOM   4082  CA  LYS A 262      -7.203 -10.441  -0.856  1.00 98.36           C  
ATOM   4083  HA  LYS A 262      -6.769 -11.198  -1.509  1.00 98.36           H  
ATOM   4084  C   LYS A 262      -8.297  -9.726  -1.639  1.00 98.36           C  
ATOM   4085  CB  LYS A 262      -7.791 -11.131   0.383  1.00 98.36           C  
ATOM   4086  HB2 LYS A 262      -8.559 -11.836   0.065  1.00 98.36           H  
ATOM   4087  HB3 LYS A 262      -8.269 -10.361   0.988  1.00 98.36           H  
ATOM   4088  O   LYS A 262      -9.009  -8.893  -1.076  1.00 98.36           O  
ATOM   4089  CG  LYS A 262      -6.781 -11.863   1.277  1.00 98.36           C  
ATOM   4090  HG2 LYS A 262      -7.299 -12.196   2.177  1.00 98.36           H  
ATOM   4091  HG3 LYS A 262      -6.001 -11.167   1.587  1.00 98.36           H  
ATOM   4092  CD  LYS A 262      -6.143 -13.084   0.606  1.00 98.36           C  
ATOM   4093  HD2 LYS A 262      -6.895 -13.844   0.394  1.00 98.36           H  
ATOM   4094  HD3 LYS A 262      -5.671 -12.783  -0.329  1.00 98.36           H  
ATOM   4095  CE  LYS A 262      -5.072 -13.634   1.551  1.00 98.36           C  
ATOM   4096  HE2 LYS A 262      -5.520 -13.951   2.493  1.00 98.36           H  
ATOM   4097  HE3 LYS A 262      -4.384 -12.818   1.773  1.00 98.36           H  
ATOM   4098  NZ  LYS A 262      -4.298 -14.735   0.947  1.00 98.36           N  
ATOM   4099  HZ1 LYS A 262      -4.150 -14.529  -0.031  1.00 98.36           H  
ATOM   4100  HZ2 LYS A 262      -4.785 -15.620   0.942  1.00 98.36           H  
ATOM   4101  HZ3 LYS A 262      -3.391 -14.800   1.387  1.00 98.36           H  
ATOM   4102  N   VAL A 263      -8.460 -10.082  -2.909  1.00 98.04           N  
ATOM   4103  H   VAL A 263      -7.830 -10.771  -3.294  1.00 98.04           H  
ATOM   4104  CA  VAL A 263      -9.485  -9.532  -3.806  1.00 98.04           C  
ATOM   4105  HA  VAL A 263     -10.236  -9.041  -3.187  1.00 98.04           H  
ATOM   4106  C   VAL A 263     -10.202 -10.620  -4.592  1.00 98.04           C  
ATOM   4107  CB  VAL A 263      -8.931  -8.473  -4.776  1.00 98.04           C  
ATOM   4108  HB  VAL A 263      -9.711  -8.236  -5.499  1.00 98.04           H  
ATOM   4109  O   VAL A 263      -9.593 -11.599  -5.015  1.00 98.04           O  
ATOM   4110  CG1 VAL A 263      -8.616  -7.186  -4.022  1.00 98.04           C  
ATOM   4111 HG11 VAL A 263      -7.870  -7.373  -3.250  1.00 98.04           H  
ATOM   4112 HG12 VAL A 263      -9.540  -6.832  -3.566  1.00 98.04           H  
ATOM   4113 HG13 VAL A 263      -8.246  -6.430  -4.715  1.00 98.04           H  
ATOM   4114  CG2 VAL A 263      -7.694  -8.928  -5.556  1.00 98.04           C  
ATOM   4115 HG21 VAL A 263      -6.856  -9.101  -4.881  1.00 98.04           H  
ATOM   4116 HG22 VAL A 263      -7.914  -9.847  -6.099  1.00 98.04           H  
ATOM   4117 HG23 VAL A 263      -7.415  -8.160  -6.278  1.00 98.04           H  
ATOM   4118  N   SER A 264     -11.503 -10.451  -4.824  1.00 97.64           N  
ATOM   4119  H   SER A 264     -11.974  -9.651  -4.426  1.00 97.64           H  
ATOM   4120  CA  SER A 264     -12.260 -11.329  -5.723  1.00 97.64           C  
ATOM   4121  HA  SER A 264     -11.618 -11.570  -6.570  1.00 97.64           H  
ATOM   4122  C   SER A 264     -13.514 -10.662  -6.291  1.00 97.64           C  
ATOM   4123  CB  SER A 264     -12.607 -12.653  -5.025  1.00 97.64           C  
ATOM   4124  HB2 SER A 264     -12.977 -13.360  -5.768  1.00 97.64           H  
ATOM   4125  HB3 SER A 264     -11.705 -13.075  -4.581  1.00 97.64           H  
ATOM   4126  O   SER A 264     -13.952  -9.612  -5.817  1.00 97.64           O  
ATOM   4127  OG  SER A 264     -13.590 -12.493  -4.022  1.00 97.64           O  
ATOM   4128  HG  SER A 264     -13.663 -13.323  -3.544  1.00 97.64           H  
ATOM   4129  N   GLY A 265     -14.085 -11.292  -7.324  1.00 97.41           N  
ATOM   4130  H   GLY A 265     -13.646 -12.137  -7.661  1.00 97.41           H  
ATOM   4131  CA  GLY A 265     -15.324 -10.866  -7.981  1.00 97.41           C  
ATOM   4132  HA2 GLY A 265     -15.612 -11.622  -8.712  1.00 97.41           H  
ATOM   4133  HA3 GLY A 265     -16.134 -10.787  -7.256  1.00 97.41           H  
ATOM   4134  C   GLY A 265     -15.184  -9.540  -8.718  1.00 97.41           C  
ATOM   4135  O   GLY A 265     -15.887  -8.574  -8.422  1.00 97.41           O  
ATOM   4136  N   TYR A 266     -14.240  -9.508  -9.657  1.00 98.13           N  
ATOM   4137  H   TYR A 266     -13.688 -10.337  -9.825  1.00 98.13           H  
ATOM   4138  CA  TYR A 266     -13.989  -8.367 -10.522  1.00 98.13           C  
ATOM   4139  HA  TYR A 266     -13.743  -7.510  -9.894  1.00 98.13           H  
ATOM   4140  C   TYR A 266     -15.200  -7.998 -11.400  1.00 98.13           C  
ATOM   4141  CB  TYR A 266     -12.766  -8.667 -11.391  1.00 98.13           C  
ATOM   4142  HB2 TYR A 266     -12.894  -9.631 -11.884  1.00 98.13           H  
ATOM   4143  HB3 TYR A 266     -11.882  -8.732 -10.756  1.00 98.13           H  
ATOM   4144  O   TYR A 266     -15.909  -8.858 -11.926  1.00 98.13           O  
ATOM   4145  CG  TYR A 266     -12.549  -7.608 -12.446  1.00 98.13           C  
ATOM   4146  CD1 TYR A 266     -13.070  -7.786 -13.745  1.00 98.13           C  
ATOM   4147  HD1 TYR A 266     -13.561  -8.714 -14.000  1.00 98.13           H  
ATOM   4148  CD2 TYR A 266     -11.915  -6.408 -12.090  1.00 98.13           C  
ATOM   4149  HD2 TYR A 266     -11.517  -6.286 -11.093  1.00 98.13           H  
ATOM   4150  CE1 TYR A 266     -12.973  -6.747 -14.689  1.00 98.13           C  
ATOM   4151  HE1 TYR A 266     -13.387  -6.864 -15.679  1.00 98.13           H  
ATOM   4152  CE2 TYR A 266     -11.792  -5.382 -13.035  1.00 98.13           C  
ATOM   4153  HE2 TYR A 266     -11.286  -4.460 -12.790  1.00 98.13           H  
ATOM   4154  OH  TYR A 266     -12.234  -4.507 -15.167  1.00 98.13           O  
ATOM   4155  HH  TYR A 266     -12.713  -4.600 -15.994  1.00 98.13           H  
ATOM   4156  CZ  TYR A 266     -12.335  -5.546 -14.317  1.00 98.13           C  
ATOM   4157  N   SER A 267     -15.386  -6.696 -11.606  1.00 97.74           N  
ATOM   4158  H   SER A 267     -14.764  -6.071 -11.113  1.00 97.74           H  
ATOM   4159  CA  SER A 267     -16.304  -6.064 -12.553  1.00 97.74           C  
ATOM   4160  HA  SER A 267     -16.339  -6.658 -13.466  1.00 97.74           H  
ATOM   4161  C   SER A 267     -15.808  -4.651 -12.909  1.00 97.74           C  
ATOM   4162  CB  SER A 267     -17.709  -6.012 -11.940  1.00 97.74           C  
ATOM   4163  HB2 SER A 267     -18.036  -7.024 -11.702  1.00 97.74           H  
ATOM   4164  HB3 SER A 267     -18.410  -5.579 -12.654  1.00 97.74           H  
ATOM   4165  O   SER A 267     -14.859  -4.146 -12.311  1.00 97.74           O  
ATOM   4166  OG  SER A 267     -17.704  -5.237 -10.760  1.00 97.74           O  
ATOM   4167  HG  SER A 267     -16.992  -5.569 -10.209  1.00 97.74           H  
ATOM   4168  N   GLY A 268     -16.451  -3.987 -13.871  1.00 96.22           N  
ATOM   4169  H   GLY A 268     -17.170  -4.469 -14.391  1.00 96.22           H  
ATOM   4170  CA  GLY A 268     -16.152  -2.599 -14.247  1.00 96.22           C  
ATOM   4171  HA2 GLY A 268     -15.344  -2.197 -13.637  1.00 96.22           H  
ATOM   4172  HA3 GLY A 268     -17.039  -1.993 -14.062  1.00 96.22           H  
ATOM   4173  C   GLY A 268     -15.768  -2.431 -15.715  1.00 96.22           C  
ATOM   4174  O   GLY A 268     -15.740  -3.397 -16.476  1.00 96.22           O  
ATOM   4175  N   ASN A 269     -15.526  -1.183 -16.126  1.00 96.22           N  
ATOM   4176  H   ASN A 269     -15.495  -0.453 -15.429  1.00 96.22           H  
ATOM   4177  CA  ASN A 269     -15.152  -0.832 -17.503  1.00 96.22           C  
ATOM   4178  HA  ASN A 269     -15.400  -1.672 -18.152  1.00 96.22           H  
ATOM   4179  C   ASN A 269     -13.641  -0.598 -17.690  1.00 96.22           C  
ATOM   4180  CB  ASN A 269     -15.976   0.379 -17.978  1.00 96.22           C  
ATOM   4181  HB2 ASN A 269     -17.031   0.226 -17.748  1.00 96.22           H  
ATOM   4182  HB3 ASN A 269     -15.869   0.458 -19.060  1.00 96.22           H  
ATOM   4183  O   ASN A 269     -13.187  -0.429 -18.822  1.00 96.22           O  
ATOM   4184  CG  ASN A 269     -15.521   1.690 -17.363  1.00 96.22           C  
ATOM   4185  ND2 ASN A 269     -15.836   2.812 -17.967  1.00 96.22           N  
ATOM   4186 HD21 ASN A 269     -16.337   2.791 -18.843  1.00 96.22           H  
ATOM   4187 HD22 ASN A 269     -15.446   3.668 -17.599  1.00 96.22           H  
ATOM   4188  OD1 ASN A 269     -14.872   1.733 -16.337  1.00 96.22           O  
ATOM   4189  N   ALA A 270     -12.867  -0.568 -16.603  1.00 95.57           N  
ATOM   4190  H   ALA A 270     -13.307  -0.658 -15.698  1.00 95.57           H  
ATOM   4191  CA  ALA A 270     -11.432  -0.782 -16.670  1.00 95.57           C  
ATOM   4192  HA  ALA A 270     -11.015  -0.178 -17.475  1.00 95.57           H  
ATOM   4193  C   ALA A 270     -11.160  -2.260 -16.998  1.00 95.57           C  
ATOM   4194  CB  ALA A 270     -10.794  -0.327 -15.349  1.00 95.57           C  
ATOM   4195  HB1 ALA A 270     -11.121  -0.991 -14.549  1.00 95.57           H  
ATOM   4196  HB2 ALA A 270     -11.098   0.691 -15.105  1.00 95.57           H  
ATOM   4197  HB3 ALA A 270      -9.707  -0.361 -15.415  1.00 95.57           H  
ATOM   4198  O   ALA A 270     -12.053  -3.034 -17.337  1.00 95.57           O  
ATOM   4199  N   THR A 271      -9.902  -2.656 -16.939  1.00 94.62           N  
ATOM   4200  H   THR A 271      -9.227  -2.020 -16.540  1.00 94.62           H  
ATOM   4201  CA  THR A 271      -9.483  -4.054 -17.076  1.00 94.62           C  
ATOM   4202  HA  THR A 271     -10.302  -4.665 -17.456  1.00 94.62           H  
ATOM   4203  C   THR A 271      -9.107  -4.612 -15.714  1.00 94.62           C  
ATOM   4204  CB  THR A 271      -8.310  -4.153 -18.047  1.00 94.62           C  
ATOM   4205  HB  THR A 271      -7.779  -5.092 -17.886  1.00 94.62           H  
ATOM   4206  O   THR A 271      -8.701  -3.845 -14.847  1.00 94.62           O  
ATOM   4207  CG2 THR A 271      -8.809  -4.088 -19.490  1.00 94.62           C  
ATOM   4208 HG21 THR A 271      -9.478  -4.928 -19.679  1.00 94.62           H  
ATOM   4209 HG22 THR A 271      -7.973  -4.150 -20.187  1.00 94.62           H  
ATOM   4210 HG23 THR A 271      -9.355  -3.161 -19.665  1.00 94.62           H  
ATOM   4211  OG1 THR A 271      -7.443  -3.057 -17.872  1.00 94.62           O  
ATOM   4212  HG1 THR A 271      -7.861  -2.313 -18.312  1.00 94.62           H  
ATOM   4213  N   ASP A 272      -9.219  -5.925 -15.522  1.00 96.55           N  
ATOM   4214  H   ASP A 272      -9.649  -6.519 -16.217  1.00 96.55           H  
ATOM   4215  CA  ASP A 272      -8.744  -6.556 -14.292  1.00 96.55           C  
ATOM   4216  HA  ASP A 272      -9.052  -5.946 -13.443  1.00 96.55           H  
ATOM   4217  C   ASP A 272      -7.219  -6.643 -14.313  1.00 96.55           C  
ATOM   4218  CB  ASP A 272      -9.364  -7.938 -14.101  1.00 96.55           C  
ATOM   4219  HB2 ASP A 272     -10.431  -7.878 -14.317  1.00 96.55           H  
ATOM   4220  HB3 ASP A 272      -8.929  -8.640 -14.812  1.00 96.55           H  
ATOM   4221  O   ASP A 272      -6.629  -7.364 -15.134  1.00 96.55           O  
ATOM   4222  CG  ASP A 272      -9.170  -8.466 -12.675  1.00 96.55           C  
ATOM   4223  OD1 ASP A 272      -8.338  -7.906 -11.912  1.00 96.55           O  
ATOM   4224  OD2 ASP A 272      -9.878  -9.443 -12.369  1.00 96.55           O  
ATOM   4225  N   ASN A 273      -6.606  -5.860 -13.430  1.00 95.19           N  
ATOM   4226  H   ASN A 273      -7.190  -5.312 -12.815  1.00 95.19           H  
ATOM   4227  CA  ASN A 273      -5.173  -5.857 -13.205  1.00 95.19           C  
ATOM   4228  HA  ASN A 273      -4.703  -6.598 -13.851  1.00 95.19           H  
ATOM   4229  C   ASN A 273      -4.810  -6.281 -11.782  1.00 95.19           C  
ATOM   4230  CB  ASN A 273      -4.582  -4.481 -13.549  1.00 95.19           C  
ATOM   4231  HB2 ASN A 273      -5.191  -3.688 -13.115  1.00 95.19           H  
ATOM   4232  HB3 ASN A 273      -3.599  -4.411 -13.083  1.00 95.19           H  
ATOM   4233  O   ASN A 273      -3.619  -6.343 -11.523  1.00 95.19           O  
ATOM   4234  CG  ASN A 273      -4.393  -4.237 -15.032  1.00 95.19           C  
ATOM   4235  ND2 ASN A 273      -3.302  -3.617 -15.396  1.00 95.19           N  
ATOM   4236 HD21 ASN A 273      -2.573  -3.430 -14.723  1.00 95.19           H  
ATOM   4237 HD22 ASN A 273      -3.127  -3.566 -16.390  1.00 95.19           H  
ATOM   4238  OD1 ASN A 273      -5.157  -4.611 -15.907  1.00 95.19           O  
ATOM   4239  N   LEU A 274      -5.754  -6.578 -10.876  1.00 96.16           N  
ATOM   4240  H   LEU A 274      -6.715  -6.661 -11.174  1.00 96.16           H  
ATOM   4241  CA  LEU A 274      -5.399  -7.037  -9.525  1.00 96.16           C  
ATOM   4242  HA  LEU A 274      -4.346  -6.828  -9.335  1.00 96.16           H  
ATOM   4243  C   LEU A 274      -5.540  -8.544  -9.358  1.00 96.16           C  
ATOM   4244  CB  LEU A 274      -6.195  -6.321  -8.422  1.00 96.16           C  
ATOM   4245  HB2 LEU A 274      -5.910  -6.782  -7.476  1.00 96.16           H  
ATOM   4246  HB3 LEU A 274      -7.257  -6.525  -8.563  1.00 96.16           H  
ATOM   4247  O   LEU A 274      -4.644  -9.153  -8.774  1.00 96.16           O  
ATOM   4248  CG  LEU A 274      -5.972  -4.808  -8.275  1.00 96.16           C  
ATOM   4249  HG  LEU A 274      -6.314  -4.292  -9.172  1.00 96.16           H  
ATOM   4250  CD1 LEU A 274      -6.772  -4.302  -7.075  1.00 96.16           C  
ATOM   4251 HD11 LEU A 274      -6.485  -4.851  -6.178  1.00 96.16           H  
ATOM   4252 HD12 LEU A 274      -6.557  -3.246  -6.910  1.00 96.16           H  
ATOM   4253 HD13 LEU A 274      -7.839  -4.441  -7.248  1.00 96.16           H  
ATOM   4254  CD2 LEU A 274      -4.509  -4.452  -8.022  1.00 96.16           C  
ATOM   4255 HD21 LEU A 274      -4.424  -3.396  -7.766  1.00 96.16           H  
ATOM   4256 HD22 LEU A 274      -3.935  -4.615  -8.934  1.00 96.16           H  
ATOM   4257 HD23 LEU A 274      -4.102  -5.051  -7.208  1.00 96.16           H  
ATOM   4258  N   SER A 275      -6.628  -9.150  -9.839  1.00 96.12           N  
ATOM   4259  H   SER A 275      -7.302  -8.635 -10.387  1.00 96.12           H  
ATOM   4260  CA  SER A 275      -6.976 -10.519  -9.440  1.00 96.12           C  
ATOM   4261  HA  SER A 275      -7.027 -10.554  -8.352  1.00 96.12           H  
ATOM   4262  C   SER A 275      -5.944 -11.566  -9.853  1.00 96.12           C  
ATOM   4263  CB  SER A 275      -8.350 -10.908  -9.978  1.00 96.12           C  
ATOM   4264  HB2 SER A 275      -8.415 -10.642 -11.033  1.00 96.12           H  
ATOM   4265  HB3 SER A 275      -8.484 -11.986  -9.888  1.00 96.12           H  
ATOM   4266  O   SER A 275      -5.660 -12.456  -9.059  1.00 96.12           O  
ATOM   4267  OG  SER A 275      -9.344 -10.258  -9.200  1.00 96.12           O  
ATOM   4268  HG  SER A 275      -9.240 -10.573  -8.299  1.00 96.12           H  
ATOM   4269  N   ASP A 276      -5.348 -11.444 -11.041  1.00 93.61           N  
ATOM   4270  H   ASP A 276      -5.699 -10.743 -11.678  1.00 93.61           H  
ATOM   4271  CA  ASP A 276      -4.422 -12.463 -11.556  1.00 93.61           C  
ATOM   4272  HA  ASP A 276      -4.773 -13.452 -11.262  1.00 93.61           H  
ATOM   4273  C   ASP A 276      -2.989 -12.313 -11.021  1.00 93.61           C  
ATOM   4274  CB  ASP A 276      -4.392 -12.404 -13.093  1.00 93.61           C  
ATOM   4275  HB2 ASP A 276      -3.604 -13.067 -13.449  1.00 93.61           H  
ATOM   4276  HB3 ASP A 276      -4.134 -11.390 -13.400  1.00 93.61           H  
ATOM   4277  O   ASP A 276      -2.275 -13.301 -10.864  1.00 93.61           O  
ATOM   4278  CG  ASP A 276      -5.697 -12.824 -13.778  1.00 93.61           C  
ATOM   4279  OD1 ASP A 276      -6.496 -13.555 -13.153  1.00 93.61           O  
ATOM   4280  OD2 ASP A 276      -5.868 -12.413 -14.952  1.00 93.61           O  
ATOM   4281  N   THR A 277      -2.531 -11.079 -10.788  1.00 95.91           N  
ATOM   4282  H   THR A 277      -3.174 -10.312 -10.924  1.00 95.91           H  
ATOM   4283  CA  THR A 277      -1.110 -10.796 -10.510  1.00 95.91           C  
ATOM   4284  HA  THR A 277      -0.525 -11.706 -10.650  1.00 95.91           H  
ATOM   4285  C   THR A 277      -0.851 -10.346  -9.081  1.00 95.91           C  
ATOM   4286  CB  THR A 277      -0.559  -9.746 -11.485  1.00 95.91           C  
ATOM   4287  HB  THR A 277      -1.066  -8.798 -11.300  1.00 95.91           H  
ATOM   4288  O   THR A 277       0.190 -10.698  -8.535  1.00 95.91           O  
ATOM   4289  CG2 THR A 277       0.952  -9.530 -11.365  1.00 95.91           C  
ATOM   4290 HG21 THR A 277       1.292  -8.864 -12.158  1.00 95.91           H  
ATOM   4291 HG22 THR A 277       1.476 -10.482 -11.449  1.00 95.91           H  
ATOM   4292 HG23 THR A 277       1.191  -9.068 -10.407  1.00 95.91           H  
ATOM   4293  OG1 THR A 277      -0.812 -10.142 -12.815  1.00 95.91           O  
ATOM   4294  HG1 THR A 277      -0.814 -11.102 -12.829  1.00 95.91           H  
ATOM   4295  N   HIS A 278      -1.760  -9.570  -8.489  1.00 98.15           N  
ATOM   4296  H   HIS A 278      -2.637  -9.396  -8.960  1.00 98.15           H  
ATOM   4297  CA  HIS A 278      -1.553  -8.921  -7.190  1.00 98.15           C  
ATOM   4298  HA  HIS A 278      -0.500  -8.983  -6.913  1.00 98.15           H  
ATOM   4299  C   HIS A 278      -2.338  -9.582  -6.055  1.00 98.15           C  
ATOM   4300  CB  HIS A 278      -1.913  -7.434  -7.306  1.00 98.15           C  
ATOM   4301  HB2 HIS A 278      -2.959  -7.333  -7.594  1.00 98.15           H  
ATOM   4302  HB3 HIS A 278      -1.790  -6.969  -6.328  1.00 98.15           H  
ATOM   4303  O   HIS A 278      -1.975  -9.422  -4.891  1.00 98.15           O  
ATOM   4304  CG  HIS A 278      -1.040  -6.691  -8.283  1.00 98.15           C  
ATOM   4305  CD2 HIS A 278      -1.419  -6.042  -9.418  1.00 98.15           C  
ATOM   4306  HD2 HIS A 278      -2.448  -5.938  -9.731  1.00 98.15           H  
ATOM   4307  ND1 HIS A 278       0.296  -6.459  -8.144  1.00 98.15           N  
ATOM   4308  HD1 HIS A 278       0.852  -6.740  -7.349  1.00 98.15           H  
ATOM   4309  CE1 HIS A 278       0.709  -5.689  -9.153  1.00 98.15           C  
ATOM   4310  HE1 HIS A 278       1.719  -5.317  -9.232  1.00 98.15           H  
ATOM   4311  NE2 HIS A 278      -0.304  -5.412  -9.994  1.00 98.15           N  
ATOM   4312  N   ASN A 279      -3.413 -10.317  -6.355  1.00 98.26           N  
ATOM   4313  H   ASN A 279      -3.695 -10.411  -7.320  1.00 98.26           H  
ATOM   4314  CA  ASN A 279      -4.122 -11.078  -5.333  1.00 98.26           C  
ATOM   4315  HA  ASN A 279      -4.487 -10.379  -4.581  1.00 98.26           H  
ATOM   4316  C   ASN A 279      -3.163 -12.060  -4.642  1.00 98.26           C  
ATOM   4317  CB  ASN A 279      -5.317 -11.808  -5.952  1.00 98.26           C  
ATOM   4318  HB2 ASN A 279      -4.943 -12.570  -6.635  1.00 98.26           H  
ATOM   4319  HB3 ASN A 279      -5.937 -11.106  -6.510  1.00 98.26           H  
ATOM   4320  O   ASN A 279      -2.330 -12.684  -5.294  1.00 98.26           O  
ATOM   4321  CG  ASN A 279      -6.168 -12.463  -4.883  1.00 98.26           C  
ATOM   4322  ND2 ASN A 279      -6.524 -13.709  -5.060  1.00 98.26           N  
ATOM   4323 HD21 ASN A 279      -6.786 -14.211  -4.224  1.00 98.26           H  
ATOM   4324 HD22 ASN A 279      -6.123 -14.213  -5.838  1.00 98.26           H  
ATOM   4325  OD1 ASN A 279      -6.481 -11.870  -3.860  1.00 98.26           O  
ATOM   4326  N   ASP A 280      -3.284 -12.184  -3.322  1.00 98.31           N  
ATOM   4327  H   ASP A 280      -3.997 -11.645  -2.852  1.00 98.31           H  
ATOM   4328  CA  ASP A 280      -2.396 -12.969  -2.462  1.00 98.31           C  
ATOM   4329  HA  ASP A 280      -2.778 -12.836  -1.450  1.00 98.31           H  
ATOM   4330  C   ASP A 280      -0.937 -12.477  -2.391  1.00 98.31           C  
ATOM   4331  CB  ASP A 280      -2.510 -14.476  -2.776  1.00 98.31           C  
ATOM   4332  HB2 ASP A 280      -1.911 -15.030  -2.054  1.00 98.31           H  
ATOM   4333  HB3 ASP A 280      -2.103 -14.689  -3.765  1.00 98.31           H  
ATOM   4334  O   ASP A 280      -0.105 -13.147  -1.776  1.00 98.31           O  
ATOM   4335  CG  ASP A 280      -3.944 -14.999  -2.680  1.00 98.31           C  
ATOM   4336  OD1 ASP A 280      -4.595 -14.703  -1.651  1.00 98.31           O  
ATOM   4337  OD2 ASP A 280      -4.385 -15.769  -3.556  1.00 98.31           O  
ATOM   4338  N   MET A 281      -0.596 -11.314  -2.952  1.00 98.59           N  
ATOM   4339  H   MET A 281      -1.283 -10.784  -3.469  1.00 98.59           H  
ATOM   4340  CA  MET A 281       0.744 -10.740  -2.795  1.00 98.59           C  
ATOM   4341  HA  MET A 281       1.467 -11.550  -2.707  1.00 98.59           H  
ATOM   4342  C   MET A 281       0.854  -9.921  -1.512  1.00 98.59           C  
ATOM   4343  CB  MET A 281       1.162  -9.917  -4.013  1.00 98.59           C  
ATOM   4344  HB2 MET A 281       0.464  -9.092  -4.156  1.00 98.59           H  
ATOM   4345  HB3 MET A 281       2.145  -9.489  -3.815  1.00 98.59           H  
ATOM   4346  O   MET A 281      -0.116  -9.305  -1.056  1.00 98.59           O  
ATOM   4347  CG  MET A 281       1.238 -10.727  -5.309  1.00 98.59           C  
ATOM   4348  HG2 MET A 281       0.232 -11.016  -5.613  1.00 98.59           H  
ATOM   4349  HG3 MET A 281       1.614 -10.038  -6.065  1.00 98.59           H  
ATOM   4350  SD  MET A 281       2.308 -12.204  -5.306  1.00 98.59           S  
ATOM   4351  CE  MET A 281       1.112 -13.484  -4.846  1.00 98.59           C  
ATOM   4352  HE1 MET A 281       0.100 -13.080  -4.895  1.00 98.59           H  
ATOM   4353  HE2 MET A 281       1.169 -14.313  -5.551  1.00 98.59           H  
ATOM   4354  HE3 MET A 281       1.313 -13.829  -3.832  1.00 98.59           H  
ATOM   4355  N   GLN A 282       2.045  -9.942  -0.918  1.00 98.75           N  
ATOM   4356  H   GLN A 282       2.815 -10.376  -1.406  1.00 98.75           H  
ATOM   4357  CA  GLN A 282       2.393  -9.111   0.229  1.00 98.75           C  
ATOM   4358  HA  GLN A 282       1.540  -9.048   0.905  1.00 98.75           H  
ATOM   4359  C   GLN A 282       2.702  -7.686  -0.232  1.00 98.75           C  
ATOM   4360  CB  GLN A 282       3.551  -9.748   1.005  1.00 98.75           C  
ATOM   4361  HB2 GLN A 282       3.862  -9.068   1.798  1.00 98.75           H  
ATOM   4362  HB3 GLN A 282       4.396  -9.912   0.335  1.00 98.75           H  
ATOM   4363  O   GLN A 282       3.024  -7.453  -1.395  1.00 98.75           O  
ATOM   4364  CG  GLN A 282       3.112 -11.085   1.624  1.00 98.75           C  
ATOM   4365  HG2 GLN A 282       2.914 -11.812   0.837  1.00 98.75           H  
ATOM   4366  HG3 GLN A 282       2.189 -10.925   2.180  1.00 98.75           H  
ATOM   4367  CD  GLN A 282       4.153 -11.680   2.563  1.00 98.75           C  
ATOM   4368  NE2 GLN A 282       3.757 -12.112   3.738  1.00 98.75           N  
ATOM   4369 HE21 GLN A 282       4.478 -12.460   4.354  1.00 98.75           H  
ATOM   4370 HE22 GLN A 282       2.823 -11.902   4.062  1.00 98.75           H  
ATOM   4371  OE1 GLN A 282       5.335 -11.748   2.294  1.00 98.75           O  
ATOM   4372  N   PHE A 283       2.530  -6.719   0.663  1.00 98.81           N  
ATOM   4373  H   PHE A 283       2.310  -6.958   1.620  1.00 98.81           H  
ATOM   4374  CA  PHE A 283       2.871  -5.332   0.372  1.00 98.81           C  
ATOM   4375  HA  PHE A 283       2.530  -5.084  -0.633  1.00 98.81           H  
ATOM   4376  C   PHE A 283       4.391  -5.160   0.425  1.00 98.81           C  
ATOM   4377  CB  PHE A 283       2.147  -4.428   1.375  1.00 98.81           C  
ATOM   4378  HB2 PHE A 283       2.665  -4.453   2.333  1.00 98.81           H  
ATOM   4379  HB3 PHE A 283       1.144  -4.823   1.538  1.00 98.81           H  
ATOM   4380  O   PHE A 283       5.012  -5.682   1.347  1.00 98.81           O  
ATOM   4381  CG  PHE A 283       1.992  -2.998   0.906  1.00 98.81           C  
ATOM   4382  CD1 PHE A 283       2.817  -1.974   1.401  1.00 98.81           C  
ATOM   4383  HD1 PHE A 283       3.605  -2.199   2.104  1.00 98.81           H  
ATOM   4384  CD2 PHE A 283       1.002  -2.694  -0.042  1.00 98.81           C  
ATOM   4385  HD2 PHE A 283       0.404  -3.492  -0.459  1.00 98.81           H  
ATOM   4386  CE1 PHE A 283       2.623  -0.651   0.964  1.00 98.81           C  
ATOM   4387  HE1 PHE A 283       3.273   0.132   1.324  1.00 98.81           H  
ATOM   4388  CE2 PHE A 283       0.790  -1.373  -0.464  1.00 98.81           C  
ATOM   4389  HE2 PHE A 283       0.012  -1.150  -1.179  1.00 98.81           H  
ATOM   4390  CZ  PHE A 283       1.603  -0.348   0.043  1.00 98.81           C  
ATOM   4391  HZ  PHE A 283       1.461   0.670  -0.287  1.00 98.81           H  
ATOM   4392  N   SER A 284       4.984  -4.413  -0.504  1.00 98.81           N  
ATOM   4393  H   SER A 284       4.434  -4.064  -1.276  1.00 98.81           H  
ATOM   4394  CA  SER A 284       6.424  -4.116  -0.511  1.00 98.81           C  
ATOM   4395  HA  SER A 284       6.864  -4.434   0.434  1.00 98.81           H  
ATOM   4396  C   SER A 284       6.672  -2.621  -0.653  1.00 98.81           C  
ATOM   4397  CB  SER A 284       7.179  -4.861  -1.620  1.00 98.81           C  
ATOM   4398  HB2 SER A 284       6.904  -4.448  -2.590  1.00 98.81           H  
ATOM   4399  HB3 SER A 284       8.250  -4.716  -1.481  1.00 98.81           H  
ATOM   4400  O   SER A 284       5.977  -1.930  -1.403  1.00 98.81           O  
ATOM   4401  OG  SER A 284       6.890  -6.241  -1.597  1.00 98.81           O  
ATOM   4402  HG  SER A 284       7.436  -6.686  -2.250  1.00 98.81           H  
ATOM   4403  N   THR A 285       7.698  -2.141   0.041  1.00 98.74           N  
ATOM   4404  H   THR A 285       8.225  -2.792   0.606  1.00 98.74           H  
ATOM   4405  CA  THR A 285       8.248  -0.780  -0.022  1.00 98.74           C  
ATOM   4406  HA  THR A 285       7.744  -0.211  -0.803  1.00 98.74           H  
ATOM   4407  C   THR A 285       9.735  -0.850  -0.379  1.00 98.74           C  
ATOM   4408  CB  THR A 285       8.055  -0.037   1.310  1.00 98.74           C  
ATOM   4409  HB  THR A 285       8.592   0.911   1.281  1.00 98.74           H  
ATOM   4410  O   THR A 285      10.332  -1.928  -0.407  1.00 98.74           O  
ATOM   4411  CG2 THR A 285       6.587   0.258   1.600  1.00 98.74           C  
ATOM   4412 HG21 THR A 285       6.236   1.015   0.898  1.00 98.74           H  
ATOM   4413 HG22 THR A 285       5.981  -0.646   1.536  1.00 98.74           H  
ATOM   4414 HG23 THR A 285       6.491   0.700   2.591  1.00 98.74           H  
ATOM   4415  OG1 THR A 285       8.543  -0.808   2.373  1.00 98.74           O  
ATOM   4416  HG1 THR A 285       9.225  -0.278   2.792  1.00 98.74           H  
ATOM   4417  N   PHE A 286      10.366   0.288  -0.681  1.00 98.07           N  
ATOM   4418  H   PHE A 286       9.892   1.175  -0.585  1.00 98.07           H  
ATOM   4419  CA  PHE A 286      11.784   0.283  -1.067  1.00 98.07           C  
ATOM   4420  HA  PHE A 286      11.912  -0.423  -1.887  1.00 98.07           H  
ATOM   4421  C   PHE A 286      12.717  -0.188   0.068  1.00 98.07           C  
ATOM   4422  CB  PHE A 286      12.182   1.672  -1.583  1.00 98.07           C  
ATOM   4423  HB2 PHE A 286      13.174   1.598  -2.029  1.00 98.07           H  
ATOM   4424  HB3 PHE A 286      11.494   1.957  -2.379  1.00 98.07           H  
ATOM   4425  O   PHE A 286      13.817  -0.661  -0.200  1.00 98.07           O  
ATOM   4426  CG  PHE A 286      12.218   2.763  -0.526  1.00 98.07           C  
ATOM   4427  CD1 PHE A 286      11.199   3.733  -0.464  1.00 98.07           C  
ATOM   4428  HD1 PHE A 286      10.390   3.726  -1.179  1.00 98.07           H  
ATOM   4429  CD2 PHE A 286      13.285   2.820   0.394  1.00 98.07           C  
ATOM   4430  HD2 PHE A 286      14.085   2.096   0.349  1.00 98.07           H  
ATOM   4431  CE1 PHE A 286      11.251   4.742   0.514  1.00 98.07           C  
ATOM   4432  HE1 PHE A 286      10.504   5.522   0.535  1.00 98.07           H  
ATOM   4433  CE2 PHE A 286      13.305   3.799   1.400  1.00 98.07           C  
ATOM   4434  HE2 PHE A 286      14.104   3.819   2.127  1.00 98.07           H  
ATOM   4435  CZ  PHE A 286      12.286   4.760   1.462  1.00 98.07           C  
ATOM   4436  HZ  PHE A 286      12.308   5.526   2.224  1.00 98.07           H  
ATOM   4437  N   ASP A 287      12.280  -0.065   1.322  1.00 98.32           N  
ATOM   4438  H   ASP A 287      11.388   0.383   1.478  1.00 98.32           H  
ATOM   4439  CA  ASP A 287      12.983  -0.444   2.553  1.00 98.32           C  
ATOM   4440  HA  ASP A 287      14.046  -0.551   2.337  1.00 98.32           H  
ATOM   4441  C   ASP A 287      12.511  -1.787   3.143  1.00 98.32           C  
ATOM   4442  CB  ASP A 287      12.829   0.692   3.586  1.00 98.32           C  
ATOM   4443  HB2 ASP A 287      13.245   1.609   3.170  1.00 98.32           H  
ATOM   4444  HB3 ASP A 287      13.412   0.441   4.472  1.00 98.32           H  
ATOM   4445  O   ASP A 287      13.178  -2.335   4.021  1.00 98.32           O  
ATOM   4446  CG  ASP A 287      11.373   0.952   4.004  1.00 98.32           C  
ATOM   4447  OD1 ASP A 287      10.452   0.666   3.202  1.00 98.32           O  
ATOM   4448  OD2 ASP A 287      11.125   1.452   5.116  1.00 98.32           O  
ATOM   4449  N   LYS A 288      11.396  -2.354   2.655  1.00 98.25           N  
ATOM   4450  H   LYS A 288      10.880  -1.843   1.953  1.00 98.25           H  
ATOM   4451  CA  LYS A 288      10.901  -3.679   3.055  1.00 98.25           C  
ATOM   4452  HA  LYS A 288      11.743  -4.240   3.459  1.00 98.25           H  
ATOM   4453  C   LYS A 288      10.367  -4.458   1.854  1.00 98.25           C  
ATOM   4454  CB  LYS A 288       9.862  -3.536   4.176  1.00 98.25           C  
ATOM   4455  HB2 LYS A 288       8.924  -3.161   3.767  1.00 98.25           H  
ATOM   4456  HB3 LYS A 288      10.227  -2.821   4.913  1.00 98.25           H  
ATOM   4457  O   LYS A 288       9.227  -4.278   1.421  1.00 98.25           O  
ATOM   4458  CG  LYS A 288       9.639  -4.888   4.873  1.00 98.25           C  
ATOM   4459  HG2 LYS A 288       9.349  -5.641   4.139  1.00 98.25           H  
ATOM   4460  HG3 LYS A 288      10.565  -5.203   5.353  1.00 98.25           H  
ATOM   4461  CD  LYS A 288       8.540  -4.770   5.928  1.00 98.25           C  
ATOM   4462  HD2 LYS A 288       8.797  -3.998   6.652  1.00 98.25           H  
ATOM   4463  HD3 LYS A 288       7.627  -4.493   5.400  1.00 98.25           H  
ATOM   4464  CE  LYS A 288       8.273  -6.099   6.634  1.00 98.25           C  
ATOM   4465  HE2 LYS A 288       8.109  -6.859   5.870  1.00 98.25           H  
ATOM   4466  HE3 LYS A 288       9.148  -6.387   7.215  1.00 98.25           H  
ATOM   4467  NZ  LYS A 288       7.069  -6.001   7.493  1.00 98.25           N  
ATOM   4468  HZ1 LYS A 288       6.675  -6.918   7.647  1.00 98.25           H  
ATOM   4469  HZ2 LYS A 288       6.353  -5.481   7.006  1.00 98.25           H  
ATOM   4470  HZ3 LYS A 288       7.261  -5.533   8.368  1.00 98.25           H  
ATOM   4471  N   ASP A 289      11.212  -5.350   1.354  1.00 98.55           N  
ATOM   4472  H   ASP A 289      12.121  -5.444   1.782  1.00 98.55           H  
ATOM   4473  CA  ASP A 289      10.934  -6.199   0.201  1.00 98.55           C  
ATOM   4474  HA  ASP A 289      10.304  -5.649  -0.499  1.00 98.55           H  
ATOM   4475  C   ASP A 289      10.203  -7.488   0.610  1.00 98.55           C  
ATOM   4476  CB  ASP A 289      12.259  -6.497  -0.511  1.00 98.55           C  
ATOM   4477  HB2 ASP A 289      12.798  -5.561  -0.658  1.00 98.55           H  
ATOM   4478  HB3 ASP A 289      12.876  -7.141   0.115  1.00 98.55           H  
ATOM   4479  O   ASP A 289      10.735  -8.303   1.365  1.00 98.55           O  
ATOM   4480  CG  ASP A 289      12.056  -7.154  -1.873  1.00 98.55           C  
ATOM   4481  OD1 ASP A 289      10.881  -7.447  -2.192  1.00 98.55           O  
ATOM   4482  OD2 ASP A 289      13.095  -7.291  -2.558  1.00 98.55           O  
ATOM   4483  N   ASN A 290       8.971  -7.652   0.127  1.00 98.45           N  
ATOM   4484  H   ASN A 290       8.626  -6.950  -0.513  1.00 98.45           H  
ATOM   4485  CA  ASN A 290       8.162  -8.862   0.285  1.00 98.45           C  
ATOM   4486  HA  ASN A 290       8.793  -9.653   0.692  1.00 98.45           H  
ATOM   4487  C   ASN A 290       7.644  -9.377  -1.073  1.00 98.45           C  
ATOM   4488  CB  ASN A 290       7.008  -8.602   1.270  1.00 98.45           C  
ATOM   4489  HB2 ASN A 290       6.276  -7.956   0.785  1.00 98.45           H  
ATOM   4490  HB3 ASN A 290       6.527  -9.552   1.499  1.00 98.45           H  
ATOM   4491  O   ASN A 290       6.649 -10.108  -1.117  1.00 98.45           O  
ATOM   4492  CG  ASN A 290       7.440  -7.977   2.583  1.00 98.45           C  
ATOM   4493  ND2 ASN A 290       7.064  -6.746   2.824  1.00 98.45           N  
ATOM   4494 HD21 ASN A 290       7.519  -6.257   3.582  1.00 98.45           H  
ATOM   4495 HD22 ASN A 290       6.524  -6.263   2.121  1.00 98.45           H  
ATOM   4496  OD1 ASN A 290       8.059  -8.582   3.444  1.00 98.45           O  
ATOM   4497  N   ASP A 291       8.256  -8.938  -2.177  1.00 98.25           N  
ATOM   4498  H   ASP A 291       9.152  -8.480  -2.095  1.00 98.25           H  
ATOM   4499  CA  ASP A 291       7.867  -9.377  -3.512  1.00 98.25           C  
ATOM   4500  HA  ASP A 291       6.799  -9.596  -3.494  1.00 98.25           H  
ATOM   4501  C   ASP A 291       8.542 -10.710  -3.884  1.00 98.25           C  
ATOM   4502  CB  ASP A 291       8.007  -8.210  -4.497  1.00 98.25           C  
ATOM   4503  HB2 ASP A 291       7.467  -8.458  -5.411  1.00 98.25           H  
ATOM   4504  HB3 ASP A 291       7.506  -7.353  -4.046  1.00 98.25           H  
ATOM   4505  O   ASP A 291       9.157 -11.370  -3.041  1.00 98.25           O  
ATOM   4506  CG  ASP A 291       9.425  -7.792  -4.871  1.00 98.25           C  
ATOM   4507  OD1 ASP A 291      10.125  -8.676  -5.404  1.00 98.25           O  
ATOM   4508  OD2 ASP A 291       9.673  -6.559  -4.817  1.00 98.25           O  
ATOM   4509  N   LYS A 292       8.302 -11.205  -5.102  1.00 97.88           N  
ATOM   4510  H   LYS A 292       7.889 -10.590  -5.788  1.00 97.88           H  
ATOM   4511  CA  LYS A 292       8.833 -12.502  -5.554  1.00 97.88           C  
ATOM   4512  HA  LYS A 292       9.287 -13.022  -4.711  1.00 97.88           H  
ATOM   4513  C   LYS A 292       9.973 -12.363  -6.561  1.00 97.88           C  
ATOM   4514  CB  LYS A 292       7.703 -13.372  -6.109  1.00 97.88           C  
ATOM   4515  HB2 LYS A 292       8.136 -14.273  -6.543  1.00 97.88           H  
ATOM   4516  HB3 LYS A 292       7.190 -12.815  -6.893  1.00 97.88           H  
ATOM   4517  O   LYS A 292      10.535 -13.383  -6.964  1.00 97.88           O  
ATOM   4518  CG  LYS A 292       6.670 -13.770  -5.054  1.00 97.88           C  
ATOM   4519  HG2 LYS A 292       7.167 -14.158  -4.165  1.00 97.88           H  
ATOM   4520  HG3 LYS A 292       6.075 -12.897  -4.787  1.00 97.88           H  
ATOM   4521  CD  LYS A 292       5.776 -14.854  -5.654  1.00 97.88           C  
ATOM   4522  HD2 LYS A 292       5.495 -14.552  -6.663  1.00 97.88           H  
ATOM   4523  HD3 LYS A 292       6.336 -15.786  -5.726  1.00 97.88           H  
ATOM   4524  CE  LYS A 292       4.530 -15.044  -4.799  1.00 97.88           C  
ATOM   4525  HE2 LYS A 292       4.178 -14.058  -4.496  1.00 97.88           H  
ATOM   4526  HE3 LYS A 292       4.793 -15.605  -3.902  1.00 97.88           H  
ATOM   4527  NZ  LYS A 292       3.495 -15.723  -5.600  1.00 97.88           N  
ATOM   4528  HZ1 LYS A 292       3.302 -15.127  -6.393  1.00 97.88           H  
ATOM   4529  HZ2 LYS A 292       2.649 -15.844  -5.061  1.00 97.88           H  
ATOM   4530  HZ3 LYS A 292       3.848 -16.605  -5.944  1.00 97.88           H  
ATOM   4531  N   ASP A 293      10.309 -11.144  -6.986  1.00 97.16           N  
ATOM   4532  H   ASP A 293      10.002 -10.347  -6.446  1.00 97.16           H  
ATOM   4533  CA  ASP A 293      11.454 -10.922  -7.863  1.00 97.16           C  
ATOM   4534  HA  ASP A 293      11.460 -11.714  -8.612  1.00 97.16           H  
ATOM   4535  C   ASP A 293      12.744 -11.057  -7.032  1.00 97.16           C  
ATOM   4536  CB  ASP A 293      11.314  -9.582  -8.627  1.00 97.16           C  
ATOM   4537  HB2 ASP A 293      11.435  -8.759  -7.924  1.00 97.16           H  
ATOM   4538  HB3 ASP A 293      10.297  -9.523  -9.015  1.00 97.16           H  
ATOM   4539  O   ASP A 293      12.780 -10.954  -5.811  1.00 97.16           O  
ATOM   4540  CG  ASP A 293      12.281  -9.372  -9.819  1.00 97.16           C  
ATOM   4541  OD1 ASP A 293      13.530  -9.370  -9.661  1.00 97.16           O  
ATOM   4542  OD2 ASP A 293      11.830  -9.169 -10.972  1.00 97.16           O  
ATOM   4543  N   SER A 294      13.851 -11.337  -7.710  1.00 96.68           N  
ATOM   4544  H   SER A 294      13.767 -11.352  -8.717  1.00 96.68           H  
ATOM   4545  CA  SER A 294      15.183 -11.319  -7.091  1.00 96.68           C  
ATOM   4546  HA  SER A 294      15.149 -11.895  -6.166  1.00 96.68           H  
ATOM   4547  C   SER A 294      15.675  -9.910  -6.730  1.00 96.68           C  
ATOM   4548  CB  SER A 294      16.172 -11.972  -8.051  1.00 96.68           C  
ATOM   4549  HB2 SER A 294      15.879 -13.010  -8.207  1.00 96.68           H  
ATOM   4550  HB3 SER A 294      17.171 -11.955  -7.615  1.00 96.68           H  
ATOM   4551  O   SER A 294      16.694  -9.762  -6.053  1.00 96.68           O  
ATOM   4552  OG  SER A 294      16.181 -11.294  -9.301  1.00 96.68           O  
ATOM   4553  HG  SER A 294      15.352 -10.819  -9.391  1.00 96.68           H  
ATOM   4554  N   ARG A 295      15.010  -8.881  -7.258  1.00 96.91           N  
ATOM   4555  H   ARG A 295      14.155  -9.102  -7.748  1.00 96.91           H  
ATOM   4556  CA  ARG A 295      15.277  -7.457  -7.059  1.00 96.91           C  
ATOM   4557  HA  ARG A 295      16.160  -7.320  -6.435  1.00 96.91           H  
ATOM   4558  C   ARG A 295      14.073  -6.845  -6.352  1.00 96.91           C  
ATOM   4559  CB  ARG A 295      15.432  -6.763  -8.420  1.00 96.91           C  
ATOM   4560  HB2 ARG A 295      14.461  -6.811  -8.914  1.00 96.91           H  
ATOM   4561  HB3 ARG A 295      15.667  -5.712  -8.250  1.00 96.91           H  
ATOM   4562  O   ARG A 295      12.962  -7.284  -6.582  1.00 96.91           O  
ATOM   4563  CG  ARG A 295      16.506  -7.362  -9.343  1.00 96.91           C  
ATOM   4564  HG2 ARG A 295      16.455  -8.451  -9.338  1.00 96.91           H  
ATOM   4565  HG3 ARG A 295      17.491  -7.064  -8.984  1.00 96.91           H  
ATOM   4566  CD  ARG A 295      16.319  -6.892 -10.789  1.00 96.91           C  
ATOM   4567  HD2 ARG A 295      17.150  -7.272 -11.383  1.00 96.91           H  
ATOM   4568  HD3 ARG A 295      16.338  -5.802 -10.813  1.00 96.91           H  
ATOM   4569  NE  ARG A 295      15.054  -7.408 -11.345  1.00 96.91           N  
ATOM   4570  HE  ARG A 295      14.550  -8.080 -10.784  1.00 96.91           H  
ATOM   4571  NH1 ARG A 295      14.946  -6.103 -13.225  1.00 96.91           N  
ATOM   4572 HH11 ARG A 295      15.781  -5.633 -12.906  1.00 96.91           H  
ATOM   4573 HH12 ARG A 295      14.398  -5.761 -14.001  1.00 96.91           H  
ATOM   4574  NH2 ARG A 295      13.301  -7.562 -12.761  1.00 96.91           N  
ATOM   4575 HH21 ARG A 295      12.870  -8.194 -12.101  1.00 96.91           H  
ATOM   4576 HH22 ARG A 295      12.720  -7.222 -13.514  1.00 96.91           H  
ATOM   4577  CZ  ARG A 295      14.442  -7.025 -12.444  1.00 96.91           C  
ATOM   4578  N   ASN A 296      14.277  -5.731  -5.660  1.00 97.54           N  
ATOM   4579  H   ASN A 296      15.224  -5.433  -5.475  1.00 97.54           H  
ATOM   4580  CA  ASN A 296      13.181  -5.013  -5.018  1.00 97.54           C  
ATOM   4581  HA  ASN A 296      12.521  -5.740  -4.544  1.00 97.54           H  
ATOM   4582  C   ASN A 296      12.343  -4.230  -6.049  1.00 97.54           C  
ATOM   4583  CB  ASN A 296      13.794  -4.140  -3.910  1.00 97.54           C  
ATOM   4584  HB2 ASN A 296      14.488  -3.416  -4.337  1.00 97.54           H  
ATOM   4585  HB3 ASN A 296      14.337  -4.794  -3.228  1.00 97.54           H  
ATOM   4586  O   ASN A 296      12.766  -3.179  -6.550  1.00 97.54           O  
ATOM   4587  CG  ASN A 296      12.752  -3.386  -3.107  1.00 97.54           C  
ATOM   4588  ND2 ASN A 296      13.002  -3.121  -1.852  1.00 97.54           N  
ATOM   4589 HD21 ASN A 296      12.248  -2.710  -1.320  1.00 97.54           H  
ATOM   4590 HD22 ASN A 296      13.823  -3.491  -1.395  1.00 97.54           H  
ATOM   4591  OD1 ASN A 296      11.734  -2.942  -3.607  1.00 97.54           O  
ATOM   4592  N   CYS A 297      11.137  -4.715  -6.343  1.00 98.48           N  
ATOM   4593  H   CYS A 297      10.841  -5.564  -5.883  1.00 98.48           H  
ATOM   4594  CA  CYS A 297      10.209  -4.094  -7.283  1.00 98.48           C  
ATOM   4595  HA  CYS A 297      10.679  -4.036  -8.265  1.00 98.48           H  
ATOM   4596  C   CYS A 297       9.797  -2.681  -6.856  1.00 98.48           C  
ATOM   4597  CB  CYS A 297       8.954  -4.961  -7.379  1.00 98.48           C  
ATOM   4598  HB2 CYS A 297       8.536  -5.061  -6.377  1.00 98.48           H  
ATOM   4599  HB3 CYS A 297       8.216  -4.441  -7.989  1.00 98.48           H  
ATOM   4600  O   CYS A 297       9.674  -1.794  -7.703  1.00 98.48           O  
ATOM   4601  SG  CYS A 297       9.188  -6.630  -8.042  1.00 98.48           S  
ATOM   4602  N   ALA A 298       9.605  -2.446  -5.557  1.00 98.29           N  
ATOM   4603  H   ALA A 298       9.822  -3.181  -4.900  1.00 98.29           H  
ATOM   4604  CA  ALA A 298       9.196  -1.142  -5.043  1.00 98.29           C  
ATOM   4605  HA  ALA A 298       8.317  -0.815  -5.599  1.00 98.29           H  
ATOM   4606  C   ALA A 298      10.278  -0.070  -5.251  1.00 98.29           C  
ATOM   4607  CB  ALA A 298       8.814  -1.295  -3.569  1.00 98.29           C  
ATOM   4608  HB1 ALA A 298       9.685  -1.605  -2.992  1.00 98.29           H  
ATOM   4609  HB2 ALA A 298       8.445  -0.343  -3.188  1.00 98.29           H  
ATOM   4610  HB3 ALA A 298       8.036  -2.051  -3.461  1.00 98.29           H  
ATOM   4611  O   ALA A 298       9.957   1.078  -5.568  1.00 98.29           O  
ATOM   4612  N   SER A 299      11.554  -0.455  -5.138  1.00 97.84           N  
ATOM   4613  H   SER A 299      11.724  -1.407  -4.849  1.00 97.84           H  
ATOM   4614  CA  SER A 299      12.693   0.407  -5.467  1.00 97.84           C  
ATOM   4615  HA  SER A 299      12.538   1.380  -5.002  1.00 97.84           H  
ATOM   4616  C   SER A 299      12.820   0.634  -6.977  1.00 97.84           C  
ATOM   4617  CB  SER A 299      13.980  -0.187  -4.892  1.00 97.84           C  
ATOM   4618  HB2 SER A 299      13.861  -0.331  -3.818  1.00 97.84           H  
ATOM   4619  HB3 SER A 299      14.184  -1.151  -5.357  1.00 97.84           H  
ATOM   4620  O   SER A 299      12.988   1.772  -7.410  1.00 97.84           O  
ATOM   4621  OG  SER A 299      15.064   0.691  -5.126  1.00 97.84           O  
ATOM   4622  HG  SER A 299      14.798   1.571  -4.850  1.00 97.84           H  
ATOM   4623  N   LEU A 300      12.675  -0.421  -7.788  1.00 97.41           N  
ATOM   4624  H   LEU A 300      12.535  -1.329  -7.368  1.00 97.41           H  
ATOM   4625  CA  LEU A 300      12.777  -0.332  -9.250  1.00 97.41           C  
ATOM   4626  HA  LEU A 300      13.716   0.156  -9.509  1.00 97.41           H  
ATOM   4627  C   LEU A 300      11.669   0.515  -9.891  1.00 97.41           C  
ATOM   4628  CB  LEU A 300      12.739  -1.748  -9.850  1.00 97.41           C  
ATOM   4629  HB2 LEU A 300      11.878  -2.273  -9.438  1.00 97.41           H  
ATOM   4630  HB3 LEU A 300      12.580  -1.662 -10.925  1.00 97.41           H  
ATOM   4631  O   LEU A 300      11.930   1.203 -10.872  1.00 97.41           O  
ATOM   4632  CG  LEU A 300      14.001  -2.593  -9.620  1.00 97.41           C  
ATOM   4633  HG  LEU A 300      14.231  -2.657  -8.556  1.00 97.41           H  
ATOM   4634  CD1 LEU A 300      13.743  -4.000 -10.158  1.00 97.41           C  
ATOM   4635 HD11 LEU A 300      14.640  -4.607 -10.035  1.00 97.41           H  
ATOM   4636 HD12 LEU A 300      13.458  -3.959 -11.209  1.00 97.41           H  
ATOM   4637 HD13 LEU A 300      12.937  -4.460  -9.585  1.00 97.41           H  
ATOM   4638  CD2 LEU A 300      15.228  -2.029 -10.344  1.00 97.41           C  
ATOM   4639 HD21 LEU A 300      15.012  -1.907 -11.406  1.00 97.41           H  
ATOM   4640 HD22 LEU A 300      15.489  -1.061  -9.918  1.00 97.41           H  
ATOM   4641 HD23 LEU A 300      16.076  -2.699 -10.207  1.00 97.41           H  
ATOM   4642  N   TYR A 301      10.445   0.454  -9.361  1.00 97.72           N  
ATOM   4643  H   TYR A 301      10.298  -0.194  -8.600  1.00 97.72           H  
ATOM   4644  CA  TYR A 301       9.257   1.075  -9.960  1.00 97.72           C  
ATOM   4645  HA  TYR A 301       9.552   1.523 -10.909  1.00 97.72           H  
ATOM   4646  C   TYR A 301       8.695   2.248  -9.147  1.00 97.72           C  
ATOM   4647  CB  TYR A 301       8.225  -0.010 -10.293  1.00 97.72           C  
ATOM   4648  HB2 TYR A 301       7.336   0.458 -10.715  1.00 97.72           H  
ATOM   4649  HB3 TYR A 301       7.923  -0.512  -9.373  1.00 97.72           H  
ATOM   4650  O   TYR A 301       7.569   2.695  -9.371  1.00 97.72           O  
ATOM   4651  CG  TYR A 301       8.732  -1.028 -11.298  1.00 97.72           C  
ATOM   4652  CD1 TYR A 301       9.044  -0.619 -12.609  1.00 97.72           C  
ATOM   4653  HD1 TYR A 301       8.953   0.423 -12.876  1.00 97.72           H  
ATOM   4654  CD2 TYR A 301       8.926  -2.371 -10.924  1.00 97.72           C  
ATOM   4655  HD2 TYR A 301       8.734  -2.678  -9.906  1.00 97.72           H  
ATOM   4656  CE1 TYR A 301       9.484  -1.551 -13.566  1.00 97.72           C  
ATOM   4657  HE1 TYR A 301       9.711  -1.217 -14.568  1.00 97.72           H  
ATOM   4658  CE2 TYR A 301       9.401  -3.296 -11.872  1.00 97.72           C  
ATOM   4659  HE2 TYR A 301       9.608  -4.320 -11.598  1.00 97.72           H  
ATOM   4660  OH  TYR A 301      10.065  -3.815 -14.113  1.00 97.72           O  
ATOM   4661  HH  TYR A 301      10.129  -3.407 -14.980  1.00 97.72           H  
ATOM   4662  CZ  TYR A 301       9.649  -2.900 -13.197  1.00 97.72           C  
ATOM   4663  N   THR A 302       9.502   2.818  -8.247  1.00 95.63           N  
ATOM   4664  H   THR A 302      10.406   2.390  -8.108  1.00 95.63           H  
ATOM   4665  CA  THR A 302       9.269   4.127  -7.603  1.00 95.63           C  
ATOM   4666  HA  THR A 302      10.040   4.222  -6.839  1.00 95.63           H  
ATOM   4667  C   THR A 302       7.936   4.266  -6.851  1.00 95.63           C  
ATOM   4668  CB  THR A 302       9.494   5.297  -8.577  1.00 95.63           C  
ATOM   4669  HB  THR A 302       9.398   6.235  -8.030  1.00 95.63           H  
ATOM   4670  O   THR A 302       7.320   5.331  -6.828  1.00 95.63           O  
ATOM   4671  CG2 THR A 302      10.883   5.273  -9.213  1.00 95.63           C  
ATOM   4672 HG21 THR A 302      11.012   4.380  -9.826  1.00 95.63           H  
ATOM   4673 HG22 THR A 302      11.005   6.150  -9.850  1.00 95.63           H  
ATOM   4674 HG23 THR A 302      11.647   5.288  -8.436  1.00 95.63           H  
ATOM   4675  OG1 THR A 302       8.546   5.288  -9.620  1.00 95.63           O  
ATOM   4676  HG1 THR A 302       8.092   4.442  -9.601  1.00 95.63           H  
ATOM   4677  N   GLY A 303       7.474   3.197  -6.206  1.00 97.14           N  
ATOM   4678  H   GLY A 303       8.015   2.344  -6.227  1.00 97.14           H  
ATOM   4679  CA  GLY A 303       6.241   3.223  -5.420  1.00 97.14           C  
ATOM   4680  HA2 GLY A 303       5.389   3.379  -6.081  1.00 97.14           H  
ATOM   4681  HA3 GLY A 303       6.280   4.052  -4.712  1.00 97.14           H  
ATOM   4682  C   GLY A 303       6.027   1.927  -4.657  1.00 97.14           C  
ATOM   4683  O   GLY A 303       6.517   0.881  -5.074  1.00 97.14           O  
ATOM   4684  N   ALA A 304       5.292   1.982  -3.549  1.00 98.58           N  
ATOM   4685  H   ALA A 304       4.900   2.865  -3.254  1.00 98.58           H  
ATOM   4686  CA  ALA A 304       4.946   0.787  -2.787  1.00 98.58           C  
ATOM   4687  HA  ALA A 304       5.753   0.061  -2.886  1.00 98.58           H  
ATOM   4688  C   ALA A 304       3.653   0.155  -3.292  1.00 98.58           C  
ATOM   4689  CB  ALA A 304       4.819   1.135  -1.317  1.00 98.58           C  
ATOM   4690  HB1 ALA A 304       3.866   1.633  -1.143  1.00 98.58           H  
ATOM   4691  HB2 ALA A 304       4.824   0.219  -0.726  1.00 98.58           H  
ATOM   4692  HB3 ALA A 304       5.654   1.772  -1.024  1.00 98.58           H  
ATOM   4693  O   ALA A 304       2.679   0.857  -3.591  1.00 98.58           O  
ATOM   4694  N   TRP A 305       3.627  -1.171  -3.366  1.00 98.56           N  
ATOM   4695  H   TRP A 305       4.408  -1.697  -3.002  1.00 98.56           H  
ATOM   4696  CA  TRP A 305       2.495  -1.905  -3.916  1.00 98.56           C  
ATOM   4697  HA  TRP A 305       1.575  -1.456  -3.542  1.00 98.56           H  
ATOM   4698  C   TRP A 305       2.506  -3.370  -3.477  1.00 98.56           C  
ATOM   4699  CB  TRP A 305       2.527  -1.793  -5.450  1.00 98.56           C  
ATOM   4700  HB2 TRP A 305       2.875  -0.802  -5.744  1.00 98.56           H  
ATOM   4701  HB3 TRP A 305       3.239  -2.517  -5.847  1.00 98.56           H  
ATOM   4702  O   TRP A 305       3.470  -3.853  -2.889  1.00 98.56           O  
ATOM   4703  CG  TRP A 305       1.207  -1.999  -6.115  1.00 98.56           C  
ATOM   4704  CD1 TRP A 305       0.926  -2.960  -7.018  1.00 98.56           C  
ATOM   4705  HD1 TRP A 305       1.640  -3.690  -7.371  1.00 98.56           H  
ATOM   4706  CD2 TRP A 305      -0.013  -1.217  -5.964  1.00 98.56           C  
ATOM   4707  CE2 TRP A 305      -1.004  -1.767  -6.829  1.00 98.56           C  
ATOM   4708  CE3 TRP A 305      -0.376  -0.089  -5.198  1.00 98.56           C  
ATOM   4709  HE3 TRP A 305       0.358   0.350  -4.538  1.00 98.56           H  
ATOM   4710  NE1 TRP A 305      -0.382  -2.833  -7.440  1.00 98.56           N  
ATOM   4711  HE1 TRP A 305      -0.776  -3.402  -8.175  1.00 98.56           H  
ATOM   4712  CH2 TRP A 305      -2.614  -0.094  -6.164  1.00 98.56           C  
ATOM   4713  HH2 TRP A 305      -3.596   0.348  -6.250  1.00 98.56           H  
ATOM   4714  CZ2 TRP A 305      -2.284  -1.212  -6.946  1.00 98.56           C  
ATOM   4715  HZ2 TRP A 305      -2.996  -1.640  -7.635  1.00 98.56           H  
ATOM   4716  CZ3 TRP A 305      -1.665   0.466  -5.290  1.00 98.56           C  
ATOM   4717  HZ3 TRP A 305      -1.922   1.330  -4.695  1.00 98.56           H  
ATOM   4718  N   TRP A 306       1.439  -4.097  -3.803  1.00 98.68           N  
ATOM   4719  H   TRP A 306       0.683  -3.637  -4.290  1.00 98.68           H  
ATOM   4720  CA  TRP A 306       1.377  -5.554  -3.661  1.00 98.68           C  
ATOM   4721  HA  TRP A 306       1.898  -5.844  -2.749  1.00 98.68           H  
ATOM   4722  C   TRP A 306       2.097  -6.240  -4.828  1.00 98.68           C  
ATOM   4723  CB  TRP A 306      -0.085  -5.992  -3.525  1.00 98.68           C  
ATOM   4724  HB2 TRP A 306      -0.122  -7.080  -3.468  1.00 98.68           H  
ATOM   4725  HB3 TRP A 306      -0.637  -5.688  -4.415  1.00 98.68           H  
ATOM   4726  O   TRP A 306       1.454  -6.788  -5.724  1.00 98.68           O  
ATOM   4727  CG  TRP A 306      -0.785  -5.457  -2.321  1.00 98.68           C  
ATOM   4728  CD1 TRP A 306      -0.692  -5.968  -1.074  1.00 98.68           C  
ATOM   4729  HD1 TRP A 306      -0.099  -6.829  -0.804  1.00 98.68           H  
ATOM   4730  CD2 TRP A 306      -1.646  -4.286  -2.215  1.00 98.68           C  
ATOM   4731  CE2 TRP A 306      -2.060  -4.159  -0.854  1.00 98.68           C  
ATOM   4732  CE3 TRP A 306      -2.074  -3.290  -3.122  1.00 98.68           C  
ATOM   4733  HE3 TRP A 306      -1.762  -3.347  -4.154  1.00 98.68           H  
ATOM   4734  NE1 TRP A 306      -1.481  -5.235  -0.210  1.00 98.68           N  
ATOM   4735  HE1 TRP A 306      -1.545  -5.444   0.776  1.00 98.68           H  
ATOM   4736  CH2 TRP A 306      -3.230  -2.092  -1.335  1.00 98.68           C  
ATOM   4737  HH2 TRP A 306      -3.782  -1.229  -0.994  1.00 98.68           H  
ATOM   4738  CZ2 TRP A 306      -2.827  -3.072  -0.412  1.00 98.68           C  
ATOM   4739  HZ2 TRP A 306      -3.043  -2.951   0.639  1.00 98.68           H  
ATOM   4740  CZ3 TRP A 306      -2.860  -2.206  -2.687  1.00 98.68           C  
ATOM   4741  HZ3 TRP A 306      -3.139  -1.434  -3.389  1.00 98.68           H  
ATOM   4742  N   TYR A 307       3.423  -6.131  -4.892  1.00 98.44           N  
ATOM   4743  H   TYR A 307       3.908  -5.706  -4.115  1.00 98.44           H  
ATOM   4744  CA  TYR A 307       4.218  -6.646  -6.010  1.00 98.44           C  
ATOM   4745  HA  TYR A 307       3.734  -6.338  -6.937  1.00 98.44           H  
ATOM   4746  C   TYR A 307       4.295  -8.183  -6.035  1.00 98.44           C  
ATOM   4747  CB  TYR A 307       5.612  -6.012  -5.998  1.00 98.44           C  
ATOM   4748  HB2 TYR A 307       6.041  -6.149  -5.006  1.00 98.44           H  
ATOM   4749  HB3 TYR A 307       6.250  -6.536  -6.710  1.00 98.44           H  
ATOM   4750  O   TYR A 307       4.279  -8.854  -5.009  1.00 98.44           O  
ATOM   4751  CG  TYR A 307       5.642  -4.535  -6.337  1.00 98.44           C  
ATOM   4752  CD1 TYR A 307       5.471  -4.108  -7.665  1.00 98.44           C  
ATOM   4753  HD1 TYR A 307       5.337  -4.851  -8.436  1.00 98.44           H  
ATOM   4754  CD2 TYR A 307       5.878  -3.588  -5.329  1.00 98.44           C  
ATOM   4755  HD2 TYR A 307       5.994  -3.911  -4.305  1.00 98.44           H  
ATOM   4756  CE1 TYR A 307       5.526  -2.736  -7.985  1.00 98.44           C  
ATOM   4757  HE1 TYR A 307       5.410  -2.384  -8.999  1.00 98.44           H  
ATOM   4758  CE2 TYR A 307       5.962  -2.223  -5.643  1.00 98.44           C  
ATOM   4759  HE2 TYR A 307       6.151  -1.508  -4.856  1.00 98.44           H  
ATOM   4760  OH  TYR A 307       5.864  -0.476  -7.284  1.00 98.44           O  
ATOM   4761  HH  TYR A 307       6.108   0.038  -6.510  1.00 98.44           H  
ATOM   4762  CZ  TYR A 307       5.787  -1.792  -6.974  1.00 98.44           C  
ATOM   4763  N   ASN A 308       4.371  -8.725  -7.250  1.00 97.78           N  
ATOM   4764  H   ASN A 308       4.412  -8.077  -8.023  1.00 97.78           H  
ATOM   4765  CA  ASN A 308       4.689 -10.116  -7.561  1.00 97.78           C  
ATOM   4766  HA  ASN A 308       4.778 -10.681  -6.633  1.00 97.78           H  
ATOM   4767  C   ASN A 308       6.076 -10.159  -8.234  1.00 97.78           C  
ATOM   4768  CB  ASN A 308       3.526 -10.701  -8.380  1.00 97.78           C  
ATOM   4769  HB2 ASN A 308       3.473 -10.216  -9.355  1.00 97.78           H  
ATOM   4770  HB3 ASN A 308       2.595 -10.478  -7.859  1.00 97.78           H  
ATOM   4771  O   ASN A 308       7.065  -9.946  -7.548  1.00 97.78           O  
ATOM   4772  CG  ASN A 308       3.583 -12.203  -8.572  1.00 97.78           C  
ATOM   4773  ND2 ASN A 308       2.615 -12.744  -9.270  1.00 97.78           N  
ATOM   4774 HD21 ASN A 308       1.798 -12.184  -9.468  1.00 97.78           H  
ATOM   4775 HD22 ASN A 308       2.687 -13.733  -9.462  1.00 97.78           H  
ATOM   4776  OD1 ASN A 308       4.444 -12.920  -8.101  1.00 97.78           O  
ATOM   4777  N   GLU A 309       6.153 -10.325  -9.564  1.00 96.60           N  
ATOM   4778  H   GLU A 309       5.306 -10.563 -10.060  1.00 96.60           H  
ATOM   4779  CA  GLU A 309       7.403 -10.300 -10.357  1.00 96.60           C  
ATOM   4780  HA  GLU A 309       8.212  -9.893  -9.751  1.00 96.60           H  
ATOM   4781  C   GLU A 309       7.285  -9.409 -11.622  1.00 96.60           C  
ATOM   4782  CB  GLU A 309       7.812 -11.729 -10.780  1.00 96.60           C  
ATOM   4783  HB2 GLU A 309       8.707 -11.655 -11.396  1.00 96.60           H  
ATOM   4784  HB3 GLU A 309       7.010 -12.158 -11.382  1.00 96.60           H  
ATOM   4785  O   GLU A 309       7.291  -9.879 -12.756  1.00 96.60           O  
ATOM   4786  CG  GLU A 309       8.113 -12.688  -9.625  1.00 96.60           C  
ATOM   4787  HG2 GLU A 309       8.933 -12.274  -9.039  1.00 96.60           H  
ATOM   4788  HG3 GLU A 309       7.215 -12.748  -9.010  1.00 96.60           H  
ATOM   4789  CD  GLU A 309       8.472 -14.114 -10.088  1.00 96.60           C  
ATOM   4790  OE1 GLU A 309       8.268 -15.056  -9.284  1.00 96.60           O  
ATOM   4791  OE2 GLU A 309       8.865 -14.290 -11.267  1.00 96.60           O  
ATOM   4792  N   CYS A 310       7.076  -8.097 -11.568  1.00 95.91           N  
ATOM   4793  H   CYS A 310       7.127  -7.656 -12.475  1.00 95.91           H  
ATOM   4794  CA  CYS A 310       6.795  -7.242 -10.423  1.00 95.91           C  
ATOM   4795  HA  CYS A 310       6.997  -7.763  -9.487  1.00 95.91           H  
ATOM   4796  C   CYS A 310       5.326  -6.809 -10.423  1.00 95.91           C  
ATOM   4797  CB  CYS A 310       7.715  -6.022 -10.511  1.00 95.91           C  
ATOM   4798  HB2 CYS A 310       7.710  -5.632 -11.528  1.00 95.91           H  
ATOM   4799  HB3 CYS A 310       7.336  -5.244  -9.848  1.00 95.91           H  
ATOM   4800  O   CYS A 310       4.605  -7.029  -9.453  1.00 95.91           O  
ATOM   4801  SG  CYS A 310       9.419  -6.362 -10.026  1.00 95.91           S  
ATOM   4802  N   HIS A 311       4.838  -6.193 -11.503  1.00 97.51           N  
ATOM   4803  H   HIS A 311       5.425  -6.030 -12.308  1.00 97.51           H  
ATOM   4804  CA  HIS A 311       3.472  -5.680 -11.525  1.00 97.51           C  
ATOM   4805  HA  HIS A 311       2.841  -6.361 -10.954  1.00 97.51           H  
ATOM   4806  C   HIS A 311       2.860  -5.577 -12.917  1.00 97.51           C  
ATOM   4807  CB  HIS A 311       3.423  -4.302 -10.853  1.00 97.51           C  
ATOM   4808  HB2 HIS A 311       2.371  -4.030 -10.777  1.00 97.51           H  
ATOM   4809  HB3 HIS A 311       3.813  -4.359  -9.837  1.00 97.51           H  
ATOM   4810  O   HIS A 311       3.548  -5.380 -13.912  1.00 97.51           O  
ATOM   4811  CG  HIS A 311       4.117  -3.193 -11.596  1.00 97.51           C  
ATOM   4812  CD2 HIS A 311       5.460  -2.938 -11.642  1.00 97.51           C  
ATOM   4813  HD2 HIS A 311       6.241  -3.502 -11.153  1.00 97.51           H  
ATOM   4814  ND1 HIS A 311       3.490  -2.212 -12.331  1.00 97.51           N  
ATOM   4815  HD1 HIS A 311       2.496  -2.034 -12.340  1.00 97.51           H  
ATOM   4816  CE1 HIS A 311       4.434  -1.382 -12.805  1.00 97.51           C  
ATOM   4817  HE1 HIS A 311       4.260  -0.465 -13.348  1.00 97.51           H  
ATOM   4818  NE2 HIS A 311       5.644  -1.804 -12.429  1.00 97.51           N  
ATOM   4819  N   VAL A 312       1.526  -5.608 -12.951  1.00 97.20           N  
ATOM   4820  H   VAL A 312       1.042  -5.863 -12.102  1.00 97.20           H  
ATOM   4821  CA  VAL A 312       0.713  -5.139 -14.086  1.00 97.20           C  
ATOM   4822  HA  VAL A 312       1.378  -4.888 -14.913  1.00 97.20           H  
ATOM   4823  C   VAL A 312      -0.050  -3.852 -13.740  1.00 97.20           C  
ATOM   4824  CB  VAL A 312      -0.233  -6.243 -14.592  1.00 97.20           C  
ATOM   4825  HB  VAL A 312      -0.823  -5.840 -15.414  1.00 97.20           H  
ATOM   4826  O   VAL A 312      -0.648  -3.220 -14.611  1.00 97.20           O  
ATOM   4827  CG1 VAL A 312       0.537  -7.454 -15.127  1.00 97.20           C  
ATOM   4828 HG11 VAL A 312       1.208  -7.141 -15.927  1.00 97.20           H  
ATOM   4829 HG12 VAL A 312      -0.162  -8.196 -15.514  1.00 97.20           H  
ATOM   4830 HG13 VAL A 312       1.127  -7.915 -14.334  1.00 97.20           H  
ATOM   4831  CG2 VAL A 312      -1.195  -6.700 -13.496  1.00 97.20           C  
ATOM   4832 HG21 VAL A 312      -1.782  -5.853 -13.143  1.00 97.20           H  
ATOM   4833 HG22 VAL A 312      -0.644  -7.119 -12.654  1.00 97.20           H  
ATOM   4834 HG23 VAL A 312      -1.870  -7.463 -13.883  1.00 97.20           H  
ATOM   4835  N   SER A 313      -0.035  -3.420 -12.478  1.00 97.51           N  
ATOM   4836  H   SER A 313       0.426  -3.983 -11.778  1.00 97.51           H  
ATOM   4837  CA  SER A 313      -0.556  -2.127 -12.023  1.00 97.51           C  
ATOM   4838  HA  SER A 313      -0.545  -1.433 -12.864  1.00 97.51           H  
ATOM   4839  C   SER A 313       0.325  -1.543 -10.922  1.00 97.51           C  
ATOM   4840  CB  SER A 313      -1.998  -2.254 -11.528  1.00 97.51           C  
ATOM   4841  HB2 SER A 313      -2.368  -1.266 -11.252  1.00 97.51           H  
ATOM   4842  HB3 SER A 313      -2.622  -2.633 -12.337  1.00 97.51           H  
ATOM   4843  O   SER A 313       0.912  -2.297 -10.161  1.00 97.51           O  
ATOM   4844  OG  SER A 313      -2.104  -3.107 -10.405  1.00 97.51           O  
ATOM   4845  HG  SER A 313      -1.501  -3.849 -10.492  1.00 97.51           H  
ATOM   4846  N   ASN A 314       0.448  -0.220 -10.859  1.00 97.83           N  
ATOM   4847  H   ASN A 314      -0.051   0.346 -11.531  1.00 97.83           H  
ATOM   4848  CA  ASN A 314       1.217   0.475  -9.823  1.00 97.83           C  
ATOM   4849  HA  ASN A 314       1.145  -0.072  -8.882  1.00 97.83           H  
ATOM   4850  C   ASN A 314       0.621   1.871  -9.600  1.00 97.83           C  
ATOM   4851  CB  ASN A 314       2.705   0.530 -10.229  1.00 97.83           C  
ATOM   4852  HB2 ASN A 314       2.819   1.048 -11.181  1.00 97.83           H  
ATOM   4853  HB3 ASN A 314       3.097  -0.482 -10.321  1.00 97.83           H  
ATOM   4854  O   ASN A 314       1.136   2.866 -10.094  1.00 97.83           O  
ATOM   4855  CG  ASN A 314       3.565   1.234  -9.191  1.00 97.83           C  
ATOM   4856  ND2 ASN A 314       4.760   1.620  -9.571  1.00 97.83           N  
ATOM   4857 HD21 ASN A 314       5.096   1.456 -10.510  1.00 97.83           H  
ATOM   4858 HD22 ASN A 314       5.397   2.003  -8.888  1.00 97.83           H  
ATOM   4859  OD1 ASN A 314       3.146   1.452  -8.060  1.00 97.83           O  
ATOM   4860  N   LEU A 315      -0.514   1.971  -8.903  1.00 98.35           N  
ATOM   4861  H   LEU A 315      -0.890   1.142  -8.464  1.00 98.35           H  
ATOM   4862  CA  LEU A 315      -1.211   3.259  -8.722  1.00 98.35           C  
ATOM   4863  HA  LEU A 315      -1.203   3.790  -9.674  1.00 98.35           H  
ATOM   4864  C   LEU A 315      -0.503   4.206  -7.734  1.00 98.35           C  
ATOM   4865  CB  LEU A 315      -2.674   3.007  -8.325  1.00 98.35           C  
ATOM   4866  HB2 LEU A 315      -3.168   3.969  -8.187  1.00 98.35           H  
ATOM   4867  HB3 LEU A 315      -2.693   2.488  -7.367  1.00 98.35           H  
ATOM   4868  O   LEU A 315      -0.881   5.374  -7.604  1.00 98.35           O  
ATOM   4869  CG  LEU A 315      -3.474   2.194  -9.359  1.00 98.35           C  
ATOM   4870  HG  LEU A 315      -3.029   1.205  -9.475  1.00 98.35           H  
ATOM   4871  CD1 LEU A 315      -4.905   2.008  -8.864  1.00 98.35           C  
ATOM   4872 HD11 LEU A 315      -5.402   2.975  -8.781  1.00 98.35           H  
ATOM   4873 HD12 LEU A 315      -4.901   1.525  -7.887  1.00 98.35           H  
ATOM   4874 HD13 LEU A 315      -5.449   1.380  -9.569  1.00 98.35           H  
ATOM   4875  CD2 LEU A 315      -3.518   2.878 -10.730  1.00 98.35           C  
ATOM   4876 HD21 LEU A 315      -2.530   2.861 -11.190  1.00 98.35           H  
ATOM   4877 HD22 LEU A 315      -4.210   2.353 -11.390  1.00 98.35           H  
ATOM   4878 HD23 LEU A 315      -3.854   3.909 -10.617  1.00 98.35           H  
ATOM   4879  N   ASN A 316       0.542   3.711  -7.074  1.00 98.57           N  
ATOM   4880  H   ASN A 316       0.800   2.750  -7.250  1.00 98.57           H  
ATOM   4881  CA  ASN A 316       1.405   4.452  -6.164  1.00 98.57           C  
ATOM   4882  HA  ASN A 316       0.923   5.386  -5.874  1.00 98.57           H  
ATOM   4883  C   ASN A 316       2.749   4.845  -6.797  1.00 98.57           C  
ATOM   4884  CB  ASN A 316       1.584   3.616  -4.898  1.00 98.57           C  
ATOM   4885  HB2 ASN A 316       2.377   4.044  -4.285  1.00 98.57           H  
ATOM   4886  HB3 ASN A 316       1.895   2.611  -5.182  1.00 98.57           H  
ATOM   4887  O   ASN A 316       3.576   5.433  -6.110  1.00 98.57           O  
ATOM   4888  CG  ASN A 316       0.338   3.535  -4.036  1.00 98.57           C  
ATOM   4889  ND2 ASN A 316       0.349   2.629  -3.091  1.00 98.57           N  
ATOM   4890 HD21 ASN A 316       1.171   2.050  -2.999  1.00 98.57           H  
ATOM   4891 HD22 ASN A 316      -0.420   2.584  -2.438  1.00 98.57           H  
ATOM   4892  OD1 ASN A 316      -0.633   4.270  -4.192  1.00 98.57           O  
ATOM   4893  N   GLY A 317       2.953   4.588  -8.092  1.00 98.01           N  
ATOM   4894  H   GLY A 317       2.290   4.018  -8.597  1.00 98.01           H  
ATOM   4895  CA  GLY A 317       4.164   4.997  -8.800  1.00 98.01           C  
ATOM   4896  HA2 GLY A 317       4.134   4.606  -9.817  1.00 98.01           H  
ATOM   4897  HA3 GLY A 317       5.033   4.561  -8.308  1.00 98.01           H  
ATOM   4898  C   GLY A 317       4.367   6.518  -8.866  1.00 98.01           C  
ATOM   4899  O   GLY A 317       3.551   7.330  -8.386  1.00 98.01           O  
ATOM   4900  N   ALA A 318       5.457   6.910  -9.516  1.00 97.71           N  
ATOM   4901  H   ALA A 318       6.044   6.195  -9.922  1.00 97.71           H  
ATOM   4902  CA  ALA A 318       5.825   8.289  -9.775  1.00 97.71           C  
ATOM   4903  HA  ALA A 318       5.885   8.808  -8.818  1.00 97.71           H  
ATOM   4904  C   ALA A 318       4.779   8.993 -10.653  1.00 97.71           C  
ATOM   4905  CB  ALA A 318       7.218   8.318 -10.408  1.00 97.71           C  
ATOM   4906  HB1 ALA A 318       7.494   9.341 -10.665  1.00 97.71           H  
ATOM   4907  HB2 ALA A 318       7.949   7.924  -9.702  1.00 97.71           H  
ATOM   4908  HB3 ALA A 318       7.235   7.700 -11.305  1.00 97.71           H  
ATOM   4909  O   ALA A 318       4.420   8.547 -11.749  1.00 97.71           O  
ATOM   4910  N   TRP A 319       4.284  10.135 -10.172  1.00 97.18           N  
ATOM   4911  H   TRP A 319       4.680  10.516  -9.325  1.00 97.18           H  
ATOM   4912  CA  TRP A 319       3.238  10.883 -10.862  1.00 97.18           C  
ATOM   4913  HA  TRP A 319       2.368  10.238 -10.984  1.00 97.18           H  
ATOM   4914  C   TRP A 319       3.676  11.331 -12.255  1.00 97.18           C  
ATOM   4915  CB  TRP A 319       2.779  12.071 -10.030  1.00 97.18           C  
ATOM   4916  HB2 TRP A 319       2.423  11.718  -9.062  1.00 97.18           H  
ATOM   4917  HB3 TRP A 319       3.623  12.737  -9.854  1.00 97.18           H  
ATOM   4918  O   TRP A 319       4.699  11.989 -12.417  1.00 97.18           O  
ATOM   4919  CG  TRP A 319       1.679  12.841 -10.686  1.00 97.18           C  
ATOM   4920  CD1 TRP A 319       1.858  13.902 -11.502  1.00 97.18           C  
ATOM   4921  HD1 TRP A 319       2.822  14.317 -11.759  1.00 97.18           H  
ATOM   4922  CD2 TRP A 319       0.236  12.645 -10.592  1.00 97.18           C  
ATOM   4923  CE2 TRP A 319      -0.403  13.683 -11.336  1.00 97.18           C  
ATOM   4924  CE3 TRP A 319      -0.600  11.697  -9.965  1.00 97.18           C  
ATOM   4925  HE3 TRP A 319      -0.152  10.888  -9.406  1.00 97.18           H  
ATOM   4926  NE1 TRP A 319       0.633  14.420 -11.864  1.00 97.18           N  
ATOM   4927  HE1 TRP A 319       0.531  15.292 -12.362  1.00 97.18           H  
ATOM   4928  CH2 TRP A 319      -2.596  12.842 -10.791  1.00 97.18           C  
ATOM   4929  HH2 TRP A 319      -3.672  12.905 -10.856  1.00 97.18           H  
ATOM   4930  CZ2 TRP A 319      -1.796  13.807 -11.416  1.00 97.18           C  
ATOM   4931  HZ2 TRP A 319      -2.249  14.622 -11.960  1.00 97.18           H  
ATOM   4932  CZ3 TRP A 319      -1.999  11.779 -10.102  1.00 97.18           C  
ATOM   4933  HZ3 TRP A 319      -2.640  11.006  -9.705  1.00 97.18           H  
ATOM   4934  N   GLY A 320       2.875  10.995 -13.268  1.00 96.00           N  
ATOM   4935  H   GLY A 320       2.063  10.428 -13.069  1.00 96.00           H  
ATOM   4936  CA  GLY A 320       3.123  11.412 -14.647  1.00 96.00           C  
ATOM   4937  HA2 GLY A 320       2.248  11.176 -15.252  1.00 96.00           H  
ATOM   4938  HA3 GLY A 320       3.273  12.492 -14.663  1.00 96.00           H
[truncated: 42,291 more chars]
