# Supplementary material for: Nuclear genome of Bulinus truncatus, an intermediate host of the carcinogenic human blood fluke Schistosoma haematobium
Source: Nat Commun. 2022 Feb 21;13:977. doi: 10.1038/s41467-022-28634-9 (PMC8861042; doi:10.1038/s41467-022-28634-9)
Supplement: Supplementary file 6 — Supplementary Data 3 [file 41467_2022_28634_MOESM6_ESM.zip › Supplementary_Data_3/btru_067904-t1.mature.pep.pdb]

ATOM      1  N   MET A   1      45.141  31.355 -15.210  1.00 40.46           N  
ATOM      2  H   MET A   1      45.783  32.112 -15.399  1.00 40.46           H  
ATOM      3  H2  MET A   1      44.672  31.092 -16.065  1.00 40.46           H  
ATOM      4  H3  MET A   1      45.648  30.553 -14.865  1.00 40.46           H  
ATOM      5  CA  MET A   1      44.123  31.773 -14.226  1.00 40.46           C  
ATOM      6  HA  MET A   1      44.587  32.001 -13.267  1.00 40.46           H  
ATOM      7  C   MET A   1      43.205  30.579 -14.039  1.00 40.46           C  
ATOM      8  CB  MET A   1      43.355  33.014 -14.716  1.00 40.46           C  
ATOM      9  HB2 MET A   1      42.954  32.822 -15.712  1.00 40.46           H  
ATOM     10  HB3 MET A   1      42.520  33.210 -14.043  1.00 40.46           H  
ATOM     11  O   MET A   1      42.451  30.267 -14.946  1.00 40.46           O  
ATOM     12  CG  MET A   1      44.243  34.266 -14.770  1.00 40.46           C  
ATOM     13  HG2 MET A   1      44.511  34.553 -13.753  1.00 40.46           H  
ATOM     14  HG3 MET A   1      45.158  34.041 -15.318  1.00 40.46           H  
ATOM     15  SD  MET A   1      43.450  35.674 -15.584  1.00 40.46           S  
ATOM     16  CE  MET A   1      44.767  36.916 -15.479  1.00 40.46           C  
ATOM     17  HE1 MET A   1      45.656  36.560 -16.000  1.00 40.46           H  
ATOM     18  HE2 MET A   1      44.426  37.841 -15.942  1.00 40.46           H  
ATOM     19  HE3 MET A   1      45.007  37.109 -14.433  1.00 40.46           H  
ATOM     20  N   THR A   2      43.396  29.818 -12.967  1.00 40.48           N  
ATOM     21  H   THR A   2      44.027  30.098 -12.229  1.00 40.48           H  
ATOM     22  CA  THR A   2      42.589  28.637 -12.626  1.00 40.48           C  
ATOM     23  HA  THR A   2      42.428  28.018 -13.508  1.00 40.48           H  
ATOM     24  C   THR A   2      41.227  29.110 -12.120  1.00 40.48           C  
ATOM     25  CB  THR A   2      43.324  27.800 -11.557  1.00 40.48           C  
ATOM     26  HB  THR A   2      42.605  27.231 -10.966  1.00 40.48           H  
ATOM     27  O   THR A   2      41.171  29.789 -11.098  1.00 40.48           O  
ATOM     28  CG2 THR A   2      44.308  26.826 -12.205  1.00 40.48           C  
ATOM     29 HG21 THR A   2      45.041  27.367 -12.805  1.00 40.48           H  
ATOM     30 HG22 THR A   2      44.823  26.263 -11.427  1.00 40.48           H  
ATOM     31 HG23 THR A   2      43.764  26.124 -12.836  1.00 40.48           H  
ATOM     32  OG1 THR A   2      44.093  28.639 -10.711  1.00 40.48           O  
ATOM     33  HG1 THR A   2      43.556  28.797  -9.931  1.00 40.48           H  
ATOM     34  N   GLN A   3      40.159  28.835 -12.876  1.00 42.05           N  
ATOM     35  H   GLN A   3      40.273  28.272 -13.706  1.00 42.05           H  
ATOM     36  CA  GLN A   3      38.781  29.107 -12.450  1.00 42.05           C  
ATOM     37  HA  GLN A   3      38.723  30.155 -12.156  1.00 42.05           H  
ATOM     38  C   GLN A   3      38.423  28.241 -11.227  1.00 42.05           C  
ATOM     39  CB  GLN A   3      37.794  28.859 -13.606  1.00 42.05           C  
ATOM     40  HB2 GLN A   3      36.798  28.695 -13.195  1.00 42.05           H  
ATOM     41  HB3 GLN A   3      38.082  27.958 -14.149  1.00 42.05           H  
ATOM     42  O   GLN A   3      38.940  27.125 -11.119  1.00 42.05           O  
ATOM     43  CG  GLN A   3      37.711  30.052 -14.570  1.00 42.05           C  
ATOM     44  HG2 GLN A   3      38.690  30.233 -15.015  1.00 42.05           H  
ATOM     45  HG3 GLN A   3      37.416  30.941 -14.013  1.00 42.05           H  
ATOM     46  CD  GLN A   3      36.708  29.803 -15.694  1.00 42.05           C  
ATOM     47  NE2 GLN A   3      35.673  30.604 -15.827  1.00 42.05           N  
ATOM     48 HE21 GLN A   3      35.452  31.291 -15.120  1.00 42.05           H  
ATOM     49 HE22 GLN A   3      35.000  30.319 -16.524  1.00 42.05           H  
ATOM     50  OE1 GLN A   3      36.851  28.892 -16.487  1.00 42.05           O  
ATOM     51  N   PRO A   4      37.584  28.744 -10.302  1.00 45.87           N  
ATOM     52  CA  PRO A   4      37.165  27.983  -9.135  1.00 45.87           C  
ATOM     53  HA  PRO A   4      38.040  27.599  -8.611  1.00 45.87           H  
ATOM     54  C   PRO A   4      36.295  26.801  -9.577  1.00 45.87           C  
ATOM     55  CB  PRO A   4      36.422  28.965  -8.224  1.00 45.87           C  
ATOM     56  HB2 PRO A   4      37.083  29.284  -7.419  1.00 45.87           H  
ATOM     57  HB3 PRO A   4      35.522  28.516  -7.805  1.00 45.87           H  
ATOM     58  O   PRO A   4      35.537  26.916 -10.539  1.00 45.87           O  
ATOM     59  CG  PRO A   4      36.071  30.169  -9.103  1.00 45.87           C  
ATOM     60  HG2 PRO A   4      36.410  31.090  -8.628  1.00 45.87           H  
ATOM     61  HG3 PRO A   4      34.995  30.212  -9.272  1.00 45.87           H  
ATOM     62  CD  PRO A   4      36.796  29.960 -10.431  1.00 45.87           C  
ATOM     63  HD2 PRO A   4      36.061  29.839 -11.226  1.00 45.87           H  
ATOM     64  HD3 PRO A   4      37.432  30.822 -10.631  1.00 45.87           H  
ATOM     65  N   LEU A   5      36.441  25.663  -8.894  1.00 50.44           N  
ATOM     66  H   LEU A   5      37.053  25.667  -8.091  1.00 50.44           H  
ATOM     67  CA  LEU A   5      35.547  24.516  -9.036  1.00 50.44           C  
ATOM     68  HA  LEU A   5      35.527  24.182 -10.073  1.00 50.44           H  
ATOM     69  C   LEU A   5      34.142  24.979  -8.647  1.00 50.44           C  
ATOM     70  CB  LEU A   5      36.045  23.374  -8.127  1.00 50.44           C  
ATOM     71  HB2 LEU A   5      35.219  22.693  -7.924  1.00 50.44           H  
ATOM     72  HB3 LEU A   5      36.347  23.799  -7.169  1.00 50.44           H  
ATOM     73  O   LEU A   5      33.911  25.306  -7.487  1.00 50.44           O  
ATOM     74  CG  LEU A   5      37.209  22.576  -8.740  1.00 50.44           C  
ATOM     75  HG  LEU A   5      37.857  23.246  -9.305  1.00 50.44           H  
ATOM     76  CD1 LEU A   5      38.054  21.916  -7.650  1.00 50.44           C  
ATOM     77 HD11 LEU A   5      38.474  22.681  -6.997  1.00 50.44           H  
ATOM     78 HD12 LEU A   5      38.867  21.348  -8.103  1.00 50.44           H  
ATOM     79 HD13 LEU A   5      37.432  21.246  -7.057  1.00 50.44           H  
ATOM     80  CD2 LEU A   5      36.691  21.478  -9.673  1.00 50.44           C  
ATOM     81 HD21 LEU A   5      36.071  20.776  -9.115  1.00 50.44           H  
ATOM     82 HD22 LEU A   5      37.529  20.943 -10.119  1.00 50.44           H  
ATOM     83 HD23 LEU A   5      36.092  21.922 -10.468  1.00 50.44           H  
ATOM     84  N   ASP A   6      33.272  25.075  -9.649  1.00 57.39           N  
ATOM     85  H   ASP A   6      33.587  24.866 -10.585  1.00 57.39           H  
ATOM     86  CA  ASP A   6      31.893  25.535  -9.518  1.00 57.39           C  
ATOM     87  HA  ASP A   6      31.909  26.548  -9.115  1.00 57.39           H  
ATOM     88  C   ASP A   6      31.171  24.614  -8.529  1.00 57.39           C  
ATOM     89  CB  ASP A   6      31.249  25.554 -10.923  1.00 57.39           C  
ATOM     90  HB2 ASP A   6      32.035  25.701 -11.664  1.00 57.39           H  
ATOM     91  HB3 ASP A   6      30.796  24.585 -11.130  1.00 57.39           H  
ATOM     92  O   ASP A   6      31.097  23.390  -8.723  1.00 57.39           O  
ATOM     93  CG  ASP A   6      30.215  26.663 -11.168  1.00 57.39           C  
ATOM     94  OD1 ASP A   6      30.160  27.618 -10.363  1.00 57.39           O  
ATOM     95  OD2 ASP A   6      29.580  26.601 -12.248  1.00 57.39           O  
ATOM     96  N   ASP A   7      30.728  25.190  -7.413  1.00 70.13           N  
ATOM     97  H   ASP A   7      30.755  26.197  -7.343  1.00 70.13           H  
ATOM     98  CA  ASP A   7      29.863  24.467  -6.500  1.00 70.13           C  
ATOM     99  HA  ASP A   7      30.363  23.514  -6.327  1.00 70.13           H  
ATOM    100  C   ASP A   7      28.522  24.215  -7.202  1.00 70.13           C  
ATOM    101  CB  ASP A   7      29.741  25.163  -5.138  1.00 70.13           C  
ATOM    102  HB2 ASP A   7      30.708  25.591  -4.874  1.00 70.13           H  
ATOM    103  HB3 ASP A   7      29.014  25.973  -5.206  1.00 70.13           H  
ATOM    104  O   ASP A   7      28.124  24.994  -8.071  1.00 70.13           O  
ATOM    105  CG  ASP A   7      29.338  24.186  -4.023  1.00 70.13           C  
ATOM    106  OD1 ASP A   7      29.250  22.957  -4.311  1.00 70.13           O  
ATOM    107  OD2 ASP A   7      29.225  24.663  -2.876  1.00 70.13           O  
ATOM    108  N   CYS A   8      27.844  23.105  -6.908  1.00 76.44           N  
ATOM    109  H   CYS A   8      28.079  22.620  -6.054  1.00 76.44           H  
ATOM    110  CA  CYS A   8      26.546  22.873  -7.533  1.00 76.44           C  
ATOM    111  HA  CYS A   8      26.663  22.919  -8.615  1.00 76.44           H  
ATOM    112  C   CYS A   8      25.606  24.006  -7.090  1.00 76.44           C  
ATOM    113  CB  CYS A   8      25.990  21.490  -7.157  1.00 76.44           C  
ATOM    114  HB2 CYS A   8      24.996  21.392  -7.594  1.00 76.44           H  
ATOM    115  HB3 CYS A   8      25.858  21.469  -6.076  1.00 76.44           H  
ATOM    116  O   CYS A   8      25.442  24.216  -5.893  1.00 76.44           O  
ATOM    117  SG  CYS A   8      26.968  20.031  -7.637  1.00 76.44           S  
ATOM    118  N   ASP A   9      25.017  24.732  -8.045  1.00 83.88           N  
ATOM    119  H   ASP A   9      25.365  24.648  -8.990  1.00 83.88           H  
ATOM    120  CA  ASP A   9      23.996  25.753  -7.769  1.00 83.88           C  
ATOM    121  HA  ASP A   9      24.458  26.585  -7.238  1.00 83.88           H  
ATOM    122  C   ASP A   9      22.871  25.197  -6.871  1.00 83.88           C  
ATOM    123  CB  ASP A   9      23.447  26.268  -9.112  1.00 83.88           C  
ATOM    124  HB2 ASP A   9      24.242  26.787  -9.647  1.00 83.88           H  
ATOM    125  HB3 ASP A   9      23.140  25.413  -9.715  1.00 83.88           H  
ATOM    126  O   ASP A   9      22.602  23.995  -6.894  1.00 83.88           O  
ATOM    127  CG  ASP A   9      22.254  27.213  -8.947  1.00 83.88           C  
ATOM    128  OD1 ASP A   9      22.364  28.157  -8.139  1.00 83.88           O  
ATOM    129  OD2 ASP A   9      21.223  26.949  -9.611  1.00 83.88           O  
ATOM    130  N   ASP A  10      22.162  26.061  -6.137  1.00 82.88           N  
ATOM    131  H   ASP A  10      22.372  27.043  -6.250  1.00 82.88           H  
ATOM    132  CA  ASP A  10      21.138  25.698  -5.142  1.00 82.88           C  
ATOM    133  HA  ASP A  10      21.612  25.103  -4.362  1.00 82.88           H  
ATOM    134  C   ASP A  10      19.980  24.858  -5.712  1.00 82.88           C  
ATOM    135  CB  ASP A  10      20.548  26.975  -4.512  1.00 82.88           C  
ATOM    136  HB2 ASP A  10      20.312  27.687  -5.303  1.00 82.88           H  
ATOM    137  HB3 ASP A  10      19.612  26.722  -4.013  1.00 82.88           H  
ATOM    138  O   ASP A  10      19.195  24.278  -4.962  1.00 82.88           O  
ATOM    139  CG  ASP A  10      21.438  27.644  -3.461  1.00 82.88           C  
ATOM    140  OD1 ASP A  10      22.271  26.933  -2.860  1.00 82.88           O  
ATOM    141  OD2 ASP A  10      21.206  28.848  -3.206  1.00 82.88           O  
ATOM    142  N   THR A  11      19.851  24.767  -7.032  1.00 81.55           N  
ATOM    143  H   THR A  11      20.521  25.280  -7.586  1.00 81.55           H  
ATOM    144  CA  THR A  11      18.867  23.928  -7.733  1.00 81.55           C  
ATOM    145  HA  THR A  11      17.969  23.845  -7.120  1.00 81.55           H  
ATOM    146  C   THR A  11      19.346  22.495  -7.996  1.00 81.55           C  
ATOM    147  CB  THR A  11      18.465  24.598  -9.052  1.00 81.55           C  
ATOM    148  HB  THR A  11      17.731  23.965  -9.551  1.00 81.55           H  
ATOM    149  O   THR A  11      18.590  21.657  -8.491  1.00 81.55           O  
ATOM    150  CG2 THR A  11      17.833  25.971  -8.819  1.00 81.55           C  
ATOM    151 HG21 THR A  11      16.987  25.874  -8.138  1.00 81.55           H  
ATOM    152 HG22 THR A  11      18.562  26.662  -8.395  1.00 81.55           H  
ATOM    153 HG23 THR A  11      17.481  26.370  -9.770  1.00 81.55           H  
ATOM    154  OG1 THR A  11      19.576  24.767  -9.916  1.00 81.55           O  
ATOM    155  HG1 THR A  11      20.019  25.593  -9.706  1.00 81.55           H  
ATOM    156  N   LYS A  12      20.605  22.186  -7.676  1.00 89.47           N  
ATOM    157  H   LYS A  12      21.170  22.900  -7.240  1.00 89.47           H  
ATOM    158  CA  LYS A  12      21.261  20.915  -7.984  1.00 89.47           C  
ATOM    159  HA  LYS A  12      20.546  20.254  -8.473  1.00 89.47           H  
ATOM    160  C   LYS A  12      21.718  20.191  -6.724  1.00 89.47           C  
ATOM    161  CB  LYS A  12      22.426  21.161  -8.947  1.00 89.47           C  
ATOM    162  HB2 LYS A  12      23.096  21.902  -8.512  1.00 89.47           H  
ATOM    163  HB3 LYS A  12      22.973  20.228  -9.078  1.00 89.47           H  
ATOM    164  O   LYS A  12      21.975  20.796  -5.687  1.00 89.47           O  
ATOM    165  CG  LYS A  12      21.943  21.661 -10.314  1.00 89.47           C  
ATOM    166  HG2 LYS A  12      21.476  22.639 -10.196  1.00 89.47           H  
ATOM    167  HG3 LYS A  12      21.216  20.963 -10.728  1.00 89.47           H  
ATOM    168  CD  LYS A  12      23.132  21.786 -11.265  1.00 89.47           C  
ATOM    169  HD2 LYS A  12      23.518  20.790 -11.484  1.00 89.47           H  
ATOM    170  HD3 LYS A  12      23.907  22.381 -10.782  1.00 89.47           H  
ATOM    171  CE  LYS A  12      22.690  22.468 -12.556  1.00 89.47           C  
ATOM    172  HE2 LYS A  12      22.217  23.414 -12.293  1.00 89.47           H  
ATOM    173  HE3 LYS A  12      21.945  21.841 -13.046  1.00 89.47           H  
ATOM    174  NZ  LYS A  12      23.859  22.701 -13.437  1.00 89.47           N  
ATOM    175  HZ1 LYS A  12      24.296  21.822 -13.675  1.00 89.47           H  
ATOM    176  HZ2 LYS A  12      23.581  23.192 -14.275  1.00 89.47           H  
ATOM    177  HZ3 LYS A  12      24.534  23.269 -12.946  1.00 89.47           H  
ATOM    178  N   TRP A  13      21.818  18.873  -6.828  1.00 88.56           N  
ATOM    179  H   TRP A  13      21.610  18.455  -7.723  1.00 88.56           H  
ATOM    180  CA  TRP A  13      22.393  18.011  -5.809  1.00 88.56           C  
ATOM    181  HA  TRP A  13      22.668  18.613  -4.943  1.00 88.56           H  
ATOM    182  C   TRP A  13      23.674  17.359  -6.334  1.00 88.56           C  
ATOM    183  CB  TRP A  13      21.360  16.990  -5.339  1.00 88.56           C  
ATOM    184  HB2 TRP A  13      21.105  16.319  -6.160  1.00 88.56           H  
ATOM    185  HB3 TRP A  13      20.450  17.505  -5.029  1.00 88.56           H  
ATOM    186  O   TRP A  13      23.778  17.042  -7.519  1.00 88.56           O  
ATOM    187  CG  TRP A  13      21.865  16.194  -4.189  1.00 88.56           C  
ATOM    188  CD1 TRP A  13      21.843  16.575  -2.893  1.00 88.56           C  
ATOM    189  HD1 TRP A  13      21.422  17.500  -2.528  1.00 88.56           H  
ATOM    190  CD2 TRP A  13      22.546  14.907  -4.226  1.00 88.56           C  
ATOM    191  CE2 TRP A  13      22.923  14.564  -2.895  1.00 88.56           C  
ATOM    192  CE3 TRP A  13      22.837  13.975  -5.241  1.00 88.56           C  
ATOM    193  HE3 TRP A  13      22.551  14.185  -6.261  1.00 88.56           H  
ATOM    194  NE1 TRP A  13      22.504  15.633  -2.133  1.00 88.56           N  
ATOM    195  HE1 TRP A  13      22.674  15.722  -1.141  1.00 88.56           H  
ATOM    196  CH2 TRP A  13      23.780  12.424  -3.606  1.00 88.56           C  
ATOM    197  HH2 TRP A  13      24.217  11.462  -3.381  1.00 88.56           H  
ATOM    198  CZ2 TRP A  13      23.540  13.348  -2.578  1.00 88.56           C  
ATOM    199  HZ2 TRP A  13      23.803  13.106  -1.559  1.00 88.56           H  
ATOM    200  CZ3 TRP A  13      23.428  12.739  -4.928  1.00 88.56           C  
ATOM    201  HZ3 TRP A  13      23.581  12.003  -5.703  1.00 88.56           H  
ATOM    202  N   ARG A  14      24.677  17.205  -5.468  1.00 91.03           N  
ATOM    203  H   ARG A  14      24.491  17.378  -4.490  1.00 91.03           H  
ATOM    204  CA  ARG A  14      26.002  16.695  -5.832  1.00 91.03           C  
ATOM    205  HA  ARG A  14      26.155  16.818  -6.905  1.00 91.03           H  
ATOM    206  C   ARG A  14      26.100  15.201  -5.518  1.00 91.03           C  
ATOM    207  CB  ARG A  14      27.074  17.516  -5.092  1.00 91.03           C  
ATOM    208  HB2 ARG A  14      26.894  18.580  -5.250  1.00 91.03           H  
ATOM    209  HB3 ARG A  14      26.992  17.325  -4.023  1.00 91.03           H  
ATOM    210  O   ARG A  14      26.142  14.833  -4.350  1.00 91.03           O  
ATOM    211  CG  ARG A  14      28.495  17.166  -5.558  1.00 91.03           C  
ATOM    212  HG2 ARG A  14      28.647  16.094  -5.428  1.00 91.03           H  
ATOM    213  HG3 ARG A  14      28.614  17.407  -6.614  1.00 91.03           H  
ATOM    214  CD  ARG A  14      29.573  17.873  -4.725  1.00 91.03           C  
ATOM    215  HD2 ARG A  14      30.532  17.386  -4.903  1.00 91.03           H  
ATOM    216  HD3 ARG A  14      29.341  17.741  -3.668  1.00 91.03           H  
ATOM    217  NE  ARG A  14      29.682  19.315  -5.025  1.00 91.03           N  
ATOM    218  HE  ARG A  14      29.189  19.957  -4.420  1.00 91.03           H  
ATOM    219  NH1 ARG A  14      31.067  19.170  -6.852  1.00 91.03           N  
ATOM    220 HH11 ARG A  14      31.473  19.625  -7.657  1.00 91.03           H  
ATOM    221 HH12 ARG A  14      31.092  18.168  -6.732  1.00 91.03           H  
ATOM    222  NH2 ARG A  14      30.361  21.158  -6.141  1.00 91.03           N  
ATOM    223 HH21 ARG A  14      29.928  21.729  -5.429  1.00 91.03           H  
ATOM    224 HH22 ARG A  14      30.773  21.619  -6.940  1.00 91.03           H  
ATOM    225  CZ  ARG A  14      30.368  19.870  -6.004  1.00 91.03           C  
ATOM    226  N   CYS A  15      26.236  14.382  -6.556  1.00 91.73           N  
ATOM    227  H   CYS A  15      26.162  14.772  -7.484  1.00 91.73           H  
ATOM    228  CA  CYS A  15      26.611  12.972  -6.458  1.00 91.73           C  
ATOM    229  HA  CYS A  15      25.850  12.419  -5.907  1.00 91.73           H  
ATOM    230  C   CYS A  15      27.970  12.790  -5.753  1.00 91.73           C  
ATOM    231  CB  CYS A  15      26.712  12.419  -7.881  1.00 91.73           C  
ATOM    232  HB2 CYS A  15      27.029  11.377  -7.843  1.00 91.73           H  
ATOM    233  HB3 CYS A  15      27.486  13.001  -8.381  1.00 91.73           H  
ATOM    234  O   CYS A  15      28.823  13.683  -5.772  1.00 91.73           O  
ATOM    235  SG  CYS A  15      25.243  12.533  -8.923  1.00 91.73           S  
ATOM    236  N   THR A  16      28.243  11.596  -5.224  1.00 90.91           N  
ATOM    237  H   THR A  16      27.538  10.878  -5.311  1.00 90.91           H  
ATOM    238  CA  THR A  16      29.524  11.259  -4.566  1.00 90.91           C  
ATOM    239  HA  THR A  16      29.684  11.968  -3.754  1.00 90.91           H  
ATOM    240  C   THR A  16      30.724  11.396  -5.518  1.00 90.91           C  
ATOM    241  CB  THR A  16      29.462   9.854  -3.942  1.00 90.91           C  
ATOM    242  HB  THR A  16      29.241   9.101  -4.699  1.00 90.91           H  
ATOM    243  O   THR A  16      31.809  11.815  -5.113  1.00 90.91           O  
ATOM    244  CG2 THR A  16      30.745   9.456  -3.214  1.00 90.91           C  
ATOM    245 HG21 THR A  16      30.569   8.545  -2.642  1.00 90.91           H  
ATOM    246 HG22 THR A  16      31.536   9.266  -3.939  1.00 90.91           H  
ATOM    247 HG23 THR A  16      31.049  10.254  -2.537  1.00 90.91           H  
ATOM    248  OG1 THR A  16      28.442   9.822  -2.974  1.00 90.91           O  
ATOM    249  HG1 THR A  16      27.624  10.092  -3.396  1.00 90.91           H  
ATOM    250  N   ASN A  17      30.531  11.151  -6.814  1.00 88.81           N  
ATOM    251  H   ASN A  17      29.688  10.647  -7.050  1.00 88.81           H  
ATOM    252  CA  ASN A  17      31.516  11.373  -7.877  1.00 88.81           C  
ATOM    253  HA  ASN A  17      32.481  11.036  -7.498  1.00 88.81           H  
ATOM    254  C   ASN A  17      31.704  12.855  -8.293  1.00 88.81           C  
ATOM    255  CB  ASN A  17      31.147  10.485  -9.082  1.00 88.81           C  
ATOM    256  HB2 ASN A  17      30.974   9.462  -8.749  1.00 88.81           H  
ATOM    257  HB3 ASN A  17      31.977  10.482  -9.789  1.00 88.81           H  
ATOM    258  O   ASN A  17      32.426  13.120  -9.255  1.00 88.81           O  
ATOM    259  CG  ASN A  17      29.911  10.986  -9.807  1.00 88.81           C  
ATOM    260  ND2 ASN A  17      29.533  10.412 -10.915  1.00 88.81           N  
ATOM    261 HD21 ASN A  17      29.983   9.592 -11.295  1.00 88.81           H  
ATOM    262 HD22 ASN A  17      28.692  10.795 -11.323  1.00 88.81           H  
ATOM    263  OD1 ASN A  17      29.276  11.954  -9.439  1.00 88.81           O  
ATOM    264  N   ASN A  18      31.085  13.812  -7.590  1.00 87.83           N  
ATOM    265  H   ASN A  18      30.492  13.504  -6.833  1.00 87.83           H  
ATOM    266  CA  ASN A  18      31.086  15.257  -7.860  1.00 87.83           C  
ATOM    267  HA  ASN A  18      30.535  15.696  -7.029  1.00 87.83           H  
ATOM    268  C   ASN A  18      30.314  15.728  -9.106  1.00 87.83           C  
ATOM    269  CB  ASN A  18      32.514  15.836  -7.800  1.00 87.83           C  
ATOM    270  HB2 ASN A  18      33.135  15.406  -8.585  1.00 87.83           H  
ATOM    271  HB3 ASN A  18      32.482  16.912  -7.971  1.00 87.83           H  
ATOM    272  O   ASN A  18      30.456  16.889  -9.498  1.00 87.83           O  
ATOM    273  CG  ASN A  18      33.151  15.623  -6.452  1.00 87.83           C  
ATOM    274  ND2 ASN A  18      34.117  14.744  -6.348  1.00 87.83           N  
ATOM    275 HD21 ASN A  18      34.378  14.516  -5.399  1.00 87.83           H  
ATOM    276 HD22 ASN A  18      34.292  14.121  -7.124  1.00 87.83           H  
ATOM    277  OD1 ASN A  18      32.778  16.256  -5.484  1.00 87.83           O  
ATOM    278  N   VAL A  19      29.485  14.879  -9.715  1.00 89.80           N  
ATOM    279  H   VAL A  19      29.403  13.938  -9.357  1.00 89.80           H  
ATOM    280  CA  VAL A  19      28.546  15.297 -10.766  1.00 89.80           C  
ATOM    281  HA  VAL A  19      29.038  16.037 -11.396  1.00 89.80           H  
ATOM    282  C   VAL A  19      27.327  15.966 -10.124  1.00 89.80           C  
ATOM    283  CB  VAL A  19      28.156  14.106 -11.664  1.00 89.80           C  
ATOM    284  HB  VAL A  19      27.728  13.311 -11.054  1.00 89.80           H  
ATOM    285  O   VAL A  19      26.805  15.481  -9.127  1.00 89.80           O  
ATOM    286  CG1 VAL A  19      27.128  14.493 -12.735  1.00 89.80           C  
ATOM    287 HG11 VAL A  19      26.183  14.766 -12.264  1.00 89.80           H  
ATOM    288 HG12 VAL A  19      26.931  13.638 -13.382  1.00 89.80           H  
ATOM    289 HG13 VAL A  19      27.492  15.326 -13.335  1.00 89.80           H  
ATOM    290  CG2 VAL A  19      29.396  13.569 -12.400  1.00 89.80           C  
ATOM    291 HG21 VAL A  19      30.151  13.246 -11.683  1.00 89.80           H  
ATOM    292 HG22 VAL A  19      29.116  12.712 -13.013  1.00 89.80           H  
ATOM    293 HG23 VAL A  19      29.820  14.346 -13.035  1.00 89.80           H  
ATOM    294  N   CYS A  20      26.872  17.089 -10.683  1.00 91.92           N  
ATOM    295  H   CYS A  20      27.345  17.460 -11.495  1.00 91.92           H  
ATOM    296  CA  CYS A  20      25.655  17.758 -10.224  1.00 91.92           C  
ATOM    297  HA  CYS A  20      25.505  17.546  -9.165  1.00 91.92           H  
ATOM    298  C   CYS A  20      24.441  17.250 -11.013  1.00 91.92           C  
ATOM    299  CB  CYS A  20      25.781  19.279 -10.375  1.00 91.92           C  
ATOM    300  HB2 CYS A  20      25.778  19.510 -11.440  1.00 91.92           H  
ATOM    301  HB3 CYS A  20      24.893  19.728  -9.930  1.00 91.92           H  
ATOM    302  O   CYS A  20      24.377  17.450 -12.230  1.00 91.92           O  
ATOM    303  SG  CYS A  20      27.225  20.098  -9.651  1.00 91.92           S  
ATOM    304  N   ILE A  21      23.466  16.678 -10.316  1.00 90.04           N  
ATOM    305  H   ILE A  21      23.594  16.575  -9.319  1.00 90.04           H  
ATOM    306  CA  ILE A  21      22.140  16.335 -10.839  1.00 90.04           C  
ATOM    307  HA  ILE A  21      22.150  16.406 -11.927  1.00 90.04           H  
ATOM    308  C   ILE A  21      21.104  17.344 -10.346  1.00 90.04           C  
ATOM    309  CB  ILE A  21      21.761  14.882 -10.490  1.00 90.04           C  
ATOM    310  HB  ILE A  21      20.751  14.705 -10.858  1.00 90.04           H  
ATOM    311  O   ILE A  21      21.410  18.223  -9.540  1.00 90.04           O  
ATOM    312  CG1 ILE A  21      21.750  14.631  -8.969  1.00 90.04           C  
ATOM    313 HG12 ILE A  21      22.768  14.646  -8.581  1.00 90.04           H  
ATOM    314 HG13 ILE A  21      21.174  15.413  -8.474  1.00 90.04           H  
ATOM    315  CG2 ILE A  21      22.702  13.927 -11.245  1.00 90.04           C  
ATOM    316 HG21 ILE A  21      22.655  14.121 -12.317  1.00 90.04           H  
ATOM    317 HG22 ILE A  21      23.728  14.040 -10.895  1.00 90.04           H  
ATOM    318 HG23 ILE A  21      22.390  12.895 -11.084  1.00 90.04           H  
ATOM    319  CD1 ILE A  21      21.102  13.290  -8.618  1.00 90.04           C  
ATOM    320 HD11 ILE A  21      20.121  13.210  -9.087  1.00 90.04           H  
ATOM    321 HD12 ILE A  21      20.971  13.214  -7.539  1.00 90.04           H  
ATOM    322 HD13 ILE A  21      21.719  12.463  -8.970  1.00 90.04           H  
ATOM    323  N   ARG A  22      19.879  17.276 -10.858  1.00 87.64           N  
ATOM    324  H   ARG A  22      19.638  16.458 -11.398  1.00 87.64           H  
ATOM    325  CA  ARG A  22      18.780  18.096 -10.338  1.00 87.64           C  
ATOM    326  HA  ARG A  22      19.089  19.137 -10.239  1.00 87.64           H  
ATOM    327  C   ARG A  22      18.393  17.619  -8.939  1.00 87.64           C  
ATOM    328  CB  ARG A  22      17.606  18.003 -11.308  1.00 87.64           C  
ATOM    329  HB2 ARG A  22      16.731  18.444 -10.831  1.00 87.64           H  
ATOM    330  HB3 ARG A  22      17.381  16.960 -11.530  1.00 87.64           H  
ATOM    331  O   ARG A  22      18.469  16.426  -8.675  1.00 87.64           O  
ATOM    332  CG  ARG A  22      17.902  18.774 -12.594  1.00 87.64           C  
ATOM    333  HG2 ARG A  22      18.187  19.795 -12.340  1.00 87.64           H  
ATOM    334  HG3 ARG A  22      18.712  18.292 -13.140  1.00 87.64           H  
ATOM    335  CD  ARG A  22      16.648  18.805 -13.460  1.00 87.64           C  
ATOM    336  HD2 ARG A  22      15.825  19.192 -12.859  1.00 87.64           H  
ATOM    337  HD3 ARG A  22      16.410  17.785 -13.763  1.00 87.64           H  
ATOM    338  NE  ARG A  22      16.851  19.662 -14.642  1.00 87.64           N  
ATOM    339  HE  ARG A  22      17.766  20.080 -14.737  1.00 87.64           H  
ATOM    340  NH1 ARG A  22      14.735  19.428 -15.466  1.00 87.64           N  
ATOM    341 HH11 ARG A  22      14.541  18.832 -14.673  1.00 87.64           H  
ATOM    342 HH12 ARG A  22      14.002  19.641 -16.127  1.00 87.64           H  
ATOM    343  NH2 ARG A  22      16.199  20.740 -16.537  1.00 87.64           N  
ATOM    344 HH21 ARG A  22      17.114  21.163 -16.596  1.00 87.64           H  
ATOM    345 HH22 ARG A  22      15.475  20.944 -17.212  1.00 87.64           H  
ATOM    346  CZ  ARG A  22      15.931  19.939 -15.542  1.00 87.64           C  
ATOM    347  N   LYS A  23      18.001  18.526  -8.036  1.00 87.70           N  
ATOM    348  H   LYS A  23      17.902  19.491  -8.319  1.00 87.70           H  
ATOM    349  CA  LYS A  23      17.565  18.127  -6.683  1.00 87.70           C  
ATOM    350  HA  LYS A  23      18.355  17.550  -6.201  1.00 87.70           H  
ATOM    351  C   LYS A  23      16.367  17.181  -6.715  1.00 87.70           C  
ATOM    352  CB  LYS A  23      17.225  19.354  -5.825  1.00 87.70           C  
ATOM    353  HB2 LYS A  23      16.573  19.044  -5.009  1.00 87.70           H  
ATOM    354  HB3 LYS A  23      16.693  20.093  -6.424  1.00 87.70           H  
ATOM    355  O   LYS A  23      16.265  16.332  -5.844  1.00 87.70           O  
ATOM    356  CG  LYS A  23      18.486  19.970  -5.214  1.00 87.70           C  
ATOM    357  HG2 LYS A  23      19.002  19.209  -4.629  1.00 87.70           H  
ATOM    358  HG3 LYS A  23      19.140  20.314  -6.015  1.00 87.70           H  
ATOM    359  CD  LYS A  23      18.147  21.148  -4.298  1.00 87.70           C  
ATOM    360  HD2 LYS A  23      17.407  20.836  -3.562  1.00 87.70           H  
ATOM    361  HD3 LYS A  23      17.738  21.960  -4.900  1.00 87.70           H  
ATOM    362  CE  LYS A  23      19.423  21.608  -3.584  1.00 87.70           C  
ATOM    363  HE2 LYS A  23      20.175  21.844  -4.338  1.00 87.70           H  
ATOM    364  HE3 LYS A  23      19.805  20.786  -2.979  1.00 87.70           H  
ATOM    365  NZ  LYS A  23      19.176  22.802  -2.742  1.00 87.70           N  
ATOM    366  HZ1 LYS A  23      20.024  23.090  -2.274  1.00 87.70           H  
ATOM    367  HZ2 LYS A  23      18.432  22.648  -2.076  1.00 87.70           H  
ATOM    368  HZ3 LYS A  23      18.927  23.560  -3.360  1.00 87.70           H  
ATOM    369  N   GLU A  24      15.510  17.305  -7.727  1.00 84.84           N  
ATOM    370  H   GLU A  24      15.640  18.052  -8.395  1.00 84.84           H  
ATOM    371  CA  GLU A  24      14.354  16.427  -7.926  1.00 84.84           C  
ATOM    372  HA  GLU A  24      13.816  16.331  -6.984  1.00 84.84           H  
ATOM    373  C   GLU A  24      14.730  14.996  -8.350  1.00 84.84           C  
ATOM    374  CB  GLU A  24      13.401  17.042  -8.969  1.00 84.84           C  
ATOM    375  HB2 GLU A  24      12.513  16.412  -9.016  1.00 84.84           H  
ATOM    376  HB3 GLU A  24      13.864  17.011  -9.956  1.00 84.84           H  
ATOM    377  O   GLU A  24      13.843  14.160  -8.420  1.00 84.84           O  
ATOM    378  CG  GLU A  24      12.917  18.475  -8.662  1.00 84.84           C  
ATOM    379  HG2 GLU A  24      12.653  18.539  -7.606  1.00 84.84           H  
ATOM    380  HG3 GLU A  24      12.007  18.646  -9.236  1.00 84.84           H  
ATOM    381  CD  GLU A  24      13.912  19.596  -9.020  1.00 84.84           C  
ATOM    382  OE1 GLU A  24      13.694  20.744  -8.576  1.00 84.84           O  
ATOM    383  OE2 GLU A  24      14.884  19.337  -9.767  1.00 84.84           O  
ATOM    384  N   TRP A  25      16.006  14.729  -8.654  1.00 89.77           N  
ATOM    385  H   TRP A  25      16.688  15.469  -8.570  1.00 89.77           H  
ATOM    386  CA  TRP A  25      16.542  13.403  -9.012  1.00 89.77           C  
ATOM    387  HA  TRP A  25      15.730  12.726  -9.279  1.00 89.77           H  
ATOM    388  C   TRP A  25      17.281  12.741  -7.843  1.00 89.77           C  
ATOM    389  CB  TRP A  25      17.469  13.534 -10.227  1.00 89.77           C  
ATOM    390  HB2 TRP A  25      17.851  12.542 -10.466  1.00 89.77           H  
ATOM    391  HB3 TRP A  25      18.319  14.159  -9.953  1.00 89.77           H  
ATOM    392  O   TRP A  25      18.075  11.831  -8.019  1.00 89.77           O  
ATOM    393  CG  TRP A  25      16.890  14.087 -11.488  1.00 89.77           C  
ATOM    394  CD1 TRP A  25      15.580  14.297 -11.738  1.00 89.77           C  
ATOM    395  HD1 TRP A  25      14.793  14.039 -11.044  1.00 89.77           H  
ATOM    396  CD2 TRP A  25      17.578  14.327 -12.746  1.00 89.77           C  
ATOM    397  CE2 TRP A  25      16.616  14.734 -13.716  1.00 89.77           C  
ATOM    398  CE3 TRP A  25      18.908  14.167 -13.185  1.00 89.77           C  
ATOM    399  HE3 TRP A  25      19.618  13.733 -12.497  1.00 89.77           H  
ATOM    400  NE1 TRP A  25      15.411  14.706 -13.044  1.00 89.77           N  
ATOM    401  HE1 TRP A  25      14.500  14.655 -13.475  1.00 89.77           H  
ATOM    402  CH2 TRP A  25      18.303  14.830 -15.453  1.00 89.77           C  
ATOM    403  HH2 TRP A  25      18.579  14.951 -16.490  1.00 89.77           H  
ATOM    404  CZ2 TRP A  25      16.965  14.996 -15.051  1.00 89.77           C  
ATOM    405  HZ2 TRP A  25      16.196  15.239 -15.770  1.00 89.77           H  
ATOM    406  CZ3 TRP A  25      19.271  14.413 -14.521  1.00 89.77           C  
ATOM    407  HZ3 TRP A  25      20.279  14.195 -14.841  1.00 89.77           H  
ATOM    408  N   ARG A  26      17.125  13.275  -6.630  1.00 90.08           N  
ATOM    409  H   ARG A  26      16.416  13.987  -6.530  1.00 90.08           H  
ATOM    410  CA  ARG A  26      17.627  12.649  -5.410  1.00 90.08           C  
ATOM    411  HA  ARG A  26      18.453  11.977  -5.641  1.00 90.08           H  
ATOM    412  C   ARG A  26      16.490  11.811  -4.838  1.00 90.08           C  
ATOM    413  CB  ARG A  26      18.074  13.760  -4.444  1.00 90.08           C  
ATOM    414  HB2 ARG A  26      18.844  14.368  -4.919  1.00 90.08           H  
ATOM    415  HB3 ARG A  26      17.218  14.405  -4.246  1.00 90.08           H  
ATOM    416  O   ARG A  26      15.471  12.403  -4.492  1.00 90.08           O  
ATOM    417  CG  ARG A  26      18.585  13.242  -3.095  1.00 90.08           C  
ATOM    418  HG2 ARG A  26      17.931  12.453  -2.724  1.00 90.08           H  
ATOM    419  HG3 ARG A  26      18.571  14.073  -2.390  1.00 90.08           H  
ATOM    420  CD  ARG A  26      20.017  12.729  -3.201  1.00 90.08           C  
ATOM    421  HD2 ARG A  26      20.669  13.579  -3.402  1.00 90.08           H  
ATOM    422  HD3 ARG A  26      20.075  12.054  -4.054  1.00 90.08           H  
ATOM    423  NE  ARG A  26      20.459  11.993  -2.004  1.00 90.08           N  
ATOM    424  HE  ARG A  26      20.406  10.989  -2.106  1.00 90.08           H  
ATOM    425  NH1 ARG A  26      20.895  13.730  -0.557  1.00 90.08           N  
ATOM    426 HH11 ARG A  26      20.578  14.345  -1.293  1.00 90.08           H  
ATOM    427 HH12 ARG A  26      21.019  14.022   0.402  1.00 90.08           H  
ATOM    428  NH2 ARG A  26      21.207  11.621   0.104  1.00 90.08           N  
ATOM    429 HH21 ARG A  26      21.088  10.634  -0.075  1.00 90.08           H  
ATOM    430 HH22 ARG A  26      21.400  11.920   1.049  1.00 90.08           H  
ATOM    431  CZ  ARG A  26      20.860  12.454  -0.834  1.00 90.08           C  
ATOM    432  N   CYS A  27      16.705  10.510  -4.651  1.00 89.02           N  
ATOM    433  H   CYS A  27      17.477  10.064  -5.126  1.00 89.02           H  
ATOM    434  CA  CYS A  27      15.717   9.597  -4.074  1.00 89.02           C  
ATOM    435  HA  CYS A  27      16.173   8.606  -4.081  1.00 89.02           H  
ATOM    436  C   CYS A  27      14.443   9.445  -4.922  1.00 89.02           C  
ATOM    437  CB  CYS A  27      15.443   9.974  -2.608  1.00 89.02           C  
ATOM    438  HB2 CYS A  27      14.723   9.261  -2.205  1.00 89.02           H  
ATOM    439  HB3 CYS A  27      14.977  10.959  -2.575  1.00 89.02           H  
ATOM    440  O   CYS A  27      13.359   9.210  -4.386  1.00 89.02           O  
ATOM    441  SG  CYS A  27      16.896   9.974  -1.532  1.00 89.02           S  
ATOM    442  N   ASP A  28      14.556   9.578  -6.245  1.00 84.23           N  
ATOM    443  H   ASP A  28      15.481   9.594  -6.650  1.00 84.23           H  
ATOM    444  CA  ASP A  28      13.415   9.469  -7.161  1.00 84.23           C  
ATOM    445  HA  ASP A  28      12.517   9.720  -6.597  1.00 84.23           H  
ATOM    446  C   ASP A  28      13.187   8.034  -7.683  1.00 84.23           C  
ATOM    447  CB  ASP A  28      13.523  10.532  -8.266  1.00 84.23           C  
ATOM    448  HB2 ASP A  28      13.818  11.481  -7.818  1.00 84.23           H  
ATOM    449  HB3 ASP A  28      12.530  10.669  -8.694  1.00 84.23           H  
ATOM    450  O   ASP A  28      12.237   7.776  -8.430  1.00 84.23           O  
ATOM    451  CG  ASP A  28      14.487  10.191  -9.402  1.00 84.23           C  
ATOM    452  OD1 ASP A  28      15.235   9.203  -9.259  1.00 84.23           O  
ATOM    453  OD2 ASP A  28      14.389  10.905 -10.430  1.00 84.23           O  
ATOM    454  N   GLY A  29      14.023   7.087  -7.246  1.00 82.45           N  
ATOM    455  H   GLY A  29      14.810   7.376  -6.683  1.00 82.45           H  
ATOM    456  CA  GLY A  29      13.996   5.680  -7.627  1.00 82.45           C  
ATOM    457  HA2 GLY A  29      12.966   5.373  -7.809  1.00 82.45           H  
ATOM    458  HA3 GLY A  29      14.398   5.098  -6.798  1.00 82.45           H  
ATOM    459  C   GLY A  29      14.821   5.351  -8.873  1.00 82.45           C  
ATOM    460  O   GLY A  29      14.859   4.179  -9.268  1.00 82.45           O  
ATOM    461  N   PHE A  30      15.475   6.333  -9.501  1.00 86.18           N  
ATOM    462  H   PHE A  30      15.425   7.274  -9.138  1.00 86.18           H  
ATOM    463  CA  PHE A  30      16.279   6.154 -10.705  1.00 86.18           C  
ATOM    464  HA  PHE A  30      16.211   5.110 -11.012  1.00 86.18           H  
ATOM    465  C   PHE A  30      17.761   6.442 -10.460  1.00 86.18           C  
ATOM    466  CB  PHE A  30      15.716   6.996 -11.856  1.00 86.18           C  
ATOM    467  HB2 PHE A  30      16.368   6.895 -12.724  1.00 86.18           H  
ATOM    468  HB3 PHE A  30      15.729   8.047 -11.570  1.00 86.18           H  
ATOM    469  O   PHE A  30      18.160   7.181  -9.577  1.00 86.18           O  
ATOM    470  CG  PHE A  30      14.310   6.595 -12.261  1.00 86.18           C  
ATOM    471  CD1 PHE A  30      14.099   5.491 -13.110  1.00 86.18           C  
ATOM    472  HD1 PHE A  30      14.946   4.936 -13.483  1.00 86.18           H  
ATOM    473  CD2 PHE A  30      13.208   7.299 -11.747  1.00 86.18           C  
ATOM    474  HD2 PHE A  30      13.373   8.123 -11.070  1.00 86.18           H  
ATOM    475  CE1 PHE A  30      12.790   5.099 -13.451  1.00 86.18           C  
ATOM    476  HE1 PHE A  30      12.627   4.242 -14.087  1.00 86.18           H  
ATOM    477  CE2 PHE A  30      11.900   6.907 -12.083  1.00 86.18           C  
ATOM    478  HE2 PHE A  30      11.067   7.439 -11.650  1.00 86.18           H  
ATOM    479  CZ  PHE A  30      11.690   5.809 -12.937  1.00 86.18           C  
ATOM    480  HZ  PHE A  30      10.684   5.498 -13.177  1.00 86.18           H  
ATOM    481  N   LYS A  31      18.616   5.794 -11.259  1.00 90.67           N  
ATOM    482  H   LYS A  31      18.220   5.234 -12.001  1.00 90.67           H  
ATOM    483  CA  LYS A  31      20.062   6.012 -11.213  1.00 90.67           C  
ATOM    484  HA  LYS A  31      20.331   6.318 -10.202  1.00 90.67           H  
ATOM    485  C   LYS A  31      20.445   7.170 -12.136  1.00 90.67           C  
ATOM    486  CB  LYS A  31      20.788   4.701 -11.535  1.00 90.67           C  
ATOM    487  HB2 LYS A  31      20.480   3.938 -10.820  1.00 90.67           H  
ATOM    488  HB3 LYS A  31      20.525   4.374 -12.541  1.00 90.67           H  
ATOM    489  O   LYS A  31      20.753   6.940 -13.312  1.00 90.67           O  
ATOM    490  CG  LYS A  31      22.298   4.917 -11.434  1.00 90.67           C  
ATOM    491  HG2 LYS A  31      22.602   5.714 -12.112  1.00 90.67           H  
ATOM    492  HG3 LYS A  31      22.545   5.217 -10.416  1.00 90.67           H  
ATOM    493  CD  LYS A  31      23.085   3.666 -11.804  1.00 90.67           C  
ATOM    494  HD2 LYS A  31      22.887   2.884 -11.070  1.00 90.67           H  
ATOM    495  HD3 LYS A  31      22.808   3.336 -12.805  1.00 90.67           H  
ATOM    496  CE  LYS A  31      24.540   4.112 -11.759  1.00 90.67           C  
ATOM    497  HE2 LYS A  31      24.730   4.524 -10.767  1.00 90.67           H  
ATOM    498  HE3 LYS A  31      24.669   4.932 -12.465  1.00 90.67           H  
ATOM    499  NZ  LYS A  31      25.481   3.015 -12.044  1.00 90.67           N  
ATOM    500  HZ1 LYS A  31      25.360   2.297 -11.343  1.00 90.67           H  
ATOM    501  HZ2 LYS A  31      25.311   2.644 -12.968  1.00 90.67           H  
ATOM    502  HZ3 LYS A  31      26.413   3.397 -11.972  1.00 90.67           H  
ATOM    503  N   ASP A  32      20.514   8.374 -11.595  1.00 91.42           N  
ATOM    504  H   ASP A  32      20.171   8.494 -10.652  1.00 91.42           H  
ATOM    505  CA  ASP A  32      20.974   9.591 -12.266  1.00 91.42           C  
ATOM    506  HA  ASP A  32      20.869   9.466 -13.344  1.00 91.42           H  
ATOM    507  C   ASP A  32      22.448   9.888 -11.985  1.00 91.42           C  
ATOM    508  CB  ASP A  32      20.086  10.766 -11.854  1.00 91.42           C  
ATOM    509  HB2 ASP A  32      20.520  11.682 -12.254  1.00 91.42           H  
ATOM    510  HB3 ASP A  32      20.023  10.871 -10.771  1.00 91.42           H  
ATOM    511  O   ASP A  32      23.191  10.360 -12.858  1.00 91.42           O  
ATOM    512  CG  ASP A  32      18.706  10.568 -12.461  1.00 91.42           C  
ATOM    513  OD1 ASP A  32      18.617  10.798 -13.693  1.00 91.42           O  
ATOM    514  OD2 ASP A  32      17.790  10.146 -11.745  1.00 91.42           O  
ATOM    515  N   CYS A  33      22.931   9.523 -10.803  1.00 89.90           N  
ATOM    516  H   CYS A  33      22.267   9.214 -10.107  1.00 89.90           H  
ATOM    517  CA  CYS A  33      24.353   9.489 -10.535  1.00 89.90           C  
ATOM    518  HA  CYS A  33      24.807  10.369 -10.991  1.00 89.90           H  
ATOM    519  C   CYS A  33      24.988   8.237 -11.155  1.00 89.90           C  
ATOM    520  CB  CYS A  33      24.624   9.571  -9.039  1.00 89.90           C  
ATOM    521  HB2 CYS A  33      25.705   9.541  -8.907  1.00 89.90           H  
ATOM    522  HB3 CYS A  33      24.172   8.709  -8.549  1.00 89.90           H  
ATOM    523  O   CYS A  33      24.555   7.102 -10.952  1.00 89.90           O  
ATOM    524  SG  CYS A  33      24.059  11.067  -8.213  1.00 89.90           S  
ATOM    525  N   SER A  34      26.118   8.392 -11.856  1.00 90.66           N  
ATOM    526  H   SER A  34      26.435   9.331 -12.050  1.00 90.66           H  
ATOM    527  CA  SER A  34      26.824   7.231 -12.429  1.00 90.66           C  
ATOM    528  HA  SER A  34      26.125   6.715 -13.087  1.00 90.66           H  
ATOM    529  C   SER A  34      27.281   6.220 -11.365  1.00 90.66           C  
ATOM    530  CB  SER A  34      28.025   7.668 -13.272  1.00 90.66           C  
ATOM    531  HB2 SER A  34      28.381   6.809 -13.842  1.00 90.66           H  
ATOM    532  HB3 SER A  34      27.719   8.444 -13.973  1.00 90.66           H  
ATOM    533  O   SER A  34      27.473   5.041 -11.674  1.00 90.66           O  
ATOM    534  OG  SER A  34      29.082   8.143 -12.462  1.00 90.66           O  
ATOM    535  HG  SER A  34      29.182   7.536 -11.724  1.00 90.66           H  
ATOM    536  N   ASP A  35      27.468   6.687 -10.130  1.00 89.84           N  
ATOM    537  H   ASP A  35      27.195   7.638  -9.931  1.00 89.84           H  
ATOM    538  CA  ASP A  35      27.817   5.900  -8.947  1.00 89.84           C  
ATOM    539  HA  ASP A  35      28.287   4.971  -9.270  1.00 89.84           H  
ATOM    540  C   ASP A  35      26.605   5.483  -8.088  1.00 89.84           C  
ATOM    541  CB  ASP A  35      28.864   6.667  -8.120  1.00 89.84           C  
ATOM    542  HB2 ASP A  35      29.727   6.872  -8.755  1.00 89.84           H  
ATOM    543  HB3 ASP A  35      29.206   6.038  -7.298  1.00 89.84           H  
ATOM    544  O   ASP A  35      26.818   4.790  -7.101  1.00 89.84           O  
ATOM    545  CG  ASP A  35      28.351   7.988  -7.546  1.00 89.84           C  
ATOM    546  OD1 ASP A  35      27.157   8.307  -7.717  1.00 89.84           O  
ATOM    547  OD2 ASP A  35      29.177   8.748  -7.009  1.00 89.84           O  
ATOM    548  N   ASN A  36      25.368   5.826  -8.481  1.00 90.29           N  
ATOM    549  H   ASN A  36      25.259   6.425  -9.287  1.00 90.29           H  
ATOM    550  CA  ASN A  36      24.122   5.512  -7.760  1.00 90.29           C  
ATOM    551  HA  ASN A  36      23.300   5.941  -8.333  1.00 90.29           H  
ATOM    552  C   ASN A  36      24.003   6.161  -6.365  1.00 90.29           C  
ATOM    553  CB  ASN A  36      23.940   3.983  -7.748  1.00 90.29           C  
ATOM    554  HB2 ASN A  36      24.546   3.550  -6.952  1.00 90.29           H  
ATOM    555  HB3 ASN A  36      24.268   3.565  -8.700  1.00 90.29           H  
ATOM    556  O   ASN A  36      23.296   5.651  -5.498  1.00 90.29           O  
ATOM    557  CG  ASN A  36      22.505   3.553  -7.549  1.00 90.29           C  
ATOM    558  ND2 ASN A  36      22.090   3.272  -6.344  1.00 90.29           N  
ATOM    559 HD21 ASN A  36      21.086   3.176  -6.281  1.00 90.29           H  
ATOM    560 HD22 ASN A  36      22.562   3.781  -5.611  1.00 90.29           H  
ATOM    561  OD1 ASN A  36      21.779   3.388  -8.506  1.00 90.29           O  
ATOM    562  N   SER A  37      24.745   7.242  -6.112  1.00 94.07           N  
ATOM    563  H   SER A  37      25.317   7.620  -6.853  1.00 94.07           H  
ATOM    564  CA  SER A  37      24.756   7.899  -4.798  1.00 94.07           C  
ATOM    565  HA  SER A  37      24.751   7.123  -4.033  1.00 94.07           H  
ATOM    566  C   SER A  37      23.539   8.776  -4.500  1.00 94.07           C  
ATOM    567  CB  SER A  37      26.032   8.708  -4.618  1.00 94.07           C  
ATOM    568  HB2 SER A  37      25.964   9.248  -3.674  1.00 94.07           H  
ATOM    569  HB3 SER A  37      26.881   8.027  -4.566  1.00 94.07           H  
ATOM    570  O   SER A  37      23.288   9.087  -3.338  1.00 94.07           O  
ATOM    571  OG  SER A  37      26.239   9.634  -5.669  1.00 94.07           O  
ATOM    572  HG  SER A  37      26.508   9.138  -6.446  1.00 94.07           H  
ATOM    573  N   ASP A  38      22.801   9.167  -5.528  1.00 91.43           N  
ATOM    574  H   ASP A  38      23.000   8.750  -6.427  1.00 91.43           H  
ATOM    575  CA  ASP A  38      21.480   9.786  -5.450  1.00 91.43           C  
ATOM    576  HA  ASP A  38      21.556  10.724  -4.900  1.00 91.43           H  
ATOM    577  C   ASP A  38      20.463   8.917  -4.719  1.00 91.43           C  
ATOM    578  CB  ASP A  38      20.967  10.093  -6.861  1.00 91.43           C  
ATOM    579  HB2 ASP A  38      21.487  10.990  -7.196  1.00 91.43           H  
ATOM    580  HB3 ASP A  38      19.908  10.344  -6.798  1.00 91.43           H  
ATOM    581  O   ASP A  38      19.757   9.421  -3.848  1.00 91.43           O  
ATOM    582  CG  ASP A  38      21.163   9.001  -7.932  1.00 91.43           C  
ATOM    583  OD1 ASP A  38      21.962   8.041  -7.757  1.00 91.43           O  
ATOM    584  OD2 ASP A  38      20.749   9.249  -9.067  1.00 91.43           O  
ATOM    585  N   GLU A  39      20.502   7.612  -4.979  1.00 92.21           N  
ATOM    586  H   GLU A  39      21.053   7.334  -5.779  1.00 92.21           H  
ATOM    587  CA  GLU A  39      19.585   6.617  -4.415  1.00 92.21           C  
ATOM    588  HA  GLU A  39      18.665   7.124  -4.125  1.00 92.21           H  
ATOM    589  C   GLU A  39      20.132   5.967  -3.134  1.00 92.21           C  
ATOM    590  CB  GLU A  39      19.229   5.586  -5.498  1.00 92.21           C  
ATOM    591  HB2 GLU A  39      20.125   5.032  -5.775  1.00 92.21           H  
ATOM    592  HB3 GLU A  39      18.504   4.880  -5.094  1.00 92.21           H  
ATOM    593  O   GLU A  39      19.829   4.820  -2.790  1.00 92.21           O  
ATOM    594  CG  GLU A  39      18.638   6.233  -6.758  1.00 92.21           C  
ATOM    595  HG2 GLU A  39      19.419   6.795  -7.269  1.00 92.21           H  
ATOM    596  HG3 GLU A  39      18.303   5.438  -7.424  1.00 92.21           H  
ATOM    597  CD  GLU A  39      17.458   7.143  -6.390  1.00 92.21           C  
ATOM    598  OE1 GLU A  39      17.605   8.384  -6.417  1.00 92.21           O  
ATOM    599  OE2 GLU A  39      16.457   6.590  -5.883  1.00 92.21           O  
ATOM    600  N   HIS A  40      21.013   6.674  -2.429  1.00 89.28           N  
ATOM    601  H   HIS A  40      21.205   7.613  -2.749  1.00 89.28           H  
ATOM    602  CA  HIS A  40      21.545   6.252  -1.139  1.00 89.28           C  
ATOM    603  HA  HIS A  40      21.187   5.246  -0.918  1.00 89.28           H  
ATOM    604  C   HIS A  40      21.023   7.139  -0.009  1.00 89.28           C  
ATOM    605  CB  HIS A  40      23.079   6.187  -1.182  1.00 89.28           C  
ATOM    606  HB2 HIS A  40      23.468   7.139  -1.545  1.00 89.28           H  
ATOM    607  HB3 HIS A  40      23.448   6.042  -0.167  1.00 89.28           H  
ATOM    608  O   HIS A  40      20.989   8.371  -0.118  1.00 89.28           O  
ATOM    609  CG  HIS A  40      23.625   5.064  -2.034  1.00 89.28           C  
ATOM    610  CD2 HIS A  40      24.872   4.989  -2.592  1.00 89.28           C  
ATOM    611  HD2 HIS A  40      25.646   5.737  -2.504  1.00 89.28           H  
ATOM    612  ND1 HIS A  40      22.968   3.904  -2.371  1.00 89.28           N  
ATOM    613  HD1 HIS A  40      21.969   3.772  -2.298  1.00 89.28           H  
ATOM    614  CE1 HIS A  40      23.802   3.153  -3.107  1.00 89.28           C  
ATOM    615  HE1 HIS A  40      23.530   2.221  -3.580  1.00 89.28           H  
ATOM    616  NE2 HIS A  40      24.985   3.765  -3.262  1.00 89.28           N  
ATOM    617  N   ASN A  41      20.706   6.487   1.117  1.00 85.34           N  
ATOM    618  H   ASN A  41      20.755   5.478   1.112  1.00 85.34           H  
ATOM    619  CA  ASN A  41      20.167   7.118   2.321  1.00 85.34           C  
ATOM    620  HA  ASN A  41      19.911   6.321   3.018  1.00 85.34           H  
ATOM    621  C   ASN A  41      18.855   7.864   2.045  1.00 85.34           C  
ATOM    622  CB  ASN A  41      21.265   7.983   2.968  1.00 85.34           C  
ATOM    623  HB2 ASN A  41      21.284   8.973   2.514  1.00 85.34           H  
ATOM    624  HB3 ASN A  41      22.240   7.518   2.820  1.00 85.34           H  
ATOM    625  O   ASN A  41      18.710   9.031   2.404  1.00 85.34           O  
ATOM    626  CG  ASN A  41      21.067   8.093   4.460  1.00 85.34           C  
ATOM    627  ND2 ASN A  41      21.035   9.272   5.024  1.00 85.34           N  
ATOM    628 HD21 ASN A  41      20.766   9.230   5.997  1.00 85.34           H  
ATOM    629 HD22 ASN A  41      20.825  10.093   4.475  1.00 85.34           H  
ATOM    630  OD1 ASN A  41      21.027   7.092   5.139  1.00 85.34           O  
ATOM    631  N   CYS A  42      17.954   7.197   1.331  1.00 83.98           N  
ATOM    632  H   CYS A  42      18.135   6.230   1.105  1.00 83.98           H  
ATOM    633  CA  CYS A  42      16.610   7.668   1.049  1.00 83.98           C  
ATOM    634  HA  CYS A  42      16.564   8.752   1.161  1.00 83.98           H  
ATOM    635  C   CYS A  42      15.660   7.023   2.049  1.00 83.98           C  
ATOM    636  CB  CYS A  42      16.251   7.310  -0.392  1.00 83.98           C  
ATOM    637  HB2 CYS A  42      16.246   6.226  -0.500  1.00 83.98           H  
ATOM    638  HB3 CYS A  42      15.246   7.672  -0.605  1.00 83.98           H  
ATOM    639  O   CYS A  42      15.718   5.808   2.252  1.00 83.98           O  
ATOM    640  SG  CYS A  42      17.406   8.016  -1.591  1.00 83.98           S  
ATOM    641  N   ASP A  43      14.814   7.829   2.675  1.00 77.17           N  
ATOM    642  H   ASP A  43      14.747   8.789   2.370  1.00 77.17           H  
ATOM    643  CA  ASP A  43      13.717   7.309   3.462  1.00 77.17           C  
ATOM    644  HA  ASP A  43      14.115   6.522   4.103  1.00 77.17           H  
ATOM    645  C   ASP A  43      12.672   6.654   2.552  1.00 77.17           C  
ATOM    646  CB  ASP A  43      13.140   8.391   4.395  1.00 77.17           C  
ATOM    647  HB2 ASP A  43      13.949   8.782   5.013  1.00 77.17           H  
ATOM    648  HB3 ASP A  43      12.431   7.914   5.071  1.00 77.17           H  
ATOM    649  O   ASP A  43      12.724   6.701   1.317  1.00 77.17           O  
ATOM    650  CG  ASP A  43      12.428   9.567   3.720  1.00 77.17           C  
ATOM    651  OD1 ASP A  43      11.885   9.381   2.607  1.00 77.17           O  
ATOM    652  OD2 ASP A  43      12.348  10.617   4.392  1.00 77.17           O  
ATOM    653  N   ALA A  44      11.691   6.023   3.183  1.00 67.00           N  
ATOM    654  H   ALA A  44      11.665   6.037   4.192  1.00 67.00           H  
ATOM    655  CA  ALA A  44      10.636   5.332   2.465  1.00 67.00           C  
ATOM    656  HA  ALA A  44      11.101   4.621   1.782  1.00 67.00           H  
ATOM    657  C   ALA A  44       9.772   6.285   1.605  1.00 67.00           C  
ATOM    658  CB  ALA A  44       9.840   4.544   3.505  1.00 67.00           C  
ATOM    659  HB1 ALA A  44       9.159   5.203   4.044  1.00 67.00           H  
ATOM    660  HB2 ALA A  44       9.273   3.772   2.984  1.00 67.00           H  
ATOM    661  HB3 ALA A  44      10.510   4.047   4.206  1.00 67.00           H  
ATOM    662  O   ALA A  44       9.058   5.826   0.715  1.00 67.00           O  
ATOM    663  N   HIS A  45       9.866   7.610   1.816  1.00 62.63           N  
ATOM    664  H   HIS A  45      10.602   7.955   2.415  1.00 62.63           H  
ATOM    665  CA  HIS A  45       9.127   8.635   1.081  1.00 62.63           C  
ATOM    666  HA  HIS A  45       8.230   8.142   0.705  1.00 62.63           H  
ATOM    667  C   HIS A  45       9.754   9.087  -0.230  1.00 62.63           C  
ATOM    668  CB  HIS A  45       8.676   9.798   1.990  1.00 62.63           C  
ATOM    669  HB2 HIS A  45       9.551  10.370   2.299  1.00 62.63           H  
ATOM    670  HB3 HIS A  45       8.039  10.473   1.418  1.00 62.63           H  
ATOM    671  O   HIS A  45       9.112   9.854  -0.952  1.00 62.63           O  
ATOM    672  CG  HIS A  45       7.925   9.353   3.224  1.00 62.63           C  
ATOM    673  CD2 HIS A  45       8.509   8.921   4.382  1.00 62.63           C  
ATOM    674  HD2 HIS A  45       9.571   8.853   4.567  1.00 62.63           H  
ATOM    675  ND1 HIS A  45       6.555   9.311   3.419  1.00 62.63           N  
ATOM    676  HD1 HIS A  45       5.869   9.872   2.934  1.00 62.63           H  
ATOM    677  CE1 HIS A  45       6.332   8.836   4.661  1.00 62.63           C  
ATOM    678  HE1 HIS A  45       5.376   8.789   5.162  1.00 62.63           H  
ATOM    679  NE2 HIS A  45       7.494   8.568   5.266  1.00 62.63           N  
ATOM    680  N   GLY A  46      10.924   8.556  -0.590  1.00 66.42           N  
ATOM    681  H   GLY A  46      11.395   7.944   0.061  1.00 66.42           H  
ATOM    682  CA  GLY A  46      11.686   9.086  -1.717  1.00 66.42           C  
ATOM    683  HA2 GLY A  46      12.514   8.412  -1.935  1.00 66.42           H  
ATOM    684  HA3 GLY A  46      11.056   9.170  -2.603  1.00 66.42           H  
ATOM    685  C   GLY A  46      12.263  10.464  -1.391  1.00 66.42           C  
ATOM    686  O   GLY A  46      12.492  11.279  -2.280  1.00 66.42           O  
ATOM    687  N   GLU A  47      12.474  10.745  -0.105  1.00 71.27           N  
ATOM    688  H   GLU A  47      12.247  10.059   0.601  1.00 71.27           H  
ATOM    689  CA  GLU A  47      13.236  11.894   0.358  1.00 71.27           C  
ATOM    690  HA  GLU A  47      13.466  12.529  -0.497  1.00 71.27           H  
ATOM    691  C   GLU A  47      14.557  11.402   0.965  1.00 71.27           C  
ATOM    692  CB  GLU A  47      12.425  12.739   1.357  1.00 71.27           C  
ATOM    693  HB2 GLU A  47      13.064  13.549   1.709  1.00 71.27           H  
ATOM    694  HB3 GLU A  47      12.140  12.129   2.214  1.00 71.27           H  
ATOM    695  O   GLU A  47      14.663  10.259   1.403  1.00 71.27           O  
ATOM    696  CG  GLU A  47      11.162  13.353   0.729  1.00 71.27           C  
ATOM    697  HG2 GLU A  47      11.444  13.813  -0.218  1.00 71.27           H  
ATOM    698  HG3 GLU A  47      10.446  12.559   0.517  1.00 71.27           H  
ATOM    699  CD  GLU A  47      10.476  14.426   1.603  1.00 71.27           C  
ATOM    700  OE1 GLU A  47       9.611  15.139   1.042  1.00 71.27           O  
ATOM    701  OE2 GLU A  47      10.828  14.613   2.799  1.00 71.27           O  
ATOM    702  N   PRO A  48      15.615  12.224   1.003  1.00 74.37           N  
ATOM    703  CA  PRO A  48      16.804  11.892   1.778  1.00 74.37           C  
ATOM    704  HA  PRO A  48      17.258  10.989   1.370  1.00 74.37           H  
ATOM    705  C   PRO A  48      16.429  11.682   3.246  1.00 74.37           C  
ATOM    706  CB  PRO A  48      17.750  13.084   1.606  1.00 74.37           C  
ATOM    707  HB2 PRO A  48      17.626  13.794   2.424  1.00 74.37           H  
ATOM    708  HB3 PRO A  48      18.788  12.758   1.538  1.00 74.37           H  
ATOM    709  O   PRO A  48      15.762  12.545   3.820  1.00 74.37           O  
ATOM    710  CG  PRO A  48      17.265  13.725   0.308  1.00 74.37           C  
ATOM    711  HG2 PRO A  48      17.516  14.784   0.250  1.00 74.37           H  
ATOM    712  HG3 PRO A  48      17.698  13.170  -0.524  1.00 74.37           H  
ATOM    713  CD  PRO A  48      15.761  13.491   0.324  1.00 74.37           C  
ATOM    714  HD2 PRO A  48      15.381  13.451  -0.697  1.00 74.37           H  
ATOM    715  HD3 PRO A  48      15.261  14.272   0.895  1.00 74.37           H  
ATOM    716  N   GLU A  49      16.901  10.592   3.863  1.00 71.12           N  
ATOM    717  H   GLU A  49      17.434   9.917   3.333  1.00 71.12           H  
ATOM    718  CA  GLU A  49      16.688  10.350   5.289  1.00 71.12           C  
ATOM    719  HA  GLU A  49      15.626  10.164   5.451  1.00 71.12           H  
ATOM    720  C   GLU A  49      17.086  11.599   6.077  1.00 71.12           C  
ATOM    721  CB  GLU A  49      17.482   9.151   5.837  1.00 71.12           C  
ATOM    722  HB2 GLU A  49      18.530   9.262   5.557  1.00 71.12           H  
ATOM    723  HB3 GLU A  49      17.415   9.199   6.924  1.00 71.12           H  
ATOM    724  O   GLU A  49      18.212  12.105   5.977  1.00 71.12           O  
ATOM    725  CG  GLU A  49      16.983   7.766   5.400  1.00 71.12           C  
ATOM    726  HG2 GLU A  49      15.904   7.727   5.550  1.00 71.12           H  
ATOM    727  HG3 GLU A  49      17.193   7.637   4.338  1.00 71.12           H  
ATOM    728  CD  GLU A  49      17.623   6.609   6.193  1.00 71.12           C  
ATOM    729  OE1 GLU A  49      17.173   5.456   6.003  1.00 71.12           O  
ATOM    730  OE2 GLU A  49      18.531   6.867   7.017  1.00 71.12           O  
ATOM    731  N   LYS A  50      16.125  12.123   6.839  1.00 69.71           N  
ATOM    732  H   LYS A  50      15.211  11.695   6.806  1.00 69.71           H  
ATOM    733  CA  LYS A  50      16.341  13.294   7.682  1.00 69.71           C  
ATOM    734  HA  LYS A  50      16.791  14.075   7.069  1.00 69.71           H  
ATOM    735  C   LYS A  50      17.337  12.916   8.772  1.00 69.71           C  
ATOM    736  CB  LYS A  50      15.002  13.802   8.240  1.00 69.71           C  
ATOM    737  HB2 LYS A  50      15.191  14.565   8.996  1.00 69.71           H  
ATOM    738  HB3 LYS A  50      14.476  12.970   8.708  1.00 69.71           H  
ATOM    739  O   LYS A  50      17.101  11.986   9.540  1.00 69.71           O  
ATOM    740  CG  LYS A  50      14.131  14.405   7.124  1.00 69.71           C  
ATOM    741  HG2 LYS A  50      14.613  15.305   6.740  1.00 69.71           H  
ATOM    742  HG3 LYS A  50      14.053  13.686   6.309  1.00 69.71           H  
ATOM    743  CD  LYS A  50      12.708  14.747   7.589  1.00 69.71           C  
ATOM    744  HD2 LYS A  50      12.259  13.847   8.009  1.00 69.71           H  
ATOM    745  HD3 LYS A  50      12.727  15.530   8.346  1.00 69.71           H  
ATOM    746  CE  LYS A  50      11.899  15.197   6.360  1.00 69.71           C  
ATOM    747  HE2 LYS A  50      12.153  16.224   6.098  1.00 69.71           H  
ATOM    748  HE3 LYS A  50      12.197  14.573   5.516  1.00 69.71           H  
ATOM    749  NZ  LYS A  50      10.434  15.033   6.527  1.00 69.71           N  
ATOM    750  HZ1 LYS A  50      10.032  15.584   7.272  1.00 69.71           H  
ATOM    751  HZ2 LYS A  50       9.976  15.225   5.647  1.00 69.71           H  
ATOM    752  HZ3 LYS A  50      10.221  14.061   6.696  1.00 69.71           H  
ATOM    753  N   GLU A  51      18.443  13.653   8.833  1.00 67.71           N  
ATOM    754  H   GLU A  51      18.616  14.321   8.095  1.00 67.71           H  
ATOM    755  CA  GLU A  51      19.443  13.494   9.887  1.00 67.71           C  
ATOM    756  HA  GLU A  51      19.914  12.519   9.761  1.00 67.71           H  
ATOM    757  C   GLU A  51      18.767  13.592  11.269  1.00 67.71           C  
ATOM    758  CB  GLU A  51      20.533  14.571   9.765  1.00 67.71           C  
ATOM    759  HB2 GLU A  51      21.095  14.614  10.698  1.00 67.71           H  
ATOM    760  HB3 GLU A  51      20.041  15.537   9.653  1.00 67.71           H  
ATOM    761  O   GLU A  51      17.936  14.488  11.475  1.00 67.71           O  
ATOM    762  CG  GLU A  51      21.486  14.371   8.565  1.00 67.71           C  
ATOM    763  HG2 GLU A  51      21.643  15.348   8.108  1.00 67.71           H  
ATOM    764  HG3 GLU A  51      21.000  13.751   7.812  1.00 67.71           H  
ATOM    765  CD  GLU A  51      22.875  13.792   8.907  1.00 67.71           C  
ATOM    766  OE1 GLU A  51      23.482  13.178   8.000  1.00 67.71           O  
ATOM    767  OE2 GLU A  51      23.376  14.033  10.029  1.00 67.71           O  
ATOM    768  N   PRO A  52      19.108  12.703  12.220  1.00 68.02           N  
ATOM    769  CA  PRO A  52      18.629  12.805  13.589  1.00 68.02           C  
ATOM    770  HA  PRO A  52      17.548  12.666  13.598  1.00 68.02           H  
ATOM    771  C   PRO A  52      18.996  14.172  14.168  1.00 68.02           C  
ATOM    772  CB  PRO A  52      19.308  11.666  14.359  1.00 68.02           C  
ATOM    773  HB2 PRO A  52      20.206  12.025  14.863  1.00 68.02           H  
ATOM    774  HB3 PRO A  52      18.628  11.204  15.074  1.00 68.02           H  
ATOM    775  O   PRO A  52      20.156  14.584  14.113  1.00 68.02           O  
ATOM    776  CG  PRO A  52      19.709  10.671  13.275  1.00 68.02           C  
ATOM    777  HG2 PRO A  52      18.866  10.014  13.058  1.00 68.02           H  
ATOM    778  HG3 PRO A  52      20.586  10.090  13.559  1.00 68.02           H  
ATOM    779  CD  PRO A  52      19.983  11.554  12.066  1.00 68.02           C  
ATOM    780  HD2 PRO A  52      19.761  10.994  11.157  1.00 68.02           H  
ATOM    781  HD3 PRO A  52      21.022  11.886  12.069  1.00 68.02           H  
ATOM    782  N   VAL A  53      18.025  14.868  14.750  1.00 72.57           N  
ATOM    783  H   VAL A  53      17.101  14.465  14.802  1.00 72.57           H  
ATOM    784  CA  VAL A  53      18.264  16.153  15.414  1.00 72.57           C  
ATOM    785  HA  VAL A  53      19.320  16.408  15.321  1.00 72.57           H  
ATOM    786  C   VAL A  53      17.992  16.034  16.906  1.00 72.57           C  
ATOM    787  CB  VAL A  53      17.490  17.316  14.770  1.00 72.57           C  
ATOM    788  HB  VAL A  53      17.640  18.201  15.388  1.00 72.57           H  
ATOM    789  O   VAL A  53      17.039  15.386  17.343  1.00 72.57           O  
ATOM    790  CG1 VAL A  53      18.012  17.643  13.366  1.00 72.57           C  
ATOM    791 HG11 VAL A  53      19.085  17.830  13.407  1.00 72.57           H  
ATOM    792 HG12 VAL A  53      17.508  18.528  12.979  1.00 72.57           H  
ATOM    793 HG13 VAL A  53      17.831  16.802  12.696  1.00 72.57           H  
ATOM    794  CG2 VAL A  53      15.993  17.052  14.673  1.00 72.57           C  
ATOM    795 HG21 VAL A  53      15.504  17.943  14.279  1.00 72.57           H  
ATOM    796 HG22 VAL A  53      15.594  16.842  15.665  1.00 72.57           H  
ATOM    797 HG23 VAL A  53      15.794  16.204  14.018  1.00 72.57           H  
ATOM    798  N   ASP A  54      18.831  16.682  17.713  1.00 74.35           N  
ATOM    799  H   ASP A  54      19.657  17.111  17.320  1.00 74.35           H  
ATOM    800  CA  ASP A  54      18.685  16.653  19.171  1.00 74.35           C  
ATOM    801  HA  ASP A  54      18.681  15.615  19.503  1.00 74.35           H  
ATOM    802  C   ASP A  54      17.353  17.282  19.619  1.00 74.35           C  
ATOM    803  CB  ASP A  54      19.880  17.370  19.822  1.00 74.35           C  
ATOM    804  HB2 ASP A  54      19.657  17.522  20.878  1.00 74.35           H  
ATOM    805  HB3 ASP A  54      20.004  18.352  19.363  1.00 74.35           H  
ATOM    806  O   ASP A  54      16.712  16.798  20.562  1.00 74.35           O  
ATOM    807  CG  ASP A  54      21.194  16.583  19.734  1.00 74.35           C  
ATOM    808  OD1 ASP A  54      21.137  15.335  19.793  1.00 74.35           O  
ATOM    809  OD2 ASP A  54      22.256  17.244  19.671  1.00 74.35           O  
ATOM    810  N   GLU A  55      16.895  18.310  18.899  1.00 80.42           N  
ATOM    811  H   GLU A  55      17.426  18.596  18.089  1.00 80.42           H  
ATOM    812  CA  GLU A  55      15.694  19.082  19.206  1.00 80.42           C  
ATOM    813  HA  GLU A  55      15.061  18.487  19.864  1.00 80.42           H  
ATOM    814  C   GLU A  55      14.884  19.395  17.939  1.00 80.42           C  
ATOM    815  CB  GLU A  55      16.107  20.343  19.981  1.00 80.42           C  
ATOM    816  HB2 GLU A  55      16.781  20.034  20.779  1.00 80.42           H  
ATOM    817  HB3 GLU A  55      16.646  21.022  19.320  1.00 80.42           H  
ATOM    818  O   GLU A  55      15.430  19.753  16.894  1.00 80.42           O  
ATOM    819  CG  GLU A  55      14.920  21.077  20.624  1.00 80.42           C  
ATOM    820  HG2 GLU A  55      14.256  20.336  21.068  1.00 80.42           H  
ATOM    821  HG3 GLU A  55      14.368  21.605  19.846  1.00 80.42           H  
ATOM    822  CD  GLU A  55      15.363  22.073  21.713  1.00 80.42           C  
ATOM    823  OE1 GLU A  55      14.553  22.314  22.637  1.00 80.42           O  
ATOM    824  OE2 GLU A  55      16.515  22.563  21.654  1.00 80.42           O  
ATOM    825  N   CYS A  56      13.563  19.254  18.049  1.00 84.42           N  
ATOM    826  H   CYS A  56      13.180  19.064  18.964  1.00 84.42           H  
ATOM    827  CA  CYS A  56      12.617  19.654  17.017  1.00 84.42           C  
ATOM    828  HA  CYS A  56      13.115  19.658  16.048  1.00 84.42           H  
ATOM    829  C   CYS A  56      12.111  21.070  17.304  1.00 84.42           C  
ATOM    830  CB  CYS A  56      11.452  18.657  16.965  1.00 84.42           C  
ATOM    831  HB2 CYS A  56      10.939  18.667  17.926  1.00 84.42           H  
ATOM    832  HB3 CYS A  56      10.739  19.001  16.215  1.00 84.42           H  
ATOM    833  O   CYS A  56      11.936  21.441  18.462  1.00 84.42           O  
ATOM    834  SG  CYS A  56      11.894  16.951  16.560  1.00 84.42           S  
ATOM    835  N   ASP A  57      11.820  21.835  16.252  1.00 87.05           N  
ATOM    836  H   ASP A  57      11.999  21.479  15.324  1.00 87.05           H  
ATOM    837  CA  ASP A  57      11.089  23.099  16.383  1.00 87.05           C  
ATOM    838  HA  ASP A  57      11.663  23.773  17.019  1.00 87.05           H  
ATOM    839  C   ASP A  57       9.712  22.893  17.052  1.00 87.05           C  
ATOM    840  CB  ASP A  57      10.955  23.742  14.994  1.00 87.05           C  
ATOM    841  HB2 ASP A  57      10.472  23.034  14.320  1.00 87.05           H  
ATOM    842  HB3 ASP A  57      11.948  23.963  14.602  1.00 87.05           H  
ATOM    843  O   ASP A  57       9.147  21.799  17.008  1.00 87.05           O  
ATOM    844  CG  ASP A  57      10.139  25.033  15.047  1.00 87.05           C  
ATOM    845  OD1 ASP A  57      10.443  25.871  15.922  1.00 87.05           O  
ATOM    846  OD2 ASP A  57       9.159  25.127  14.274  1.00 87.05           O  
ATOM    847  N   GLU A  58       9.130  23.950  17.628  1.00 86.89           N  
ATOM    848  H   GLU A  58       9.589  24.844  17.527  1.00 86.89           H  
ATOM    849  CA  GLU A  58       7.849  23.898  18.347  1.00 86.89           C  
ATOM    850  HA  GLU A  58       7.950  23.206  19.182  1.00 86.89           H  
ATOM    851  C   GLU A  58       6.676  23.410  17.486  1.00 86.89           C  
ATOM    852  CB  GLU A  58       7.469  25.283  18.893  1.00 86.89           C  
ATOM    853  HB2 GLU A  58       6.460  25.212  19.300  1.00 86.89           H  
ATOM    854  HB3 GLU A  58       7.456  26.000  18.071  1.00 86.89           H  
ATOM    855  O   GLU A  58       5.651  23.000  18.026  1.00 86.89           O  
ATOM    856  CG  GLU A  58       8.385  25.802  20.010  1.00 86.89           C  
ATOM    857  HG2 GLU A  58       8.461  25.031  20.777  1.00 86.89           H  
ATOM    858  HG3 GLU A  58       9.381  25.977  19.602  1.00 86.89           H  
ATOM    859  CD  GLU A  58       7.858  27.099  20.657  1.00 86.89           C  
ATOM    860  OE1 GLU A  58       8.500  27.566  21.626  1.00 86.89           O  
ATOM    861  OE2 GLU A  58       6.793  27.607  20.231  1.00 86.89           O  
ATOM    862  N   THR A  59       6.788  23.446  16.161  1.00 86.52           N  
ATOM    863  H   THR A  59       7.638  23.826  15.771  1.00 86.52           H  
ATOM    864  CA  THR A  59       5.765  22.943  15.229  1.00 86.52           C  
ATOM    865  HA  THR A  59       4.776  23.112  15.654  1.00 86.52           H  
ATOM    866  C   THR A  59       5.866  21.440  14.961  1.00 86.52           C  
ATOM    867  CB  THR A  59       5.832  23.716  13.908  1.00 86.52           C  
ATOM    868  HB  THR A  59       5.094  23.301  13.222  1.00 86.52           H  
ATOM    869  O   THR A  59       4.963  20.852  14.371  1.00 86.52           O  
ATOM    870  CG2 THR A  59       5.516  25.198  14.119  1.00 86.52           C  
ATOM    871 HG21 THR A  59       5.496  25.698  13.151  1.00 86.52           H  
ATOM    872 HG22 THR A  59       4.540  25.302  14.593  1.00 86.52           H  
ATOM    873 HG23 THR A  59       6.277  25.667  14.743  1.00 86.52           H  
ATOM    874  OG1 THR A  59       7.112  23.615  13.317  1.00 86.52           O  
ATOM    875  HG1 THR A  59       7.708  24.266  13.695  1.00 86.52           H  
ATOM    876  N   LYS A  60       6.939  20.797  15.428  1.00 90.18           N  
ATOM    877  H   LYS A  60       7.607  21.322  15.974  1.00 90.18           H  
ATOM    878  CA  LYS A  60       7.279  19.410  15.120  1.00 90.18           C  
ATOM    879  HA  LYS A  60       6.548  19.007  14.419  1.00 90.18           H  
ATOM    880  C   LYS A  60       7.221  18.511  16.354  1.00 90.18           C  
ATOM    881  CB  LYS A  60       8.648  19.388  14.430  1.00 90.18           C  
ATOM    882  HB2 LYS A  60       8.982  18.354  14.347  1.00 90.18           H  
ATOM    883  HB3 LYS A  60       9.358  19.951  15.037  1.00 90.18           H  
ATOM    884  O   LYS A  60       7.305  18.968  17.497  1.00 90.18           O  
ATOM    885  CG  LYS A  60       8.600  20.023  13.034  1.00 90.18           C  
ATOM    886  HG2 LYS A  60       8.359  21.082  13.124  1.00 90.18           H  
ATOM    887  HG3 LYS A  60       7.830  19.533  12.439  1.00 90.18           H  
ATOM    888  CD  LYS A  60       9.949  19.874  12.328  1.00 90.18           C  
ATOM    889  HD2 LYS A  60      10.738  20.288  12.957  1.00 90.18           H  
ATOM    890  HD3 LYS A  60      10.132  18.815  12.151  1.00 90.18           H  
ATOM    891  CE  LYS A  60       9.906  20.608  10.990  1.00 90.18           C  
ATOM    892  HE2 LYS A  60       9.747  21.670  11.178  1.00 90.18           H  
ATOM    893  HE3 LYS A  60       9.047  20.239  10.430  1.00 90.18           H  
ATOM    894  NZ  LYS A  60      11.156  20.381  10.225  1.00 90.18           N  
ATOM    895  HZ1 LYS A  60      11.276  19.391  10.069  1.00 90.18           H  
ATOM    896  HZ2 LYS A  60      11.952  20.729  10.741  1.00 90.18           H  
ATOM    897  HZ3 LYS A  60      11.103  20.843   9.329  1.00 90.18           H  
ATOM    898  N   TRP A  61       7.056  17.217  16.123  1.00 91.50           N  
ATOM    899  H   TRP A  61       7.004  16.921  15.158  1.00 91.50           H  
ATOM    900  CA  TRP A  61       7.131  16.166  17.125  1.00 91.50           C  
ATOM    901  HA  TRP A  61       7.312  16.617  18.101  1.00 91.50           H  
ATOM    902  C   TRP A  61       8.308  15.236  16.825  1.00 91.50           C  
ATOM    903  CB  TRP A  61       5.803  15.415  17.201  1.00 91.50           C  
ATOM    904  HB2 TRP A  61       4.994  16.129  17.352  1.00 91.50           H  
ATOM    905  HB3 TRP A  61       5.622  14.901  16.257  1.00 91.50           H  
ATOM    906  O   TRP A  61       8.617  14.965  15.667  1.00 91.50           O  
ATOM    907  CG  TRP A  61       5.773  14.420  18.313  1.00 91.50           C  
ATOM    908  CD1 TRP A  61       5.495  14.694  19.607  1.00 91.50           C  
ATOM    909  HD1 TRP A  61       5.242  15.674  19.983  1.00 91.50           H  
ATOM    910  CD2 TRP A  61       6.094  12.997  18.259  1.00 91.50           C  
ATOM    911  CE2 TRP A  61       5.961  12.459  19.573  1.00 91.50           C  
ATOM    912  CE3 TRP A  61       6.486  12.109  17.239  1.00 91.50           C  
ATOM    913  HE3 TRP A  61       6.601  12.469  16.227  1.00 91.50           H  
ATOM    914  NE1 TRP A  61       5.606  13.538  20.355  1.00 91.50           N  
ATOM    915  HE1 TRP A  61       5.482  13.497  21.357  1.00 91.50           H  
ATOM    916  CH2 TRP A  61       6.549  10.244  18.818  1.00 91.50           C  
ATOM    917  HH2 TRP A  61       6.710   9.192  19.002  1.00 91.50           H  
ATOM    918  CZ2 TRP A  61       6.180  11.105  19.863  1.00 91.50           C  
ATOM    919  HZ2 TRP A  61       6.077  10.724  20.868  1.00 91.50           H  
ATOM    920  CZ3 TRP A  61       6.694  10.748  17.516  1.00 91.50           C  
ATOM    921  HZ3 TRP A  61       6.942  10.068  16.714  1.00 91.50           H  
ATOM    922  N   LYS A  62       8.992  14.782  17.879  1.00 91.80           N  
ATOM    923  H   LYS A  62       8.610  14.933  18.801  1.00 91.80           H  
ATOM    924  CA  LYS A  62      10.204  13.970  17.760  1.00 91.80           C  
ATOM    925  HA  LYS A  62      10.614  14.114  16.760  1.00 91.80           H  
ATOM    926  C   LYS A  62       9.882  12.487  17.907  1.00 91.80           C  
ATOM    927  CB  LYS A  62      11.260  14.437  18.776  1.00 91.80           C  
ATOM    928  HB2 LYS A  62      11.000  14.091  19.777  1.00 91.80           H  
ATOM    929  HB3 LYS A  62      11.296  15.526  18.797  1.00 91.80           H  
ATOM    930  O   LYS A  62       9.481  12.064  18.991  1.00 91.80           O  
ATOM    931  CG  LYS A  62      12.633  13.885  18.371  1.00 91.80           C  
ATOM    932  HG2 LYS A  62      12.657  12.814  18.576  1.00 91.80           H  
ATOM    933  HG3 LYS A  62      12.777  14.030  17.300  1.00 91.80           H  
ATOM    934  CD  LYS A  62      13.813  14.547  19.082  1.00 91.80           C  
ATOM    935  HD2 LYS A  62      14.724  14.161  18.624  1.00 91.80           H  
ATOM    936  HD3 LYS A  62      13.794  15.623  18.910  1.00 91.80           H  
ATOM    937  CE  LYS A  62      13.836  14.257  20.583  1.00 91.80           C  
ATOM    938  HE2 LYS A  62      13.532  13.221  20.737  1.00 91.80           H  
ATOM    939  HE3 LYS A  62      13.128  14.916  21.085  1.00 91.80           H  
ATOM    940  NZ  LYS A  62      15.212  14.453  21.089  1.00 91.80           N  
ATOM    941  HZ1 LYS A  62      15.808  13.764  20.651  1.00 91.80           H  
ATOM    942  HZ2 LYS A  62      15.588  15.351  20.819  1.00 91.80           H  
ATOM    943  HZ3 LYS A  62      15.281  14.350  22.091  1.00 91.80           H  
ATOM    944  N   CYS A  63      10.141  11.726  16.850  1.00 91.84           N  
ATOM    945  H   CYS A  63      10.453  12.180  16.004  1.00 91.84           H  
ATOM    946  CA  CYS A  63      10.144  10.267  16.845  1.00 91.84           C  
ATOM    947  HA  CYS A  63       9.155   9.894  17.109  1.00 91.84           H  
ATOM    948  C   CYS A  63      11.168   9.700  17.848  1.00 91.84           C  
ATOM    949  CB  CYS A  63      10.488   9.811  15.424  1.00 91.84           C  
ATOM    950  HB2 CYS A  63      10.510   8.722  15.381  1.00 91.84           H  
ATOM    951  HB3 CYS A  63      11.490  10.185  15.215  1.00 91.84           H  
ATOM    952  O   CYS A  63      12.113  10.381  18.263  1.00 91.84           O  
ATOM    953  SG  CYS A  63       9.441  10.419  14.078  1.00 91.84           S  
ATOM    954  N   THR A  64      11.039   8.422  18.212  1.00 91.51           N  
ATOM    955  H   THR A  64      10.313   7.879  17.766  1.00 91.51           H  
ATOM    956  CA  THR A  64      11.967   7.749  19.144  1.00 91.51           C  
ATOM    957  HA  THR A  64      12.036   8.356  20.047  1.00 91.51           H  
ATOM    958  C   THR A  64      13.392   7.660  18.577  1.00 91.51           C  
ATOM    959  CB  THR A  64      11.420   6.372  19.561  1.00 91.51           C  
ATOM    960  HB  THR A  64      11.255   5.732  18.694  1.00 91.51           H  
ATOM    961  O   THR A  64      14.365   7.731  19.328  1.00 91.51           O  
ATOM    962  CG2 THR A  64      12.314   5.626  20.550  1.00 91.51           C  
ATOM    963 HG21 THR A  64      12.530   6.264  21.407  1.00 91.51           H  
ATOM    964 HG22 THR A  64      11.801   4.724  20.885  1.00 91.51           H  
ATOM    965 HG23 THR A  64      13.245   5.337  20.062  1.00 91.51           H  
ATOM    966  OG1 THR A  64      10.185   6.563  20.210  1.00 91.51           O  
ATOM    967  HG1 THR A  64       9.620   7.008  19.575  1.00 91.51           H  
ATOM    968  N   ASN A  65      13.533   7.608  17.253  1.00 86.74           N  
ATOM    969  H   ASN A  65      12.700   7.391  16.724  1.00 86.74           H  
ATOM    970  CA  ASN A  65      14.796   7.674  16.514  1.00 86.74           C  
ATOM    971  HA  ASN A  65      15.537   7.108  17.078  1.00 86.74           H  
ATOM    972  C   ASN A  65      15.387   9.099  16.348  1.00 86.74           C  
ATOM    973  CB  ASN A  65      14.593   6.961  15.164  1.00 86.74           C  
ATOM    974  HB2 ASN A  65      14.165   5.972  15.330  1.00 86.74           H  
ATOM    975  HB3 ASN A  65      15.559   6.840  14.673  1.00 86.74           H  
ATOM    976  O   ASN A  65      16.403   9.250  15.675  1.00 86.74           O  
ATOM    977  CG  ASN A  65      13.685   7.730  14.221  1.00 86.74           C  
ATOM    978  ND2 ASN A  65      13.405   7.215  13.054  1.00 86.74           N  
ATOM    979 HD21 ASN A  65      13.703   6.290  12.780  1.00 86.74           H  
ATOM    980 HD22 ASN A  65      12.798   7.758  12.456  1.00 86.74           H  
ATOM    981  OD1 ASN A  65      13.219   8.817  14.509  1.00 86.74           O  
ATOM    982  N   ASN A  66      14.797  10.129  16.970  1.00 87.83           N  
ATOM    983  H   ASN A  66      13.950   9.927  17.482  1.00 87.83           H  
ATOM    984  CA  ASN A  66      15.177  11.549  16.867  1.00 87.83           C  
ATOM    985  HA  ASN A  66      14.483  12.072  17.524  1.00 87.83           H  
ATOM    986  C   ASN A  66      14.952  12.222  15.495  1.00 87.83           C  
ATOM    987  CB  ASN A  66      16.583  11.816  17.436  1.00 87.83           C  
ATOM    988  HB2 ASN A  66      17.329  11.323  16.812  1.00 87.83           H  
ATOM    989  HB3 ASN A  66      16.791  12.885  17.394  1.00 87.83           H  
ATOM    990  O   ASN A  66      15.500  13.296  15.240  1.00 87.83           O  
ATOM    991  CG  ASN A  66      16.762  11.390  18.872  1.00 87.83           C  
ATOM    992  ND2 ASN A  66      17.584  10.393  19.102  1.00 87.83           N  
ATOM    993 HD21 ASN A  66      17.652  10.056  20.051  1.00 87.83           H  
ATOM    994 HD22 ASN A  66      17.995   9.920  18.310  1.00 87.83           H  
ATOM    995  OD1 ASN A  66      16.190  11.954  19.802  1.00 87.83           O  
ATOM    996  N   VAL A  67      14.119  11.645  14.629  1.00 88.00           N  
ATOM    997  H   VAL A  67      13.746  10.731  14.838  1.00 88.00           H  
ATOM    998  CA  VAL A  67      13.598  12.336  13.438  1.00 88.00           C  
ATOM    999  HA  VAL A  67      14.378  12.988  13.045  1.00 88.00           H  
ATOM   1000  C   VAL A  67      12.408  13.220  13.833  1.00 88.00           C  
ATOM   1001  CB  VAL A  67      13.248  11.326  12.328  1.00 88.00           C  
ATOM   1002  HB  VAL A  67      12.524  10.604  12.706  1.00 88.00           H  
ATOM   1003  O   VAL A  67      11.637  12.872  14.726  1.00 88.00           O  
ATOM   1004  CG1 VAL A  67      12.644  12.003  11.092  1.00 88.00           C  
ATOM   1005 HG11 VAL A  67      13.298  12.802  10.743  1.00 88.00           H  
ATOM   1006 HG12 VAL A  67      11.656  12.402  11.322  1.00 88.00           H  
ATOM   1007 HG13 VAL A  67      12.522  11.270  10.295  1.00 88.00           H  
ATOM   1008  CG2 VAL A  67      14.515  10.582  11.881  1.00 88.00           C  
ATOM   1009 HG21 VAL A  67      15.247  11.286  11.485  1.00 88.00           H  
ATOM   1010 HG22 VAL A  67      14.268   9.859  11.104  1.00 88.00           H  
ATOM   1011 HG23 VAL A  67      14.961  10.043  12.717  1.00 88.00           H  
ATOM   1012  N   CYS A  68      12.259  14.380  13.189  1.00 89.67           N  
ATOM   1013  H   CYS A  68      12.912  14.607  12.453  1.00 89.67           H  
ATOM   1014  CA  CYS A  68      11.136  15.288  13.430  1.00 89.67           C  
ATOM   1015  HA  CYS A  68      10.673  15.042  14.386  1.00 89.67           H  
ATOM   1016  C   CYS A  68      10.073  15.182  12.334  1.00 89.67           C  
ATOM   1017  CB  CYS A  68      11.624  16.733  13.521  1.00 89.67           C  
ATOM   1018  HB2 CYS A  68      12.047  17.008  12.555  1.00 89.67           H  
ATOM   1019  HB3 CYS A  68      10.757  17.364  13.716  1.00 89.67           H  
ATOM   1020  O   CYS A  68      10.357  15.494  11.173  1.00 89.67           O  
ATOM   1021  SG  CYS A  68      12.853  17.079  14.787  1.00 89.67           S  
ATOM   1022  N   ILE A  69       8.850  14.865  12.744  1.00 88.15           N  
ATOM   1023  H   ILE A  69       8.722  14.656  13.724  1.00 88.15           H  
ATOM   1024  CA  ILE A  69       7.620  14.950  11.946  1.00 88.15           C  
ATOM   1025  HA  ILE A  69       7.865  15.086  10.893  1.00 88.15           H  
ATOM   1026  C   ILE A  69       6.815  16.185  12.377  1.00 88.15           C  
ATOM   1027  CB  ILE A  69       6.822  13.632  12.053  1.00 88.15           C  
ATOM   1028  HB  ILE A  69       5.899  13.739  11.483  1.00 88.15           H  
ATOM   1029  O   ILE A  69       7.128  16.807  13.393  1.00 88.15           O  
ATOM   1030  CG1 ILE A  69       6.426  13.300  13.505  1.00 88.15           C  
ATOM   1031 HG12 ILE A  69       7.305  12.971  14.060  1.00 88.15           H  
ATOM   1032 HG13 ILE A  69       6.022  14.191  13.985  1.00 88.15           H  
ATOM   1033  CG2 ILE A  69       7.633  12.496  11.401  1.00 88.15           C  
ATOM   1034 HG21 ILE A  69       8.559  12.307  11.944  1.00 88.15           H  
ATOM   1035 HG22 ILE A  69       7.855  12.751  10.365  1.00 88.15           H  
ATOM   1036 HG23 ILE A  69       7.042  11.580  11.383  1.00 88.15           H  
ATOM   1037  CD1 ILE A  69       5.351  12.213  13.575  1.00 88.15           C  
ATOM   1038 HD11 ILE A  69       4.476  12.519  13.001  1.00 88.15           H  
ATOM   1039 HD12 ILE A  69       5.728  11.276  13.166  1.00 88.15           H  
ATOM   1040 HD13 ILE A  69       5.044  12.062  14.610  1.00 88.15           H  
ATOM   1041  N   MET A  70       5.814  16.603  11.617  1.00 88.13           N  
ATOM   1042  H   MET A  70       5.545  16.022  10.836  1.00 88.13           H  
ATOM   1043  CA  MET A  70       4.879  17.647  12.039  1.00 88.13           C  
ATOM   1044  HA  MET A  70       5.443  18.522  12.361  1.00 88.13           H  
ATOM   1045  C   MET A  70       4.050  17.168  13.235  1.00 88.13           C  
ATOM   1046  CB  MET A  70       3.977  18.061  10.871  1.00 88.13           C  
ATOM   1047  HB2 MET A  70       3.453  17.185  10.487  1.00 88.13           H  
ATOM   1048  HB3 MET A  70       3.231  18.769  11.233  1.00 88.13           H  
ATOM   1049  O   MET A  70       3.813  15.979  13.426  1.00 88.13           O  
ATOM   1050  CG  MET A  70       4.744  18.732   9.728  1.00 88.13           C  
ATOM   1051  HG2 MET A  70       4.020  18.951   8.943  1.00 88.13           H  
ATOM   1052  HG3 MET A  70       5.466  18.025   9.317  1.00 88.13           H  
ATOM   1053  SD  MET A  70       5.598  20.281  10.170  1.00 88.13           S  
ATOM   1054  CE  MET A  70       5.790  20.976   8.511  1.00 88.13           C  
ATOM   1055  HE1 MET A  70       6.320  21.926   8.572  1.00 88.13           H  
ATOM   1056  HE2 MET A  70       6.347  20.277   7.886  1.00 88.13           H  
ATOM   1057  HE3 MET A  70       4.804  21.137   8.074  1.00 88.13           H  
ATOM   1058  N   LYS A  71       3.588  18.088  14.087  1.00 88.75           N  
ATOM   1059  H   LYS A  71       3.751  19.065  13.888  1.00 88.75           H  
ATOM   1060  CA  LYS A  71       2.729  17.702  15.221  1.00 88.75           C  
ATOM   1061  HA  LYS A  71       3.229  16.920  15.792  1.00 88.75           H  
ATOM   1062  C   LYS A  71       1.409  17.075  14.773  1.00 88.75           C  
ATOM   1063  CB  LYS A  71       2.468  18.917  16.110  1.00 88.75           C  
ATOM   1064  HB2 LYS A  71       2.299  19.799  15.492  1.00 88.75           H  
ATOM   1065  HB3 LYS A  71       1.574  18.738  16.708  1.00 88.75           H  
ATOM   1066  O   LYS A  71       0.853  16.269  15.512  1.00 88.75           O  
ATOM   1067  CG  LYS A  71       3.648  19.139  17.056  1.00 88.75           C  
ATOM   1068  HG2 LYS A  71       4.566  19.266  16.483  1.00 88.75           H  
ATOM   1069  HG3 LYS A  71       3.751  18.266  17.701  1.00 88.75           H  
ATOM   1070  CD  LYS A  71       3.409  20.378  17.914  1.00 88.75           C  
ATOM   1071  HD2 LYS A  71       2.423  20.319  18.375  1.00 88.75           H  
ATOM   1072  HD3 LYS A  71       3.462  21.263  17.280  1.00 88.75           H  
ATOM   1073  CE  LYS A  71       4.486  20.437  18.995  1.00 88.75           C  
ATOM   1074  HE2 LYS A  71       4.433  19.528  19.594  1.00 88.75           H  
ATOM   1075  HE3 LYS A  71       5.460  20.460  18.508  1.00 88.75           H  
ATOM   1076  NZ  LYS A  71       4.316  21.637  19.842  1.00 88.75           N  
ATOM   1077  HZ1 LYS A  71       3.374  21.721  20.197  1.00 88.75           H  
ATOM   1078  HZ2 LYS A  71       5.004  21.650  20.581  1.00 88.75           H  
ATOM   1079  HZ3 LYS A  71       4.527  22.432  19.255  1.00 88.75           H  
ATOM   1080  N   GLU A  72       0.920  17.449  13.594  1.00 86.22           N  
ATOM   1081  H   GLU A  72       1.402  18.179  13.089  1.00 86.22           H  
ATOM   1082  CA  GLU A  72      -0.296  16.914  12.980  1.00 86.22           C  
ATOM   1083  HA  GLU A  72      -1.091  16.894  13.725  1.00 86.22           H  
ATOM   1084  C   GLU A  72      -0.147  15.471  12.470  1.00 86.22           C  
ATOM   1085  CB  GLU A  72      -0.733  17.826  11.817  1.00 86.22           C  
ATOM   1086  HB2 GLU A  72       0.049  17.855  11.059  1.00 86.22           H  
ATOM   1087  HB3 GLU A  72      -1.613  17.379  11.355  1.00 86.22           H  
ATOM   1088  O   GLU A  72      -1.168  14.821  12.268  1.00 86.22           O  
ATOM   1089  CG  GLU A  72      -1.121  19.261  12.224  1.00 86.22           C  
ATOM   1090  HG2 GLU A  72      -1.632  19.721  11.379  1.00 86.22           H  
ATOM   1091  HG3 GLU A  72      -1.841  19.203  13.041  1.00 86.22           H  
ATOM   1092  CD  GLU A  72       0.053  20.171  12.628  1.00 86.22           C  
ATOM   1093  OE1 GLU A  72      -0.207  21.145  13.373  1.00 86.22           O  
ATOM   1094  OE2 GLU A  72       1.203  19.896  12.220  1.00 86.22           O  
ATOM   1095  N   GLU A  73       1.092  15.000  12.297  1.00 88.85           N  
ATOM   1096  H   GLU A  73       1.870  15.615  12.489  1.00 88.85           H  
ATOM   1097  CA  GLU A  73       1.477  13.640  11.869  1.00 88.85           C  
ATOM   1098  HA  GLU A  73       0.724  13.212  11.206  1.00 88.85           H  
ATOM   1099  C   GLU A  73       1.604  12.678  13.067  1.00 88.85           C  
ATOM   1100  CB  GLU A  73       2.802  13.738  11.081  1.00 88.85           C  
ATOM   1101  HB2 GLU A  73       3.228  12.745  10.933  1.00 88.85           H  
ATOM   1102  HB3 GLU A  73       3.521  14.305  11.672  1.00 88.85           H  
ATOM   1103  O   GLU A  73       1.817  11.487  12.918  1.00 88.85           O  
ATOM   1104  CG  GLU A  73       2.631  14.417   9.710  1.00 88.85           C  
ATOM   1105  HG2 GLU A  73       2.101  15.360   9.848  1.00 88.85           H  
ATOM   1106  HG3 GLU A  73       2.001  13.786   9.084  1.00 88.85           H  
ATOM   1107  CD  GLU A  73       3.950  14.725   8.970  1.00 88.85           C  
ATOM   1108  OE1 GLU A  73       3.887  14.964   7.745  1.00 88.85           O  
ATOM   1109  OE2 GLU A  73       4.999  14.959   9.620  1.00 88.85           O  
ATOM   1110  N   ARG A  74       1.452  13.165  14.305  1.00 91.03           N  
ATOM   1111  H   ARG A  74       1.213  14.142  14.397  1.00 91.03           H  
ATOM   1112  CA  ARG A  74       1.424  12.291  15.481  1.00 91.03           C  
ATOM   1113  HA  ARG A  74       2.053  11.424  15.277  1.00 91.03           H  
ATOM   1114  C   ARG A  74       0.011  11.775  15.738  1.00 91.03           C  
ATOM   1115  CB  ARG A  74       1.995  13.037  16.684  1.00 91.03           C  
ATOM   1116  HB2 ARG A  74       1.339  13.871  16.930  1.00 91.03           H  
ATOM   1117  HB3 ARG A  74       2.982  13.424  16.431  1.00 91.03           H  
ATOM   1118  O   ARG A  74      -0.899  12.581  15.953  1.00 91.03           O  
ATOM   1119  CG  ARG A  74       2.115  12.090  17.880  1.00 91.03           C  
ATOM   1120  HG2 ARG A  74       1.164  11.597  18.079  1.00 91.03           H  
ATOM   1121  HG3 ARG A  74       2.874  11.336  17.672  1.00 91.03           H  
ATOM   1122  CD  ARG A  74       2.497  12.896  19.109  1.00 91.03           C  
ATOM   1123  HD2 ARG A  74       1.702  13.620  19.291  1.00 91.03           H  
ATOM   1124  HD3 ARG A  74       3.417  13.434  18.885  1.00 91.03           H  
ATOM   1125  NE  ARG A  74       2.685  12.006  20.264  1.00 91.03           N  
ATOM   1126  HE  ARG A  74       3.042  11.089  20.036  1.00 91.03           H  
ATOM   1127  NH1 ARG A  74       1.785  13.377  21.865  1.00 91.03           N  
ATOM   1128 HH11 ARG A  74       1.619  14.048  21.128  1.00 91.03           H  
ATOM   1129 HH12 ARG A  74       1.316  13.472  22.755  1.00 91.03           H  
ATOM   1130  NH2 ARG A  74       2.365  11.278  22.386  1.00 91.03           N  
ATOM   1131 HH21 ARG A  74       2.600  10.354  22.053  1.00 91.03           H  
ATOM   1132 HH22 ARG A  74       1.908  11.375  23.281  1.00 91.03           H  
ATOM   1133  CZ  ARG A  74       2.287  12.228  21.499  1.00 91.03           C  
ATOM   1134  N   CYS A  75      -0.136  10.460  15.906  1.00 90.15           N  
ATOM   1135  H   CYS A  75       0.600   9.854  15.572  1.00 90.15           H  
ATOM   1136  CA  CYS A  75      -1.411   9.805  16.216  1.00 90.15           C  
ATOM   1137  HA  CYS A  75      -1.227   8.731  16.169  1.00 90.15           H  
ATOM   1138  C   CYS A  75      -2.475  10.069  15.157  1.00 90.15           C  
ATOM   1139  CB  CYS A  75      -1.868  10.163  17.632  1.00 90.15           C  
ATOM   1140  HB2 CYS A  75      -2.849   9.717  17.798  1.00 90.15           H  
ATOM   1141  HB3 CYS A  75      -1.969  11.245  17.718  1.00 90.15           H  
ATOM   1142  O   CYS A  75      -3.655  10.319  15.443  1.00 90.15           O  
ATOM   1143  SG  CYS A  75      -0.745   9.557  18.902  1.00 90.15           S  
ATOM   1144  N   ASP A  76      -2.017  10.076  13.922  1.00 84.65           N  
ATOM   1145  H   ASP A  76      -1.076   9.742  13.771  1.00 84.65           H  
ATOM   1146  CA  ASP A  76      -2.758  10.511  12.768  1.00 84.65           C  
ATOM   1147  HA  ASP A  76      -3.641  11.045  13.120  1.00 84.65           H  
ATOM   1148  C   ASP A  76      -3.281   9.304  11.950  1.00 84.65           C  
ATOM   1149  CB  ASP A  76      -1.870  11.552  12.062  1.00 84.65           C  
ATOM   1150  HB2 ASP A  76      -0.944  11.718  12.611  1.00 84.65           H  
ATOM   1151  HB3 ASP A  76      -2.398  12.506  12.059  1.00 84.65           H  
ATOM   1152  O   ASP A  76      -4.178   9.462  11.108  1.00 84.65           O  
ATOM   1153  CG  ASP A  76      -1.522  11.158  10.649  1.00 84.65           C  
ATOM   1154  OD1 ASP A  76      -1.086  10.005  10.488  1.00 84.65           O  
ATOM   1155  OD2 ASP A  76      -1.974  11.928   9.764  1.00 84.65           O  
ATOM   1156  N   GLY A  77      -2.829   8.097  12.301  1.00 82.28           N  
ATOM   1157  H   GLY A  77      -2.086   8.065  12.984  1.00 82.28           H  
ATOM   1158  CA  GLY A  77      -3.174   6.821  11.693  1.00 82.28           C  
ATOM   1159  HA2 GLY A  77      -3.206   6.067  12.480  1.00 82.28           H  
ATOM   1160  HA3 GLY A  77      -4.155   6.893  11.225  1.00 82.28           H  
ATOM   1161  C   GLY A  77      -2.183   6.337  10.632  1.00 82.28           C  
ATOM   1162  O   GLY A  77      -2.350   5.203  10.171  1.00 82.28           O  
ATOM   1163  N   PHE A  78      -1.201   7.151  10.235  1.00 83.17           N  
ATOM   1164  H   PHE A  78      -1.124   8.077  10.632  1.00 83.17           H  
ATOM   1165  CA  PHE A  78      -0.160   6.814   9.265  1.00 83.17           C  
ATOM   1166  HA  PHE A  78      -0.400   5.854   8.809  1.00 83.17           H  
ATOM   1167  C   PHE A  78       1.204   6.659   9.945  1.00 83.17           C  
ATOM   1168  CB  PHE A  78      -0.121   7.868   8.148  1.00 83.17           C  
ATOM   1169  HB2 PHE A  78       0.169   8.829   8.572  1.00 83.17           H  
ATOM   1170  HB3 PHE A  78       0.655   7.593   7.434  1.00 83.17           H  
ATOM   1171  O   PHE A  78       1.454   7.211  11.004  1.00 83.17           O  
ATOM   1172  CG  PHE A  78      -1.432   8.013   7.393  1.00 83.17           C  
ATOM   1173  CD1 PHE A  78      -1.854   6.995   6.522  1.00 83.17           C  
ATOM   1174  HD1 PHE A  78      -1.246   6.109   6.419  1.00 83.17           H  
ATOM   1175  CD2 PHE A  78      -2.237   9.152   7.557  1.00 83.17           C  
ATOM   1176  HD2 PHE A  78      -1.895   9.947   8.204  1.00 83.17           H  
ATOM   1177  CE1 PHE A  78      -3.059   7.120   5.809  1.00 83.17           C  
ATOM   1178  HE1 PHE A  78      -3.362   6.333   5.134  1.00 83.17           H  
ATOM   1179  CE2 PHE A  78      -3.454   9.273   6.866  1.00 83.17           C  
ATOM   1180  HE2 PHE A  78      -4.046  10.165   7.006  1.00 83.17           H  
ATOM   1181  CZ  PHE A  78      -3.866   8.259   5.985  1.00 83.17           C  
ATOM   1182  HZ  PHE A  78      -4.793   8.359   5.440  1.00 83.17           H  
ATOM   1183  N   LYS A  79       2.086   5.847   9.348  1.00 87.47           N  
ATOM   1184  H   LYS A  79       1.845   5.470   8.442  1.00 87.47           H  
ATOM   1185  CA  LYS A  79       3.470   5.699   9.811  1.00 87.47           C  
ATOM   1186  HA  LYS A  79       3.512   5.871  10.886  1.00 87.47           H  
ATOM   1187  C   LYS A  79       4.322   6.789   9.154  1.00 87.47           C  
ATOM   1188  CB  LYS A  79       3.961   4.267   9.517  1.00 87.47           C  
ATOM   1189  HB2 LYS A  79       3.884   4.077   8.446  1.00 87.47           H  
ATOM   1190  HB3 LYS A  79       3.317   3.560  10.041  1.00 87.47           H  
ATOM   1191  O   LYS A  79       4.805   6.590   8.041  1.00 87.47           O  
ATOM   1192  CG  LYS A  79       5.415   4.047   9.965  1.00 87.47           C  
ATOM   1193  HG2 LYS A  79       5.477   4.192  11.043  1.00 87.47           H  
ATOM   1194  HG3 LYS A  79       6.053   4.784   9.478  1.00 87.47           H  
ATOM   1195  CD  LYS A  79       5.949   2.650   9.605  1.00 87.47           C  
ATOM   1196  HD2 LYS A  79       5.807   2.472   8.539  1.00 87.47           H  
ATOM   1197  HD3 LYS A  79       5.410   1.897  10.180  1.00 87.47           H  
ATOM   1198  CE  LYS A  79       7.445   2.619   9.940  1.00 87.47           C  
ATOM   1199  HE2 LYS A  79       7.561   2.887  10.990  1.00 87.47           H  
ATOM   1200  HE3 LYS A  79       7.932   3.406   9.364  1.00 87.47           H  
ATOM   1201  NZ  LYS A  79       8.116   1.315   9.676  1.00 87.47           N  
ATOM   1202  HZ1 LYS A  79       8.138   1.044   8.704  1.00 87.47           H  
ATOM   1203  HZ2 LYS A  79       9.080   1.371   9.973  1.00 87.47           H  
ATOM   1204  HZ3 LYS A  79       7.693   0.537  10.162  1.00 87.47           H  
ATOM   1205  N   ASP A  80       4.524   7.894   9.853  1.00 88.58           N  
ATOM   1206  H   ASP A  80       4.023   8.003  10.723  1.00 88.58           H  
ATOM   1207  CA  ASP A  80       5.387   9.015   9.468  1.00 88.58           C  
ATOM   1208  HA  ASP A  80       5.533   9.008   8.388  1.00 88.58           H  
ATOM   1209  C   ASP A  80       6.773   8.915  10.124  1.00 88.58           C  
ATOM   1210  CB  ASP A  80       4.687  10.331   9.839  1.00 88.58           C  
ATOM   1211  HB2 ASP A  80       5.342  11.162   9.577  1.00 88.58           H  
ATOM   1212  HB3 ASP A  80       4.508  10.372  10.913  1.00 88.58           H  
ATOM   1213  O   ASP A  80       7.793   9.315   9.554  1.00 88.58           O  
ATOM   1214  CG  ASP A  80       3.370  10.499   9.075  1.00 88.58           C  
ATOM   1215  OD1 ASP A  80       3.416  10.382   7.825  1.00 88.58           O  
ATOM   1216  OD2 ASP A  80       2.339  10.776   9.716  1.00 88.58           O  
ATOM   1217  N   CYS A  81       6.856   8.299  11.305  1.00 89.03           N  
ATOM   1218  H   CYS A  81       5.986   8.054  11.754  1.00 89.03           H  
ATOM   1219  CA  CYS A  81       8.131   7.875  11.868  1.00 89.03           C  
ATOM   1220  HA  CYS A  81       8.888   8.617  11.616  1.00 89.03           H  
ATOM   1221  C   CYS A  81       8.567   6.521  11.289  1.00 89.03           C  
ATOM   1222  CB  CYS A  81       8.051   7.802  13.390  1.00 89.03           C  
ATOM   1223  HB2 CYS A  81       7.268   7.092  13.656  1.00 89.03           H  
ATOM   1224  HB3 CYS A  81       9.008   7.424  13.750  1.00 89.03           H  
ATOM   1225  O   CYS A  81       7.836   5.531  11.346  1.00 89.03           O  
ATOM   1226  SG  CYS A  81       7.735   9.355  14.250  1.00 89.03           S  
ATOM   1227  N   SER A  82       9.826   6.400  10.850  1.00 85.16           N  
ATOM   1228  H   SER A  82      10.389   7.233  10.758  1.00 85.16           H  
ATOM   1229  CA  SER A  82      10.360   5.113  10.361  1.00 85.16           C  
ATOM   1230  HA  SER A  82       9.707   4.779   9.554  1.00 85.16           H  
ATOM   1231  C   SER A  82      10.354   3.998  11.422  1.00 85.16           C  
ATOM   1232  CB  SER A  82      11.756   5.291   9.757  1.00 85.16           C  
ATOM   1233  HB2 SER A  82      11.699   6.030   8.958  1.00 85.16           H  
ATOM   1234  HB3 SER A  82      12.078   4.344   9.323  1.00 85.16           H  
ATOM   1235  O   SER A  82      10.281   2.816  11.079  1.00 85.16           O  
ATOM   1236  OG  SER A  82      12.711   5.714  10.711  1.00 85.16           O  
ATOM   1237  HG  SER A  82      13.510   5.921  10.220  1.00 85.16           H  
ATOM   1238  N   ASP A  83      10.343   4.365  12.708  1.00 85.78           N  
ATOM   1239  H   ASP A  83      10.356   5.355  12.904  1.00 85.78           H  
ATOM   1240  CA  ASP A  83      10.201   3.467  13.861  1.00 85.78           C  
ATOM   1241  HA  ASP A  83      10.527   2.473  13.556  1.00 85.78           H  
ATOM   1242  C   ASP A  83       8.751   3.299  14.369  1.00 85.78           C  
ATOM   1243  CB  ASP A  83      11.153   3.930  14.977  1.00 85.78           C  
ATOM   1244  HB2 ASP A  83      11.159   3.177  15.766  1.00 85.78           H  
ATOM   1245  HB3 ASP A  83      12.163   3.986  14.572  1.00 85.78           H  
ATOM   1246  O   ASP A  83       8.530   2.608  15.368  1.00 85.78           O  
ATOM   1247  CG  ASP A  83      10.795   5.285  15.598  1.00 85.78           C  
ATOM   1248  OD1 ASP A  83       9.729   5.858  15.289  1.00 85.78           O  
ATOM   1249  OD2 ASP A  83      11.598   5.782  16.412  1.00 85.78           O  
ATOM   1250  N   ASN A  84       7.766   3.902  13.688  1.00 87.23           N  
ATOM   1251  H   ASN A  84       8.018   4.469  12.891  1.00 87.23           H  
ATOM   1252  CA  ASN A  84       6.338   3.869  14.025  1.00 87.23           C  
ATOM   1253  HA  ASN A  84       5.837   4.570  13.358  1.00 87.23           H  
ATOM   1254  C   ASN A  84       6.034   4.367  15.455  1.00 87.23           C  
ATOM   1255  CB  ASN A  84       5.811   2.454  13.709  1.00 87.23           C  
ATOM   1256  HB2 ASN A  84       6.191   2.146  12.734  1.00 87.23           H  
ATOM   1257  HB3 ASN A  84       6.181   1.748  14.453  1.00 87.23           H  
ATOM   1258  O   ASN A  84       5.135   3.847  16.121  1.00 87.23           O  
ATOM   1259  CG  ASN A  84       4.299   2.352  13.637  1.00 87.23           C  
ATOM   1260  ND2 ASN A  84       3.626   2.004  14.703  1.00 87.23           N  
ATOM   1261 HD21 ASN A  84       2.635   2.146  14.568  1.00 87.23           H  
ATOM   1262 HD22 ASN A  84       4.058   2.290  15.570  1.00 87.23           H  
ATOM   1263  OD1 ASN A  84       3.696   2.524  12.602  1.00 87.23           O  
ATOM   1264  N   SER A  85       6.849   5.269  16.008  1.00 93.51           N  
ATOM   1265  H   SER A  85       7.625   5.611  15.459  1.00 93.51           H  
ATOM   1266  CA  SER A  85       6.663   5.787  17.372  1.00 93.51           C  
ATOM   1267  HA  SER A  85       6.297   4.975  18.001  1.00 93.51           H  
ATOM   1268  C   SER A  85       5.627   6.910  17.489  1.00 93.51           C  
ATOM   1269  CB  SER A  85       7.997   6.232  17.958  1.00 93.51           C  
ATOM   1270  HB2 SER A  85       8.659   5.369  18.027  1.00 93.51           H  
ATOM   1271  HB3 SER A  85       7.819   6.615  18.963  1.00 93.51           H  
ATOM   1272  O   SER A  85       5.093   7.131  18.575  1.00 93.51           O  
ATOM   1273  OG  SER A  85       8.626   7.231  17.183  1.00 93.51           O  
ATOM   1274  HG  SER A  85       8.984   6.797  16.405  1.00 93.51           H  
ATOM   1275  N   ASP A  86       5.326   7.579  16.385  1.00 92.22           N  
ATOM   1276  H   ASP A  86       5.717   7.235  15.519  1.00 92.22           H  
ATOM   1277  CA  ASP A  86       4.213   8.511  16.186  1.00 92.22           C  
ATOM   1278  HA  ASP A  86       4.324   9.361  16.860  1.00 92.22           H  
ATOM   1279  C   ASP A  86       2.843   7.890  16.449  1.00 92.22           C  
ATOM   1280  CB  ASP A  86       4.246   9.030  14.744  1.00 92.22           C  
ATOM   1281  HB2 ASP A  86       3.347   9.618  14.563  1.00 92.22           H  
ATOM   1282  HB3 ASP A  86       5.095   9.710  14.668  1.00 92.22           H  
ATOM   1283  O   ASP A  86       2.006   8.523  17.090  1.00 92.22           O  
ATOM   1284  CG  ASP A  86       4.375   7.956  13.648  1.00 92.22           C  
ATOM   1285  OD1 ASP A  86       4.808   6.805  13.924  1.00 92.22           O  
ATOM   1286  OD2 ASP A  86       4.211   8.315  12.483  1.00 92.22           O  
ATOM   1287  N   GLU A  87       2.655   6.633  16.049  1.00 92.17           N  
ATOM   1288  H   GLU A  87       3.332   6.281  15.387  1.00 92.17           H  
ATOM   1289  CA  GLU A  87       1.395   5.894  16.208  1.00 92.17           C  
ATOM   1290  HA  GLU A  87       0.588   6.617  16.319  1.00 92.17           H  
ATOM   1291  C   GLU A  87       1.349   5.031  17.483  1.00 92.17           C  
ATOM   1292  CB  GLU A  87       1.119   5.083  14.933  1.00 92.17           C  
ATOM   1293  HB2 GLU A  87       1.938   4.384  14.764  1.00 92.17           H  
ATOM   1294  HB3 GLU A  87       0.204   4.505  15.061  1.00 92.17           H  
ATOM   1295  O   GLU A  87       0.458   4.199  17.677  1.00 92.17           O  
ATOM   1296  CG  GLU A  87       0.961   5.984  13.700  1.00 92.17           C  
ATOM   1297  HG2 GLU A  87       0.679   5.356  12.855  1.00 92.17           H  
ATOM   1298  HG3 GLU A  87       1.920   6.451  13.479  1.00 92.17           H  
ATOM   1299  CD  GLU A  87      -0.121   7.051  13.931  1.00 92.17           C  
ATOM   1300  OE1 GLU A  87       0.172   8.261  13.991  1.00 92.17           O  
ATOM   1301  OE2 GLU A  87      -1.276   6.658  14.226  1.00 92.17           O  
ATOM   1302  N   GLN A  88       2.318   5.208  18.386  1.00 90.57           N  
ATOM   1303  H   GLN A  88       2.983   5.946  18.203  1.00 90.57           H  
ATOM   1304  CA  GLN A  88       2.365   4.517  19.674  1.00 90.57           C  
ATOM   1305  HA  GLN A  88       1.715   3.644  19.625  1.00 90.57           H  
ATOM   1306  C   GLN A  88       1.840   5.397  20.812  1.00 90.57           C  
ATOM   1307  CB  GLN A  88       3.782   4.005  19.963  1.00 90.57           C  
ATOM   1308  HB2 GLN A  88       4.502   4.803  19.784  1.00 90.57           H  
ATOM   1309  HB3 GLN A  88       3.849   3.710  21.011  1.00 90.57           H  
ATOM   1310  O   GLN A  88       2.146   6.583  20.917  1.00 90.57           O  
ATOM   1311  CG  GLN A  88       4.124   2.788  19.095  1.00 90.57           C  
ATOM   1312  HG2 GLN A  88       3.913   3.016  18.051  1.00 90.57           H  
ATOM   1313  HG3 GLN A  88       3.485   1.951  19.380  1.00 90.57           H  
ATOM   1314  CD  GLN A  88       5.577   2.357  19.253  1.00 90.57           C  
ATOM   1315  NE2 GLN A  88       6.266   2.078  18.171  1.00 90.57           N  
ATOM   1316 HE21 GLN A  88       7.255   1.902  18.278  1.00 90.57           H  
ATOM   1317 HE22 GLN A  88       5.906   2.398  17.283  1.00 90.57           H  
ATOM   1318  OE1 GLN A  88       6.107   2.248  20.350  1.00 90.57           O  
ATOM   1319  N   ASN A  89       1.104   4.778  21.743  1.00 87.03           N  
ATOM   1320  H   ASN A  89       0.911   3.796  21.610  1.00 87.03           H  
ATOM   1321  CA  ASN A  89       0.512   5.442  22.914  1.00 87.03           C  
ATOM   1322  HA  ASN A  89      -0.137   4.711  23.396  1.00 87.03           H  
ATOM   1323  C   ASN A  89      -0.407   6.623  22.551  1.00 87.03           C  
ATOM   1324  CB  ASN A  89       1.598   5.818  23.937  1.00 87.03           C  
ATOM   1325  HB2 ASN A  89       1.121   6.199  24.840  1.00 87.03           H  
ATOM   1326  HB3 ASN A  89       2.219   6.614  23.526  1.00 87.03           H  
ATOM   1327  O   ASN A  89      -0.433   7.639  23.246  1.00 87.03           O  
ATOM   1328  CG  ASN A  89       2.463   4.644  24.338  1.00 87.03           C  
ATOM   1329  ND2 ASN A  89       3.761   4.759  24.189  1.00 87.03           N  
ATOM   1330 HD21 ASN A  89       4.128   5.556  23.688  1.00 87.03           H  
ATOM   1331 HD22 ASN A  89       4.304   3.923  24.348  1.00 87.03           H  
ATOM   1332  OD1 ASN A  89       1.995   3.609  24.779  1.00 87.03           O  
ATOM   1333  N   CYS A  90      -1.193   6.469  21.486  1.00 84.45           N  
ATOM   1334  H   CYS A  90      -1.053   5.656  20.903  1.00 84.45           H  
ATOM   1335  CA  CYS A  90      -2.186   7.444  21.029  1.00 84.45           C  
ATOM   1336  HA  CYS A  90      -1.750   8.437  21.147  1.00 84.45           H  
ATOM   1337  C   CYS A  90      -3.474   7.473  21.867  1.00 84.45           C  
ATOM   1338  CB  CYS A  90      -2.424   7.206  19.539  1.00 84.45           C  
ATOM   1339  HB2 CYS A  90      -3.215   7.865  19.180  1.00 84.45           H  
ATOM   1340  HB3 CYS A  90      -2.729   6.173  19.366  1.00 84.45           H  
ATOM   1341  O   CYS A  90      -4.531   7.904  21.401  1.00 84.45           O  
ATOM   1342  SG  CYS A  90      -0.924   7.552  18.606  1.00 84.45           S  
ATOM   1343  N   ASP A  91      -3.391   7.031  23.123  1.00 77.30           N  
ATOM   1344  H   ASP A  91      -2.477   6.801  23.485  1.00 77.30           H  
ATOM   1345  CA  ASP A  91      -4.512   7.010  24.050  1.00 77.30           C  
ATOM   1346  HA  ASP A  91      -5.367   6.569  23.537  1.00 77.30           H  
ATOM   1347  C   ASP A  91      -4.903   8.442  24.445  1.00 77.30           C  
ATOM   1348  CB  ASP A  91      -4.203   6.111  25.259  1.00 77.30           C  
ATOM   1349  HB2 ASP A  91      -4.958   6.291  26.024  1.00 77.30           H  
ATOM   1350  HB3 ASP A  91      -3.233   6.383  25.674  1.00 77.30           H  
ATOM   1351  O   ASP A  91      -4.281   9.082  25.290  1.00 77.30           O  
ATOM   1352  CG  ASP A  91      -4.227   4.612  24.924  1.00 77.30           C  
ATOM   1353  OD1 ASP A  91      -5.049   4.208  24.071  1.00 77.30           O  
ATOM   1354  OD2 ASP A  91      -3.461   3.866  25.574  1.00 77.30           O  
ATOM   1355  N   ALA A  92      -5.960   8.912  23.777  1.00 55.86           N  
ATOM   1356  H   ALA A  92      -6.201   8.361  22.966  1.00 55.86           H  
ATOM   1357  CA  ALA A  92      -6.880   9.989  24.123  1.00 55.86           C  
ATOM   1358  HA  ALA A  92      -7.326  10.322  23.186  1.00 55.86           H  
ATOM   1359  C   ALA A  92      -6.271  11.238  24.787  1.00 55.86           C  
ATOM   1360  CB  ALA A  92      -8.022   9.385  24.956  1.00 55.86           C  
ATOM   1361  HB1 ALA A  92      -8.495   8.571  24.408  1.00 55.86           H  
ATOM   1362  HB2 ALA A  92      -7.628   9.003  25.897  1.00 55.86           H  
ATOM   1363  HB3 ALA A  92      -8.767  10.151  25.173  1.00 55.86           H  
ATOM   1364  O   ALA A  92      -6.165  11.337  26.010  1.00 55.86           O  
ATOM   1365  N   HIS A  93      -6.125  12.308  23.997  1.00 47.28           N  
ATOM   1366  H   HIS A  93      -6.139  12.167  22.997  1.00 47.28           H  
ATOM   1367  CA  HIS A  93      -6.369  13.662  24.502  1.00 47.28           C  
ATOM   1368  HA  HIS A  93      -5.785  13.797  25.412  1.00 47.28           H  
ATOM   1369  C   HIS A  93      -7.854  13.816  24.902  1.00 47.28           C  
ATOM   1370  CB  HIS A  93      -5.905  14.727  23.492  1.00 47.28           C  
ATOM   1371  HB2 HIS A  93      -6.403  15.671  23.715  1.00 47.28           H  
ATOM   1372  HB3 HIS A  93      -6.195  14.433  22.483  1.00 47.28           H  
ATOM   1373  O   HIS A  93      -8.616  14.575  24.313  1.00 47.28           O  
ATOM   1374  CG  HIS A  93      -4.423  15.005  23.540  1.00 47.28           C  
ATOM   1375  CD2 HIS A  93      -3.484  14.648  22.609  1.00 47.28           C  
ATOM   1376  HD2 HIS A  93      -3.667  14.091  21.702  1.00 47.28           H  
ATOM   1377  ND1 HIS A  93      -3.767  15.716  24.522  1.00 47.28           N  
ATOM   1378  HD1 HIS A  93      -4.166  16.092  25.371  1.00 47.28           H  
ATOM   1379  CE1 HIS A  93      -2.468  15.780  24.192  1.00 47.28           C  
ATOM   1380  HE1 HIS A  93      -1.704  16.260  24.786  1.00 47.28           H  
ATOM   1381  NE2 HIS A  93      -2.244  15.144  23.032  1.00 47.28           N  
ATOM   1382  N   THR A  94      -8.268  13.107  25.950  1.00 41.05           N  
ATOM   1383  H   THR A  94      -7.637  12.397  26.292  1.00 41.05           H  
ATOM   1384  CA  THR A  94      -9.289  13.558  26.893  1.00 41.05           C  
ATOM   1385  HA  THR A  94      -9.918  14.310  26.418  1.00 41.05           H  
ATOM   1386  C   THR A  94      -8.566  14.234  28.056  1.00 41.05           C  
ATOM   1387  CB  THR A  94     -10.210  12.421  27.372  1.00 41.05           C  
ATOM   1388  HB  THR A  94     -10.824  12.788  28.195  1.00 41.05           H  
ATOM   1389  O   THR A  94      -8.612  13.775  29.191  1.00 41.05           O  
ATOM   1390  CG2 THR A  94     -11.151  11.940  26.270  1.00 41.05           C  
ATOM   1391 HG21 THR A  94     -11.807  12.756  25.967  1.00 41.05           H  
ATOM   1392 HG22 THR A  94     -10.579  11.601  25.407  1.00 41.05           H  
ATOM   1393 HG23 THR A  94     -11.757  11.117  26.647  1.00 41.05           H  
ATOM   1394  OG1 THR A  94      -9.460  11.320  27.824  1.00 41.05           O  
ATOM   1395  HG1 THR A  94      -8.885  11.640  28.523  1.00 41.05           H  
ATOM   1396  N   GLU A  95      -7.871  15.339  27.785  1.00 40.81           N  
ATOM   1397  H   GLU A  95      -7.795  15.635  26.822  1.00 40.81           H  
ATOM   1398  CA  GLU A  95      -7.453  16.290  28.823  1.00 40.81           C  
ATOM   1399  HA  GLU A  95      -7.578  15.828  29.803  1.00 40.81           H  
ATOM   1400  C   GLU A  95      -8.401  17.500  28.828  1.00 40.81           C  
ATOM   1401  CB  GLU A  95      -5.965  16.672  28.731  1.00 40.81           C  
ATOM   1402  HB2 GLU A  95      -5.738  17.033  27.728  1.00 40.81           H  
ATOM   1403  HB3 GLU A  95      -5.792  17.479  29.442  1.00 40.81           H  
ATOM   1404  O   GLU A  95      -7.978  18.647  28.780  1.00 40.81           O  
ATOM   1405  CG  GLU A  95      -5.017  15.519  29.102  1.00 40.81           C  
ATOM   1406  HG2 GLU A  95      -4.964  14.819  28.267  1.00 40.81           H  
ATOM   1407  HG3 GLU A  95      -5.432  14.992  29.961  1.00 40.81           H  
ATOM   1408  CD  GLU A  95      -3.604  16.015  29.463  1.00 40.81           C  
ATOM   1409  OE1 GLU A  95      -2.918  15.297  30.225  1.00 40.81           O  
ATOM   1410  OE2 GLU A  95      -3.231  17.126  29.021  1.00 40.81           O  
ATOM   1411  N   VAL A  96      -9.715  17.248  28.869  1.00 39.53           N  
ATOM   1412  H   VAL A  96     -10.008  16.282  28.821  1.00 39.53           H  
ATOM   1413  CA  VAL A  96     -10.736  18.263  29.193  1.00 39.53           C  
ATOM   1414  HA  VAL A  96     -10.256  19.022  29.811  1.00 39.53           H  
ATOM   1415  C   VAL A  96     -11.838  17.632  30.054  1.00 39.53           C  
ATOM   1416  CB  VAL A  96     -11.323  18.999  27.957  1.00 39.53           C  
ATOM   1417  HB  VAL A  96     -12.003  18.332  27.427  1.00 39.53           H  
ATOM   1418  O   VAL A  96     -13.009  17.693  29.720  1.00 39.53           O  
ATOM   1419  CG1 VAL A  96     -12.085  20.270  28.385  1.00 39.53           C  
ATOM   1420 HG11 VAL A  96     -12.917  20.031  29.047  1.00 39.53           H  
ATOM   1421 HG12 VAL A  96     -11.409  20.956  28.896  1.00 39.53           H  
ATOM   1422 HG13 VAL A  96     -12.496  20.765  27.504  1.00 39.53           H  
ATOM   1423  CG2 VAL A  96     -10.276  19.481  26.943  1.00 39.53           C  
ATOM   1424 HG21 VAL A  96     -10.766  19.987  26.111  1.00 39.53           H  
ATOM   1425 HG22 VAL A  96      -9.575  20.168  27.419  1.00 39.53           H  
ATOM   1426 HG23 VAL A  96      -9.726  18.631  26.540  1.00 39.53           H  
ATOM   1427  N   GLU A  97     -11.489  16.996  31.174  1.00 42.76           N  
ATOM   1428  H   GLU A  97     -10.508  16.836  31.353  1.00 42.76           H  
ATOM   1429  CA  GLU A  97     -12.475  16.633  32.213  1.00 42.76           C  
ATOM   1430  HA  GLU A  97     -13.306  17.335  32.144  1.00 42.76           H  
ATOM   1431  C   GLU A  97     -11.904  16.838  33.624  1.00 42.76           C  
ATOM   1432  CB  GLU A  97     -13.093  15.235  32.014  1.00 42.76           C  
ATOM   1433  HB2 GLU A  97     -13.659  14.998  32.915  1.00 42.76           H  
ATOM   1434  HB3 GLU A  97     -12.302  14.495  31.894  1.00 42.76           H  
ATOM   1435  O   GLU A  97     -11.893  15.953  34.478  1.00 42.76           O  
ATOM   1436  CG  GLU A  97     -14.074  15.160  30.829  1.00 42.76           C  
ATOM   1437  HG2 GLU A  97     -13.506  15.162  29.899  1.00 42.76           H  
ATOM   1438  HG3 GLU A  97     -14.717  16.040  30.857  1.00 42.76           H  
ATOM   1439  CD  GLU A  97     -14.975  13.917  30.852  1.00 42.76           C  
ATOM   1440  OE1 GLU A  97     -15.975  13.919  30.099  1.00 42.76           O  
ATOM   1441  OE2 GLU A  97     -14.696  12.990  31.648  1.00 42.76           O  
ATOM   1442  N   LYS A  98     -11.414  18.049  33.896  1.00 38.36           N  
ATOM   1443  H   LYS A  98     -11.359  18.710  33.134  1.00 38.36           H  
ATOM   1444  CA  LYS A  98     -11.252  18.559  35.264  1.00 38.36           C  
ATOM   1445  HA  LYS A  98     -11.910  18.006  35.935  1.00 38.36           H  
ATOM   1446  C   LYS A  98     -11.713  20.006  35.313  1.00 38.36           C  
ATOM   1447  CB  LYS A  98      -9.810  18.409  35.781  1.00 38.36           C  
ATOM   1448  HB2 LYS A  98      -9.120  18.852  35.063  1.00 38.36           H  
ATOM   1449  HB3 LYS A  98      -9.725  18.959  36.719  1.00 38.36           H  
ATOM   1450  O   LYS A  98     -10.886  20.888  35.434  1.00 38.36           O  
ATOM   1451  CG  LYS A  98      -9.407  16.957  36.051  1.00 38.36           C  
ATOM   1452  HG2 LYS A  98     -10.141  16.487  36.705  1.00 38.36           H  
ATOM   1453  HG3 LYS A  98      -9.363  16.415  35.106  1.00 38.36           H  
ATOM   1454  CD  LYS A  98      -8.030  16.911  36.716  1.00 38.36           C  
ATOM   1455  HD2 LYS A  98      -7.320  17.438  36.079  1.00 38.36           H  
ATOM   1456  HD3 LYS A  98      -8.074  17.398  37.690  1.00 38.36           H  
ATOM   1457  CE  LYS A  98      -7.600  15.451  36.869  1.00 38.36           C  
ATOM   1458  HE2 LYS A  98      -8.253  14.962  37.592  1.00 38.36           H  
ATOM   1459  HE3 LYS A  98      -7.742  14.957  35.909  1.00 38.36           H  
ATOM   1460  NZ  LYS A  98      -6.178  15.351  37.274  1.00 38.36           N  
ATOM   1461  HZ1 LYS A  98      -5.601  15.790  36.571  1.00 38.36           H  
ATOM   1462  HZ2 LYS A  98      -6.017  15.809  38.160  1.00 38.36           H  
ATOM   1463  HZ3 LYS A  98      -5.895  14.382  37.328  1.00 38.36           H  
ATOM   1464  N   ASP A  99     -13.013  20.215  35.118  1.00 41.44           N  
ATOM   1465  H   ASP A  99     -13.534  19.428  34.758  1.00 41.44           H  
ATOM   1466  CA  ASP A  99     -13.811  21.335  35.638  1.00 41.44           C  
ATOM   1467  HA  ASP A  99     -14.053  21.139  36.682  1.00 41.44           H  
ATOM   1468  C   ASP A  99     -15.127  21.394  34.853  1.00 41.44           C  
ATOM   1469  CB  ASP A  99     -13.107  22.713  35.543  1.00 41.44           C  
ATOM   1470  HB2 ASP A  99     -13.872  23.490  35.535  1.00 41.44           H  
ATOM   1471  HB3 ASP A  99     -12.555  22.790  34.606  1.00 41.44           H  
ATOM   1472  O   ASP A  99     -15.110  21.689  33.670  1.00 41.44           O  
ATOM   1473  CG  ASP A  99     -12.189  23.011  36.742  1.00 41.44           C  
ATOM   1474  OD1 ASP A  99     -12.522  22.521  37.852  1.00 41.44           O  
ATOM   1475  OD2 ASP A  99     -11.234  23.801  36.577  1.00 41.44           O  
ATOM   1476  N   VAL A 100     -16.255  21.065  35.493  1.00 48.79           N  
ATOM   1477  H   VAL A 100     -16.103  20.563  36.357  1.00 48.79           H  
ATOM   1478  CA  VAL A 100     -17.589  21.701  35.366  1.00 48.79           C  
ATOM   1479  HA  VAL A 100     -17.550  22.645  35.910  1.00 48.79           H  
ATOM   1480  C   VAL A 100     -18.600  20.800  36.084  1.00 48.79           C  
ATOM   1481  CB  VAL A 100     -18.070  22.064  33.928  1.00 48.79           C  
ATOM   1482  HB  VAL A 100     -17.936  21.210  33.266  1.00 48.79           H  
ATOM   1483  O   VAL A 100     -19.131  19.822  35.563  1.00 48.79           O  
ATOM   1484  CG1 VAL A 100     -19.558  22.476  33.907  1.00 48.79           C  
ATOM   1485 HG11 VAL A 100     -20.198  21.629  34.155  1.00 48.79           H  
ATOM   1486 HG12 VAL A 100     -19.837  22.788  32.901  1.00 48.79           H  
ATOM   1487 HG13 VAL A 100     -19.742  23.290  34.607  1.00 48.79           H  
ATOM   1488  CG2 VAL A 100     -17.341  23.301  33.352  1.00 48.79           C  
ATOM   1489 HG21 VAL A 100     -16.833  23.014  32.432  1.00 48.79           H  
ATOM   1490 HG22 VAL A 100     -16.601  23.685  34.054  1.00 48.79           H  
ATOM   1491 HG23 VAL A 100     -18.017  24.121  33.109  1.00 48.79           H  
ATOM   1492  N   LYS A 101     -18.893  21.167  37.333  1.00 40.37           N  
ATOM   1493  H   LYS A 101     -18.399  21.977  37.681  1.00 40.37           H  
ATOM   1494  CA  LYS A 101     -20.166  20.836  37.974  1.00 40.37           C  
ATOM   1495  HA  LYS A 101     -20.381  19.778  37.826  1.00 40.37           H  
ATOM   1496  C   LYS A 101     -21.263  21.659  37.283  1.00 40.37           C  
ATOM   1497  CB  LYS A 101     -20.095  21.158  39.480  1.00 40.37           C  
ATOM   1498  HB2 LYS A 101     -19.700  22.165  39.611  1.00 40.37           H  
ATOM   1499  HB3 LYS A 101     -21.108  21.140  39.883  1.00 40.37           H  
ATOM   1500  O   LYS A 101     -21.106  22.869  37.150  1.00 40.37           O  
ATOM   1501  CG  LYS A 101     -19.243  20.158  40.280  1.00 40.37           C  
ATOM   1502  HG2 LYS A 101     -18.250  20.088  39.838  1.00 40.37           H  
ATOM   1503  HG3 LYS A 101     -19.716  19.176  40.235  1.00 40.37           H  
ATOM   1504  CD  LYS A 101     -19.107  20.597  41.746  1.00 40.37           C  
ATOM   1505  HD2 LYS A 101     -20.099  20.741  42.173  1.00 40.37           H  
ATOM   1506  HD3 LYS A 101     -18.563  21.541  41.778  1.00 40.37           H  
ATOM   1507  CE  LYS A 101     -18.350  19.532  42.550  1.00 40.37           C  
ATOM   1508  HE2 LYS A 101     -18.942  18.617  42.559  1.00 40.37           H  
ATOM   1509  HE3 LYS A 101     -17.416  19.313  42.032  1.00 40.37           H  
ATOM   1510  NZ  LYS A 101     -18.067  19.986  43.934  1.00 40.37           N  
ATOM   1511  HZ1 LYS A 101     -17.572  19.265  44.440  1.00 40.37           H  
ATOM   1512  HZ2 LYS A 101     -18.925  20.201  44.421  1.00 40.37           H  
ATOM   1513  HZ3 LYS A 101     -17.484  20.810  43.912  1.00 40.37           H  
ATOM   1514  N   ASN A 102     -22.381  21.005  36.962  1.00 38.64           N  
ATOM   1515  H   ASN A 102     -22.347  20.005  37.094  1.00 38.64           H  
ATOM   1516  CA  ASN A 102     -23.685  21.555  36.547  1.00 38.64           C  
ATOM   1517  HA  ASN A 102     -24.408  20.763  36.743  1.00 38.64           H  
ATOM   1518  C   ASN A 102     -23.877  21.914  35.059  1.00 38.64           C  
ATOM   1519  CB  ASN A 102     -24.118  22.732  37.453  1.00 38.64           C  
ATOM   1520  HB2 ASN A 102     -23.462  23.587  37.288  1.00 38.64           H  
ATOM   1521  HB3 ASN A 102     -25.120  23.043  37.159  1.00 38.64           H  
ATOM   1522  O   ASN A 102     -23.688  23.064  34.668  1.00 38.64           O  
ATOM   1523  CG  ASN A 102     -24.166  22.421  38.933  1.00 38.64           C  
ATOM   1524  ND2 ASN A 102     -24.211  23.435  39.765  1.00 38.64           N  
ATOM   1525 HD21 ASN A 102     -24.299  23.206  40.744  1.00 38.64           H  
ATOM   1526 HD22 ASN A 102     -24.181  24.379  39.409  1.00 38.64           H  
ATOM   1527  OD1 ASN A 102     -24.187  21.285  39.371  1.00 38.64           O  
ATOM   1528  N   LYS A 103     -24.456  20.981  34.285  1.00 47.84           N  
ATOM   1529  H   LYS A 103     -24.302  20.014  34.532  1.00 47.84           H  
ATOM   1530  CA  LYS A 103     -25.676  21.228  33.486  1.00 47.84           C  
ATOM   1531  HA  LYS A 103     -26.429  21.636  34.159  1.00 47.84           H  
ATOM   1532  C   LYS A 103     -26.263  19.930  32.927  1.00 47.84           C  
ATOM   1533  CB  LYS A 103     -25.442  22.240  32.348  1.00 47.84           C  
ATOM   1534  HB2 LYS A 103     -25.858  21.858  31.416  1.00 47.84           H  
ATOM   1535  HB3 LYS A 103     -24.374  22.392  32.194  1.00 47.84           H  
ATOM   1536  O   LYS A 103     -25.554  19.054  32.450  1.00 47.84           O  
ATOM   1537  CG  LYS A 103     -26.134  23.574  32.680  1.00 47.84           C  
ATOM   1538  HG2 LYS A 103     -25.848  23.912  33.675  1.00 47.84           H  
ATOM   1539  HG3 LYS A 103     -27.214  23.430  32.661  1.00 47.84           H  
ATOM   1540  CD  LYS A 103     -25.747  24.647  31.662  1.00 47.84           C  
ATOM   1541  HD2 LYS A 103     -26.060  24.322  30.670  1.00 47.84           H  
ATOM   1542  HD3 LYS A 103     -24.664  24.766  31.672  1.00 47.84           H  
ATOM   1543  CE  LYS A 103     -26.415  25.977  32.015  1.00 47.84           C  
ATOM   1544  HE2 LYS A 103     -27.495  25.830  32.029  1.00 47.84           H  
ATOM   1545  HE3 LYS A 103     -26.097  26.269  33.016  1.00 47.84           H  
ATOM   1546  NZ  LYS A 103     -26.045  27.018  31.027  1.00 47.84           N  
ATOM   1547  HZ1 LYS A 103     -26.328  26.730  30.101  1.00 47.84           H  
ATOM   1548  HZ2 LYS A 103     -25.043  27.142  31.018  1.00 47.84           H  
ATOM   1549  HZ3 LYS A 103     -26.485  27.900  31.247  1.00 47.84           H  
ATOM   1550  N   GLU A 104     -27.577  19.830  33.040  1.00 36.78           N  
ATOM   1551  H   GLU A 104     -28.075  20.622  33.422  1.00 36.78           H  
ATOM   1552  CA  GLU A 104     -28.420  18.728  32.595  1.00 36.78           C  
ATOM   1553  HA  GLU A 104     -28.069  17.802  33.051  1.00 36.78           H  
ATOM   1554  C   GLU A 104     -28.389  18.560  31.060  1.00 36.78           C  
ATOM   1555  CB  GLU A 104     -29.849  19.024  33.093  1.00 36.78           C  
ATOM   1556  HB2 GLU A 104     -30.145  20.000  32.710  1.00 36.78           H  
ATOM   1557  HB3 GLU A 104     -30.533  18.281  32.682  1.00 36.78           H  
ATOM   1558  O   GLU A 104     -28.348  19.538  30.315  1.00 36.78           O  
ATOM   1559  CG  GLU A 104     -29.971  18.997  34.632  1.00 36.78           C  
ATOM   1560  HG2 GLU A 104     -29.984  17.957  34.958  1.00 36.78           H  
ATOM   1561  HG3 GLU A 104     -29.094  19.463  35.081  1.00 36.78           H  
ATOM   1562  CD  GLU A 104     -31.208  19.744  35.160  1.00 36.78           C  
ATOM   1563  OE1 GLU A 104     -31.912  19.170  36.020  1.00 36.78           O  
ATOM   1564  OE2 GLU A 104     -31.394  20.911  34.746  1.00 36.78           O  
ATOM   1565  N   SER A 105     -28.480  17.304  30.604  1.00 38.01           N  
ATOM   1566  H   SER A 105     -28.481  16.579  31.307  1.00 38.01           H  
ATOM   1567  CA  SER A 105     -28.696  16.852  29.214  1.00 38.01           C  
ATOM   1568  HA  SER A 105     -28.715  15.764  29.267  1.00 38.01           H  
ATOM   1569  C   SER A 105     -27.600  17.167  28.178  1.00 38.01           C  
ATOM   1570  CB  SER A 105     -30.102  17.238  28.723  1.00 38.01           C  
ATOM   1571  HB2 SER A 105     -30.281  16.766  27.756  1.00 38.01           H  
ATOM   1572  HB3 SER A 105     -30.841  16.858  29.428  1.00 38.01           H  
ATOM   1573  O   SER A 105     -27.738  18.058  27.347  1.00 38.01           O  
ATOM   1574  OG  SER A 105     -30.282  18.631  28.584  1.00 38.01           O  
ATOM   1575  HG  SER A 105     -29.513  19.071  28.954  1.00 38.01           H  
ATOM   1576  N   MET A 106     -26.546  16.346  28.136  1.00 43.76           N  
ATOM   1577  H   MET A 106     -26.418  15.663  28.869  1.00 43.76           H  
ATOM   1578  CA  MET A 106     -25.692  16.207  26.950  1.00 43.76           C  
ATOM   1579  HA  MET A 106     -26.232  16.620  26.097  1.00 43.76           H  
ATOM   1580  C   MET A 106     -25.485  14.721  26.649  1.00 43.76           C  
ATOM   1581  CB  MET A 106     -24.381  17.006  27.087  1.00 43.76           C  
ATOM   1582  HB2 MET A 106     -24.260  17.353  28.114  1.00 43.76           H  
ATOM   1583  HB3 MET A 106     -23.529  16.375  26.836  1.00 43.76           H  
ATOM   1584  O   MET A 106     -25.008  13.952  27.477  1.00 43.76           O  
ATOM   1585  CG  MET A 106     -24.398  18.218  26.141  1.00 43.76           C  
ATOM   1586  HG2 MET A 106     -25.366  18.709  26.236  1.00 43.76           H  
ATOM   1587  HG3 MET A 106     -24.298  17.867  25.114  1.00 43.76           H  
ATOM   1588  SD  MET A 106     -23.140  19.489  26.451  1.00 43.76           S  
ATOM   1589  CE  MET A 106     -21.618  18.589  26.048  1.00 43.76           C  
ATOM   1590  HE1 MET A 106     -21.666  18.218  25.024  1.00 43.76           H  
ATOM   1591  HE2 MET A 106     -20.762  19.256  26.147  1.00 43.76           H  
ATOM   1592  HE3 MET A 106     -21.491  17.750  26.732  1.00 43.76           H  
ATOM   1593  N   SER A 107     -25.962  14.333  25.469  1.00 45.27           N  
ATOM   1594  H   SER A 107     -26.319  15.067  24.875  1.00 45.27           H  
ATOM   1595  CA  SER A 107     -25.918  12.997  24.880  1.00 45.27           C  
ATOM   1596  HA  SER A 107     -26.596  12.331  25.415  1.00 45.27           H  
ATOM   1597  C   SER A 107     -24.504  12.410  24.907  1.00 45.27           C  
ATOM   1598  CB  SER A 107     -26.406  13.163  23.434  1.00 45.27           C  
ATOM   1599  HB2 SER A 107     -25.937  14.042  22.992  1.00 45.27           H  
ATOM   1600  HB3 SER A 107     -27.485  13.315  23.439  1.00 45.27           H  
ATOM   1601  O   SER A 107     -23.562  13.078  24.495  1.00 45.27           O  
ATOM   1602  OG  SER A 107     -26.102  12.059  22.620  1.00 45.27           O  
ATOM   1603  HG  SER A 107     -25.176  12.090  22.368  1.00 45.27           H  
ATOM   1604  N   CYS A 108     -24.372  11.146  25.316  1.00 46.83           N  
ATOM   1605  H   CYS A 108     -25.204  10.656  25.614  1.00 46.83           H  
ATOM   1606  CA  CYS A 108     -23.161  10.349  25.130  1.00 46.83           C  
ATOM   1607  HA  CYS A 108     -22.305  10.876  25.553  1.00 46.83           H  
ATOM   1608  C   CYS A 108     -22.946  10.167  23.619  1.00 46.83           C  
ATOM   1609  CB  CYS A 108     -23.374   9.018  25.878  1.00 46.83           C  
ATOM   1610  HB2 CYS A 108     -23.714   9.226  26.892  1.00 46.83           H  
ATOM   1611  HB3 CYS A 108     -24.135   8.430  25.364  1.00 46.83           H  
ATOM   1612  O   CYS A 108     -23.541   9.281  23.010  1.00 46.83           O  
ATOM   1613  SG  CYS A 108     -21.850   8.039  25.985  1.00 46.83           S  
ATOM   1614  HG  CYS A 108     -21.079   8.947  26.590  1.00 46.83           H  
ATOM   1615  N   SER A 109     -22.204  11.066  22.970  1.00 61.34           N  
ATOM   1616  H   SER A 109     -21.805  11.848  23.469  1.00 61.34           H  
ATOM   1617  CA  SER A 109     -21.905  10.944  21.544  1.00 61.34           C  
ATOM   1618  HA  SER A 109     -22.804  10.640  21.009  1.00 61.34           H  
ATOM   1619  C   SER A 109     -20.862   9.846  21.366  1.00 61.34           C  
ATOM   1620  CB  SER A 109     -21.458  12.286  20.952  1.00 61.34           C  
ATOM   1621  HB2 SER A 109     -21.138  12.139  19.921  1.00 61.34           H  
ATOM   1622  HB3 SER A 109     -22.297  12.982  20.964  1.00 61.34           H  
ATOM   1623  O   SER A 109     -19.660  10.103  21.407  1.00 61.34           O  
ATOM   1624  OG  SER A 109     -20.398  12.829  21.707  1.00 61.34           O  
ATOM   1625  HG  SER A 109     -19.684  12.188  21.691  1.00 61.34           H  
ATOM   1626  N   SER A 110     -21.330   8.608  21.230  1.00 82.15           N  
ATOM   1627  H   SER A 110     -22.326   8.459  21.303  1.00 82.15           H  
ATOM   1628  CA  SER A 110     -20.508   7.475  20.814  1.00 82.15           C  
ATOM   1629  HA  SER A 110     -19.743   7.292  21.568  1.00 82.15           H  
ATOM   1630  C   SER A 110     -19.827   7.787  19.480  1.00 82.15           C  
ATOM   1631  CB  SER A 110     -21.384   6.223  20.675  1.00 82.15           C  
ATOM   1632  HB2 SER A 110     -20.792   5.410  20.255  1.00 82.15           H  
ATOM   1633  HB3 SER A 110     -21.742   5.925  21.660  1.00 82.15           H  
ATOM   1634  O   SER A 110     -20.479   8.310  18.575  1.00 82.15           O  
ATOM   1635  OG  SER A 110     -22.500   6.478  19.838  1.00 82.15           O  
ATOM   1636  HG  SER A 110     -22.169   6.847  19.016  1.00 82.15           H  
ATOM   1637  N   LEU A 111     -18.541   7.445  19.353  1.00 90.76           N  
ATOM   1638  H   LEU A 111     -18.058   7.050  20.147  1.00 90.76           H  
ATOM   1639  CA  LEU A 111     -17.818   7.532  18.082  1.00 90.76           C  
ATOM   1640  HA  LEU A 111     -17.748   8.584  17.805  1.00 90.76           H  
ATOM   1641  C   LEU A 111     -18.585   6.785  16.972  1.00 90.76           C  
ATOM   1642  CB  LEU A 111     -16.403   6.939  18.236  1.00 90.76           C  
ATOM   1643  HB2 LEU A 111     -16.498   5.936  18.650  1.00 90.76           H  
ATOM   1644  HB3 LEU A 111     -15.952   6.842  17.248  1.00 90.76           H  
ATOM   1645  O   LEU A 111     -19.186   5.742  17.258  1.00 90.76           O  
ATOM   1646  CG  LEU A 111     -15.446   7.759  19.119  1.00 90.76           C  
ATOM   1647  HG  LEU A 111     -15.911   7.940  20.088  1.00 90.76           H  
ATOM   1648  CD1 LEU A 111     -14.162   6.962  19.344  1.00 90.76           C  
ATOM   1649 HD11 LEU A 111     -13.674   6.762  18.390  1.00 90.76           H  
ATOM   1650 HD12 LEU A 111     -14.387   6.017  19.838  1.00 90.76           H  
ATOM   1651 HD13 LEU A 111     -13.479   7.531  19.976  1.00 90.76           H  
ATOM   1652  CD2 LEU A 111     -15.079   9.100  18.483  1.00 90.76           C  
ATOM   1653 HD21 LEU A 111     -15.961   9.735  18.394  1.00 90.76           H  
ATOM   1654 HD22 LEU A 111     -14.350   9.614  19.109  1.00 90.76           H  
ATOM   1655 HD23 LEU A 111     -14.643   8.939  17.496  1.00 90.76           H  
ATOM   1656  N   PRO A 112     -18.569   7.286  15.723  1.00 94.52           N  
ATOM   1657  CA  PRO A 112     -19.234   6.623  14.607  1.00 94.52           C  
ATOM   1658  HA  PRO A 112     -20.302   6.532  14.808  1.00 94.52           H  
ATOM   1659  C   PRO A 112     -18.643   5.225  14.392  1.00 94.52           C  
ATOM   1660  CB  PRO A 112     -19.017   7.542  13.399  1.00 94.52           C  
ATOM   1661  HB2 PRO A 112     -19.837   8.257  13.333  1.00 94.52           H  
ATOM   1662  HB3 PRO A 112     -18.924   6.983  12.468  1.00 94.52           H  
ATOM   1663  O   PRO A 112     -17.427   5.039  14.462  1.00 94.52           O  
ATOM   1664  CG  PRO A 112     -17.724   8.284  13.739  1.00 94.52           C  
ATOM   1665  HG2 PRO A 112     -17.661   9.251  13.239  1.00 94.52           H  
ATOM   1666  HG3 PRO A 112     -16.864   7.665  13.484  1.00 94.52           H  
ATOM   1667  CD  PRO A 112     -17.807   8.437  15.254  1.00 94.52           C  
ATOM   1668  HD2 PRO A 112     -18.342   9.353  15.506  1.00 94.52           H  
ATOM   1669  HD3 PRO A 112     -16.802   8.457  15.676  1.00 94.52           H  
ATOM   1670  N   VAL A 113     -19.489   4.231  14.116  1.00 92.95           N  
ATOM   1671  H   VAL A 113     -20.466   4.438  13.962  1.00 92.95           H  
ATOM   1672  CA  VAL A 113     -19.023   2.864  13.826  1.00 92.95           C  
ATOM   1673  HA  VAL A 113     -18.199   2.616  14.495  1.00 92.95           H  
ATOM   1674  C   VAL A 113     -18.482   2.795  12.401  1.00 92.95           C  
ATOM   1675  CB  VAL A 113     -20.151   1.838  14.048  1.00 92.95           C  
ATOM   1676  HB  VAL A 113     -21.005   2.085  13.417  1.00 92.95           H  
ATOM   1677  O   VAL A 113     -17.510   2.092  12.129  1.00 92.95           O  
ATOM   1678  CG1 VAL A 113     -19.712   0.406  13.705  1.00 92.95           C  
ATOM   1679 HG11 VAL A 113     -19.510   0.324  12.637  1.00 92.95           H  
ATOM   1680 HG12 VAL A 113     -20.506  -0.296  13.957  1.00 92.95           H  
ATOM   1681 HG13 VAL A 113     -18.808   0.157  14.261  1.00 92.95           H  
ATOM   1682  CG2 VAL A 113     -20.611   1.841  15.513  1.00 92.95           C  
ATOM   1683 HG21 VAL A 113     -21.002   2.824  15.777  1.00 92.95           H  
ATOM   1684 HG22 VAL A 113     -19.771   1.609  16.168  1.00 92.95           H  
ATOM   1685 HG23 VAL A 113     -21.406   1.109  15.658  1.00 92.95           H  
ATOM   1686  N   SER A 114     -19.095   3.552  11.492  1.00 94.95           N  
ATOM   1687  H   SER A 114     -19.909   4.069  11.790  1.00 94.95           H  
ATOM   1688  CA  SER A 114     -18.680   3.679  10.099  1.00 94.95           C  
ATOM   1689  HA  SER A 114     -17.613   3.472  10.018  1.00 94.95           H  
ATOM   1690  C   SER A 114     -18.936   5.092   9.574  1.00 94.95           C  
ATOM   1691  CB  SER A 114     -19.444   2.650   9.261  1.00 94.95           C  
ATOM   1692  HB2 SER A 114     -18.997   2.587   8.269  1.00 94.95           H  
ATOM   1693  HB3 SER A 114     -19.383   1.668   9.730  1.00 94.95           H  
ATOM   1694  O   SER A 114     -19.650   5.884  10.190  1.00 94.95           O  
ATOM   1695  OG  SER A 114     -20.798   3.041   9.132  1.00 94.95           O  
ATOM   1696  HG  SER A 114     -21.183   3.075  10.011  1.00 94.95           H  
ATOM   1697  N   CYS A 115     -18.443   5.397   8.371  1.00 96.73           N  
ATOM   1698  H   CYS A 115     -17.832   4.743   7.903  1.00 96.73           H  
ATOM   1699  CA  CYS A 115     -18.766   6.660   7.705  1.00 96.73           C  
ATOM   1700  HA  CYS A 115     -18.469   7.476   8.364  1.00 96.73           H  
ATOM   1701  C   CYS A 115     -20.271   6.851   7.435  1.00 96.73           C  
ATOM   1702  CB  CYS A 115     -17.955   6.782   6.412  1.00 96.73           C  
ATOM   1703  HB2 CYS A 115     -18.363   7.600   5.818  1.00 96.73           H  
ATOM   1704  HB3 CYS A 115     -18.056   5.865   5.831  1.00 96.73           H  
ATOM   1705  O   CYS A 115     -20.679   7.979   7.173  1.00 96.73           O  
ATOM   1706  SG  CYS A 115     -16.197   7.126   6.668  1.00 96.73           S  
ATOM   1707  N   LYS A 116     -21.109   5.800   7.511  1.00 94.59           N  
ATOM   1708  H   LYS A 116     -20.738   4.906   7.800  1.00 94.59           H  
ATOM   1709  CA  LYS A 116     -22.574   5.942   7.417  1.00 94.59           C  
ATOM   1710  HA  LYS A 116     -22.843   6.497   6.518  1.00 94.59           H  
ATOM   1711  C   LYS A 116     -23.179   6.721   8.582  1.00 94.59           C  
ATOM   1712  CB  LYS A 116     -23.265   4.580   7.403  1.00 94.59           C  
ATOM   1713  HB2 LYS A 116     -24.336   4.765   7.483  1.00 94.59           H  
ATOM   1714  HB3 LYS A 116     -22.977   4.013   8.288  1.00 94.59           H  
ATOM   1715  O   LYS A 116     -24.195   7.379   8.394  1.00 94.59           O  
ATOM   1716  CG  LYS A 116     -23.028   3.747   6.143  1.00 94.59           C  
ATOM   1717  HG2 LYS A 116     -23.338   4.313   5.264  1.00 94.59           H  
ATOM   1718  HG3 LYS A 116     -21.978   3.466   6.056  1.00 94.59           H  
ATOM   1719  CD  LYS A 116     -23.902   2.501   6.301  1.00 94.59           C  
ATOM   1720  HD2 LYS A 116     -24.915   2.798   6.570  1.00 94.59           H  
ATOM   1721  HD3 LYS A 116     -23.498   1.887   7.106  1.00 94.59           H  
ATOM   1722  CE  LYS A 116     -23.972   1.690   5.023  1.00 94.59           C  
ATOM   1723  HE2 LYS A 116     -24.345   2.318   4.214  1.00 94.59           H  
ATOM   1724  HE3 LYS A 116     -22.964   1.359   4.772  1.00 94.59           H  
ATOM   1725  NZ  LYS A 116     -24.861   0.521   5.225  1.00 94.59           N  
ATOM   1726  HZ1 LYS A 116     -25.825   0.797   5.348  1.00 94.59           H  
ATOM   1727  HZ2 LYS A 116     -24.759  -0.111   4.443  1.00 94.59           H  
ATOM   1728  HZ3 LYS A 116     -24.601   0.023   6.064  1.00 94.59           H  
ATOM   1729  N   ASP A 117     -22.560   6.646   9.757  1.00 94.40           N  
ATOM   1730  H   ASP A 117     -21.725   6.082   9.836  1.00 94.40           H  
ATOM   1731  CA  ASP A 117     -23.044   7.306  10.974  1.00 94.40           C  
ATOM   1732  HA  ASP A 117     -24.134   7.282  10.981  1.00 94.40           H  
ATOM   1733  C   ASP A 117     -22.603   8.778  11.038  1.00 94.40           C  
ATOM   1734  CB  ASP A 117     -22.546   6.534  12.205  1.00 94.40           C  
ATOM   1735  HB2 ASP A 117     -21.472   6.692  12.301  1.00 94.40           H  
ATOM   1736  HB3 ASP A 117     -23.026   6.934  13.098  1.00 94.40           H  
ATOM   1737  O   ASP A 117     -22.998   9.529  11.931  1.00 94.40           O  
ATOM   1738  CG  ASP A 117     -22.821   5.031  12.125  1.00 94.40           C  
ATOM   1739  OD1 ASP A 117     -23.982   4.652  11.866  1.00 94.40           O  
ATOM   1740  OD2 ASP A 117     -21.841   4.264  12.294  1.00 94.40           O  
ATOM   1741  N   VAL A 118     -21.756   9.202  10.095  1.00 94.95           N  
ATOM   1742  H   VAL A 118     -21.519   8.561   9.351  1.00 94.95           H  
ATOM   1743  CA  VAL A 118     -21.171  10.538  10.059  1.00 94.95           C  
ATOM   1744  HA  VAL A 118     -21.034  10.882  11.084  1.00 94.95           H  
ATOM   1745  C   VAL A 118     -22.118  11.496   9.354  1.00 94.95           C  
ATOM   1746  CB  VAL A 118     -19.785  10.522   9.396  1.00 94.95           C  
ATOM   1747  HB  VAL A 118     -19.863  10.143   8.377  1.00 94.95           H  
ATOM   1748  O   VAL A 118     -22.301  11.445   8.138  1.00 94.95           O  
ATOM   1749  CG1 VAL A 118     -19.166  11.924   9.347  1.00 94.95           C  
ATOM   1750 HG11 VAL A 118     -18.151  11.853   8.958  1.00 94.95           H  
ATOM   1751 HG12 VAL A 118     -19.744  12.569   8.685  1.00 94.95           H  
ATOM   1752 HG13 VAL A 118     -19.134  12.359  10.346  1.00 94.95           H  
ATOM   1753  CG2 VAL A 118     -18.829   9.622  10.184  1.00 94.95           C  
ATOM   1754 HG21 VAL A 118     -17.871   9.582   9.666  1.00 94.95           H  
ATOM   1755 HG22 VAL A 118     -19.221   8.607  10.256  1.00 94.95           H  
ATOM   1756 HG23 VAL A 118     -18.683  10.018  11.189  1.00 94.95           H  
ATOM   1757  N   ASN A 119     -22.677  12.427  10.122  1.00 91.20           N  
ATOM   1758  H   ASN A 119     -22.513  12.386  11.118  1.00 91.20           H  
ATOM   1759  CA  ASN A 119     -23.463  13.529   9.589  1.00 91.20           C  
ATOM   1760  HA  ASN A 119     -23.794  13.277   8.581  1.00 91.20           H  
ATOM   1761  C   ASN A 119     -22.598  14.794   9.504  1.00 91.20           C  
ATOM   1762  CB  ASN A 119     -24.716  13.702  10.456  1.00 91.20           C  
ATOM   1763  HB2 ASN A 119     -25.197  12.733  10.591  1.00 91.20           H  
ATOM   1764  HB3 ASN A 119     -24.433  14.090  11.435  1.00 91.20           H  
ATOM   1765  O   ASN A 119     -22.229  15.363  10.530  1.00 91.20           O  
ATOM   1766  CG  ASN A 119     -25.727  14.636   9.821  1.00 91.20           C  
ATOM   1767  ND2 ASN A 119     -26.745  15.015  10.556  1.00 91.20           N  
ATOM   1768 HD21 ASN A 119     -27.407  15.635  10.111  1.00 91.20           H  
ATOM   1769 HD22 ASN A 119     -26.823  14.694  11.510  1.00 91.20           H  
ATOM   1770  OD1 ASN A 119     -25.641  15.028   8.669  1.00 91.20           O  
ATOM   1771  N   SER A 120     -22.268  15.228   8.286  1.00 92.42           N  
ATOM   1772  H   SER A 120     -22.632  14.732   7.485  1.00 92.42           H  
ATOM   1773  CA  SER A 120     -21.457  16.425   8.041  1.00 92.42           C  
ATOM   1774  HA  SER A 120     -21.502  17.067   8.921  1.00 92.42           H  
ATOM   1775  C   SER A 120     -21.978  17.232   6.853  1.00 92.42           C  
ATOM   1776  CB  SER A 120     -19.987  16.053   7.824  1.00 92.42           C  
ATOM   1777  HB2 SER A 120     -19.892  15.478   6.903  1.00 92.42           H  
ATOM   1778  HB3 SER A 120     -19.633  15.459   8.667  1.00 92.42           H  
ATOM   1779  O   SER A 120     -22.501  16.692   5.869  1.00 92.42           O  
ATOM   1780  OG  SER A 120     -19.211  17.230   7.713  1.00 92.42           O  
ATOM   1781  HG  SER A 120     -18.291  16.989   7.583  1.00 92.42           H  
ATOM   1782  N   THR A 121     -21.814  18.552   6.926  1.00 93.58           N  
ATOM   1783  H   THR A 121     -21.347  18.939   7.734  1.00 93.58           H  
ATOM   1784  CA  THR A 121     -22.050  19.457   5.796  1.00 93.58           C  
ATOM   1785  HA  THR A 121     -22.975  19.167   5.297  1.00 93.58           H  
ATOM   1786  C   THR A 121     -20.936  19.372   4.759  1.00 93.58           C  
ATOM   1787  CB  THR A 121     -22.219  20.907   6.266  1.00 93.58           C  
ATOM   1788  HB  THR A 121     -22.243  21.575   5.405  1.00 93.58           H  
ATOM   1789  O   THR A 121     -21.237  19.530   3.581  1.00 93.58           O  
ATOM   1790  CG2 THR A 121     -23.526  21.062   7.049  1.00 93.58           C  
ATOM   1791 HG21 THR A 121     -23.509  20.438   7.943  1.00 93.58           H  
ATOM   1792 HG22 THR A 121     -23.641  22.103   7.349  1.00 93.58           H  
ATOM   1793 HG23 THR A 121     -24.371  20.778   6.422  1.00 93.58           H  
ATOM   1794  OG1 THR A 121     -21.175  21.284   7.132  1.00 93.58           O  
ATOM   1795  HG1 THR A 121     -20.412  21.569   6.624  1.00 93.58           H  
ATOM   1796  N   GLU A 122     -19.711  19.048   5.177  1.00 93.91           N  
ATOM   1797  H   GLU A 122     -19.574  18.862   6.161  1.00 93.91           H  
ATOM   1798  CA  GLU A 122     -18.529  18.917   4.317  1.00 93.91           C  
ATOM   1799  HA  GLU A 122     -18.447  19.800   3.684  1.00 93.91           H  
ATOM   1800  C   GLU A 122     -18.604  17.687   3.409  1.00 93.91           C  
ATOM   1801  CB  GLU A 122     -17.256  18.805   5.175  1.00 93.91           C  
ATOM   1802  HB2 GLU A 122     -17.333  17.924   5.813  1.00 93.91           H  
ATOM   1803  HB3 GLU A 122     -16.401  18.652   4.516  1.00 93.91           H  
ATOM   1804  O   GLU A 122     -19.034  16.613   3.840  1.00 93.91           O  
ATOM   1805  CG  GLU A 122     -16.980  20.025   6.066  1.00 93.91           C  
ATOM   1806  HG2 GLU A 122     -16.060  19.845   6.622  1.00 93.91           H  
ATOM   1807  HG3 GLU A 122     -17.788  20.121   6.791  1.00 93.91           H  
ATOM   1808  CD  GLU A 122     -16.837  21.325   5.263  1.00 93.91           C  
ATOM   1809  OE1 GLU A 122     -17.266  22.373   5.796  1.00 93.91           O  
ATOM   1810  OE2 GLU A 122     -16.378  21.250   4.100  1.00 93.91           O  
ATOM   1811  N   ASP A 123     -18.120  17.815   2.172  1.00 94.56           N  
ATOM   1812  H   ASP A 123     -17.847  18.737   1.862  1.00 94.56           H  
ATOM   1813  CA  ASP A 123     -18.071  16.717   1.195  1.00 94.56           C  
ATOM   1814  HA  ASP A 123     -19.065  16.278   1.111  1.00 94.56           H  
ATOM   1815  C   ASP A 123     -17.101  15.603   1.605  1.00 94.56           C  
ATOM   1816  CB  ASP A 123     -17.640  17.253  -0.182  1.00 94.56           C  
ATOM   1817  HB2 ASP A 123     -17.387  16.403  -0.814  1.00 94.56           H  
ATOM   1818  HB3 ASP A 123     -16.739  17.856  -0.066  1.00 94.56           H  
ATOM   1819  O   ASP A 123     -17.301  14.428   1.273  1.00 94.56           O  
ATOM   1820  CG  ASP A 123     -18.703  18.072  -0.922  1.00 94.56           C  
ATOM   1821  OD1 ASP A 123     -19.781  18.331  -0.342  1.00 94.56           O  
ATOM   1822  OD2 ASP A 123     -18.438  18.387  -2.103  1.00 94.56           O  
ATOM   1823  N   ARG A 124     -16.027  15.991   2.298  1.00 95.91           N  
ATOM   1824  H   ARG A 124     -15.975  16.969   2.544  1.00 95.91           H  
ATOM   1825  CA  ARG A 124     -14.980  15.123   2.833  1.00 95.91           C  
ATOM   1826  HA  ARG A 124     -15.331  14.091   2.837  1.00 95.91           H  
ATOM   1827  C   ARG A 124     -14.705  15.535   4.269  1.00 95.91           C  
ATOM   1828  CB  ARG A 124     -13.696  15.228   1.991  1.00 95.91           C  
ATOM   1829  HB2 ARG A 124     -12.918  14.624   2.456  1.00 95.91           H  
ATOM   1830  HB3 ARG A 124     -13.356  16.264   1.999  1.00 95.91           H  
ATOM   1831  O   ARG A 124     -14.413  16.696   4.524  1.00 95.91           O  
ATOM   1832  CG  ARG A 124     -13.852  14.789   0.529  1.00 95.91           C  
ATOM   1833  HG2 ARG A 124     -14.629  15.381   0.045  1.00 95.91           H  
ATOM   1834  HG3 ARG A 124     -12.911  14.983   0.014  1.00 95.91           H  
ATOM   1835  CD  ARG A 124     -14.176  13.298   0.404  1.00 95.91           C  
ATOM   1836  HD2 ARG A 124     -13.378  12.735   0.888  1.00 95.91           H  
ATOM   1837  HD3 ARG A 124     -15.105  13.070   0.926  1.00 95.91           H  
ATOM   1838  NE  ARG A 124     -14.273  12.885  -1.008  1.00 95.91           N  
ATOM   1839  HE  ARG A 124     -13.479  12.409  -1.412  1.00 95.91           H  
ATOM   1840  NH1 ARG A 124     -16.470  13.447  -1.360  1.00 95.91           N  
ATOM   1841 HH11 ARG A 124     -17.336  13.243  -1.837  1.00 95.91           H  
ATOM   1842 HH12 ARG A 124     -16.540  13.824  -0.426  1.00 95.91           H  
ATOM   1843  NH2 ARG A 124     -15.312  12.351  -2.938  1.00 95.91           N  
ATOM   1844 HH21 ARG A 124     -14.492  11.840  -3.233  1.00 95.91           H  
ATOM   1845 HH22 ARG A 124     -16.187  12.189  -3.416  1.00 95.91           H  
ATOM   1846  CZ  ARG A 124     -15.350  12.910  -1.763  1.00 95.91           C  
ATOM   1847  N   VAL A 125     -14.791  14.592   5.199  1.00 96.55           N  
ATOM   1848  H   VAL A 125     -15.041  13.655   4.919  1.00 96.55           H  
ATOM   1849  CA  VAL A 125     -14.500  14.842   6.617  1.00 96.55           C  
ATOM   1850  HA  VAL A 125     -13.916  15.759   6.697  1.00 96.55           H  
ATOM   1851  C   VAL A 125     -13.643  13.718   7.172  1.00 96.55           C  
ATOM   1852  CB  VAL A 125     -15.797  15.066   7.418  1.00 96.55           C  
ATOM   1853  HB  VAL A 125     -16.350  15.872   6.935  1.00 96.55           H  
ATOM   1854  O   VAL A 125     -13.892  12.552   6.876  1.00 96.55           O  
ATOM   1855  CG1 VAL A 125     -16.718  13.841   7.455  1.00 96.55           C  
ATOM   1856 HG11 VAL A 125     -16.238  13.026   7.997  1.00 96.55           H  
ATOM   1857 HG12 VAL A 125     -17.649  14.100   7.959  1.00 96.55           H  
ATOM   1858 HG13 VAL A 125     -16.945  13.514   6.441  1.00 96.55           H  
ATOM   1859  CG2 VAL A 125     -15.508  15.515   8.853  1.00 96.55           C  
ATOM   1860 HG21 VAL A 125     -15.006  14.726   9.413  1.00 96.55           H  
ATOM   1861 HG22 VAL A 125     -16.441  15.762   9.360  1.00 96.55           H  
ATOM   1862 HG23 VAL A 125     -14.875  16.403   8.844  1.00 96.55           H  
ATOM   1863  N   VAL A 126     -12.625  14.063   7.957  1.00 97.03           N  
ATOM   1864  H   VAL A 126     -12.493  15.036   8.191  1.00 97.03           H  
ATOM   1865  CA  VAL A 126     -11.779  13.084   8.646  1.00 97.03           C  
ATOM   1866  HA  VAL A 126     -11.800  12.147   8.089  1.00 97.03           H  
ATOM   1867  C   VAL A 126     -12.355  12.833  10.034  1.00 97.03           C  
ATOM   1868  CB  VAL A 126     -10.312  13.537   8.707  1.00 97.03           C  
ATOM   1869  HB  VAL A 126     -10.244  14.464   9.276  1.00 97.03           H  
ATOM   1870  O   VAL A 126     -12.631  13.783  10.766  1.00 97.03           O  
ATOM   1871  CG1 VAL A 126      -9.428  12.479   9.377  1.00 97.03           C  
ATOM   1872 HG11 VAL A 126      -8.388  12.806   9.362  1.00 97.03           H  
ATOM   1873 HG12 VAL A 126      -9.500  11.532   8.842  1.00 97.03           H  
ATOM   1874 HG13 VAL A 126      -9.726  12.331  10.414  1.00 97.03           H  
ATOM   1875  CG2 VAL A 126      -9.755  13.786   7.300  1.00 97.03           C  
ATOM   1876 HG21 VAL A 126     -10.325  14.562   6.787  1.00 97.03           H  
ATOM   1877 HG22 VAL A 126      -9.776  12.866   6.716  1.00 97.03           H  
ATOM   1878 HG23 VAL A 126      -8.725  14.130   7.389  1.00 97.03           H  
ATOM   1879  N   VAL A 127     -12.553  11.567  10.393  1.00 95.73           N  
ATOM   1880  H   VAL A 127     -12.280  10.838   9.748  1.00 95.73           H  
ATOM   1881  CA  VAL A 127     -13.091  11.153  11.697  1.00 95.73           C  
ATOM   1882  HA  VAL A 127     -12.948  11.963  12.412  1.00 95.73           H  
ATOM   1883  C   VAL A 127     -12.337   9.941  12.229  1.00 95.73           C  
ATOM   1884  CB  VAL A 127     -14.601  10.836  11.637  1.00 95.73           C  
ATOM   1885  HB  VAL A 127     -14.935  10.604  12.648  1.00 95.73           H  
ATOM   1886  O   VAL A 127     -11.802   9.152  11.454  1.00 95.73           O  
ATOM   1887  CG1 VAL A 127     -15.432  12.030  11.147  1.00 95.73           C  
ATOM   1888 HG11 VAL A 127     -15.210  12.237  10.100  1.00 95.73           H  
ATOM   1889 HG12 VAL A 127     -16.494  11.806  11.249  1.00 95.73           H  
ATOM   1890 HG13 VAL A 127     -15.194  12.910  11.744  1.00 95.73           H  
ATOM   1891  CG2 VAL A 127     -14.920   9.624  10.753  1.00 95.73           C  
ATOM   1892 HG21 VAL A 127     -14.414   8.734  11.126  1.00 95.73           H  
ATOM   1893 HG22 VAL A 127     -15.992   9.426  10.776  1.00 95.73           H  
ATOM   1894 HG23 VAL A 127     -14.595   9.813   9.730  1.00 95.73           H  
ATOM   1895  N   THR A 128     -12.357   9.750  13.544  1.00 96.03           N  
ATOM   1896  H   THR A 128     -12.768  10.454  14.140  1.00 96.03           H  
ATOM   1897  CA  THR A 128     -11.919   8.503  14.180  1.00 96.03           C  
ATOM   1898  HA  THR A 128     -11.235   7.972  13.517  1.00 96.03           H  
ATOM   1899  C   THR A 128     -13.133   7.613  14.417  1.00 96.03           C  
ATOM   1900  CB  THR A 128     -11.149   8.783  15.475  1.00 96.03           C  
ATOM   1901  HB  THR A 128     -11.807   9.256  16.204  1.00 96.03           H  
ATOM   1902  O   THR A 128     -14.099   8.030  15.060  1.00 96.03           O  
ATOM   1903  CG2 THR A 128     -10.544   7.522  16.082  1.00 96.03           C  
ATOM   1904 HG21 THR A 128      -9.901   7.029  15.353  1.00 96.03           H  
ATOM   1905 HG22 THR A 128     -11.335   6.836  16.388  1.00 96.03           H  
ATOM   1906 HG23 THR A 128      -9.955   7.779  16.962  1.00 96.03           H  
ATOM   1907  OG1 THR A 128     -10.080   9.653  15.183  1.00 96.03           O  
ATOM   1908  HG1 THR A 128      -9.322   9.372  15.701  1.00 96.03           H  
ATOM   1909  N   LEU A 129     -13.108   6.397  13.872  1.00 94.72           N  
ATOM   1910  H   LEU A 129     -12.286   6.114  13.358  1.00 94.72           H  
ATOM   1911  CA  LEU A 129     -14.169   5.414  14.079  1.00 94.72           C  
ATOM   1912  HA  LEU A 129     -15.133   5.918  14.007  1.00 94.72           H  
ATOM   1913  C   LEU A 129     -14.084   4.804  15.481  1.00 94.72           C  
ATOM   1914  CB  LEU A 129     -14.096   4.321  12.997  1.00 94.72           C  
ATOM   1915  HB2 LEU A 129     -13.132   3.819  13.086  1.00 94.72           H  
ATOM   1916  HB3 LEU A 129     -14.879   3.588  13.189  1.00 94.72           H  
ATOM   1917  O   LEU A 129     -13.042   4.840  16.133  1.00 94.72           O  
ATOM   1918  CG  LEU A 129     -14.246   4.819  11.549  1.00 94.72           C  
ATOM   1919  HG  LEU A 129     -13.415   5.481  11.307  1.00 94.72           H  
ATOM   1920  CD1 LEU A 129     -14.194   3.619  10.602  1.00 94.72           C  
ATOM   1921 HD11 LEU A 129     -14.275   3.953   9.568  1.00 94.72           H  
ATOM   1922 HD12 LEU A 129     -13.237   3.114  10.731  1.00 94.72           H  
ATOM   1923 HD13 LEU A 129     -15.005   2.927  10.829  1.00 94.72           H  
ATOM   1924  CD2 LEU A 129     -15.559   5.568  11.310  1.00 94.72           C  
ATOM   1925 HD21 LEU A 129     -15.545   6.508  11.862  1.00 94.72           H  
ATOM   1926 HD22 LEU A 129     -15.670   5.800  10.251  1.00 94.72           H  
ATOM   1927 HD23 LEU A 129     -16.399   4.963  11.653  1.00 94.72           H  
ATOM   1928  N   SER A 130     -15.151   4.143  15.927  1.00 93.25           N  
ATOM   1929  H   SER A 130     -15.999   4.184  15.379  1.00 93.25           H  
ATOM   1930  CA  SER A 130     -15.162   3.401  17.196  1.00 93.25           C  
ATOM   1931  HA  SER A 130     -14.933   4.101  17.999  1.00 93.25           H  
ATOM   1932  C   SER A 130     -14.115   2.276  17.267  1.00 93.25           C  
ATOM   1933  CB  SER A 130     -16.562   2.829  17.443  1.00 93.25           C  
ATOM   1934  HB2 SER A 130     -17.301   3.623  17.337  1.00 93.25           H  
ATOM   1935  HB3 SER A 130     -16.615   2.438  18.459  1.00 93.25           H  
ATOM   1936  O   SER A 130     -13.866   1.741  18.342  1.00 93.25           O  
ATOM   1937  OG  SER A 130     -16.856   1.787  16.526  1.00 93.25           O  
ATOM   1938  HG  SER A 130     -16.212   1.087  16.654  1.00 93.25           H  
ATOM   1939  N   SER A 131     -13.533   1.876  16.130  1.00 91.15           N  
ATOM   1940  H   SER A 131     -13.774   2.362  15.278  1.00 91.15           H  
ATOM   1941  CA  SER A 131     -12.399   0.946  16.051  1.00 91.15           C  
ATOM   1942  HA  SER A 131     -12.548   0.142  16.772  1.00 91.15           H  
ATOM   1943  C   SER A 131     -11.042   1.584  16.371  1.00 91.15           C  
ATOM   1944  CB  SER A 131     -12.329   0.333  14.647  1.00 91.15           C  
ATOM   1945  HB2 SER A 131     -11.465  -0.329  14.583  1.00 91.15           H  
ATOM   1946  HB3 SER A 131     -13.231  -0.249  14.459  1.00 91.15           H  
ATOM   1947  O   SER A 131     -10.061   0.854  16.454  1.00 91.15           O  
ATOM   1948  OG  SER A 131     -12.218   1.352  13.671  1.00 91.15           O  
ATOM   1949  HG  SER A 131     -11.797   0.990  12.887  1.00 91.15           H  
ATOM   1950  N   GLY A 132     -10.967   2.911  16.504  1.00 92.16           N  
ATOM   1951  H   GLY A 132     -11.816   3.453  16.444  1.00 92.16           H  
ATOM   1952  CA  GLY A 132      -9.719   3.672  16.615  1.00 92.16           C  
ATOM   1953  HA2 GLY A 132      -9.904   4.581  17.187  1.00 92.16           H  
ATOM   1954  HA3 GLY A 132      -8.975   3.081  17.149  1.00 92.16           H  
ATOM   1955  C   GLY A 132      -9.112   4.079  15.268  1.00 92.16           C  
ATOM   1956  O   GLY A 132      -8.229   4.926  15.237  1.00 92.16           O  
ATOM   1957  N   ILE A 133      -9.608   3.543  14.146  1.00 93.81           N  
ATOM   1958  H   ILE A 133     -10.361   2.876  14.228  1.00 93.81           H  
ATOM   1959  CA  ILE A 133      -9.081   3.862  12.811  1.00 93.81           C  
ATOM   1960  HA  ILE A 133      -7.993   3.867  12.869  1.00 93.81           H  
ATOM   1961  C   ILE A 133      -9.545   5.266  12.406  1.00 93.81           C  
ATOM   1962  CB  ILE A 133      -9.487   2.796  11.765  1.00 93.81           C  
ATOM   1963  HB  ILE A 133     -10.571   2.824  11.650  1.00 93.81           H  
ATOM   1964  O   ILE A 133     -10.752   5.534  12.347  1.00 93.81           O  
ATOM   1965  CG1 ILE A 133      -9.075   1.372  12.218  1.00 93.81           C  
ATOM   1966 HG12 ILE A 133      -9.462   1.174  13.217  1.00 93.81           H  
ATOM   1967 HG13 ILE A 133      -7.988   1.312  12.270  1.00 93.81           H  
ATOM   1968  CG2 ILE A 133      -8.843   3.109  10.400  1.00 93.81           C  
ATOM   1969 HG21 ILE A 133      -9.222   2.439   9.629  1.00 93.81           H  
ATOM   1970 HG22 ILE A 133      -7.760   2.997  10.465  1.00 93.81           H  
ATOM   1971 HG23 ILE A 133      -9.055   4.131  10.085  1.00 93.81           H  
ATOM   1972  CD1 ILE A 133      -9.590   0.246  11.310  1.00 93.81           C  
ATOM   1973 HD11 ILE A 133      -9.110   0.291  10.333  1.00 93.81           H  
ATOM   1974 HD12 ILE A 133     -10.671   0.325  11.191  1.00 93.81           H  
ATOM   1975 HD13 ILE A 133      -9.350  -0.715  11.764  1.00 93.81           H  
ATOM   1976  N   ARG A 134      -8.594   6.150  12.094  1.00 96.12           N  
ATOM   1977  H   ARG A 134      -7.629   5.867  12.193  1.00 96.12           H  
ATOM   1978  CA  ARG A 134      -8.857   7.477  11.527  1.00 96.12           C  
ATOM   1979  HA  ARG A 134      -9.781   7.860  11.960  1.00 96.12           H  
ATOM   1980  C   ARG A 134      -9.055   7.359  10.018  1.00 96.12           C  
ATOM   1981  CB  ARG A 134      -7.718   8.426  11.928  1.00 96.12           C  
ATOM   1982  HB2 ARG A 134      -7.539   8.309  12.997  1.00 96.12           H  
ATOM   1983  HB3 ARG A 134      -6.805   8.146  11.402  1.00 96.12           H  
ATOM   1984  O   ARG A 134      -8.223   6.785   9.325  1.00 96.12           O  
ATOM   1985  CG  ARG A 134      -8.033   9.905  11.656  1.00 96.12           C  
ATOM   1986  HG2 ARG A 134      -9.008  10.160  12.071  1.00 96.12           H  
ATOM   1987  HG3 ARG A 134      -8.039  10.083  10.580  1.00 96.12           H  
ATOM   1988  CD  ARG A 134      -6.961  10.771  12.332  1.00 96.12           C  
ATOM   1989  HD2 ARG A 134      -7.122  10.746  13.410  1.00 96.12           H  
ATOM   1990  HD3 ARG A 134      -5.986  10.314  12.167  1.00 96.12           H  
ATOM   1991  NE  ARG A 134      -6.953  12.177  11.874  1.00 96.12           N  
ATOM   1992  HE  ARG A 134      -7.761  12.734  12.112  1.00 96.12           H  
ATOM   1993  NH1 ARG A 134      -4.800  12.245  11.013  1.00 96.12           N  
ATOM   1994 HH11 ARG A 134      -4.687  11.242  11.042  1.00 96.12           H  
ATOM   1995 HH12 ARG A 134      -3.959  12.710  10.704  1.00 96.12           H  
ATOM   1996  NH2 ARG A 134      -5.935  14.127  11.278  1.00 96.12           N  
ATOM   1997 HH21 ARG A 134      -6.694  14.666  11.670  1.00 96.12           H  
ATOM   1998 HH22 ARG A 134      -5.055  14.563  11.042  1.00 96.12           H  
ATOM   1999  CZ  ARG A 134      -5.898  12.830  11.396  1.00 96.12           C  
ATOM   2000  N   VAL A 135     -10.176   7.866   9.508  1.00 97.44           N  
ATOM   2001  H   VAL A 135     -10.805   8.341  10.140  1.00 97.44           H  
ATOM   2002  CA  VAL A 135     -10.602   7.692   8.111  1.00 97.44           C  
ATOM   2003  HA  VAL A 135      -9.745   7.378   7.515  1.00 97.44           H  
ATOM   2004  C   VAL A 135     -11.123   8.987   7.502  1.00 97.44           C  
ATOM   2005  CB  VAL A 135     -11.667   6.592   7.963  1.00 97.44           C  
ATOM   2006  HB  VAL A 135     -11.891   6.529   6.898  1.00 97.44           H  
ATOM   2007  O   VAL A 135     -11.731   9.805   8.192  1.00 97.44           O  
ATOM   2008  CG1 VAL A 135     -11.162   5.218   8.411  1.00 97.44           C  
ATOM   2009 HG11 VAL A 135     -11.032   5.206   9.493  1.00 97.44           H  
ATOM   2010 HG12 VAL A 135     -10.206   5.004   7.932  1.00 97.44           H  
ATOM   2011 HG13 VAL A 135     -11.879   4.444   8.135  1.00 97.44           H  
ATOM   2012  CG2 VAL A 135     -12.982   6.892   8.694  1.00 97.44           C  
ATOM   2013 HG21 VAL A 135     -12.790   7.045   9.756  1.00 97.44           H  
ATOM   2014 HG22 VAL A 135     -13.442   7.794   8.290  1.00 97.44           H  
ATOM   2015 HG23 VAL A 135     -13.678   6.063   8.565  1.00 97.44           H  
ATOM   2016  N   MET A 136     -10.979   9.137   6.183  1.00 98.10           N  
ATOM   2017  H   MET A 136     -10.421   8.460   5.682  1.00 98.10           H  
ATOM   2018  CA  MET A 136     -11.693  10.158   5.414  1.00 98.10           C  
ATOM   2019  HA  MET A 136     -11.892  11.009   6.067  1.00 98.10           H  
ATOM   2020  C   MET A 136     -13.039   9.617   4.916  1.00 98.10           C  
ATOM   2021  CB  MET A 136     -10.812  10.673   4.270  1.00 98.10           C  
ATOM   2022  HB2 MET A 136     -10.593   9.856   3.583  1.00 98.10           H  
ATOM   2023  HB3 MET A 136      -9.875  11.034   4.694  1.00 98.10           H  
ATOM   2024  O   MET A 136     -13.098   8.665   4.132  1.00 98.10           O  
ATOM   2025  CG  MET A 136     -11.482  11.820   3.499  1.00 98.10           C  
ATOM   2026  HG2 MET A 136     -11.744  12.613   4.199  1.00 98.10           H  
ATOM   2027  HG3 MET A 136     -12.404  11.447   3.053  1.00 98.10           H  
ATOM   2028  SD  MET A 136     -10.467  12.532   2.170  1.00 98.10           S  
ATOM   2029  CE  MET A 136      -9.303  13.520   3.160  1.00 98.10           C  
ATOM   2030  HE1 MET A 136      -8.512  13.916   2.522  1.00 98.10           H  
ATOM   2031  HE2 MET A 136      -9.828  14.352   3.628  1.00 98.10           H  
ATOM   2032  HE3 MET A 136      -8.855  12.909   3.943  1.00 98.10           H  
ATOM   2033  N   CYS A 137     -14.125  10.260   5.333  1.00 98.28           N  
ATOM   2034  H   CYS A 137     -14.006  11.011   5.998  1.00 98.28           H  
ATOM   2035  CA  CYS A 137     -15.480   9.959   4.897  1.00 98.28           C  
ATOM   2036  HA  CYS A 137     -15.506   8.918   4.574  1.00 98.28           H  
ATOM   2037  C   CYS A 137     -15.911  10.845   3.725  1.00 98.28           C  
ATOM   2038  CB  CYS A 137     -16.454  10.104   6.069  1.00 98.28           C  
ATOM   2039  HB2 CYS A 137     -16.407  11.130   6.435  1.00 98.28           H  
ATOM   2040  HB3 CYS A 137     -17.465   9.925   5.702  1.00 98.28           H  
ATOM   2041  O   CYS A 137     -15.812  12.068   3.798  1.00 98.28           O  
ATOM   2042  SG  CYS A 137     -16.163   8.993   7.466  1.00 98.28           S  
ATOM   2043  N   ASP A 138     -16.464  10.237   2.677  1.00 98.10           N  
ATOM   2044  H   ASP A 138     -16.519   9.229   2.712  1.00 98.10           H  
ATOM   2045  CA  ASP A 138     -17.254  10.917   1.648  1.00 98.10           C  
ATOM   2046  HA  ASP A 138     -16.970  11.969   1.619  1.00 98.10           H  
ATOM   2047  C   ASP A 138     -18.737  10.853   2.022  1.00 98.10           C  
ATOM   2048  CB  ASP A 138     -16.928  10.337   0.268  1.00 98.10           C  
ATOM   2049  HB2 ASP A 138     -16.937   9.247   0.301  1.00 98.10           H  
ATOM   2050  HB3 ASP A 138     -15.903  10.624   0.034  1.00 98.10           H  
ATOM   2051  O   ASP A 138     -19.359   9.784   2.055  1.00 98.10           O  
ATOM   2052  CG  ASP A 138     -17.807  10.813  -0.891  1.00 98.10           C  
ATOM   2053  OD1 ASP A 138     -18.777  11.587  -0.724  1.00 98.10           O  
ATOM   2054  OD2 ASP A 138     -17.453  10.470  -2.042  1.00 98.10           O  
ATOM   2055  N   THR A 139     -19.293  12.024   2.332  1.00 97.10           N  
ATOM   2056  H   THR A 139     -18.727  12.857   2.255  1.00 97.10           H  
ATOM   2057  CA  THR A 139     -20.640  12.172   2.900  1.00 97.10           C  
ATOM   2058  HA  THR A 139     -20.928  11.231   3.369  1.00 97.10           H  
ATOM   2059  C   THR A 139     -21.708  12.484   1.851  1.00 97.10           C  
ATOM   2060  CB  THR A 139     -20.660  13.242   4.001  1.00 97.10           C  
ATOM   2061  HB  THR A 139     -21.616  13.185   4.523  1.00 97.10           H  
ATOM   2062  O   THR A 139     -22.884  12.578   2.199  1.00 97.10           O  
ATOM   2063  CG2 THR A 139     -19.539  13.041   5.022  1.00 97.10           C  
ATOM   2064 HG21 THR A 139     -19.759  13.618   5.921  1.00 97.10           H  
ATOM   2065 HG22 THR A 139     -19.480  11.989   5.303  1.00 97.10           H  
ATOM   2066 HG23 THR A 139     -18.583  13.360   4.607  1.00 97.10           H  
ATOM   2067  OG1 THR A 139     -20.554  14.505   3.387  1.00 97.10           O  
ATOM   2068  HG1 THR A 139     -19.907  15.059   3.831  1.00 97.10           H  
ATOM   2069  N   LYS A 140     -21.336  12.640   0.570  1.00 95.80           N  
ATOM   2070  H   LYS A 140     -20.363  12.496   0.345  1.00 95.80           H  
ATOM   2071  CA  LYS A 140     -22.254  13.121  -0.483  1.00 95.80           C  
ATOM   2072  HA  LYS A 140     -23.252  13.253  -0.066  1.00 95.80           H  
ATOM   2073  C   LYS A 140     -22.425  12.150  -1.636  1.00 95.80           C  
ATOM   2074  CB  LYS A 140     -21.784  14.473  -1.040  1.00 95.80           C  
ATOM   2075  HB2 LYS A 140     -22.523  14.838  -1.754  1.00 95.80           H  
ATOM   2076  HB3 LYS A 140     -20.846  14.330  -1.576  1.00 95.80           H  
ATOM   2077  O   LYS A 140     -23.542  11.991  -2.129  1.00 95.80           O  
ATOM   2078  CG  LYS A 140     -21.555  15.556   0.012  1.00 95.80           C  
ATOM   2079  HG2 LYS A 140     -21.228  16.446  -0.525  1.00 95.80           H  
ATOM   2080  HG3 LYS A 140     -20.752  15.218   0.667  1.00 95.80           H  
ATOM   2081  CD  LYS A 140     -22.766  15.931   0.869  1.00 95.80           C  
ATOM   2082  HD2 LYS A 140     -23.140  15.046   1.383  1.00 95.80           H  
ATOM   2083  HD3 LYS A 140     -23.550  16.364   0.248  1.00 95.80           H  
ATOM   2084  CE  LYS A 140     -22.269  16.950   1.896  1.00 95.80           C  
ATOM   2085  HE2 LYS A 140     -22.098  17.913   1.415  1.00 95.80           H  
ATOM   2086  HE3 LYS A 140     -21.298  16.614   2.261  1.00 95.80           H  
ATOM   2087  NZ  LYS A 140     -23.181  17.069   3.051  1.00 95.80           N  
ATOM   2088  HZ1 LYS A 140     -24.077  17.455   2.789  1.00 95.80           H  
ATOM   2089  HZ2 LYS A 140     -23.281  16.170   3.500  1.00 95.80           H  
ATOM   2090  HZ3 LYS A 140     -22.732  17.655   3.741  1.00 95.80           H  
ATOM   2091  N   THR A 141     -21.346  11.520  -2.097  1.00 95.53           N  
ATOM   2092  H   THR A 141     -20.458  11.659  -1.637  1.00 95.53           H  
ATOM   2093  CA  THR A 141     -21.395  10.684  -3.304  1.00 95.53           C  
ATOM   2094  HA  THR A 141     -21.766  11.291  -4.130  1.00 95.53           H  
ATOM   2095  C   THR A 141     -22.341   9.512  -3.090  1.00 95.53           C  
ATOM   2096  CB  THR A 141     -20.012  10.157  -3.690  1.00 95.53           C  
ATOM   2097  HB  THR A 141     -19.645   9.505  -2.898  1.00 95.53           H  
ATOM   2098  O   THR A 141     -22.180   8.757  -2.135  1.00 95.53           O  
ATOM   2099  CG2 THR A 141     -20.006   9.378  -5.005  1.00 95.53           C  
ATOM   2100 HG21 THR A 141     -20.591   8.464  -4.904  1.00 95.53           H  
ATOM   2101 HG22 THR A 141     -20.418   9.990  -5.807  1.00 95.53           H  
ATOM   2102 HG23 THR A 141     -18.982   9.104  -5.259  1.00 95.53           H  
ATOM   2103  OG1 THR A 141     -19.124  11.234  -3.851  1.00 95.53           O  
ATOM   2104  HG1 THR A 141     -18.526  11.127  -3.108  1.00 95.53           H  
ATOM   2105  N   ASP A 142     -23.322   9.342  -3.979  1.00 94.37           N  
ATOM   2106  H   ASP A 142     -23.420  10.017  -4.723  1.00 94.37           H  
ATOM   2107  CA  ASP A 142     -24.278   8.225  -3.932  1.00 94.37           C  
ATOM   2108  HA  ASP A 142     -25.079   8.454  -4.635  1.00 94.37           H  
ATOM   2109  C   ASP A 142     -24.970   8.066  -2.558  1.00 94.37           C  
ATOM   2110  CB  ASP A 142     -23.587   6.950  -4.447  1.00 94.37           C  
ATOM   2111  HB2 ASP A 142     -22.796   6.657  -3.756  1.00 94.37           H  
ATOM   2112  HB3 ASP A 142     -23.128   7.160  -5.414  1.00 94.37           H  
ATOM   2113  O   ASP A 142     -25.086   6.969  -2.017  1.00 94.37           O  
ATOM   2114  CG  ASP A 142     -24.569   5.792  -4.621  1.00 94.37           C  
ATOM   2115  OD1 ASP A 142     -25.630   6.039  -5.231  1.00 94.37           O  
ATOM   2116  OD2 ASP A 142     -24.241   4.678  -4.143  1.00 94.37           O  
ATOM   2117  N   GLY A 143     -25.365   9.182  -1.937  1.00 93.79           N  
ATOM   2118  H   GLY A 143     -25.158  10.071  -2.371  1.00 93.79           H  
ATOM   2119  CA  GLY A 143     -25.989   9.191  -0.607  1.00 93.79           C  
ATOM   2120  HA2 GLY A 143     -26.663   8.339  -0.515  1.00 93.79           H  
ATOM   2121  HA3 GLY A 143     -26.576  10.103  -0.503  1.00 93.79           H  
ATOM   2122  C   GLY A 143     -25.003   9.139   0.566  1.00 93.79           C  
ATOM   2123  O   GLY A 143     -25.435   9.065   1.712  1.00 93.79           O  
ATOM   2124  N   GLY A 144     -23.696   9.200   0.298  1.00 96.17           N  
ATOM   2125  H   GLY A 144     -23.402   9.163  -0.667  1.00 96.17           H  
ATOM   2126  CA  GLY A 144     -22.656   9.268   1.320  1.00 96.17           C  
ATOM   2127  HA2 GLY A 144     -21.721   9.592   0.864  1.00 96.17           H  
ATOM   2128  HA3 GLY A 144     -22.950  10.008   2.064  1.00 96.17           H  
ATOM   2129  C   GLY A 144     -22.414   7.947   2.045  1.00 96.17           C  
ATOM   2130  O   GLY A 144     -22.799   6.864   1.591  1.00 96.17           O  
ATOM   2131  N   GLY A 145     -21.740   8.045   3.189  1.00 96.97           N  
ATOM   2132  H   GLY A 145     -21.439   8.959   3.495  1.00 96.97           H  
ATOM   2133  CA  GLY A 145     -21.415   6.898   4.031  1.00 96.97           C  
ATOM   2134  HA2 GLY A 145     -22.270   6.224   4.080  1.00 96.97           H  
ATOM   2135  HA3 GLY A 145     -21.218   7.277   5.034  1.00 96.97           H  
ATOM   2136  C   GLY A 145     -20.193   6.105   3.577  1.00 96.97           C  
ATOM   2137  O   GLY A 145     -20.029   4.955   3.978  1.00 96.97           O  
ATOM   2138  N   TRP A 146     -19.358   6.686   2.717  1.00 98.42           N  
ATOM   2139  H   TRP A 146     -19.515   7.650   2.462  1.00 98.42           H  
ATOM   2140  CA  TRP A 146     -18.207   6.008   2.135  1.00 98.42           C  
ATOM   2141  HA  TRP A 146     -18.373   4.930   2.132  1.00 98.42           H  
ATOM   2142  C   TRP A 146     -16.930   6.297   2.915  1.00 98.42           C  
ATOM   2143  CB  TRP A 146     -18.042   6.468   0.693  1.00 98.42           C  
ATOM   2144  HB2 TRP A 146     -17.108   6.055   0.311  1.00 98.42           H  
ATOM   2145  HB3 TRP A 146     -17.965   7.555   0.703  1.00 98.42           H  
ATOM   2146  O   TRP A 146     -16.605   7.454   3.154  1.00 98.42           O  
ATOM   2147  CG  TRP A 146     -19.132   6.105  -0.253  1.00 98.42           C  
ATOM   2148  CD1 TRP A 146     -20.133   6.920  -0.644  1.00 98.42           C  
ATOM   2149  HD1 TRP A 146     -20.271   7.939  -0.313  1.00 98.42           H  
ATOM   2150  CD2 TRP A 146     -19.339   4.847  -0.956  1.00 98.42           C  
ATOM   2151  CE2 TRP A 146     -20.519   4.962  -1.748  1.00 98.42           C  
ATOM   2152  CE3 TRP A 146     -18.638   3.626  -1.010  1.00 98.42           C  
ATOM   2153  HE3 TRP A 146     -17.727   3.524  -0.439  1.00 98.42           H  
ATOM   2154  NE1 TRP A 146     -20.959   6.248  -1.519  1.00 98.42           N  
ATOM   2155  HE1 TRP A 146     -21.774   6.687  -1.924  1.00 98.42           H  
ATOM   2156  CH2 TRP A 146     -20.280   2.692  -2.555  1.00 98.42           C  
ATOM   2157  HH2 TRP A 146     -20.620   1.877  -3.176  1.00 98.42           H  
ATOM   2158  CZ2 TRP A 146     -20.985   3.908  -2.546  1.00 98.42           C  
ATOM   2159  HZ2 TRP A 146     -21.866   4.041  -3.157  1.00 98.42           H  
ATOM   2160  CZ3 TRP A 146     -19.105   2.555  -1.792  1.00 98.42           C  
ATOM   2161  HZ3 TRP A 146     -18.543   1.633  -1.825  1.00 98.42           H  
ATOM   2162  N   THR A 147     -16.171   5.258   3.235  1.00 98.41           N  
ATOM   2163  H   THR A 147     -16.520   4.333   3.028  1.00 98.41           H  
ATOM   2164  CA  THR A 147     -14.806   5.343   3.756  1.00 98.41           C  
ATOM   2165  HA  THR A 147     -14.664   6.280   4.294  1.00 98.41           H  
ATOM   2166  C   THR A 147     -13.825   5.293   2.591  1.00 98.41           C  
ATOM   2167  CB  THR A 147     -14.547   4.177   4.721  1.00 98.41           C  
ATOM   2168  HB  THR A 147     -14.691   3.232   4.196  1.00 98.41           H  
ATOM   2169  O   THR A 147     -13.738   4.273   1.906  1.00 98.41           O  
ATOM   2170  CG2 THR A 147     -13.139   4.212   5.298  1.00 98.41           C  
ATOM   2171 HG21 THR A 147     -13.066   3.539   6.152  1.00 98.41           H  
ATOM   2172 HG22 THR A 147     -12.899   5.230   5.604  1.00 98.41           H  
ATOM   2173 HG23 THR A 147     -12.418   3.894   4.544  1.00 98.41           H  
ATOM   2174  OG1 THR A 147     -15.452   4.225   5.800  1.00 98.41           O  
ATOM   2175  HG1 THR A 147     -15.187   4.966   6.350  1.00 98.41           H  
ATOM   2176  N   ILE A 148     -13.100   6.383   2.341  1.00 98.68           N  
ATOM   2177  H   ILE A 148     -13.167   7.167   2.974  1.00 98.68           H  
ATOM   2178  CA  ILE A 148     -12.056   6.438   1.311  1.00 98.68           C  
ATOM   2179  HA  ILE A 148     -12.383   5.877   0.435  1.00 98.68           H  
ATOM   2180  C   ILE A 148     -10.803   5.767   1.859  1.00 98.68           C  
ATOM   2181  CB  ILE A 148     -11.760   7.887   0.873  1.00 98.68           C  
ATOM   2182  HB  ILE A 148     -11.356   8.426   1.730  1.00 98.68           H  
ATOM   2183  O   ILE A 148     -10.346   6.127   2.940  1.00 98.68           O  
ATOM   2184  CG1 ILE A 148     -13.050   8.606   0.430  1.00 98.68           C  
ATOM   2185 HG12 ILE A 148     -13.769   8.610   1.249  1.00 98.68           H  
ATOM   2186 HG13 ILE A 148     -13.495   8.079  -0.415  1.00 98.68           H  
ATOM   2187  CG2 ILE A 148     -10.714   7.899  -0.261  1.00 98.68           C  
ATOM   2188 HG21 ILE A 148      -9.799   7.393   0.047  1.00 98.68           H  
ATOM   2189 HG22 ILE A 148     -10.429   8.921  -0.513  1.00 98.68           H  
ATOM   2190 HG23 ILE A 148     -11.105   7.403  -1.149  1.00 98.68           H  
ATOM   2191  CD1 ILE A 148     -12.814  10.061   0.032  1.00 98.68           C  
ATOM   2192 HD11 ILE A 148     -12.263  10.579   0.816  1.00 98.68           H  
ATOM   2193 HD12 ILE A 148     -12.272  10.122  -0.912  1.00 98.68           H  
ATOM   2194 HD13 ILE A 148     -13.787  10.534  -0.102  1.00 98.68           H  
ATOM   2195  N   PHE A 149     -10.247   4.815   1.111  1.00 98.53           N  
ATOM   2196  H   PHE A 149     -10.669   4.578   0.225  1.00 98.53           H  
ATOM   2197  CA  PHE A 149      -9.018   4.123   1.504  1.00 98.53           C  
ATOM   2198  HA  PHE A 149      -8.688   4.520   2.464  1.00 98.53           H  
ATOM   2199  C   PHE A 149      -7.850   4.339   0.541  1.00 98.53           C  
ATOM   2200  CB  PHE A 149      -9.302   2.636   1.710  1.00 98.53           C  
ATOM   2201  HB2 PHE A 149     -10.154   2.522   2.380  1.00 98.53           H  
ATOM   2202  HB3 PHE A 149      -8.441   2.191   2.210  1.00 98.53           H  
ATOM   2203  O   PHE A 149      -6.716   4.035   0.889  1.00 98.53           O  
ATOM   2204  CG  PHE A 149      -9.543   1.861   0.435  1.00 98.53           C  
ATOM   2205  CD1 PHE A 149     -10.857   1.614   0.009  1.00 98.53           C  
ATOM   2206  HD1 PHE A 149     -11.689   2.008   0.573  1.00 98.53           H  
ATOM   2207  CD2 PHE A 149      -8.455   1.371  -0.313  1.00 98.53           C  
ATOM   2208  HD2 PHE A 149      -7.441   1.571   0.000  1.00 98.53           H  
ATOM   2209  CE1 PHE A 149     -11.081   0.837  -1.137  1.00 98.53           C  
ATOM   2210  HE1 PHE A 149     -12.093   0.641  -1.458  1.00 98.53           H  
ATOM   2211  CE2 PHE A 149      -8.681   0.586  -1.454  1.00 98.53           C  
ATOM   2212  HE2 PHE A 149      -7.842   0.188  -2.007  1.00 98.53           H  
ATOM   2213  CZ  PHE A 149      -9.996   0.293  -1.846  1.00 98.53           C  
ATOM   2214  HZ  PHE A 149     -10.173  -0.353  -2.693  1.00 98.53           H  
ATOM   2215  N   GLN A 150      -8.108   4.852  -0.659  1.00 98.65           N  
ATOM   2216  H   GLN A 150      -9.066   5.048  -0.911  1.00 98.65           H  
ATOM   2217  CA  GLN A 150      -7.076   5.257  -1.605  1.00 98.65           C  
ATOM   2218  HA  GLN A 150      -6.154   5.466  -1.061  1.00 98.65           H  
ATOM   2219  C   GLN A 150      -7.530   6.531  -2.300  1.00 98.65           C  
ATOM   2220  CB  GLN A 150      -6.810   4.121  -2.601  1.00 98.65           C  
ATOM   2221  HB2 GLN A 150      -7.701   3.934  -3.201  1.00 98.65           H  
ATOM   2222  HB3 GLN A 150      -6.593   3.219  -2.030  1.00 98.65           H  
ATOM   2223  O   GLN A 150      -8.695   6.633  -2.702  1.00 98.65           O  
ATOM   2224  CG  GLN A 150      -5.619   4.377  -3.534  1.00 98.65           C  
ATOM   2225  HG2 GLN A 150      -4.874   4.990  -3.027  1.00 98.65           H  
ATOM   2226  HG3 GLN A 150      -5.162   3.409  -3.739  1.00 98.65           H  
ATOM   2227  CD  GLN A 150      -5.952   5.016  -4.883  1.00 98.65           C  
ATOM   2228  NE2 GLN A 150      -5.076   4.833  -5.843  1.00 98.65           N  
ATOM   2229 HE21 GLN A 150      -4.287   4.226  -5.674  1.00 98.65           H  
ATOM   2230 HE22 GLN A 150      -5.252   5.205  -6.765  1.00 98.65           H  
ATOM   2231  OE1 GLN A 150      -6.968   5.660  -5.112  1.00 98.65           O  
ATOM   2232  N   ARG A 151      -6.622   7.498  -2.431  1.00 98.53           N  
ATOM   2233  H   ARG A 151      -5.722   7.376  -1.988  1.00 98.53           H  
ATOM   2234  CA  ARG A 151      -6.904   8.764  -3.102  1.00 98.53           C  
ATOM   2235  HA  ARG A 151      -7.684   8.599  -3.845  1.00 98.53           H  
ATOM   2236  C   ARG A 151      -5.668   9.288  -3.828  1.00 98.53           C  
ATOM   2237  CB  ARG A 151      -7.425   9.739  -2.039  1.00 98.53           C  
ATOM   2238  HB2 ARG A 151      -8.249   9.270  -1.501  1.00 98.53           H  
ATOM   2239  HB3 ARG A 151      -6.630   9.957  -1.326  1.00 98.53           H  
ATOM   2240  O   ARG A 151      -4.614   9.433  -3.216  1.00 98.53           O  
ATOM   2241  CG  ARG A 151      -7.923  11.041  -2.658  1.00 98.53           C  
ATOM   2242  HG2 ARG A 151      -8.677  10.833  -3.417  1.00 98.53           H  
ATOM   2243  HG3 ARG A 151      -7.077  11.544  -3.127  1.00 98.53           H  
ATOM   2244  CD  ARG A 151      -8.514  11.934  -1.567  1.00 98.53           C  
ATOM   2245  HD2 ARG A 151      -9.362  11.419  -1.116  1.00 98.53           H  
ATOM   2246  HD3 ARG A 151      -7.768  12.081  -0.786  1.00 98.53           H  
ATOM   2247  NE  ARG A 151      -8.891  13.244  -2.129  1.00 98.53           N  
ATOM   2248  HE  ARG A 151      -8.116  13.787  -2.483  1.00 98.53           H  
ATOM   2249  NH1 ARG A 151     -11.120  13.122  -1.711  1.00 98.53           N  
ATOM   2250 HH11 ARG A 151     -10.858  12.429  -1.026  1.00 98.53           H  
ATOM   2251 HH12 ARG A 151     -11.806  12.837  -2.396  1.00 98.53           H  
ATOM   2252  NH2 ARG A 151     -10.392  14.714  -3.046  1.00 98.53           N  
ATOM   2253 HH21 ARG A 151      -9.635  15.235  -3.465  1.00 98.53           H  
ATOM   2254 HH22 ARG A 151     -11.350  15.032  -3.075  1.00 98.53           H  
ATOM   2255  CZ  ARG A 151     -10.117  13.691  -2.293  1.00 98.53           C  
ATOM   2256  N   ARG A 152      -5.820   9.603  -5.118  1.00 97.89           N  
ATOM   2257  H   ARG A 152      -6.719   9.404  -5.533  1.00 97.89           H  
ATOM   2258  CA  ARG A 152      -4.803  10.248  -5.967  1.00 97.89           C  
ATOM   2259  HA  ARG A 152      -3.983  10.610  -5.347  1.00 97.89           H  
ATOM   2260  C   ARG A 152      -5.426  11.443  -6.685  1.00 97.89           C  
ATOM   2261  CB  ARG A 152      -4.223   9.277  -7.005  1.00 97.89           C  
ATOM   2262  HB2 ARG A 152      -3.337   9.744  -7.434  1.00 97.89           H  
ATOM   2263  HB3 ARG A 152      -4.956   9.164  -7.803  1.00 97.89           H  
ATOM   2264  O   ARG A 152      -6.429  11.284  -7.388  1.00 97.89           O  
ATOM   2265  CG  ARG A 152      -3.826   7.877  -6.535  1.00 97.89           C  
ATOM   2266  HG2 ARG A 152      -3.661   7.240  -7.405  1.00 97.89           H  
ATOM   2267  HG3 ARG A 152      -4.635   7.442  -5.948  1.00 97.89           H  
ATOM   2268  CD  ARG A 152      -2.561   7.883  -5.691  1.00 97.89           C  
ATOM   2269  HD2 ARG A 152      -2.728   8.519  -4.821  1.00 97.89           H  
ATOM   2270  HD3 ARG A 152      -2.397   6.863  -5.344  1.00 97.89           H  
ATOM   2271  NE  ARG A 152      -1.356   8.350  -6.407  1.00 97.89           N  
ATOM   2272  HE  ARG A 152      -1.021   9.270  -6.157  1.00 97.89           H  
ATOM   2273  NH1 ARG A 152      -0.801   6.382  -7.484  1.00 97.89           N  
ATOM   2274 HH11 ARG A 152      -0.125   5.882  -8.044  1.00 97.89           H  
ATOM   2275 HH12 ARG A 152      -1.685   5.964  -7.230  1.00 97.89           H  
ATOM   2276  NH2 ARG A 152       0.615   8.065  -7.520  1.00 97.89           N  
ATOM   2277 HH21 ARG A 152       1.213   7.437  -8.038  1.00 97.89           H  
ATOM   2278 HH22 ARG A 152       0.987   8.900  -7.093  1.00 97.89           H  
ATOM   2279  CZ  ARG A 152      -0.531   7.602  -7.121  1.00 97.89           C  
ATOM   2280  N   ILE A 153      -4.852  12.629  -6.513  1.00 95.95           N  
ATOM   2281  H   ILE A 153      -3.959  12.636  -6.041  1.00 95.95           H  
ATOM   2282  CA  ILE A 153      -5.414  13.900  -6.993  1.00 95.95           C  
ATOM   2283  HA  ILE A 153      -6.122  13.687  -7.794  1.00 95.95           H  
ATOM   2284  C   ILE A 153      -4.391  14.862  -7.605  1.00 95.95           C  
ATOM   2285  CB  ILE A 153      -6.188  14.624  -5.865  1.00 95.95           C  
ATOM   2286  HB  ILE A 153      -6.594  15.540  -6.294  1.00 95.95           H  
ATOM   2287  O   ILE A 153      -4.800  15.743  -8.361  1.00 95.95           O  
ATOM   2288  CG1 ILE A 153      -5.292  15.013  -4.669  1.00 95.95           C  
ATOM   2289 HG12 ILE A 153      -4.969  14.114  -4.144  1.00 95.95           H  
ATOM   2290 HG13 ILE A 153      -4.404  15.530  -5.033  1.00 95.95           H  
ATOM   2291  CG2 ILE A 153      -7.379  13.779  -5.386  1.00 95.95           C  
ATOM   2292 HG21 ILE A 153      -8.074  14.396  -4.817  1.00 95.95           H  
ATOM   2293 HG22 ILE A 153      -7.015  12.961  -4.763  1.00 95.95           H  
ATOM   2294 HG23 ILE A 153      -7.899  13.346  -6.241  1.00 95.95           H  
ATOM   2295  CD1 ILE A 153      -5.972  15.945  -3.662  1.00 95.95           C  
ATOM   2296 HD11 ILE A 153      -5.239  16.259  -2.919  1.00 95.95           H  
ATOM   2297 HD12 ILE A 153      -6.786  15.429  -3.152  1.00 95.95           H  
ATOM   2298 HD13 ILE A 153      -6.356  16.828  -4.172  1.00 95.95           H  
ATOM   2299  N   ASN A 154      -3.102  14.749  -7.280  1.00 91.71           N  
ATOM   2300  H   ASN A 154      -2.799  13.967  -6.718  1.00 91.71           H  
ATOM   2301  CA  ASN A 154      -2.100  15.744  -7.672  1.00 91.71           C  
ATOM   2302  HA  ASN A 154      -2.402  16.171  -8.628  1.00 91.71           H  
ATOM   2303  C   ASN A 154      -0.691  15.179  -7.931  1.00 91.71           C  
ATOM   2304  CB  ASN A 154      -2.103  16.889  -6.633  1.00 91.71           C  
ATOM   2305  HB2 ASN A 154      -1.391  17.653  -6.943  1.00 91.71           H  
ATOM   2306  HB3 ASN A 154      -3.096  17.339  -6.611  1.00 91.71           H  
ATOM   2307  O   ASN A 154       0.104  15.887  -8.548  1.00 91.71           O  
ATOM   2308  CG  ASN A 154      -1.731  16.452  -5.223  1.00 91.71           C  
ATOM   2309  ND2 ASN A 154      -2.247  17.097  -4.201  1.00 91.71           N  
ATOM   2310 HD21 ASN A 154      -2.072  16.696  -3.291  1.00 91.71           H  
ATOM   2311 HD22 ASN A 154      -2.943  17.820  -4.318  1.00 91.71           H  
ATOM   2312  OD1 ASN A 154      -0.969  15.533  -5.021  1.00 91.71           O  
ATOM   2313  N   GLY A 155      -0.396  13.939  -7.530  1.00 92.51           N  
ATOM   2314  H   GLY A 155      -1.060  13.428  -6.965  1.00 92.51           H  
ATOM   2315  CA  GLY A 155       0.896  13.292  -7.745  1.00 92.51           C  
ATOM   2316  HA2 GLY A 155       0.778  12.219  -7.597  1.00 92.51           H  
ATOM   2317  HA3 GLY A 155       1.234  13.487  -8.762  1.00 92.51           H  
ATOM   2318  C   GLY A 155       2.018  13.761  -6.833  1.00 92.51           C  
ATOM   2319  O   GLY A 155       3.177  13.574  -7.189  1.00 92.51           O  
ATOM   2320  N   ARG A 156       1.700  14.403  -5.704  1.00 91.72           N  
ATOM   2321  H   ARG A 156       0.725  14.442  -5.444  1.00 91.72           H  
ATOM   2322  CA  ARG A 156       2.705  14.834  -4.722  1.00 91.72           C  
ATOM   2323  HA  ARG A 156       3.588  15.219  -5.233  1.00 91.72           H  
ATOM   2324  C   ARG A 156       3.214  13.678  -3.874  1.00 91.72           C  
ATOM   2325  CB  ARG A 156       2.124  15.915  -3.810  1.00 91.72           C  
ATOM   2326  HB2 ARG A 156       2.819  16.093  -2.989  1.00 91.72           H  
ATOM   2327  HB3 ARG A 156       1.182  15.568  -3.387  1.00 91.72           H  
ATOM   2328  O   ARG A 156       4.332  13.748  -3.383  1.00 91.72           O  
ATOM   2329  CG  ARG A 156       1.918  17.226  -4.568  1.00 91.72           C  
ATOM   2330  HG2 ARG A 156       2.879  17.576  -4.945  1.00 91.72           H  
ATOM   2331  HG3 ARG A 156       1.234  17.080  -5.403  1.00 91.72           H  
ATOM   2332  CD  ARG A 156       1.341  18.254  -3.600  1.00 91.72           C  
ATOM   2333  HD2 ARG A 156       0.367  17.904  -3.258  1.00 91.72           H  
ATOM   2334  HD3 ARG A 156       2.004  18.330  -2.738  1.00 91.72           H  
ATOM   2335  NE  ARG A 156       1.212  19.573  -4.238  1.00 91.72           N  
ATOM   2336  HE  ARG A 156       1.578  19.653  -5.177  1.00 91.72           H  
ATOM   2337  NH1 ARG A 156       0.319  20.624  -2.408  1.00 91.72           N  
ATOM   2338 HH11 ARG A 156       0.035  21.450  -1.901  1.00 91.72           H  
ATOM   2339 HH12 ARG A 156       0.397  19.762  -1.888  1.00 91.72           H  
ATOM   2340  NH2 ARG A 156       0.737  21.794  -4.271  1.00 91.72           N  
ATOM   2341 HH21 ARG A 156       1.152  21.853  -5.190  1.00 91.72           H  
ATOM   2342 HH22 ARG A 156       0.449  22.621  -3.768  1.00 91.72           H  
ATOM   2343  CZ  ARG A 156       0.755  20.654  -3.638  1.00 91.72           C  
ATOM   2344  N   LEU A 157       2.411  12.629  -3.719  1.00 92.75           N  
ATOM   2345  H   LEU A 157       1.494  12.649  -4.141  1.00 92.75           H  
ATOM   2346  CA  LEU A 157       2.775  11.449  -2.956  1.00 92.75           C  
ATOM   2347  HA  LEU A 157       3.616  11.694  -2.307  1.00 92.75           H  
ATOM   2348  C   LEU A 157       3.199  10.317  -3.897  1.00 92.75           C  
ATOM   2349  CB  LEU A 157       1.579  11.089  -2.068  1.00 92.75           C  
ATOM   2350  HB2 LEU A 157       0.729  10.872  -2.715  1.00 92.75           H  
ATOM   2351  HB3 LEU A 157       1.326  11.959  -1.462  1.00 92.75           H  
ATOM   2352  O   LEU A 157       2.423   9.867  -4.750  1.00 92.75           O  
ATOM   2353  CG  LEU A 157       1.799   9.889  -1.136  1.00 92.75           C  
ATOM   2354  HG  LEU A 157       2.017   8.997  -1.723  1.00 92.75           H  
ATOM   2355  CD1 LEU A 157       2.923  10.130  -0.128  1.00 92.75           C  
ATOM   2356 HD11 LEU A 157       3.878  10.243  -0.642  1.00 92.75           H  
ATOM   2357 HD12 LEU A 157       2.997   9.283   0.554  1.00 92.75           H  
ATOM   2358 HD13 LEU A 157       2.724  11.032   0.451  1.00 92.75           H  
ATOM   2359  CD2 LEU A 157       0.502   9.671  -0.368  1.00 92.75           C  
ATOM   2360 HD21 LEU A 157       0.297  10.559   0.230  1.00 92.75           H  
ATOM   2361 HD22 LEU A 157      -0.336   9.514  -1.046  1.00 92.75           H  
ATOM   2362 HD23 LEU A 157       0.586   8.802   0.285  1.00 92.75           H  
ATOM   2363  N   SER A 158       4.424   9.817  -3.717  1.00 95.40           N  
ATOM   2364  H   SER A 158       5.049  10.278  -3.072  1.00 95.40           H  
ATOM   2365  CA  SER A 158       4.858   8.578  -4.370  1.00 95.40           C  
ATOM   2366  HA  SER A 158       4.646   8.660  -5.436  1.00 95.40           H  
ATOM   2367  C   SER A 158       4.089   7.383  -3.804  1.00 95.40           C  
ATOM   2368  CB  SER A 158       6.364   8.347  -4.223  1.00 95.40           C  
ATOM   2369  HB2 SER A 158       6.912   9.177  -4.670  1.00 95.40           H  
ATOM   2370  HB3 SER A 158       6.630   8.264  -3.169  1.00 95.40           H  
ATOM   2371  O   SER A 158       4.005   7.216  -2.590  1.00 95.40           O  
ATOM   2372  OG  SER A 158       6.688   7.143  -4.894  1.00 95.40           O  
ATOM   2373  HG  SER A 158       7.630   6.995  -4.785  1.00 95.40           H  
ATOM   2374  N   PHE A 159       3.546   6.543  -4.688  1.00 97.59           N  
ATOM   2375  H   PHE A 159       3.705   6.740  -5.666  1.00 97.59           H  
ATOM   2376  CA  PHE A 159       2.882   5.276  -4.343  1.00 97.59           C  
ATOM   2377  HA  PHE A 159       2.688   5.252  -3.271  1.00 97.59           H  
ATOM   2378  C   PHE A 159       3.767   4.051  -4.627  1.00 97.59           C  
ATOM   2379  CB  PHE A 159       1.527   5.179  -5.064  1.00 97.59           C  
ATOM   2380  HB2 PHE A 159       1.606   5.625  -6.055  1.00 97.59           H  
ATOM   2381  HB3 PHE A 159       1.284   4.126  -5.209  1.00 97.59           H  
ATOM   2382  O   PHE A 159       3.342   2.915  -4.394  1.00 97.59           O  
ATOM   2383  CG  PHE A 159       0.370   5.803  -4.311  1.00 97.59           C  
ATOM   2384  CD1 PHE A 159      -0.719   5.009  -3.904  1.00 97.59           C  
ATOM   2385  HD1 PHE A 159      -0.726   3.951  -4.116  1.00 97.59           H  
ATOM   2386  CD2 PHE A 159       0.388   7.170  -3.988  1.00 97.59           C  
ATOM   2387  HD2 PHE A 159       1.224   7.789  -4.282  1.00 97.59           H  
ATOM   2388  CE1 PHE A 159      -1.772   5.578  -3.167  1.00 97.59           C  
ATOM   2389  HE1 PHE A 159      -2.583   4.954  -2.824  1.00 97.59           H  
ATOM   2390  CE2 PHE A 159      -0.667   7.741  -3.262  1.00 97.59           C  
ATOM   2391  HE2 PHE A 159      -0.645   8.797  -3.036  1.00 97.59           H  
ATOM   2392  CZ  PHE A 159      -1.743   6.944  -2.838  1.00 97.59           C  
ATOM   2393  HZ  PHE A 159      -2.545   7.387  -2.266  1.00 97.59           H  
ATOM   2394  N   TYR A 160       4.997   4.261  -5.102  1.00 97.65           N  
ATOM   2395  H   TYR A 160       5.334   5.208  -5.197  1.00 97.65           H  
ATOM   2396  CA  TYR A 160       5.983   3.197  -5.255  1.00 97.65           C  
ATOM   2397  HA  TYR A 160       5.468   2.292  -5.577  1.00 97.65           H  
ATOM   2398  C   TYR A 160       6.625   2.902  -3.892  1.00 97.65           C  
ATOM   2399  CB  TYR A 160       6.985   3.576  -6.352  1.00 97.65           C  
ATOM   2400  HB2 TYR A 160       7.545   4.457  -6.040  1.00 97.65           H  
ATOM   2401  HB3 TYR A 160       6.435   3.835  -7.256  1.00 97.65           H  
ATOM   2402  O   TYR A 160       7.709   3.380  -3.584  1.00 97.65           O  
ATOM   2403  CG  TYR A 160       7.946   2.456  -6.701  1.00 97.65           C  
ATOM   2404  CD1 TYR A 160       9.336   2.658  -6.616  1.00 97.65           C  
ATOM   2405  HD1 TYR A 160       9.728   3.608  -6.284  1.00 97.65           H  
ATOM   2406  CD2 TYR A 160       7.445   1.206  -7.112  1.00 97.65           C  
ATOM   2407  HD2 TYR A 160       6.379   1.040  -7.172  1.00 97.65           H  
ATOM   2408  CE1 TYR A 160      10.224   1.616  -6.947  1.00 97.65           C  
ATOM   2409  HE1 TYR A 160      11.288   1.783  -6.871  1.00 97.65           H  
ATOM   2410  CE2 TYR A 160       8.327   0.169  -7.460  1.00 97.65           C  
ATOM   2411  HE2 TYR A 160       7.947  -0.782  -7.803  1.00 97.65           H  
ATOM   2412  OH  TYR A 160      10.576  -0.639  -7.693  1.00 97.65           O  
ATOM   2413  HH  TYR A 160      11.479  -0.339  -7.564  1.00 97.65           H  
ATOM   2414  CZ  TYR A 160       9.720   0.368  -7.371  1.00 97.65           C  
ATOM   2415  N   ARG A 161       5.877   2.181  -3.049  1.00 96.35           N  
ATOM   2416  H   ARG A 161       4.987   1.856  -3.399  1.00 96.35           H  
ATOM   2417  CA  ARG A 161       6.176   1.914  -1.631  1.00 96.35           C  
ATOM   2418  HA  ARG A 161       7.135   2.359  -1.365  1.00 96.35           H  
ATOM   2419  C   ARG A 161       6.295   0.416  -1.336  1.00 96.35           C  
ATOM   2420  CB  ARG A 161       5.103   2.551  -0.730  1.00 96.35           C  
ATOM   2421  HB2 ARG A 161       5.357   2.354   0.311  1.00 96.35           H  
ATOM   2422  HB3 ARG A 161       4.144   2.064  -0.910  1.00 96.35           H  
ATOM   2423  O   ARG A 161       5.765  -0.410  -2.090  1.00 96.35           O  
ATOM   2424  CG  ARG A 161       4.888   4.061  -0.876  1.00 96.35           C  
ATOM   2425  HG2 ARG A 161       4.149   4.359  -0.132  1.00 96.35           H  
ATOM   2426  HG3 ARG A 161       4.480   4.279  -1.862  1.00 96.35           H  
ATOM   2427  CD  ARG A 161       6.150   4.895  -0.661  1.00 96.35           C  
ATOM   2428  HD2 ARG A 161       6.839   4.732  -1.489  1.00 96.35           H  
ATOM   2429  HD3 ARG A 161       6.666   4.569   0.242  1.00 96.35           H  
ATOM   2430  NE  ARG A 161       5.805   6.323  -0.600  1.00 96.35           N  
ATOM   2431  HE  ARG A 161       5.323   6.706  -1.400  1.00 96.35           H  
ATOM   2432  NH1 ARG A 161       6.506   6.793   1.545  1.00 96.35           N  
ATOM   2433 HH11 ARG A 161       6.764   7.434   2.281  1.00 96.35           H  
ATOM   2434 HH12 ARG A 161       6.667   5.814   1.735  1.00 96.35           H  
ATOM   2435  NH2 ARG A 161       5.902   8.437   0.183  1.00 96.35           N  
ATOM   2436 HH21 ARG A 161       6.301   9.061   0.870  1.00 96.35           H  
ATOM   2437 HH22 ARG A 161       5.691   8.762  -0.750  1.00 96.35           H  
ATOM   2438  CZ  ARG A 161       6.071   7.160   0.380  1.00 96.35           C  
ATOM   2439  N   GLY A 162       6.985   0.082  -0.245  1.00 97.18           N  
ATOM   2440  H   GLY A 162       7.317   0.833   0.343  1.00 97.18           H  
ATOM   2441  CA  GLY A 162       7.235  -1.300   0.183  1.00 97.18           C  
ATOM   2442  HA2 GLY A 162       7.497  -1.904  -0.686  1.00 97.18           H  
ATOM   2443  HA3 GLY A 162       8.090  -1.314   0.859  1.00 97.18           H  
ATOM   2444  C   GLY A 162       6.048  -1.962   0.895  1.00 97.18           C  
ATOM   2445  O   GLY A 162       5.009  -1.340   1.137  1.00 97.18           O  
ATOM   2446  N   TRP A 163       6.193  -3.241   1.260  1.00 97.89           N  
ATOM   2447  H   TRP A 163       7.061  -3.698   1.020  1.00 97.89           H  
ATOM   2448  CA  TRP A 163       5.140  -4.023   1.926  1.00 97.89           C  
ATOM   2449  HA  TRP A 163       4.248  -4.049   1.299  1.00 97.89           H  
ATOM   2450  C   TRP A 163       4.716  -3.416   3.257  1.00 97.89           C  
ATOM   2451  CB  TRP A 163       5.594  -5.469   2.162  1.00 97.89           C  
ATOM   2452  HB2 TRP A 163       6.480  -5.469   2.797  1.00 97.89           H  
ATOM   2453  HB3 TRP A 163       5.880  -5.906   1.205  1.00 97.89           H  
ATOM   2454  O   TRP A 163       3.522  -3.339   3.548  1.00 97.89           O  
ATOM   2455  CG  TRP A 163       4.538  -6.340   2.788  1.00 97.89           C  
ATOM   2456  CD1 TRP A 163       4.402  -6.636   4.104  1.00 97.89           C  
ATOM   2457  HD1 TRP A 163       5.052  -6.261   4.880  1.00 97.89           H  
ATOM   2458  CD2 TRP A 163       3.410  -6.978   2.129  1.00 97.89           C  
ATOM   2459  CE2 TRP A 163       2.663  -7.711   3.103  1.00 97.89           C  
ATOM   2460  CE3 TRP A 163       2.967  -7.029   0.791  1.00 97.89           C  
ATOM   2461  HE3 TRP A 163       3.503  -6.471   0.038  1.00 97.89           H  
ATOM   2462  NE1 TRP A 163       3.287  -7.434   4.305  1.00 97.89           N  
ATOM   2463  HE1 TRP A 163       2.943  -7.673   5.224  1.00 97.89           H  
ATOM   2464  CH2 TRP A 163       1.173  -8.575   1.398  1.00 97.89           C  
ATOM   2465  HH2 TRP A 163       0.320  -9.165   1.097  1.00 97.89           H  
ATOM   2466  CZ2 TRP A 163       1.561  -8.507   2.748  1.00 97.89           C  
ATOM   2467  HZ2 TRP A 163       0.999  -9.030   3.508  1.00 97.89           H  
ATOM   2468  CZ3 TRP A 163       1.867  -7.826   0.432  1.00 97.89           C  
ATOM   2469  HZ3 TRP A 163       1.556  -7.852  -0.602  1.00 97.89           H  
ATOM   2470  N   GLU A 164       5.688  -2.993   4.066  1.00 97.05           N  
ATOM   2471  H   GLU A 164       6.642  -3.047   3.738  1.00 97.05           H  
ATOM   2472  CA  GLU A 164       5.428  -2.443   5.396  1.00 97.05           C  
ATOM   2473  HA  GLU A 164       4.846  -3.171   5.962  1.00 97.05           H  
ATOM   2474  C   GLU A 164       4.588  -1.157   5.320  1.00 97.05           C  
ATOM   2475  CB  GLU A 164       6.763  -2.220   6.126  1.00 97.05           C  
ATOM   2476  HB2 GLU A 164       7.384  -3.112   6.032  1.00 97.05           H  
ATOM   2477  HB3 GLU A 164       7.284  -1.375   5.677  1.00 97.05           H  
ATOM   2478  O   GLU A 164       3.611  -1.004   6.049  1.00 97.05           O  
ATOM   2479  CG  GLU A 164       6.500  -1.961   7.612  1.00 97.05           C  
ATOM   2480  HG2 GLU A 164       5.803  -1.127   7.702  1.00 97.05           H  
ATOM   2481  HG3 GLU A 164       6.027  -2.846   8.036  1.00 97.05           H  
ATOM   2482  CD  GLU A 164       7.740  -1.593   8.429  1.00 97.05           C  
ATOM   2483  OE1 GLU A 164       7.761  -1.942   9.629  1.00 97.05           O  
ATOM   2484  OE2 GLU A 164       8.578  -0.807   7.939  1.00 97.05           O  
ATOM   2485  N   GLU A 165       4.891  -0.273   4.374  1.00 96.63           N  
ATOM   2486  H   GLU A 165       5.696  -0.435   3.787  1.00 96.63           H  
ATOM   2487  CA  GLU A 165       4.140   0.968   4.177  1.00 96.63           C  
ATOM   2488  HA  GLU A 165       4.057   1.512   5.117  1.00 96.63           H  
ATOM   2489  C   GLU A 165       2.728   0.699   3.660  1.00 96.63           C  
ATOM   2490  CB  GLU A 165       4.874   1.840   3.170  1.00 96.63           C  
ATOM   2491  HB2 GLU A 165       4.969   1.283   2.237  1.00 96.63           H  
ATOM   2492  HB3 GLU A 165       4.282   2.735   2.981  1.00 96.63           H  
ATOM   2493  O   GLU A 165       1.760   1.246   4.176  1.00 96.63           O  
ATOM   2494  CG  GLU A 165       6.263   2.250   3.652  1.00 96.63           C  
ATOM   2495  HG2 GLU A 165       6.875   1.370   3.851  1.00 96.63           H  
ATOM   2496  HG3 GLU A 165       6.179   2.835   4.568  1.00 96.63           H  
ATOM   2497  CD  GLU A 165       6.889   3.069   2.539  1.00 96.63           C  
ATOM   2498  OE1 GLU A 165       6.663   4.297   2.542  1.00 96.63           O  
ATOM   2499  OE2 GLU A 165       7.480   2.441   1.627  1.00 96.63           O  
ATOM   2500  N   TYR A 166       2.560  -0.205   2.690  1.00 98.31           N  
ATOM   2501  H   TYR A 166       3.377  -0.625   2.271  1.00 98.31           H  
ATOM   2502  CA  TYR A 166       1.221  -0.596   2.238  1.00 98.31           C  
ATOM   2503  HA  TYR A 166       0.661   0.311   2.011  1.00 98.31           H  
ATOM   2504  C   TYR A 166       0.419  -1.335   3.310  1.00 98.31           C  
ATOM   2505  CB  TYR A 166       1.314  -1.441   0.966  1.00 98.31           C  
ATOM   2506  HB2 TYR A 166       0.479  -2.142   0.937  1.00 98.31           H  
ATOM   2507  HB3 TYR A 166       2.230  -2.031   0.970  1.00 98.31           H  
ATOM   2508  O   TYR A 166      -0.812  -1.312   3.273  1.00 98.31           O  
ATOM   2509  CG  TYR A 166       1.237  -0.592  -0.280  1.00 98.31           C  
ATOM   2510  CD1 TYR A 166      -0.014  -0.118  -0.716  1.00 98.31           C  
ATOM   2511  HD1 TYR A 166      -0.905  -0.386  -0.167  1.00 98.31           H  
ATOM   2512  CD2 TYR A 166       2.406  -0.236  -0.971  1.00 98.31           C  
ATOM   2513  HD2 TYR A 166       3.370  -0.581  -0.628  1.00 98.31           H  
ATOM   2514  CE1 TYR A 166      -0.101   0.713  -1.847  1.00 98.31           C  
ATOM   2515  HE1 TYR A 166      -1.055   1.104  -2.171  1.00 98.31           H  
ATOM   2516  CE2 TYR A 166       2.324   0.595  -2.102  1.00 98.31           C  
ATOM   2517  HE2 TYR A 166       3.224   0.857  -2.638  1.00 98.31           H  
ATOM   2518  OH  TYR A 166       0.992   1.848  -3.650  1.00 98.31           O  
ATOM   2519  HH  TYR A 166       1.865   2.133  -3.930  1.00 98.31           H  
ATOM   2520  CZ  TYR A 166       1.072   1.072  -2.542  1.00 98.31           C  
ATOM   2521  N   ARG A 167       1.084  -1.994   4.261  1.00 98.03           N  
ATOM   2522  H   ARG A 167       2.092  -2.014   4.193  1.00 98.03           H  
ATOM   2523  CA  ARG A 167       0.456  -2.649   5.410  1.00 98.03           C  
ATOM   2524  HA  ARG A 167      -0.374  -3.266   5.067  1.00 98.03           H  
ATOM   2525  C   ARG A 167      -0.143  -1.627   6.375  1.00 98.03           C  
ATOM   2526  CB  ARG A 167       1.495  -3.572   6.059  1.00 98.03           C  
ATOM   2527  HB2 ARG A 167       2.437  -3.041   6.192  1.00 98.03           H  
ATOM   2528  HB3 ARG A 167       1.682  -4.406   5.381  1.00 98.03           H  
ATOM   2529  O   ARG A 167      -1.319  -1.771   6.714  1.00 98.03           O  
ATOM   2530  CG  ARG A 167       1.084  -4.123   7.421  1.00 98.03           C  
ATOM   2531  HG2 ARG A 167       0.878  -3.313   8.122  1.00 98.03           H  
ATOM   2532  HG3 ARG A 167       0.186  -4.730   7.306  1.00 98.03           H  
ATOM   2533  CD  ARG A 167       2.233  -4.968   7.973  1.00 98.03           C  
ATOM   2534  HD2 ARG A 167       3.005  -4.319   8.385  1.00 98.03           H  
ATOM   2535  HD3 ARG A 167       2.673  -5.546   7.161  1.00 98.03           H  
ATOM   2536  NE  ARG A 167       1.747  -5.912   8.975  1.00 98.03           N  
ATOM   2537  HE  ARG A 167       1.615  -6.859   8.652  1.00 98.03           H  
ATOM   2538  NH1 ARG A 167       1.521  -4.525  10.786  1.00 98.03           N  
ATOM   2539 HH11 ARG A 167       1.184  -4.357  11.724  1.00 98.03           H  
ATOM   2540 HH12 ARG A 167       1.960  -3.774  10.272  1.00 98.03           H  
ATOM   2541  NH2 ARG A 167       0.780  -6.644  10.844  1.00 98.03           N  
ATOM   2542 HH21 ARG A 167       0.639  -7.476  10.289  1.00 98.03           H  
ATOM   2543 HH22 ARG A 167       0.330  -6.501  11.737  1.00 98.03           H  
ATOM   2544  CZ  ARG A 167       1.360  -5.677  10.204  1.00 98.03           C  
ATOM   2545  N   PHE A 168       0.633  -0.623   6.787  1.00 96.37           N  
ATOM   2546  H   PHE A 168       1.585  -0.584   6.452  1.00 96.37           H  
ATOM   2547  CA  PHE A 168       0.210   0.381   7.773  1.00 96.37           C  
ATOM   2548  HA  PHE A 168      -0.471  -0.085   8.486  1.00 96.37           H  
ATOM   2549  C   PHE A 168      -0.567   1.555   7.169  1.00 96.37           C  
ATOM   2550  CB  PHE A 168       1.435   0.871   8.552  1.00 96.37           C  
ATOM   2551  HB2 PHE A 168       1.139   1.715   9.175  1.00 96.37           H  
ATOM   2552  HB3 PHE A 168       2.187   1.236   7.852  1.00 96.37           H  
ATOM   2553  O   PHE A 168      -1.484   2.062   7.804  1.00 96.37           O  
ATOM   2554  CG  PHE A 168       2.034  -0.188   9.459  1.00 96.37           C  
ATOM   2555  CD1 PHE A 168       1.310  -0.642  10.577  1.00 96.37           C  
ATOM   2556  HD1 PHE A 168       0.337  -0.223  10.787  1.00 96.37           H  
ATOM   2557  CD2 PHE A 168       3.327  -0.683   9.224  1.00 96.37           C  
ATOM   2558  HD2 PHE A 168       3.899  -0.294   8.395  1.00 96.37           H  
ATOM   2559  CE1 PHE A 168       1.887  -1.566  11.465  1.00 96.37           C  
ATOM   2560  HE1 PHE A 168       1.354  -1.842  12.363  1.00 96.37           H  
ATOM   2561  CE2 PHE A 168       3.899  -1.624  10.099  1.00 96.37           C  
ATOM   2562  HE2 PHE A 168       4.915  -1.957   9.944  1.00 96.37           H  
ATOM   2563  CZ  PHE A 168       3.185  -2.054  11.228  1.00 96.37           C  
ATOM   2564  HZ  PHE A 168       3.659  -2.717  11.936  1.00 96.37           H  
ATOM   2565  N   GLY A 169      -0.277   1.908   5.921  1.00 97.38           N  
ATOM   2566  H   GLY A 169       0.544   1.496   5.501  1.00 97.38           H  
ATOM   2567  CA  GLY A 169      -0.785   3.104   5.262  1.00 97.38           C  
ATOM   2568  HA2 GLY A 169      -1.076   2.841   4.245  1.00 97.38           H  
ATOM   2569  HA3 GLY A 169      -1.653   3.502   5.786  1.00 97.38           H  
ATOM   2570  C   GLY A 169       0.276   4.197   5.186  1.00 97.38           C  
ATOM   2571  O   GLY A 169       1.272   4.167   5.903  1.00 97.38           O  
ATOM   2572  N   PHE A 170       0.064   5.148   4.282  1.00 96.69           N  
ATOM   2573  H   PHE A 170      -0.810   5.142   3.777  1.00 96.69           H  
ATOM   2574  CA  PHE A 170       0.957   6.283   4.059  1.00 96.69           C  
ATOM   2575  HA  PHE A 170       1.341   6.628   5.019  1.00 96.69           H  
ATOM   2576  C   PHE A 170       0.209   7.449   3.402  1.00 96.69           C  
ATOM   2577  CB  PHE A 170       2.151   5.840   3.188  1.00 96.69           C  
ATOM   2578  HB2 PHE A 170       2.820   6.688   3.046  1.00 96.69           H  
ATOM   2579  HB3 PHE A 170       2.721   5.088   3.734  1.00 96.69           H  
ATOM   2580  O   PHE A 170      -0.850   7.267   2.786  1.00 96.69           O  
ATOM   2581  CG  PHE A 170       1.778   5.275   1.827  1.00 96.69           C  
ATOM   2582  CD1 PHE A 170       1.573   3.893   1.665  1.00 96.69           C  
ATOM   2583  HD1 PHE A 170       1.696   3.234   2.512  1.00 96.69           H  
ATOM   2584  CD2 PHE A 170       1.646   6.128   0.718  1.00 96.69           C  
ATOM   2585  HD2 PHE A 170       1.855   7.180   0.839  1.00 96.69           H  
ATOM   2586  CE1 PHE A 170       1.225   3.372   0.406  1.00 96.69           C  
ATOM   2587  HE1 PHE A 170       1.092   2.307   0.288  1.00 96.69           H  
ATOM   2588  CE2 PHE A 170       1.274   5.615  -0.537  1.00 96.69           C  
ATOM   2589  HE2 PHE A 170       1.180   6.282  -1.381  1.00 96.69           H  
ATOM   2590  CZ  PHE A 170       1.064   4.234  -0.694  1.00 96.69           C  
ATOM   2591  HZ  PHE A 170       0.798   3.834  -1.661  1.00 96.69           H  
ATOM   2592  N   GLY A 171       0.813   8.634   3.461  1.00 94.67           N  
ATOM   2593  H   GLY A 171       1.585   8.731   4.105  1.00 94.67           H  
ATOM   2594  CA  GLY A 171       0.265   9.871   2.914  1.00 94.67           C  
ATOM   2595  HA2 GLY A 171      -0.473   9.648   2.144  1.00 94.67           H  
ATOM   2596  HA3 GLY A 171       1.071  10.461   2.478  1.00 94.67           H  
ATOM   2597  C   GLY A 171      -0.421  10.721   3.968  1.00 94.67           C  
ATOM   2598  O   GLY A 171      -0.304  10.457   5.152  1.00 94.67           O  
ATOM   2599  N   SER A 172      -1.151  11.745   3.528  1.00 91.81           N  
ATOM   2600  H   SER A 172      -1.265  11.879   2.534  1.00 91.81           H  
ATOM   2601  CA  SER A 172      -1.782  12.690   4.447  1.00 91.81           C  
ATOM   2602  HA  SER A 172      -1.890  12.215   5.422  1.00 91.81           H  
ATOM   2603  C   SER A 172      -3.164  13.101   3.972  1.00 91.81           C  
ATOM   2604  CB  SER A 172      -0.893  13.920   4.649  1.00 91.81           C  
ATOM   2605  HB2 SER A 172       0.068  13.609   5.060  1.00 91.81           H  
ATOM   2606  HB3 SER A 172      -0.722  14.417   3.694  1.00 91.81           H  
ATOM   2607  O   SER A 172      -3.400  13.434   2.804  1.00 91.81           O  
ATOM   2608  OG  SER A 172      -1.525  14.816   5.547  1.00 91.81           O  
ATOM   2609  HG  SER A 172      -0.933  14.857   6.302  1.00 91.81           H  
ATOM   2610  N   TYR A 173      -4.103  13.163   4.915  1.00 93.24           N  
ATOM   2611  H   TYR A 173      -3.853  12.874   5.850  1.00 93.24           H  
ATOM   2612  CA  TYR A 173      -5.414  13.744   4.651  1.00 93.24           C  
ATOM   2613  HA  TYR A 173      -5.839  13.247   3.780  1.00 93.24           H  
ATOM   2614  C   TYR A 173      -5.338  15.238   4.309  1.00 93.24           C  
ATOM   2615  CB  TYR A 173      -6.334  13.524   5.855  1.00 93.24           C  
ATOM   2616  HB2 TYR A 173      -7.279  14.025   5.644  1.00 93.24           H  
ATOM   2617  HB3 TYR A 173      -5.891  14.003   6.728  1.00 93.24           H  
ATOM   2618  O   TYR A 173      -6.206  15.718   3.578  1.00 93.24           O  
ATOM   2619  CG  TYR A 173      -6.642  12.073   6.175  1.00 93.24           C  
ATOM   2620  CD1 TYR A 173      -7.103  11.213   5.160  1.00 93.24           C  
ATOM   2621  HD1 TYR A 173      -7.188  11.559   4.141  1.00 93.24           H  
ATOM   2622  CD2 TYR A 173      -6.453  11.574   7.480  1.00 93.24           C  
ATOM   2623  HD2 TYR A 173      -6.030  12.203   8.249  1.00 93.24           H  
ATOM   2624  CE1 TYR A 173      -7.399   9.873   5.453  1.00 93.24           C  
ATOM   2625  HE1 TYR A 173      -7.719   9.195   4.677  1.00 93.24           H  
ATOM   2626  CE2 TYR A 173      -6.729  10.221   7.771  1.00 93.24           C  
ATOM   2627  HE2 TYR A 173      -6.503   9.819   8.747  1.00 93.24           H  
ATOM   2628  OH  TYR A 173      -7.470   8.060   6.971  1.00 93.24           O  
ATOM   2629  HH  TYR A 173      -7.199   7.753   7.839  1.00 93.24           H  
ATOM   2630  CZ  TYR A 173      -7.204   9.371   6.751  1.00 93.24           C  
ATOM   2631  N   ALA A 174      -4.321  15.954   4.804  1.00 89.56           N  
ATOM   2632  H   ALA A 174      -3.592  15.477   5.315  1.00 89.56           H  
ATOM   2633  CA  ALA A 174      -4.122  17.375   4.527  1.00 89.56           C  
ATOM   2634  HA  ALA A 174      -5.068  17.897   4.668  1.00 89.56           H  
ATOM   2635  C   ALA A 174      -3.677  17.616   3.074  1.00 89.56           C  
ATOM   2636  CB  ALA A 174      -3.110  17.933   5.535  1.00 89.56           C  
ATOM   2637  HB1 ALA A 174      -3.452  17.749   6.554  1.00 89.56           H  
ATOM   2638  HB2 ALA A 174      -2.138  17.461   5.396  1.00 89.56           H  
ATOM   2639  HB3 ALA A 174      -2.998  19.007   5.385  1.00 89.56           H  
ATOM   2640  O   ALA A 174      -4.213  18.503   2.408  1.00 89.56           O  
ATOM   2641  N   ASP A 175      -2.772  16.780   2.558  1.00 88.44           N  
ATOM   2642  H   ASP A 175      -2.310  16.130   3.178  1.00 88.44           H  
ATOM   2643  CA  ASP A 175      -2.318  16.836   1.160  1.00 88.44           C  
ATOM   2644  HA  ASP A 175      -2.167  17.878   0.879  1.00 88.44           H  
ATOM   2645  C   ASP A 175      -3.336  16.256   0.172  1.00 88.44           C  
ATOM   2646  CB  ASP A 175      -0.986  16.093   1.026  1.00 88.44           C  
ATOM   2647  HB2 ASP A 175      -0.752  15.976  -0.032  1.00 88.44           H  
ATOM   2648  HB3 ASP A 175      -1.078  15.099   1.463  1.00 88.44           H  
ATOM   2649  O   ASP A 175      -3.328  16.575  -1.024  1.00 88.44           O  
ATOM   2650  CG  ASP A 175       0.161  16.862   1.675  1.00 88.44           C  
ATOM   2651  OD1 ASP A 175       0.128  18.115   1.596  1.00 88.44           O  
ATOM   2652  OD2 ASP A 175       1.077  16.184   2.166  1.00 88.44           O  
ATOM   2653  N   GLY A 176      -4.239  15.413   0.680  1.00 91.06           N  
ATOM   2654  H   GLY A 176      -4.119  15.150   1.647  1.00 91.06           H  
ATOM   2655  CA  GLY A 176      -5.337  14.823  -0.071  1.00 91.06           C  
ATOM   2656  HA2 GLY A 176      -6.088  14.485   0.643  1.00 91.06           H  
ATOM   2657  HA3 GLY A 176      -5.780  15.586  -0.711  1.00 91.06           H  
ATOM   2658  C   GLY A 176      -4.937  13.627  -0.937  1.00 91.06           C  
ATOM   2659  O   GLY A 176      -5.776  13.166  -1.712  1.00 91.06           O  
ATOM   2660  N   GLU A 177      -3.714  13.112  -0.804  1.00 96.25           N  
ATOM   2661  H   GLU A 177      -3.101  13.529  -0.118  1.00 96.25           H  
ATOM   2662  CA  GLU A 177      -3.285  11.817  -1.341  1.00 96.25           C  
ATOM   2663  HA  GLU A 177      -4.126  11.349  -1.853  1.00 96.25           H  
ATOM   2664  C   GLU A 177      -2.875  10.899  -0.195  1.00 96.25           C  
ATOM   2665  CB  GLU A 177      -2.129  11.943  -2.349  1.00 96.25           C  
ATOM   2666  HB2 GLU A 177      -1.839  10.937  -2.651  1.00 96.25           H  
ATOM   2667  HB3 GLU A 177      -1.275  12.431  -1.880  1.00 96.25           H  
ATOM   2668  O   GLU A 177      -2.110  11.300   0.677  1.00 96.25           O  
ATOM   2669  CG  GLU A 177      -2.544  12.720  -3.598  1.00 96.25           C  
ATOM   2670  HG2 GLU A 177      -3.546  12.393  -3.875  1.00 96.25           H  
ATOM   2671  HG3 GLU A 177      -2.589  13.784  -3.370  1.00 96.25           H  
ATOM   2672  CD  GLU A 177      -1.621  12.486  -4.801  1.00 96.25           C  
ATOM   2673  OE1 GLU A 177      -2.186  12.419  -5.921  1.00 96.25           O  
ATOM   2674  OE2 GLU A 177      -0.386  12.386  -4.667  1.00 96.25           O  
ATOM   2675  N   PHE A 178      -3.401   9.676  -0.188  1.00 98.01           N  
ATOM   2676  H   PHE A 178      -3.990   9.384  -0.955  1.00 98.01           H  
ATOM   2677  CA  PHE A 178      -3.091   8.687   0.842  1.00 98.01           C  
ATOM   2678  HA  PHE A 178      -2.013   8.677   1.002  1.00 98.01           H  
ATOM   2679  C   PHE A 178      -3.510   7.278   0.416  1.00 98.01           C  
ATOM   2680  CB  PHE A 178      -3.772   9.063   2.176  1.00 98.01           C  
ATOM   2681  HB2 PHE A 178      -3.456  10.059   2.485  1.00 98.01           H  
ATOM   2682  HB3 PHE A 178      -3.416   8.383   2.950  1.00 98.01           H  
ATOM   2683  O   PHE A 178      -4.360   7.092  -0.469  1.00 98.01           O  
ATOM   2684  CG  PHE A 178      -5.286   9.015   2.146  1.00 98.01           C  
ATOM   2685  CD1 PHE A 178      -6.025  10.143   1.741  1.00 98.01           C  
ATOM   2686  HD1 PHE A 178      -5.503  11.053   1.485  1.00 98.01           H  
ATOM   2687  CD2 PHE A 178      -5.956   7.834   2.515  1.00 98.01           C  
ATOM   2688  HD2 PHE A 178      -5.390   6.980   2.855  1.00 98.01           H  
ATOM   2689  CE1 PHE A 178      -7.429  10.084   1.692  1.00 98.01           C  
ATOM   2690  HE1 PHE A 178      -7.993  10.959   1.405  1.00 98.01           H  
ATOM   2691  CE2 PHE A 178      -7.357   7.771   2.458  1.00 98.01           C  
ATOM   2692  HE2 PHE A 178      -7.864   6.868   2.764  1.00 98.01           H  
ATOM   2693  CZ  PHE A 178      -8.092   8.895   2.045  1.00 98.01           C  
ATOM   2694  HZ  PHE A 178      -9.171   8.850   2.031  1.00 98.01           H  
ATOM   2695  N   TYR A 179      -2.944   6.293   1.104  1.00 98.53           N  
ATOM   2696  H   TYR A 179      -2.231   6.547   1.773  1.00 98.53           H  
ATOM   2697  CA  TYR A 179      -3.399   4.913   1.139  1.00 98.53           C  
ATOM   2698  HA  TYR A 179      -4.348   4.829   0.610  1.00 98.53           H  
ATOM   2699  C   TYR A 179      -3.607   4.506   2.602  1.00 98.53           C  
ATOM   2700  CB  TYR A 179      -2.371   4.016   0.443  1.00 98.53           C  
ATOM   2701  HB2 TYR A 179      -2.091   4.465  -0.510  1.00 98.53           H  
ATOM   2702  HB3 TYR A 179      -1.468   3.964   1.052  1.00 98.53           H  
ATOM   2703  O   TYR A 179      -2.687   4.598   3.401  1.00 98.53           O  
ATOM   2704  CG  TYR A 179      -2.891   2.618   0.184  1.00 98.53           C  
ATOM   2705  CD1 TYR A 179      -2.658   1.585   1.111  1.00 98.53           C  
ATOM   2706  HD1 TYR A 179      -2.054   1.777   1.986  1.00 98.53           H  
ATOM   2707  CD2 TYR A 179      -3.636   2.364  -0.983  1.00 98.53           C  
ATOM   2708  HD2 TYR A 179      -3.807   3.165  -1.687  1.00 98.53           H  
ATOM   2709  CE1 TYR A 179      -3.179   0.297   0.876  1.00 98.53           C  
ATOM   2710  HE1 TYR A 179      -2.983  -0.502   1.576  1.00 98.53           H  
ATOM   2711  CE2 TYR A 179      -4.149   1.077  -1.228  1.00 98.53           C  
ATOM   2712  HE2 TYR A 179      -4.725   0.870  -2.118  1.00 98.53           H  
ATOM   2713  OH  TYR A 179      -4.405  -1.199  -0.568  1.00 98.53           O  
ATOM   2714  HH  TYR A 179      -4.129  -1.845   0.087  1.00 98.53           H  
ATOM   2715  CZ  TYR A 179      -3.917   0.040  -0.301  1.00 98.53           C  
ATOM   2716  N   LEU A 180      -4.808   4.054   2.965  1.00 98.14           N  
ATOM   2717  H   LEU A 180      -5.513   3.984   2.244  1.00 98.14           H  
ATOM   2718  CA  LEU A 180      -5.219   3.817   4.360  1.00 98.14           C  
ATOM   2719  HA  LEU A 180      -5.026   4.721   4.936  1.00 98.14           H  
ATOM   2720  C   LEU A 180      -4.458   2.677   5.057  1.00 98.14           C  
ATOM   2721  CB  LEU A 180      -6.733   3.543   4.342  1.00 98.14           C  
ATOM   2722  HB2 LEU A 180      -7.210   4.418   3.900  1.00 98.14           H  
ATOM   2723  HB3 LEU A 180      -6.900   2.676   3.703  1.00 98.14           H  
ATOM   2724  O   LEU A 180      -4.496   2.575   6.278  1.00 98.14           O  
ATOM   2725  CG  LEU A 180      -7.413   3.272   5.697  1.00 98.14           C  
ATOM   2726  HG  LEU A 180      -6.963   2.400   6.170  1.00 98.14           H  
ATOM   2727  CD1 LEU A 180      -7.316   4.470   6.637  1.00 98.14           C  
ATOM   2728 HD11 LEU A 180      -6.272   4.676   6.872  1.00 98.14           H  
ATOM   2729 HD12 LEU A 180      -7.822   4.254   7.579  1.00 98.14           H  
ATOM   2730 HD13 LEU A 180      -7.756   5.357   6.181  1.00 98.14           H  
ATOM   2731  CD2 LEU A 180      -8.892   2.939   5.482  1.00 98.14           C  
ATOM   2732 HD21 LEU A 180      -9.356   2.740   6.448  1.00 98.14           H  
ATOM   2733 HD22 LEU A 180      -9.395   3.780   5.005  1.00 98.14           H  
ATOM   2734 HD23 LEU A 180      -8.979   2.049   4.858  1.00 98.14           H  
ATOM   2735  N   GLY A 181      -3.821   1.796   4.288  1.00 98.33           N  
ATOM   2736  H   GLY A 181      -3.797   1.974   3.294  1.00 98.33           H  
ATOM   2737  CA  GLY A 181      -3.137   0.617   4.807  1.00 98.33           C  
ATOM   2738  HA2 GLY A 181      -2.865   0.763   5.852  1.00 98.33           H  
ATOM   2739  HA3 GLY A 181      -2.212   0.477   4.247  1.00 98.33           H  
ATOM   2740  C   GLY A 181      -3.992  -0.642   4.719  1.00 98.33           C  
ATOM   2741  O   GLY A 181      -5.178  -0.659   5.061  1.00 98.33           O  
ATOM   2742  N   ASN A 182      -3.386  -1.723   4.243  1.00 98.60           N  
ATOM   2743  H   ASN A 182      -2.410  -1.642   3.998  1.00 98.60           H  
ATOM   2744  CA  ASN A 182      -4.051  -3.002   4.038  1.00 98.60           C  
ATOM   2745  HA  ASN A 182      -4.922  -2.855   3.400  1.00 98.60           H  
ATOM   2746  C   ASN A 182      -4.565  -3.597   5.352  1.00 98.60           C  
ATOM   2747  CB  ASN A 182      -3.082  -3.960   3.337  1.00 98.60           C  
ATOM   2748  HB2 ASN A 182      -3.528  -4.955   3.354  1.00 98.60           H  
ATOM   2749  HB3 ASN A 182      -2.137  -3.997   3.878  1.00 98.60           H  
ATOM   2750  O   ASN A 182      -5.636  -4.199   5.359  1.00 98.60           O  
ATOM   2751  CG  ASN A 182      -2.832  -3.629   1.879  1.00 98.60           C  
ATOM   2752  ND2 ASN A 182      -1.704  -4.026   1.341  1.00 98.60           N  
ATOM   2753 HD21 ASN A 182      -1.553  -3.818   0.365  1.00 98.60           H  
ATOM   2754 HD22 ASN A 182      -0.992  -4.455   1.915  1.00 98.60           H  
ATOM   2755  OD1 ASN A 182      -3.664  -3.052   1.195  1.00 98.60           O  
ATOM   2756  N   GLU A 183      -3.880  -3.387   6.477  1.00 97.86           N  
ATOM   2757  H   GLU A 183      -3.018  -2.861   6.458  1.00 97.86           H  
ATOM   2758  CA  GLU A 183      -4.386  -3.877   7.759  1.00 97.86           C  
ATOM   2759  HA  GLU A 183      -4.632  -4.931   7.631  1.00 97.86           H  
ATOM   2760  C   GLU A 183      -5.688  -3.163   8.149  1.00 97.86           C  
ATOM   2761  CB  GLU A 183      -3.296  -3.760   8.835  1.00 97.86           C  
ATOM   2762  HB2 GLU A 183      -3.106  -2.707   9.046  1.00 97.86           H  
ATOM   2763  HB3 GLU A 183      -2.373  -4.197   8.456  1.00 97.86           H  
ATOM   2764  O   GLU A 183      -6.683  -3.814   8.466  1.00 97.86           O  
ATOM   2765  CG  GLU A 183      -3.676  -4.475  10.143  1.00 97.86           C  
ATOM   2766  HG2 GLU A 183      -4.515  -3.948  10.597  1.00 97.86           H  
ATOM   2767  HG3 GLU A 183      -2.834  -4.409  10.831  1.00 97.86           H  
ATOM   2768  CD  GLU A 183      -4.047  -5.957   9.947  1.00 97.86           C  
ATOM   2769  OE1 GLU A 183      -4.921  -6.441  10.712  1.00 97.86           O  
ATOM   2770  OE2 GLU A 183      -3.494  -6.597   9.018  1.00 97.86           O  
ATOM   2771  N   ASN A 184      -5.748  -1.837   8.003  1.00 97.35           N  
ATOM   2772  H   ASN A 184      -4.915  -1.347   7.709  1.00 97.35           H  
ATOM   2773  CA  ASN A 184      -6.964  -1.062   8.253  1.00 97.35           C  
ATOM   2774  HA  ASN A 184      -7.301  -1.254   9.271  1.00 97.35           H  
ATOM   2775  C   ASN A 184      -8.111  -1.481   7.317  1.00 97.35           C  
ATOM   2776  CB  ASN A 184      -6.622   0.431   8.115  1.00 97.35           C  
ATOM   2777  HB2 ASN A 184      -6.070   0.595   7.190  1.00 97.35           H  
ATOM   2778  HB3 ASN A 184      -7.541   1.017   8.082  1.00 97.35           H  
ATOM   2779  O   ASN A 184      -9.238  -1.703   7.767  1.00 97.35           O  
ATOM   2780  CG  ASN A 184      -5.801   0.960   9.278  1.00 97.35           C  
ATOM   2781  ND2 ASN A 184      -4.964   1.942   9.046  1.00 97.35           N  
ATOM   2782 HD21 ASN A 184      -4.374   2.269   9.798  1.00 97.35           H  
ATOM   2783 HD22 ASN A 184      -4.763   2.265   8.111  1.00 97.35           H  
ATOM   2784  OD1 ASN A 184      -5.945   0.503  10.400  1.00 97.35           O  
ATOM   2785  N   ILE A 185      -7.837  -1.667   6.020  1.00 98.24           N  
ATOM   2786  H   ILE A 185      -6.897  -1.469   5.707  1.00 98.24           H  
ATOM   2787  CA  ILE A 185      -8.843  -2.122   5.045  1.00 98.24           C  
ATOM   2788  HA  ILE A 185      -9.699  -1.449   5.102  1.00 98.24           H  
ATOM   2789  C   ILE A 185      -9.352  -3.535   5.397  1.00 98.24           C  
ATOM   2790  CB  ILE A 185      -8.273  -2.049   3.608  1.00 98.24           C  
ATOM   2791  HB  ILE A 185      -7.382  -2.676   3.567  1.00 98.24           H  
ATOM   2792  O   ILE A 185     -10.555  -3.806   5.300  1.00 98.24           O  
ATOM   2793  CG1 ILE A 185      -7.866  -0.612   3.207  1.00 98.24           C  
ATOM   2794 HG12 ILE A 185      -8.758  -0.040   2.952  1.00 98.24           H  
ATOM   2795 HG13 ILE A 185      -7.391  -0.100   4.044  1.00 98.24           H  
ATOM   2796  CG2 ILE A 185      -9.306  -2.562   2.582  1.00 98.24           C  
ATOM   2797 HG21 ILE A 185     -10.203  -1.945   2.619  1.00 98.24           H  
ATOM   2798 HG22 ILE A 185      -8.887  -2.525   1.577  1.00 98.24           H  
ATOM   2799 HG23 ILE A 185      -9.576  -3.598   2.787  1.00 98.24           H  
ATOM   2800  CD1 ILE A 185      -6.882  -0.576   2.029  1.00 98.24           C  
ATOM   2801 HD11 ILE A 185      -6.547   0.450   1.874  1.00 98.24           H  
ATOM   2802 HD12 ILE A 185      -7.354  -0.937   1.115  1.00 98.24           H  
ATOM   2803 HD13 ILE A 185      -6.008  -1.189   2.250  1.00 98.24           H  
ATOM   2804  N   TYR A 186      -8.476  -4.436   5.851  1.00 98.13           N  
ATOM   2805  H   TYR A 186      -7.501  -4.178   5.901  1.00 98.13           H  
ATOM   2806  CA  TYR A 186      -8.847  -5.776   6.311  1.00 98.13           C  
ATOM   2807  HA  TYR A 186      -9.423  -6.276   5.532  1.00 98.13           H  
ATOM   2808  C   TYR A 186      -9.732  -5.714   7.563  1.00 98.13           C  
ATOM   2809  CB  TYR A 186      -7.579  -6.605   6.571  1.00 98.13           C  
ATOM   2810  HB2 TYR A 186      -7.111  -6.862   5.620  1.00 98.13           H  
ATOM   2811  HB3 TYR A 186      -6.861  -6.000   7.126  1.00 98.13           H  
ATOM   2812  O   TYR A 186     -10.797  -6.342   7.605  1.00 98.13           O  
ATOM   2813  CG  TYR A 186      -7.843  -7.874   7.355  1.00 98.13           C  
ATOM   2814  CD1 TYR A 186      -7.377  -7.989   8.677  1.00 98.13           C  
ATOM   2815  HD1 TYR A 186      -6.780  -7.200   9.110  1.00 98.13           H  
ATOM   2816  CD2 TYR A 186      -8.599  -8.914   6.783  1.00 98.13           C  
ATOM   2817  HD2 TYR A 186      -8.944  -8.818   5.764  1.00 98.13           H  
ATOM   2818  CE1 TYR A 186      -7.667  -9.140   9.431  1.00 98.13           C  
ATOM   2819  HE1 TYR A 186      -7.287  -9.214  10.439  1.00 98.13           H  
ATOM   2820  CE2 TYR A 186      -8.890 -10.071   7.530  1.00 98.13           C  
ATOM   2821  HE2 TYR A 186      -9.458 -10.879   7.094  1.00 98.13           H  
ATOM   2822  OH  TYR A 186      -8.700 -11.299   9.579  1.00 98.13           O  
ATOM   2823  HH  TYR A 186      -8.281 -11.245  10.441  1.00 98.13           H  
ATOM   2824  CZ  TYR A 186      -8.426 -10.181   8.857  1.00 98.13           C  
ATOM   2825  N   GLN A 187      -9.359  -4.913   8.565  1.00 96.35           N  
ATOM   2826  H   GLN A 187      -8.473  -4.434   8.492  1.00 96.35           H  
ATOM   2827  CA  GLN A 187     -10.150  -4.749   9.788  1.00 96.35           C  
ATOM   2828  HA  GLN A 187     -10.276  -5.726  10.255  1.00 96.35           H  
ATOM   2829  C   GLN A 187     -11.558  -4.213   9.491  1.00 96.35           C  
ATOM   2830  CB  GLN A 187      -9.417  -3.826  10.775  1.00 96.35           C  
ATOM   2831  HB2 GLN A 187     -10.084  -3.592  11.605  1.00 96.35           H  
ATOM   2832  HB3 GLN A 187      -9.166  -2.890  10.275  1.00 96.35           H  
ATOM   2833  O   GLN A 187     -12.536  -4.706  10.059  1.00 96.35           O  
ATOM   2834  CG  GLN A 187      -8.128  -4.440  11.349  1.00 96.35           C  
ATOM   2835  HG2 GLN A 187      -7.428  -4.659  10.543  1.00 96.35           H  
ATOM   2836  HG3 GLN A 187      -7.649  -3.712  12.004  1.00 96.35           H  
ATOM   2837  CD  GLN A 187      -8.330  -5.729  12.135  1.00 96.35           C  
ATOM   2838  NE2 GLN A 187      -7.326  -6.576  12.182  1.00 96.35           N  
ATOM   2839 HE21 GLN A 187      -6.471  -6.392  11.676  1.00 96.35           H  
ATOM   2840 HE22 GLN A 187      -7.416  -7.409  12.746  1.00 96.35           H  
ATOM   2841  OE1 GLN A 187      -9.380  -6.006  12.713  1.00 96.35           O  
ATOM   2842  N   LEU A 188     -11.682  -3.271   8.550  1.00 96.43           N  
ATOM   2843  H   LEU A 188     -10.837  -2.881   8.158  1.00 96.43           H  
ATOM   2844  CA  LEU A 188     -12.972  -2.724   8.126  1.00 96.43           C  
ATOM   2845  HA  LEU A 188     -13.549  -2.459   9.012  1.00 96.43           H  
ATOM   2846  C   LEU A 188     -13.819  -3.755   7.361  1.00 96.43           C  
ATOM   2847  CB  LEU A 188     -12.730  -1.451   7.290  1.00 96.43           C  
ATOM   2848  HB2 LEU A 188     -12.053  -1.698   6.472  1.00 96.43           H  
ATOM   2849  HB3 LEU A 188     -13.677  -1.134   6.854  1.00 96.43           H  
ATOM   2850  O   LEU A 188     -15.012  -3.899   7.624  1.00 96.43           O  
ATOM   2851  CG  LEU A 188     -12.139  -0.268   8.086  1.00 96.43           C  
ATOM   2852  HG  LEU A 188     -11.248  -0.584   8.629  1.00 96.43           H  
ATOM   2853  CD1 LEU A 188     -11.754   0.860   7.130  1.00 96.43           C  
ATOM   2854 HD11 LEU A 188     -12.632   1.212   6.589  1.00 96.43           H  
ATOM   2855 HD12 LEU A 188     -11.320   1.686   7.694  1.00 96.43           H  
ATOM   2856 HD13 LEU A 188     -11.005   0.500   6.425  1.00 96.43           H  
ATOM   2857  CD2 LEU A 188     -13.125   0.291   9.112  1.00 96.43           C  
ATOM   2858 HD21 LEU A 188     -14.045   0.606   8.619  1.00 96.43           H  
ATOM   2859 HD22 LEU A 188     -13.351  -0.459   9.869  1.00 96.43           H  
ATOM   2860 HD23 LEU A 188     -12.672   1.149   9.608  1.00 96.43           H  
ATOM   2861  N   THR A 189     -13.219  -4.515   6.441  1.00 97.20           N  
ATOM   2862  H   THR A 189     -12.230  -4.372   6.289  1.00 97.20           H  
ATOM   2863  CA  THR A 189     -13.966  -5.382   5.507  1.00 97.20           C  
ATOM   2864  HA  THR A 189     -14.972  -4.975   5.407  1.00 97.20           H  
ATOM   2865  C   THR A 189     -14.161  -6.829   5.966  1.00 97.20           C  
ATOM   2866  CB  THR A 189     -13.358  -5.354   4.102  1.00 97.20           C  
ATOM   2867  HB  THR A 189     -13.962  -5.998   3.463  1.00 97.20           H  
ATOM   2868  O   THR A 189     -14.960  -7.557   5.374  1.00 97.20           O  
ATOM   2869  CG2 THR A 189     -13.371  -3.955   3.493  1.00 97.20           C  
ATOM   2870 HG21 THR A 189     -14.398  -3.602   3.410  1.00 97.20           H  
ATOM   2871 HG22 THR A 189     -12.798  -3.257   4.103  1.00 97.20           H  
ATOM   2872 HG23 THR A 189     -12.928  -4.004   2.498  1.00 97.20           H  
ATOM   2873  OG1 THR A 189     -12.029  -5.822   4.083  1.00 97.20           O  
ATOM   2874  HG1 THR A 189     -11.481  -5.148   4.492  1.00 97.20           H  
ATOM   2875  N   SER A 190     -13.479  -7.266   7.028  1.00 94.08           N  
ATOM   2876  H   SER A 190     -12.770  -6.658   7.411  1.00 94.08           H  
ATOM   2877  CA  SER A 190     -13.536  -8.652   7.522  1.00 94.08           C  
ATOM   2878  HA  SER A 190     -13.463  -9.325   6.669  1.00 94.08           H  
ATOM   2879  C   SER A 190     -14.831  -8.996   8.265  1.00 94.08           C  
ATOM   2880  CB  SER A 190     -12.339  -8.933   8.437  1.00 94.08           C  
ATOM   2881  HB2 SER A 190     -11.415  -8.849   7.865  1.00 94.08           H  
ATOM   2882  HB3 SER A 190     -12.413  -9.948   8.828  1.00 94.08           H  
ATOM   2883  O   SER A 190     -15.303 -10.131   8.187  1.00 94.08           O  
ATOM   2884  OG  SER A 190     -12.312  -8.015   9.513  1.00 94.08           O  
ATOM   2885  HG  SER A 190     -11.713  -7.312   9.253  1.00 94.08           H  
ATOM   2886  N   ARG A 191     -15.418  -8.034   8.990  1.00 87.30           N  
ATOM   2887  H   ARG A 191     -14.932  -7.149   9.032  1.00 87.30           H  
ATOM   2888  CA  ARG A 191     -16.554  -8.284   9.901  1.00 87.30           C  
ATOM   2889  HA  ARG A 191     -16.505  -9.315  10.251  1.00 87.30           H  
ATOM   2890  C   ARG A 191     -17.919  -8.138   9.244  1.00 87.30           C  
ATOM   2891  CB  ARG A 191     -16.468  -7.349  11.115  1.00 87.30           C  
ATOM   2892  HB2 ARG A 191     -16.481  -6.313  10.776  1.00 87.30           H  
ATOM   2893  HB3 ARG A 191     -17.341  -7.517  11.746  1.00 87.30           H  
ATOM   2894  O   ARG A 191     -18.867  -8.810   9.645  1.00 87.30           O  
ATOM   2895  CG  ARG A 191     -15.206  -7.592  11.948  1.00 87.30           C  
ATOM   2896  HG2 ARG A 191     -15.156  -8.640  12.243  1.00 87.30           H  
ATOM   2897  HG3 ARG A 191     -14.324  -7.346  11.356  1.00 87.30           H  
ATOM   2898  CD  ARG A 191     -15.225  -6.709  13.198  1.00 87.30           C  
ATOM   2899  HD2 ARG A 191     -16.072  -6.992  13.822  1.00 87.30           H  
ATOM   2900  HD3 ARG A 191     -15.335  -5.671  12.886  1.00 87.30           H  
ATOM   2901  NE  ARG A 191     -13.972  -6.849  13.957  1.00 87.30           N  
ATOM   2902  HE  ARG A 191     -13.232  -7.372  13.511  1.00 87.30           H  
ATOM   2903  NH1 ARG A 191     -14.477  -5.405  15.672  1.00 87.30           N  
ATOM   2904 HH11 ARG A 191     -14.166  -4.875  16.473  1.00 87.30           H  
ATOM   2905 HH12 ARG A 191     -15.363  -5.202  15.231  1.00 87.30           H  
ATOM   2906  NH2 ARG A 191     -12.463  -6.365  15.585  1.00 87.30           N  
ATOM   2907 HH21 ARG A 191     -11.743  -6.828  15.049  1.00 87.30           H  
ATOM   2908 HH22 ARG A 191     -12.177  -5.826  16.390  1.00 87.30           H  
ATOM   2909  CZ  ARG A 191     -13.648  -6.213  15.068  1.00 87.30           C  
ATOM   2910  N   ARG A 192     -18.042  -7.227   8.281  1.00 90.37           N  
ATOM   2911  H   ARG A 192     -17.201  -6.767   7.962  1.00 90.37           H  
ATOM   2912  CA  ARG A 192     -19.313  -6.869   7.642  1.00 90.37           C  
ATOM   2913  HA  ARG A 192     -20.043  -7.654   7.839  1.00 90.37           H  
ATOM   2914  C   ARG A 192     -19.139  -6.791   6.135  1.00 90.37           C  
ATOM   2915  CB  ARG A 192     -19.860  -5.553   8.219  1.00 90.37           C  
ATOM   2916  HB2 ARG A 192     -19.165  -4.740   8.004  1.00 90.37           H  
ATOM   2917  HB3 ARG A 192     -20.804  -5.329   7.722  1.00 90.37           H  
ATOM   2918  O   ARG A 192     -18.046  -6.527   5.638  1.00 90.37           O  
ATOM   2919  CG  ARG A 192     -20.103  -5.621   9.740  1.00 90.37           C  
ATOM   2920  HG2 ARG A 192     -20.670  -6.519   9.983  1.00 90.37           H  
ATOM   2921  HG3 ARG A 192     -19.150  -5.631  10.270  1.00 90.37           H  
ATOM   2922  CD  ARG A 192     -20.904  -4.393  10.161  1.00 90.37           C  
ATOM   2923  HD2 ARG A 192     -21.852  -4.441   9.627  1.00 90.37           H  
ATOM   2924  HD3 ARG A 192     -20.348  -3.503   9.865  1.00 90.37           H  
ATOM   2925  NE  ARG A 192     -21.199  -4.320  11.601  1.00 90.37           N  
ATOM   2926  HE  ARG A 192     -20.933  -5.105  12.179  1.00 90.37           H  
ATOM   2927  NH1 ARG A 192     -22.232  -2.250  11.532  1.00 90.37           N  
ATOM   2928 HH11 ARG A 192     -22.667  -1.448  11.965  1.00 90.37           H  
ATOM   2929 HH12 ARG A 192     -22.132  -2.211  10.527  1.00 90.37           H  
ATOM   2930  NH2 ARG A 192     -22.055  -3.316  13.460  1.00 90.37           N  
ATOM   2931 HH21 ARG A 192     -21.765  -4.097  14.031  1.00 90.37           H  
ATOM   2932 HH22 ARG A 192     -22.524  -2.516  13.862  1.00 90.37           H  
ATOM   2933  CZ  ARG A 192     -21.823  -3.300  12.178  1.00 90.37           C  
ATOM   2934  N   LYS A 193     -20.224  -7.022   5.395  1.00 94.43           N  
ATOM   2935  H   LYS A 193     -21.114  -7.110   5.865  1.00 94.43           H  
ATOM   2936  CA  LYS A 193     -20.196  -6.918   3.935  1.00 94.43           C  
ATOM   2937  HA  LYS A 193     -19.330  -7.465   3.561  1.00 94.43           H  
ATOM   2938  C   LYS A 193     -20.022  -5.460   3.535  1.00 94.43           C  
ATOM   2939  CB  LYS A 193     -21.463  -7.502   3.306  1.00 94.43           C  
ATOM   2940  HB2 LYS A 193     -21.452  -7.273   2.240  1.00 94.43           H  
ATOM   2941  HB3 LYS A 193     -22.341  -7.031   3.747  1.00 94.43           H  
ATOM   2942  O   LYS A 193     -20.754  -4.598   4.011  1.00 94.43           O  
ATOM   2943  CG  LYS A 193     -21.538  -9.023   3.486  1.00 94.43           C  
ATOM   2944  HG2 LYS A 193     -20.617  -9.482   3.126  1.00 94.43           H  
ATOM   2945  HG3 LYS A 193     -21.671  -9.262   4.542  1.00 94.43           H  
ATOM   2946  CD  LYS A 193     -22.720  -9.569   2.683  1.00 94.43           C  
ATOM   2947  HD2 LYS A 193     -22.556  -9.364   1.625  1.00 94.43           H  
ATOM   2948  HD3 LYS A 193     -23.625  -9.048   2.999  1.00 94.43           H  
ATOM   2949  CE  LYS A 193     -22.874 -11.078   2.897  1.00 94.43           C  
ATOM   2950  HE2 LYS A 193     -22.988 -11.265   3.965  1.00 94.43           H  
ATOM   2951  HE3 LYS A 193     -21.963 -11.575   2.563  1.00 94.43           H  
ATOM   2952  NZ  LYS A 193     -24.054 -11.599   2.159  1.00 94.43           N  
ATOM   2953  HZ1 LYS A 193     -24.177 -12.588   2.320  1.00 94.43           H  
ATOM   2954  HZ2 LYS A 193     -23.955 -11.433   1.167  1.00 94.43           H  
ATOM   2955  HZ3 LYS A 193     -24.891 -11.123   2.463  1.00 94.43           H  
ATOM   2956  N   HIS A 194     -19.081  -5.216   2.637  1.00 97.59           N  
ATOM   2957  H   HIS A 194     -18.504  -5.973   2.300  1.00 97.59           H  
ATOM   2958  CA  HIS A 194     -18.832  -3.903   2.069  1.00 97.59           C  
ATOM   2959  HA  HIS A 194     -19.558  -3.190   2.458  1.00 97.59           H  
ATOM   2960  C   HIS A 194     -19.009  -3.955   0.557  1.00 97.59           C  
ATOM   2961  CB  HIS A 194     -17.437  -3.418   2.478  1.00 97.59           C  
ATOM   2962  HB2 HIS A 194     -17.170  -2.559   1.862  1.00 97.59           H  
ATOM   2963  HB3 HIS A 194     -16.701  -4.201   2.296  1.00 97.59           H  
ATOM   2964  O   HIS A 194     -18.717  -4.968  -0.075  1.00 97.59           O  
ATOM   2965  CG  HIS A 194     -17.383  -3.003   3.925  1.00 97.59           C  
ATOM   2966  CD2 HIS A 194     -17.390  -1.717   4.391  1.00 97.59           C  
ATOM   2967  HD2 HIS A 194     -17.396  -0.820   3.790  1.00 97.59           H  
ATOM   2968  ND1 HIS A 194     -17.389  -3.830   5.026  1.00 97.59           N  
ATOM   2969  HD1 HIS A 194     -17.374  -4.840   5.036  1.00 97.59           H  
ATOM   2970  CE1 HIS A 194     -17.406  -3.057   6.123  1.00 97.59           C  
ATOM   2971  HE1 HIS A 194     -17.393  -3.416   7.142  1.00 97.59           H  
ATOM   2972  NE2 HIS A 194     -17.421  -1.762   5.782  1.00 97.59           N  
ATOM   2973  N   GLN A 195     -19.481  -2.853  -0.011  1.00 97.89           N  
ATOM   2974  H   GLN A 195     -19.704  -2.078   0.598  1.00 97.89           H  
ATOM   2975  CA  GLN A 195     -19.363  -2.559  -1.438  1.00 97.89           C  
ATOM   2976  HA  GLN A 195     -19.207  -3.487  -1.988  1.00 97.89           H  
ATOM   2977  C   GLN A 195     -18.139  -1.679  -1.657  1.00 97.89           C  
ATOM   2978  CB  GLN A 195     -20.627  -1.888  -2.004  1.00 97.89           C  
ATOM   2979  HB2 GLN A 195     -21.422  -2.628  -2.101  1.00 97.89           H  
ATOM   2980  HB3 GLN A 195     -20.411  -1.522  -3.008  1.00 97.89           H  
ATOM   2981  O   GLN A 195     -17.782  -0.893  -0.779  1.00 97.89           O  
ATOM   2982  CG  GLN A 195     -21.135  -0.719  -1.150  1.00 97.89           C  
ATOM   2983  HG2 GLN A 195     -20.371   0.055  -1.075  1.00 97.89           H  
ATOM   2984  HG3 GLN A 195     -21.361  -1.090  -0.151  1.00 97.89           H  
ATOM   2985  CD  GLN A 195     -22.418  -0.107  -1.684  1.00 97.89           C  
ATOM   2986  NE2 GLN A 195     -23.263   0.404  -0.813  1.00 97.89           N  
ATOM   2987 HE21 GLN A 195     -23.106   0.203   0.165  1.00 97.89           H  
ATOM   2988 HE22 GLN A 195     -24.195   0.564  -1.165  1.00 97.89           H  
ATOM   2989  OE1 GLN A 195     -22.709  -0.089  -2.867  1.00 97.89           O  
ATOM   2990  N   LEU A 196     -17.546  -1.783  -2.841  1.00 98.61           N  
ATOM   2991  H   LEU A 196     -17.957  -2.416  -3.512  1.00 98.61           H  
ATOM   2992  CA  LEU A 196     -16.477  -0.908  -3.315  1.00 98.61           C  
ATOM   2993  HA  LEU A 196     -16.105  -0.296  -2.493  1.00 98.61           H  
ATOM   2994  C   LEU A 196     -17.026   0.016  -4.395  1.00 98.61           C  
ATOM   2995  CB  LEU A 196     -15.318  -1.773  -3.836  1.00 98.61           C  
ATOM   2996  HB2 LEU A 196     -15.730  -2.550  -4.479  1.00 98.61           H  
ATOM   2997  HB3 LEU A 196     -14.847  -2.246  -2.973  1.00 98.61           H  
ATOM   2998  O   LEU A 196     -17.730  -0.438  -5.293  1.00 98.61           O  
ATOM   2999  CG  LEU A 196     -14.217  -1.044  -4.623  1.00 98.61           C  
ATOM   3000  HG  LEU A 196     -14.655  -0.458  -5.431  1.00 98.61           H  
ATOM   3001  CD1 LEU A 196     -13.401  -0.134  -3.715  1.00 98.61           C  
ATOM   3002 HD11 LEU A 196     -12.610   0.346  -4.292  1.00 98.61           H  
ATOM   3003 HD12 LEU A 196     -14.033   0.645  -3.287  1.00 98.61           H  
ATOM   3004 HD13 LEU A 196     -12.957  -0.730  -2.918  1.00 98.61           H  
ATOM   3005  CD2 LEU A 196     -13.252  -2.051  -5.242  1.00 98.61           C  
ATOM   3006 HD21 LEU A 196     -13.786  -2.750  -5.885  1.00 98.61           H  
ATOM   3007 HD22 LEU A 196     -12.503  -1.523  -5.832  1.00 98.61           H  
ATOM   3008 HD23 LEU A 196     -12.730  -2.601  -4.459  1.00 98.61           H  
ATOM   3009  N   ARG A 197     -16.633   1.284  -4.356  1.00 98.56           N  
ATOM   3010  H   ARG A 197     -16.094   1.585  -3.556  1.00 98.56           H  
ATOM   3011  CA  ARG A 197     -16.761   2.233  -5.458  1.00 98.56           C  
ATOM   3012  HA  ARG A 197     -17.129   1.716  -6.344  1.00 98.56           H  
ATOM   3013  C   ARG A 197     -15.384   2.797  -5.788  1.00 98.56           C  
ATOM   3014  CB  ARG A 197     -17.778   3.312  -5.070  1.00 98.56           C  
ATOM   3015  HB2 ARG A 197     -18.745   2.835  -4.911  1.00 98.56           H  
ATOM   3016  HB3 ARG A 197     -17.466   3.786  -4.140  1.00 98.56           H  
ATOM   3017  O   ARG A 197     -14.650   3.206  -4.894  1.00 98.56           O  
ATOM   3018  CG  ARG A 197     -17.926   4.380  -6.154  1.00 98.56           C  
ATOM   3019  HG2 ARG A 197     -16.976   4.893  -6.303  1.00 98.56           H  
ATOM   3020  HG3 ARG A 197     -18.228   3.910  -7.089  1.00 98.56           H  
ATOM   3021  CD  ARG A 197     -18.974   5.411  -5.738  1.00 98.56           C  
ATOM   3022  HD2 ARG A 197     -18.678   5.866  -4.793  1.00 98.56           H  
ATOM   3023  HD3 ARG A 197     -19.934   4.919  -5.584  1.00 98.56           H  
ATOM   3024  NE  ARG A 197     -19.066   6.448  -6.771  1.00 98.56           N  
ATOM   3025  HE  ARG A 197     -18.276   7.067  -6.878  1.00 98.56           H  
ATOM   3026  NH1 ARG A 197     -20.898   5.629  -7.914  1.00 98.56           N  
ATOM   3027 HH11 ARG A 197     -21.055   4.920  -7.213  1.00 98.56           H  
ATOM   3028 HH12 ARG A 197     -21.457   5.612  -8.755  1.00 98.56           H  
ATOM   3029  NH2 ARG A 197     -19.710   7.351  -8.713  1.00 98.56           N  
ATOM   3030 HH21 ARG A 197     -20.228   7.283  -9.578  1.00 98.56           H  
ATOM   3031 HH22 ARG A 197     -18.778   7.740  -8.706  1.00 98.56           H  
ATOM   3032  CZ  ARG A 197     -19.908   6.472  -7.782  1.00 98.56           C  
ATOM   3033  N   ILE A 198     -15.064   2.827  -7.073  1.00 98.64           N  
ATOM   3034  H   ILE A 198     -15.721   2.437  -7.733  1.00 98.64           H  
ATOM   3035  CA  ILE A 198     -13.865   3.444  -7.631  1.00 98.64           C  
ATOM   3036  HA  ILE A 198     -13.238   3.827  -6.825  1.00 98.64           H  
ATOM   3037  C   ILE A 198     -14.329   4.599  -8.507  1.00 98.64           C  
ATOM   3038  CB  ILE A 198     -13.033   2.428  -8.440  1.00 98.64           C  
ATOM   3039  HB  ILE A 198     -13.616   2.112  -9.305  1.00 98.64           H  
ATOM   3040  O   ILE A 198     -15.024   4.351  -9.490  1.00 98.64           O  
ATOM   3041  CG1 ILE A 198     -12.707   1.171  -7.601  1.00 98.64           C  
ATOM   3042 HG12 ILE A 198     -13.637   0.694  -7.293  1.00 98.64           H  
ATOM   3043 HG13 ILE A 198     -12.156   1.456  -6.705  1.00 98.64           H  
ATOM   3044  CG2 ILE A 198     -11.751   3.111  -8.950  1.00 98.64           C  
ATOM   3045 HG21 ILE A 198     -11.095   3.362  -8.116  1.00 98.64           H  
ATOM   3046 HG22 ILE A 198     -11.224   2.457  -9.644  1.00 98.64           H  
ATOM   3047 HG23 ILE A 198     -11.981   4.030  -9.489  1.00 98.64           H  
ATOM   3048  CD1 ILE A 198     -11.907   0.119  -8.375  1.00 98.64           C  
ATOM   3049 HD11 ILE A 198     -11.814  -0.786  -7.775  1.00 98.64           H  
ATOM   3050 HD12 ILE A 198     -12.425  -0.122  -9.304  1.00 98.64           H  
ATOM   3051 HD13 ILE A 198     -10.903   0.483  -8.594  1.00 98.64           H  
ATOM   3052  N   ASP A 199     -13.969   5.833  -8.167  1.00 98.51           N  
ATOM   3053  H   ASP A 199     -13.339   5.938  -7.384  1.00 98.51           H  
ATOM   3054  CA  ASP A 199     -14.208   7.008  -9.009  1.00 98.51           C  
ATOM   3055  HA  ASP A 199     -14.994   6.788  -9.731  1.00 98.51           H  
ATOM   3056  C   ASP A 199     -12.940   7.355  -9.791  1.00 98.51           C  
ATOM   3057  CB  ASP A 199     -14.674   8.207  -8.170  1.00 98.51           C  
ATOM   3058  HB2 ASP A 199     -14.654   9.095  -8.801  1.00 98.51           H  
ATOM   3059  HB3 ASP A 199     -13.980   8.361  -7.344  1.00 98.51           H  
ATOM   3060  O   ASP A 199     -11.852   7.361  -9.226  1.00 98.51           O  
ATOM   3061  CG  ASP A 199     -16.098   8.066  -7.630  1.00 98.51           C  
ATOM   3062  OD1 ASP A 199     -17.008   7.606  -8.353  1.00 98.51           O  
ATOM   3063  OD2 ASP A 199     -16.363   8.490  -6.489  1.00 98.51           O  
ATOM   3064  N   LEU A 200     -13.081   7.665 -11.082  1.00 98.48           N  
ATOM   3065  H   LEU A 200     -14.017   7.669 -11.462  1.00 98.48           H  
ATOM   3066  CA  LEU A 200     -11.976   7.932 -12.004  1.00 98.48           C  
ATOM   3067  HA  LEU A 200     -11.048   8.028 -11.439  1.00 98.48           H  
ATOM   3068  C   LEU A 200     -12.206   9.241 -12.766  1.00 98.48           C  
ATOM   3069  CB  LEU A 200     -11.822   6.765 -12.998  1.00 98.48           C  
ATOM   3070  HB2 LEU A 200     -12.745   6.704 -13.575  1.00 98.48           H  
ATOM   3071  HB3 LEU A 200     -11.014   6.998 -13.691  1.00 98.48           H  
ATOM   3072  O   LEU A 200     -13.310   9.512 -13.248  1.00 98.48           O  
ATOM   3073  CG  LEU A 200     -11.557   5.380 -12.378  1.00 98.48           C  
ATOM   3074  HG  LEU A 200     -12.315   5.162 -11.626  1.00 98.48           H  
ATOM   3075  CD1 LEU A 200     -11.663   4.309 -13.464  1.00 98.48           C  
ATOM   3076 HD11 LEU A 200     -12.648   4.343 -13.928  1.00 98.48           H  
ATOM   3077 HD12 LEU A 200     -11.526   3.327 -13.012  1.00 98.48           H  
ATOM   3078 HD13 LEU A 200     -10.894   4.461 -14.222  1.00 98.48           H  
ATOM   3079  CD2 LEU A 200     -10.173   5.288 -11.740  1.00 98.48           C  
ATOM   3080 HD21 LEU A 200     -10.026   4.291 -11.326  1.00 98.48           H  
ATOM   3081 HD22 LEU A 200     -10.096   6.001 -10.919  1.00 98.48           H  
ATOM   3082 HD23 LEU A 200      -9.392   5.490 -12.473  1.00 98.48           H  
ATOM   3083  N   GLY A 201     -11.147  10.032 -12.934  1.00 97.76           N  
ATOM   3084  H   GLY A 201     -10.282   9.755 -12.494  1.00 97.76           H  
ATOM   3085  CA  GLY A 201     -11.115  11.174 -13.848  1.00 97.76           C  
ATOM   3086  HA2 GLY A 201     -12.122  11.433 -14.177  1.00 97.76           H  
ATOM   3087  HA3 GLY A 201     -10.693  12.044 -13.346  1.00 97.76           H  
ATOM   3088  C   GLY A 201     -10.249  10.875 -15.064  1.00 97.76           C  
ATOM   3089  O   GLY A 201      -9.084  10.505 -14.931  1.00 97.76           O  
ATOM   3090  N   PHE A 202     -10.793  11.039 -16.270  1.00 97.48           N  
ATOM   3091  H   PHE A 202     -11.769  11.286 -16.341  1.00 97.48           H  
ATOM   3092  CA  PHE A 202     -10.005  10.884 -17.491  1.00 97.48           C  
ATOM   3093  HA  PHE A 202      -8.970  11.144 -17.267  1.00 97.48           H  
ATOM   3094  C   PHE A 202     -10.493  11.820 -18.593  1.00 97.48           C  
ATOM   3095  CB  PHE A 202     -10.032   9.421 -17.948  1.00 97.48           C  
ATOM   3096  HB2 PHE A 202      -9.733   8.784 -17.115  1.00 97.48           H  
ATOM   3097  HB3 PHE A 202     -11.053   9.149 -18.214  1.00 97.48           H  
ATOM   3098  O   PHE A 202     -11.670  11.813 -18.952  1.00 97.48           O  
ATOM   3099  CG  PHE A 202      -9.107   9.134 -19.113  1.00 97.48           C  
ATOM   3100  CD1 PHE A 202      -9.630   8.696 -20.344  1.00 97.48           C  
ATOM   3101  HD1 PHE A 202     -10.695   8.561 -20.463  1.00 97.48           H  
ATOM   3102  CD2 PHE A 202      -7.715   9.277 -18.961  1.00 97.48           C  
ATOM   3103  HD2 PHE A 202      -7.296   9.586 -18.014  1.00 97.48           H  
ATOM   3104  CE1 PHE A 202      -8.765   8.373 -21.404  1.00 97.48           C  
ATOM   3105  HE1 PHE A 202      -9.167   7.964 -22.319  1.00 97.48           H  
ATOM   3106  CE2 PHE A 202      -6.850   8.973 -20.026  1.00 97.48           C  
ATOM   3107  HE2 PHE A 202      -5.783   9.048 -19.878  1.00 97.48           H  
ATOM   3108  CZ  PHE A 202      -7.374   8.509 -21.245  1.00 97.48           C  
ATOM   3109  HZ  PHE A 202      -6.706   8.212 -22.040  1.00 97.48           H  
ATOM   3110  N   ARG A 203      -9.576  12.632 -19.141  1.00 95.02           N  
ATOM   3111  H   ARG A 203      -8.632  12.555 -18.792  1.00 95.02           H  
ATOM   3112  CA  ARG A 203      -9.844  13.582 -20.243  1.00 95.02           C  
ATOM   3113  HA  ARG A 203      -9.009  14.280 -20.300  1.00 95.02           H  
ATOM   3114  C   ARG A 203     -11.077  14.472 -20.002  1.00 95.02           C  
ATOM   3115  CB  ARG A 203      -9.906  12.825 -21.584  1.00 95.02           C  
ATOM   3116  HB2 ARG A 203     -10.155  13.531 -22.376  1.00 95.02           H  
ATOM   3117  HB3 ARG A 203     -10.693  12.071 -21.541  1.00 95.02           H  
ATOM   3118  O   ARG A 203     -11.873  14.705 -20.905  1.00 95.02           O  
ATOM   3119  CG  ARG A 203      -8.574  12.158 -21.949  1.00 95.02           C  
ATOM   3120  HG2 ARG A 203      -7.798  12.921 -22.005  1.00 95.02           H  
ATOM   3121  HG3 ARG A 203      -8.299  11.425 -21.191  1.00 95.02           H  
ATOM   3122  CD  ARG A 203      -8.698  11.457 -23.304  1.00 95.02           C  
ATOM   3123  HD2 ARG A 203      -9.088  12.166 -24.034  1.00 95.02           H  
ATOM   3124  HD3 ARG A 203      -9.401  10.630 -23.202  1.00 95.02           H  
ATOM   3125  NE  ARG A 203      -7.393  10.954 -23.768  1.00 95.02           N  
ATOM   3126  HE  ARG A 203      -6.598  11.141 -23.174  1.00 95.02           H  
ATOM   3127  NH1 ARG A 203      -8.140   9.897 -25.663  1.00 95.02           N  
ATOM   3128 HH11 ARG A 203      -7.954   9.319 -26.470  1.00 95.02           H  
ATOM   3129 HH12 ARG A 203      -9.087  10.141 -25.411  1.00 95.02           H  
ATOM   3130  NH2 ARG A 203      -5.962   9.876 -25.172  1.00 95.02           N  
ATOM   3131 HH21 ARG A 203      -5.793   9.303 -25.986  1.00 95.02           H  
ATOM   3132 HH22 ARG A 203      -5.188  10.099 -24.562  1.00 95.02           H  
ATOM   3133  CZ  ARG A 203      -7.172  10.249 -24.862  1.00 95.02           C  
ATOM   3134  N   GLY A 204     -11.238  14.950 -18.766  1.00 93.08           N  
ATOM   3135  H   GLY A 204     -10.559  14.681 -18.068  1.00 93.08           H  
ATOM   3136  CA  GLY A 204     -12.344  15.826 -18.360  1.00 93.08           C  
ATOM   3137  HA2 GLY A 204     -12.511  16.573 -19.136  1.00 93.08           H  
ATOM   3138  HA3 GLY A 204     -12.065  16.347 -17.444  1.00 93.08           H  
ATOM   3139  C   GLY A 204     -13.681  15.118 -18.105  1.00 93.08           C  
ATOM   3140  O   GLY A 204     -14.646  15.777 -17.731  1.00 93.08           O  
ATOM   3141  N   VAL A 205     -13.748  13.793 -18.263  1.00 96.91           N  
ATOM   3142  H   VAL A 205     -12.924  13.294 -18.567  1.00 96.91           H  
ATOM   3143  CA  VAL A 205     -14.942  12.985 -17.985  1.00 96.91           C  
ATOM   3144  HA  VAL A 205     -15.798  13.650 -17.874  1.00 96.91           H  
ATOM   3145  C   VAL A 205     -14.762  12.234 -16.666  1.00 96.91           C  
ATOM   3146  CB  VAL A 205     -15.257  12.038 -19.158  1.00 96.91           C  
ATOM   3147  HB  VAL A 205     -14.438  11.330 -19.279  1.00 96.91           H  
ATOM   3148  O   VAL A 205     -13.670  11.754 -16.355  1.00 96.91           O  
ATOM   3149  CG1 VAL A 205     -16.560  11.260 -18.924  1.00 96.91           C  
ATOM   3150 HG11 VAL A 205     -16.455  10.584 -18.075  1.00 96.91           H  
ATOM   3151 HG12 VAL A 205     -16.787  10.649 -19.798  1.00 96.91           H  
ATOM   3152 HG13 VAL A 205     -17.388  11.946 -18.747  1.00 96.91           H  
ATOM   3153  CG2 VAL A 205     -15.409  12.809 -20.477  1.00 96.91           C  
ATOM   3154 HG21 VAL A 205     -14.468  13.290 -20.744  1.00 96.91           H  
ATOM   3155 HG22 VAL A 205     -15.676  12.121 -21.280  1.00 96.91           H  
ATOM   3156 HG23 VAL A 205     -16.185  13.568 -20.380  1.00 96.91           H  
ATOM   3157  N   ARG A 206     -15.845  12.143 -15.886  1.00 97.07           N  
ATOM   3158  H   ARG A 206     -16.713  12.514 -16.245  1.00 97.07           H  
ATOM   3159  CA  ARG A 206     -15.904  11.366 -14.643  1.00 97.07           C  
ATOM   3160  HA  ARG A 206     -14.893  11.199 -14.272  1.00 97.07           H  
ATOM   3161  C   ARG A 206     -16.513   9.994 -14.908  1.00 97.07           C  
ATOM   3162  CB  ARG A 206     -16.696  12.112 -13.560  1.00 97.07           C  
ATOM   3163  HB2 ARG A 206     -16.807  11.449 -12.702  1.00 97.07           H  
ATOM   3164  HB3 ARG A 206     -17.691  12.352 -13.937  1.00 97.07           H  
ATOM   3165  O   ARG A 206     -17.593   9.896 -15.493  1.00 97.07           O  
ATOM   3166  CG  ARG A 206     -15.998  13.397 -13.096  1.00 97.07           C  
ATOM   3167  HG2 ARG A 206     -14.995  13.152 -12.747  1.00 97.07           H  
ATOM   3168  HG3 ARG A 206     -15.927  14.103 -13.924  1.00 97.07           H  
ATOM   3169  CD  ARG A 206     -16.791  14.035 -11.948  1.00 97.07           C  
ATOM   3170  HD2 ARG A 206     -16.912  13.292 -11.160  1.00 97.07           H  
ATOM   3171  HD3 ARG A 206     -17.776  14.322 -12.315  1.00 97.07           H  
ATOM   3172  NE  ARG A 206     -16.101  15.218 -11.398  1.00 97.07           N  
ATOM   3173  HE  ARG A 206     -15.266  15.522 -11.879  1.00 97.07           H  
ATOM   3174  NH1 ARG A 206     -17.465  15.548  -9.575  1.00 97.07           N  
ATOM   3175 HH11 ARG A 206     -18.013  14.742  -9.839  1.00 97.07           H  
ATOM   3176 HH12 ARG A 206     -17.662  16.030  -8.709  1.00 97.07           H  
ATOM   3177  NH2 ARG A 206     -15.706  16.878  -9.885  1.00 97.07           N  
ATOM   3178 HH21 ARG A 206     -15.938  17.345  -9.021  1.00 97.07           H  
ATOM   3179 HH22 ARG A 206     -14.859  17.135 -10.372  1.00 97.07           H  
ATOM   3180  CZ  ARG A 206     -16.427  15.873 -10.296  1.00 97.07           C  
ATOM   3181  N   TYR A 207     -15.847   8.959 -14.421  1.00 98.37           N  
ATOM   3182  H   TYR A 207     -14.990   9.134 -13.916  1.00 98.37           H  
ATOM   3183  CA  TYR A 207     -16.307   7.580 -14.479  1.00 98.37           C  
ATOM   3184  HA  TYR A 207     -17.320   7.553 -14.881  1.00 98.37           H  
ATOM   3185  C   TYR A 207     -16.342   6.969 -13.082  1.00 98.37           C  
ATOM   3186  CB  TYR A 207     -15.416   6.746 -15.402  1.00 98.37           C  
ATOM   3187  HB2 TYR A 207     -14.428   6.629 -14.956  1.00 98.37           H  
ATOM   3188  HB3 TYR A 207     -15.874   5.760 -15.482  1.00 98.37           H  
ATOM   3189  O   TYR A 207     -15.714   7.481 -12.158  1.00 98.37           O  
ATOM   3190  CG  TYR A 207     -15.258   7.266 -16.809  1.00 98.37           C  
ATOM   3191  CD1 TYR A 207     -16.080   6.754 -17.831  1.00 98.37           C  
ATOM   3192  HD1 TYR A 207     -16.820   5.999 -17.610  1.00 98.37           H  
ATOM   3193  CD2 TYR A 207     -14.280   8.235 -17.099  1.00 98.37           C  
ATOM   3194  HD2 TYR A 207     -13.647   8.617 -16.311  1.00 98.37           H  
ATOM   3195  CE1 TYR A 207     -15.933   7.222 -19.148  1.00 98.37           C  
ATOM   3196  HE1 TYR A 207     -16.554   6.833 -19.941  1.00 98.37           H  
ATOM   3197  CE2 TYR A 207     -14.131   8.705 -18.414  1.00 98.37           C  
ATOM   3198  HE2 TYR A 207     -13.378   9.449 -18.632  1.00 98.37           H  
ATOM   3199  OH  TYR A 207     -14.831   8.668 -20.707  1.00 98.37           O  
ATOM   3200  HH  TYR A 207     -14.139   9.331 -20.760  1.00 98.37           H  
ATOM   3201  CZ  TYR A 207     -14.963   8.202 -19.439  1.00 98.37           C  
ATOM   3202  N   PHE A 208     -17.054   5.859 -12.941  1.00 98.36           N  
ATOM   3203  H   PHE A 208     -17.609   5.530 -13.718  1.00 98.36           H  
ATOM   3204  CA  PHE A 208     -17.011   5.026 -11.758  1.00 98.36           C  
ATOM   3205  HA  PHE A 208     -16.009   5.142 -11.343  1.00 98.36           H  
ATOM   3206  C   PHE A 208     -17.222   3.547 -12.085  1.00 98.36           C  
ATOM   3207  CB  PHE A 208     -18.028   5.516 -10.724  1.00 98.36           C  
ATOM   3208  HB2 PHE A 208     -17.780   5.066  -9.763  1.00 98.36           H  
ATOM   3209  HB3 PHE A 208     -17.910   6.594 -10.611  1.00 98.36           H  
ATOM   3210  O   PHE A 208     -17.989   3.205 -12.988  1.00 98.36           O  
ATOM   3211  CG  PHE A 208     -19.478   5.205 -11.050  1.00 98.36           C  
ATOM   3212  CD1 PHE A 208     -20.216   6.049 -11.901  1.00 98.36           C  
ATOM   3213  HD1 PHE A 208     -19.737   6.901 -12.359  1.00 98.36           H  
ATOM   3214  CD2 PHE A 208     -20.095   4.072 -10.486  1.00 98.36           C  
ATOM   3215  HD2 PHE A 208     -19.532   3.413  -9.842  1.00 98.36           H  
ATOM   3216  CE1 PHE A 208     -21.565   5.766 -12.179  1.00 98.36           C  
ATOM   3217  HE1 PHE A 208     -22.125   6.407 -12.844  1.00 98.36           H  
ATOM   3218  CE2 PHE A 208     -21.448   3.800 -10.747  1.00 98.36           C  
ATOM   3219  HE2 PHE A 208     -21.917   2.935 -10.301  1.00 98.36           H  
ATOM   3220  CZ  PHE A 208     -22.184   4.645 -11.597  1.00 98.36           C  
ATOM   3221  HZ  PHE A 208     -23.221   4.428 -11.804  1.00 98.36           H  
ATOM   3222  N   ALA A 209     -16.572   2.685 -11.309  1.00 98.21           N  
ATOM   3223  H   ALA A 209     -15.964   3.072 -10.601  1.00 98.21           H  
ATOM   3224  CA  ALA A 209     -16.842   1.253 -11.231  1.00 98.21           C  
ATOM   3225  HA  ALA A 209     -17.657   0.989 -11.905  1.00 98.21           H  
ATOM   3226  C   ALA A 209     -17.274   0.913  -9.801  1.00 98.21           C  
ATOM   3227  CB  ALA A 209     -15.597   0.461 -11.650  1.00 98.21           C  
ATOM   3228  HB1 ALA A 209     -15.792  -0.606 -11.539  1.00 98.21           H  
ATOM   3229  HB2 ALA A 209     -15.356   0.659 -12.694  1.00 98.21           H  
ATOM   3230  HB3 ALA A 209     -14.748   0.736 -11.025  1.00 98.21           H  
ATOM   3231  O   ALA A 209     -16.681   1.397  -8.838  1.00 98.21           O  
ATOM   3232  N   GLN A 210     -18.302   0.090  -9.646  1.00 98.25           N  
ATOM   3233  H   GLN A 210     -18.743  -0.298 -10.468  1.00 98.25           H  
ATOM   3234  CA  GLN A 210     -18.859  -0.291  -8.353  1.00 98.25           C  
ATOM   3235  HA  GLN A 210     -18.171   0.023  -7.569  1.00 98.25           H  
ATOM   3236  C   GLN A 210     -18.999  -1.805  -8.269  1.00 98.25           C  
ATOM   3237  CB  GLN A 210     -20.185   0.450  -8.144  1.00 98.25           C  
ATOM   3238  HB2 GLN A 210     -19.971   1.511  -8.273  1.00 98.25           H  
ATOM   3239  HB3 GLN A 210     -20.897   0.153  -8.914  1.00 98.25           H  
ATOM   3240  O   GLN A 210     -19.425  -2.436  -9.228  1.00 98.25           O  
ATOM   3241  CG  GLN A 210     -20.820   0.237  -6.756  1.00 98.25           C  
ATOM   3242  HG2 GLN A 210     -20.055   0.311  -5.984  1.00 98.25           H  
ATOM   3243  HG3 GLN A 210     -21.265  -0.758  -6.709  1.00 98.25           H  
ATOM   3244  CD  GLN A 210     -21.885   1.287  -6.440  1.00 98.25           C  
ATOM   3245  NE2 GLN A 210     -22.740   1.077  -5.465  1.00 98.25           N  
ATOM   3246 HE21 GLN A 210     -23.394   1.828  -5.295  1.00 98.25           H  
ATOM   3247 HE22 GLN A 210     -22.666   0.297  -4.828  1.00 98.25           H  
ATOM   3248  OE1 GLN A 210     -21.939   2.358  -7.029  1.00 98.25           O  
ATOM   3249  N   TYR A 211     -18.666  -2.380  -7.118  1.00 98.25           N  
ATOM   3250  H   TYR A 211     -18.353  -1.783  -6.366  1.00 98.25           H  
ATOM   3251  CA  TYR A 211     -18.716  -3.815  -6.856  1.00 98.25           C  
ATOM   3252  HA  TYR A 211     -19.175  -4.331  -7.700  1.00 98.25           H  
ATOM   3253  C   TYR A 211     -19.579  -4.047  -5.622  1.00 98.25           C  
ATOM   3254  CB  TYR A 211     -17.297  -4.379  -6.677  1.00 98.25           C  
ATOM   3255  HB2 TYR A 211     -17.364  -5.453  -6.502  1.00 98.25           H  
ATOM   3256  HB3 TYR A 211     -16.846  -3.939  -5.787  1.00 98.25           H  
ATOM   3257  O   TYR A 211     -19.301  -3.495  -4.554  1.00 98.25           O  
ATOM   3258  CG  TYR A 211     -16.383  -4.131  -7.862  1.00 98.25           C  
ATOM   3259  CD1 TYR A 211     -16.249  -5.102  -8.874  1.00 98.25           C  
ATOM   3260  HD1 TYR A 211     -16.769  -6.045  -8.798  1.00 98.25           H  
ATOM   3261  CD2 TYR A 211     -15.715  -2.896  -7.980  1.00 98.25           C  
ATOM   3262  HD2 TYR A 211     -15.822  -2.149  -7.208  1.00 98.25           H  
ATOM   3263  CE1 TYR A 211     -15.473  -4.819 -10.017  1.00 98.25           C  
ATOM   3264  HE1 TYR A 211     -15.397  -5.518 -10.837  1.00 98.25           H  
ATOM   3265  CE2 TYR A 211     -14.940  -2.613  -9.118  1.00 98.25           C  
ATOM   3266  HE2 TYR A 211     -14.450  -1.656  -9.213  1.00 98.25           H  
ATOM   3267  OH  TYR A 211     -14.142  -3.268 -11.273  1.00 98.25           O  
ATOM   3268  HH  TYR A 211     -13.765  -2.386 -11.242  1.00 98.25           H  
ATOM   3269  CZ  TYR A 211     -14.835  -3.570 -10.147  1.00 98.25           C  
ATOM   3270  N   SER A 212     -20.630  -4.855  -5.759  1.00 97.19           N  
ATOM   3271  H   SER A 212     -20.802  -5.276  -6.661  1.00 97.19           H  
ATOM   3272  CA  SER A 212     -21.582  -5.127  -4.676  1.00 97.19           C  
ATOM   3273  HA  SER A 212     -21.927  -4.173  -4.277  1.00 97.19           H  
ATOM   3274  C   SER A 212     -20.982  -5.914  -3.510  1.00 97.19           C  
ATOM   3275  CB  SER A 212     -22.800  -5.880  -5.217  1.00 97.19           C  
ATOM   3276  HB2 SER A 212     -23.217  -5.336  -6.064  1.00 97.19           H  
ATOM   3277  HB3 SER A 212     -23.557  -5.940  -4.435  1.00 97.19           H  
ATOM   3278  O   SER A 212     -21.600  -6.008  -2.456  1.00 97.19           O  
ATOM   3279  OG  SER A 212     -22.453  -7.190  -5.625  1.00 97.19           O  
ATOM   3280  HG  SER A 212     -22.001  -7.638  -4.906  1.00 97.19           H  
ATOM   3281  N   LEU A 213     -19.810  -6.522  -3.694  1.00 97.10           N  
ATOM   3282  H   LEU A 213     -19.382  -6.456  -4.606  1.00 97.10           H  
ATOM   3283  CA  LEU A 213     -19.034  -7.136  -2.625  1.00 97.10           C  
ATOM   3284  HA  LEU A 213     -19.375  -6.743  -1.667  1.00 97.10           H  
ATOM   3285  C   LEU A 213     -17.564  -6.776  -2.810  1.00 97.10           C  
ATOM   3286  CB  LEU A 213     -19.242  -8.658  -2.651  1.00 97.10           C  
ATOM   3287  HB2 LEU A 213     -20.309  -8.877  -2.619  1.00 97.10           H  
ATOM   3288  HB3 LEU A 213     -18.849  -9.013  -3.604  1.00 97.10           H  
ATOM   3289  O   LEU A 213     -17.018  -6.964  -3.895  1.00 97.10           O  
ATOM   3290  CG  LEU A 213     -18.531  -9.423  -1.520  1.00 97.10           C  
ATOM   3291  HG  LEU A 213     -17.485  -9.122  -1.462  1.00 97.10           H  
ATOM   3292  CD1 LEU A 213     -19.195  -9.178  -0.162  1.00 97.10           C  
ATOM   3293 HD11 LEU A 213     -19.114  -8.123   0.099  1.00 97.10           H  
ATOM   3294 HD12 LEU A 213     -18.685  -9.759   0.607  1.00 97.10           H  
ATOM   3295 HD13 LEU A 213     -20.248  -9.457  -0.205  1.00 97.10           H  
ATOM   3296  CD2 LEU A 213     -18.569 -10.924  -1.811  1.00 97.10           C  
ATOM   3297 HD21 LEU A 213     -18.075 -11.469  -1.007  1.00 97.10           H  
ATOM   3298 HD22 LEU A 213     -18.040 -11.128  -2.742  1.00 97.10           H  
ATOM   3299 HD23 LEU A 213     -19.600 -11.263  -1.907  1.00 97.10           H  
ATOM   3300  N   PHE A 214     -16.936  -6.327  -1.733  1.00 98.20           N  
ATOM   3301  H   PHE A 214     -17.492  -6.092  -0.924  1.00 98.20           H  
ATOM   3302  CA  PHE A 214     -15.506  -6.110  -1.614  1.00 98.20           C  
ATOM   3303  HA  PHE A 214     -14.978  -6.711  -2.355  1.00 98.20           H  
ATOM   3304  C   PHE A 214     -15.044  -6.520  -0.223  1.00 98.20           C  
ATOM   3305  CB  PHE A 214     -15.180  -4.642  -1.876  1.00 98.20           C  
ATOM   3306  HB2 PHE A 214     -15.838  -4.017  -1.272  1.00 98.20           H  
ATOM   3307  HB3 PHE A 214     -15.399  -4.442  -2.925  1.00 98.20           H  
ATOM   3308  O   PHE A 214     -15.656  -6.157   0.785  1.00 98.20           O  
ATOM   3309  CG  PHE A 214     -13.739  -4.254  -1.581  1.00 98.20           C  
ATOM   3310  CD1 PHE A 214     -13.388  -3.737  -0.321  1.00 98.20           C  
ATOM   3311  HD1 PHE A 214     -14.141  -3.639   0.447  1.00 98.20           H  
ATOM   3312  CD2 PHE A 214     -12.744  -4.385  -2.565  1.00 98.20           C  
ATOM   3313  HD2 PHE A 214     -12.997  -4.757  -3.547  1.00 98.20           H  
ATOM   3314  CE1 PHE A 214     -12.063  -3.338  -0.063  1.00 98.20           C  
ATOM   3315  HE1 PHE A 214     -11.790  -2.921   0.896  1.00 98.20           H  
ATOM   3316  CE2 PHE A 214     -11.421  -3.989  -2.307  1.00 98.20           C  
ATOM   3317  HE2 PHE A 214     -10.663  -4.070  -3.072  1.00 98.20           H  
ATOM   3318  CZ  PHE A 214     -11.079  -3.463  -1.055  1.00 98.20           C  
ATOM   3319  HZ  PHE A 214     -10.064  -3.151  -0.857  1.00 98.20           H  
ATOM   3320  N   ARG A 215     -13.943  -7.259  -0.181  1.00 98.06           N  
ATOM   3321  H   ARG A 215     -13.548  -7.566  -1.059  1.00 98.06           H  
ATOM   3322  CA  ARG A 215     -13.118  -7.438   1.009  1.00 98.06           C  
ATOM   3323  HA  ARG A 215     -13.047  -6.485   1.533  1.00 98.06           H  
ATOM   3324  C   ARG A 215     -11.708  -7.812   0.591  1.00 98.06           C  
ATOM   3325  CB  ARG A 215     -13.726  -8.488   1.961  1.00 98.06           C  
ATOM   3326  HB2 ARG A 215     -14.725  -8.169   2.258  1.00 98.06           H  
ATOM   3327  HB3 ARG A 215     -13.115  -8.538   2.863  1.00 98.06           H  
ATOM   3328  O   ARG A 215     -11.505  -8.339  -0.505  1.00 98.06           O  
ATOM   3329  CG  ARG A 215     -13.805  -9.885   1.332  1.00 98.06           C  
ATOM   3330  HG2 ARG A 215     -14.413  -9.838   0.429  1.00 98.06           H  
ATOM   3331  HG3 ARG A 215     -12.799 -10.224   1.086  1.00 98.06           H  
ATOM   3332  CD  ARG A 215     -14.435 -10.893   2.290  1.00 98.06           C  
ATOM   3333  HD2 ARG A 215     -13.908 -10.833   3.242  1.00 98.06           H  
ATOM   3334  HD3 ARG A 215     -15.474 -10.611   2.464  1.00 98.06           H  
ATOM   3335  NE  ARG A 215     -14.377 -12.257   1.721  1.00 98.06           N  
ATOM   3336  HE  ARG A 215     -14.754 -12.364   0.790  1.00 98.06           H  
ATOM   3337  NH1 ARG A 215     -13.243 -13.275   3.443  1.00 98.06           N  
ATOM   3338 HH11 ARG A 215     -12.714 -14.056   3.805  1.00 98.06           H  
ATOM   3339 HH12 ARG A 215     -13.193 -12.388   3.925  1.00 98.06           H  
ATOM   3340  NH2 ARG A 215     -13.776 -14.455   1.631  1.00 98.06           N  
ATOM   3341 HH21 ARG A 215     -13.320 -15.247   2.061  1.00 98.06           H  
ATOM   3342 HH22 ARG A 215     -14.190 -14.536   0.713  1.00 98.06           H  
ATOM   3343  CZ  ARG A 215     -13.802 -13.316   2.267  1.00 98.06           C  
ATOM   3344  N   ILE A 216     -10.778  -7.623   1.508  1.00 98.54           N  
ATOM   3345  H   ILE A 216     -11.037  -7.202   2.389  1.00 98.54           H  
ATOM   3346  CA  ILE A 216      -9.459  -8.242   1.426  1.00 98.54           C  
ATOM   3347  HA  ILE A 216      -9.386  -8.799   0.493  1.00 98.54           H  
ATOM   3348  C   ILE A 216      -9.312  -9.264   2.548  1.00 98.54           C  
ATOM   3349  CB  ILE A 216      -8.341  -7.192   1.382  1.00 98.54           C  
ATOM   3350  HB  ILE A 216      -7.394  -7.718   1.263  1.00 98.54           H  
ATOM   3351  O   ILE A 216     -10.011  -9.193   3.563  1.00 98.54           O  
ATOM   3352  CG1 ILE A 216      -8.278  -6.380   2.685  1.00 98.54           C  
ATOM   3353 HG12 ILE A 216      -8.138  -7.062   3.524  1.00 98.54           H  
ATOM   3354 HG13 ILE A 216      -9.211  -5.838   2.836  1.00 98.54           H  
ATOM   3355  CG2 ILE A 216      -8.549  -6.297   0.148  1.00 98.54           C  
ATOM   3356 HG21 ILE A 216      -9.421  -5.654   0.271  1.00 98.54           H  
ATOM   3357 HG22 ILE A 216      -7.666  -5.673   0.009  1.00 98.54           H  
ATOM   3358 HG23 ILE A 216      -8.665  -6.910  -0.746  1.00 98.54           H  
ATOM   3359  CD1 ILE A 216      -7.114  -5.392   2.694  1.00 98.54           C  
ATOM   3360 HD11 ILE A 216      -7.115  -4.891   3.662  1.00 98.54           H  
ATOM   3361 HD12 ILE A 216      -6.168  -5.917   2.564  1.00 98.54           H  
ATOM   3362 HD13 ILE A 216      -7.228  -4.633   1.919  1.00 98.54           H  
ATOM   3363  N   LEU A 217      -8.469 -10.267   2.333  1.00 98.55           N  
ATOM   3364  H   LEU A 217      -7.971 -10.293   1.454  1.00 98.55           H  
ATOM   3365  CA  LEU A 217      -8.146 -11.257   3.356  1.00 98.55           C  
ATOM   3366  HA  LEU A 217      -9.014 -11.405   3.999  1.00 98.55           H  
ATOM   3367  C   LEU A 217      -7.037 -10.755   4.289  1.00 98.55           C  
ATOM   3368  CB  LEU A 217      -7.823 -12.601   2.691  1.00 98.55           C  
ATOM   3369  HB2 LEU A 217      -7.607 -13.321   3.480  1.00 98.55           H  
ATOM   3370  HB3 LEU A 217      -6.929 -12.481   2.080  1.00 98.55           H  
ATOM   3371  O   LEU A 217      -6.577  -9.623   4.164  1.00 98.55           O  
ATOM   3372  CG  LEU A 217      -8.931 -13.197   1.809  1.00 98.55           C  
ATOM   3373  HG  LEU A 217      -8.977 -12.667   0.858  1.00 98.55           H  
ATOM   3374  CD1 LEU A 217      -8.623 -14.669   1.542  1.00 98.55           C  
ATOM   3375 HD11 LEU A 217      -9.331 -15.093   0.830  1.00 98.55           H  
ATOM   3376 HD12 LEU A 217      -7.620 -14.760   1.125  1.00 98.55           H  
ATOM   3377 HD13 LEU A 217      -8.639 -15.238   2.471  1.00 98.55           H  
ATOM   3378  CD2 LEU A 217     -10.318 -13.153   2.448  1.00 98.55           C  
ATOM   3379 HD21 LEU A 217     -11.014 -13.686   1.800  1.00 98.55           H  
ATOM   3380 HD22 LEU A 217     -10.640 -12.115   2.539  1.00 98.55           H  
ATOM   3381 HD23 LEU A 217     -10.273 -13.617   3.433  1.00 98.55           H  
ATOM   3382  N   SER A 218      -6.655 -11.584   5.257  1.00 98.32           N  
ATOM   3383  H   SER A 218      -6.956 -12.548   5.223  1.00 98.32           H  
ATOM   3384  CA  SER A 218      -5.653 -11.223   6.257  1.00 98.32           C  
ATOM   3385  HA  SER A 218      -5.913 -10.251   6.675  1.00 98.32           H  
ATOM   3386  C   SER A 218      -4.251 -11.106   5.649  1.00 98.32           C  
ATOM   3387  CB  SER A 218      -5.686 -12.254   7.390  1.00 98.32           C  
ATOM   3388  HB2 SER A 218      -6.716 -12.417   7.706  1.00 98.32           H  
ATOM   3389  HB3 SER A 218      -5.132 -11.853   8.239  1.00 98.32           H  
ATOM   3390  O   SER A 218      -4.005 -11.537   4.518  1.00 98.32           O  
ATOM   3391  OG  SER A 218      -5.101 -13.493   7.020  1.00 98.32           O  
ATOM   3392  HG  SER A 218      -5.571 -13.924   6.303  1.00 98.32           H  
ATOM   3393  N   GLU A 219      -3.295 -10.592   6.423  1.00 98.41           N  
ATOM   3394  H   GLU A 219      -3.538 -10.152   7.299  1.00 98.41           H  
ATOM   3395  CA  GLU A 219      -1.884 -10.593   6.025  1.00 98.41           C  
ATOM   3396  HA  GLU A 219      -1.787 -10.021   5.102  1.00 98.41           H  
ATOM   3397  C   GLU A 219      -1.343 -12.011   5.756  1.00 98.41           C  
ATOM   3398  CB  GLU A 219      -1.060  -9.891   7.110  1.00 98.41           C  
ATOM   3399  HB2 GLU A 219      -1.520  -8.928   7.332  1.00 98.41           H  
ATOM   3400  HB3 GLU A 219      -1.058 -10.492   8.019  1.00 98.41           H  
ATOM   3401  O   GLU A 219      -0.548 -12.195   4.837  1.00 98.41           O  
ATOM   3402  CG  GLU A 219       0.378  -9.672   6.627  1.00 98.41           C  
ATOM   3403  HG2 GLU A 219       0.891 -10.632   6.572  1.00 98.41           H  
ATOM   3404  HG3 GLU A 219       0.339  -9.252   5.621  1.00 98.41           H  
ATOM   3405  CD  GLU A 219       1.195  -8.729   7.511  1.00 98.41           C  
ATOM   3406  OE1 GLU A 219       2.203  -8.206   6.982  1.00 98.41           O  
ATOM   3407  OE2 GLU A 219       0.846  -8.518   8.701  1.00 98.41           O  
ATOM   3408  N   ASN A 220      -1.833 -13.033   6.475  1.00 98.05           N  
ATOM   3409  H   ASN A 220      -2.527 -12.828   7.180  1.00 98.05           H  
ATOM   3410  CA  ASN A 220      -1.465 -14.440   6.242  1.00 98.05           C  
ATOM   3411  HA  ASN A 220      -0.379 -14.534   6.281  1.00 98.05           H  
ATOM   3412  C   ASN A 220      -1.911 -14.951   4.863  1.00 98.05           C  
ATOM   3413  CB  ASN A 220      -2.093 -15.329   7.328  1.00 98.05           C  
ATOM   3414  HB2 ASN A 220      -1.930 -16.373   7.062  1.00 98.05           H  
ATOM   3415  HB3 ASN A 220      -3.170 -15.161   7.357  1.00 98.05           H  
ATOM   3416  O   ASN A 220      -1.346 -15.909   4.342  1.00 98.05           O  
ATOM   3417  CG  ASN A 220      -1.507 -15.128   8.709  1.00 98.05           C  
ATOM   3418  ND2 ASN A 220      -2.248 -15.470   9.737  1.00 98.05           N  
ATOM   3419 HD21 ASN A 220      -3.197 -15.780   9.587  1.00 98.05           H  
ATOM   3420 HD22 ASN A 220      -1.841 -15.283  10.642  1.00 98.05           H  
ATOM   3421  OD1 ASN A 220      -0.387 -14.698   8.903  1.00 98.05           O  
ATOM   3422  N   ASP A 221      -2.918 -14.307   4.277  1.00 98.51           N  
ATOM   3423  H   ASP A 221      -3.321 -13.519   4.764  1.00 98.51           H  
ATOM   3424  CA  ASP A 221      -3.413 -14.573   2.929  1.00 98.51           C  
ATOM   3425  HA  ASP A 221      -3.118 -15.579   2.629  1.00 98.51           H  
ATOM   3426  C   ASP A 221      -2.826 -13.586   1.897  1.00 98.51           C  
ATOM   3427  CB  ASP A 221      -4.944 -14.516   2.941  1.00 98.51           C  
ATOM   3428  HB2 ASP A 221      -5.233 -13.490   3.169  1.00 98.51           H  
ATOM   3429  HB3 ASP A 221      -5.318 -14.760   1.947  1.00 98.51           H  
ATOM   3430  O   ASP A 221      -3.270 -13.553   0.746  1.00 98.51           O  
ATOM   3431  CG  ASP A 221      -5.596 -15.458   3.956  1.00 98.51           C  
ATOM   3432  OD1 ASP A 221      -5.628 -16.679   3.685  1.00 98.51           O  
ATOM   3433  OD2 ASP A 221      -6.130 -14.928   4.967  1.00 98.51           O  
ATOM   3434  N   ASN A 222      -1.843 -12.768   2.297  1.00 98.66           N  
ATOM   3435  H   ASN A 222      -1.503 -12.879   3.241  1.00 98.66           H  
ATOM   3436  CA  ASN A 222      -1.259 -11.666   1.528  1.00 98.66           C  
ATOM   3437  HA  ASN A 222      -0.639 -11.097   2.221  1.00 98.66           H  
ATOM   3438  C   ASN A 222      -2.312 -10.675   1.005  1.00 98.66           C  
ATOM   3439  CB  ASN A 222      -0.333 -12.207   0.426  1.00 98.66           C  
ATOM   3440  HB2 ASN A 222       0.081 -11.376  -0.145  1.00 98.66           H  
ATOM   3441  HB3 ASN A 222      -0.921 -12.817  -0.259  1.00 98.66           H  
ATOM   3442  O   ASN A 222      -2.289 -10.288  -0.165  1.00 98.66           O  
ATOM   3443  CG  ASN A 222       0.840 -13.011   0.946  1.00 98.66           C  
ATOM   3444  ND2 ASN A 222       1.164 -14.095   0.283  1.00 98.66           N  
ATOM   3445 HD21 ASN A 222       2.087 -14.457   0.475  1.00 98.66           H  
ATOM   3446 HD22 ASN A 222       0.736 -14.265  -0.616  1.00 98.66           H  
ATOM   3447  OD1 ASN A 222       1.512 -12.646   1.904  1.00 98.66           O  
ATOM   3448  N   TYR A 223      -3.266 -10.292   1.862  1.00 98.79           N  
ATOM   3449  H   TYR A 223      -3.252 -10.674   2.797  1.00 98.79           H  
ATOM   3450  CA  TYR A 223      -4.303  -9.303   1.551  1.00 98.79           C  
ATOM   3451  HA  TYR A 223      -5.034  -9.360   2.357  1.00 98.79           H  
ATOM   3452  C   TYR A 223      -5.097  -9.613   0.270  1.00 98.79           C  
ATOM   3453  CB  TYR A 223      -3.711  -7.884   1.592  1.00 98.79           C  
ATOM   3454  HB2 TYR A 223      -2.966  -7.783   0.803  1.00 98.79           H  
ATOM   3455  HB3 TYR A 223      -4.501  -7.161   1.386  1.00 98.79           H  
ATOM   3456  O   TYR A 223      -5.486  -8.705  -0.467  1.00 98.79           O  
ATOM   3457  CG  TYR A 223      -3.087  -7.516   2.924  1.00 98.79           C  
ATOM   3458  CD1 TYR A 223      -3.892  -7.478   4.080  1.00 98.79           C  
ATOM   3459  HD1 TYR A 223      -4.945  -7.711   4.020  1.00 98.79           H  
ATOM   3460  CD2 TYR A 223      -1.721  -7.176   3.008  1.00 98.79           C  
ATOM   3461  HD2 TYR A 223      -1.104  -7.184   2.122  1.00 98.79           H  
ATOM   3462  CE1 TYR A 223      -3.341  -7.104   5.318  1.00 98.79           C  
ATOM   3463  HE1 TYR A 223      -3.957  -7.061   6.203  1.00 98.79           H  
ATOM   3464  CE2 TYR A 223      -1.165  -6.800   4.249  1.00 98.79           C  
ATOM   3465  HE2 TYR A 223      -0.122  -6.535   4.331  1.00 98.79           H  
ATOM   3466  OH  TYR A 223      -1.461  -6.407   6.606  1.00 98.79           O  
ATOM   3467  HH  TYR A 223      -2.094  -6.468   7.324  1.00 98.79           H  
ATOM   3468  CZ  TYR A 223      -1.978  -6.763   5.405  1.00 98.79           C  
ATOM   3469  N   GLN A 224      -5.342 -10.903  -0.002  1.00 98.73           N  
ATOM   3470  H   GLN A 224      -4.909 -11.592   0.596  1.00 98.73           H  
ATOM   3471  CA  GLN A 224      -6.008 -11.372  -1.221  1.00 98.73           C  
ATOM   3472  HA  GLN A 224      -5.338 -11.161  -2.054  1.00 98.73           H  
ATOM   3473  C   GLN A 224      -7.339 -10.647  -1.474  1.00 98.73           C  
ATOM   3474  CB  GLN A 224      -6.230 -12.893  -1.142  1.00 98.73           C  
ATOM   3475  HB2 GLN A 224      -6.955 -13.097  -0.354  1.00 98.73           H  
ATOM   3476  HB3 GLN A 224      -5.292 -13.381  -0.880  1.00 98.73           H  
ATOM   3477  O   GLN A 224      -8.198 -10.582  -0.589  1.00 98.73           O  
ATOM   3478  CG  GLN A 224      -6.730 -13.497  -2.465  1.00 98.73           C  
ATOM   3479  HG2 GLN A 224      -7.610 -12.961  -2.821  1.00 98.73           H  
ATOM   3480  HG3 GLN A 224      -5.942 -13.387  -3.210  1.00 98.73           H  
ATOM   3481  CD  GLN A 224      -7.106 -14.975  -2.361  1.00 98.73           C  
ATOM   3482  NE2 GLN A 224      -7.058 -15.730  -3.428  1.00 98.73           N  
ATOM   3483 HE21 GLN A 224      -7.087 -16.730  -3.289  1.00 98.73           H  
ATOM   3484 HE22 GLN A 224      -6.679 -15.343  -4.280  1.00 98.73           H  
ATOM   3485  OE1 GLN A 224      -7.581 -15.489  -1.364  1.00 98.73           O  
ATOM   3486  N   LEU A 225      -7.535 -10.162  -2.702  1.00 98.69           N  
ATOM   3487  H   LEU A 225      -6.796 -10.273  -3.381  1.00 98.69           H  
ATOM   3488  CA  LEU A 225      -8.744  -9.455  -3.118  1.00 98.69           C  
ATOM   3489  HA  LEU A 225      -8.994  -8.735  -2.339  1.00 98.69           H  
ATOM   3490  C   LEU A 225      -9.923 -10.411  -3.308  1.00 98.69           C  
ATOM   3491  CB  LEU A 225      -8.451  -8.696  -4.424  1.00 98.69           C  
ATOM   3492  HB2 LEU A 225      -8.199  -9.419  -5.200  1.00 98.69           H  
ATOM   3493  HB3 LEU A 225      -7.581  -8.059  -4.266  1.00 98.69           H  
ATOM   3494  O   LEU A 225      -9.795 -11.452  -3.952  1.00 98.69           O  
ATOM   3495  CG  LEU A 225      -9.592  -7.800  -4.928  1.00 98.69           C  
ATOM   3496  HG  LEU A 225     -10.494  -8.394  -5.068  1.00 98.69           H  
ATOM   3497  CD1 LEU A 225      -9.891  -6.659  -3.954  1.00 98.69           C  
ATOM   3498 HD11 LEU A 225     -10.316  -7.044  -3.027  1.00 98.69           H  
ATOM   3499 HD12 LEU A 225     -10.601  -5.966  -4.407  1.00 98.69           H  
ATOM   3500 HD13 LEU A 225      -8.973  -6.117  -3.730  1.00 98.69           H  
ATOM   3501  CD2 LEU A 225      -9.222  -7.180  -6.271  1.00 98.69           C  
ATOM   3502 HD21 LEU A 225     -10.039  -6.548  -6.620  1.00 98.69           H  
ATOM   3503 HD22 LEU A 225      -9.048  -7.968  -7.004  1.00 98.69           H  
ATOM   3504 HD23 LEU A 225      -8.315  -6.583  -6.171  1.00 98.69           H  
ATOM   3505  N   LYS A 226     -11.103 -10.023  -2.818  1.00 98.29           N  
ATOM   3506  H   LYS A 226     -11.119  -9.211  -2.218  1.00 98.29           H  
ATOM   3507  CA  LYS A 226     -12.385 -10.655  -3.156  1.00 98.29           C  
ATOM   3508  HA  LYS A 226     -12.245 -11.342  -3.991  1.00 98.29           H  
ATOM   3509  C   LYS A 226     -13.373  -9.585  -3.603  1.00 98.29           C  
ATOM   3510  CB  LYS A 226     -12.939 -11.435  -1.954  1.00 98.29           C  
ATOM   3511  HB2 LYS A 226     -13.890 -11.888  -2.234  1.00 98.29           H  
ATOM   3512  HB3 LYS A 226     -13.128 -10.716  -1.157  1.00 98.29           H  
ATOM   3513  O   LYS A 226     -13.808  -8.770  -2.788  1.00 98.29           O  
ATOM   3514  CG  LYS A 226     -12.015 -12.521  -1.386  1.00 98.29           C  
ATOM   3515  HG2 LYS A 226     -11.056 -12.077  -1.119  1.00 98.29           H  
ATOM   3516  HG3 LYS A 226     -12.463 -12.907  -0.470  1.00 98.29           H  
ATOM   3517  CD  LYS A 226     -11.789 -13.694  -2.347  1.00 98.29           C  
ATOM   3518  HD2 LYS A 226     -12.720 -14.233  -2.522  1.00 98.29           H  
ATOM   3519  HD3 LYS A 226     -11.413 -13.322  -3.299  1.00 98.29           H  
ATOM   3520  CE  LYS A 226     -10.738 -14.617  -1.724  1.00 98.29           C  
ATOM   3521  HE2 LYS A 226      -9.858 -14.010  -1.511  1.00 98.29           H  
ATOM   3522  HE3 LYS A 226     -11.097 -15.023  -0.778  1.00 98.29           H  
ATOM   3523  NZ  LYS A 226     -10.336 -15.703  -2.639  1.00 98.29           N  
ATOM   3524  HZ1 LYS A 226      -9.420 -16.051  -2.396  1.00 98.29           H  
ATOM   3525  HZ2 LYS A 226     -10.277 -15.331  -3.576  1.00 98.29           H  
ATOM   3526  HZ3 LYS A 226     -11.020 -16.442  -2.719  1.00 98.29           H  
ATOM   3527  N   VAL A 227     -13.759  -9.619  -4.875  1.00 98.01           N  
ATOM   3528  H   VAL A 227     -13.358 -10.324  -5.477  1.00 98.01           H  
ATOM   3529  CA  VAL A 227     -14.712  -8.680  -5.480  1.00 98.01           C  
ATOM   3530  HA  VAL A 227     -15.260  -8.200  -4.669  1.00 98.01           H  
ATOM   3531  C   VAL A 227     -15.741  -9.386  -6.346  1.00 98.01           C  
ATOM   3532  CB  VAL A 227     -14.024  -7.565  -6.286  1.00 98.01           C  
ATOM   3533  HB  VAL A 227     -14.792  -7.006  -6.821  1.00 98.01           H  
ATOM   3534  O   VAL A 227     -15.444 -10.373  -7.007  1.00 98.01           O  
ATOM   3535  CG1 VAL A 227     -13.350  -6.594  -5.327  1.00 98.01           C  
ATOM   3536 HG11 VAL A 227     -12.886  -5.780  -5.885  1.00 98.01           H  
ATOM   3537 HG12 VAL A 227     -12.592  -7.108  -4.735  1.00 98.01           H  
ATOM   3538 HG13 VAL A 227     -14.116  -6.186  -4.668  1.00 98.01           H  
ATOM   3539  CG2 VAL A 227     -13.015  -8.076  -7.317  1.00 98.01           C  
ATOM   3540 HG21 VAL A 227     -12.185  -8.585  -6.828  1.00 98.01           H  
ATOM   3541 HG22 VAL A 227     -13.510  -8.771  -7.996  1.00 98.01           H  
ATOM   3542 HG23 VAL A 227     -12.626  -7.240  -7.897  1.00 98.01           H  
ATOM   3543  N   SER A 228     -16.977  -8.886  -6.350  1.00 97.52           N  
ATOM   3544  H   SER A 228     -17.171  -8.064  -5.797  1.00 97.52           H  
ATOM   3545  CA  SER A 228     -18.020  -9.376  -7.262  1.00 97.52           C  
ATOM   3546  HA  SER A 228     -17.568  -9.541  -8.241  1.00 97.52           H  
ATOM   3547  C   SER A 228     -19.152  -8.364  -7.445  1.00 97.52           C  
ATOM   3548  CB  SER A 228     -18.578 -10.722  -6.775  1.00 97.52           C  
ATOM   3549  HB2 SER A 228     -19.300 -11.106  -7.495  1.00 97.52           H  
ATOM   3550  HB3 SER A 228     -17.767 -11.446  -6.691  1.00 97.52           H  
ATOM   3551  O   SER A 228     -19.238  -7.373  -6.717  1.00 97.52           O  
ATOM   3552  OG  SER A 228     -19.205 -10.578  -5.520  1.00 97.52           O  
ATOM   3553  HG  SER A 228     -18.557 -10.170  -4.942  1.00 97.52           H  
ATOM   3554  N   GLY A 229     -20.021  -8.634  -8.424  1.00 97.22           N  
ATOM   3555  H   GLY A 229     -19.869  -9.464  -8.979  1.00 97.22           H  
ATOM   3556  CA  GLY A 229     -21.214  -7.834  -8.711  1.00 97.22           C  
ATOM   3557  HA2 GLY A 229     -21.831  -7.743  -7.817  1.00 97.22           H  
ATOM   3558  HA3 GLY A 229     -21.804  -8.339  -9.475  1.00 97.22           H  
ATOM   3559  C   GLY A 229     -20.876  -6.441  -9.228  1.00 97.22           C  
ATOM   3560  O   GLY A 229     -21.310  -5.437  -8.663  1.00 97.22           O  
ATOM   3561  N   TYR A 230     -20.058  -6.404 -10.278  1.00 98.09           N  
ATOM   3562  H   TYR A 230     -19.743  -7.274 -10.685  1.00 98.09           H  
ATOM   3563  CA  TYR A 230     -19.672  -5.179 -10.959  1.00 98.09           C  
ATOM   3564  HA  TYR A 230     -19.209  -4.520 -10.225  1.00 98.09           H  
ATOM   3565  C   TYR A 230     -20.880  -4.447 -11.577  1.00 98.09           C  
ATOM   3566  CB  TYR A 230     -18.600  -5.498 -12.007  1.00 98.09           C  
ATOM   3567  HB2 TYR A 230     -18.848  -6.439 -12.499  1.00 98.09           H  
ATOM   3568  HB3 TYR A 230     -17.641  -5.642 -11.509  1.00 98.09           H  
ATOM   3569  O   TYR A 230     -21.799  -5.056 -12.127  1.00 98.09           O  
ATOM   3570  CG  TYR A 230     -18.460  -4.434 -13.072  1.00 98.09           C  
ATOM   3571  CD1 TYR A 230     -19.172  -4.609 -14.271  1.00 98.09           C  
ATOM   3572  HD1 TYR A 230     -19.758  -5.503 -14.424  1.00 98.09           H  
ATOM   3573  CD2 TYR A 230     -17.698  -3.267 -12.856  1.00 98.09           C  
ATOM   3574  HD2 TYR A 230     -17.157  -3.141 -11.930  1.00 98.09           H  
ATOM   3575  CE1 TYR A 230     -19.116  -3.630 -15.268  1.00 98.09           C  
ATOM   3576  HE1 TYR A 230     -19.648  -3.764 -16.198  1.00 98.09           H  
ATOM   3577  CE2 TYR A 230     -17.641  -2.275 -13.860  1.00 98.09           C  
ATOM   3578  HE2 TYR A 230     -17.053  -1.379 -13.721  1.00 98.09           H  
ATOM   3579  OH  TYR A 230     -18.328  -1.594 -16.090  1.00 98.09           O  
ATOM   3580  HH  TYR A 230     -17.872  -0.778 -15.873  1.00 98.09           H  
ATOM   3581  CZ  TYR A 230     -18.350  -2.474 -15.067  1.00 98.09           C  
ATOM   3582  N   SER A 231     -20.835  -3.118 -11.515  1.00 97.77           N  
ATOM   3583  H   SER A 231     -20.067  -2.719 -10.994  1.00 97.77           H  
ATOM   3584  CA  SER A 231     -21.674  -2.165 -12.241  1.00 97.77           C  
ATOM   3585  HA  SER A 231     -21.892  -2.565 -13.232  1.00 97.77           H  
ATOM   3586  C   SER A 231     -20.925  -0.833 -12.410  1.00 97.77           C  
ATOM   3587  CB  SER A 231     -22.991  -1.960 -11.484  1.00 97.77           C  
ATOM   3588  HB2 SER A 231     -23.633  -1.275 -12.039  1.00 97.77           H  
ATOM   3589  HB3 SER A 231     -23.506  -2.916 -11.394  1.00 97.77           H  
ATOM   3590  O   SER A 231     -19.846  -0.642 -11.851  1.00 97.77           O  
ATOM   3591  OG  SER A 231     -22.742  -1.435 -10.196  1.00 97.77           O  
ATOM   3592  HG  SER A 231     -22.111  -2.022  -9.773  1.00 97.77           H  
ATOM   3593  N   GLY A 232     -21.488   0.114 -13.161  1.00 96.66           N  
ATOM   3594  H   GLY A 232     -22.321  -0.112 -13.686  1.00 96.66           H  
ATOM   3595  CA  GLY A 232     -20.922   1.457 -13.335  1.00 96.66           C  
ATOM   3596  HA2 GLY A 232     -21.576   2.179 -12.846  1.00 96.66           H  
ATOM   3597  HA3 GLY A 232     -19.939   1.526 -12.869  1.00 96.66           H  
ATOM   3598  C   GLY A 232     -20.781   1.863 -14.797  1.00 96.66           C  
ATOM   3599  O   GLY A 232     -21.230   1.154 -15.695  1.00 96.66           O  
ATOM   3600  N   ASN A 233     -20.198   3.039 -15.033  1.00 96.68           N  
ATOM   3601  H   ASN A 233     -19.800   3.536 -14.249  1.00 96.68           H  
ATOM   3602  CA  ASN A 233     -19.947   3.565 -16.380  1.00 96.68           C  
ATOM   3603  HA  ASN A 233     -20.465   2.933 -17.101  1.00 96.68           H  
ATOM   3604  C   ASN A 233     -18.461   3.510 -16.791  1.00 96.68           C  
ATOM   3605  CB  ASN A 233     -20.547   4.980 -16.509  1.00 96.68           C  
ATOM   3606  HB2 ASN A 233     -21.578   4.975 -16.156  1.00 96.68           H  
ATOM   3607  HB3 ASN A 233     -20.545   5.255 -17.563  1.00 96.68           H  
ATOM   3608  O   ASN A 233     -18.159   3.703 -17.966  1.00 96.68           O  
ATOM   3609  CG  ASN A 233     -19.772   6.037 -15.743  1.00 96.68           C  
ATOM   3610  ND2 ASN A 233     -19.974   7.301 -16.033  1.00 96.68           N  
ATOM   3611 HD21 ASN A 233     -20.603   7.555 -16.781  1.00 96.68           H  
ATOM   3612 HD22 ASN A 233     -19.373   7.981 -15.591  1.00 96.68           H  
ATOM   3613  OD1 ASN A 233     -18.970   5.750 -14.879  1.00 96.68           O  
ATOM   3614  N   ALA A 234     -17.539   3.249 -15.858  1.00 95.99           N  
ATOM   3615  H   ALA A 234     -17.851   3.118 -14.907  1.00 95.99           H  
ATOM   3616  CA  ALA A 234     -16.201   2.751 -16.176  1.00 95.99           C  
ATOM   3617  HA  ALA A 234     -15.805   3.277 -17.045  1.00 95.99           H  
ATOM   3618  C   ALA A 234     -16.301   1.259 -16.481  1.00 95.99           C  
ATOM   3619  CB  ALA A 234     -15.253   2.944 -14.986  1.00 95.99           C  
ATOM   3620  HB1 ALA A 234     -14.246   2.633 -15.262  1.00 95.99           H  
ATOM   3621  HB2 ALA A 234     -15.590   2.326 -14.153  1.00 95.99           H  
ATOM   3622  HB3 ALA A 234     -15.221   3.979 -14.646  1.00 95.99           H  
ATOM   3623  O   ALA A 234     -17.137   0.588 -15.893  1.00 95.99           O  
ATOM   3624  N   THR A 235     -15.432   0.724 -17.330  1.00 95.21           N  
ATOM   3625  H   THR A 235     -14.715   1.312 -17.731  1.00 95.21           H  
ATOM   3626  CA  THR A 235     -15.330  -0.718 -17.610  1.00 95.21           C  
ATOM   3627  HA  THR A 235     -16.293  -1.091 -17.958  1.00 95.21           H  
ATOM   3628  C   THR A 235     -14.924  -1.536 -16.384  1.00 95.21           C  
ATOM   3629  CB  THR A 235     -14.275  -0.935 -18.694  1.00 95.21           C  
ATOM   3630  HB  THR A 235     -14.102  -2.003 -18.828  1.00 95.21           H  
ATOM   3631  O   THR A 235     -14.307  -0.994 -15.473  1.00 95.21           O  
ATOM   3632  CG2 THR A 235     -14.739  -0.331 -20.022  1.00 95.21           C  
ATOM   3633 HG21 THR A 235     -15.767  -0.630 -20.227  1.00 95.21           H  
ATOM   3634 HG22 THR A 235     -14.111  -0.695 -20.836  1.00 95.21           H  
ATOM   3635 HG23 THR A 235     -14.682   0.757 -19.988  1.00 95.21           H  
ATOM   3636  OG1 THR A 235     -13.086  -0.281 -18.309  1.00 95.21           O  
ATOM   3637  HG1 THR A 235     -12.500  -0.927 -17.906  1.00 95.21           H  
ATOM   3638  N   ASP A 236     -15.200  -2.843 -16.374  1.00 96.50           N  
ATOM   3639  H   ASP A 236     -15.796  -3.247 -17.082  1.00 96.50           H  
ATOM   3640  CA  ASP A 236     -14.652  -3.749 -15.358  1.00 96.50           C  
ATOM   3641  HA  ASP A 236     -14.685  -3.248 -14.391  1.00 96.50           H  
ATOM   3642  C   ASP A 236     -13.191  -4.098 -15.682  1.00 96.50           C  
ATOM   3643  CB  ASP A 236     -15.508  -5.015 -15.230  1.00 96.50           C  
ATOM   3644  HB2 ASP A 236     -16.560  -4.733 -15.213  1.00 96.50           H  
ATOM   3645  HB3 ASP A 236     -15.354  -5.659 -16.096  1.00 96.50           H  
ATOM   3646  O   ASP A 236     -12.905  -4.824 -16.642  1.00 96.50           O  
ATOM   3647  CG  ASP A 236     -15.184  -5.794 -13.949  1.00 96.50           C  
ATOM   3648  OD1 ASP A 236     -14.120  -5.563 -13.325  1.00 96.50           O  
ATOM   3649  OD2 ASP A 236     -16.016  -6.634 -13.556  1.00 96.50           O  
ATOM   3650  N   ASN A 237     -12.270  -3.535 -14.898  1.00 95.08           N  
ATOM   3651  H   ASN A 237     -12.602  -2.916 -14.172  1.00 95.08           H  
ATOM   3652  CA  ASN A 237     -10.838  -3.837 -14.923  1.00 95.08           C  
ATOM   3653  HA  ASN A 237     -10.654  -4.634 -15.643  1.00 95.08           H  
ATOM   3654  C   ASN A 237     -10.359  -4.389 -13.573  1.00 95.08           C  
ATOM   3655  CB  ASN A 237     -10.031  -2.596 -15.356  1.00 95.08           C  
ATOM   3656  HB2 ASN A 237     -10.333  -1.728 -14.770  1.00 95.08           H  
ATOM   3657  HB3 ASN A 237      -8.976  -2.768 -15.143  1.00 95.08           H  
ATOM   3658  O   ASN A 237      -9.162  -4.354 -13.306  1.00 95.08           O  
ATOM   3659  CG  ASN A 237     -10.137  -2.287 -16.832  1.00 95.08           C  
ATOM   3660  ND2 ASN A 237      -9.031  -2.327 -17.537  1.00 95.08           N  
ATOM   3661 HD21 ASN A 237      -8.152  -2.487 -17.064  1.00 95.08           H  
ATOM   3662 HD22 ASN A 237      -9.124  -2.440 -18.536  1.00 95.08           H  
ATOM   3663  OD1 ASN A 237     -11.190  -2.038 -17.401  1.00 95.08           O  
ATOM   3664  N   LEU A 238     -11.264  -4.875 -12.715  1.00 96.03           N  
ATOM   3665  H   LEU A 238     -12.232  -4.923 -12.997  1.00 96.03           H  
ATOM   3666  CA  LEU A 238     -10.890  -5.457 -11.426  1.00 96.03           C  
ATOM   3667  HA  LEU A 238      -9.804  -5.481 -11.345  1.00 96.03           H  
ATOM   3668  C   LEU A 238     -11.359  -6.907 -11.315  1.00 96.03           C  
ATOM   3669  CB  LEU A 238     -11.422  -4.581 -10.282  1.00 96.03           C  
ATOM   3670  HB2 LEU A 238     -11.290  -3.529 -10.536  1.00 96.03           H  
ATOM   3671  HB3 LEU A 238     -12.487  -4.791 -10.180  1.00 96.03           H  
ATOM   3672  O   LEU A 238     -10.534  -7.785 -11.074  1.00 96.03           O  
ATOM   3673  CG  LEU A 238     -10.770  -4.842  -8.916  1.00 96.03           C  
ATOM   3674  HG  LEU A 238     -10.800  -5.911  -8.702  1.00 96.03           H  
ATOM   3675  CD1 LEU A 238      -9.323  -4.352  -8.854  1.00 96.03           C  
ATOM   3676 HD11 LEU A 238      -8.910  -4.531  -7.862  1.00 96.03           H  
ATOM   3677 HD12 LEU A 238      -9.276  -3.285  -9.072  1.00 96.03           H  
ATOM   3678 HD13 LEU A 238      -8.702  -4.882  -9.577  1.00 96.03           H  
ATOM   3679  CD2 LEU A 238     -11.561  -4.096  -7.839  1.00 96.03           C  
ATOM   3680 HD21 LEU A 238     -11.529  -3.024  -8.035  1.00 96.03           H  
ATOM   3681 HD22 LEU A 238     -11.124  -4.293  -6.860  1.00 96.03           H  
ATOM   3682 HD23 LEU A 238     -12.598  -4.432  -7.843  1.00 96.03           H  
ATOM   3683  N   SER A 239     -12.650  -7.189 -11.516  1.00 95.54           N  
ATOM   3684  H   SER A 239     -13.267  -6.488 -11.900  1.00 95.54           H  
ATOM   3685  CA  SER A 239     -13.187  -8.513 -11.181  1.00 95.54           C  
ATOM   3686  HA  SER A 239     -12.775  -8.774 -10.206  1.00 95.54           H  
ATOM   3687  C   SER A 239     -12.733  -9.619 -12.136  1.00 95.54           C  
ATOM   3688  CB  SER A 239     -14.708  -8.498 -11.012  1.00 95.54           C  
ATOM   3689  HB2 SER A 239     -15.025  -7.577 -10.522  1.00 95.54           H  
ATOM   3690  HB3 SER A 239     -14.967  -9.328 -10.354  1.00 95.54           H  
ATOM   3691  O   SER A 239     -12.555 -10.753 -11.704  1.00 95.54           O  
ATOM   3692  OG  SER A 239     -15.410  -8.687 -12.218  1.00 95.54           O  
ATOM   3693  HG  SER A 239     -15.567  -7.863 -12.685  1.00 95.54           H  
ATOM   3694  N   GLU A 240     -12.474  -9.288 -13.405  1.00 91.00           N  
ATOM   3695  H   GLU A 240     -12.729  -8.357 -13.703  1.00 91.00           H  
ATOM   3696  CA  GLU A 240     -12.064 -10.265 -14.424  1.00 91.00           C  
ATOM   3697  HA  GLU A 240     -12.714 -11.137 -14.363  1.00 91.00           H  
ATOM   3698  C   GLU A 240     -10.625 -10.775 -14.230  1.00 91.00           C  
ATOM   3699  CB  GLU A 240     -12.204  -9.648 -15.832  1.00 91.00           C  
ATOM   3700  HB2 GLU A 240     -11.645  -8.713 -15.863  1.00 91.00           H  
ATOM   3701  HB3 GLU A 240     -11.760 -10.334 -16.554  1.00 91.00           H  
ATOM   3702  O   GLU A 240     -10.350 -11.943 -14.493  1.00 91.00           O  
ATOM   3703  CG  GLU A 240     -13.661  -9.387 -16.259  1.00 91.00           C  
ATOM   3704  HG2 GLU A 240     -14.202 -10.333 -16.231  1.00 91.00           H  
ATOM   3705  HG3 GLU A 240     -14.123  -8.714 -15.536  1.00 91.00           H  
ATOM   3706  CD  GLU A 240     -13.807  -8.765 -17.668  1.00 91.00           C  
ATOM   3707  OE1 GLU A 240     -14.955  -8.640 -18.149  1.00 91.00           O  
ATOM   3708  OE2 GLU A 240     -12.806  -8.327 -18.293  1.00 91.00           O  
ATOM   3709  N   THR A 241      -9.699  -9.913 -13.794  1.00 95.30           N  
ATOM   3710  H   THR A 241     -10.000  -8.968 -13.603  1.00 95.30           H  
ATOM   3711  CA  THR A 241      -8.252 -10.219 -13.791  1.00 95.30           C  
ATOM   3712  HA  THR A 241      -8.087 -11.216 -14.199  1.00 95.30           H  
ATOM   3713  C   THR A 241      -7.634 -10.221 -12.399  1.00 95.30           C  
ATOM   3714  CB  THR A 241      -7.490  -9.221 -14.678  1.00 95.30           C  
ATOM   3715  HB  THR A 241      -7.569  -8.229 -14.231  1.00 95.30           H  
ATOM   3716  O   THR A 241      -6.713 -10.997 -12.154  1.00 95.30           O  
ATOM   3717  CG2 THR A 241      -6.010  -9.556 -14.865  1.00 95.30           C  
ATOM   3718 HG21 THR A 241      -5.893 -10.589 -15.194  1.00 95.30           H  
ATOM   3719 HG22 THR A 241      -5.575  -8.889 -15.610  1.00 95.30           H  
ATOM   3720 HG23 THR A 241      -5.473  -9.412 -13.928  1.00 95.30           H  
ATOM   3721  OG1 THR A 241      -8.068  -9.173 -15.963  1.00 95.30           O  
ATOM   3722  HG1 THR A 241      -8.137 -10.076 -16.280  1.00 95.30           H  
ATOM   3723  N   HIS A 242      -8.118  -9.359 -11.502  1.00 98.19           N  
ATOM   3724  H   HIS A 242      -8.926  -8.801 -11.740  1.00 98.19           H  
ATOM   3725  CA  HIS A 242      -7.509  -9.117 -10.193  1.00 98.19           C  
ATOM   3726  HA  HIS A 242      -6.490  -9.506 -10.184  1.00 98.19           H  
ATOM   3727  C   HIS A 242      -8.260  -9.805  -9.049  1.00 98.19           C  
ATOM   3728  CB  HIS A 242      -7.430  -7.606  -9.947  1.00 98.19           C  
ATOM   3729  HB2 HIS A 242      -6.959  -7.441  -8.978  1.00 98.19           H  
ATOM   3730  HB3 HIS A 242      -8.434  -7.187  -9.890  1.00 98.19           H  
ATOM   3731  O   HIS A 242      -7.711  -9.947  -7.956  1.00 98.19           O  
ATOM   3732  CG  HIS A 242      -6.632  -6.857 -10.983  1.00 98.19           C  
ATOM   3733  CD2 HIS A 242      -7.078  -6.265 -12.131  1.00 98.19           C  
ATOM   3734  HD2 HIS A 242      -8.097  -6.295 -12.489  1.00 98.19           H  
ATOM   3735  ND1 HIS A 242      -5.282  -6.658 -10.937  1.00 98.19           N  
ATOM   3736  HD1 HIS A 242      -4.667  -7.027 -10.226  1.00 98.19           H  
ATOM   3737  CE1 HIS A 242      -4.919  -5.934 -12.001  1.00 98.19           C  
ATOM   3738  HE1 HIS A 242      -3.907  -5.607 -12.187  1.00 98.19           H  
ATOM   3739  NE2 HIS A 242      -5.984  -5.664 -12.777  1.00 98.19           N  
ATOM   3740  N   ASN A 243      -9.512 -10.230  -9.259  1.00 98.23           N  
ATOM   3741  H   ASN A 243      -9.924 -10.118 -10.175  1.00 98.23           H  
ATOM   3742  CA  ASN A 243     -10.223 -11.004  -8.247  1.00 98.23           C  
ATOM   3743  HA  ASN A 243     -10.292 -10.394  -7.346  1.00 98.23           H  
ATOM   3744  C   ASN A 243      -9.426 -12.269  -7.894  1.00 98.23           C  
ATOM   3745  CB  ASN A 243     -11.643 -11.344  -8.715  1.00 98.23           C  
ATOM   3746  HB2 ASN A 243     -11.584 -11.990  -9.592  1.00 98.23           H  
ATOM   3747  HB3 ASN A 243     -12.180 -10.435  -8.985  1.00 98.23           H  
ATOM   3748  O   ASN A 243      -8.851 -12.913  -8.767  1.00 98.23           O  
ATOM   3749  CG  ASN A 243     -12.419 -12.041  -7.615  1.00 98.23           C  
ATOM   3750  ND2 ASN A 243     -12.987 -13.186  -7.897  1.00 98.23           N  
ATOM   3751 HD21 ASN A 243     -12.782 -13.601  -8.794  1.00 98.23           H  
ATOM   3752 HD22 ASN A 243     -13.138 -13.807  -7.114  1.00 98.23           H  
ATOM   3753  OD1 ASN A 243     -12.459 -11.592  -6.476  1.00 98.23           O  
ATOM   3754  N   ASP A 244      -9.393 -12.611  -6.608  1.00 98.28           N  
ATOM   3755  H   ASP A 244      -9.892 -12.036  -5.944  1.00 98.28           H  
ATOM   3756  CA  ASP A 244      -8.606 -13.710  -6.047  1.00 98.28           C  
ATOM   3757  HA  ASP A 244      -8.812 -13.697  -4.977  1.00 98.28           H  
ATOM   3758  C   ASP A 244      -7.076 -13.547  -6.140  1.00 98.28           C  
ATOM   3759  CB  ASP A 244      -9.109 -15.073  -6.569  1.00 98.28           C  
ATOM   3760  HB2 ASP A 244      -8.554 -15.867  -6.069  1.00 98.28           H  
ATOM   3761  HB3 ASP A 244      -8.917 -15.168  -7.638  1.00 98.28           H  
ATOM   3762  O   ASP A 244      -6.351 -14.462  -5.743  1.00 98.28           O  
ATOM   3763  CG  ASP A 244     -10.594 -15.301  -6.282  1.00 98.28           C  
ATOM   3764  OD1 ASP A 244     -10.980 -15.131  -5.101  1.00 98.28           O  
ATOM   3765  OD2 ASP A 244     -11.352 -15.721  -7.179  1.00 98.28           O  
ATOM   3766  N   MET A 245      -6.552 -12.403  -6.586  1.00 98.55           N  
ATOM   3767  H   MET A 245      -7.160 -11.671  -6.925  1.00 98.55           H  
ATOM   3768  CA  MET A 245      -5.108 -12.154  -6.582  1.00 98.55           C  
ATOM   3769  HA  MET A 245      -4.597 -13.099  -6.761  1.00 98.55           H  
ATOM   3770  C   MET A 245      -4.615 -11.654  -5.227  1.00 98.55           C  
ATOM   3771  CB  MET A 245      -4.695 -11.212  -7.713  1.00 98.55           C  
ATOM   3772  HB2 MET A 245      -5.216 -10.259  -7.616  1.00 98.55           H  
ATOM   3773  HB3 MET A 245      -3.625 -11.019  -7.639  1.00 98.55           H  
ATOM   3774  O   MET A 245      -5.346 -11.006  -4.471  1.00 98.55           O  
ATOM   3775  CG  MET A 245      -4.985 -11.804  -9.091  1.00 98.55           C  
ATOM   3776  HG2 MET A 245      -6.062 -11.909  -9.226  1.00 98.55           H  
ATOM   3777  HG3 MET A 245      -4.634 -11.070  -9.817  1.00 98.55           H  
ATOM   3778  SD  MET A 245      -4.175 -13.396  -9.440  1.00 98.55           S  
ATOM   3779  CE  MET A 245      -5.574 -14.534  -9.273  1.00 98.55           C  
ATOM   3780  HE1 MET A 245      -5.280 -15.521  -9.631  1.00 98.55           H  
ATOM   3781  HE2 MET A 245      -6.412 -14.171  -9.868  1.00 98.55           H  
ATOM   3782  HE3 MET A 245      -5.876 -14.606  -8.229  1.00 98.55           H  
ATOM   3783  N   GLN A 246      -3.367 -11.993  -4.915  1.00 98.74           N  
ATOM   3784  H   GLN A 246      -2.793 -12.399  -5.640  1.00 98.74           H  
ATOM   3785  CA  GLN A 246      -2.666 -11.526  -3.722  1.00 98.74           C  
ATOM   3786  HA  GLN A 246      -3.373 -11.424  -2.898  1.00 98.74           H  
ATOM   3787  C   GLN A 246      -2.074 -10.142  -3.978  1.00 98.74           C  
ATOM   3788  CB  GLN A 246      -1.604 -12.550  -3.306  1.00 98.74           C  
ATOM   3789  HB2 GLN A 246      -1.021 -12.143  -2.480  1.00 98.74           H  
ATOM   3790  HB3 GLN A 246      -0.935 -12.744  -4.144  1.00 98.74           H  
ATOM   3791  O   GLN A 246      -1.845  -9.761  -5.123  1.00 98.74           O  
ATOM   3792  CG  GLN A 246      -2.274 -13.859  -2.861  1.00 98.74           C  
ATOM   3793  HG2 GLN A 246      -3.011 -13.631  -2.091  1.00 98.74           H  
ATOM   3794  HG3 GLN A 246      -2.795 -14.313  -3.704  1.00 98.74           H  
ATOM   3795  CD  GLN A 246      -1.288 -14.883  -2.316  1.00 98.74           C  
ATOM   3796  NE2 GLN A 246      -1.460 -15.313  -1.085  1.00 98.74           N  
ATOM   3797 HE21 GLN A 246      -2.158 -14.881  -0.497  1.00 98.74           H  
ATOM   3798 HE22 GLN A 246      -0.796 -15.984  -0.727  1.00 98.74           H  
ATOM   3799  OE1 GLN A 246      -0.376 -15.342  -2.979  1.00 98.74           O  
ATOM   3800  N   PHE A 247      -1.883  -9.369  -2.914  1.00 98.81           N  
ATOM   3801  H   PHE A 247      -2.043  -9.739  -1.988  1.00 98.81           H  
ATOM   3802  CA  PHE A 247      -1.256  -8.058  -3.018  1.00 98.81           C  
ATOM   3803  HA  PHE A 247      -1.652  -7.546  -3.895  1.00 98.81           H  
ATOM   3804  C   PHE A 247       0.257  -8.222  -3.199  1.00 98.81           C  
ATOM   3805  CB  PHE A 247      -1.619  -7.235  -1.777  1.00 98.81           C  
ATOM   3806  HB2 PHE A 247      -2.663  -7.427  -1.528  1.00 98.81           H  
ATOM   3807  HB3 PHE A 247      -1.017  -7.561  -0.929  1.00 98.81           H  
ATOM   3808  O   PHE A 247       0.855  -9.064  -2.528  1.00 98.81           O  
ATOM   3809  CG  PHE A 247      -1.472  -5.743  -1.975  1.00 98.81           C  
ATOM   3810  CD1 PHE A 247      -0.330  -5.058  -1.524  1.00 98.81           C  
ATOM   3811  HD1 PHE A 247       0.475  -5.593  -1.043  1.00 98.81           H  
ATOM   3812  CD2 PHE A 247      -2.497  -5.034  -2.627  1.00 98.81           C  
ATOM   3813  HD2 PHE A 247      -3.359  -5.564  -3.003  1.00 98.81           H  
ATOM   3814  CE1 PHE A 247      -0.228  -3.669  -1.717  1.00 98.81           C  
ATOM   3815  HE1 PHE A 247       0.659  -3.144  -1.394  1.00 98.81           H  
ATOM   3816  CE2 PHE A 247      -2.405  -3.646  -2.805  1.00 98.81           C  
ATOM   3817  HE2 PHE A 247      -3.203  -3.107  -3.294  1.00 98.81           H  
ATOM   3818  CZ  PHE A 247      -1.266  -2.963  -2.352  1.00 98.81           C  
ATOM   3819  HZ  PHE A 247      -1.177  -1.898  -2.507  1.00 98.81           H  
ATOM   3820  N   SER A 248       0.874  -7.415  -4.057  1.00 98.78           N  
ATOM   3821  H   SER A 248       0.321  -6.770  -4.604  1.00 98.78           H  
ATOM   3822  CA  SER A 248       2.320  -7.440  -4.307  1.00 98.78           C  
ATOM   3823  HA  SER A 248       2.816  -8.021  -3.530  1.00 98.78           H  
ATOM   3824  C   SER A 248       2.898  -6.029  -4.280  1.00 98.78           C  
ATOM   3825  CB  SER A 248       2.654  -8.098  -5.651  1.00 98.78           C  
ATOM   3826  HB2 SER A 248       3.735  -8.119  -5.787  1.00 98.78           H  
ATOM   3827  HB3 SER A 248       2.208  -7.507  -6.451  1.00 98.78           H  
ATOM   3828  O   SER A 248       2.277  -5.084  -4.772  1.00 98.78           O  
ATOM   3829  OG  SER A 248       2.152  -9.416  -5.726  1.00 98.78           O  
ATOM   3830  HG  SER A 248       2.362  -9.770  -6.593  1.00 98.78           H  
ATOM   3831  N   THR A 249       4.104  -5.912  -3.735  1.00 98.65           N  
ATOM   3832  H   THR A 249       4.545  -6.755  -3.393  1.00 98.65           H  
ATOM   3833  CA  THR A 249       4.944  -4.704  -3.693  1.00 98.65           C  
ATOM   3834  HA  THR A 249       4.480  -3.908  -4.276  1.00 98.65           H  
ATOM   3835  C   THR A 249       6.306  -5.010  -4.321  1.00 98.65           C  
ATOM   3836  CB  THR A 249       5.131  -4.198  -2.252  1.00 98.65           C  
ATOM   3837  HB  THR A 249       5.887  -3.413  -2.237  1.00 98.65           H  
ATOM   3838  O   THR A 249       6.627  -6.169  -4.604  1.00 98.65           O  
ATOM   3839  CG2 THR A 249       3.843  -3.626  -1.670  1.00 98.65           C  
ATOM   3840 HG21 THR A 249       3.996  -3.363  -0.624  1.00 98.65           H  
ATOM   3841 HG22 THR A 249       3.610  -2.695  -2.188  1.00 98.65           H  
ATOM   3842 HG23 THR A 249       3.021  -4.336  -1.759  1.00 98.65           H  
ATOM   3843  OG1 THR A 249       5.545  -5.248  -1.418  1.00 98.65           O  
ATOM   3844  HG1 THR A 249       6.394  -4.983  -1.058  1.00 98.65           H  
ATOM   3845  N   PHE A 250       7.133  -3.992  -4.570  1.00 97.62           N  
ATOM   3846  H   PHE A 250       6.887  -3.054  -4.289  1.00 97.62           H  
ATOM   3847  CA  PHE A 250       8.443  -4.215  -5.200  1.00 97.62           C  
ATOM   3848  HA  PHE A 250       8.283  -4.740  -6.142  1.00 97.62           H  
ATOM   3849  C   PHE A 250       9.375  -5.102  -4.351  1.00 97.62           C  
ATOM   3850  CB  PHE A 250       9.094  -2.867  -5.528  1.00 97.62           C  
ATOM   3851  HB2 PHE A 250       8.391  -2.279  -6.118  1.00 97.62           H  
ATOM   3852  HB3 PHE A 250       9.966  -3.051  -6.156  1.00 97.62           H  
ATOM   3853  O   PHE A 250      10.249  -5.775  -4.891  1.00 97.62           O  
ATOM   3854  CG  PHE A 250       9.543  -2.060  -4.323  1.00 97.62           C  
ATOM   3855  CD1 PHE A 250       8.803  -0.941  -3.894  1.00 97.62           C  
ATOM   3856  HD1 PHE A 250       7.922  -0.624  -4.431  1.00 97.62           H  
ATOM   3857  CD2 PHE A 250      10.725  -2.413  -3.640  1.00 97.62           C  
ATOM   3858  HD2 PHE A 250      11.321  -3.248  -3.978  1.00 97.62           H  
ATOM   3859  CE1 PHE A 250       9.242  -0.194  -2.787  1.00 97.62           C  
ATOM   3860  HE1 PHE A 250       8.719   0.705  -2.496  1.00 97.62           H  
ATOM   3861  CE2 PHE A 250      11.135  -1.691  -2.508  1.00 97.62           C  
ATOM   3862  HE2 PHE A 250      12.033  -1.970  -1.978  1.00 97.62           H  
ATOM   3863  CZ  PHE A 250      10.390  -0.582  -2.078  1.00 97.62           C  
ATOM   3864  HZ  PHE A 250      10.716  -0.003  -1.226  1.00 97.62           H  
ATOM   3865  N   ASP A 251       9.171  -5.132  -3.033  1.00 97.96           N  
ATOM   3866  H   ASP A 251       8.472  -4.515  -2.643  1.00 97.96           H  
ATOM   3867  CA  ASP A 251       9.919  -5.911  -2.042  1.00 97.96           C  
ATOM   3868  HA  ASP A 251      10.874  -6.206  -2.477  1.00 97.96           H  
ATOM   3869  C   ASP A 251       9.209  -7.210  -1.608  1.00 97.96           C  
ATOM   3870  CB  ASP A 251      10.221  -5.013  -0.827  1.00 97.96           C  
ATOM   3871  HB2 ASP A 251      10.770  -4.133  -1.161  1.00 97.96           H  
ATOM   3872  HB3 ASP A 251      10.868  -5.561  -0.141  1.00 97.96           H  
ATOM   3873  O   ASP A 251       9.811  -8.031  -0.913  1.00 97.96           O  
ATOM   3874  CG  ASP A 251       8.965  -4.557  -0.070  1.00 97.96           C  
ATOM   3875  OD1 ASP A 251       7.876  -4.491  -0.688  1.00 97.96           O  
ATOM   3876  OD2 ASP A 251       9.043  -4.269   1.139  1.00 97.96           O  
ATOM   3877  N   LYS A 252       7.954  -7.438  -2.027  1.00 97.99           N  
ATOM   3878  H   LYS A 252       7.508  -6.721  -2.582  1.00 97.99           H  
ATOM   3879  CA  LYS A 252       7.206  -8.674  -1.749  1.00 97.99           C  
ATOM   3880  HA  LYS A 252       7.934  -9.464  -1.563  1.00 97.99           H  
ATOM   3881  C   LYS A 252       6.359  -9.104  -2.945  1.00 97.99           C  
ATOM   3882  CB  LYS A 252       6.371  -8.504  -0.472  1.00 97.99           C  
ATOM   3883  HB2 LYS A 252       5.487  -7.901  -0.681  1.00 97.99           H  
ATOM   3884  HB3 LYS A 252       6.969  -7.986   0.279  1.00 97.99           H  
ATOM   3885  O   LYS A 252       5.247  -8.619  -3.158  1.00 97.99           O  
ATOM   3886  CG  LYS A 252       5.964  -9.875   0.091  1.00 97.99           C  
ATOM   3887  HG2 LYS A 252       6.861 -10.420   0.386  1.00 97.99           H  
ATOM   3888  HG3 LYS A 252       5.436 -10.450  -0.670  1.00 97.99           H  
ATOM   3889  CD  LYS A 252       5.057  -9.696   1.306  1.00 97.99           C  
ATOM   3890  HD2 LYS A 252       5.531  -9.021   2.019  1.00 97.99           H  
ATOM   3891  HD3 LYS A 252       4.130  -9.256   0.938  1.00 97.99           H  
ATOM   3892  CE  LYS A 252       4.700 -11.012   1.993  1.00 97.99           C  
ATOM   3893  HE2 LYS A 252       4.276 -11.686   1.248  1.00 97.99           H  
ATOM   3894  HE3 LYS A 252       5.607 -11.467   2.390  1.00 97.99           H  
ATOM   3895  NZ  LYS A 252       3.710 -10.777   3.073  1.00 97.99           N  
ATOM   3896  HZ1 LYS A 252       4.105 -10.242   3.834  1.00 97.99           H  
ATOM   3897  HZ2 LYS A 252       3.316 -11.646   3.403  1.00 97.99           H  
ATOM   3898  HZ3 LYS A 252       2.937 -10.243   2.703  1.00 97.99           H  
ATOM   3899  N   ASP A 253       6.894 -10.064  -3.689  1.00 98.51           N  
ATOM   3900  H   ASP A 253       7.811 -10.407  -3.442  1.00 98.51           H  
ATOM   3901  CA  ASP A 253       6.278 -10.625  -4.888  1.00 98.51           C  
ATOM   3902  HA  ASP A 253       5.718  -9.840  -5.399  1.00 98.51           H  
ATOM   3903  C   ASP A 253       5.309 -11.773  -4.547  1.00 98.51           C  
ATOM   3904  CB  ASP A 253       7.397 -11.077  -5.836  1.00 98.51           C  
ATOM   3905  HB2 ASP A 253       8.110 -10.261  -5.954  1.00 98.51           H  
ATOM   3906  HB3 ASP A 253       7.927 -11.923  -5.397  1.00 98.51           H  
ATOM   3907  O   ASP A 253       5.723 -12.827  -4.059  1.00 98.51           O  
ATOM   3908  CG  ASP A 253       6.880 -11.467  -7.219  1.00 98.51           C  
ATOM   3909  OD1 ASP A 253       5.638 -11.469  -7.386  1.00 98.51           O  
ATOM   3910  OD2 ASP A 253       7.763 -11.734  -8.067  1.00 98.51           O  
ATOM   3911  N   ASN A 254       4.013 -11.556  -4.784  1.00 98.50           N  
ATOM   3912  H   ASN A 254       3.755 -10.666  -5.185  1.00 98.50           H  
ATOM   3913  CA  ASN A 254       2.957 -12.566  -4.661  1.00 98.50           C  
ATOM   3914  HA  ASN A 254       3.423 -13.535  -4.479  1.00 98.50           H  
ATOM   3915  C   ASN A 254       2.142 -12.720  -5.960  1.00 98.50           C  
ATOM   3916  CB  ASN A 254       2.041 -12.234  -3.471  1.00 98.50           C  
ATOM   3917  HB2 ASN A 254       1.485 -11.325  -3.701  1.00 98.50           H  
ATOM   3918  HB3 ASN A 254       1.329 -13.049  -3.339  1.00 98.50           H  
ATOM   3919  O   ASN A 254       1.032 -13.270  -5.931  1.00 98.50           O  
ATOM   3920  CG  ASN A 254       2.776 -12.069  -2.158  1.00 98.50           C  
ATOM   3921  ND2 ASN A 254       2.730 -10.895  -1.579  1.00 98.50           N  
ATOM   3922 HD21 ASN A 254       2.249 -10.145  -2.054  1.00 98.50           H  
ATOM   3923 HD22 ASN A 254       3.374 -10.720  -0.820  1.00 98.50           H  
ATOM   3924  OD1 ASN A 254       3.330 -12.997  -1.590  1.00 98.50           O  
ATOM   3925  N   ASP A 255       2.649 -12.197  -7.080  1.00 98.26           N  
ATOM   3926  H   ASP A 255       3.621 -11.926  -7.104  1.00 98.26           H  
ATOM   3927  CA  ASP A 255       1.930 -12.215  -8.349  1.00 98.26           C  
ATOM   3928  HA  ASP A 255       0.865 -12.161  -8.124  1.00 98.26           H  
ATOM   3929  C   ASP A 255       2.108 -13.562  -9.089  1.00 98.26           C  
ATOM   3930  CB  ASP A 255       2.219 -10.911  -9.107  1.00 98.26           C  
ATOM   3931  HB2 ASP A 255       1.478 -10.792  -9.896  1.00 98.26           H  
ATOM   3932  HB3 ASP A 255       2.060 -10.087  -8.410  1.00 98.26           H  
ATOM   3933  O   ASP A 255       2.518 -14.567  -8.493  1.00 98.26           O  
ATOM   3934  CG  ASP A 255       3.606 -10.762  -9.722  1.00 98.26           C  
ATOM   3935  OD1 ASP A 255       3.943 -11.664 -10.516  1.00 98.26           O  
ATOM   3936  OD2 ASP A 255       4.179  -9.659  -9.533  1.00 98.26           O  
ATOM   3937  N   LYS A 256       1.625 -13.664 -10.333  1.00 97.85           N  
ATOM   3938  H   LYS A 256       1.361 -12.805 -10.795  1.00 97.85           H  
ATOM   3939  CA  LYS A 256       1.680 -14.904 -11.135  1.00 97.85           C  
ATOM   3940  HA  LYS A 256       2.113 -15.699 -10.528  1.00 97.85           H  
ATOM   3941  C   LYS A 256       2.655 -14.821 -12.308  1.00 97.85           C  
ATOM   3942  CB  LYS A 256       0.269 -15.334 -11.597  1.00 97.85           C  
ATOM   3943  HB2 LYS A 256       0.353 -16.252 -12.179  1.00 97.85           H  
ATOM   3944  HB3 LYS A 256      -0.127 -14.566 -12.262  1.00 97.85           H  
ATOM   3945  O   LYS A 256       2.803 -15.823 -13.012  1.00 97.85           O  
ATOM   3946  CG  LYS A 256      -0.752 -15.574 -10.473  1.00 97.85           C  
ATOM   3947  HG2 LYS A 256      -0.916 -14.640  -9.935  1.00 97.85           H  
ATOM   3948  HG3 LYS A 256      -1.698 -15.880 -10.918  1.00 97.85           H  
ATOM   3949  CD  LYS A 256      -0.288 -16.655  -9.490  1.00 97.85           C  
ATOM   3950  HD2 LYS A 256      -0.171 -17.606 -10.009  1.00 97.85           H  
ATOM   3951  HD3 LYS A 256       0.677 -16.354  -9.082  1.00 97.85           H  
ATOM   3952  CE  LYS A 256      -1.283 -16.789  -8.339  1.00 97.85           C  
ATOM   3953  HE2 LYS A 256      -2.083 -17.471  -8.625  1.00 97.85           H  
ATOM   3954  HE3 LYS A 256      -1.718 -15.805  -8.161  1.00 97.85           H  
ATOM   3955  NZ  LYS A 256      -0.573 -17.234  -7.118  1.00 97.85           N  
ATOM   3956  HZ1 LYS A 256      -0.106 -18.118  -7.264  1.00 97.85           H  
ATOM   3957  HZ2 LYS A 256       0.141 -16.551  -6.910  1.00 97.85           H  
ATOM   3958  HZ3 LYS A 256      -1.187 -17.265  -6.317  1.00 97.85           H  
ATOM   3959  N   ASP A 257       3.302 -13.677 -12.531  1.00 97.14           N  
ATOM   3960  H   ASP A 257       3.314 -12.981 -11.799  1.00 97.14           H  
ATOM   3961  CA  ASP A 257       4.350 -13.549 -13.544  1.00 97.14           C  
ATOM   3962  HA  ASP A 257       4.053 -14.144 -14.408  1.00 97.14           H  
ATOM   3963  C   ASP A 257       5.665 -14.149 -13.006  1.00 97.14           C  
ATOM   3964  CB  ASP A 257       4.462 -12.082 -14.033  1.00 97.14           C  
ATOM   3965  HB2 ASP A 257       3.453 -11.708 -14.212  1.00 97.14           H  
ATOM   3966  HB3 ASP A 257       4.889 -11.477 -13.234  1.00 97.14           H  
ATOM   3967  O   ASP A 257       5.854 -14.424 -11.825  1.00 97.14           O  
ATOM   3968  CG  ASP A 257       5.282 -11.850 -15.331  1.00 97.14           C  
ATOM   3969  OD1 ASP A 257       6.514 -12.102 -15.381  1.00 97.14           O  
ATOM   3970  OD2 ASP A 257       4.733 -11.385 -16.356  1.00 97.14           O  
ATOM   3971  N   SER A 258       6.593 -14.423 -13.916  1.00 96.65           N  
ATOM   3972  H   SER A 258       6.399 -14.097 -14.852  1.00 96.65           H  
ATOM   3973  CA  SER A 258       7.965 -14.826 -13.581  1.00 96.65           C  
ATOM   3974  HA  SER A 258       7.930 -15.593 -12.807  1.00 96.65           H  
ATOM   3975  C   SER A 258       8.833 -13.675 -13.052  1.00 96.65           C  
ATOM   3976  CB  SER A 258       8.609 -15.410 -14.836  1.00 96.65           C  
ATOM   3977  HB2 SER A 258       8.035 -16.279 -15.155  1.00 96.65           H  
ATOM   3978  HB3 SER A 258       9.627 -15.728 -14.609  1.00 96.65           H  
ATOM   3979  O   SER A 258       9.930 -13.909 -12.543  1.00 96.65           O  
ATOM   3980  OG  SER A 258       8.633 -14.459 -15.893  1.00 96.65           O  
ATOM   3981  HG  SER A 258       7.979 -13.779 -15.712  1.00 96.65           H  
ATOM   3982  N   ARG A 259       8.383 -12.435 -13.256  1.00 96.68           N  
ATOM   3983  H   ARG A 259       7.449 -12.351 -13.631  1.00 96.68           H  
ATOM   3984  CA  ARG A 259       9.007 -11.178 -12.840  1.00 96.68           C  
ATOM   3985  HA  ARG A 259       9.974 -11.367 -12.374  1.00 96.68           H  
ATOM   3986  C   ARG A 259       8.089 -10.511 -11.824  1.00 96.68           C  
ATOM   3987  CB  ARG A 259       9.130 -10.237 -14.048  1.00 96.68           C  
ATOM   3988  HB2 ARG A 259       8.118 -10.018 -14.387  1.00 96.68           H  
ATOM   3989  HB3 ARG A 259       9.573  -9.295 -13.724  1.00 96.68           H  
ATOM   3990  O   ARG A 259       6.883 -10.634 -11.946  1.00 96.68           O  
ATOM   3991  CG  ARG A 259       9.957 -10.791 -15.220  1.00 96.68           C  
ATOM   3992  HG2 ARG A 259       9.700 -11.832 -15.416  1.00 96.68           H  
ATOM   3993  HG3 ARG A 259      11.016 -10.739 -14.966  1.00 96.68           H  
ATOM   3994  CD  ARG A 259       9.691  -9.982 -16.493  1.00 96.68           C  
ATOM   3995  HD2 ARG A 259      10.375 -10.323 -17.271  1.00 96.68           H  
ATOM   3996  HD3 ARG A 259       9.879  -8.929 -16.287  1.00 96.68           H  
ATOM   3997  NE  ARG A 259       8.302 -10.173 -16.947  1.00 96.68           N  
ATOM   3998  HE  ARG A 259       7.736 -10.826 -16.424  1.00 96.68           H  
ATOM   3999  NH1 ARG A 259       8.251  -8.558 -18.575  1.00 96.68           N  
ATOM   4000 HH11 ARG A 259       7.691  -7.986 -19.190  1.00 96.68           H  
ATOM   4001 HH12 ARG A 259       9.192  -8.299 -18.315  1.00 96.68           H  
ATOM   4002  NH2 ARG A 259       6.398  -9.728 -18.069  1.00 96.68           N  
ATOM   4003 HH21 ARG A 259       5.818  -9.146 -18.656  1.00 96.68           H  
ATOM   4004 HH22 ARG A 259       5.921 -10.373 -17.455  1.00 96.68           H  
ATOM   4005  CZ  ARG A 259       7.661  -9.489 -17.868  1.00 96.68           C  
ATOM   4006  N   ASN A 260       8.646  -9.674 -10.957  1.00 97.56           N  
ATOM   4007  H   ASN A 260       9.652  -9.636 -10.879  1.00 97.56           H  
ATOM   4008  CA  ASN A 260       7.843  -8.875 -10.038  1.00 97.56           C  
ATOM   4009  HA  ASN A 260       7.078  -9.516  -9.600  1.00 97.56           H  
ATOM   4010  C   ASN A 260       7.129  -7.733 -10.789  1.00 97.56           C  
ATOM   4011  CB  ASN A 260       8.767  -8.399  -8.904  1.00 97.56           C  
ATOM   4012  HB2 ASN A 260       9.564  -7.770  -9.302  1.00 97.56           H  
ATOM   4013  HB3 ASN A 260       9.206  -9.277  -8.431  1.00 97.56           H  
ATOM   4014  O   ASN A 260       7.760  -6.748 -11.196  1.00 97.56           O  
ATOM   4015  CG  ASN A 260       8.025  -7.616  -7.837  1.00 97.56           C  
ATOM   4016  ND2 ASN A 260       8.537  -7.541  -6.636  1.00 97.56           N  
ATOM   4017 HD21 ASN A 260       9.409  -7.991  -6.395  1.00 97.56           H  
ATOM   4018 HD22 ASN A 260       7.972  -7.081  -5.936  1.00 97.56           H  
ATOM   4019  OD1 ASN A 260       7.007  -6.994  -8.074  1.00 97.56           O  
ATOM   4020  N   CYS A 261       5.810  -7.840 -10.945  1.00 98.47           N  
ATOM   4021  H   CYS A 261       5.353  -8.663 -10.579  1.00 98.47           H  
ATOM   4022  CA  CYS A 261       4.983  -6.841 -11.617  1.00 98.47           C  
ATOM   4023  HA  CYS A 261       5.362  -6.685 -12.627  1.00 98.47           H  
ATOM   4024  C   CYS A 261       4.980  -5.493 -10.892  1.00 98.47           C  
ATOM   4025  CB  CYS A 261       3.553  -7.371 -11.706  1.00 98.47           C  
ATOM   4026  HB2 CYS A 261       2.899  -6.591 -12.096  1.00 98.47           H  
ATOM   4027  HB3 CYS A 261       3.221  -7.615 -10.697  1.00 98.47           H  
ATOM   4028  O   CYS A 261       4.915  -4.453 -11.546  1.00 98.47           O  
ATOM   4029  SG  CYS A 261       3.372  -8.856 -12.721  1.00 98.47           S  
ATOM   4030  N   ALA A 262       5.074  -5.491  -9.561  1.00 98.18           N  
ATOM   4031  H   ALA A 262       5.236  -6.368  -9.087  1.00 98.18           H  
ATOM   4032  CA  ALA A 262       5.086  -4.264  -8.772  1.00 98.18           C  
ATOM   4033  HA  ALA A 262       4.256  -3.641  -9.104  1.00 98.18           H  
ATOM   4034  C   ALA A 262       6.360  -3.444  -8.996  1.00 98.18           C  
ATOM   4035  CB  ALA A 262       4.894  -4.622  -7.295  1.00 98.18           C  
ATOM   4036  HB1 ALA A 262       3.999  -5.229  -7.162  1.00 98.18           H  
ATOM   4037  HB2 ALA A 262       5.757  -5.186  -6.940  1.00 98.18           H  
ATOM   4038  HB3 ALA A 262       4.800  -3.707  -6.710  1.00 98.18           H  
ATOM   4039  O   ALA A 262       6.291  -2.221  -9.114  1.00 98.18           O  
ATOM   4040  N   SER A 263       7.505  -4.119  -9.124  1.00 97.52           N  
ATOM   4041  H   SER A 263       7.471  -5.122  -9.008  1.00 97.52           H  
ATOM   4042  CA  SER A 263       8.764  -3.479  -9.520  1.00 97.52           C  
ATOM   4043  HA  SER A 263       8.917  -2.592  -8.905  1.00 97.52           H  
ATOM   4044  C   SER A 263       8.731  -3.024 -10.983  1.00 97.52           C  
ATOM   4045  CB  SER A 263       9.929  -4.437  -9.267  1.00 97.52           C  
ATOM   4046  HB2 SER A 263       9.787  -5.349  -9.847  1.00 97.52           H  
ATOM   4047  HB3 SER A 263       9.957  -4.696  -8.208  1.00 97.52           H  
ATOM   4048  O   SER A 263       9.146  -1.911 -11.290  1.00 97.52           O  
ATOM   4049  OG  SER A 263      11.155  -3.839  -9.632  1.00 97.52           O  
ATOM   4050  HG  SER A 263      11.160  -2.935  -9.310  1.00 97.52           H  
ATOM   4051  N   LEU A 264       8.185  -3.850 -11.884  1.00 97.14           N  
ATOM   4052  H   LEU A 264       7.873  -4.758 -11.572  1.00 97.14           H  
ATOM   4053  CA  LEU A 264       8.127  -3.546 -13.317  1.00 97.14           C  
ATOM   4054  HA  LEU A 264       9.130  -3.267 -13.637  1.00 97.14           H  
ATOM   4055  C   LEU A 264       7.203  -2.362 -13.658  1.00 97.14           C  
ATOM   4056  CB  LEU A 264       7.691  -4.825 -14.055  1.00 97.14           C  
ATOM   4057  HB2 LEU A 264       6.688  -5.087 -13.718  1.00 97.14           H  
ATOM   4058  HB3 LEU A 264       8.363  -5.636 -13.772  1.00 97.14           H  
ATOM   4059  O   LEU A 264       7.475  -1.643 -14.614  1.00 97.14           O  
ATOM   4060  CG  LEU A 264       7.671  -4.713 -15.591  1.00 97.14           C  
ATOM   4061  HG  LEU A 264       6.965  -3.943 -15.901  1.00 97.14           H  
ATOM   4062  CD1 LEU A 264       9.052  -4.398 -16.173  1.00 97.14           C  
ATOM   4063 HD11 LEU A 264       9.787  -5.117 -15.812  1.00 97.14           H  
ATOM   4064 HD12 LEU A 264       9.349  -3.395 -15.866  1.00 97.14           H  
ATOM   4065 HD13 LEU A 264       9.009  -4.413 -17.263  1.00 97.14           H  
ATOM   4066  CD2 LEU A 264       7.208  -6.042 -16.194  1.00 97.14           C  
ATOM   4067 HD21 LEU A 264       7.913  -6.833 -15.938  1.00 97.14           H  
ATOM   4068 HD22 LEU A 264       7.115  -5.942 -17.275  1.00 97.14           H  
ATOM   4069 HD23 LEU A 264       6.232  -6.300 -15.782  1.00 97.14           H  
ATOM   4070  N   TYR A 265       6.111  -2.181 -12.911  1.00 97.63           N  
ATOM   4071  H   TYR A 265       5.929  -2.853 -12.179  1.00 97.63           H  
ATOM   4072  CA  TYR A 265       5.058  -1.195 -13.194  1.00 97.63           C  
ATOM   4073  HA  TYR A 265       5.354  -0.620 -14.071  1.00 97.63           H  
ATOM   4074  C   TYR A 265       4.880  -0.142 -12.093  1.00 97.63           C  
ATOM   4075  CB  TYR A 265       3.751  -1.924 -13.537  1.00 97.63           C  
ATOM   4076  HB2 TYR A 265       2.962  -1.188 -13.696  1.00 97.63           H  
ATOM   4077  HB3 TYR A 265       3.449  -2.536 -12.687  1.00 97.63           H  
ATOM   4078  O   TYR A 265       3.804   0.447 -11.974  1.00 97.63           O  
ATOM   4079  CG  TYR A 265       3.833  -2.774 -14.789  1.00 97.63           C  
ATOM   4080  CD1 TYR A 265       4.157  -2.170 -16.019  1.00 97.63           C  
ATOM   4081  HD1 TYR A 265       4.380  -1.114 -16.056  1.00 97.63           H  
ATOM   4082  CD2 TYR A 265       3.615  -4.162 -14.726  1.00 97.63           C  
ATOM   4083  HD2 TYR A 265       3.415  -4.632 -13.775  1.00 97.63           H  
ATOM   4084  CE1 TYR A 265       4.251  -2.940 -17.190  1.00 97.63           C  
ATOM   4085  HE1 TYR A 265       4.533  -2.458 -18.114  1.00 97.63           H  
ATOM   4086  CE2 TYR A 265       3.707  -4.931 -15.902  1.00 97.63           C  
ATOM   4087  HE2 TYR A 265       3.586  -6.004 -15.886  1.00 97.63           H  
ATOM   4088  OH  TYR A 265       4.148  -5.084 -18.252  1.00 97.63           O  
ATOM   4089  HH  TYR A 265       4.473  -4.530 -18.965  1.00 97.63           H  
ATOM   4090  CZ  TYR A 265       4.023  -4.328 -17.129  1.00 97.63           C  
ATOM   4091  N   THR A 266       5.935   0.083 -11.302  1.00 95.72           N  
ATOM   4092  H   THR A 266       6.756  -0.484 -11.461  1.00 95.72           H  
ATOM   4093  CA  THR A 266       6.097   1.237 -10.397  1.00 95.72           C  
ATOM   4094  HA  THR A 266       6.918   0.977  -9.729  1.00 95.72           H  
ATOM   4095  C   THR A 266       4.906   1.507  -9.467  1.00 95.72           C  
ATOM   4096  CB  THR A 266       6.560   2.497 -11.151  1.00 95.72           C  
ATOM   4097  HB  THR A 266       6.682   3.317 -10.443  1.00 95.72           H  
ATOM   4098  O   THR A 266       4.526   2.649  -9.208  1.00 95.72           O  
ATOM   4099  CG2 THR A 266       7.896   2.278 -11.860  1.00 95.72           C  
ATOM   4100 HG21 THR A 266       7.802   1.525 -12.643  1.00 95.72           H  
ATOM   4101 HG22 THR A 266       8.236   3.213 -12.304  1.00 95.72           H  
ATOM   4102 HG23 THR A 266       8.644   1.949 -11.138  1.00 95.72           H  
ATOM   4103  OG1 THR A 266       5.651   2.880 -12.154  1.00 95.72           O  
ATOM   4104  HG1 THR A 266       6.139   3.451 -12.752  1.00 95.72           H  
ATOM   4105  N   GLY A 267       4.314   0.447  -8.917  1.00 95.79           N  
ATOM   4106  H   GLY A 267       4.672  -0.471  -9.138  1.00 95.79           H  
ATOM   4107  CA  GLY A 267       3.195   0.555  -7.982  1.00 95.79           C  
ATOM   4108  HA2 GLY A 267       3.444   1.274  -7.201  1.00 95.79           H  
ATOM   4109  HA3 GLY A 267       2.314   0.920  -8.511  1.00 95.79           H  
ATOM   4110  C   GLY A 267       2.856  -0.779  -7.337  1.00 95.79           C  
ATOM   4111  O   GLY A 267       3.232  -1.828  -7.853  1.00 95.79           O  
ATOM   4112  N   ALA A 268       2.120  -0.755  -6.227  1.00 98.56           N  
ATOM   4113  H   ALA A 268       1.833   0.136  -5.847  1.00 98.56           H  
ATOM   4114  CA  ALA A 268       1.660  -1.968  -5.556  1.00 98.56           C  
ATOM   4115  HA  ALA A 268       2.230  -2.822  -5.924  1.00 98.56           H  
ATOM   4116  C   ALA A 268       0.180  -2.231  -5.813  1.00 98.56           C  
ATOM   4117  CB  ALA A 268       1.923  -1.865  -4.066  1.00 98.56           C  
ATOM   4118  HB1 ALA A 268       2.922  -1.464  -3.892  1.00 98.56           H  
ATOM   4119  HB2 ALA A 268       1.836  -2.855  -3.618  1.00 98.56           H  
ATOM   4120  HB3 ALA A 268       1.163  -1.230  -3.612  1.00 98.56           H  
ATOM   4121  O   ALA A 268      -0.652  -1.317  -5.754  1.00 98.56           O  
ATOM   4122  N   TRP A 269      -0.156  -3.487  -6.083  1.00 98.55           N  
ATOM   4123  H   TRP A 269       0.547  -4.209  -6.011  1.00 98.55           H  
ATOM   4124  CA  TRP A 269      -1.503  -3.861  -6.489  1.00 98.55           C  
ATOM   4125  HA  TRP A 269      -2.216  -3.309  -5.876  1.00 98.55           H  
ATOM   4126  C   TRP A 269      -1.775  -5.351  -6.287  1.00 98.55           C  
ATOM   4127  CB  TRP A 269      -1.691  -3.470  -7.964  1.00 98.55           C  
ATOM   4128  HB2 TRP A 269      -1.184  -2.527  -8.167  1.00 98.55           H  
ATOM   4129  HB3 TRP A 269      -1.225  -4.231  -8.590  1.00 98.55           H  
ATOM   4130  O   TRP A 269      -0.879  -6.134  -5.978  1.00 98.55           O  
ATOM   4131  CG  TRP A 269      -3.112  -3.290  -8.384  1.00 98.55           C  
ATOM   4132  CD1 TRP A 269      -3.726  -3.959  -9.381  1.00 98.55           C  
ATOM   4133  HD1 TRP A 269      -3.240  -4.695 -10.005  1.00 98.55           H  
ATOM   4134  CD2 TRP A 269      -4.094  -2.344  -7.869  1.00 98.55           C  
ATOM   4135  CE2 TRP A 269      -5.299  -2.504  -8.615  1.00 98.55           C  
ATOM   4136  CE3 TRP A 269      -4.078  -1.345  -6.872  1.00 98.55           C  
ATOM   4137  HE3 TRP A 269      -3.175  -1.187  -6.301  1.00 98.55           H  
ATOM   4138  NE1 TRP A 269      -5.020  -3.499  -9.524  1.00 98.55           N  
ATOM   4139  HE1 TRP A 269      -5.604  -3.739 -10.312  1.00 98.55           H  
ATOM   4140  CH2 TRP A 269      -6.376  -0.722  -7.397  1.00 98.55           C  
ATOM   4141  HH2 TRP A 269      -7.230  -0.079  -7.240  1.00 98.55           H  
ATOM   4142  CZ2 TRP A 269      -6.428  -1.709  -8.392  1.00 98.55           C  
ATOM   4143  HZ2 TRP A 269      -7.309  -1.843  -9.002  1.00 98.55           H  
ATOM   4144  CZ3 TRP A 269      -5.209  -0.543  -6.633  1.00 98.55           C  
ATOM   4145  HZ3 TRP A 269      -5.171   0.226  -5.876  1.00 98.55           H  
ATOM   4146  N   TRP A 270      -3.023  -5.758  -6.519  1.00 98.72           N  
ATOM   4147  H   TRP A 270      -3.703  -5.056  -6.775  1.00 98.72           H  
ATOM   4148  CA  TRP A 270      -3.406  -7.165  -6.648  1.00 98.72           C  
ATOM   4149  HA  TRP A 270      -2.841  -7.751  -5.923  1.00 98.72           H  
ATOM   4150  C   TRP A 270      -3.042  -7.693  -8.041  1.00 98.72           C  
ATOM   4151  CB  TRP A 270      -4.895  -7.327  -6.322  1.00 98.72           C  
ATOM   4152  HB2 TRP A 270      -5.485  -6.748  -7.033  1.00 98.72           H  
ATOM   4153  HB3 TRP A 270      -5.168  -8.375  -6.439  1.00 98.72           H  
ATOM   4154  O   TRP A 270      -3.918  -7.890  -8.886  1.00 98.72           O  
ATOM   4155  CG  TRP A 270      -5.272  -6.912  -4.940  1.00 98.72           C  
ATOM   4156  CD1 TRP A 270      -5.106  -7.659  -3.826  1.00 98.72           C  
ATOM   4157  HD1 TRP A 270      -4.684  -8.653  -3.808  1.00 98.72           H  
ATOM   4158  CD2 TRP A 270      -5.826  -5.640  -4.496  1.00 98.72           C  
ATOM   4159  CE2 TRP A 270      -5.976  -5.689  -3.077  1.00 98.72           C  
ATOM   4160  CE3 TRP A 270      -6.163  -4.431  -5.146  1.00 98.72           C  
ATOM   4161  HE3 TRP A 270      -6.040  -4.353  -6.216  1.00 98.72           H  
ATOM   4162  NE1 TRP A 270      -5.564  -6.960  -2.728  1.00 98.72           N  
ATOM   4163  HE1 TRP A 270      -5.519  -7.333  -1.790  1.00 98.72           H  
ATOM   4164  CH2 TRP A 270      -6.713  -3.381  -3.011  1.00 98.72           C  
ATOM   4165  HH2 TRP A 270      -6.986  -2.502  -2.446  1.00 98.72           H  
ATOM   4166  CZ2 TRP A 270      -6.392  -4.572  -2.339  1.00 98.72           C  
ATOM   4167  HZ2 TRP A 270      -6.383  -4.597  -1.260  1.00 98.72           H  
ATOM   4168  CZ3 TRP A 270      -6.606  -3.315  -4.411  1.00 98.72           C  
ATOM   4169  HZ3 TRP A 270      -6.809  -2.386  -4.923  1.00 98.72           H  
ATOM   4170  N   TYR A 271      -1.749  -7.832  -8.329  1.00 98.50           N  
ATOM   4171  H   TYR A 271      -1.073  -7.667  -7.597  1.00 98.50           H  
ATOM   4172  CA  TYR A 271      -1.263  -8.275  -9.637  1.00 98.50           C  
ATOM   4173  HA  TYR A 271      -1.804  -7.720 -10.404  1.00 98.50           H  
ATOM   4174  C   TYR A 271      -1.537  -9.767  -9.888  1.00 98.50           C  
ATOM   4175  CB  TYR A 271       0.227  -7.938  -9.789  1.00 98.50           C  
ATOM   4176  HB2 TYR A 271       0.605  -8.412 -10.695  1.00 98.50           H  
ATOM   4177  HB3 TYR A 271       0.763  -8.373  -8.945  1.00 98.50           H  
ATOM   4178  O   TYR A 271      -1.438 -10.599  -8.990  1.00 98.50           O  
ATOM   4179  CG  TYR A 271       0.543  -6.455  -9.866  1.00 98.50           C  
ATOM   4180  CD1 TYR A 271       0.007  -5.665 -10.898  1.00 98.50           C  
ATOM   4181  HD1 TYR A 271      -0.637  -6.137 -11.625  1.00 98.50           H  
ATOM   4182  CD2 TYR A 271       1.384  -5.864  -8.912  1.00 98.50           C  
ATOM   4183  HD2 TYR A 271       1.812  -6.464  -8.123  1.00 98.50           H  
ATOM   4184  CE1 TYR A 271       0.320  -4.292 -10.983  1.00 98.50           C  
ATOM   4185  HE1 TYR A 271      -0.087  -3.658 -11.757  1.00 98.50           H  
ATOM   4186  CE2 TYR A 271       1.686  -4.496  -8.981  1.00 98.50           C  
ATOM   4187  HE2 TYR A 271       2.309  -4.048  -8.221  1.00 98.50           H  
ATOM   4188  OH  TYR A 271       1.534  -2.406 -10.134  1.00 98.50           O  
ATOM   4189  HH  TYR A 271       2.162  -2.155  -9.452  1.00 98.50           H  
ATOM   4190  CZ  TYR A 271       1.185  -3.711 -10.034  1.00 98.50           C  
ATOM   4191  N   ASN A 272      -1.892 -10.093 -11.133  1.00 97.89           N  
ATOM   4192  H   ASN A 272      -1.909  -9.349 -11.815  1.00 97.89           H  
ATOM   4193  CA  ASN A 272      -1.982 -11.463 -11.646  1.00 97.89           C  
ATOM   4194  HA  ASN A 272      -2.003 -12.169 -10.815  1.00 97.89           H  
ATOM   4195  C   ASN A 272      -0.708 -11.769 -12.456  1.00 97.89           C  
ATOM   4196  CB  ASN A 272      -3.301 -11.589 -12.433  1.00 97.89           C  
ATOM   4197  HB2 ASN A 272      -3.249 -10.990 -13.342  1.00 97.89           H  
ATOM   4198  HB3 ASN A 272      -4.119 -11.194 -11.831  1.00 97.89           H  
ATOM   4199  O   ASN A 272       0.390 -11.554 -11.960  1.00 97.89           O  
ATOM   4200  CG  ASN A 272      -3.645 -13.019 -12.807  1.00 97.89           C  
ATOM   4201  ND2 ASN A 272      -4.836 -13.231 -13.305  1.00 97.89           N  
ATOM   4202 HD21 ASN A 272      -5.534 -12.508 -13.205  1.00 97.89           H  
ATOM   4203 HD22 ASN A 272      -5.048 -14.189 -13.542  1.00 97.89           H  
ATOM   4204  OD1 ASN A 272      -2.869 -13.949 -12.685  1.00 97.89           O  
ATOM   4205  N   GLU A 273      -0.817 -12.146 -13.732  1.00 97.50           N  
ATOM   4206  H   GLU A 273      -1.702 -12.513 -14.050  1.00 97.50           H  
ATOM   4207  CA  GLU A 273       0.222 -11.923 -14.747  1.00 97.50           C  
ATOM   4208  HA  GLU A 273       1.194 -12.192 -14.334  1.00 97.50           H  
ATOM   4209  C   GLU A 273       0.267 -10.416 -15.083  1.00 97.50           C  
ATOM   4210  CB  GLU A 273      -0.032 -12.821 -15.969  1.00 97.50           C  
ATOM   4211  HB2 GLU A 273      -1.039 -12.642 -16.345  1.00 97.50           H  
ATOM   4212  HB3 GLU A 273       0.684 -12.558 -16.747  1.00 97.50           H  
ATOM   4213  O   GLU A 273      -0.098  -9.953 -16.165  1.00 97.50           O  
ATOM   4214  CG  GLU A 273       0.128 -14.313 -15.630  1.00 97.50           C  
ATOM   4215  HG2 GLU A 273      -0.549 -14.572 -14.815  1.00 97.50           H  
ATOM   4216  HG3 GLU A 273       1.148 -14.490 -15.288  1.00 97.50           H  
ATOM   4217  CD  GLU A 273      -0.169 -15.217 -16.838  1.00 97.50           C  
ATOM   4218  OE1 GLU A 273      -0.991 -16.153 -16.687  1.00 97.50           O  
ATOM   4219  OE2 GLU A 273       0.410 -14.974 -17.922  1.00 97.50           O  
ATOM   4220  N   CYS A 274       0.617  -9.637 -14.060  1.00 97.48           N  
ATOM   4221  H   CYS A 274       0.935 -10.120 -13.233  1.00 97.48           H  
ATOM   4222  CA  CYS A 274       0.554  -8.185 -13.975  1.00 97.48           C  
ATOM   4223  HA  CYS A 274       0.886  -7.938 -12.966  1.00 97.48           H  
ATOM   4224  C   CYS A 274      -0.869  -7.614 -14.008  1.00 97.48           C  
ATOM   4225  CB  CYS A 274       1.599  -7.559 -14.900  1.00 97.48           C  
ATOM   4226  HB2 CYS A 274       1.311  -7.720 -15.938  1.00 97.48           H  
ATOM   4227  HB3 CYS A 274       1.628  -6.487 -14.703  1.00 97.48           H  
ATOM   4228  O   CYS A 274      -1.649  -7.917 -13.097  1.00 97.48           O  
ATOM   4229  SG  CYS A 274       3.281  -8.224 -14.664  1.00 97.48           S  
ATOM   4230  N   HIS A 275      -1.216  -6.706 -14.930  1.00 97.86           N  
ATOM   4231  H   HIS A 275      -0.590  -6.493 -15.694  1.00 97.86           H  
ATOM   4232  CA  HIS A 275      -2.433  -5.909 -14.751  1.00 97.86           C  
ATOM   4233  HA  HIS A 275      -3.139  -6.509 -14.178  1.00 97.86           H  
ATOM   4234  C   HIS A 275      -3.202  -5.488 -15.998  1.00 97.86           C  
ATOM   4235  CB  HIS A 275      -2.120  -4.663 -13.918  1.00 97.86           C  
ATOM   4236  HB2 HIS A 275      -1.653  -4.943 -12.974  1.00 97.86           H  
ATOM   4237  HB3 HIS A 275      -3.080  -4.208 -13.673  1.00 97.86           H  
ATOM   4238  O   HIS A 275      -2.674  -5.304 -17.094  1.00 97.86           O  
ATOM   4239  CG  HIS A 275      -1.292  -3.603 -14.589  1.00 97.86           C  
ATOM   4240  CD2 HIS A 275       0.055  -3.431 -14.454  1.00 97.86           C  
ATOM   4241  HD2 HIS A 275       0.734  -4.040 -13.875  1.00 97.86           H  
ATOM   4242  ND1 HIS A 275      -1.822  -2.550 -15.340  1.00 97.86           N  
ATOM   4243  CE1 HIS A 275      -0.773  -1.762 -15.626  1.00 97.86           C  
ATOM   4244  HE1 HIS A 275      -0.833  -0.814 -16.140  1.00 97.86           H  
ATOM   4245  NE2 HIS A 275       0.360  -2.264 -15.112  1.00 97.86           N  
ATOM   4246  HE2 HIS A 275       1.242  -1.772 -15.091  1.00 97.86           H  
ATOM   4247  N   VAL A 276      -4.492  -5.242 -15.760  1.00 97.53           N  
ATOM   4248  H   VAL A 276      -4.861  -5.523 -14.863  1.00 97.53           H  
ATOM   4249  CA  VAL A 276      -5.352  -4.395 -16.596  1.00 97.53           C  
ATOM   4250  HA  VAL A 276      -4.780  -4.066 -17.464  1.00 97.53           H  
ATOM   4251  C   VAL A 276      -5.779  -3.114 -15.860  1.00 97.53           C  
ATOM   4252  CB  VAL A 276      -6.567  -5.182 -17.118  1.00 97.53           C  
ATOM   4253  HB  VAL A 276      -7.173  -4.511 -17.728  1.00 97.53           H  
ATOM   4254  O   VAL A 276      -6.381  -2.230 -16.476  1.00 97.53           O  
ATOM   4255  CG1 VAL A 276      -6.145  -6.354 -18.010  1.00 97.53           C  
ATOM   4256 HG11 VAL A 276      -7.029  -6.851 -18.410  1.00 97.53           H  
ATOM   4257 HG12 VAL A 276      -5.568  -7.081 -17.439  1.00 97.53           H  
ATOM   4258 HG13 VAL A 276      -5.537  -5.991 -18.839  1.00 97.53           H  
ATOM   4259  CG2 VAL A 276      -7.444  -5.712 -15.982  1.00 97.53           C  
ATOM   4260 HG21 VAL A 276      -6.881  -6.419 -15.373  1.00 97.53           H  
ATOM   4261 HG22 VAL A 276      -8.315  -6.224 -16.391  1.00 97.53           H  
ATOM   4262 HG23 VAL A 276      -7.779  -4.890 -15.349  1.00 97.53           H  
ATOM   4263  N   SER A 277      -5.487  -2.992 -14.562  1.00 97.91           N  
ATOM   4264  H   SER A 277      -5.024  -3.759 -14.097  1.00 97.91           H  
ATOM   4265  CA  SER A 277      -5.597  -1.761 -13.772  1.00 97.91           C  
ATOM   4266  HA  SER A 277      -5.602  -0.917 -14.461  1.00 97.91           H  
ATOM   4267  C   SER A 277      -4.395  -1.594 -12.836  1.00 97.91           C  
ATOM   4268  CB  SER A 277      -6.901  -1.718 -12.962  1.00 97.91           C  
ATOM   4269  HB2 SER A 277      -7.753  -1.740 -13.641  1.00 97.91           H  
ATOM   4270  HB3 SER A 277      -6.936  -0.778 -12.412  1.00 97.91           H  
ATOM   4271  O   SER A 277      -3.941  -2.567 -12.243  1.00 97.91           O  
ATOM   4272  OG  SER A 277      -7.008  -2.784 -12.035  1.00 97.91           O  
ATOM   4273  HG  SER A 277      -7.156  -3.603 -12.514  1.00 97.91           H  
ATOM   4274  N   ASN A 278      -3.899  -0.364 -12.688  1.00 98.29           N  
ATOM   4275  H   ASN A 278      -4.319   0.386 -13.219  1.00 98.29           H  
ATOM   4276  CA  ASN A 278      -2.762  -0.028 -11.824  1.00 98.29           C  
ATOM   4277  HA  ASN A 278      -2.705  -0.752 -11.012  1.00 98.29           H  
ATOM   4278  C   ASN A 278      -2.963   1.354 -11.183  1.00 98.29           C  
ATOM   4279  CB  ASN A 278      -1.451  -0.125 -12.631  1.00 98.29           C  
ATOM   4280  HB2 ASN A 278      -1.368  -1.129 -13.048  1.00 98.29           H  
ATOM   4281  HB3 ASN A 278      -1.447   0.605 -13.440  1.00 98.29           H  
ATOM   4282  O   ASN A 278      -2.235   2.303 -11.451  1.00 98.29           O  
ATOM   4283  CG  ASN A 278      -0.220   0.091 -11.762  1.00 98.29           C  
ATOM   4284  ND2 ASN A 278       0.905   0.402 -12.364  1.00 98.29           N  
ATOM   4285 HD21 ASN A 278       1.750   0.484 -11.817  1.00 98.29           H  
ATOM   4286 HD22 ASN A 278       0.958   0.542 -13.363  1.00 98.29           H  
ATOM   4287  OD1 ASN A 278      -0.290  -0.015 -10.546  1.00 98.29           O  
ATOM   4288  N   LEU A 279      -4.009   1.521 -10.368  1.00 98.45           N  
ATOM   4289  H   LEU A 279      -4.562   0.711 -10.128  1.00 98.45           H  
ATOM   4290  CA  LEU A 279      -4.384   2.837  -9.815  1.00 98.45           C  
ATOM   4291  HA  LEU A 279      -4.381   3.563 -10.629  1.00 98.45           H  
ATOM   4292  C   LEU A 279      -3.381   3.391  -8.784  1.00 98.45           C  
ATOM   4293  CB  LEU A 279      -5.803   2.757  -9.230  1.00 98.45           C  
ATOM   4294  HB2 LEU A 279      -6.051   3.718  -8.781  1.00 98.45           H  
ATOM   4295  HB3 LEU A 279      -5.809   2.012  -8.433  1.00 98.45           H  
ATOM   4296  O   LEU A 279      -3.460   4.562  -8.406  1.00 98.45           O  
ATOM   4297  CG  LEU A 279      -6.894   2.405 -10.256  1.00 98.45           C  
ATOM   4298  HG  LEU A 279      -6.697   1.420 -10.679  1.00 98.45           H  
ATOM   4299  CD1 LEU A 279      -8.249   2.352  -9.555  1.00 98.45           C  
ATOM   4300 HD11 LEU A 279      -9.019   2.070 -10.273  1.00 98.45           H  
ATOM   4301 HD12 LEU A 279      -8.221   1.615  -8.753  1.00 98.45           H  
ATOM   4302 HD13 LEU A 279      -8.492   3.328  -9.134  1.00 98.45           H  
ATOM   4303  CD2 LEU A 279      -6.975   3.422 -11.400  1.00 98.45           C  
ATOM   4304 HD21 LEU A 279      -6.080   3.362 -12.019  1.00 98.45           H  
ATOM   4305 HD22 LEU A 279      -7.838   3.210 -12.031  1.00 98.45           H  
ATOM   4306 HD23 LEU A 279      -7.073   4.428 -10.992  1.00 98.45           H  
ATOM   4307  N   ASN A 280      -2.431   2.560  -8.361  1.00 98.56           N  
ATOM   4308  H   ASN A 280      -2.428   1.621  -8.734  1.00 98.56           H  
ATOM   4309  CA  ASN A 280      -1.318   2.914  -7.489  1.00 98.56           C  
ATOM   4310  HA  ASN A 280      -1.526   3.862  -6.992  1.00 98.56           H  
ATOM   4311  C   ASN A 280       0.004   3.116  -8.248  1.00 98.56           C  
ATOM   4312  CB  ASN A 280      -1.206   1.844  -6.403  1.00 98.56           C  
ATOM   4313  HB2 ASN A 280      -0.267   1.970  -5.865  1.00 98.56           H  
ATOM   4314  HB3 ASN A 280      -1.185   0.861  -6.873  1.00 98.56           H  
ATOM   4315  O   ASN A 280       1.029   3.314  -7.608  1.00 98.56           O  
ATOM   4316  CG  ASN A 280      -2.320   1.891  -5.377  1.00 98.56           C  
ATOM   4317  ND2 ASN A 280      -2.405   0.862  -4.572  1.00 98.56           N  
ATOM   4318 HD21 ASN A 280      -3.052   0.899  -3.797  1.00 98.56           H  
ATOM   4319 HD22 ASN A 280      -1.727   0.121  -4.679  1.00 98.56           H  
ATOM   4320  OD1 ASN A 280      -3.110   2.826  -5.286  1.00 98.56           O  
ATOM   4321  N   GLY A 281      -0.012   3.113  -9.583  1.00 97.93           N  
ATOM   4322  H   GLY A 281      -0.857   2.861 -10.076  1.00 97.93           H  
ATOM   4323  CA  GLY A 281       1.173   3.388 -10.392  1.00 97.93           C  
ATOM   4324  HA2 GLY A 281       1.969   2.694 -10.120  1.00 97.93           H  
ATOM   4325  HA3 GLY A 281       0.936   3.215 -11.441  1.00 97.93           H  
ATOM   4326  C   GLY A 281       1.715   4.816 -10.244  1.00 97.93           C  
ATOM   4327  O   GLY A 281       1.208   5.652  -9.472  1.00 97.93           O  
ATOM   4328  N   ALA A 282       2.733   5.111 -11.044  1.00 97.05           N  
ATOM   4329  H   ALA A 282       3.059   4.386 -11.667  1.00 97.05           H  
ATOM   4330  CA  ALA A 282       3.377   6.409 -11.146  1.00 97.05           C  
ATOM   4331  HA  ALA A 282       3.702   6.705 -10.148  1.00 97.05           H  
ATOM   4332  C   ALA A 282       2.415   7.478 -11.688  1.00 97.05           C  
ATOM   4333  CB  ALA A 282       4.628   6.266 -12.016  1.00 97.05           C  
ATOM   4334  HB1 ALA A 282       4.360   5.874 -12.997  1.00 97.05           H  
ATOM   4335  HB2 ALA A 282       5.118   7.233 -12.130  1.00 97.05           H  
ATOM   4336  HB3 ALA A 282       5.324   5.576 -11.539  1.00 97.05           H  
ATOM   4337  O   ALA A 282       1.798   7.340 -12.751  1.00 97.05           O  
ATOM   4338  N   TRP A 283       2.290   8.584 -10.952  1.00 96.79           N  
ATOM   4339  H   TRP A 283       2.892   8.704 -10.150  1.00 96.79           H  
ATOM   4340  CA  TRP A 283       1.366   9.657 -11.305  1.00 96.79           C  
ATOM   4341  HA  TRP A 283       0.360   9.242 -11.366  1.00 96.79           H  
ATOM   4342  C   TRP A 283       1.694  10.273 -12.665  1.00 96.79           C  
ATOM   4343  CB  TRP A 283       1.320  10.721 -10.219  1.00 96.79           C  
ATOM   4344  HB2 TRP A 283       2.316  11.143 -10.084  1.00 96.79           H  
ATOM   4345  HB3 TRP A 283       1.020  10.261  -9.277  1.00 96.79           H  
ATOM   4346  O   TRP A 283       2.808  10.722 -12.911  1.00 96.79           O  
ATOM   4347  CG  TRP A 283       0.362  11.824 -10.536  1.00 96.79           C  
ATOM   4348  CD1 TRP A 283       0.690  12.975 -11.162  1.00 96.79           C  
ATOM   4349  HD1 TRP A 283       1.691  13.229 -11.479  1.00 96.79           H  
ATOM   4350  CD2 TRP A 283      -1.062  11.922 -10.236  1.00 96.79           C  
ATOM   4351  CE2 TRP A 283      -1.523  13.202 -10.671  1.00 96.79           C  
ATOM   4352  CE3 TRP A 283      -2.013  11.066  -9.643  1.00 96.79           C  
ATOM   4353  HE3 TRP A 283      -1.698  10.091  -9.302  1.00 96.79           H  
ATOM   4354  NE1 TRP A 283      -0.410  13.804 -11.215  1.00 96.79           N  
ATOM   4355  HE1 TRP A 283      -0.346  14.777 -11.478  1.00 96.79           H  
ATOM   4356  CH2 TRP A 283      -3.768  12.744  -9.920  1.00 96.79           C  
ATOM   4357  HH2 TRP A 283      -4.797  13.045  -9.787  1.00 96.79           H  
ATOM   4358  CZ2 TRP A 283      -2.846  13.627 -10.498  1.00 96.79           C  
ATOM   4359  HZ2 TRP A 283      -3.155  14.615 -10.805  1.00 96.79           H  
ATOM   4360  CZ3 TRP A 283      -3.358  11.465  -9.523  1.00 96.79           C  
ATOM   4361  HZ3 TRP A 283      -4.104  10.784  -9.140  1.00 96.79           H  
ATOM   4362  N   GLY A 284       0.702  10.315 -13.557  1.00 95.87           N  
ATOM   4363  H   GLY A 284      -0.187   9.908 -13.301  1.00 95.87           H  
ATOM   4364  CA  GLY A 284       0.842  10.945 -14.869  1.00 95.87           C  
ATOM   4365  HA2 GLY A 284      -0.140  11.018 -15.335  1.00 95.87           H  
ATOM   4366  HA3 GLY A 284       1.233  11.953 -14.729  1.00 95.87           H  
ATOM   4367  C   GLY A 284       1.778  10.222 -15.843  1.00 95.87           C  
ATOM   4368  O   GLY A 284       1.939  10.715 -16.960  1.00 95.87           O  
ATOM   4369  N   SER A 285       2.353   9.067 -15.475  1.00 96.41           N  
ATOM   4370  H   SER A 285       2.202   8.713 -14.541  1.00 96.41           H  
ATOM   4371  CA  SER A 285       3.247   8.328 -16.369  1.00 96.41           C  
ATOM   4372  HA  SER A 285       4.050   9.010 -16.646  1.00 96.41           H  
ATOM   4373  C   SER A 285       2.517   7.918 -17.652  1.00 96.41           C  
ATOM   4374  CB  SER A 285       3.922   7.127 -15.689  1.00 96.41           C  
ATOM   4375  HB2 SER A 285       3.172   6.408 -15.358  1.00 96.41           H  
ATOM   4376  HB3 SER A 285       4.490   7.476 -14.827  1.00 96.41           H  
ATOM   4377  O   SER A 285       1.336   7.536 -17.649  1.00 96.41           O  
ATOM   4378  OG  SER A 285       4.801   6.507 -16.616  1.00 96.41           O  
ATOM   4379  HG  SER A 285       5.415   5.937 -16.147  1.00 96.41           H  
ATOM   4380  N   ILE A 286       3.244   8.048 -18.760  1.00 95.28           N  
ATOM   4381  H   ILE A 286       4.193   8.369 -18.632  1.00 95.28           H  
ATOM   4382  CA  ILE A 286       2.850   7.615 -20.105  1.00 95.28           C  
ATOM   4383  HA  ILE A 286       1.827   7.240 -20.066  1.00 95.28           H  
ATOM   4384  C   ILE A 286       3.704   6.436 -20.589  1.00 95.28           C  
ATOM   4385  CB  ILE A 286       2.880   8.793 -21.102  1.00 95.28           C  
ATOM   4386  HB  ILE A 286       2.567   8.409 -22.072  1.00 95.28           H  
ATOM   4387  O   ILE A 286       3.493   5.942 -21.699  1.00 95.28           O  
ATOM   4388  CG1 ILE A 286       4.303   9.382 -21.254  1.00 95.28           C  
ATOM   4389 HG12 ILE A 286       5.007   8.575 -21.458  1.00 95.28           H  
ATOM   4390 HG13 ILE A 286       4.604   9.864 -20.324  1.00 95.28           H  
ATOM   4391  CG2 ILE A 286       1.854   9.863 -20.682  1.00 95.28           C  
ATOM   4392 HG21 ILE A 286       1.745  10.610 -21.469  1.00 95.28           H  
ATOM   4393 HG22 ILE A 286       2.173  10.352 -19.762  1.00 95.28           H  
ATOM   4394 HG23 ILE A 286       0.887   9.391 -20.513  1.00 95.28           H  
ATOM   4395  CD1 ILE A 286       4.430  10.396 -22.396  1.00 95.28           C  
ATOM   4396 HD11 ILE A 286       5.476  10.683 -22.505  1.00 95.28           H  
ATOM   4397 HD12 ILE A 286       4.086   9.950 -23.329  1.00 95.28           H  
ATOM   4398 HD13 ILE A 286       3.845  11.289 -22.178  1.00 95.28           H  
ATOM   4399  N   THR A 287       4.662   5.988 -19.774  1.00 96.82           N  
ATOM   4400  H   THR A 287       4.771   6.400 -18.858  1.00 96.82           H  
ATOM   4401  CA  THR A 287       5.411   4.756 -20.017  1.00 96.82           C  
ATOM   4402  HA  THR A 287       5.828   4.794 -21.023  1.00 96.82           H  
ATOM   4403  C   THR A 287       4.459   3.572 -19.906  1.00 96.82           C  
ATOM   4404  CB  THR A 287       6.564   4.588 -19.023  1.00 96.82           C  
ATOM   4405  HB  THR A 287       6.137   4.404 -18.037  1.00 96.82           H  
ATOM   4406  O   THR A 287       3.520   3.579 -19.107  1.00 96.82           O  
ATOM   4407  CG2 THR A 287       7.498   3.444 -19.414  1.00 96.82           C  
ATOM   4408 HG21 THR A 287       7.802   3.535 -20.457  1.00 96.82           H  
ATOM   4409 HG22 THR A 287       7.012   2.484 -19.239  1.00 96.82           H  
ATOM   4410 HG23 THR A 287       8.388   3.477 -18.785  1.00 96.82           H  
ATOM   4411  OG1 THR A 287       7.350   5.752 -18.974  1.00 96.82           O  
ATOM   4412  HG1 THR A 287       7.842   5.660 -18.154  1.00 96.82           H  
ATOM   4413  N   TYR A 288       4.675   2.557 -20.742  1.00 97.44           N  
ATOM   4414  H   TYR A 288       5.515   2.569 -21.303  1.00 97.44           H  
ATOM   4415  CA  TYR A 288       3.788   1.403 -20.836  1.00 97.44           C  
ATOM   4416  HA  TYR A 288       2.825   1.737 -21.222  1.00 97.44           H  
ATOM   4417  C   TYR A 288       3.563   0.740 -19.469  1.00 97.44           C  
ATOM   4418  CB  TYR A 288       4.384   0.394 -21.823  1.00 97.44           C  
ATOM   4419  HB2 TYR A 288       5.373   0.095 -21.475  1.00 97.44           H  
ATOM   4420  HB3 TYR A 288       4.515   0.873 -22.793  1.00 97.44           H  
ATOM   4421  O   TYR A 288       4.475   0.139 -18.911  1.00 97.44           O  
ATOM   4422  CG  TYR A 288       3.530  -0.846 -21.998  1.00 97.44           C  
ATOM   4423  CD1 TYR A 288       3.757  -1.979 -21.195  1.00 97.44           C  
ATOM   4424  HD1 TYR A 288       4.547  -1.961 -20.460  1.00 97.44           H  
ATOM   4425  CD2 TYR A 288       2.481  -0.850 -22.932  1.00 97.44           C  
ATOM   4426  HD2 TYR A 288       2.272   0.044 -23.501  1.00 97.44           H  
ATOM   4427  CE1 TYR A 288       2.933  -3.114 -21.323  1.00 97.44           C  
ATOM   4428  HE1 TYR A 288       3.084  -3.972 -20.685  1.00 97.44           H  
ATOM   4429  CE2 TYR A 288       1.687  -1.998 -23.102  1.00 97.44           C  
ATOM   4430  HE2 TYR A 288       0.888  -2.017 -23.829  1.00 97.44           H  
ATOM   4431  OH  TYR A 288       1.105  -4.215 -22.431  1.00 97.44           O  
ATOM   4432  HH  TYR A 288       1.280  -4.875 -21.756  1.00 97.44           H  
ATOM   4433  CZ  TYR A 288       1.903  -3.127 -22.287  1.00 97.44           C  
ATOM   4434  N   GLY A 289       2.330   0.800 -18.964  1.00 96.63           N  
ATOM   4435  H   GLY A 289       1.673   1.430 -19.401  1.00 96.63           H  
ATOM   4436  CA  GLY A 289       1.897   0.067 -17.772  1.00 96.63           C  
ATOM   4437  HA2 GLY A 289       2.351  -0.924 -17.791  1.00 96.63           H  
ATOM   4438  HA3 GLY A 289       0.817  -0.074 -17.814  1.00 96.63           H  
ATOM   4439  C   GLY A 289       2.258   0.704 -16.423  1.00 96.63           C  
ATOM   4440  O   GLY A 289       1.726   0.271 -15.404  1.00 96.63           O  
ATOM   4441  N   GLU A 290       3.133   1.710 -16.398  1.00 97.71           N  
ATOM   4442  H   GLU A 290       3.570   1.989 -17.265  1.00 97.71           H  
ATOM   4443  CA  GLU A 290       3.609   2.352 -15.159  1.00 97.71           C  
ATOM   4444  HA  GLU A 290       3.801   1.608 -14.386  1.00 97.71           H  
ATOM   4445  C   GLU A 290       2.607   3.357 -14.581  1.00 97.71           C  
ATOM   4446  CB  GLU A 290       4.910   3.101 -15.462  1.00 97.71           C  
ATOM   4447  HB2 GLU A 290       4.748   3.727 -16.339  1.00 97.71           H  
ATOM   4448  HB3 GLU A 290       5.143   3.755 -14.621  1.00 97.71           H  
ATOM   4449  O   GLU A 290       2.642   3.676 -13.400  1.00 97.71           O  
ATOM   4450  CG  GLU A 290       6.110   2.176 -15.707  1.00 97.71           C  
ATOM   4451  HG2 GLU A 290       6.272   1.566 -14.818  1.00 97.71           H  
ATOM   4452  HG3 GLU A 290       5.880   1.514 -16.542  1.00 97.71           H  
ATOM   4453  CD  GLU A 290       7.385   2.970 -16.027  1.00 97.71           C  
ATOM   4454  OE1 GLU A 290       8.372   2.327 -16.442  1.00 97.71           O  
ATOM   4455  OE2 GLU A 290       7.334   4.226 -15.974  1.00 97.71           O  
ATOM   4456  N   GLY A 291       1.727   3.899 -15.421  1.00 97.53           N  
ATOM   4457  H   GLY A 291       1.743   3.569 -16.376  1.00 97.53           H  
ATOM   4458  CA  GLY A 291       0.788   4.946 -15.034  1.00 97.53           C  
ATOM   4459  HA2 GLY A 291       1.324   5.724 -14.489  1.00 97.53           H  
ATOM   4460  HA3 GLY A 291       0.380   5.383 -15.945  1.00 97.53           H  
ATOM   4461  C   GLY A 291      -0.377   4.476 -14.161  1.00 97.53           C  
ATOM   4462  O   GLY A 291      -0.574   3.284 -13.929  1.00 97.53           O  
ATOM   4463  N   LEU A 292      -1.243   5.422 -13.777  1.00 98.10           N  
ATOM   4464  H   LEU A 292      -1.011   6.376 -14.017  1.00 98.10           H  
ATOM   4465  CA  LEU A 292      -2.548   5.132 -13.168  1.00 98.10           C  
ATOM   4466  HA  LEU A 292      -2.402   4.360 -12.411  1.00 98.10           H  
ATOM   4467  C   LEU A 292      -3.493   4.567 -14.232  1.00 98.10           C  
ATOM   4468  CB  LEU A 292      -3.164   6.345 -12.454  1.00 98.10           C  
ATOM   4469  HB2 LEU A 292      -4.199   6.079 -12.239  1.00 98.10           H  
ATOM   4470  HB3 LEU A 292      -3.156   7.211 -13.115  1.00 98.10           H  
ATOM   4471  O   LEU A 292      -4.377   5.259 -14.748  1.00 98.10           O  
ATOM   4472  CG  LEU A 292      -2.559   6.705 -11.095  1.00 98.10           C  
ATOM   4473  HG  LEU A 292      -2.621   5.845 -10.429  1.00 98.10           H  
ATOM   4474  CD1 LEU A 292      -1.113   7.142 -11.209  1.00 98.10           C  
ATOM   4475 HD11 LEU A 292      -0.774   7.580 -10.270  1.00 98.10           H  
ATOM   4476 HD12 LEU A 292      -1.016   7.851 -12.031  1.00 98.10           H  
ATOM   4477 HD13 LEU A 292      -0.486   6.273 -11.414  1.00 98.10           H  
ATOM   4478  CD2 LEU A 292      -3.364   7.860 -10.503  1.00 98.10           C  
ATOM   4479 HD21 LEU A 292      -2.992   8.084  -9.504  1.00 98.10           H  
ATOM   4480 HD22 LEU A 292      -3.274   8.745 -11.133  1.00 98.10           H  
ATOM   4481 HD23 LEU A 292      -4.412   7.567 -10.439  1.00 98.10           H  
ATOM   4482  N   ASN A 293      -3.254   3.324 -14.635  1.00 97.79           N  
ATOM   4483  H   ASN A 293      -2.459   2.853 -14.227  1.00 97.79           H  
ATOM   4484  CA  ASN A 293      -3.945   2.726 -15.762  1.00 97.79           C  
ATOM   4485  HA  ASN A 293      -4.139   3.513 -16.491  1.00 97.79           H  
ATOM   4486  C   ASN A 293      -5.301   2.150 -15.341  1.00 97.79           C  
ATOM   4487  CB  ASN A 293      -3.064   1.675 -16.452  1.00 97.79           C  
ATOM   4488  HB2 ASN A 293      -2.869   0.862 -15.752  1.00 97.79           H  
ATOM   4489  HB3 ASN A 293      -3.602   1.268 -17.308  1.00 97.79           H  
ATOM   4490  O   ASN A 293      -5.433   1.459 -14.332  1.00 97.79           O  
ATOM   4491  CG  ASN A 293      -1.723   2.178 -16.961  1.00 97.79           C  
ATOM   4492  ND2 ASN A 293      -1.618   3.312 -17.608  1.00 97.79           N  
ATOM   4493 HD21 ASN A 293      -2.375   3.973 -17.706  1.00 97.79           H  
ATOM   4494 HD22 ASN A 293      -0.674   3.548 -17.879  1.00 97.79           H  
ATOM   4495  OD1 ASN A 293      -0.733   1.490 -16.882  1.00 97.79           O  
ATOM   4496  N   TRP A 294      -6.298   2.362 -16.194  1.00 97.63           N  
ATOM   4497  H   TRP A 294      -6.106   2.966 -16.980  1.00 97.63           H  
ATOM   4498  CA  TRP A 294      -7.541   1.600 -16.243  1.00 97.63           C  
ATOM   4499  HA  TRP A 294      -7.462   0.714 -15.612  1.00 97.63           H  
ATOM   4500  C   TRP A 294      -7.702   1.162 -17.693  1.00 97.63           C  
ATOM   4501  CB  TRP A 294      -8.706   2.459 -15.735  1.00 97.63           C  
ATOM   4502  HB2 TRP A 294      -8.922   3.264 -16.438  1.00 97.63           H  
ATOM   4503  HB3 TRP A 294      -8.397   2.932 -14.803  1.00 97.63           H  
ATOM   4504  O   TRP A 294      -8.318   1.864 -18.488  1.00 97.63           O  
ATOM   4505  CG  TRP A 294      -9.958   1.691 -15.444  1.00 97.63           C  
ATOM   4506  CD1 TRP A 294     -10.995   1.452 -16.281  1.00 97.63           C  
ATOM   4507  HD1 TRP A 294     -11.057   1.783 -17.307  1.00 97.63           H  
ATOM   4508  CD2 TRP A 294     -10.290   1.011 -14.199  1.00 97.63           C  
ATOM   4509  CE2 TRP A 294     -11.588   0.436 -14.323  1.00 97.63           C  
ATOM   4510  CE3 TRP A 294      -9.603   0.799 -12.986  1.00 97.63           C  
ATOM   4511  HE3 TRP A 294      -8.607   1.198 -12.866  1.00 97.63           H  
ATOM   4512  NE1 TRP A 294     -11.962   0.719 -15.616  1.00 97.63           N  
ATOM   4513  HE1 TRP A 294     -12.804   0.358 -16.042  1.00 97.63           H  
ATOM   4514  CH2 TRP A 294     -11.465  -0.506 -12.099  1.00 97.63           C  
ATOM   4515  HH2 TRP A 294     -11.885  -1.104 -11.303  1.00 97.63           H  
ATOM   4516  CZ2 TRP A 294     -12.182  -0.300 -13.286  1.00 97.63           C  
ATOM   4517  HZ2 TRP A 294     -13.167  -0.727 -13.406  1.00 97.63           H  
ATOM   4518  CZ3 TRP A 294     -10.181   0.041 -11.951  1.00 97.63           C  
ATOM   4519  HZ3 TRP A 294      -9.624  -0.140 -11.044  1.00 97.63           H  
ATOM   4520  N   ASN A 295      -7.035   0.073 -18.082  1.00 94.95           N  
ATOM   4521  H   ASN A 295      -6.601  -0.492 -17.367  1.00 94.95           H  
ATOM   4522  CA  ASN A 295      -6.614  -0.181 -19.463  1.00 94.95           C  
ATOM   4523  HA  ASN A 295      -5.819   0.523 -19.708  1.00 94.95           H  
ATOM   4524  C   ASN A 295      -7.708   0.004 -20.531  1.00 94.95           C  
ATOM   4525  CB  ASN A 295      -6.034  -1.601 -19.533  1.00 94.95           C  
ATOM   4526  HB2 ASN A 295      -6.758  -2.329 -19.168  1.00 94.95           H  
ATOM   4527  HB3 ASN A 295      -5.133  -1.669 -18.923  1.00 94.95           H  
ATOM   4528  O   ASN A 295      -7.449   0.616 -21.565  1.00 94.95           O  
ATOM   4529  CG  ASN A 295      -5.702  -1.961 -20.962  1.00 94.95           C  
ATOM   4530  ND2 ASN A 295      -4.555  -1.563 -21.438  1.00 94.95           N  
ATOM   4531 HD21 ASN A 295      -3.824  -1.301 -20.793  1.00 94.95           H  
ATOM   4532 HD22 ASN A 295      -4.307  -1.973 -22.327  1.00 94.95           H  
ATOM   4533  OD1 ASN A 295      -6.506  -2.519 -21.687  1.00 94.95           O  
ATOM   4534  N   LYS A 296      -8.938  -0.462 -20.286  1.00 93.14           N  
ATOM   4535  H   LYS A 296      -9.127  -0.843 -19.370  1.00 93.14           H  
ATOM   4536  CA  LYS A 296     -10.034  -0.345 -21.267  1.00 93.14           C  
ATOM   4537  HA  LYS A 296      -9.671  -0.676 -22.240  1.00 93.14           H  
ATOM   4538  C   LYS A 296     -10.492   1.119 -21.467  1.00 93.14           C  
ATOM   4539  CB  LYS A 296     -11.207  -1.252 -20.855  1.00 93.14           C  
ATOM   4540  HB2 LYS A 296     -12.058  -1.005 -21.489  1.00 93.14           H  
ATOM   4541  HB3 LYS A 296     -11.440  -0.999 -19.821  1.00 93.14           H  
ATOM   4542  O   LYS A 296     -11.123   1.427 -22.472  1.00 93.14           O  
ATOM   4543  CG  LYS A 296     -10.996  -2.781 -20.928  1.00 93.14           C  
ATOM   4544  HG2 LYS A 296     -10.837  -3.070 -21.967  1.00 93.14           H  
ATOM   4545  HG3 LYS A 296     -10.109  -3.048 -20.353  1.00 93.14           H  
ATOM   4546  CD  LYS A 296     -12.212  -3.558 -20.357  1.00 93.14           C  
ATOM   4547  HD2 LYS A 296     -12.350  -3.246 -19.322  1.00 93.14           H  
ATOM   4548  HD3 LYS A 296     -13.109  -3.300 -20.921  1.00 93.14           H  
ATOM   4549  CE  LYS A 296     -12.028  -5.094 -20.359  1.00 93.14           C  
ATOM   4550  HE2 LYS A 296     -12.109  -5.471 -21.378  1.00 93.14           H  
ATOM   4551  HE3 LYS A 296     -11.017  -5.306 -20.011  1.00 93.14           H  
ATOM   4552  NZ  LYS A 296     -12.982  -5.819 -19.457  1.00 93.14           N  
ATOM   4553  HZ1 LYS A 296     -12.744  -6.790 -19.313  1.00 93.14           H  
ATOM   4554  HZ2 LYS A 296     -13.944  -5.822 -19.764  1.00 93.14           H  
ATOM   4555  HZ3 LYS A 296     -12.949  -5.472 -18.509  1.00 93.14           H  
ATOM   4556  N   LEU A 297     -10.154   2.017 -20.539  1.00 94.64           N  
ATOM   4557  H   LEU A 297      -9.615   1.675 -19.756  1.00 94.64           H  
ATOM   4558  CA  LEU A 297     -10.377   3.465 -20.600  1.00 94.64           C  
ATOM   4559  HA  LEU A 297     -11.160   3.671 -21.330  1.00 94.64           H  
ATOM   4560  C   LEU A 297      -9.120   4.230 -21.047  1.00 94.64           C  
ATOM   4561  CB  LEU A 297     -10.862   3.929 -19.209  1.00 94.64           C  
ATOM   4562  HB2 LEU A 297     -11.791   3.408 -18.975  1.00 94.64           H  
ATOM   4563  HB3 LEU A 297     -10.119   3.639 -18.466  1.00 94.64           H  
ATOM   4564  O   LEU A 297      -9.197   5.098 -21.915  1.00 94.64           O  
ATOM   4565  CG  LEU A 297     -11.091   5.442 -19.055  1.00 94.64           C  
ATOM   4566  HG  LEU A 297     -10.165   5.978 -19.262  1.00 94.64           H  
ATOM   4567  CD1 LEU A 297     -12.181   5.944 -20.002  1.00 94.64           C  
ATOM   4568 HD11 LEU A 297     -11.861   5.829 -21.037  1.00 94.64           H  
ATOM   4569 HD12 LEU A 297     -12.368   7.001 -19.812  1.00 94.64           H  
ATOM   4570 HD13 LEU A 297     -13.104   5.387 -19.840  1.00 94.64           H  
ATOM   4571  CD2 LEU A 297     -11.508   5.755 -17.618  1.00 94.64           C  
ATOM   4572 HD21 LEU A 297     -11.657   6.828 -17.498  1.00 94.64           H  
ATOM   4573 HD22 LEU A 297     -10.727   5.433 -16.929  1.00 94.64           H  
ATOM   4574 HD23 LEU A 297     -12.436   5.238 -17.373  1.00 94.64           H  
ATOM   4575  N   THR A 298      -7.965   3.931 -20.451  1.00 96.11           N  
ATOM   4576  H   THR A 298      -7.968   3.223 -19.731  1.00 96.11           H  
ATOM   4577  CA  THR A 298      -6.732   4.714 -20.620  1.00 96.11           C  
ATOM   4578  HA  THR A 298      -6.992   5.720 -20.949  1.00 96.11           H  
ATOM   4579  C   THR A 298      -5.768   4.151 -21.660  1.00 96.11           C  
ATOM   4580  CB  THR A 298      -5.981   4.854 -19.288  1.00 96.11           C  
ATOM   4581  HB  THR A 298      -5.081   5.445 -19.461  1.00 96.11           H  
ATOM   4582  O   THR A 298      -4.869   4.866 -22.092  1.00 96.11           O  
ATOM   4583  CG2 THR A 298      -6.814   5.561 -18.221  1.00 96.11           C  
ATOM   4584 HG21 THR A 298      -6.181   5.744 -17.353  1.00 96.11           H  
ATOM   4585 HG22 THR A 298      -7.660   4.943 -17.923  1.00 96.11           H  
ATOM   4586 HG23 THR A 298      -7.177   6.515 -18.603  1.00 96.11           H  
ATOM   4587  OG1 THR A 298      -5.629   3.589 -18.768  1.00 96.11           O  
ATOM   4588  HG1 THR A 298      -4.890   3.247 -19.276  1.00 96.11           H  
ATOM   4589  N   THR A 299      -5.918   2.891 -22.076  1.00 95.87           N  
ATOM   4590  H   THR A 299      -6.734   2.391 -21.751  1.00 95.87           H  
ATOM   4591  CA  THR A 299      -4.821   2.041 -22.589  1.00 95.87           C  
ATOM   4592  HA  THR A 299      -5.237   1.047 -22.755  1.00 95.87           H  
ATOM   4593  C   THR A 299      -3.707   1.861 -21.541  1.00 95.87           C  
ATOM   4594  CB  THR A 299      -4.284   2.514 -23.957  1.00 95.87           C  
ATOM   4595  HB  THR A 299      -3.743   1.682 -24.409  1.00 95.87           H  
ATOM   4596  O   THR A 299      -3.895   2.204 -20.374  1.00 95.87           O  
ATOM   4597  CG2 THR A 299      -5.376   2.945 -24.938  1.00 95.87           C  
ATOM   4598 HG21 THR A 299      -6.113   2.149 -25.036  1.00 95.87           H  
ATOM   4599 HG22 THR A 299      -4.926   3.136 -25.912  1.00 95.87           H  
ATOM   4600 HG23 THR A 299      -5.868   3.853 -24.590  1.00 95.87           H  
ATOM   4601  OG1 THR A 299      -3.378   3.581 -23.807  1.00 95.87           O  
ATOM   4602  HG1 THR A 299      -3.826   4.227 -23.257  1.00 95.87           H  
ATOM   4603  N   TYR A 300      -2.547   1.328 -21.935  1.00 97.16           N  
ATOM   4604  H   TYR A 300      -2.447   1.037 -22.897  1.00 97.16           H  
ATOM   4605  CA  TYR A 300      -1.352   1.243 -21.081  1.00 97.16           C  
ATOM   4606  HA  TYR A 300      -1.657   1.186 -20.036  1.00 97.16           H  
ATOM   4607  C   TYR A 300      -0.425   2.468 -21.175  1.00 97.16           C  
ATOM   4608  CB  TYR A 300      -0.590  -0.046 -21.417  1.00 97.16           C  
ATOM   4609  HB2 TYR A 300      -0.377  -0.067 -22.486  1.00 97.16           H  
ATOM   4610  HB3 TYR A 300       0.368  -0.038 -20.896  1.00 97.16           H  
ATOM   4611  O   TYR A 300       0.525   2.557 -20.411  1.00 97.16           O  
ATOM   4612  CG  TYR A 300      -1.308  -1.315 -21.007  1.00 97.16           C  
ATOM   4613  CD1 TYR A 300      -1.534  -1.562 -19.639  1.00 97.16           C  
ATOM   4614  HD1 TYR A 300      -1.190  -0.859 -18.894  1.00 97.16           H  
ATOM   4615  CD2 TYR A 300      -1.703  -2.268 -21.969  1.00 97.16           C  
ATOM   4616  HD2 TYR A 300      -1.483  -2.112 -23.015  1.00 97.16           H  
ATOM   4617  CE1 TYR A 300      -2.159  -2.752 -19.227  1.00 97.16           C  
ATOM   4618  HE1 TYR A 300      -2.291  -2.955 -18.174  1.00 97.16           H  
ATOM   4619  CE2 TYR A 300      -2.339  -3.458 -21.557  1.00 97.16           C  
ATOM   4620  HE2 TYR A 300      -2.621  -4.216 -22.274  1.00 97.16           H  
ATOM   4621  OH  TYR A 300      -3.178  -4.846 -19.790  1.00 97.16           O  
ATOM   4622  HH  TYR A 300      -3.022  -5.023 -18.860  1.00 97.16           H  
ATOM   4623  CZ  TYR A 300      -2.568  -3.702 -20.185  1.00 97.16           C  
ATOM   4624  N   PHE A 301      -0.686   3.410 -22.089  1.00 97.32           N  
ATOM   4625  H   PHE A 301      -1.497   3.293 -22.679  1.00 97.32           H  
ATOM   4626  CA  PHE A 301       0.171   4.583 -22.342  1.00 97.32           C  
ATOM   4627  HA  PHE A 301       1.116   4.465 -21.810  1.00 97.32           H  
ATOM   4628  C   PHE A 301      -0.435   5.900 -21.836  1.00 97.32           C  
ATOM   4629  CB  PHE A 301       0.493   4.665 -23.838  1.00 97.32           C  
ATOM   4630  HB2 PHE A 301      -0.435   4.787 -24.396  1.00 97.32           H  
ATOM   4631  HB3 PHE A 301       1.099   5.553 -24.020  1.00 97.32           H  
ATOM   4632  O   PHE A 301      -0.052   6.985 -22.273  1.00 97.32           O  
ATOM   4633  CG  PHE A 301       1.260   3.483 -24.384  1.00 97.32           C  
ATOM   4634  CD1 PHE A 301       2.650   3.405 -24.187  1.00 97.32           C  
ATOM   4635  HD1 PHE A 301       3.157   4.159 -23.603  1.00 97.32           H  
ATOM   4636  CD2 PHE A 301       0.597   2.490 -25.129  1.00 97.32           C  
ATOM   4637  HD2 PHE A 301      -0.472   2.549 -25.275  1.00 97.32           H  
ATOM   4638  CE1 PHE A 301       3.384   2.363 -24.776  1.00 97.32           C  
ATOM   4639  HE1 PHE A 301       4.455   2.321 -24.644  1.00 97.32           H  
ATOM   4640  CE2 PHE A 301       1.331   1.439 -25.706  1.00 97.32           C  
ATOM   4641  HE2 PHE A 301       0.827   0.679 -26.286  1.00 97.32           H  
ATOM   4642  CZ  PHE A 301       2.727   1.388 -25.547  1.00 97.32           C  
ATOM   4643  HZ  PHE A 301       3.296   0.586 -25.995  1.00 97.32           H  
ATOM   4644  N   ALA A 302      -1.441   5.827 -20.965  1.00 97.35           N  
ATOM   4645  H   ALA A 302      -1.705   4.923 -20.599  1.00 97.35           H  
ATOM   4646  CA  ALA A 302      -2.017   7.007 -20.338  1.00 97.35           C  
ATOM   4647  HA  ALA A 302      -1.246   7.775 -20.283  1.00 97.35           H  
ATOM   4648  C   ALA A 302      -2.462   6.711 -18.908  1.00 97.35           C  
ATOM   4649  CB  ALA A 302      -3.180   7.550 -21.180  1.00 97.35           C  
ATOM   4650  HB1 ALA A 302      -2.887   7.606 -22.229  1.00 97.35           H  
ATOM   4651  HB2 ALA A 302      -4.053   6.907 -21.069  1.00 97.35           H  
ATOM   4652  HB3 ALA A 302      -3.439   8.549 -20.829  1.00 97.35           H  
ATOM   4653  O   ALA A 302      -2.852   5.592 -18.576  1.00 97.35           O  
ATOM   4654  N   SER A 303      -2.465   7.759 -18.096  1.00 97.88           N  
ATOM   4655  H   SER A 303      -2.116   8.640 -18.445  1.00 97.88           H  
ATOM   4656  CA  SER A 303      -2.920   7.729 -16.711  1.00 97.88           C  
ATOM   4657  HA  SER A 303      -3.032   6.698 -16.375  1.00 97.88           H  
ATOM   4658  C   SER A 303      -4.267   8.430 -16.563  1.00 97.88           C  
ATOM   4659  CB  SER A 303      -1.868   8.394 -15.823  1.00 97.88           C  
ATOM   4660  HB2 SER A 303      -1.609   9.377 -16.215  1.00 97.88           H  
ATOM   4661  HB3 SER A 303      -2.274   8.516 -14.819  1.00 97.88           H  
ATOM   4662  O   SER A 303      -4.542   9.424 -17.247  1.00 97.88           O  
ATOM   4663  OG  SER A 303      -0.717   7.582 -15.744  1.00 97.88           O  
ATOM   4664  HG  SER A 303      -0.134   7.695 -16.498  1.00 97.88           H  
ATOM   4665  N   VAL A 304      -5.103   7.947 -15.642  1.00 97.98           N  
ATOM   4666  H   VAL A 304      -4.838   7.111 -15.141  1.00 97.98           H  
ATOM   4667  CA  VAL A 304      -6.171   8.783 -15.079  1.00 97.98           C  
ATOM   4668  HA  VAL A 304      -6.741   9.210 -15.905  1.00 97.98           H  
ATOM   4669  C   VAL A 304      -5.553   9.959 -14.319  1.00 97.98           C  
ATOM   4670  CB  VAL A 304      -7.172   7.996 -14.210  1.00 97.98           C  
ATOM   4671  HB  VAL A 304      -7.914   8.698 -13.829  1.00 97.98           H  
ATOM   4672  O   VAL A 304      -4.437   9.865 -13.814  1.00 97.98           O  
ATOM   4673  CG1 VAL A 304      -7.908   6.945 -15.050  1.00 97.98           C  
ATOM   4674 HG11 VAL A 304      -8.732   6.529 -14.470  1.00 97.98           H  
ATOM   4675 HG12 VAL A 304      -7.228   6.137 -15.317  1.00 97.98           H  
ATOM   4676 HG13 VAL A 304      -8.306   7.401 -15.956  1.00 97.98           H  
ATOM   4677  CG2 VAL A 304      -6.573   7.313 -12.984  1.00 97.98           C  
ATOM   4678 HG21 VAL A 304      -5.906   7.989 -12.449  1.00 97.98           H  
ATOM   4679 HG22 VAL A 304      -7.376   7.014 -12.310  1.00 97.98           H  
ATOM   4680 HG23 VAL A 304      -6.034   6.416 -13.289  1.00 97.98           H  
ATOM   4681  N   ASN A 305      -6.269  11.081 -14.250  1.00 96.40           N  
ATOM   4682  H   ASN A 305      -7.206  11.079 -14.626  1.00 96.40           H  
ATOM   4683  CA  ASN A 305      -5.824  12.281 -13.530  1.00 96.40           C  
ATOM   4684  HA  ASN A 305      -4.770  12.170 -13.276  1.00 96.40           H  
ATOM   4685  C   ASN A 305      -6.540  12.472 -12.184  1.00 96.40           C  
ATOM   4686  CB  ASN A 305      -5.939  13.505 -14.451  1.00 96.40           C  
ATOM   4687  HB2 ASN A 305      -5.426  14.335 -13.964  1.00 96.40           H  
ATOM   4688  HB3 ASN A 305      -5.425  13.301 -15.391  1.00 96.40           H  
ATOM   4689  O   ASN A 305      -6.451  13.536 -11.581  1.00 96.40           O  
ATOM   4690  CG  ASN A 305      -7.364  13.942 -14.751  1.00 96.40           C  
ATOM   4691  ND2 ASN A 305      -7.528  15.135 -15.267  1.00 96.40           N  
ATOM   4692 HD21 ASN A 305      -8.481  15.470 -15.287  1.00 96.40           H  
ATOM   4693 HD22 ASN A 305      -6.730  15.753 -15.311  1.00 96.40           H  
ATOM   4694  OD1 ASN A 305      -8.351  13.248 -14.582  1.00 96.40           O  
ATOM   4695  N   PHE A 306      -7.300  11.464 -11.759  1.00 98.12           N  
ATOM   4696  H   PHE A 306      -7.352  10.641 -12.342  1.00 98.12           H  
ATOM   4697  CA  PHE A 306      -7.975  11.387 -10.472  1.00 98.12           C  
ATOM   4698  HA  PHE A 306      -7.305  11.719  -9.679  1.00 98.12           H  
ATOM   4699  C   PHE A 306      -8.379   9.934 -10.226  1.00 98.12           C  
ATOM   4700  CB  PHE A 306      -9.222  12.281 -10.496  1.00 98.12           C  
ATOM   4701  HB2 PHE A 306      -9.812  12.040 -11.380  1.00 98.12           H  
ATOM   4702  HB3 PHE A 306      -8.911  13.322 -10.589  1.00 98.12           H  
ATOM   4703  O   PHE A 306      -8.929   9.296 -11.131  1.00 98.12           O  
ATOM   4704  CG  PHE A 306     -10.114  12.149  -9.281  1.00 98.12           C  
ATOM   4705  CD1 PHE A 306     -11.189  11.240  -9.282  1.00 98.12           C  
ATOM   4706  HD1 PHE A 306     -11.365  10.601 -10.135  1.00 98.12           H  
ATOM   4707  CD2 PHE A 306      -9.860  12.933  -8.143  1.00 98.12           C  
ATOM   4708  HD2 PHE A 306      -9.022  13.615  -8.140  1.00 98.12           H  
ATOM   4709  CE1 PHE A 306     -12.024  11.139  -8.158  1.00 98.12           C  
ATOM   4710  HE1 PHE A 306     -12.836  10.427  -8.147  1.00 98.12           H  
ATOM   4711  CE2 PHE A 306     -10.693  12.827  -7.016  1.00 98.12           C  
ATOM   4712  HE2 PHE A 306     -10.496  13.419  -6.134  1.00 98.12           H  
ATOM   4713  CZ  PHE A 306     -11.786  11.947  -7.035  1.00 98.12           C  
ATOM   4714  HZ  PHE A 306     -12.440  11.879  -6.178  1.00 98.12           H  
ATOM   4715  N   THR A 307      -8.163   9.438  -9.011  1.00 98.46           N  
ATOM   4716  H   THR A 307      -7.692  10.010  -8.324  1.00 98.46           H  
ATOM   4717  CA  THR A 307      -8.779   8.194  -8.542  1.00 98.46           C  
ATOM   4718  HA  THR A 307      -9.723   8.091  -9.077  1.00 98.46           H  
ATOM   4719  C   THR A 307      -9.109   8.271  -7.057  1.00 98.46           C  
ATOM   4720  CB  THR A 307      -7.961   6.939  -8.894  1.00 98.46           C  
ATOM   4721  HB  THR A 307      -7.979   6.811  -9.976  1.00 98.46           H  
ATOM   4722  O   THR A 307      -8.330   8.788  -6.259  1.00 98.46           O  
ATOM   4723  CG2 THR A 307      -6.512   6.997  -8.451  1.00 98.46           C  
ATOM   4724 HG21 THR A 307      -6.458   7.188  -7.379  1.00 98.46           H  
ATOM   4725 HG22 THR A 307      -6.009   6.060  -8.689  1.00 98.46           H  
ATOM   4726 HG23 THR A 307      -6.024   7.799  -9.004  1.00 98.46           H  
ATOM   4727  OG1 THR A 307      -8.499   5.782  -8.305  1.00 98.46           O  
ATOM   4728  HG1 THR A 307      -8.173   5.738  -7.403  1.00 98.46           H  
ATOM   4729  N   GLU A 308     -10.267   7.732  -6.693  1.00 98.52           N  
ATOM   4730  H   GLU A 308     -10.850   7.347  -7.422  1.00 98.52           H  
ATOM   4731  CA  GLU A 308     -10.652   7.444  -5.314  1.00 98.52           C  
ATOM   4732  HA  GLU A 308      -9.790   7.526  -4.652  1.00 98.52           H  
ATOM   4733  C   GLU A 308     -11.193   6.023  -5.242  1.00 98.52           C  
ATOM   4734  CB  GLU A 308     -11.763   8.388  -4.828  1.00 98.52           C  
ATOM   4735  HB2 GLU A 308     -12.280   7.905  -3.999  1.00 98.52           H  
ATOM   4736  HB3 GLU A 308     -12.486   8.530  -5.631  1.00 98.52           H  
ATOM   4737  O   GLU A 308     -12.132   5.688  -5.965  1.00 98.52           O  
ATOM   4738  CG  GLU A 308     -11.293   9.753  -4.326  1.00 98.52           C  
ATOM   4739  HG2 GLU A 308     -10.640   9.598  -3.467  1.00 98.52           H  
ATOM   4740  HG3 GLU A 308     -10.722  10.254  -5.108  1.00 98.52           H  
ATOM   4741  CD  GLU A 308     -12.484  10.632  -3.896  1.00 98.52           C  
ATOM   4742  OE1 GLU A 308     -12.297  11.837  -3.627  1.00 98.52           O  
ATOM   4743  OE2 GLU A 308     -13.648  10.177  -3.781  1.00 98.52           O  
ATOM   4744  N   MET A 309     -10.675   5.216  -4.320  1.00 98.78           N  
ATOM   4745  H   MET A 309      -9.910   5.559  -3.757  1.00 98.78           H  
ATOM   4746  CA  MET A 309     -11.291   3.945  -3.950  1.00 98.78           C  
ATOM   4747  HA  MET A 309     -12.083   3.705  -4.658  1.00 98.78           H  
ATOM   4748  C   MET A 309     -11.909   4.063  -2.564  1.00 98.78           C  
ATOM   4749  CB  MET A 309     -10.295   2.791  -3.986  1.00 98.78           C  
ATOM   4750  HB2 MET A 309      -9.595   2.897  -3.157  1.00 98.78           H  
ATOM   4751  HB3 MET A 309     -10.858   1.870  -3.837  1.00 98.78           H  
ATOM   4752  O   MET A 309     -11.262   4.505  -1.609  1.00 98.78           O  
ATOM   4753  CG  MET A 309      -9.514   2.667  -5.295  1.00 98.78           C  
ATOM   4754  HG2 MET A 309      -8.984   3.600  -5.484  1.00 98.78           H  
ATOM   4755  HG3 MET A 309     -10.200   2.484  -6.122  1.00 98.78           H  
ATOM   4756  SD  MET A 309      -8.292   1.337  -5.225  1.00 98.78           S  
ATOM   4757  CE  MET A 309      -9.338  -0.134  -5.414  1.00 98.78           C  
ATOM   4758  HE1 MET A 309     -10.232  -0.056  -4.795  1.00 98.78           H  
ATOM   4759  HE2 MET A 309      -9.638  -0.234  -6.457  1.00 98.78           H  
ATOM   4760  HE3 MET A 309      -8.770  -1.019  -5.125  1.00 98.78           H  
ATOM   4761  N   LYS A 310     -13.177   3.674  -2.449  1.00 98.78           N  
ATOM   4762  H   LYS A 310     -13.661   3.365  -3.280  1.00 98.78           H  
ATOM   4763  CA  LYS A 310     -13.942   3.818  -1.214  1.00 98.78           C  
ATOM   4764  HA  LYS A 310     -13.232   3.794  -0.387  1.00 98.78           H  
ATOM   4765  C   LYS A 310     -14.899   2.669  -0.975  1.00 98.78           C  
ATOM   4766  CB  LYS A 310     -14.632   5.187  -1.184  1.00 98.78           C  
ATOM   4767  HB2 LYS A 310     -13.839   5.934  -1.211  1.00 98.78           H  
ATOM   4768  HB3 LYS A 310     -15.157   5.298  -0.235  1.00 98.78           H  
ATOM   4769  O   LYS A 310     -15.490   2.128  -1.907  1.00 98.78           O  
ATOM   4770  CG  LYS A 310     -15.589   5.466  -2.354  1.00 98.78           C  
ATOM   4771  HG2 LYS A 310     -16.480   4.842  -2.279  1.00 98.78           H  
ATOM   4772  HG3 LYS A 310     -15.078   5.244  -3.291  1.00 98.78           H  
ATOM   4773  CD  LYS A 310     -15.982   6.948  -2.359  1.00 98.78           C  
ATOM   4774  HD2 LYS A 310     -16.825   7.130  -1.692  1.00 98.78           H  
ATOM   4775  HD3 LYS A 310     -15.136   7.545  -2.017  1.00 98.78           H  
ATOM   4776  CE  LYS A 310     -16.336   7.410  -3.763  1.00 98.78           C  
ATOM   4777  HE2 LYS A 310     -17.357   7.112  -4.001  1.00 98.78           H  
ATOM   4778  HE3 LYS A 310     -15.664   6.934  -4.478  1.00 98.78           H  
ATOM   4779  NZ  LYS A 310     -16.183   8.874  -3.890  1.00 98.78           N  
ATOM   4780  HZ1 LYS A 310     -16.387   9.121  -4.848  1.00 98.78           H  
ATOM   4781  HZ2 LYS A 310     -16.767   9.391  -3.248  1.00 98.78           H  
ATOM   4782  HZ3 LYS A 310     -15.227   9.167  -3.747  1.00 98.78           H  
ATOM   4783  N   ILE A 311     -15.057   2.315   0.293  1.00 98.58           N  
ATOM   4784  H   ILE A 311     -14.572   2.858   0.994  1.00 98.58           H  
ATOM   4785  CA  ILE A 311     -15.921   1.230   0.744  1.00 98.58           C  
ATOM   4786  HA  ILE A 311     -16.337   0.754  -0.144  1.00 98.58           H  
ATOM   4787  C   ILE A 311     -17.096   1.765   1.545  1.00 98.58           C  
ATOM   4788  CB  ILE A 311     -15.146   0.147   1.518  1.00 98.58           C  
ATOM   4789  HB  ILE A 311     -15.866  -0.601   1.850  1.00 98.58           H  
ATOM   4790  O   ILE A 311     -16.995   2.787   2.218  1.00 98.58           O  
ATOM   4791  CG1 ILE A 311     -14.439   0.714   2.770  1.00 98.58           C  
ATOM   4792 HG12 ILE A 311     -15.184   1.191   3.406  1.00 98.58           H  
ATOM   4793 HG13 ILE A 311     -13.706   1.465   2.477  1.00 98.58           H  
ATOM   4794  CG2 ILE A 311     -14.170  -0.554   0.569  1.00 98.58           C  
ATOM   4795 HG21 ILE A 311     -14.686  -0.895  -0.329  1.00 98.58           H  
ATOM   4796 HG22 ILE A 311     -13.735  -1.417   1.073  1.00 98.58           H  
ATOM   4797 HG23 ILE A 311     -13.364   0.127   0.295  1.00 98.58           H  
ATOM   4798  CD1 ILE A 311     -13.730  -0.343   3.623  1.00 98.58           C  
ATOM   4799 HD11 ILE A 311     -13.351   0.129   4.530  1.00 98.58           H  
ATOM   4800 HD12 ILE A 311     -14.433  -1.128   3.903  1.00 98.58           H  
ATOM   4801 HD13 ILE A 311     -12.887  -0.773   3.083  1.00 98.58           H  
ATOM   4802  N   ARG A 312     -18.225   1.068   1.482  1.00 97.51           N  
ATOM   4803  H   ARG A 312     -18.249   0.269   0.865  1.00 97.51           H  
ATOM   4804  CA  ARG A 312     -19.394   1.361   2.312  1.00 97.51           C  
ATOM   4805  HA  ARG A 312     -19.074   1.909   3.199  1.00 97.51           H  
ATOM   4806  C   ARG A 312     -20.014   0.060   2.771  1.00 97.51           C  
ATOM   4807  CB  ARG A 312     -20.364   2.260   1.532  1.00 97.51           C  
ATOM   4808  HB2 ARG A 312     -19.849   3.199   1.328  1.00 97.51           H  
ATOM   4809  HB3 ARG A 312     -20.617   1.787   0.583  1.00 97.51           H  
ATOM   4810  O   ARG A 312     -20.177  -0.862   1.975  1.00 97.51           O  
ATOM   4811  CG  ARG A 312     -21.653   2.592   2.293  1.00 97.51           C  
ATOM   4812  HG2 ARG A 312     -22.268   1.697   2.389  1.00 97.51           H  
ATOM   4813  HG3 ARG A 312     -21.402   2.948   3.293  1.00 97.51           H  
ATOM   4814  CD  ARG A 312     -22.458   3.675   1.567  1.00 97.51           C  
ATOM   4815  HD2 ARG A 312     -23.265   4.008   2.221  1.00 97.51           H  
ATOM   4816  HD3 ARG A 312     -21.805   4.526   1.373  1.00 97.51           H  
ATOM   4817  NE  ARG A 312     -23.027   3.187   0.294  1.00 97.51           N  
ATOM   4818  HE  ARG A 312     -22.727   2.284  -0.044  1.00 97.51           H  
ATOM   4819  NH1 ARG A 312     -24.135   5.103  -0.269  1.00 97.51           N  
ATOM   4820 HH11 ARG A 312     -24.633   5.643  -0.962  1.00 97.51           H  
ATOM   4821 HH12 ARG A 312     -23.739   5.592   0.521  1.00 97.51           H  
ATOM   4822  NH2 ARG A 312     -24.132   3.372  -1.680  1.00 97.51           N  
ATOM   4823 HH21 ARG A 312     -23.732   2.496  -1.981  1.00 97.51           H  
ATOM   4824 HH22 ARG A 312     -24.443   3.987  -2.419  1.00 97.51           H  
ATOM   4825  CZ  ARG A 312     -23.773   3.888  -0.539  1.00 97.51           C  
ATOM   4826  N   GLU A 313     -20.359  -0.010   4.047  1.00 95.01           N  
ATOM   4827  H   GLU A 313     -20.113   0.749   4.666  1.00 95.01           H  
ATOM   4828  CA  GLU A 313     -21.040  -1.170   4.614  1.00 95.01           C  
ATOM   4829  HA  GLU A 313     -20.404  -2.046   4.482  1.00 95.01           H  
ATOM   4830  C   GLU A 313     -22.380  -1.420   3.895  1.00 95.01           C  
ATOM   4831  CB  GLU A 313     -21.217  -0.935   6.119  1.00 95.01           C  
ATOM   4832  HB2 GLU A 313     -21.951  -0.146   6.279  1.00 95.01           H  
ATOM   4833  HB3 GLU A 313     -20.263  -0.615   6.539  1.00 95.01           H  
ATOM   4834  O   GLU A 313     -23.049  -0.488   3.443  1.00 95.01           O  
ATOM   4835  CG  GLU A 313     -21.667  -2.207   6.835  1.00 95.01           C  
ATOM   4836  HG2 GLU A 313     -22.606  -2.550   6.401  1.00 95.01           H  
ATOM   4837  HG3 GLU A 313     -20.917  -2.985   6.690  1.00 95.01           H  
ATOM   4838  CD  GLU A 313     -21.879  -1.973   8.327  1.00 95.01           C  
ATOM   4839  OE1 GLU A 313     -22.855  -2.525   8.869  1.00 95.01           O  
ATOM   4840  OE2 GLU A 313     -21.045  -1.331   8.992  1.00 95.01           O  
ATOM   4841  N   ILE A 314     -22.811  -2.670   3.784  1.00 89.50           N  
ATOM   4842  H   ILE A 314     -22.235  -3.410   4.159  1.00 89.50           H  
ATOM   4843  CA  ILE A 314     -24.111  -3.053   3.227  1.00 89.50           C  
ATOM   4844  HA  ILE A 314     -24.648  -2.169   2.884  1.00 89.50           H  
ATOM   4845  C   ILE A 314     -24.918  -3.698   4.351  1.00 89.50           C  
ATOM   4846  CB  ILE A 314     -23.947  -3.997   2.018  1.00 89.50           C  
ATOM   4847  HB  ILE A 314     -23.577  -4.954   2.384  1.00 89.50           H  
ATOM   4848  O   ILE A 314     -24.435  -4.627   4.996  1.00 89.50           O  
ATOM   4849  CG1 ILE A 314     -22.930  -3.449   0.993  1.00 89.50           C  
ATOM   4850 HG12 ILE A 314     -23.288  -2.510   0.571  1.00 89.50           H  
ATOM   4851 HG13 ILE A 314     -21.974  -3.265   1.485  1.00 89.50           H  
ATOM   4852  CG2 ILE A 314     -25.310  -4.226   1.341  1.00 89.50           C  
ATOM   4853 HG21 ILE A 314     -25.706  -3.289   0.947  1.00 89.50           H  
ATOM   4854 HG22 ILE A 314     -26.022  -4.638   2.056  1.00 89.50           H  
ATOM   4855 HG23 ILE A 314     -25.225  -4.950   0.530  1.00 89.50           H  
ATOM   4856  CD1 ILE A 314     -22.658  -4.449  -0.129  1.00 89.50           C  
ATOM   4857 HD11 ILE A 314     -23.475  -4.446  -0.850  1.00 89.50           H  
ATOM   4858 HD12 ILE A 314     -21.734  -4.178  -0.641  1.00 89.50           H  
ATOM   4859 HD13 ILE A 314     -22.529  -5.450   0.281  1.00 89.50           H  
ATOM   4860  N   GLU A 315     -26.132  -3.203   4.583  1.00 76.16           N  
ATOM   4861  H   GLU A 315     -26.528  -2.531   3.941  1.00 76.16           H  
ATOM   4862  CA  GLU A 315     -27.081  -3.886   5.465  1.00 76.16           C  
ATOM   4863  HA  GLU A 315     -26.570  -4.196   6.377  1.00 76.16           H  
ATOM   4864  C   GLU A 315     -27.582  -5.147   4.755  1.00 76.16           C  
ATOM   4865  CB  GLU A 315     -28.229  -2.946   5.864  1.00 76.16           C  
ATOM   4866  HB2 GLU A 315     -29.024  -3.532   6.326  1.00 76.16           H  
ATOM   4867  HB3 GLU A 315     -28.620  -2.455   4.973  1.00 76.16           H  
ATOM   4868  O   GLU A 315     -27.925  -5.099   3.571  1.00 76.16           O  
ATOM   4869  CG  GLU A 315     -27.736  -1.896   6.871  1.00 76.16           C  
ATOM   4870  HG2 GLU A 315     -27.445  -2.402   7.792  1.00 76.16           H  
ATOM   4871  HG3 GLU A 315     -26.847  -1.414   6.465  1.00 76.16           H  
ATOM   4872  CD  GLU A 315     -28.772  -0.811   7.191  1.00 76.16           C  
ATOM   4873  OE1 GLU A 315     -28.303   0.272   7.606  1.00 76.16           O  
ATOM   4874  OE2 GLU A 315     -29.980  -1.029   6.961  1.00 76.16           O  
ATOM   4875  N   LEU A 316     -27.530  -6.279   5.460  1.00 57.81           N  
ATOM   4876  H   LEU A 316     -27.337  -6.199   6.448  1.00 57.81           H  
ATOM   4877  CA  LEU A 316     -28.103  -7.545   5.001  1.00 57.81           C  
ATOM   4878  HA  LEU A 316     -27.857  -7.700   3.950  1.00 57.81           H  
ATOM   4879  C   LEU A 316     -29.629  -7.506   5.037  1.00 57.81           C  
ATOM   4880  CB  LEU A 316     -27.576  -8.702   5.872  1.00 57.81           C  
ATOM   4881  HB2 LEU A 316     -27.641  -8.394   6.916  1.00 57.81           H  
ATOM   4882  HB3 LEU A 316     -28.252  -9.549   5.753  1.00 57.81           H  
ATOM   4883  O   LEU A 316     -30.174  -6.935   6.005  1.00 57.81           O  
ATOM   4884  CG  LEU A 316     -26.155  -9.157   5.551  1.00 57.81           C  
ATOM   4885  HG  LEU A 316     -25.469  -8.310   5.559  1.00 57.81           H  
ATOM   4886  CD1 LEU A 316     -25.698 -10.166   6.604  1.00 57.81           C  
ATOM   4887 HD11 LEU A 316     -24.669 -10.472   6.417  1.00 57.81           H  
ATOM   4888 HD12 LEU A 316     -26.358 -11.033   6.602  1.00 57.81           H  
ATOM   4889 HD13 LEU A 316     -25.743  -9.694   7.586  1.00 57.81           H  
ATOM   4890  CD2 LEU A 316     -26.094  -9.853   4.192  1.00 57.81           C  
ATOM   4891 HD21 LEU A 316     -25.131 -10.362   4.134  1.00 57.81           H  
ATOM   4892 HD22 LEU A 316     -26.911 -10.570   4.115  1.00 57.81           H  
ATOM   4893 HD23 LEU A 316     -26.197  -9.103   3.408  1.00 57.81           H  
ATOM   4894  OXT LEU A 316     -30.185  -8.167   4.138  1.00 57.81           O  
TER    4895      LEU A 316                                                       
END   
