# Supplementary material for: Nuclear genome of Bulinus truncatus, an intermediate host of the carcinogenic human blood fluke Schistosoma haematobium
Source: Nat Commun. 2022 Feb 21;13:977. doi: 10.1038/s41467-022-28634-9 (PMC8861042; doi:10.1038/s41467-022-28634-9)
Supplement: Supplementary file 6 — Supplementary Data 3 [file 41467_2022_28634_MOESM6_ESM.zip › Supplementary_Data_3/btru_045439-t1.mature.pep.pdb]

ATOM      1  N   CYS A   1     -11.104  -6.922  60.549  1.00 46.25           N  
ATOM      2  H   CYS A   1     -10.748  -7.811  60.869  1.00 46.25           H  
ATOM      3  H2  CYS A   1     -10.377  -6.223  60.617  1.00 46.25           H  
ATOM      4  H3  CYS A   1     -11.871  -6.633  61.139  1.00 46.25           H  
ATOM      5  CA  CYS A   1     -11.578  -7.001  59.151  1.00 46.25           C  
ATOM      6  HA  CYS A   1     -12.331  -7.784  59.068  1.00 46.25           H  
ATOM      7  C   CYS A   1     -10.418  -7.351  58.216  1.00 46.25           C  
ATOM      8  CB  CYS A   1     -12.247  -5.671  58.756  1.00 46.25           C  
ATOM      9  HB2 CYS A   1     -11.546  -4.839  58.829  1.00 46.25           H  
ATOM     10  HB3 CYS A   1     -12.605  -5.721  57.727  1.00 46.25           H  
ATOM     11  O   CYS A   1      -9.657  -6.470  57.854  1.00 46.25           O  
ATOM     12  SG  CYS A   1     -13.652  -5.409  59.870  1.00 46.25           S  
ATOM     13  HG  CYS A   1     -14.119  -4.273  59.345  1.00 46.25           H  
ATOM     14  N   ARG A   2     -10.235  -8.631  57.869  1.00 44.17           N  
ATOM     15  H   ARG A   2     -10.866  -9.337  58.221  1.00 44.17           H  
ATOM     16  CA  ARG A   2      -9.338  -9.080  56.788  1.00 44.17           C  
ATOM     17  HA  ARG A   2      -8.877  -8.237  56.272  1.00 44.17           H  
ATOM     18  C   ARG A   2     -10.221  -9.812  55.782  1.00 44.17           C  
ATOM     19  CB  ARG A   2      -8.229 -10.022  57.319  1.00 44.17           C  
ATOM     20  HB2 ARG A   2      -7.968 -10.719  56.523  1.00 44.17           H  
ATOM     21  HB3 ARG A   2      -8.615 -10.610  58.151  1.00 44.17           H  
ATOM     22  O   ARG A   2     -10.553 -10.967  56.016  1.00 44.17           O  
ATOM     23  CG  ARG A   2      -6.922  -9.327  57.737  1.00 44.17           C  
ATOM     24  HG2 ARG A   2      -6.530  -8.762  56.891  1.00 44.17           H  
ATOM     25  HG3 ARG A   2      -7.118  -8.644  58.564  1.00 44.17           H  
ATOM     26  CD  ARG A   2      -5.887 -10.384  58.168  1.00 44.17           C  
ATOM     27  HD2 ARG A   2      -6.273 -10.915  59.038  1.00 44.17           H  
ATOM     28  HD3 ARG A   2      -5.761 -11.099  57.355  1.00 44.17           H  
ATOM     29  NE  ARG A   2      -4.572  -9.793  58.493  1.00 44.17           N  
ATOM     30  HE  ARG A   2      -4.457  -8.803  58.327  1.00 44.17           H  
ATOM     31  NH1 ARG A   2      -3.524 -11.732  59.163  1.00 44.17           N  
ATOM     32 HH11 ARG A   2      -2.694 -12.210  59.485  1.00 44.17           H  
ATOM     33 HH12 ARG A   2      -4.360 -12.264  58.968  1.00 44.17           H  
ATOM     34  NH2 ARG A   2      -2.391  -9.816  59.164  1.00 44.17           N  
ATOM     35 HH21 ARG A   2      -2.309  -8.824  58.994  1.00 44.17           H  
ATOM     36 HH22 ARG A   2      -1.582 -10.323  59.492  1.00 44.17           H  
ATOM     37  CZ  ARG A   2      -3.508 -10.447  58.937  1.00 44.17           C  
ATOM     38  N   ARG A   3     -10.701  -9.125  54.746  1.00 48.83           N  
ATOM     39  H   ARG A   3     -10.422  -8.164  54.613  1.00 48.83           H  
ATOM     40  CA  ARG A   3     -11.469  -9.745  53.660  1.00 48.83           C  
ATOM     41  HA  ARG A   3     -11.210 -10.803  53.606  1.00 48.83           H  
ATOM     42  C   ARG A   3     -11.055  -9.136  52.319  1.00 48.83           C  
ATOM     43  CB  ARG A   3     -12.996  -9.656  53.899  1.00 48.83           C  
ATOM     44  HB2 ARG A   3     -13.503  -9.710  52.936  1.00 48.83           H  
ATOM     45  HB3 ARG A   3     -13.251  -8.699  54.355  1.00 48.83           H  
ATOM     46  O   ARG A   3     -11.029  -7.918  52.188  1.00 48.83           O  
ATOM     47  CG  ARG A   3     -13.513 -10.820  54.771  1.00 48.83           C  
ATOM     48  HG2 ARG A   3     -13.167 -11.761  54.344  1.00 48.83           H  
ATOM     49  HG3 ARG A   3     -13.110 -10.722  55.779  1.00 48.83           H  
ATOM     50  CD  ARG A   3     -15.046 -10.863  54.862  1.00 48.83           C  
ATOM     51  HD2 ARG A   3     -15.394  -9.937  55.320  1.00 48.83           H  
ATOM     52  HD3 ARG A   3     -15.453 -10.927  53.853  1.00 48.83           H  
ATOM     53  NE  ARG A   3     -15.508 -12.029  55.649  1.00 48.83           N  
ATOM     54  HE  ARG A   3     -14.853 -12.792  55.746  1.00 48.83           H  
ATOM     55  NH1 ARG A   3     -17.676 -11.348  56.005  1.00 48.83           N  
ATOM     56 HH11 ARG A   3     -17.514 -10.538  55.423  1.00 48.83           H  
ATOM     57 HH12 ARG A   3     -18.607 -11.540  56.346  1.00 48.83           H  
ATOM     58  NH2 ARG A   3     -17.000 -13.318  56.796  1.00 48.83           N  
ATOM     59 HH21 ARG A   3     -17.938 -13.482  57.133  1.00 48.83           H  
ATOM     60 HH22 ARG A   3     -16.317 -14.058  56.875  1.00 48.83           H  
ATOM     61  CZ  ARG A   3     -16.720 -12.224  56.145  1.00 48.83           C  
ATOM     62  N   THR A   4     -10.705 -10.050  51.410  1.00 51.69           N  
ATOM     63  H   THR A   4     -10.664 -10.998  51.756  1.00 51.69           H  
ATOM     64  CA  THR A   4     -10.874  -9.997  49.947  1.00 51.69           C  
ATOM     65  HA  THR A   4     -10.441 -10.913  49.546  1.00 51.69           H  
ATOM     66  C   THR A   4     -10.156  -8.868  49.204  1.00 51.69           C  
ATOM     67  CB  THR A   4     -12.368 -10.087  49.582  1.00 51.69           C  
ATOM     68  HB  THR A   4     -12.477 -10.110  48.498  1.00 51.69           H  
ATOM     69  O   THR A   4     -10.780  -7.909  48.764  1.00 51.69           O  
ATOM     70  CG2 THR A   4     -13.030 -11.334  50.176  1.00 51.69           C  
ATOM     71 HG21 THR A   4     -14.066 -11.372  49.840  1.00 51.69           H  
ATOM     72 HG22 THR A   4     -12.529 -12.225  49.795  1.00 51.69           H  
ATOM     73 HG23 THR A   4     -13.008 -11.328  51.265  1.00 51.69           H  
ATOM     74  OG1 THR A   4     -13.054  -8.971  50.098  1.00 51.69           O  
ATOM     75  HG1 THR A   4     -12.707  -8.215  49.619  1.00 51.69           H  
ATOM     76  N   ARG A   5      -8.835  -9.007  49.031  1.00 53.56           N  
ATOM     77  H   ARG A   5      -8.386  -9.794  49.476  1.00 53.56           H  
ATOM     78  CA  ARG A   5      -8.068  -8.283  47.995  1.00 53.56           C  
ATOM     79  HA  ARG A   5      -8.716  -7.539  47.533  1.00 53.56           H  
ATOM     80  C   ARG A   5      -7.657  -9.194  46.823  1.00 53.56           C  
ATOM     81  CB  ARG A   5      -6.867  -7.551  48.635  1.00 53.56           C  
ATOM     82  HB2 ARG A   5      -7.016  -7.491  49.714  1.00 53.56           H  
ATOM     83  HB3 ARG A   5      -5.955  -8.119  48.451  1.00 53.56           H  
ATOM     84  O   ARG A   5      -7.217  -8.689  45.810  1.00 53.56           O  
ATOM     85  CG  ARG A   5      -6.697  -6.117  48.105  1.00 53.56           C  
ATOM     86  HG2 ARG A   5      -7.612  -5.556  48.298  1.00 53.56           H  
ATOM     87  HG3 ARG A   5      -6.518  -6.145  47.031  1.00 53.56           H  
ATOM     88  CD  ARG A   5      -5.518  -5.423  48.806  1.00 53.56           C  
ATOM     89  HD2 ARG A   5      -4.602  -5.942  48.523  1.00 53.56           H  
ATOM     90  HD3 ARG A   5      -5.656  -5.505  49.884  1.00 53.56           H  
ATOM     91  NE  ARG A   5      -5.414  -3.998  48.432  1.00 53.56           N  
ATOM     92  HE  ARG A   5      -5.998  -3.707  47.661  1.00 53.56           H  
ATOM     93  NH1 ARG A   5      -3.695  -3.429  49.844  1.00 53.56           N  
ATOM     94 HH11 ARG A   5      -3.017  -2.752  50.161  1.00 53.56           H  
ATOM     95 HH12 ARG A   5      -3.613  -4.404  50.093  1.00 53.56           H  
ATOM     96  NH2 ARG A   5      -4.591  -1.875  48.517  1.00 53.56           N  
ATOM     97 HH21 ARG A   5      -3.923  -1.201  48.862  1.00 53.56           H  
ATOM     98 HH22 ARG A   5      -5.225  -1.615  47.775  1.00 53.56           H  
ATOM     99  CZ  ARG A   5      -4.573  -3.110  48.932  1.00 53.56           C  
ATOM    100  N   SER A   6      -7.814 -10.514  46.964  1.00 59.74           N  
ATOM    101  H   SER A   6      -8.245 -10.883  47.799  1.00 59.74           H  
ATOM    102  CA  SER A   6      -7.466 -11.517  45.945  1.00 59.74           C  
ATOM    103  HA  SER A   6      -6.501 -11.269  45.501  1.00 59.74           H  
ATOM    104  C   SER A   6      -8.480 -11.579  44.805  1.00 59.74           C  
ATOM    105  CB  SER A   6      -7.360 -12.902  46.599  1.00 59.74           C  
ATOM    106  HB2 SER A   6      -6.461 -12.930  47.215  1.00 59.74           H  
ATOM    107  HB3 SER A   6      -7.278 -13.671  45.831  1.00 59.74           H  
ATOM    108  O   SER A   6      -8.098 -11.573  43.642  1.00 59.74           O  
ATOM    109  OG  SER A   6      -8.486 -13.161  47.432  1.00 59.74           O  
ATOM    110  HG  SER A   6      -9.166 -13.600  46.915  1.00 59.74           H  
ATOM    111  N   ASP A   7      -9.772 -11.578  45.136  1.00 57.39           N  
ATOM    112  H   ASP A   7      -9.994 -11.768  46.103  1.00 57.39           H  
ATOM    113  CA  ASP A   7     -10.825 -11.909  44.167  1.00 57.39           C  
ATOM    114  HA  ASP A   7     -10.532 -12.810  43.627  1.00 57.39           H  
ATOM    115  C   ASP A   7     -11.031 -10.793  43.126  1.00 57.39           C  
ATOM    116  CB  ASP A   7     -12.141 -12.207  44.916  1.00 57.39           C  
ATOM    117  HB2 ASP A   7     -12.888 -12.523  44.189  1.00 57.39           H  
ATOM    118  HB3 ASP A   7     -12.492 -11.281  45.372  1.00 57.39           H  
ATOM    119  O   ASP A   7     -11.440 -11.053  41.996  1.00 57.39           O  
ATOM    120  CG  ASP A   7     -12.048 -13.281  46.014  1.00 57.39           C  
ATOM    121  OD1 ASP A   7     -10.967 -13.891  46.185  1.00 57.39           O  
ATOM    122  OD2 ASP A   7     -13.016 -13.369  46.804  1.00 57.39           O  
ATOM    123  N   SER A   8     -10.721  -9.541  43.486  1.00 59.30           N  
ATOM    124  H   SER A   8     -10.329  -9.390  44.404  1.00 59.30           H  
ATOM    125  CA  SER A   8     -10.772  -8.397  42.566  1.00 59.30           C  
ATOM    126  HA  SER A   8     -11.701  -8.443  41.998  1.00 59.30           H  
ATOM    127  C   SER A   8      -9.628  -8.402  41.555  1.00 59.30           C  
ATOM    128  CB  SER A   8     -10.751  -7.078  43.348  1.00 59.30           C  
ATOM    129  HB2 SER A   8     -11.676  -7.000  43.919  1.00 59.30           H  
ATOM    130  HB3 SER A   8     -10.708  -6.244  42.647  1.00 59.30           H  
ATOM    131  O   SER A   8      -9.838  -8.057  40.394  1.00 59.30           O  
ATOM    132  OG  SER A   8      -9.656  -6.997  44.251  1.00 59.30           O  
ATOM    133  HG  SER A   8      -8.837  -6.930  43.755  1.00 59.30           H  
ATOM    134  N   ASP A   9      -8.431  -8.795  41.992  1.00 58.06           N  
ATOM    135  H   ASP A   9      -8.337  -9.126  42.941  1.00 58.06           H  
ATOM    136  CA  ASP A   9      -7.232  -8.797  41.151  1.00 58.06           C  
ATOM    137  HA  ASP A   9      -7.200  -7.877  40.568  1.00 58.06           H  
ATOM    138  C   ASP A   9      -7.281  -9.969  40.154  1.00 58.06           C  
ATOM    139  CB  ASP A   9      -5.977  -8.843  42.047  1.00 58.06           C  
ATOM    140  HB2 ASP A   9      -5.105  -8.967  41.405  1.00 58.06           H  
ATOM    141  HB3 ASP A   9      -6.036  -9.716  42.698  1.00 58.06           H  
ATOM    142  O   ASP A   9      -6.886  -9.831  38.995  1.00 58.06           O  
ATOM    143  CG  ASP A   9      -5.752  -7.586  42.913  1.00 58.06           C  
ATOM    144  OD1 ASP A   9      -6.491  -6.585  42.747  1.00 58.06           O  
ATOM    145  OD2 ASP A   9      -4.819  -7.615  43.751  1.00 58.06           O  
ATOM    146  N   GLU A  10      -7.849 -11.104  40.577  1.00 62.20           N  
ATOM    147  H   GLU A  10      -8.110 -11.175  41.550  1.00 62.20           H  
ATOM    148  CA  GLU A  10      -8.056 -12.281  39.731  1.00 62.20           C  
ATOM    149  HA  GLU A  10      -7.118 -12.492  39.218  1.00 62.20           H  
ATOM    150  C   GLU A  10      -9.124 -12.017  38.650  1.00 62.20           C  
ATOM    151  CB  GLU A  10      -8.372 -13.479  40.645  1.00 62.20           C  
ATOM    152  HB2 GLU A  10      -9.424 -13.460  40.929  1.00 62.20           H  
ATOM    153  HB3 GLU A  10      -7.772 -13.373  41.549  1.00 62.20           H  
ATOM    154  O   GLU A  10      -8.886 -12.290  37.471  1.00 62.20           O  
ATOM    155  CG  GLU A  10      -8.012 -14.836  40.021  1.00 62.20           C  
ATOM    156  HG2 GLU A  10      -8.729 -15.062  39.232  1.00 62.20           H  
ATOM    157  HG3 GLU A  10      -7.024 -14.757  39.568  1.00 62.20           H  
ATOM    158  CD  GLU A  10      -7.991 -15.983  41.054  1.00 62.20           C  
ATOM    159  OE1 GLU A  10      -7.358 -17.021  40.754  1.00 62.20           O  
ATOM    160  OE2 GLU A  10      -8.581 -15.821  42.147  1.00 62.20           O  
ATOM    161  N   ALA A  11     -10.236 -11.356  38.998  1.00 60.38           N  
ATOM    162  H   ALA A  11     -10.388 -11.151  39.975  1.00 60.38           H  
ATOM    163  CA  ALA A  11     -11.271 -10.967  38.034  1.00 60.38           C  
ATOM    164  HA  ALA A  11     -11.576 -11.861  37.490  1.00 60.38           H  
ATOM    165  C   ALA A  11     -10.785  -9.942  36.984  1.00 60.38           C  
ATOM    166  CB  ALA A  11     -12.483 -10.443  38.814  1.00 60.38           C  
ATOM    167  HB1 ALA A  11     -13.281 -10.183  38.118  1.00 60.38           H  
ATOM    168  HB2 ALA A  11     -12.200  -9.559  39.386  1.00 60.38           H  
ATOM    169  HB3 ALA A  11     -12.839 -11.212  39.499  1.00 60.38           H  
ATOM    170  O   ALA A  11     -11.125 -10.068  35.804  1.00 60.38           O  
ATOM    171  N   ASP A  12      -9.962  -8.958  37.376  1.00 66.66           N  
ATOM    172  H   ASP A  12      -9.739  -8.876  38.357  1.00 66.66           H  
ATOM    173  CA  ASP A  12      -9.348  -7.997  36.438  1.00 66.66           C  
ATOM    174  HA  ASP A  12     -10.129  -7.560  35.817  1.00 66.66           H  
ATOM    175  C   ASP A  12      -8.346  -8.690  35.495  1.00 66.66           C  
ATOM    176  CB  ASP A  12      -8.678  -6.856  37.232  1.00 66.66           C  
ATOM    177  HB2 ASP A  12      -9.430  -6.374  37.857  1.00 66.66           H  
ATOM    178  HB3 ASP A  12      -7.919  -7.282  37.889  1.00 66.66           H  
ATOM    179  O   ASP A  12      -8.269  -8.381  34.300  1.00 66.66           O  
ATOM    180  CG  ASP A  12      -8.028  -5.782  36.339  1.00 66.66           C  
ATOM    181  OD1 ASP A  12      -8.620  -5.366  35.321  1.00 66.66           O  
ATOM    182  OD2 ASP A  12      -6.876  -5.365  36.619  1.00 66.66           O  
ATOM    183  N   SER A  13      -7.612  -9.688  35.998  1.00 59.34           N  
ATOM    184  H   SER A  13      -7.689  -9.895  36.983  1.00 59.34           H  
ATOM    185  CA  SER A  13      -6.700 -10.487  35.174  1.00 59.34           C  
ATOM    186  HA  SER A  13      -6.066  -9.792  34.624  1.00 59.34           H  
ATOM    187  C   SER A  13      -7.446 -11.327  34.127  1.00 59.34           C  
ATOM    188  CB  SER A  13      -5.773 -11.321  36.065  1.00 59.34           C  
ATOM    189  HB2 SER A  13      -4.902 -11.611  35.477  1.00 59.34           H  
ATOM    190  HB3 SER A  13      -5.428 -10.710  36.899  1.00 59.34           H  
ATOM    191  O   SER A  13      -7.069 -11.323  32.950  1.00 59.34           O  
ATOM    192  OG  SER A  13      -6.362 -12.500  36.565  1.00 59.34           O  
ATOM    193  HG  SER A  13      -7.237 -12.335  36.924  1.00 59.34           H  
ATOM    194  N   ASP A  14      -8.567 -11.944  34.505  1.00 60.49           N  
ATOM    195  H   ASP A  14      -8.805 -11.943  35.487  1.00 60.49           H  
ATOM    196  CA  ASP A  14      -9.415 -12.726  33.606  1.00 60.49           C  
ATOM    197  HA  ASP A  14      -8.795 -13.448  33.076  1.00 60.49           H  
ATOM    198  C   ASP A  14     -10.091 -11.860  32.537  1.00 60.49           C  
ATOM    199  CB  ASP A  14     -10.486 -13.465  34.429  1.00 60.49           C  
ATOM    200  HB2 ASP A  14     -10.734 -12.891  35.322  1.00 60.49           H  
ATOM    201  HB3 ASP A  14     -11.394 -13.531  33.831  1.00 60.49           H  
ATOM    202  O   ASP A  14     -10.200 -12.269  31.374  1.00 60.49           O  
ATOM    203  CG  ASP A  14     -10.112 -14.896  34.822  1.00 60.49           C  
ATOM    204  OD1 ASP A  14      -9.085 -15.407  34.319  1.00 60.49           O  
ATOM    205  OD2 ASP A  14     -10.980 -15.522  35.467  1.00 60.49           O  
ATOM    206  N   GLU A  15     -10.522 -10.642  32.880  1.00 60.39           N  
ATOM    207  H   GLU A  15     -10.459 -10.361  33.849  1.00 60.39           H  
ATOM    208  CA  GLU A  15     -11.090  -9.715  31.900  1.00 60.39           C  
ATOM    209  HA  GLU A  15     -11.839 -10.266  31.331  1.00 60.39           H  
ATOM    210  C   GLU A  15     -10.025  -9.233  30.902  1.00 60.39           C  
ATOM    211  CB  GLU A  15     -11.802  -8.538  32.589  1.00 60.39           C  
ATOM    212  HB2 GLU A  15     -12.315  -8.890  33.484  1.00 60.39           H  
ATOM    213  HB3 GLU A  15     -11.073  -7.778  32.867  1.00 60.39           H  
ATOM    214  O   GLU A  15     -10.283  -9.193  29.693  1.00 60.39           O  
ATOM    215  CG  GLU A  15     -12.848  -7.953  31.624  1.00 60.39           C  
ATOM    216  HG2 GLU A  15     -12.383  -7.804  30.650  1.00 60.39           H  
ATOM    217  HG3 GLU A  15     -13.649  -8.679  31.489  1.00 60.39           H  
ATOM    218  CD  GLU A  15     -13.450  -6.614  32.070  1.00 60.39           C  
ATOM    219  OE1 GLU A  15     -13.701  -5.788  31.147  1.00 60.39           O  
ATOM    220  OE2 GLU A  15     -13.668  -6.419  33.280  1.00 60.39           O  
ATOM    221  N   LYS A  16      -8.799  -8.954  31.363  1.00 57.71           N  
ATOM    222  H   LYS A  16      -8.654  -8.986  32.362  1.00 57.71           H  
ATOM    223  CA  LYS A  16      -7.658  -8.626  30.489  1.00 57.71           C  
ATOM    224  HA  LYS A  16      -7.935  -7.789  29.847  1.00 57.71           H  
ATOM    225  C   LYS A  16      -7.298  -9.780  29.555  1.00 57.71           C  
ATOM    226  CB  LYS A  16      -6.452  -8.214  31.345  1.00 57.71           C  
ATOM    227  HB2 LYS A  16      -6.355  -8.897  32.189  1.00 57.71           H  
ATOM    228  HB3 LYS A  16      -5.543  -8.276  30.748  1.00 57.71           H  
ATOM    229  O   LYS A  16      -7.078  -9.544  28.366  1.00 57.71           O  
ATOM    230  CG  LYS A  16      -6.602  -6.774  31.849  1.00 57.71           C  
ATOM    231  HG2 LYS A  16      -6.491  -6.086  31.011  1.00 57.71           H  
ATOM    232  HG3 LYS A  16      -7.593  -6.637  32.284  1.00 57.71           H  
ATOM    233  CD  LYS A  16      -5.552  -6.462  32.918  1.00 57.71           C  
ATOM    234  HD2 LYS A  16      -4.548  -6.621  32.527  1.00 57.71           H  
ATOM    235  HD3 LYS A  16      -5.724  -7.127  33.764  1.00 57.71           H  
ATOM    236  CE  LYS A  16      -5.721  -5.010  33.375  1.00 57.71           C  
ATOM    237  HE2 LYS A  16      -5.313  -4.341  32.617  1.00 57.71           H  
ATOM    238  HE3 LYS A  16      -6.788  -4.814  33.482  1.00 57.71           H  
ATOM    239  NZ  LYS A  16      -5.087  -4.779  34.691  1.00 57.71           N  
ATOM    240  HZ1 LYS A  16      -5.673  -5.213  35.390  1.00 57.71           H  
ATOM    241  HZ2 LYS A  16      -5.125  -3.807  34.963  1.00 57.71           H  
ATOM    242  HZ3 LYS A  16      -4.160  -5.172  34.776  1.00 57.71           H  
ATOM    243  N   ILE A  17      -7.314 -11.023  30.040  1.00 56.20           N  
ATOM    244  H   ILE A  17      -7.457 -11.139  31.033  1.00 56.20           H  
ATOM    245  CA  ILE A  17      -7.076 -12.218  29.214  1.00 56.20           C  
ATOM    246  HA  ILE A  17      -6.156 -12.069  28.649  1.00 56.20           H  
ATOM    247  C   ILE A  17      -8.204 -12.409  28.189  1.00 56.20           C  
ATOM    248  CB  ILE A  17      -6.878 -13.462  30.113  1.00 56.20           C  
ATOM    249  HB  ILE A  17      -7.707 -13.515  30.819  1.00 56.20           H  
ATOM    250  O   ILE A  17      -7.935 -12.694  27.020  1.00 56.20           O  
ATOM    251  CG1 ILE A  17      -5.551 -13.344  30.900  1.00 56.20           C  
ATOM    252 HG12 ILE A  17      -5.441 -12.338  31.304  1.00 56.20           H  
ATOM    253 HG13 ILE A  17      -4.710 -13.512  30.227  1.00 56.20           H  
ATOM    254  CG2 ILE A  17      -6.864 -14.758  29.274  1.00 56.20           C  
ATOM    255 HG21 ILE A  17      -6.687 -15.615  29.924  1.00 56.20           H  
ATOM    256 HG22 ILE A  17      -6.077 -14.705  28.522  1.00 56.20           H  
ATOM    257 HG23 ILE A  17      -7.831 -14.910  28.795  1.00 56.20           H  
ATOM    258  CD1 ILE A  17      -5.451 -14.322  32.078  1.00 56.20           C  
ATOM    259 HD11 ILE A  17      -4.544 -14.109  32.645  1.00 56.20           H  
ATOM    260 HD12 ILE A  17      -5.404 -15.353  31.728  1.00 56.20           H  
ATOM    261 HD13 ILE A  17      -6.310 -14.201  32.738  1.00 56.20           H  
ATOM    262  N   LYS A  18      -9.469 -12.198  28.575  1.00 56.79           N  
ATOM    263  H   LYS A  18      -9.642 -12.013  29.553  1.00 56.79           H  
ATOM    264  CA  LYS A  18     -10.610 -12.252  27.641  1.00 56.79           C  
ATOM    265  HA  LYS A  18     -10.578 -13.198  27.101  1.00 56.79           H  
ATOM    266  C   LYS A  18     -10.527 -11.162  26.572  1.00 56.79           C  
ATOM    267  CB  LYS A  18     -11.934 -12.167  28.414  1.00 56.79           C  
ATOM    268  HB2 LYS A  18     -11.871 -11.374  29.159  1.00 56.79           H  
ATOM    269  HB3 LYS A  18     -12.737 -11.921  27.719  1.00 56.79           H  
ATOM    270  O   LYS A  18     -10.777 -11.453  25.403  1.00 56.79           O  
ATOM    271  CG  LYS A  18     -12.280 -13.501  29.092  1.00 56.79           C  
ATOM    272  HG2 LYS A  18     -11.446 -13.826  29.715  1.00 56.79           H  
ATOM    273  HG3 LYS A  18     -12.456 -14.258  28.328  1.00 56.79           H  
ATOM    274  CD  LYS A  18     -13.533 -13.358  29.965  1.00 56.79           C  
ATOM    275  HD2 LYS A  18     -13.354 -12.573  30.700  1.00 56.79           H  
ATOM    276  HD3 LYS A  18     -14.388 -13.084  29.345  1.00 56.79           H  
ATOM    277  CE  LYS A  18     -13.810 -14.678  30.695  1.00 56.79           C  
ATOM    278  HE2 LYS A  18     -12.892 -14.982  31.197  1.00 56.79           H  
ATOM    279  HE3 LYS A  18     -14.064 -15.447  29.966  1.00 56.79           H  
ATOM    280  NZ  LYS A  18     -14.889 -14.536  31.705  1.00 56.79           N  
ATOM    281  HZ1 LYS A  18     -14.617 -13.846  32.391  1.00 56.79           H  
ATOM    282  HZ2 LYS A  18     -15.008 -15.400  32.213  1.00 56.79           H  
ATOM    283  HZ3 LYS A  18     -15.766 -14.258  31.289  1.00 56.79           H  
ATOM    284  N   ARG A  19     -10.121  -9.939  26.933  1.00 56.75           N  
ATOM    285  H   ARG A  19      -9.977  -9.767  27.917  1.00 56.75           H  
ATOM    286  CA  ARG A  19      -9.866  -8.848  25.973  1.00 56.75           C  
ATOM    287  HA  ARG A  19     -10.730  -8.736  25.317  1.00 56.75           H  
ATOM    288  C   ARG A  19      -8.695  -9.173  25.046  1.00 56.75           C  
ATOM    289  CB  ARG A  19      -9.634  -7.524  26.715  1.00 56.75           C  
ATOM    290  HB2 ARG A  19      -9.226  -6.796  26.014  1.00 56.75           H  
ATOM    291  HB3 ARG A  19      -8.906  -7.675  27.511  1.00 56.75           H  
ATOM    292  O   ARG A  19      -8.811  -8.954  23.848  1.00 56.75           O  
ATOM    293  CG  ARG A  19     -10.934  -6.949  27.301  1.00 56.75           C  
ATOM    294  HG2 ARG A  19     -11.389  -7.667  27.983  1.00 56.75           H  
ATOM    295  HG3 ARG A  19     -11.636  -6.740  26.493  1.00 56.75           H  
ATOM    296  CD  ARG A  19     -10.635  -5.652  28.059  1.00 56.75           C  
ATOM    297  HD2 ARG A  19     -10.210  -4.932  27.360  1.00 56.75           H  
ATOM    298  HD3 ARG A  19      -9.894  -5.863  28.829  1.00 56.75           H  
ATOM    299  NE  ARG A  19     -11.841  -5.107  28.712  1.00 56.75           N  
ATOM    300  HE  ARG A  19     -12.349  -5.719  29.335  1.00 56.75           H  
ATOM    301  NH1 ARG A  19     -11.612  -2.878  28.157  1.00 56.75           N  
ATOM    302 HH11 ARG A  19     -10.793  -3.098  27.607  1.00 56.75           H  
ATOM    303 HH12 ARG A  19     -11.929  -1.927  28.278  1.00 56.75           H  
ATOM    304  NH2 ARG A  19     -13.257  -3.565  29.520  1.00 56.75           N  
ATOM    305 HH21 ARG A  19     -13.547  -2.616  29.711  1.00 56.75           H  
ATOM    306 HH22 ARG A  19     -13.586  -4.295  30.136  1.00 56.75           H  
ATOM    307  CZ  ARG A  19     -12.229  -3.850  28.782  1.00 56.75           C  
ATOM    308  N   SER A  20      -7.629  -9.782  25.567  1.00 56.92           N  
ATOM    309  H   SER A  20      -7.585  -9.875  26.572  1.00 56.92           H  
ATOM    310  CA  SER A  20      -6.476 -10.239  24.779  1.00 56.92           C  
ATOM    311  HA  SER A  20      -6.073  -9.390  24.226  1.00 56.92           H  
ATOM    312  C   SER A  20      -6.821 -11.333  23.761  1.00 56.92           C  
ATOM    313  CB  SER A  20      -5.386 -10.761  25.721  1.00 56.92           C  
ATOM    314  HB2 SER A  20      -5.790 -11.564  26.337  1.00 56.92           H  
ATOM    315  HB3 SER A  20      -5.048  -9.957  26.376  1.00 56.92           H  
ATOM    316  O   SER A  20      -6.091 -11.484  22.783  1.00 56.92           O  
ATOM    317  OG  SER A  20      -4.285 -11.265  24.990  1.00 56.92           O  
ATOM    318  HG  SER A  20      -4.568 -11.457  24.093  1.00 56.92           H  
ATOM    319  N   LYS A  21      -7.891 -12.109  23.980  1.00 65.60           N  
ATOM    320  H   LYS A  21      -8.392 -11.980  24.848  1.00 65.60           H  
ATOM    321  CA  LYS A  21      -8.342 -13.172  23.064  1.00 65.60           C  
ATOM    322  HA  LYS A  21      -7.495 -13.519  22.471  1.00 65.60           H  
ATOM    323  C   LYS A  21      -9.371 -12.707  22.034  1.00 65.60           C  
ATOM    324  CB  LYS A  21      -8.888 -14.359  23.872  1.00 65.60           C  
ATOM    325  HB2 LYS A  21      -9.428 -15.027  23.201  1.00 65.60           H  
ATOM    326  HB3 LYS A  21      -9.586 -13.999  24.627  1.00 65.60           H  
ATOM    327  O   LYS A  21      -9.700 -13.469  21.129  1.00 65.60           O  
ATOM    328  CG  LYS A  21      -7.765 -15.166  24.537  1.00 65.60           C  
ATOM    329  HG2 LYS A  21      -7.062 -15.497  23.772  1.00 65.60           H  
ATOM    330  HG3 LYS A  21      -7.234 -14.540  25.254  1.00 65.60           H  
ATOM    331  CD  LYS A  21      -8.341 -16.393  25.254  1.00 65.60           C  
ATOM    332  HD2 LYS A  21      -9.032 -16.059  26.028  1.00 65.60           H  
ATOM    333  HD3 LYS A  21      -8.875 -17.013  24.534  1.00 65.60           H  
ATOM    334  CE  LYS A  21      -7.203 -17.199  25.890  1.00 65.60           C  
ATOM    335  HE2 LYS A  21      -6.504 -17.488  25.106  1.00 65.60           H  
ATOM    336  HE3 LYS A  21      -6.670 -16.553  26.587  1.00 65.60           H  
ATOM    337  NZ  LYS A  21      -7.706 -18.406  26.596  1.00 65.60           N  
ATOM    338  HZ1 LYS A  21      -8.200 -19.016  25.960  1.00 65.60           H  
ATOM    339  HZ2 LYS A  21      -8.326 -18.143  27.348  1.00 65.60           H  
ATOM    340  HZ3 LYS A  21      -6.936 -18.921  26.999  1.00 65.60           H  
ATOM    341  N   ARG A  22      -9.913 -11.494  22.162  1.00 84.63           N  
ATOM    342  H   ARG A  22      -9.545 -10.871  22.866  1.00 84.63           H  
ATOM    343  CA  ARG A  22     -10.937 -10.993  21.243  1.00 84.63           C  
ATOM    344  HA  ARG A  22     -11.522 -11.844  20.895  1.00 84.63           H  
ATOM    345  C   ARG A  22     -10.269 -10.363  20.024  1.00 84.63           C  
ATOM    346  CB  ARG A  22     -11.877 -10.044  21.995  1.00 84.63           C  
ATOM    347  HB2 ARG A  22     -12.137 -10.498  22.952  1.00 84.63           H  
ATOM    348  HB3 ARG A  22     -11.368  -9.099  22.189  1.00 84.63           H  
ATOM    349  O   ARG A  22      -9.400  -9.509  20.163  1.00 84.63           O  
ATOM    350  CG  ARG A  22     -13.170  -9.792  21.210  1.00 84.63           C  
ATOM    351  HG2 ARG A  22     -12.940  -9.242  20.297  1.00 84.63           H  
ATOM    352  HG3 ARG A  22     -13.632 -10.744  20.949  1.00 84.63           H  
ATOM    353  CD  ARG A  22     -14.149  -8.977  22.060  1.00 84.63           C  
ATOM    354  HD2 ARG A  22     -13.665  -8.043  22.346  1.00 84.63           H  
ATOM    355  HD3 ARG A  22     -14.389  -9.544  22.959  1.00 84.63           H  
ATOM    356  NE  ARG A  22     -15.384  -8.677  21.313  1.00 84.63           N  
ATOM    357  HE  ARG A  22     -15.364  -8.866  20.321  1.00 84.63           H  
ATOM    358  NH1 ARG A  22     -16.542  -7.682  23.026  1.00 84.63           N  
ATOM    359 HH11 ARG A  22     -17.361  -7.192  23.357  1.00 84.63           H  
ATOM    360 HH12 ARG A  22     -15.750  -7.837  23.632  1.00 84.63           H  
ATOM    361  NH2 ARG A  22     -17.461  -7.812  20.996  1.00 84.63           N  
ATOM    362 HH21 ARG A  22     -18.251  -7.279  21.330  1.00 84.63           H  
ATOM    363 HH22 ARG A  22     -17.369  -7.983  20.005  1.00 84.63           H  
ATOM    364  CZ  ARG A  22     -16.454  -8.064  21.781  1.00 84.63           C  
ATOM    365  N   HIS A  23     -10.693 -10.774  18.832  1.00 91.53           N  
ATOM    366  H   HIS A  23     -11.356 -11.534  18.775  1.00 91.53           H  
ATOM    367  CA  HIS A  23     -10.273 -10.120  17.597  1.00 91.53           C  
ATOM    368  HA  HIS A  23      -9.189 -10.213  17.528  1.00 91.53           H  
ATOM    369  C   HIS A  23     -10.661  -8.629  17.620  1.00 91.53           C  
ATOM    370  CB  HIS A  23     -10.895 -10.831  16.393  1.00 91.53           C  
ATOM    371  HB2 HIS A  23     -10.729 -10.220  15.506  1.00 91.53           H  
ATOM    372  HB3 HIS A  23     -11.970 -10.936  16.540  1.00 91.53           H  
ATOM    373  O   HIS A  23     -11.785  -8.315  18.026  1.00 91.53           O  
ATOM    374  CG  HIS A  23     -10.280 -12.178  16.142  1.00 91.53           C  
ATOM    375  CD2 HIS A  23     -10.829 -13.407  16.388  1.00 91.53           C  
ATOM    376  HD2 HIS A  23     -11.809 -13.599  16.800  1.00 91.53           H  
ATOM    377  ND1 HIS A  23      -9.033 -12.388  15.608  1.00 91.53           N  
ATOM    378  HD1 HIS A  23      -8.477 -11.675  15.157  1.00 91.53           H  
ATOM    379  CE1 HIS A  23      -8.827 -13.714  15.542  1.00 91.53           C  
ATOM    380  HE1 HIS A  23      -7.961 -14.189  15.105  1.00 91.53           H  
ATOM    381  NE2 HIS A  23      -9.894 -14.375  16.016  1.00 91.53           N  
ATOM    382  N   PRO A  24      -9.765  -7.716  17.200  1.00 94.28           N  
ATOM    383  CA  PRO A  24     -10.048  -6.285  17.157  1.00 94.28           C  
ATOM    384  HA  PRO A  24     -10.371  -5.938  18.139  1.00 94.28           H  
ATOM    385  C   PRO A  24     -11.144  -5.972  16.131  1.00 94.28           C  
ATOM    386  CB  PRO A  24      -8.714  -5.624  16.792  1.00 94.28           C  
ATOM    387  HB2 PRO A  24      -8.149  -5.414  17.701  1.00 94.28           H  
ATOM    388  HB3 PRO A  24      -8.855  -4.715  16.207  1.00 94.28           H  
ATOM    389  O   PRO A  24     -11.213  -6.605  15.077  1.00 94.28           O  
ATOM    390  CG  PRO A  24      -7.997  -6.703  15.983  1.00 94.28           C  
ATOM    391  HG2 PRO A  24      -8.365  -6.705  14.957  1.00 94.28           H  
ATOM    392  HG3 PRO A  24      -6.913  -6.588  16.001  1.00 94.28           H  
ATOM    393  CD  PRO A  24      -8.430  -7.984  16.683  1.00 94.28           C  
ATOM    394  HD2 PRO A  24      -7.758  -8.197  17.515  1.00 94.28           H  
ATOM    395  HD3 PRO A  24      -8.429  -8.813  15.975  1.00 94.28           H  
ATOM    396  N   ASP A  25     -11.980  -4.969  16.397  1.00 93.18           N  
ATOM    397  H   ASP A  25     -11.883  -4.447  17.256  1.00 93.18           H  
ATOM    398  CA  ASP A  25     -12.988  -4.520  15.426  1.00 93.18           C  
ATOM    399  HA  ASP A  25     -13.452  -5.388  14.958  1.00 93.18           H  
ATOM    400  C   ASP A  25     -12.349  -3.709  14.291  1.00 93.18           C  
ATOM    401  CB  ASP A  25     -14.080  -3.703  16.137  1.00 93.18           C  
ATOM    402  HB2 ASP A  25     -14.685  -3.204  15.380  1.00 93.18           H  
ATOM    403  HB3 ASP A  25     -13.612  -2.932  16.750  1.00 93.18           H  
ATOM    404  O   ASP A  25     -12.820  -3.724  13.150  1.00 93.18           O  
ATOM    405  CG  ASP A  25     -15.027  -4.547  17.003  1.00 93.18           C  
ATOM    406  OD1 ASP A  25     -15.243  -5.738  16.670  1.00 93.18           O  
ATOM    407  OD2 ASP A  25     -15.607  -3.982  17.956  1.00 93.18           O  
ATOM    408  N   SER A  26     -11.252  -3.012  14.590  1.00 95.03           N  
ATOM    409  H   SER A  26     -10.971  -2.968  15.560  1.00 95.03           H  
ATOM    410  CA  SER A  26     -10.475  -2.245  13.624  1.00 95.03           C  
ATOM    411  HA  SER A  26     -10.539  -2.729  12.650  1.00 95.03           H  
ATOM    412  C   SER A  26      -9.002  -2.154  14.024  1.00 95.03           C  
ATOM    413  CB  SER A  26     -11.083  -0.845  13.524  1.00 95.03           C  
ATOM    414  HB2 SER A  26     -10.663  -0.331  12.659  1.00 95.03           H  
ATOM    415  HB3 SER A  26     -12.163  -0.922  13.390  1.00 95.03           H  
ATOM    416  O   SER A  26      -8.630  -2.422  15.164  1.00 95.03           O  
ATOM    417  OG  SER A  26     -10.798  -0.090  14.686  1.00 95.03           O  
ATOM    418  HG  SER A  26     -11.069  -0.595  15.456  1.00 95.03           H  
ATOM    419  N   CYS A  27      -8.151  -1.670  13.116  1.00 96.63           N  
ATOM    420  H   CYS A  27      -8.465  -1.527  12.166  1.00 96.63           H  
ATOM    421  CA  CYS A  27      -6.751  -1.400  13.446  1.00 96.63           C  
ATOM    422  HA  CYS A  27      -6.298  -2.331  13.787  1.00 96.63           H  
ATOM    423  C   CYS A  27      -6.561  -0.387  14.587  1.00 96.63           C  
ATOM    424  CB  CYS A  27      -6.006  -0.943  12.192  1.00 96.63           C  
ATOM    425  HB2 CYS A  27      -5.025  -0.569  12.486  1.00 96.63           H  
ATOM    426  HB3 CYS A  27      -6.549  -0.122  11.724  1.00 96.63           H  
ATOM    427  O   CYS A  27      -5.488  -0.368  15.180  1.00 96.63           O  
ATOM    428  SG  CYS A  27      -5.742  -2.266  10.989  1.00 96.63           S  
ATOM    429  N   LYS A  28      -7.574   0.428  14.931  1.00 94.10           N  
ATOM    430  H   LYS A  28      -8.470   0.298  14.485  1.00 94.10           H  
ATOM    431  CA  LYS A  28      -7.505   1.327  16.096  1.00 94.10           C  
ATOM    432  HA  LYS A  28      -6.620   1.960  16.034  1.00 94.10           H  
ATOM    433  C   LYS A  28      -7.388   0.591  17.424  1.00 94.10           C  
ATOM    434  CB  LYS A  28      -8.758   2.191  16.199  1.00 94.10           C  
ATOM    435  HB2 LYS A  28      -8.717   2.688  17.169  1.00 94.10           H  
ATOM    436  HB3 LYS A  28      -9.653   1.569  16.197  1.00 94.10           H  
ATOM    437  O   LYS A  28      -6.818   1.139  18.358  1.00 94.10           O  
ATOM    438  CG  LYS A  28      -8.845   3.260  15.117  1.00 94.10           C  
ATOM    439  HG2 LYS A  28      -7.902   3.807  15.074  1.00 94.10           H  
ATOM    440  HG3 LYS A  28      -9.057   2.812  14.146  1.00 94.10           H  
ATOM    441  CD  LYS A  28      -9.972   4.202  15.535  1.00 94.10           C  
ATOM    442  HD2 LYS A  28      -9.861   4.466  16.587  1.00 94.10           H  
ATOM    443  HD3 LYS A  28     -10.935   3.712  15.391  1.00 94.10           H  
ATOM    444  CE  LYS A  28      -9.879   5.470  14.716  1.00 94.10           C  
ATOM    445  HE2 LYS A  28     -10.119   5.220  13.683  1.00 94.10           H  
ATOM    446  HE3 LYS A  28      -8.855   5.843  14.744  1.00 94.10           H  
ATOM    447  NZ  LYS A  28     -10.804   6.503  15.237  1.00 94.10           N  
ATOM    448  HZ1 LYS A  28     -10.446   6.912  16.089  1.00 94.10           H  
ATOM    449  HZ2 LYS A  28     -11.720   6.113  15.407  1.00 94.10           H  
ATOM    450  HZ3 LYS A  28     -10.891   7.214  14.525  1.00 94.10           H  
ATOM    451  N   ASP A  29      -7.933  -0.617  17.496  1.00 92.66           N  
ATOM    452  H   ASP A  29      -8.396  -0.996  16.683  1.00 92.66           H  
ATOM    453  CA  ASP A  29      -7.977  -1.416  18.721  1.00 92.66           C  
ATOM    454  HA  ASP A  29      -8.026  -0.745  19.578  1.00 92.66           H  
ATOM    455  C   ASP A  29      -6.710  -2.276  18.880  1.00 92.66           C  
ATOM    456  CB  ASP A  29      -9.263  -2.258  18.718  1.00 92.66           C  
ATOM    457  HB2 ASP A  29      -9.405  -2.704  19.702  1.00 92.66           H  
ATOM    458  HB3 ASP A  29      -9.156  -3.064  17.992  1.00 92.66           H  
ATOM    459  O   ASP A  29      -6.569  -3.030  19.841  1.00 92.66           O  
ATOM    460  CG  ASP A  29     -10.497  -1.421  18.359  1.00 92.66           C  
ATOM    461  OD1 ASP A  29     -10.778  -0.444  19.088  1.00 92.66           O  
ATOM    462  OD2 ASP A  29     -11.106  -1.716  17.299  1.00 92.66           O  
ATOM    463  N   VAL A  30      -5.780  -2.186  17.922  1.00 93.17           N  
ATOM    464  H   VAL A  30      -5.917  -1.505  17.190  1.00 93.17           H  
ATOM    465  CA  VAL A  30      -4.553  -2.980  17.896  1.00 93.17           C  
ATOM    466  HA  VAL A  30      -4.754  -3.939  18.374  1.00 93.17           H  
ATOM    467  C   VAL A  30      -3.460  -2.279  18.691  1.00 93.17           C  
ATOM    468  CB  VAL A  30      -4.104  -3.274  16.454  1.00 93.17           C  
ATOM    469  HB  VAL A  30      -3.934  -2.342  15.915  1.00 93.17           H  
ATOM    470  O   VAL A  30      -2.883  -1.286  18.254  1.00 93.17           O  
ATOM    471  CG1 VAL A  30      -2.813  -4.104  16.417  1.00 93.17           C  
ATOM    472 HG11 VAL A  30      -2.938  -5.022  16.990  1.00 93.17           H  
ATOM    473 HG12 VAL A  30      -1.984  -3.526  16.825  1.00 93.17           H  
ATOM    474 HG13 VAL A  30      -2.573  -4.353  15.383  1.00 93.17           H  
ATOM    475  CG2 VAL A  30      -5.179  -4.084  15.723  1.00 93.17           C  
ATOM    476 HG21 VAL A  30      -6.126  -3.543  15.708  1.00 93.17           H  
ATOM    477 HG22 VAL A  30      -4.863  -4.264  14.695  1.00 93.17           H  
ATOM    478 HG23 VAL A  30      -5.324  -5.037  16.231  1.00 93.17           H  
ATOM    479  N   THR A  31      -3.117  -2.857  19.838  1.00 84.92           N  
ATOM    480  H   THR A  31      -3.709  -3.586  20.208  1.00 84.92           H  
ATOM    481  CA  THR A  31      -1.983  -2.447  20.671  1.00 84.92           C  
ATOM    482  HA  THR A  31      -1.622  -1.472  20.346  1.00 84.92           H  
ATOM    483  C   THR A  31      -0.834  -3.444  20.498  1.00 84.92           C  
ATOM    484  CB  THR A  31      -2.427  -2.298  22.135  1.00 84.92           C  
ATOM    485  HB  THR A  31      -1.551  -2.145  22.765  1.00 84.92           H  
ATOM    486  O   THR A  31      -0.771  -4.485  21.151  1.00 84.92           O  
ATOM    487  CG2 THR A  31      -3.380  -1.114  22.312  1.00 84.92           C  
ATOM    488 HG21 THR A  31      -4.299  -1.280  21.750  1.00 84.92           H  
ATOM    489 HG22 THR A  31      -2.903  -0.203  21.950  1.00 84.92           H  
ATOM    490 HG23 THR A  31      -3.622  -0.989  23.367  1.00 84.92           H  
ATOM    491  OG1 THR A  31      -3.133  -3.437  22.575  1.00 84.92           O  
ATOM    492  HG1 THR A  31      -3.437  -3.266  23.469  1.00 84.92           H  
ATOM    493  N   ARG A  32       0.082  -3.173  19.559  1.00 81.23           N  
ATOM    494  H   ARG A  32      -0.004  -2.310  19.041  1.00 81.23           H  
ATOM    495  CA  ARG A  32       1.286  -3.994  19.333  1.00 81.23           C  
ATOM    496  HA  ARG A  32       1.485  -4.573  20.235  1.00 81.23           H  
ATOM    497  C   ARG A  32       2.514  -3.116  19.108  1.00 81.23           C  
ATOM    498  CB  ARG A  32       1.077  -4.970  18.157  1.00 81.23           C  
ATOM    499  HB2 ARG A  32       0.713  -4.422  17.288  1.00 81.23           H  
ATOM    500  HB3 ARG A  32       2.041  -5.409  17.900  1.00 81.23           H  
ATOM    501  O   ARG A  32       2.409  -2.056  18.509  1.00 81.23           O  
ATOM    502  CG  ARG A  32       0.103  -6.114  18.498  1.00 81.23           C  
ATOM    503  HG2 ARG A  32      -0.907  -5.719  18.609  1.00 81.23           H  
ATOM    504  HG3 ARG A  32       0.409  -6.577  19.436  1.00 81.23           H  
ATOM    505  CD  ARG A  32       0.116  -7.177  17.393  1.00 81.23           C  
ATOM    506  HD2 ARG A  32      -0.271  -6.709  16.488  1.00 81.23           H  
ATOM    507  HD3 ARG A  32       1.145  -7.499  17.232  1.00 81.23           H  
ATOM    508  NE  ARG A  32      -0.714  -8.355  17.708  1.00 81.23           N  
ATOM    509  HE  ARG A  32      -1.195  -8.345  18.596  1.00 81.23           H  
ATOM    510  NH1 ARG A  32      -0.350  -9.526  15.751  1.00 81.23           N  
ATOM    511 HH11 ARG A  32      -0.629 -10.248  15.102  1.00 81.23           H  
ATOM    512 HH12 ARG A  32       0.272  -8.804  15.418  1.00 81.23           H  
ATOM    513  NH2 ARG A  32      -1.742 -10.344  17.275  1.00 81.23           N  
ATOM    514 HH21 ARG A  32      -2.224 -10.299  18.161  1.00 81.23           H  
ATOM    515 HH22 ARG A  32      -1.881 -11.139  16.667  1.00 81.23           H  
ATOM    516  CZ  ARG A  32      -0.925  -9.397  16.915  1.00 81.23           C  
ATOM    517  N   ASN A  33       3.683  -3.613  19.517  1.00 82.27           N  
ATOM    518  H   ASN A  33       3.664  -4.471  20.049  1.00 82.27           H  
ATOM    519  CA  ASN A  33       4.975  -2.911  19.411  1.00 82.27           C  
ATOM    520  HA  ASN A  33       4.822  -1.863  19.668  1.00 82.27           H  
ATOM    521  C   ASN A  33       5.582  -2.918  17.993  1.00 82.27           C  
ATOM    522  CB  ASN A  33       5.962  -3.525  20.426  1.00 82.27           C  
ATOM    523  HB2 ASN A  33       6.073  -4.591  20.231  1.00 82.27           H  
ATOM    524  HB3 ASN A  33       6.939  -3.057  20.300  1.00 82.27           H  
ATOM    525  O   ASN A  33       6.741  -2.559  17.816  1.00 82.27           O  
ATOM    526  CG  ASN A  33       5.570  -3.318  21.875  1.00 82.27           C  
ATOM    527  ND2 ASN A  33       6.234  -3.987  22.787  1.00 82.27           N  
ATOM    528 HD21 ASN A  33       7.030  -4.557  22.538  1.00 82.27           H  
ATOM    529 HD22 ASN A  33       5.970  -3.801  23.744  1.00 82.27           H  
ATOM    530  OD1 ASN A  33       4.661  -2.586  22.213  1.00 82.27           O  
ATOM    531  N   GLN A  34       4.844  -3.396  16.992  1.00 91.46           N  
ATOM    532  H   GLN A  34       3.856  -3.524  17.156  1.00 91.46           H  
ATOM    533  CA  GLN A  34       5.307  -3.464  15.610  1.00 91.46           C  
ATOM    534  HA  GLN A  34       6.381  -3.283  15.558  1.00 91.46           H  
ATOM    535  C   GLN A  34       4.598  -2.399  14.792  1.00 91.46           C  
ATOM    536  CB  GLN A  34       5.020  -4.846  15.014  1.00 91.46           C  
ATOM    537  HB2 GLN A  34       3.966  -5.080  15.163  1.00 91.46           H  
ATOM    538  HB3 GLN A  34       5.216  -4.817  13.942  1.00 91.46           H  
ATOM    539  O   GLN A  34       3.369  -2.376  14.767  1.00 91.46           O  
ATOM    540  CG  GLN A  34       5.880  -5.955  15.633  1.00 91.46           C  
ATOM    541  HG2 GLN A  34       6.929  -5.760  15.412  1.00 91.46           H  
ATOM    542  HG3 GLN A  34       5.751  -5.961  16.715  1.00 91.46           H  
ATOM    543  CD  GLN A  34       5.509  -7.336  15.101  1.00 91.46           C  
ATOM    544  NE2 GLN A  34       6.215  -8.368  15.505  1.00 91.46           N  
ATOM    545 HE21 GLN A  34       5.966  -9.257  15.097  1.00 91.46           H  
ATOM    546 HE22 GLN A  34       7.025  -8.246  16.096  1.00 91.46           H  
ATOM    547  OE1 GLN A  34       4.568  -7.531  14.351  1.00 91.46           O  
ATOM    548  N   SER A  35       5.382  -1.600  14.071  1.00 93.85           N  
ATOM    549  H   SER A  35       6.363  -1.583  14.310  1.00 93.85           H  
ATOM    550  CA  SER A  35       4.906  -0.538  13.183  1.00 93.85           C  
ATOM    551  HA  SER A  35       4.464   0.257  13.783  1.00 93.85           H  
ATOM    552  C   SER A  35       3.867  -1.015  12.166  1.00 93.85           C  
ATOM    553  CB  SER A  35       6.131  -0.001  12.442  1.00 93.85           C  
ATOM    554  HB2 SER A  35       6.466  -0.731  11.705  1.00 93.85           H  
ATOM    555  HB3 SER A  35       6.943   0.169  13.149  1.00 93.85           H  
ATOM    556  O   SER A  35       2.873  -0.341  11.913  1.00 93.85           O  
ATOM    557  OG  SER A  35       5.838   1.209  11.798  1.00 93.85           O  
ATOM    558  HG  SER A  35       6.053   1.879  12.451  1.00 93.85           H  
ATOM    559  N   ARG A  36       4.104  -2.188  11.559  1.00 95.70           N  
ATOM    560  H   ARG A  36       4.899  -2.721  11.882  1.00 95.70           H  
ATOM    561  CA  ARG A  36       3.177  -2.858  10.641  1.00 95.70           C  
ATOM    562  HA  ARG A  36       2.236  -2.308  10.628  1.00 95.70           H  
ATOM    563  C   ARG A  36       2.895  -4.249  11.170  1.00 95.70           C  
ATOM    564  CB  ARG A  36       3.711  -2.933   9.202  1.00 95.70           C  
ATOM    565  HB2 ARG A  36       4.735  -3.308   9.200  1.00 95.70           H  
ATOM    566  HB3 ARG A  36       3.097  -3.649   8.655  1.00 95.70           H  
ATOM    567  O   ARG A  36       3.836  -5.006  11.393  1.00 95.70           O  
ATOM    568  CG  ARG A  36       3.632  -1.604   8.443  1.00 95.70           C  
ATOM    569  HG2 ARG A  36       2.645  -1.164   8.583  1.00 95.70           H  
ATOM    570  HG3 ARG A  36       3.756  -1.816   7.381  1.00 95.70           H  
ATOM    571  CD  ARG A  36       4.704  -0.596   8.868  1.00 95.70           C  
ATOM    572  HD2 ARG A  36       4.491  -0.247   9.879  1.00 95.70           H  
ATOM    573  HD3 ARG A  36       5.685  -1.071   8.848  1.00 95.70           H  
ATOM    574  NE  ARG A  36       4.699   0.572   7.980  1.00 95.70           N  
ATOM    575  HE  ARG A  36       4.095   0.545   7.171  1.00 95.70           H  
ATOM    576  NH1 ARG A  36       6.124   1.918   9.194  1.00 95.70           N  
ATOM    577 HH11 ARG A  36       6.419   2.858   9.416  1.00 95.70           H  
ATOM    578 HH12 ARG A  36       6.065   1.294   9.986  1.00 95.70           H  
ATOM    579  NH2 ARG A  36       5.063   2.710   7.399  1.00 95.70           N  
ATOM    580 HH21 ARG A  36       5.314   3.651   7.666  1.00 95.70           H  
ATOM    581 HH22 ARG A  36       4.394   2.572   6.655  1.00 95.70           H  
ATOM    582  CZ  ARG A  36       5.303   1.719   8.204  1.00 95.70           C  
ATOM    583  N   VAL A  37       1.624  -4.590  11.343  1.00 95.78           N  
ATOM    584  H   VAL A  37       0.909  -3.899  11.162  1.00 95.78           H  
ATOM    585  CA  VAL A  37       1.232  -5.891  11.886  1.00 95.78           C  
ATOM    586  HA  VAL A  37       2.043  -6.593  11.688  1.00 95.78           H  
ATOM    587  C   VAL A  37      -0.005  -6.443  11.201  1.00 95.78           C  
ATOM    588  CB  VAL A  37       1.073  -5.808  13.410  1.00 95.78           C  
ATOM    589  HB  VAL A  37       2.001  -5.399  13.812  1.00 95.78           H  
ATOM    590  O   VAL A  37      -0.964  -5.716  10.965  1.00 95.78           O  
ATOM    591  CG1 VAL A  37      -0.074  -4.904  13.885  1.00 95.78           C  
ATOM    592 HG11 VAL A  37       0.051  -3.905  13.469  1.00 95.78           H  
ATOM    593 HG12 VAL A  37      -0.054  -4.826  14.972  1.00 95.78           H  
ATOM    594 HG13 VAL A  37      -1.037  -5.305  13.569  1.00 95.78           H  
ATOM    595  CG2 VAL A  37       0.914  -7.212  13.989  1.00 95.78           C  
ATOM    596 HG21 VAL A  37      -0.117  -7.549  13.880  1.00 95.78           H  
ATOM    597 HG22 VAL A  37       1.582  -7.904  13.477  1.00 95.78           H  
ATOM    598 HG23 VAL A  37       1.233  -7.183  15.031  1.00 95.78           H  
ATOM    599  N   VAL A  38       0.019  -7.734  10.889  1.00 96.80           N  
ATOM    600  H   VAL A  38       0.837  -8.282  11.117  1.00 96.80           H  
ATOM    601  CA  VAL A  38      -1.132  -8.445  10.330  1.00 96.80           C  
ATOM    602  HA  VAL A  38      -1.725  -7.744   9.744  1.00 96.80           H  
ATOM    603  C   VAL A  38      -2.004  -8.967  11.472  1.00 96.80           C  
ATOM    604  CB  VAL A  38      -0.691  -9.562   9.372  1.00 96.80           C  
ATOM    605  HB  VAL A  38      -0.123 -10.310   9.926  1.00 96.80           H  
ATOM    606  O   VAL A  38      -1.497  -9.537  12.446  1.00 96.80           O  
ATOM    607  CG1 VAL A  38      -1.896 -10.233   8.716  1.00 96.80           C  
ATOM    608 HG11 VAL A  38      -1.564 -10.990   8.006  1.00 96.80           H  
ATOM    609 HG12 VAL A  38      -2.511 -10.737   9.462  1.00 96.80           H  
ATOM    610 HG13 VAL A  38      -2.497  -9.495   8.183  1.00 96.80           H  
ATOM    611  CG2 VAL A  38       0.194  -9.004   8.249  1.00 96.80           C  
ATOM    612 HG21 VAL A  38       0.488  -9.831   7.602  1.00 96.80           H  
ATOM    613 HG22 VAL A  38       1.100  -8.551   8.651  1.00 96.80           H  
ATOM    614 HG23 VAL A  38      -0.361  -8.273   7.662  1.00 96.80           H  
ATOM    615  N   VAL A  39      -3.312  -8.730  11.378  1.00 95.74           N  
ATOM    616  H   VAL A  39      -3.652  -8.257  10.554  1.00 95.74           H  
ATOM    617  CA  VAL A  39      -4.313  -9.193  12.347  1.00 95.74           C  
ATOM    618  HA  VAL A  39      -3.914 -10.064  12.867  1.00 95.74           H  
ATOM    619  C   VAL A  39      -5.583  -9.638  11.629  1.00 95.74           C  
ATOM    620  CB  VAL A  39      -4.662  -8.118  13.403  1.00 95.74           C  
ATOM    621  HB  VAL A  39      -5.364  -8.564  14.108  1.00 95.74           H  
ATOM    622  O   VAL A  39      -5.962  -9.071  10.608  1.00 95.74           O  
ATOM    623  CG1 VAL A  39      -3.438  -7.666  14.211  1.00 95.74           C  
ATOM    624 HG11 VAL A  39      -2.935  -8.538  14.628  1.00 95.74           H  
ATOM    625 HG12 VAL A  39      -3.755  -7.010  15.022  1.00 95.74           H  
ATOM    626 HG13 VAL A  39      -2.747  -7.122  13.566  1.00 95.74           H  
ATOM    627  CG2 VAL A  39      -5.332  -6.875  12.806  1.00 95.74           C  
ATOM    628 HG21 VAL A  39      -5.540  -6.149  13.592  1.00 95.74           H  
ATOM    629 HG22 VAL A  39      -4.683  -6.429  12.053  1.00 95.74           H  
ATOM    630 HG23 VAL A  39      -6.280  -7.140  12.339  1.00 95.74           H  
ATOM    631  N   THR A  40      -6.290 -10.599  12.213  1.00 96.80           N  
ATOM    632  H   THR A  40      -5.883 -11.122  12.975  1.00 96.80           H  
ATOM    633  CA  THR A  40      -7.664 -10.932  11.822  1.00 96.80           C  
ATOM    634  HA  THR A  40      -7.805 -10.734  10.760  1.00 96.80           H  
ATOM    635  C   THR A  40      -8.630 -10.061  12.619  1.00 96.80           C  
ATOM    636  CB  THR A  40      -7.957 -12.416  12.067  1.00 96.80           C  
ATOM    637  HB  THR A  40      -8.041 -12.582  13.141  1.00 96.80           H  
ATOM    638  O   THR A  40      -8.601 -10.087  13.854  1.00 96.80           O  
ATOM    639  CG2 THR A  40      -9.244 -12.879  11.399  1.00 96.80           C  
ATOM    640 HG21 THR A  40      -9.375 -13.949  11.565  1.00 96.80           H  
ATOM    641 HG22 THR A  40      -9.196 -12.688  10.327  1.00 96.80           H  
ATOM    642 HG23 THR A  40     -10.098 -12.353  11.825  1.00 96.80           H  
ATOM    643  OG1 THR A  40      -6.896 -13.216  11.606  1.00 96.80           O  
ATOM    644  HG1 THR A  40      -6.896 -13.238  10.646  1.00 96.80           H  
ATOM    645  N   LEU A  41      -9.468  -9.286  11.929  1.00 95.82           N  
ATOM    646  H   LEU A  41      -9.429  -9.325  10.920  1.00 95.82           H  
ATOM    647  CA  LEU A  41     -10.520  -8.476  12.546  1.00 95.82           C  
ATOM    648  HA  LEU A  41     -10.098  -7.963  13.410  1.00 95.82           H  
ATOM    649  C   LEU A  41     -11.672  -9.357  13.049  1.00 95.82           C  
ATOM    650  CB  LEU A  41     -11.044  -7.432  11.539  1.00 95.82           C  
ATOM    651  HB2 LEU A  41     -11.463  -7.965  10.685  1.00 95.82           H  
ATOM    652  HB3 LEU A  41     -11.844  -6.867  12.017  1.00 95.82           H  
ATOM    653  O   LEU A  41     -11.834 -10.495  12.617  1.00 95.82           O  
ATOM    654  CG  LEU A  41     -10.003  -6.429  11.010  1.00 95.82           C  
ATOM    655  HG  LEU A  41      -9.245  -6.965  10.439  1.00 95.82           H  
ATOM    656  CD1 LEU A  41     -10.696  -5.432  10.079  1.00 95.82           C  
ATOM    657 HD11 LEU A  41      -9.960  -4.737   9.673  1.00 95.82           H  
ATOM    658 HD12 LEU A  41     -11.155  -5.970   9.250  1.00 95.82           H  
ATOM    659 HD13 LEU A  41     -11.457  -4.875  10.627  1.00 95.82           H  
ATOM    660  CD2 LEU A  41      -9.321  -5.646  12.134  1.00 95.82           C  
ATOM    661 HD21 LEU A  41     -10.071  -5.214  12.797  1.00 95.82           H  
ATOM    662 HD22 LEU A  41      -8.694  -4.859  11.717  1.00 95.82           H  
ATOM    663 HD23 LEU A  41      -8.682  -6.321  12.704  1.00 95.82           H  
ATOM    664  N   SER A  42     -12.549  -8.806  13.889  1.00 94.64           N  
ATOM    665  H   SER A  42     -12.349  -7.885  14.252  1.00 94.64           H  
ATOM    666  CA  SER A  42     -13.770  -9.487  14.355  1.00 94.64           C  
ATOM    667  HA  SER A  42     -13.481 -10.397  14.881  1.00 94.64           H  
ATOM    668  C   SER A  42     -14.716  -9.908  13.223  1.00 94.64           C  
ATOM    669  CB  SER A  42     -14.509  -8.582  15.341  1.00 94.64           C  
ATOM    670  HB2 SER A  42     -13.839  -8.321  16.160  1.00 94.64           H  
ATOM    671  HB3 SER A  42     -15.371  -9.110  15.748  1.00 94.64           H  
ATOM    672  O   SER A  42     -15.527 -10.813  13.393  1.00 94.64           O  
ATOM    673  OG  SER A  42     -14.945  -7.399  14.704  1.00 94.64           O  
ATOM    674  HG  SER A  42     -15.105  -6.767  15.409  1.00 94.64           H  
ATOM    675  N   SER A  43     -14.575  -9.293  12.045  1.00 93.86           N  
ATOM    676  H   SER A  43     -13.889  -8.552  12.016  1.00 93.86           H  
ATOM    677  CA  SER A  43     -15.266  -9.685  10.810  1.00 93.86           C  
ATOM    678  HA  SER A  43     -16.304  -9.906  11.059  1.00 93.86           H  
ATOM    679  C   SER A  43     -14.711 -10.946  10.131  1.00 93.86           C  
ATOM    680  CB  SER A  43     -15.258  -8.520   9.816  1.00 93.86           C  
ATOM    681  HB2 SER A  43     -15.840  -8.801   8.938  1.00 93.86           H  
ATOM    682  HB3 SER A  43     -15.728  -7.652  10.278  1.00 93.86           H  
ATOM    683  O   SER A  43     -15.297 -11.400   9.154  1.00 93.86           O  
ATOM    684  OG  SER A  43     -13.947  -8.178   9.402  1.00 93.86           O  
ATOM    685  HG  SER A  43     -13.458  -7.789  10.131  1.00 93.86           H  
ATOM    686  N   GLY A  44     -13.584 -11.488  10.600  1.00 95.96           N  
ATOM    687  H   GLY A  44     -13.162 -11.091  11.427  1.00 95.96           H  
ATOM    688  CA  GLY A  44     -12.855 -12.587   9.959  1.00 95.96           C  
ATOM    689  HA2 GLY A  44     -12.275 -13.115  10.716  1.00 95.96           H  
ATOM    690  HA3 GLY A  44     -13.566 -13.288   9.522  1.00 95.96           H  
ATOM    691  C   GLY A  44     -11.892 -12.143   8.852  1.00 95.96           C  
ATOM    692  O   GLY A  44     -11.073 -12.943   8.413  1.00 95.96           O  
ATOM    693  N   LEU A  45     -11.942 -10.877   8.424  1.00 96.83           N  
ATOM    694  H   LEU A  45     -12.653 -10.266   8.800  1.00 96.83           H  
ATOM    695  CA  LEU A  45     -11.016 -10.339   7.430  1.00 96.83           C  
ATOM    696  HA  LEU A  45     -10.932 -11.068   6.624  1.00 96.83           H  
ATOM    697  C   LEU A  45      -9.624 -10.132   8.036  1.00 96.83           C  
ATOM    698  CB  LEU A  45     -11.587  -9.035   6.849  1.00 96.83           C  
ATOM    699  HB2 LEU A  45     -11.687  -8.317   7.663  1.00 96.83           H  
ATOM    700  HB3 LEU A  45     -12.580  -9.231   6.444  1.00 96.83           H  
ATOM    701  O   LEU A  45      -9.477  -9.464   9.064  1.00 96.83           O  
ATOM    702  CG  LEU A  45     -10.711  -8.411   5.745  1.00 96.83           C  
ATOM    703  HG  LEU A  45      -9.699  -8.265   6.122  1.00 96.83           H  
ATOM    704  CD1 LEU A  45     -10.654  -9.261   4.477  1.00 96.83           C  
ATOM    705 HD11 LEU A  45     -10.174 -10.218   4.684  1.00 96.83           H  
ATOM    706 HD12 LEU A  45     -11.656  -9.433   4.084  1.00 96.83           H  
ATOM    707 HD13 LEU A  45     -10.055  -8.752   3.722  1.00 96.83           H  
ATOM    708  CD2 LEU A  45     -11.267  -7.039   5.386  1.00 96.83           C  
ATOM    709 HD21 LEU A  45     -10.621  -6.571   4.643  1.00 96.83           H  
ATOM    710 HD22 LEU A  45     -11.265  -6.434   6.292  1.00 96.83           H  
ATOM    711 HD23 LEU A  45     -12.278  -7.134   4.990  1.00 96.83           H  
ATOM    712  N   GLU A  46      -8.606 -10.661   7.369  1.00 97.53           N  
ATOM    713  H   GLU A  46      -8.790 -11.197   6.533  1.00 97.53           H  
ATOM    714  CA  GLU A  46      -7.212 -10.364   7.673  1.00 97.53           C  
ATOM    715  HA  GLU A  46      -7.104 -10.290   8.755  1.00 97.53           H  
ATOM    716  C   GLU A  46      -6.806  -9.015   7.067  1.00 97.53           C  
ATOM    717  CB  GLU A  46      -6.325 -11.521   7.203  1.00 97.53           C  
ATOM    718  HB2 GLU A  46      -6.276 -11.536   6.114  1.00 97.53           H  
ATOM    719  HB3 GLU A  46      -6.758 -12.460   7.550  1.00 97.53           H  
ATOM    720  O   GLU A  46      -7.140  -8.710   5.923  1.00 97.53           O  
ATOM    721  CG  GLU A  46      -4.923 -11.386   7.794  1.00 97.53           C  
ATOM    722  HG2 GLU A  46      -4.454 -10.483   7.403  1.00 97.53           H  
ATOM    723  HG3 GLU A  46      -5.006 -11.272   8.875  1.00 97.53           H  
ATOM    724  CD  GLU A  46      -4.064 -12.610   7.472  1.00 97.53           C  
ATOM    725  OE1 GLU A  46      -3.543 -12.669   6.339  1.00 97.53           O  
ATOM    726  OE2 GLU A  46      -3.921 -13.450   8.387  1.00 97.53           O  
ATOM    727  N   VAL A  47      -6.126  -8.179   7.855  1.00 97.90           N  
ATOM    728  H   VAL A  47      -5.896  -8.484   8.790  1.00 97.90           H  
ATOM    729  CA  VAL A  47      -5.669  -6.851   7.436  1.00 97.90           C  
ATOM    730  HA  VAL A  47      -5.602  -6.841   6.348  1.00 97.90           H  
ATOM    731  C   VAL A  47      -4.280  -6.542   7.979  1.00 97.90           C  
ATOM    732  CB  VAL A  47      -6.648  -5.733   7.840  1.00 97.90           C  
ATOM    733  HB  VAL A  47      -6.245  -4.807   7.429  1.00 97.90           H  
ATOM    734  O   VAL A  47      -3.895  -7.009   9.052  1.00 97.90           O  
ATOM    735  CG1 VAL A  47      -8.049  -5.914   7.244  1.00 97.90           C  
ATOM    736 HG11 VAL A  47      -7.969  -6.082   6.170  1.00 97.90           H  
ATOM    737 HG12 VAL A  47      -8.539  -6.775   7.699  1.00 97.90           H  
ATOM    738 HG13 VAL A  47      -8.650  -5.023   7.422  1.00 97.90           H  
ATOM    739  CG2 VAL A  47      -6.779  -5.553   9.358  1.00 97.90           C  
ATOM    740 HG21 VAL A  47      -7.102  -6.488   9.815  1.00 97.90           H  
ATOM    741 HG22 VAL A  47      -7.500  -4.765   9.577  1.00 97.90           H  
ATOM    742 HG23 VAL A  47      -5.818  -5.269   9.788  1.00 97.90           H  
ATOM    743  N   MET A  48      -3.550  -5.671   7.281  1.00 97.95           N  
ATOM    744  H   MET A  48      -3.922  -5.323   6.409  1.00 97.95           H  
ATOM    745  CA  MET A  48      -2.323  -5.073   7.800  1.00 97.95           C  
ATOM    746  HA  MET A  48      -1.904  -5.735   8.557  1.00 97.95           H  
ATOM    747  C   MET A  48      -2.624  -3.725   8.459  1.00 97.95           C  
ATOM    748  CB  MET A  48      -1.282  -4.962   6.685  1.00 97.95           C  
ATOM    749  HB2 MET A  48      -1.652  -4.298   5.904  1.00 97.95           H  
ATOM    750  HB3 MET A  48      -1.131  -5.953   6.257  1.00 97.95           H  
ATOM    751  O   MET A  48      -3.133  -2.802   7.819  1.00 97.95           O  
ATOM    752  CG  MET A  48       0.057  -4.433   7.211  1.00 97.95           C  
ATOM    753  HG2 MET A  48       0.371  -5.039   8.061  1.00 97.95           H  
ATOM    754  HG3 MET A  48      -0.084  -3.411   7.562  1.00 97.95           H  
ATOM    755  SD  MET A  48       1.386  -4.435   5.977  1.00 97.95           S  
ATOM    756  CE  MET A  48       1.784  -6.208   5.952  1.00 97.95           C  
ATOM    757  HE1 MET A  48       2.184  -6.510   6.920  1.00 97.95           H  
ATOM    758  HE2 MET A  48       2.522  -6.419   5.178  1.00 97.95           H  
ATOM    759  HE3 MET A  48       0.887  -6.794   5.751  1.00 97.95           H  
ATOM    760  N   CYS A  49      -2.269  -3.604   9.732  1.00 98.02           N  
ATOM    761  H   CYS A  49      -1.881  -4.412  10.197  1.00 98.02           H  
ATOM    762  CA  CYS A  49      -2.397  -2.386  10.510  1.00 98.02           C  
ATOM    763  HA  CYS A  49      -3.152  -1.762  10.033  1.00 98.02           H  
ATOM    764  C   CYS A  49      -1.083  -1.610  10.556  1.00 98.02           C  
ATOM    765  CB  CYS A  49      -2.885  -2.719  11.920  1.00 98.02           C  
ATOM    766  HB2 CYS A  49      -2.152  -3.367  12.401  1.00 98.02           H  
ATOM    767  HB3 CYS A  49      -2.944  -1.795  12.496  1.00 98.02           H  
ATOM    768  O   CYS A  49      -0.033  -2.197  10.807  1.00 98.02           O  
ATOM    769  SG  CYS A  49      -4.498  -3.535  11.975  1.00 98.02           S  
ATOM    770  N   ASP A  50      -1.161  -0.294  10.376  1.00 97.91           N  
ATOM    771  H   ASP A  50      -2.075   0.092  10.187  1.00 97.91           H  
ATOM    772  CA  ASP A  50      -0.105   0.652  10.735  1.00 97.91           C  
ATOM    773  HA  ASP A  50       0.831   0.107  10.856  1.00 97.91           H  
ATOM    774  C   ASP A  50      -0.449   1.292  12.086  1.00 97.91           C  
ATOM    775  CB  ASP A  50       0.121   1.634   9.583  1.00 97.91           C  
ATOM    776  HB2 ASP A  50      -0.832   2.008   9.210  1.00 97.91           H  
ATOM    777  HB3 ASP A  50       0.568   1.067   8.767  1.00 97.91           H  
ATOM    778  O   ASP A  50      -1.468   1.977  12.241  1.00 97.91           O  
ATOM    779  CG  ASP A  50       1.049   2.816   9.862  1.00 97.91           C  
ATOM    780  OD1 ASP A  50       1.509   3.042  10.999  1.00 97.91           O  
ATOM    781  OD2 ASP A  50       1.318   3.536   8.874  1.00 97.91           O  
ATOM    782  N   THR A  51       0.387   0.993  13.076  1.00 96.85           N  
ATOM    783  H   THR A  51       1.224   0.474  12.851  1.00 96.85           H  
ATOM    784  CA  THR A  51       0.195   1.313  14.498  1.00 96.85           C  
ATOM    785  HA  THR A  51      -0.863   1.485  14.697  1.00 96.85           H  
ATOM    786  C   THR A  51       0.946   2.573  14.933  1.00 96.85           C  
ATOM    787  CB  THR A  51       0.649   0.133  15.370  1.00 96.85           C  
ATOM    788  HB  THR A  51       0.555   0.390  16.425  1.00 96.85           H  
ATOM    789  O   THR A  51       0.771   3.011  16.066  1.00 96.85           O  
ATOM    790  CG2 THR A  51      -0.144  -1.149  15.102  1.00 96.85           C  
ATOM    791 HG21 THR A  51      -0.011  -1.470  14.069  1.00 96.85           H  
ATOM    792 HG22 THR A  51       0.209  -1.935  15.770  1.00 96.85           H  
ATOM    793 HG23 THR A  51      -1.202  -0.971  15.297  1.00 96.85           H  
ATOM    794  OG1 THR A  51       1.998  -0.101  15.063  1.00 96.85           O  
ATOM    795  HG1 THR A  51       2.239  -1.011  15.254  1.00 96.85           H  
ATOM    796  N   GLU A  52       1.731   3.196  14.047  1.00 95.92           N  
ATOM    797  H   GLU A  52       1.782   2.820  13.111  1.00 95.92           H  
ATOM    798  CA  GLU A  52       2.638   4.296  14.402  1.00 95.92           C  
ATOM    799  HA  GLU A  52       2.558   4.529  15.464  1.00 95.92           H  
ATOM    800  C   GLU A  52       2.337   5.593  13.644  1.00 95.92           C  
ATOM    801  CB  GLU A  52       4.086   3.873  14.117  1.00 95.92           C  
ATOM    802  HB2 GLU A  52       4.717   4.761  14.138  1.00 95.92           H  
ATOM    803  HB3 GLU A  52       4.129   3.447  13.114  1.00 95.92           H  
ATOM    804  O   GLU A  52       2.323   6.676  14.237  1.00 95.92           O  
ATOM    805  CG  GLU A  52       4.653   2.867  15.133  1.00 95.92           C  
ATOM    806  HG2 GLU A  52       4.699   3.346  16.111  1.00 95.92           H  
ATOM    807  HG3 GLU A  52       3.981   2.012  15.203  1.00 95.92           H  
ATOM    808  CD  GLU A  52       6.055   2.374  14.738  1.00 95.92           C  
ATOM    809  OE1 GLU A  52       6.564   1.444  15.397  1.00 95.92           O  
ATOM    810  OE2 GLU A  52       6.583   2.827  13.689  1.00 95.92           O  
ATOM    811  N   THR A  53       2.094   5.522  12.332  1.00 96.68           N  
ATOM    812  H   THR A  53       2.049   4.614  11.891  1.00 96.68           H  
ATOM    813  CA  THR A  53       1.992   6.722  11.490  1.00 96.68           C  
ATOM    814  HA  THR A  53       2.905   7.302  11.619  1.00 96.68           H  
ATOM    815  C   THR A  53       0.799   7.577  11.914  1.00 96.68           C  
ATOM    816  CB  THR A  53       1.862   6.363  10.004  1.00 96.68           C  
ATOM    817  HB  THR A  53       0.910   5.859   9.839  1.00 96.68           H  
ATOM    818  O   THR A  53      -0.321   7.082  11.983  1.00 96.68           O  
ATOM    819  CG2 THR A  53       1.929   7.589   9.096  1.00 96.68           C  
ATOM    820 HG21 THR A  53       1.078   8.242   9.291  1.00 96.68           H  
ATOM    821 HG22 THR A  53       2.858   8.132   9.270  1.00 96.68           H  
ATOM    822 HG23 THR A  53       1.893   7.267   8.055  1.00 96.68           H  
ATOM    823  OG1 THR A  53       2.911   5.517   9.594  1.00 96.68           O  
ATOM    824  HG1 THR A  53       2.486   4.661   9.509  1.00 96.68           H  
ATOM    825  N   ASP A  54       1.005   8.875  12.167  1.00 96.15           N  
ATOM    826  H   ASP A  54       1.955   9.216  12.157  1.00 96.15           H  
ATOM    827  CA  ASP A  54      -0.074   9.822  12.519  1.00 96.15           C  
ATOM    828  HA  ASP A  54       0.404  10.730  12.889  1.00 96.15           H  
ATOM    829  C   ASP A  54      -0.970   9.323  13.681  1.00 96.15           C  
ATOM    830  CB  ASP A  54      -0.845  10.212  11.239  1.00 96.15           C  
ATOM    831  HB2 ASP A  54      -1.389   9.344  10.868  1.00 96.15           H  
ATOM    832  HB3 ASP A  54      -0.126  10.503  10.474  1.00 96.15           H  
ATOM    833  O   ASP A  54      -2.202   9.386  13.624  1.00 96.15           O  
ATOM    834  CG  ASP A  54      -1.827  11.377  11.425  1.00 96.15           C  
ATOM    835  OD1 ASP A  54      -1.515  12.297  12.204  1.00 96.15           O  
ATOM    836  OD2 ASP A  54      -2.865  11.401  10.711  1.00 96.15           O  
ATOM    837  N   GLY A  55      -0.344   8.744  14.714  1.00 94.75           N  
ATOM    838  H   GLY A  55       0.657   8.622  14.656  1.00 94.75           H  
ATOM    839  CA  GLY A  55      -1.025   8.179  15.886  1.00 94.75           C  
ATOM    840  HA2 GLY A  55      -0.318   8.149  16.715  1.00 94.75           H  
ATOM    841  HA3 GLY A  55      -1.856   8.824  16.172  1.00 94.75           H  
ATOM    842  C   GLY A  55      -1.568   6.758  15.696  1.00 94.75           C  
ATOM    843  O   GLY A  55      -2.297   6.274  16.557  1.00 94.75           O  
ATOM    844  N   GLY A  56      -1.243   6.097  14.581  1.00 96.27           N  
ATOM    845  H   GLY A  56      -0.679   6.569  13.889  1.00 96.27           H  
ATOM    846  CA  GLY A  56      -1.574   4.695  14.342  1.00 96.27           C  
ATOM    847  HA2 GLY A  56      -1.007   4.331  13.485  1.00 96.27           H  
ATOM    848  HA3 GLY A  56      -1.274   4.123  15.220  1.00 96.27           H  
ATOM    849  C   GLY A  56      -3.057   4.419  14.106  1.00 96.27           C  
ATOM    850  O   GLY A  56      -3.871   5.316  13.882  1.00 96.27           O  
ATOM    851  N   GLY A  57      -3.425   3.143  14.138  1.00 96.88           N  
ATOM    852  H   GLY A  57      -2.707   2.444  14.262  1.00 96.88           H  
ATOM    853  CA  GLY A  57      -4.805   2.700  13.958  1.00 96.88           C  
ATOM    854  HA2 GLY A  57      -5.476   3.358  14.511  1.00 96.88           H  
ATOM    855  HA3 GLY A  57      -4.875   1.697  14.378  1.00 96.88           H  
ATOM    856  C   GLY A  57      -5.269   2.637  12.503  1.00 96.88           C  
ATOM    857  O   GLY A  57      -6.472   2.588  12.238  1.00 96.88           O  
ATOM    858  N   TRP A  58      -4.337   2.658  11.555  1.00 98.38           N  
ATOM    859  H   TRP A  58      -3.367   2.636  11.835  1.00 98.38           H  
ATOM    860  CA  TRP A  58      -4.634   2.653  10.128  1.00 98.38           C  
ATOM    861  HA  TRP A  58      -5.584   3.156   9.947  1.00 98.38           H  
ATOM    862  C   TRP A  58      -4.724   1.234   9.585  1.00 98.38           C  
ATOM    863  CB  TRP A  58      -3.540   3.412   9.393  1.00 98.38           C  
ATOM    864  HB2 TRP A  58      -3.729   3.332   8.323  1.00 98.38           H  
ATOM    865  HB3 TRP A  58      -2.588   2.932   9.620  1.00 98.38           H  
ATOM    866  O   TRP A  58      -3.867   0.407   9.864  1.00 98.38           O  
ATOM    867  CG  TRP A  58      -3.418   4.852   9.729  1.00 98.38           C  
ATOM    868  CD1 TRP A  58      -2.544   5.383  10.607  1.00 98.38           C  
ATOM    869  HD1 TRP A  58      -1.806   4.831  11.170  1.00 98.38           H  
ATOM    870  CD2 TRP A  58      -4.187   5.966   9.201  1.00 98.38           C  
ATOM    871  CE2 TRP A  58      -3.758   7.160   9.849  1.00 98.38           C  
ATOM    872  CE3 TRP A  58      -5.203   6.081   8.232  1.00 98.38           C  
ATOM    873  HE3 TRP A  58      -5.525   5.191   7.711  1.00 98.38           H  
ATOM    874  NE1 TRP A  58      -2.750   6.743  10.690  1.00 98.38           N  
ATOM    875  HE1 TRP A  58      -2.175   7.325  11.282  1.00 98.38           H  
ATOM    876  CH2 TRP A  58      -5.359   8.482   8.614  1.00 98.38           C  
ATOM    877  HH2 TRP A  58      -5.820   9.433   8.391  1.00 98.38           H  
ATOM    878  CZ2 TRP A  58      -4.333   8.405   9.571  1.00 98.38           C  
ATOM    879  HZ2 TRP A  58      -3.994   9.284  10.098  1.00 98.38           H  
ATOM    880  CZ3 TRP A  58      -5.786   7.325   7.939  1.00 98.38           C  
ATOM    881  HZ3 TRP A  58      -6.564   7.394   7.193  1.00 98.38           H  
ATOM    882  N   THR A  59      -5.724   0.964   8.755  1.00 98.47           N  
ATOM    883  H   THR A  59      -6.404   1.689   8.573  1.00 98.47           H  
ATOM    884  CA  THR A  59      -5.821  -0.249   7.937  1.00 98.47           C  
ATOM    885  HA  THR A  59      -5.274  -1.069   8.403  1.00 98.47           H  
ATOM    886  C   THR A  59      -5.203   0.032   6.574  1.00 98.47           C  
ATOM    887  CB  THR A  59      -7.291  -0.662   7.785  1.00 98.47           C  
ATOM    888  HB  THR A  59      -7.823   0.088   7.200  1.00 98.47           H  
ATOM    889  O   THR A  59      -5.736   0.845   5.816  1.00 98.47           O  
ATOM    890  CG2 THR A  59      -7.437  -2.024   7.120  1.00 98.47           C  
ATOM    891 HG21 THR A  59      -7.017  -2.006   6.114  1.00 98.47           H  
ATOM    892 HG22 THR A  59      -8.493  -2.286   7.055  1.00 98.47           H  
ATOM    893 HG23 THR A  59      -6.918  -2.769   7.722  1.00 98.47           H  
ATOM    894  OG1 THR A  59      -7.882  -0.743   9.065  1.00 98.47           O  
ATOM    895  HG1 THR A  59      -7.155  -0.663   9.687  1.00 98.47           H  
ATOM    896  N   ILE A  60      -4.073  -0.603   6.262  1.00 98.72           N  
ATOM    897  H   ILE A  60      -3.718  -1.299   6.900  1.00 98.72           H  
ATOM    898  CA  ILE A  60      -3.428  -0.498   4.950  1.00 98.72           C  
ATOM    899  HA  ILE A  60      -3.476   0.537   4.612  1.00 98.72           H  
ATOM    900  C   ILE A  60      -4.211  -1.363   3.962  1.00 98.72           C  
ATOM    901  CB  ILE A  60      -1.940  -0.913   5.003  1.00 98.72           C  
ATOM    902  HB  ILE A  60      -1.890  -1.969   5.266  1.00 98.72           H  
ATOM    903  O   ILE A  60      -4.414  -2.550   4.204  1.00 98.72           O  
ATOM    904  CG1 ILE A  60      -1.151  -0.126   6.076  1.00 98.72           C  
ATOM    905 HG12 ILE A  60      -1.584  -0.321   7.057  1.00 98.72           H  
ATOM    906 HG13 ILE A  60      -1.222   0.943   5.877  1.00 98.72           H  
ATOM    907  CG2 ILE A  60      -1.304  -0.722   3.610  1.00 98.72           C  
ATOM    908 HG21 ILE A  60      -1.302   0.332   3.332  1.00 98.72           H  
ATOM    909 HG22 ILE A  60      -0.280  -1.096   3.600  1.00 98.72           H  
ATOM    910 HG23 ILE A  60      -1.843  -1.287   2.850  1.00 98.72           H  
ATOM    911  CD1 ILE A  60       0.332  -0.522   6.141  1.00 98.72           C  
ATOM    912 HD11 ILE A  60       0.806  -0.078   7.016  1.00 98.72           H  
ATOM    913 HD12 ILE A  60       0.863  -0.162   5.260  1.00 98.72           H  
ATOM    914 HD13 ILE A  60       0.426  -1.606   6.205  1.00 98.72           H  
ATOM    915  N   PHE A  61      -4.629  -0.776   2.841  1.00 98.68           N  
ATOM    916  H   PHE A  61      -4.411   0.200   2.697  1.00 98.68           H  
ATOM    917  CA  PHE A  61      -5.344  -1.495   1.785  1.00 98.68           C  
ATOM    918  HA  PHE A  61      -5.509  -2.520   2.117  1.00 98.68           H  
ATOM    919  C   PHE A  61      -4.569  -1.595   0.473  1.00 98.68           C  
ATOM    920  CB  PHE A  61      -6.718  -0.870   1.568  1.00 98.68           C  
ATOM    921  HB2 PHE A  61      -7.214  -0.767   2.533  1.00 98.68           H  
ATOM    922  HB3 PHE A  61      -7.321  -1.552   0.969  1.00 98.68           H  
ATOM    923  O   PHE A  61      -4.947  -2.371  -0.397  1.00 98.68           O  
ATOM    924  CG  PHE A  61      -6.696   0.466   0.861  1.00 98.68           C  
ATOM    925  CD1 PHE A  61      -6.700   1.646   1.618  1.00 98.68           C  
ATOM    926  HD1 PHE A  61      -6.655   1.592   2.696  1.00 98.68           H  
ATOM    927  CD2 PHE A  61      -6.704   0.530  -0.546  1.00 98.68           C  
ATOM    928  HD2 PHE A  61      -6.679  -0.376  -1.133  1.00 98.68           H  
ATOM    929  CE1 PHE A  61      -6.796   2.888   0.976  1.00 98.68           C  
ATOM    930  HE1 PHE A  61      -6.834   3.791   1.568  1.00 98.68           H  
ATOM    931  CE2 PHE A  61      -6.785   1.775  -1.191  1.00 98.68           C  
ATOM    932  HE2 PHE A  61      -6.818   1.823  -2.270  1.00 98.68           H  
ATOM    933  CZ  PHE A  61      -6.872   2.949  -0.426  1.00 98.68           C  
ATOM    934  HZ  PHE A  61      -7.006   3.903  -0.915  1.00 98.68           H  
ATOM    935  N   GLN A  62      -3.500  -0.820   0.316  1.00 98.70           N  
ATOM    936  H   GLN A  62      -3.256  -0.171   1.050  1.00 98.70           H  
ATOM    937  CA  GLN A  62      -2.582  -0.921  -0.809  1.00 98.70           C  
ATOM    938  HA  GLN A  62      -2.646  -1.923  -1.232  1.00 98.70           H  
ATOM    939  C   GLN A  62      -1.166  -0.698  -0.294  1.00 98.70           C  
ATOM    940  CB  GLN A  62      -2.990   0.096  -1.883  1.00 98.70           C  
ATOM    941  HB2 GLN A  62      -2.869   1.110  -1.502  1.00 98.70           H  
ATOM    942  HB3 GLN A  62      -4.046  -0.056  -2.104  1.00 98.70           H  
ATOM    943  O   GLN A  62      -0.944   0.223   0.499  1.00 98.70           O  
ATOM    944  CG  GLN A  62      -2.216  -0.050  -3.198  1.00 98.70           C  
ATOM    945  HG2 GLN A  62      -1.931  -1.092  -3.346  1.00 98.70           H  
ATOM    946  HG3 GLN A  62      -2.893   0.231  -4.005  1.00 98.70           H  
ATOM    947  CD  GLN A  62      -0.974   0.824  -3.322  1.00 98.70           C  
ATOM    948  NE2 GLN A  62      -0.532   1.046  -4.537  1.00 98.70           N  
ATOM    949 HE21 GLN A  62       0.221   1.712  -4.637  1.00 98.70           H  
ATOM    950 HE22 GLN A  62      -1.089   0.750  -5.326  1.00 98.70           H  
ATOM    951  OE1 GLN A  62      -0.399   1.322  -2.370  1.00 98.70           O  
ATOM    952  N   ARG A  63      -0.226  -1.545  -0.722  1.00 98.55           N  
ATOM    953  H   ARG A  63      -0.509  -2.325  -1.299  1.00 98.55           H  
ATOM    954  CA  ARG A  63       1.183  -1.442  -0.333  1.00 98.55           C  
ATOM    955  HA  ARG A  63       1.391  -0.402  -0.082  1.00 98.55           H  
ATOM    956  C   ARG A  63       2.104  -1.841  -1.478  1.00 98.55           C  
ATOM    957  CB  ARG A  63       1.409  -2.306   0.915  1.00 98.55           C  
ATOM    958  HB2 ARG A  63       1.366  -3.362   0.650  1.00 98.55           H  
ATOM    959  HB3 ARG A  63       0.604  -2.099   1.620  1.00 98.55           H  
ATOM    960  O   ARG A  63       1.926  -2.908  -2.062  1.00 98.55           O  
ATOM    961  CG  ARG A  63       2.745  -1.998   1.595  1.00 98.55           C  
ATOM    962  HG2 ARG A  63       2.860  -0.918   1.691  1.00 98.55           H  
ATOM    963  HG3 ARG A  63       3.568  -2.372   0.987  1.00 98.55           H  
ATOM    964  CD  ARG A  63       2.782  -2.645   2.986  1.00 98.55           C  
ATOM    965  HD2 ARG A  63       1.813  -2.516   3.469  1.00 98.55           H  
ATOM    966  HD3 ARG A  63       2.969  -3.713   2.869  1.00 98.55           H  
ATOM    967  NE  ARG A  63       3.800  -2.016   3.841  1.00 98.55           N  
ATOM    968  HE  ARG A  63       3.869  -1.009   3.801  1.00 98.55           H  
ATOM    969  NH1 ARG A  63       4.433  -3.824   5.098  1.00 98.55           N  
ATOM    970 HH11 ARG A  63       3.647  -4.334   4.721  1.00 98.55           H  
ATOM    971 HH12 ARG A  63       5.086  -4.277   5.721  1.00 98.55           H  
ATOM    972  NH2 ARG A  63       5.545  -1.890   5.248  1.00 98.55           N  
ATOM    973 HH21 ARG A  63       5.546  -0.906   5.020  1.00 98.55           H  
ATOM    974 HH22 ARG A  63       6.223  -2.310   5.868  1.00 98.55           H  
ATOM    975  CZ  ARG A  63       4.587  -2.590   4.721  1.00 98.55           C  
ATOM    976  N   ARG A  64       3.080  -0.983  -1.781  1.00 97.76           N  
ATOM    977  H   ARG A  64       3.088  -0.116  -1.261  1.00 97.76           H  
ATOM    978  CA  ARG A  64       4.099  -1.137  -2.834  1.00 97.76           C  
ATOM    979  HA  ARG A  64       4.123  -2.164  -3.198  1.00 97.76           H  
ATOM    980  C   ARG A  64       5.463  -0.782  -2.260  1.00 97.76           C  
ATOM    981  CB  ARG A  64       3.808  -0.174  -3.992  1.00 97.76           C  
ATOM    982  HB2 ARG A  64       3.949   0.839  -3.613  1.00 97.76           H  
ATOM    983  HB3 ARG A  64       4.531  -0.347  -4.790  1.00 97.76           H  
ATOM    984  O   ARG A  64       5.621   0.325  -1.745  1.00 97.76           O  
ATOM    985  CG  ARG A  64       2.393  -0.220  -4.562  1.00 97.76           C  
ATOM    986  HG2 ARG A  64       2.295   0.537  -5.341  1.00 97.76           H  
ATOM    987  HG3 ARG A  64       1.698   0.031  -3.761  1.00 97.76           H  
ATOM    988  CD  ARG A  64       1.986  -1.561  -5.152  1.00 97.76           C  
ATOM    989  HD2 ARG A  64       1.968  -2.314  -4.365  1.00 97.76           H  
ATOM    990  HD3 ARG A  64       0.973  -1.450  -5.539  1.00 97.76           H  
ATOM    991  NE  ARG A  64       2.874  -2.029  -6.229  1.00 97.76           N  
ATOM    992  HE  ARG A  64       3.507  -2.780  -5.994  1.00 97.76           H  
ATOM    993  NH1 ARG A  64       2.080  -0.696  -7.946  1.00 97.76           N  
ATOM    994 HH11 ARG A  64       2.121  -0.448  -8.924  1.00 97.76           H  
ATOM    995 HH12 ARG A  64       1.634  -0.077  -7.285  1.00 97.76           H  
ATOM    996  NH2 ARG A  64       3.431  -2.396  -8.398  1.00 97.76           N  
ATOM    997 HH21 ARG A  64       3.327  -2.141  -9.370  1.00 97.76           H  
ATOM    998 HH22 ARG A  64       3.881  -3.261  -8.135  1.00 97.76           H  
ATOM    999  CZ  ARG A  64       2.790  -1.701  -7.505  1.00 97.76           C  
ATOM   1000  N   ILE A  65       6.437  -1.680  -2.348  1.00 95.70           N  
ATOM   1001  H   ILE A  65       6.257  -2.508  -2.897  1.00 95.70           H  
ATOM   1002  CA  ILE A  65       7.759  -1.502  -1.720  1.00 95.70           C  
ATOM   1003  HA  ILE A  65       7.953  -0.438  -1.586  1.00 95.70           H  
ATOM   1004  C   ILE A  65       8.883  -2.045  -2.602  1.00 95.70           C  
ATOM   1005  CB  ILE A  65       7.827  -2.187  -0.329  1.00 95.70           C  
ATOM   1006  HB  ILE A  65       7.842  -3.265  -0.486  1.00 95.70           H  
ATOM   1007  O   ILE A  65       9.921  -1.400  -2.715  1.00 95.70           O  
ATOM   1008  CG1 ILE A  65       6.611  -1.865   0.564  1.00 95.70           C  
ATOM   1009 HG12 ILE A  65       5.708  -2.216   0.064  1.00 95.70           H  
ATOM   1010 HG13 ILE A  65       6.527  -0.790   0.724  1.00 95.70           H  
ATOM   1011  CG2 ILE A  65       9.128  -1.791   0.399  1.00 95.70           C  
ATOM   1012 HG21 ILE A  65       9.236  -2.352   1.327  1.00 95.70           H  
ATOM   1013 HG22 ILE A  65       9.999  -2.032  -0.212  1.00 95.70           H  
ATOM   1014 HG23 ILE A  65       9.130  -0.722   0.611  1.00 95.70           H  
ATOM   1015  CD1 ILE A  65       6.664  -2.581   1.912  1.00 95.70           C  
ATOM   1016 HD11 ILE A  65       7.266  -2.015   2.624  1.00 95.70           H  
ATOM   1017 HD12 ILE A  65       5.646  -2.689   2.285  1.00 95.70           H  
ATOM   1018 HD13 ILE A  65       7.077  -3.583   1.792  1.00 95.70           H  
ATOM   1019  N   TYR A  66       8.681  -3.214  -3.214  1.00 93.15           N  
ATOM   1020  H   TYR A  66       7.768  -3.642  -3.158  1.00 93.15           H  
ATOM   1021  CA  TYR A  66       9.748  -3.977  -3.868  1.00 93.15           C  
ATOM   1022  HA  TYR A  66      10.693  -3.446  -3.762  1.00 93.15           H  
ATOM   1023  C   TYR A  66       9.537  -4.155  -5.376  1.00 93.15           C  
ATOM   1024  CB  TYR A  66       9.894  -5.337  -3.167  1.00 93.15           C  
ATOM   1025  HB2 TYR A  66      10.735  -5.868  -3.613  1.00 93.15           H  
ATOM   1026  HB3 TYR A  66       8.995  -5.922  -3.359  1.00 93.15           H  
ATOM   1027  O   TYR A  66      10.472  -4.544  -6.069  1.00 93.15           O  
ATOM   1028  CG  TYR A  66      10.134  -5.271  -1.668  1.00 93.15           C  
ATOM   1029  CD1 TYR A  66      11.251  -4.579  -1.160  1.00 93.15           C  
ATOM   1030  HD1 TYR A  66      11.933  -4.091  -1.840  1.00 93.15           H  
ATOM   1031  CD2 TYR A  66       9.250  -5.918  -0.782  1.00 93.15           C  
ATOM   1032  HD2 TYR A  66       8.405  -6.473  -1.163  1.00 93.15           H  
ATOM   1033  CE1 TYR A  66      11.483  -4.529   0.228  1.00 93.15           C  
ATOM   1034  HE1 TYR A  66      12.345  -4.001   0.610  1.00 93.15           H  
ATOM   1035  CE2 TYR A  66       9.474  -5.865   0.606  1.00 93.15           C  
ATOM   1036  HE2 TYR A  66       8.806  -6.379   1.282  1.00 93.15           H  
ATOM   1037  OH  TYR A  66      10.809  -5.116   2.455  1.00 93.15           O  
ATOM   1038  HH  TYR A  66      11.656  -4.712   2.654  1.00 93.15           H  
ATOM   1039  CZ  TYR A  66      10.591  -5.171   1.114  1.00 93.15           C  
ATOM   1040  N   GLY A  67       8.333  -3.885  -5.892  1.00 93.75           N  
ATOM   1041  H   GLY A  67       7.576  -3.635  -5.272  1.00 93.75           H  
ATOM   1042  CA  GLY A  67       8.017  -4.047  -7.312  1.00 93.75           C  
ATOM   1043  HA2 GLY A  67       8.761  -3.517  -7.907  1.00 93.75           H  
ATOM   1044  HA3 GLY A  67       7.035  -3.612  -7.497  1.00 93.75           H  
ATOM   1045  C   GLY A  67       7.980  -5.503  -7.783  1.00 93.75           C  
ATOM   1046  O   GLY A  67       8.147  -5.755  -8.974  1.00 93.75           O  
ATOM   1047  N   LEU A  68       7.770  -6.454  -6.869  1.00 94.15           N  
ATOM   1048  H   LEU A  68       7.474  -6.150  -5.953  1.00 94.15           H  
ATOM   1049  CA  LEU A  68       7.739  -7.894  -7.154  1.00 94.15           C  
ATOM   1050  HA  LEU A  68       8.405  -8.113  -7.988  1.00 94.15           H  
ATOM   1051  C   LEU A  68       6.342  -8.365  -7.575  1.00 94.15           C  
ATOM   1052  CB  LEU A  68       8.215  -8.664  -5.910  1.00 94.15           C  
ATOM   1053  HB2 LEU A  68       8.137  -9.732  -6.115  1.00 94.15           H  
ATOM   1054  HB3 LEU A  68       7.542  -8.435  -5.084  1.00 94.15           H  
ATOM   1055  O   LEU A  68       6.202  -9.365  -8.277  1.00 94.15           O  
ATOM   1056  CG  LEU A  68       9.658  -8.355  -5.471  1.00 94.15           C  
ATOM   1057  HG  LEU A  68       9.749  -7.290  -5.253  1.00 94.15           H  
ATOM   1058  CD1 LEU A  68       9.979  -9.131  -4.193  1.00 94.15           C  
ATOM   1059 HD11 LEU A  68       9.915 -10.203  -4.379  1.00 94.15           H  
ATOM   1060 HD12 LEU A  68      10.985  -8.883  -3.855  1.00 94.15           H  
ATOM   1061 HD13 LEU A  68       9.273  -8.859  -3.409  1.00 94.15           H  
ATOM   1062  CD2 LEU A  68      10.691  -8.722  -6.536  1.00 94.15           C  
ATOM   1063 HD21 LEU A  68      11.694  -8.549  -6.148  1.00 94.15           H  
ATOM   1064 HD22 LEU A  68      10.557  -8.090  -7.414  1.00 94.15           H  
ATOM   1065 HD23 LEU A  68      10.585  -9.770  -6.818  1.00 94.15           H  
ATOM   1066  N   LEU A  69       5.302  -7.639  -7.165  1.00 96.84           N  
ATOM   1067  H   LEU A  69       5.485  -6.870  -6.536  1.00 96.84           H  
ATOM   1068  CA  LEU A  69       3.918  -7.933  -7.502  1.00 96.84           C  
ATOM   1069  HA  LEU A  69       3.853  -8.978  -7.804  1.00 96.84           H  
ATOM   1070  C   LEU A  69       3.441  -7.055  -8.665  1.00 96.84           C  
ATOM   1071  CB  LEU A  69       3.086  -7.760  -6.225  1.00 96.84           C  
ATOM   1072  HB2 LEU A  69       3.503  -8.409  -5.454  1.00 96.84           H  
ATOM   1073  HB3 LEU A  69       3.197  -6.731  -5.883  1.00 96.84           H  
ATOM   1074  O   LEU A  69       3.464  -5.821  -8.595  1.00 96.84           O  
ATOM   1075  CG  LEU A  69       1.589  -8.069  -6.370  1.00 96.84           C  
ATOM   1076  HG  LEU A  69       1.138  -7.386  -7.090  1.00 96.84           H  
ATOM   1077  CD1 LEU A  69       1.316  -9.514  -6.803  1.00 96.84           C  
ATOM   1078 HD11 LEU A  69       1.698  -9.684  -7.810  1.00 96.84           H  
ATOM   1079 HD12 LEU A  69       1.812 -10.198  -6.114  1.00 96.84           H  
ATOM   1080 HD13 LEU A  69       0.244  -9.706  -6.775  1.00 96.84           H  
ATOM   1081  CD2 LEU A  69       0.940  -7.848  -5.011  1.00 96.84           C  
ATOM   1082 HD21 LEU A  69       1.148  -6.846  -4.638  1.00 96.84           H  
ATOM   1083 HD22 LEU A  69       1.356  -8.560  -4.298  1.00 96.84           H  
ATOM   1084 HD23 LEU A  69      -0.141  -7.975  -5.066  1.00 96.84           H  
ATOM   1085  N   SER A  70       2.937  -7.694  -9.725  1.00 96.85           N  
ATOM   1086  H   SER A  70       3.009  -8.701  -9.758  1.00 96.85           H  
ATOM   1087  CA  SER A  70       2.233  -6.982 -10.797  1.00 96.85           C  
ATOM   1088  HA  SER A  70       2.864  -6.158 -11.130  1.00 96.85           H  
ATOM   1089  C   SER A  70       0.910  -6.416 -10.281  1.00 96.85           C  
ATOM   1090  CB  SER A  70       1.969  -7.878 -12.009  1.00 96.85           C  
ATOM   1091  HB2 SER A  70       2.913  -8.263 -12.396  1.00 96.85           H  
ATOM   1092  HB3 SER A  70       1.330  -8.712 -11.716  1.00 96.85           H  
ATOM   1093  O   SER A  70       0.114  -7.141  -9.683  1.00 96.85           O  
ATOM   1094  OG  SER A  70       1.321  -7.109 -13.008  1.00 96.85           O  
ATOM   1095  HG  SER A  70       0.992  -7.702 -13.688  1.00 96.85           H  
ATOM   1096  N   PHE A  71       0.673  -5.130 -10.547  1.00 98.07           N  
ATOM   1097  H   PHE A  71       1.403  -4.611 -11.013  1.00 98.07           H  
ATOM   1098  CA  PHE A  71      -0.600  -4.436 -10.307  1.00 98.07           C  
ATOM   1099  HA  PHE A  71      -1.249  -5.065  -9.697  1.00 98.07           H  
ATOM   1100  C   PHE A  71      -1.378  -4.191 -11.611  1.00 98.07           C  
ATOM   1101  CB  PHE A  71      -0.350  -3.135  -9.524  1.00 98.07           C  
ATOM   1102  HB2 PHE A  71      -1.174  -2.452  -9.731  1.00 98.07           H  
ATOM   1103  HB3 PHE A  71       0.561  -2.655  -9.881  1.00 98.07           H  
ATOM   1104  O   PHE A  71      -2.491  -3.677 -11.584  1.00 98.07           O  
ATOM   1105  CG  PHE A  71      -0.277  -3.312  -8.019  1.00 98.07           C  
ATOM   1106  CD1 PHE A  71      -1.213  -2.672  -7.187  1.00 98.07           C  
ATOM   1107  HD1 PHE A  71      -1.973  -2.034  -7.615  1.00 98.07           H  
ATOM   1108  CD2 PHE A  71       0.702  -4.140  -7.442  1.00 98.07           C  
ATOM   1109  HD2 PHE A  71       1.434  -4.632  -8.065  1.00 98.07           H  
ATOM   1110  CE1 PHE A  71      -1.194  -2.889  -5.799  1.00 98.07           C  
ATOM   1111  HE1 PHE A  71      -1.939  -2.425  -5.170  1.00 98.07           H  
ATOM   1112  CE2 PHE A  71       0.739  -4.338  -6.054  1.00 98.07           C  
ATOM   1113  HE2 PHE A  71       1.513  -4.953  -5.620  1.00 98.07           H  
ATOM   1114  CZ  PHE A  71      -0.223  -3.730  -5.231  1.00 98.07           C  
ATOM   1115  HZ  PHE A  71      -0.199  -3.894  -4.164  1.00 98.07           H  
ATOM   1116  N   HIS A  72      -0.845  -4.591 -12.769  1.00 97.75           N  
ATOM   1117  H   HIS A  72       0.029  -5.098 -12.763  1.00 97.75           H  
ATOM   1118  CA  HIS A  72      -1.612  -4.556 -14.012  1.00 97.75           C  
ATOM   1119  HA  HIS A  72      -2.224  -3.654 -14.014  1.00 97.75           H  
ATOM   1120  C   HIS A  72      -2.559  -5.763 -14.057  1.00 97.75           C  
ATOM   1121  CB  HIS A  72      -0.673  -4.465 -15.217  1.00 97.75           C  
ATOM   1122  HB2 HIS A  72       0.038  -3.655 -15.053  1.00 97.75           H  
ATOM   1123  HB3 HIS A  72      -0.113  -5.394 -15.324  1.00 97.75           H  
ATOM   1124  O   HIS A  72      -2.204  -6.825 -14.566  1.00 97.75           O  
ATOM   1125  CG  HIS A  72      -1.429  -4.173 -16.486  1.00 97.75           C  
ATOM   1126  CD2 HIS A  72      -1.441  -4.922 -17.631  1.00 97.75           C  
ATOM   1127  HD2 HIS A  72      -0.906  -5.847 -17.791  1.00 97.75           H  
ATOM   1128  ND1 HIS A  72      -2.268  -3.100 -16.694  1.00 97.75           N  
ATOM   1129  HD1 HIS A  72      -2.568  -2.432 -15.999  1.00 97.75           H  
ATOM   1130  CE1 HIS A  72      -2.755  -3.189 -17.940  1.00 97.75           C  
ATOM   1131  HE1 HIS A  72      -3.480  -2.514 -18.369  1.00 97.75           H  
ATOM   1132  NE2 HIS A  72      -2.253  -4.265 -18.563  1.00 97.75           N  
ATOM   1133  N   ARG A  73      -3.731  -5.606 -13.431  1.00 98.30           N  
ATOM   1134  H   ARG A  73      -3.907  -4.708 -13.004  1.00 98.30           H  
ATOM   1135  CA  ARG A  73      -4.696  -6.677 -13.140  1.00 98.30           C  
ATOM   1136  HA  ARG A  73      -4.435  -7.568 -13.711  1.00 98.30           H  
ATOM   1137  C   ARG A  73      -6.125  -6.306 -13.537  1.00 98.30           C  
ATOM   1138  CB  ARG A  73      -4.617  -7.045 -11.656  1.00 98.30           C  
ATOM   1139  HB2 ARG A  73      -5.446  -7.711 -11.414  1.00 98.30           H  
ATOM   1140  HB3 ARG A  73      -4.704  -6.152 -11.038  1.00 98.30           H  
ATOM   1141  O   ARG A  73      -6.434  -5.126 -13.719  1.00 98.30           O  
ATOM   1142  CG  ARG A  73      -3.309  -7.767 -11.338  1.00 98.30           C  
ATOM   1143  HG2 ARG A  73      -3.233  -8.662 -11.955  1.00 98.30           H  
ATOM   1144  HG3 ARG A  73      -2.458  -7.117 -11.543  1.00 98.30           H  
ATOM   1145  CD  ARG A  73      -3.287  -8.157  -9.866  1.00 98.30           C  
ATOM   1146  HD2 ARG A  73      -4.158  -8.761  -9.613  1.00 98.30           H  
ATOM   1147  HD3 ARG A  73      -3.331  -7.242  -9.277  1.00 98.30           H  
ATOM   1148  NE  ARG A  73      -2.053  -8.879  -9.544  1.00 98.30           N  
ATOM   1149  HE  ARG A  73      -1.274  -8.308  -9.251  1.00 98.30           H  
ATOM   1150  NH1 ARG A  73      -2.740 -10.962 -10.240  1.00 98.30           N  
ATOM   1151 HH11 ARG A  73      -3.658 -10.611 -10.471  1.00 98.30           H  
ATOM   1152 HH12 ARG A  73      -2.618 -11.962 -10.311  1.00 98.30           H  
ATOM   1153  NH2 ARG A  73      -0.685 -10.660  -9.384  1.00 98.30           N  
ATOM   1154 HH21 ARG A  73      -0.015 -10.059  -8.926  1.00 98.30           H  
ATOM   1155 HH22 ARG A  73      -0.534 -11.655  -9.477  1.00 98.30           H  
ATOM   1156  CZ  ARG A  73      -1.842 -10.165  -9.727  1.00 98.30           C  
ATOM   1157  N   GLY A  74      -6.956  -7.334 -13.704  1.00 98.41           N  
ATOM   1158  H   GLY A  74      -6.621  -8.258 -13.470  1.00 98.41           H  
ATOM   1159  CA  GLY A  74      -8.353  -7.214 -14.124  1.00 98.41           C  
ATOM   1160  HA2 GLY A  74      -8.688  -8.157 -14.557  1.00 98.41           H  
ATOM   1161  HA3 GLY A  74      -8.445  -6.450 -14.895  1.00 98.41           H  
ATOM   1162  C   GLY A  74      -9.293  -6.857 -12.973  1.00 98.41           C  
ATOM   1163  O   GLY A  74      -8.881  -6.728 -11.817  1.00 98.41           O  
ATOM   1164  N   TRP A  75     -10.576  -6.696 -13.286  1.00 98.56           N  
ATOM   1165  H   TRP A  75     -10.836  -6.795 -14.257  1.00 98.56           H  
ATOM   1166  CA  TRP A  75     -11.599  -6.277 -12.330  1.00 98.56           C  
ATOM   1167  HA  TRP A  75     -11.321  -5.307 -11.919  1.00 98.56           H  
ATOM   1168  C   TRP A  75     -11.752  -7.246 -11.160  1.00 98.56           C  
ATOM   1169  CB  TRP A  75     -12.939  -6.145 -13.055  1.00 98.56           C  
ATOM   1170  HB2 TRP A  75     -13.225  -7.113 -13.466  1.00 98.56           H  
ATOM   1171  HB3 TRP A  75     -12.814  -5.459 -13.893  1.00 98.56           H  
ATOM   1172  O   TRP A  75     -11.888  -6.804 -10.022  1.00 98.56           O  
ATOM   1173  CG  TRP A  75     -14.044  -5.633 -12.185  1.00 98.56           C  
ATOM   1174  CD1 TRP A  75     -14.944  -6.381 -11.504  1.00 98.56           C  
ATOM   1175  HD1 TRP A  75     -14.967  -7.461 -11.501  1.00 98.56           H  
ATOM   1176  CD2 TRP A  75     -14.354  -4.248 -11.867  1.00 98.56           C  
ATOM   1177  CE2 TRP A  75     -15.504  -4.222 -11.020  1.00 98.56           C  
ATOM   1178  CE3 TRP A  75     -13.806  -3.011 -12.264  1.00 98.56           C  
ATOM   1179  HE3 TRP A  75     -12.933  -3.007 -12.900  1.00 98.56           H  
ATOM   1180  NE1 TRP A  75     -15.804  -5.554 -10.803  1.00 98.56           N  
ATOM   1181  HE1 TRP A  75     -16.590  -5.904 -10.275  1.00 98.56           H  
ATOM   1182  CH2 TRP A  75     -15.527  -1.798 -11.033  1.00 98.56           C  
ATOM   1183  HH2 TRP A  75     -15.951  -0.857 -10.717  1.00 98.56           H  
ATOM   1184  CZ2 TRP A  75     -16.093  -3.015 -10.613  1.00 98.56           C  
ATOM   1185  HZ2 TRP A  75     -16.960  -3.021  -9.969  1.00 98.56           H  
ATOM   1186  CZ3 TRP A  75     -14.388  -1.800 -11.855  1.00 98.56           C  
ATOM   1187  HZ3 TRP A  75     -13.955  -0.866 -12.179  1.00 98.56           H  
ATOM   1188  N   GLU A  76     -11.731  -8.552 -11.434  1.00 98.55           N  
ATOM   1189  H   GLU A  76     -11.591  -8.841 -12.392  1.00 98.55           H  
ATOM   1190  CA  GLU A  76     -11.935  -9.591 -10.422  1.00 98.55           C  
ATOM   1191  HA  GLU A  76     -12.878  -9.396  -9.910  1.00 98.55           H  
ATOM   1192  C   GLU A  76     -10.835  -9.574  -9.349  1.00 98.55           C  
ATOM   1193  CB  GLU A  76     -12.055 -10.948 -11.126  1.00 98.55           C  
ATOM   1194  HB2 GLU A  76     -11.102 -11.214 -11.584  1.00 98.55           H  
ATOM   1195  HB3 GLU A  76     -12.812 -10.863 -11.906  1.00 98.55           H  
ATOM   1196  O   GLU A  76     -11.141  -9.513  -8.157  1.00 98.55           O  
ATOM   1197  CG  GLU A  76     -12.487 -12.036 -10.139  1.00 98.55           C  
ATOM   1198  HG2 GLU A  76     -13.343 -11.646  -9.587  1.00 98.55           H  
ATOM   1199  HG3 GLU A  76     -11.676 -12.224  -9.436  1.00 98.55           H  
ATOM   1200  CD  GLU A  76     -12.891 -13.351 -10.815  1.00 98.55           C  
ATOM   1201  OE1 GLU A  76     -13.678 -14.086 -10.176  1.00 98.55           O  
ATOM   1202  OE2 GLU A  76     -12.457 -13.586 -11.964  1.00 98.55           O  
ATOM   1203  N   ASP A  77      -9.569  -9.485  -9.770  1.00 98.69           N  
ATOM   1204  H   ASP A  77      -9.388  -9.598 -10.757  1.00 98.69           H  
ATOM   1205  CA  ASP A  77      -8.418  -9.309  -8.876  1.00 98.69           C  
ATOM   1206  HA  ASP A  77      -8.318 -10.173  -8.221  1.00 98.69           H  
ATOM   1207  C   ASP A  77      -8.592  -8.059  -7.997  1.00 98.69           C  
ATOM   1208  CB  ASP A  77      -7.135  -9.146  -9.715  1.00 98.69           C  
ATOM   1209  HB2 ASP A  77      -6.392  -8.635  -9.103  1.00 98.69           H  
ATOM   1210  HB3 ASP A  77      -7.355  -8.499 -10.564  1.00 98.69           H  
ATOM   1211  O   ASP A  77      -8.431  -8.105  -6.779  1.00 98.69           O  
ATOM   1212  CG  ASP A  77      -6.478 -10.434 -10.230  1.00 98.69           C  
ATOM   1213  OD1 ASP A  77      -6.903 -11.534  -9.838  1.00 98.69           O  
ATOM   1214  OD2 ASP A  77      -5.466 -10.294 -10.966  1.00 98.69           O  
ATOM   1215  N   TYR A  78      -8.963  -6.918  -8.585  1.00 98.75           N  
ATOM   1216  H   TYR A  78      -9.104  -6.920  -9.585  1.00 98.75           H  
ATOM   1217  CA  TYR A  78      -9.165  -5.682  -7.823  1.00 98.75           C  
ATOM   1218  HA  TYR A  78      -8.314  -5.554  -7.153  1.00 98.75           H  
ATOM   1219  C   TYR A  78     -10.401  -5.705  -6.922  1.00 98.75           C  
ATOM   1220  CB  TYR A  78      -9.210  -4.485  -8.775  1.00 98.75           C  
ATOM   1221  HB2 TYR A  78      -9.685  -4.767  -9.715  1.00 98.75           H  
ATOM   1222  HB3 TYR A  78      -9.812  -3.693  -8.330  1.00 98.75           H  
ATOM   1223  O   TYR A  78     -10.430  -4.999  -5.913  1.00 98.75           O  
ATOM   1224  CG  TYR A  78      -7.832  -3.924  -9.026  1.00 98.75           C  
ATOM   1225  CD1 TYR A  78      -7.230  -3.141  -8.024  1.00 98.75           C  
ATOM   1226  HD1 TYR A  78      -7.767  -2.938  -7.110  1.00 98.75           H  
ATOM   1227  CD2 TYR A  78      -7.137  -4.218 -10.213  1.00 98.75           C  
ATOM   1228  HD2 TYR A  78      -7.595  -4.825 -10.980  1.00 98.75           H  
ATOM   1229  CE1 TYR A  78      -5.931  -2.643  -8.205  1.00 98.75           C  
ATOM   1230  HE1 TYR A  78      -5.470  -2.052  -7.427  1.00 98.75           H  
ATOM   1231  CE2 TYR A  78      -5.835  -3.721 -10.399  1.00 98.75           C  
ATOM   1232  HE2 TYR A  78      -5.297  -3.916 -11.315  1.00 98.75           H  
ATOM   1233  OH  TYR A  78      -4.020  -2.378  -9.584  1.00 98.75           O  
ATOM   1234  HH  TYR A  78      -3.732  -1.919  -8.791  1.00 98.75           H  
ATOM   1235  CZ  TYR A  78      -5.238  -2.930  -9.397  1.00 98.75           C  
ATOM   1236  N   LYS A  79     -11.419  -6.498  -7.259  1.00 98.74           N  
ATOM   1237  H   LYS A  79     -11.337  -7.022  -8.118  1.00 98.74           H  
ATOM   1238  CA  LYS A  79     -12.620  -6.693  -6.445  1.00 98.74           C  
ATOM   1239  HA  LYS A  79     -13.006  -5.725  -6.126  1.00 98.74           H  
ATOM   1240  C   LYS A  79     -12.298  -7.469  -5.171  1.00 98.74           C  
ATOM   1241  CB  LYS A  79     -13.696  -7.369  -7.310  1.00 98.74           C  
ATOM   1242  HB2 LYS A  79     -13.267  -8.213  -7.850  1.00 98.74           H  
ATOM   1243  HB3 LYS A  79     -14.052  -6.644  -8.042  1.00 98.74           H  
ATOM   1244  O   LYS A  79     -12.630  -6.987  -4.085  1.00 98.74           O  
ATOM   1245  CG  LYS A  79     -14.875  -7.887  -6.483  1.00 98.74           C  
ATOM   1246  HG2 LYS A  79     -14.554  -8.747  -5.895  1.00 98.74           H  
ATOM   1247  HG3 LYS A  79     -15.212  -7.110  -5.797  1.00 98.74           H  
ATOM   1248  CD  LYS A  79     -16.023  -8.320  -7.393  1.00 98.74           C  
ATOM   1249  HD2 LYS A  79     -15.679  -9.120  -8.048  1.00 98.74           H  
ATOM   1250  HD3 LYS A  79     -16.356  -7.473  -7.992  1.00 98.74           H  
ATOM   1251  CE  LYS A  79     -17.180  -8.819  -6.528  1.00 98.74           C  
ATOM   1252  HE2 LYS A  79     -16.810  -9.614  -5.881  1.00 98.74           H  
ATOM   1253  HE3 LYS A  79     -17.530  -7.996  -5.905  1.00 98.74           H  
ATOM   1254  NZ  LYS A  79     -18.285  -9.319  -7.374  1.00 98.74           N  
ATOM   1255  HZ1 LYS A  79     -19.040  -9.677  -6.807  1.00 98.74           H  
ATOM   1256  HZ2 LYS A  79     -18.676  -8.543  -7.888  1.00 98.74           H  
ATOM   1257  HZ3 LYS A  79     -17.960 -10.026  -8.018  1.00 98.74           H  
ATOM   1258  N   TYR A  80     -11.643  -8.620  -5.305  1.00 98.55           N  
ATOM   1259  H   TYR A  80     -11.410  -8.932  -6.237  1.00 98.55           H  
ATOM   1260  CA  TYR A  80     -11.394  -9.545  -4.195  1.00 98.55           C  
ATOM   1261  HA  TYR A  80     -12.162  -9.391  -3.436  1.00 98.55           H  
ATOM   1262  C   TYR A  80     -10.061  -9.317  -3.473  1.00 98.55           C  
ATOM   1263  CB  TYR A  80     -11.536 -10.982  -4.709  1.00 98.55           C  
ATOM   1264  HB2 TYR A  80     -10.814 -11.148  -5.508  1.00 98.55           H  
ATOM   1265  HB3 TYR A  80     -11.294 -11.671  -3.899  1.00 98.55           H  
ATOM   1266  O   TYR A  80      -9.932  -9.698  -2.313  1.00 98.55           O  
ATOM   1267  CG  TYR A  80     -12.937 -11.308  -5.200  1.00 98.55           C  
ATOM   1268  CD1 TYR A  80     -14.025 -11.227  -4.309  1.00 98.55           C  
ATOM   1269  HD1 TYR A  80     -13.854 -10.954  -3.278  1.00 98.55           H  
ATOM   1270  CD2 TYR A  80     -13.156 -11.699  -6.534  1.00 98.55           C  
ATOM   1271  HD2 TYR A  80     -12.320 -11.791  -7.213  1.00 98.55           H  
ATOM   1272  CE1 TYR A  80     -15.327 -11.529  -4.748  1.00 98.55           C  
ATOM   1273  HE1 TYR A  80     -16.152 -11.476  -4.052  1.00 98.55           H  
ATOM   1274  CE2 TYR A  80     -14.458 -12.002  -6.979  1.00 98.55           C  
ATOM   1275  HE2 TYR A  80     -14.625 -12.357  -7.986  1.00 98.55           H  
ATOM   1276  OH  TYR A  80     -16.809 -12.187  -6.508  1.00 98.55           O  
ATOM   1277  HH  TYR A  80     -17.365 -12.424  -5.762  1.00 98.55           H  
ATOM   1278  CZ  TYR A  80     -15.545 -11.913  -6.088  1.00 98.55           C  
ATOM   1279  N   GLY A  81      -9.118  -8.626  -4.111  1.00 98.59           N  
ATOM   1280  H   GLY A  81      -9.245  -8.460  -5.099  1.00 98.59           H  
ATOM   1281  CA  GLY A  81      -7.777  -8.390  -3.589  1.00 98.59           C  
ATOM   1282  HA2 GLY A  81      -7.469  -7.383  -3.872  1.00 98.59           H  
ATOM   1283  HA3 GLY A  81      -7.767  -8.459  -2.501  1.00 98.59           H  
ATOM   1284  C   GLY A  81      -6.755  -9.377  -4.148  1.00 98.59           C  
ATOM   1285  O   GLY A  81      -7.092 -10.429  -4.684  1.00 98.59           O  
ATOM   1286  N   PHE A  82      -5.482  -9.008  -4.050  1.00 98.55           N  
ATOM   1287  H   PHE A  82      -5.270  -8.172  -3.525  1.00 98.55           H  
ATOM   1288  CA  PHE A  82      -4.360  -9.802  -4.547  1.00 98.55           C  
ATOM   1289  HA  PHE A  82      -4.561 -10.854  -4.344  1.00 98.55           H  
ATOM   1290  C   PHE A  82      -3.061  -9.424  -3.833  1.00 98.55           C  
ATOM   1291  CB  PHE A  82      -4.214  -9.615  -6.069  1.00 98.55           C  
ATOM   1292  HB2 PHE A  82      -3.398 -10.241  -6.431  1.00 98.55           H  
ATOM   1293  HB3 PHE A  82      -5.120  -9.979  -6.555  1.00 98.55           H  
ATOM   1294  O   PHE A  82      -2.954  -8.365  -3.209  1.00 98.55           O  
ATOM   1295  CG  PHE A  82      -3.966  -8.184  -6.509  1.00 98.55           C  
ATOM   1296  CD1 PHE A  82      -5.045  -7.372  -6.890  1.00 98.55           C  
ATOM   1297  HD1 PHE A  82      -6.047  -7.774  -6.860  1.00 98.55           H  
ATOM   1298  CD2 PHE A  82      -2.663  -7.660  -6.541  1.00 98.55           C  
ATOM   1299  HD2 PHE A  82      -1.833  -8.295  -6.268  1.00 98.55           H  
ATOM   1300  CE1 PHE A  82      -4.829  -6.049  -7.310  1.00 98.55           C  
ATOM   1301  HE1 PHE A  82      -5.668  -5.442  -7.615  1.00 98.55           H  
ATOM   1302  CE2 PHE A  82      -2.440  -6.328  -6.934  1.00 98.55           C  
ATOM   1303  HE2 PHE A  82      -1.436  -5.930  -6.949  1.00 98.55           H  
ATOM   1304  CZ  PHE A  82      -3.525  -5.523  -7.324  1.00 98.55           C  
ATOM   1305  HZ  PHE A  82      -3.358  -4.505  -7.645  1.00 98.55           H  
ATOM   1306  N   GLY A  83      -2.041 -10.264  -3.998  1.00 97.32           N  
ATOM   1307  H   GLY A  83      -2.237 -11.154  -4.432  1.00 97.32           H  
ATOM   1308  CA  GLY A  83      -0.773 -10.135  -3.289  1.00 97.32           C  
ATOM   1309  HA2 GLY A  83       0.035 -10.542  -3.897  1.00 97.32           H  
ATOM   1310  HA3 GLY A  83      -0.559  -9.086  -3.080  1.00 97.32           H  
ATOM   1311  C   GLY A  83      -0.786 -10.871  -1.963  1.00 97.32           C  
ATOM   1312  O   GLY A  83      -1.688 -11.659  -1.693  1.00 97.32           O  
ATOM   1313  N   ASP A  84       0.245 -10.636  -1.164  1.00 93.38           N  
ATOM   1314  H   ASP A  84       0.919  -9.925  -1.410  1.00 93.38           H  
ATOM   1315  CA  ASP A  84       0.449 -11.379   0.072  1.00 93.38           C  
ATOM   1316  HA  ASP A  84      -0.517 -11.621   0.515  1.00 93.38           H  
ATOM   1317  C   ASP A  84       1.241 -10.548   1.089  1.00 93.38           C  
ATOM   1318  CB  ASP A  84       1.150 -12.700  -0.262  1.00 93.38           C  
ATOM   1319  HB2 ASP A  84       0.512 -13.310  -0.902  1.00 93.38           H  
ATOM   1320  HB3 ASP A  84       2.082 -12.498  -0.790  1.00 93.38           H  
ATOM   1321  O   ASP A  84       2.204  -9.853   0.738  1.00 93.38           O  
ATOM   1322  CG  ASP A  84       1.442 -13.449   1.023  1.00 93.38           C  
ATOM   1323  OD1 ASP A  84       0.537 -14.097   1.573  1.00 93.38           O  
ATOM   1324  OD2 ASP A  84       2.564 -13.239   1.524  1.00 93.38           O  
ATOM   1325  N   TYR A  85       0.855 -10.625   2.363  1.00 95.05           N  
ATOM   1326  H   TYR A  85       0.100 -11.250   2.606  1.00 95.05           H  
ATOM   1327  CA  TYR A  85       1.483  -9.833   3.419  1.00 95.05           C  
ATOM   1328  HA  TYR A  85       1.474  -8.790   3.105  1.00 95.05           H  
ATOM   1329  C   TYR A  85       2.951 -10.197   3.671  1.00 95.05           C  
ATOM   1330  CB  TYR A  85       0.679  -9.961   4.717  1.00 95.05           C  
ATOM   1331  HB2 TYR A  85       0.654 -11.010   5.015  1.00 95.05           H  
ATOM   1332  HB3 TYR A  85       1.210  -9.409   5.492  1.00 95.05           H  
ATOM   1333  O   TYR A  85       3.717  -9.309   4.050  1.00 95.05           O  
ATOM   1334  CG  TYR A  85      -0.734  -9.418   4.650  1.00 95.05           C  
ATOM   1335  CD1 TYR A  85      -0.961  -8.099   4.211  1.00 95.05           C  
ATOM   1336  HD1 TYR A  85      -0.134  -7.480   3.897  1.00 95.05           H  
ATOM   1337  CD2 TYR A  85      -1.827 -10.227   5.017  1.00 95.05           C  
ATOM   1338  HD2 TYR A  85      -1.681 -11.248   5.339  1.00 95.05           H  
ATOM   1339  CE1 TYR A  85      -2.269  -7.596   4.134  1.00 95.05           C  
ATOM   1340  HE1 TYR A  85      -2.447  -6.593   3.776  1.00 95.05           H  
ATOM   1341  CE2 TYR A  85      -3.138  -9.723   4.935  1.00 95.05           C  
ATOM   1342  HE2 TYR A  85      -3.976 -10.363   5.169  1.00 95.05           H  
ATOM   1343  OH  TYR A  85      -4.616  -7.921   4.358  1.00 95.05           O  
ATOM   1344  HH  TYR A  85      -4.644  -7.124   3.825  1.00 95.05           H  
ATOM   1345  CZ  TYR A  85      -3.360  -8.410   4.488  1.00 95.05           C  
ATOM   1346  N   SER A  86       3.359 -11.448   3.429  1.00 92.16           N  
ATOM   1347  H   SER A  86       2.710 -12.099   3.012  1.00 92.16           H  
ATOM   1348  CA  SER A  86       4.754 -11.897   3.550  1.00 92.16           C  
ATOM   1349  HA  SER A  86       5.144 -11.532   4.499  1.00 92.16           H  
ATOM   1350  C   SER A  86       5.646 -11.316   2.453  1.00 92.16           C  
ATOM   1351  CB  SER A  86       4.854 -13.433   3.580  1.00 92.16           C  
ATOM   1352  HB2 SER A  86       5.810 -13.706   4.025  1.00 92.16           H  
ATOM   1353  HB3 SER A  86       4.055 -13.838   4.201  1.00 92.16           H  
ATOM   1354  O   SER A  86       6.798 -10.982   2.723  1.00 92.16           O  
ATOM   1355  OG  SER A  86       4.796 -14.021   2.301  1.00 92.16           O  
ATOM   1356  HG  SER A  86       3.917 -13.845   1.958  1.00 92.16           H  
ATOM   1357  N   SER A  87       5.100 -11.092   1.250  1.00 91.25           N  
ATOM   1358  H   SER A  87       4.164 -11.438   1.094  1.00 91.25           H  
ATOM   1359  CA  SER A  87       5.806 -10.388   0.167  1.00 91.25           C  
ATOM   1360  HA  SER A  87       6.813 -10.799   0.092  1.00 91.25           H  
ATOM   1361  C   SER A  87       5.946  -8.882   0.424  1.00 91.25           C  
ATOM   1362  CB  SER A  87       5.099 -10.631  -1.171  1.00 91.25           C  
ATOM   1363  HB2 SER A  87       4.810 -11.679  -1.249  1.00 91.25           H  
ATOM   1364  HB3 SER A  87       5.795 -10.406  -1.979  1.00 91.25           H  
ATOM   1365  O   SER A  87       6.787  -8.211  -0.173  1.00 91.25           O  
ATOM   1366  OG  SER A  87       3.958  -9.804  -1.328  1.00 91.25           O  
ATOM   1367  HG  SER A  87       3.324  -9.978  -0.628  1.00 91.25           H  
ATOM   1368  N   GLY A  88       5.102  -8.338   1.305  1.00 93.50           N  
ATOM   1369  H   GLY A  88       4.450  -8.960   1.762  1.00 93.50           H  
ATOM   1370  CA  GLY A  88       5.028  -6.914   1.612  1.00 93.50           C  
ATOM   1371  HA2 GLY A  88       6.039  -6.509   1.654  1.00 93.50           H  
ATOM   1372  HA3 GLY A  88       4.566  -6.798   2.593  1.00 93.50           H  
ATOM   1373  C   GLY A  88       4.229  -6.082   0.604  1.00 93.50           C  
ATOM   1374  O   GLY A  88       3.986  -4.907   0.880  1.00 93.50           O  
ATOM   1375  N   GLU A  89       3.780  -6.657  -0.517  1.00 97.93           N  
ATOM   1376  H   GLU A  89       3.978  -7.634  -0.675  1.00 97.93           H  
ATOM   1377  CA  GLU A  89       2.973  -5.973  -1.532  1.00 97.93           C  
ATOM   1378  HA  GLU A  89       2.811  -4.945  -1.208  1.00 97.93           H  
ATOM   1379  C   GLU A  89       1.600  -6.625  -1.684  1.00 97.93           C  
ATOM   1380  CB  GLU A  89       3.694  -5.915  -2.888  1.00 97.93           C  
ATOM   1381  HB2 GLU A  89       3.064  -5.361  -3.583  1.00 97.93           H  
ATOM   1382  HB3 GLU A  89       3.834  -6.925  -3.274  1.00 97.93           H  
ATOM   1383  O   GLU A  89       1.483  -7.840  -1.835  1.00 97.93           O  
ATOM   1384  CG  GLU A  89       5.055  -5.217  -2.794  1.00 97.93           C  
ATOM   1385  HG2 GLU A  89       5.772  -5.870  -2.298  1.00 97.93           H  
ATOM   1386  HG3 GLU A  89       4.946  -4.318  -2.188  1.00 97.93           H  
ATOM   1387  CD  GLU A  89       5.595  -4.824  -4.171  1.00 97.93           C  
ATOM   1388  OE1 GLU A  89       5.943  -3.628  -4.323  1.00 97.93           O  
ATOM   1389  OE2 GLU A  89       5.702  -5.678  -5.075  1.00 97.93           O  
ATOM   1390  N   PHE A  90       0.544  -5.813  -1.652  1.00 98.55           N  
ATOM   1391  H   PHE A  90       0.688  -4.818  -1.559  1.00 98.55           H  
ATOM   1392  CA  PHE A  90      -0.828  -6.305  -1.771  1.00 98.55           C  
ATOM   1393  HA  PHE A  90      -0.864  -7.034  -2.580  1.00 98.55           H  
ATOM   1394  C   PHE A  90      -1.815  -5.187  -2.117  1.00 98.55           C  
ATOM   1395  CB  PHE A  90      -1.255  -7.012  -0.467  1.00 98.55           C  
ATOM   1396  HB2 PHE A  90      -0.546  -7.804  -0.225  1.00 98.55           H  
ATOM   1397  HB3 PHE A  90      -2.214  -7.504  -0.632  1.00 98.55           H  
ATOM   1398  O   PHE A  90      -1.529  -3.991  -1.963  1.00 98.55           O  
ATOM   1399  CG  PHE A  90      -1.384  -6.088   0.726  1.00 98.55           C  
ATOM   1400  CD1 PHE A  90      -0.258  -5.795   1.518  1.00 98.55           C  
ATOM   1401  HD1 PHE A  90       0.690  -6.259   1.294  1.00 98.55           H  
ATOM   1402  CD2 PHE A  90      -2.626  -5.499   1.025  1.00 98.55           C  
ATOM   1403  HD2 PHE A  90      -3.494  -5.741   0.430  1.00 98.55           H  
ATOM   1404  CE1 PHE A  90      -0.374  -4.901   2.597  1.00 98.55           C  
ATOM   1405  HE1 PHE A  90       0.489  -4.683   3.209  1.00 98.55           H  
ATOM   1406  CE2 PHE A  90      -2.739  -4.596   2.094  1.00 98.55           C  
ATOM   1407  HE2 PHE A  90      -3.695  -4.150   2.323  1.00 98.55           H  
ATOM   1408  CZ  PHE A  90      -1.611  -4.295   2.877  1.00 98.55           C  
ATOM   1409  HZ  PHE A  90      -1.705  -3.613   3.709  1.00 98.55           H  
ATOM   1410  N   TYR A  91      -3.004  -5.605  -2.537  1.00 98.70           N  
ATOM   1411  H   TYR A  91      -3.121  -6.599  -2.673  1.00 98.70           H  
ATOM   1412  CA  TYR A  91      -4.214  -4.802  -2.613  1.00 98.70           C  
ATOM   1413  HA  TYR A  91      -4.042  -3.848  -2.114  1.00 98.70           H  
ATOM   1414  C   TYR A  91      -5.343  -5.551  -1.895  1.00 98.70           C  
ATOM   1415  CB  TYR A  91      -4.557  -4.532  -4.081  1.00 98.70           C  
ATOM   1416  HB2 TYR A  91      -3.647  -4.249  -4.611  1.00 98.70           H  
ATOM   1417  HB3 TYR A  91      -4.930  -5.448  -4.540  1.00 98.70           H  
ATOM   1418  O   TYR A  91      -5.607  -6.706  -2.209  1.00 98.70           O  
ATOM   1419  CG  TYR A  91      -5.571  -3.424  -4.251  1.00 98.70           C  
ATOM   1420  CD1 TYR A  91      -6.948  -3.711  -4.325  1.00 98.70           C  
ATOM   1421  HD1 TYR A  91      -7.285  -4.737  -4.326  1.00 98.70           H  
ATOM   1422  CD2 TYR A  91      -5.123  -2.091  -4.300  1.00 98.70           C  
ATOM   1423  HD2 TYR A  91      -4.065  -1.887  -4.230  1.00 98.70           H  
ATOM   1424  CE1 TYR A  91      -7.877  -2.656  -4.429  1.00 98.70           C  
ATOM   1425  HE1 TYR A  91      -8.936  -2.854  -4.499  1.00 98.70           H  
ATOM   1426  CE2 TYR A  91      -6.043  -1.036  -4.418  1.00 98.70           C  
ATOM   1427  HE2 TYR A  91      -5.696  -0.013  -4.431  1.00 98.70           H  
ATOM   1428  OH  TYR A  91      -8.305  -0.298  -4.592  1.00 98.70           O  
ATOM   1429  HH  TYR A  91      -7.890   0.566  -4.653  1.00 98.70           H  
ATOM   1430  CZ  TYR A  91      -7.423  -1.320  -4.479  1.00 98.70           C  
ATOM   1431  N   LEU A  92      -6.013  -4.913  -0.934  1.00 98.60           N  
ATOM   1432  H   LEU A  92      -5.741  -3.962  -0.731  1.00 98.60           H  
ATOM   1433  CA  LEU A  92      -6.989  -5.562  -0.042  1.00 98.60           C  
ATOM   1434  HA  LEU A  92      -6.534  -6.465   0.365  1.00 98.60           H  
ATOM   1435  C   LEU A  92      -8.283  -5.994  -0.750  1.00 98.60           C  
ATOM   1436  CB  LEU A  92      -7.292  -4.584   1.106  1.00 98.60           C  
ATOM   1437  HB2 LEU A  92      -6.342  -4.340   1.582  1.00 98.60           H  
ATOM   1438  HB3 LEU A  92      -7.718  -3.684   0.665  1.00 98.60           H  
ATOM   1439  O   LEU A  92      -8.997  -6.853  -0.244  1.00 98.60           O  
ATOM   1440  CG  LEU A  92      -8.253  -5.076   2.206  1.00 98.60           C  
ATOM   1441  HG  LEU A  92      -9.216  -5.343   1.772  1.00 98.60           H  
ATOM   1442  CD1 LEU A  92      -7.682  -6.277   2.958  1.00 98.60           C  
ATOM   1443 HD11 LEU A  92      -6.716  -6.033   3.399  1.00 98.60           H  
ATOM   1444 HD12 LEU A  92      -7.568  -7.125   2.283  1.00 98.60           H  
ATOM   1445 HD13 LEU A  92      -8.363  -6.585   3.751  1.00 98.60           H  
ATOM   1446  CD2 LEU A  92      -8.503  -3.947   3.209  1.00 98.60           C  
ATOM   1447 HD21 LEU A  92      -8.951  -3.095   2.698  1.00 98.60           H  
ATOM   1448 HD22 LEU A  92      -9.189  -4.297   3.981  1.00 98.60           H  
ATOM   1449 HD23 LEU A  92      -7.565  -3.647   3.675  1.00 98.60           H  
ATOM   1450  N   GLY A  93      -8.596  -5.385  -1.892  1.00 98.71           N  
ATOM   1451  H   GLY A  93      -7.949  -4.697  -2.248  1.00 98.71           H  
ATOM   1452  CA  GLY A  93      -9.825  -5.640  -2.639  1.00 98.71           C  
ATOM   1453  HA2 GLY A  93      -9.585  -5.679  -3.701  1.00 98.71           H  
ATOM   1454  HA3 GLY A  93     -10.245  -6.610  -2.369  1.00 98.71           H  
ATOM   1455  C   GLY A  93     -10.894  -4.579  -2.390  1.00 98.71           C  
ATOM   1456  O   GLY A  93     -11.185  -4.198  -1.254  1.00 98.71           O  
ATOM   1457  N   ASN A  94     -11.488  -4.087  -3.473  1.00 98.81           N  
ATOM   1458  H   ASN A  94     -11.204  -4.455  -4.370  1.00 98.81           H  
ATOM   1459  CA  ASN A  94     -12.491  -3.028  -3.450  1.00 98.81           C  
ATOM   1460  HA  ASN A  94     -12.069  -2.143  -2.972  1.00 98.81           H  
ATOM   1461  C   ASN A  94     -13.737  -3.414  -2.648  1.00 98.81           C  
ATOM   1462  CB  ASN A  94     -12.873  -2.681  -4.893  1.00 98.81           C  
ATOM   1463  HB2 ASN A  94     -13.747  -2.030  -4.855  1.00 98.81           H  
ATOM   1464  HB3 ASN A  94     -13.139  -3.585  -5.441  1.00 98.81           H  
ATOM   1465  O   ASN A  94     -14.303  -2.558  -1.967  1.00 98.81           O  
ATOM   1466  CG  ASN A  94     -11.809  -1.910  -5.640  1.00 98.81           C  
ATOM   1467  ND2 ASN A  94     -11.757  -2.026  -6.945  1.00 98.81           N  
ATOM   1468 HD21 ASN A  94     -12.354  -2.690  -7.419  1.00 98.81           H  
ATOM   1469 HD22 ASN A  94     -11.041  -1.494  -7.418  1.00 98.81           H  
ATOM   1470  OD1 ASN A  94     -11.053  -1.149  -5.068  1.00 98.81           O  
ATOM   1471  N   GLU A  95     -14.138  -4.688  -2.681  1.00 98.66           N  
ATOM   1472  H   GLU A  95     -13.622  -5.357  -3.234  1.00 98.66           H  
ATOM   1473  CA  GLU A  95     -15.304  -5.162  -1.933  1.00 98.66           C  
ATOM   1474  HA  GLU A  95     -16.143  -4.504  -2.160  1.00 98.66           H  
ATOM   1475  C   GLU A  95     -15.062  -5.087  -0.420  1.00 98.66           C  
ATOM   1476  CB  GLU A  95     -15.651  -6.589  -2.388  1.00 98.66           C  
ATOM   1477  HB2 GLU A  95     -15.621  -6.638  -3.477  1.00 98.66           H  
ATOM   1478  HB3 GLU A  95     -14.902  -7.283  -2.007  1.00 98.66           H  
ATOM   1479  O   GLU A  95     -15.876  -4.535   0.321  1.00 98.66           O  
ATOM   1480  CG  GLU A  95     -17.041  -7.039  -1.915  1.00 98.66           C  
ATOM   1481  HG2 GLU A  95     -17.213  -8.054  -2.274  1.00 98.66           H  
ATOM   1482  HG3 GLU A  95     -17.049  -7.065  -0.826  1.00 98.66           H  
ATOM   1483  CD  GLU A  95     -18.172  -6.130  -2.427  1.00 98.66           C  
ATOM   1484  OE1 GLU A  95     -19.199  -6.021  -1.725  1.00 98.66           O  
ATOM   1485  OE2 GLU A  95     -17.996  -5.512  -3.509  1.00 98.66           O  
ATOM   1486  N   ASN A  96     -13.884  -5.525   0.034  1.00 98.38           N  
ATOM   1487  H   ASN A  96     -13.244  -5.945  -0.626  1.00 98.38           H  
ATOM   1488  CA  ASN A  96     -13.478  -5.428   1.436  1.00 98.38           C  
ATOM   1489  HA  ASN A  96     -14.212  -5.946   2.054  1.00 98.38           H  
ATOM   1490  C   ASN A  96     -13.441  -3.965   1.908  1.00 98.38           C  
ATOM   1491  CB  ASN A  96     -12.111  -6.119   1.596  1.00 98.38           C  
ATOM   1492  HB2 ASN A  96     -11.407  -5.724   0.863  1.00 98.38           H  
ATOM   1493  HB3 ASN A  96     -11.715  -5.917   2.591  1.00 98.38           H  
ATOM   1494  O   ASN A  96     -13.979  -3.623   2.966  1.00 98.38           O  
ATOM   1495  CG  ASN A  96     -12.198  -7.628   1.442  1.00 98.38           C  
ATOM   1496  ND2 ASN A  96     -11.195  -8.258   0.883  1.00 98.38           N  
ATOM   1497 HD21 ASN A  96     -11.278  -9.257   0.757  1.00 98.38           H  
ATOM   1498 HD22 ASN A  96     -10.392  -7.770   0.513  1.00 98.38           H  
ATOM   1499  OD1 ASN A  96     -13.175  -8.247   1.827  1.00 98.38           O  
ATOM   1500  N   ILE A  97     -12.866  -3.071   1.095  1.00 98.64           N  
ATOM   1501  H   ILE A  97     -12.449  -3.414   0.241  1.00 98.64           H  
ATOM   1502  CA  ILE A  97     -12.804  -1.633   1.394  1.00 98.64           C  
ATOM   1503  HA  ILE A  97     -12.359  -1.506   2.381  1.00 98.64           H  
ATOM   1504  C   ILE A  97     -14.217  -1.027   1.444  1.00 98.64           C  
ATOM   1505  CB  ILE A  97     -11.915  -0.905   0.362  1.00 98.64           C  
ATOM   1506  HB  ILE A  97     -12.352  -1.062  -0.624  1.00 98.64           H  
ATOM   1507  O   ILE A  97     -14.524  -0.246   2.351  1.00 98.64           O  
ATOM   1508  CG1 ILE A  97     -10.464  -1.442   0.344  1.00 98.64           C  
ATOM   1509 HG12 ILE A  97     -10.455  -2.528   0.440  1.00 98.64           H  
ATOM   1510 HG13 ILE A  97      -9.913  -1.046   1.197  1.00 98.64           H  
ATOM   1511  CG2 ILE A  97     -11.881   0.607   0.662  1.00 98.64           C  
ATOM   1512 HG21 ILE A  97     -11.509   0.779   1.672  1.00 98.64           H  
ATOM   1513 HG22 ILE A  97     -12.876   1.042   0.567  1.00 98.64           H  
ATOM   1514 HG23 ILE A  97     -11.230   1.114  -0.051  1.00 98.64           H  
ATOM   1515  CD1 ILE A  97      -9.711  -1.088  -0.946  1.00 98.64           C  
ATOM   1516 HD11 ILE A  97      -9.533  -0.014  -1.009  1.00 98.64           H  
ATOM   1517 HD12 ILE A  97     -10.283  -1.409  -1.817  1.00 98.64           H  
ATOM   1518 HD13 ILE A  97      -8.754  -1.609  -0.959  1.00 98.64           H  
ATOM   1519  N   HIS A  98     -15.099  -1.383   0.507  1.00 98.59           N  
ATOM   1520  H   HIS A  98     -14.803  -2.024  -0.215  1.00 98.59           H  
ATOM   1521  CA  HIS A  98     -16.488  -0.924   0.476  1.00 98.59           C  
ATOM   1522  HA  HIS A  98     -16.503   0.165   0.433  1.00 98.59           H  
ATOM   1523  C   HIS A  98     -17.261  -1.344   1.736  1.00 98.59           C  
ATOM   1524  CB  HIS A  98     -17.180  -1.463  -0.786  1.00 98.59           C  
ATOM   1525  HB2 HIS A  98     -16.994  -2.533  -0.883  1.00 98.59           H  
ATOM   1526  HB3 HIS A  98     -16.769  -0.967  -1.665  1.00 98.59           H  
ATOM   1527  O   HIS A  98     -17.879  -0.494   2.391  1.00 98.59           O  
ATOM   1528  CG  HIS A  98     -18.668  -1.244  -0.743  1.00 98.59           C  
ATOM   1529  CD2 HIS A  98     -19.647  -2.204  -0.735  1.00 98.59           C  
ATOM   1530  HD2 HIS A  98     -19.497  -3.271  -0.818  1.00 98.59           H  
ATOM   1531  ND1 HIS A  98     -19.285  -0.028  -0.577  1.00 98.59           N  
ATOM   1532  HD1 HIS A  98     -18.815   0.865  -0.540  1.00 98.59           H  
ATOM   1533  CE1 HIS A  98     -20.605  -0.242  -0.480  1.00 98.59           C  
ATOM   1534  HE1 HIS A  98     -21.352   0.524  -0.336  1.00 98.59           H  
ATOM   1535  NE2 HIS A  98     -20.876  -1.549  -0.572  1.00 98.59           N  
ATOM   1536  N   ILE A  99     -17.186  -2.627   2.104  1.00 97.75           N  
ATOM   1537  H   ILE A  99     -16.683  -3.264   1.503  1.00 97.75           H  
ATOM   1538  CA  ILE A  99     -17.873  -3.190   3.275  1.00 97.75           C  
ATOM   1539  HA  ILE A  99     -18.944  -3.026   3.161  1.00 97.75           H  
ATOM   1540  C   ILE A  99     -17.436  -2.476   4.556  1.00 97.75           C  
ATOM   1541  CB  ILE A  99     -17.619  -4.716   3.352  1.00 97.75           C  
ATOM   1542  HB  ILE A  99     -16.553  -4.897   3.209  1.00 97.75           H  
ATOM   1543  O   ILE A  99     -18.275  -2.160   5.403  1.00 97.75           O  
ATOM   1544  CG1 ILE A  99     -18.402  -5.434   2.229  1.00 97.75           C  
ATOM   1545 HG12 ILE A  99     -18.251  -4.915   1.283  1.00 97.75           H  
ATOM   1546 HG13 ILE A  99     -19.469  -5.401   2.449  1.00 97.75           H  
ATOM   1547  CG2 ILE A  99     -18.020  -5.292   4.728  1.00 97.75           C  
ATOM   1548 HG21 ILE A  99     -19.071  -5.078   4.926  1.00 97.75           H  
ATOM   1549 HG22 ILE A  99     -17.391  -4.875   5.514  1.00 97.75           H  
ATOM   1550 HG23 ILE A  99     -17.866  -6.371   4.738  1.00 97.75           H  
ATOM   1551  CD1 ILE A  99     -17.982  -6.895   2.018  1.00 97.75           C  
ATOM   1552 HD11 ILE A  99     -18.245  -7.507   2.881  1.00 97.75           H  
ATOM   1553 HD12 ILE A  99     -16.908  -6.951   1.841  1.00 97.75           H  
ATOM   1554 HD13 ILE A  99     -18.503  -7.291   1.147  1.00 97.75           H  
ATOM   1555  N   ILE A 100     -16.142  -2.186   4.708  1.00 97.48           N  
ATOM   1556  H   ILE A 100     -15.492  -2.512   4.007  1.00 97.48           H  
ATOM   1557  CA  ILE A 100     -15.630  -1.486   5.891  1.00 97.48           C  
ATOM   1558  HA  ILE A 100     -16.074  -1.936   6.779  1.00 97.48           H  
ATOM   1559  C   ILE A 100     -16.062  -0.016   5.881  1.00 97.48           C  
ATOM   1560  CB  ILE A 100     -14.099  -1.650   6.001  1.00 97.48           C  
ATOM   1561  HB  ILE A 100     -13.634  -1.318   5.073  1.00 97.48           H  
ATOM   1562  O   ILE A 100     -16.679   0.464   6.835  1.00 97.48           O  
ATOM   1563  CG1 ILE A 100     -13.725  -3.126   6.255  1.00 97.48           C  
ATOM   1564 HG12 ILE A 100     -13.982  -3.396   7.279  1.00 97.48           H  
ATOM   1565 HG13 ILE A 100     -14.291  -3.780   5.591  1.00 97.48           H  
ATOM   1566  CG2 ILE A 100     -13.585  -0.780   7.162  1.00 97.48           C  
ATOM   1567 HG21 ILE A 100     -13.586   0.271   6.874  1.00 97.48           H  
ATOM   1568 HG22 ILE A 100     -12.568  -1.058   7.437  1.00 97.48           H  
ATOM   1569 HG23 ILE A 100     -14.218  -0.919   8.038  1.00 97.48           H  
ATOM   1570  CD1 ILE A 100     -12.239  -3.416   6.019  1.00 97.48           C  
ATOM   1571 HD11 ILE A 100     -11.604  -2.832   6.684  1.00 97.48           H  
ATOM   1572 HD12 ILE A 100     -11.977  -3.209   4.981  1.00 97.48           H  
ATOM   1573 HD13 ILE A 100     -12.060  -4.471   6.227  1.00 97.48           H  
ATOM   1574  N   THR A 101     -15.790   0.700   4.788  1.00 97.80           N  
ATOM   1575  H   THR A 101     -15.337   0.233   4.016  1.00 97.80           H  
ATOM   1576  CA  THR A 101     -15.992   2.158   4.711  1.00 97.80           C  
ATOM   1577  HA  THR A 101     -15.615   2.586   5.640  1.00 97.80           H  
ATOM   1578  C   THR A 101     -17.458   2.589   4.621  1.00 97.80           C  
ATOM   1579  CB  THR A 101     -15.188   2.798   3.576  1.00 97.80           C  
ATOM   1580  HB  THR A 101     -15.385   3.869   3.595  1.00 97.80           H  
ATOM   1581  O   THR A 101     -17.767   3.772   4.767  1.00 97.80           O  
ATOM   1582  CG2 THR A 101     -13.682   2.604   3.735  1.00 97.80           C  
ATOM   1583 HG21 THR A 101     -13.341   3.120   4.633  1.00 97.80           H  
ATOM   1584 HG22 THR A 101     -13.421   1.549   3.816  1.00 97.80           H  
ATOM   1585 HG23 THR A 101     -13.180   3.029   2.867  1.00 97.80           H  
ATOM   1586  OG1 THR A 101     -15.566   2.297   2.312  1.00 97.80           O  
ATOM   1587  HG1 THR A 101     -15.237   1.396   2.267  1.00 97.80           H  
ATOM   1588  N   THR A 102     -18.383   1.646   4.425  1.00 96.30           N  
ATOM   1589  H   THR A 102     -18.064   0.720   4.180  1.00 96.30           H  
ATOM   1590  CA  THR A 102     -19.830   1.902   4.474  1.00 96.30           C  
ATOM   1591  HA  THR A 102     -20.022   2.888   4.050  1.00 96.30           H  
ATOM   1592  C   THR A 102     -20.383   1.930   5.901  1.00 96.30           C  
ATOM   1593  CB  THR A 102     -20.568   0.880   3.597  1.00 96.30           C  
ATOM   1594  HB  THR A 102     -20.266  -0.131   3.868  1.00 96.30           H  
ATOM   1595  O   THR A 102     -21.373   2.618   6.146  1.00 96.30           O  
ATOM   1596  CG2 THR A 102     -22.092   0.974   3.663  1.00 96.30           C  
ATOM   1597 HG21 THR A 102     -22.442   0.545   4.601  1.00 96.30           H  
ATOM   1598 HG22 THR A 102     -22.529   0.403   2.844  1.00 96.30           H  
ATOM   1599 HG23 THR A 102     -22.414   2.014   3.608  1.00 96.30           H  
ATOM   1600  OG1 THR A 102     -20.200   1.134   2.262  1.00 96.30           O  
ATOM   1601  HG1 THR A 102     -19.450   0.560   2.091  1.00 96.30           H  
ATOM   1602  N   LYS A 103     -19.749   1.234   6.856  1.00 93.44           N  
ATOM   1603  H   LYS A 103     -18.910   0.733   6.602  1.00 93.44           H  
ATOM   1604  CA  LYS A 103     -20.279   1.071   8.225  1.00 93.44           C  
ATOM   1605  HA  LYS A 103     -21.345   0.847   8.173  1.00 93.44           H  
ATOM   1606  C   LYS A 103     -20.160   2.328   9.081  1.00 93.44           C  
ATOM   1607  CB  LYS A 103     -19.557  -0.093   8.923  1.00 93.44           C  
ATOM   1608  HB2 LYS A 103     -18.480   0.051   8.848  1.00 93.44           H  
ATOM   1609  HB3 LYS A 103     -19.829  -0.098   9.979  1.00 93.44           H  
ATOM   1610  O   LYS A 103     -20.995   2.563   9.948  1.00 93.44           O  
ATOM   1611  CG  LYS A 103     -19.945  -1.451   8.324  1.00 93.44           C  
ATOM   1612  HG2 LYS A 103     -21.005  -1.630   8.501  1.00 93.44           H  
ATOM   1613  HG3 LYS A 103     -19.774  -1.436   7.248  1.00 93.44           H  
ATOM   1614  CD  LYS A 103     -19.128  -2.588   8.954  1.00 93.44           C  
ATOM   1615  HD2 LYS A 103     -18.066  -2.384   8.811  1.00 93.44           H  
ATOM   1616  HD3 LYS A 103     -19.346  -2.643  10.020  1.00 93.44           H  
ATOM   1617  CE  LYS A 103     -19.485  -3.916   8.275  1.00 93.44           C  
ATOM   1618  HE2 LYS A 103     -19.259  -3.825   7.213  1.00 93.44           H  
ATOM   1619  HE3 LYS A 103     -20.558  -4.083   8.371  1.00 93.44           H  
ATOM   1620  NZ  LYS A 103     -18.734  -5.060   8.857  1.00 93.44           N  
ATOM   1621  HZ1 LYS A 103     -18.975  -5.916   8.378  1.00 93.44           H  
ATOM   1622  HZ2 LYS A 103     -17.740  -4.921   8.749  1.00 93.44           H  
ATOM   1623  HZ3 LYS A 103     -18.943  -5.175   9.839  1.00 93.44           H  
ATOM   1624  N   ARG A 104     -19.091   3.102   8.892  1.00 95.05           N  
ATOM   1625  H   ARG A 104     -18.496   2.877   8.107  1.00 95.05           H  
ATOM   1626  CA  ARG A 104     -18.745   4.272   9.713  1.00 95.05           C  
ATOM   1627  HA  ARG A 104     -19.661   4.717  10.102  1.00 95.05           H  
ATOM   1628  C   ARG A 104     -18.066   5.337   8.856  1.00 95.05           C  
ATOM   1629  CB  ARG A 104     -17.865   3.834  10.904  1.00 95.05           C  
ATOM   1630  HB2 ARG A 104     -17.569   4.718  11.468  1.00 95.05           H  
ATOM   1631  HB3 ARG A 104     -16.959   3.350  10.537  1.00 95.05           H  
ATOM   1632  O   ARG A 104     -17.901   5.167   7.651  1.00 95.05           O  
ATOM   1633  CG  ARG A 104     -18.596   2.879  11.865  1.00 95.05           C  
ATOM   1634  HG2 ARG A 104     -19.553   3.314  12.151  1.00 95.05           H  
ATOM   1635  HG3 ARG A 104     -18.761   1.915  11.384  1.00 95.05           H  
ATOM   1636  CD  ARG A 104     -17.761   2.655  13.121  1.00 95.05           C  
ATOM   1637  HD2 ARG A 104     -17.552   3.634  13.552  1.00 95.05           H  
ATOM   1638  HD3 ARG A 104     -16.822   2.186  12.827  1.00 95.05           H  
ATOM   1639  NE  ARG A 104     -18.437   1.785  14.104  1.00 95.05           N  
ATOM   1640  HE  ARG A 104     -18.742   0.883  13.768  1.00 95.05           H  
ATOM   1641  NH1 ARG A 104     -18.211   3.123  15.970  1.00 95.05           N  
ATOM   1642 HH11 ARG A 104     -17.805   3.851  15.399  1.00 95.05           H  
ATOM   1643 HH12 ARG A 104     -18.379   3.284  16.952  1.00 95.05           H  
ATOM   1644  NH2 ARG A 104     -19.111   1.099  16.167  1.00 95.05           N  
ATOM   1645 HH21 ARG A 104     -19.346   0.190  15.796  1.00 95.05           H  
ATOM   1646 HH22 ARG A 104     -19.167   1.247  17.165  1.00 95.05           H  
ATOM   1647  CZ  ARG A 104     -18.582   2.009  15.400  1.00 95.05           C  
ATOM   1648  N   ARG A 105     -17.684   6.460   9.464  1.00 96.99           N  
ATOM   1649  H   ARG A 105     -17.788   6.515  10.467  1.00 96.99           H  
ATOM   1650  CA  ARG A 105     -16.873   7.485   8.794  1.00 96.99           C  
ATOM   1651  HA  ARG A 105     -17.147   7.515   7.739  1.00 96.99           H  
ATOM   1652  C   ARG A 105     -15.407   7.081   8.867  1.00 96.99           C  
ATOM   1653  CB  ARG A 105     -17.121   8.871   9.406  1.00 96.99           C  
ATOM   1654  HB2 ARG A 105     -16.821   8.863  10.454  1.00 96.99           H  
ATOM   1655  HB3 ARG A 105     -16.511   9.605   8.880  1.00 96.99           H  
ATOM   1656  O   ARG A 105     -14.944   6.657   9.921  1.00 96.99           O  
ATOM   1657  CG  ARG A 105     -18.603   9.271   9.305  1.00 96.99           C  
ATOM   1658  HG2 ARG A 105     -18.944   9.194   8.273  1.00 96.99           H  
ATOM   1659  HG3 ARG A 105     -19.192   8.582   9.911  1.00 96.99           H  
ATOM   1660  CD  ARG A 105     -18.865  10.685   9.834  1.00 96.99           C  
ATOM   1661  HD2 ARG A 105     -18.249  10.859  10.716  1.00 96.99           H  
ATOM   1662  HD3 ARG A 105     -19.910  10.729  10.143  1.00 96.99           H  
ATOM   1663  NE  ARG A 105     -18.623  11.730   8.818  1.00 96.99           N  
ATOM   1664  HE  ARG A 105     -18.110  11.459   7.991  1.00 96.99           H  
ATOM   1665  NH1 ARG A 105     -19.533  13.460  10.021  1.00 96.99           N  
ATOM   1666 HH11 ARG A 105     -19.620  12.851  10.822  1.00 96.99           H  
ATOM   1667 HH12 ARG A 105     -19.779  14.435  10.122  1.00 96.99           H  
ATOM   1668  NH2 ARG A 105     -18.801  13.836   7.952  1.00 96.99           N  
ATOM   1669 HH21 ARG A 105     -19.060  14.804   8.083  1.00 96.99           H  
ATOM   1670 HH22 ARG A 105     -18.275  13.561   7.135  1.00 96.99           H  
ATOM   1671  CZ  ARG A 105     -18.987  12.997   8.932  1.00 96.99           C  
ATOM   1672  N   TYR A 106     -14.693   7.228   7.760  1.00 98.45           N  
ATOM   1673  H   TYR A 106     -15.140   7.566   6.919  1.00 98.45           H  
ATOM   1674  CA  TYR A 106     -13.268   6.938   7.663  1.00 98.45           C  
ATOM   1675  HA  TYR A 106     -12.858   6.787   8.662  1.00 98.45           H  
ATOM   1676  C   TYR A 106     -12.536   8.124   7.047  1.00 98.45           C  
ATOM   1677  CB  TYR A 106     -13.040   5.652   6.854  1.00 98.45           C  
ATOM   1678  HB2 TYR A 106     -13.602   5.701   5.921  1.00 98.45           H  
ATOM   1679  HB3 TYR A 106     -11.985   5.589   6.591  1.00 98.45           H  
ATOM   1680  O   TYR A 106     -13.097   8.835   6.215  1.00 98.45           O  
ATOM   1681  CG  TYR A 106     -13.423   4.393   7.607  1.00 98.45           C  
ATOM   1682  CD1 TYR A 106     -12.434   3.658   8.282  1.00 98.45           C  
ATOM   1683  HD1 TYR A 106     -11.407   3.985   8.219  1.00 98.45           H  
ATOM   1684  CD2 TYR A 106     -14.762   3.967   7.657  1.00 98.45           C  
ATOM   1685  HD2 TYR A 106     -15.521   4.508   7.112  1.00 98.45           H  
ATOM   1686  CE1 TYR A 106     -12.773   2.516   9.035  1.00 98.45           C  
ATOM   1687  HE1 TYR A 106     -12.009   1.954   9.550  1.00 98.45           H  
ATOM   1688  CE2 TYR A 106     -15.110   2.828   8.408  1.00 98.45           C  
ATOM   1689  HE2 TYR A 106     -16.132   2.482   8.441  1.00 98.45           H  
ATOM   1690  OH  TYR A 106     -14.485   1.041   9.866  1.00 98.45           O  
ATOM   1691  HH  TYR A 106     -13.740   0.620  10.302  1.00 98.45           H  
ATOM   1692  CZ  TYR A 106     -14.122   2.110   9.111  1.00 98.45           C  
ATOM   1693  N   GLU A 107     -11.289   8.311   7.452  1.00 98.53           N  
ATOM   1694  H   GLU A 107     -10.924   7.685   8.156  1.00 98.53           H  
ATOM   1695  CA  GLU A 107     -10.308   9.163   6.787  1.00 98.53           C  
ATOM   1696  HA  GLU A 107     -10.819   9.834   6.097  1.00 98.53           H  
ATOM   1697  C   GLU A 107      -9.356   8.293   5.957  1.00 98.53           C  
ATOM   1698  CB  GLU A 107      -9.565  10.049   7.804  1.00 98.53           C  
ATOM   1699  HB2 GLU A 107      -8.795  10.610   7.275  1.00 98.53           H  
ATOM   1700  HB3 GLU A 107     -10.275  10.762   8.223  1.00 98.53           H  
ATOM   1701  O   GLU A 107      -9.140   7.122   6.277  1.00 98.53           O  
ATOM   1702  CG  GLU A 107      -8.908   9.269   8.956  1.00 98.53           C  
ATOM   1703  HG2 GLU A 107      -8.253   8.504   8.539  1.00 98.53           H  
ATOM   1704  HG3 GLU A 107      -9.686   8.769   9.533  1.00 98.53           H  
ATOM   1705  CD  GLU A 107      -8.106  10.150   9.923  1.00 98.53           C  
ATOM   1706  OE1 GLU A 107      -7.528   9.592  10.882  1.00 98.53           O  
ATOM   1707  OE2 GLU A 107      -8.009  11.381   9.733  1.00 98.53           O  
ATOM   1708  N   LEU A 108      -8.794   8.866   4.893  1.00 98.82           N  
ATOM   1709  H   LEU A 108      -8.979   9.848   4.745  1.00 98.82           H  
ATOM   1710  CA  LEU A 108      -7.779   8.244   4.040  1.00 98.82           C  
ATOM   1711  HA  LEU A 108      -7.650   7.199   4.321  1.00 98.82           H  
ATOM   1712  C   LEU A 108      -6.449   8.957   4.243  1.00 98.82           C  
ATOM   1713  CB  LEU A 108      -8.239   8.291   2.570  1.00 98.82           C  
ATOM   1714  HB2 LEU A 108      -9.043   7.563   2.467  1.00 98.82           H  
ATOM   1715  HB3 LEU A 108      -8.637   9.286   2.372  1.00 98.82           H  
ATOM   1716  O   LEU A 108      -6.396  10.185   4.282  1.00 98.82           O  
ATOM   1717  CG  LEU A 108      -7.208   7.964   1.476  1.00 98.82           C  
ATOM   1718  HG  LEU A 108      -6.302   8.554   1.618  1.00 98.82           H  
ATOM   1719  CD1 LEU A 108      -6.862   6.480   1.461  1.00 98.82           C  
ATOM   1720 HD11 LEU A 108      -6.159   6.274   0.654  1.00 98.82           H  
ATOM   1721 HD12 LEU A 108      -7.766   5.889   1.316  1.00 98.82           H  
ATOM   1722 HD13 LEU A 108      -6.388   6.201   2.402  1.00 98.82           H  
ATOM   1723  CD2 LEU A 108      -7.785   8.304   0.102  1.00 98.82           C  
ATOM   1724 HD21 LEU A 108      -8.674   7.704  -0.093  1.00 98.82           H  
ATOM   1725 HD22 LEU A 108      -7.043   8.100  -0.669  1.00 98.82           H  
ATOM   1726 HD23 LEU A 108      -8.050   9.361   0.057  1.00 98.82           H  
ATOM   1727  N   ARG A 109      -5.373   8.183   4.293  1.00 98.77           N  
ATOM   1728  H   ARG A 109      -5.508   7.182   4.292  1.00 98.77           H  
ATOM   1729  CA  ARG A 109      -3.999   8.657   4.210  1.00 98.77           C  
ATOM   1730  HA  ARG A 109      -3.997   9.708   3.924  1.00 98.77           H  
ATOM   1731  C   ARG A 109      -3.272   7.880   3.119  1.00 98.77           C  
ATOM   1732  CB  ARG A 109      -3.348   8.532   5.592  1.00 98.77           C  
ATOM   1733  HB2 ARG A 109      -3.917   9.133   6.301  1.00 98.77           H  
ATOM   1734  HB3 ARG A 109      -3.374   7.492   5.917  1.00 98.77           H  
ATOM   1735  O   ARG A 109      -3.411   6.666   2.999  1.00 98.77           O  
ATOM   1736  CG  ARG A 109      -1.901   9.023   5.582  1.00 98.77           C  
ATOM   1737  HG2 ARG A 109      -1.874  10.059   5.245  1.00 98.77           H  
ATOM   1738  HG3 ARG A 109      -1.309   8.413   4.901  1.00 98.77           H  
ATOM   1739  CD  ARG A 109      -1.281   8.925   6.976  1.00 98.77           C  
ATOM   1740  HD2 ARG A 109      -1.850   9.523   7.687  1.00 98.77           H  
ATOM   1741  HD3 ARG A 109      -1.306   7.887   7.307  1.00 98.77           H  
ATOM   1742  NE  ARG A 109       0.115   9.368   6.903  1.00 98.77           N  
ATOM   1743  HE  ARG A 109       0.767   8.707   6.505  1.00 98.77           H  
ATOM   1744  NH1 ARG A 109      -0.180  11.586   7.427  1.00 98.77           N  
ATOM   1745 HH11 ARG A 109       0.213  12.512   7.511  1.00 98.77           H  
ATOM   1746 HH12 ARG A 109      -1.099  11.371   7.788  1.00 98.77           H  
ATOM   1747  NH2 ARG A 109       1.815  10.843   6.775  1.00 98.77           N  
ATOM   1748 HH21 ARG A 109       2.169  11.788   6.759  1.00 98.77           H  
ATOM   1749 HH22 ARG A 109       2.283  10.112   6.258  1.00 98.77           H  
ATOM   1750  CZ  ARG A 109       0.574  10.593   7.044  1.00 98.77           C  
ATOM   1751  N   ILE A 110      -2.502   8.601   2.324  1.00 98.83           N  
ATOM   1752  H   ILE A 110      -2.489   9.603   2.456  1.00 98.83           H  
ATOM   1753  CA  ILE A 110      -1.601   8.060   1.318  1.00 98.83           C  
ATOM   1754  HA  ILE A 110      -1.634   6.970   1.327  1.00 98.83           H  
ATOM   1755  C   ILE A 110      -0.206   8.514   1.715  1.00 98.83           C  
ATOM   1756  CB  ILE A 110      -1.997   8.550  -0.089  1.00 98.83           C  
ATOM   1757  HB  ILE A 110      -1.924   9.637  -0.111  1.00 98.83           H  
ATOM   1758  O   ILE A 110       0.026   9.716   1.809  1.00 98.83           O  
ATOM   1759  CG1 ILE A 110      -3.455   8.151  -0.415  1.00 98.83           C  
ATOM   1760 HG12 ILE A 110      -4.124   8.590   0.325  1.00 98.83           H  
ATOM   1761 HG13 ILE A 110      -3.556   7.068  -0.357  1.00 98.83           H  
ATOM   1762  CG2 ILE A 110      -1.020   7.981  -1.131  1.00 98.83           C  
ATOM   1763 HG21 ILE A 110      -1.190   8.464  -2.093  1.00 98.83           H  
ATOM   1764 HG22 ILE A 110      -1.149   6.903  -1.225  1.00 98.83           H  
ATOM   1765 HG23 ILE A 110       0.013   8.182  -0.845  1.00 98.83           H  
ATOM   1766  CD1 ILE A 110      -3.946   8.624  -1.786  1.00 98.83           C  
ATOM   1767 HD11 ILE A 110      -3.380   8.145  -2.585  1.00 98.83           H  
ATOM   1768 HD12 ILE A 110      -4.993   8.340  -1.897  1.00 98.83           H  
ATOM   1769 HD13 ILE A 110      -3.853   9.707  -1.864  1.00 98.83           H  
ATOM   1770  N   ASP A 111       0.695   7.569   1.947  1.00 98.73           N  
ATOM   1771  H   ASP A 111       0.415   6.608   1.815  1.00 98.73           H  
ATOM   1772  CA  ASP A 111       2.115   7.807   2.192  1.00 98.73           C  
ATOM   1773  HA  ASP A 111       2.301   8.872   2.333  1.00 98.73           H  
ATOM   1774  C   ASP A 111       2.913   7.327   0.976  1.00 98.73           C  
ATOM   1775  CB  ASP A 111       2.568   7.068   3.462  1.00 98.73           C  
ATOM   1776  HB2 ASP A 111       3.654   7.133   3.533  1.00 98.73           H  
ATOM   1777  HB3 ASP A 111       2.304   6.013   3.380  1.00 98.73           H  
ATOM   1778  O   ASP A 111       2.637   6.255   0.432  1.00 98.73           O  
ATOM   1779  CG  ASP A 111       1.971   7.647   4.746  1.00 98.73           C  
ATOM   1780  OD1 ASP A 111       2.340   8.782   5.122  1.00 98.73           O  
ATOM   1781  OD2 ASP A 111       1.179   6.952   5.426  1.00 98.73           O  
ATOM   1782  N   PHE A 112       3.911   8.094   0.539  1.00 98.50           N  
ATOM   1783  H   PHE A 112       4.076   8.989   0.976  1.00 98.50           H  
ATOM   1784  CA  PHE A 112       4.842   7.646  -0.496  1.00 98.50           C  
ATOM   1785  HA  PHE A 112       4.996   6.576  -0.357  1.00 98.50           H  
ATOM   1786  C   PHE A 112       6.218   8.302  -0.369  1.00 98.50           C  
ATOM   1787  CB  PHE A 112       4.239   7.855  -1.895  1.00 98.50           C  
ATOM   1788  HB2 PHE A 112       4.937   7.469  -2.638  1.00 98.50           H  
ATOM   1789  HB3 PHE A 112       3.333   7.255  -1.982  1.00 98.50           H  
ATOM   1790  O   PHE A 112       6.374   9.362   0.239  1.00 98.50           O  
ATOM   1791  CG  PHE A 112       3.910   9.286  -2.262  1.00 98.50           C  
ATOM   1792  CD1 PHE A 112       2.605   9.781  -2.081  1.00 98.50           C  
ATOM   1793  HD1 PHE A 112       1.848   9.151  -1.638  1.00 98.50           H  
ATOM   1794  CD2 PHE A 112       4.895  10.108  -2.837  1.00 98.50           C  
ATOM   1795  HD2 PHE A 112       5.899   9.736  -2.978  1.00 98.50           H  
ATOM   1796  CE1 PHE A 112       2.280  11.085  -2.492  1.00 98.50           C  
ATOM   1797  HE1 PHE A 112       1.272  11.455  -2.375  1.00 98.50           H  
ATOM   1798  CE2 PHE A 112       4.566  11.402  -3.264  1.00 98.50           C  
ATOM   1799  HE2 PHE A 112       5.316  12.022  -3.734  1.00 98.50           H  
ATOM   1800  CZ  PHE A 112       3.263  11.893  -3.091  1.00 98.50           C  
ATOM   1801  HZ  PHE A 112       3.022  12.885  -3.441  1.00 98.50           H  
ATOM   1802  N   THR A 113       7.228   7.667  -0.965  1.00 98.41           N  
ATOM   1803  H   THR A 113       7.017   6.810  -1.457  1.00 98.41           H  
ATOM   1804  CA  THR A 113       8.608   8.175  -0.984  1.00 98.41           C  
ATOM   1805  HA  THR A 113       8.658   9.094  -0.399  1.00 98.41           H  
ATOM   1806  C   THR A 113       9.038   8.496  -2.408  1.00 98.41           C  
ATOM   1807  CB  THR A 113       9.591   7.188  -0.342  1.00 98.41           C  
ATOM   1808  HB  THR A 113       9.574   6.250  -0.897  1.00 98.41           H  
ATOM   1809  O   THR A 113       8.977   7.640  -3.289  1.00 98.41           O  
ATOM   1810  CG2 THR A 113      11.024   7.723  -0.293  1.00 98.41           C  
ATOM   1811 HG21 THR A 113      11.662   7.020   0.242  1.00 98.41           H  
ATOM   1812 HG22 THR A 113      11.417   7.838  -1.304  1.00 98.41           H  
ATOM   1813 HG23 THR A 113      11.044   8.686   0.217  1.00 98.41           H  
ATOM   1814  OG1 THR A 113       9.232   6.930   0.998  1.00 98.41           O  
ATOM   1815  HG1 THR A 113       9.636   6.091   1.230  1.00 98.41           H  
ATOM   1816  N   PHE A 114       9.533   9.710  -2.632  1.00 97.85           N  
ATOM   1817  H   PHE A 114       9.582  10.362  -1.862  1.00 97.85           H  
ATOM   1818  CA  PHE A 114      10.105  10.129  -3.908  1.00 97.85           C  
ATOM   1819  HA  PHE A 114      10.278   9.251  -4.532  1.00 97.85           H  
ATOM   1820  C   PHE A 114      11.448  10.816  -3.680  1.00 97.85           C  
ATOM   1821  CB  PHE A 114       9.123  11.047  -4.641  1.00 97.85           C  
ATOM   1822  HB2 PHE A 114       8.184  10.515  -4.793  1.00 97.85           H  
ATOM   1823  HB3 PHE A 114       8.912  11.915  -4.017  1.00 97.85           H  
ATOM   1824  O   PHE A 114      11.542  11.721  -2.856  1.00 97.85           O  
ATOM   1825  CG  PHE A 114       9.638  11.506  -5.989  1.00 97.85           C  
ATOM   1826  CD1 PHE A 114       9.841  12.874  -6.250  1.00 97.85           C  
ATOM   1827  HD1 PHE A 114       9.628  13.612  -5.491  1.00 97.85           H  
ATOM   1828  CD2 PHE A 114       9.920  10.556  -6.989  1.00 97.85           C  
ATOM   1829  HD2 PHE A 114       9.760   9.504  -6.809  1.00 97.85           H  
ATOM   1830  CE1 PHE A 114      10.282  13.292  -7.518  1.00 97.85           C  
ATOM   1831  HE1 PHE A 114      10.373  14.348  -7.730  1.00 97.85           H  
ATOM   1832  CE2 PHE A 114      10.395  10.974  -8.241  1.00 97.85           C  
ATOM   1833  HE2 PHE A 114      10.624  10.232  -8.991  1.00 97.85           H  
ATOM   1834  CZ  PHE A 114      10.555  12.343  -8.518  1.00 97.85           C  
ATOM   1835  HZ  PHE A 114      10.868  12.664  -9.500  1.00 97.85           H  
ATOM   1836  N   ARG A 115      12.499  10.371  -4.387  1.00 96.28           N  
ATOM   1837  H   ARG A 115      12.330   9.643  -5.066  1.00 96.28           H  
ATOM   1838  CA  ARG A 115      13.875  10.897  -4.248  1.00 96.28           C  
ATOM   1839  HA  ARG A 115      14.567  10.187  -4.701  1.00 96.28           H  
ATOM   1840  C   ARG A 115      14.328  11.012  -2.780  1.00 96.28           C  
ATOM   1841  CB  ARG A 115      14.008  12.231  -5.010  1.00 96.28           C  
ATOM   1842  HB2 ARG A 115      13.290  12.949  -4.615  1.00 96.28           H  
ATOM   1843  HB3 ARG A 115      15.009  12.630  -4.847  1.00 96.28           H  
ATOM   1844  O   ARG A 115      14.861  12.033  -2.365  1.00 96.28           O  
ATOM   1845  CG  ARG A 115      13.803  12.081  -6.522  1.00 96.28           C  
ATOM   1846  HG2 ARG A 115      14.547  11.389  -6.917  1.00 96.28           H  
ATOM   1847  HG3 ARG A 115      12.806  11.693  -6.729  1.00 96.28           H  
ATOM   1848  CD  ARG A 115      13.963  13.444  -7.202  1.00 96.28           C  
ATOM   1849  HD2 ARG A 115      13.163  14.099  -6.857  1.00 96.28           H  
ATOM   1850  HD3 ARG A 115      14.921  13.874  -6.908  1.00 96.28           H  
ATOM   1851  NE  ARG A 115      13.915  13.325  -8.671  1.00 96.28           N  
ATOM   1852  HE  ARG A 115      13.811  12.395  -9.050  1.00 96.28           H  
ATOM   1853  NH1 ARG A 115      14.073  15.565  -9.149  1.00 96.28           N  
ATOM   1854 HH11 ARG A 115      14.098  15.768  -8.160  1.00 96.28           H  
ATOM   1855 HH12 ARG A 115      14.113  16.316  -9.823  1.00 96.28           H  
ATOM   1856  NH2 ARG A 115      13.934  14.087 -10.816  1.00 96.28           N  
ATOM   1857 HH21 ARG A 115      13.831  13.144 -11.162  1.00 96.28           H  
ATOM   1858 HH22 ARG A 115      13.969  14.852 -11.475  1.00 96.28           H  
ATOM   1859  CZ  ARG A 115      13.975  14.322  -9.535  1.00 96.28           C  
ATOM   1860  N   ASN A 116      14.087   9.956  -1.997  1.00 95.98           N  
ATOM   1861  H   ASN A 116      13.687   9.140  -2.438  1.00 95.98           H  
ATOM   1862  CA  ASN A 116      14.383   9.858  -0.557  1.00 95.98           C  
ATOM   1863  HA  ASN A 116      14.031   8.877  -0.237  1.00 95.98           H  
ATOM   1864  C   ASN A 116      13.626  10.844   0.357  1.00 95.98           C  
ATOM   1865  CB  ASN A 116      15.907   9.863  -0.328  1.00 95.98           C  
ATOM   1866  HB2 ASN A 116      16.117   9.713   0.731  1.00 95.98           H  
ATOM   1867  HB3 ASN A 116      16.318  10.833  -0.610  1.00 95.98           H  
ATOM   1868  O   ASN A 116      13.900  10.895   1.554  1.00 95.98           O  
ATOM   1869  CG  ASN A 116      16.612   8.763  -1.093  1.00 95.98           C  
ATOM   1870  ND2 ASN A 116      17.804   9.011  -1.581  1.00 95.98           N  
ATOM   1871 HD21 ASN A 116      18.267   8.244  -2.048  1.00 95.98           H  
ATOM   1872 HD22 ASN A 116      18.255   9.898  -1.408  1.00 95.98           H  
ATOM   1873  OD1 ASN A 116      16.090   7.678  -1.282  1.00 95.98           O  
ATOM   1874  N   VAL A 117      12.638  11.575  -0.164  1.00 98.07           N  
ATOM   1875  H   VAL A 117      12.468  11.532  -1.159  1.00 98.07           H  
ATOM   1876  CA  VAL A 117      11.754  12.452   0.613  1.00 98.07           C  
ATOM   1877  HA  VAL A 117      12.196  12.616   1.596  1.00 98.07           H  
ATOM   1878  C   VAL A 117      10.402  11.770   0.811  1.00 98.07           C  
ATOM   1879  CB  VAL A 117      11.618  13.834  -0.053  1.00 98.07           C  
ATOM   1880  HB  VAL A 117      11.177  13.717  -1.043  1.00 98.07           H  
ATOM   1881  O   VAL A 117       9.848  11.178  -0.119  1.00 98.07           O  
ATOM   1882  CG1 VAL A 117      10.735  14.774   0.777  1.00 98.07           C  
ATOM   1883 HG11 VAL A 117      11.139  14.887   1.784  1.00 98.07           H  
ATOM   1884 HG12 VAL A 117       9.715  14.393   0.830  1.00 98.07           H  
ATOM   1885 HG13 VAL A 117      10.695  15.752   0.299  1.00 98.07           H  
ATOM   1886  CG2 VAL A 117      12.988  14.505  -0.221  1.00 98.07           C  
ATOM   1887 HG21 VAL A 117      13.486  14.597   0.744  1.00 98.07           H  
ATOM   1888 HG22 VAL A 117      13.615  13.921  -0.894  1.00 98.07           H  
ATOM   1889 HG23 VAL A 117      12.861  15.496  -0.658  1.00 98.07           H  
ATOM   1890  N   ARG A 118       9.873  11.835   2.038  1.00 97.99           N  
ATOM   1891  H   ARG A 118      10.360  12.391   2.727  1.00 97.99           H  
ATOM   1892  CA  ARG A 118       8.558  11.289   2.396  1.00 97.99           C  
ATOM   1893  HA  ARG A 118       8.329  10.449   1.741  1.00 97.99           H  
ATOM   1894  C   ARG A 118       7.466  12.333   2.182  1.00 97.99           C  
ATOM   1895  CB  ARG A 118       8.542  10.785   3.846  1.00 97.99           C  
ATOM   1896  HB2 ARG A 118       8.846  11.592   4.512  1.00 97.99           H  
ATOM   1897  HB3 ARG A 118       7.519  10.503   4.098  1.00 97.99           H  
ATOM   1898  O   ARG A 118       7.562  13.456   2.679  1.00 97.99           O  
ATOM   1899  CG  ARG A 118       9.449   9.567   4.064  1.00 97.99           C  
ATOM   1900  HG2 ARG A 118       9.147   8.767   3.388  1.00 97.99           H  
ATOM   1901  HG3 ARG A 118      10.486   9.835   3.861  1.00 97.99           H  
ATOM   1902  CD  ARG A 118       9.321   9.086   5.515  1.00 97.99           C  
ATOM   1903  HD2 ARG A 118       9.645   9.886   6.180  1.00 97.99           H  
ATOM   1904  HD3 ARG A 118       8.272   8.867   5.714  1.00 97.99           H  
ATOM   1905  NE  ARG A 118      10.129   7.877   5.767  1.00 97.99           N  
ATOM   1906  HE  ARG A 118      10.736   7.575   5.019  1.00 97.99           H  
ATOM   1907  NH1 ARG A 118       9.399   7.477   7.910  1.00 97.99           N  
ATOM   1908 HH11 ARG A 118       8.815   8.299   7.863  1.00 97.99           H  
ATOM   1909 HH12 ARG A 118       9.435   6.935   8.762  1.00 97.99           H  
ATOM   1910  NH2 ARG A 118      10.894   6.109   6.984  1.00 97.99           N  
ATOM   1911 HH21 ARG A 118      10.917   5.585   7.847  1.00 97.99           H  
ATOM   1912 HH22 ARG A 118      11.504   5.838   6.225  1.00 97.99           H  
ATOM   1913  CZ  ARG A 118      10.136   7.163   6.880  1.00 97.99           C  
ATOM   1914  N   TYR A 119       6.403  11.921   1.510  1.00 98.66           N  
ATOM   1915  H   TYR A 119       6.391  10.975   1.157  1.00 98.66           H  
ATOM   1916  CA  TYR A 119       5.226  12.730   1.234  1.00 98.66           C  
ATOM   1917  HA  TYR A 119       5.311  13.695   1.733  1.00 98.66           H  
ATOM   1918  C   TYR A 119       3.973  12.033   1.741  1.00 98.66           C  
ATOM   1919  CB  TYR A 119       5.115  12.977  -0.268  1.00 98.66           C  
ATOM   1920  HB2 TYR A 119       4.172  13.481  -0.480  1.00 98.66           H  
ATOM   1921  HB3 TYR A 119       5.096  12.009  -0.769  1.00 98.66           H  
ATOM   1922  O   TYR A 119       3.921  10.804   1.832  1.00 98.66           O  
ATOM   1923  CG  TYR A 119       6.235  13.814  -0.836  1.00 98.66           C  
ATOM   1924  CD1 TYR A 119       6.108  15.215  -0.880  1.00 98.66           C  
ATOM   1925  HD1 TYR A 119       5.212  15.688  -0.508  1.00 98.66           H  
ATOM   1926  CD2 TYR A 119       7.404  13.193  -1.313  1.00 98.66           C  
ATOM   1927  HD2 TYR A 119       7.499  12.118  -1.274  1.00 98.66           H  
ATOM   1928  CE1 TYR A 119       7.147  16.001  -1.409  1.00 98.66           C  
ATOM   1929  HE1 TYR A 119       7.040  17.075  -1.448  1.00 98.66           H  
ATOM   1930  CE2 TYR A 119       8.443  13.975  -1.846  1.00 98.66           C  
ATOM   1931  HE2 TYR A 119       9.338  13.508  -2.231  1.00 98.66           H  
ATOM   1932  OH  TYR A 119       9.325  16.129  -2.410  1.00 98.66           O  
ATOM   1933  HH  TYR A 119       9.114  17.065  -2.395  1.00 98.66           H  
ATOM   1934  CZ  TYR A 119       8.318  15.379  -1.892  1.00 98.66           C  
ATOM   1935  N   PHE A 120       2.952  12.829   2.039  1.00 98.72           N  
ATOM   1936  H   PHE A 120       3.075  13.830   1.990  1.00 98.72           H  
ATOM   1937  CA  PHE A 120       1.629  12.319   2.330  1.00 98.72           C  
ATOM   1938  HA  PHE A 120       1.552  11.370   1.798  1.00 98.72           H  
ATOM   1939  C   PHE A 120       0.511  13.221   1.810  1.00 98.72           C  
ATOM   1940  CB  PHE A 120       1.482  12.042   3.830  1.00 98.72           C  
ATOM   1941  HB2 PHE A 120       2.357  11.488   4.170  1.00 98.72           H  
ATOM   1942  HB3 PHE A 120       0.621  11.390   3.972  1.00 98.72           H  
ATOM   1943  O   PHE A 120       0.635  14.449   1.766  1.00 98.72           O  
ATOM   1944  CG  PHE A 120       1.302  13.279   4.692  1.00 98.72           C  
ATOM   1945  CD1 PHE A 120       2.418  14.027   5.110  1.00 98.72           C  
ATOM   1946  HD1 PHE A 120       3.410  13.737   4.796  1.00 98.72           H  
ATOM   1947  CD2 PHE A 120       0.008  13.687   5.070  1.00 98.72           C  
ATOM   1948  HD2 PHE A 120      -0.853  13.132   4.729  1.00 98.72           H  
ATOM   1949  CE1 PHE A 120       2.243  15.167   5.913  1.00 98.72           C  
ATOM   1950  HE1 PHE A 120       3.101  15.745   6.224  1.00 98.72           H  
ATOM   1951  CE2 PHE A 120      -0.167  14.819   5.884  1.00 98.72           C  
ATOM   1952  HE2 PHE A 120      -1.161  15.136   6.165  1.00 98.72           H  
ATOM   1953  CZ  PHE A 120       0.951  15.558   6.308  1.00 98.72           C  
ATOM   1954  HZ  PHE A 120       0.819  16.434   6.926  1.00 98.72           H  
ATOM   1955  N   ALA A 121      -0.606  12.584   1.476  1.00 98.69           N  
ATOM   1956  H   ALA A 121      -0.590  11.576   1.531  1.00 98.69           H  
ATOM   1957  CA  ALA A 121      -1.900  13.210   1.236  1.00 98.69           C  
ATOM   1958  HA  ALA A 121      -1.842  14.278   1.444  1.00 98.69           H  
ATOM   1959  C   ALA A 121      -2.924  12.582   2.187  1.00 98.69           C  
ATOM   1960  CB  ALA A 121      -2.298  13.020  -0.232  1.00 98.69           C  
ATOM   1961  HB1 ALA A 121      -3.291  13.437  -0.401  1.00 98.69           H  
ATOM   1962  HB2 ALA A 121      -1.589  13.528  -0.885  1.00 98.69           H  
ATOM   1963  HB3 ALA A 121      -2.316  11.960  -0.485  1.00 98.69           H  
ATOM   1964  O   ALA A 121      -2.993  11.360   2.318  1.00 98.69           O  
ATOM   1965  N   LYS A 122      -3.717  13.408   2.863  1.00 98.70           N  
ATOM   1966  H   LYS A 122      -3.609  14.400   2.713  1.00 98.70           H  
ATOM   1967  CA  LYS A 122      -4.737  12.986   3.823  1.00 98.70           C  
ATOM   1968  HA  LYS A 122      -4.834  11.901   3.779  1.00 98.70           H  
ATOM   1969  C   LYS A 122      -6.083  13.587   3.441  1.00 98.70           C  
ATOM   1970  CB  LYS A 122      -4.282  13.373   5.239  1.00 98.70           C  
ATOM   1971  HB2 LYS A 122      -4.226  14.458   5.319  1.00 98.70           H  
ATOM   1972  HB3 LYS A 122      -3.285  12.965   5.408  1.00 98.70           H  
ATOM   1973  O   LYS A 122      -6.151  14.761   3.099  1.00 98.70           O  
ATOM   1974  CG  LYS A 122      -5.221  12.825   6.319  1.00 98.70           C  
ATOM   1975  HG2 LYS A 122      -5.320  11.746   6.192  1.00 98.70           H  
ATOM   1976  HG3 LYS A 122      -6.204  13.284   6.212  1.00 98.70           H  
ATOM   1977  CD  LYS A 122      -4.689  13.108   7.730  1.00 98.70           C  
ATOM   1978  HD2 LYS A 122      -3.729  12.612   7.870  1.00 98.70           H  
ATOM   1979  HD3 LYS A 122      -4.577  14.182   7.882  1.00 98.70           H  
ATOM   1980  CE  LYS A 122      -5.711  12.544   8.715  1.00 98.70           C  
ATOM   1981  HE2 LYS A 122      -6.651  13.085   8.612  1.00 98.70           H  
ATOM   1982  HE3 LYS A 122      -5.922  11.510   8.442  1.00 98.70           H  
ATOM   1983  NZ  LYS A 122      -5.280  12.575  10.131  1.00 98.70           N  
ATOM   1984  HZ1 LYS A 122      -6.009  12.127  10.668  1.00 98.70           H  
ATOM   1985  HZ2 LYS A 122      -4.421  12.063  10.277  1.00 98.70           H  
ATOM   1986  HZ3 LYS A 122      -5.134  13.515  10.471  1.00 98.70           H  
ATOM   1987  N   TYR A 123      -7.147  12.800   3.537  1.00 98.71           N  
ATOM   1988  H   TYR A 123      -6.997  11.853   3.854  1.00 98.71           H  
ATOM   1989  CA  TYR A 123      -8.522  13.207   3.256  1.00 98.71           C  
ATOM   1990  HA  TYR A 123      -8.561  14.282   3.079  1.00 98.71           H  
ATOM   1991  C   TYR A 123      -9.383  12.885   4.475  1.00 98.71           C  
ATOM   1992  CB  TYR A 123      -9.040  12.503   1.991  1.00 98.71           C  
ATOM   1993  HB2 TYR A 123     -10.070  12.814   1.816  1.00 98.71           H  
ATOM   1994  HB3 TYR A 123      -9.056  11.426   2.160  1.00 98.71           H  
ATOM   1995  O   TYR A 123      -9.464  11.727   4.889  1.00 98.71           O  
ATOM   1996  CG  TYR A 123      -8.223  12.791   0.744  1.00 98.71           C  
ATOM   1997  CD1 TYR A 123      -8.595  13.848  -0.109  1.00 98.71           C  
ATOM   1998  HD1 TYR A 123      -9.477  14.435   0.101  1.00 98.71           H  
ATOM   1999  CD2 TYR A 123      -7.063  12.040   0.467  1.00 98.71           C  
ATOM   2000  HD2 TYR A 123      -6.768  11.234   1.123  1.00 98.71           H  
ATOM   2001  CE1 TYR A 123      -7.792  14.176  -1.218  1.00 98.71           C  
ATOM   2002  HE1 TYR A 123      -8.056  15.004  -1.860  1.00 98.71           H  
ATOM   2003  CE2 TYR A 123      -6.258  12.367  -0.641  1.00 98.71           C  
ATOM   2004  HE2 TYR A 123      -5.351  11.818  -0.847  1.00 98.71           H  
ATOM   2005  OH  TYR A 123      -5.784  13.822  -2.485  1.00 98.71           O  
ATOM   2006  HH  TYR A 123      -6.085  14.630  -2.907  1.00 98.71           H  
ATOM   2007  CZ  TYR A 123      -6.608  13.452  -1.470  1.00 98.71           C  
ATOM   2008  N   SER A 124     -10.040  13.895   5.050  1.00 98.29           N  
ATOM   2009  H   SER A 124      -9.948  14.816   4.647  1.00 98.29           H  
ATOM   2010  CA  SER A 124     -10.863  13.747   6.263  1.00 98.29           C  
ATOM   2011  HA  SER A 124     -10.253  13.278   7.035  1.00 98.29           H  
ATOM   2012  C   SER A 124     -12.102  12.865   6.075  1.00 98.29           C  
ATOM   2013  CB  SER A 124     -11.292  15.124   6.773  1.00 98.29           C  
ATOM   2014  HB2 SER A 124     -10.407  15.749   6.897  1.00 98.29           H  
ATOM   2015  HB3 SER A 124     -11.774  15.009   7.744  1.00 98.29           H  
ATOM   2016  O   SER A 124     -12.713  12.426   7.050  1.00 98.29           O  
ATOM   2017  OG  SER A 124     -12.193  15.755   5.877  1.00 98.29           O  
ATOM   2018  HG  SER A 124     -12.332  16.647   6.203  1.00 98.29           H  
ATOM   2019  N   ARG A 125     -12.477  12.591   4.822  1.00 98.16           N  
ATOM   2020  H   ARG A 125     -11.935  13.019   4.084  1.00 98.16           H  
ATOM   2021  CA  ARG A 125     -13.503  11.616   4.459  1.00 98.16           C  
ATOM   2022  HA  ARG A 125     -13.734  11.014   5.338  1.00 98.16           H  
ATOM   2023  C   ARG A 125     -12.982  10.692   3.371  1.00 98.16           C  
ATOM   2024  CB  ARG A 125     -14.763  12.353   4.003  1.00 98.16           C  
ATOM   2025  HB2 ARG A 125     -15.015  13.121   4.734  1.00 98.16           H  
ATOM   2026  HB3 ARG A 125     -14.547  12.825   3.045  1.00 98.16           H  
ATOM   2027  O   ARG A 125     -12.402  11.162   2.398  1.00 98.16           O  
ATOM   2028  CG  ARG A 125     -15.961  11.416   3.827  1.00 98.16           C  
ATOM   2029  HG2 ARG A 125     -15.727  10.651   3.087  1.00 98.16           H  
ATOM   2030  HG3 ARG A 125     -16.194  10.938   4.779  1.00 98.16           H  
ATOM   2031  CD  ARG A 125     -17.169  12.216   3.339  1.00 98.16           C  
ATOM   2032  HD2 ARG A 125     -16.882  12.720   2.416  1.00 98.16           H  
ATOM   2033  HD3 ARG A 125     -17.424  12.972   4.081  1.00 98.16           H  
ATOM   2034  NE  ARG A 125     -18.323  11.327   3.105  1.00 98.16           N  
ATOM   2035  HE  ARG A 125     -18.326  10.453   3.611  1.00 98.16           H  
ATOM   2036  NH1 ARG A 125     -19.335  12.575   1.468  1.00 98.16           N  
ATOM   2037 HH11 ARG A 125     -18.605  13.266   1.568  1.00 98.16           H  
ATOM   2038 HH12 ARG A 125     -20.157  12.776   0.916  1.00 98.16           H  
ATOM   2039  NH2 ARG A 125     -20.256  10.650   2.113  1.00 98.16           N  
ATOM   2040 HH21 ARG A 125     -20.987  10.785   1.429  1.00 98.16           H  
ATOM   2041 HH22 ARG A 125     -20.263   9.817   2.684  1.00 98.16           H  
ATOM   2042  CZ  ARG A 125     -19.293  11.520   2.231  1.00 98.16           C  
ATOM   2043  N   PHE A 126     -13.289   9.411   3.509  1.00 98.57           N  
ATOM   2044  H   PHE A 126     -13.608   9.105   4.417  1.00 98.57           H  
ATOM   2045  CA  PHE A 126     -13.055   8.372   2.522  1.00 98.57           C  
ATOM   2046  HA  PHE A 126     -13.031   8.811   1.524  1.00 98.57           H  
ATOM   2047  C   PHE A 126     -14.159   7.322   2.577  1.00 98.57           C  
ATOM   2048  CB  PHE A 126     -11.698   7.739   2.791  1.00 98.57           C  
ATOM   2049  HB2 PHE A 126     -10.952   8.510   2.596  1.00 98.57           H  
ATOM   2050  HB3 PHE A 126     -11.630   7.468   3.845  1.00 98.57           H  
ATOM   2051  O   PHE A 126     -14.555   6.874   3.655  1.00 98.57           O  
ATOM   2052  CG  PHE A 126     -11.399   6.516   1.944  1.00 98.57           C  
ATOM   2053  CD1 PHE A 126     -11.271   5.254   2.553  1.00 98.57           C  
ATOM   2054  HD1 PHE A 126     -11.393   5.150   3.621  1.00 98.57           H  
ATOM   2055  CD2 PHE A 126     -11.244   6.634   0.549  1.00 98.57           C  
ATOM   2056  HD2 PHE A 126     -11.334   7.598   0.070  1.00 98.57           H  
ATOM   2057  CE1 PHE A 126     -10.972   4.122   1.775  1.00 98.57           C  
ATOM   2058  HE1 PHE A 126     -10.863   3.155   2.244  1.00 98.57           H  
ATOM   2059  CE2 PHE A 126     -10.954   5.499  -0.228  1.00 98.57           C  
ATOM   2060  HE2 PHE A 126     -10.823   5.588  -1.296  1.00 98.57           H  
ATOM   2061  CZ  PHE A 126     -10.814   4.244   0.385  1.00 98.57           C  
ATOM   2062  HZ  PHE A 126     -10.577   3.376  -0.212  1.00 98.57           H  
ATOM   2063  N   ARG A 127     -14.662   6.942   1.405  1.00 98.37           N  
ATOM   2064  H   ARG A 127     -14.348   7.429   0.577  1.00 98.37           H  
ATOM   2065  CA  ARG A 127     -15.576   5.819   1.217  1.00 98.37           C  
ATOM   2066  HA  ARG A 127     -15.261   4.998   1.861  1.00 98.37           H  
ATOM   2067  C   ARG A 127     -15.502   5.324  -0.218  1.00 98.37           C  
ATOM   2068  CB  ARG A 127     -16.999   6.256   1.607  1.00 98.37           C  
ATOM   2069  HB2 ARG A 127     -17.261   7.165   1.064  1.00 98.37           H  
ATOM   2070  HB3 ARG A 127     -17.010   6.478   2.674  1.00 98.37           H  
ATOM   2071  O   ARG A 127     -15.397   6.139  -1.135  1.00 98.37           O  
ATOM   2072  CG  ARG A 127     -18.059   5.188   1.319  1.00 98.37           C  
ATOM   2073  HG2 ARG A 127     -17.749   4.234   1.745  1.00 98.37           H  
ATOM   2074  HG3 ARG A 127     -18.183   5.083   0.241  1.00 98.37           H  
ATOM   2075  CD  ARG A 127     -19.401   5.592   1.924  1.00 98.37           C  
ATOM   2076  HD2 ARG A 127     -19.292   5.611   3.009  1.00 98.37           H  
ATOM   2077  HD3 ARG A 127     -19.670   6.585   1.564  1.00 98.37           H  
ATOM   2078  NE  ARG A 127     -20.452   4.637   1.543  1.00 98.37           N  
ATOM   2079  HE  ARG A 127     -20.196   3.937   0.861  1.00 98.37           H  
ATOM   2080  NH1 ARG A 127     -22.049   5.306   3.047  1.00 98.37           N  
ATOM   2081 HH11 ARG A 127     -22.947   5.126   3.474  1.00 98.37           H  
ATOM   2082 HH12 ARG A 127     -21.330   5.788   3.567  1.00 98.37           H  
ATOM   2083  NH2 ARG A 127     -22.524   3.711   1.562  1.00 98.37           N  
ATOM   2084 HH21 ARG A 127     -23.452   3.617   1.948  1.00 98.37           H  
ATOM   2085 HH22 ARG A 127     -22.215   3.037   0.876  1.00 98.37           H  
ATOM   2086  CZ  ARG A 127     -21.668   4.559   2.046  1.00 98.37           C  
ATOM   2087  N   LEU A 128     -15.643   4.013  -0.395  1.00 98.67           N  
ATOM   2088  H   LEU A 128     -15.708   3.418   0.419  1.00 98.67           H  
ATOM   2089  CA  LEU A 128     -16.001   3.427  -1.683  1.00 98.67           C  
ATOM   2090  HA  LEU A 128     -15.879   4.173  -2.469  1.00 98.67           H  
ATOM   2091  C   LEU A 128     -17.476   3.035  -1.689  1.00 98.67           C  
ATOM   2092  CB  LEU A 128     -15.085   2.243  -2.033  1.00 98.67           C  
ATOM   2093  HB2 LEU A 128     -15.230   1.449  -1.301  1.00 98.67           H  
ATOM   2094  HB3 LEU A 128     -15.395   1.857  -3.005  1.00 98.67           H  
ATOM   2095  O   LEU A 128     -18.005   2.508  -0.704  1.00 98.67           O  
ATOM   2096  CG  LEU A 128     -13.586   2.585  -2.100  1.00 98.67           C  
ATOM   2097  HG  LEU A 128     -13.222   2.769  -1.088  1.00 98.67           H  
ATOM   2098  CD1 LEU A 128     -12.822   1.399  -2.687  1.00 98.67           C  
ATOM   2099 HD11 LEU A 128     -13.085   1.259  -3.735  1.00 98.67           H  
ATOM   2100 HD12 LEU A 128     -11.748   1.566  -2.612  1.00 98.67           H  
ATOM   2101 HD13 LEU A 128     -13.076   0.487  -2.148  1.00 98.67           H  
ATOM   2102  CD2 LEU A 128     -13.277   3.819  -2.949  1.00 98.67           C  
ATOM   2103 HD21 LEU A 128     -12.200   3.992  -2.948  1.00 98.67           H  
ATOM   2104 HD22 LEU A 128     -13.744   4.707  -2.522  1.00 98.67           H  
ATOM   2105 HD23 LEU A 128     -13.630   3.674  -3.970  1.00 98.67           H  
ATOM   2106  N   TYR A 129     -18.152   3.312  -2.797  1.00 98.62           N  
ATOM   2107  H   TYR A 129     -17.667   3.783  -3.547  1.00 98.62           H  
ATOM   2108  CA  TYR A 129     -19.470   2.743  -3.073  1.00 98.62           C  
ATOM   2109  HA  TYR A 129     -20.058   2.737  -2.155  1.00 98.62           H  
ATOM   2110  C   TYR A 129     -19.352   1.281  -3.528  1.00 98.62           C  
ATOM   2111  CB  TYR A 129     -20.199   3.636  -4.072  1.00 98.62           C  
ATOM   2112  HB2 TYR A 129     -21.110   3.121  -4.378  1.00 98.62           H  
ATOM   2113  HB3 TYR A 129     -19.581   3.772  -4.960  1.00 98.62           H  
ATOM   2114  O   TYR A 129     -18.244   0.789  -3.725  1.00 98.62           O  
ATOM   2115  CG  TYR A 129     -20.599   4.982  -3.495  1.00 98.62           C  
ATOM   2116  CD1 TYR A 129     -21.785   5.095  -2.746  1.00 98.62           C  
ATOM   2117  HD1 TYR A 129     -22.418   4.230  -2.615  1.00 98.62           H  
ATOM   2118  CD2 TYR A 129     -19.808   6.124  -3.715  1.00 98.62           C  
ATOM   2119  HD2 TYR A 129     -18.901   6.050  -4.296  1.00 98.62           H  
ATOM   2120  CE1 TYR A 129     -22.195   6.341  -2.241  1.00 98.62           C  
ATOM   2121  HE1 TYR A 129     -23.136   6.415  -1.716  1.00 98.62           H  
ATOM   2122  CE2 TYR A 129     -20.207   7.374  -3.210  1.00 98.62           C  
ATOM   2123  HE2 TYR A 129     -19.630   8.260  -3.434  1.00 98.62           H  
ATOM   2124  OH  TYR A 129     -21.802   8.691  -1.987  1.00 98.62           O  
ATOM   2125  HH  TYR A 129     -22.718   8.626  -1.706  1.00 98.62           H  
ATOM   2126  CZ  TYR A 129     -21.401   7.484  -2.471  1.00 98.62           C  
ATOM   2127  N   GLY A 130     -20.475   0.571  -3.637  1.00 98.37           N  
ATOM   2128  H   GLY A 130     -21.368   1.030  -3.524  1.00 98.37           H  
ATOM   2129  CA  GLY A 130     -20.468  -0.854  -3.980  1.00 98.37           C  
ATOM   2130  HA2 GLY A 130     -19.710  -1.367  -3.388  1.00 98.37           H  
ATOM   2131  HA3 GLY A 130     -21.434  -1.295  -3.734  1.00 98.37           H  
ATOM   2132  C   GLY A 130     -20.167  -1.115  -5.456  1.00 98.37           C  
ATOM   2133  O   GLY A 130     -20.096  -0.190  -6.273  1.00 98.37           O  
ATOM   2134  N   GLU A 131     -20.056  -2.393  -5.820  1.00 98.40           N  
ATOM   2135  H   GLU A 131     -20.051  -3.110  -5.109  1.00 98.40           H  
ATOM   2136  CA  GLU A 131     -19.868  -2.811  -7.214  1.00 98.40           C  
ATOM   2137  HA  GLU A 131     -18.899  -2.429  -7.533  1.00 98.40           H  
ATOM   2138  C   GLU A 131     -20.921  -2.248  -8.196  1.00 98.40           C  
ATOM   2139  CB  GLU A 131     -19.812  -4.344  -7.312  1.00 98.40           C  
ATOM   2140  HB2 GLU A 131     -20.786  -4.779  -7.089  1.00 98.40           H  
ATOM   2141  HB3 GLU A 131     -19.088  -4.726  -6.592  1.00 98.40           H  
ATOM   2142  O   GLU A 131     -20.520  -1.837  -9.289  1.00 98.40           O  
ATOM   2143  CG  GLU A 131     -19.388  -4.742  -8.731  1.00 98.40           C  
ATOM   2144  HG2 GLU A 131     -18.482  -4.191  -8.982  1.00 98.40           H  
ATOM   2145  HG3 GLU A 131     -20.163  -4.452  -9.440  1.00 98.40           H  
ATOM   2146  CD  GLU A 131     -19.111  -6.228  -8.937  1.00 98.40           C  
ATOM   2147  OE1 GLU A 131     -18.479  -6.518  -9.981  1.00 98.40           O  
ATOM   2148  OE2 GLU A 131     -19.530  -7.070  -8.115  1.00 98.40           O  
ATOM   2149  N   PRO A 132     -22.228  -2.141  -7.855  1.00 97.95           N  
ATOM   2150  CA  PRO A 132     -23.225  -1.550  -8.758  1.00 97.95           C  
ATOM   2151  HA  PRO A 132     -23.270  -2.147  -9.669  1.00 97.95           H  
ATOM   2152  C   PRO A 132     -22.928  -0.093  -9.138  1.00 97.95           C  
ATOM   2153  CB  PRO A 132     -24.563  -1.657  -8.018  1.00 97.95           C  
ATOM   2154  HB2 PRO A 132     -25.391  -1.820  -8.707  1.00 97.95           H  
ATOM   2155  HB3 PRO A 132     -24.737  -0.763  -7.420  1.00 97.95           H  
ATOM   2156  O   PRO A 132     -23.299   0.369 -10.214  1.00 97.95           O  
ATOM   2157  CG  PRO A 132     -24.361  -2.850  -7.088  1.00 97.95           C  
ATOM   2158  HG2 PRO A 132     -24.495  -3.779  -7.642  1.00 97.95           H  
ATOM   2159  HG3 PRO A 132     -25.026  -2.813  -6.225  1.00 97.95           H  
ATOM   2160  CD  PRO A 132     -22.899  -2.698  -6.684  1.00 97.95           C  
ATOM   2161  HD2 PRO A 132     -22.495  -3.667  -6.392  1.00 97.95           H  
ATOM   2162  HD3 PRO A 132     -22.826  -1.995  -5.853  1.00 97.95           H  
ATOM   2163  N   GLU A 133     -22.214   0.632  -8.275  1.00 98.20           N  
ATOM   2164  H   GLU A 133     -21.894   0.184  -7.428  1.00 98.20           H  
ATOM   2165  CA  GLU A 133     -21.755   2.001  -8.525  1.00 98.20           C  
ATOM   2166  HA  GLU A 133     -22.391   2.455  -9.284  1.00 98.20           H  
ATOM   2167  C   GLU A 133     -20.321   2.046  -9.078  1.00 98.20           C  
ATOM   2168  CB  GLU A 133     -21.899   2.830  -7.244  1.00 98.20           C  
ATOM   2169  HB2 GLU A 133     -21.368   2.321  -6.439  1.00 98.20           H  
ATOM   2170  HB3 GLU A 133     -21.444   3.809  -7.395  1.00 98.20           H  
ATOM   2171  O   GLU A 133     -19.753   3.126  -9.243  1.00 98.20           O  
ATOM   2172  CG  GLU A 133     -23.366   3.038  -6.847  1.00 98.20           C  
ATOM   2173  HG2 GLU A 133     -23.892   3.524  -7.669  1.00 98.20           H  
ATOM   2174  HG3 GLU A 133     -23.839   2.074  -6.660  1.00 98.20           H  
ATOM   2175  CD  GLU A 133     -23.455   3.912  -5.594  1.00 98.20           C  
ATOM   2176  OE1 GLU A 133     -23.274   5.150  -5.728  1.00 98.20           O  
ATOM   2177  OE2 GLU A 133     -23.626   3.339  -4.495  1.00 98.20           O  
ATOM   2178  N   GLY A 134     -19.726   0.889  -9.379  1.00 98.33           N  
ATOM   2179  H   GLY A 134     -20.251   0.038  -9.236  1.00 98.33           H  
ATOM   2180  CA  GLY A 134     -18.376   0.755  -9.919  1.00 98.33           C  
ATOM   2181  HA2 GLY A 134     -18.214  -0.290 -10.179  1.00 98.33           H  
ATOM   2182  HA3 GLY A 134     -18.280   1.362 -10.819  1.00 98.33           H  
ATOM   2183  C   GLY A 134     -17.289   1.169  -8.932  1.00 98.33           C  
ATOM   2184  O   GLY A 134     -16.321   1.801  -9.348  1.00 98.33           O  
ATOM   2185  N   TYR A 135     -17.466   0.892  -7.635  1.00 98.73           N  
ATOM   2186  H   TYR A 135     -18.291   0.379  -7.358  1.00 98.73           H  
ATOM   2187  CA  TYR A 135     -16.519   1.280  -6.580  1.00 98.73           C  
ATOM   2188  HA  TYR A 135     -17.039   1.137  -5.632  1.00 98.73           H  
ATOM   2189  C   TYR A 135     -16.150   2.768  -6.608  1.00 98.73           C  
ATOM   2190  CB  TYR A 135     -15.310   0.337  -6.553  1.00 98.73           C  
ATOM   2191  HB2 TYR A 135     -14.742   0.455  -7.476  1.00 98.73           H  
ATOM   2192  HB3 TYR A 135     -14.658   0.618  -5.726  1.00 98.73           H  
ATOM   2193  O   TYR A 135     -14.993   3.153  -6.413  1.00 98.73           O  
ATOM   2194  CG  TYR A 135     -15.683  -1.118  -6.374  1.00 98.73           C  
ATOM   2195  CD1 TYR A 135     -16.295  -1.536  -5.176  1.00 98.73           C  
ATOM   2196  HD1 TYR A 135     -16.491  -0.827  -4.385  1.00 98.73           H  
ATOM   2197  CD2 TYR A 135     -15.392  -2.058  -7.381  1.00 98.73           C  
ATOM   2198  HD2 TYR A 135     -14.903  -1.747  -8.292  1.00 98.73           H  
ATOM   2199  CE1 TYR A 135     -16.627  -2.887  -4.986  1.00 98.73           C  
ATOM   2200  HE1 TYR A 135     -17.095  -3.212  -4.068  1.00 98.73           H  
ATOM   2201  CE2 TYR A 135     -15.720  -3.415  -7.190  1.00 98.73           C  
ATOM   2202  HE2 TYR A 135     -15.498  -4.153  -7.947  1.00 98.73           H  
ATOM   2203  OH  TYR A 135     -16.685  -5.126  -5.812  1.00 98.73           O  
ATOM   2204  HH  TYR A 135     -17.154  -5.259  -4.985  1.00 98.73           H  
ATOM   2205  CZ  TYR A 135     -16.343  -3.829  -5.993  1.00 98.73           C  
ATOM   2206  N   ARG A 136     -17.148   3.617  -6.893  1.00 98.55           N  
ATOM   2207  H   ARG A 136     -18.048   3.212  -7.111  1.00 98.55           H  
ATOM   2208  CA  ARG A 136     -16.993   5.071  -6.988  1.00 98.55           C  
ATOM   2209  HA  ARG A 136     -16.330   5.270  -7.831  1.00 98.55           H  
ATOM   2210  C   ARG A 136     -16.306   5.638  -5.744  1.00 98.55           C  
ATOM   2211  CB  ARG A 136     -18.360   5.712  -7.283  1.00 98.55           C  
ATOM   2212  HB2 ARG A 136     -18.701   5.358  -8.256  1.00 98.55           H  
ATOM   2213  HB3 ARG A 136     -19.083   5.391  -6.533  1.00 98.55           H  
ATOM   2214  O   ARG A 136     -16.679   5.300  -4.617  1.00 98.55           O  
ATOM   2215  CG  ARG A 136     -18.309   7.246  -7.314  1.00 98.55           C  
ATOM   2216  HG2 ARG A 136     -18.080   7.632  -6.321  1.00 98.55           H  
ATOM   2217  HG3 ARG A 136     -17.516   7.550  -7.997  1.00 98.55           H  
ATOM   2218  CD  ARG A 136     -19.625   7.873  -7.791  1.00 98.55           C  
ATOM   2219  HD2 ARG A 136     -19.482   8.952  -7.844  1.00 98.55           H  
ATOM   2220  HD3 ARG A 136     -19.843   7.520  -8.799  1.00 98.55           H  
ATOM   2221  NE  ARG A 136     -20.762   7.565  -6.900  1.00 98.55           N  
ATOM   2222  HE  ARG A 136     -20.768   6.676  -6.420  1.00 98.55           H  
ATOM   2223  NH1 ARG A 136     -22.024   9.462  -7.305  1.00 98.55           N  
ATOM   2224 HH11 ARG A 136     -21.244   9.965  -7.705  1.00 98.55           H  
ATOM   2225 HH12 ARG A 136     -22.870   9.997  -7.170  1.00 98.55           H  
ATOM   2226  NH2 ARG A 136     -22.845   7.824  -6.052  1.00 98.55           N  
ATOM   2227 HH21 ARG A 136     -22.857   6.845  -5.803  1.00 98.55           H  
ATOM   2228 HH22 ARG A 136     -23.730   8.311  -6.028  1.00 98.55           H  
ATOM   2229  CZ  ARG A 136     -21.856   8.290  -6.756  1.00 98.55           C  
ATOM   2230  N   LEU A 137     -15.323   6.510  -5.954  1.00 98.63           N  
ATOM   2231  H   LEU A 137     -15.075   6.733  -6.907  1.00 98.63           H  
ATOM   2232  CA  LEU A 137     -14.570   7.147  -4.877  1.00 98.63           C  
ATOM   2233  HA  LEU A 137     -14.374   6.398  -4.110  1.00 98.63           H  
ATOM   2234  C   LEU A 137     -15.367   8.294  -4.258  1.00 98.63           C  
ATOM   2235  CB  LEU A 137     -13.229   7.654  -5.433  1.00 98.63           C  
ATOM   2236  HB2 LEU A 137     -12.704   6.821  -5.900  1.00 98.63           H  
ATOM   2237  HB3 LEU A 137     -13.430   8.393  -6.209  1.00 98.63           H  
ATOM   2238  O   LEU A 137     -15.864   9.161  -4.975  1.00 98.63           O  
ATOM   2239  CG  LEU A 137     -12.294   8.277  -4.386  1.00 98.63           C  
ATOM   2240  HG  LEU A 137     -12.795   9.110  -3.894  1.00 98.63           H  
ATOM   2241  CD1 LEU A 137     -11.853   7.267  -3.324  1.00 98.63           C  
ATOM   2242 HD11 LEU A 137     -11.425   6.391  -3.811  1.00 98.63           H  
ATOM   2243 HD12 LEU A 137     -11.095   7.713  -2.680  1.00 98.63           H  
ATOM   2244 HD13 LEU A 137     -12.701   6.965  -2.710  1.00 98.63           H  
ATOM   2245  CD2 LEU A 137     -11.048   8.816  -5.073  1.00 98.63           C  
ATOM   2246 HD21 LEU A 137     -11.331   9.602  -5.772  1.00 98.63           H  
ATOM   2247 HD22 LEU A 137     -10.373   9.231  -4.324  1.00 98.63           H  
ATOM   2248 HD23 LEU A 137     -10.540   8.019  -5.616  1.00 98.63           H  
ATOM   2249  N   LYS A 138     -15.422   8.362  -2.925  1.00 98.60           N  
ATOM   2250  H   LYS A 138     -15.104   7.568  -2.388  1.00 98.60           H  
ATOM   2251  CA  LYS A 138     -15.881   9.556  -2.212  1.00 98.60           C  
ATOM   2252  HA  LYS A 138     -15.989  10.341  -2.960  1.00 98.60           H  
ATOM   2253  C   LYS A 138     -14.848  10.043  -1.216  1.00 98.60           C  
ATOM   2254  CB  LYS A 138     -17.237   9.294  -1.539  1.00 98.60           C  
ATOM   2255  HB2 LYS A 138     -17.087   8.683  -0.648  1.00 98.60           H  
ATOM   2256  HB3 LYS A 138     -17.862   8.718  -2.222  1.00 98.60           H  
ATOM   2257  O   LYS A 138     -14.580   9.372  -0.222  1.00 98.60           O  
ATOM   2258  CG  LYS A 138     -17.980  10.587  -1.152  1.00 98.60           C  
ATOM   2259  HG2 LYS A 138     -17.372  11.187  -0.476  1.00 98.60           H  
ATOM   2260  HG3 LYS A 138     -18.908  10.314  -0.650  1.00 98.60           H  
ATOM   2261  CD  LYS A 138     -18.312  11.394  -2.417  1.00 98.60           C  
ATOM   2262  HD2 LYS A 138     -18.734  10.712  -3.154  1.00 98.60           H  
ATOM   2263  HD3 LYS A 138     -17.395  11.811  -2.836  1.00 98.60           H  
ATOM   2264  CE  LYS A 138     -19.286  12.556  -2.244  1.00 98.60           C  
ATOM   2265  HE2 LYS A 138     -20.212  12.178  -1.809  1.00 98.60           H  
ATOM   2266  HE3 LYS A 138     -18.844  13.310  -1.593  1.00 98.60           H  
ATOM   2267  NZ  LYS A 138     -19.557  13.123  -3.595  1.00 98.60           N  
ATOM   2268  HZ1 LYS A 138     -19.797  12.402  -4.260  1.00 98.60           H  
ATOM   2269  HZ2 LYS A 138     -18.723  13.517  -4.006  1.00 98.60           H  
ATOM   2270  HZ3 LYS A 138     -20.295  13.813  -3.614  1.00 98.60           H  
ATOM   2271  N   ILE A 139     -14.342  11.248  -1.446  1.00 98.47           N  
ATOM   2272  H   ILE A 139     -14.598  11.716  -2.304  1.00 98.47           H  
ATOM   2273  CA  ILE A 139     -13.346  11.905  -0.599  1.00 98.47           C  
ATOM   2274  HA  ILE A 139     -13.397  11.440   0.385  1.00 98.47           H  
ATOM   2275  C   ILE A 139     -13.654  13.389  -0.392  1.00 98.47           C  
ATOM   2276  CB  ILE A 139     -11.918  11.705  -1.152  1.00 98.47           C  
ATOM   2277  HB  ILE A 139     -11.238  12.322  -0.564  1.00 98.47           H  
ATOM   2278  O   ILE A 139     -14.394  14.004  -1.164  1.00 98.47           O  
ATOM   2279  CG1 ILE A 139     -11.845  12.170  -2.620  1.00 98.47           C  
ATOM   2280 HG12 ILE A 139     -12.262  13.174  -2.708  1.00 98.47           H  
ATOM   2281 HG13 ILE A 139     -12.428  11.502  -3.254  1.00 98.47           H  
ATOM   2282  CG2 ILE A 139     -11.473  10.245  -0.969  1.00 98.47           C  
ATOM   2283 HG21 ILE A 139     -11.572   9.966   0.080  1.00 98.47           H  
ATOM   2284 HG22 ILE A 139     -10.425  10.130  -1.246  1.00 98.47           H  
ATOM   2285 HG23 ILE A 139     -12.082   9.580  -1.582  1.00 98.47           H  
ATOM   2286  CD1 ILE A 139     -10.428  12.219  -3.166  1.00 98.47           C  
ATOM   2287 HD11 ILE A 139     -10.476  12.575  -4.195  1.00 98.47           H  
ATOM   2288 HD12 ILE A 139      -9.997  11.218  -3.160  1.00 98.47           H  
ATOM   2289 HD13 ILE A 139      -9.816  12.901  -2.575  1.00 98.47           H  
ATOM   2290  N   SER A 140     -13.104  13.959   0.680  1.00 98.33           N  
ATOM   2291  H   SER A 140     -12.537  13.385   1.287  1.00 98.33           H  
ATOM   2292  CA  SER A 140     -13.115  15.404   0.943  1.00 98.33           C  
ATOM   2293  HA  SER A 140     -12.860  15.927   0.021  1.00 98.33           H  
ATOM   2294  C   SER A 140     -12.084  15.786   2.006  1.00 98.33           C  
ATOM   2295  CB  SER A 140     -14.509  15.873   1.396  1.00 98.33           C  
ATOM   2296  HB2 SER A 140     -14.490  16.952   1.553  1.00 98.33           H  
ATOM   2297  HB3 SER A 140     -15.235  15.667   0.609  1.00 98.33           H  
ATOM   2298  O   SER A 140     -11.618  14.921   2.747  1.00 98.33           O  
ATOM   2299  OG  SER A 140     -14.934  15.241   2.591  1.00 98.33           O  
ATOM   2300  HG  SER A 140     -14.216  15.283   3.227  1.00 98.33           H  
ATOM   2301  N   GLY A 141     -11.795  17.086   2.123  1.00 98.14           N  
ATOM   2302  H   GLY A 141     -12.192  17.733   1.457  1.00 98.14           H  
ATOM   2303  CA  GLY A 141     -10.966  17.646   3.195  1.00 98.14           C  
ATOM   2304  HA2 GLY A 141     -11.028  18.734   3.165  1.00 98.14           H  
ATOM   2305  HA3 GLY A 141     -11.333  17.310   4.165  1.00 98.14           H  
ATOM   2306  C   GLY A 141      -9.497  17.259   3.073  1.00 98.14           C  
ATOM   2307  O   GLY A 141      -8.944  16.659   3.995  1.00 98.14           O  
ATOM   2308  N   PHE A 142      -8.906  17.560   1.915  1.00 98.55           N  
ATOM   2309  H   PHE A 142      -9.425  18.070   1.214  1.00 98.55           H  
ATOM   2310  CA  PHE A 142      -7.488  17.346   1.655  1.00 98.55           C  
ATOM   2311  HA  PHE A 142      -7.278  16.282   1.765  1.00 98.55           H  
ATOM   2312  C   PHE A 142      -6.603  18.132   2.636  1.00 98.55           C  
ATOM   2313  CB  PHE A 142      -7.153  17.725   0.207  1.00 98.55           C  
ATOM   2314  HB2 PHE A 142      -7.582  18.702  -0.014  1.00 98.55           H  
ATOM   2315  HB3 PHE A 142      -7.615  17.003  -0.465  1.00 98.55           H  
ATOM   2316  O   PHE A 142      -6.866  19.291   2.952  1.00 98.55           O  
ATOM   2317  CG  PHE A 142      -5.661  17.782  -0.069  1.00 98.55           C  
ATOM   2318  CD1 PHE A 142      -4.993  19.022  -0.043  1.00 98.55           C  
ATOM   2319  HD1 PHE A 142      -5.550  19.931   0.133  1.00 98.55           H  
ATOM   2320  CD2 PHE A 142      -4.926  16.601  -0.285  1.00 98.55           C  
ATOM   2321  HD2 PHE A 142      -5.430  15.645  -0.295  1.00 98.55           H  
ATOM   2322  CE1 PHE A 142      -3.602  19.083  -0.237  1.00 98.55           C  
ATOM   2323  HE1 PHE A 142      -3.094  20.035  -0.212  1.00 98.55           H  
ATOM   2324  CE2 PHE A 142      -3.536  16.663  -0.491  1.00 98.55           C  
ATOM   2325  HE2 PHE A 142      -2.973  15.762  -0.680  1.00 98.55           H  
ATOM   2326  CZ  PHE A 142      -2.874  17.902  -0.457  1.00 98.55           C  
ATOM   2327  HZ  PHE A 142      -1.804  17.947  -0.597  1.00 98.55           H  
ATOM   2328  N   SER A 143      -5.519  17.499   3.069  1.00 98.53           N  
ATOM   2329  H   SER A 143      -5.422  16.527   2.813  1.00 98.53           H  
ATOM   2330  CA  SER A 143      -4.358  18.116   3.707  1.00 98.53           C  
ATOM   2331  HA  SER A 143      -4.215  19.114   3.293  1.00 98.53           H  
ATOM   2332  C   SER A 143      -3.103  17.289   3.404  1.00 98.53           C  
ATOM   2333  CB  SER A 143      -4.582  18.236   5.220  1.00 98.53           C  
ATOM   2334  HB2 SER A 143      -5.401  18.932   5.403  1.00 98.53           H  
ATOM   2335  HB3 SER A 143      -3.685  18.632   5.695  1.00 98.53           H  
ATOM   2336  O   SER A 143      -3.198  16.123   3.023  1.00 98.53           O  
ATOM   2337  OG  SER A 143      -4.908  16.976   5.777  1.00 98.53           O  
ATOM   2338  HG  SER A 143      -5.668  16.657   5.284  1.00 98.53           H  
ATOM   2339  N   GLY A 144      -1.918  17.866   3.588  1.00 98.03           N  
ATOM   2340  H   GLY A 144      -1.885  18.853   3.800  1.00 98.03           H  
ATOM   2341  CA  GLY A 144      -0.642  17.165   3.423  1.00 98.03           C  
ATOM   2342  HA2 GLY A 144      -0.796  16.159   3.032  1.00 98.03           H  
ATOM   2343  HA3 GLY A 144      -0.168  17.076   4.400  1.00 98.03           H  
ATOM   2344  C   GLY A 144       0.334  17.886   2.502  1.00 98.03           C  
ATOM   2345  O   GLY A 144       0.022  18.928   1.930  1.00 98.03           O  
ATOM   2346  N   ASN A 145       1.542  17.338   2.387  1.00 98.02           N  
ATOM   2347  H   ASN A 145       1.700  16.432   2.806  1.00 98.02           H  
ATOM   2348  CA  ASN A 145       2.658  17.941   1.652  1.00 98.02           C  
ATOM   2349  HA  ASN A 145       2.439  18.998   1.500  1.00 98.02           H  
ATOM   2350  C   ASN A 145       2.861  17.357   0.239  1.00 98.02           C  
ATOM   2351  CB  ASN A 145       3.934  17.863   2.515  1.00 98.02           C  
ATOM   2352  HB2 ASN A 145       4.714  18.448   2.029  1.00 98.02           H  
ATOM   2353  HB3 ASN A 145       3.743  18.304   3.494  1.00 98.02           H  
ATOM   2354  O   ASN A 145       3.763  17.792  -0.470  1.00 98.02           O  
ATOM   2355  CG  ASN A 145       4.455  16.449   2.711  1.00 98.02           C  
ATOM   2356  ND2 ASN A 145       5.676  16.293   3.167  1.00 98.02           N  
ATOM   2357 HD21 ASN A 145       6.262  17.098   3.332  1.00 98.02           H  
ATOM   2358 HD22 ASN A 145       6.059  15.359   3.180  1.00 98.02           H  
ATOM   2359  OD1 ASN A 145       3.774  15.468   2.467  1.00 98.02           O  
ATOM   2360  N   ALA A 146       2.047  16.383  -0.179  1.00 97.53           N  
ATOM   2361  H   ALA A 146       1.397  15.989   0.485  1.00 97.53           H  
ATOM   2362  CA  ALA A 146       2.127  15.757  -1.501  1.00 97.53           C  
ATOM   2363  HA  ALA A 146       3.171  15.593  -1.768  1.00 97.53           H  
ATOM   2364  C   ALA A 146       1.491  16.587  -2.637  1.00 97.53           C  
ATOM   2365  CB  ALA A 146       1.435  14.397  -1.390  1.00 97.53           C  
ATOM   2366  HB1 ALA A 146       1.959  13.754  -0.684  1.00 97.53           H  
ATOM   2367  HB2 ALA A 146       0.407  14.540  -1.057  1.00 97.53           H  
ATOM   2368  HB3 ALA A 146       1.410  13.917  -2.368  1.00 97.53           H  
ATOM   2369  O   ALA A 146       1.747  16.318  -3.807  1.00 97.53           O  
ATOM   2370  N   GLY A 147       0.640  17.569  -2.324  1.00 97.18           N  
ATOM   2371  H   GLY A 147       0.499  17.768  -1.344  1.00 97.18           H  
ATOM   2372  CA  GLY A 147      -0.305  18.155  -3.289  1.00 97.18           C  
ATOM   2373  HA2 GLY A 147      -0.653  19.114  -2.905  1.00 97.18           H  
ATOM   2374  HA3 GLY A 147       0.187  18.332  -4.245  1.00 97.18           H  
ATOM   2375  C   GLY A 147      -1.526  17.253  -3.530  1.00 97.18           C  
ATOM   2376  O   GLY A 147      -1.466  16.048  -3.284  1.00 97.18           O  
ATOM   2377  N   ASP A 148      -2.649  17.834  -3.957  1.00 97.90           N  
ATOM   2378  H   ASP A 148      -2.645  18.817  -4.190  1.00 97.90           H  
ATOM   2379  CA  ASP A 148      -3.932  17.126  -4.068  1.00 97.90           C  
ATOM   2380  HA  ASP A 148      -3.917  16.277  -3.384  1.00 97.90           H  
ATOM   2381  C   ASP A 148      -4.194  16.579  -5.477  1.00 97.90           C  
ATOM   2382  CB  ASP A 148      -5.087  18.025  -3.614  1.00 97.90           C  
ATOM   2383  HB2 ASP A 148      -5.224  18.841  -4.323  1.00 97.90           H  
ATOM   2384  HB3 ASP A 148      -4.833  18.471  -2.653  1.00 97.90           H  
ATOM   2385  O   ASP A 148      -4.764  17.256  -6.333  1.00 97.90           O  
ATOM   2386  CG  ASP A 148      -6.403  17.248  -3.470  1.00 97.90           C  
ATOM   2387  OD1 ASP A 148      -6.459  16.019  -3.750  1.00 97.90           O  
ATOM   2388  OD2 ASP A 148      -7.397  17.870  -3.041  1.00 97.90           O  
ATOM   2389  N   ASN A 149      -3.831  15.315  -5.696  1.00 97.11           N  
ATOM   2390  H   ASN A 149      -3.302  14.846  -4.975  1.00 97.11           H  
ATOM   2391  CA  ASN A 149      -4.027  14.632  -6.978  1.00 97.11           C  
ATOM   2392  HA  ASN A 149      -4.328  15.364  -7.726  1.00 97.11           H  
ATOM   2393  C   ASN A 149      -5.149  13.589  -6.949  1.00 97.11           C  
ATOM   2394  CB  ASN A 149      -2.696  14.033  -7.436  1.00 97.11           C  
ATOM   2395  HB2 ASN A 149      -2.868  13.390  -8.299  1.00 97.11           H  
ATOM   2396  HB3 ASN A 149      -2.268  13.408  -6.652  1.00 97.11           H  
ATOM   2397  O   ASN A 149      -5.275  12.791  -7.882  1.00 97.11           O  
ATOM   2398  CG  ASN A 149      -1.697  15.086  -7.848  1.00 97.11           C  
ATOM   2399  ND2 ASN A 149      -0.833  14.740  -8.750  1.00 97.11           N  
ATOM   2400 HD21 ASN A 149      -0.938  13.851  -9.219  1.00 97.11           H  
ATOM   2401 HD22 ASN A 149      -0.346  15.524  -9.159  1.00 97.11           H  
ATOM   2402  OD1 ASN A 149      -1.708  16.243  -7.481  1.00 97.11           O  
ATOM   2403  N   LEU A 150      -5.954  13.557  -5.886  1.00 97.19           N  
ATOM   2404  H   LEU A 150      -5.811  14.239  -5.155  1.00 97.19           H  
ATOM   2405  CA  LEU A 150      -7.081  12.629  -5.785  1.00 97.19           C  
ATOM   2406  HA  LEU A 150      -7.047  11.947  -6.634  1.00 97.19           H  
ATOM   2407  C   LEU A 150      -8.426  13.347  -5.883  1.00 97.19           C  
ATOM   2408  CB  LEU A 150      -6.954  11.791  -4.507  1.00 97.19           C  
ATOM   2409  HB2 LEU A 150      -5.901  11.647  -4.266  1.00 97.19           H  
ATOM   2410  HB3 LEU A 150      -7.431  12.349  -3.701  1.00 97.19           H  
ATOM   2411  O   LEU A 150      -9.367  12.770  -6.418  1.00 97.19           O  
ATOM   2412  CG  LEU A 150      -7.625  10.414  -4.572  1.00 97.19           C  
ATOM   2413  HG  LEU A 150      -8.663  10.533  -4.884  1.00 97.19           H  
ATOM   2414  CD1 LEU A 150      -6.926   9.457  -5.536  1.00 97.19           C  
ATOM   2415 HD11 LEU A 150      -5.876   9.363  -5.259  1.00 97.19           H  
ATOM   2416 HD12 LEU A 150      -7.404   8.478  -5.497  1.00 97.19           H  
ATOM   2417 HD13 LEU A 150      -6.990   9.823  -6.561  1.00 97.19           H  
ATOM   2418  CD2 LEU A 150      -7.568   9.774  -3.182  1.00 97.19           C  
ATOM   2419 HD21 LEU A 150      -8.091   8.818  -3.193  1.00 97.19           H  
ATOM   2420 HD22 LEU A 150      -8.031  10.428  -2.443  1.00 97.19           H  
ATOM   2421 HD23 LEU A 150      -6.528   9.620  -2.897  1.00 97.19           H  
ATOM   2422  N   SER A 151      -8.538  14.608  -5.450  1.00 97.40           N  
ATOM   2423  H   SER A 151      -7.770  15.047  -4.963  1.00 97.40           H  
ATOM   2424  CA  SER A 151      -9.818  15.334  -5.510  1.00 97.40           C  
ATOM   2425  HA  SER A 151     -10.553  14.788  -4.918  1.00 97.40           H  
ATOM   2426  C   SER A 151     -10.394  15.457  -6.923  1.00 97.40           C  
ATOM   2427  CB  SER A 151      -9.677  16.722  -4.893  1.00 97.40           C  
ATOM   2428  HB2 SER A 151     -10.568  17.312  -5.109  1.00 97.40           H  
ATOM   2429  HB3 SER A 151      -8.804  17.229  -5.304  1.00 97.40           H  
ATOM   2430  O   SER A 151     -11.612  15.436  -7.079  1.00 97.40           O  
ATOM   2431  OG  SER A 151      -9.557  16.589  -3.494  1.00 97.40           O  
ATOM   2432  HG  SER A 151      -8.759  17.067  -3.257  1.00 97.40           H  
ATOM   2433  N   ILE A 152      -9.552  15.501  -7.963  1.00 96.79           N  
ATOM   2434  H   ILE A 152      -8.561  15.517  -7.770  1.00 96.79           H  
ATOM   2435  CA  ILE A 152      -9.994  15.514  -9.372  1.00 96.79           C  
ATOM   2436  HA  ILE A 152     -10.755  16.287  -9.472  1.00 96.79           H  
ATOM   2437  C   ILE A 152     -10.653  14.197  -9.825  1.00 96.79           C  
ATOM   2438  CB  ILE A 152      -8.811  15.903 -10.281  1.00 96.79           C  
ATOM   2439  HB  ILE A 152      -8.377  16.815  -9.871  1.00 96.79           H  
ATOM   2440  O   ILE A 152     -11.373  14.176 -10.822  1.00 96.79           O  
ATOM   2441  CG1 ILE A 152      -9.261  16.217 -11.726  1.00 96.79           C  
ATOM   2442 HG12 ILE A 152     -10.065  16.951 -11.687  1.00 96.79           H  
ATOM   2443 HG13 ILE A 152      -9.643  15.317 -12.208  1.00 96.79           H  
ATOM   2444  CG2 ILE A 152      -7.722  14.827 -10.282  1.00 96.79           C  
ATOM   2445 HG21 ILE A 152      -7.436  14.539  -9.271  1.00 96.79           H  
ATOM   2446 HG22 ILE A 152      -6.851  15.257 -10.777  1.00 96.79           H  
ATOM   2447 HG23 ILE A 152      -8.050  13.953 -10.845  1.00 96.79           H  
ATOM   2448  CD1 ILE A 152      -8.150  16.777 -12.624  1.00 96.79           C  
ATOM   2449 HD11 ILE A 152      -7.416  16.005 -12.852  1.00 96.79           H  
ATOM   2450 HD12 ILE A 152      -8.587  17.121 -13.562  1.00 96.79           H  
ATOM   2451 HD13 ILE A 152      -7.660  17.618 -12.134  1.00 96.79           H  
ATOM   2452  N   VAL A 153     -10.428  13.100  -9.095  1.00 96.62           N  
ATOM   2453  H   VAL A 153      -9.850  13.182  -8.271  1.00 96.62           H  
ATOM   2454  CA  VAL A 153     -11.081  11.800  -9.320  1.00 96.62           C  
ATOM   2455  HA  VAL A 153     -11.645  11.866 -10.251  1.00 96.62           H  
ATOM   2456  C   VAL A 153     -12.138  11.487  -8.251  1.00 96.62           C  
ATOM   2457  CB  VAL A 153     -10.068  10.657  -9.529  1.00 96.62           C  
ATOM   2458  HB  VAL A 153     -10.633   9.760  -9.783  1.00 96.62           H  
ATOM   2459  O   VAL A 153     -12.623  10.360  -8.151  1.00 96.62           O  
ATOM   2460  CG1 VAL A 153      -9.104  10.966 -10.682  1.00 96.62           C  
ATOM   2461 HG11 VAL A 153      -8.487  11.832 -10.446  1.00 96.62           H  
ATOM   2462 HG12 VAL A 153      -8.443  10.115 -10.850  1.00 96.62           H  
ATOM   2463 HG13 VAL A 153      -9.673  11.153 -11.593  1.00 96.62           H  
ATOM   2464  CG2 VAL A 153      -9.207  10.344  -8.305  1.00 96.62           C  
ATOM   2465 HG21 VAL A 153      -8.492  11.150  -8.140  1.00 96.62           H  
ATOM   2466 HG22 VAL A 153      -8.659   9.418  -8.478  1.00 96.62           H  
ATOM   2467 HG23 VAL A 153      -9.834  10.218  -7.421  1.00 96.62           H  
ATOM   2468  N   ASN A 154     -12.531  12.478  -7.443  1.00 98.03           N  
ATOM   2469  H   ASN A 154     -12.137  13.398  -7.580  1.00 98.03           H  
ATOM   2470  CA  ASN A 154     -13.675  12.347  -6.545  1.00 98.03           C  
ATOM   2471  HA  ASN A 154     -13.513  11.482  -5.901  1.00 98.03           H  
ATOM   2472  C   ASN A 154     -14.956  12.121  -7.361  1.00 98.03           C  
ATOM   2473  CB  ASN A 154     -13.786  13.610  -5.681  1.00 98.03           C  
ATOM   2474  HB2 ASN A 154     -12.819  13.818  -5.223  1.00 98.03           H  
ATOM   2475  HB3 ASN A 154     -14.042  14.450  -6.327  1.00 98.03           H  
ATOM   2476  O   ASN A 154     -15.179  12.783  -8.369  1.00 98.03           O  
ATOM   2477  CG  ASN A 154     -14.808  13.501  -4.566  1.00 98.03           C  
ATOM   2478  ND2 ASN A 154     -15.381  14.609  -4.163  1.00 98.03           N  
ATOM   2479 HD21 ASN A 154     -15.677  14.598  -3.197  1.00 98.03           H  
ATOM   2480 HD22 ASN A 154     -15.113  15.467  -4.624  1.00 98.03           H  
ATOM   2481  OD1 ASN A 154     -15.054  12.460  -3.974  1.00 98.03           O  
ATOM   2482  N   ASP A 155     -15.817  11.216  -6.901  1.00 98.05           N  
ATOM   2483  H   ASP A 155     -15.576  10.702  -6.066  1.00 98.05           H  
ATOM   2484  CA  ASP A 155     -17.048  10.801  -7.586  1.00 98.05           C  
ATOM   2485  HA  ASP A 155     -17.506  10.073  -6.917  1.00 98.05           H  
ATOM   2486  C   ASP A 155     -16.839  10.036  -8.913  1.00 98.05           C  
ATOM   2487  CB  ASP A 155     -18.031  11.987  -7.684  1.00 98.05           C  
ATOM   2488  HB2 ASP A 155     -17.688  12.808  -7.054  1.00 98.05           H  
ATOM   2489  HB3 ASP A 155     -18.066  12.356  -8.709  1.00 98.05           H  
ATOM   2490  O   ASP A 155     -17.801   9.730  -9.616  1.00 98.05           O  
ATOM   2491  CG  ASP A 155     -19.432  11.615  -7.209  1.00 98.05           C  
ATOM   2492  OD1 ASP A 155     -19.606  11.433  -5.975  1.00 98.05           O  
ATOM   2493  OD2 ASP A 155     -20.365  11.526  -8.031  1.00 98.05           O  
ATOM   2494  N   VAL A 156     -15.603   9.632  -9.230  1.00 98.13           N  
ATOM   2495  H   VAL A 156     -14.840   9.914  -8.631  1.00 98.13           H  
ATOM   2496  CA  VAL A 156     -15.275   8.818 -10.412  1.00 98.13           C  
ATOM   2497  HA  VAL A 156     -16.027   9.013 -11.178  1.00 98.13           H  
ATOM   2498  C   VAL A 156     -15.340   7.324 -10.078  1.00 98.13           C  
ATOM   2499  CB  VAL A 156     -13.917   9.245 -11.001  1.00 98.13           C  
ATOM   2500  HB  VAL A 156     -13.138   9.107 -10.251  1.00 98.13           H  
ATOM   2501  O   VAL A 156     -15.067   6.915  -8.947  1.00 98.13           O  
ATOM   2502  CG1 VAL A 156     -13.512   8.447 -12.243  1.00 98.13           C  
ATOM   2503 HG11 VAL A 156     -14.281   8.509 -13.013  1.00 98.13           H  
ATOM   2504 HG12 VAL A 156     -12.582   8.852 -12.643  1.00 98.13           H  
ATOM   2505 HG13 VAL A 156     -13.319   7.406 -11.983  1.00 98.13           H  
ATOM   2506  CG2 VAL A 156     -13.964  10.724 -11.410  1.00 98.13           C  
ATOM   2507 HG21 VAL A 156     -14.743  10.888 -12.154  1.00 98.13           H  
ATOM   2508 HG22 VAL A 156     -13.004  11.027 -11.830  1.00 98.13           H  
ATOM   2509 HG23 VAL A 156     -14.164  11.358 -10.546  1.00 98.13           H  
ATOM   2510  N   ARG A 157     -15.727   6.494 -11.057  1.00 98.29           N  
ATOM   2511  H   ARG A 157     -15.859   6.900 -11.972  1.00 98.29           H  
ATOM   2512  CA  ARG A 157     -15.782   5.024 -10.940  1.00 98.29           C  
ATOM   2513  HA  ARG A 157     -16.146   4.755  -9.948  1.00 98.29           H  
ATOM   2514  C   ARG A 157     -14.395   4.399 -11.084  1.00 98.29           C  
ATOM   2515  CB  ARG A 157     -16.736   4.416 -11.978  1.00 98.29           C  
ATOM   2516  HB2 ARG A 157     -16.390   4.671 -12.980  1.00 98.29           H  
ATOM   2517  HB3 ARG A 157     -16.710   3.332 -11.874  1.00 98.29           H  
ATOM   2518  O   ARG A 157     -13.566   4.885 -11.851  1.00 98.29           O  
ATOM   2519  CG  ARG A 157     -18.183   4.892 -11.798  1.00 98.29           C  
ATOM   2520  HG2 ARG A 157     -18.249   5.961 -12.003  1.00 98.29           H  
ATOM   2521  HG3 ARG A 157     -18.495   4.712 -10.770  1.00 98.29           H  
ATOM   2522  CD  ARG A 157     -19.107   4.136 -12.759  1.00 98.29           C  
ATOM   2523  HD2 ARG A 157     -19.012   3.068 -12.562  1.00 98.29           H  
ATOM   2524  HD3 ARG A 157     -18.777   4.321 -13.781  1.00 98.29           H  
ATOM   2525  NE  ARG A 157     -20.518   4.524 -12.568  1.00 98.29           N  
ATOM   2526  HE  ARG A 157     -20.881   4.375 -11.638  1.00 98.29           H  
ATOM   2527  NH1 ARG A 157     -21.006   5.226 -14.710  1.00 98.29           N  
ATOM   2528 HH11 ARG A 157     -20.051   5.049 -14.987  1.00 98.29           H  
ATOM   2529 HH12 ARG A 157     -21.670   5.587 -15.380  1.00 98.29           H  
ATOM   2530  NH2 ARG A 157     -22.596   5.247 -13.153  1.00 98.29           N  
ATOM   2531 HH21 ARG A 157     -22.925   5.048 -12.219  1.00 98.29           H  
ATOM   2532 HH22 ARG A 157     -23.244   5.597 -13.845  1.00 98.29           H  
ATOM   2533  CZ  ARG A 157     -21.359   4.996 -13.475  1.00 98.29           C  
ATOM   2534  N   PHE A 158     -14.156   3.302 -10.374  1.00 98.66           N  
ATOM   2535  H   PHE A 158     -14.908   2.892  -9.840  1.00 98.66           H  
ATOM   2536  CA  PHE A 158     -12.935   2.520 -10.527  1.00 98.66           C  
ATOM   2537  HA  PHE A 158     -12.082   3.190 -10.426  1.00 98.66           H  
ATOM   2538  C   PHE A 158     -12.883   1.883 -11.921  1.00 98.66           C  
ATOM   2539  CB  PHE A 158     -12.852   1.470  -9.416  1.00 98.66           C  
ATOM   2540  HB2 PHE A 158     -13.130   1.937  -8.470  1.00 98.66           H  
ATOM   2541  HB3 PHE A 158     -13.569   0.674  -9.616  1.00 98.66           H  
ATOM   2542  O   PHE A 158     -13.917   1.589 -12.524  1.00 98.66           O  
ATOM   2543  CG  PHE A 158     -11.467   0.881  -9.252  1.00 98.66           C  
ATOM   2544  CD1 PHE A 158     -11.127  -0.341  -9.862  1.00 98.66           C  
ATOM   2545  HD1 PHE A 158     -11.854  -0.880 -10.451  1.00 98.66           H  
ATOM   2546  CD2 PHE A 158     -10.506   1.573  -8.493  1.00 98.66           C  
ATOM   2547  HD2 PHE A 158     -10.761   2.514  -8.027  1.00 98.66           H  
ATOM   2548  CE1 PHE A 158      -9.832  -0.865  -9.703  1.00 98.66           C  
ATOM   2549  HE1 PHE A 158      -9.567  -1.801 -10.173  1.00 98.66           H  
ATOM   2550  CE2 PHE A 158      -9.216   1.046  -8.328  1.00 98.66           C  
ATOM   2551  HE2 PHE A 158      -8.487   1.576  -7.732  1.00 98.66           H  
ATOM   2552  CZ  PHE A 158      -8.879  -0.174  -8.935  1.00 98.66           C  
ATOM   2553  HZ  PHE A 158      -7.886  -0.582  -8.814  1.00 98.66           H  
ATOM   2554  N   SER A 159     -11.681   1.701 -12.453  1.00 98.36           N  
ATOM   2555  H   SER A 159     -10.869   2.009 -11.937  1.00 98.36           H  
ATOM   2556  CA  SER A 159     -11.440   1.148 -13.783  1.00 98.36           C  
ATOM   2557  HA  SER A 159     -12.300   0.561 -14.106  1.00 98.36           H  
ATOM   2558  C   SER A 159     -10.211   0.245 -13.765  1.00 98.36           C  
ATOM   2559  CB  SER A 159     -11.216   2.286 -14.778  1.00 98.36           C  
ATOM   2560  HB2 SER A 159     -10.413   2.918 -14.399  1.00 98.36           H  
ATOM   2561  HB3 SER A 159     -10.930   1.876 -15.747  1.00 98.36           H  
ATOM   2562  O   SER A 159      -9.180   0.623 -13.211  1.00 98.36           O  
ATOM   2563  OG  SER A 159     -12.381   3.077 -14.923  1.00 98.36           O  
ATOM   2564  HG  SER A 159     -12.674   3.320 -14.042  1.00 98.36           H  
ATOM   2565  N   ALA A 160     -10.322  -0.909 -14.415  1.00 98.30           N  
ATOM   2566  H   ALA A 160     -11.182  -1.072 -14.920  1.00 98.30           H  
ATOM   2567  CA  ALA A 160      -9.257  -1.875 -14.681  1.00 98.30           C  
ATOM   2568  HA  ALA A 160      -8.302  -1.483 -14.331  1.00 98.30           H  
ATOM   2569  C   ALA A 160      -9.140  -2.101 -16.202  1.00 98.30           C  
ATOM   2570  CB  ALA A 160      -9.567  -3.160 -13.901  1.00 98.30           C  
ATOM   2571  HB1 ALA A 160     -10.518  -3.579 -14.232  1.00 98.30           H  
ATOM   2572  HB2 ALA A 160      -9.620  -2.945 -12.834  1.00 98.30           H  
ATOM   2573  HB3 ALA A 160      -8.784  -3.898 -14.068  1.00 98.30           H  
ATOM   2574  O   ALA A 160      -9.900  -1.512 -16.977  1.00 98.30           O  
ATOM   2575  N   PHE A 161      -8.179  -2.908 -16.664  1.00 97.62           N  
ATOM   2576  H   PHE A 161      -7.614  -3.438 -16.015  1.00 97.62           H  
ATOM   2577  CA  PHE A 161      -7.945  -3.065 -18.111  1.00 97.62           C  
ATOM   2578  HA  PHE A 161      -7.838  -2.072 -18.547  1.00 97.62           H  
ATOM   2579  C   PHE A 161      -9.127  -3.711 -18.859  1.00 97.62           C  
ATOM   2580  CB  PHE A 161      -6.622  -3.802 -18.366  1.00 97.62           C  
ATOM   2581  HB2 PHE A 161      -6.411  -3.764 -19.434  1.00 97.62           H  
ATOM   2582  HB3 PHE A 161      -5.823  -3.255 -17.866  1.00 97.62           H  
ATOM   2583  O   PHE A 161      -9.255  -3.528 -20.066  1.00 97.62           O  
ATOM   2584  CG  PHE A 161      -6.580  -5.258 -17.936  1.00 97.62           C  
ATOM   2585  CD1 PHE A 161      -5.724  -5.665 -16.896  1.00 97.62           C  
ATOM   2586  HD1 PHE A 161      -5.094  -4.947 -16.392  1.00 97.62           H  
ATOM   2587  CD2 PHE A 161      -7.343  -6.227 -18.619  1.00 97.62           C  
ATOM   2588  HD2 PHE A 161      -7.962  -5.950 -19.460  1.00 97.62           H  
ATOM   2589  CE1 PHE A 161      -5.643  -7.024 -16.548  1.00 97.62           C  
ATOM   2590  HE1 PHE A 161      -4.926  -7.352 -15.810  1.00 97.62           H  
ATOM   2591  CE2 PHE A 161      -7.316  -7.571 -18.215  1.00 97.62           C  
ATOM   2592  HE2 PHE A 161      -7.932  -8.302 -18.718  1.00 97.62           H  
ATOM   2593  CZ  PHE A 161      -6.468  -7.971 -17.173  1.00 97.62           C  
ATOM   2594  HZ  PHE A 161      -6.424  -9.010 -16.882  1.00 97.62           H  
ATOM   2595  N   ASP A 162      -9.996  -4.429 -18.150  1.00 98.00           N  
ATOM   2596  H   ASP A 162      -9.819  -4.558 -17.164  1.00 98.00           H  
ATOM   2597  CA  ASP A 162     -11.144  -5.190 -18.656  1.00 98.00           C  
ATOM   2598  HA  ASP A 162     -11.084  -5.252 -19.742  1.00 98.00           H  
ATOM   2599  C   ASP A 162     -12.511  -4.556 -18.321  1.00 98.00           C  
ATOM   2600  CB  ASP A 162     -11.056  -6.625 -18.099  1.00 98.00           C  
ATOM   2601  HB2 ASP A 162     -10.147  -7.093 -18.479  1.00 98.00           H  
ATOM   2602  HB3 ASP A 162     -11.901  -7.201 -18.475  1.00 98.00           H  
ATOM   2603  O   ASP A 162     -13.528  -4.973 -18.876  1.00 98.00           O  
ATOM   2604  CG  ASP A 162     -11.045  -6.699 -16.563  1.00 98.00           C  
ATOM   2605  OD1 ASP A 162     -10.939  -5.641 -15.897  1.00 98.00           O  
ATOM   2606  OD2 ASP A 162     -11.095  -7.815 -16.011  1.00 98.00           O  
ATOM   2607  N   ARG A 163     -12.570  -3.532 -17.452  1.00 97.33           N  
ATOM   2608  H   ARG A 163     -11.706  -3.258 -17.008  1.00 97.33           H  
ATOM   2609  CA  ARG A 163     -13.824  -2.854 -17.069  1.00 97.33           C  
ATOM   2610  HA  ARG A 163     -14.499  -2.918 -17.922  1.00 97.33           H  
ATOM   2611  C   ARG A 163     -13.637  -1.372 -16.733  1.00 97.33           C  
ATOM   2612  CB  ARG A 163     -14.452  -3.637 -15.903  1.00 97.33           C  
ATOM   2613  HB2 ARG A 163     -14.555  -4.677 -16.214  1.00 97.33           H  
ATOM   2614  HB3 ARG A 163     -13.776  -3.612 -15.049  1.00 97.33           H  
ATOM   2615  O   ARG A 163     -12.705  -0.988 -16.033  1.00 97.33           O  
ATOM   2616  CG  ARG A 163     -15.835  -3.120 -15.469  1.00 97.33           C  
ATOM   2617  HG2 ARG A 163     -16.443  -2.915 -16.351  1.00 97.33           H  
ATOM   2618  HG3 ARG A 163     -15.711  -2.204 -14.892  1.00 97.33           H  
ATOM   2619  CD  ARG A 163     -16.548  -4.176 -14.615  1.00 97.33           C  
ATOM   2620  HD2 ARG A 163     -16.749  -5.048 -15.237  1.00 97.33           H  
ATOM   2621  HD3 ARG A 163     -15.874  -4.490 -13.817  1.00 97.33           H  
ATOM   2622  NE  ARG A 163     -17.817  -3.690 -14.031  1.00 97.33           N  
ATOM   2623  HE  ARG A 163     -18.172  -2.807 -14.368  1.00 97.33           H  
ATOM   2624  NH1 ARG A 163     -18.150  -5.453 -12.591  1.00 97.33           N  
ATOM   2625 HH11 ARG A 163     -17.260  -5.841 -12.869  1.00 97.33           H  
ATOM   2626 HH12 ARG A 163     -18.560  -5.846 -11.756  1.00 97.33           H  
ATOM   2627  NH2 ARG A 163     -19.625  -3.797 -12.635  1.00 97.33           N  
ATOM   2628 HH21 ARG A 163     -19.966  -2.902 -12.955  1.00 97.33           H  
ATOM   2629 HH22 ARG A 163     -20.103  -4.296 -11.899  1.00 97.33           H  
ATOM   2630  CZ  ARG A 163     -18.521  -4.313 -13.096  1.00 97.33           C  
ATOM   2631  N   GLY A 164     -14.590  -0.541 -17.162  1.00 95.47           N  
ATOM   2632  H   GLY A 164     -15.285  -0.916 -17.792  1.00 95.47           H  
ATOM   2633  CA  GLY A 164     -14.571   0.910 -16.947  1.00 95.47           C  
ATOM   2634  HA2 GLY A 164     -14.094   1.136 -15.993  1.00 95.47           H  
ATOM   2635  HA3 GLY A 164     -15.593   1.289 -16.911  1.00 95.47           H  
ATOM   2636  C   GLY A 164     -13.830   1.639 -18.068  1.00 95.47           C  
ATOM   2637  O   GLY A 164     -14.031   1.335 -19.241  1.00 95.47           O  
ATOM   2638  N   SER A 165     -12.974   2.603 -17.724  1.00 94.85           N  
ATOM   2639  H   SER A 165     -12.839   2.790 -16.740  1.00 94.85           H  
ATOM   2640  CA  SER A 165     -12.096   3.291 -18.678  1.00 94.85           C  
ATOM   2641  HA  SER A 165     -12.664   3.487 -19.588  1.00 94.85           H  
ATOM   2642  C   SER A 165     -10.903   2.402 -19.062  1.00 94.85           C  
ATOM   2643  CB  SER A 165     -11.669   4.648 -18.116  1.00 94.85           C  
ATOM   2644  HB2 SER A 165     -10.963   4.512 -17.296  1.00 94.85           H  
ATOM   2645  HB3 SER A 165     -12.547   5.178 -17.747  1.00 94.85           H  
ATOM   2646  O   SER A 165      -9.762   2.619 -18.643  1.00 94.85           O  
ATOM   2647  OG  SER A 165     -11.082   5.403 -19.153  1.00 94.85           O  
ATOM   2648  HG  SER A 165     -10.962   6.307 -18.852  1.00 94.85           H  
ATOM   2649  N   THR A 166     -11.187   1.350 -19.831  1.00 95.20           N  
ATOM   2650  H   THR A 166     -12.149   1.216 -20.109  1.00 95.20           H  
ATOM   2651  CA  THR A 166     -10.237   0.282 -20.185  1.00 95.20           C  
ATOM   2652  HA  THR A 166      -9.863  -0.178 -19.270  1.00 95.20           H  
ATOM   2653  C   THR A 166      -9.033   0.793 -20.968  1.00 95.20           C  
ATOM   2654  CB  THR A 166     -10.924  -0.809 -21.018  1.00 95.20           C  
ATOM   2655  HB  THR A 166     -10.177  -1.529 -21.352  1.00 95.20           H  
ATOM   2656  O   THR A 166      -7.919   0.311 -20.763  1.00 95.20           O  
ATOM   2657  CG2 THR A 166     -11.995  -1.541 -20.217  1.00 95.20           C  
ATOM   2658 HG21 THR A 166     -12.812  -0.870 -19.952  1.00 95.20           H  
ATOM   2659 HG22 THR A 166     -12.386  -2.377 -20.797  1.00 95.20           H  
ATOM   2660 HG23 THR A 166     -11.540  -1.932 -19.307  1.00 95.20           H  
ATOM   2661  OG1 THR A 166     -11.551  -0.238 -22.144  1.00 95.20           O  
ATOM   2662  HG1 THR A 166     -11.945  -0.963 -22.634  1.00 95.20           H  
ATOM   2663  N   SER A 167      -9.217   1.811 -21.815  1.00 96.79           N  
ATOM   2664  H   SER A 167     -10.160   2.148 -21.950  1.00 96.79           H  
ATOM   2665  CA  SER A 167      -8.129   2.470 -22.546  1.00 96.79           C  
ATOM   2666  HA  SER A 167      -7.562   1.711 -23.085  1.00 96.79           H  
ATOM   2667  C   SER A 167      -7.161   3.178 -21.596  1.00 96.79           C  
ATOM   2668  CB  SER A 167      -8.698   3.454 -23.573  1.00 96.79           C  
ATOM   2669  HB2 SER A 167      -7.878   3.943 -24.098  1.00 96.79           H  
ATOM   2670  HB3 SER A 167      -9.301   2.905 -24.295  1.00 96.79           H  
ATOM   2671  O   SER A 167      -5.949   2.995 -21.705  1.00 96.79           O  
ATOM   2672  OG  SER A 167      -9.503   4.429 -22.933  1.00 96.79           O  
ATOM   2673  HG  SER A 167      -9.926   4.973 -23.602  1.00 96.79           H  
ATOM   2674  N   CYS A 168      -7.673   3.918 -20.606  1.00 97.45           N  
ATOM   2675  H   CYS A 168      -8.674   4.045 -20.571  1.00 97.45           H  
ATOM   2676  CA  CYS A 168      -6.840   4.546 -19.584  1.00 97.45           C  
ATOM   2677  HA  CYS A 168      -6.091   5.162 -20.082  1.00 97.45           H  
ATOM   2678  C   CYS A 168      -6.086   3.502 -18.756  1.00 97.45           C  
ATOM   2679  CB  CYS A 168      -7.686   5.447 -18.681  1.00 97.45           C  
ATOM   2680  HB2 CYS A 168      -7.083   5.730 -17.819  1.00 97.45           H  
ATOM   2681  HB3 CYS A 168      -8.539   4.878 -18.310  1.00 97.45           H  
ATOM   2682  O   CYS A 168      -4.875   3.636 -18.591  1.00 97.45           O  
ATOM   2683  SG  CYS A 168      -8.294   6.970 -19.455  1.00 97.45           S  
ATOM   2684  N   ALA A 169      -6.758   2.446 -18.295  1.00 97.40           N  
ATOM   2685  H   ALA A 169      -7.752   2.390 -18.463  1.00 97.40           H  
ATOM   2686  CA  ALA A 169      -6.125   1.376 -17.524  1.00 97.40           C  
ATOM   2687  HA  ALA A 169      -5.621   1.803 -16.657  1.00 97.40           H  
ATOM   2688  C   ALA A 169      -5.043   0.624 -18.322  1.00 97.40           C  
ATOM   2689  CB  ALA A 169      -7.238   0.445 -17.041  1.00 97.40           C  
ATOM   2690  HB1 ALA A 169      -7.779   0.040 -17.897  1.00 97.40           H  
ATOM   2691  HB2 ALA A 169      -7.941   0.988 -16.410  1.00 97.40           H  
ATOM   2692  HB3 ALA A 169      -6.803  -0.372 -16.465  1.00 97.40           H  
ATOM   2693  O   ALA A 169      -3.940   0.386 -17.822  1.00 97.40           O  
ATOM   2694  N   SER A 170      -5.314   0.330 -19.596  1.00 96.73           N  
ATOM   2695  H   SER A 170      -6.243   0.521 -19.941  1.00 96.73           H  
ATOM   2696  CA  SER A 170      -4.371  -0.342 -20.499  1.00 96.73           C  
ATOM   2697  HA  SER A 170      -4.011  -1.253 -20.022  1.00 96.73           H  
ATOM   2698  C   SER A 170      -3.154   0.521 -20.834  1.00 96.73           C  
ATOM   2699  CB  SER A 170      -5.072  -0.749 -21.797  1.00 96.73           C  
ATOM   2700  HB2 SER A 170      -5.483   0.129 -22.295  1.00 96.73           H  
ATOM   2701  HB3 SER A 170      -4.351  -1.228 -22.459  1.00 96.73           H  
ATOM   2702  O   SER A 170      -2.035   0.004 -20.893  1.00 96.73           O  
ATOM   2703  OG  SER A 170      -6.103  -1.665 -21.509  1.00 96.73           O  
ATOM   2704  HG  SER A 170      -6.884  -1.174 -21.243  1.00 96.73           H  
ATOM   2705  N   ASN A 171      -3.345   1.831 -21.016  1.00 97.05           N  
ATOM   2706  H   ASN A 171      -4.293   2.179 -21.024  1.00 97.05           H  
ATOM   2707  CA  ASN A 171      -2.267   2.770 -21.338  1.00 97.05           C  
ATOM   2708  HA  ASN A 171      -1.590   2.302 -22.052  1.00 97.05           H  
ATOM   2709  C   ASN A 171      -1.418   3.126 -20.109  1.00 97.05           C  
ATOM   2710  CB  ASN A 171      -2.867   4.023 -22.002  1.00 97.05           C  
ATOM   2711  HB2 ASN A 171      -2.093   4.785 -22.083  1.00 97.05           H  
ATOM   2712  HB3 ASN A 171      -3.672   4.420 -21.384  1.00 97.05           H  
ATOM   2713  O   ASN A 171      -0.198   3.171 -20.216  1.00 97.05           O  
ATOM   2714  CG  ASN A 171      -3.389   3.760 -23.406  1.00 97.05           C  
ATOM   2715  ND2 ASN A 171      -4.166   4.665 -23.955  1.00 97.05           N  
ATOM   2716 HD21 ASN A 171      -4.468   4.467 -24.898  1.00 97.05           H  
ATOM   2717 HD22 ASN A 171      -4.430   5.498 -23.450  1.00 97.05           H  
ATOM   2718  OD1 ASN A 171      -3.091   2.764 -24.041  1.00 97.05           O  
ATOM   2719  N   ASN A 172      -2.038   3.315 -18.938  1.00 97.11           N  
ATOM   2720  H   ASN A 172      -3.044   3.236 -18.913  1.00 97.11           H  
ATOM   2721  CA  ASN A 172      -1.346   3.664 -17.686  1.00 97.11           C  
ATOM   2722  HA  ASN A 172      -0.455   4.242 -17.931  1.00 97.11           H  
ATOM   2723  C   ASN A 172      -0.847   2.430 -16.910  1.00 97.11           C  
ATOM   2724  CB  ASN A 172      -2.243   4.559 -16.810  1.00 97.11           C  
ATOM   2725  HB2 ASN A 172      -1.747   4.726 -15.854  1.00 97.11           H  
ATOM   2726  HB3 ASN A 172      -3.191   4.059 -16.610  1.00 97.11           H  
ATOM   2727  O   ASN A 172      -0.244   2.577 -15.849  1.00 97.11           O  
ATOM   2728  CG  ASN A 172      -2.496   5.927 -17.411  1.00 97.11           C  
ATOM   2729  ND2 ASN A 172      -3.489   6.060 -18.255  1.00 97.11           N  
ATOM   2730 HD21 ASN A 172      -3.559   6.946 -18.734  1.00 97.11           H  
ATOM   2731 HD22 ASN A 172      -4.033   5.241 -18.487  1.00 97.11           H  
ATOM   2732  OD1 ASN A 172      -1.834   6.906 -17.114  1.00 97.11           O  
ATOM   2733  N   LYS A 173      -1.085   1.217 -17.429  1.00 97.64           N  
ATOM   2734  H   LYS A 173      -1.664   1.178 -18.255  1.00 97.64           H  
ATOM   2735  CA  LYS A 173      -0.589  -0.055 -16.876  1.00 97.64           C  
ATOM   2736  HA  LYS A 173      -1.108  -0.858 -17.400  1.00 97.64           H  
ATOM   2737  C   LYS A 173      -0.952  -0.270 -15.401  1.00 97.64           C  
ATOM   2738  CB  LYS A 173       0.920  -0.203 -17.148  1.00 97.64           C  
ATOM   2739  HB2 LYS A 173       1.455   0.551 -16.570  1.00 97.64           H  
ATOM   2740  HB3 LYS A 173       1.236  -1.186 -16.801  1.00 97.64           H  
ATOM   2741  O   LYS A 173      -0.157  -0.795 -14.628  1.00 97.64           O  
ATOM   2742  CG  LYS A 173       1.332  -0.054 -18.620  1.00 97.64           C  
ATOM   2743  HG2 LYS A 173       1.013   0.918 -18.996  1.00 97.64           H  
ATOM   2744  HG3 LYS A 173       2.418  -0.096 -18.696  1.00 97.64           H  
ATOM   2745  CD  LYS A 173       0.730  -1.163 -19.488  1.00 97.64           C  
ATOM   2746  HD2 LYS A 173       1.098  -2.134 -19.160  1.00 97.64           H  
ATOM   2747  HD3 LYS A 173      -0.355  -1.150 -19.382  1.00 97.64           H  
ATOM   2748  CE  LYS A 173       1.093  -0.936 -20.956  1.00 97.64           C  
ATOM   2749  HE2 LYS A 173       2.110  -1.287 -21.135  1.00 97.64           H  
ATOM   2750  HE3 LYS A 173       1.057   0.135 -21.157  1.00 97.64           H  
ATOM   2751  NZ  LYS A 173       0.121  -1.629 -21.833  1.00 97.64           N  
ATOM   2752  HZ1 LYS A 173       0.346  -1.501 -22.809  1.00 97.64           H  
ATOM   2753  HZ2 LYS A 173       0.067  -2.613 -21.615  1.00 97.64           H  
ATOM   2754  HZ3 LYS A 173      -0.790  -1.225 -21.666  1.00 97.64           H  
ATOM   2755  N   GLY A 174      -2.171   0.109 -15.029  1.00 97.13           N  
ATOM   2756  H   GLY A 174      -2.796   0.481 -15.730  1.00 97.13           H  
ATOM   2757  CA  GLY A 174      -2.681  -0.009 -13.665  1.00 97.13           C  
ATOM   2758  HA2 GLY A 174      -2.351   0.854 -13.087  1.00 97.13           H  
ATOM   2759  HA3 GLY A 174      -2.288  -0.906 -13.187  1.00 97.13           H  
ATOM   2760  C   GLY A 174      -4.204  -0.071 -13.628  1.00 97.13           C  
ATOM   2761  O   GLY A 174      -4.856  -0.238 -14.660  1.00 97.13           O  
ATOM   2762  N   ALA A 175      -4.759   0.080 -12.429  1.00 98.42           N  
ATOM   2763  H   ALA A 175      -4.155   0.146 -11.622  1.00 98.42           H  
ATOM   2764  CA  ALA A 175      -6.186   0.266 -12.210  1.00 98.42           C  
ATOM   2765  HA  ALA A 175      -6.656   0.555 -13.150  1.00 98.42           H  
ATOM   2766  C   ALA A 175      -6.414   1.380 -11.187  1.00 98.42           C  
ATOM   2767  CB  ALA A 175      -6.814  -1.044 -11.754  1.00 98.42           C  
ATOM   2768  HB1 ALA A 175      -6.539  -1.218 -10.713  1.00 98.42           H  
ATOM   2769  HB2 ALA A 175      -7.901  -0.981 -11.805  1.00 98.42           H  
ATOM   2770  HB3 ALA A 175      -6.482  -1.866 -12.388  1.00 98.42           H  
ATOM   2771  O   ALA A 175      -5.727   1.450 -10.159  1.00 98.42           O  
ATOM   2772  N   TRP A 176      -7.358   2.268 -11.483  1.00 98.32           N  
ATOM   2773  H   TRP A 176      -7.954   2.083 -12.278  1.00 98.32           H  
ATOM   2774  CA  TRP A 176      -7.584   3.493 -10.724  1.00 98.32           C  
ATOM   2775  HA  TRP A 176      -7.522   3.266  -9.660  1.00 98.32           H  
ATOM   2776  C   TRP A 176      -8.965   4.084 -11.006  1.00 98.32           C  
ATOM   2777  CB  TRP A 176      -6.497   4.518 -11.095  1.00 98.32           C  
ATOM   2778  HB2 TRP A 176      -6.783   5.015 -12.022  1.00 98.32           H  
ATOM   2779  HB3 TRP A 176      -5.554   4.004 -11.277  1.00 98.32           H  
ATOM   2780  O   TRP A 176      -9.691   3.635 -11.893  1.00 98.32           O  
ATOM   2781  CG  TRP A 176      -6.223   5.549 -10.048  1.00 98.32           C  
ATOM   2782  CD1 TRP A 176      -6.340   6.889 -10.193  1.00 98.32           C  
ATOM   2783  HD1 TRP A 176      -6.650   7.389 -11.099  1.00 98.32           H  
ATOM   2784  CD2 TRP A 176      -5.712   5.335  -8.699  1.00 98.32           C  
ATOM   2785  CE2 TRP A 176      -5.517   6.608  -8.088  1.00 98.32           C  
ATOM   2786  CE3 TRP A 176      -5.353   4.195  -7.948  1.00 98.32           C  
ATOM   2787  HE3 TRP A 176      -5.481   3.217  -8.386  1.00 98.32           H  
ATOM   2788  NE1 TRP A 176      -5.914   7.519  -9.039  1.00 98.32           N  
ATOM   2789  HE1 TRP A 176      -5.733   8.511  -8.983  1.00 98.32           H  
ATOM   2790  CH2 TRP A 176      -4.608   5.593  -6.095  1.00 98.32           C  
ATOM   2791  HH2 TRP A 176      -4.139   5.688  -5.126  1.00 98.32           H  
ATOM   2792  CZ2 TRP A 176      -4.966   6.745  -6.809  1.00 98.32           C  
ATOM   2793  HZ2 TRP A 176      -4.786   7.730  -6.403  1.00 98.32           H  
ATOM   2794  CZ3 TRP A 176      -4.812   4.320  -6.655  1.00 98.32           C  
ATOM   2795  HZ3 TRP A 176      -4.525   3.439  -6.102  1.00 98.32           H  
ATOM   2796  N   TRP A 177      -9.308   5.152 -10.294  1.00 98.15           N  
ATOM   2797  H   TRP A 177      -8.663   5.479  -9.589  1.00 98.15           H  
ATOM   2798  CA  TRP A 177     -10.435   6.021 -10.631  1.00 98.15           C  
ATOM   2799  HA  TRP A 177     -11.270   5.411 -10.976  1.00 98.15           H  
ATOM   2800  C   TRP A 177     -10.047   6.957 -11.786  1.00 98.15           C  
ATOM   2801  CB  TRP A 177     -10.892   6.757  -9.364  1.00 98.15           C  
ATOM   2802  HB2 TRP A 177     -11.753   7.378  -9.609  1.00 98.15           H  
ATOM   2803  HB3 TRP A 177     -10.092   7.415  -9.024  1.00 98.15           H  
ATOM   2804  O   TRP A 177      -9.800   8.140 -11.581  1.00 98.15           O  
ATOM   2805  CG  TRP A 177     -11.267   5.851  -8.234  1.00 98.15           C  
ATOM   2806  CD1 TRP A 177     -12.461   5.239  -8.083  1.00 98.15           C  
ATOM   2807  HD1 TRP A 177     -13.298   5.354  -8.755  1.00 98.15           H  
ATOM   2808  CD2 TRP A 177     -10.440   5.387  -7.126  1.00 98.15           C  
ATOM   2809  CE2 TRP A 177     -11.211   4.474  -6.344  1.00 98.15           C  
ATOM   2810  CE3 TRP A 177      -9.106   5.616  -6.726  1.00 98.15           C  
ATOM   2811  HE3 TRP A 177      -8.493   6.299  -7.295  1.00 98.15           H  
ATOM   2812  NE1 TRP A 177     -12.442   4.433  -6.963  1.00 98.15           N  
ATOM   2813  HE1 TRP A 177     -13.230   3.872  -6.671  1.00 98.15           H  
ATOM   2814  CH2 TRP A 177      -9.344   4.054  -4.862  1.00 98.15           C  
ATOM   2815  HH2 TRP A 177      -8.915   3.531  -4.020  1.00 98.15           H  
ATOM   2816  CZ2 TRP A 177     -10.671   3.797  -5.244  1.00 98.15           C  
ATOM   2817  HZ2 TRP A 177     -11.257   3.050  -4.728  1.00 98.15           H  
ATOM   2818  CZ3 TRP A 177      -8.565   4.962  -5.603  1.00 98.15           C  
ATOM   2819  HZ3 TRP A 177      -7.537   5.144  -5.327  1.00 98.15           H  
ATOM   2820  N   TYR A 178      -9.899   6.421 -12.999  1.00 97.37           N  
ATOM   2821  H   TYR A 178     -10.069   5.431 -13.107  1.00 97.37           H  
ATOM   2822  CA  TYR A 178      -9.400   7.185 -14.149  1.00 97.37           C  
ATOM   2823  HA  TYR A 178      -8.511   7.721 -13.817  1.00 97.37           H  
ATOM   2824  C   TYR A 178     -10.402   8.251 -14.641  1.00 97.37           C  
ATOM   2825  CB  TYR A 178      -8.980   6.232 -15.285  1.00 97.37           C  
ATOM   2826  HB2 TYR A 178      -8.766   6.832 -16.170  1.00 97.37           H  
ATOM   2827  HB3 TYR A 178      -9.823   5.584 -15.528  1.00 97.37           H  
ATOM   2828  O   TYR A 178     -11.555   7.942 -14.933  1.00 97.37           O  
ATOM   2829  CG  TYR A 178      -7.748   5.383 -14.998  1.00 97.37           C  
ATOM   2830  CD1 TYR A 178      -6.536   6.008 -14.663  1.00 97.37           C  
ATOM   2831  HD1 TYR A 178      -6.514   7.086 -14.613  1.00 97.37           H  
ATOM   2832  CD2 TYR A 178      -7.789   3.980 -15.075  1.00 97.37           C  
ATOM   2833  HD2 TYR A 178      -8.694   3.476 -15.381  1.00 97.37           H  
ATOM   2834  CE1 TYR A 178      -5.379   5.260 -14.368  1.00 97.37           C  
ATOM   2835  HE1 TYR A 178      -4.461   5.751 -14.082  1.00 97.37           H  
ATOM   2836  CE2 TYR A 178      -6.648   3.220 -14.750  1.00 97.37           C  
ATOM   2837  HE2 TYR A 178      -6.687   2.141 -14.758  1.00 97.37           H  
ATOM   2838  OH  TYR A 178      -4.348   3.106 -14.083  1.00 97.37           O  
ATOM   2839  HH  TYR A 178      -3.628   3.621 -13.710  1.00 97.37           H  
ATOM   2840  CZ  TYR A 178      -5.437   3.854 -14.401  1.00 97.37           C  
ATOM   2841  N   ASN A 179      -9.927   9.491 -14.804  1.00 93.84           N  
ATOM   2842  H   ASN A 179      -8.945   9.625 -14.607  1.00 93.84           H  
ATOM   2843  CA  ASN A 179     -10.650  10.650 -15.337  1.00 93.84           C  
ATOM   2844  HA  ASN A 179     -11.597  10.319 -15.763  1.00 93.84           H  
ATOM   2845  C   ASN A 179      -9.828  11.310 -16.469  1.00 93.84           C  
ATOM   2846  CB  ASN A 179     -10.959  11.617 -14.173  1.00 93.84           C  
ATOM   2847  HB2 ASN A 179     -11.406  11.054 -13.354  1.00 93.84           H  
ATOM   2848  HB3 ASN A 179     -10.035  12.070 -13.816  1.00 93.84           H  
ATOM   2849  O   ASN A 179      -9.082  12.258 -16.236  1.00 93.84           O  
ATOM   2850  CG  ASN A 179     -11.926  12.724 -14.563  1.00 93.84           C  
ATOM   2851  ND2 ASN A 179     -12.078  13.741 -13.746  1.00 93.84           N  
ATOM   2852 HD21 ASN A 179     -12.746  14.443 -14.031  1.00 93.84           H  
ATOM   2853 HD22 ASN A 179     -11.635  13.771 -12.839  1.00 93.84           H  
ATOM   2854  OD1 ASN A 179     -12.586  12.674 -15.588  1.00 93.84           O  
ATOM   2855  N   SER A 180      -9.899  10.741 -17.677  1.00 89.81           N  
ATOM   2856  H   SER A 180     -10.586  10.009 -17.789  1.00 89.81           H  
ATOM   2857  CA  SER A 180      -9.260  11.219 -18.925  1.00 89.81           C  
ATOM   2858  HA  SER A 180      -9.245  10.374 -19.613  1.00 89.81           H  
ATOM   2859  C   SER A 180      -7.790  11.704 -18.851  1.00 89.81           C  
ATOM   2860  CB  SER A 180     -10.152  12.283 -19.578  1.00 89.81           C  
ATOM   2861  HB2 SER A 180     -10.266  13.128 -18.899  1.00 89.81           H  
ATOM   2862  HB3 SER A 180      -9.699  12.629 -20.506  1.00 89.81           H  
ATOM   2863  O   SER A 180      -7.478  12.814 -19.260  1.00 89.81           O  
ATOM   2864  OG  SER A 180     -11.420  11.723 -19.869  1.00 89.81           O  
ATOM   2865  HG  SER A 180     -12.024  12.443 -20.068  1.00 89.81           H  
ATOM   2866  N   CYS A 181      -6.799  10.937 -18.390  1.00 90.12           N  
ATOM   2867  H   CYS A 181      -5.895  11.383 -18.452  1.00 90.12           H  
ATOM   2868  CA  CYS A 181      -6.874   9.631 -17.737  1.00 90.12           C  
ATOM   2869  HA  CYS A 181      -7.890   9.239 -17.781  1.00 90.12           H  
ATOM   2870  C   CYS A 181      -6.504   9.728 -16.254  1.00 90.12           C  
ATOM   2871  CB  CYS A 181      -5.965   8.625 -18.455  1.00 90.12           C  
ATOM   2872  HB2 CYS A 181      -5.804   7.777 -17.790  1.00 90.12           H  
ATOM   2873  HB3 CYS A 181      -4.995   9.087 -18.641  1.00 90.12           H  
ATOM   2874  O   CYS A 181      -7.230   9.185 -15.429  1.00 90.12           O  
ATOM   2875  SG  CYS A 181      -6.611   7.972 -20.016  1.00 90.12           S  
ATOM   2876  N   GLN A 182      -5.398  10.383 -15.883  1.00 91.20           N  
ATOM   2877  H   GLN A 182      -4.838  10.870 -16.567  1.00 91.20           H  
ATOM   2878  CA  GLN A 182      -4.977  10.474 -14.482  1.00 91.20           C  
ATOM   2879  HA  GLN A 182      -5.863  10.650 -13.872  1.00 91.20           H  
ATOM   2880  C   GLN A 182      -4.007  11.617 -14.203  1.00 91.20           C  
ATOM   2881  CB  GLN A 182      -4.333   9.159 -14.011  1.00 91.20           C  
ATOM   2882  HB2 GLN A 182      -4.073   9.262 -12.958  1.00 91.20           H  
ATOM   2883  HB3 GLN A 182      -5.091   8.377 -14.046  1.00 91.20           H  
ATOM   2884  O   GLN A 182      -3.262  12.040 -15.080  1.00 91.20           O  
ATOM   2885  CG  GLN A 182      -3.109   8.666 -14.799  1.00 91.20           C  
ATOM   2886  HG2 GLN A 182      -3.229   8.890 -15.859  1.00 91.20           H  
ATOM   2887  HG3 GLN A 182      -3.062   7.582 -14.703  1.00 91.20           H  
ATOM   2888  CD  GLN A 182      -1.764   9.203 -14.323  1.00 91.20           C  
ATOM   2889  NE2 GLN A 182      -0.732   8.968 -15.091  1.00 91.20           N  
ATOM   2890 HE21 GLN A 182       0.176   9.256 -14.756  1.00 91.20           H  
ATOM   2891 HE22 GLN A 182      -0.864   8.372 -15.895  1.00 91.20           H  
ATOM   2892  OE1 GLN A 182      -1.582   9.755 -13.248  1.00 91.20           O  
ATOM   2893  N   VAL A 183      -3.979  12.020 -12.933  1.00 94.43           N  
ATOM   2894  H   VAL A 183      -4.701  11.667 -12.322  1.00 94.43           H  
ATOM   2895  CA  VAL A 183      -2.908  12.816 -12.306  1.00 94.43           C  
ATOM   2896  HA  VAL A 183      -2.137  13.023 -13.049  1.00 94.43           H  
ATOM   2897  C   VAL A 183      -2.221  12.056 -11.152  1.00 94.43           C  
ATOM   2898  CB  VAL A 183      -3.461  14.162 -11.812  1.00 94.43           C  
ATOM   2899  HB  VAL A 183      -2.651  14.715 -11.336  1.00 94.43           H  
ATOM   2900  O   VAL A 183      -1.281  12.555 -10.529  1.00 94.43           O  
ATOM   2901  CG1 VAL A 183      -4.020  15.026 -12.947  1.00 94.43           C  
ATOM   2902 HG11 VAL A 183      -4.877  14.545 -13.419  1.00 94.43           H  
ATOM   2903 HG12 VAL A 183      -4.328  15.995 -12.554  1.00 94.43           H  
ATOM   2904 HG13 VAL A 183      -3.246  15.182 -13.699  1.00 94.43           H  
ATOM   2905  CG2 VAL A 183      -4.564  13.938 -10.781  1.00 94.43           C  
ATOM   2906 HG21 VAL A 183      -5.463  13.554 -11.263  1.00 94.43           H  
ATOM   2907 HG22 VAL A 183      -4.240  13.214 -10.034  1.00 94.43           H  
ATOM   2908 HG23 VAL A 183      -4.770  14.882 -10.275  1.00 94.43           H  
ATOM   2909  N   SER A 184      -2.708  10.857 -10.828  1.00 97.41           N  
ATOM   2910  H   SER A 184      -3.426  10.469 -11.423  1.00 97.41           H  
ATOM   2911  CA  SER A 184      -2.122   9.906  -9.883  1.00 97.41           C  
ATOM   2912  HA  SER A 184      -1.048  10.088  -9.834  1.00 97.41           H  
ATOM   2913  C   SER A 184      -2.337   8.470 -10.383  1.00 97.41           C  
ATOM   2914  CB  SER A 184      -2.701  10.100  -8.473  1.00 97.41           C  
ATOM   2915  HB2 SER A 184      -2.364  11.059  -8.079  1.00 97.41           H  
ATOM   2916  HB3 SER A 184      -2.318   9.314  -7.822  1.00 97.41           H  
ATOM   2917  O   SER A 184      -3.392   8.152 -10.927  1.00 97.41           O  
ATOM   2918  OG  SER A 184      -4.121  10.066  -8.451  1.00 97.41           O  
ATOM   2919  HG  SER A 184      -4.447  10.960  -8.326  1.00 97.41           H  
ATOM   2920  N   ASN A 185      -1.340   7.596 -10.220  1.00 98.00           N  
ATOM   2921  H   ASN A 185      -0.485   7.929  -9.800  1.00 98.00           H  
ATOM   2922  CA  ASN A 185      -1.381   6.208 -10.702  1.00 98.00           C  
ATOM   2923  HA  ASN A 185      -2.415   5.863 -10.691  1.00 98.00           H  
ATOM   2924  C   ASN A 185      -0.577   5.272  -9.785  1.00 98.00           C  
ATOM   2925  CB  ASN A 185      -0.867   6.157 -12.151  1.00 98.00           C  
ATOM   2926  HB2 ASN A 185      -1.333   6.947 -12.740  1.00 98.00           H  
ATOM   2927  HB3 ASN A 185       0.213   6.306 -12.133  1.00 98.00           H  
ATOM   2928  O   ASN A 185       0.311   4.559 -10.233  1.00 98.00           O  
ATOM   2929  CG  ASN A 185      -1.145   4.841 -12.856  1.00 98.00           C  
ATOM   2930  ND2 ASN A 185      -0.185   4.342 -13.594  1.00 98.00           N  
ATOM   2931 HD21 ASN A 185       0.730   4.771 -13.595  1.00 98.00           H  
ATOM   2932 HD22 ASN A 185      -0.359   3.532 -14.171  1.00 98.00           H  
ATOM   2933  OD1 ASN A 185      -2.235   4.289 -12.782  1.00 98.00           O  
ATOM   2934  N   LEU A 186      -0.848   5.266  -8.479  1.00 98.38           N  
ATOM   2935  H   LEU A 186      -1.596   5.853  -8.140  1.00 98.38           H  
ATOM   2936  CA  LEU A 186      -0.047   4.501  -7.499  1.00 98.38           C  
ATOM   2937  HA  LEU A 186       1.001   4.765  -7.636  1.00 98.38           H  
ATOM   2938  C   LEU A 186      -0.109   2.968  -7.689  1.00 98.38           C  
ATOM   2939  CB  LEU A 186      -0.470   4.915  -6.079  1.00 98.38           C  
ATOM   2940  HB2 LEU A 186      -1.528   4.685  -5.950  1.00 98.38           H  
ATOM   2941  HB3 LEU A 186       0.087   4.319  -5.357  1.00 98.38           H  
ATOM   2942  O   LEU A 186       0.691   2.229  -7.114  1.00 98.38           O  
ATOM   2943  CG  LEU A 186      -0.234   6.405  -5.768  1.00 98.38           C  
ATOM   2944  HG  LEU A 186      -0.760   7.020  -6.498  1.00 98.38           H  
ATOM   2945  CD1 LEU A 186      -0.805   6.739  -4.395  1.00 98.38           C  
ATOM   2946 HD11 LEU A 186      -0.652   7.798  -4.191  1.00 98.38           H  
ATOM   2947 HD12 LEU A 186      -0.309   6.146  -3.626  1.00 98.38           H  
ATOM   2948 HD13 LEU A 186      -1.874   6.523  -4.374  1.00 98.38           H  
ATOM   2949  CD2 LEU A 186       1.250   6.784  -5.793  1.00 98.38           C  
ATOM   2950 HD21 LEU A 186       1.812   6.135  -5.121  1.00 98.38           H  
ATOM   2951 HD22 LEU A 186       1.649   6.700  -6.804  1.00 98.38           H  
ATOM   2952 HD23 LEU A 186       1.373   7.818  -5.469  1.00 98.38           H  
ATOM   2953  N   ASN A 187      -1.025   2.500  -8.536  1.00 98.38           N  
ATOM   2954  H   ASN A 187      -1.639   3.179  -8.962  1.00 98.38           H  
ATOM   2955  CA  ASN A 187      -1.151   1.116  -8.988  1.00 98.38           C  
ATOM   2956  HA  ASN A 187      -0.660   0.453  -8.275  1.00 98.38           H  
ATOM   2957  C   ASN A 187      -0.477   0.842 -10.346  1.00 98.38           C  
ATOM   2958  CB  ASN A 187      -2.644   0.776  -9.015  1.00 98.38           C  
ATOM   2959  HB2 ASN A 187      -2.788  -0.170  -9.537  1.00 98.38           H  
ATOM   2960  HB3 ASN A 187      -3.177   1.543  -9.575  1.00 98.38           H  
ATOM   2961  O   ASN A 187      -0.654  -0.238 -10.901  1.00 98.38           O  
ATOM   2962  CG  ASN A 187      -3.258   0.639  -7.637  1.00 98.38           C  
ATOM   2963  ND2 ASN A 187      -4.566   0.657  -7.580  1.00 98.38           N  
ATOM   2964 HD21 ASN A 187      -5.093   0.814  -8.427  1.00 98.38           H  
ATOM   2965 HD22 ASN A 187      -5.006   0.526  -6.680  1.00 98.38           H  
ATOM   2966  OD1 ASN A 187      -2.592   0.476  -6.623  1.00 98.38           O  
ATOM   2967  N   GLY A 188       0.279   1.795 -10.891  1.00 97.98           N  
ATOM   2968  H   GLY A 188       0.348   2.694 -10.437  1.00 97.98           H  
ATOM   2969  CA  GLY A 188       1.084   1.593 -12.090  1.00 97.98           C  
ATOM   2970  HA2 GLY A 188       0.460   1.196 -12.890  1.00 97.98           H  
ATOM   2971  HA3 GLY A 188       1.480   2.554 -12.418  1.00 97.98           H  
ATOM   2972  C   GLY A 188       2.264   0.640 -11.875  1.00 97.98           C  
ATOM   2973  O   GLY A 188       2.456   0.043 -10.803  1.00 97.98           O  
ATOM   2974  N   ILE A 189       3.086   0.529 -12.915  1.00 97.71           N  
ATOM   2975  H   ILE A 189       2.911   1.124 -13.712  1.00 97.71           H  
ATOM   2976  CA  ILE A 189       4.309  -0.272 -12.922  1.00 97.71           C  
ATOM   2977  HA  ILE A 189       4.067  -1.270 -12.558  1.00 97.71           H  
ATOM   2978  C   ILE A 189       5.320   0.360 -11.966  1.00 97.71           C  
ATOM   2979  CB  ILE A 189       4.876  -0.412 -14.352  1.00 97.71           C  
ATOM   2980  HB  ILE A 189       5.051   0.586 -14.754  1.00 97.71           H  
ATOM   2981  O   ILE A 189       5.698   1.525 -12.103  1.00 97.71           O  
ATOM   2982  CG1 ILE A 189       3.863  -1.138 -15.264  1.00 97.71           C  
ATOM   2983 HG12 ILE A 189       2.898  -0.635 -15.198  1.00 97.71           H  
ATOM   2984 HG13 ILE A 189       3.728  -2.161 -14.911  1.00 97.71           H  
ATOM   2985  CG2 ILE A 189       6.211  -1.183 -14.329  1.00 97.71           C  
ATOM   2986 HG21 ILE A 189       6.947  -0.676 -13.705  1.00 97.71           H  
ATOM   2987 HG22 ILE A 189       6.645  -1.238 -15.328  1.00 97.71           H  
ATOM   2988 HG23 ILE A 189       6.063  -2.194 -13.950  1.00 97.71           H  
ATOM   2989  CD1 ILE A 189       4.270  -1.174 -16.743  1.00 97.71           C  
ATOM   2990 HD11 ILE A 189       4.403  -0.159 -17.117  1.00 97.71           H  
ATOM   2991 HD12 ILE A 189       5.192  -1.739 -16.881  1.00 97.71           H  
ATOM   2992 HD13 ILE A 189       3.492  -1.676 -17.318  1.00 97.71           H  
ATOM   2993  N   TRP A 190       5.782  -0.426 -11.000  1.00 96.73           N  
ATOM   2994  H   TRP A 190       5.516  -1.400 -10.990  1.00 96.73           H  
ATOM   2995  CA  TRP A 190       6.792   0.020 -10.049  1.00 96.73           C  
ATOM   2996  HA  TRP A 190       6.435   0.922  -9.554  1.00 96.73           H  
ATOM   2997  C   TRP A 190       8.096   0.357 -10.785  1.00 96.73           C  
ATOM   2998  CB  TRP A 190       6.986  -1.063  -8.986  1.00 96.73           C  
ATOM   2999  HB2 TRP A 190       6.010  -1.347  -8.592  1.00 96.73           H  
ATOM   3000  HB3 TRP A 190       7.426  -1.945  -9.453  1.00 96.73           H  
ATOM   3001  O   TRP A 190       8.559  -0.412 -11.624  1.00 96.73           O  
ATOM   3002  CG  TRP A 190       7.845  -0.655  -7.834  1.00 96.73           C  
ATOM   3003  CD1 TRP A 190       7.406  -0.285  -6.608  1.00 96.73           C  
ATOM   3004  HD1 TRP A 190       6.371  -0.258  -6.302  1.00 96.73           H  
ATOM   3005  CD2 TRP A 190       9.301  -0.592  -7.770  1.00 96.73           C  
ATOM   3006  CE2 TRP A 190       9.671  -0.132  -6.472  1.00 96.73           C  
ATOM   3007  CE3 TRP A 190      10.348  -0.891  -8.668  1.00 96.73           C  
ATOM   3008  HE3 TRP A 190      10.115  -1.282  -9.648  1.00 96.73           H  
ATOM   3009  NE1 TRP A 190       8.482   0.048  -5.808  1.00 96.73           N  
ATOM   3010  HE1 TRP A 190       8.421   0.358  -4.849  1.00 96.73           H  
ATOM   3011  CH2 TRP A 190      12.022  -0.260  -7.003  1.00 96.73           C  
ATOM   3012  HH2 TRP A 190      13.059  -0.165  -6.714  1.00 96.73           H  
ATOM   3013  CZ2 TRP A 190      11.004   0.037  -6.083  1.00 96.73           C  
ATOM   3014  HZ2 TRP A 190      11.235   0.354  -5.077  1.00 96.73           H  
ATOM   3015  CZ3 TRP A 190      11.694  -0.722  -8.290  1.00 96.73           C  
ATOM   3016  HZ3 TRP A 190      12.480  -0.978  -8.984  1.00 96.73           H  
ATOM   3017  N   GLY A 191       8.672   1.527 -10.503  1.00 95.77           N  
ATOM   3018  H   GLY A 191       8.219   2.137  -9.838  1.00 95.77           H  
ATOM   3019  CA  GLY A 191       9.951   1.954 -11.079  1.00 95.77           C  
ATOM   3020  HA2 GLY A 191      10.660   1.129 -11.006  1.00 95.77           H  
ATOM   3021  HA3 GLY A 191      10.343   2.785 -10.493  1.00 95.77           H  
ATOM   3022  C   GLY A 191       9.902   2.390 -12.549  1.00 95.77           C  
ATOM   3023  O   GLY A 191      10.927   2.819 -13.075  1.00 95.77           O  
ATOM   3024  N   SER A 192       8.743   2.337 -13.218  1.00 96.92           N  
ATOM   3025  H   SER A 192       7.922   1.977 -12.753  1.00 96.92           H  
ATOM   3026  CA  SER A 192       8.655   2.764 -14.617  1.00 96.92           C  
ATOM   3027  HA  SER A 192       9.440   2.243 -15.166  1.00 96.92           H  
ATOM   3028  C   SER A 192       8.888   4.268 -14.769  1.00 96.92           C  
ATOM   3029  CB  SER A 192       7.329   2.374 -15.265  1.00 96.92           C  
ATOM   3030  HB2 SER A 192       6.506   2.882 -14.762  1.00 96.92           H  
ATOM   3031  HB3 SER A 192       7.193   1.295 -15.192  1.00 96.92           H  
ATOM   3032  O   SER A 192       8.314   5.090 -14.051  1.00 96.92           O  
ATOM   3033  OG  SER A 192       7.361   2.752 -16.630  1.00 96.92           O  
ATOM   3034  HG  SER A 192       6.455   2.855 -16.931  1.00 96.92           H  
ATOM   3035  N   THR A 193       9.711   4.617 -15.755  1.00 96.02           N  
ATOM   3036  H   THR A 193      10.220   3.882 -16.226  1.00 96.02           H  
ATOM   3037  CA  THR A 193       9.987   5.990 -16.202  1.00 96.02           C  
ATOM   3038  HA  THR A 193       9.604   6.696 -15.465  1.00 96.02           H  
ATOM   3039  C   THR A 193       9.296   6.324 -17.527  1.00 96.02           C  
ATOM   3040  CB  THR A 193      11.499   6.210 -16.323  1.00 96.02           C  
ATOM   3041  HB  THR A 193      11.693   7.203 -16.727  1.00 96.02           H  
ATOM   3042  O   THR A 193       9.406   7.447 -18.017  1.00 96.02           O  
ATOM   3043  CG2 THR A 193      12.203   6.082 -14.971  1.00 96.02           C  
ATOM   3044 HG21 THR A 193      11.763   6.786 -14.265  1.00 96.02           H  
ATOM   3045 HG22 THR A 193      12.101   5.070 -14.578  1.00 96.02           H  
ATOM   3046 HG23 THR A 193      13.262   6.315 -15.086  1.00 96.02           H  
ATOM   3047  OG1 THR A 193      12.045   5.232 -17.181  1.00 96.02           O  
ATOM   3048  HG1 THR A 193      12.990   5.389 -17.240  1.00 96.02           H  
ATOM   3049  N   SER A 194       8.550   5.374 -18.108  1.00 96.94           N  
ATOM   3050  H   SER A 194       8.428   4.502 -17.613  1.00 96.94           H  
ATOM   3051  CA  SER A 194       7.732   5.623 -19.299  1.00 96.94           C  
ATOM   3052  HA  SER A 194       8.335   6.156 -20.033  1.00 96.94           H  
ATOM   3053  C   SER A 194       6.525   6.488 -18.945  1.00 96.94           C  
ATOM   3054  CB  SER A 194       7.262   4.314 -19.937  1.00 96.94           C  
ATOM   3055  HB2 SER A 194       6.553   4.532 -20.735  1.00 96.94           H  
ATOM   3056  HB3 SER A 194       6.777   3.681 -19.194  1.00 96.94           H  
ATOM   3057  O   SER A 194       5.894   6.271 -17.907  1.00 96.94           O  
ATOM   3058  OG  SER A 194       8.359   3.620 -20.482  1.00 96.94           O  
ATOM   3059  HG  SER A 194       8.957   3.371 -19.774  1.00 96.94           H  
ATOM   3060  N   TYR A 195       6.181   7.430 -19.831  1.00 96.66           N  
ATOM   3061  H   TYR A 195       6.734   7.516 -20.671  1.00 96.66           H  
ATOM   3062  CA  TYR A 195       5.120   8.416 -19.611  1.00 96.66           C  
ATOM   3063  HA  TYR A 195       5.491   9.174 -18.921  1.00 96.66           H  
ATOM   3064  C   TYR A 195       3.854   7.787 -19.018  1.00 96.66           C  
ATOM   3065  CB  TYR A 195       4.761   9.101 -20.937  1.00 96.66           C  
ATOM   3066  HB2 TYR A 195       5.654   9.557 -21.364  1.00 96.66           H  
ATOM   3067  HB3 TYR A 195       4.416   8.348 -21.646  1.00 96.66           H  
ATOM   3068  O   TYR A 195       3.248   6.912 -19.632  1.00 96.66           O  
ATOM   3069  CG  TYR A 195       3.694  10.172 -20.795  1.00 96.66           C  
ATOM   3070  CD1 TYR A 195       2.360   9.902 -21.160  1.00 96.66           C  
ATOM   3071  HD1 TYR A 195       2.087   8.930 -21.542  1.00 96.66           H  
ATOM   3072  CD2 TYR A 195       4.029  11.433 -20.270  1.00 96.66           C  
ATOM   3073  HD2 TYR A 195       5.039  11.622 -19.937  1.00 96.66           H  
ATOM   3074  CE1 TYR A 195       1.377  10.902 -21.023  1.00 96.66           C  
ATOM   3075  HE1 TYR A 195       0.352  10.705 -21.300  1.00 96.66           H  
ATOM   3076  CE2 TYR A 195       3.059  12.445 -20.160  1.00 96.66           C  
ATOM   3077  HE2 TYR A 195       3.330  13.419 -19.780  1.00 96.66           H  
ATOM   3078  OH  TYR A 195       0.775  13.139 -20.416  1.00 96.66           O  
ATOM   3079  HH  TYR A 195       1.127  13.963 -20.072  1.00 96.66           H  
ATOM   3080  CZ  TYR A 195       1.726  12.178 -20.537  1.00 96.66           C  
ATOM   3081  N   SER A 196       3.443   8.254 -17.837  1.00 94.99           N  
ATOM   3082  H   SER A 196       4.082   8.873 -17.359  1.00 94.99           H  
ATOM   3083  CA  SER A 196       2.193   7.924 -17.131  1.00 94.99           C  
ATOM   3084  HA  SER A 196       2.167   8.567 -16.251  1.00 94.99           H  
ATOM   3085  C   SER A 196       2.048   6.494 -16.584  1.00 94.99           C  
ATOM   3086  CB  SER A 196       0.994   8.329 -18.002  1.00 94.99           C  
ATOM   3087  HB2 SER A 196       0.102   8.427 -17.382  1.00 94.99           H  
ATOM   3088  HB3 SER A 196       1.189   9.297 -18.463  1.00 94.99           H  
ATOM   3089  O   SER A 196       1.129   6.234 -15.808  1.00 94.99           O  
ATOM   3090  OG  SER A 196       0.727   7.372 -19.008  1.00 94.99           O  
ATOM   3091  HG  SER A 196       1.564   7.122 -19.407  1.00 94.99           H  
ATOM   3092  N   THR A 197       2.956   5.580 -16.936  1.00 97.38           N  
ATOM   3093  H   THR A 197       3.680   5.873 -17.577  1.00 97.38           H  
ATOM   3094  CA  THR A 197       2.857   4.150 -16.577  1.00 97.38           C  
ATOM   3095  HA  THR A 197       1.806   3.859 -16.593  1.00 97.38           H  
ATOM   3096  C   THR A 197       3.383   3.809 -15.185  1.00 97.38           C  
ATOM   3097  CB  THR A 197       3.602   3.266 -17.582  1.00 97.38           C  
ATOM   3098  HB  THR A 197       3.472   2.222 -17.294  1.00 97.38           H  
ATOM   3099  O   THR A 197       3.125   2.713 -14.691  1.00 97.38           O  
ATOM   3100  CG2 THR A 197       3.113   3.423 -19.017  1.00 97.38           C  
ATOM   3101 HG21 THR A 197       3.366   4.408 -19.409  1.00 97.38           H  
ATOM   3102 HG22 THR A 197       2.032   3.292 -19.044  1.00 97.38           H  
ATOM   3103 HG23 THR A 197       3.580   2.663 -19.643  1.00 97.38           H  
ATOM   3104  OG1 THR A 197       4.977   3.571 -17.565  1.00 97.38           O  
ATOM   3105  HG1 THR A 197       5.079   4.519 -17.684  1.00 97.38           H  
ATOM   3106  N   GLY A 198       4.152   4.712 -14.573  1.00 97.38           N  
ATOM   3107  H   GLY A 198       4.243   5.626 -14.993  1.00 97.38           H  
ATOM   3108  CA  GLY A 198       4.777   4.510 -13.271  1.00 97.38           C  
ATOM   3109  HA2 GLY A 198       5.214   3.512 -13.233  1.00 97.38           H  
ATOM   3110  HA3 GLY A 198       5.581   5.235 -13.146  1.00 97.38           H  
ATOM   3111  C   GLY A 198       3.809   4.658 -12.102  1.00 97.38           C  
ATOM   3112  O   GLY A 198       2.627   4.975 -12.267  1.00 97.38           O  
ATOM   3113  N   MET A 199       4.331   4.484 -10.886  1.00 98.03           N  
ATOM   3114  H   MET A 199       5.291   4.183 -10.801  1.00 98.03           H  
ATOM   3115  CA  MET A 199       3.625   4.901  -9.676  1.00 98.03           C  
ATOM   3116  HA  MET A 199       2.564   4.685  -9.799  1.00 98.03           H  
ATOM   3117  C   MET A 199       3.776   6.410  -9.485  1.00 98.03           C  
ATOM   3118  CB  MET A 199       4.090   4.128  -8.448  1.00 98.03           C  
ATOM   3119  HB2 MET A 199       5.143   4.333  -8.256  1.00 98.03           H  
ATOM   3120  HB3 MET A 199       3.500   4.499  -7.610  1.00 98.03           H  
ATOM   3121  O   MET A 199       4.590   6.875  -8.687  1.00 98.03           O  
ATOM   3122  CG  MET A 199       3.888   2.617  -8.542  1.00 98.03           C  
ATOM   3123  HG2 MET A 199       4.292   2.254  -9.488  1.00 98.03           H  
ATOM   3124  HG3 MET A 199       2.820   2.398  -8.527  1.00 98.03           H  
ATOM   3125  SD  MET A 199       4.709   1.708  -7.208  1.00 98.03           S  
ATOM   3126  CE  MET A 199       4.180   2.631  -5.743  1.00 98.03           C  
ATOM   3127  HE1 MET A 199       3.111   2.498  -5.578  1.00 98.03           H  
ATOM   3128  HE2 MET A 199       4.373   3.695  -5.879  1.00 98.03           H  
ATOM   3129  HE3 MET A 199       4.756   2.300  -4.879  1.00 98.03           H  
ATOM   3130  N   ASN A 200       3.030   7.182 -10.268  1.00 96.90           N  
ATOM   3131  H   ASN A 200       2.458   6.720 -10.961  1.00 96.90           H  
ATOM   3132  CA  ASN A 200       3.149   8.638 -10.295  1.00 96.90           C  
ATOM   3133  HA  ASN A 200       4.125   8.892  -9.883  1.00 96.90           H  
ATOM   3134  C   ASN A 200       2.133   9.339  -9.384  1.00 96.90           C  
ATOM   3135  CB  ASN A 200       3.172   9.191 -11.737  1.00 96.90           C  
ATOM   3136  HB2 ASN A 200       4.215   9.353 -12.012  1.00 96.90           H  
ATOM   3137  HB3 ASN A 200       2.680  10.162 -11.778  1.00 96.90           H  
ATOM   3138  O   ASN A 200       0.989   8.908  -9.227  1.00 96.90           O  
ATOM   3139  CG  ASN A 200       2.588   8.288 -12.804  1.00 96.90           C  
ATOM   3140  ND2 ASN A 200       1.305   8.340 -13.059  1.00 96.90           N  
ATOM   3141 HD21 ASN A 200       0.977   7.643 -13.713  1.00 96.90           H  
ATOM   3142 HD22 ASN A 200       0.671   8.924 -12.533  1.00 96.90           H  
ATOM   3143  OD1 ASN A 200       3.286   7.532 -13.451  1.00 96.90           O  
ATOM   3144  N   TRP A 201       2.562  10.478  -8.850  1.00 97.90           N  
ATOM   3145  H   TRP A 201       3.521  10.734  -9.036  1.00 97.90           H  
ATOM   3146  CA  TRP A 201       1.748  11.496  -8.199  1.00 97.90           C  
ATOM   3147  HA  TRP A 201       0.692  11.332  -8.413  1.00 97.90           H  
ATOM   3148  C   TRP A 201       2.180  12.836  -8.799  1.00 97.90           C  
ATOM   3149  CB  TRP A 201       1.959  11.424  -6.680  1.00 97.90           C  
ATOM   3150  HB2 TRP A 201       1.833  10.389  -6.363  1.00 97.90           H  
ATOM   3151  HB3 TRP A 201       2.981  11.710  -6.431  1.00 97.90           H  
ATOM   3152  O   TRP A 201       3.203  13.389  -8.403  1.00 97.90           O  
ATOM   3153  CG  TRP A 201       1.008  12.255  -5.882  1.00 97.90           C  
ATOM   3154  CD1 TRP A 201       1.188  13.542  -5.514  1.00 97.90           C  
ATOM   3155  HD1 TRP A 201       2.056  14.140  -5.745  1.00 97.90           H  
ATOM   3156  CD2 TRP A 201      -0.284  11.865  -5.328  1.00 97.90           C  
ATOM   3157  CE2 TRP A 201      -0.827  12.973  -4.611  1.00 97.90           C  
ATOM   3158  CE3 TRP A 201      -1.051  10.681  -5.360  1.00 97.90           C  
ATOM   3159  HE3 TRP A 201      -0.661   9.820  -5.882  1.00 97.90           H  
ATOM   3160  NE1 TRP A 201       0.096  13.974  -4.786  1.00 97.90           N  
ATOM   3161  HE1 TRP A 201       0.003  14.915  -4.431  1.00 97.90           H  
ATOM   3162  CH2 TRP A 201      -2.806  11.721  -4.014  1.00 97.90           C  
ATOM   3163  HH2 TRP A 201      -3.758  11.660  -3.507  1.00 97.90           H  
ATOM   3164  CZ2 TRP A 201      -2.065  12.911  -3.956  1.00 97.90           C  
ATOM   3165  HZ2 TRP A 201      -2.438  13.763  -3.409  1.00 97.90           H  
ATOM   3166  CZ3 TRP A 201      -2.302  10.612  -4.716  1.00 97.90           C  
ATOM   3167  HZ3 TRP A 201      -2.875   9.697  -4.752  1.00 97.90           H  
ATOM   3168  N   TYR A 202       1.468  13.307  -9.830  1.00 97.26           N  
ATOM   3169  H   TYR A 202       0.638  12.801 -10.103  1.00 97.26           H  
ATOM   3170  CA  TYR A 202       1.906  14.387 -10.728  1.00 97.26           C  
ATOM   3171  HA  TYR A 202       2.701  13.986 -11.357  1.00 97.26           H  
ATOM   3172  C   TYR A 202       2.501  15.623 -10.030  1.00 97.26           C  
ATOM   3173  CB  TYR A 202       0.746  14.788 -11.661  1.00 97.26           C  
ATOM   3174  HB2 TYR A 202      -0.165  14.984 -11.095  1.00 97.26           H  
ATOM   3175  HB3 TYR A 202       0.530  13.950 -12.325  1.00 97.26           H  
ATOM   3176  O   TYR A 202       3.539  16.105 -10.476  1.00 97.26           O  
ATOM   3177  CG  TYR A 202       1.020  16.013 -12.503  1.00 97.26           C  
ATOM   3178  CD1 TYR A 202       0.519  17.277 -12.125  1.00 97.26           C  
ATOM   3179  HD1 TYR A 202      -0.081  17.382 -11.233  1.00 97.26           H  
ATOM   3180  CD2 TYR A 202       1.805  15.883 -13.660  1.00 97.26           C  
ATOM   3181  HD2 TYR A 202       2.183  14.913 -13.948  1.00 97.26           H  
ATOM   3182  CE1 TYR A 202       0.799  18.410 -12.914  1.00 97.26           C  
ATOM   3183  HE1 TYR A 202       0.414  19.377 -12.628  1.00 97.26           H  
ATOM   3184  CE2 TYR A 202       2.084  17.012 -14.451  1.00 97.26           C  
ATOM   3185  HE2 TYR A 202       2.684  16.927 -15.345  1.00 97.26           H  
ATOM   3186  OH  TYR A 202       1.847  19.349 -14.867  1.00 97.26           O  
ATOM   3187  HH  TYR A 202       1.465  20.158 -14.518  1.00 97.26           H  
ATOM   3188  CZ  TYR A 202       1.579  18.274 -14.083  1.00 97.26           C  
ATOM   3189  N   SER A 203       1.925  16.095  -8.918  1.00 96.95           N  
ATOM   3190  H   SER A 203       1.196  15.563  -8.466  1.00 96.95           H  
ATOM   3191  CA  SER A 203       2.415  17.273  -8.179  1.00 96.95           C  
ATOM   3192  HA  SER A 203       2.491  18.118  -8.864  1.00 96.95           H  
ATOM   3193  C   SER A 203       3.796  17.073  -7.547  1.00 96.95           C  
ATOM   3194  CB  SER A 203       1.420  17.633  -7.072  1.00 96.95           C  
ATOM   3195  HB2 SER A 203       1.836  18.400  -6.419  1.00 96.95           H  
ATOM   3196  HB3 SER A 203       0.499  18.006  -7.522  1.00 96.95           H  
ATOM   3197  O   SER A 203       4.450  18.048  -7.191  1.00 96.95           O  
ATOM   3198  OG  SER A 203       1.126  16.466  -6.339  1.00 96.95           O  
ATOM   3199  HG  SER A 203       1.434  16.546  -5.433  1.00 96.95           H  
ATOM   3200  N   THR A 204       4.245  15.824  -7.397  1.00 96.78           N  
ATOM   3201  H   THR A 204       3.636  15.074  -7.692  1.00 96.78           H  
ATOM   3202  CA  THR A 204       5.536  15.467  -6.797  1.00 96.78           C  
ATOM   3203  HA  THR A 204       6.029  16.368  -6.434  1.00 96.78           H  
ATOM   3204  C   THR A 204       6.487  14.817  -7.799  1.00 96.78           C  
ATOM   3205  CB  THR A 204       5.330  14.523  -5.603  1.00 96.78           C  
ATOM   3206  HB  THR A 204       5.001  13.547  -5.962  1.00 96.78           H  
ATOM   3207  O   THR A 204       7.666  15.158  -7.836  1.00 96.78           O  
ATOM   3208  CG2 THR A 204       6.616  14.345  -4.805  1.00 96.78           C  
ATOM   3209 HG21 THR A 204       6.389  13.916  -3.829  1.00 96.78           H  
ATOM   3210 HG22 THR A 204       7.286  13.673  -5.341  1.00 96.78           H  
ATOM   3211 HG23 THR A 204       7.106  15.307  -4.655  1.00 96.78           H  
ATOM   3212  OG1 THR A 204       4.348  15.006  -4.719  1.00 96.78           O  
ATOM   3213  HG1 THR A 204       4.440  15.959  -4.649  1.00 96.78           H  
ATOM   3214  N   THR A 205       5.999  13.879  -8.613  1.00 96.50           N  
ATOM   3215  H   THR A 205       5.022  13.638  -8.538  1.00 96.50           H  
ATOM   3216  CA  THR A 205       6.835  13.056  -9.502  1.00 96.50           C  
ATOM   3217  HA  THR A 205       7.875  13.119  -9.180  1.00 96.50           H  
ATOM   3218  C   THR A 205       6.802  13.499 -10.963  1.00 96.50           C  
ATOM   3219  CB  THR A 205       6.423  11.575  -9.430  1.00 96.50           C  
ATOM   3220  HB  THR A 205       7.123  10.985 -10.022  1.00 96.50           H  
ATOM   3221  O   THR A 205       7.660  13.089 -11.741  1.00 96.50           O  
ATOM   3222  CG2 THR A 205       6.420  11.036  -8.001  1.00 96.50           C  
ATOM   3223 HG21 THR A 205       5.573  11.434  -7.442  1.00 96.50           H  
ATOM   3224 HG22 THR A 205       7.346  11.318  -7.500  1.00 96.50           H  
ATOM   3225 HG23 THR A 205       6.348   9.949  -8.041  1.00 96.50           H  
ATOM   3226  OG1 THR A 205       5.117  11.381  -9.934  1.00 96.50           O  
ATOM   3227  HG1 THR A 205       5.142  11.494 -10.887  1.00 96.50           H  
ATOM   3228  N   GLY A 206       5.790  14.267 -11.382  1.00 96.98           N  
ATOM   3229  H   GLY A 206       5.157  14.660 -10.700  1.00 96.98           H  
ATOM   3230  CA  GLY A 206       5.425  14.370 -12.797  1.00 96.98           C  
ATOM   3231  HA2 GLY A 206       4.599  15.072 -12.906  1.00 96.98           H  
ATOM   3232  HA3 GLY A 206       6.277  14.754 -13.357  1.00 96.98           H  
ATOM   3233  C   GLY A 206       5.005  13.013 -13.392  1.00 96.98           C  
ATOM   3234  O   GLY A 206       4.685  12.074 -12.659  1.00 96.98           O  
ATOM   3235  N   TYR A 207       5.009  12.903 -14.726  1.00 96.98           N  
ATOM   3236  H   TYR A 207       5.237  13.724 -15.269  1.00 96.98           H  
ATOM   3237  CA  TYR A 207       4.577  11.695 -15.457  1.00 96.98           C  
ATOM   3238  HA  TYR A 207       3.921  11.110 -14.812  1.00 96.98           H  
ATOM   3239  C   TYR A 207       5.710  10.742 -15.872  1.00 96.98           C  
ATOM   3240  CB  TYR A 207       3.768  12.106 -16.697  1.00 96.98           C  
ATOM   3241  HB2 TYR A 207       4.386  12.745 -17.328  1.00 96.98           H  
ATOM   3242  HB3 TYR A 207       3.532  11.214 -17.277  1.00 96.98           H  
ATOM   3243  O   TYR A 207       5.424   9.652 -16.356  1.00 96.98           O  
ATOM   3244  CG  TYR A 207       2.454  12.796 -16.395  1.00 96.98           C  
ATOM   3245  CD1 TYR A 207       1.438  12.092 -15.719  1.00 96.98           C  
ATOM   3246  HD1 TYR A 207       1.595  11.066 -15.419  1.00 96.98           H  
ATOM   3247  CD2 TYR A 207       2.234  14.123 -16.812  1.00 96.98           C  
ATOM   3248  HD2 TYR A 207       3.004  14.662 -17.344  1.00 96.98           H  
ATOM   3249  CE1 TYR A 207       0.211  12.720 -15.437  1.00 96.98           C  
ATOM   3250  HE1 TYR A 207      -0.579  12.193 -14.923  1.00 96.98           H  
ATOM   3251  CE2 TYR A 207       1.001  14.748 -16.546  1.00 96.98           C  
ATOM   3252  HE2 TYR A 207       0.828  15.768 -16.858  1.00 96.98           H  
ATOM   3253  OH  TYR A 207      -1.173  14.671 -15.530  1.00 96.98           O  
ATOM   3254  HH  TYR A 207      -1.215  15.569 -15.868  1.00 96.98           H  
ATOM   3255  CZ  TYR A 207      -0.007  14.053 -15.842  1.00 96.98           C  
ATOM   3256  N   TYR A 208       6.977  11.133 -15.713  1.00 97.26           N  
ATOM   3257  H   TYR A 208       7.144  12.030 -15.279  1.00 97.26           H  
ATOM   3258  CA  TYR A 208       8.153  10.360 -16.155  1.00 97.26           C  
ATOM   3259  HA  TYR A 208       7.824   9.495 -16.732  1.00 97.26           H  
ATOM   3260  C   TYR A 208       8.960   9.795 -14.981  1.00 97.26           C  
ATOM   3261  CB  TYR A 208       9.023  11.219 -17.079  1.00 97.26           C  
ATOM   3262  HB2 TYR A 208       9.326  12.123 -16.553  1.00 97.26           H  
ATOM   3263  HB3 TYR A 208       9.931  10.669 -17.326  1.00 97.26           H  
ATOM   3264  O   TYR A 208      10.168   9.573 -15.065  1.00 97.26           O  
ATOM   3265  CG  TYR A 208       8.357  11.587 -18.385  1.00 97.26           C  
ATOM   3266  CD1 TYR A 208       8.351  10.657 -19.441  1.00 97.26           C  
ATOM   3267  HD1 TYR A 208       8.797   9.683 -19.301  1.00 97.26           H  
ATOM   3268  CD2 TYR A 208       7.794  12.865 -18.560  1.00 97.26           C  
ATOM   3269  HD2 TYR A 208       7.817  13.585 -17.755  1.00 97.26           H  
ATOM   3270  CE1 TYR A 208       7.813  11.016 -20.691  1.00 97.26           C  
ATOM   3271  HE1 TYR A 208       7.844  10.317 -21.513  1.00 97.26           H  
ATOM   3272  CE2 TYR A 208       7.238  13.219 -19.802  1.00 97.26           C  
ATOM   3273  HE2 TYR A 208       6.815  14.200 -19.961  1.00 97.26           H  
ATOM   3274  OH  TYR A 208       6.694  12.649 -22.056  1.00 97.26           O  
ATOM   3275  HH  TYR A 208       6.774  11.965 -22.725  1.00 97.26           H  
ATOM   3276  CZ  TYR A 208       7.258  12.301 -20.872  1.00 97.26           C  
ATOM   3277  N   SER A 209       8.324   9.635 -13.826  1.00 96.76           N  
ATOM   3278  H   SER A 209       7.326   9.786 -13.785  1.00 96.76           H  
ATOM   3279  CA  SER A 209       8.979   9.115 -12.634  1.00 96.76           C  
ATOM   3280  HA  SER A 209       9.757   8.411 -12.929  1.00 96.76           H  
ATOM   3281  C   SER A 209       7.992   8.356 -11.764  1.00 96.76           C  
ATOM   3282  CB  SER A 209       9.628  10.244 -11.832  1.00 96.76           C  
ATOM   3283  HB2 SER A 209       8.884  11.001 -11.584  1.00 96.76           H  
ATOM   3284  HB3 SER A 209      10.024   9.822 -10.909  1.00 96.76           H  
ATOM   3285  O   SER A 209       6.808   8.679 -11.710  1.00 96.76           O  
ATOM   3286  OG  SER A 209      10.698  10.826 -12.554  1.00 96.76           O  
ATOM   3287  HG  SER A 209      10.689  10.451 -13.437  1.00 96.76           H  
ATOM   3288  N   SER A 210       8.521   7.366 -11.056  1.00 97.35           N  
ATOM   3289  H   SER A 210       9.507   7.175 -11.160  1.00 97.35           H  
ATOM   3290  CA  SER A 210       7.791   6.545 -10.101  1.00 97.35           C  
ATOM   3291  HA  SER A 210       6.723   6.749 -10.176  1.00 97.35           H  
ATOM   3292  C   SER A 210       8.261   6.869  -8.688  1.00 97.35           C  
ATOM   3293  CB  SER A 210       8.018   5.068 -10.442  1.00 97.35           C  
ATOM   3294  HB2 SER A 210       9.077   4.830 -10.344  1.00 97.35           H  
ATOM   3295  HB3 SER A 210       7.717   4.893 -11.475  1.00 97.35           H  
ATOM   3296  O   SER A 210       9.453   7.087  -8.453  1.00 97.35           O  
ATOM   3297  OG  SER A 210       7.263   4.214  -9.605  1.00 97.35           O  
ATOM   3298  HG  SER A 210       7.608   4.251  -8.710  1.00 97.35           H  
ATOM   3299  N   VAL A 211       7.339   6.855  -7.729  1.00 97.90           N  
ATOM   3300  H   VAL A 211       6.372   6.721  -7.990  1.00 97.90           H  
ATOM   3301  CA  VAL A 211       7.703   6.747  -6.311  1.00 97.90           C  
ATOM   3302  HA  VAL A 211       8.445   7.514  -6.090  1.00 97.90           H  
ATOM   3303  C   VAL A 211       8.364   5.384  -6.059  1.00 97.90           C  
ATOM   3304  CB  VAL A 211       6.500   6.998  -5.378  1.00 97.90           C  
ATOM   3305  HB  VAL A 211       6.858   7.045  -4.350  1.00 97.90           H  
ATOM   3306  O   VAL A 211       8.137   4.433  -6.812  1.00 97.90           O  
ATOM   3307  CG1 VAL A 211       5.806   8.327  -5.687  1.00 97.90           C  
ATOM   3308 HG11 VAL A 211       4.994   8.491  -4.979  1.00 97.90           H  
ATOM   3309 HG12 VAL A 211       6.520   9.147  -5.609  1.00 97.90           H  
ATOM   3310 HG13 VAL A 211       5.373   8.315  -6.688  1.00 97.90           H  
ATOM   3311  CG2 VAL A 211       5.457   5.892  -5.421  1.00 97.90           C  
ATOM   3312 HG21 VAL A 211       4.643   6.126  -4.735  1.00 97.90           H  
ATOM   3313 HG22 VAL A 211       5.057   5.800  -6.431  1.00 97.90           H  
ATOM   3314 HG23 VAL A 211       5.913   4.954  -5.105  1.00 97.90           H  
ATOM   3315  N   THR A 212       9.182   5.286  -5.011  1.00 97.19           N  
ATOM   3316  H   THR A 212       9.332   6.098  -4.429  1.00 97.19           H  
ATOM   3317  CA  THR A 212       9.873   4.037  -4.632  1.00 97.19           C  
ATOM   3318  HA  THR A 212      10.005   3.413  -5.516  1.00 97.19           H  
ATOM   3319  C   THR A 212       9.079   3.200  -3.631  1.00 97.19           C  
ATOM   3320  CB  THR A 212      11.267   4.327  -4.059  1.00 97.19           C  
ATOM   3321  HB  THR A 212      11.707   3.392  -3.713  1.00 97.19           H  
ATOM   3322  O   THR A 212       9.284   1.995  -3.530  1.00 97.19           O  
ATOM   3323  CG2 THR A 212      12.196   4.946  -5.103  1.00 97.19           C  
ATOM   3324 HG21 THR A 212      13.193   5.070  -4.680  1.00 97.19           H  
ATOM   3325 HG22 THR A 212      12.263   4.284  -5.966  1.00 97.19           H  
ATOM   3326 HG23 THR A 212      11.814   5.915  -5.426  1.00 97.19           H  
ATOM   3327  OG1 THR A 212      11.202   5.236  -2.979  1.00 97.19           O  
ATOM   3328  HG1 THR A 212      12.059   5.194  -2.548  1.00 97.19           H  
ATOM   3329  N   MET A 213       8.150   3.824  -2.906  1.00 97.44           N  
ATOM   3330  H   MET A 213       8.021   4.813  -3.062  1.00 97.44           H  
ATOM   3331  CA  MET A 213       7.249   3.172  -1.957  1.00 97.44           C  
ATOM   3332  HA  MET A 213       7.092   2.141  -2.275  1.00 97.44           H  
ATOM   3333  C   MET A 213       5.905   3.896  -1.963  1.00 97.44           C  
ATOM   3334  CB  MET A 213       7.899   3.166  -0.561  1.00 97.44           C  
ATOM   3335  HB2 MET A 213       8.841   2.623  -0.639  1.00 97.44           H  
ATOM   3336  HB3 MET A 213       8.127   4.188  -0.260  1.00 97.44           H  
ATOM   3337  O   MET A 213       5.883   5.122  -2.095  1.00 97.44           O  
ATOM   3338  CG  MET A 213       7.066   2.489   0.539  1.00 97.44           C  
ATOM   3339  HG2 MET A 213       6.627   1.577   0.133  1.00 97.44           H  
ATOM   3340  HG3 MET A 213       7.744   2.184   1.336  1.00 97.44           H  
ATOM   3341  SD  MET A 213       5.743   3.481   1.297  1.00 97.44           S  
ATOM   3342  CE  MET A 213       6.696   4.606   2.344  1.00 97.44           C  
ATOM   3343  HE1 MET A 213       6.007   5.258   2.882  1.00 97.44           H  
ATOM   3344  HE2 MET A 213       7.351   5.218   1.724  1.00 97.44           H  
ATOM   3345  HE3 MET A 213       7.285   4.032   3.059  1.00 97.44           H  
ATOM   3346  N   SER A 214       4.809   3.155  -1.805  1.00 98.45           N  
ATOM   3347  H   SER A 214       4.919   2.159  -1.676  1.00 98.45           H  
ATOM   3348  CA  SER A 214       3.485   3.720  -1.544  1.00 98.45           C  
ATOM   3349  HA  SER A 214       3.624   4.697  -1.081  1.00 98.45           H  
ATOM   3350  C   SER A 214       2.683   2.846  -0.580  1.00 98.45           C  
ATOM   3351  CB  SER A 214       2.723   3.919  -2.854  1.00 98.45           C  
ATOM   3352  HB2 SER A 214       3.349   4.479  -3.548  1.00 98.45           H  
ATOM   3353  HB3 SER A 214       2.483   2.950  -3.290  1.00 98.45           H  
ATOM   3354  O   SER A 214       2.692   1.620  -0.688  1.00 98.45           O  
ATOM   3355  OG  SER A 214       1.530   4.642  -2.637  1.00 98.45           O  
ATOM   3356  HG  SER A 214       1.683   5.290  -1.946  1.00 98.45           H  
ATOM   3357  N   GLU A 215       1.979   3.488   0.348  1.00 98.73           N  
ATOM   3358  H   GLU A 215       2.083   4.491   0.411  1.00 98.73           H  
ATOM   3359  CA  GLU A 215       0.967   2.885   1.211  1.00 98.73           C  
ATOM   3360  HA  GLU A 215       0.738   1.879   0.858  1.00 98.73           H  
ATOM   3361  C   GLU A 215      -0.313   3.728   1.137  1.00 98.73           C  
ATOM   3362  CB  GLU A 215       1.472   2.796   2.670  1.00 98.73           C  
ATOM   3363  HB2 GLU A 215       0.615   2.627   3.322  1.00 98.73           H  
ATOM   3364  HB3 GLU A 215       1.929   3.746   2.947  1.00 98.73           H  
ATOM   3365  O   GLU A 215      -0.285   4.927   1.423  1.00 98.73           O  
ATOM   3366  CG  GLU A 215       2.474   1.654   2.912  1.00 98.73           C  
ATOM   3367  HG2 GLU A 215       3.279   1.717   2.180  1.00 98.73           H  
ATOM   3368  HG3 GLU A 215       1.934   0.721   2.751  1.00 98.73           H  
ATOM   3369  CD  GLU A 215       3.097   1.609   4.328  1.00 98.73           C  
ATOM   3370  OE1 GLU A 215       3.853   0.644   4.616  1.00 98.73           O  
ATOM   3371  OE2 GLU A 215       2.847   2.508   5.171  1.00 98.73           O  
ATOM   3372  N   MET A 216      -1.450   3.109   0.817  1.00 98.85           N  
ATOM   3373  H   MET A 216      -1.405   2.128   0.581  1.00 98.85           H  
ATOM   3374  CA  MET A 216      -2.769   3.723   1.004  1.00 98.85           C  
ATOM   3375  HA  MET A 216      -2.648   4.779   1.243  1.00 98.85           H  
ATOM   3376  C   MET A 216      -3.474   3.049   2.175  1.00 98.85           C  
ATOM   3377  CB  MET A 216      -3.645   3.643  -0.244  1.00 98.85           C  
ATOM   3378  HB2 MET A 216      -4.528   4.252  -0.052  1.00 98.85           H  
ATOM   3379  HB3 MET A 216      -3.970   2.612  -0.384  1.00 98.85           H  
ATOM   3380  O   MET A 216      -3.547   1.818   2.251  1.00 98.85           O  
ATOM   3381  CG  MET A 216      -2.997   4.140  -1.538  1.00 98.85           C  
ATOM   3382  HG2 MET A 216      -2.753   5.198  -1.449  1.00 98.85           H  
ATOM   3383  HG3 MET A 216      -2.071   3.588  -1.705  1.00 98.85           H  
ATOM   3384  SD  MET A 216      -4.064   3.881  -2.982  1.00 98.85           S  
ATOM   3385  CE  MET A 216      -5.310   5.177  -2.740  1.00 98.85           C  
ATOM   3386  HE1 MET A 216      -5.606   5.241  -1.693  1.00 98.85           H  
ATOM   3387  HE2 MET A 216      -6.183   4.964  -3.357  1.00 98.85           H  
ATOM   3388  HE3 MET A 216      -4.893   6.141  -3.033  1.00 98.85           H  
ATOM   3389  N   LYS A 217      -3.989   3.852   3.103  1.00 98.85           N  
ATOM   3390  H   LYS A 217      -3.876   4.850   2.994  1.00 98.85           H  
ATOM   3391  CA  LYS A 217      -4.534   3.365   4.368  1.00 98.85           C  
ATOM   3392  HA  LYS A 217      -4.919   2.359   4.200  1.00 98.85           H  
ATOM   3393  C   LYS A 217      -5.711   4.208   4.840  1.00 98.85           C  
ATOM   3394  CB  LYS A 217      -3.385   3.269   5.391  1.00 98.85           C  
ATOM   3395  HB2 LYS A 217      -2.602   2.650   4.954  1.00 98.85           H  
ATOM   3396  HB3 LYS A 217      -3.749   2.751   6.278  1.00 98.85           H  
ATOM   3397  O   LYS A 217      -5.744   5.414   4.612  1.00 98.85           O  
ATOM   3398  CG  LYS A 217      -2.777   4.629   5.784  1.00 98.85           C  
ATOM   3399  HG2 LYS A 217      -2.583   5.217   4.887  1.00 98.85           H  
ATOM   3400  HG3 LYS A 217      -3.502   5.173   6.389  1.00 98.85           H  
ATOM   3401  CD  LYS A 217      -1.456   4.551   6.564  1.00 98.85           C  
ATOM   3402  HD2 LYS A 217      -1.563   3.916   7.444  1.00 98.85           H  
ATOM   3403  HD3 LYS A 217      -1.198   5.557   6.894  1.00 98.85           H  
ATOM   3404  CE  LYS A 217      -0.319   4.015   5.682  1.00 98.85           C  
ATOM   3405  HE2 LYS A 217      -0.450   2.941   5.548  1.00 98.85           H  
ATOM   3406  HE3 LYS A 217      -0.370   4.494   4.705  1.00 98.85           H  
ATOM   3407  NZ  LYS A 217       1.011   4.280   6.272  1.00 98.85           N  
ATOM   3408  HZ1 LYS A 217       1.725   3.739   5.806  1.00 98.85           H  
ATOM   3409  HZ2 LYS A 217       1.232   5.261   6.170  1.00 98.85           H  
ATOM   3410  HZ3 LYS A 217       1.054   4.032   7.250  1.00 98.85           H  
ATOM   3411  N   PHE A 218      -6.680   3.591   5.503  1.00 98.70           N  
ATOM   3412  H   PHE A 218      -6.589   2.601   5.679  1.00 98.70           H  
ATOM   3413  CA  PHE A 218      -7.826   4.299   6.074  1.00 98.70           C  
ATOM   3414  HA  PHE A 218      -7.643   5.370   5.983  1.00 98.70           H  
ATOM   3415  C   PHE A 218      -7.964   4.026   7.567  1.00 98.70           C  
ATOM   3416  CB  PHE A 218      -9.110   3.992   5.291  1.00 98.70           C  
ATOM   3417  HB2 PHE A 218      -8.978   4.347   4.269  1.00 98.70           H  
ATOM   3418  HB3 PHE A 218      -9.933   4.559   5.725  1.00 98.70           H  
ATOM   3419  O   PHE A 218      -7.547   2.984   8.068  1.00 98.70           O  
ATOM   3420  CG  PHE A 218      -9.498   2.527   5.262  1.00 98.70           C  
ATOM   3421  CD1 PHE A 218      -9.248   1.755   4.115  1.00 98.70           C  
ATOM   3422  HD1 PHE A 218      -8.812   2.212   3.239  1.00 98.70           H  
ATOM   3423  CD2 PHE A 218     -10.070   1.918   6.393  1.00 98.70           C  
ATOM   3424  HD2 PHE A 218     -10.213   2.480   7.304  1.00 98.70           H  
ATOM   3425  CE1 PHE A 218      -9.564   0.386   4.103  1.00 98.70           C  
ATOM   3426  HE1 PHE A 218      -9.362  -0.210   3.225  1.00 98.70           H  
ATOM   3427  CE2 PHE A 218     -10.383   0.552   6.383  1.00 98.70           C  
ATOM   3428  HE2 PHE A 218     -10.755   0.082   7.281  1.00 98.70           H  
ATOM   3429  CZ  PHE A 218     -10.135  -0.217   5.235  1.00 98.70           C  
ATOM   3430  HZ  PHE A 218     -10.353  -1.275   5.230  1.00 98.70           H  
ATOM   3431  N   ARG A 219      -8.556   4.970   8.292  1.00 97.96           N  
ATOM   3432  H   ARG A 219      -8.845   5.814   7.820  1.00 97.96           H  
ATOM   3433  CA  ARG A 219      -8.791   4.862   9.734  1.00 97.96           C  
ATOM   3434  HA  ARG A 219      -8.749   3.814  10.031  1.00 97.96           H  
ATOM   3435  C   ARG A 219     -10.173   5.392  10.055  1.00 97.96           C  
ATOM   3436  CB  ARG A 219      -7.676   5.608  10.479  1.00 97.96           C  
ATOM   3437  HB2 ARG A 219      -6.727   5.132  10.230  1.00 97.96           H  
ATOM   3438  HB3 ARG A 219      -7.643   6.645  10.145  1.00 97.96           H  
ATOM   3439  O   ARG A 219     -10.614   6.373   9.464  1.00 97.96           O  
ATOM   3440  CG  ARG A 219      -7.836   5.576  12.001  1.00 97.96           C  
ATOM   3441  HG2 ARG A 219      -8.700   6.177  12.286  1.00 97.96           H  
ATOM   3442  HG3 ARG A 219      -7.998   4.549  12.330  1.00 97.96           H  
ATOM   3443  CD  ARG A 219      -6.598   6.139  12.698  1.00 97.96           C  
ATOM   3444  HD2 ARG A 219      -6.623   5.862  13.752  1.00 97.96           H  
ATOM   3445  HD3 ARG A 219      -5.708   5.697  12.250  1.00 97.96           H  
ATOM   3446  NE  ARG A 219      -6.533   7.605  12.582  1.00 97.96           N  
ATOM   3447  HE  ARG A 219      -7.144   8.073  11.928  1.00 97.96           H  
ATOM   3448  NH1 ARG A 219      -4.593   7.964  13.776  1.00 97.96           N  
ATOM   3449 HH11 ARG A 219      -4.455   6.971  13.896  1.00 97.96           H  
ATOM   3450 HH12 ARG A 219      -3.798   8.567  13.934  1.00 97.96           H  
ATOM   3451  NH2 ARG A 219      -5.627   9.656  12.798  1.00 97.96           N  
ATOM   3452 HH21 ARG A 219      -4.830  10.229  13.039  1.00 97.96           H  
ATOM   3453 HH22 ARG A 219      -6.330   9.929  12.127  1.00 97.96           H  
ATOM   3454  CZ  ARG A 219      -5.589   8.389  13.064  1.00 97.96           C  
ATOM   3455  N   GLN A 220     -10.883   4.722  10.958  1.00 96.57           N  
ATOM   3456  H   GLN A 220     -10.482   3.898  11.381  1.00 96.57           H  
ATOM   3457  CA  GLN A 220     -12.200   5.184  11.392  1.00 96.57           C  
ATOM   3458  HA  GLN A 220     -12.861   5.230  10.527  1.00 96.57           H  
ATOM   3459  C   GLN A 220     -12.072   6.601  11.979  1.00 96.57           C  
ATOM   3460  CB  GLN A 220     -12.767   4.159  12.384  1.00 96.57           C  
ATOM   3461  HB2 GLN A 220     -12.773   3.178  11.908  1.00 96.57           H  
ATOM   3462  HB3 GLN A 220     -12.119   4.110  13.259  1.00 96.57           H  
ATOM   3463  O   GLN A 220     -11.099   6.905  12.658  1.00 96.57           O  
ATOM   3464  CG  GLN A 220     -14.193   4.487  12.840  1.00 96.57           C  
ATOM   3465  HG2 GLN A 220     -14.866   4.495  11.983  1.00 96.57           H  
ATOM   3466  HG3 GLN A 220     -14.202   5.475  13.302  1.00 96.57           H  
ATOM   3467  CD  GLN A 220     -14.701   3.484  13.863  1.00 96.57           C  
ATOM   3468  NE2 GLN A 220     -15.410   3.925  14.880  1.00 96.57           N  
ATOM   3469 HE21 GLN A 220     -15.529   4.919  15.016  1.00 96.57           H  
ATOM   3470 HE22 GLN A 220     -15.540   3.248  15.618  1.00 96.57           H  
ATOM   3471  OE1 GLN A 220     -14.475   2.294  13.778  1.00 96.57           O  
ATOM   3472  N   VAL A 221     -13.037   7.480  11.774  1.00 92.91           N  
ATOM   3473  H   VAL A 221     -13.836   7.194  11.225  1.00 92.91           H  
ATOM   3474  CA  VAL A 221     -13.145   8.753  12.502  1.00 92.91           C  
ATOM   3475  HA  VAL A 221     -12.201   8.980  12.999  1.00 92.91           H  
ATOM   3476  C   VAL A 221     -14.205   8.553  13.586  1.00 92.91           C  
ATOM   3477  CB  VAL A 221     -13.420   9.923  11.543  1.00 92.91           C  
ATOM   3478  HB  VAL A 221     -14.381   9.771  11.051  1.00 92.91           H  
ATOM   3479  O   VAL A 221     -15.159   7.808  13.357  1.00 92.91           O  
ATOM   3480  CG1 VAL A 221     -13.445  11.263  12.286  1.00 92.91           C  
ATOM   3481 HG11 VAL A 221     -13.598  12.076  11.577  1.00 92.91           H  
ATOM   3482 HG12 VAL A 221     -14.267  11.280  13.002  1.00 92.91           H  
ATOM   3483 HG13 VAL A 221     -12.504  11.425  12.812  1.00 92.91           H  
ATOM   3484  CG2 VAL A 221     -12.324  10.011  10.471  1.00 92.91           C  
ATOM   3485 HG21 VAL A 221     -11.349  10.151  10.938  1.00 92.91           H  
ATOM   3486 HG22 VAL A 221     -12.519  10.850   9.803  1.00 92.91           H  
ATOM   3487 HG23 VAL A 221     -12.303   9.100   9.873  1.00 92.91           H  
ATOM   3488  N   SER A 222     -13.960   9.097  14.783  1.00 78.97           N  
ATOM   3489  H   SER A 222     -13.243   9.806  14.849  1.00 78.97           H  
ATOM   3490  CA  SER A 222     -14.857   8.994  15.950  1.00 78.97           C  
ATOM   3491  HA  SER A 222     -14.845   7.980  16.350  1.00 78.97           H  
ATOM   3492  C   SER A 222     -16.310   9.289  15.596  1.00 78.97           C  
ATOM   3493  CB  SER A 222     -14.410   9.964  17.042  1.00 78.97           C  
ATOM   3494  HB2 SER A 222     -13.429   9.689  17.428  1.00 78.97           H  
ATOM   3495  HB3 SER A 222     -15.134   9.962  17.857  1.00 78.97           H  
ATOM   3496  O   SER A 222     -16.520  10.295  14.876  1.00 78.97           O  
ATOM   3497  OG  SER A 222     -14.354  11.238  16.442  1.00 78.97           O  
ATOM   3498  HG  SER A 222     -15.141  11.285  15.894  1.00 78.97           H  
ATOM   3499  OXT SER A 222     -17.145   8.501  16.076  1.00 78.97           O  
TER    3500      SER A 222                                                       
END   
