# Supplementary material for: Nuclear genome of Bulinus truncatus, an intermediate host of the carcinogenic human blood fluke Schistosoma haematobium
Source: Nat Commun. 2022 Feb 21;13:977. doi: 10.1038/s41467-022-28634-9 (PMC8861042; doi:10.1038/s41467-022-28634-9)
Supplement: Supplementary file 6 — Supplementary Data 3 [file 41467_2022_28634_MOESM6_ESM.zip › Supplementary_Data_3/btru_048454-t1.mature.pep.pdb]

ATOM      1  N   MET A   1       5.625   6.559  16.079  1.00 30.90           N  
ATOM      2  H   MET A   1       6.322   6.039  16.592  1.00 30.90           H  
ATOM      3  H2  MET A   1       5.090   7.130  16.718  1.00 30.90           H  
ATOM      4  H3  MET A   1       4.989   5.915  15.632  1.00 30.90           H  
ATOM      5  CA  MET A   1       6.258   7.404  15.041  1.00 30.90           C  
ATOM      6  HA  MET A   1       6.882   8.169  15.503  1.00 30.90           H  
ATOM      7  C   MET A   1       5.141   8.080  14.270  1.00 30.90           C  
ATOM      8  CB  MET A   1       7.118   6.542  14.096  1.00 30.90           C  
ATOM      9  HB2 MET A   1       6.481   5.796  13.619  1.00 30.90           H  
ATOM     10  HB3 MET A   1       7.868   6.012  14.684  1.00 30.90           H  
ATOM     11  O   MET A   1       4.303   7.360  13.746  1.00 30.90           O  
ATOM     12  CG  MET A   1       7.844   7.333  12.998  1.00 30.90           C  
ATOM     13  HG2 MET A   1       8.630   7.928  13.463  1.00 30.90           H  
ATOM     14  HG3 MET A   1       7.146   8.009  12.505  1.00 30.90           H  
ATOM     15  SD  MET A   1       8.583   6.266  11.727  1.00 30.90           S  
ATOM     16  CE  MET A   1       9.611   7.476  10.857  1.00 30.90           C  
ATOM     17  HE1 MET A   1      10.102   7.001  10.008  1.00 30.90           H  
ATOM     18  HE2 MET A   1       8.992   8.300  10.502  1.00 30.90           H  
ATOM     19  HE3 MET A   1      10.373   7.858  11.537  1.00 30.90           H  
ATOM     20  N   ILE A   2       5.105   9.412  14.221  1.00 31.13           N  
ATOM     21  H   ILE A   2       5.831   9.961  14.657  1.00 31.13           H  
ATOM     22  CA  ILE A   2       4.174  10.154  13.353  1.00 31.13           C  
ATOM     23  HA  ILE A   2       3.502   9.450  12.862  1.00 31.13           H  
ATOM     24  C   ILE A   2       5.004  10.832  12.261  1.00 31.13           C  
ATOM     25  CB  ILE A   2       3.286  11.148  14.144  1.00 31.13           C  
ATOM     26  HB  ILE A   2       3.915  11.956  14.519  1.00 31.13           H  
ATOM     27  O   ILE A   2       6.122  11.275  12.531  1.00 31.13           O  
ATOM     28  CG1 ILE A   2       2.605  10.459  15.353  1.00 31.13           C  
ATOM     29 HG12 ILE A   2       1.986   9.634  14.999  1.00 31.13           H  
ATOM     30 HG13 ILE A   2       3.372  10.050  16.010  1.00 31.13           H  
ATOM     31  CG2 ILE A   2       2.221  11.746  13.203  1.00 31.13           C  
ATOM     32 HG21 ILE A   2       2.685  12.298  12.386  1.00 31.13           H  
ATOM     33 HG22 ILE A   2       1.599  12.461  13.741  1.00 31.13           H  
ATOM     34 HG23 ILE A   2       1.579  10.962  12.802  1.00 31.13           H  
ATOM     35  CD1 ILE A   2       1.742  11.387  16.219  1.00 31.13           C  
ATOM     36 HD11 ILE A   2       0.837  11.680  15.687  1.00 31.13           H  
ATOM     37 HD12 ILE A   2       1.447  10.861  17.127  1.00 31.13           H  
ATOM     38 HD13 ILE A   2       2.309  12.276  16.494  1.00 31.13           H  
ATOM     39  N   VAL A   3       4.481  10.867  11.033  1.00 30.17           N  
ATOM     40  H   VAL A   3       3.545  10.511  10.902  1.00 30.17           H  
ATOM     41  CA  VAL A   3       5.123  11.497   9.872  1.00 30.17           C  
ATOM     42  HA  VAL A   3       6.010  12.039  10.199  1.00 30.17           H  
ATOM     43  C   VAL A   3       4.148  12.502   9.270  1.00 30.17           C  
ATOM     44  CB  VAL A   3       5.574  10.457   8.826  1.00 30.17           C  
ATOM     45  HB  VAL A   3       4.703   9.954   8.406  1.00 30.17           H  
ATOM     46  O   VAL A   3       3.130  12.118   8.691  1.00 30.17           O  
ATOM     47  CG1 VAL A   3       6.351  11.132   7.688  1.00 30.17           C  
ATOM     48 HG11 VAL A   3       6.683  10.385   6.966  1.00 30.17           H  
ATOM     49 HG12 VAL A   3       5.715  11.847   7.166  1.00 30.17           H  
ATOM     50 HG13 VAL A   3       7.220  11.657   8.085  1.00 30.17           H  
ATOM     51  CG2 VAL A   3       6.485   9.391   9.450  1.00 30.17           C  
ATOM     52 HG21 VAL A   3       7.308   9.879   9.974  1.00 30.17           H  
ATOM     53 HG22 VAL A   3       6.881   8.737   8.674  1.00 30.17           H  
ATOM     54 HG23 VAL A   3       5.920   8.784  10.158  1.00 30.17           H  
ATOM     55  N   TYR A   4       4.453  13.786   9.425  1.00 31.78           N  
ATOM     56  H   TYR A   4       5.329  14.025   9.867  1.00 31.78           H  
ATOM     57  CA  TYR A   4       3.649  14.877   8.886  1.00 31.78           C  
ATOM     58  HA  TYR A   4       2.610  14.556   8.814  1.00 31.78           H  
ATOM     59  C   TYR A   4       4.145  15.231   7.487  1.00 31.78           C  
ATOM     60  CB  TYR A   4       3.685  16.088   9.826  1.00 31.78           C  
ATOM     61  HB2 TYR A   4       4.721  16.358  10.030  1.00 31.78           H  
ATOM     62  HB3 TYR A   4       3.222  16.936   9.322  1.00 31.78           H  
ATOM     63  O   TYR A   4       5.303  15.609   7.314  1.00 31.78           O  
ATOM     64  CG  TYR A   4       2.960  15.851  11.137  1.00 31.78           C  
ATOM     65  CD1 TYR A   4       1.606  16.220  11.278  1.00 31.78           C  
ATOM     66  HD1 TYR A   4       1.086  16.692  10.458  1.00 31.78           H  
ATOM     67  CD2 TYR A   4       3.638  15.246  12.212  1.00 31.78           C  
ATOM     68  HD2 TYR A   4       4.677  14.968  12.105  1.00 31.78           H  
ATOM     69  CE1 TYR A   4       0.932  15.988  12.493  1.00 31.78           C  
ATOM     70  HE1 TYR A   4      -0.103  16.276  12.606  1.00 31.78           H  
ATOM     71  CE2 TYR A   4       2.968  15.015  13.427  1.00 31.78           C  
ATOM     72  HE2 TYR A   4       3.479  14.563  14.265  1.00 31.78           H  
ATOM     73  OH  TYR A   4       0.982  15.132  14.745  1.00 31.78           O  
ATOM     74  HH  TYR A   4       0.085  15.472  14.770  1.00 31.78           H  
ATOM     75  CZ  TYR A   4       1.615  15.382  13.570  1.00 31.78           C  
ATOM     76  N   SER A   5       3.252  15.127   6.501  1.00 27.12           N  
ATOM     77  H   SER A   5       2.317  14.830   6.740  1.00 27.12           H  
ATOM     78  CA  SER A   5       3.458  15.673   5.160  1.00 27.12           C  
ATOM     79  HA  SER A   5       4.522  15.846   5.002  1.00 27.12           H  
ATOM     80  C   SER A   5       2.721  17.006   5.065  1.00 27.12           C  
ATOM     81  CB  SER A   5       2.995  14.677   4.095  1.00 27.12           C  
ATOM     82  HB2 SER A   5       3.562  13.753   4.203  1.00 27.12           H  
ATOM     83  HB3 SER A   5       1.936  14.458   4.233  1.00 27.12           H  
ATOM     84  O   SER A   5       1.496  17.053   5.189  1.00 27.12           O  
ATOM     85  OG  SER A   5       3.196  15.193   2.795  1.00 27.12           O  
ATOM     86  HG  SER A   5       4.067  15.593   2.741  1.00 27.12           H  
ATOM     87  N   LEU A   6       3.473  18.090   4.892  1.00 32.79           N  
ATOM     88  H   LEU A   6       4.468  17.968   4.771  1.00 32.79           H  
ATOM     89  CA  LEU A   6       2.923  19.434   4.741  1.00 32.79           C  
ATOM     90  HA  LEU A   6       2.081  19.546   5.425  1.00 32.79           H  
ATOM     91  C   LEU A   6       2.390  19.617   3.316  1.00 32.79           C  
ATOM     92  CB  LEU A   6       3.990  20.486   5.102  1.00 32.79           C  
ATOM     93  HB2 LEU A   6       3.563  21.478   4.955  1.00 32.79           H  
ATOM     94  HB3 LEU A   6       4.824  20.382   4.408  1.00 32.79           H  
ATOM     95  O   LEU A   6       3.033  19.215   2.347  1.00 32.79           O  
ATOM     96  CG  LEU A   6       4.532  20.392   6.543  1.00 32.79           C  
ATOM     97  HG  LEU A   6       4.983  19.412   6.701  1.00 32.79           H  
ATOM     98  CD1 LEU A   6       5.613  21.449   6.758  1.00 32.79           C  
ATOM     99 HD11 LEU A   6       5.196  22.449   6.635  1.00 32.79           H  
ATOM    100 HD12 LEU A   6       6.418  21.310   6.036  1.00 32.79           H  
ATOM    101 HD13 LEU A   6       6.031  21.356   7.760  1.00 32.79           H  
ATOM    102  CD2 LEU A   6       3.438  20.605   7.594  1.00 32.79           C  
ATOM    103 HD21 LEU A   6       3.884  20.604   8.589  1.00 32.79           H  
ATOM    104 HD22 LEU A   6       2.943  21.563   7.431  1.00 32.79           H  
ATOM    105 HD23 LEU A   6       2.708  19.797   7.549  1.00 32.79           H  
ATOM    106  N   THR A   7       1.216  20.241   3.181  1.00 30.44           N  
ATOM    107  H   THR A   7       0.786  20.630   4.008  1.00 30.44           H  
ATOM    108  CA  THR A   7       0.664  20.611   1.867  1.00 30.44           C  
ATOM    109  HA  THR A   7       1.199  20.023   1.120  1.00 30.44           H  
ATOM    110  C   THR A   7       0.921  22.097   1.584  1.00 30.44           C  
ATOM    111  CB  THR A   7      -0.819  20.244   1.693  1.00 30.44           C  
ATOM    112  HB  THR A   7      -1.096  20.457   0.661  1.00 30.44           H  
ATOM    113  O   THR A   7       0.876  22.896   2.522  1.00 30.44           O  
ATOM    114  CG2 THR A   7      -1.103  18.767   1.963  1.00 30.44           C  
ATOM    115 HG21 THR A   7      -0.890  18.519   3.003  1.00 30.44           H  
ATOM    116 HG22 THR A   7      -0.477  18.152   1.318  1.00 30.44           H  
ATOM    117 HG23 THR A   7      -2.150  18.553   1.750  1.00 30.44           H  
ATOM    118  OG1 THR A   7      -1.658  21.002   2.528  1.00 30.44           O  
ATOM    119  HG1 THR A   7      -1.536  20.693   3.429  1.00 30.44           H  
ATOM    120  N   PRO A   8       1.171  22.523   0.327  1.00 29.45           N  
ATOM    121  CA  PRO A   8       1.751  23.850   0.061  1.00 29.45           C  
ATOM    122  HA  PRO A   8       2.695  23.912   0.602  1.00 29.45           H  
ATOM    123  C   PRO A   8       0.909  25.074   0.461  1.00 29.45           C  
ATOM    124  CB  PRO A   8       2.053  23.873  -1.441  1.00 29.45           C  
ATOM    125  HB2 PRO A   8       2.934  24.476  -1.663  1.00 29.45           H  
ATOM    126  HB3 PRO A   8       1.190  24.244  -1.993  1.00 29.45           H  
ATOM    127  O   PRO A   8       1.430  26.185   0.470  1.00 29.45           O  
ATOM    128  CG  PRO A   8       2.275  22.403  -1.779  1.00 29.45           C  
ATOM    129  HG2 PRO A   8       3.283  22.106  -1.490  1.00 29.45           H  
ATOM    130  HG3 PRO A   8       2.098  22.196  -2.834  1.00 29.45           H  
ATOM    131  CD  PRO A   8       1.255  21.707  -0.883  1.00 29.45           C  
ATOM    132  HD2 PRO A   8       1.600  20.690  -0.696  1.00 29.45           H  
ATOM    133  HD3 PRO A   8       0.283  21.689  -1.376  1.00 29.45           H  
ATOM    134  N   LYS A   9      -0.380  24.907   0.796  1.00 34.66           N  
ATOM    135  H   LYS A   9      -0.713  23.959   0.900  1.00 34.66           H  
ATOM    136  CA  LYS A   9      -1.326  26.018   1.026  1.00 34.66           C  
ATOM    137  HA  LYS A   9      -1.220  26.722   0.201  1.00 34.66           H  
ATOM    138  C   LYS A   9      -1.044  26.881   2.268  1.00 34.66           C  
ATOM    139  CB  LYS A   9      -2.777  25.500   1.027  1.00 34.66           C  
ATOM    140  HB2 LYS A   9      -3.433  26.317   1.329  1.00 34.66           H  
ATOM    141  HB3 LYS A   9      -2.886  24.695   1.753  1.00 34.66           H  
ATOM    142  O   LYS A   9      -1.700  27.904   2.423  1.00 34.66           O  
ATOM    143  CG  LYS A   9      -3.218  25.019  -0.367  1.00 34.66           C  
ATOM    144  HG2 LYS A   9      -2.731  24.073  -0.599  1.00 34.66           H  
ATOM    145  HG3 LYS A   9      -2.916  25.760  -1.107  1.00 34.66           H  
ATOM    146  CD  LYS A   9      -4.743  24.849  -0.445  1.00 34.66           C  
ATOM    147  HD2 LYS A   9      -5.214  25.788  -0.154  1.00 34.66           H  
ATOM    148  HD3 LYS A   9      -5.057  24.066   0.246  1.00 34.66           H  
ATOM    149  CE  LYS A   9      -5.162  24.494  -1.877  1.00 34.66           C  
ATOM    150  HE2 LYS A   9      -4.706  25.215  -2.557  1.00 34.66           H  
ATOM    151  HE3 LYS A   9      -4.764  23.509  -2.124  1.00 34.66           H  
ATOM    152  NZ  LYS A   9      -6.637  24.515  -2.043  1.00 34.66           N  
ATOM    153  HZ1 LYS A   9      -7.078  23.854  -1.419  1.00 34.66           H  
ATOM    154  HZ2 LYS A   9      -7.000  25.435  -1.839  1.00 34.66           H  
ATOM    155  HZ3 LYS A   9      -6.893  24.282  -2.992  1.00 34.66           H  
ATOM    156  N   TYR A  10      -0.082  26.501   3.112  1.00 32.15           N  
ATOM    157  H   TYR A  10       0.394  25.633   2.914  1.00 32.15           H  
ATOM    158  CA  TYR A  10       0.312  27.243   4.321  1.00 32.15           C  
ATOM    159  HA  TYR A  10      -0.116  28.244   4.270  1.00 32.15           H  
ATOM    160  C   TYR A  10       1.834  27.462   4.443  1.00 32.15           C  
ATOM    161  CB  TYR A  10      -0.291  26.556   5.559  1.00 32.15           C  
ATOM    162  HB2 TYR A  10       0.073  25.531   5.614  1.00 32.15           H  
ATOM    163  HB3 TYR A  10       0.050  27.072   6.457  1.00 32.15           H  
ATOM    164  O   TYR A  10       2.339  27.726   5.529  1.00 32.15           O  
ATOM    165  CG  TYR A  10      -1.809  26.564   5.577  1.00 32.15           C  
ATOM    166  CD1 TYR A  10      -2.491  27.739   5.947  1.00 32.15           C  
ATOM    167  HD1 TYR A  10      -1.932  28.619   6.230  1.00 32.15           H  
ATOM    168  CD2 TYR A  10      -2.535  25.415   5.204  1.00 32.15           C  
ATOM    169  HD2 TYR A  10      -2.010  24.513   4.926  1.00 32.15           H  
ATOM    170  CE1 TYR A  10      -3.898  27.773   5.945  1.00 32.15           C  
ATOM    171  HE1 TYR A  10      -4.413  28.679   6.229  1.00 32.15           H  
ATOM    172  CE2 TYR A  10      -3.944  25.446   5.197  1.00 32.15           C  
ATOM    173  HE2 TYR A  10      -4.514  24.571   4.924  1.00 32.15           H  
ATOM    174  OH  TYR A  10      -5.984  26.650   5.555  1.00 32.15           O  
ATOM    175  HH  TYR A  10      -6.318  27.492   5.871  1.00 32.15           H  
ATOM    176  CZ  TYR A  10      -4.626  26.625   5.567  1.00 32.15           C  
ATOM    177  N   ALA A  11       2.592  27.356   3.345  1.00 29.24           N  
ATOM    178  H   ALA A  11       2.149  27.155   2.459  1.00 29.24           H  
ATOM    179  CA  ALA A  11       4.058  27.447   3.381  1.00 29.24           C  
ATOM    180  HA  ALA A  11       4.427  26.766   4.149  1.00 29.24           H  
ATOM    181  C   ALA A  11       4.611  28.851   3.731  1.00 29.24           C  
ATOM    182  CB  ALA A  11       4.582  26.964   2.023  1.00 29.24           C  
ATOM    183  HB1 ALA A  11       4.239  25.948   1.830  1.00 29.24           H  
ATOM    184  HB2 ALA A  11       4.229  27.622   1.229  1.00 29.24           H  
ATOM    185  HB3 ALA A  11       5.672  26.971   2.031  1.00 29.24           H  
ATOM    186  O   ALA A  11       5.764  28.989   4.133  1.00 29.24           O  
ATOM    187  N   THR A  12       3.812  29.909   3.576  1.00 28.20           N  
ATOM    188  H   THR A  12       2.852  29.747   3.308  1.00 28.20           H  
ATOM    189  CA  THR A  12       4.272  31.308   3.514  1.00 28.20           C  
ATOM    190  HA  THR A  12       5.302  31.306   3.156  1.00 28.20           H  
ATOM    191  C   THR A  12       4.318  32.034   4.867  1.00 28.20           C  
ATOM    192  CB  THR A  12       3.446  32.092   2.478  1.00 28.20           C  
ATOM    193  HB  THR A  12       3.756  33.136   2.466  1.00 28.20           H  
ATOM    194  O   THR A  12       3.932  33.198   4.945  1.00 28.20           O  
ATOM    195  CG2 THR A  12       3.614  31.534   1.063  1.00 28.20           C  
ATOM    196 HG21 THR A  12       4.668  31.546   0.786  1.00 28.20           H  
ATOM    197 HG22 THR A  12       3.232  30.515   1.004  1.00 28.20           H  
ATOM    198 HG23 THR A  12       3.058  32.160   0.365  1.00 28.20           H  
ATOM    199  OG1 THR A  12       2.079  32.006   2.805  1.00 28.20           O  
ATOM    200  HG1 THR A  12       1.940  32.606   3.542  1.00 28.20           H  
ATOM    201  N   GLN A  13       4.766  31.371   5.942  1.00 29.54           N  
ATOM    202  H   GLN A  13       5.003  30.395   5.831  1.00 29.54           H  
ATOM    203  CA  GLN A  13       4.960  32.033   7.249  1.00 29.54           C  
ATOM    204  HA  GLN A  13       5.264  33.058   7.037  1.00 29.54           H  
ATOM    205  C   GLN A  13       6.093  31.461   8.131  1.00 29.54           C  
ATOM    206  CB  GLN A  13       3.610  32.093   7.999  1.00 29.54           C  
ATOM    207  HB2 GLN A  13       2.795  32.091   7.275  1.00 29.54           H  
ATOM    208  HB3 GLN A  13       3.498  31.215   8.636  1.00 29.54           H  
ATOM    209  O   GLN A  13       6.343  31.977   9.216  1.00 29.54           O  
ATOM    210  CG  GLN A  13       3.482  33.377   8.838  1.00 29.54           C  
ATOM    211  HG2 GLN A  13       4.198  33.353   9.659  1.00 29.54           H  
ATOM    212  HG3 GLN A  13       3.715  34.237   8.209  1.00 29.54           H  
ATOM    213  CD  GLN A  13       2.088  33.596   9.423  1.00 29.54           C  
ATOM    214  NE2 GLN A  13       1.848  34.730  10.043  1.00 29.54           N  
ATOM    215 HE21 GLN A  13       0.922  34.832  10.433  1.00 29.54           H  
ATOM    216 HE22 GLN A  13       2.578  35.420  10.154  1.00 29.54           H  
ATOM    217  OE1 GLN A  13       1.188  32.778   9.336  1.00 29.54           O  
ATOM    218  N   ALA A  14       6.818  30.429   7.685  1.00 27.02           N  
ATOM    219  H   ALA A  14       6.620  30.051   6.770  1.00 27.02           H  
ATOM    220  CA  ALA A  14       7.919  29.813   8.441  1.00 27.02           C  
ATOM    221  HA  ALA A  14       7.666  29.844   9.501  1.00 27.02           H  
ATOM    222  C   ALA A  14       9.252  30.587   8.288  1.00 27.02           C  
ATOM    223  CB  ALA A  14       8.006  28.333   8.040  1.00 27.02           C  
ATOM    224  HB1 ALA A  14       8.260  28.246   6.984  1.00 27.02           H  
ATOM    225  HB2 ALA A  14       8.778  27.841   8.631  1.00 27.02           H  
ATOM    226  HB3 ALA A  14       7.052  27.839   8.226  1.00 27.02           H  
ATOM    227  O   ALA A  14      10.254  30.043   7.826  1.00 27.02           O  
ATOM    228  N   SER A  15       9.254  31.885   8.606  1.00 25.69           N  
ATOM    229  H   SER A  15       8.412  32.283   8.997  1.00 25.69           H  
ATOM    230  CA  SER A  15      10.364  32.802   8.314  1.00 25.69           C  
ATOM    231  HA  SER A  15      10.965  32.378   7.509  1.00 25.69           H  
ATOM    232  C   SER A  15      11.294  33.060   9.507  1.00 25.69           C  
ATOM    233  CB  SER A  15       9.812  34.133   7.792  1.00 25.69           C  
ATOM    234  HB2 SER A  15      10.634  34.826   7.619  1.00 25.69           H  
ATOM    235  HB3 SER A  15       9.291  33.964   6.849  1.00 25.69           H  
ATOM    236  O   SER A  15      10.870  33.662  10.486  1.00 25.69           O  
ATOM    237  OG  SER A  15       8.909  34.693   8.723  1.00 25.69           O  
ATOM    238  HG  SER A  15       9.334  34.671   9.584  1.00 25.69           H  
ATOM    239  N   ILE A  16      12.576  32.714   9.331  1.00 25.94           N  
ATOM    240  H   ILE A  16      12.769  32.141   8.523  1.00 25.94           H  
ATOM    241  CA  ILE A  16      13.760  33.247  10.038  1.00 25.94           C  
ATOM    242  HA  ILE A  16      14.593  32.604   9.754  1.00 25.94           H  
ATOM    243  C   ILE A  16      13.699  33.201  11.578  1.00 25.94           C  
ATOM    244  CB  ILE A  16      14.133  34.669   9.527  1.00 25.94           C  
ATOM    245  HB  ILE A  16      13.390  35.374   9.899  1.00 25.94           H  
ATOM    246  O   ILE A  16      13.304  34.165  12.224  1.00 25.94           O  
ATOM    247  CG1 ILE A  16      14.139  34.761   7.979  1.00 25.94           C  
ATOM    248 HG12 ILE A  16      13.166  34.461   7.591  1.00 25.94           H  
ATOM    249 HG13 ILE A  16      14.888  34.078   7.578  1.00 25.94           H  
ATOM    250  CG2 ILE A  16      15.517  35.078  10.077  1.00 25.94           C  
ATOM    251 HG21 ILE A  16      15.534  35.030  11.166  1.00 25.94           H  
ATOM    252 HG22 ILE A  16      15.743  36.111   9.812  1.00 25.94           H  
ATOM    253 HG23 ILE A  16      16.295  34.426   9.680  1.00 25.94           H  
ATOM    254  CD1 ILE A  16      14.404  36.169   7.429  1.00 25.94           C  
ATOM    255 HD11 ILE A  16      13.724  36.884   7.893  1.00 25.94           H  
ATOM    256 HD12 ILE A  16      14.237  36.171   6.352  1.00 25.94           H  
ATOM    257 HD13 ILE A  16      15.435  36.468   7.615  1.00 25.94           H  
ATOM    258  N   TYR A  17      14.244  32.127  12.156  1.00 27.44           N  
ATOM    259  H   TYR A  17      14.479  31.341  11.567  1.00 27.44           H  
ATOM    260  CA  TYR A  17      14.864  32.148  13.490  1.00 27.44           C  
ATOM    261  HA  TYR A  17      15.324  33.128  13.618  1.00 27.44           H  
ATOM    262  C   TYR A  17      16.035  31.149  13.552  1.00 27.44           C  
ATOM    263  CB  TYR A  17      13.821  31.995  14.622  1.00 27.44           C  
ATOM    264  HB2 TYR A  17      12.909  31.548  14.226  1.00 27.44           H  
ATOM    265  HB3 TYR A  17      14.192  31.326  15.399  1.00 27.44           H  
ATOM    266  O   TYR A  17      16.018  30.171  14.295  1.00 27.44           O  
ATOM    267  CG  TYR A  17      13.501  33.314  15.307  1.00 27.44           C  
ATOM    268  CD1 TYR A  17      14.485  33.946  16.095  1.00 27.44           C  
ATOM    269  HD1 TYR A  17      15.447  33.473  16.232  1.00 27.44           H  
ATOM    270  CD2 TYR A  17      12.249  33.931  15.123  1.00 27.44           C  
ATOM    271  HD2 TYR A  17      11.509  33.468  14.487  1.00 27.44           H  
ATOM    272  CE1 TYR A  17      14.228  35.201  16.681  1.00 27.44           C  
ATOM    273  HE1 TYR A  17      14.992  35.687  17.269  1.00 27.44           H  
ATOM    274  CE2 TYR A  17      11.984  35.182  15.714  1.00 27.44           C  
ATOM    275  HE2 TYR A  17      11.035  35.673  15.555  1.00 27.44           H  
ATOM    276  OH  TYR A  17      12.724  37.040  17.033  1.00 27.44           O  
ATOM    277  HH  TYR A  17      13.486  37.373  17.512  1.00 27.44           H  
ATOM    278  CZ  TYR A  17      12.975  35.823  16.485  1.00 27.44           C  
ATOM    279  N   ASP A  18      17.057  31.398  12.728  1.00 26.43           N  
ATOM    280  H   ASP A  18      17.024  32.242  12.175  1.00 26.43           H  
ATOM    281  CA  ASP A  18      18.405  30.865  12.961  1.00 26.43           C  
ATOM    282  HA  ASP A  18      18.337  29.960  13.564  1.00 26.43           H  
ATOM    283  C   ASP A  18      19.204  31.912  13.754  1.00 26.43           C  
ATOM    284  CB  ASP A  18      19.085  30.476  11.639  1.00 26.43           C  
ATOM    285  HB2 ASP A  18      18.412  29.825  11.081  1.00 26.43           H  
ATOM    286  HB3 ASP A  18      19.256  31.375  11.046  1.00 26.43           H  
ATOM    287  O   ASP A  18      19.158  33.102  13.437  1.00 26.43           O  
ATOM    288  CG  ASP A  18      20.417  29.736  11.841  1.00 26.43           C  
ATOM    289  OD1 ASP A  18      20.798  29.496  13.014  1.00 26.43           O  
ATOM    290  OD2 ASP A  18      21.031  29.400  10.807  1.00 26.43           O  
ATOM    291  N   ALA A  19      19.845  31.477  14.839  1.00 28.97           N  
ATOM    292  H   ALA A  19      19.947  30.476  14.922  1.00 28.97           H  
ATOM    293  CA  ALA A  19      20.450  32.337  15.857  1.00 28.97           C  
ATOM    294  HA  ALA A  19      20.982  33.142  15.351  1.00 28.97           H  
ATOM    295  C   ALA A  19      21.486  31.580  16.718  1.00 28.97           C  
ATOM    296  CB  ALA A  19      19.325  32.957  16.708  1.00 28.97           C  
ATOM    297  HB1 ALA A  19      19.753  33.639  17.442  1.00 28.97           H  
ATOM    298  HB2 ALA A  19      18.640  33.517  16.073  1.00 28.97           H  
ATOM    299  HB3 ALA A  19      18.776  32.171  17.227  1.00 28.97           H  
ATOM    300  O   ALA A  19      21.536  31.746  17.938  1.00 28.97           O  
ATOM    301  N   GLY A  20      22.292  30.702  16.110  1.00 26.61           N  
ATOM    302  H   GLY A  20      22.191  30.562  15.115  1.00 26.61           H  
ATOM    303  CA  GLY A  20      23.327  29.944  16.824  1.00 26.61           C  
ATOM    304  HA2 GLY A  20      23.803  29.253  16.128  1.00 26.61           H  
ATOM    305  HA3 GLY A  20      22.863  29.361  17.619  1.00 26.61           H  
ATOM    306  C   GLY A  20      24.422  30.838  17.427  1.00 26.61           C  
ATOM    307  O   GLY A  20      25.301  31.306  16.709  1.00 26.61           O  
ATOM    308  N   ILE A  21      24.393  31.052  18.748  1.00 30.27           N  
ATOM    309  H   ILE A  21      23.609  30.680  19.264  1.00 30.27           H  
ATOM    310  CA  ILE A  21      25.356  31.888  19.488  1.00 30.27           C  
ATOM    311  HA  ILE A  21      26.108  32.260  18.793  1.00 30.27           H  
ATOM    312  C   ILE A  21      26.086  31.049  20.545  1.00 30.27           C  
ATOM    313  CB  ILE A  21      24.650  33.125  20.105  1.00 30.27           C  
ATOM    314  HB  ILE A  21      23.808  32.775  20.702  1.00 30.27           H  
ATOM    315  O   ILE A  21      25.462  30.351  21.342  1.00 30.27           O  
ATOM    316  CG1 ILE A  21      24.112  34.054  18.989  1.00 30.27           C  
ATOM    317 HG12 ILE A  21      23.515  33.471  18.288  1.00 30.27           H  
ATOM    318 HG13 ILE A  21      24.950  34.476  18.434  1.00 30.27           H  
ATOM    319  CG2 ILE A  21      25.603  33.912  21.031  1.00 30.27           C  
ATOM    320 HG21 ILE A  21      25.926  33.292  21.867  1.00 30.27           H  
ATOM    321 HG22 ILE A  21      26.472  34.258  20.473  1.00 30.27           H  
ATOM    322 HG23 ILE A  21      25.090  34.772  21.462  1.00 30.27           H  
ATOM    323  CD1 ILE A  21      23.219  35.199  19.487  1.00 30.27           C  
ATOM    324 HD11 ILE A  21      23.799  35.923  20.058  1.00 30.27           H  
ATOM    325 HD12 ILE A  21      22.415  34.799  20.106  1.00 30.27           H  
ATOM    326 HD13 ILE A  21      22.781  35.709  18.629  1.00 30.27           H  
ATOM    327  N   THR A  22      27.417  31.157  20.588  1.00 30.00           N  
ATOM    328  H   THR A  22      27.873  31.702  19.870  1.00 30.00           H  
ATOM    329  CA  THR A  22      28.284  30.452  21.548  1.00 30.00           C  
ATOM    330  HA  THR A  22      27.671  29.983  22.317  1.00 30.00           H  
ATOM    331  C   THR A  22      29.246  31.421  22.241  1.00 30.00           C  
ATOM    332  CB  THR A  22      29.087  29.335  20.852  1.00 30.00           C  
ATOM    333  HB  THR A  22      29.778  28.904  21.576  1.00 30.00           H  
ATOM    334  O   THR A  22      30.223  31.856  21.633  1.00 30.00           O  
ATOM    335  CG2 THR A  22      28.200  28.214  20.311  1.00 30.00           C  
ATOM    336 HG21 THR A  22      27.588  27.806  21.115  1.00 30.00           H  
ATOM    337 HG22 THR A  22      27.551  28.596  19.523  1.00 30.00           H  
ATOM    338 HG23 THR A  22      28.828  27.424  19.900  1.00 30.00           H  
ATOM    339  OG1 THR A  22      29.827  29.848  19.768  1.00 30.00           O  
ATOM    340  HG1 THR A  22      30.313  30.605  20.101  1.00 30.00           H  
ATOM    341  N   GLY A  23      29.008  31.741  23.517  1.00 29.38           N  
ATOM    342  H   GLY A  23      28.147  31.435  23.949  1.00 29.38           H  
ATOM    343  CA  GLY A  23      29.903  32.592  24.312  1.00 29.38           C  
ATOM    344  HA2 GLY A  23      29.927  33.587  23.870  1.00 29.38           H  
ATOM    345  HA3 GLY A  23      30.916  32.193  24.257  1.00 29.38           H  
ATOM    346  C   GLY A  23      29.452  32.749  25.777  1.00 29.38           C  
ATOM    347  O   GLY A  23      28.296  33.105  25.996  1.00 29.38           O  
ATOM    348  N   PRO A  24      30.314  32.482  26.780  1.00 35.29           N  
ATOM    349  CA  PRO A  24      29.995  32.658  28.201  1.00 35.29           C  
ATOM    350  HA  PRO A  24      28.916  32.654  28.358  1.00 35.29           H  
ATOM    351  C   PRO A  24      30.581  33.953  28.803  1.00 35.29           C  
ATOM    352  CB  PRO A  24      30.601  31.419  28.863  1.00 35.29           C  
ATOM    353  HB2 PRO A  24      29.935  30.567  28.721  1.00 35.29           H  
ATOM    354  HB3 PRO A  24      30.804  31.571  29.923  1.00 35.29           H  
ATOM    355  O   PRO A  24      31.671  34.379  28.429  1.00 35.29           O  
ATOM    356  CG  PRO A  24      31.888  31.203  28.061  1.00 35.29           C  
ATOM    357  HG2 PRO A  24      32.184  30.154  28.057  1.00 35.29           H  
ATOM    358  HG3 PRO A  24      32.687  31.818  28.474  1.00 35.29           H  
ATOM    359  CD  PRO A  24      31.536  31.695  26.653  1.00 35.29           C  
ATOM    360  HD2 PRO A  24      32.347  32.304  26.254  1.00 35.29           H  
ATOM    361  HD3 PRO A  24      31.358  30.835  26.008  1.00 35.29           H  
ATOM    362  N   GLY A  25      29.905  34.533  29.803  1.00 29.17           N  
ATOM    363  H   GLY A  25      28.979  34.192  30.021  1.00 29.17           H  
ATOM    364  CA  GLY A  25      30.415  35.673  30.584  1.00 29.17           C  
ATOM    365  HA2 GLY A  25      30.595  36.507  29.905  1.00 29.17           H  
ATOM    366  HA3 GLY A  25      31.373  35.415  31.035  1.00 29.17           H  
ATOM    367  C   GLY A  25      29.430  36.161  31.663  1.00 29.17           C  
ATOM    368  O   GLY A  25      28.450  36.805  31.300  1.00 29.17           O  
ATOM    369  N   PRO A  26      29.638  35.853  32.964  1.00 39.16           N  
ATOM    370  CA  PRO A  26      28.666  36.155  34.025  1.00 39.16           C  
ATOM    371  HA  PRO A  26      27.737  36.544  33.608  1.00 39.16           H  
ATOM    372  C   PRO A  26      29.164  37.133  35.112  1.00 39.16           C  
ATOM    373  CB  PRO A  26      28.397  34.781  34.640  1.00 39.16           C  
ATOM    374  HB2 PRO A  26      27.716  34.224  33.998  1.00 39.16           H  
ATOM    375  HB3 PRO A  26      27.996  34.850  35.651  1.00 39.16           H  
ATOM    376  O   PRO A  26      30.313  37.058  35.545  1.00 39.16           O  
ATOM    377  CG  PRO A  26      29.781  34.121  34.617  1.00 39.16           C  
ATOM    378  HG2 PRO A  26      29.698  33.041  34.495  1.00 39.16           H  
ATOM    379  HG3 PRO A  26      30.320  34.354  35.535  1.00 39.16           H  
ATOM    380  CD  PRO A  26      30.497  34.764  33.422  1.00 39.16           C  
ATOM    381  HD2 PRO A  26      31.468  35.153  33.729  1.00 39.16           H  
ATOM    382  HD3 PRO A  26      30.624  34.013  32.642  1.00 39.16           H  
ATOM    383  N   SER A  27      28.264  37.963  35.658  1.00 31.47           N  
ATOM    384  H   SER A  27      27.355  38.054  35.227  1.00 31.47           H  
ATOM    385  CA  SER A  27      28.481  38.691  36.923  1.00 31.47           C  
ATOM    386  HA  SER A  27      28.960  38.014  37.630  1.00 31.47           H  
ATOM    387  C   SER A  27      27.179  39.212  37.560  1.00 31.47           C  
ATOM    388  CB  SER A  27      29.426  39.885  36.709  1.00 31.47           C  
ATOM    389  HB2 SER A  27      29.558  40.413  37.653  1.00 31.47           H  
ATOM    390  HB3 SER A  27      30.402  39.527  36.381  1.00 31.47           H  
ATOM    391  O   SER A  27      26.337  39.735  36.842  1.00 31.47           O  
ATOM    392  OG  SER A  27      28.920  40.782  35.740  1.00 31.47           O  
ATOM    393  HG  SER A  27      27.976  40.885  35.880  1.00 31.47           H  
ATOM    394  N   ASN A  28      27.079  39.078  38.892  1.00 31.95           N  
ATOM    395  H   ASN A  28      27.736  38.414  39.277  1.00 31.95           H  
ATOM    396  CA  ASN A  28      26.631  40.027  39.942  1.00 31.95           C  
ATOM    397  HA  ASN A  28      26.268  39.401  40.758  1.00 31.95           H  
ATOM    398  C   ASN A  28      25.480  41.048  39.654  1.00 31.95           C  
ATOM    399  CB  ASN A  28      27.923  40.721  40.436  1.00 31.95           C  
ATOM    400  HB2 ASN A  28      27.692  41.430  41.232  1.00 31.95           H  
ATOM    401  HB3 ASN A  28      28.354  41.292  39.614  1.00 31.95           H  
ATOM    402  O   ASN A  28      25.463  41.681  38.609  1.00 31.95           O  
ATOM    403  CG  ASN A  28      28.983  39.771  40.981  1.00 31.95           C  
ATOM    404  ND2 ASN A  28      30.088  40.290  41.456  1.00 31.95           N  
ATOM    405 HD21 ASN A  28      30.224  41.291  41.474  1.00 31.95           H  
ATOM    406 HD22 ASN A  28      30.771  39.639  41.817  1.00 31.95           H  
ATOM    407  OD1 ASN A  28      28.844  38.559  40.989  1.00 31.95           O  
ATOM    408  N   PHE A  29      24.560  41.370  40.585  1.00 29.44           N  
ATOM    409  H   PHE A  29      23.816  41.960  40.241  1.00 29.44           H  
ATOM    410  CA  PHE A  29      24.554  41.138  42.048  1.00 29.44           C  
ATOM    411  HA  PHE A  29      24.976  40.154  42.252  1.00 29.44           H  
ATOM    412  C   PHE A  29      23.136  41.136  42.700  1.00 29.44           C  
ATOM    413  CB  PHE A  29      25.435  42.232  42.704  1.00 29.44           C  
ATOM    414  HB2 PHE A  29      26.154  42.627  41.986  1.00 29.44           H  
ATOM    415  HB3 PHE A  29      24.803  43.085  42.951  1.00 29.44           H  
ATOM    416  O   PHE A  29      22.128  40.968  42.023  1.00 29.44           O  
ATOM    417  CG  PHE A  29      26.211  41.800  43.945  1.00 29.44           C  
ATOM    418  CD1 PHE A  29      26.202  42.617  45.092  1.00 29.44           C  
ATOM    419  HD1 PHE A  29      25.636  43.537  45.099  1.00 29.44           H  
ATOM    420  CD2 PHE A  29      26.961  40.605  43.957  1.00 29.44           C  
ATOM    421  HD2 PHE A  29      26.988  39.959  43.091  1.00 29.44           H  
ATOM    422  CE1 PHE A  29      26.931  42.243  46.236  1.00 29.44           C  
ATOM    423  HE1 PHE A  29      26.916  42.873  47.113  1.00 29.44           H  
ATOM    424  CE2 PHE A  29      27.690  40.232  45.100  1.00 29.44           C  
ATOM    425  HE2 PHE A  29      28.258  39.313  45.104  1.00 29.44           H  
ATOM    426  CZ  PHE A  29      27.677  41.052  46.240  1.00 29.44           C  
ATOM    427  HZ  PHE A  29      28.232  40.765  47.121  1.00 29.44           H  
ATOM    428  N   LEU A  30      23.114  41.275  44.034  1.00 34.28           N  
ATOM    429  H   LEU A  30      24.019  41.420  44.457  1.00 34.28           H  
ATOM    430  CA  LEU A  30      21.997  41.328  45.001  1.00 34.28           C  
ATOM    431  HA  LEU A  30      21.357  40.454  44.879  1.00 34.28           H  
ATOM    432  C   LEU A  30      21.106  42.602  44.895  1.00 34.28           C  
ATOM    433  CB  LEU A  30      22.700  41.308  46.387  1.00 34.28           C  
ATOM    434  HB2 LEU A  30      22.059  41.806  47.115  1.00 34.28           H  
ATOM    435  HB3 LEU A  30      23.601  41.921  46.354  1.00 34.28           H  
ATOM    436  O   LEU A  30      21.550  43.575  44.293  1.00 34.28           O  
ATOM    437  CG  LEU A  30      23.057  39.913  46.944  1.00 34.28           C  
ATOM    438  HG  LEU A  30      22.196  39.249  46.874  1.00 34.28           H  
ATOM    439  CD1 LEU A  30      24.225  39.250  46.213  1.00 34.28           C  
ATOM    440 HD11 LEU A  30      24.474  38.308  46.702  1.00 34.28           H  
ATOM    441 HD12 LEU A  30      23.943  39.031  45.183  1.00 34.28           H  
ATOM    442 HD13 LEU A  30      25.096  39.906  46.232  1.00 34.28           H  
ATOM    443  CD2 LEU A  30      23.443  40.043  48.418  1.00 34.28           C  
ATOM    444 HD21 LEU A  30      24.306  40.700  48.527  1.00 34.28           H  
ATOM    445 HD22 LEU A  30      22.603  40.451  48.979  1.00 34.28           H  
ATOM    446 HD23 LEU A  30      23.677  39.060  48.828  1.00 34.28           H  
ATOM    447  N   ASP A  31      19.930  42.757  45.542  1.00 35.05           N  
ATOM    448  H   ASP A  31      19.582  43.701  45.456  1.00 35.05           H  
ATOM    449  CA  ASP A  31      18.918  41.863  46.181  1.00 35.05           C  
ATOM    450  HA  ASP A  31      18.485  41.206  45.427  1.00 35.05           H  
ATOM    451  C   ASP A  31      17.757  42.747  46.763  1.00 35.05           C  
ATOM    452  CB  ASP A  31      19.561  40.991  47.284  1.00 35.05           C  
ATOM    453  HB2 ASP A  31      20.328  40.370  46.821  1.00 35.05           H  
ATOM    454  HB3 ASP A  31      20.002  41.632  48.047  1.00 35.05           H  
ATOM    455  O   ASP A  31      17.672  43.924  46.423  1.00 35.05           O  
ATOM    456  CG  ASP A  31      18.620  39.983  47.939  1.00 35.05           C  
ATOM    457  OD1 ASP A  31      17.703  39.524  47.221  1.00 35.05           O  
ATOM    458  OD2 ASP A  31      18.757  39.776  49.159  1.00 35.05           O  
ATOM    459  N   SER A  32      16.928  42.229  47.688  1.00 34.49           N  
ATOM    460  H   SER A  32      17.011  41.232  47.830  1.00 34.49           H  
ATOM    461  CA  SER A  32      15.964  42.913  48.585  1.00 34.49           C  
ATOM    462  HA  SER A  32      15.808  42.219  49.412  1.00 34.49           H  
ATOM    463  C   SER A  32      14.557  43.177  48.024  1.00 34.49           C  
ATOM    464  CB  SER A  32      16.557  44.163  49.257  1.00 34.49           C  
ATOM    465  HB2 SER A  32      16.724  44.942  48.514  1.00 34.49           H  
ATOM    466  HB3 SER A  32      15.850  44.541  49.995  1.00 34.49           H  
ATOM    467  O   SER A  32      14.206  44.294  47.650  1.00 34.49           O  
ATOM    468  OG  SER A  32      17.773  43.851  49.910  1.00 34.49           O  
ATOM    469  HG  SER A  32      18.357  43.467  49.252  1.00 34.49           H  
ATOM    470  N   GLY A  33      13.714  42.136  48.039  1.00 32.65           N  
ATOM    471  H   GLY A  33      14.081  41.261  48.384  1.00 32.65           H  
ATOM    472  CA  GLY A  33      12.258  42.226  47.835  1.00 32.65           C  
ATOM    473  HA2 GLY A  33      11.948  41.408  47.184  1.00 32.65           H  
ATOM    474  HA3 GLY A  33      12.005  43.162  47.338  1.00 32.65           H  
ATOM    475  C   GLY A  33      11.444  42.139  49.140  1.00 32.65           C  
ATOM    476  O   GLY A  33      11.998  42.194  50.236  1.00 32.65           O  
ATOM    477  N   HIS A  34      10.121  41.956  49.033  1.00 35.70           N  
ATOM    478  H   HIS A  34       9.709  41.884  48.114  1.00 35.70           H  
ATOM    479  CA  HIS A  34       9.249  41.633  50.174  1.00 35.70           C  
ATOM    480  HA  HIS A  34       9.847  41.075  50.895  1.00 35.70           H  
ATOM    481  C   HIS A  34       8.079  40.717  49.765  1.00 35.70           C  
ATOM    482  CB  HIS A  34       8.761  42.918  50.865  1.00 35.70           C  
ATOM    483  HB2 HIS A  34       7.827  43.254  50.415  1.00 35.70           H  
ATOM    484  HB3 HIS A  34       9.501  43.708  50.729  1.00 35.70           H  
ATOM    485  O   HIS A  34       7.829  40.516  48.578  1.00 35.70           O  
ATOM    486  CG  HIS A  34       8.584  42.721  52.350  1.00 35.70           C  
ATOM    487  CD2 HIS A  34       9.588  42.759  53.281  1.00 35.70           C  
ATOM    488  HD2 HIS A  34      10.630  42.959  53.081  1.00 35.70           H  
ATOM    489  ND1 HIS A  34       7.421  42.394  53.017  1.00 35.70           N  
ATOM    490  HD1 HIS A  34       6.500  42.287  52.616  1.00 35.70           H  
ATOM    491  CE1 HIS A  34       7.722  42.252  54.320  1.00 35.70           C  
ATOM    492  HE1 HIS A  34       7.015  41.998  55.097  1.00 35.70           H  
ATOM    493  NE2 HIS A  34       9.030  42.460  54.528  1.00 35.70           N  
ATOM    494  N   HIS A  35       7.378  40.142  50.747  1.00 29.65           N  
ATOM    495  H   HIS A  35       7.610  40.397  51.697  1.00 29.65           H  
ATOM    496  CA  HIS A  35       6.433  39.030  50.570  1.00 29.65           C  
ATOM    497  HA  HIS A  35       6.454  38.708  49.529  1.00 29.65           H  
ATOM    498  C   HIS A  35       4.967  39.382  50.896  1.00 29.65           C  
ATOM    499  CB  HIS A  35       6.941  37.848  51.422  1.00 29.65           C  
ATOM    500  HB2 HIS A  35       7.432  38.238  52.314  1.00 29.65           H  
ATOM    501  HB3 HIS A  35       7.691  37.298  50.854  1.00 29.65           H  
ATOM    502  O   HIS A  35       4.695  40.098  51.861  1.00 29.65           O  
ATOM    503  CG  HIS A  35       5.877  36.889  51.897  1.00 29.65           C  
ATOM    504  CD2 HIS A  35       5.255  36.931  53.117  1.00 29.65           C  
ATOM    505  HD2 HIS A  35       5.441  37.651  53.901  1.00 29.65           H  
ATOM    506  ND1 HIS A  35       5.326  35.836  51.199  1.00 29.65           N  
ATOM    507  HD1 HIS A  35       5.557  35.542  50.260  1.00 29.65           H  
ATOM    508  CE1 HIS A  35       4.409  35.251  51.989  1.00 29.65           C  
ATOM    509  HE1 HIS A  35       3.820  34.384  51.728  1.00 29.65           H  
ATOM    510  NE2 HIS A  35       4.327  35.892  53.163  1.00 29.65           N  
ATOM    511  N   LEU A  36       4.045  38.793  50.119  1.00 31.96           N  
ATOM    512  H   LEU A  36       4.382  38.306  49.301  1.00 31.96           H  
ATOM    513  CA  LEU A  36       2.688  38.384  50.513  1.00 31.96           C  
ATOM    514  HA  LEU A  36       2.758  37.934  51.504  1.00 31.96           H  
ATOM    515  C   LEU A  36       2.187  37.270  49.556  1.00 31.96           C  
ATOM    516  CB  LEU A  36       1.741  39.605  50.573  1.00 31.96           C  
ATOM    517  HB2 LEU A  36       2.287  40.501  50.275  1.00 31.96           H  
ATOM    518  HB3 LEU A  36       0.918  39.479  49.869  1.00 31.96           H  
ATOM    519  O   LEU A  36       2.899  36.899  48.621  1.00 31.96           O  
ATOM    520  CG  LEU A  36       1.172  39.831  51.988  1.00 31.96           C  
ATOM    521  HG  LEU A  36       1.993  39.898  52.703  1.00 31.96           H  
ATOM    522  CD1 LEU A  36       0.392  41.146  52.033  1.00 31.96           C  
ATOM    523 HD11 LEU A  36      -0.444  41.109  51.336  1.00 31.96           H  
ATOM    524 HD12 LEU A  36       0.017  41.315  53.043  1.00 31.96           H  
ATOM    525 HD13 LEU A  36       1.054  41.969  51.765  1.00 31.96           H  
ATOM    526  CD2 LEU A  36       0.225  38.709  52.426  1.00 31.96           C  
ATOM    527 HD21 LEU A  36      -0.193  38.944  53.404  1.00 31.96           H  
ATOM    528 HD22 LEU A  36      -0.587  38.595  51.709  1.00 31.96           H  
ATOM    529 HD23 LEU A  36       0.766  37.767  52.522  1.00 31.96           H  
ATOM    530  N   GLU A  37       0.998  36.708  49.793  1.00 29.11           N  
ATOM    531  H   GLU A  37       0.448  37.067  50.561  1.00 29.11           H  
ATOM    532  CA  GLU A  37       0.504  35.470  49.153  1.00 29.11           C  
ATOM    533  HA  GLU A  37       1.320  34.986  48.617  1.00 29.11           H  
ATOM    534  C   GLU A  37      -0.665  35.668  48.168  1.00 29.11           C  
ATOM    535  CB  GLU A  37       0.006  34.504  50.239  1.00 29.11           C  
ATOM    536  HB2 GLU A  37      -0.354  33.594  49.758  1.00 29.11           H  
ATOM    537  HB3 GLU A  37      -0.836  34.966  50.755  1.00 29.11           H  
ATOM    538  O   GLU A  37      -1.421  36.637  48.281  1.00 29.11           O  
ATOM    539  CG  GLU A  37       1.061  34.106  51.271  1.00 29.11           C  
ATOM    540  HG2 GLU A  37       1.415  34.991  51.800  1.00 29.11           H  
ATOM    541  HG3 GLU A  37       1.905  33.649  50.755  1.00 29.11           H  
ATOM    542  CD  GLU A  37       0.444  33.122  52.268  1.00 29.11           C  
ATOM    543  OE1 GLU A  37       0.714  31.910  52.115  1.00 29.11           O  
ATOM    544  OE2 GLU A  37      -0.326  33.592  53.134  1.00 29.11           O  
ATOM    545  N   LYS A  38      -0.893  34.681  47.277  1.00 30.66           N  
ATOM    546  H   LYS A  38      -0.205  33.945  47.206  1.00 30.66           H  
ATOM    547  CA  LYS A  38      -2.245  34.336  46.790  1.00 30.66           C  
ATOM    548  HA  LYS A  38      -2.865  34.300  47.685  1.00 30.66           H  
ATOM    549  C   LYS A  38      -2.379  32.927  46.193  1.00 30.66           C  
ATOM    550  CB  LYS A  38      -2.799  35.421  45.839  1.00 30.66           C  
ATOM    551  HB2 LYS A  38      -2.096  36.248  45.746  1.00 30.66           H  
ATOM    552  HB3 LYS A  38      -2.989  35.017  44.845  1.00 30.66           H  
ATOM    553  O   LYS A  38      -1.403  32.199  46.048  1.00 30.66           O  
ATOM    554  CG  LYS A  38      -4.105  35.927  46.467  1.00 30.66           C  
ATOM    555  HG2 LYS A  38      -3.898  36.227  47.494  1.00 30.66           H  
ATOM    556  HG3 LYS A  38      -4.835  35.118  46.489  1.00 30.66           H  
ATOM    557  CD  LYS A  38      -4.715  37.122  45.746  1.00 30.66           C  
ATOM    558  HD2 LYS A  38      -3.955  37.886  45.586  1.00 30.66           H  
ATOM    559  HD3 LYS A  38      -5.137  36.804  44.792  1.00 30.66           H  
ATOM    560  CE  LYS A  38      -5.803  37.659  46.674  1.00 30.66           C  
ATOM    561  HE2 LYS A  38      -5.330  37.962  47.608  1.00 30.66           H  
ATOM    562  HE3 LYS A  38      -6.510  36.859  46.896  1.00 30.66           H  
ATOM    563  NZ  LYS A  38      -6.499  38.803  46.064  1.00 30.66           N  
ATOM    564  HZ1 LYS A  38      -5.837  39.430  45.630  1.00 30.66           H  
ATOM    565  HZ2 LYS A  38      -7.053  39.307  46.742  1.00 30.66           H  
ATOM    566  HZ3 LYS A  38      -7.091  38.493  45.306  1.00 30.66           H  
ATOM    567  N   GLU A  39      -3.628  32.559  45.905  1.00 32.17           N  
ATOM    568  H   GLU A  39      -4.349  33.252  46.047  1.00 32.17           H  
ATOM    569  CA  GLU A  39      -4.095  31.223  45.511  1.00 32.17           C  
ATOM    570  HA  GLU A  39      -3.904  30.531  46.332  1.00 32.17           H  
ATOM    571  C   GLU A  39      -3.437  30.658  44.242  1.00 32.17           C  
ATOM    572  CB  GLU A  39      -5.610  31.279  45.260  1.00 32.17           C  
ATOM    573  HB2 GLU A  39      -5.790  32.006  44.467  1.00 32.17           H  
ATOM    574  HB3 GLU A  39      -5.951  30.308  44.902  1.00 32.17           H  
ATOM    575  O   GLU A  39      -3.184  31.371  43.269  1.00 32.17           O  
ATOM    576  CG  GLU A  39      -6.452  31.663  46.484  1.00 32.17           C  
ATOM    577  HG2 GLU A  39      -5.967  32.466  47.040  1.00 32.17           H  
ATOM    578  HG3 GLU A  39      -6.543  30.801  47.146  1.00 32.17           H  
ATOM    579  CD  GLU A  39      -7.828  32.141  46.013  1.00 32.17           C  
ATOM    580  OE1 GLU A  39      -8.688  31.276  45.730  1.00 32.17           O  
ATOM    581  OE2 GLU A  39      -7.975  33.377  45.861  1.00 32.17           O  
ATOM    582  N   SER A  40      -3.248  29.337  44.220  1.00 30.03           N  
ATOM    583  H   SER A  40      -3.539  28.784  45.014  1.00 30.03           H  
ATOM    584  CA  SER A  40      -2.728  28.598  43.070  1.00 30.03           C  
ATOM    585  HA  SER A  40      -2.090  29.270  42.495  1.00 30.03           H  
ATOM    586  C   SER A  40      -3.834  28.100  42.130  1.00 30.03           C  
ATOM    587  CB  SER A  40      -1.844  27.444  43.555  1.00 30.03           C  
ATOM    588  HB2 SER A  40      -1.013  27.855  44.129  1.00 30.03           H  
ATOM    589  HB3 SER A  40      -1.441  26.904  42.698  1.00 30.03           H  
ATOM    590  O   SER A  40      -4.983  27.879  42.516  1.00 30.03           O  
ATOM    591  OG  SER A  40      -2.576  26.553  44.375  1.00 30.03           O  
ATOM    592  HG  SER A  40      -1.963  25.977  44.837  1.00 30.03           H  
ATOM    593  N   ARG A  41      -3.465  27.875  40.865  1.00 33.78           N  
ATOM    594  H   ARG A  41      -2.507  28.079  40.620  1.00 33.78           H  
ATOM    595  CA  ARG A  41      -4.212  27.058  39.894  1.00 33.78           C  
ATOM    596  HA  ARG A  41      -4.898  26.415  40.447  1.00 33.78           H  
ATOM    597  C   ARG A  41      -3.221  26.127  39.191  1.00 33.78           C  
ATOM    598  CB  ARG A  41      -5.036  27.940  38.934  1.00 33.78           C  
ATOM    599  HB2 ARG A  41      -4.382  28.654  38.433  1.00 33.78           H  
ATOM    600  HB3 ARG A  41      -5.504  27.304  38.182  1.00 33.78           H  
ATOM    601  O   ARG A  41      -2.024  26.400  39.200  1.00 33.78           O  
ATOM    602  CG  ARG A  41      -6.134  28.688  39.710  1.00 33.78           C  
ATOM    603  HG2 ARG A  41      -5.668  29.413  40.378  1.00 33.78           H  
ATOM    604  HG3 ARG A  41      -6.685  27.968  40.315  1.00 33.78           H  
ATOM    605  CD  ARG A  41      -7.136  29.434  38.826  1.00 33.78           C  
ATOM    606  HD2 ARG A  41      -7.601  28.723  38.143  1.00 33.78           H  
ATOM    607  HD3 ARG A  41      -6.606  30.195  38.253  1.00 33.78           H  
ATOM    608  NE  ARG A  41      -8.164  30.066  39.676  1.00 33.78           N  
ATOM    609  HE  ARG A  41      -7.979  30.055  40.669  1.00 33.78           H  
ATOM    610  NH1 ARG A  41      -9.630  30.737  38.041  1.00 33.78           N  
ATOM    611 HH11 ARG A  41     -10.498  31.183  37.777  1.00 33.78           H  
ATOM    612 HH12 ARG A  41      -8.992  30.378  37.345  1.00 33.78           H  
ATOM    613  NH2 ARG A  41     -10.109  31.119  40.192  1.00 33.78           N  
ATOM    614 HH21 ARG A  41     -10.973  31.569  39.926  1.00 33.78           H  
ATOM    615 HH22 ARG A  41      -9.863  31.076  41.171  1.00 33.78           H  
ATOM    616  CZ  ARG A  41      -9.294  30.636  39.298  1.00 33.78           C  
ATOM    617  N   GLY A  42      -3.708  24.999  38.674  1.00 33.41           N  
ATOM    618  H   GLY A  42      -4.709  24.858  38.678  1.00 33.41           H  
ATOM    619  CA  GLY A  42      -2.856  23.883  38.249  1.00 33.41           C  
ATOM    620  HA2 GLY A  42      -3.477  23.071  37.872  1.00 33.41           H  
ATOM    621  HA3 GLY A  42      -2.310  23.512  39.116  1.00 33.41           H  
ATOM    622  C   GLY A  42      -1.848  24.243  37.154  1.00 33.41           C  
ATOM    623  O   GLY A  42      -2.204  24.883  36.166  1.00 33.41           O  
ATOM    624  N   ASP A  43      -0.606  23.785  37.325  1.00 33.65           N  
ATOM    625  H   ASP A  43      -0.390  23.262  38.161  1.00 33.65           H  
ATOM    626  CA  ASP A  43       0.395  23.773  36.257  1.00 33.65           C  
ATOM    627  HA  ASP A  43       0.394  24.751  35.776  1.00 33.65           H  
ATOM    628  C   ASP A  43       0.034  22.722  35.188  1.00 33.65           C  
ATOM    629  CB  ASP A  43       1.793  23.542  36.859  1.00 33.65           C  
ATOM    630  HB2 ASP A  43       1.976  24.291  37.629  1.00 33.65           H  
ATOM    631  HB3 ASP A  43       1.820  22.558  37.327  1.00 33.65           H  
ATOM    632  O   ASP A  43      -0.628  21.722  35.473  1.00 33.65           O  
ATOM    633  CG  ASP A  43       2.910  23.639  35.814  1.00 33.65           C  
ATOM    634  OD1 ASP A  43       2.769  24.408  34.832  1.00 33.65           O  
ATOM    635  OD2 ASP A  43       3.923  22.913  35.925  1.00 33.65           O  
ATOM    636  N   VAL A  44       0.470  22.950  33.948  1.00 39.31           N  
ATOM    637  H   VAL A  44       1.107  23.724  33.827  1.00 39.31           H  
ATOM    638  CA  VAL A  44       0.190  22.077  32.798  1.00 39.31           C  
ATOM    639  HA  VAL A  44      -0.649  21.429  33.048  1.00 39.31           H  
ATOM    640  C   VAL A  44       1.400  21.187  32.520  1.00 39.31           C  
ATOM    641  CB  VAL A  44      -0.225  22.900  31.563  1.00 39.31           C  
ATOM    642  HB  VAL A  44       0.588  23.572  31.289  1.00 39.31           H  
ATOM    643  O   VAL A  44       2.527  21.679  32.412  1.00 39.31           O  
ATOM    644  CG1 VAL A  44      -0.542  22.001  30.360  1.00 39.31           C  
ATOM    645 HG11 VAL A  44       0.347  21.449  30.055  1.00 39.31           H  
ATOM    646 HG12 VAL A  44      -1.333  21.296  30.616  1.00 39.31           H  
ATOM    647 HG13 VAL A  44      -0.865  22.612  29.517  1.00 39.31           H  
ATOM    648  CG2 VAL A  44      -1.478  23.739  31.854  1.00 39.31           C  
ATOM    649 HG21 VAL A  44      -2.299  23.092  32.164  1.00 39.31           H  
ATOM    650 HG22 VAL A  44      -1.771  24.293  30.962  1.00 39.31           H  
ATOM    651 HG23 VAL A  44      -1.276  24.456  32.650  1.00 39.31           H  
ATOM    652  N   ASP A  45       1.177  19.876  32.400  1.00 38.72           N  
ATOM    653  H   ASP A  45       0.234  19.529  32.499  1.00 38.72           H  
ATOM    654  CA  ASP A  45       2.260  18.897  32.291  1.00 38.72           C  
ATOM    655  HA  ASP A  45       2.946  19.106  33.112  1.00 38.72           H  
ATOM    656  C   ASP A  45       3.066  19.029  30.981  1.00 38.72           C  
ATOM    657  CB  ASP A  45       1.740  17.471  32.530  1.00 38.72           C  
ATOM    658  HB2 ASP A  45       1.037  17.214  31.738  1.00 38.72           H  
ATOM    659  HB3 ASP A  45       1.207  17.443  33.481  1.00 38.72           H  
ATOM    660  O   ASP A  45       2.544  19.069  29.861  1.00 38.72           O  
ATOM    661  CG  ASP A  45       2.865  16.425  32.569  1.00 38.72           C  
ATOM    662  OD1 ASP A  45       4.055  16.809  32.659  1.00 38.72           O  
ATOM    663  OD2 ASP A  45       2.554  15.226  32.417  1.00 38.72           O  
ATOM    664  N   LYS A  46       4.386  19.076  31.160  1.00 41.98           N  
ATOM    665  H   LYS A  46       4.693  18.822  32.088  1.00 41.98           H  
ATOM    666  CA  LYS A  46       5.413  19.288  30.134  1.00 41.98           C  
ATOM    667  HA  LYS A  46       4.961  19.810  29.290  1.00 41.98           H  
ATOM    668  C   LYS A  46       5.939  17.964  29.561  1.00 41.98           C  
ATOM    669  CB  LYS A  46       6.509  20.191  30.734  1.00 41.98           C  
ATOM    670  HB2 LYS A  46       7.335  20.290  30.030  1.00 41.98           H  
ATOM    671  HB3 LYS A  46       6.888  19.717  31.640  1.00 41.98           H  
ATOM    672  O   LYS A  46       6.719  17.984  28.611  1.00 41.98           O  
ATOM    673  CG  LYS A  46       5.962  21.599  31.063  1.00 41.98           C  
ATOM    674  HG2 LYS A  46       6.030  22.224  30.173  1.00 41.98           H  
ATOM    675  HG3 LYS A  46       4.906  21.530  31.325  1.00 41.98           H  
ATOM    676  CD  LYS A  46       6.697  22.284  32.228  1.00 41.98           C  
ATOM    677  HD2 LYS A  46       6.798  21.590  33.062  1.00 41.98           H  
ATOM    678  HD3 LYS A  46       7.694  22.574  31.896  1.00 41.98           H  
ATOM    679  CE  LYS A  46       5.937  23.530  32.709  1.00 41.98           C  
ATOM    680  HE2 LYS A  46       6.566  24.082  33.408  1.00 41.98           H  
ATOM    681  HE3 LYS A  46       5.736  24.174  31.853  1.00 41.98           H  
ATOM    682  NZ  LYS A  46       4.664  23.179  33.382  1.00 41.98           N  
ATOM    683  HZ1 LYS A  46       4.048  22.587  32.843  1.00 41.98           H  
ATOM    684  HZ2 LYS A  46       4.778  22.744  34.286  1.00 41.98           H  
ATOM    685  HZ3 LYS A  46       4.107  23.976  33.657  1.00 41.98           H  
ATOM    686  N   SER A  47       5.470  16.819  30.072  1.00 40.20           N  
ATOM    687  H   SER A  47       4.870  16.874  30.883  1.00 40.20           H  
ATOM    688  CA  SER A  47       5.708  15.476  29.512  1.00 40.20           C  
ATOM    689  HA  SER A  47       6.775  15.259  29.565  1.00 40.20           H  
ATOM    690  C   SER A  47       5.270  15.321  28.045  1.00 40.20           C  
ATOM    691  CB  SER A  47       4.954  14.440  30.354  1.00 40.20           C  
ATOM    692  HB2 SER A  47       5.268  13.439  30.057  1.00 40.20           H  
ATOM    693  HB3 SER A  47       5.186  14.582  31.409  1.00 40.20           H  
ATOM    694  O   SER A  47       5.780  14.455  27.335  1.00 40.20           O  
ATOM    695  OG  SER A  47       3.562  14.557  30.151  1.00 40.20           O  
ATOM    696  HG  SER A  47       3.154  14.716  31.006  1.00 40.20           H  
ATOM    697  N   SER A  48       4.356  16.186  27.599  1.00 43.51           N  
ATOM    698  H   SER A  48       4.004  16.844  28.280  1.00 43.51           H  
ATOM    699  CA  SER A  48       3.692  16.206  26.292  1.00 43.51           C  
ATOM    700  HA  SER A  48       3.282  15.213  26.104  1.00 43.51           H  
ATOM    701  C   SER A  48       4.589  16.548  25.089  1.00 43.51           C  
ATOM    702  CB  SER A  48       2.519  17.198  26.385  1.00 43.51           C  
ATOM    703  HB2 SER A  48       2.077  17.337  25.398  1.00 43.51           H  
ATOM    704  HB3 SER A  48       1.758  16.786  27.048  1.00 43.51           H  
ATOM    705  O   SER A  48       4.160  16.385  23.944  1.00 43.51           O  
ATOM    706  OG  SER A  48       2.943  18.455  26.902  1.00 43.51           O  
ATOM    707  HG  SER A  48       2.566  18.589  27.774  1.00 43.51           H  
ATOM    708  N   GLN A  49       5.823  17.017  25.301  1.00 43.09           N  
ATOM    709  H   GLN A  49       6.149  17.097  26.254  1.00 43.09           H  
ATOM    710  CA  GLN A  49       6.709  17.436  24.208  1.00 43.09           C  
ATOM    711  HA  GLN A  49       6.066  17.891  23.454  1.00 43.09           H  
ATOM    712  C   GLN A  49       7.451  16.263  23.523  1.00 43.09           C  
ATOM    713  CB  GLN A  49       7.680  18.530  24.678  1.00 43.09           C  
ATOM    714  HB2 GLN A  49       8.384  18.735  23.872  1.00 43.09           H  
ATOM    715  HB3 GLN A  49       8.243  18.184  25.544  1.00 43.09           H  
ATOM    716  O   GLN A  49       7.857  15.303  24.185  1.00 43.09           O  
ATOM    717  CG  GLN A  49       6.931  19.831  25.022  1.00 43.09           C  
ATOM    718  HG2 GLN A  49       6.385  19.699  25.956  1.00 43.09           H  
ATOM    719  HG3 GLN A  49       6.208  20.046  24.236  1.00 43.09           H  
ATOM    720  CD  GLN A  49       7.843  21.048  25.157  1.00 43.09           C  
ATOM    721  NE2 GLN A  49       7.288  22.219  25.381  1.00 43.09           N  
ATOM    722 HE21 GLN A  49       6.288  22.303  25.493  1.00 43.09           H  
ATOM    723 HE22 GLN A  49       7.928  22.997  25.457  1.00 43.09           H  
ATOM    724  OE1 GLN A  49       9.055  20.995  25.044  1.00 43.09           O  
ATOM    725  N   PRO A  50       7.673  16.332  22.192  1.00 50.01           N  
ATOM    726  CA  PRO A  50       8.432  15.325  21.453  1.00 50.01           C  
ATOM    727  HA  PRO A  50       8.003  14.339  21.633  1.00 50.01           H  
ATOM    728  C   PRO A  50       9.906  15.321  21.880  1.00 50.01           C  
ATOM    729  CB  PRO A  50       8.274  15.684  19.972  1.00 50.01           C  
ATOM    730  HB2 PRO A  50       7.386  15.198  19.570  1.00 50.01           H  
ATOM    731  HB3 PRO A  50       9.150  15.412  19.382  1.00 50.01           H  
ATOM    732  O   PRO A  50      10.540  16.369  21.981  1.00 50.01           O  
ATOM    733  CG  PRO A  50       8.061  17.198  20.008  1.00 50.01           C  
ATOM    734  HG2 PRO A  50       9.023  17.706  20.070  1.00 50.01           H  
ATOM    735  HG3 PRO A  50       7.490  17.559  19.152  1.00 50.01           H  
ATOM    736  CD  PRO A  50       7.282  17.414  21.301  1.00 50.01           C  
ATOM    737  HD2 PRO A  50       7.528  18.390  21.718  1.00 50.01           H  
ATOM    738  HD3 PRO A  50       6.212  17.347  21.102  1.00 50.01           H  
ATOM    739  N   LYS A  51      10.473  14.129  22.088  1.00 50.41           N  
ATOM    740  H   LYS A  51       9.914  13.315  21.876  1.00 50.41           H  
ATOM    741  CA  LYS A  51      11.857  13.948  22.564  1.00 50.41           C  
ATOM    742  HA  LYS A  51      12.132  14.833  23.138  1.00 50.41           H  
ATOM    743  C   LYS A  51      12.891  13.913  21.435  1.00 50.41           C  
ATOM    744  CB  LYS A  51      11.938  12.742  23.514  1.00 50.41           C  
ATOM    745  HB2 LYS A  51      11.516  11.862  23.029  1.00 50.41           H  
ATOM    746  HB3 LYS A  51      12.982  12.544  23.757  1.00 50.41           H  
ATOM    747  O   LYS A  51      14.082  14.051  21.698  1.00 50.41           O  
ATOM    748  CG  LYS A  51      11.178  13.055  24.815  1.00 50.41           C  
ATOM    749  HG2 LYS A  51      11.631  13.925  25.290  1.00 50.41           H  
ATOM    750  HG3 LYS A  51      10.140  13.293  24.581  1.00 50.41           H  
ATOM    751  CD  LYS A  51      11.189  11.886  25.804  1.00 50.41           C  
ATOM    752  HD2 LYS A  51      12.217  11.645  26.077  1.00 50.41           H  
ATOM    753  HD3 LYS A  51      10.721  11.024  25.329  1.00 50.41           H  
ATOM    754  CE  LYS A  51      10.389  12.294  27.048  1.00 50.41           C  
ATOM    755  HE2 LYS A  51      10.878  13.151  27.512  1.00 50.41           H  
ATOM    756  HE3 LYS A  51       9.401  12.622  26.727  1.00 50.41           H  
ATOM    757  NZ  LYS A  51      10.258  11.182  28.024  1.00 50.41           N  
ATOM    758  HZ1 LYS A  51       9.698  11.480  28.810  1.00 50.41           H  
ATOM    759  HZ2 LYS A  51       9.795  10.391  27.600  1.00 50.41           H  
ATOM    760  HZ3 LYS A  51      11.163  10.890  28.364  1.00 50.41           H  
ATOM    761  N   SER A  52      12.450  13.799  20.182  1.00 48.07           N  
ATOM    762  H   SER A  52      11.467  13.609  20.047  1.00 48.07           H  
ATOM    763  CA  SER A  52      13.212  14.259  19.017  1.00 48.07           C  
ATOM    764  HA  SER A  52      13.719  15.180  19.305  1.00 48.07           H  
ATOM    765  C   SER A  52      12.301  14.593  17.833  1.00 48.07           C  
ATOM    766  CB  SER A  52      14.300  13.255  18.605  1.00 48.07           C  
ATOM    767  HB2 SER A  52      14.916  13.016  19.472  1.00 48.07           H  
ATOM    768  HB3 SER A  52      14.941  13.721  17.856  1.00 48.07           H  
ATOM    769  O   SER A  52      11.237  13.992  17.649  1.00 48.07           O  
ATOM    770  OG  SER A  52      13.768  12.059  18.065  1.00 48.07           O  
ATOM    771  HG  SER A  52      14.497  11.442  17.967  1.00 48.07           H  
ATOM    772  N   THR A  53      12.761  15.534  17.010  1.00 57.97           N  
ATOM    773  H   THR A  53      13.639  15.977  17.237  1.00 57.97           H  
ATOM    774  CA  THR A  53      12.132  15.958  15.753  1.00 57.97           C  
ATOM    775  HA  THR A  53      11.265  15.334  15.536  1.00 57.97           H  
ATOM    776  C   THR A  53      13.161  15.796  14.641  1.00 57.97           C  
ATOM    777  CB  THR A  53      11.661  17.418  15.850  1.00 57.97           C  
ATOM    778  HB  THR A  53      12.508  18.058  16.095  1.00 57.97           H  
ATOM    779  O   THR A  53      14.251  16.356  14.734  1.00 57.97           O  
ATOM    780  CG2 THR A  53      11.004  17.927  14.568  1.00 57.97           C  
ATOM    781 HG21 THR A  53      11.733  17.958  13.758  1.00 57.97           H  
ATOM    782 HG22 THR A  53      10.183  17.268  14.288  1.00 57.97           H  
ATOM    783 HG23 THR A  53      10.621  18.936  14.722  1.00 57.97           H  
ATOM    784  OG1 THR A  53      10.696  17.527  16.871  1.00 57.97           O  
ATOM    785  HG1 THR A  53      10.554  18.460  17.045  1.00 57.97           H  
ATOM    786  N   LEU A  54      12.836  15.025  13.603  1.00 58.07           N  
ATOM    787  H   LEU A  54      11.902  14.642  13.570  1.00 58.07           H  
ATOM    788  CA  LEU A  54      13.735  14.732  12.486  1.00 58.07           C  
ATOM    789  HA  LEU A  54      14.640  15.330  12.596  1.00 58.07           H  
ATOM    790  C   LEU A  54      13.079  15.131  11.162  1.00 58.07           C  
ATOM    791  CB  LEU A  54      14.162  13.252  12.540  1.00 58.07           C  
ATOM    792  HB2 LEU A  54      14.700  13.084  13.473  1.00 58.07           H  
ATOM    793  HB3 LEU A  54      13.268  12.629  12.556  1.00 58.07           H  
ATOM    794  O   LEU A  54      12.093  14.534  10.726  1.00 58.07           O  
ATOM    795  CG  LEU A  54      15.052  12.793  11.366  1.00 58.07           C  
ATOM    796  HG  LEU A  54      14.505  12.903  10.430  1.00 58.07           H  
ATOM    797  CD1 LEU A  54      16.359  13.582  11.273  1.00 58.07           C  
ATOM    798 HD11 LEU A  54      16.894  13.545  12.221  1.00 58.07           H  
ATOM    799 HD12 LEU A  54      16.156  14.620  11.008  1.00 58.07           H  
ATOM    800 HD13 LEU A  54      16.987  13.162  10.488  1.00 58.07           H  
ATOM    801  CD2 LEU A  54      15.404  11.315  11.542  1.00 58.07           C  
ATOM    802 HD21 LEU A  54      15.980  10.974  10.681  1.00 58.07           H  
ATOM    803 HD22 LEU A  54      14.493  10.720  11.615  1.00 58.07           H  
ATOM    804 HD23 LEU A  54      15.999  11.178  12.445  1.00 58.07           H  
ATOM    805  N   TYR A  55      13.652  16.142  10.519  1.00 57.77           N  
ATOM    806  H   TYR A  55      14.461  16.579  10.938  1.00 57.77           H  
ATOM    807  CA  TYR A  55      13.262  16.598   9.191  1.00 57.77           C  
ATOM    808  HA  TYR A  55      12.175  16.599   9.115  1.00 57.77           H  
ATOM    809  C   TYR A  55      13.830  15.644   8.132  1.00 57.77           C  
ATOM    810  CB  TYR A  55      13.755  18.040   8.993  1.00 57.77           C  
ATOM    811  HB2 TYR A  55      13.472  18.371   7.994  1.00 57.77           H  
ATOM    812  HB3 TYR A  55      14.844  18.058   9.046  1.00 57.77           H  
ATOM    813  O   TYR A  55      15.024  15.356   8.140  1.00 57.77           O  
ATOM    814  CG  TYR A  55      13.194  19.018  10.014  1.00 57.77           C  
ATOM    815  CD1 TYR A  55      11.989  19.693   9.743  1.00 57.77           C  
ATOM    816  HD1 TYR A  55      11.499  19.557   8.790  1.00 57.77           H  
ATOM    817  CD2 TYR A  55      13.855  19.230  11.243  1.00 57.77           C  
ATOM    818  HD2 TYR A  55      14.794  18.736  11.447  1.00 57.77           H  
ATOM    819  CE1 TYR A  55      11.426  20.549  10.709  1.00 57.77           C  
ATOM    820  HE1 TYR A  55      10.502  21.072  10.511  1.00 57.77           H  
ATOM    821  CE2 TYR A  55      13.299  20.092  12.208  1.00 57.77           C  
ATOM    822  HE2 TYR A  55      13.810  20.254  13.146  1.00 57.77           H  
ATOM    823  OH  TYR A  55      11.527  21.575  12.869  1.00 57.77           O  
ATOM    824  HH  TYR A  55      12.104  21.711  13.624  1.00 57.77           H  
ATOM    825  CZ  TYR A  55      12.077  20.748  11.944  1.00 57.77           C  
ATOM    826  N   LEU A  56      12.981  15.157   7.223  1.00 59.82           N  
ATOM    827  H   LEU A  56      12.010  15.425   7.293  1.00 59.82           H  
ATOM    828  CA  LEU A  56      13.409  14.373   6.055  1.00 59.82           C  
ATOM    829  HA  LEU A  56      14.412  13.977   6.217  1.00 59.82           H  
ATOM    830  C   LEU A  56      13.493  15.237   4.793  1.00 59.82           C  
ATOM    831  CB  LEU A  56      12.441  13.202   5.818  1.00 59.82           C  
ATOM    832  HB2 LEU A  56      11.430  13.602   5.728  1.00 59.82           H  
ATOM    833  HB3 LEU A  56      12.703  12.750   4.862  1.00 59.82           H  
ATOM    834  O   LEU A  56      14.386  15.057   3.973  1.00 59.82           O  
ATOM    835  CG  LEU A  56      12.434  12.093   6.883  1.00 59.82           C  
ATOM    836  HG  LEU A  56      12.077  12.493   7.832  1.00 59.82           H  
ATOM    837  CD1 LEU A  56      11.467  11.003   6.405  1.00 59.82           C  
ATOM    838 HD11 LEU A  56      11.489  10.148   7.081  1.00 59.82           H  
ATOM    839 HD12 LEU A  56      11.753  10.662   5.410  1.00 59.82           H  
ATOM    840 HD13 LEU A  56      10.454  11.404   6.378  1.00 59.82           H  
ATOM    841  CD2 LEU A  56      13.810  11.458   7.095  1.00 59.82           C  
ATOM    842 HD21 LEU A  56      14.488  12.190   7.534  1.00 59.82           H  
ATOM    843 HD22 LEU A  56      13.734  10.616   7.782  1.00 59.82           H  
ATOM    844 HD23 LEU A  56      14.219  11.117   6.144  1.00 59.82           H  
ATOM    845  N   THR A  57      12.554  16.171   4.634  1.00 50.47           N  
ATOM    846  H   THR A  57      11.871  16.282   5.370  1.00 50.47           H  
ATOM    847  CA  THR A  57      12.549  17.204   3.589  1.00 50.47           C  
ATOM    848  HA  THR A  57      13.579  17.466   3.344  1.00 50.47           H  
ATOM    849  C   THR A  57      11.852  18.454   4.127  1.00 50.47           C  
ATOM    850  CB  THR A  57      11.841  16.754   2.291  1.00 50.47           C  
ATOM    851  HB  THR A  57      11.994  17.532   1.542  1.00 50.47           H  
ATOM    852  O   THR A  57      11.203  18.405   5.172  1.00 50.47           O  
ATOM    853  CG2 THR A  57      12.339  15.443   1.686  1.00 50.47           C  
ATOM    854 HG21 THR A  57      13.416  15.503   1.532  1.00 50.47           H  
ATOM    855 HG22 THR A  57      12.121  14.608   2.352  1.00 50.47           H  
ATOM    856 HG23 THR A  57      11.863  15.272   0.721  1.00 50.47           H  
ATOM    857  OG1 THR A  57      10.450  16.603   2.470  1.00 50.47           O  
ATOM    858  HG1 THR A  57      10.158  16.008   1.776  1.00 50.47           H  
ATOM    859  N   SER A  58      11.892  19.560   3.380  1.00 53.48           N  
ATOM    860  H   SER A  58      12.405  19.555   2.510  1.00 53.48           H  
ATOM    861  CA  SER A  58      11.112  20.776   3.668  1.00 53.48           C  
ATOM    862  HA  SER A  58      11.457  21.203   4.610  1.00 53.48           H  
ATOM    863  C   SER A  58       9.597  20.549   3.805  1.00 53.48           C  
ATOM    864  CB  SER A  58      11.361  21.800   2.554  1.00 53.48           C  
ATOM    865  HB2 SER A  58      10.661  22.630   2.657  1.00 53.48           H  
ATOM    866  HB3 SER A  58      12.376  22.186   2.648  1.00 53.48           H  
ATOM    867  O   SER A  58       8.915  21.368   4.413  1.00 53.48           O  
ATOM    868  OG  SER A  58      11.214  21.195   1.277  1.00 53.48           O  
ATOM    869  HG  SER A  58      11.238  21.893   0.619  1.00 53.48           H  
ATOM    870  N   ASN A  59       9.069  19.433   3.286  1.00 45.66           N  
ATOM    871  H   ASN A  59       9.702  18.788   2.834  1.00 45.66           H  
ATOM    872  CA  ASN A  59       7.652  19.068   3.356  1.00 45.66           C  
ATOM    873  HA  ASN A  59       7.088  19.907   3.764  1.00 45.66           H  
ATOM    874  C   ASN A  59       7.370  17.864   4.281  1.00 45.66           C  
ATOM    875  CB  ASN A  59       7.141  18.805   1.925  1.00 45.66           C  
ATOM    876  HB2 ASN A  59       7.716  17.990   1.485  1.00 45.66           H  
ATOM    877  HB3 ASN A  59       6.095  18.501   1.965  1.00 45.66           H  
ATOM    878  O   ASN A  59       6.233  17.392   4.305  1.00 45.66           O  
ATOM    879  CG  ASN A  59       7.205  20.024   1.021  1.00 45.66           C  
ATOM    880  ND2 ASN A  59       7.618  19.861  -0.214  1.00 45.66           N  
ATOM    881 HD21 ASN A  59       7.914  18.956  -0.552  1.00 45.66           H  
ATOM    882 HD22 ASN A  59       7.659  20.703  -0.770  1.00 45.66           H  
ATOM    883  OD1 ASN A  59       6.864  21.132   1.388  1.00 45.66           O  
ATOM    884  N   CYS A  60       8.371  17.312   4.983  1.00 43.09           N  
ATOM    885  H   CYS A  60       9.276  17.759   4.980  1.00 43.09           H  
ATOM    886  CA  CYS A  60       8.246  16.030   5.687  1.00 43.09           C  
ATOM    887  HA  CYS A  60       7.193  15.839   5.894  1.00 43.09           H  
ATOM    888  C   CYS A  60       8.996  16.005   7.029  1.00 43.09           C  
ATOM    889  CB  CYS A  60       8.738  14.920   4.751  1.00 43.09           C  
ATOM    890  HB2 CYS A  60       8.240  15.017   3.787  1.00 43.09           H  
ATOM    891  HB3 CYS A  60       9.814  15.019   4.606  1.00 43.09           H  
ATOM    892  O   CYS A  60      10.229  16.068   7.060  1.00 43.09           O  
ATOM    893  SG  CYS A  60       8.348  13.297   5.466  1.00 43.09           S  
ATOM    894  HG  CYS A  60       8.907  12.561   4.501  1.00 43.09           H  
ATOM    895  N   VAL A  61       8.250  15.850   8.129  1.00 53.17           N  
ATOM    896  H   VAL A  61       7.250  15.766   8.012  1.00 53.17           H  
ATOM    897  CA  VAL A  61       8.779  15.857   9.505  1.00 53.17           C  
ATOM    898  HA  VAL A  61       9.868  15.865   9.462  1.00 53.17           H  
ATOM    899  C   VAL A  61       8.354  14.599  10.264  1.00 53.17           C  
ATOM    900  CB  VAL A  61       8.343  17.119  10.284  1.00 53.17           C  
ATOM    901  HB  VAL A  61       7.287  17.036  10.541  1.00 53.17           H  
ATOM    902  O   VAL A  61       7.170  14.260  10.313  1.00 53.17           O  
ATOM    903  CG1 VAL A  61       9.151  17.265  11.579  1.00 53.17           C  
ATOM    904 HG11 VAL A  61       8.840  18.164  12.111  1.00 53.17           H  
ATOM    905 HG12 VAL A  61       8.981  16.410  12.234  1.00 53.17           H  
ATOM    906 HG13 VAL A  61      10.215  17.341  11.354  1.00 53.17           H  
ATOM    907  CG2 VAL A  61       8.531  18.404   9.467  1.00 53.17           C  
ATOM    908 HG21 VAL A  61       8.348  19.278  10.092  1.00 53.17           H  
ATOM    909 HG22 VAL A  61       7.826  18.429   8.636  1.00 53.17           H  
ATOM    910 HG23 VAL A  61       9.547  18.445   9.075  1.00 53.17           H  
ATOM    911  N   ILE A  62       9.320  13.926  10.890  1.00 53.97           N  
ATOM    912  H   ILE A  62      10.266  14.268  10.801  1.00 53.97           H  
ATOM    913  CA  ILE A  62       9.104  12.861  11.874  1.00 53.97           C  
ATOM    914  HA  ILE A  62       8.126  12.409  11.707  1.00 53.97           H  
ATOM    915  C   ILE A  62       9.148  13.478  13.273  1.00 53.97           C  
ATOM    916  CB  ILE A  62      10.188  11.761  11.775  1.00 53.97           C  
ATOM    917  HB  ILE A  62      11.139  12.212  12.058  1.00 53.97           H  
ATOM    918  O   ILE A  62      10.076  14.227  13.578  1.00 53.97           O  
ATOM    919  CG1 ILE A  62      10.352  11.178  10.354  1.00 53.97           C  
ATOM    920 HG12 ILE A  62      10.353  11.979   9.614  1.00 53.97           H  
ATOM    921 HG13 ILE A  62       9.516  10.517  10.128  1.00 53.97           H  
ATOM    922  CG2 ILE A  62       9.871  10.629  12.778  1.00 53.97           C  
ATOM    923 HG21 ILE A  62       8.891  10.204  12.558  1.00 53.97           H  
ATOM    924 HG22 ILE A  62       9.879  11.007  13.800  1.00 53.97           H  
ATOM    925 HG23 ILE A  62      10.630   9.848  12.737  1.00 53.97           H  
ATOM    926  CD1 ILE A  62      11.676  10.418  10.187  1.00 53.97           C  
ATOM    927 HD11 ILE A  62      11.798   9.644  10.945  1.00 53.97           H  
ATOM    928 HD12 ILE A  62      11.699   9.931   9.212  1.00 53.97           H  
ATOM    929 HD13 ILE A  62      12.507  11.119  10.253  1.00 53.97           H  
ATOM    930  N   LEU A  63       8.220  13.093  14.152  1.00 51.71           N  
ATOM    931  H   LEU A  63       7.481  12.483  13.833  1.00 51.71           H  
ATOM    932  CA  LEU A  63       8.317  13.379  15.588  1.00 51.71           C  
ATOM    933  HA  LEU A  63       9.287  13.832  15.793  1.00 51.71           H  
ATOM    934  C   LEU A  63       8.280  12.089  16.419  1.00 51.71           C  
ATOM    935  CB  LEU A  63       7.260  14.410  16.024  1.00 51.71           C  
ATOM    936  HB2 LEU A  63       7.356  14.536  17.103  1.00 51.71           H  
ATOM    937  HB3 LEU A  63       6.260  14.025  15.823  1.00 51.71           H  
ATOM    938  O   LEU A  63       7.564  11.129  16.092  1.00 51.71           O  
ATOM    939  CG  LEU A  63       7.446  15.786  15.345  1.00 51.71           C  
ATOM    940  HG  LEU A  63       8.472  15.884  14.990  1.00 51.71           H  
ATOM    941  CD1 LEU A  63       6.497  15.973  14.161  1.00 51.71           C  
ATOM    942 HD11 LEU A  63       6.699  16.930  13.680  1.00 51.71           H  
ATOM    943 HD12 LEU A  63       5.465  15.966  14.511  1.00 51.71           H  
ATOM    944 HD13 LEU A  63       6.648  15.178  13.430  1.00 51.71           H  
ATOM    945  CD2 LEU A  63       7.193  16.922  16.327  1.00 51.71           C  
ATOM    946 HD21 LEU A  63       7.267  17.882  15.816  1.00 51.71           H  
ATOM    947 HD22 LEU A  63       7.964  16.887  17.097  1.00 51.71           H  
ATOM    948 HD23 LEU A  63       6.206  16.822  16.780  1.00 51.71           H  
ATOM    949  N   THR A  64       9.075  12.063  17.493  1.00 54.39           N  
ATOM    950  H   THR A  64       9.658  12.866  17.679  1.00 54.39           H  
ATOM    951  CA  THR A  64       9.187  10.930  18.419  1.00 54.39           C  
ATOM    952  HA  THR A  64       8.520  10.145  18.063  1.00 54.39           H  
ATOM    953  C   THR A  64       8.710  11.311  19.822  1.00 54.39           C  
ATOM    954  CB  THR A  64      10.592  10.295  18.445  1.00 54.39           C  
ATOM    955  HB  THR A  64      10.487   9.306  18.890  1.00 54.39           H  
ATOM    956  O   THR A  64       9.073  12.346  20.373  1.00 54.39           O  
ATOM    957  CG2 THR A  64      11.222  10.119  17.062  1.00 54.39           C  
ATOM    958 HG21 THR A  64      12.153   9.561  17.159  1.00 54.39           H  
ATOM    959 HG22 THR A  64      11.439  11.091  16.619  1.00 54.39           H  
ATOM    960 HG23 THR A  64      10.542   9.569  16.412  1.00 54.39           H  
ATOM    961  OG1 THR A  64      11.483  11.013  19.252  1.00 54.39           O  
ATOM    962  HG1 THR A  64      12.108  11.486  18.697  1.00 54.39           H  
ATOM    963  N   TYR A  65       7.877  10.445  20.401  1.00 53.69           N  
ATOM    964  H   TYR A  65       7.602   9.629  19.873  1.00 53.69           H  
ATOM    965  CA  TYR A  65       7.224  10.631  21.706  1.00 53.69           C  
ATOM    966  HA  TYR A  65       7.654  11.493  22.217  1.00 53.69           H  
ATOM    967  C   TYR A  65       7.432   9.412  22.625  1.00 53.69           C  
ATOM    968  CB  TYR A  65       5.727  10.909  21.483  1.00 53.69           C  
ATOM    969  HB2 TYR A  65       5.280  10.061  20.962  1.00 53.69           H  
ATOM    970  HB3 TYR A  65       5.236  10.977  22.454  1.00 53.69           H  
ATOM    971  O   TYR A  65       6.734   9.243  23.617  1.00 53.69           O  
ATOM    972  CG  TYR A  65       5.407  12.181  20.719  1.00 53.69           C  
ATOM    973  CD1 TYR A  65       5.180  13.377  21.428  1.00 53.69           C  
ATOM    974  HD1 TYR A  65       5.259  13.398  22.505  1.00 53.69           H  
ATOM    975  CD2 TYR A  65       5.280  12.161  19.315  1.00 53.69           C  
ATOM    976  HD2 TYR A  65       5.434  11.242  18.768  1.00 53.69           H  
ATOM    977  CE1 TYR A  65       4.810  14.548  20.742  1.00 53.69           C  
ATOM    978  HE1 TYR A  65       4.611  15.451  21.301  1.00 53.69           H  
ATOM    979  CE2 TYR A  65       4.922  13.334  18.624  1.00 53.69           C  
ATOM    980  HE2 TYR A  65       4.798  13.332  17.551  1.00 53.69           H  
ATOM    981  OH  TYR A  65       4.326  15.650  18.663  1.00 53.69           O  
ATOM    982  HH  TYR A  65       4.109  16.365  19.266  1.00 53.69           H  
ATOM    983  CZ  TYR A  65       4.681  14.527  19.337  1.00 53.69           C  
ATOM    984  N   PHE A  66       8.357   8.516  22.268  1.00 44.99           N  
ATOM    985  H   PHE A  66       9.015   8.761  21.542  1.00 44.99           H  
ATOM    986  CA  PHE A  66       8.509   7.200  22.888  1.00 44.99           C  
ATOM    987  HA  PHE A  66       7.880   7.142  23.777  1.00 44.99           H  
ATOM    988  C   PHE A  66       9.959   6.975  23.322  1.00 44.99           C  
ATOM    989  CB  PHE A  66       8.030   6.125  21.901  1.00 44.99           C  
ATOM    990  HB2 PHE A  66       8.760   6.016  21.100  1.00 44.99           H  
ATOM    991  HB3 PHE A  66       7.092   6.452  21.451  1.00 44.99           H  
ATOM    992  O   PHE A  66      10.881   7.302  22.577  1.00 44.99           O  
ATOM    993  CG  PHE A  66       7.793   4.780  22.554  1.00 44.99           C  
ATOM    994  CD1 PHE A  66       8.864   3.888  22.750  1.00 44.99           C  
ATOM    995  HD1 PHE A  66       9.855   4.133  22.399  1.00 44.99           H  
ATOM    996  CD2 PHE A  66       6.506   4.443  23.017  1.00 44.99           C  
ATOM    997  HD2 PHE A  66       5.682   5.129  22.888  1.00 44.99           H  
ATOM    998  CE1 PHE A  66       8.650   2.678  23.431  1.00 44.99           C  
ATOM    999  HE1 PHE A  66       9.479   2.009  23.610  1.00 44.99           H  
ATOM   1000  CE2 PHE A  66       6.290   3.220  23.674  1.00 44.99           C  
ATOM   1001  HE2 PHE A  66       5.306   2.962  24.035  1.00 44.99           H  
ATOM   1002  CZ  PHE A  66       7.365   2.340  23.888  1.00 44.99           C  
ATOM   1003  HZ  PHE A  66       7.207   1.407  24.409  1.00 44.99           H  
ATOM   1004  N   THR A  67      10.160   6.408  24.511  1.00 44.15           N  
ATOM   1005  H   THR A  67       9.358   6.162  25.074  1.00 44.15           H  
ATOM   1006  CA  THR A  67      11.483   6.107  25.079  1.00 44.15           C  
ATOM   1007  HA  THR A  67      12.263   6.457  24.403  1.00 44.15           H  
ATOM   1008  C   THR A  67      11.661   4.601  25.229  1.00 44.15           C  
ATOM   1009  CB  THR A  67      11.701   6.816  26.424  1.00 44.15           C  
ATOM   1010  HB  THR A  67      12.595   6.416  26.903  1.00 44.15           H  
ATOM   1011  O   THR A  67      11.218   4.012  26.210  1.00 44.15           O  
ATOM   1012  CG2 THR A  67      11.879   8.321  26.239  1.00 44.15           C  
ATOM   1013 HG21 THR A  67      12.720   8.511  25.571  1.00 44.15           H  
ATOM   1014 HG22 THR A  67      10.972   8.746  25.809  1.00 44.15           H  
ATOM   1015 HG23 THR A  67      12.085   8.778  27.207  1.00 44.15           H  
ATOM   1016  OG1 THR A  67      10.593   6.641  27.276  1.00 44.15           O  
ATOM   1017  HG1 THR A  67      10.522   5.697  27.434  1.00 44.15           H  
ATOM   1018  N   GLY A  68      12.297   3.996  24.231  1.00 57.67           N  
ATOM   1019  H   GLY A  68      12.563   4.546  23.427  1.00 57.67           H  
ATOM   1020  CA  GLY A  68      12.577   2.566  24.129  1.00 57.67           C  
ATOM   1021  HA2 GLY A  68      13.372   2.298  24.825  1.00 57.67           H  
ATOM   1022  HA3 GLY A  68      11.688   1.985  24.373  1.00 57.67           H  
ATOM   1023  C   GLY A  68      13.021   2.229  22.706  1.00 57.67           C  
ATOM   1024  O   GLY A  68      12.846   3.040  21.793  1.00 57.67           O  
ATOM   1025  N   GLU A  69      13.608   1.055  22.504  1.00 49.84           N  
ATOM   1026  H   GLU A  69      13.685   0.391  23.261  1.00 49.84           H  
ATOM   1027  CA  GLU A  69      14.016   0.612  21.172  1.00 49.84           C  
ATOM   1028  HA  GLU A  69      14.533   1.432  20.672  1.00 49.84           H  
ATOM   1029  C   GLU A  69      12.784   0.225  20.336  1.00 49.84           C  
ATOM   1030  CB  GLU A  69      15.004  -0.547  21.308  1.00 49.84           C  
ATOM   1031  HB2 GLU A  69      15.821  -0.257  21.969  1.00 49.84           H  
ATOM   1032  HB3 GLU A  69      14.478  -1.383  21.770  1.00 49.84           H  
ATOM   1033  O   GLU A  69      11.958  -0.592  20.740  1.00 49.84           O  
ATOM   1034  CG  GLU A  69      15.594  -0.966  19.955  1.00 49.84           C  
ATOM   1035  HG2 GLU A  69      16.397  -0.279  19.687  1.00 49.84           H  
ATOM   1036  HG3 GLU A  69      14.837  -0.908  19.173  1.00 49.84           H  
ATOM   1037  CD  GLU A  69      16.094  -2.404  20.027  1.00 49.84           C  
ATOM   1038  OE1 GLU A  69      17.321  -2.603  19.939  1.00 49.84           O  
ATOM   1039  OE2 GLU A  69      15.205  -3.281  20.153  1.00 49.84           O  
ATOM   1040  N   THR A  70      12.649   0.798  19.138  1.00 50.35           N  
ATOM   1041  H   THR A  70      13.331   1.478  18.833  1.00 50.35           H  
ATOM   1042  CA  THR A  70      11.473   0.573  18.282  1.00 50.35           C  
ATOM   1043  HA  THR A  70      10.591   0.563  18.923  1.00 50.35           H  
ATOM   1044  C   THR A  70      11.460  -0.778  17.563  1.00 50.35           C  
ATOM   1045  CB  THR A  70      11.289   1.716  17.272  1.00 50.35           C  
ATOM   1046  HB  THR A  70      10.504   1.458  16.561  1.00 50.35           H  
ATOM   1047  O   THR A  70      10.483  -1.063  16.876  1.00 50.35           O  
ATOM   1048  CG2 THR A  70      10.884   3.019  17.964  1.00 50.35           C  
ATOM   1049 HG21 THR A  70       9.936   2.877  18.482  1.00 50.35           H  
ATOM   1050 HG22 THR A  70      11.644   3.315  18.688  1.00 50.35           H  
ATOM   1051 HG23 THR A  70      10.774   3.807  17.220  1.00 50.35           H  
ATOM   1052  OG1 THR A  70      12.482   1.973  16.563  1.00 50.35           O  
ATOM   1053  HG1 THR A  70      12.662   1.220  15.996  1.00 50.35           H  
ATOM   1054  N   ALA A  71      12.511  -1.595  17.691  1.00 50.92           N  
ATOM   1055  H   ALA A  71      13.261  -1.320  18.309  1.00 50.92           H  
ATOM   1056  CA  ALA A  71      12.537  -2.965  17.183  1.00 50.92           C  
ATOM   1057  HA  ALA A  71      11.925  -3.022  16.282  1.00 50.92           H  
ATOM   1058  C   ALA A  71      11.904  -3.928  18.199  1.00 50.92           C  
ATOM   1059  CB  ALA A  71      13.968  -3.342  16.778  1.00 50.92           C  
ATOM   1060  HB1 ALA A  71      14.639  -3.288  17.636  1.00 50.92           H  
ATOM   1061  HB2 ALA A  71      14.327  -2.665  16.003  1.00 50.92           H  
ATOM   1062  HB3 ALA A  71      13.980  -4.361  16.391  1.00 50.92           H  
ATOM   1063  O   ALA A  71      10.806  -4.423  17.952  1.00 50.92           O  
ATOM   1064  N   SER A  72      12.518  -4.117  19.372  1.00 58.98           N  
ATOM   1065  H   SER A  72      13.434  -3.716  19.522  1.00 58.98           H  
ATOM   1066  CA  SER A  72      12.004  -5.013  20.421  1.00 58.98           C  
ATOM   1067  HA  SER A  72      11.961  -6.021  20.008  1.00 58.98           H  
ATOM   1068  C   SER A  72      10.580  -4.684  20.893  1.00 58.98           C  
ATOM   1069  CB  SER A  72      12.965  -5.059  21.615  1.00 58.98           C  
ATOM   1070  HB2 SER A  72      13.837  -5.655  21.345  1.00 58.98           H  
ATOM   1071  HB3 SER A  72      12.473  -5.535  22.464  1.00 58.98           H  
ATOM   1072  O   SER A  72       9.805  -5.605  21.123  1.00 58.98           O  
ATOM   1073  OG  SER A  72      13.401  -3.765  21.977  1.00 58.98           O  
ATOM   1074  HG  SER A  72      14.135  -3.565  21.392  1.00 58.98           H  
ATOM   1075  N   VAL A  73      10.165  -3.411  20.946  1.00 56.42           N  
ATOM   1076  H   VAL A  73      10.855  -2.684  20.824  1.00 56.42           H  
ATOM   1077  CA  VAL A  73       8.768  -3.043  21.281  1.00 56.42           C  
ATOM   1078  HA  VAL A  73       8.481  -3.573  22.190  1.00 56.42           H  
ATOM   1079  C   VAL A  73       7.762  -3.478  20.200  1.00 56.42           C  
ATOM   1080  CB  VAL A  73       8.676  -1.530  21.566  1.00 56.42           C  
ATOM   1081  HB  VAL A  73       9.114  -0.985  20.730  1.00 56.42           H  
ATOM   1082  O   VAL A  73       6.611  -3.789  20.506  1.00 56.42           O  
ATOM   1083  CG1 VAL A  73       7.243  -1.015  21.767  1.00 56.42           C  
ATOM   1084 HG11 VAL A  73       7.261   0.038  22.048  1.00 56.42           H  
ATOM   1085 HG12 VAL A  73       6.674  -1.111  20.843  1.00 56.42           H  
ATOM   1086 HG13 VAL A  73       6.751  -1.591  22.551  1.00 56.42           H  
ATOM   1087  CG2 VAL A  73       9.457  -1.192  22.843  1.00 56.42           C  
ATOM   1088 HG21 VAL A  73      10.495  -1.510  22.752  1.00 56.42           H  
ATOM   1089 HG22 VAL A  73       9.011  -1.698  23.699  1.00 56.42           H  
ATOM   1090 HG23 VAL A  73       9.445  -0.114  23.008  1.00 56.42           H  
ATOM   1091  N   VAL A  74       8.175  -3.529  18.930  1.00 54.77           N  
ATOM   1092  H   VAL A  74       9.156  -3.378  18.744  1.00 54.77           H  
ATOM   1093  CA  VAL A  74       7.338  -4.027  17.824  1.00 54.77           C  
ATOM   1094  HA  VAL A  74       6.303  -3.738  18.004  1.00 54.77           H  
ATOM   1095  C   VAL A  74       7.348  -5.557  17.773  1.00 54.77           C  
ATOM   1096  CB  VAL A  74       7.777  -3.386  16.491  1.00 54.77           C  
ATOM   1097  HB  VAL A  74       8.861  -3.452  16.394  1.00 54.77           H  
ATOM   1098  O   VAL A  74       6.305  -6.162  17.532  1.00 54.77           O  
ATOM   1099  CG1 VAL A  74       7.153  -4.045  15.256  1.00 54.77           C  
ATOM   1100 HG11 VAL A  74       7.421  -3.488  14.359  1.00 54.77           H  
ATOM   1101 HG12 VAL A  74       7.541  -5.058  15.151  1.00 54.77           H  
ATOM   1102 HG13 VAL A  74       6.068  -4.084  15.357  1.00 54.77           H  
ATOM   1103  CG2 VAL A  74       7.367  -1.906  16.470  1.00 54.77           C  
ATOM   1104 HG21 VAL A  74       7.737  -1.438  15.558  1.00 54.77           H  
ATOM   1105 HG22 VAL A  74       7.809  -1.390  17.322  1.00 54.77           H  
ATOM   1106 HG23 VAL A  74       6.282  -1.817  16.518  1.00 54.77           H  
ATOM   1107  N   ASP A  75       8.486  -6.188  18.055  1.00 61.75           N  
ATOM   1108  H   ASP A  75       9.321  -5.643  18.217  1.00 61.75           H  
ATOM   1109  CA  ASP A  75       8.613  -7.648  18.082  1.00 61.75           C  
ATOM   1110  HA  ASP A  75       8.137  -8.045  17.185  1.00 61.75           H  
ATOM   1111  C   ASP A  75       7.895  -8.274  19.293  1.00 61.75           C  
ATOM   1112  CB  ASP A  75      10.101  -8.016  18.024  1.00 61.75           C  
ATOM   1113  HB2 ASP A  75      10.553  -7.871  19.005  1.00 61.75           H  
ATOM   1114  HB3 ASP A  75      10.607  -7.359  17.317  1.00 61.75           H  
ATOM   1115  O   ASP A  75       7.214  -9.292  19.159  1.00 61.75           O  
ATOM   1116  CG  ASP A  75      10.293  -9.456  17.547  1.00 61.75           C  
ATOM   1117  OD1 ASP A  75       9.770  -9.762  16.451  1.00 61.75           O  
ATOM   1118  OD2 ASP A  75      10.968 -10.218  18.269  1.00 61.75           O  
ATOM   1119  N   GLU A  76       7.904  -7.608  20.455  1.00 67.23           N  
ATOM   1120  H   GLU A  76       8.525  -6.819  20.557  1.00 67.23           H  
ATOM   1121  CA  GLU A  76       7.062  -7.987  21.595  1.00 67.23           C  
ATOM   1122  HA  GLU A  76       7.246  -9.040  21.808  1.00 67.23           H  
ATOM   1123  C   GLU A  76       5.570  -7.821  21.260  1.00 67.23           C  
ATOM   1124  CB  GLU A  76       7.414  -7.172  22.854  1.00 67.23           C  
ATOM   1125  HB2 GLU A  76       8.495  -7.051  22.935  1.00 67.23           H  
ATOM   1126  HB3 GLU A  76       6.953  -6.187  22.773  1.00 67.23           H  
ATOM   1127  O   GLU A  76       4.760  -8.687  21.596  1.00 67.23           O  
ATOM   1128  CG  GLU A  76       6.918  -7.916  24.108  1.00 67.23           C  
ATOM   1129  HG2 GLU A  76       5.995  -8.445  23.871  1.00 67.23           H  
ATOM   1130  HG3 GLU A  76       7.655  -8.675  24.371  1.00 67.23           H  
ATOM   1131  CD  GLU A  76       6.620  -7.048  25.337  1.00 67.23           C  
ATOM   1132  OE1 GLU A  76       6.134  -7.649  26.324  1.00 67.23           O  
ATOM   1133  OE2 GLU A  76       6.679  -5.804  25.283  1.00 67.23           O  
ATOM   1134  N   HIS A  77       5.184  -6.756  20.545  1.00 54.81           N  
ATOM   1135  H   HIS A  77       5.877  -6.063  20.302  1.00 54.81           H  
ATOM   1136  CA  HIS A  77       3.802  -6.571  20.090  1.00 54.81           C  
ATOM   1137  HA  HIS A  77       3.150  -6.623  20.961  1.00 54.81           H  
ATOM   1138  C   HIS A  77       3.361  -7.692  19.132  1.00 54.81           C  
ATOM   1139  CB  HIS A  77       3.634  -5.177  19.463  1.00 54.81           C  
ATOM   1140  HB2 HIS A  77       4.305  -5.074  18.609  1.00 54.81           H  
ATOM   1141  HB3 HIS A  77       3.918  -4.426  20.200  1.00 54.81           H  
ATOM   1142  O   HIS A  77       2.272  -8.244  19.301  1.00 54.81           O  
ATOM   1143  CG  HIS A  77       2.227  -4.892  18.993  1.00 54.81           C  
ATOM   1144  CD2 HIS A  77       1.295  -4.117  19.629  1.00 54.81           C  
ATOM   1145  HD2 HIS A  77       1.440  -3.589  20.560  1.00 54.81           H  
ATOM   1146  ND1 HIS A  77       1.632  -5.384  17.852  1.00 54.81           N  
ATOM   1147  HD1 HIS A  77       2.055  -6.021  17.193  1.00 54.81           H  
ATOM   1148  CE1 HIS A  77       0.366  -4.933  17.814  1.00 54.81           C  
ATOM   1149  HE1 HIS A  77      -0.355  -5.166  17.044  1.00 54.81           H  
ATOM   1150  NE2 HIS A  77       0.120  -4.140  18.869  1.00 54.81           N  
ATOM   1151  N   PHE A  78       4.194  -8.080  18.158  1.00 51.89           N  
ATOM   1152  H   PHE A  78       5.075  -7.598  18.047  1.00 51.89           H  
ATOM   1153  CA  PHE A  78       3.903  -9.228  17.292  1.00 51.89           C  
ATOM   1154  HA  PHE A  78       2.901  -9.102  16.882  1.00 51.89           H  
ATOM   1155  C   PHE A  78       3.868 -10.544  18.077  1.00 51.89           C  
ATOM   1156  CB  PHE A  78       4.896  -9.299  16.123  1.00 51.89           C  
ATOM   1157  HB2 PHE A  78       4.850 -10.299  15.690  1.00 51.89           H  
ATOM   1158  HB3 PHE A  78       5.909  -9.160  16.501  1.00 51.89           H  
ATOM   1159  O   PHE A  78       2.929 -11.319  17.909  1.00 51.89           O  
ATOM   1160  CG  PHE A  78       4.616  -8.315  14.999  1.00 51.89           C  
ATOM   1161  CD1 PHE A  78       3.379  -8.349  14.323  1.00 51.89           C  
ATOM   1162  HD1 PHE A  78       2.628  -9.072  14.607  1.00 51.89           H  
ATOM   1163  CD2 PHE A  78       5.601  -7.396  14.593  1.00 51.89           C  
ATOM   1164  HD2 PHE A  78       6.558  -7.379  15.094  1.00 51.89           H  
ATOM   1165  CE1 PHE A  78       3.120  -7.455  13.268  1.00 51.89           C  
ATOM   1166  HE1 PHE A  78       2.170  -7.485  12.755  1.00 51.89           H  
ATOM   1167  CE2 PHE A  78       5.347  -6.512  13.529  1.00 51.89           C  
ATOM   1168  HE2 PHE A  78       6.114  -5.818  13.215  1.00 51.89           H  
ATOM   1169  CZ  PHE A  78       4.105  -6.535  12.871  1.00 51.89           C  
ATOM   1170  HZ  PHE A  78       3.913  -5.855  12.055  1.00 51.89           H  
ATOM   1171  N   THR A  79       4.807 -10.768  18.998  1.00 68.75           N  
ATOM   1172  H   THR A  79       5.576 -10.117  19.061  1.00 68.75           H  
ATOM   1173  CA  THR A  79       4.828 -11.949  19.874  1.00 68.75           C  
ATOM   1174  HA  THR A  79       4.885 -12.843  19.254  1.00 68.75           H  
ATOM   1175  C   THR A  79       3.550 -12.049  20.712  1.00 68.75           C  
ATOM   1176  CB  THR A  79       6.077 -11.926  20.769  1.00 68.75           C  
ATOM   1177  HB  THR A  79       6.102 -11.006  21.354  1.00 68.75           H  
ATOM   1178  O   THR A  79       2.921 -13.108  20.754  1.00 68.75           O  
ATOM   1179  CG2 THR A  79       6.152 -13.124  21.716  1.00 68.75           C  
ATOM   1180 HG21 THR A  79       5.351 -13.077  22.454  1.00 68.75           H  
ATOM   1181 HG22 THR A  79       7.107 -13.106  22.240  1.00 68.75           H  
ATOM   1182 HG23 THR A  79       6.075 -14.051  21.147  1.00 68.75           H  
ATOM   1183  OG1 THR A  79       7.221 -12.000  19.959  1.00 68.75           O  
ATOM   1184  HG1 THR A  79       7.422 -11.128  19.611  1.00 68.75           H  
ATOM   1185  N   ARG A  80       3.089 -10.945  21.314  1.00 60.23           N  
ATOM   1186  H   ARG A  80       3.657 -10.112  21.250  1.00 60.23           H  
ATOM   1187  CA  ARG A  80       1.815 -10.862  22.052  1.00 60.23           C  
ATOM   1188  HA  ARG A  80       1.781 -11.645  22.809  1.00 60.23           H  
ATOM   1189  C   ARG A  80       0.597 -11.101  21.150  1.00 60.23           C  
ATOM   1190  CB  ARG A  80       1.714  -9.493  22.749  1.00 60.23           C  
ATOM   1191  HB2 ARG A  80       1.955  -8.711  22.029  1.00 60.23           H  
ATOM   1192  HB3 ARG A  80       0.686  -9.340  23.078  1.00 60.23           H  
ATOM   1193  O   ARG A  80      -0.325 -11.793  21.564  1.00 60.23           O  
ATOM   1194  CG  ARG A  80       2.632  -9.363  23.978  1.00 60.23           C  
ATOM   1195  HG2 ARG A  80       3.653  -9.645  23.722  1.00 60.23           H  
ATOM   1196  HG3 ARG A  80       2.274 -10.026  24.765  1.00 60.23           H  
ATOM   1197  CD  ARG A  80       2.621  -7.913  24.480  1.00 60.23           C  
ATOM   1198  HD2 ARG A  80       1.589  -7.601  24.644  1.00 60.23           H  
ATOM   1199  HD3 ARG A  80       3.044  -7.277  23.703  1.00 60.23           H  
ATOM   1200  NE  ARG A  80       3.420  -7.737  25.707  1.00 60.23           N  
ATOM   1201  HE  ARG A  80       4.418  -7.878  25.638  1.00 60.23           H  
ATOM   1202  NH1 ARG A  80       1.819  -6.997  27.189  1.00 60.23           N  
ATOM   1203 HH11 ARG A  80       1.600  -6.618  28.100  1.00 60.23           H  
ATOM   1204 HH12 ARG A  80       1.106  -7.183  26.498  1.00 60.23           H  
ATOM   1205  NH2 ARG A  80       3.972  -7.012  27.766  1.00 60.23           N  
ATOM   1206 HH21 ARG A  80       3.789  -6.578  28.659  1.00 60.23           H  
ATOM   1207 HH22 ARG A  80       4.922  -7.158  27.455  1.00 60.23           H  
ATOM   1208  CZ  ARG A  80       3.059  -7.252  26.878  1.00 60.23           C  
ATOM   1209  N   ALA A  81       0.589 -10.578  19.923  1.00 44.90           N  
ATOM   1210  H   ALA A  81       1.358  -9.981  19.653  1.00 44.90           H  
ATOM   1211  CA  ALA A  81      -0.520 -10.756  18.979  1.00 44.90           C  
ATOM   1212  HA  ALA A  81      -1.457 -10.575  19.505  1.00 44.90           H  
ATOM   1213  C   ALA A  81      -0.603 -12.180  18.385  1.00 44.90           C  
ATOM   1214  CB  ALA A  81      -0.381  -9.698  17.878  1.00 44.90           C  
ATOM   1215  HB1 ALA A  81      -1.223  -9.775  17.190  1.00 44.90           H  
ATOM   1216  HB2 ALA A  81       0.546  -9.852  17.326  1.00 44.90           H  
ATOM   1217  HB3 ALA A  81      -0.375  -8.701  18.320  1.00 44.90           H  
ATOM   1218  O   ALA A  81      -1.695 -12.667  18.088  1.00 44.90           O  
ATOM   1219  N   LEU A  82       0.538 -12.857  18.221  1.00 53.03           N  
ATOM   1220  H   LEU A  82       1.403 -12.368  18.403  1.00 53.03           H  
ATOM   1221  CA  LEU A  82       0.625 -14.224  17.695  1.00 53.03           C  
ATOM   1222  HA  LEU A  82      -0.159 -14.371  16.952  1.00 53.03           H  
ATOM   1223  C   LEU A  82       0.393 -15.298  18.769  1.00 53.03           C  
ATOM   1224  CB  LEU A  82       1.996 -14.411  17.015  1.00 53.03           C  
ATOM   1225  HB2 LEU A  82       2.772 -14.121  17.723  1.00 53.03           H  
ATOM   1226  HB3 LEU A  82       2.138 -15.469  16.792  1.00 53.03           H  
ATOM   1227  O   LEU A  82      -0.124 -16.366  18.451  1.00 53.03           O  
ATOM   1228  CG  LEU A  82       2.177 -13.611  15.709  1.00 53.03           C  
ATOM   1229  HG  LEU A  82       1.915 -12.565  15.870  1.00 53.03           H  
ATOM   1230  CD1 LEU A  82       3.636 -13.677  15.258  1.00 53.03           C  
ATOM   1231 HD11 LEU A  82       3.772 -13.091  14.349  1.00 53.03           H  
ATOM   1232 HD12 LEU A  82       3.931 -14.710  15.075  1.00 53.03           H  
ATOM   1233 HD13 LEU A  82       4.275 -13.255  16.034  1.00 53.03           H  
ATOM   1234  CD2 LEU A  82       1.305 -14.153  14.572  1.00 53.03           C  
ATOM   1235 HD21 LEU A  82       1.523 -15.208  14.406  1.00 53.03           H  
ATOM   1236 HD22 LEU A  82       1.511 -13.594  13.659  1.00 53.03           H  
ATOM   1237 HD23 LEU A  82       0.251 -14.032  14.820  1.00 53.03           H  
ATOM   1238  N   SER A  83       0.741 -15.022  20.030  1.00 50.16           N  
ATOM   1239  H   SER A  83       1.191 -14.137  20.216  1.00 50.16           H  
ATOM   1240  CA  SER A  83       0.615 -15.980  21.142  1.00 50.16           C  
ATOM   1241  HA  SER A  83       0.815 -16.975  20.746  1.00 50.16           H  
ATOM   1242  C   SER A  83      -0.780 -16.064  21.774  1.00 50.16           C  
ATOM   1243  CB  SER A  83       1.679 -15.721  22.216  1.00 50.16           C  
ATOM   1244  HB2 SER A  83       1.525 -16.401  23.055  1.00 50.16           H  
ATOM   1245  HB3 SER A  83       2.664 -15.916  21.791  1.00 50.16           H  
ATOM   1246  O   SER A  83      -1.022 -16.979  22.559  1.00 50.16           O  
ATOM   1247  OG  SER A  83       1.631 -14.389  22.681  1.00 50.16           O  
ATOM   1248  HG  SER A  83       2.111 -13.856  22.043  1.00 50.16           H  
ATOM   1249  N   GLN A  84      -1.720 -15.173  21.431  1.00 46.89           N  
ATOM   1250  H   GLN A  84      -1.474 -14.428  20.794  1.00 46.89           H  
ATOM   1251  CA  GLN A  84      -3.098 -15.267  21.927  1.00 46.89           C  
ATOM   1252  HA  GLN A  84      -3.040 -15.387  23.009  1.00 46.89           H  
ATOM   1253  C   GLN A  84      -3.843 -16.479  21.326  1.00 46.89           C  
ATOM   1254  CB  GLN A  84      -3.887 -13.977  21.658  1.00 46.89           C  
ATOM   1255  HB2 GLN A  84      -3.709 -13.636  20.639  1.00 46.89           H  
ATOM   1256  HB3 GLN A  84      -4.949 -14.199  21.767  1.00 46.89           H  
ATOM   1257  O   GLN A  84      -4.095 -16.505  20.111  1.00 46.89           O  
ATOM   1258  CG  GLN A  84      -3.533 -12.863  22.654  1.00 46.89           C  
ATOM   1259  HG2 GLN A  84      -2.485 -12.590  22.531  1.00 46.89           H  
ATOM   1260  HG3 GLN A  84      -3.669 -13.231  23.671  1.00 46.89           H  
ATOM   1261  CD  GLN A  84      -4.396 -11.615  22.488  1.00 46.89           C  
ATOM   1262  NE2 GLN A  84      -4.052 -10.527  23.139  1.00 46.89           N  
ATOM   1263 HE21 GLN A  84      -4.664  -9.733  23.013  1.00 46.89           H  
ATOM   1264 HE22 GLN A  84      -3.212 -10.511  23.701  1.00 46.89           H  
ATOM   1265  OE1 GLN A  84      -5.400 -11.584  21.797  1.00 46.89           O  
ATOM   1266  N   PRO A  85      -4.264 -17.465  22.149  1.00 37.73           N  
ATOM   1267  CA  PRO A  85      -5.125 -18.545  21.686  1.00 37.73           C  
ATOM   1268  HA  PRO A  85      -4.696 -19.009  20.798  1.00 37.73           H  
ATOM   1269  C   PRO A  85      -6.518 -17.998  21.354  1.00 37.73           C  
ATOM   1270  CB  PRO A  85      -5.160 -19.560  22.832  1.00 37.73           C  
ATOM   1271  HB2 PRO A  85      -6.087 -20.133  22.850  1.00 37.73           H  
ATOM   1272  HB3 PRO A  85      -4.301 -20.226  22.753  1.00 37.73           H  
ATOM   1273  O   PRO A  85      -7.005 -17.063  21.987  1.00 37.73           O  
ATOM   1274  CG  PRO A  85      -5.009 -18.681  24.073  1.00 37.73           C  
ATOM   1275  HG2 PRO A  85      -5.975 -18.255  24.344  1.00 37.73           H  
ATOM   1276  HG3 PRO A  85      -4.585 -19.232  24.912  1.00 37.73           H  
ATOM   1277  CD  PRO A  85      -4.073 -17.571  23.595  1.00 37.73           C  
ATOM   1278  HD2 PRO A  85      -4.328 -16.641  24.103  1.00 37.73           H  
ATOM   1279  HD3 PRO A  85      -3.041 -17.848  23.809  1.00 37.73           H  
ATOM   1280  N   SER A  86      -7.203 -18.605  20.385  1.00 39.84           N  
ATOM   1281  H   SER A  86      -6.789 -19.389  19.901  1.00 39.84           H  
ATOM   1282  CA  SER A  86      -8.581 -18.240  20.036  1.00 39.84           C  
ATOM   1283  HA  SER A  86      -8.661 -17.153  20.016  1.00 39.84           H  
ATOM   1284  C   SER A  86      -9.564 -18.753  21.096  1.00 39.84           C  
ATOM   1285  CB  SER A  86      -8.919 -18.750  18.631  1.00 39.84           C  
ATOM   1286  HB2 SER A  86      -9.967 -18.547  18.410  1.00 39.84           H  
ATOM   1287  HB3 SER A  86      -8.300 -18.226  17.903  1.00 39.84           H  
ATOM   1288  O   SER A  86     -10.182 -19.804  20.921  1.00 39.84           O  
ATOM   1289  OG  SER A  86      -8.669 -20.138  18.536  1.00 39.84           O  
ATOM   1290  HG  SER A  86      -9.226 -20.563  19.191  1.00 39.84           H  
ATOM   1291  N   SER A  87      -9.691 -18.019  22.204  1.00 32.71           N  
ATOM   1292  H   SER A  87      -9.092 -17.211  22.291  1.00 32.71           H  
ATOM   1293  CA  SER A  87     -10.505 -18.339  23.387  1.00 32.71           C  
ATOM   1294  HA  SER A  87     -10.339 -19.387  23.636  1.00 32.71           H  
ATOM   1295  C   SER A  87     -12.017 -18.172  23.159  1.00 32.71           C  
ATOM   1296  CB  SER A  87     -10.009 -17.502  24.575  1.00 32.71           C  
ATOM   1297  HB2 SER A  87      -8.947 -17.690  24.730  1.00 32.71           H  
ATOM   1298  HB3 SER A  87     -10.549 -17.783  25.479  1.00 32.71           H  
ATOM   1299  O   SER A  87     -12.706 -17.512  23.934  1.00 32.71           O  
ATOM   1300  OG  SER A  87     -10.203 -16.127  24.311  1.00 32.71           O  
ATOM   1301  HG  SER A  87     -11.145 -15.956  24.382  1.00 32.71           H  
ATOM   1302  N   TYR A  88     -12.540 -18.740  22.073  1.00 32.60           N  
ATOM   1303  H   TYR A  88     -11.929 -19.300  21.495  1.00 32.60           H  
ATOM   1304  CA  TYR A  88     -13.954 -18.669  21.717  1.00 32.60           C  
ATOM   1305  HA  TYR A  88     -14.374 -17.759  22.145  1.00 32.60           H  
ATOM   1306  C   TYR A  88     -14.705 -19.853  22.342  1.00 32.60           C  
ATOM   1307  CB  TYR A  88     -14.097 -18.551  20.192  1.00 32.60           C  
ATOM   1308  HB2 TYR A  88     -14.023 -19.534  19.725  1.00 32.60           H  
ATOM   1309  HB3 TYR A  88     -13.273 -17.951  19.806  1.00 32.60           H  
ATOM   1310  O   TYR A  88     -14.868 -20.908  21.723  1.00 32.60           O  
ATOM   1311  CG  TYR A  88     -15.388 -17.875  19.779  1.00 32.60           C  
ATOM   1312  CD1 TYR A  88     -16.562 -18.630  19.590  1.00 32.60           C  
ATOM   1313  HD1 TYR A  88     -16.543 -19.700  19.735  1.00 32.60           H  
ATOM   1314  CD2 TYR A  88     -15.422 -16.473  19.643  1.00 32.60           C  
ATOM   1315  HD2 TYR A  88     -14.530 -15.891  19.821  1.00 32.60           H  
ATOM   1316  CE1 TYR A  88     -17.766 -17.982  19.252  1.00 32.60           C  
ATOM   1317  HE1 TYR A  88     -18.679 -18.545  19.129  1.00 32.60           H  
ATOM   1318  CE2 TYR A  88     -16.625 -15.821  19.313  1.00 32.60           C  
ATOM   1319  HE2 TYR A  88     -16.653 -14.745  19.230  1.00 32.60           H  
ATOM   1320  OH  TYR A  88     -18.967 -15.959  18.800  1.00 32.60           O  
ATOM   1321  HH  TYR A  88     -18.896 -15.003  18.849  1.00 32.60           H  
ATOM   1322  CZ  TYR A  88     -17.801 -16.578  19.117  1.00 32.60           C  
ATOM   1323  N   THR A  89     -15.102 -19.704  23.607  1.00 30.87           N  
ATOM   1324  H   THR A  89     -14.950 -18.821  24.074  1.00 30.87           H  
ATOM   1325  CA  THR A  89     -15.859 -20.717  24.353  1.00 30.87           C  
ATOM   1326  HA  THR A  89     -15.322 -21.664  24.303  1.00 30.87           H  
ATOM   1327  C   THR A  89     -17.232 -20.923  23.718  1.00 30.87           C  
ATOM   1328  CB  THR A  89     -16.003 -20.339  25.838  1.00 30.87           C  
ATOM   1329  HB  THR A  89     -16.767 -20.960  26.305  1.00 30.87           H  
ATOM   1330  O   THR A  89     -18.115 -20.078  23.809  1.00 30.87           O  
ATOM   1331  CG2 THR A  89     -14.681 -20.549  26.578  1.00 30.87           C  
ATOM   1332 HG21 THR A  89     -14.820 -20.296  27.630  1.00 30.87           H  
ATOM   1333 HG22 THR A  89     -14.374 -21.592  26.504  1.00 30.87           H  
ATOM   1334 HG23 THR A  89     -13.909 -19.905  26.158  1.00 30.87           H  
ATOM   1335  OG1 THR A  89     -16.342 -18.981  25.982  1.00 30.87           O  
ATOM   1336  HG1 THR A  89     -17.298 -18.921  25.910  1.00 30.87           H  
ATOM   1337  N   LEU A  90     -17.409 -22.060  23.041  1.00 34.09           N  
ATOM   1338  H   LEU A  90     -16.617 -22.675  22.926  1.00 34.09           H  
ATOM   1339  CA  LEU A  90     -18.699 -22.461  22.489  1.00 34.09           C  
ATOM   1340  HA  LEU A  90     -19.199 -21.573  22.103  1.00 34.09           H  
ATOM   1341  C   LEU A  90     -19.566 -23.036  23.615  1.00 34.09           C  
ATOM   1342  CB  LEU A  90     -18.466 -23.438  21.321  1.00 34.09           C  
ATOM   1343  HB2 LEU A  90     -17.913 -24.299  21.696  1.00 34.09           H  
ATOM   1344  HB3 LEU A  90     -17.850 -22.940  20.572  1.00 34.09           H  
ATOM   1345  O   LEU A  90     -19.519 -24.240  23.878  1.00 34.09           O  
ATOM   1346  CG  LEU A  90     -19.762 -23.936  20.652  1.00 34.09           C  
ATOM   1347  HG  LEU A  90     -20.386 -24.451  21.382  1.00 34.09           H  
ATOM   1348  CD1 LEU A  90     -20.574 -22.804  20.020  1.00 34.09           C  
ATOM   1349 HD11 LEU A  90     -19.955 -22.232  19.328  1.00 34.09           H  
ATOM   1350 HD12 LEU A  90     -20.949 -22.140  20.798  1.00 34.09           H  
ATOM   1351 HD13 LEU A  90     -21.435 -23.213  19.491  1.00 34.09           H  
ATOM   1352  CD2 LEU A  90     -19.409 -24.941  19.553  1.00 34.09           C  
ATOM   1353 HD21 LEU A  90     -18.831 -24.443  18.774  1.00 34.09           H  
ATOM   1354 HD22 LEU A  90     -18.816 -25.753  19.973  1.00 34.09           H  
ATOM   1355 HD23 LEU A  90     -20.325 -25.341  19.118  1.00 34.09           H  
ATOM   1356  N   ASP A  91     -20.327 -22.170  24.278  1.00 31.40           N  
ATOM   1357  H   ASP A  91     -20.211 -21.184  24.092  1.00 31.40           H  
ATOM   1358  CA  ASP A  91     -21.193 -22.540  25.397  1.00 31.40           C  
ATOM   1359  HA  ASP A  91     -20.581 -23.054  26.138  1.00 31.40           H  
ATOM   1360  C   ASP A  91     -22.298 -23.510  24.951  1.00 31.40           C  
ATOM   1361  CB  ASP A  91     -21.754 -21.278  26.069  1.00 31.40           C  
ATOM   1362  HB2 ASP A  91     -22.494 -21.574  26.813  1.00 31.40           H  
ATOM   1363  HB3 ASP A  91     -22.246 -20.653  25.324  1.00 31.40           H  
ATOM   1364  O   ASP A  91     -23.155 -23.191  24.129  1.00 31.40           O  
ATOM   1365  CG  ASP A  91     -20.642 -20.497  26.774  1.00 31.40           C  
ATOM   1366  OD1 ASP A  91     -19.900 -21.145  27.548  1.00 31.40           O  
ATOM   1367  OD2 ASP A  91     -20.520 -19.282  26.509  1.00 31.40           O  
ATOM   1368  N   LYS A  92     -22.252 -24.737  25.484  1.00 31.11           N  
ATOM   1369  H   LYS A  92     -21.504 -24.915  26.138  1.00 31.11           H  
ATOM   1370  CA  LYS A  92     -23.144 -25.853  25.117  1.00 31.11           C  
ATOM   1371  HA  LYS A  92     -23.695 -25.555  24.225  1.00 31.11           H  
ATOM   1372  C   LYS A  92     -24.255 -26.097  26.143  1.00 31.11           C  
ATOM   1373  CB  LYS A  92     -22.327 -27.105  24.751  1.00 31.11           C  
ATOM   1374  HB2 LYS A  92     -22.976 -27.981  24.741  1.00 31.11           H  
ATOM   1375  HB3 LYS A  92     -21.544 -27.262  25.493  1.00 31.11           H  
ATOM   1376  O   LYS A  92     -24.567 -27.239  26.477  1.00 31.11           O  
ATOM   1377  CG  LYS A  92     -21.719 -26.970  23.350  1.00 31.11           C  
ATOM   1378  HG2 LYS A  92     -22.522 -26.854  22.622  1.00 31.11           H  
ATOM   1379  HG3 LYS A  92     -21.080 -26.088  23.307  1.00 31.11           H  
ATOM   1380  CD  LYS A  92     -20.893 -28.208  22.996  1.00 31.11           C  
ATOM   1381  HD2 LYS A  92     -20.078 -28.307  23.712  1.00 31.11           H  
ATOM   1382  HD3 LYS A  92     -21.530 -29.091  23.044  1.00 31.11           H  
ATOM   1383  CE  LYS A  92     -20.332 -28.041  21.583  1.00 31.11           C  
ATOM   1384  HE2 LYS A  92     -19.733 -27.130  21.563  1.00 31.11           H  
ATOM   1385  HE3 LYS A  92     -21.165 -27.905  20.893  1.00 31.11           H  
ATOM   1386  NZ  LYS A  92     -19.513 -29.211  21.190  1.00 31.11           N  
ATOM   1387  HZ1 LYS A  92     -19.144 -29.085  20.258  1.00 31.11           H  
ATOM   1388  HZ2 LYS A  92     -20.072 -30.052  21.213  1.00 31.11           H  
ATOM   1389  HZ3 LYS A  92     -18.740 -29.318  21.831  1.00 31.11           H  
ATOM   1390  N   SER A  93     -24.874 -25.024  26.622  1.00 34.39           N  
ATOM   1391  H   SER A  93     -24.575 -24.118  26.290  1.00 34.39           H  
ATOM   1392  CA  SER A  93     -26.221 -25.074  27.198  1.00 34.39           C  
ATOM   1393  HA  SER A  93     -26.329 -26.002  27.759  1.00 34.39           H  
ATOM   1394  C   SER A  93     -27.265 -25.087  26.068  1.00 34.39           C  
ATOM   1395  CB  SER A  93     -26.431 -23.919  28.187  1.00 34.39           C  
ATOM   1396  HB2 SER A  93     -27.494 -23.803  28.396  1.00 34.39           H  
ATOM   1397  HB3 SER A  93     -25.912 -24.154  29.117  1.00 34.39           H  
ATOM   1398  O   SER A  93     -27.059 -24.498  25.011  1.00 34.39           O  
ATOM   1399  OG  SER A  93     -25.904 -22.713  27.674  1.00 34.39           O  
ATOM   1400  HG  SER A  93     -26.104 -21.983  28.264  1.00 34.39           H  
ATOM   1401  N   GLY A  94     -28.362 -25.828  26.259  1.00 30.13           N  
ATOM   1402  H   GLY A  94     -28.484 -26.270  27.159  1.00 30.13           H  
ATOM   1403  CA  GLY A  94     -29.430 -25.984  25.259  1.00 30.13           C  
ATOM   1404  HA2 GLY A  94     -29.141 -25.505  24.323  1.00 30.13           H  
ATOM   1405  HA3 GLY A  94     -29.557 -27.043  25.032  1.00 30.13           H  
ATOM   1406  C   GLY A  94     -30.752 -25.333  25.697  1.00 30.13           C  
ATOM   1407  O   GLY A  94     -30.709 -24.201  26.176  1.00 30.13           O  
ATOM   1408  N   PRO A  95     -31.915 -26.013  25.575  1.00 33.58           N  
ATOM   1409  CA  PRO A  95     -32.051 -27.469  25.701  1.00 33.58           C  
ATOM   1410  HA  PRO A  95     -31.101 -27.949  25.938  1.00 33.58           H  
ATOM   1411  C   PRO A  95     -32.684 -28.201  24.493  1.00 33.58           C  
ATOM   1412  CB  PRO A  95     -32.947 -27.596  26.935  1.00 33.58           C  
ATOM   1413  HB2 PRO A  95     -32.366 -27.381  27.831  1.00 33.58           H  
ATOM   1414  HB3 PRO A  95     -33.418 -28.575  27.021  1.00 33.58           H  
ATOM   1415  O   PRO A  95     -33.360 -27.617  23.657  1.00 33.58           O  
ATOM   1416  CG  PRO A  95     -33.977 -26.487  26.717  1.00 33.58           C  
ATOM   1417  HG2 PRO A  95     -34.792 -26.852  26.091  1.00 33.58           H  
ATOM   1418  HG3 PRO A  95     -34.363 -26.111  27.664  1.00 33.58           H  
ATOM   1419  CD  PRO A  95     -33.192 -25.411  25.962  1.00 33.58           C  
ATOM   1420  HD2 PRO A  95     -33.743 -25.097  25.075  1.00 33.58           H  
ATOM   1421  HD3 PRO A  95     -33.045 -24.553  26.619  1.00 33.58           H  
ATOM   1422  N   ASN A  96     -32.554 -29.533  24.511  1.00 28.45           N  
ATOM   1423  H   ASN A  96     -31.942 -29.904  25.224  1.00 28.45           H  
ATOM   1424  CA  ASN A  96     -33.513 -30.511  23.973  1.00 28.45           C  
ATOM   1425  HA  ASN A  96     -33.024 -31.481  24.064  1.00 28.45           H  
ATOM   1426  C   ASN A  96     -33.932 -30.448  22.485  1.00 28.45           C  
ATOM   1427  CB  ASN A  96     -34.734 -30.562  24.918  1.00 28.45           C  
ATOM   1428  HB2 ASN A  96     -35.469 -31.264  24.523  1.00 28.45           H  
ATOM   1429  HB3 ASN A  96     -35.201 -29.578  24.951  1.00 28.45           H  
ATOM   1430  O   ASN A  96     -35.108 -30.256  22.182  1.00 28.45           O  
ATOM   1431  CG  ASN A  96     -34.399 -31.012  26.325  1.00 28.45           C  
ATOM   1432  ND2 ASN A  96     -35.277 -30.777  27.269  1.00 28.45           N  
ATOM   1433 HD21 ASN A  96     -35.023 -31.061  28.204  1.00 28.45           H  
ATOM   1434 HD22 ASN A  96     -36.132 -30.280  27.061  1.00 28.45           H  
ATOM   1435  OD1 ASN A  96     -33.353 -31.577  26.597  1.00 28.45           O  
ATOM   1436  N   THR A  97     -33.042 -30.896  21.592  1.00 31.21           N  
ATOM   1437  H   THR A  97     -32.076 -30.985  21.871  1.00 31.21           H  
ATOM   1438  CA  THR A  97     -33.463 -31.663  20.397  1.00 31.21           C  
ATOM   1439  HA  THR A  97     -34.533 -31.856  20.483  1.00 31.21           H  
ATOM   1440  C   THR A  97     -32.756 -33.023  20.399  1.00 31.21           C  
ATOM   1441  CB  THR A  97     -33.276 -30.903  19.073  1.00 31.21           C  
ATOM   1442  HB  THR A  97     -32.223 -30.898  18.793  1.00 31.21           H  
ATOM   1443  O   THR A  97     -31.582 -33.120  20.756  1.00 31.21           O  
ATOM   1444  CG2 THR A  97     -34.116 -31.520  17.953  1.00 31.21           C  
ATOM   1445 HG21 THR A  97     -33.784 -32.538  17.749  1.00 31.21           H  
ATOM   1446 HG22 THR A  97     -35.170 -31.525  18.231  1.00 31.21           H  
ATOM   1447 HG23 THR A  97     -33.994 -30.936  17.041  1.00 31.21           H  
ATOM   1448  OG1 THR A  97     -33.728 -29.580  19.203  1.00 31.21           O  
ATOM   1449  HG1 THR A  97     -33.610 -29.125  18.366  1.00 31.21           H  
ATOM   1450  N   LYS A  98     -33.495 -34.100  20.110  1.00 29.16           N  
ATOM   1451  H   LYS A  98     -34.410 -33.943  19.712  1.00 29.16           H  
ATOM   1452  CA  LYS A  98     -33.113 -35.492  20.412  1.00 29.16           C  
ATOM   1453  HA  LYS A  98     -32.463 -35.499  21.287  1.00 29.16           H  
ATOM   1454  C   LYS A  98     -32.357 -36.193  19.273  1.00 29.16           C  
ATOM   1455  CB  LYS A  98     -34.395 -36.296  20.722  1.00 29.16           C  
ATOM   1456  HB2 LYS A  98     -34.224 -37.347  20.487  1.00 29.16           H  
ATOM   1457  HB3 LYS A  98     -35.192 -35.962  20.058  1.00 29.16           H  
ATOM   1458  O   LYS A  98     -32.864 -36.214  18.160  1.00 29.16           O  
ATOM   1459  CG  LYS A  98     -34.873 -36.216  22.178  1.00 29.16           C  
ATOM   1460  HG2 LYS A  98     -34.087 -36.584  22.838  1.00 29.16           H  
ATOM   1461  HG3 LYS A  98     -35.103 -35.182  22.433  1.00 29.16           H  
ATOM   1462  CD  LYS A  98     -36.132 -37.085  22.345  1.00 29.16           C  
ATOM   1463  HD2 LYS A  98     -36.914 -36.694  21.693  1.00 29.16           H  
ATOM   1464  HD3 LYS A  98     -35.903 -38.106  22.041  1.00 29.16           H  
ATOM   1465  CE  LYS A  98     -36.633 -37.089  23.794  1.00 29.16           C  
ATOM   1466  HE2 LYS A  98     -35.854 -37.510  24.430  1.00 29.16           H  
ATOM   1467  HE3 LYS A  98     -36.796 -36.058  24.107  1.00 29.16           H  
ATOM   1468  NZ  LYS A  98     -37.891 -37.869  23.933  1.00 29.16           N  
ATOM   1469  HZ1 LYS A  98     -37.753 -38.828  23.648  1.00 29.16           H  
ATOM   1470  HZ2 LYS A  98     -38.621 -37.469  23.362  1.00 29.16           H  
ATOM   1471  HZ3 LYS A  98     -38.207 -37.866  24.893  1.00 29.16           H  
ATOM   1472  N   LEU A  99     -31.311 -36.948  19.653  1.00 26.45           N  
ATOM   1473  H   LEU A  99     -30.954 -36.770  20.580  1.00 26.45           H  
ATOM   1474  CA  LEU A  99     -30.707 -38.084  18.918  1.00 26.45           C  
ATOM   1475  HA  LEU A  99     -29.920 -38.479  19.561  1.00 26.45           H  
ATOM   1476  C   LEU A  99     -30.012 -37.729  17.574  1.00 26.45           C  
ATOM   1477  CB  LEU A  99     -31.774 -39.195  18.763  1.00 26.45           C  
ATOM   1478  HB2 LEU A  99     -32.564 -38.816  18.115  1.00 26.45           H  
ATOM   1479  HB3 LEU A  99     -31.336 -40.052  18.252  1.00 26.45           H  
ATOM   1480  O   LEU A  99     -30.233 -36.667  17.013  1.00 26.45           O  
ATOM   1481  CG  LEU A  99     -32.410 -39.710  20.071  1.00 26.45           C  
ATOM   1482  HG  LEU A  99     -32.736 -38.872  20.687  1.00 26.45           H  
ATOM   1483  CD1 LEU A  99     -33.641 -40.559  19.753  1.00 26.45           C  
ATOM   1484 HD11 LEU A  99     -33.351 -41.420  19.150  1.00 26.45           H  
ATOM   1485 HD12 LEU A  99     -34.101 -40.910  20.677  1.00 26.45           H  
ATOM   1486 HD13 LEU A  99     -34.366 -39.965  19.196  1.00 26.45           H  
ATOM   1487  CD2 LEU A  99     -31.443 -40.539  20.913  1.00 26.45           C  
ATOM   1488 HD21 LEU A  99     -31.106 -41.410  20.351  1.00 26.45           H  
ATOM   1489 HD22 LEU A  99     -30.577 -39.939  21.194  1.00 26.45           H  
ATOM   1490 HD23 LEU A  99     -31.941 -40.879  21.821  1.00 26.45           H  
ATOM   1491  N   TYR A 100     -29.118 -38.553  17.012  1.00 28.12           N  
ATOM   1492  H   TYR A 100     -28.787 -38.237  16.111  1.00 28.12           H  
ATOM   1493  CA  TYR A 100     -28.400 -39.713  17.569  1.00 28.12           C  
ATOM   1494  HA  TYR A 100     -28.409 -39.665  18.658  1.00 28.12           H  
ATOM   1495  C   TYR A 100     -26.942 -39.664  17.082  1.00 28.12           C  
ATOM   1496  CB  TYR A 100     -29.034 -41.050  17.112  1.00 28.12           C  
ATOM   1497  HB2 TYR A 100     -30.029 -40.855  16.714  1.00 28.12           H  
ATOM   1498  HB3 TYR A 100     -28.467 -41.455  16.273  1.00 28.12           H  
ATOM   1499  O   TYR A 100     -26.698 -39.504  15.889  1.00 28.12           O  
ATOM   1500  CG  TYR A 100     -29.137 -42.145  18.170  1.00 28.12           C  
ATOM   1501  CD1 TYR A 100     -28.060 -42.441  19.035  1.00 28.12           C  
ATOM   1502  HD1 TYR A 100     -27.118 -41.920  18.948  1.00 28.12           H  
ATOM   1503  CD2 TYR A 100     -30.323 -42.901  18.268  1.00 28.12           C  
ATOM   1504  HD2 TYR A 100     -31.143 -42.712  17.591  1.00 28.12           H  
ATOM   1505  CE1 TYR A 100     -28.185 -43.436  20.022  1.00 28.12           C  
ATOM   1506  HE1 TYR A 100     -27.357 -43.643  20.684  1.00 28.12           H  
ATOM   1507  CE2 TYR A 100     -30.450 -43.905  19.249  1.00 28.12           C  
ATOM   1508  HE2 TYR A 100     -31.359 -44.482  19.332  1.00 28.12           H  
ATOM   1509  OH  TYR A 100     -29.523 -45.118  21.096  1.00 28.12           O  
ATOM   1510  HH  TYR A 100     -28.742 -45.190  21.650  1.00 28.12           H  
ATOM   1511  CZ  TYR A 100     -29.387 -44.166  20.137  1.00 28.12           C  
ATOM   1512  N   SER A 101     -25.972 -39.862  17.975  1.00 23.58           N  
ATOM   1513  H   SER A 101     -26.194 -39.910  18.959  1.00 23.58           H  
ATOM   1514  CA  SER A 101     -24.577 -40.134  17.618  1.00 23.58           C  
ATOM   1515  HA  SER A 101     -24.457 -40.064  16.536  1.00 23.58           H  
ATOM   1516  C   SER A 101     -24.186 -41.557  18.029  1.00 23.58           C  
ATOM   1517  CB  SER A 101     -23.643 -39.081  18.231  1.00 23.58           C  
ATOM   1518  HB2 SER A 101     -23.765 -38.145  17.686  1.00 23.58           H  
ATOM   1519  HB3 SER A 101     -22.609 -39.412  18.127  1.00 23.58           H  
ATOM   1520  O   SER A 101     -24.263 -41.923  19.201  1.00 23.58           O  
ATOM   1521  OG  SER A 101     -23.939 -38.851  19.597  1.00 23.58           O  
ATOM   1522  HG  SER A 101     -23.218 -38.359  19.997  1.00 23.58           H  
ATOM   1523  N   ARG A 102     -23.749 -42.368  17.060  1.00 29.84           N  
ATOM   1524  H   ARG A 102     -23.783 -42.038  16.106  1.00 29.84           H  
ATOM   1525  CA  ARG A 102     -23.091 -43.660  17.289  1.00 29.84           C  
ATOM   1526  HA  ARG A 102     -22.621 -43.646  18.273  1.00 29.84           H  
ATOM   1527  C   ARG A 102     -21.996 -43.851  16.244  1.00 29.84           C  
ATOM   1528  CB  ARG A 102     -24.119 -44.810  17.269  1.00 29.84           C  
ATOM   1529  HB2 ARG A 102     -24.638 -44.825  16.310  1.00 29.84           H  
ATOM   1530  HB3 ARG A 102     -24.852 -44.640  18.058  1.00 29.84           H  
ATOM   1531  O   ARG A 102     -22.276 -43.822  15.050  1.00 29.84           O  
ATOM   1532  CG  ARG A 102     -23.439 -46.172  17.497  1.00 29.84           C  
ATOM   1533  HG2 ARG A 102     -22.800 -46.400  16.643  1.00 29.84           H  
ATOM   1534  HG3 ARG A 102     -22.814 -46.116  18.388  1.00 29.84           H  
ATOM   1535  CD  ARG A 102     -24.437 -47.321  17.675  1.00 29.84           C  
ATOM   1536  HD2 ARG A 102     -25.103 -47.353  16.813  1.00 29.84           H  
ATOM   1537  HD3 ARG A 102     -25.023 -47.146  18.577  1.00 29.84           H  
ATOM   1538  NE  ARG A 102     -23.704 -48.592  17.767  1.00 29.84           N  
ATOM   1539  HE  ARG A 102     -22.850 -48.667  17.234  1.00 29.84           H  
ATOM   1540  NH1 ARG A 102     -25.035 -49.834  19.178  1.00 29.84           N  
ATOM   1541 HH11 ARG A 102     -25.721 -49.093  19.173  1.00 29.84           H  
ATOM   1542 HH12 ARG A 102     -25.190 -50.701  19.672  1.00 29.84           H  
ATOM   1543  NH2 ARG A 102     -23.099 -50.654  18.407  1.00 29.84           N  
ATOM   1544 HH21 ARG A 102     -22.303 -50.494  17.806  1.00 29.84           H  
ATOM   1545 HH22 ARG A 102     -23.212 -51.534  18.889  1.00 29.84           H  
ATOM   1546  CZ  ARG A 102     -23.960 -49.684  18.456  1.00 29.84           C  
ATOM   1547  N   SER A 103     -20.767 -44.050  16.705  1.00 28.65           N  
ATOM   1548  H   SER A 103     -20.622 -44.067  17.705  1.00 28.65           H  
ATOM   1549  CA  SER A 103     -19.640 -44.451  15.862  1.00 28.65           C  
ATOM   1550  HA  SER A 103     -19.767 -44.058  14.853  1.00 28.65           H  
ATOM   1551  C   SER A 103     -19.569 -45.971  15.808  1.00 28.65           C  
ATOM   1552  CB  SER A 103     -18.320 -43.925  16.432  1.00 28.65           C  
ATOM   1553  HB2 SER A 103     -17.503 -44.222  15.775  1.00 28.65           H  
ATOM   1554  HB3 SER A 103     -18.154 -44.359  17.418  1.00 28.65           H  
ATOM   1555  O   SER A 103     -19.590 -46.600  16.860  1.00 28.65           O  
ATOM   1556  OG  SER A 103     -18.344 -42.514  16.543  1.00 28.65           O  
ATOM   1557  HG  SER A 103     -17.518 -42.222  16.934  1.00 28.65           H  
ATOM   1558  N   ASP A 104     -19.429 -46.543  14.614  1.00 34.03           N  
ATOM   1559  H   ASP A 104     -19.459 -45.974  13.780  1.00 34.03           H  
ATOM   1560  CA  ASP A 104     -19.082 -47.953  14.418  1.00 34.03           C  
ATOM   1561  HA  ASP A 104     -18.356 -48.235  15.180  1.00 34.03           H  
ATOM   1562  C   ASP A 104     -18.383 -48.172  13.062  1.00 34.03           C  
ATOM   1563  CB  ASP A 104     -20.328 -48.852  14.576  1.00 34.03           C  
ATOM   1564  HB2 ASP A 104     -21.234 -48.265  14.425  1.00 34.03           H  
ATOM   1565  HB3 ASP A 104     -20.323 -49.634  13.817  1.00 34.03           H  
ATOM   1566  O   ASP A 104     -18.308 -47.278  12.216  1.00 34.03           O  
ATOM   1567  CG  ASP A 104     -20.369 -49.540  15.946  1.00 34.03           C  
ATOM   1568  OD1 ASP A 104     -19.332 -50.102  16.352  1.00 34.03           O  
ATOM   1569  OD2 ASP A 104     -21.457 -49.539  16.570  1.00 34.03           O  
ATOM   1570  N   LYS A 105     -17.830 -49.373  12.893  1.00 25.95           N  
ATOM   1571  H   LYS A 105     -18.028 -50.040  13.625  1.00 25.95           H  
ATOM   1572  CA  LYS A 105     -17.165 -49.947  11.704  1.00 25.95           C  
ATOM   1573  HA  LYS A 105     -17.513 -49.445  10.802  1.00 25.95           H  
ATOM   1574  C   LYS A 105     -17.615 -51.437  11.619  1.00 25.95           C  
ATOM   1575  CB  LYS A 105     -15.641 -49.738  11.890  1.00 25.95           C  
ATOM   1576  HB2 LYS A 105     -15.080 -50.361  11.194  1.00 25.95           H  
ATOM   1577  HB3 LYS A 105     -15.355 -50.043  12.897  1.00 25.95           H  
ATOM   1578  O   LYS A 105     -18.210 -51.874  12.604  1.00 25.95           O  
ATOM   1579  CG  LYS A 105     -15.197 -48.284  11.649  1.00 25.95           C  
ATOM   1580  HG2 LYS A 105     -15.584 -47.951  10.686  1.00 25.95           H  
ATOM   1581  HG3 LYS A 105     -15.598 -47.641  12.432  1.00 25.95           H  
ATOM   1582  CD  LYS A 105     -13.664 -48.167  11.638  1.00 25.95           C  
ATOM   1583  HD2 LYS A 105     -13.262 -48.845  10.886  1.00 25.95           H  
ATOM   1584  HD3 LYS A 105     -13.280 -48.451  12.618  1.00 25.95           H  
ATOM   1585  CE  LYS A 105     -13.244 -46.730  11.307  1.00 25.95           C  
ATOM   1586  HE2 LYS A 105     -13.700 -46.450  10.357  1.00 25.95           H  
ATOM   1587  HE3 LYS A 105     -13.648 -46.067  12.073  1.00 25.95           H  
ATOM   1588  NZ  LYS A 105     -11.767 -46.593  11.227  1.00 25.95           N  
ATOM   1589  HZ1 LYS A 105     -11.341 -46.839  12.109  1.00 25.95           H  
ATOM   1590  HZ2 LYS A 105     -11.514 -45.642  11.001  1.00 25.95           H  
ATOM   1591  HZ3 LYS A 105     -11.396 -47.200  10.509  1.00 25.95           H  
ATOM   1592  N   PRO A 106     -17.341 -52.256  10.567  1.00 31.71           N  
ATOM   1593  CA  PRO A 106     -16.259 -52.125   9.576  1.00 31.71           C  
ATOM   1594  HA  PRO A 106     -15.903 -51.100   9.474  1.00 31.71           H  
ATOM   1595  C   PRO A 106     -16.559 -52.667   8.141  1.00 31.71           C  
ATOM   1596  CB  PRO A 106     -15.217 -53.033  10.258  1.00 31.71           C  
ATOM   1597  HB2 PRO A 106     -14.377 -53.305   9.620  1.00 31.71           H  
ATOM   1598  HB3 PRO A 106     -14.826 -52.550  11.153  1.00 31.71           H  
ATOM   1599  O   PRO A 106     -17.691 -52.987   7.802  1.00 31.71           O  
ATOM   1600  CG  PRO A 106     -16.059 -54.247  10.692  1.00 31.71           C  
ATOM   1601  HG2 PRO A 106     -15.734 -54.608  11.667  1.00 31.71           H  
ATOM   1602  HG3 PRO A 106     -16.021 -55.052   9.958  1.00 31.71           H  
ATOM   1603  CD  PRO A 106     -17.487 -53.702  10.757  1.00 31.71           C  
ATOM   1604  HD2 PRO A 106     -18.092 -54.129   9.957  1.00 31.71           H  
ATOM   1605  HD3 PRO A 106     -17.939 -53.982  11.708  1.00 31.71           H  
ATOM   1606  N   GLN A 107     -15.484 -52.860   7.357  1.00 30.45           N  
ATOM   1607  H   GLN A 107     -14.613 -52.478   7.695  1.00 30.45           H  
ATOM   1608  CA  GLN A 107     -15.353 -53.742   6.176  1.00 30.45           C  
ATOM   1609  HA  GLN A 107     -14.333 -53.580   5.827  1.00 30.45           H  
ATOM   1610  C   GLN A 107     -16.161 -53.419   4.896  1.00 30.45           C  
ATOM   1611  CB  GLN A 107     -15.440 -55.233   6.600  1.00 30.45           C  
ATOM   1612  HB2 GLN A 107     -16.414 -55.405   7.057  1.00 30.45           H  
ATOM   1613  HB3 GLN A 107     -15.384 -55.875   5.720  1.00 30.45           H  
ATOM   1614  O   GLN A 107     -16.827 -52.393   4.787  1.00 30.45           O  
ATOM   1615  CG  GLN A 107     -14.351 -55.738   7.566  1.00 30.45           C  
ATOM   1616  HG2 GLN A 107     -14.569 -56.781   7.799  1.00 30.45           H  
ATOM   1617  HG3 GLN A 107     -14.397 -55.182   8.503  1.00 30.45           H  
ATOM   1618  CD  GLN A 107     -12.911 -55.663   7.057  1.00 30.45           C  
ATOM   1619  NE2 GLN A 107     -11.967 -56.217   7.783  1.00 30.45           N  
ATOM   1620 HE21 GLN A 107     -11.042 -56.193   7.378  1.00 30.45           H  
ATOM   1621 HE22 GLN A 107     -12.195 -56.772   8.595  1.00 30.45           H  
ATOM   1622  OE1 GLN A 107     -12.585 -55.082   6.038  1.00 30.45           O  
ATOM   1623  N   VAL A 108     -15.945 -54.257   3.868  1.00 24.63           N  
ATOM   1624  H   VAL A 108     -15.391 -55.079   4.057  1.00 24.63           H  
ATOM   1625  CA  VAL A 108     -16.340 -54.106   2.455  1.00 24.63           C  
ATOM   1626  HA  VAL A 108     -17.243 -53.501   2.380  1.00 24.63           H  
ATOM   1627  C   VAL A 108     -16.592 -55.496   1.849  1.00 24.63           C  
ATOM   1628  CB  VAL A 108     -15.188 -53.440   1.656  1.00 24.63           C  
ATOM   1629  HB  VAL A 108     -14.288 -54.044   1.768  1.00 24.63           H  
ATOM   1630  O   VAL A 108     -15.767 -56.384   2.045  1.00 24.63           O  
ATOM   1631  CG1 VAL A 108     -15.488 -53.329   0.153  1.00 24.63           C  
ATOM   1632 HG11 VAL A 108     -14.676 -52.803  -0.350  1.00 24.63           H  
ATOM   1633 HG12 VAL A 108     -16.420 -52.786  -0.003  1.00 24.63           H  
ATOM   1634 HG13 VAL A 108     -15.567 -54.320  -0.293  1.00 24.63           H  
ATOM   1635  CG2 VAL A 108     -14.859 -52.028   2.159  1.00 24.63           C  
ATOM   1636 HG21 VAL A 108     -14.467 -52.074   3.175  1.00 24.63           H  
ATOM   1637 HG22 VAL A 108     -15.759 -51.413   2.151  1.00 24.63           H  
ATOM   1638 HG23 VAL A 108     -14.100 -51.568   1.527  1.00 24.63           H  
ATOM   1639  N   GLU A 109     -17.647 -55.670   1.041  1.00 29.46           N  
ATOM   1640  H   GLU A 109     -18.291 -54.904   0.906  1.00 29.46           H  
ATOM   1641  CA  GLU A 109     -17.744 -56.789   0.081  1.00 29.46           C  
ATOM   1642  HA  GLU A 109     -16.730 -56.959  -0.280  1.00 29.46           H  
ATOM   1643  C   GLU A 109     -18.573 -56.427  -1.180  1.00 29.46           C  
ATOM   1644  CB  GLU A 109     -18.209 -58.093   0.763  1.00 29.46           C  
ATOM   1645  HB2 GLU A 109     -18.098 -58.026   1.845  1.00 29.46           H  
ATOM   1646  HB3 GLU A 109     -19.257 -58.285   0.532  1.00 29.46           H  
ATOM   1647  O   GLU A 109     -18.749 -55.242  -1.465  1.00 29.46           O  
ATOM   1648  CG  GLU A 109     -17.317 -59.234   0.242  1.00 29.46           C  
ATOM   1649  HG2 GLU A 109     -16.331 -59.151   0.699  1.00 29.46           H  
ATOM   1650  HG3 GLU A 109     -17.185 -59.111  -0.833  1.00 29.46           H  
ATOM   1651  CD  GLU A 109     -17.886 -60.630   0.501  1.00 29.46           C  
ATOM   1652  OE1 GLU A 109     -17.801 -61.435  -0.454  1.00 29.46           O  
ATOM   1653  OE2 GLU A 109     -18.411 -60.859   1.610  1.00 29.46           O  
ATOM   1654  N   ARG A 110     -18.995 -57.404  -2.010  1.00 23.56           N  
ATOM   1655  H   ARG A 110     -18.889 -58.358  -1.695  1.00 23.56           H  
ATOM   1656  CA  ARG A 110     -19.365 -57.181  -3.430  1.00 23.56           C  
ATOM   1657  HA  ARG A 110     -19.467 -56.111  -3.610  1.00 23.56           H  
ATOM   1658  C   ARG A 110     -20.683 -57.831  -3.909  1.00 23.56           C  
ATOM   1659  CB  ARG A 110     -18.221 -57.714  -4.314  1.00 23.56           C  
ATOM   1660  HB2 ARG A 110     -18.035 -58.752  -4.039  1.00 23.56           H  
ATOM   1661  HB3 ARG A 110     -18.559 -57.702  -5.350  1.00 23.56           H  
ATOM   1662  O   ARG A 110     -20.668 -58.938  -4.444  1.00 23.56           O  
ATOM   1663  CG  ARG A 110     -16.896 -56.944  -4.265  1.00 23.56           C  
ATOM   1664  HG2 ARG A 110     -17.039 -55.949  -4.688  1.00 23.56           H  
ATOM   1665  HG3 ARG A 110     -16.533 -56.860  -3.241  1.00 23.56           H  
ATOM   1666  CD  ARG A 110     -15.890 -57.746  -5.104  1.00 23.56           C  
ATOM   1667  HD2 ARG A 110     -15.640 -58.654  -4.555  1.00 23.56           H  
ATOM   1668  HD3 ARG A 110     -16.363 -58.031  -6.043  1.00 23.56           H  
ATOM   1669  NE  ARG A 110     -14.661 -56.994  -5.413  1.00 23.56           N  
ATOM   1670  HE  ARG A 110     -14.629 -56.027  -5.122  1.00 23.56           H  
ATOM   1671  NH1 ARG A 110     -13.532 -58.733  -6.405  1.00 23.56           N  
ATOM   1672 HH11 ARG A 110     -12.706 -59.092  -6.862  1.00 23.56           H  
ATOM   1673 HH12 ARG A 110     -14.266 -59.361  -6.111  1.00 23.56           H  
ATOM   1674  NH2 ARG A 110     -12.607 -56.706  -6.362  1.00 23.56           N  
ATOM   1675 HH21 ARG A 110     -11.800 -57.083  -6.839  1.00 23.56           H  
ATOM   1676 HH22 ARG A 110     -12.615 -55.732  -6.093  1.00 23.56           H  
ATOM   1677  CZ  ARG A 110     -13.610 -57.478  -6.055  1.00 23.56           C  
ATOM   1678  N   VAL A 111     -21.782 -57.071  -3.920  1.00 31.31           N  
ATOM   1679  H   VAL A 111     -21.755 -56.192  -3.422  1.00 31.31           H  
ATOM   1680  CA  VAL A 111     -22.969 -57.310  -4.780  1.00 31.31           C  
ATOM   1681  HA  VAL A 111     -22.671 -57.957  -5.605  1.00 31.31           H  
ATOM   1682  C   VAL A 111     -23.449 -55.937  -5.300  1.00 31.31           C  
ATOM   1683  CB  VAL A 111     -24.101 -58.032  -4.011  1.00 31.31           C  
ATOM   1684  HB  VAL A 111     -24.470 -57.381  -3.218  1.00 31.31           H  
ATOM   1685  O   VAL A 111     -23.618 -55.054  -4.469  1.00 31.31           O  
ATOM   1686  CG1 VAL A 111     -25.269 -58.379  -4.943  1.00 31.31           C  
ATOM   1687 HG11 VAL A 111     -26.055 -58.879  -4.376  1.00 31.31           H  
ATOM   1688 HG12 VAL A 111     -25.697 -57.469  -5.365  1.00 31.31           H  
ATOM   1689 HG13 VAL A 111     -24.939 -59.036  -5.747  1.00 31.31           H  
ATOM   1690  CG2 VAL A 111     -23.642 -59.351  -3.371  1.00 31.31           C  
ATOM   1691 HG21 VAL A 111     -24.485 -59.845  -2.889  1.00 31.31           H  
ATOM   1692 HG22 VAL A 111     -23.221 -60.014  -4.126  1.00 31.31           H  
ATOM   1693 HG23 VAL A 111     -22.891 -59.157  -2.606  1.00 31.31           H  
ATOM   1694  N   LYS A 112     -23.599 -55.569  -6.588  1.00 28.01           N  
ATOM   1695  H   LYS A 112     -23.899 -54.604  -6.595  1.00 28.01           H  
ATOM   1696  CA  LYS A 112     -23.648 -56.201  -7.939  1.00 28.01           C  
ATOM   1697  HA  LYS A 112     -23.087 -55.514  -8.572  1.00 28.01           H  
ATOM   1698  C   LYS A 112     -25.074 -56.227  -8.534  1.00 28.01           C  
ATOM   1699  CB  LYS A 112     -22.917 -57.556  -8.049  1.00 28.01           C  
ATOM   1700  HB2 LYS A 112     -21.936 -57.468  -7.582  1.00 28.01           H  
ATOM   1701  HB3 LYS A 112     -23.506 -58.309  -7.525  1.00 28.01           H  
ATOM   1702  O   LYS A 112     -25.997 -56.672  -7.870  1.00 28.01           O  
ATOM   1703  CG  LYS A 112     -22.712 -58.036  -9.497  1.00 28.01           C  
ATOM   1704  HG2 LYS A 112     -23.676 -58.091 -10.004  1.00 28.01           H  
ATOM   1705  HG3 LYS A 112     -22.075 -57.328 -10.027  1.00 28.01           H  
ATOM   1706  CD  LYS A 112     -22.075 -59.433  -9.541  1.00 28.01           C  
ATOM   1707  HD2 LYS A 112     -21.083 -59.393  -9.090  1.00 28.01           H  
ATOM   1708  HD3 LYS A 112     -22.697 -60.119  -8.966  1.00 28.01           H  
ATOM   1709  CE  LYS A 112     -21.975 -59.927 -10.991  1.00 28.01           C  
ATOM   1710  HE2 LYS A 112     -22.962 -59.853 -11.448  1.00 28.01           H  
ATOM   1711  HE3 LYS A 112     -21.304 -59.268 -11.541  1.00 28.01           H  
ATOM   1712  NZ  LYS A 112     -21.494 -61.331 -11.065  1.00 28.01           N  
ATOM   1713  HZ1 LYS A 112     -21.441 -61.643 -12.024  1.00 28.01           H  
ATOM   1714  HZ2 LYS A 112     -22.125 -61.947 -10.571  1.00 28.01           H  
ATOM   1715  HZ3 LYS A 112     -20.578 -61.421 -10.648  1.00 28.01           H  
ATOM   1716  N   LEU A 113     -25.174 -55.853  -9.823  1.00 30.61           N  
ATOM   1717  H   LEU A 113     -24.309 -55.536 -10.237  1.00 30.61           H  
ATOM   1718  CA  LEU A 113     -26.385 -55.578 -10.636  1.00 30.61           C  
ATOM   1719  HA  LEU A 113     -26.039 -55.551 -11.670  1.00 30.61           H  
ATOM   1720  C   LEU A 113     -27.032 -54.195 -10.359  1.00 30.61           C  
ATOM   1721  CB  LEU A 113     -27.428 -56.718 -10.561  1.00 30.61           C  
ATOM   1722  HB2 LEU A 113     -28.260 -56.471 -11.221  1.00 30.61           H  
ATOM   1723  HB3 LEU A 113     -27.839 -56.742  -9.552  1.00 30.61           H  
ATOM   1724  O   LEU A 113     -27.070 -53.761  -9.217  1.00 30.61           O  
ATOM   1725  CG  LEU A 113     -26.920 -58.126 -10.926  1.00 30.61           C  
ATOM   1726  HG  LEU A 113     -25.995 -58.341 -10.391  1.00 30.61           H  
ATOM   1727  CD1 LEU A 113     -27.943 -59.185 -10.525  1.00 30.61           C  
ATOM   1728 HD11 LEU A 113     -28.113 -59.137  -9.449  1.00 30.61           H  
ATOM   1729 HD12 LEU A 113     -27.578 -60.181 -10.778  1.00 30.61           H  
ATOM   1730 HD13 LEU A 113     -28.889 -59.008 -11.038  1.00 30.61           H  
ATOM   1731  CD2 LEU A 113     -26.658 -58.256 -12.429  1.00 30.61           C  
ATOM   1732 HD21 LEU A 113     -27.571 -58.042 -12.984  1.00 30.61           H  
ATOM   1733 HD22 LEU A 113     -25.878 -57.561 -12.739  1.00 30.61           H  
ATOM   1734 HD23 LEU A 113     -26.338 -59.272 -12.661  1.00 30.61           H  
ATOM   1735  N   GLY A 114     -27.530 -53.459 -11.367  1.00 31.65           N  
ATOM   1736  H   GLY A 114     -28.037 -52.632 -11.087  1.00 31.65           H  
ATOM   1737  CA  GLY A 114     -27.337 -53.675 -12.813  1.00 31.65           C  
ATOM   1738  HA2 GLY A 114     -26.280 -53.553 -13.050  1.00 31.65           H  
ATOM   1739  HA3 GLY A 114     -27.618 -54.700 -13.056  1.00 31.65           H  
ATOM   1740  C   GLY A 114     -28.157 -52.766 -13.752  1.00 31.65           C  
ATOM   1741  O   GLY A 114     -29.355 -52.975 -13.890  1.00 31.65           O  
ATOM   1742  N   GLY A 115     -27.483 -51.859 -14.478  1.00 32.86           N  
ATOM   1743  H   GLY A 115     -26.506 -51.718 -14.264  1.00 32.86           H  
ATOM   1744  CA  GLY A 115     -28.040 -51.062 -15.593  1.00 32.86           C  
ATOM   1745  HA2 GLY A 115     -27.212 -50.687 -16.195  1.00 32.86           H  
ATOM   1746  HA3 GLY A 115     -28.642 -51.717 -16.223  1.00 32.86           H  
ATOM   1747  C   GLY A 115     -28.923 -49.865 -15.187  1.00 32.86           C  
ATOM   1748  O   GLY A 115     -29.324 -49.763 -14.034  1.00 32.86           O  
ATOM   1749  N   LEU A 116     -29.239 -48.898 -16.061  1.00 31.89           N  
ATOM   1750  H   LEU A 116     -29.864 -48.205 -15.677  1.00 31.89           H  
ATOM   1751  CA  LEU A 116     -28.671 -48.523 -17.377  1.00 31.89           C  
ATOM   1752  HA  LEU A 116     -27.685 -48.974 -17.489  1.00 31.89           H  
ATOM   1753  C   LEU A 116     -28.549 -46.974 -17.380  1.00 31.89           C  
ATOM   1754  CB  LEU A 116     -29.606 -48.976 -18.522  1.00 31.89           C  
ATOM   1755  HB2 LEU A 116     -29.223 -48.571 -19.459  1.00 31.89           H  
ATOM   1756  HB3 LEU A 116     -30.582 -48.522 -18.351  1.00 31.89           H  
ATOM   1757  O   LEU A 116     -29.463 -46.327 -16.882  1.00 31.89           O  
ATOM   1758  CG  LEU A 116     -29.807 -50.493 -18.698  1.00 31.89           C  
ATOM   1759  HG  LEU A 116     -30.126 -50.930 -17.751  1.00 31.89           H  
ATOM   1760  CD1 LEU A 116     -30.901 -50.759 -19.732  1.00 31.89           C  
ATOM   1761 HD11 LEU A 116     -31.835 -50.305 -19.402  1.00 31.89           H  
ATOM   1762 HD12 LEU A 116     -30.619 -50.336 -20.696  1.00 31.89           H  
ATOM   1763 HD13 LEU A 116     -31.056 -51.832 -19.841  1.00 31.89           H  
ATOM   1764  CD2 LEU A 116     -28.540 -51.205 -19.179  1.00 31.89           C  
ATOM   1765 HD21 LEU A 116     -28.244 -50.817 -20.153  1.00 31.89           H  
ATOM   1766 HD22 LEU A 116     -27.720 -51.045 -18.478  1.00 31.89           H  
ATOM   1767 HD23 LEU A 116     -28.729 -52.276 -19.261  1.00 31.89           H  
ATOM   1768  N   THR A 117     -27.486 -46.256 -17.777  1.00 31.10           N  
ATOM   1769  H   THR A 117     -27.608 -45.310 -17.447  1.00 31.10           H  
ATOM   1770  CA  THR A 117     -26.437 -46.363 -18.827  1.00 31.10           C  
ATOM   1771  HA  THR A 117     -25.695 -45.625 -18.524  1.00 31.10           H  
ATOM   1772  C   THR A 117     -26.857 -45.902 -20.231  1.00 31.10           C  
ATOM   1773  CB  THR A 117     -25.610 -47.662 -18.889  1.00 31.10           C  
ATOM   1774  HB  THR A 117     -24.785 -47.485 -19.580  1.00 31.10           H  
ATOM   1775  O   THR A 117     -27.231 -46.729 -21.057  1.00 31.10           O  
ATOM   1776  CG2 THR A 117     -24.992 -48.065 -17.551  1.00 31.10           C  
ATOM   1777 HG21 THR A 117     -25.760 -48.199 -16.790  1.00 31.10           H  
ATOM   1778 HG22 THR A 117     -24.442 -48.997 -17.675  1.00 31.10           H  
ATOM   1779 HG23 THR A 117     -24.299 -47.289 -17.223  1.00 31.10           H  
ATOM   1780  OG1 THR A 117     -26.345 -48.739 -19.406  1.00 31.10           O  
ATOM   1781  HG1 THR A 117     -26.717 -48.433 -20.237  1.00 31.10           H  
ATOM   1782  N   ASN A 118     -26.752 -44.587 -20.490  1.00 33.46           N  
ATOM   1783  H   ASN A 118     -26.627 -43.970 -19.700  1.00 33.46           H  
ATOM   1784  CA  ASN A 118     -26.628 -43.905 -21.799  1.00 33.46           C  
ATOM   1785  HA  ASN A 118     -25.704 -44.212 -22.289  1.00 33.46           H  
ATOM   1786  C   ASN A 118     -26.550 -42.373 -21.561  1.00 33.46           C  
ATOM   1787  CB  ASN A 118     -27.858 -44.239 -22.681  1.00 33.46           C  
ATOM   1788  HB2 ASN A 118     -28.158 -43.362 -23.254  1.00 33.46           H  
ATOM   1789  HB3 ASN A 118     -28.706 -44.510 -22.052  1.00 33.46           H  
ATOM   1790  O   ASN A 118     -27.104 -41.917 -20.565  1.00 33.46           O  
ATOM   1791  CG  ASN A 118     -27.598 -45.361 -23.678  1.00 33.46           C  
ATOM   1792  ND2 ASN A 118     -28.628 -45.883 -24.299  1.00 33.46           N  
ATOM   1793 HD21 ASN A 118     -29.568 -45.589 -24.077  1.00 33.46           H  
ATOM   1794 HD22 ASN A 118     -28.418 -46.631 -24.945  1.00 33.46           H  
ATOM   1795  OD1 ASN A 118     -26.477 -45.750 -23.956  1.00 33.46           O  
ATOM   1796  N   ILE A 119     -25.972 -41.498 -22.401  1.00 33.27           N  
ATOM   1797  H   ILE A 119     -26.230 -40.547 -22.181  1.00 33.27           H  
ATOM   1798  CA  ILE A 119     -24.903 -41.550 -23.437  1.00 33.27           C  
ATOM   1799  HA  ILE A 119     -24.007 -41.989 -22.998  1.00 33.27           H  
ATOM   1800  C   ILE A 119     -24.597 -40.059 -23.798  1.00 33.27           C  
ATOM   1801  CB  ILE A 119     -25.362 -42.381 -24.672  1.00 33.27           C  
ATOM   1802  HB  ILE A 119     -26.252 -42.943 -24.388  1.00 33.27           H  
ATOM   1803  O   ILE A 119     -25.484 -39.233 -23.605  1.00 33.27           O  
ATOM   1804  CG1 ILE A 119     -24.300 -43.460 -24.987  1.00 33.27           C  
ATOM   1805 HG12 ILE A 119     -23.303 -43.020 -24.997  1.00 33.27           H  
ATOM   1806 HG13 ILE A 119     -24.304 -44.185 -24.173  1.00 33.27           H  
ATOM   1807  CG2 ILE A 119     -25.832 -41.545 -25.881  1.00 33.27           C  
ATOM   1808 HG21 ILE A 119     -26.296 -42.190 -26.627  1.00 33.27           H  
ATOM   1809 HG22 ILE A 119     -26.586 -40.826 -25.558  1.00 33.27           H  
ATOM   1810 HG23 ILE A 119     -25.005 -41.009 -26.346  1.00 33.27           H  
ATOM   1811  CD1 ILE A 119     -24.514 -44.226 -26.298  1.00 33.27           C  
ATOM   1812 HD11 ILE A 119     -24.368 -43.562 -27.151  1.00 33.27           H  
ATOM   1813 HD12 ILE A 119     -25.521 -44.642 -26.327  1.00 33.27           H  
ATOM   1814 HD13 ILE A 119     -23.793 -45.040 -26.362  1.00 33.27           H  
ATOM   1815  N   LEU A 120     -23.457 -39.565 -24.307  1.00 31.11           N  
ATOM   1816  H   LEU A 120     -23.538 -38.569 -24.453  1.00 31.11           H  
ATOM   1817  CA  LEU A 120     -22.087 -40.040 -24.588  1.00 31.11           C  
ATOM   1818  HA  LEU A 120     -21.792 -40.788 -23.851  1.00 31.11           H  
ATOM   1819  C   LEU A 120     -21.143 -38.803 -24.503  1.00 31.11           C  
ATOM   1820  CB  LEU A 120     -22.033 -40.610 -26.025  1.00 31.11           C  
ATOM   1821  HB2 LEU A 120     -22.828 -41.345 -26.153  1.00 31.11           H  
ATOM   1822  HB3 LEU A 120     -22.253 -39.798 -26.718  1.00 31.11           H  
ATOM   1823  O   LEU A 120     -21.636 -37.680 -24.601  1.00 31.11           O  
ATOM   1824  CG  LEU A 120     -20.706 -41.263 -26.465  1.00 31.11           C  
ATOM   1825  HG  LEU A 120     -19.930 -40.501 -26.530  1.00 31.11           H  
ATOM   1826  CD1 LEU A 120     -20.232 -42.367 -25.515  1.00 31.11           C  
ATOM   1827 HD11 LEU A 120     -20.990 -43.146 -25.432  1.00 31.11           H  
ATOM   1828 HD12 LEU A 120     -20.010 -41.961 -24.528  1.00 31.11           H  
ATOM   1829 HD13 LEU A 120     -19.317 -42.810 -25.907  1.00 31.11           H  
ATOM   1830  CD2 LEU A 120     -20.881 -41.877 -27.853  1.00 31.11           C  
ATOM   1831 HD21 LEU A 120     -21.195 -41.108 -28.559  1.00 31.11           H  
ATOM   1832 HD22 LEU A 120     -21.630 -42.669 -27.828  1.00 31.11           H  
ATOM   1833 HD23 LEU A 120     -19.933 -42.292 -28.194  1.00 31.11           H  
ATOM   1834  N   ALA A 121     -19.816 -38.959 -24.377  1.00 36.47           N  
ATOM   1835  H   ALA A 121     -19.417 -39.885 -24.317  1.00 36.47           H  
ATOM   1836  CA  ALA A 121     -18.870 -37.825 -24.403  1.00 36.47           C  
ATOM   1837  HA  ALA A 121     -19.290 -37.031 -25.020  1.00 36.47           H  
ATOM   1838  C   ALA A 121     -17.466 -38.177 -24.954  1.00 36.47           C  
ATOM   1839  CB  ALA A 121     -18.726 -37.283 -22.973  1.00 36.47           C  
ATOM   1840  HB1 ALA A 121     -18.309 -38.051 -22.322  1.00 36.47           H  
ATOM   1841  HB2 ALA A 121     -18.062 -36.418 -22.975  1.00 36.47           H  
ATOM   1842  HB3 ALA A 121     -19.699 -36.974 -22.592  1.00 36.47           H  
ATOM   1843  O   ALA A 121     -16.966 -39.265 -24.666  1.00 36.47           O  
ATOM   1844  N   PRO A 122     -16.792 -37.238 -25.651  1.00 36.90           N  
ATOM   1845  CA  PRO A 122     -15.333 -37.073 -25.674  1.00 36.90           C  
ATOM   1846  HA  PRO A 122     -14.844 -38.009 -25.403  1.00 36.90           H  
ATOM   1847  C   PRO A 122     -14.908 -35.922 -24.715  1.00 36.90           C  
ATOM   1848  CB  PRO A 122     -15.027 -36.766 -27.139  1.00 36.90           C  
ATOM   1849  HB2 PRO A 122     -14.995 -37.697 -27.704  1.00 36.90           H  
ATOM   1850  HB3 PRO A 122     -14.096 -36.214 -27.266  1.00 36.90           H  
ATOM   1851  O   PRO A 122     -15.628 -34.933 -24.604  1.00 36.90           O  
ATOM   1852  CG  PRO A 122     -16.237 -35.939 -27.584  1.00 36.90           C  
ATOM   1853  HG2 PRO A 122     -16.042 -34.881 -27.403  1.00 36.90           H  
ATOM   1854  HG3 PRO A 122     -16.461 -36.103 -28.638  1.00 36.90           H  
ATOM   1855  CD  PRO A 122     -17.390 -36.405 -26.686  1.00 36.90           C  
ATOM   1856  HD2 PRO A 122     -17.891 -35.544 -26.243  1.00 36.90           H  
ATOM   1857  HD3 PRO A 122     -18.098 -36.991 -27.272  1.00 36.90           H  
ATOM   1858  N   HIS A 123     -13.823 -35.952 -23.928  1.00 32.15           N  
ATOM   1859  H   HIS A 123     -13.746 -35.104 -23.384  1.00 32.15           H  
ATOM   1860  CA  HIS A 123     -12.641 -36.837 -23.874  1.00 32.15           C  
ATOM   1861  HA  HIS A 123     -12.120 -36.523 -22.969  1.00 32.15           H  
ATOM   1862  C   HIS A 123     -11.592 -36.564 -24.996  1.00 32.15           C  
ATOM   1863  CB  HIS A 123     -13.083 -38.293 -23.606  1.00 32.15           C  
ATOM   1864  HB2 HIS A 123     -12.996 -38.867 -24.528  1.00 32.15           H  
ATOM   1865  HB3 HIS A 123     -14.133 -38.307 -23.313  1.00 32.15           H  
ATOM   1866  O   HIS A 123     -11.912 -35.840 -25.935  1.00 32.15           O  
ATOM   1867  CG  HIS A 123     -12.352 -39.018 -22.501  1.00 32.15           C  
ATOM   1868  CD2 HIS A 123     -12.008 -40.343 -22.509  1.00 32.15           C  
ATOM   1869  HD2 HIS A 123     -12.187 -41.042 -23.313  1.00 32.15           H  
ATOM   1870  ND1 HIS A 123     -11.964 -38.510 -21.278  1.00 32.15           N  
ATOM   1871  HD1 HIS A 123     -12.112 -37.569 -20.940  1.00 32.15           H  
ATOM   1872  CE1 HIS A 123     -11.378 -39.500 -20.583  1.00 32.15           C  
ATOM   1873  HE1 HIS A 123     -10.964 -39.407 -19.590  1.00 32.15           H  
ATOM   1874  NE2 HIS A 123     -11.388 -40.636 -21.293  1.00 32.15           N  
ATOM   1875  N   PRO A 124     -10.311 -36.971 -24.851  1.00 40.31           N  
ATOM   1876  CA  PRO A 124      -9.280 -36.102 -24.258  1.00 40.31           C  
ATOM   1877  HA  PRO A 124      -9.637 -35.081 -24.118  1.00 40.31           H  
ATOM   1878  C   PRO A 124      -7.973 -36.086 -25.093  1.00 40.31           C  
ATOM   1879  CB  PRO A 124      -9.044 -36.790 -22.905  1.00 40.31           C  
ATOM   1880  HB2 PRO A 124      -8.123 -36.481 -22.410  1.00 40.31           H  
ATOM   1881  HB3 PRO A 124      -9.892 -36.605 -22.246  1.00 40.31           H  
ATOM   1882  O   PRO A 124      -7.970 -36.559 -26.223  1.00 40.31           O  
ATOM   1883  CG  PRO A 124      -9.009 -38.270 -23.302  1.00 40.31           C  
ATOM   1884  HG2 PRO A 124      -9.391 -38.905 -22.503  1.00 40.31           H  
ATOM   1885  HG3 PRO A 124      -7.991 -38.568 -23.554  1.00 40.31           H  
ATOM   1886  CD  PRO A 124      -9.887 -38.337 -24.559  1.00 40.31           C  
ATOM   1887  HD2 PRO A 124      -9.287 -38.706 -25.391  1.00 40.31           H  
ATOM   1888  HD3 PRO A 124     -10.726 -39.021 -24.429  1.00 40.31           H  
ATOM   1889  N   GLN A 125      -6.848 -35.647 -24.506  1.00 34.34           N  
ATOM   1890  H   GLN A 125      -6.936 -35.027 -23.714  1.00 34.34           H  
ATOM   1891  CA  GLN A 125      -5.620 -36.468 -24.463  1.00 34.34           C  
ATOM   1892  HA  GLN A 125      -5.921 -37.489 -24.228  1.00 34.34           H  
ATOM   1893  C   GLN A 125      -4.669 -36.028 -23.326  1.00 34.34           C  
ATOM   1894  CB  GLN A 125      -4.867 -36.501 -25.813  1.00 34.34           C  
ATOM   1895  HB2 GLN A 125      -5.204 -35.691 -26.461  1.00 34.34           H  
ATOM   1896  HB3 GLN A 125      -3.801 -36.365 -25.634  1.00 34.34           H  
ATOM   1897  O   GLN A 125      -4.560 -34.840 -23.047  1.00 34.34           O  
ATOM   1898  CG  GLN A 125      -5.059 -37.853 -26.526  1.00 34.34           C  
ATOM   1899  HG2 GLN A 125      -6.090 -37.970 -26.859  1.00 34.34           H  
ATOM   1900  HG3 GLN A 125      -4.846 -38.663 -25.828  1.00 34.34           H  
ATOM   1901  CD  GLN A 125      -4.155 -38.013 -27.740  1.00 34.34           C  
ATOM   1902  NE2 GLN A 125      -3.055 -38.718 -27.616  1.00 34.34           N  
ATOM   1903 HE21 GLN A 125      -2.807 -39.103 -26.716  1.00 34.34           H  
ATOM   1904 HE22 GLN A 125      -2.462 -38.811 -28.428  1.00 34.34           H  
ATOM   1905  OE1 GLN A 125      -4.414 -37.512 -28.822  1.00 34.34           O  
ATOM   1906  N   ASP A 126      -4.066 -37.035 -22.681  1.00 29.98           N  
ATOM   1907  H   ASP A 126      -4.446 -37.941 -22.914  1.00 29.98           H  
ATOM   1908  CA  ASP A 126      -2.679 -37.238 -22.200  1.00 29.98           C  
ATOM   1909  HA  ASP A 126      -2.782 -37.944 -21.376  1.00 29.98           H  
ATOM   1910  C   ASP A 126      -1.846 -36.059 -21.622  1.00 29.98           C  
ATOM   1911  CB  ASP A 126      -1.919 -38.001 -23.305  1.00 29.98           C  
ATOM   1912  HB2 ASP A 126      -1.657 -37.297 -24.095  1.00 29.98           H  
ATOM   1913  HB3 ASP A 126      -0.998 -38.407 -22.888  1.00 29.98           H  
ATOM   1914  O   ASP A 126      -1.930 -34.917 -22.055  1.00 29.98           O  
ATOM   1915  CG  ASP A 126      -2.702 -39.173 -23.924  1.00 29.98           C  
ATOM   1916  OD1 ASP A 126      -3.663 -39.662 -23.285  1.00 29.98           O  
ATOM   1917  OD2 ASP A 126      -2.383 -39.531 -25.078  1.00 29.98           O  
ATOM   1918  N   TYR A 127      -0.945 -36.259 -20.649  1.00 33.62           N  
ATOM   1919  H   TYR A 127      -0.589 -35.402 -20.250  1.00 33.62           H  
ATOM   1920  CA  TYR A 127      -0.280 -37.491 -20.176  1.00 33.62           C  
ATOM   1921  HA  TYR A 127      -0.761 -38.377 -20.592  1.00 33.62           H  
ATOM   1922  C   TYR A 127      -0.301 -37.619 -18.637  1.00 33.62           C  
ATOM   1923  CB  TYR A 127       1.195 -37.465 -20.636  1.00 33.62           C  
ATOM   1924  HB2 TYR A 127       1.736 -38.248 -20.105  1.00 33.62           H  
ATOM   1925  HB3 TYR A 127       1.641 -36.518 -20.331  1.00 33.62           H  
ATOM   1926  O   TYR A 127      -0.450 -36.622 -17.932  1.00 33.62           O  
ATOM   1927  CG  TYR A 127       1.444 -37.663 -22.121  1.00 33.62           C  
ATOM   1928  CD1 TYR A 127       1.889 -38.913 -22.596  1.00 33.62           C  
ATOM   1929  HD1 TYR A 127       2.054 -39.728 -21.906  1.00 33.62           H  
ATOM   1930  CD2 TYR A 127       1.225 -36.608 -23.031  1.00 33.62           C  
ATOM   1931  HD2 TYR A 127       0.873 -35.651 -22.675  1.00 33.62           H  
ATOM   1932  CE1 TYR A 127       2.098 -39.115 -23.974  1.00 33.62           C  
ATOM   1933  HE1 TYR A 127       2.419 -40.075 -24.350  1.00 33.62           H  
ATOM   1934  CE2 TYR A 127       1.413 -36.812 -24.412  1.00 33.62           C  
ATOM   1935  HE2 TYR A 127       1.208 -36.010 -25.106  1.00 33.62           H  
ATOM   1936  OH  TYR A 127       2.027 -38.272 -26.216  1.00 33.62           O  
ATOM   1937  HH  TYR A 127       1.710 -37.523 -26.725  1.00 33.62           H  
ATOM   1938  CZ  TYR A 127       1.847 -38.069 -24.885  1.00 33.62           C  
ATOM   1939  N   ASP A 128      -0.067 -38.833 -18.123  1.00 26.11           N  
ATOM   1940  H   ASP A 128       0.093 -39.605 -18.754  1.00 26.11           H  
ATOM   1941  CA  ASP A 128       0.130 -39.137 -16.694  1.00 26.11           C  
ATOM   1942  HA  ASP A 128       0.242 -38.204 -16.142  1.00 26.11           H  
ATOM   1943  C   ASP A 128       1.407 -39.971 -16.458  1.00 26.11           C  
ATOM   1944  CB  ASP A 128      -1.103 -39.870 -16.129  1.00 26.11           C  
ATOM   1945  HB2 ASP A 128      -1.301 -40.753 -16.736  1.00 26.11           H  
ATOM   1946  HB3 ASP A 128      -1.969 -39.211 -16.196  1.00 26.11           H  
ATOM   1947  O   ASP A 128       1.763 -40.812 -17.284  1.00 26.11           O  
ATOM   1948  CG  ASP A 128      -0.906 -40.290 -14.664  1.00 26.11           C  
ATOM   1949  OD1 ASP A 128      -0.378 -39.458 -13.890  1.00 26.11           O  
ATOM   1950  OD2 ASP A 128      -1.225 -41.452 -14.329  1.00 26.11           O  
ATOM   1951  N   VAL A 129       2.069 -39.745 -15.315  1.00 35.43           N  
ATOM   1952  H   VAL A 129       1.594 -39.130 -14.669  1.00 35.43           H  
ATOM   1953  CA  VAL A 129       3.128 -40.591 -14.733  1.00 35.43           C  
ATOM   1954  HA  VAL A 129       2.927 -41.627 -15.004  1.00 35.43           H  
ATOM   1955  C   VAL A 129       3.060 -40.469 -13.201  1.00 35.43           C  
ATOM   1956  CB  VAL A 129       4.552 -40.233 -15.232  1.00 35.43           C  
ATOM   1957  HB  VAL A 129       4.819 -39.232 -14.892  1.00 35.43           H  
ATOM   1958  O   VAL A 129       3.691 -39.596 -12.601  1.00 35.43           O  
ATOM   1959  CG1 VAL A 129       5.583 -41.234 -14.680  1.00 35.43           C  
ATOM   1960 HG11 VAL A 129       6.580 -40.973 -15.034  1.00 35.43           H  
ATOM   1961 HG12 VAL A 129       5.594 -41.208 -13.591  1.00 35.43           H  
ATOM   1962 HG13 VAL A 129       5.336 -42.243 -15.010  1.00 35.43           H  
ATOM   1963  CG2 VAL A 129       4.714 -40.256 -16.758  1.00 35.43           C  
ATOM   1964 HG21 VAL A 129       4.088 -39.484 -17.205  1.00 35.43           H  
ATOM   1965 HG22 VAL A 129       5.750 -40.055 -17.032  1.00 35.43           H  
ATOM   1966 HG23 VAL A 129       4.415 -41.228 -17.150  1.00 35.43           H  
ATOM   1967  N   GLY A 130       2.281 -41.336 -12.552  1.00 28.21           N  
ATOM   1968  H   GLY A 130       1.672 -41.926 -13.100  1.00 28.21           H  
ATOM   1969  CA  GLY A 130       2.133 -41.347 -11.091  1.00 28.21           C  
ATOM   1970  HA2 GLY A 130       1.873 -40.339 -10.768  1.00 28.21           H  
ATOM   1971  HA3 GLY A 130       1.304 -42.002 -10.825  1.00 28.21           H  
ATOM   1972  C   GLY A 130       3.381 -41.805 -10.312  1.00 28.21           C  
ATOM   1973  O   GLY A 130       4.217 -42.556 -10.814  1.00 28.21           O  
ATOM   1974  N   GLY A 131       3.475 -41.401  -9.039  1.00 29.68           N  
ATOM   1975  H   GLY A 131       2.779 -40.758  -8.689  1.00 29.68           H  
ATOM   1976  CA  GLY A 131       4.527 -41.839  -8.112  1.00 29.68           C  
ATOM   1977  HA2 GLY A 131       4.779 -42.880  -8.313  1.00 29.68           H  
ATOM   1978  HA3 GLY A 131       5.421 -41.238  -8.279  1.00 29.68           H  
ATOM   1979  C   GLY A 131       4.119 -41.695  -6.642  1.00 29.68           C  
ATOM   1980  O   GLY A 131       4.000 -40.583  -6.133  1.00 29.68           O  
ATOM   1981  N   GLU A 132       3.910 -42.818  -5.951  1.00 24.45           N  
ATOM   1982  H   GLU A 132       4.046 -43.705  -6.416  1.00 24.45           H  
ATOM   1983  CA  GLU A 132       3.528 -42.864  -4.532  1.00 24.45           C  
ATOM   1984  HA  GLU A 132       3.053 -41.921  -4.259  1.00 24.45           H  
ATOM   1985  C   GLU A 132       4.754 -43.077  -3.628  1.00 24.45           C  
ATOM   1986  CB  GLU A 132       2.501 -43.993  -4.303  1.00 24.45           C  
ATOM   1987  HB2 GLU A 132       1.700 -43.906  -5.037  1.00 24.45           H  
ATOM   1988  HB3 GLU A 132       2.998 -44.952  -4.454  1.00 24.45           H  
ATOM   1989  O   GLU A 132       5.516 -44.023  -3.830  1.00 24.45           O  
ATOM   1990  CG  GLU A 132       1.881 -43.954  -2.892  1.00 24.45           C  
ATOM   1991  HG2 GLU A 132       2.651 -43.698  -2.164  1.00 24.45           H  
ATOM   1992  HG3 GLU A 132       1.133 -43.162  -2.860  1.00 24.45           H  
ATOM   1993  CD  GLU A 132       1.247 -45.288  -2.464  1.00 24.45           C  
ATOM   1994  OE1 GLU A 132       1.421 -45.641  -1.272  1.00 24.45           O  
ATOM   1995  OE2 GLU A 132       0.594 -45.938  -3.309  1.00 24.45           O  
ATOM   1996  N   LEU A 133       4.909 -42.264  -2.573  1.00 27.96           N  
ATOM   1997  H   LEU A 133       4.269 -41.491  -2.459  1.00 27.96           H  
ATOM   1998  CA  LEU A 133       5.673 -42.672  -1.390  1.00 27.96           C  
ATOM   1999  HA  LEU A 133       5.443 -43.729  -1.254  1.00 27.96           H  
ATOM   2000  C   LEU A 133       5.192 -41.970  -0.106  1.00 27.96           C  
ATOM   2001  CB  LEU A 133       7.195 -42.526  -1.637  1.00 27.96           C  
ATOM   2002  HB2 LEU A 133       7.502 -41.519  -1.353  1.00 27.96           H  
ATOM   2003  HB3 LEU A 133       7.397 -42.632  -2.703  1.00 27.96           H  
ATOM   2004  O   LEU A 133       4.342 -41.081  -0.123  1.00 27.96           O  
ATOM   2005  CG  LEU A 133       8.071 -43.563  -0.898  1.00 27.96           C  
ATOM   2006  HG  LEU A 133       7.953 -43.444   0.179  1.00 27.96           H  
ATOM   2007  CD1 LEU A 133       7.749 -45.019  -1.256  1.00 27.96           C  
ATOM   2008 HD11 LEU A 133       7.740 -45.133  -2.340  1.00 27.96           H  
ATOM   2009 HD12 LEU A 133       6.773 -45.311  -0.870  1.00 27.96           H  
ATOM   2010 HD13 LEU A 133       8.499 -45.688  -0.835  1.00 27.96           H  
ATOM   2011  CD2 LEU A 133       9.543 -43.321  -1.222  1.00 27.96           C  
ATOM   2012 HD21 LEU A 133      10.171 -44.010  -0.656  1.00 27.96           H  
ATOM   2013 HD22 LEU A 133       9.716 -43.471  -2.287  1.00 27.96           H  
ATOM   2014 HD23 LEU A 133       9.815 -42.299  -0.958  1.00 27.96           H  
ATOM   2015  N   ARG A 134       5.703 -42.440   1.035  1.00 27.87           N  
ATOM   2016  H   ARG A 134       6.463 -43.099   0.948  1.00 27.87           H  
ATOM   2017  CA  ARG A 134       5.143 -42.218   2.372  1.00 27.87           C  
ATOM   2018  HA  ARG A 134       4.060 -42.311   2.286  1.00 27.87           H  
ATOM   2019  C   ARG A 134       5.433 -40.845   2.983  1.00 27.87           C  
ATOM   2020  CB  ARG A 134       5.662 -43.297   3.336  1.00 27.87           C  
ATOM   2021  HB2 ARG A 134       6.750 -43.246   3.363  1.00 27.87           H  
ATOM   2022  HB3 ARG A 134       5.293 -43.083   4.340  1.00 27.87           H  
ATOM   2023  O   ARG A 134       6.515 -40.282   2.852  1.00 27.87           O  
ATOM   2024  CG  ARG A 134       5.226 -44.717   2.956  1.00 27.87           C  
ATOM   2025  HG2 ARG A 134       4.140 -44.791   3.004  1.00 27.87           H  
ATOM   2026  HG3 ARG A 134       5.557 -44.953   1.945  1.00 27.87           H  
ATOM   2027  CD  ARG A 134       5.859 -45.713   3.932  1.00 27.87           C  
ATOM   2028  HD2 ARG A 134       6.943 -45.612   3.872  1.00 27.87           H  
ATOM   2029  HD3 ARG A 134       5.538 -45.469   4.945  1.00 27.87           H  
ATOM   2030  NE  ARG A 134       5.468 -47.097   3.613  1.00 27.87           N  
ATOM   2031  HE  ARG A 134       4.703 -47.210   2.963  1.00 27.87           H  
ATOM   2032  NH1 ARG A 134       7.044 -48.167   4.900  1.00 27.87           N  
ATOM   2033 HH11 ARG A 134       7.413 -47.269   5.176  1.00 27.87           H  
ATOM   2034 HH12 ARG A 134       7.469 -49.022   5.229  1.00 27.87           H  
ATOM   2035  NH2 ARG A 134       5.580 -49.365   3.714  1.00 27.87           N  
ATOM   2036 HH21 ARG A 134       4.821 -49.426   3.050  1.00 27.87           H  
ATOM   2037 HH22 ARG A 134       6.020 -50.212   4.046  1.00 27.87           H  
ATOM   2038  CZ  ARG A 134       6.031 -48.198   4.077  1.00 27.87           C  
ATOM   2039  N   VAL A 135       4.469 -40.439   3.809  1.00 28.69           N  
ATOM   2040  H   VAL A 135       3.600 -40.944   3.715  1.00 28.69           H  
ATOM   2041  CA  VAL A 135       4.596 -39.630   5.034  1.00 28.69           C  
ATOM   2042  HA  VAL A 135       4.349 -38.593   4.805  1.00 28.69           H  
ATOM   2043  C   VAL A 135       5.990 -39.692   5.687  1.00 28.69           C  
ATOM   2044  CB  VAL A 135       3.578 -40.187   6.064  1.00 28.69           C  
ATOM   2045  HB  VAL A 135       3.820 -41.229   6.271  1.00 28.69           H  
ATOM   2046  O   VAL A 135       6.472 -40.782   5.989  1.00 28.69           O  
ATOM   2047  CG1 VAL A 135       3.588 -39.430   7.400  1.00 28.69           C  
ATOM   2048 HG11 VAL A 135       3.392 -38.371   7.233  1.00 28.69           H  
ATOM   2049 HG12 VAL A 135       2.822 -39.835   8.061  1.00 28.69           H  
ATOM   2050 HG13 VAL A 135       4.549 -39.551   7.899  1.00 28.69           H  
ATOM   2051  CG2 VAL A 135       2.136 -40.151   5.531  1.00 28.69           C  
ATOM   2052 HG21 VAL A 135       1.447 -40.504   6.298  1.00 28.69           H  
ATOM   2053 HG22 VAL A 135       2.021 -40.801   4.663  1.00 28.69           H  
ATOM   2054 HG23 VAL A 135       1.865 -39.132   5.254  1.00 28.69           H  
ATOM   2055  N   GLY A 136       6.550 -38.525   6.040  1.00 25.48           N  
ATOM   2056  H   GLY A 136       6.126 -37.676   5.694  1.00 25.48           H  
ATOM   2057  CA  GLY A 136       7.626 -38.409   7.040  1.00 25.48           C  
ATOM   2058  HA2 GLY A 136       7.223 -37.921   7.926  1.00 25.48           H  
ATOM   2059  HA3 GLY A 136       7.958 -39.403   7.342  1.00 25.48           H  
ATOM   2060  C   GLY A 136       8.874 -37.633   6.601  1.00 25.48           C  
ATOM   2061  O   GLY A 136       9.943 -38.219   6.476  1.00 25.48           O  
ATOM   2062  N   GLY A 137       8.776 -36.309   6.428  1.00 28.42           N  
ATOM   2063  H   GLY A 137       7.884 -35.852   6.552  1.00 28.42           H  
ATOM   2064  CA  GLY A 137       9.935 -35.458   6.124  1.00 28.42           C  
ATOM   2065  HA2 GLY A 137      10.128 -35.482   5.052  1.00 28.42           H  
ATOM   2066  HA3 GLY A 137      10.814 -35.853   6.633  1.00 28.42           H  
ATOM   2067  C   GLY A 137       9.742 -33.999   6.550  1.00 28.42           C  
ATOM   2068  O   GLY A 137       8.624 -33.491   6.543  1.00 28.42           O  
ATOM   2069  N   SER A 138      10.835 -33.323   6.922  1.00 26.32           N  
ATOM   2070  H   SER A 138      11.728 -33.791   6.866  1.00 26.32           H  
ATOM   2071  CA  SER A 138      10.827 -31.895   7.280  1.00 26.32           C  
ATOM   2072  HA  SER A 138       9.849 -31.638   7.689  1.00 26.32           H  
ATOM   2073  C   SER A 138      11.068 -31.036   6.036  1.00 26.32           C  
ATOM   2074  CB  SER A 138      11.854 -31.610   8.378  1.00 26.32           C  
ATOM   2075  HB2 SER A 138      11.669 -32.277   9.220  1.00 26.32           H  
ATOM   2076  HB3 SER A 138      12.862 -31.779   8.001  1.00 26.32           H  
ATOM   2077  O   SER A 138      12.177 -31.001   5.495  1.00 26.32           O  
ATOM   2078  OG  SER A 138      11.721 -30.272   8.812  1.00 26.32           O  
ATOM   2079  HG  SER A 138      12.164 -30.167   9.657  1.00 26.32           H  
ATOM   2080  N   LEU A 139      10.011 -30.387   5.543  1.00 26.02           N  
ATOM   2081  H   LEU A 139       9.133 -30.462   6.036  1.00 26.02           H  
ATOM   2082  CA  LEU A 139      10.004 -29.716   4.243  1.00 26.02           C  
ATOM   2083  HA  LEU A 139      10.596 -30.326   3.560  1.00 26.02           H  
ATOM   2084  C   LEU A 139      10.661 -28.326   4.306  1.00 26.02           C  
ATOM   2085  CB  LEU A 139       8.559 -29.689   3.706  1.00 26.02           C  
ATOM   2086  HB2 LEU A 139       7.954 -29.067   4.365  1.00 26.02           H  
ATOM   2087  HB3 LEU A 139       8.155 -30.701   3.736  1.00 26.02           H  
ATOM   2088  O   LEU A 139      10.008 -27.316   4.564  1.00 26.02           O  
ATOM   2089  CG  LEU A 139       8.424 -29.155   2.265  1.00 26.02           C  
ATOM   2090  HG  LEU A 139       8.807 -28.135   2.212  1.00 26.02           H  
ATOM   2091  CD1 LEU A 139       9.177 -30.019   1.249  1.00 26.02           C  
ATOM   2092 HD11 LEU A 139       8.966 -29.662   0.241  1.00 26.02           H  
ATOM   2093 HD12 LEU A 139      10.252 -29.945   1.410  1.00 26.02           H  
ATOM   2094 HD13 LEU A 139       8.862 -31.059   1.331  1.00 26.02           H  
ATOM   2095  CD2 LEU A 139       6.949 -29.138   1.866  1.00 26.02           C  
ATOM   2096 HD21 LEU A 139       6.546 -30.151   1.862  1.00 26.02           H  
ATOM   2097 HD22 LEU A 139       6.385 -28.527   2.571  1.00 26.02           H  
ATOM   2098 HD23 LEU A 139       6.844 -28.704   0.872  1.00 26.02           H  
ATOM   2099  N   LYS A 140      11.967 -28.272   4.025  1.00 26.95           N  
ATOM   2100  H   LYS A 140      12.447 -29.151   3.889  1.00 26.95           H  
ATOM   2101  CA  LYS A 140      12.689 -27.014   3.782  1.00 26.95           C  
ATOM   2102  HA  LYS A 140      12.472 -26.313   4.588  1.00 26.95           H  
ATOM   2103  C   LYS A 140      12.209 -26.384   2.470  1.00 26.95           C  
ATOM   2104  CB  LYS A 140      14.207 -27.259   3.724  1.00 26.95           C  
ATOM   2105  HB2 LYS A 140      14.420 -28.017   2.970  1.00 26.95           H  
ATOM   2106  HB3 LYS A 140      14.687 -26.331   3.412  1.00 26.95           H  
ATOM   2107  O   LYS A 140      12.575 -26.853   1.394  1.00 26.95           O  
ATOM   2108  CG  LYS A 140      14.816 -27.694   5.063  1.00 26.95           C  
ATOM   2109  HG2 LYS A 140      14.387 -28.648   5.371  1.00 26.95           H  
ATOM   2110  HG3 LYS A 140      14.596 -26.943   5.822  1.00 26.95           H  
ATOM   2111  CD  LYS A 140      16.337 -27.841   4.915  1.00 26.95           C  
ATOM   2112  HD2 LYS A 140      16.755 -26.887   4.594  1.00 26.95           H  
ATOM   2113  HD3 LYS A 140      16.548 -28.594   4.155  1.00 26.95           H  
ATOM   2114  CE  LYS A 140      16.974 -28.258   6.244  1.00 26.95           C  
ATOM   2115  HE2 LYS A 140      16.716 -27.515   6.999  1.00 26.95           H  
ATOM   2116  HE3 LYS A 140      16.540 -29.210   6.552  1.00 26.95           H  
ATOM   2117  NZ  LYS A 140      18.449 -28.377   6.125  1.00 26.95           N  
ATOM   2118  HZ1 LYS A 140      18.857 -28.650   7.007  1.00 26.95           H  
ATOM   2119  HZ2 LYS A 140      18.694 -29.070   5.431  1.00 26.95           H  
ATOM   2120  HZ3 LYS A 140      18.853 -27.494   5.848  1.00 26.95           H  
ATOM   2121  N   PHE A 141      11.423 -25.313   2.549  1.00 29.93           N  
ATOM   2122  H   PHE A 141      11.101 -25.009   3.457  1.00 29.93           H  
ATOM   2123  CA  PHE A 141      11.046 -24.531   1.372  1.00 29.93           C  
ATOM   2124  HA  PHE A 141      10.711 -25.214   0.591  1.00 29.93           H  
ATOM   2125  C   PHE A 141      12.251 -23.755   0.825  1.00 29.93           C  
ATOM   2126  CB  PHE A 141       9.873 -23.596   1.700  1.00 29.93           C  
ATOM   2127  HB2 PHE A 141       9.863 -22.782   0.975  1.00 29.93           H  
ATOM   2128  HB3 PHE A 141      10.019 -23.146   2.682  1.00 29.93           H  
ATOM   2129  O   PHE A 141      12.761 -22.848   1.476  1.00 29.93           O  
ATOM   2130  CG  PHE A 141       8.526 -24.287   1.640  1.00 29.93           C  
ATOM   2131  CD1 PHE A 141       7.831 -24.350   0.416  1.00 29.93           C  
ATOM   2132  HD1 PHE A 141       8.250 -23.895  -0.469  1.00 29.93           H  
ATOM   2133  CD2 PHE A 141       7.974 -24.887   2.787  1.00 29.93           C  
ATOM   2134  HD2 PHE A 141       8.506 -24.857   3.727  1.00 29.93           H  
ATOM   2135  CE1 PHE A 141       6.589 -25.005   0.340  1.00 29.93           C  
ATOM   2136  HE1 PHE A 141       6.058 -25.053  -0.599  1.00 29.93           H  
ATOM   2137  CE2 PHE A 141       6.729 -25.536   2.712  1.00 29.93           C  
ATOM   2138  HE2 PHE A 141       6.308 -25.995   3.595  1.00 29.93           H  
ATOM   2139  CZ  PHE A 141       6.037 -25.596   1.490  1.00 29.93           C  
ATOM   2140  HZ  PHE A 141       5.082 -26.098   1.434  1.00 29.93           H  
ATOM   2141  N   LEU A 142      12.682 -24.106  -0.388  1.00 25.63           N  
ATOM   2142  H   LEU A 142      12.251 -24.904  -0.833  1.00 25.63           H  
ATOM   2143  CA  LEU A 142      13.642 -23.337  -1.179  1.00 25.63           C  
ATOM   2144  HA  LEU A 142      14.173 -22.632  -0.539  1.00 25.63           H  
ATOM   2145  C   LEU A 142      12.874 -22.502  -2.212  1.00 25.63           C  
ATOM   2146  CB  LEU A 142      14.674 -24.288  -1.819  1.00 25.63           C  
ATOM   2147  HB2 LEU A 142      14.138 -25.069  -2.358  1.00 25.63           H  
ATOM   2148  HB3 LEU A 142      15.256 -23.726  -2.549  1.00 25.63           H  
ATOM   2149  O   LEU A 142      12.576 -22.973  -3.312  1.00 25.63           O  
ATOM   2150  CG  LEU A 142      15.650 -24.945  -0.822  1.00 25.63           C  
ATOM   2151  HG  LEU A 142      15.089 -25.437  -0.027  1.00 25.63           H  
ATOM   2152  CD1 LEU A 142      16.490 -26.003  -1.540  1.00 25.63           C  
ATOM   2153 HD11 LEU A 142      15.834 -26.764  -1.963  1.00 25.63           H  
ATOM   2154 HD12 LEU A 142      17.169 -26.480  -0.833  1.00 25.63           H  
ATOM   2155 HD13 LEU A 142      17.067 -25.541  -2.341  1.00 25.63           H  
ATOM   2156  CD2 LEU A 142      16.614 -23.932  -0.197  1.00 25.63           C  
ATOM   2157 HD21 LEU A 142      17.324 -24.446   0.450  1.00 25.63           H  
ATOM   2158 HD22 LEU A 142      17.157 -23.399  -0.978  1.00 25.63           H  
ATOM   2159 HD23 LEU A 142      16.060 -23.214   0.408  1.00 25.63           H  
ATOM   2160  N   THR A 143      12.518 -21.270  -1.843  1.00 31.74           N  
ATOM   2161  H   THR A 143      12.777 -20.932  -0.928  1.00 31.74           H  
ATOM   2162  CA  THR A 143      12.022 -20.260  -2.789  1.00 31.74           C  
ATOM   2163  HA  THR A 143      11.266 -20.728  -3.420  1.00 31.74           H  
ATOM   2164  C   THR A 143      13.143 -19.793  -3.726  1.00 31.74           C  
ATOM   2165  CB  THR A 143      11.356 -19.069  -2.067  1.00 31.74           C  
ATOM   2166  HB  THR A 143      11.263 -18.230  -2.756  1.00 31.74           H  
ATOM   2167  O   THR A 143      14.330 -20.011  -3.477  1.00 31.74           O  
ATOM   2168  CG2 THR A 143       9.961 -19.459  -1.577  1.00 31.74           C  
ATOM   2169 HG21 THR A 143       9.506 -18.603  -1.077  1.00 31.74           H  
ATOM   2170 HG22 THR A 143      10.030 -20.287  -0.872  1.00 31.74           H  
ATOM   2171 HG23 THR A 143       9.335 -19.747  -2.422  1.00 31.74           H  
ATOM   2172  OG1 THR A 143      12.101 -18.670  -0.943  1.00 31.74           O  
ATOM   2173  HG1 THR A 143      11.987 -17.725  -0.815  1.00 31.74           H  
ATOM   2174  N   ARG A 144      12.768 -19.197  -4.865  1.00 28.71           N  
ATOM   2175  H   ARG A 144      11.797 -18.940  -4.967  1.00 28.71           H  
ATOM   2176  CA  ARG A 144      13.715 -18.722  -5.887  1.00 28.71           C  
ATOM   2177  HA  ARG A 144      14.638 -19.294  -5.792  1.00 28.71           H  
ATOM   2178  C   ARG A 144      14.062 -17.244  -5.655  1.00 28.71           C  
ATOM   2179  CB  ARG A 144      13.138 -18.939  -7.296  1.00 28.71           C  
ATOM   2180  HB2 ARG A 144      12.175 -18.435  -7.368  1.00 28.71           H  
ATOM   2181  HB3 ARG A 144      13.811 -18.488  -8.025  1.00 28.71           H  
ATOM   2182  O   ARG A 144      13.176 -16.495  -5.250  1.00 28.71           O  
ATOM   2183  CG  ARG A 144      12.967 -20.427  -7.640  1.00 28.71           C  
ATOM   2184  HG2 ARG A 144      12.288 -20.894  -6.926  1.00 28.71           H  
ATOM   2185  HG3 ARG A 144      13.936 -20.924  -7.584  1.00 28.71           H  
ATOM   2186  CD  ARG A 144      12.392 -20.585  -9.053  1.00 28.71           C  
ATOM   2187  HD2 ARG A 144      11.436 -20.062  -9.097  1.00 28.71           H  
ATOM   2188  HD3 ARG A 144      13.077 -20.123  -9.764  1.00 28.71           H  
ATOM   2189  NE  ARG A 144      12.197 -22.005  -9.406  1.00 28.71           N  
ATOM   2190  HE  ARG A 144      12.540 -22.686  -8.745  1.00 28.71           H  
ATOM   2191  NH1 ARG A 144      11.127 -21.676 -11.415  1.00 28.71           N  
ATOM   2192 HH11 ARG A 144      10.685 -22.050 -12.242  1.00 28.71           H  
ATOM   2193 HH12 ARG A 144      11.209 -20.677 -11.290  1.00 28.71           H  
ATOM   2194  NH2 ARG A 144      11.499 -23.752 -10.693  1.00 28.71           N  
ATOM   2195 HH21 ARG A 144      11.859 -24.404 -10.011  1.00 28.71           H  
ATOM   2196 HH22 ARG A 144      11.050 -24.102 -11.527  1.00 28.71           H  
ATOM   2197  CZ  ARG A 144      11.611 -22.468 -10.498  1.00 28.71           C  
ATOM   2198  N   PRO A 145      15.295 -16.796  -5.961  1.00 27.29           N  
ATOM   2199  CA  PRO A 145      15.655 -15.383  -5.877  1.00 27.29           C  
ATOM   2200  HA  PRO A 145      15.477 -15.016  -4.866  1.00 27.29           H  
ATOM   2201  C   PRO A 145      14.823 -14.557  -6.869  1.00 27.29           C  
ATOM   2202  CB  PRO A 145      17.158 -15.324  -6.175  1.00 27.29           C  
ATOM   2203  HB2 PRO A 145      17.442 -14.404  -6.686  1.00 27.29           H  
ATOM   2204  HB3 PRO A 145      17.714 -15.424  -5.243  1.00 27.29           H  
ATOM   2205  O   PRO A 145      14.902 -14.761  -8.079  1.00 27.29           O  
ATOM   2206  CG  PRO A 145      17.402 -16.556  -7.046  1.00 27.29           C  
ATOM   2207  HG2 PRO A 145      17.148 -16.333  -8.082  1.00 27.29           H  
ATOM   2208  HG3 PRO A 145      18.430 -16.908  -6.971  1.00 27.29           H  
ATOM   2209  CD  PRO A 145      16.412 -17.574  -6.481  1.00 27.29           C  
ATOM   2210  HD2 PRO A 145      16.097 -18.259  -7.268  1.00 27.29           H  
ATOM   2211  HD3 PRO A 145      16.877 -18.126  -5.663  1.00 27.29           H  
ATOM   2212  N   GLY A 146      14.012 -13.641  -6.339  1.00 30.50           N  
ATOM   2213  H   GLY A 146      13.925 -13.635  -5.332  1.00 30.50           H  
ATOM   2214  CA  GLY A 146      13.062 -12.828  -7.109  1.00 30.50           C  
ATOM   2215  HA2 GLY A 146      12.663 -13.414  -7.937  1.00 30.50           H  
ATOM   2216  HA3 GLY A 146      13.582 -11.960  -7.514  1.00 30.50           H  
ATOM   2217  C   GLY A 146      11.886 -12.335  -6.262  1.00 30.50           C  
ATOM   2218  O   GLY A 146      10.754 -12.309  -6.733  1.00 30.50           O  
ATOM   2219  N   GLU A 147      12.125 -12.032  -4.983  1.00 34.57           N  
ATOM   2220  H   GLU A 147      13.076 -11.989  -4.645  1.00 34.57           H  
ATOM   2221  CA  GLU A 147      11.054 -11.823  -4.007  1.00 34.57           C  
ATOM   2222  HA  GLU A 147      10.258 -12.536  -4.225  1.00 34.57           H  
ATOM   2223  C   GLU A 147      10.440 -10.418  -4.110  1.00 34.57           C  
ATOM   2224  CB  GLU A 147      11.543 -12.142  -2.582  1.00 34.57           C  
ATOM   2225  HB2 GLU A 147      12.351 -11.463  -2.311  1.00 34.57           H  
ATOM   2226  HB3 GLU A 147      10.711 -11.992  -1.894  1.00 34.57           H  
ATOM   2227  O   GLU A 147      11.102  -9.401  -3.903  1.00 34.57           O  
ATOM   2228  CG  GLU A 147      12.029 -13.600  -2.468  1.00 34.57           C  
ATOM   2229  HG2 GLU A 147      11.296 -14.244  -2.954  1.00 34.57           H  
ATOM   2230  HG3 GLU A 147      12.971 -13.706  -3.005  1.00 34.57           H  
ATOM   2231  CD  GLU A 147      12.220 -14.068  -1.017  1.00 34.57           C  
ATOM   2232  OE1 GLU A 147      11.866 -15.242  -0.745  1.00 34.57           O  
ATOM   2233  OE2 GLU A 147      12.727 -13.261  -0.206  1.00 34.57           O  
ATOM   2234  N   THR A 148       9.139 -10.359  -4.397  1.00 42.76           N  
ATOM   2235  H   THR A 148       8.652 -11.216  -4.620  1.00 42.76           H  
ATOM   2236  CA  THR A 148       8.335  -9.135  -4.271  1.00 42.76           C  
ATOM   2237  HA  THR A 148       8.830  -8.340  -4.828  1.00 42.76           H  
ATOM   2238  C   THR A 148       8.211  -8.720  -2.798  1.00 42.76           C  
ATOM   2239  CB  THR A 148       6.927  -9.347  -4.840  1.00 42.76           C  
ATOM   2240  HB  THR A 148       6.309  -8.483  -4.593  1.00 42.76           H  
ATOM   2241  O   THR A 148       8.086  -9.603  -1.945  1.00 42.76           O  
ATOM   2242  CG2 THR A 148       6.934  -9.520  -6.357  1.00 42.76           C  
ATOM   2243 HG21 THR A 148       5.910  -9.642  -6.711  1.00 42.76           H  
ATOM   2244 HG22 THR A 148       7.511 -10.402  -6.635  1.00 42.76           H  
ATOM   2245 HG23 THR A 148       7.371  -8.640  -6.829  1.00 42.76           H  
ATOM   2246  OG1 THR A 148       6.350 -10.502  -4.271  1.00 42.76           O  
ATOM   2247  HG1 THR A 148       6.633 -10.552  -3.355  1.00 42.76           H  
ATOM   2248  N   PRO A 149       8.171  -7.414  -2.465  1.00 37.39           N  
ATOM   2249  CA  PRO A 149       8.226  -6.940  -1.081  1.00 37.39           C  
ATOM   2250  HA  PRO A 149       9.156  -7.286  -0.628  1.00 37.39           H  
ATOM   2251  C   PRO A 149       7.052  -7.453  -0.230  1.00 37.39           C  
ATOM   2252  CB  PRO A 149       8.281  -5.409  -1.167  1.00 37.39           C  
ATOM   2253  HB2 PRO A 149       9.322  -5.086  -1.158  1.00 37.39           H  
ATOM   2254  HB3 PRO A 149       7.733  -4.926  -0.358  1.00 37.39           H  
ATOM   2255  O   PRO A 149       5.916  -6.985  -0.341  1.00 37.39           O  
ATOM   2256  CG  PRO A 149       7.666  -5.100  -2.532  1.00 37.39           C  
ATOM   2257  HG2 PRO A 149       6.579  -5.100  -2.454  1.00 37.39           H  
ATOM   2258  HG3 PRO A 149       8.025  -4.153  -2.934  1.00 37.39           H  
ATOM   2259  CD  PRO A 149       8.121  -6.285  -3.380  1.00 37.39           C  
ATOM   2260  HD2 PRO A 149       9.118  -6.096  -3.777  1.00 37.39           H  
ATOM   2261  HD3 PRO A 149       7.416  -6.454  -4.195  1.00 37.39           H  
ATOM   2262  N   LEU A 150       7.358  -8.411   0.651  1.00 39.71           N  
ATOM   2263  H   LEU A 150       8.281  -8.813   0.578  1.00 39.71           H  
ATOM   2264  CA  LEU A 150       6.413  -9.043   1.577  1.00 39.71           C  
ATOM   2265  HA  LEU A 150       5.603  -9.474   0.988  1.00 39.71           H  
ATOM   2266  C   LEU A 150       5.779  -8.021   2.538  1.00 39.71           C  
ATOM   2267  CB  LEU A 150       7.134 -10.173   2.342  1.00 39.71           C  
ATOM   2268  HB2 LEU A 150       6.440 -10.609   3.062  1.00 39.71           H  
ATOM   2269  HB3 LEU A 150       7.958  -9.734   2.904  1.00 39.71           H  
ATOM   2270  O   LEU A 150       6.320  -6.936   2.759  1.00 39.71           O  
ATOM   2271  CG  LEU A 150       7.694 -11.313   1.463  1.00 39.71           C  
ATOM   2272  HG  LEU A 150       8.400 -10.903   0.741  1.00 39.71           H  
ATOM   2273  CD1 LEU A 150       8.440 -12.315   2.343  1.00 39.71           C  
ATOM   2274 HD11 LEU A 150       8.881 -13.091   1.718  1.00 39.71           H  
ATOM   2275 HD12 LEU A 150       7.763 -12.775   3.063  1.00 39.71           H  
ATOM   2276 HD13 LEU A 150       9.251 -11.814   2.871  1.00 39.71           H  
ATOM   2277  CD2 LEU A 150       6.590 -12.062   0.715  1.00 39.71           C  
ATOM   2278 HD21 LEU A 150       6.121 -11.404  -0.017  1.00 39.71           H  
ATOM   2279 HD22 LEU A 150       7.030 -12.898   0.172  1.00 39.71           H  
ATOM   2280 HD23 LEU A 150       5.844 -12.443   1.412  1.00 39.71           H  
ATOM   2281  N   MET A 151       4.633  -8.370   3.138  1.00 42.16           N  
ATOM   2282  H   MET A 151       4.270  -9.292   2.943  1.00 42.16           H  
ATOM   2283  CA  MET A 151       3.758  -7.425   3.860  1.00 42.16           C  
ATOM   2284  HA  MET A 151       3.397  -6.692   3.139  1.00 42.16           H  
ATOM   2285  C   MET A 151       4.438  -6.609   4.978  1.00 42.16           C  
ATOM   2286  CB  MET A 151       2.535  -8.159   4.437  1.00 42.16           C  
ATOM   2287  HB2 MET A 151       1.985  -7.462   5.068  1.00 42.16           H  
ATOM   2288  HB3 MET A 151       2.863  -8.992   5.059  1.00 42.16           H  
ATOM   2289  O   MET A 151       3.983  -5.503   5.256  1.00 42.16           O  
ATOM   2290  CG  MET A 151       1.584  -8.675   3.348  1.00 42.16           C  
ATOM   2291  HG2 MET A 151       2.096  -9.448   2.775  1.00 42.16           H  
ATOM   2292  HG3 MET A 151       1.343  -7.857   2.669  1.00 42.16           H  
ATOM   2293  SD  MET A 151       0.024  -9.377   3.962  1.00 42.16           S  
ATOM   2294  CE  MET A 151      -0.817  -7.883   4.551  1.00 42.16           C  
ATOM   2295  HE1 MET A 151      -1.822  -8.140   4.885  1.00 42.16           H  
ATOM   2296  HE2 MET A 151      -0.881  -7.155   3.743  1.00 42.16           H  
ATOM   2297  HE3 MET A 151      -0.269  -7.448   5.387  1.00 42.16           H  
ATOM   2298  N   CYS A 152       5.545  -7.088   5.555  1.00 34.69           N  
ATOM   2299  H   CYS A 152       5.911  -7.968   5.221  1.00 34.69           H  
ATOM   2300  CA  CYS A 152       6.382  -6.353   6.514  1.00 34.69           C  
ATOM   2301  HA  CYS A 152       5.793  -6.148   7.408  1.00 34.69           H  
ATOM   2302  C   CYS A 152       6.884  -4.982   6.007  1.00 34.69           C  
ATOM   2303  CB  CYS A 152       7.561  -7.259   6.908  1.00 34.69           C  
ATOM   2304  HB2 CYS A 152       8.256  -6.693   7.528  1.00 34.69           H  
ATOM   2305  HB3 CYS A 152       7.192  -8.102   7.492  1.00 34.69           H  
ATOM   2306  O   CYS A 152       7.172  -4.102   6.814  1.00 34.69           O  
ATOM   2307  SG  CYS A 152       8.430  -7.885   5.433  1.00 34.69           S  
ATOM   2308  HG  CYS A 152       9.436  -8.489   6.071  1.00 34.69           H  
ATOM   2309  N   HIS A 153       6.936  -4.758   4.689  1.00 39.61           N  
ATOM   2310  H   HIS A 153       6.739  -5.529   4.068  1.00 39.61           H  
ATOM   2311  CA  HIS A 153       7.294  -3.465   4.097  1.00 39.61           C  
ATOM   2312  HA  HIS A 153       8.155  -3.066   4.633  1.00 39.61           H  
ATOM   2313  C   HIS A 153       6.173  -2.406   4.198  1.00 39.61           C  
ATOM   2314  CB  HIS A 153       7.711  -3.686   2.633  1.00 39.61           C  
ATOM   2315  HB2 HIS A 153       7.918  -2.719   2.176  1.00 39.61           H  
ATOM   2316  HB3 HIS A 153       6.884  -4.142   2.088  1.00 39.61           H  
ATOM   2317  O   HIS A 153       6.438  -1.213   4.031  1.00 39.61           O  
ATOM   2318  CG  HIS A 153       8.938  -4.552   2.475  1.00 39.61           C  
ATOM   2319  CD2 HIS A 153      10.232  -4.123   2.360  1.00 39.61           C  
ATOM   2320  HD2 HIS A 153      10.565  -3.095   2.360  1.00 39.61           H  
ATOM   2321  ND1 HIS A 153       8.965  -5.927   2.435  1.00 39.61           N  
ATOM   2322  HD1 HIS A 153       8.161  -6.532   2.525  1.00 39.61           H  
ATOM   2323  CE1 HIS A 153      10.245  -6.318   2.312  1.00 39.61           C  
ATOM   2324  HE1 HIS A 153      10.585  -7.342   2.271  1.00 39.61           H  
ATOM   2325  NE2 HIS A 153      11.052  -5.248   2.255  1.00 39.61           N  
ATOM   2326  N   ARG A 154       4.916  -2.800   4.464  1.00 49.01           N  
ATOM   2327  H   ARG A 154       4.762  -3.771   4.696  1.00 49.01           H  
ATOM   2328  CA  ARG A 154       3.762  -1.883   4.530  1.00 49.01           C  
ATOM   2329  HA  ARG A 154       3.948  -1.045   3.859  1.00 49.01           H  
ATOM   2330  C   ARG A 154       3.603  -1.317   5.948  1.00 49.01           C  
ATOM   2331  CB  ARG A 154       2.472  -2.583   4.048  1.00 49.01           C  
ATOM   2332  HB2 ARG A 154       2.224  -3.393   4.734  1.00 49.01           H  
ATOM   2333  HB3 ARG A 154       1.662  -1.855   4.088  1.00 49.01           H  
ATOM   2334  O   ARG A 154       3.195  -2.025   6.863  1.00 49.01           O  
ATOM   2335  CG  ARG A 154       2.549  -3.156   2.619  1.00 49.01           C  
ATOM   2336  HG2 ARG A 154       2.949  -2.401   1.942  1.00 49.01           H  
ATOM   2337  HG3 ARG A 154       3.212  -4.021   2.616  1.00 49.01           H  
ATOM   2338  CD  ARG A 154       1.152  -3.579   2.129  1.00 49.01           C  
ATOM   2339  HD2 ARG A 154       0.544  -2.683   2.010  1.00 49.01           H  
ATOM   2340  HD3 ARG A 154       0.687  -4.205   2.891  1.00 49.01           H  
ATOM   2341  NE  ARG A 154       1.194  -4.339   0.857  1.00 49.01           N  
ATOM   2342  HE  ARG A 154       2.052  -4.823   0.638  1.00 49.01           H  
ATOM   2343  NH1 ARG A 154      -0.957  -3.919   0.157  1.00 49.01           N  
ATOM   2344 HH11 ARG A 154      -1.718  -4.067  -0.491  1.00 49.01           H  
ATOM   2345 HH12 ARG A 154      -1.131  -3.319   0.950  1.00 49.01           H  
ATOM   2346  NH2 ARG A 154       0.287  -5.384  -0.961  1.00 49.01           N  
ATOM   2347 HH21 ARG A 154      -0.532  -5.664  -1.481  1.00 49.01           H  
ATOM   2348 HH22 ARG A 154       1.126  -5.934  -1.083  1.00 49.01           H  
ATOM   2349  CZ  ARG A 154       0.179  -4.539   0.024  1.00 49.01           C  
ATOM   2350  N   LYS A 155       3.882  -0.019   6.132  1.00 46.37           N  
ATOM   2351  H   LYS A 155       4.230   0.487   5.330  1.00 46.37           H  
ATOM   2352  CA  LYS A 155       3.824   0.686   7.434  1.00 46.37           C  
ATOM   2353  HA  LYS A 155       4.241   0.022   8.191  1.00 46.37           H  
ATOM   2354  C   LYS A 155       2.389   0.978   7.917  1.00 46.37           C  
ATOM   2355  CB  LYS A 155       4.696   1.958   7.400  1.00 46.37           C  
ATOM   2356  HB2 LYS A 155       4.548   2.499   8.335  1.00 46.37           H  
ATOM   2357  HB3 LYS A 155       4.373   2.601   6.581  1.00 46.37           H  
ATOM   2358  O   LYS A 155       1.988   2.135   8.020  1.00 46.37           O  
ATOM   2359  CG  LYS A 155       6.194   1.652   7.262  1.00 46.37           C  
ATOM   2360  HG2 LYS A 155       6.484   0.947   8.041  1.00 46.37           H  
ATOM   2361  HG3 LYS A 155       6.388   1.200   6.290  1.00 46.37           H  
ATOM   2362  CD  LYS A 155       7.035   2.929   7.407  1.00 46.37           C  
ATOM   2363  HD2 LYS A 155       6.817   3.393   8.368  1.00 46.37           H  
ATOM   2364  HD3 LYS A 155       6.779   3.621   6.605  1.00 46.37           H  
ATOM   2365  CE  LYS A 155       8.524   2.567   7.334  1.00 46.37           C  
ATOM   2366  HE2 LYS A 155       8.736   1.823   8.101  1.00 46.37           H  
ATOM   2367  HE3 LYS A 155       8.720   2.102   6.368  1.00 46.37           H  
ATOM   2368  NZ  LYS A 155       9.397   3.753   7.520  1.00 46.37           N  
ATOM   2369  HZ1 LYS A 155       9.233   4.175   8.423  1.00 46.37           H  
ATOM   2370  HZ2 LYS A 155       9.224   4.436   6.796  1.00 46.37           H  
ATOM   2371  HZ3 LYS A 155      10.367   3.478   7.469  1.00 46.37           H  
ATOM   2372  N   LEU A 156       1.623  -0.071   8.211  1.00 47.49           N  
ATOM   2373  H   LEU A 156       2.031  -0.986   8.084  1.00 47.49           H  
ATOM   2374  CA  LEU A 156       0.306   0.013   8.856  1.00 47.49           C  
ATOM   2375  HA  LEU A 156      -0.224   0.869   8.438  1.00 47.49           H  
ATOM   2376  C   LEU A 156       0.443   0.243  10.381  1.00 47.49           C  
ATOM   2377  CB  LEU A 156      -0.492  -1.270   8.544  1.00 47.49           C  
ATOM   2378  HB2 LEU A 156       0.099  -2.127   8.868  1.00 47.49           H  
ATOM   2379  HB3 LEU A 156      -1.413  -1.270   9.128  1.00 47.49           H  
ATOM   2380  O   LEU A 156       1.417  -0.221  10.977  1.00 47.49           O  
ATOM   2381  CG  LEU A 156      -0.856  -1.449   7.056  1.00 47.49           C  
ATOM   2382  HG  LEU A 156       0.041  -1.365   6.443  1.00 47.49           H  
ATOM   2383  CD1 LEU A 156      -1.452  -2.837   6.832  1.00 47.49           C  
ATOM   2384 HD11 LEU A 156      -2.335  -2.966   7.457  1.00 47.49           H  
ATOM   2385 HD12 LEU A 156      -1.734  -2.960   5.786  1.00 47.49           H  
ATOM   2386 HD13 LEU A 156      -0.716  -3.600   7.087  1.00 47.49           H  
ATOM   2387  CD2 LEU A 156      -1.874  -0.407   6.583  1.00 47.49           C  
ATOM   2388 HD21 LEU A 156      -2.768  -0.452   7.205  1.00 47.49           H  
ATOM   2389 HD22 LEU A 156      -2.157  -0.611   5.551  1.00 47.49           H  
ATOM   2390 HD23 LEU A 156      -1.447   0.595   6.631  1.00 47.49           H  
ATOM   2391  N   PRO A 157      -0.504   0.942  11.040  1.00 47.78           N  
ATOM   2392  CA  PRO A 157      -0.450   1.181  12.485  1.00 47.78           C  
ATOM   2393  HA  PRO A 157       0.545   1.546  12.740  1.00 47.78           H  
ATOM   2394  C   PRO A 157      -0.766  -0.098  13.294  1.00 47.78           C  
ATOM   2395  CB  PRO A 157      -1.469   2.295  12.745  1.00 47.78           C  
ATOM   2396  HB2 PRO A 157      -0.986   3.264  12.616  1.00 47.78           H  
ATOM   2397  HB3 PRO A 157      -1.918   2.225  13.735  1.00 47.78           H  
ATOM   2398  O   PRO A 157      -1.587  -0.899  12.849  1.00 47.78           O  
ATOM   2399  CG  PRO A 157      -2.505   2.096  11.638  1.00 47.78           C  
ATOM   2400  HG2 PRO A 157      -3.015   3.027  11.392  1.00 47.78           H  
ATOM   2401  HG3 PRO A 157      -3.224   1.337  11.947  1.00 47.78           H  
ATOM   2402  CD  PRO A 157      -1.680   1.578  10.459  1.00 47.78           C  
ATOM   2403  HD2 PRO A 157      -2.267   0.870   9.874  1.00 47.78           H  
ATOM   2404  HD3 PRO A 157      -1.368   2.414   9.834  1.00 47.78           H  
ATOM   2405  N   PRO A 158      -0.205  -0.301  14.506  1.00 40.84           N  
ATOM   2406  CA  PRO A 158      -0.439  -1.522  15.294  1.00 40.84           C  
ATOM   2407  HA  PRO A 158      -0.069  -2.374  14.724  1.00 40.84           H  
ATOM   2408  C   PRO A 158      -1.913  -1.783  15.652  1.00 40.84           C  
ATOM   2409  CB  PRO A 158       0.420  -1.367  16.553  1.00 40.84           C  
ATOM   2410  HB2 PRO A 158       0.812  -2.327  16.891  1.00 40.84           H  
ATOM   2411  HB3 PRO A 158      -0.150  -0.886  17.348  1.00 40.84           H  
ATOM   2412  O   PRO A 158      -2.354  -2.930  15.674  1.00 40.84           O  
ATOM   2413  CG  PRO A 158       1.547  -0.442  16.103  1.00 40.84           C  
ATOM   2414  HG2 PRO A 158       2.306  -1.020  15.577  1.00 40.84           H  
ATOM   2415  HG3 PRO A 158       1.987   0.098  16.941  1.00 40.84           H  
ATOM   2416  CD  PRO A 158       0.844   0.497  15.126  1.00 40.84           C  
ATOM   2417  HD2 PRO A 158       1.569   0.860  14.398  1.00 40.84           H  
ATOM   2418  HD3 PRO A 158       0.396   1.330  15.667  1.00 40.84           H  
ATOM   2419  N   SER A 159      -2.707  -0.725  15.848  1.00 47.40           N  
ATOM   2420  H   SER A 159      -2.316   0.203  15.771  1.00 47.40           H  
ATOM   2421  CA  SER A 159      -4.149  -0.808  16.122  1.00 47.40           C  
ATOM   2422  HA  SER A 159      -4.297  -1.461  16.982  1.00 47.40           H  
ATOM   2423  C   SER A 159      -4.975  -1.409  14.975  1.00 47.40           C  
ATOM   2424  CB  SER A 159      -4.686   0.581  16.491  1.00 47.40           C  
ATOM   2425  HB2 SER A 159      -5.775   0.575  16.461  1.00 47.40           H  
ATOM   2426  HB3 SER A 159      -4.371   0.819  17.507  1.00 47.40           H  
ATOM   2427  O   SER A 159      -6.062  -1.919  15.229  1.00 47.40           O  
ATOM   2428  OG  SER A 159      -4.181   1.579  15.617  1.00 47.40           O  
ATOM   2429  HG  SER A 159      -4.626   2.403  15.830  1.00 47.40           H  
ATOM   2430  N   PHE A 160      -4.445  -1.436  13.745  1.00 45.31           N  
ATOM   2431  H   PHE A 160      -3.521  -1.049  13.621  1.00 45.31           H  
ATOM   2432  CA  PHE A 160      -5.058  -2.076  12.570  1.00 45.31           C  
ATOM   2433  HA  PHE A 160      -6.012  -1.595  12.352  1.00 45.31           H  
ATOM   2434  C   PHE A 160      -5.323  -3.580  12.771  1.00 45.31           C  
ATOM   2435  CB  PHE A 160      -4.093  -1.853  11.394  1.00 45.31           C  
ATOM   2436  HB2 PHE A 160      -3.192  -2.440  11.569  1.00 45.31           H  
ATOM   2437  HB3 PHE A 160      -3.797  -0.804  11.388  1.00 45.31           H  
ATOM   2438  O   PHE A 160      -6.188  -4.150  12.116  1.00 45.31           O  
ATOM   2439  CG  PHE A 160      -4.594  -2.183  10.005  1.00 45.31           C  
ATOM   2440  CD1 PHE A 160      -4.486  -3.493   9.501  1.00 45.31           C  
ATOM   2441  HD1 PHE A 160      -4.112  -4.288  10.130  1.00 45.31           H  
ATOM   2442  CD2 PHE A 160      -5.089  -1.155   9.181  1.00 45.31           C  
ATOM   2443  HD2 PHE A 160      -5.173  -0.148   9.561  1.00 45.31           H  
ATOM   2444  CE1 PHE A 160      -4.875  -3.773   8.180  1.00 45.31           C  
ATOM   2445  HE1 PHE A 160      -4.810  -4.784   7.806  1.00 45.31           H  
ATOM   2446  CE2 PHE A 160      -5.466  -1.435   7.857  1.00 45.31           C  
ATOM   2447  HE2 PHE A 160      -5.846  -0.645   7.226  1.00 45.31           H  
ATOM   2448  CZ  PHE A 160      -5.356  -2.742   7.355  1.00 45.31           C  
ATOM   2449  HZ  PHE A 160      -5.660  -2.957   6.341  1.00 45.31           H  
ATOM   2450  N   TRP A 161      -4.591  -4.228  13.680  1.00 45.14           N  
ATOM   2451  H   TRP A 161      -3.900  -3.701  14.195  1.00 45.14           H  
ATOM   2452  CA  TRP A 161      -4.614  -5.681  13.881  1.00 45.14           C  
ATOM   2453  HA  TRP A 161      -5.104  -6.147  13.026  1.00 45.14           H  
ATOM   2454  C   TRP A 161      -5.415  -6.112  15.127  1.00 45.14           C  
ATOM   2455  CB  TRP A 161      -3.161  -6.184  13.903  1.00 45.14           C  
ATOM   2456  HB2 TRP A 161      -3.169  -7.274  13.904  1.00 45.14           H  
ATOM   2457  HB3 TRP A 161      -2.696  -5.861  14.835  1.00 45.14           H  
ATOM   2458  O   TRP A 161      -5.481  -7.301  15.433  1.00 45.14           O  
ATOM   2459  CG  TRP A 161      -2.301  -5.714  12.760  1.00 45.14           C  
ATOM   2460  CD1 TRP A 161      -1.618  -4.547  12.727  1.00 45.14           C  
ATOM   2461  HD1 TRP A 161      -1.609  -3.818  13.524  1.00 45.14           H  
ATOM   2462  CD2 TRP A 161      -2.026  -6.361  11.476  1.00 45.14           C  
ATOM   2463  CE2 TRP A 161      -1.176  -5.504  10.709  1.00 45.14           C  
ATOM   2464  CE3 TRP A 161      -2.396  -7.586  10.880  1.00 45.14           C  
ATOM   2465  HE3 TRP A 161      -3.044  -8.258  11.423  1.00 45.14           H  
ATOM   2466  NE1 TRP A 161      -0.969  -4.409  11.518  1.00 45.14           N  
ATOM   2467  HE1 TRP A 161      -0.414  -3.599  11.279  1.00 45.14           H  
ATOM   2468  CH2 TRP A 161      -1.097  -7.073   8.870  1.00 45.14           C  
ATOM   2469  HH2 TRP A 161      -0.742  -7.358   7.891  1.00 45.14           H  
ATOM   2470  CZ2 TRP A 161      -0.720  -5.839   9.426  1.00 45.14           C  
ATOM   2471  HZ2 TRP A 161      -0.073  -5.165   8.885  1.00 45.14           H  
ATOM   2472  CZ3 TRP A 161      -1.924  -7.943   9.601  1.00 45.14           C  
ATOM   2473  HZ3 TRP A 161      -2.197  -8.899   9.178  1.00 45.14           H  
ATOM   2474  N   ASN A 162      -6.012  -5.168  15.866  1.00 37.15           N  
ATOM   2475  H   ASN A 162      -5.999  -4.215  15.531  1.00 37.15           H  
ATOM   2476  CA  ASN A 162      -6.669  -5.437  17.147  1.00 37.15           C  
ATOM   2477  HA  ASN A 162      -6.193  -6.303  17.607  1.00 37.15           H  
ATOM   2478  C   ASN A 162      -8.164  -5.776  16.983  1.00 37.15           C  
ATOM   2479  CB  ASN A 162      -6.428  -4.240  18.086  1.00 37.15           C  
ATOM   2480  HB2 ASN A 162      -6.894  -3.349  17.664  1.00 37.15           H  
ATOM   2481  HB3 ASN A 162      -5.357  -4.061  18.180  1.00 37.15           H  
ATOM   2482  O   ASN A 162      -9.013  -4.888  16.931  1.00 37.15           O  
ATOM   2483  CG  ASN A 162      -6.996  -4.470  19.478  1.00 37.15           C  
ATOM   2484  ND2 ASN A 162      -6.906  -3.497  20.352  1.00 37.15           N  
ATOM   2485 HD21 ASN A 162      -7.282  -3.673  21.273  1.00 37.15           H  
ATOM   2486 HD22 ASN A 162      -6.490  -2.613  20.094  1.00 37.15           H  
ATOM   2487  OD1 ASN A 162      -7.522  -5.522  19.809  1.00 37.15           O  
ATOM   2488  N   SER A 163      -8.505  -7.066  16.983  1.00 35.24           N  
ATOM   2489  H   SER A 163      -7.771  -7.759  17.025  1.00 35.24           H  
ATOM   2490  CA  SER A 163      -9.888  -7.556  16.864  1.00 35.24           C  
ATOM   2491  HA  SER A 163     -10.408  -6.899  16.166  1.00 35.24           H  
ATOM   2492  C   SER A 163     -10.711  -7.516  18.167  1.00 35.24           C  
ATOM   2493  CB  SER A 163      -9.891  -8.954  16.233  1.00 35.24           C  
ATOM   2494  HB2 SER A 163     -10.917  -9.268  16.036  1.00 35.24           H  
ATOM   2495  HB3 SER A 163      -9.354  -8.919  15.285  1.00 35.24           H  
ATOM   2496  O   SER A 163     -11.664  -8.279  18.299  1.00 35.24           O  
ATOM   2497  OG  SER A 163      -9.265  -9.891  17.087  1.00 35.24           O  
ATOM   2498  HG  SER A 163      -9.813  -9.985  17.869  1.00 35.24           H  
ATOM   2499  N   SER A 164     -10.361  -6.666  19.141  1.00 35.75           N  
ATOM   2500  H   SER A 164      -9.546  -6.088  18.999  1.00 35.75           H  
ATOM   2501  CA  SER A 164     -11.069  -6.574  20.438  1.00 35.75           C  
ATOM   2502  HA  SER A 164     -11.395  -7.575  20.720  1.00 35.75           H  
ATOM   2503  C   SER A 164     -12.333  -5.697  20.415  1.00 35.75           C  
ATOM   2504  CB  SER A 164     -10.135  -6.083  21.552  1.00 35.75           C  
ATOM   2505  HB2 SER A 164     -10.654  -6.155  22.508  1.00 35.75           H  
ATOM   2506  HB3 SER A 164      -9.873  -5.040  21.376  1.00 35.75           H  
ATOM   2507  O   SER A 164     -12.983  -5.530  21.445  1.00 35.75           O  
ATOM   2508  OG  SER A 164      -8.955  -6.859  21.616  1.00 35.75           O  
ATOM   2509  HG  SER A 164      -8.352  -6.525  20.948  1.00 35.75           H  
ATOM   2510  N   TYR A 165     -12.687  -5.104  19.270  1.00 31.59           N  
ATOM   2511  H   TYR A 165     -12.146  -5.298  18.440  1.00 31.59           H  
ATOM   2512  CA  TYR A 165     -13.874  -4.252  19.142  1.00 31.59           C  
ATOM   2513  HA  TYR A 165     -13.933  -3.622  20.030  1.00 31.59           H  
ATOM   2514  C   TYR A 165     -15.163  -5.088  19.095  1.00 31.59           C  
ATOM   2515  CB  TYR A 165     -13.738  -3.314  17.927  1.00 31.59           C  
ATOM   2516  HB2 TYR A 165     -14.651  -3.350  17.333  1.00 31.59           H  
ATOM   2517  HB3 TYR A 165     -12.931  -3.653  17.277  1.00 31.59           H  
ATOM   2518  O   TYR A 165     -15.476  -5.709  18.081  1.00 31.59           O  
ATOM   2519  CG  TYR A 165     -13.495  -1.867  18.313  1.00 31.59           C  
ATOM   2520  CD1 TYR A 165     -14.590  -1.001  18.510  1.00 31.59           C  
ATOM   2521  HD1 TYR A 165     -15.597  -1.367  18.371  1.00 31.59           H  
ATOM   2522  CD2 TYR A 165     -12.182  -1.393  18.492  1.00 31.59           C  
ATOM   2523  HD2 TYR A 165     -11.342  -2.055  18.340  1.00 31.59           H  
ATOM   2524  CE1 TYR A 165     -14.375   0.341  18.880  1.00 31.59           C  
ATOM   2525  HE1 TYR A 165     -15.214   1.006  19.024  1.00 31.59           H  
ATOM   2526  CE2 TYR A 165     -11.964  -0.052  18.865  1.00 31.59           C  
ATOM   2527  HE2 TYR A 165     -10.962   0.328  19.004  1.00 31.59           H  
ATOM   2528  OH  TYR A 165     -12.828   2.109  19.410  1.00 31.59           O  
ATOM   2529  HH  TYR A 165     -13.629   2.630  19.502  1.00 31.59           H  
ATOM   2530  CZ  TYR A 165     -13.058   0.817  19.057  1.00 31.59           C  
ATOM   2531  N   LEU A 166     -15.933  -5.060  20.187  1.00 33.95           N  
ATOM   2532  H   LEU A 166     -15.573  -4.587  21.004  1.00 33.95           H  
ATOM   2533  CA  LEU A 166     -17.252  -5.688  20.306  1.00 33.95           C  
ATOM   2534  HA  LEU A 166     -17.509  -6.199  19.378  1.00 33.95           H  
ATOM   2535  C   LEU A 166     -18.328  -4.615  20.567  1.00 33.95           C  
ATOM   2536  CB  LEU A 166     -17.218  -6.747  21.427  1.00 33.95           C  
ATOM   2537  HB2 LEU A 166     -16.874  -6.268  22.344  1.00 33.95           H  
ATOM   2538  HB3 LEU A 166     -18.237  -7.095  21.601  1.00 33.95           H  
ATOM   2539  O   LEU A 166     -18.459  -4.152  21.700  1.00 33.95           O  
ATOM   2540  CG  LEU A 166     -16.328  -7.972  21.147  1.00 33.95           C  
ATOM   2541  HG  LEU A 166     -15.304  -7.648  20.958  1.00 33.95           H  
ATOM   2542  CD1 LEU A 166     -16.324  -8.886  22.374  1.00 33.95           C  
ATOM   2543 HD11 LEU A 166     -15.666  -9.737  22.197  1.00 33.95           H  
ATOM   2544 HD12 LEU A 166     -17.332  -9.242  22.582  1.00 33.95           H  
ATOM   2545 HD13 LEU A 166     -15.951  -8.335  23.237  1.00 33.95           H  
ATOM   2546  CD2 LEU A 166     -16.819  -8.794  19.952  1.00 33.95           C  
ATOM   2547 HD21 LEU A 166     -16.211  -9.693  19.852  1.00 33.95           H  
ATOM   2548 HD22 LEU A 166     -17.863  -9.074  20.091  1.00 33.95           H  
ATOM   2549 HD23 LEU A 166     -16.712  -8.215  19.035  1.00 33.95           H  
ATOM   2550  N   PRO A 167     -19.095  -4.189  19.545  1.00 30.24           N  
ATOM   2551  CA  PRO A 167     -20.225  -3.278  19.730  1.00 30.24           C  
ATOM   2552  HA  PRO A 167     -19.873  -2.390  20.255  1.00 30.24           H  
ATOM   2553  C   PRO A 167     -21.364  -3.929  20.530  1.00 30.24           C  
ATOM   2554  CB  PRO A 167     -20.683  -2.884  18.318  1.00 30.24           C  
ATOM   2555  HB2 PRO A 167     -21.517  -3.511  18.004  1.00 30.24           H  
ATOM   2556  HB3 PRO A 167     -20.961  -1.832  18.265  1.00 30.24           H  
ATOM   2557  O   PRO A 167     -21.712  -5.086  20.294  1.00 30.24           O  
ATOM   2558  CG  PRO A 167     -19.471  -3.192  17.437  1.00 30.24           C  
ATOM   2559  HG2 PRO A 167     -19.759  -3.411  16.409  1.00 30.24           H  
ATOM   2560  HG3 PRO A 167     -18.768  -2.359  17.473  1.00 30.24           H  
ATOM   2561  CD  PRO A 167     -18.861  -4.408  18.127  1.00 30.24           C  
ATOM   2562  HD2 PRO A 167     -17.798  -4.471  17.892  1.00 30.24           H  
ATOM   2563  HD3 PRO A 167     -19.374  -5.316  17.809  1.00 30.24           H  
ATOM   2564  N   SER A 168     -21.990  -3.174  21.437  1.00 28.34           N  
ATOM   2565  H   SER A 168     -21.619  -2.261  21.655  1.00 28.34           H  
ATOM   2566  CA  SER A 168     -23.113  -3.656  22.253  1.00 28.34           C  
ATOM   2567  HA  SER A 168     -22.795  -4.557  22.777  1.00 28.34           H  
ATOM   2568  C   SER A 168     -24.343  -3.994  21.403  1.00 28.34           C  
ATOM   2569  CB  SER A 168     -23.504  -2.615  23.307  1.00 28.34           C  
ATOM   2570  HB2 SER A 168     -23.877  -1.716  22.816  1.00 28.34           H  
ATOM   2571  HB3 SER A 168     -24.294  -3.024  23.938  1.00 28.34           H  
ATOM   2572  O   SER A 168     -25.001  -3.109  20.852  1.00 28.34           O  
ATOM   2573  OG  SER A 168     -22.387  -2.280  24.109  1.00 28.34           O  
ATOM   2574  HG  SER A 168     -22.687  -1.742  24.845  1.00 28.34           H  
ATOM   2575  N   CYS A 169     -24.696  -5.276  21.332  1.00 27.18           N  
ATOM   2576  H   CYS A 169     -24.097  -5.970  21.756  1.00 27.18           H  
ATOM   2577  CA  CYS A 169     -25.904  -5.758  20.670  1.00 27.18           C  
ATOM   2578  HA  CYS A 169     -26.051  -5.179  19.758  1.00 27.18           H  
ATOM   2579  C   CYS A 169     -27.153  -5.523  21.544  1.00 27.18           C  
ATOM   2580  CB  CYS A 169     -25.692  -7.222  20.240  1.00 27.18           C  
ATOM   2581  HB2 CYS A 169     -26.647  -7.645  19.927  1.00 27.18           H  
ATOM   2582  HB3 CYS A 169     -25.007  -7.241  19.393  1.00 27.18           H  
ATOM   2583  O   CYS A 169     -27.568  -6.386  22.316  1.00 27.18           O  
ATOM   2584  SG  CYS A 169     -24.985  -8.243  21.573  1.00 27.18           S  
ATOM   2585  HG  CYS A 169     -24.981  -9.405  20.913  1.00 27.18           H  
ATOM   2586  N   ASN A 170     -27.769  -4.341  21.419  1.00 28.12           N  
ATOM   2587  H   ASN A 170     -27.316  -3.633  20.859  1.00 28.12           H  
ATOM   2588  CA  ASN A 170     -29.016  -3.998  22.115  1.00 28.12           C  
ATOM   2589  HA  ASN A 170     -28.853  -4.104  23.187  1.00 28.12           H  
ATOM   2590  C   ASN A 170     -30.156  -4.962  21.726  1.00 28.12           C  
ATOM   2591  CB  ASN A 170     -29.395  -2.531  21.828  1.00 28.12           C  
ATOM   2592  HB2 ASN A 170     -29.282  -2.321  20.765  1.00 28.12           H  
ATOM   2593  HB3 ASN A 170     -30.444  -2.389  22.086  1.00 28.12           H  
ATOM   2594  O   ASN A 170     -30.749  -4.853  20.653  1.00 28.12           O  
ATOM   2595  CG  ASN A 170     -28.600  -1.516  22.633  1.00 28.12           C  
ATOM   2596  ND2 ASN A 170     -28.877  -0.246  22.450  1.00 28.12           N  
ATOM   2597 HD21 ASN A 170     -28.347   0.405  23.011  1.00 28.12           H  
ATOM   2598 HD22 ASN A 170     -29.587   0.036  21.790  1.00 28.12           H  
ATOM   2599  OD1 ASN A 170     -27.747  -1.828  23.445  1.00 28.12           O  
ATOM   2600  N   ASN A 171     -30.450  -5.916  22.611  1.00 26.05           N  
ATOM   2601  H   ASN A 171     -29.869  -5.980  23.435  1.00 26.05           H  
ATOM   2602  CA  ASN A 171     -31.370  -7.021  22.357  1.00 26.05           C  
ATOM   2603  HA  ASN A 171     -31.270  -7.317  21.312  1.00 26.05           H  
ATOM   2604  C   ASN A 171     -32.843  -6.622  22.574  1.00 26.05           C  
ATOM   2605  CB  ASN A 171     -30.927  -8.216  23.219  1.00 26.05           C  
ATOM   2606  HB2 ASN A 171     -31.043  -7.965  24.273  1.00 26.05           H  
ATOM   2607  HB3 ASN A 171     -29.878  -8.437  23.024  1.00 26.05           H  
ATOM   2608  O   ASN A 171     -33.410  -6.861  23.639  1.00 26.05           O  
ATOM   2609  CG  ASN A 171     -31.733  -9.471  22.928  1.00 26.05           C  
ATOM   2610  ND2 ASN A 171     -31.597 -10.486  23.747  1.00 26.05           N  
ATOM   2611 HD21 ASN A 171     -32.157 -11.301  23.538  1.00 26.05           H  
ATOM   2612 HD22 ASN A 171     -31.004 -10.413  24.561  1.00 26.05           H  
ATOM   2613  OD1 ASN A 171     -32.469  -9.574  21.960  1.00 26.05           O  
ATOM   2614  N   SER A 172     -33.453  -6.033  21.543  1.00 30.82           N  
ATOM   2615  H   SER A 172     -32.875  -5.783  20.754  1.00 30.82           H  
ATOM   2616  CA  SER A 172     -34.865  -5.611  21.519  1.00 30.82           C  
ATOM   2617  HA  SER A 172     -35.315  -5.816  22.490  1.00 30.82           H  
ATOM   2618  C   SER A 172     -35.683  -6.399  20.482  1.00 30.82           C  
ATOM   2619  CB  SER A 172     -34.972  -4.098  21.285  1.00 30.82           C  
ATOM   2620  HB2 SER A 172     -36.024  -3.811  21.288  1.00 30.82           H  
ATOM   2621  HB3 SER A 172     -34.543  -3.850  20.314  1.00 30.82           H  
ATOM   2622  O   SER A 172     -36.307  -5.814  19.598  1.00 30.82           O  
ATOM   2623  OG  SER A 172     -34.296  -3.373  22.297  1.00 30.82           O  
ATOM   2624  HG  SER A 172     -34.487  -2.439  22.179  1.00 30.82           H  
ATOM   2625  N   GLY A 173     -35.630  -7.733  20.537  1.00 27.97           N  
ATOM   2626  H   GLY A 173     -35.101  -8.158  21.285  1.00 27.97           H  
ATOM   2627  CA  GLY A 173     -36.334  -8.614  19.594  1.00 27.97           C  
ATOM   2628  HA2 GLY A 173     -35.794  -9.558  19.525  1.00 27.97           H  
ATOM   2629  HA3 GLY A 173     -36.327  -8.159  18.604  1.00 27.97           H  
ATOM   2630  C   GLY A 173     -37.790  -8.931  19.968  1.00 27.97           C  
ATOM   2631  O   GLY A 173     -38.214  -8.729  21.104  1.00 27.97           O  
ATOM   2632  N   ASN A 174     -38.543  -9.487  19.012  1.00 31.12           N  
ATOM   2633  H   ASN A 174     -38.170  -9.546  18.075  1.00 31.12           H  
ATOM   2634  CA  ASN A 174     -39.769 -10.255  19.261  1.00 31.12           C  
ATOM   2635  HA  ASN A 174     -39.574 -10.926  20.098  1.00 31.12           H  
ATOM   2636  C   ASN A 174     -40.133 -11.144  18.052  1.00 31.12           C  
ATOM   2637  CB  ASN A 174     -40.936  -9.308  19.627  1.00 31.12           C  
ATOM   2638  HB2 ASN A 174     -41.821  -9.556  19.040  1.00 31.12           H  
ATOM   2639  HB3 ASN A 174     -40.669  -8.277  19.395  1.00 31.12           H  
ATOM   2640  O   ASN A 174     -39.828 -10.798  16.916  1.00 31.12           O  
ATOM   2641  CG  ASN A 174     -41.326  -9.415  21.094  1.00 31.12           C  
ATOM   2642  ND2 ASN A 174     -41.680  -8.323  21.730  1.00 31.12           N  
ATOM   2643 HD21 ASN A 174     -41.568  -7.422  21.288  1.00 31.12           H  
ATOM   2644 HD22 ASN A 174     -41.870  -8.438  22.715  1.00 31.12           H  
ATOM   2645  OD1 ASN A 174     -41.354 -10.484  21.679  1.00 31.12           O  
ATOM   2646  N   ASN A 175     -40.813 -12.262  18.325  1.00 31.24           N  
ATOM   2647  H   ASN A 175     -41.007 -12.429  19.302  1.00 31.24           H  
ATOM   2648  CA  ASN A 175     -41.615 -13.088  17.406  1.00 31.24           C  
ATOM   2649  HA  ASN A 175     -41.685 -14.075  17.862  1.00 31.24           H  
ATOM   2650  C   ASN A 175     -41.077 -13.357  15.979  1.00 31.24           C  
ATOM   2651  CB  ASN A 175     -43.051 -12.529  17.391  1.00 31.24           C  
ATOM   2652  HB2 ASN A 175     -43.033 -11.501  17.028  1.00 31.24           H  
ATOM   2653  HB3 ASN A 175     -43.655 -13.120  16.703  1.00 31.24           H  
ATOM   2654  O   ASN A 175     -41.584 -12.819  14.996  1.00 31.24           O  
ATOM   2655  CG  ASN A 175     -43.728 -12.571  18.749  1.00 31.24           C  
ATOM   2656  ND2 ASN A 175     -44.896 -11.988  18.870  1.00 31.24           N  
ATOM   2657 HD21 ASN A 175     -45.328 -11.535  18.077  1.00 31.24           H  
ATOM   2658 HD22 ASN A 175     -45.314 -12.029  19.788  1.00 31.24           H  
ATOM   2659  OD1 ASN A 175     -43.230 -13.119  19.717  1.00 31.24           O  
ATOM   2660  N   PHE A 176     -40.187 -14.348  15.854  1.00 25.12           N  
ATOM   2661  H   PHE A 176     -39.803 -14.740  16.702  1.00 25.12           H  
ATOM   2662  CA  PHE A 176     -40.204 -15.225  14.672  1.00 25.12           C  
ATOM   2663  HA  PHE A 176     -40.190 -14.626  13.762  1.00 25.12           H  
ATOM   2664  C   PHE A 176     -41.482 -16.086  14.667  1.00 25.12           C  
ATOM   2665  CB  PHE A 176     -38.984 -16.163  14.675  1.00 25.12           C  
ATOM   2666  HB2 PHE A 176     -39.202 -17.021  14.039  1.00 25.12           H  
ATOM   2667  HB3 PHE A 176     -38.835 -16.557  15.681  1.00 25.12           H  
ATOM   2668  O   PHE A 176     -41.975 -16.476  15.728  1.00 25.12           O  
ATOM   2669  CG  PHE A 176     -37.687 -15.562  14.174  1.00 25.12           C  
ATOM   2670  CD1 PHE A 176     -37.361 -15.646  12.806  1.00 25.12           C  
ATOM   2671  HD1 PHE A 176     -38.051 -16.101  12.111  1.00 25.12           H  
ATOM   2672  CD2 PHE A 176     -36.782 -14.968  15.073  1.00 25.12           C  
ATOM   2673  HD2 PHE A 176     -37.027 -14.901  16.123  1.00 25.12           H  
ATOM   2674  CE1 PHE A 176     -36.134 -15.140  12.341  1.00 25.12           C  
ATOM   2675  HE1 PHE A 176     -35.889 -15.202  11.291  1.00 25.12           H  
ATOM   2676  CE2 PHE A 176     -35.556 -14.461  14.608  1.00 25.12           C  
ATOM   2677  HE2 PHE A 176     -34.864 -14.000  15.297  1.00 25.12           H  
ATOM   2678  CZ  PHE A 176     -35.231 -14.549  13.242  1.00 25.12           C  
ATOM   2679  HZ  PHE A 176     -34.291 -14.155  12.883  1.00 25.12           H  
ATOM   2680  N   PRO A 177     -41.938 -16.502  13.481  1.00 31.68           N  
ATOM   2681  CA  PRO A 177     -42.102 -17.929  13.204  1.00 31.68           C  
ATOM   2682  HA  PRO A 177     -41.969 -18.512  14.115  1.00 31.68           H  
ATOM   2683  C   PRO A 177     -41.067 -18.403  12.170  1.00 31.68           C  
ATOM   2684  CB  PRO A 177     -43.544 -18.087  12.720  1.00 31.68           C  
ATOM   2685  HB2 PRO A 177     -43.672 -18.951  12.067  1.00 31.68           H  
ATOM   2686  HB3 PRO A 177     -44.211 -18.152  13.579  1.00 31.68           H  
ATOM   2687  O   PRO A 177     -40.542 -17.608  11.393  1.00 31.68           O  
ATOM   2688  CG  PRO A 177     -43.788 -16.773  11.981  1.00 31.68           C  
ATOM   2689  HG2 PRO A 177     -43.392 -16.844  10.968  1.00 31.68           H  
ATOM   2690  HG3 PRO A 177     -44.846 -16.512  11.958  1.00 31.68           H  
ATOM   2691  CD  PRO A 177     -42.970 -15.753  12.778  1.00 31.68           C  
ATOM   2692  HD2 PRO A 177     -43.615 -15.252  13.501  1.00 31.68           H  
ATOM   2693  HD3 PRO A 177     -42.525 -15.017  12.109  1.00 31.68           H  
ATOM   2694  N   ALA A 178     -40.777 -19.705  12.149  1.00 27.58           N  
ATOM   2695  H   ALA A 178     -41.260 -20.328  12.781  1.00 27.58           H  
ATOM   2696  CA  ALA A 178     -39.844 -20.315  11.201  1.00 27.58           C  
ATOM   2697  HA  ALA A 178     -39.509 -19.569  10.481  1.00 27.58           H  
ATOM   2698  C   ALA A 178     -40.535 -21.440  10.418  1.00 27.58           C  
ATOM   2699  CB  ALA A 178     -38.607 -20.807  11.962  1.00 27.58           C  
ATOM   2700  HB1 ALA A 178     -38.130 -19.969  12.472  1.00 27.58           H  
ATOM   2701  HB2 ALA A 178     -37.896 -21.243  11.259  1.00 27.58           H  
ATOM   2702  HB3 ALA A 178     -38.893 -21.562  12.694  1.00 27.58           H  
ATOM   2703  O   ALA A 178     -41.049 -22.388  11.011  1.00 27.58           O  
ATOM   2704  N   LEU A 179     -40.548 -21.323   9.091  1.00 29.50           N  
ATOM   2705  H   LEU A 179     -40.119 -20.513   8.667  1.00 29.50           H  
ATOM   2706  CA  LEU A 179     -41.059 -22.327   8.160  1.00 29.50           C  
ATOM   2707  HA  LEU A 179     -40.738 -23.309   8.509  1.00 29.50           H  
ATOM   2708  C   LEU A 179     -40.460 -22.091   6.767  1.00 29.50           C  
ATOM   2709  CB  LEU A 179     -42.605 -22.258   8.101  1.00 29.50           C  
ATOM   2710  HB2 LEU A 179     -42.957 -21.446   8.737  1.00 29.50           H  
ATOM   2711  HB3 LEU A 179     -42.924 -22.021   7.086  1.00 29.50           H  
ATOM   2712  O   LEU A 179     -40.083 -20.967   6.441  1.00 29.50           O  
ATOM   2713  CG  LEU A 179     -43.307 -23.554   8.546  1.00 29.50           C  
ATOM   2714  HG  LEU A 179     -43.011 -23.795   9.567  1.00 29.50           H  
ATOM   2715  CD1 LEU A 179     -44.823 -23.346   8.517  1.00 29.50           C  
ATOM   2716 HD11 LEU A 179     -45.326 -24.247   8.867  1.00 29.50           H  
ATOM   2717 HD12 LEU A 179     -45.152 -23.120   7.503  1.00 29.50           H  
ATOM   2718 HD13 LEU A 179     -45.091 -22.520   9.176  1.00 29.50           H  
ATOM   2719  CD2 LEU A 179     -42.981 -24.747   7.641  1.00 29.50           C  
ATOM   2720 HD21 LEU A 179     -43.212 -24.505   6.604  1.00 29.50           H  
ATOM   2721 HD22 LEU A 179     -43.575 -25.608   7.946  1.00 29.50           H  
ATOM   2722 HD23 LEU A 179     -41.929 -25.018   7.735  1.00 29.50           H  
ATOM   2723  N   GLY A 180     -40.455 -23.137   5.942  1.00 26.78           N  
ATOM   2724  H   GLY A 180     -40.766 -24.030   6.299  1.00 26.78           H  
ATOM   2725  CA  GLY A 180     -40.082 -23.060   4.532  1.00 26.78           C  
ATOM   2726  HA2 GLY A 180     -40.651 -23.812   3.986  1.00 26.78           H  
ATOM   2727  HA3 GLY A 180     -40.364 -22.087   4.131  1.00 26.78           H  
ATOM   2728  C   GLY A 180     -38.595 -23.270   4.230  1.00 26.78           C  
ATOM   2729  O   GLY A 180     -37.713 -23.106   5.071  1.00 26.78           O  
ATOM   2730  N   ALA A 181     -38.368 -23.645   2.978  1.00 28.05           N  
ATOM   2731  H   ALA A 181     -39.168 -23.734   2.368  1.00 28.05           H  
ATOM   2732  CA  ALA A 181     -37.116 -23.597   2.240  1.00 28.05           C  
ATOM   2733  HA  ALA A 181     -36.475 -22.812   2.643  1.00 28.05           H  
ATOM   2734  C   ALA A 181     -37.476 -23.245   0.781  1.00 28.05           C  
ATOM   2735  CB  ALA A 181     -36.405 -24.955   2.356  1.00 28.05           C  
ATOM   2736  HB1 ALA A 181     -35.459 -24.927   1.816  1.00 28.05           H  
ATOM   2737  HB2 ALA A 181     -36.212 -25.183   3.404  1.00 28.05           H  
ATOM   2738  HB3 ALA A 181     -37.029 -25.736   1.921  1.00 28.05           H  
ATOM   2739  O   ALA A 181     -38.660 -23.217   0.440  1.00 28.05           O  
ATOM   2740  N   ASP A 182     -36.457 -23.038  -0.053  1.00 25.20           N  
ATOM   2741  H   ASP A 182     -35.527 -23.168   0.318  1.00 25.20           H  
ATOM   2742  CA  ASP A 182     -36.549 -22.830  -1.505  1.00 25.20           C  
ATOM   2743  HA  ASP A 182     -35.514 -22.748  -1.838  1.00 25.20           H  
ATOM   2744  C   ASP A 182     -37.230 -21.537  -2.011  1.00 25.20           C  
ATOM   2745  CB  ASP A 182     -37.096 -24.093  -2.199  1.00 25.20           C  
ATOM   2746  HB2 ASP A 182     -38.135 -24.257  -1.912  1.00 25.20           H  
ATOM   2747  HB3 ASP A 182     -37.072 -23.944  -3.279  1.00 25.20           H  
ATOM   2748  O   ASP A 182     -38.115 -20.953  -1.392  1.00 25.20           O  
ATOM   2749  CG  ASP A 182     -36.257 -25.329  -1.868  1.00 25.20           C  
ATOM   2750  OD1 ASP A 182     -35.022 -25.234  -2.060  1.00 25.20           O  
ATOM   2751  OD2 ASP A 182     -36.837 -26.343  -1.422  1.00 25.20           O  
ATOM   2752  N   ALA A 183     -36.801 -21.145  -3.218  1.00 28.10           N  
ATOM   2753  H   ALA A 183     -36.083 -21.725  -3.627  1.00 28.10           H  
ATOM   2754  CA  ALA A 183     -37.291 -20.038  -4.048  1.00 28.10           C  
ATOM   2755  HA  ALA A 183     -36.666 -20.062  -4.941  1.00 28.10           H  
ATOM   2756  C   ALA A 183     -37.143 -18.592  -3.503  1.00 28.10           C  
ATOM   2757  CB  ALA A 183     -38.710 -20.371  -4.533  1.00 28.10           C  
ATOM   2758  HB1 ALA A 183     -39.016 -19.673  -5.312  1.00 28.10           H  
ATOM   2759  HB2 ALA A 183     -39.408 -20.306  -3.698  1.00 28.10           H  
ATOM   2760  HB3 ALA A 183     -38.738 -21.382  -4.938  1.00 28.10           H  
ATOM   2761  O   ALA A 183     -36.964 -18.343  -2.320  1.00 28.10           O  
ATOM   2762  N   TYR A 184     -37.221 -17.642  -4.447  1.00 29.23           N  
ATOM   2763  H   TYR A 184     -37.406 -17.993  -5.376  1.00 29.23           H  
ATOM   2764  CA  TYR A 184     -37.291 -16.175  -4.299  1.00 29.23           C  
ATOM   2765  HA  TYR A 184     -37.186 -15.798  -5.317  1.00 29.23           H  
ATOM   2766  C   TYR A 184     -36.193 -15.484  -3.443  1.00 29.23           C  
ATOM   2767  CB  TYR A 184     -38.710 -15.766  -3.876  1.00 29.23           C  
ATOM   2768  HB2 TYR A 184     -38.804 -14.682  -3.947  1.00 29.23           H  
ATOM   2769  HB3 TYR A 184     -38.857 -16.041  -2.831  1.00 29.23           H  
ATOM   2770  O   TYR A 184     -36.150 -15.591  -2.227  1.00 29.23           O  
ATOM   2771  CG  TYR A 184     -39.797 -16.411  -4.722  1.00 29.23           C  
ATOM   2772  CD1 TYR A 184     -39.998 -16.001  -6.056  1.00 29.23           C  
ATOM   2773  HD1 TYR A 184     -39.428 -15.176  -6.458  1.00 29.23           H  
ATOM   2774  CD2 TYR A 184     -40.548 -17.479  -4.196  1.00 29.23           C  
ATOM   2775  HD2 TYR A 184     -40.381 -17.808  -3.181  1.00 29.23           H  
ATOM   2776  CE1 TYR A 184     -40.936 -16.671  -6.868  1.00 29.23           C  
ATOM   2777  HE1 TYR A 184     -41.085 -16.361  -7.892  1.00 29.23           H  
ATOM   2778  CE2 TYR A 184     -41.490 -18.146  -5.002  1.00 29.23           C  
ATOM   2779  HE2 TYR A 184     -42.058 -18.976  -4.607  1.00 29.23           H  
ATOM   2780  OH  TYR A 184     -42.574 -18.412  -7.121  1.00 29.23           O  
ATOM   2781  HH  TYR A 184     -42.608 -18.059  -8.013  1.00 29.23           H  
ATOM   2782  CZ  TYR A 184     -41.680 -17.750  -6.340  1.00 29.23           C  
ATOM   2783  N   PHE A 185     -35.311 -14.650  -4.003  1.00 28.77           N  
ATOM   2784  H   PHE A 185     -34.620 -14.299  -3.355  1.00 28.77           H  
ATOM   2785  CA  PHE A 185     -35.247 -14.142  -5.378  1.00 28.77           C  
ATOM   2786  HA  PHE A 185     -36.259 -13.999  -5.757  1.00 28.77           H  
ATOM   2787  C   PHE A 185     -34.506 -15.090  -6.332  1.00 28.77           C  
ATOM   2788  CB  PHE A 185     -34.586 -12.755  -5.387  1.00 28.77           C  
ATOM   2789  HB2 PHE A 185     -33.725 -12.753  -4.718  1.00 28.77           H  
ATOM   2790  HB3 PHE A 185     -34.208 -12.555  -6.390  1.00 28.77           H  
ATOM   2791  O   PHE A 185     -33.335 -15.403  -6.138  1.00 28.77           O  
ATOM   2792  CG  PHE A 185     -35.524 -11.624  -5.009  1.00 28.77           C  
ATOM   2793  CD1 PHE A 185     -36.086 -10.814  -6.016  1.00 28.77           C  
ATOM   2794  HD1 PHE A 185     -35.836 -10.985  -7.053  1.00 28.77           H  
ATOM   2795  CD2 PHE A 185     -35.848 -11.385  -3.660  1.00 28.77           C  
ATOM   2796  HD2 PHE A 185     -35.425 -12.000  -2.880  1.00 28.77           H  
ATOM   2797  CE1 PHE A 185     -36.967  -9.773  -5.676  1.00 28.77           C  
ATOM   2798  HE1 PHE A 185     -37.394  -9.148  -6.447  1.00 28.77           H  
ATOM   2799  CE2 PHE A 185     -36.730 -10.343  -3.321  1.00 28.77           C  
ATOM   2800  HE2 PHE A 185     -36.977 -10.161  -2.285  1.00 28.77           H  
ATOM   2801  CZ  PHE A 185     -37.289  -9.537  -4.328  1.00 28.77           C  
ATOM   2802  HZ  PHE A 185     -37.962  -8.735  -4.064  1.00 28.77           H  
ATOM   2803  N   GLN A 186     -35.171 -15.464  -7.427  1.00 26.55           N  
ATOM   2804  H   GLN A 186     -36.127 -15.159  -7.541  1.00 26.55           H  
ATOM   2805  CA  GLN A 186     -34.556 -16.128  -8.576  1.00 26.55           C  
ATOM   2806  HA  GLN A 186     -33.497 -16.296  -8.381  1.00 26.55           H  
ATOM   2807  C   GLN A 186     -34.687 -15.200  -9.790  1.00 26.55           C  
ATOM   2808  CB  GLN A 186     -35.217 -17.500  -8.785  1.00 26.55           C  
ATOM   2809  HB2 GLN A 186     -35.128 -18.073  -7.861  1.00 26.55           H  
ATOM   2810  HB3 GLN A 186     -36.276 -17.364  -9.004  1.00 26.55           H  
ATOM   2811  O   GLN A 186     -35.776 -15.020 -10.328  1.00 26.55           O  
ATOM   2812  CG  GLN A 186     -34.560 -18.300  -9.923  1.00 26.55           C  
ATOM   2813  HG2 GLN A 186     -33.501 -18.433  -9.703  1.00 26.55           H  
ATOM   2814  HG3 GLN A 186     -34.653 -17.750 -10.860  1.00 26.55           H  
ATOM   2815  CD  GLN A 186     -35.190 -19.678 -10.121  1.00 26.55           C  
ATOM   2816  NE2 GLN A 186     -34.685 -20.478 -11.034  1.00 26.55           N  
ATOM   2817 HE21 GLN A 186     -35.141 -21.375 -11.115  1.00 26.55           H  
ATOM   2818 HE22 GLN A 186     -33.905 -20.196 -11.611  1.00 26.55           H  
ATOM   2819  OE1 GLN A 186     -36.142 -20.069  -9.471  1.00 26.55           O  
ATOM   2820  N   SER A 187     -33.581 -14.579 -10.203  1.00 28.77           N  
ATOM   2821  H   SER A 187     -32.735 -14.719  -9.669  1.00 28.77           H  
ATOM   2822  CA  SER A 187     -33.567 -13.536 -11.243  1.00 28.77           C  
ATOM   2823  HA  SER A 187     -34.536 -13.508 -11.743  1.00 28.77           H  
ATOM   2824  C   SER A 187     -32.537 -13.858 -12.329  1.00 28.77           C  
ATOM   2825  CB  SER A 187     -33.351 -12.155 -10.611  1.00 28.77           C  
ATOM   2826  HB2 SER A 187     -33.391 -11.391 -11.387  1.00 28.77           H  
ATOM   2827  HB3 SER A 187     -32.374 -12.118 -10.128  1.00 28.77           H  
ATOM   2828  O   SER A 187     -31.484 -13.231 -12.433  1.00 28.77           O  
ATOM   2829  OG  SER A 187     -34.358 -11.899  -9.647  1.00 28.77           O  
ATOM   2830  HG  SER A 187     -35.216 -12.093 -10.032  1.00 28.77           H  
ATOM   2831  N   SER A 188     -32.826 -14.888 -13.125  1.00 26.88           N  
ATOM   2832  H   SER A 188     -33.716 -15.354 -13.016  1.00 26.88           H  
ATOM   2833  CA  SER A 188     -31.947 -15.394 -14.184  1.00 26.88           C  
ATOM   2834  HA  SER A 188     -30.938 -15.489 -13.783  1.00 26.88           H  
ATOM   2835  C   SER A 188     -31.883 -14.448 -15.390  1.00 26.88           C  
ATOM   2836  CB  SER A 188     -32.404 -16.798 -14.602  1.00 26.88           C  
ATOM   2837  HB2 SER A 188     -32.250 -17.488 -13.773  1.00 26.88           H  
ATOM   2838  HB3 SER A 188     -31.818 -17.138 -15.456  1.00 26.88           H  
ATOM   2839  O   SER A 188     -32.662 -14.577 -16.332  1.00 26.88           O  
ATOM   2840  OG  SER A 188     -33.777 -16.784 -14.938  1.00 26.88           O  
ATOM   2841  HG  SER A 188     -33.868 -16.210 -15.702  1.00 26.88           H  
ATOM   2842  N   LEU A 189     -30.936 -13.503 -15.359  1.00 27.16           N  
ATOM   2843  H   LEU A 189     -30.462 -13.354 -14.480  1.00 27.16           H  
ATOM   2844  CA  LEU A 189     -30.597 -12.628 -16.495  1.00 27.16           C  
ATOM   2845  HA  LEU A 189     -31.368 -12.752 -17.255  1.00 27.16           H  
ATOM   2846  C   LEU A 189     -29.318 -13.042 -17.248  1.00 27.16           C  
ATOM   2847  CB  LEU A 189     -30.623 -11.152 -16.061  1.00 27.16           C  
ATOM   2848  HB2 LEU A 189     -30.208 -10.542 -16.864  1.00 27.16           H  
ATOM   2849  HB3 LEU A 189     -29.986 -11.030 -15.185  1.00 27.16           H  
ATOM   2850  O   LEU A 189     -28.925 -12.384 -18.206  1.00 27.16           O  
ATOM   2851  CG  LEU A 189     -32.038 -10.625 -15.747  1.00 27.16           C  
ATOM   2852  HG  LEU A 189     -32.477 -11.213 -14.941  1.00 27.16           H  
ATOM   2853  CD1 LEU A 189     -31.942  -9.172 -15.280  1.00 27.16           C  
ATOM   2854 HD11 LEU A 189     -32.934  -8.806 -15.015  1.00 27.16           H  
ATOM   2855 HD12 LEU A 189     -31.302  -9.111 -14.400  1.00 27.16           H  
ATOM   2856 HD13 LEU A 189     -31.531  -8.550 -16.076  1.00 27.16           H  
ATOM   2857  CD2 LEU A 189     -32.975 -10.664 -16.959  1.00 27.16           C  
ATOM   2858 HD21 LEU A 189     -33.220 -11.695 -17.217  1.00 27.16           H  
ATOM   2859 HD22 LEU A 189     -32.509 -10.177 -17.815  1.00 27.16           H  
ATOM   2860 HD23 LEU A 189     -33.910 -10.155 -16.723  1.00 27.16           H  
ATOM   2861  N   TYR A 190     -28.741 -14.195 -16.904  1.00 29.42           N  
ATOM   2862  H   TYR A 190     -29.137 -14.674 -16.109  1.00 29.42           H  
ATOM   2863  CA  TYR A 190     -28.140 -15.054 -17.928  1.00 29.42           C  
ATOM   2864  HA  TYR A 190     -27.680 -14.432 -18.696  1.00 29.42           H  
ATOM   2865  C   TYR A 190     -29.254 -15.875 -18.597  1.00 29.42           C  
ATOM   2866  CB  TYR A 190     -27.033 -15.936 -17.332  1.00 29.42           C  
ATOM   2867  HB2 TYR A 190     -26.827 -16.753 -18.023  1.00 29.42           H  
ATOM   2868  HB3 TYR A 190     -27.381 -16.381 -16.400  1.00 29.42           H  
ATOM   2869  O   TYR A 190     -30.234 -16.235 -17.949  1.00 29.42           O  
ATOM   2870  CG  TYR A 190     -25.735 -15.185 -17.093  1.00 29.42           C  
ATOM   2871  CD1 TYR A 190     -24.786 -15.079 -18.131  1.00 29.42           C  
ATOM   2872  HD1 TYR A 190     -24.970 -15.555 -19.083  1.00 29.42           H  
ATOM   2873  CD2 TYR A 190     -25.487 -14.567 -15.852  1.00 29.42           C  
ATOM   2874  HD2 TYR A 190     -26.211 -14.644 -15.054  1.00 29.42           H  
ATOM   2875  CE1 TYR A 190     -23.595 -14.352 -17.933  1.00 29.42           C  
ATOM   2876  HE1 TYR A 190     -22.870 -14.272 -18.730  1.00 29.42           H  
ATOM   2877  CE2 TYR A 190     -24.297 -13.840 -15.650  1.00 29.42           C  
ATOM   2878  HE2 TYR A 190     -24.096 -13.362 -14.703  1.00 29.42           H  
ATOM   2879  OH  TYR A 190     -22.212 -13.016 -16.490  1.00 29.42           O  
ATOM   2880  HH  TYR A 190     -21.636 -13.024 -17.258  1.00 29.42           H  
ATOM   2881  CZ  TYR A 190     -23.352 -13.727 -16.690  1.00 29.42           C  
ATOM   2882  N   ASN A 191     -29.090 -16.179 -19.886  1.00 29.60           N  
ATOM   2883  H   ASN A 191     -28.216 -15.907 -20.315  1.00 29.60           H  
ATOM   2884  CA  ASN A 191     -30.012 -16.966 -20.721  1.00 29.60           C  
ATOM   2885  HA  ASN A 191     -29.545 -17.000 -21.706  1.00 29.60           H  
ATOM   2886  C   ASN A 191     -31.401 -16.358 -21.032  1.00 29.60           C  
ATOM   2887  CB  ASN A 191     -30.053 -18.435 -20.243  1.00 29.60           C  
ATOM   2888  HB2 ASN A 191     -30.741 -19.004 -20.869  1.00 29.60           H  
ATOM   2889  HB3 ASN A 191     -30.424 -18.481 -19.219  1.00 29.60           H  
ATOM   2890  O   ASN A 191     -32.257 -17.077 -21.541  1.00 29.60           O  
ATOM   2891  CG  ASN A 191     -28.704 -19.125 -20.324  1.00 29.60           C  
ATOM   2892  ND2 ASN A 191     -28.549 -20.251 -19.670  1.00 29.60           N  
ATOM   2893 HD21 ASN A 191     -29.309 -20.640 -19.130  1.00 29.60           H  
ATOM   2894 HD22 ASN A 191     -27.645 -20.696 -19.746  1.00 29.60           H  
ATOM   2895  OD1 ASN A 191     -27.777 -18.675 -20.978  1.00 29.60           O  
ATOM   2896  N   LEU A 192     -31.614 -15.042 -20.862  1.00 30.52           N  
ATOM   2897  H   LEU A 192     -30.927 -14.498 -20.361  1.00 30.52           H  
ATOM   2898  CA  LEU A 192     -32.820 -14.361 -21.375  1.00 30.52           C  
ATOM   2899  HA  LEU A 192     -33.224 -14.999 -22.161  1.00 30.52           H  
ATOM   2900  C   LEU A 192     -32.533 -13.025 -22.093  1.00 30.52           C  
ATOM   2901  CB  LEU A 192     -33.901 -14.273 -20.276  1.00 30.52           C  
ATOM   2902  HB2 LEU A 192     -33.651 -13.453 -19.604  1.00 30.52           H  
ATOM   2903  HB3 LEU A 192     -33.895 -15.192 -19.691  1.00 30.52           H  
ATOM   2904  O   LEU A 192     -33.106 -11.989 -21.772  1.00 30.52           O  
ATOM   2905  CG  LEU A 192     -35.329 -14.068 -20.836  1.00 30.52           C  
ATOM   2906  HG  LEU A 192     -35.346 -13.221 -21.522  1.00 30.52           H  
ATOM   2907  CD1 LEU A 192     -35.856 -15.303 -21.577  1.00 30.52           C  
ATOM   2908 HD11 LEU A 192     -36.891 -15.139 -21.875  1.00 30.52           H  
ATOM   2909 HD12 LEU A 192     -35.806 -16.177 -20.927  1.00 30.52           H  
ATOM   2910 HD13 LEU A 192     -35.272 -15.491 -22.478  1.00 30.52           H  
ATOM   2911  CD2 LEU A 192     -36.298 -13.768 -19.693  1.00 30.52           C  
ATOM   2912 HD21 LEU A 192     -36.318 -14.600 -18.990  1.00 30.52           H  
ATOM   2913 HD22 LEU A 192     -37.300 -13.604 -20.089  1.00 30.52           H  
ATOM   2914 HD23 LEU A 192     -35.978 -12.865 -19.173  1.00 30.52           H  
ATOM   2915  N   HIS A 193     -31.665 -13.055 -23.110  1.00 28.92           N  
ATOM   2916  H   HIS A 193     -31.176 -13.921 -23.289  1.00 28.92           H  
ATOM   2917  CA  HIS A 193     -31.604 -11.993 -24.129  1.00 28.92           C  
ATOM   2918  HA  HIS A 193     -32.579 -11.505 -24.136  1.00 28.92           H  
ATOM   2919  C   HIS A 193     -31.430 -12.558 -25.552  1.00 28.92           C  
ATOM   2920  CB  HIS A 193     -30.597 -10.894 -23.764  1.00 28.92           C  
ATOM   2921  HB2 HIS A 193     -29.578 -11.251 -23.916  1.00 28.92           H  
ATOM   2922  HB3 HIS A 193     -30.716 -10.628 -22.714  1.00 28.92           H  
ATOM   2923  O   HIS A 193     -30.425 -12.354 -26.236  1.00 28.92           O  
ATOM   2924  CG  HIS A 193     -30.841  -9.660 -24.599  1.00 28.92           C  
ATOM   2925  CD2 HIS A 193     -31.701  -8.635 -24.305  1.00 28.92           C  
ATOM   2926  HD2 HIS A 193     -32.285  -8.536 -23.402  1.00 28.92           H  
ATOM   2927  ND1 HIS A 193     -30.366  -9.433 -25.870  1.00 28.92           N  
ATOM   2928  HD1 HIS A 193     -29.777 -10.066 -26.393  1.00 28.92           H  
ATOM   2929  CE1 HIS A 193     -30.913  -8.294 -26.327  1.00 28.92           C  
ATOM   2930  HE1 HIS A 193     -30.739  -7.865 -27.303  1.00 28.92           H  
ATOM   2931  NE2 HIS A 193     -31.740  -7.776 -25.408  1.00 28.92           N  
ATOM   2932  N   LYS A 194     -32.450 -13.301 -25.988  1.00 29.59           N  
ATOM   2933  H   LYS A 194     -33.224 -13.419 -25.350  1.00 29.59           H  
ATOM   2934  CA  LYS A 194     -32.762 -13.614 -27.391  1.00 29.59           C  
ATOM   2935  HA  LYS A 194     -32.308 -12.861 -28.035  1.00 29.59           H  
ATOM   2936  C   LYS A 194     -34.283 -13.507 -27.573  1.00 29.59           C  
ATOM   2937  CB  LYS A 194     -32.232 -15.010 -27.788  1.00 29.59           C  
ATOM   2938  HB2 LYS A 194     -32.677 -15.292 -28.743  1.00 29.59           H  
ATOM   2939  HB3 LYS A 194     -32.541 -15.745 -27.045  1.00 29.59           H  
ATOM   2940  O   LYS A 194     -35.011 -13.440 -26.587  1.00 29.59           O  
ATOM   2941  CG  LYS A 194     -30.702 -15.041 -27.950  1.00 29.59           C  
ATOM   2942  HG2 LYS A 194     -30.398 -14.210 -28.586  1.00 29.59           H  
ATOM   2943  HG3 LYS A 194     -30.234 -14.923 -26.972  1.00 29.59           H  
ATOM   2944  CD  LYS A 194     -30.208 -16.351 -28.583  1.00 29.59           C  
ATOM   2945  HD2 LYS A 194     -30.461 -17.183 -27.925  1.00 29.59           H  
ATOM   2946  HD3 LYS A 194     -30.702 -16.492 -29.544  1.00 29.59           H  
ATOM   2947  CE  LYS A 194     -28.687 -16.286 -28.789  1.00 29.59           C  
ATOM   2948  HE2 LYS A 194     -28.460 -15.415 -29.403  1.00 29.59           H  
ATOM   2949  HE3 LYS A 194     -28.214 -16.135 -27.819  1.00 29.59           H  
ATOM   2950  NZ  LYS A 194     -28.157 -17.515 -29.433  1.00 29.59           N  
ATOM   2951  HZ1 LYS A 194     -27.157 -17.446 -29.556  1.00 29.59           H  
ATOM   2952  HZ2 LYS A 194     -28.577 -17.654 -30.340  1.00 29.59           H  
ATOM   2953  HZ3 LYS A 194     -28.348 -18.327 -28.862  1.00 29.59           H  
ATOM   2954  N   THR A 195     -34.742 -13.497 -28.826  1.00 28.84           N  
ATOM   2955  H   THR A 195     -34.059 -13.544 -29.569  1.00 28.84           H  
ATOM   2956  CA  THR A 195     -36.166 -13.610 -29.207  1.00 28.84           C  
ATOM   2957  HA  THR A 195     -36.222 -13.332 -30.259  1.00 28.84           H  
ATOM   2958  C   THR A 195     -37.124 -12.627 -28.517  1.00 28.84           C  
ATOM   2959  CB  THR A 195     -36.679 -15.066 -29.141  1.00 28.84           C  
ATOM   2960  HB  THR A 195     -37.755 -15.083 -29.316  1.00 28.84           H  
ATOM   2961  O   THR A 195     -38.105 -13.031 -27.902  1.00 28.84           O  
ATOM   2962  CG2 THR A 195     -36.017 -15.939 -30.207  1.00 28.84           C  
ATOM   2963 HG21 THR A 195     -36.434 -16.944 -30.152  1.00 28.84           H  
ATOM   2964 HG22 THR A 195     -34.941 -15.993 -30.041  1.00 28.84           H  
ATOM   2965 HG23 THR A 195     -36.218 -15.531 -31.198  1.00 28.84           H  
ATOM   2966  OG1 THR A 195     -36.397 -15.664 -27.901  1.00 28.84           O  
ATOM   2967  HG1 THR A 195     -36.816 -15.123 -27.228  1.00 28.84           H  
ATOM   2968  N   TRP A 196     -36.896 -11.329 -28.731  1.00 28.32           N  
ATOM   2969  H   TRP A 196     -36.012 -11.065 -29.141  1.00 28.32           H  
ATOM   2970  CA  TRP A 196     -37.997 -10.404 -29.033  1.00 28.32           C  
ATOM   2971  HA  TRP A 196     -38.933 -10.961 -28.993  1.00 28.32           H  
ATOM   2972  C   TRP A 196     -37.805  -9.880 -30.467  1.00 28.32           C  
ATOM   2973  CB  TRP A 196     -38.117  -9.286 -27.990  1.00 28.32           C  
ATOM   2974  HB2 TRP A 196     -38.451  -8.375 -28.487  1.00 28.32           H  
ATOM   2975  HB3 TRP A 196     -37.144  -9.079 -27.544  1.00 28.32           H  
ATOM   2976  O   TRP A 196     -36.665  -9.585 -30.836  1.00 28.32           O  
ATOM   2977  CG  TRP A 196     -39.113  -9.606 -26.919  1.00 28.32           C  
ATOM   2978  CD1 TRP A 196     -38.874 -10.371 -25.830  1.00 28.32           C  
ATOM   2979  HD1 TRP A 196     -37.922 -10.822 -25.593  1.00 28.32           H  
ATOM   2980  CD2 TRP A 196     -40.540  -9.285 -26.877  1.00 28.32           C  
ATOM   2981  CE2 TRP A 196     -41.108  -9.908 -25.725  1.00 28.32           C  
ATOM   2982  CE3 TRP A 196     -41.419  -8.557 -27.710  1.00 28.32           C  
ATOM   2983  HE3 TRP A 196     -41.028  -8.062 -28.587  1.00 28.32           H  
ATOM   2984  NE1 TRP A 196     -40.043 -10.534 -25.113  1.00 28.32           N  
ATOM   2985  HE1 TRP A 196     -40.106 -11.093 -24.274  1.00 28.32           H  
ATOM   2986  CH2 TRP A 196     -43.323  -9.100 -26.274  1.00 28.32           C  
ATOM   2987  HH2 TRP A 196     -44.378  -9.025 -26.055  1.00 28.32           H  
ATOM   2988  CZ2 TRP A 196     -42.475  -9.825 -25.420  1.00 28.32           C  
ATOM   2989  HZ2 TRP A 196     -42.868 -10.314 -24.541  1.00 28.32           H  
ATOM   2990  CZ3 TRP A 196     -42.794  -8.466 -27.414  1.00 28.32           C  
ATOM   2991  HZ3 TRP A 196     -43.448  -7.906 -28.065  1.00 28.32           H  
ATOM   2992  N   PRO A 197     -38.852  -9.842 -31.314  1.00 29.49           N  
ATOM   2993  CA  PRO A 197     -38.675  -9.636 -32.749  1.00 29.49           C  
ATOM   2994  HA  PRO A 197     -37.741 -10.091 -33.078  1.00 29.49           H  
ATOM   2995  C   PRO A 197     -38.670  -8.157 -33.157  1.00 29.49           C  
ATOM   2996  CB  PRO A 197     -39.833 -10.397 -33.402  1.00 29.49           C  
ATOM   2997  HB2 PRO A 197     -40.113  -9.977 -34.368  1.00 29.49           H  
ATOM   2998  HB3 PRO A 197     -39.563 -11.447 -33.511  1.00 29.49           H  
ATOM   2999  O   PRO A 197     -39.613  -7.421 -32.883  1.00 29.49           O  
ATOM   3000  CG  PRO A 197     -40.959 -10.262 -32.376  1.00 29.49           C  
ATOM   3001  HG2 PRO A 197     -41.676 -11.079 -32.455  1.00 29.49           H  
ATOM   3002  HG3 PRO A 197     -41.463  -9.303 -32.498  1.00 29.49           H  
ATOM   3003  CD  PRO A 197     -40.215 -10.289 -31.041  1.00 29.49           C  
ATOM   3004  HD2 PRO A 197     -40.199 -11.314 -30.670  1.00 29.49           H  
ATOM   3005  HD3 PRO A 197     -40.708  -9.635 -30.321  1.00 29.49           H  
ATOM   3006  N   TYR A 198     -37.663  -7.770 -33.940  1.00 31.34           N  
ATOM   3007  H   TYR A 198     -36.894  -8.411 -34.075  1.00 31.34           H  
ATOM   3008  CA  TYR A 198     -37.770  -6.689 -34.923  1.00 31.34           C  
ATOM   3009  HA  TYR A 198     -38.796  -6.321 -34.948  1.00 31.34           H  
ATOM   3010  C   TYR A 198     -37.455  -7.276 -36.300  1.00 31.34           C  
ATOM   3011  CB  TYR A 198     -36.860  -5.505 -34.565  1.00 31.34           C  
ATOM   3012  HB2 TYR A 198     -35.977  -5.857 -34.033  1.00 31.34           H  
ATOM   3013  HB3 TYR A 198     -36.514  -5.037 -35.487  1.00 31.34           H  
ATOM   3014  O   TYR A 198     -36.400  -7.876 -36.496  1.00 31.34           O  
ATOM   3015  CG  TYR A 198     -37.573  -4.446 -33.747  1.00 31.34           C  
ATOM   3016  CD1 TYR A 198     -38.272  -3.412 -34.403  1.00 31.34           C  
ATOM   3017  HD1 TYR A 198     -38.273  -3.355 -35.481  1.00 31.34           H  
ATOM   3018  CD2 TYR A 198     -37.582  -4.519 -32.341  1.00 31.34           C  
ATOM   3019  HD2 TYR A 198     -37.066  -5.326 -31.842  1.00 31.34           H  
ATOM   3020  CE1 TYR A 198     -38.981  -2.454 -33.653  1.00 31.34           C  
ATOM   3021  HE1 TYR A 198     -39.524  -1.659 -34.144  1.00 31.34           H  
ATOM   3022  CE2 TYR A 198     -38.287  -3.560 -31.588  1.00 31.34           C  
ATOM   3023  HE2 TYR A 198     -38.301  -3.624 -30.510  1.00 31.34           H  
ATOM   3024  OH  TYR A 198     -39.691  -1.609 -31.529  1.00 31.34           O  
ATOM   3025  HH  TYR A 198     -39.632  -1.773 -30.585  1.00 31.34           H  
ATOM   3026  CZ  TYR A 198     -38.993  -2.528 -32.246  1.00 31.34           C  
ATOM   3027  N   HIS A 199     -38.389  -7.147 -37.242  1.00 26.90           N  
ATOM   3028  H   HIS A 199     -39.219  -6.609 -37.040  1.00 26.90           H  
ATOM   3029  CA  HIS A 199     -38.263  -7.729 -38.577  1.00 26.90           C  
ATOM   3030  HA  HIS A 199     -37.638  -8.621 -38.531  1.00 26.90           H  
ATOM   3031  C   HIS A 199     -37.614  -6.745 -39.555  1.00 26.90           C  
ATOM   3032  CB  HIS A 199     -39.645  -8.154 -39.105  1.00 26.90           C  
ATOM   3033  HB2 HIS A 199     -40.363  -7.351 -38.940  1.00 26.90           H  
ATOM   3034  HB3 HIS A 199     -39.571  -8.303 -40.182  1.00 26.90           H  
ATOM   3035  O   HIS A 199     -38.241  -5.759 -39.923  1.00 26.90           O  
ATOM   3036  CG  HIS A 199     -40.181  -9.429 -38.507  1.00 26.90           C  
ATOM   3037  CD2 HIS A 199     -40.702  -9.595 -37.253  1.00 26.90           C  
ATOM   3038  HD2 HIS A 199     -40.793  -8.830 -36.496  1.00 26.90           H  
ATOM   3039  ND1 HIS A 199     -40.283 -10.642 -39.151  1.00 26.90           N  
ATOM   3040  HD1 HIS A 199     -40.007 -10.840 -40.102  1.00 26.90           H  
ATOM   3041  CE1 HIS A 199     -40.848 -11.517 -38.303  1.00 26.90           C  
ATOM   3042  HE1 HIS A 199     -41.063 -12.552 -38.526  1.00 26.90           H  
ATOM   3043  NE2 HIS A 199     -41.111 -10.926 -37.128  1.00 26.90           N  
ATOM   3044  N   TYR A 200     -36.422  -7.081 -40.050  1.00 32.30           N  
ATOM   3045  H   TYR A 200     -35.919  -7.832 -39.598  1.00 32.30           H  
ATOM   3046  CA  TYR A 200     -35.995  -6.781 -41.421  1.00 32.30           C  
ATOM   3047  HA  TYR A 200     -36.889  -6.776 -42.045  1.00 32.30           H  
ATOM   3048  C   TYR A 200     -35.117  -7.925 -41.953  1.00 32.30           C  
ATOM   3049  CB  TYR A 200     -35.342  -5.392 -41.555  1.00 32.30           C  
ATOM   3050  HB2 TYR A 200     -34.498  -5.452 -42.243  1.00 32.30           H  
ATOM   3051  HB3 TYR A 200     -34.952  -5.066 -40.591  1.00 32.30           H  
ATOM   3052  O   TYR A 200     -34.588  -8.727 -41.183  1.00 32.30           O  
ATOM   3053  CG  TYR A 200     -36.318  -4.365 -42.106  1.00 32.30           C  
ATOM   3054  CD1 TYR A 200     -36.682  -4.409 -43.468  1.00 32.30           C  
ATOM   3055  HD1 TYR A 200     -36.210  -5.113 -44.138  1.00 32.30           H  
ATOM   3056  CD2 TYR A 200     -36.935  -3.433 -41.249  1.00 32.30           C  
ATOM   3057  HD2 TYR A 200     -36.679  -3.419 -40.199  1.00 32.30           H  
ATOM   3058  CE1 TYR A 200     -37.686  -3.552 -43.960  1.00 32.30           C  
ATOM   3059  HE1 TYR A 200     -37.984  -3.590 -44.997  1.00 32.30           H  
ATOM   3060  CE2 TYR A 200     -37.940  -2.575 -41.736  1.00 32.30           C  
ATOM   3061  HE2 TYR A 200     -38.431  -1.886 -41.065  1.00 32.30           H  
ATOM   3062  OH  TYR A 200     -39.319  -1.845 -43.563  1.00 32.30           O  
ATOM   3063  HH  TYR A 200     -39.677  -1.280 -42.874  1.00 32.30           H  
ATOM   3064  CZ  TYR A 200     -38.326  -2.644 -43.092  1.00 32.30           C  
ATOM   3065  N   SER A 201     -35.078  -8.088 -43.275  1.00 28.83           N  
ATOM   3066  H   SER A 201     -35.507  -7.386 -43.861  1.00 28.83           H  
ATOM   3067  CA  SER A 201     -34.574  -9.278 -43.987  1.00 28.83           C  
ATOM   3068  HA  SER A 201     -33.552  -9.507 -43.685  1.00 28.83           H  
ATOM   3069  C   SER A 201     -34.615  -9.036 -45.507  1.00 28.83           C  
ATOM   3070  CB  SER A 201     -35.510 -10.455 -43.662  1.00 28.83           C  
ATOM   3071  HB2 SER A 201     -36.538 -10.101 -43.581  1.00 28.83           H  
ATOM   3072  HB3 SER A 201     -35.478 -11.210 -44.447  1.00 28.83           H  
ATOM   3073  O   SER A 201     -35.238  -8.051 -45.913  1.00 28.83           O  
ATOM   3074  OG  SER A 201     -35.109 -11.062 -42.455  1.00 28.83           O  
ATOM   3075  HG  SER A 201     -34.870 -10.366 -41.839  1.00 28.83           H  
ATOM   3076  N   PRO A 202     -34.070  -9.931 -46.362  1.00 35.45           N  
ATOM   3077  CA  PRO A 202     -33.296 -11.153 -46.076  1.00 35.45           C  
ATOM   3078  HA  PRO A 202     -33.188 -11.349 -45.009  1.00 35.45           H  
ATOM   3079  C   PRO A 202     -31.893 -11.128 -46.733  1.00 35.45           C  
ATOM   3080  CB  PRO A 202     -34.170 -12.233 -46.732  1.00 35.45           C  
ATOM   3081  HB2 PRO A 202     -33.624 -13.148 -46.960  1.00 35.45           H  
ATOM   3082  HB3 PRO A 202     -35.013 -12.477 -46.085  1.00 35.45           H  
ATOM   3083  O   PRO A 202     -31.532 -10.130 -47.349  1.00 35.45           O  
ATOM   3084  CG  PRO A 202     -34.694 -11.550 -48.003  1.00 35.45           C  
ATOM   3085  HG2 PRO A 202     -35.730 -11.831 -48.188  1.00 35.45           H  
ATOM   3086  HG3 PRO A 202     -34.077 -11.820 -48.860  1.00 35.45           H  
ATOM   3087  CD  PRO A 202     -34.573 -10.047 -47.727  1.00 35.45           C  
ATOM   3088  HD2 PRO A 202     -33.872  -9.588 -48.424  1.00 35.45           H  
ATOM   3089  HD3 PRO A 202     -35.551  -9.578 -47.834  1.00 35.45           H  
ATOM   3090  N   GLN A 203     -31.144 -12.244 -46.697  1.00 33.78           N  
ATOM   3091  H   GLN A 203     -31.275 -12.854 -45.903  1.00 33.78           H  
ATOM   3092  CA  GLN A 203     -30.771 -13.001 -47.917  1.00 33.78           C  
ATOM   3093  HA  GLN A 203     -31.709 -13.317 -48.375  1.00 33.78           H  
ATOM   3094  C   GLN A 203     -30.078 -14.354 -47.604  1.00 33.78           C  
ATOM   3095  CB  GLN A 203     -30.035 -12.130 -48.971  1.00 33.78           C  
ATOM   3096  HB2 GLN A 203     -29.575 -11.258 -48.505  1.00 33.78           H  
ATOM   3097  HB3 GLN A 203     -29.242 -12.688 -49.468  1.00 33.78           H  
ATOM   3098  O   GLN A 203     -30.068 -14.792 -46.456  1.00 33.78           O  
ATOM   3099  CG  GLN A 203     -31.069 -11.699 -50.037  1.00 33.78           C  
ATOM   3100  HG2 GLN A 203     -31.416 -12.584 -50.570  1.00 33.78           H  
ATOM   3101  HG3 GLN A 203     -31.933 -11.246 -49.551  1.00 33.78           H  
ATOM   3102  CD  GLN A 203     -30.558 -10.710 -51.075  1.00 33.78           C  
ATOM   3103  NE2 GLN A 203     -31.435  -9.959 -51.707  1.00 33.78           N  
ATOM   3104 HE21 GLN A 203     -31.043  -9.312 -52.376  1.00 33.78           H  
ATOM   3105 HE22 GLN A 203     -32.414  -9.980 -51.460  1.00 33.78           H  
ATOM   3106  OE1 GLN A 203     -29.384 -10.614 -51.376  1.00 33.78           O  
ATOM   3107  N   SER A 204     -29.668 -15.068 -48.659  1.00 32.20           N  
ATOM   3108  H   SER A 204     -29.594 -14.575 -49.537  1.00 32.20           H  
ATOM   3109  CA  SER A 204     -29.279 -16.490 -48.757  1.00 32.20           C  
ATOM   3110  HA  SER A 204     -30.046 -17.095 -48.272  1.00 32.20           H  
ATOM   3111  C   SER A 204     -27.931 -16.855 -48.091  1.00 32.20           C  
ATOM   3112  CB  SER A 204     -29.294 -16.807 -50.261  1.00 32.20           C  
ATOM   3113  HB2 SER A 204     -30.329 -16.774 -50.600  1.00 32.20           H  
ATOM   3114  HB3 SER A 204     -28.920 -17.812 -50.456  1.00 32.20           H  
ATOM   3115  O   SER A 204     -27.167 -15.968 -47.732  1.00 32.20           O  
ATOM   3116  OG  SER A 204     -28.563 -15.851 -51.011  1.00 32.20           O  
ATOM   3117  HG  SER A 204     -27.689 -16.197 -51.208  1.00 32.20           H  
ATOM   3118  N   HIS A 205     -27.546 -18.127 -47.877  1.00 34.42           N  
ATOM   3119  H   HIS A 205     -26.735 -18.188 -47.279  1.00 34.42           H  
ATOM   3120  CA  HIS A 205     -28.006 -19.436 -48.409  1.00 34.42           C  
ATOM   3121  HA  HIS A 205     -28.930 -19.298 -48.971  1.00 34.42           H  
ATOM   3122  C   HIS A 205     -28.325 -20.437 -47.257  1.00 34.42           C  
ATOM   3123  CB  HIS A 205     -26.906 -19.957 -49.359  1.00 34.42           C  
ATOM   3124  HB2 HIS A 205     -27.168 -20.958 -49.703  1.00 34.42           H  
ATOM   3125  HB3 HIS A 205     -25.969 -20.040 -48.809  1.00 34.42           H  
ATOM   3126  O   HIS A 205     -27.909 -20.191 -46.130  1.00 34.42           O  
ATOM   3127  CG  HIS A 205     -26.685 -19.087 -50.576  1.00 34.42           C  
ATOM   3128  CD2 HIS A 205     -26.003 -17.899 -50.628  1.00 34.42           C  
ATOM   3129  HD2 HIS A 205     -25.486 -17.426 -49.805  1.00 34.42           H  
ATOM   3130  ND1 HIS A 205     -27.222 -19.296 -51.827  1.00 34.42           N  
ATOM   3131  HD1 HIS A 205     -27.758 -20.104 -52.109  1.00 34.42           H  
ATOM   3132  CE1 HIS A 205     -26.889 -18.255 -52.609  1.00 34.42           C  
ATOM   3133  HE1 HIS A 205     -27.167 -18.136 -53.645  1.00 34.42           H  
ATOM   3134  NE2 HIS A 205     -26.171 -17.363 -51.909  1.00 34.42           N  
ATOM   3135  N   THR A 206     -29.179 -21.475 -47.355  1.00 35.40           N  
ATOM   3136  H   THR A 206     -29.548 -21.656 -46.433  1.00 35.40           H  
ATOM   3137  CA  THR A 206     -29.157 -22.729 -48.173  1.00 35.40           C  
ATOM   3138  HA  THR A 206     -29.917 -23.348 -47.697  1.00 35.40           H  
ATOM   3139  C   THR A 206     -27.865 -23.564 -48.016  1.00 35.40           C  
ATOM   3140  CB  THR A 206     -29.609 -22.601 -49.651  1.00 35.40           C  
ATOM   3141  HB  THR A 206     -28.896 -23.121 -50.292  1.00 35.40           H  
ATOM   3142  O   THR A 206     -26.784 -23.000 -48.091  1.00 35.40           O  
ATOM   3143  CG2 THR A 206     -30.993 -23.213 -49.871  1.00 35.40           C  
ATOM   3144 HG21 THR A 206     -31.273 -23.140 -50.922  1.00 35.40           H  
ATOM   3145 HG22 THR A 206     -31.733 -22.696 -49.260  1.00 35.40           H  
ATOM   3146 HG23 THR A 206     -30.986 -24.270 -49.603  1.00 35.40           H  
ATOM   3147  OG1 THR A 206     -29.756 -21.284 -50.125  1.00 35.40           O  
ATOM   3148  HG1 THR A 206     -30.395 -21.316 -50.840  1.00 35.40           H  
ATOM   3149  N   TYR A 207     -27.871 -24.892 -47.786  1.00 35.83           N  
ATOM   3150  H   TYR A 207     -26.957 -25.252 -47.554  1.00 35.83           H  
ATOM   3151  CA  TYR A 207     -28.913 -25.942 -47.929  1.00 35.83           C  
ATOM   3152  HA  TYR A 207     -29.882 -25.474 -48.104  1.00 35.83           H  
ATOM   3153  C   TYR A 207     -29.025 -26.900 -46.699  1.00 35.83           C  
ATOM   3154  CB  TYR A 207     -28.559 -26.804 -49.163  1.00 35.83           C  
ATOM   3155  HB2 TYR A 207     -27.536 -26.604 -49.480  1.00 35.83           H  
ATOM   3156  HB3 TYR A 207     -28.578 -27.859 -48.889  1.00 35.83           H  
ATOM   3157  O   TYR A 207     -28.017 -27.109 -46.027  1.00 35.83           O  
ATOM   3158  CG  TYR A 207     -29.480 -26.636 -50.352  1.00 35.83           C  
ATOM   3159  CD1 TYR A 207     -30.651 -27.414 -50.442  1.00 35.83           C  
ATOM   3160  HD1 TYR A 207     -30.885 -28.137 -49.676  1.00 35.83           H  
ATOM   3161  CD2 TYR A 207     -29.146 -25.740 -51.387  1.00 35.83           C  
ATOM   3162  HD2 TYR A 207     -28.227 -25.176 -51.334  1.00 35.83           H  
ATOM   3163  CE1 TYR A 207     -31.501 -27.278 -51.555  1.00 35.83           C  
ATOM   3164  HE1 TYR A 207     -32.394 -27.880 -51.640  1.00 35.83           H  
ATOM   3165  CE2 TYR A 207     -29.993 -25.606 -52.505  1.00 35.83           C  
ATOM   3166  HE2 TYR A 207     -29.730 -24.932 -53.306  1.00 35.83           H  
ATOM   3167  OH  TYR A 207     -31.995 -26.261 -53.664  1.00 35.83           O  
ATOM   3168  HH  TYR A 207     -31.642 -25.671 -54.334  1.00 35.83           H  
ATOM   3169  CZ  TYR A 207     -31.175 -26.377 -52.588  1.00 35.83           C  
ATOM   3170  N   PRO A 208     -30.199 -27.528 -46.426  1.00 37.35           N  
ATOM   3171  CA  PRO A 208     -30.402 -28.517 -45.343  1.00 37.35           C  
ATOM   3172  HA  PRO A 208     -29.515 -28.605 -44.715  1.00 37.35           H  
ATOM   3173  C   PRO A 208     -30.838 -29.935 -45.809  1.00 37.35           C  
ATOM   3174  CB  PRO A 208     -31.542 -27.886 -44.543  1.00 37.35           C  
ATOM   3175  HB2 PRO A 208     -32.044 -28.597 -43.887  1.00 37.35           H  
ATOM   3176  HB3 PRO A 208     -31.164 -27.041 -43.968  1.00 37.35           H  
ATOM   3177  O   PRO A 208     -31.260 -30.101 -46.948  1.00 37.35           O  
ATOM   3178  CG  PRO A 208     -32.467 -27.384 -45.658  1.00 37.35           C  
ATOM   3179  HG2 PRO A 208     -33.061 -26.532 -45.325  1.00 37.35           H  
ATOM   3180  HG3 PRO A 208     -33.121 -28.190 -45.991  1.00 37.35           H  
ATOM   3181  CD  PRO A 208     -31.510 -26.994 -46.790  1.00 37.35           C  
ATOM   3182  HD2 PRO A 208     -31.479 -25.906 -46.853  1.00 37.35           H  
ATOM   3183  HD3 PRO A 208     -31.853 -27.418 -47.734  1.00 37.35           H  
ATOM   3184  N   HIS A 209     -30.842 -30.927 -44.897  1.00 37.12           N  
ATOM   3185  H   HIS A 209     -30.396 -30.745 -44.009  1.00 37.12           H  
ATOM   3186  CA  HIS A 209     -31.591 -32.212 -44.957  1.00 37.12           C  
ATOM   3187  HA  HIS A 209     -32.600 -31.999 -45.309  1.00 37.12           H  
ATOM   3188  C   HIS A 209     -31.716 -32.808 -43.514  1.00 37.12           C  
ATOM   3189  CB  HIS A 209     -30.912 -33.156 -45.975  1.00 37.12           C  
ATOM   3190  HB2 HIS A 209     -29.869 -32.866 -46.098  1.00 37.12           H  
ATOM   3191  HB3 HIS A 209     -30.891 -34.178 -45.596  1.00 37.12           H  
ATOM   3192  O   HIS A 209     -30.829 -32.557 -42.706  1.00 37.12           O  
ATOM   3193  CG  HIS A 209     -31.592 -33.143 -47.335  1.00 37.12           C  
ATOM   3194  CD2 HIS A 209     -31.016 -32.791 -48.528  1.00 37.12           C  
ATOM   3195  HD2 HIS A 209     -29.989 -32.486 -48.667  1.00 37.12           H  
ATOM   3196  ND1 HIS A 209     -32.920 -33.407 -47.608  1.00 37.12           N  
ATOM   3197  HD1 HIS A 209     -33.643 -33.646 -46.944  1.00 37.12           H  
ATOM   3198  CE1 HIS A 209     -33.130 -33.218 -48.920  1.00 37.12           C  
ATOM   3199  HE1 HIS A 209     -34.080 -33.332 -49.421  1.00 37.12           H  
ATOM   3200  NE2 HIS A 209     -31.994 -32.852 -49.527  1.00 37.12           N  
ATOM   3201  N   HIS A 210     -32.873 -33.310 -43.026  1.00 36.64           N  
ATOM   3202  H   HIS A 210     -32.913 -33.049 -42.051  1.00 36.64           H  
ATOM   3203  CA  HIS A 210     -33.517 -34.650 -43.186  1.00 36.64           C  
ATOM   3204  HA  HIS A 210     -34.502 -34.574 -42.725  1.00 36.64           H  
ATOM   3205  C   HIS A 210     -32.803 -35.798 -42.416  1.00 36.64           C  
ATOM   3206  CB  HIS A 210     -33.763 -34.999 -44.662  1.00 36.64           C  
ATOM   3207  HB2 HIS A 210     -33.969 -36.066 -44.753  1.00 36.64           H  
ATOM   3208  HB3 HIS A 210     -32.850 -34.848 -45.238  1.00 36.64           H  
ATOM   3209  O   HIS A 210     -31.582 -35.798 -42.372  1.00 36.64           O  
ATOM   3210  CG  HIS A 210     -34.902 -34.274 -45.329  1.00 36.64           C  
ATOM   3211  CD2 HIS A 210     -35.235 -32.949 -45.223  1.00 36.64           C  
ATOM   3212  HD2 HIS A 210     -34.742 -32.206 -44.613  1.00 36.64           H  
ATOM   3213  ND1 HIS A 210     -35.787 -34.842 -46.215  1.00 36.64           N  
ATOM   3214  HD1 HIS A 210     -35.896 -35.829 -46.401  1.00 36.64           H  
ATOM   3215  CE1 HIS A 210     -36.636 -33.890 -46.629  1.00 36.64           C  
ATOM   3216  HE1 HIS A 210     -37.467 -34.047 -47.300  1.00 36.64           H  
ATOM   3217  NE2 HIS A 210     -36.330 -32.718 -46.056  1.00 36.64           N  
ATOM   3218  N   GLN A 211     -33.447 -36.823 -41.815  1.00 35.00           N  
ATOM   3219  H   GLN A 211     -32.798 -37.456 -41.369  1.00 35.00           H  
ATOM   3220  CA  GLN A 211     -34.868 -37.233 -41.608  1.00 35.00           C  
ATOM   3221  HA  GLN A 211     -35.456 -36.384 -41.259  1.00 35.00           H  
ATOM   3222  C   GLN A 211     -34.922 -38.368 -40.522  1.00 35.00           C  
ATOM   3223  CB  GLN A 211     -35.414 -37.768 -42.947  1.00 35.00           C  
ATOM   3224  HB2 GLN A 211     -34.654 -37.713 -43.727  1.00 35.00           H  
ATOM   3225  HB3 GLN A 211     -35.621 -38.835 -42.871  1.00 35.00           H  
ATOM   3226  O   GLN A 211     -33.853 -38.810 -40.119  1.00 35.00           O  
ATOM   3227  CG  GLN A 211     -36.663 -36.991 -43.392  1.00 35.00           C  
ATOM   3228  HG2 GLN A 211     -37.406 -36.998 -42.595  1.00 35.00           H  
ATOM   3229  HG3 GLN A 211     -36.398 -35.951 -43.582  1.00 35.00           H  
ATOM   3230  CD  GLN A 211     -37.274 -37.578 -44.657  1.00 35.00           C  
ATOM   3231  NE2 GLN A 211     -38.382 -38.277 -44.559  1.00 35.00           N  
ATOM   3232 HE21 GLN A 211     -38.824 -38.414 -43.662  1.00 35.00           H  
ATOM   3233 HE22 GLN A 211     -38.752 -38.656 -45.419  1.00 35.00           H  
ATOM   3234  OE1 GLN A 211     -36.757 -37.422 -45.752  1.00 35.00           O  
ATOM   3235  N   SER A 212     -36.024 -38.954 -40.000  1.00 37.41           N  
ATOM   3236  H   SER A 212     -35.767 -39.678 -39.344  1.00 37.41           H  
ATOM   3237  CA  SER A 212     -37.499 -38.780 -40.081  1.00 37.41           C  
ATOM   3238  HA  SER A 212     -37.760 -37.722 -40.073  1.00 37.41           H  
ATOM   3239  C   SER A 212     -38.203 -39.525 -38.910  1.00 37.41           C  
ATOM   3240  CB  SER A 212     -38.072 -39.473 -41.332  1.00 37.41           C  
ATOM   3241  HB2 SER A 212     -38.235 -40.533 -41.138  1.00 37.41           H  
ATOM   3242  HB3 SER A 212     -37.373 -39.414 -42.167  1.00 37.41           H  
ATOM   3243  O   SER A 212     -37.671 -40.536 -38.464  1.00 37.41           O  
ATOM   3244  OG  SER A 212     -39.286 -38.865 -41.738  1.00 37.41           O  
ATOM   3245  HG  SER A 212     -40.008 -39.455 -41.509  1.00 37.41           H  
ATOM   3246  N   ALA A 213     -39.454 -39.157 -38.568  1.00 34.41           N  
ATOM   3247  H   ALA A 213     -39.795 -38.291 -38.960  1.00 34.41           H  
ATOM   3248  CA  ALA A 213     -40.432 -39.953 -37.774  1.00 34.41           C  
ATOM   3249  HA  ALA A 213     -41.330 -39.340 -37.690  1.00 34.41           H  
ATOM   3250  C   ALA A 213     -40.038 -40.277 -36.298  1.00 34.41           C  
ATOM   3251  CB  ALA A 213     -40.825 -41.163 -38.633  1.00 34.41           C  
ATOM   3252  HB1 ALA A 213     -40.025 -41.904 -38.625  1.00 34.41           H  
ATOM   3253  HB2 ALA A 213     -41.744 -41.605 -38.248  1.00 34.41           H  
ATOM   3254  HB3 ALA A 213     -41.014 -40.851 -39.660  1.00 34.41           H  
ATOM   3255  O   ALA A 213     -38.969 -39.869 -35.860  1.00 34.41           O  
ATOM   3256  N   LEU A 214     -40.849 -40.893 -35.413  1.00 35.81           N  
ATOM   3257  H   LEU A 214     -40.447 -40.874 -34.487  1.00 35.81           H  
ATOM   3258  CA  LEU A 214     -42.183 -41.556 -35.436  1.00 35.81           C  
ATOM   3259  HA  LEU A 214     -42.728 -41.345 -36.356  1.00 35.81           H  
ATOM   3260  C   LEU A 214     -43.021 -41.079 -34.206  1.00 35.81           C  
ATOM   3261  CB  LEU A 214     -41.946 -43.079 -35.231  1.00 35.81           C  
ATOM   3262  HB2 LEU A 214     -42.900 -43.570 -35.037  1.00 35.81           H  
ATOM   3263  HB3 LEU A 214     -41.374 -43.175 -34.308  1.00 35.81           H  
ATOM   3264  O   LEU A 214     -42.412 -40.631 -33.240  1.00 35.81           O  
ATOM   3265  CG  LEU A 214     -41.211 -43.889 -36.318  1.00 35.81           C  
ATOM   3266  HG  LEU A 214     -40.410 -43.291 -36.752  1.00 35.81           H  
ATOM   3267  CD1 LEU A 214     -40.588 -45.144 -35.700  1.00 35.81           C  
ATOM   3268 HD11 LEU A 214     -41.357 -45.762 -35.237  1.00 35.81           H  
ATOM   3269 HD12 LEU A 214     -39.858 -44.855 -34.944  1.00 35.81           H  
ATOM   3270 HD13 LEU A 214     -40.073 -45.721 -36.469  1.00 35.81           H  
ATOM   3271  CD2 LEU A 214     -42.149 -44.381 -37.426  1.00 35.81           C  
ATOM   3272 HD21 LEU A 214     -41.573 -44.925 -38.175  1.00 35.81           H  
ATOM   3273 HD22 LEU A 214     -42.639 -43.539 -37.914  1.00 35.81           H  
ATOM   3274 HD23 LEU A 214     -42.906 -45.045 -37.008  1.00 35.81           H  
ATOM   3275  N   THR A 215     -44.351 -41.223 -34.045  1.00 36.58           N  
ATOM   3276  H   THR A 215     -44.614 -41.068 -33.082  1.00 36.58           H  
ATOM   3277  CA  THR A 215     -45.539 -41.364 -34.932  1.00 36.58           C  
ATOM   3278  HA  THR A 215     -45.542 -40.557 -35.665  1.00 36.58           H  
ATOM   3279  C   THR A 215     -46.821 -41.229 -34.060  1.00 36.58           C  
ATOM   3280  CB  THR A 215     -45.550 -42.713 -35.680  1.00 36.58           C  
ATOM   3281  HB  THR A 215     -45.112 -43.487 -35.049  1.00 36.58           H  
ATOM   3282  O   THR A 215     -46.806 -41.629 -32.901  1.00 36.58           O  
ATOM   3283  CG2 THR A 215     -46.893 -43.225 -36.195  1.00 36.58           C  
ATOM   3284 HG21 THR A 215     -47.528 -43.502 -35.353  1.00 36.58           H  
ATOM   3285 HG22 THR A 215     -46.747 -44.119 -36.801  1.00 36.58           H  
ATOM   3286 HG23 THR A 215     -47.390 -42.463 -36.795  1.00 36.58           H  
ATOM   3287  OG1 THR A 215     -44.792 -42.557 -36.852  1.00 36.58           O  
ATOM   3288  HG1 THR A 215     -44.851 -43.385 -37.334  1.00 36.58           H  
ATOM   3289  N   TYR A 216     -47.925 -40.684 -34.598  1.00 28.50           N  
ATOM   3290  H   TYR A 216     -47.884 -40.439 -35.577  1.00 28.50           H  
ATOM   3291  CA  TYR A 216     -49.282 -40.621 -33.983  1.00 28.50           C  
ATOM   3292  HA  TYR A 216     -49.200 -40.622 -32.896  1.00 28.50           H  
ATOM   3293  C   TYR A 216     -50.134 -41.854 -34.389  1.00 28.50           C  
ATOM   3294  CB  TYR A 216     -49.944 -39.304 -34.439  1.00 28.50           C  
ATOM   3295  HB2 TYR A 216     -51.004 -39.481 -34.623  1.00 28.50           H  
ATOM   3296  HB3 TYR A 216     -49.532 -38.999 -35.400  1.00 28.50           H  
ATOM   3297  O   TYR A 216     -49.879 -42.364 -35.483  1.00 28.50           O  
ATOM   3298  CG  TYR A 216     -49.816 -38.143 -33.468  1.00 28.50           C  
ATOM   3299  CD1 TYR A 216     -50.959 -37.678 -32.792  1.00 28.50           C  
ATOM   3300  HD1 TYR A 216     -51.917 -38.142 -32.979  1.00 28.50           H  
ATOM   3301  CD2 TYR A 216     -48.577 -37.503 -33.263  1.00 28.50           C  
ATOM   3302  HD2 TYR A 216     -47.697 -37.855 -33.781  1.00 28.50           H  
ATOM   3303  CE1 TYR A 216     -50.871 -36.593 -31.900  1.00 28.50           C  
ATOM   3304  HE1 TYR A 216     -51.747 -36.231 -31.381  1.00 28.50           H  
ATOM   3305  CE2 TYR A 216     -48.484 -36.408 -32.379  1.00 28.50           C  
ATOM   3306  HE2 TYR A 216     -47.533 -35.921 -32.222  1.00 28.50           H  
ATOM   3307  OH  TYR A 216     -49.557 -34.897 -30.843  1.00 28.50           O  
ATOM   3308  HH  TYR A 216     -48.663 -34.555 -30.772  1.00 28.50           H  
ATOM   3309  CZ  TYR A 216     -49.633 -35.953 -31.694  1.00 28.50           C  
ATOM   3310  N   PRO A 217     -51.109 -42.370 -33.591  1.00 37.02           N  
ATOM   3311  CA  PRO A 217     -52.317 -41.674 -33.068  1.00 37.02           C  
ATOM   3312  HA  PRO A 217     -52.318 -40.632 -33.387  1.00 37.02           H  
ATOM   3313  C   PRO A 217     -52.461 -41.720 -31.521  1.00 37.02           C  
ATOM   3314  CB  PRO A 217     -53.501 -42.413 -33.730  1.00 37.02           C  
ATOM   3315  HB2 PRO A 217     -54.029 -41.765 -34.429  1.00 37.02           H  
ATOM   3316  HB3 PRO A 217     -54.192 -42.786 -32.974  1.00 37.02           H  
ATOM   3317  O   PRO A 217     -51.633 -42.340 -30.867  1.00 37.02           O  
ATOM   3318  CG  PRO A 217     -52.903 -43.613 -34.466  1.00 37.02           C  
ATOM   3319  HG2 PRO A 217     -52.778 -43.378 -35.523  1.00 37.02           H  
ATOM   3320  HG3 PRO A 217     -53.504 -44.514 -34.336  1.00 37.02           H  
ATOM   3321  CD  PRO A 217     -51.541 -43.745 -33.805  1.00 37.02           C  
ATOM   3322  HD2 PRO A 217     -50.860 -44.314 -34.437  1.00 37.02           H  
ATOM   3323  HD3 PRO A 217     -51.642 -44.249 -32.844  1.00 37.02           H  
ATOM   3324  N   SER A 218     -53.418 -41.087 -30.812  1.00 31.15           N  
ATOM   3325  H   SER A 218     -53.267 -41.240 -29.825  1.00 31.15           H  
ATOM   3326  CA  SER A 218     -54.667 -40.334 -31.112  1.00 31.15           C  
ATOM   3327  HA  SER A 218     -54.856 -39.755 -30.208  1.00 31.15           H  
ATOM   3328  C   SER A 218     -55.981 -41.111 -31.343  1.00 31.15           C  
ATOM   3329  CB  SER A 218     -54.461 -39.262 -32.191  1.00 31.15           C  
ATOM   3330  HB2 SER A 218     -54.235 -39.727 -33.151  1.00 31.15           H  
ATOM   3331  HB3 SER A 218     -53.631 -38.624 -31.886  1.00 31.15           H  
ATOM   3332  O   SER A 218     -56.300 -41.409 -32.491  1.00 31.15           O  
ATOM   3333  OG  SER A 218     -55.614 -38.463 -32.348  1.00 31.15           O  
ATOM   3334  HG  SER A 218     -56.291 -38.997 -32.770  1.00 31.15           H  
ATOM   3335  N   MET A 219     -56.807 -41.281 -30.292  1.00 34.00           N  
ATOM   3336  H   MET A 219     -56.443 -41.130 -29.362  1.00 34.00           H  
ATOM   3337  CA  MET A 219     -58.288 -41.247 -30.368  1.00 34.00           C  
ATOM   3338  HA  MET A 219     -58.551 -40.340 -30.913  1.00 34.00           H  
ATOM   3339  C   MET A 219     -58.989 -41.131 -28.986  1.00 34.00           C  
ATOM   3340  CB  MET A 219     -58.862 -42.473 -31.123  1.00 34.00           C  
ATOM   3341  HB2 MET A 219     -58.093 -43.236 -31.246  1.00 34.00           H  
ATOM   3342  HB3 MET A 219     -59.667 -42.927 -30.545  1.00 34.00           H  
ATOM   3343  O   MET A 219     -58.384 -41.424 -27.961  1.00 34.00           O  
ATOM   3344  CG  MET A 219     -59.435 -42.112 -32.503  1.00 34.00           C  
ATOM   3345  HG2 MET A 219     -59.958 -42.988 -32.886  1.00 34.00           H  
ATOM   3346  HG3 MET A 219     -58.608 -41.901 -33.181  1.00 34.00           H  
ATOM   3347  SD  MET A 219     -60.579 -40.697 -32.556  1.00 34.00           S  
ATOM   3348  CE  MET A 219     -60.946 -40.683 -34.329  1.00 34.00           C  
ATOM   3349  HE1 MET A 219     -60.026 -40.528 -34.893  1.00 34.00           H  
ATOM   3350  HE2 MET A 219     -61.392 -41.636 -34.613  1.00 34.00           H  
ATOM   3351  HE3 MET A 219     -61.649 -39.879 -34.547  1.00 34.00           H  
ATOM   3352  N   ASP A 220     -60.276 -40.756 -29.039  1.00 34.76           N  
ATOM   3353  H   ASP A 220     -60.586 -40.515 -29.969  1.00 34.76           H  
ATOM   3354  CA  ASP A 220     -61.408 -41.092 -28.143  1.00 34.76           C  
ATOM   3355  HA  ASP A 220     -62.223 -40.560 -28.633  1.00 34.76           H  
ATOM   3356  C   ASP A 220     -61.588 -40.608 -26.675  1.00 34.76           C  
ATOM   3357  CB  ASP A 220     -61.761 -42.586 -28.289  1.00 34.76           C  
ATOM   3358  HB2 ASP A 220     -60.865 -43.175 -28.482  1.00 34.76           H  
ATOM   3359  HB3 ASP A 220     -62.195 -42.961 -27.362  1.00 34.76           H  
ATOM   3360  O   ASP A 220     -60.673 -40.433 -25.879  1.00 34.76           O  
ATOM   3361  CG  ASP A 220     -62.785 -42.781 -29.404  1.00 34.76           C  
ATOM   3362  OD1 ASP A 220     -63.869 -42.166 -29.265  1.00 34.76           O  
ATOM   3363  OD2 ASP A 220     -62.461 -43.486 -30.384  1.00 34.76           O  
ATOM   3364  N   THR A 221     -62.884 -40.483 -26.330  1.00 37.39           N  
ATOM   3365  H   THR A 221     -63.507 -40.703 -27.094  1.00 37.39           H  
ATOM   3366  CA  THR A 221     -63.546 -40.462 -24.997  1.00 37.39           C  
ATOM   3367  HA  THR A 221     -64.571 -40.153 -25.200  1.00 37.39           H  
ATOM   3368  C   THR A 221     -63.050 -39.533 -23.861  1.00 37.39           C  
ATOM   3369  CB  THR A 221     -63.692 -41.883 -24.424  1.00 37.39           C  
ATOM   3370  HB  THR A 221     -64.078 -41.811 -23.407  1.00 37.39           H  
ATOM   3371  O   THR A 221     -62.107 -39.866 -23.145  1.00 37.39           O  
ATOM   3372  CG2 THR A 221     -64.673 -42.734 -25.231  1.00 37.39           C  
ATOM   3373 HG21 THR A 221     -64.331 -42.838 -26.261  1.00 37.39           H  
ATOM   3374 HG22 THR A 221     -65.661 -42.274 -25.225  1.00 37.39           H  
ATOM   3375 HG23 THR A 221     -64.741 -43.726 -24.784  1.00 37.39           H  
ATOM   3376  OG1 THR A 221     -62.462 -42.563 -24.388  1.00 37.39           O  
ATOM   3377  HG1 THR A 221     -61.765 -41.904 -24.426  1.00 37.39           H  
ATOM   3378  N   PRO A 222     -63.807 -38.465 -23.520  1.00 35.26           N  
ATOM   3379  CA  PRO A 222     -63.752 -37.800 -22.211  1.00 35.26           C  
ATOM   3380  HA  PRO A 222     -62.756 -37.888 -21.777  1.00 35.26           H  
ATOM   3381  C   PRO A 222     -64.794 -38.369 -21.219  1.00 35.26           C  
ATOM   3382  CB  PRO A 222     -64.030 -36.331 -22.536  1.00 35.26           C  
ATOM   3383  HB2 PRO A 222     -63.113 -35.861 -22.892  1.00 35.26           H  
ATOM   3384  HB3 PRO A 222     -64.430 -35.785 -21.682  1.00 35.26           H  
ATOM   3385  O   PRO A 222     -65.928 -38.666 -21.601  1.00 35.26           O  
ATOM   3386  CG  PRO A 222     -65.039 -36.417 -23.686  1.00 35.26           C  
ATOM   3387  HG2 PRO A 222     -64.969 -35.551 -24.345  1.00 35.26           H  
ATOM   3388  HG3 PRO A 222     -66.049 -36.501 -23.285  1.00 35.26           H  
ATOM   3389  CD  PRO A 222     -64.673 -37.712 -24.420  1.00 35.26           C  
ATOM   3390  HD2 PRO A 222     -64.130 -37.476 -25.335  1.00 35.26           H  
ATOM   3391  HD3 PRO A 222     -65.578 -38.273 -24.652  1.00 35.26           H  
ATOM   3392  N   SER A 223     -64.470 -38.473 -19.921  1.00 35.15           N  
ATOM   3393  H   SER A 223     -63.530 -38.246 -19.629  1.00 35.15           H  
ATOM   3394  CA  SER A 223     -65.452 -38.805 -18.865  1.00 35.15           C  
ATOM   3395  HA  SER A 223     -66.358 -38.237 -19.079  1.00 35.15           H  
ATOM   3396  C   SER A 223     -65.044 -38.378 -17.447  1.00 35.15           C  
ATOM   3397  CB  SER A 223     -65.819 -40.295 -18.915  1.00 35.15           C  
ATOM   3398  HB2 SER A 223     -65.005 -40.877 -19.350  1.00 35.15           H  
ATOM   3399  HB3 SER A 223     -66.036 -40.679 -17.918  1.00 35.15           H  
ATOM   3400  O   SER A 223     -63.922 -37.943 -17.207  1.00 35.15           O  
ATOM   3401  OG  SER A 223     -66.982 -40.407 -19.709  1.00 35.15           O  
ATOM   3402  HG  SER A 223     -66.777 -40.013 -20.560  1.00 35.15           H  
ATOM   3403  N   ARG A 224     -66.017 -38.420 -16.525  1.00 34.08           N  
ATOM   3404  H   ARG A 224     -66.856 -38.915 -16.789  1.00 34.08           H  
ATOM   3405  CA  ARG A 224     -65.988 -37.807 -15.179  1.00 34.08           C  
ATOM   3406  HA  ARG A 224     -65.369 -36.910 -15.201  1.00 34.08           H  
ATOM   3407  C   ARG A 224     -65.441 -38.744 -14.094  1.00 34.08           C  
ATOM   3408  CB  ARG A 224     -67.427 -37.463 -14.741  1.00 34.08           C  
ATOM   3409  HB2 ARG A 224     -67.377 -36.909 -13.803  1.00 34.08           H  
ATOM   3410  HB3 ARG A 224     -67.935 -38.405 -14.536  1.00 34.08           H  
ATOM   3411  O   ARG A 224     -65.657 -39.947 -14.185  1.00 34.08           O  
ATOM   3412  CG  ARG A 224     -68.307 -36.662 -15.711  1.00 34.08           C  
ATOM   3413  HG2 ARG A 224     -68.328 -37.138 -16.691  1.00 34.08           H  
ATOM   3414  HG3 ARG A 224     -67.924 -35.646 -15.804  1.00 34.08           H  
ATOM   3415  CD  ARG A 224     -69.731 -36.650 -15.132  1.00 34.08           C  
ATOM   3416  HD2 ARG A 224     -69.706 -36.191 -14.144  1.00 34.08           H  
ATOM   3417  HD3 ARG A 224     -70.065 -37.683 -15.027  1.00 34.08           H  
ATOM   3418  NE  ARG A 224     -70.684 -35.915 -15.982  1.00 34.08           N  
ATOM   3419  HE  ARG A 224     -70.290 -35.296 -16.677  1.00 34.08           H  
ATOM   3420  NH1 ARG A 224     -72.619 -36.767 -15.070  1.00 34.08           N  
ATOM   3421 HH11 ARG A 224     -73.628 -36.813 -15.046  1.00 34.08           H  
ATOM   3422 HH12 ARG A 224     -72.069 -37.360 -14.465  1.00 34.08           H  
ATOM   3423  NH2 ARG A 224     -72.742 -35.246 -16.693  1.00 34.08           N  
ATOM   3424 HH21 ARG A 224     -73.749 -35.306 -16.646  1.00 34.08           H  
ATOM   3425 HH22 ARG A 224     -72.312 -34.633 -17.370  1.00 34.08           H  
ATOM   3426  CZ  ARG A 224     -72.004 -35.980 -15.910  1.00 34.08           C  
ATOM   3427  N   LEU A 225     -65.029 -38.163 -12.959  1.00 36.62           N  
ATOM   3428  H   LEU A 225     -64.659 -37.226 -13.032  1.00 36.62           H  
ATOM   3429  CA  LEU A 225     -65.726 -38.412 -11.682  1.00 36.62           C  
ATOM   3430  HA  LEU A 225     -66.791 -38.390 -11.915  1.00 36.62           H  
ATOM   3431  C   LEU A 225     -65.536 -37.253 -10.672  1.00 36.62           C  
ATOM   3432  CB  LEU A 225     -65.406 -39.821 -11.121  1.00 36.62           C  
ATOM   3433  HB2 LEU A 225     -65.019 -39.760 -10.103  1.00 36.62           H  
ATOM   3434  HB3 LEU A 225     -64.627 -40.286 -11.724  1.00 36.62           H  
ATOM   3435  O   LEU A 225     -65.066 -36.182 -11.047  1.00 36.62           O  
ATOM   3436  CG  LEU A 225     -66.659 -40.727 -11.143  1.00 36.62           C  
ATOM   3437  HG  LEU A 225     -67.093 -40.725 -12.143  1.00 36.62           H  
ATOM   3438  CD1 LEU A 225     -66.295 -42.166 -10.791  1.00 36.62           C  
ATOM   3439 HD11 LEU A 225     -65.562 -42.538 -11.507  1.00 36.62           H  
ATOM   3440 HD12 LEU A 225     -67.180 -42.800 -10.842  1.00 36.62           H  
ATOM   3441 HD13 LEU A 225     -65.871 -42.213  -9.788  1.00 36.62           H  
ATOM   3442  CD2 LEU A 225     -67.740 -40.264 -10.157  1.00 36.62           C  
ATOM   3443 HD21 LEU A 225     -67.337 -40.243  -9.144  1.00 36.62           H  
ATOM   3444 HD22 LEU A 225     -68.576 -40.963 -10.182  1.00 36.62           H  
ATOM   3445 HD23 LEU A 225     -68.116 -39.276 -10.423  1.00 36.62           H  
ATOM   3446  N   THR A 226     -66.028 -37.432  -9.442  1.00 36.21           N  
ATOM   3447  H   THR A 226     -66.337 -38.363  -9.201  1.00 36.21           H  
ATOM   3448  CA  THR A 226     -66.083 -36.462  -8.321  1.00 36.21           C  
ATOM   3449  HA  THR A 226     -66.597 -35.562  -8.659  1.00 36.21           H  
ATOM   3450  C   THR A 226     -64.685 -36.020  -7.837  1.00 36.21           C  
ATOM   3451  CB  THR A 226     -66.906 -37.101  -7.187  1.00 36.21           C  
ATOM   3452  HB  THR A 226     -66.819 -36.519  -6.269  1.00 36.21           H  
ATOM   3453  O   THR A 226     -63.707 -36.716  -8.080  1.00 36.21           O  
ATOM   3454  CG2 THR A 226     -68.390 -37.174  -7.542  1.00 36.21           C  
ATOM   3455 HG21 THR A 226     -68.777 -36.171  -7.722  1.00 36.21           H  
ATOM   3456 HG22 THR A 226     -68.933 -37.612  -6.705  1.00 36.21           H  
ATOM   3457 HG23 THR A 226     -68.545 -37.793  -8.426  1.00 36.21           H  
ATOM   3458  OG1 THR A 226     -66.472 -38.422  -6.950  1.00 36.21           O  
ATOM   3459  HG1 THR A 226     -65.640 -38.363  -6.476  1.00 36.21           H  
ATOM   3460  N   SER A 227     -64.492 -34.869  -7.174  1.00 37.01           N  
ATOM   3461  H   SER A 227     -63.535 -34.551  -7.225  1.00 37.01           H  
ATOM   3462  CA  SER A 227     -65.210 -34.348  -5.986  1.00 37.01           C  
ATOM   3463  HA  SER A 227     -66.283 -34.534  -6.038  1.00 37.01           H  
ATOM   3464  C   SER A 227     -64.959 -32.835  -5.772  1.00 37.01           C  
ATOM   3465  CB  SER A 227     -64.583 -35.055  -4.768  1.00 37.01           C  
ATOM   3466  HB2 SER A 227     -63.503 -34.910  -4.796  1.00 37.01           H  
ATOM   3467  HB3 SER A 227     -64.948 -34.626  -3.835  1.00 37.01           H  
ATOM   3468  O   SER A 227     -63.884 -32.370  -6.125  1.00 37.01           O  
ATOM   3469  OG  SER A 227     -64.857 -36.443  -4.771  1.00 37.01           O  
ATOM   3470  HG  SER A 227     -64.219 -36.879  -4.201  1.00 37.01           H  
ATOM   3471  N   HIS A 228     -65.820 -32.021  -5.137  1.00 37.24           N  
ATOM   3472  H   HIS A 228     -65.439 -31.103  -4.958  1.00 37.24           H  
ATOM   3473  CA  HIS A 228     -67.254 -32.149  -4.806  1.00 37.24           C  
ATOM   3474  HA  HIS A 228     -67.778 -32.572  -5.662  1.00 37.24           H  
ATOM   3475  C   HIS A 228     -67.853 -30.751  -4.490  1.00 37.24           C  
ATOM   3476  CB  HIS A 228     -67.472 -33.049  -3.567  1.00 37.24           C  
ATOM   3477  HB2 HIS A 228     -66.529 -33.482  -3.235  1.00 37.24           H  
ATOM   3478  HB3 HIS A 228     -67.824 -32.449  -2.728  1.00 37.24           H  
ATOM   3479  O   HIS A 228     -67.229 -29.997  -3.755  1.00 37.24           O  
ATOM   3480  CG  HIS A 228     -68.469 -34.155  -3.797  1.00 37.24           C  
ATOM   3481  CD2 HIS A 228     -68.188 -35.486  -3.962  1.00 37.24           C  
ATOM   3482  HD2 HIS A 228     -67.210 -35.942  -3.943  1.00 37.24           H  
ATOM   3483  ND1 HIS A 228     -69.840 -34.022  -3.854  1.00 37.24           N  
ATOM   3484  HD1 HIS A 228     -70.373 -33.184  -3.673  1.00 37.24           H  
ATOM   3485  CE1 HIS A 228     -70.366 -35.242  -4.061  1.00 37.24           C  
ATOM   3486  HE1 HIS A 228     -71.421 -35.462  -4.132  1.00 37.24           H  
ATOM   3487  NE2 HIS A 228     -69.396 -36.160  -4.147  1.00 37.24           N  
ATOM   3488  N   TYR A 229     -69.090 -30.475  -4.943  1.00 33.79           N  
ATOM   3489  H   TYR A 229     -69.514 -31.171  -5.541  1.00 33.79           H  
ATOM   3490  CA  TYR A 229     -69.910 -29.263  -4.678  1.00 33.79           C  
ATOM   3491  HA  TYR A 229     -70.821 -29.412  -5.257  1.00 33.79           H  
ATOM   3492  C   TYR A 229     -69.361 -27.884  -5.148  1.00 33.79           C  
ATOM   3493  CB  TYR A 229     -70.356 -29.217  -3.201  1.00 33.79           C  
ATOM   3494  HB2 TYR A 229     -69.490 -29.336  -2.550  1.00 33.79           H  
ATOM   3495  HB3 TYR A 229     -70.770 -28.232  -2.986  1.00 33.79           H  
ATOM   3496  O   TYR A 229     -68.162 -27.682  -5.276  1.00 33.79           O  
ATOM   3497  CG  TYR A 229     -71.413 -30.247  -2.845  1.00 33.79           C  
ATOM   3498  CD1 TYR A 229     -72.771 -29.967  -3.097  1.00 33.79           C  
ATOM   3499  HD1 TYR A 229     -73.066 -29.011  -3.503  1.00 33.79           H  
ATOM   3500  CD2 TYR A 229     -71.047 -31.473  -2.256  1.00 33.79           C  
ATOM   3501  HD2 TYR A 229     -70.012 -31.656  -2.007  1.00 33.79           H  
ATOM   3502  CE1 TYR A 229     -73.758 -30.922  -2.793  1.00 33.79           C  
ATOM   3503  HE1 TYR A 229     -74.802 -30.714  -2.976  1.00 33.79           H  
ATOM   3504  CE2 TYR A 229     -72.033 -32.432  -1.947  1.00 33.79           C  
ATOM   3505  HE2 TYR A 229     -71.757 -33.362  -1.472  1.00 33.79           H  
ATOM   3506  OH  TYR A 229     -74.354 -33.070  -1.931  1.00 33.79           O  
ATOM   3507  HH  TYR A 229     -74.009 -33.841  -1.474  1.00 33.79           H  
ATOM   3508  CZ  TYR A 229     -73.393 -32.157  -2.221  1.00 33.79           C  
ATOM   3509  N   GLY A 230     -70.210 -26.884  -5.440  1.00 35.93           N  
ATOM   3510  H   GLY A 230     -69.767 -25.991  -5.604  1.00 35.93           H  
ATOM   3511  CA  GLY A 230     -71.666 -26.973  -5.662  1.00 35.93           C  
ATOM   3512  HA2 GLY A 230     -71.844 -27.400  -6.649  1.00 35.93           H  
ATOM   3513  HA3 GLY A 230     -72.103 -27.647  -4.926  1.00 35.93           H  
ATOM   3514  C   GLY A 230     -72.455 -25.654  -5.549  1.00 35.93           C  
ATOM   3515  O   GLY A 230     -72.806 -25.262  -4.444  1.00 35.93           O  
ATOM   3516  N   SER A 231     -72.849 -25.074  -6.694  1.00 34.09           N  
ATOM   3517  H   SER A 231     -72.532 -25.503  -7.552  1.00 34.09           H  
ATOM   3518  CA  SER A 231     -73.679 -23.850  -6.849  1.00 34.09           C  
ATOM   3519  HA  SER A 231     -73.788 -23.755  -7.930  1.00 34.09           H  
ATOM   3520  C   SER A 231     -73.032 -22.531  -6.355  1.00 34.09           C  
ATOM   3521  CB  SER A 231     -75.092 -24.075  -6.294  1.00 34.09           C  
ATOM   3522  HB2 SER A 231     -75.317 -23.336  -5.524  1.00 34.09           H  
ATOM   3523  HB3 SER A 231     -75.169 -25.067  -5.849  1.00 34.09           H  
ATOM   3524  O   SER A 231     -72.128 -22.572  -5.532  1.00 34.09           O  
ATOM   3525  OG  SER A 231     -76.031 -23.977  -7.345  1.00 34.09           O  
ATOM   3526  HG  SER A 231     -76.406 -23.094  -7.303  1.00 34.09           H  
ATOM   3527  N   PHE A 232     -73.311 -21.305  -6.836  1.00 31.35           N  
ATOM   3528  H   PHE A 232     -72.682 -20.636  -6.415  1.00 31.35           H  
ATOM   3529  CA  PHE A 232     -74.348 -20.676  -7.693  1.00 31.35           C  
ATOM   3530  HA  PHE A 232     -73.974 -19.661  -7.832  1.00 31.35           H  
ATOM   3531  C   PHE A 232     -75.755 -20.452  -7.099  1.00 31.35           C  
ATOM   3532  CB  PHE A 232     -74.411 -21.233  -9.133  1.00 31.35           C  
ATOM   3533  HB2 PHE A 232     -74.056 -22.263  -9.181  1.00 31.35           H  
ATOM   3534  HB3 PHE A 232     -75.451 -21.261  -9.457  1.00 31.35           H  
ATOM   3535  O   PHE A 232     -76.552 -21.383  -7.038  1.00 31.35           O  
ATOM   3536  CG  PHE A 232     -73.644 -20.433 -10.161  1.00 31.35           C  
ATOM   3537  CD1 PHE A 232     -74.258 -19.341 -10.803  1.00 31.35           C  
ATOM   3538  HD1 PHE A 232     -75.270 -19.060 -10.550  1.00 31.35           H  
ATOM   3539  CD2 PHE A 232     -72.329 -20.799 -10.504  1.00 31.35           C  
ATOM   3540  HD2 PHE A 232     -71.853 -21.636 -10.015  1.00 31.35           H  
ATOM   3541  CE1 PHE A 232     -73.560 -18.620 -11.789  1.00 31.35           C  
ATOM   3542  HE1 PHE A 232     -74.032 -17.785 -12.284  1.00 31.35           H  
ATOM   3543  CE2 PHE A 232     -71.633 -20.080 -11.491  1.00 31.35           C  
ATOM   3544  HE2 PHE A 232     -70.625 -20.361 -11.757  1.00 31.35           H  
ATOM   3545  CZ  PHE A 232     -72.249 -18.992 -12.134  1.00 31.35           C  
ATOM   3546  HZ  PHE A 232     -71.714 -18.440 -12.893  1.00 31.35           H  
ATOM   3547  N   MET A 233     -76.089 -19.185  -6.801  1.00 37.78           N  
ATOM   3548  H   MET A 233     -75.348 -18.498  -6.786  1.00 37.78           H  
ATOM   3549  CA  MET A 233     -77.440 -18.587  -6.858  1.00 37.78           C  
ATOM   3550  HA  MET A 233     -77.910 -18.930  -7.780  1.00 37.78           H  
ATOM   3551  C   MET A 233     -77.359 -17.042  -6.973  1.00 37.78           C  
ATOM   3552  CB  MET A 233     -78.320 -19.010  -5.656  1.00 37.78           C  
ATOM   3553  HB2 MET A 233     -77.691 -19.333  -4.827  1.00 37.78           H  
ATOM   3554  HB3 MET A 233     -78.906 -18.160  -5.307  1.00 37.78           H  
ATOM   3555  O   MET A 233     -76.278 -16.472  -6.846  1.00 37.78           O  
ATOM   3556  CG  MET A 233     -79.313 -20.131  -6.010  1.00 37.78           C  
ATOM   3557  HG2 MET A 233     -79.951 -20.309  -5.144  1.00 37.78           H  
ATOM   3558  HG3 MET A 233     -78.758 -21.051  -6.194  1.00 37.78           H  
ATOM   3559  SD  MET A 233     -80.379 -19.807  -7.447  1.00 37.78           S  
ATOM   3560  CE  MET A 233     -81.082 -21.461  -7.684  1.00 37.78           C  
ATOM   3561  HE1 MET A 233     -81.650 -21.746  -6.799  1.00 37.78           H  
ATOM   3562  HE2 MET A 233     -81.745 -21.454  -8.550  1.00 37.78           H  
ATOM   3563  HE3 MET A 233     -80.280 -22.180  -7.849  1.00 37.78           H  
ATOM   3564  N   MET A 234     -78.495 -16.391  -7.253  1.00 39.47           N  
ATOM   3565  H   MET A 234     -79.337 -16.949  -7.270  1.00 39.47           H  
ATOM   3566  CA  MET A 234     -78.743 -14.940  -7.447  1.00 39.47           C  
ATOM   3567  HA  MET A 234     -78.084 -14.344  -6.816  1.00 39.47           H  
ATOM   3568  C   MET A 234     -80.216 -14.641  -7.045  1.00 39.47           C  
ATOM   3569  CB  MET A 234     -78.510 -14.607  -8.940  1.00 39.47           C  
ATOM   3570  HB2 MET A 234     -79.162 -13.793  -9.258  1.00 39.47           H  
ATOM   3571  HB3 MET A 234     -78.776 -15.473  -9.546  1.00 39.47           H  
ATOM   3572  O   MET A 234     -80.948 -15.617  -6.852  1.00 39.47           O  
ATOM   3573  CG  MET A 234     -77.067 -14.202  -9.263  1.00 39.47           C  
ATOM   3574  HG2 MET A 234     -76.380 -14.933  -8.836  1.00 39.47           H  
ATOM   3575  HG3 MET A 234     -76.947 -14.226 -10.346  1.00 39.47           H  
ATOM   3576  SD  MET A 234     -76.604 -12.543  -8.691  1.00 39.47           S  
ATOM   3577  CE  MET A 234     -74.900 -12.471  -9.302  1.00 39.47           C  
ATOM   3578  HE1 MET A 234     -74.458 -11.512  -9.033  1.00 39.47           H  
ATOM   3579  HE2 MET A 234     -74.893 -12.581 -10.387  1.00 39.47           H  
ATOM   3580  HE3 MET A 234     -74.317 -13.274  -8.851  1.00 39.47           H  
ATOM   3581  N   PRO A 235     -80.727 -13.385  -6.959  1.00 40.32           N  
ATOM   3582  CA  PRO A 235     -80.139 -12.068  -7.269  1.00 40.32           C  
ATOM   3583  HA  PRO A 235     -79.169 -12.159  -7.760  1.00 40.32           H  
ATOM   3584  C   PRO A 235     -79.938 -11.243  -5.958  1.00 40.32           C  
ATOM   3585  CB  PRO A 235     -81.172 -11.549  -8.276  1.00 40.32           C  
ATOM   3586  HB2 PRO A 235     -81.102 -12.138  -9.191  1.00 40.32           H  
ATOM   3587  HB3 PRO A 235     -81.069 -10.498  -8.545  1.00 40.32           H  
ATOM   3588  O   PRO A 235     -79.593 -11.848  -4.951  1.00 40.32           O  
ATOM   3589  CG  PRO A 235     -82.492 -11.873  -7.576  1.00 40.32           C  
ATOM   3590  HG2 PRO A 235     -82.742 -11.095  -6.855  1.00 40.32           H  
ATOM   3591  HG3 PRO A 235     -83.301 -12.005  -8.295  1.00 40.32           H  
ATOM   3592  CD  PRO A 235     -82.173 -13.179  -6.841  1.00 40.32           C  
ATOM   3593  HD2 PRO A 235     -82.460 -13.106  -5.792  1.00 40.32           H  
ATOM   3594  HD3 PRO A 235     -82.720 -13.994  -7.315  1.00 40.32           H  
ATOM   3595  N   GLY A 236     -80.080  -9.910  -5.830  1.00 33.21           N  
ATOM   3596  H   GLY A 236     -79.892  -9.591  -4.891  1.00 33.21           H  
ATOM   3597  CA  GLY A 236     -80.474  -8.828  -6.752  1.00 33.21           C  
ATOM   3598  HA2 GLY A 236     -79.801  -8.846  -7.609  1.00 33.21           H  
ATOM   3599  HA3 GLY A 236     -81.501  -8.981  -7.085  1.00 33.21           H  
ATOM   3600  C   GLY A 236     -80.416  -7.426  -6.094  1.00 33.21           C  
ATOM   3601  O   GLY A 236     -80.192  -7.356  -4.886  1.00 33.21           O  
ATOM   3602  N   PRO A 237     -80.573  -6.308  -6.844  1.00 39.59           N  
ATOM   3603  CA  PRO A 237     -80.152  -4.983  -6.363  1.00 39.59           C  
ATOM   3604  HA  PRO A 237     -79.597  -5.075  -5.430  1.00 39.59           H  
ATOM   3605  C   PRO A 237     -81.251  -3.907  -6.165  1.00 39.59           C  
ATOM   3606  CB  PRO A 237     -79.181  -4.532  -7.459  1.00 39.59           C  
ATOM   3607  HB2 PRO A 237     -78.235  -5.061  -7.348  1.00 39.59           H  
ATOM   3608  HB3 PRO A 237     -79.013  -3.455  -7.459  1.00 39.59           H  
ATOM   3609  O   PRO A 237     -82.256  -3.873  -6.871  1.00 39.59           O  
ATOM   3610  CG  PRO A 237     -79.884  -5.000  -8.737  1.00 39.59           C  
ATOM   3611  HG2 PRO A 237     -80.604  -4.249  -9.061  1.00 39.59           H  
ATOM   3612  HG3 PRO A 237     -79.167  -5.204  -9.532  1.00 39.59           H  
ATOM   3613  CD  PRO A 237     -80.624  -6.272  -8.306  1.00 39.59           C  
ATOM   3614  HD2 PRO A 237     -81.659  -6.237  -8.648  1.00 39.59           H  
ATOM   3615  HD3 PRO A 237     -80.119  -7.133  -8.745  1.00 39.59           H  
ATOM   3616  N   SER A 238     -80.882  -2.892  -5.365  1.00 32.21           N  
ATOM   3617  H   SER A 238     -80.116  -3.097  -4.740  1.00 32.21           H  
ATOM   3618  CA  SER A 238     -81.246  -1.456  -5.472  1.00 32.21           C  
ATOM   3619  HA  SER A 238     -80.417  -0.951  -4.975  1.00 32.21           H  
ATOM   3620  C   SER A 238     -82.500  -0.871  -4.778  1.00 32.21           C  
ATOM   3621  CB  SER A 238     -81.160  -0.978  -6.935  1.00 32.21           C  
ATOM   3622  HB2 SER A 238     -81.016   0.103  -6.958  1.00 32.21           H  
ATOM   3623  HB3 SER A 238     -80.304  -1.441  -7.426  1.00 32.21           H  
ATOM   3624  O   SER A 238     -83.465  -1.554  -4.465  1.00 32.21           O  
ATOM   3625  OG  SER A 238     -82.337  -1.290  -7.644  1.00 32.21           O  
ATOM   3626  HG  SER A 238     -82.560  -2.204  -7.454  1.00 32.21           H  
ATOM   3627  N   LEU A 239     -82.426   0.466  -4.634  1.00 31.73           N  
ATOM   3628  H   LEU A 239     -81.524   0.851  -4.876  1.00 31.73           H  
ATOM   3629  CA  LEU A 239     -83.472   1.489  -4.445  1.00 31.73           C  
ATOM   3630  HA  LEU A 239     -82.914   2.419  -4.549  1.00 31.73           H  
ATOM   3631  C   LEU A 239     -84.203   1.674  -3.092  1.00 31.73           C  
ATOM   3632  CB  LEU A 239     -84.450   1.492  -5.640  1.00 31.73           C  
ATOM   3633  HB2 LEU A 239     -84.776   0.468  -5.824  1.00 31.73           H  
ATOM   3634  HB3 LEU A 239     -85.337   2.065  -5.374  1.00 31.73           H  
ATOM   3635  O   LEU A 239     -85.203   1.034  -2.790  1.00 31.73           O  
ATOM   3636  CG  LEU A 239     -83.866   2.088  -6.935  1.00 31.73           C  
ATOM   3637  HG  LEU A 239     -82.901   1.629  -7.151  1.00 31.73           H  
ATOM   3638  CD1 LEU A 239     -84.807   1.810  -8.104  1.00 31.73           C  
ATOM   3639 HD11 LEU A 239     -84.922   0.733  -8.224  1.00 31.73           H  
ATOM   3640 HD12 LEU A 239     -84.387   2.213  -9.026  1.00 31.73           H  
ATOM   3641 HD13 LEU A 239     -85.784   2.257  -7.920  1.00 31.73           H  
ATOM   3642  CD2 LEU A 239     -83.681   3.609  -6.842  1.00 31.73           C  
ATOM   3643 HD21 LEU A 239     -82.926   3.866  -6.099  1.00 31.73           H  
ATOM   3644 HD22 LEU A 239     -83.345   3.992  -7.806  1.00 31.73           H  
ATOM   3645 HD23 LEU A 239     -84.627   4.085  -6.584  1.00 31.73           H  
ATOM   3646  N   SER A 240     -83.859   2.815  -2.474  1.00 31.49           N  
ATOM   3647  H   SER A 240     -82.979   3.224  -2.755  1.00 31.49           H  
ATOM   3648  CA  SER A 240     -84.714   3.669  -1.627  1.00 31.49           C  
ATOM   3649  HA  SER A 240     -84.153   4.596  -1.508  1.00 31.49           H  
ATOM   3650  C   SER A 240     -85.004   3.204  -0.188  1.00 31.49           C  
ATOM   3651  CB  SER A 240     -85.986   4.055  -2.394  1.00 31.49           C  
ATOM   3652  HB2 SER A 240     -86.753   3.296  -2.235  1.00 31.49           H  
ATOM   3653  HB3 SER A 240     -85.764   4.107  -3.459  1.00 31.49           H  
ATOM   3654  O   SER A 240     -84.741   2.075   0.205  1.00 31.49           O  
ATOM   3655  OG  SER A 240     -86.458   5.325  -1.978  1.00 31.49           O  
ATOM   3656  HG  SER A 240     -87.233   5.528  -2.507  1.00 31.49           H  
ATOM   3657  N   GLY A 241     -85.483   4.146   0.629  1.00 34.43           N  
ATOM   3658  H   GLY A 241     -85.675   5.041   0.202  1.00 34.43           H  
ATOM   3659  CA  GLY A 241     -85.485   4.080   2.099  1.00 34.43           C  
ATOM   3660  HA2 GLY A 241     -84.895   3.232   2.446  1.00 34.43           H  
ATOM   3661  HA3 GLY A 241     -86.508   3.960   2.454  1.00 34.43           H  
ATOM   3662  C   GLY A 241     -84.879   5.363   2.681  1.00 34.43           C  
ATOM   3663  O   GLY A 241     -83.945   5.919   2.106  1.00 34.43           O  
ATOM   3664  N   ARG A 242     -85.495   5.935   3.725  1.00 31.00           N  
ATOM   3665  H   ARG A 242     -86.153   5.389   4.261  1.00 31.00           H  
ATOM   3666  CA  ARG A 242     -85.524   7.400   3.912  1.00 31.00           C  
ATOM   3667  HA  ARG A 242     -84.593   7.825   3.536  1.00 31.00           H  
ATOM   3668  C   ARG A 242     -85.678   7.802   5.386  1.00 31.00           C  
ATOM   3669  CB  ARG A 242     -86.715   7.897   3.065  1.00 31.00           C  
ATOM   3670  HB2 ARG A 242     -86.609   7.501   2.055  1.00 31.00           H  
ATOM   3671  HB3 ARG A 242     -87.622   7.467   3.490  1.00 31.00           H  
ATOM   3672  O   ARG A 242     -86.402   7.132   6.109  1.00 31.00           O  
ATOM   3673  CG  ARG A 242     -86.909   9.414   2.941  1.00 31.00           C  
ATOM   3674  HG2 ARG A 242     -86.069   9.851   2.400  1.00 31.00           H  
ATOM   3675  HG3 ARG A 242     -86.979   9.869   3.929  1.00 31.00           H  
ATOM   3676  CD  ARG A 242     -88.219   9.670   2.182  1.00 31.00           C  
ATOM   3677  HD2 ARG A 242     -89.016   9.130   2.693  1.00 31.00           H  
ATOM   3678  HD3 ARG A 242     -88.126   9.274   1.170  1.00 31.00           H  
ATOM   3679  NE  ARG A 242     -88.561  11.105   2.118  1.00 31.00           N  
ATOM   3680  HE  ARG A 242     -87.796  11.759   2.203  1.00 31.00           H  
ATOM   3681  NH1 ARG A 242     -90.829  10.868   1.793  1.00 31.00           N  
ATOM   3682 HH11 ARG A 242     -91.741  11.280   1.657  1.00 31.00           H  
ATOM   3683 HH12 ARG A 242     -90.725   9.863   1.805  1.00 31.00           H  
ATOM   3684  NH2 ARG A 242     -89.940  12.907   1.901  1.00 31.00           N  
ATOM   3685 HH21 ARG A 242     -89.153  13.532   2.005  1.00 31.00           H  
ATOM   3686 HH22 ARG A 242     -90.863  13.293   1.761  1.00 31.00           H  
ATOM   3687  CZ  ARG A 242     -89.769  11.616   1.938  1.00 31.00           C  
ATOM   3688  N   MET A 243     -85.134   8.977   5.735  1.00 34.49           N  
ATOM   3689  H   MET A 243     -84.546   9.404   5.034  1.00 34.49           H  
ATOM   3690  CA  MET A 243     -85.086   9.599   7.080  1.00 34.49           C  
ATOM   3691  HA  MET A 243     -84.757  10.624   6.909  1.00 34.49           H  
ATOM   3692  C   MET A 243     -84.060   8.957   8.044  1.00 34.49           C  
ATOM   3693  CB  MET A 243     -86.478   9.702   7.747  1.00 34.49           C  
ATOM   3694  HB2 MET A 243     -86.394  10.342   8.625  1.00 34.49           H  
ATOM   3695  HB3 MET A 243     -86.783   8.716   8.097  1.00 34.49           H  
ATOM   3696  O   MET A 243     -83.813   7.762   7.967  1.00 34.49           O  
ATOM   3697  CG  MET A 243     -87.585  10.264   6.846  1.00 34.49           C  
ATOM   3698  HG2 MET A 243     -87.731   9.585   6.006  1.00 34.49           H  
ATOM   3699  HG3 MET A 243     -87.276  11.238   6.469  1.00 34.49           H  
ATOM   3700  SD  MET A 243     -89.183  10.442   7.681  1.00 34.49           S  
ATOM   3701  CE  MET A 243     -90.219  11.010   6.310  1.00 34.49           C  
ATOM   3702  HE1 MET A 243     -89.830  11.953   5.926  1.00 34.49           H  
ATOM   3703  HE2 MET A 243     -90.224  10.258   5.521  1.00 34.49           H  
ATOM   3704  HE3 MET A 243     -91.236  11.161   6.671  1.00 34.49           H  
ATOM   3705  N   GLY A 244     -83.430   9.709   8.957  1.00 36.33           N  
ATOM   3706  H   GLY A 244     -82.884   9.205   9.641  1.00 36.33           H  
ATOM   3707  CA  GLY A 244     -83.381  11.179   9.030  1.00 36.33           C  
ATOM   3708  HA2 GLY A 244     -84.377  11.592   8.875  1.00 36.33           H  
ATOM   3709  HA3 GLY A 244     -82.732  11.540   8.233  1.00 36.33           H  
ATOM   3710  C   GLY A 244     -82.873  11.757  10.362  1.00 36.33           C  
ATOM   3711  O   GLY A 244     -83.068  11.150  11.405  1.00 36.33           O  
ATOM   3712  N   GLU A 245     -82.328  12.981  10.281  1.00 34.42           N  
ATOM   3713  H   GLU A 245     -82.193  13.345   9.349  1.00 34.42           H  
ATOM   3714  CA  GLU A 245     -82.048  13.933  11.382  1.00 34.42           C  
ATOM   3715  HA  GLU A 245     -81.597  14.791  10.883  1.00 34.42           H  
ATOM   3716  C   GLU A 245     -80.980  13.546  12.457  1.00 34.42           C  
ATOM   3717  CB  GLU A 245     -83.393  14.439  11.955  1.00 34.42           C  
ATOM   3718  HB2 GLU A 245     -84.039  13.599  12.211  1.00 34.42           H  
ATOM   3719  HB3 GLU A 245     -83.204  14.977  12.883  1.00 34.42           H  
ATOM   3720  O   GLU A 245     -80.707  12.378  12.686  1.00 34.42           O  
ATOM   3721  CG  GLU A 245     -84.126  15.375  10.970  1.00 34.42           C  
ATOM   3722  HG2 GLU A 245     -84.774  14.774  10.331  1.00 34.42           H  
ATOM   3723  HG3 GLU A 245     -83.396  15.860  10.321  1.00 34.42           H  
ATOM   3724  CD  GLU A 245     -84.931  16.491  11.659  1.00 34.42           C  
ATOM   3725  OE1 GLU A 245     -84.351  17.214  12.508  1.00 34.42           O  
ATOM   3726  OE2 GLU A 245     -86.079  16.755  11.258  1.00 34.42           O  
ATOM   3727  N   SER A 246     -80.275  14.487  13.120  1.00 35.71           N  
ATOM   3728  H   SER A 246     -79.576  14.116  13.748  1.00 35.71           H  
ATOM   3729  CA  SER A 246     -80.322  15.958  12.993  1.00 35.71           C  
ATOM   3730  HA  SER A 246     -80.636  16.200  11.977  1.00 35.71           H  
ATOM   3731  C   SER A 246     -78.998  16.721  13.220  1.00 35.71           C  
ATOM   3732  CB  SER A 246     -81.337  16.569  13.967  1.00 35.71           C  
ATOM   3733  HB2 SER A 246     -82.086  15.845  14.290  1.00 35.71           H  
ATOM   3734  HB3 SER A 246     -80.827  16.930  14.859  1.00 35.71           H  
ATOM   3735  O   SER A 246     -78.007  16.192  13.707  1.00 35.71           O  
ATOM   3736  OG  SER A 246     -81.940  17.648  13.282  1.00 35.71           O  
ATOM   3737  HG  SER A 246     -82.831  17.396  13.031  1.00 35.71           H  
ATOM   3738  N   ARG A 247     -79.079  18.009  12.856  1.00 32.98           N  
ATOM   3739  H   ARG A 247     -80.009  18.224  12.523  1.00 32.98           H  
ATOM   3740  CA  ARG A 247     -78.256  19.210  13.126  1.00 32.98           C  
ATOM   3741  HA  ARG A 247     -77.779  19.531  12.200  1.00 32.98           H  
ATOM   3742  C   ARG A 247     -77.169  19.108  14.217  1.00 32.98           C  
ATOM   3743  CB  ARG A 247     -79.244  20.313  13.599  1.00 32.98           C  
ATOM   3744  HB2 ARG A 247     -78.687  21.227  13.808  1.00 32.98           H  
ATOM   3745  HB3 ARG A 247     -79.682  19.980  14.539  1.00 32.98           H  
ATOM   3746  O   ARG A 247     -77.487  18.810  15.358  1.00 32.98           O  
ATOM   3747  CG  ARG A 247     -80.399  20.652  12.627  1.00 32.98           C  
ATOM   3748  HG2 ARG A 247     -80.021  21.289  11.827  1.00 32.98           H  
ATOM   3749  HG3 ARG A 247     -80.778  19.741  12.165  1.00 32.98           H  
ATOM   3750  CD  ARG A 247     -81.582  21.347  13.332  1.00 32.98           C  
ATOM   3751  HD2 ARG A 247     -81.714  20.912  14.323  1.00 32.98           H  
ATOM   3752  HD3 ARG A 247     -81.344  22.402  13.463  1.00 32.98           H  
ATOM   3753  NE  ARG A 247     -82.835  21.203  12.550  1.00 32.98           N  
ATOM   3754  HE  ARG A 247     -82.911  21.756  11.708  1.00 32.98           H  
ATOM   3755  NH1 ARG A 247     -83.918  19.610  13.831  1.00 32.98           N  
ATOM   3756 HH11 ARG A 247     -84.432  18.746  13.730  1.00 32.98           H  
ATOM   3757 HH12 ARG A 247     -83.198  19.663  14.538  1.00 32.98           H  
ATOM   3758  NH2 ARG A 247     -84.643  19.998  11.806  1.00 32.98           N  
ATOM   3759 HH21 ARG A 247     -84.629  20.441  10.898  1.00 32.98           H  
ATOM   3760 HH22 ARG A 247     -85.166  19.143  11.927  1.00 32.98           H  
ATOM   3761  CZ  ARG A 247     -83.790  20.299  12.741  1.00 32.98           C  
ATOM   3762  N   HIS A 248     -75.948  19.544  13.881  1.00 38.56           N  
ATOM   3763  H   HIS A 248     -75.694  19.367  12.920  1.00 38.56           H  
ATOM   3764  CA  HIS A 248     -75.205  20.678  14.489  1.00 38.56           C  
ATOM   3765  HA  HIS A 248     -75.746  21.598  14.268  1.00 38.56           H  
ATOM   3766  C   HIS A 248     -73.796  20.736  13.842  1.00 38.56           C  
ATOM   3767  CB  HIS A 248     -75.097  20.584  16.028  1.00 38.56           C  
ATOM   3768  HB2 HIS A 248     -75.115  19.543  16.349  1.00 38.56           H  
ATOM   3769  HB3 HIS A 248     -74.143  21.006  16.347  1.00 38.56           H  
ATOM   3770  O   HIS A 248     -72.985  19.859  14.105  1.00 38.56           O  
ATOM   3771  CG  HIS A 248     -76.185  21.373  16.726  1.00 38.56           C  
ATOM   3772  CD2 HIS A 248     -77.268  20.880  17.407  1.00 38.56           C  
ATOM   3773  HD2 HIS A 248     -77.493  19.836  17.572  1.00 38.56           H  
ATOM   3774  ND1 HIS A 248     -76.279  22.748  16.771  1.00 38.56           N  
ATOM   3775  HD1 HIS A 248     -75.582  23.401  16.440  1.00 38.56           H  
ATOM   3776  CE1 HIS A 248     -77.397  23.069  17.444  1.00 38.56           C  
ATOM   3777  HE1 HIS A 248     -77.725  24.075  17.662  1.00 38.56           H  
ATOM   3778  NE2 HIS A 248     -78.042  21.963  17.837  1.00 38.56           N  
ATOM   3779  N   HIS A 249     -73.432  21.592  12.875  1.00 33.47           N  
ATOM   3780  H   HIS A 249     -72.541  21.298  12.502  1.00 33.47           H  
ATOM   3781  CA  HIS A 249     -73.773  22.982  12.500  1.00 33.47           C  
ATOM   3782  HA  HIS A 249     -73.489  23.042  11.449  1.00 33.47           H  
ATOM   3783  C   HIS A 249     -72.913  24.049  13.210  1.00 33.47           C  
ATOM   3784  CB  HIS A 249     -75.277  23.299  12.503  1.00 33.47           C  
ATOM   3785  HB2 HIS A 249     -75.593  23.519  13.522  1.00 33.47           H  
ATOM   3786  HB3 HIS A 249     -75.829  22.433  12.137  1.00 33.47           H  
ATOM   3787  O   HIS A 249     -73.008  24.230  14.421  1.00 33.47           O  
ATOM   3788  CG  HIS A 249     -75.657  24.478  11.642  1.00 33.47           C  
ATOM   3789  CD2 HIS A 249     -76.096  25.698  12.083  1.00 33.47           C  
ATOM   3790  HD2 HIS A 249     -76.210  26.002  13.113  1.00 33.47           H  
ATOM   3791  ND1 HIS A 249     -75.682  24.514  10.264  1.00 33.47           N  
ATOM   3792  HD1 HIS A 249     -75.400  23.781   9.629  1.00 33.47           H  
ATOM   3793  CE1 HIS A 249     -76.117  25.729   9.886  1.00 33.47           C  
ATOM   3794  HE1 HIS A 249     -76.212  26.072   8.867  1.00 33.47           H  
ATOM   3795  NE2 HIS A 249     -76.393  26.477  10.964  1.00 33.47           N  
ATOM   3796  N   GLY A 250     -72.098  24.758  12.419  1.00 42.69           N  
ATOM   3797  H   GLY A 250     -72.059  24.511  11.440  1.00 42.69           H  
ATOM   3798  CA  GLY A 250     -71.199  25.851  12.808  1.00 42.69           C  
ATOM   3799  HA2 GLY A 250     -71.788  26.686  13.187  1.00 42.69           H  
ATOM   3800  HA3 GLY A 250     -70.519  25.516  13.591  1.00 42.69           H  
ATOM   3801  C   GLY A 250     -70.375  26.312  11.594  1.00 42.69           C  
ATOM   3802  O   GLY A 250     -69.969  25.478  10.787  1.00 42.69           O  
ATOM   3803  N   GLN A 251     -70.171  27.622  11.429  1.00 31.60           N  
ATOM   3804  H   GLN A 251     -70.500  28.263  12.138  1.00 31.60           H  
ATOM   3805  CA  GLN A 251     -69.513  28.233  10.262  1.00 31.60           C  
ATOM   3806  HA  GLN A 251     -68.838  27.513   9.799  1.00 31.60           H  
ATOM   3807  C   GLN A 251     -68.690  29.466  10.658  1.00 31.60           C  
ATOM   3808  CB  GLN A 251     -70.563  28.687   9.224  1.00 31.60           C  
ATOM   3809  HB2 GLN A 251     -71.401  29.156   9.740  1.00 31.60           H  
ATOM   3810  HB3 GLN A 251     -70.115  29.442   8.577  1.00 31.60           H  
ATOM   3811  O   GLN A 251     -69.051  30.190  11.585  1.00 31.60           O  
ATOM   3812  CG  GLN A 251     -71.087  27.568   8.315  1.00 31.60           C  
ATOM   3813  HG2 GLN A 251     -70.262  27.155   7.735  1.00 31.60           H  
ATOM   3814  HG3 GLN A 251     -71.517  26.774   8.926  1.00 31.60           H  
ATOM   3815  CD  GLN A 251     -72.163  28.078   7.358  1.00 31.60           C  
ATOM   3816  NE2 GLN A 251     -71.827  28.875   6.365  1.00 31.60           N  
ATOM   3817 HE21 GLN A 251     -72.573  29.206   5.769  1.00 31.60           H  
ATOM   3818 HE22 GLN A 251     -70.876  29.176   6.203  1.00 31.60           H  
ATOM   3819  OE1 GLN A 251     -73.334  27.763   7.497  1.00 31.60           O  
ATOM   3820  N   TYR A 252     -67.653  29.752   9.871  1.00 32.34           N  
ATOM   3821  H   TYR A 252     -67.380  29.080   9.168  1.00 32.34           H  
ATOM   3822  CA  TYR A 252     -67.067  31.084   9.710  1.00 32.34           C  
ATOM   3823  HA  TYR A 252     -67.846  31.825   9.892  1.00 32.34           H  
ATOM   3824  C   TYR A 252     -66.621  31.240   8.252  1.00 32.34           C  
ATOM   3825  CB  TYR A 252     -65.915  31.361  10.698  1.00 32.34           C  
ATOM   3826  HB2 TYR A 252     -65.068  31.782  10.156  1.00 32.34           H  
ATOM   3827  HB3 TYR A 252     -66.252  32.137  11.385  1.00 32.34           H  
ATOM   3828  O   TYR A 252     -66.114  30.294   7.653  1.00 32.34           O  
ATOM   3829  CG  TYR A 252     -65.419  30.189  11.527  1.00 32.34           C  
ATOM   3830  CD1 TYR A 252     -65.980  29.949  12.797  1.00 32.34           C  
ATOM   3831  HD1 TYR A 252     -66.774  30.585  13.159  1.00 32.34           H  
ATOM   3832  CD2 TYR A 252     -64.404  29.347  11.035  1.00 32.34           C  
ATOM   3833  HD2 TYR A 252     -63.986  29.523  10.055  1.00 32.34           H  
ATOM   3834  CE1 TYR A 252     -65.522  28.876  13.584  1.00 32.34           C  
ATOM   3835  HE1 TYR A 252     -65.957  28.696  14.556  1.00 32.34           H  
ATOM   3836  CE2 TYR A 252     -63.941  28.272  11.820  1.00 32.34           C  
ATOM   3837  HE2 TYR A 252     -63.162  27.619  11.453  1.00 32.34           H  
ATOM   3838  OH  TYR A 252     -64.042  27.004  13.851  1.00 32.34           O  
ATOM   3839  HH  TYR A 252     -64.501  26.945  14.692  1.00 32.34           H  
ATOM   3840  CZ  TYR A 252     -64.495  28.038  13.096  1.00 32.34           C  
ATOM   3841  N   GLU A 253     -66.830  32.424   7.680  1.00 25.45           N  
ATOM   3842  H   GLU A 253     -67.221  33.178   8.227  1.00 25.45           H  
ATOM   3843  CA  GLU A 253     -66.624  32.716   6.259  1.00 25.45           C  
ATOM   3844  HA  GLU A 253     -65.884  32.032   5.844  1.00 25.45           H  
ATOM   3845  C   GLU A 253     -66.119  34.156   6.101  1.00 25.45           C  
ATOM   3846  CB  GLU A 253     -67.956  32.515   5.513  1.00 25.45           C  
ATOM   3847  HB2 GLU A 253     -68.674  33.256   5.864  1.00 25.45           H  
ATOM   3848  HB3 GLU A 253     -68.341  31.525   5.758  1.00 25.45           H  
ATOM   3849  O   GLU A 253     -66.563  35.048   6.825  1.00 25.45           O  
ATOM   3850  CG  GLU A 253     -67.829  32.623   3.986  1.00 25.45           C  
ATOM   3851  HG2 GLU A 253     -67.182  31.823   3.627  1.00 25.45           H  
ATOM   3852  HG3 GLU A 253     -67.361  33.573   3.731  1.00 25.45           H  
ATOM   3853  CD  GLU A 253     -69.198  32.536   3.294  1.00 25.45           C  
ATOM   3854  OE1 GLU A 253     -69.438  33.379   2.400  1.00 25.45           O  
ATOM   3855  OE2 GLU A 253     -69.986  31.638   3.670  1.00 25.45           O  
ATOM   3856  N   TRP A 254     -65.211  34.385   5.151  1.00 31.53           N  
ATOM   3857  H   TRP A 254     -64.915  33.611   4.573  1.00 31.53           H  
ATOM   3858  CA  TRP A 254     -64.814  35.715   4.686  1.00 31.53           C  
ATOM   3859  HA  TRP A 254     -65.621  36.415   4.904  1.00 31.53           H  
ATOM   3860  C   TRP A 254     -64.632  35.693   3.168  1.00 31.53           C  
ATOM   3861  CB  TRP A 254     -63.552  36.207   5.409  1.00 31.53           C  
ATOM   3862  HB2 TRP A 254     -62.867  35.374   5.566  1.00 31.53           H  
ATOM   3863  HB3 TRP A 254     -63.043  36.931   4.773  1.00 31.53           H  
ATOM   3864  O   TRP A 254     -64.175  34.701   2.604  1.00 31.53           O  
ATOM   3865  CG  TRP A 254     -63.838  36.887   6.712  1.00 31.53           C  
ATOM   3866  CD1 TRP A 254     -63.837  36.301   7.929  1.00 31.53           C  
ATOM   3867  HD1 TRP A 254     -63.617  35.259   8.106  1.00 31.53           H  
ATOM   3868  CD2 TRP A 254     -64.269  38.266   6.933  1.00 31.53           C  
ATOM   3869  CE2 TRP A 254     -64.533  38.439   8.325  1.00 31.53           C  
ATOM   3870  CE3 TRP A 254     -64.490  39.381   6.093  1.00 31.53           C  
ATOM   3871  HE3 TRP A 254     -64.299  39.282   5.034  1.00 31.53           H  
ATOM   3872  NE1 TRP A 254     -64.237  37.215   8.886  1.00 31.53           N  
ATOM   3873  HE1 TRP A 254     -64.365  36.977   9.859  1.00 31.53           H  
ATOM   3874  CH2 TRP A 254     -65.213  40.739   7.993  1.00 31.53           C  
ATOM   3875  HH2 TRP A 254     -65.575  41.677   8.387  1.00 31.53           H  
ATOM   3876  CZ2 TRP A 254     -64.999  39.651   8.856  1.00 31.53           C  
ATOM   3877  HZ2 TRP A 254     -65.196  39.740   9.915  1.00 31.53           H  
ATOM   3878  CZ3 TRP A 254     -64.955  40.604   6.616  1.00 31.53           C  
ATOM   3879  HZ3 TRP A 254     -65.120  41.443   5.957  1.00 31.53           H  
ATOM   3880  N   THR A 255     -65.019  36.785   2.509  1.00 31.17           N  
ATOM   3881  H   THR A 255     -65.351  37.578   3.039  1.00 31.17           H  
ATOM   3882  CA  THR A 255     -65.178  36.860   1.049  1.00 31.17           C  
ATOM   3883  HA  THR A 255     -64.744  35.968   0.597  1.00 31.17           H  
ATOM   3884  C   THR A 255     -64.443  38.061   0.441  1.00 31.17           C  
ATOM   3885  CB  THR A 255     -66.674  36.884   0.677  1.00 31.17           C  
ATOM   3886  HB  THR A 255     -66.774  36.943  -0.407  1.00 31.17           H  
ATOM   3887  O   THR A 255     -63.915  38.909   1.164  1.00 31.17           O  
ATOM   3888  CG2 THR A 255     -67.428  35.644   1.147  1.00 31.17           C  
ATOM   3889 HG21 THR A 255     -68.444  35.646   0.751  1.00 31.17           H  
ATOM   3890 HG22 THR A 255     -66.926  34.744   0.791  1.00 31.17           H  
ATOM   3891 HG23 THR A 255     -67.479  35.603   2.235  1.00 31.17           H  
ATOM   3892  OG1 THR A 255     -67.320  37.995   1.254  1.00 31.17           O  
ATOM   3893  HG1 THR A 255     -68.161  37.663   1.575  1.00 31.17           H  
ATOM   3894  N   LYS A 256     -64.473  38.146  -0.902  1.00 34.11           N  
ATOM   3895  H   LYS A 256     -64.981  37.399  -1.355  1.00 34.11           H  
ATOM   3896  CA  LYS A 256     -63.644  38.983  -1.801  1.00 34.11           C  
ATOM   3897  HA  LYS A 256     -64.159  38.973  -2.761  1.00 34.11           H  
ATOM   3898  C   LYS A 256     -62.241  38.390  -2.039  1.00 34.11           C  
ATOM   3899  CB  LYS A 256     -63.547  40.455  -1.342  1.00 34.11           C  
ATOM   3900  HB2 LYS A 256     -63.049  41.038  -2.116  1.00 34.11           H  
ATOM   3901  HB3 LYS A 256     -62.903  40.494  -0.463  1.00 34.11           H  
ATOM   3902  O   LYS A 256     -61.723  37.672  -1.197  1.00 34.11           O  
ATOM   3903  CG  LYS A 256     -64.890  41.133  -1.023  1.00 34.11           C  
ATOM   3904  HG2 LYS A 256     -65.520  40.474  -0.425  1.00 34.11           H  
ATOM   3905  HG3 LYS A 256     -65.412  41.363  -1.951  1.00 34.11           H  
ATOM   3906  CD  LYS A 256     -64.649  42.416  -0.220  1.00 34.11           C  
ATOM   3907  HD2 LYS A 256     -64.056  42.171   0.661  1.00 34.11           H  
ATOM   3908  HD3 LYS A 256     -64.104  43.134  -0.833  1.00 34.11           H  
ATOM   3909  CE  LYS A 256     -65.990  43.005   0.225  1.00 34.11           C  
ATOM   3910  HE2 LYS A 256     -66.551  42.223   0.736  1.00 34.11           H  
ATOM   3911  HE3 LYS A 256     -66.556  43.297  -0.660  1.00 34.11           H  
ATOM   3912  NZ  LYS A 256     -65.796  44.163   1.130  1.00 34.11           N  
ATOM   3913  HZ1 LYS A 256     -66.688  44.531   1.428  1.00 34.11           H  
ATOM   3914  HZ2 LYS A 256     -65.279  44.894   0.663  1.00 34.11           H  
ATOM   3915  HZ3 LYS A 256     -65.280  43.875   1.949  1.00 34.11           H  
ATOM   3916  N   SER A 257     -61.589  38.653  -3.172  1.00 32.36           N  
ATOM   3917  H   SER A 257     -60.668  38.243  -3.231  1.00 32.36           H  
ATOM   3918  CA  SER A 257     -62.010  39.442  -4.346  1.00 32.36           C  
ATOM   3919  HA  SER A 257     -63.021  39.829  -4.220  1.00 32.36           H  
ATOM   3920  C   SER A 257     -61.993  38.592  -5.618  1.00 32.36           C  
ATOM   3921  CB  SER A 257     -61.089  40.655  -4.535  1.00 32.36           C  
ATOM   3922  HB2 SER A 257     -61.325  41.155  -5.473  1.00 32.36           H  
ATOM   3923  HB3 SER A 257     -61.246  41.356  -3.716  1.00 32.36           H  
ATOM   3924  O   SER A 257     -61.005  37.919  -5.897  1.00 32.36           O  
ATOM   3925  OG  SER A 257     -59.733  40.257  -4.535  1.00 32.36           O  
ATOM   3926  HG  SER A 257     -59.592  39.652  -5.267  1.00 32.36           H  
ATOM   3927  N   SER A 258     -63.069  38.658  -6.401  1.00 32.71           N  
ATOM   3928  H   SER A 258     -63.842  39.253  -6.140  1.00 32.71           H  
ATOM   3929  CA  SER A 258     -63.140  38.097  -7.752  1.00 32.71           C  
ATOM   3930  HA  SER A 258     -62.590  37.157  -7.798  1.00 32.71           H  
ATOM   3931  C   SER A 258     -62.560  39.068  -8.777  1.00 32.71           C  
ATOM   3932  CB  SER A 258     -64.605  37.839  -8.118  1.00 32.71           C  
ATOM   3933  HB2 SER A 258     -65.007  37.053  -7.479  1.00 32.71           H  
ATOM   3934  HB3 SER A 258     -64.674  37.520  -9.158  1.00 32.71           H  
ATOM   3935  O   SER A 258     -62.891  40.252  -8.727  1.00 32.71           O  
ATOM   3936  OG  SER A 258     -65.357  39.028  -7.929  1.00 32.71           O  
ATOM   3937  HG  SER A 258     -64.909  39.727  -8.412  1.00 32.71           H  
ATOM   3938  N   ASP A 259     -61.815  38.553  -9.749  1.00 35.97           N  
ATOM   3939  H   ASP A 259     -61.587  37.569  -9.747  1.00 35.97           H  
ATOM   3940  CA  ASP A 259     -61.482  39.262 -10.985  1.00 35.97           C  
ATOM   3941  HA  ASP A 259     -62.252  40.010 -11.172  1.00 35.97           H  
ATOM   3942  C   ASP A 259     -61.504  38.261 -12.154  1.00 35.97           C  
ATOM   3943  CB  ASP A 259     -60.131  39.982 -10.841  1.00 35.97           C  
ATOM   3944  HB2 ASP A 259     -59.329  39.352 -11.225  1.00 35.97           H  
ATOM   3945  HB3 ASP A 259     -59.932  40.172  -9.786  1.00 35.97           H  
ATOM   3946  O   ASP A 259     -61.205  37.081 -11.947  1.00 35.97           O  
ATOM   3947  CG  ASP A 259     -60.137  41.324 -11.575  1.00 35.97           C  
ATOM   3948  OD1 ASP A 259     -60.792  41.389 -12.642  1.00 35.97           O  
ATOM   3949  OD2 ASP A 259     -59.504  42.266 -11.049  1.00 35.97           O  
ATOM   3950  N   THR A 260     -61.914  38.693 -13.350  1.00 34.48           N  
ATOM   3951  H   THR A 260     -61.997  39.691 -13.482  1.00 34.48           H  
ATOM   3952  CA  THR A 260     -62.259  37.783 -14.462  1.00 34.48           C  
ATOM   3953  HA  THR A 260     -61.614  36.906 -14.416  1.00 34.48           H  
ATOM   3954  C   THR A 260     -62.086  38.452 -15.824  1.00 34.48           C  
ATOM   3955  CB  THR A 260     -63.724  37.304 -14.358  1.00 34.48           C  
ATOM   3956  HB  THR A 260     -64.384  38.171 -14.370  1.00 34.48           H  
ATOM   3957  O   THR A 260     -62.699  39.481 -16.096  1.00 34.48           O  
ATOM   3958  CG2 THR A 260     -64.141  36.349 -15.481  1.00 34.48           C  
ATOM   3959 HG21 THR A 260     -63.444  35.512 -15.533  1.00 34.48           H  
ATOM   3960 HG22 THR A 260     -64.151  36.872 -16.437  1.00 34.48           H  
ATOM   3961 HG23 THR A 260     -65.145  35.969 -15.292  1.00 34.48           H  
ATOM   3962  OG1 THR A 260     -63.959  36.581 -13.172  1.00 34.48           O  
ATOM   3963  HG1 THR A 260     -64.909  36.518 -13.052  1.00 34.48           H  
ATOM   3964  N   PHE A 261     -61.357  37.802 -16.737  1.00 29.06           N  
ATOM   3965  H   PHE A 261     -60.882  36.950 -16.475  1.00 29.06           H  
ATOM   3966  CA  PHE A 261     -61.321  38.180 -18.152  1.00 29.06           C  
ATOM   3967  HA  PHE A 261     -62.245  38.707 -18.391  1.00 29.06           H  
ATOM   3968  C   PHE A 261     -61.238  36.949 -19.065  1.00 29.06           C  
ATOM   3969  CB  PHE A 261     -60.152  39.141 -18.406  1.00 29.06           C  
ATOM   3970  HB2 PHE A 261     -59.209  38.606 -18.295  1.00 29.06           H  
ATOM   3971  HB3 PHE A 261     -60.173  39.933 -17.658  1.00 29.06           H  
ATOM   3972  O   PHE A 261     -60.523  35.996 -18.759  1.00 29.06           O  
ATOM   3973  CG  PHE A 261     -60.220  39.784 -19.776  1.00 29.06           C  
ATOM   3974  CD1 PHE A 261     -59.461  39.274 -20.847  1.00 29.06           C  
ATOM   3975  HD1 PHE A 261     -58.793  38.440 -20.686  1.00 29.06           H  
ATOM   3976  CD2 PHE A 261     -61.093  40.866 -19.990  1.00 29.06           C  
ATOM   3977  HD2 PHE A 261     -61.677  41.258 -19.170  1.00 29.06           H  
ATOM   3978  CE1 PHE A 261     -59.577  39.845 -22.127  1.00 29.06           C  
ATOM   3979  HE1 PHE A 261     -58.993  39.457 -22.948  1.00 29.06           H  
ATOM   3980  CE2 PHE A 261     -61.209  41.437 -21.269  1.00 29.06           C  
ATOM   3981  HE2 PHE A 261     -61.879  42.269 -21.429  1.00 29.06           H  
ATOM   3982  CZ  PHE A 261     -60.452  40.926 -22.338  1.00 29.06           C  
ATOM   3983  HZ  PHE A 261     -60.541  41.366 -23.320  1.00 29.06           H  
ATOM   3984  N   THR A 262     -61.931  36.995 -20.207  1.00 29.97           N  
ATOM   3985  H   THR A 262     -62.469  37.826 -20.407  1.00 29.97           H  
ATOM   3986  CA  THR A 262     -61.982  35.903 -21.195  1.00 29.97           C  
ATOM   3987  HA  THR A 262     -61.128  35.241 -21.049  1.00 29.97           H  
ATOM   3988  C   THR A 262     -61.916  36.483 -22.608  1.00 29.97           C  
ATOM   3989  CB  THR A 262     -63.259  35.058 -21.021  1.00 29.97           C  
ATOM   3990  HB  THR A 262     -64.136  35.674 -21.222  1.00 29.97           H  
ATOM   3991  O   THR A 262     -62.904  37.012 -23.113  1.00 29.97           O  
ATOM   3992  CG2 THR A 262     -63.281  33.831 -21.934  1.00 29.97           C  
ATOM   3993 HG21 THR A 262     -62.405  33.211 -21.744  1.00 29.97           H  
ATOM   3994 HG22 THR A 262     -64.184  33.249 -21.749  1.00 29.97           H  
ATOM   3995 HG23 THR A 262     -63.280  34.142 -22.979  1.00 29.97           H  
ATOM   3996  OG1 THR A 262     -63.349  34.564 -19.705  1.00 29.97           O  
ATOM   3997  HG1 THR A 262     -64.180  34.092 -19.621  1.00 29.97           H  
ATOM   3998  N   GLY A 263     -60.746  36.399 -23.246  1.00 37.52           N  
ATOM   3999  H   GLY A 263     -59.983  35.930 -22.779  1.00 37.52           H  
ATOM   4000  CA  GLY A 263     -60.540  36.821 -24.637  1.00 37.52           C  
ATOM   4001  HA2 GLY A 263     -59.497  37.103 -24.781  1.00 37.52           H  
ATOM   4002  HA3 GLY A 263     -61.156  37.695 -24.845  1.00 37.52           H  
ATOM   4003  C   GLY A 263     -60.883  35.723 -25.651  1.00 37.52           C  
ATOM   4004  O   GLY A 263     -60.804  34.538 -25.335  1.00 37.52           O  
ATOM   4005  N   TYR A 264     -61.240  36.121 -26.875  1.00 29.11           N  
ATOM   4006  H   TYR A 264     -61.229  37.109 -27.084  1.00 29.11           H  
ATOM   4007  CA  TYR A 264     -61.580  35.238 -28.000  1.00 29.11           C  
ATOM   4008  HA  TYR A 264     -61.032  34.302 -27.895  1.00 29.11           H  
ATOM   4009  C   TYR A 264     -61.159  35.883 -29.337  1.00 29.11           C  
ATOM   4010  CB  TYR A 264     -63.096  34.934 -27.983  1.00 29.11           C  
ATOM   4011  HB2 TYR A 264     -63.546  35.276 -28.915  1.00 29.11           H  
ATOM   4012  HB3 TYR A 264     -63.580  35.503 -27.189  1.00 29.11           H  
ATOM   4013  O   TYR A 264     -60.971  37.099 -29.394  1.00 29.11           O  
ATOM   4014  CG  TYR A 264     -63.448  33.469 -27.790  1.00 29.11           C  
ATOM   4015  CD1 TYR A 264     -63.869  32.688 -28.885  1.00 29.11           C  
ATOM   4016  HD1 TYR A 264     -63.949  33.130 -29.867  1.00 29.11           H  
ATOM   4017  CD2 TYR A 264     -63.380  32.895 -26.506  1.00 29.11           C  
ATOM   4018  HD2 TYR A 264     -63.064  33.496 -25.666  1.00 29.11           H  
ATOM   4019  CE1 TYR A 264     -64.212  31.334 -28.694  1.00 29.11           C  
ATOM   4020  HE1 TYR A 264     -64.545  30.727 -29.523  1.00 29.11           H  
ATOM   4021  CE2 TYR A 264     -63.720  31.543 -26.310  1.00 29.11           C  
ATOM   4022  HE2 TYR A 264     -63.661  31.111 -25.322  1.00 29.11           H  
ATOM   4023  OH  TYR A 264     -64.474  29.455 -27.227  1.00 29.11           O  
ATOM   4024  HH  TYR A 264     -64.389  29.190 -26.308  1.00 29.11           H  
ATOM   4025  CZ  TYR A 264     -64.138  30.759 -27.407  1.00 29.11           C  
ATOM   4026  N   TYR A 265     -61.090  35.077 -30.408  1.00 35.13           N  
ATOM   4027  H   TYR A 265     -61.290  34.100 -30.247  1.00 35.13           H  
ATOM   4028  CA  TYR A 265     -60.692  35.463 -31.783  1.00 35.13           C  
ATOM   4029  HA  TYR A 265     -60.812  34.566 -32.390  1.00 35.13           H  
ATOM   4030  C   TYR A 265     -59.199  35.868 -31.922  1.00 35.13           C  
ATOM   4031  CB  TYR A 265     -61.678  36.507 -32.353  1.00 35.13           C  
ATOM   4032  HB2 TYR A 265     -61.601  36.514 -33.440  1.00 35.13           H  
ATOM   4033  HB3 TYR A 265     -61.374  37.494 -32.006  1.00 35.13           H  
ATOM   4034  O   TYR A 265     -58.512  36.070 -30.929  1.00 35.13           O  
ATOM   4035  CG  TYR A 265     -63.136  36.281 -31.976  1.00 35.13           C  
ATOM   4036  CD1 TYR A 265     -63.838  35.170 -32.485  1.00 35.13           C  
ATOM   4037  HD1 TYR A 265     -63.359  34.500 -33.183  1.00 35.13           H  
ATOM   4038  CD2 TYR A 265     -63.770  37.152 -31.065  1.00 35.13           C  
ATOM   4039  HD2 TYR A 265     -63.226  37.993 -30.662  1.00 35.13           H  
ATOM   4040  CE1 TYR A 265     -65.163  34.925 -32.074  1.00 35.13           C  
ATOM   4041  HE1 TYR A 265     -65.712  34.076 -32.453  1.00 35.13           H  
ATOM   4042  CE2 TYR A 265     -65.095  36.911 -30.654  1.00 35.13           C  
ATOM   4043  HE2 TYR A 265     -65.569  37.576 -29.947  1.00 35.13           H  
ATOM   4044  OH  TYR A 265     -67.063  35.535 -30.752  1.00 35.13           O  
ATOM   4045  HH  TYR A 265     -67.381  36.189 -30.125  1.00 35.13           H  
ATOM   4046  CZ  TYR A 265     -65.792  35.791 -31.155  1.00 35.13           C  
ATOM   4047  N   GLY A 266     -58.590  35.938 -33.115  1.00 34.50           N  
ATOM   4048  H   GLY A 266     -57.602  36.130 -33.043  1.00 34.50           H  
ATOM   4049  CA  GLY A 266     -59.086  35.689 -34.482  1.00 34.50           C  
ATOM   4050  HA2 GLY A 266     -59.488  36.617 -34.888  1.00 34.50           H  
ATOM   4051  HA3 GLY A 266     -59.880  34.942 -34.469  1.00 34.50           H  
ATOM   4052  C   GLY A 266     -57.968  35.183 -35.422  1.00 34.50           C  
ATOM   4053  O   GLY A 266     -56.964  34.660 -34.944  1.00 34.50           O  
ATOM   4054  N   MET A 267     -58.120  35.308 -36.750  1.00 29.11           N  
ATOM   4055  H   MET A 267     -58.920  35.810 -37.109  1.00 29.11           H  
ATOM   4056  CA  MET A 267     -57.167  34.765 -37.745  1.00 29.11           C  
ATOM   4057  HA  MET A 267     -56.257  34.446 -37.237  1.00 29.11           H  
ATOM   4058  C   MET A 267     -56.744  35.758 -38.843  1.00 29.11           C  
ATOM   4059  CB  MET A 267     -57.768  33.539 -38.459  1.00 29.11           C  
ATOM   4060  HB2 MET A 267     -58.796  33.751 -38.754  1.00 29.11           H  
ATOM   4061  HB3 MET A 267     -57.197  33.361 -39.371  1.00 29.11           H  
ATOM   4062  O   MET A 267     -57.589  36.418 -39.441  1.00 29.11           O  
ATOM   4063  CG  MET A 267     -57.727  32.237 -37.659  1.00 29.11           C  
ATOM   4064  HG2 MET A 267     -58.422  32.303 -36.822  1.00 29.11           H  
ATOM   4065  HG3 MET A 267     -56.720  32.095 -37.266  1.00 29.11           H  
ATOM   4066  SD  MET A 267     -58.151  30.808 -38.696  1.00 29.11           S  
ATOM   4067  CE  MET A 267     -57.839  29.453 -37.536  1.00 29.11           C  
ATOM   4068  HE1 MET A 267     -58.056  28.501 -38.021  1.00 29.11           H  
ATOM   4069  HE2 MET A 267     -58.481  29.564 -36.662  1.00 29.11           H  
ATOM   4070  HE3 MET A 267     -56.795  29.468 -37.223  1.00 29.11           H  
ATOM   4071  N   GLY A 268     -55.457  35.705 -39.220  1.00 34.68           N  
ATOM   4072  H   GLY A 268     -54.818  35.205 -38.619  1.00 34.68           H  
ATOM   4073  CA  GLY A 268     -54.909  36.261 -40.472  1.00 34.68           C  
ATOM   4074  HA2 GLY A 268     -53.974  35.751 -40.706  1.00 34.68           H  
ATOM   4075  HA3 GLY A 268     -55.622  36.045 -41.267  1.00 34.68           H  
ATOM   4076  C   GLY A 268     -54.634  37.776 -40.474  1.00 34.68           C  
ATOM   4077  O   GLY A 268     -54.802  38.431 -39.454  1.00 34.68           O  
ATOM   4078  N   ARG A 269     -54.197  38.381 -41.593  1.00 32.35           N  
ATOM   4079  H   ARG A 269     -54.140  39.386 -41.510  1.00 32.35           H  
ATOM   4080  CA  ARG A 269     -53.619  37.827 -42.847  1.00 32.35           C  
ATOM   4081  HA  ARG A 269     -52.826  37.125 -42.590  1.00 32.35           H  
ATOM   4082  C   ARG A 269     -52.984  38.974 -43.668  1.00 32.35           C  
ATOM   4083  CB  ARG A 269     -54.711  37.152 -43.713  1.00 32.35           C  
ATOM   4084  HB2 ARG A 269     -55.633  37.040 -43.144  1.00 32.35           H  
ATOM   4085  HB3 ARG A 269     -54.954  37.789 -44.564  1.00 32.35           H  
ATOM   4086  O   ARG A 269     -53.448  40.099 -43.533  1.00 32.35           O  
ATOM   4087  CG  ARG A 269     -54.270  35.772 -44.227  1.00 32.35           C  
ATOM   4088  HG2 ARG A 269     -53.379  35.882 -44.846  1.00 32.35           H  
ATOM   4089  HG3 ARG A 269     -54.032  35.136 -43.375  1.00 32.35           H  
ATOM   4090  CD  ARG A 269     -55.385  35.114 -45.053  1.00 32.35           C  
ATOM   4091  HD2 ARG A 269     -55.608  35.735 -45.920  1.00 32.35           H  
ATOM   4092  HD3 ARG A 269     -56.287  35.071 -44.443  1.00 32.35           H  
ATOM   4093  NE  ARG A 269     -55.031  33.737 -45.465  1.00 32.35           N  
ATOM   4094  HE  ARG A 269     -55.210  33.013 -44.784  1.00 32.35           H  
ATOM   4095  NH1 ARG A 269     -54.309  34.165 -47.612  1.00 32.35           N  
ATOM   4096 HH11 ARG A 269     -53.955  33.836 -48.498  1.00 32.35           H  
ATOM   4097 HH12 ARG A 269     -54.486  35.151 -47.478  1.00 32.35           H  
ATOM   4098  NH2 ARG A 269     -54.332  32.072 -46.852  1.00 32.35           N  
ATOM   4099 HH21 ARG A 269     -54.514  31.387 -46.133  1.00 32.35           H  
ATOM   4100 HH22 ARG A 269     -53.975  31.770 -47.748  1.00 32.35           H  
ATOM   4101  CZ  ARG A 269     -54.562  33.337 -46.637  1.00 32.35           C  
ATOM   4102  N   LEU A 270     -52.052  38.657 -44.589  1.00 31.37           N  
ATOM   4103  H   LEU A 270     -51.722  37.702 -44.592  1.00 31.37           H  
ATOM   4104  CA  LEU A 270     -51.296  39.617 -45.442  1.00 31.37           C  
ATOM   4105  HA  LEU A 270     -50.644  39.040 -46.098  1.00 31.37           H  
ATOM   4106  C   LEU A 270     -50.357  40.522 -44.605  1.00 31.37           C  
ATOM   4107  CB  LEU A 270     -52.262  40.420 -46.350  1.00 31.37           C  
ATOM   4108  HB2 LEU A 270     -51.679  41.048 -47.023  1.00 31.37           H  
ATOM   4109  HB3 LEU A 270     -52.834  41.103 -45.721  1.00 31.37           H  
ATOM   4110  O   LEU A 270     -50.489  40.564 -43.387  1.00 31.37           O  
ATOM   4111  CG  LEU A 270     -53.245  39.574 -47.186  1.00 31.37           C  
ATOM   4112  HG  LEU A 270     -53.644  38.751 -46.592  1.00 31.37           H  
ATOM   4113  CD1 LEU A 270     -54.438  40.411 -47.642  1.00 31.37           C  
ATOM   4114 HD11 LEU A 270     -54.091  41.252 -48.243  1.00 31.37           H  
ATOM   4115 HD12 LEU A 270     -55.122  39.805 -48.235  1.00 31.37           H  
ATOM   4116 HD13 LEU A 270     -54.968  40.797 -46.771  1.00 31.37           H  
ATOM   4117  CD2 LEU A 270     -52.562  38.984 -48.421  1.00 31.37           C  
ATOM   4118 HD21 LEU A 270     -51.725  38.353 -48.122  1.00 31.37           H  
ATOM   4119 HD22 LEU A 270     -53.274  38.391 -48.995  1.00 31.37           H  
ATOM   4120 HD23 LEU A 270     -52.187  39.788 -49.054  1.00 31.37           H  
ATOM   4121  N   GLY A 271     -49.350  41.220 -45.136  1.00 33.07           N  
ATOM   4122  H   GLY A 271     -48.853  41.758 -44.441  1.00 33.07           H  
ATOM   4123  CA  GLY A 271     -48.714  41.320 -46.468  1.00 33.07           C  
ATOM   4124  HA2 GLY A 271     -49.385  41.804 -47.177  1.00 33.07           H  
ATOM   4125  HA3 GLY A 271     -48.420  40.338 -46.841  1.00 33.07           H  
ATOM   4126  C   GLY A 271     -47.449  42.200 -46.291  1.00 33.07           C  
ATOM   4127  O   GLY A 271     -47.092  42.485 -45.150  1.00 33.07           O  
ATOM   4128  N   SER A 272     -46.743  42.738 -47.286  1.00 32.94           N  
ATOM   4129  H   SER A 272     -46.109  43.451 -46.954  1.00 32.94           H  
ATOM   4130  CA  SER A 272     -46.529  42.451 -48.719  1.00 32.94           C  
ATOM   4131  HA  SER A 272     -46.093  41.460 -48.843  1.00 32.94           H  
ATOM   4132  C   SER A 272     -45.492  43.487 -49.222  1.00 32.94           C  
ATOM   4133  CB  SER A 272     -47.808  42.529 -49.564  1.00 32.94           C  
ATOM   4134  HB2 SER A 272     -47.550  42.618 -50.619  1.00 32.94           H  
ATOM   4135  HB3 SER A 272     -48.372  41.605 -49.432  1.00 32.94           H  
ATOM   4136  O   SER A 272     -45.319  44.526 -48.591  1.00 32.94           O  
ATOM   4137  OG  SER A 272     -48.626  43.614 -49.172  1.00 32.94           O  
ATOM   4138  HG  SER A 272     -48.111  44.416 -49.284  1.00 32.94           H  
ATOM   4139  N   GLU A 273     -44.789  43.188 -50.309  1.00 30.79           N  
ATOM   4140  H   GLU A 273     -45.079  42.354 -50.799  1.00 30.79           H  
ATOM   4141  CA  GLU A 273     -43.547  43.805 -50.816  1.00 30.79           C  
ATOM   4142  HA  GLU A 273     -42.721  43.399 -50.233  1.00 30.79           H  
ATOM   4143  C   GLU A 273     -43.410  45.349 -50.787  1.00 30.79           C  
ATOM   4144  CB  GLU A 273     -43.342  43.360 -52.282  1.00 30.79           C  
ATOM   4145  HB2 GLU A 273     -42.386  43.765 -52.613  1.00 30.79           H  
ATOM   4146  HB3 GLU A 273     -44.117  43.798 -52.911  1.00 30.79           H  
ATOM   4147  O   GLU A 273     -44.315  46.081 -51.185  1.00 30.79           O  
ATOM   4148  CG  GLU A 273     -43.302  41.839 -52.521  1.00 30.79           C  
ATOM   4149  HG2 GLU A 273     -42.821  41.354 -51.671  1.00 30.79           H  
ATOM   4150  HG3 GLU A 273     -42.672  41.652 -53.391  1.00 30.79           H  
ATOM   4151  CD  GLU A 273     -44.689  41.216 -52.773  1.00 30.79           C  
ATOM   4152  OE1 GLU A 273     -45.025  40.982 -53.953  1.00 30.79           O  
ATOM   4153  OE2 GLU A 273     -45.409  40.964 -51.774  1.00 30.79           O  
ATOM   4154  N   VAL A 274     -42.191  45.826 -50.474  1.00 39.31           N  
ATOM   4155  H   VAL A 274     -41.513  45.170 -50.113  1.00 39.31           H  
ATOM   4156  CA  VAL A 274     -41.603  47.099 -50.955  1.00 39.31           C  
ATOM   4157  HA  VAL A 274     -42.082  47.370 -51.896  1.00 39.31           H  
ATOM   4158  C   VAL A 274     -40.105  46.867 -51.209  1.00 39.31           C  
ATOM   4159  CB  VAL A 274     -41.770  48.274 -49.962  1.00 39.31           C  
ATOM   4160  HB  VAL A 274     -41.227  48.046 -49.045  1.00 39.31           H  
ATOM   4161  O   VAL A 274     -39.439  46.266 -50.369  1.00 39.31           O  
ATOM   4162  CG1 VAL A 274     -41.211  49.585 -50.545  1.00 39.31           C  
ATOM   4163 HG11 VAL A 274     -41.382  50.405 -49.848  1.00 39.31           H  
ATOM   4164 HG12 VAL A 274     -41.698  49.813 -51.492  1.00 39.31           H  
ATOM   4165 HG13 VAL A 274     -40.135  49.505 -50.701  1.00 39.31           H  
ATOM   4166  CG2 VAL A 274     -43.231  48.551 -49.589  1.00 39.31           C  
ATOM   4167 HG21 VAL A 274     -43.650  47.685 -49.077  1.00 39.31           H  
ATOM   4168 HG22 VAL A 274     -43.295  49.409 -48.919  1.00 39.31           H  
ATOM   4169 HG23 VAL A 274     -43.815  48.744 -50.489  1.00 39.31           H  
ATOM   4170  N   ASP A 275     -39.572  47.344 -52.338  1.00 30.45           N  
ATOM   4171  H   ASP A 275     -40.170  47.813 -53.003  1.00 30.45           H  
ATOM   4172  CA  ASP A 275     -38.156  47.204 -52.731  1.00 30.45           C  
ATOM   4173  HA  ASP A 275     -37.525  47.211 -51.843  1.00 30.45           H  
ATOM   4174  C   ASP A 275     -37.742  48.374 -53.651  1.00 30.45           C  
ATOM   4175  CB  ASP A 275     -37.987  45.851 -53.451  1.00 30.45           C  
ATOM   4176  HB2 ASP A 275     -38.543  45.875 -54.388  1.00 30.45           H  
ATOM   4177  HB3 ASP A 275     -38.419  45.069 -52.827  1.00 30.45           H  
ATOM   4178  O   ASP A 275     -38.514  48.727 -54.546  1.00 30.45           O  
ATOM   4179  CG  ASP A 275     -36.532  45.466 -53.744  1.00 30.45           C  
ATOM   4180  OD1 ASP A 275     -35.631  46.298 -53.486  1.00 30.45           O  
ATOM   4181  OD2 ASP A 275     -36.333  44.332 -54.232  1.00 30.45           O  
ATOM   4182  N   THR A 276     -36.590  49.033 -53.422  1.00 36.82           N  
ATOM   4183  H   THR A 276     -35.992  48.645 -52.706  1.00 36.82           H  
ATOM   4184  CA  THR A 276     -35.969  49.992 -54.375  1.00 36.82           C  
ATOM   4185  HA  THR A 276     -35.823  49.448 -55.307  1.00 36.82           H  
ATOM   4186  C   THR A 276     -34.596  50.552 -53.942  1.00 36.82           C  
ATOM   4187  CB  THR A 276     -36.843  51.247 -54.683  1.00 36.82           C  
ATOM   4188  HB  THR A 276     -36.286  52.158 -54.463  1.00 36.82           H  
ATOM   4189  O   THR A 276     -34.506  51.268 -52.948  1.00 36.82           O  
ATOM   4190  CG2 THR A 276     -37.226  51.310 -56.162  1.00 36.82           C  
ATOM   4191 HG21 THR A 276     -37.781  52.229 -56.352  1.00 36.82           H  
ATOM   4192 HG22 THR A 276     -37.854  50.457 -56.422  1.00 36.82           H  
ATOM   4193 HG23 THR A 276     -36.330  51.302 -56.783  1.00 36.82           H  
ATOM   4194  OG1 THR A 276     -38.049  51.305 -53.964  1.00 36.82           O  
ATOM   4195  HG1 THR A 276     -38.415  50.422 -54.051  1.00 36.82           H  
ATOM   4196  N   SER A 277     -33.606  50.471 -54.851  1.00 36.03           N  
ATOM   4197  H   SER A 277     -33.711  49.749 -55.550  1.00 36.03           H  
ATOM   4198  CA  SER A 277     -32.592  51.527 -55.135  1.00 36.03           C  
ATOM   4199  HA  SER A 277     -32.086  51.212 -56.048  1.00 36.03           H  
ATOM   4200  C   SER A 277     -31.458  51.795 -54.097  1.00 36.03           C  
ATOM   4201  CB  SER A 277     -33.380  52.798 -55.493  1.00 36.03           C  
ATOM   4202  HB2 SER A 277     -34.287  52.525 -56.032  1.00 36.03           H  
ATOM   4203  HB3 SER A 277     -32.804  53.436 -56.163  1.00 36.03           H  
ATOM   4204  O   SER A 277     -31.598  51.472 -52.927  1.00 36.03           O  
ATOM   4205  OG  SER A 277     -33.731  53.528 -54.339  1.00 36.03           O  
ATOM   4206  HG  SER A 277     -33.972  52.905 -53.650  1.00 36.03           H  
ATOM   4207  N   LEU A 278     -30.288  52.381 -54.429  1.00 34.33           N  
ATOM   4208  H   LEU A 278     -29.665  52.460 -53.638  1.00 34.33           H  
ATOM   4209  CA  LEU A 278     -29.683  52.733 -55.733  1.00 34.33           C  
ATOM   4210  HA  LEU A 278     -30.022  51.996 -56.461  1.00 34.33           H  
ATOM   4211  C   LEU A 278     -28.125  52.617 -55.691  1.00 34.33           C  
ATOM   4212  CB  LEU A 278     -30.143  54.151 -56.180  1.00 34.33           C  
ATOM   4213  HB2 LEU A 278     -29.464  54.886 -55.747  1.00 34.33           H  
ATOM   4214  HB3 LEU A 278     -31.112  54.394 -55.744  1.00 34.33           H  
ATOM   4215  O   LEU A 278     -27.570  51.818 -54.945  1.00 34.33           O  
ATOM   4216  CG  LEU A 278     -30.207  54.373 -57.716  1.00 34.33           C  
ATOM   4217  HG  LEU A 278     -29.223  54.195 -58.150  1.00 34.33           H  
ATOM   4218  CD1 LEU A 278     -31.197  53.480 -58.471  1.00 34.33           C  
ATOM   4219 HD11 LEU A 278     -31.097  53.664 -59.541  1.00 34.33           H  
ATOM   4220 HD12 LEU A 278     -32.221  53.716 -58.183  1.00 34.33           H  
ATOM   4221 HD13 LEU A 278     -30.994  52.424 -58.293  1.00 34.33           H  
ATOM   4222  CD2 LEU A 278     -30.575  55.823 -58.017  1.00 34.33           C  
ATOM   4223 HD21 LEU A 278     -31.567  56.049 -57.625  1.00 34.33           H  
ATOM   4224 HD22 LEU A 278     -30.562  55.995 -59.093  1.00 34.33           H  
ATOM   4225 HD23 LEU A 278     -29.848  56.491 -57.554  1.00 34.33           H  
ATOM   4226  N   GLN A 279     -27.433  53.374 -56.549  1.00 36.09           N  
ATOM   4227  H   GLN A 279     -27.963  54.089 -57.027  1.00 36.09           H  
ATOM   4228  CA  GLN A 279     -26.000  53.346 -56.887  1.00 36.09           C  
ATOM   4229  HA  GLN A 279     -25.652  52.313 -56.896  1.00 36.09           H  
ATOM   4230  C   GLN A 279     -25.127  54.133 -55.873  1.00 36.09           C  
ATOM   4231  CB  GLN A 279     -25.904  53.937 -58.310  1.00 36.09           C  
ATOM   4232  HB2 GLN A 279     -26.391  54.912 -58.290  1.00 36.09           H  
ATOM   4233  HB3 GLN A 279     -24.866  54.102 -58.597  1.00 36.09           H  
ATOM   4234  O   GLN A 279     -25.654  54.888 -55.064  1.00 36.09           O  
ATOM   4235  CG  GLN A 279     -26.558  53.037 -59.383  1.00 36.09           C  
ATOM   4236  HG2 GLN A 279     -27.409  52.498 -58.966  1.00 36.09           H  
ATOM   4237  HG3 GLN A 279     -25.830  52.292 -59.705  1.00 36.09           H  
ATOM   4238  CD  GLN A 279     -27.071  53.796 -60.607  1.00 36.09           C  
ATOM   4239  NE2 GLN A 279     -27.497  53.104 -61.639  1.00 36.09           N  
ATOM   4240 HE21 GLN A 279     -27.466  52.095 -61.644  1.00 36.09           H  
ATOM   4241 HE22 GLN A 279     -27.831  53.653 -62.419  1.00 36.09           H  
ATOM   4242  OE1 GLN A 279     -27.142  55.010 -60.661  1.00 36.09           O  
ATOM   4243  N   GLY A 280     -23.790  54.029 -55.880  1.00 35.07           N  
ATOM   4244  H   GLY A 280     -23.326  54.498 -55.115  1.00 35.07           H  
ATOM   4245  CA  GLY A 280     -22.915  53.385 -56.874  1.00 35.07           C  
ATOM   4246  HA2 GLY A 280     -22.858  54.025 -57.754  1.00 35.07           H  
ATOM   4247  HA3 GLY A 280     -23.331  52.422 -57.170  1.00 35.07           H  
ATOM   4248  C   GLY A 280     -21.476  53.147 -56.386  1.00 35.07           C  
ATOM   4249  O   GLY A 280     -21.239  53.020 -55.189  1.00 35.07           O  
ATOM   4250  N   LEU A 281     -20.528  53.049 -57.327  1.00 30.33           N  
ATOM   4251  H   LEU A 281     -20.766  53.278 -58.281  1.00 30.33           H  
ATOM   4252  CA  LEU A 281     -19.119  52.698 -57.094  1.00 30.33           C  
ATOM   4253  HA  LEU A 281     -18.920  52.636 -56.024  1.00 30.33           H  
ATOM   4254  C   LEU A 281     -18.170  53.744 -57.701  1.00 30.33           C  
ATOM   4255  CB  LEU A 281     -18.765  51.345 -57.758  1.00 30.33           C  
ATOM   4256  HB2 LEU A 281     -17.692  51.211 -57.623  1.00 30.33           H  
ATOM   4257  HB3 LEU A 281     -18.933  51.426 -58.832  1.00 30.33           H  
ATOM   4258  O   LEU A 281     -18.498  54.337 -58.725  1.00 30.33           O  
ATOM   4259  CG  LEU A 281     -19.447  50.063 -57.246  1.00 30.33           C  
ATOM   4260  HG  LEU A 281     -19.480  50.075 -56.156  1.00 30.33           H  
ATOM   4261  CD1 LEU A 281     -20.860  49.857 -57.802  1.00 30.33           C  
ATOM   4262 HD11 LEU A 281     -20.851  49.922 -58.890  1.00 30.33           H  
ATOM   4263 HD12 LEU A 281     -21.234  48.878 -57.502  1.00 30.33           H  
ATOM   4264 HD13 LEU A 281     -21.537  50.607 -57.393  1.00 30.33           H  
ATOM   4265  CD2 LEU A 281     -18.622  48.853 -57.699  1.00 30.33           C  
ATOM   4266 HD21 LEU A 281     -18.566  48.823 -58.787  1.00 30.33           H  
ATOM   4267 HD22 LEU A 281     -17.614  48.921 -57.289  1.00 30.33           H  
ATOM   4268 HD23 LEU A 281     -19.080  47.934 -57.333  1.00 30.33           H  
ATOM   4269  N   ASP A 282     -16.956  53.833 -57.153  1.00 40.02           N  
ATOM   4270  H   ASP A 282     -16.788  53.361 -56.276  1.00 40.02           H  
ATOM   4271  CA  ASP A 282     -15.728  54.131 -57.907  1.00 40.02           C  
ATOM   4272  HA  ASP A 282     -15.846  53.724 -58.911  1.00 40.02           H  
ATOM   4273  C   ASP A 282     -14.532  53.402 -57.241  1.00 40.02           C  
ATOM   4274  CB  ASP A 282     -15.504  55.650 -58.039  1.00 40.02           C  
ATOM   4275  HB2 ASP A 282     -16.470  56.152 -58.089  1.00 40.02           H  
ATOM   4276  HB3 ASP A 282     -14.980  56.019 -57.157  1.00 40.02           H  
ATOM   4277  O   ASP A 282     -14.661  52.931 -56.105  1.00 40.02           O  
ATOM   4278  CG  ASP A 282     -14.716  56.019 -59.305  1.00 40.02           C  
ATOM   4279  OD1 ASP A 282     -14.032  55.124 -59.854  1.00 40.02           O  
ATOM   4280  OD2 ASP A 282     -14.796  57.198 -59.709  1.00 40.02           O  
ATOM   4281  N   LEU A 283     -13.399  53.229 -57.935  1.00 32.76           N  
ATOM   4282  H   LEU A 283     -13.330  53.696 -58.827  1.00 32.76           H  
ATOM   4283  CA  LEU A 283     -12.253  52.435 -57.457  1.00 32.76           C  
ATOM   4284  HA  LEU A 283     -12.128  52.629 -56.392  1.00 32.76           H  
ATOM   4285  C   LEU A 283     -10.933  52.797 -58.169  1.00 32.76           C  
ATOM   4286  CB  LEU A 283     -12.568  50.938 -57.683  1.00 32.76           C  
ATOM   4287  HB2 LEU A 283     -13.638  50.761 -57.574  1.00 32.76           H  
ATOM   4288  HB3 LEU A 283     -12.306  50.685 -58.711  1.00 32.76           H  
ATOM   4289  O   LEU A 283     -10.924  53.033 -59.376  1.00 32.76           O  
ATOM   4290  CG  LEU A 283     -11.832  49.997 -56.714  1.00 32.76           C  
ATOM   4291  HG  LEU A 283     -10.797  50.318 -56.595  1.00 32.76           H  
ATOM   4292  CD1 LEU A 283     -12.504  49.972 -55.340  1.00 32.76           C  
ATOM   4293 HD11 LEU A 283     -13.532  49.622 -55.430  1.00 32.76           H  
ATOM   4294 HD12 LEU A 283     -11.950  49.316 -54.667  1.00 32.76           H  
ATOM   4295 HD13 LEU A 283     -12.516  50.976 -54.916  1.00 32.76           H  
ATOM   4296  CD2 LEU A 283     -11.816  48.569 -57.263  1.00 32.76           C  
ATOM   4297 HD21 LEU A 283     -12.839  48.213 -57.392  1.00 32.76           H  
ATOM   4298 HD22 LEU A 283     -11.306  48.554 -58.226  1.00 32.76           H  
ATOM   4299 HD23 LEU A 283     -11.288  47.915 -56.570  1.00 32.76           H  
ATOM   4300  N   PRO A 284      -9.781  52.698 -57.475  1.00 37.16           N  
ATOM   4301  CA  PRO A 284      -8.776  51.760 -57.995  1.00 37.16           C  
ATOM   4302  HA  PRO A 284      -9.253  51.043 -58.663  1.00 37.16           H  
ATOM   4303  C   PRO A 284      -8.004  50.950 -56.927  1.00 37.16           C  
ATOM   4304  CB  PRO A 284      -7.830  52.635 -58.826  1.00 37.16           C  
ATOM   4305  HB2 PRO A 284      -8.296  52.880 -59.780  1.00 37.16           H  
ATOM   4306  HB3 PRO A 284      -6.853  52.183 -58.993  1.00 37.16           H  
ATOM   4307  O   PRO A 284      -8.172  51.092 -55.719  1.00 37.16           O  
ATOM   4308  CG  PRO A 284      -7.730  53.891 -57.970  1.00 37.16           C  
ATOM   4309  HG2 PRO A 284      -7.583  54.778 -58.586  1.00 37.16           H  
ATOM   4310  HG3 PRO A 284      -6.914  53.785 -57.254  1.00 37.16           H  
ATOM   4311  CD  PRO A 284      -9.065  53.946 -57.217  1.00 37.16           C  
ATOM   4312  HD2 PRO A 284      -8.884  54.054 -56.148  1.00 37.16           H  
ATOM   4313  HD3 PRO A 284      -9.646  54.799 -57.570  1.00 37.16           H  
ATOM   4314  N   LEU A 285      -7.137  50.069 -57.436  1.00 30.89           N  
ATOM   4315  H   LEU A 285      -7.097  50.051 -58.445  1.00 30.89           H  
ATOM   4316  CA  LEU A 285      -6.130  49.248 -56.743  1.00 30.89           C  
ATOM   4317  HA  LEU A 285      -6.622  48.628 -55.993  1.00 30.89           H  
ATOM   4318  C   LEU A 285      -5.075  50.134 -56.006  1.00 30.89           C  
ATOM   4319  CB  LEU A 285      -5.523  48.354 -57.850  1.00 30.89           C  
ATOM   4320  HB2 LEU A 285      -5.285  48.974 -58.715  1.00 30.89           H  
ATOM   4321  HB3 LEU A 285      -4.579  47.948 -57.487  1.00 30.89           H  
ATOM   4322  O   LEU A 285      -4.998  51.328 -56.269  1.00 30.89           O  
ATOM   4323  CG  LEU A 285      -6.345  47.130 -58.308  1.00 30.89           C  
ATOM   4324  HG  LEU A 285      -6.425  46.436 -57.471  1.00 30.89           H  
ATOM   4325  CD1 LEU A 285      -7.754  47.428 -58.823  1.00 30.89           C  
ATOM   4326 HD11 LEU A 285      -8.214  46.514 -59.196  1.00 30.89           H  
ATOM   4327 HD12 LEU A 285      -8.376  47.803 -58.010  1.00 30.89           H  
ATOM   4328 HD13 LEU A 285      -7.718  48.161 -59.629  1.00 30.89           H  
ATOM   4329  CD2 LEU A 285      -5.581  46.435 -59.440  1.00 30.89           C  
ATOM   4330 HD21 LEU A 285      -5.502  47.097 -60.303  1.00 30.89           H  
ATOM   4331 HD22 LEU A 285      -6.112  45.532 -59.739  1.00 30.89           H  
ATOM   4332 HD23 LEU A 285      -4.583  46.152 -59.105  1.00 30.89           H  
ATOM   4333  N   GLN A 286      -4.186  49.653 -55.116  1.00 33.69           N  
ATOM   4334  H   GLN A 286      -3.765  50.377 -54.552  1.00 33.69           H  
ATOM   4335  CA  GLN A 286      -3.482  48.355 -55.075  1.00 33.69           C  
ATOM   4336  HA  GLN A 286      -4.182  47.550 -55.298  1.00 33.69           H  
ATOM   4337  C   GLN A 286      -2.810  48.072 -53.692  1.00 33.69           C  
ATOM   4338  CB  GLN A 286      -2.379  48.441 -56.168  1.00 33.69           C  
ATOM   4339  HB2 GLN A 286      -1.502  48.933 -55.746  1.00 33.69           H  
ATOM   4340  HB3 GLN A 286      -2.716  49.088 -56.977  1.00 33.69           H  
ATOM   4341  O   GLN A 286      -2.949  48.840 -52.750  1.00 33.69           O  
ATOM   4342  CG  GLN A 286      -1.962  47.105 -56.815  1.00 33.69           C  
ATOM   4343  HG2 GLN A 286      -1.600  46.400 -56.068  1.00 33.69           H  
ATOM   4344  HG3 GLN A 286      -2.812  46.648 -57.321  1.00 33.69           H  
ATOM   4345  CD  GLN A 286      -0.842  47.315 -57.826  1.00 33.69           C  
ATOM   4346  NE2 GLN A 286      -1.132  47.799 -59.013  1.00 33.69           N  
ATOM   4347 HE21 GLN A 286      -0.352  47.941 -59.639  1.00 33.69           H  
ATOM   4348 HE22 GLN A 286      -2.076  48.057 -59.264  1.00 33.69           H  
ATOM   4349  OE1 GLN A 286       0.319  47.061 -57.545  1.00 33.69           O  
ATOM   4350  N   GLN A 287      -2.010  46.995 -53.618  1.00 35.85           N  
ATOM   4351  H   GLN A 287      -2.009  46.404 -54.437  1.00 35.85           H  
ATOM   4352  CA  GLN A 287      -0.941  46.700 -52.635  1.00 35.85           C  
ATOM   4353  HA  GLN A 287      -0.562  45.728 -52.950  1.00 35.85           H  
ATOM   4354  C   GLN A 287      -1.337  46.413 -51.174  1.00 35.85           C  
ATOM   4355  CB  GLN A 287       0.281  47.621 -52.805  1.00 35.85           C  
ATOM   4356  HB2 GLN A 287       1.014  47.366 -52.039  1.00 35.85           H  
ATOM   4357  HB3 GLN A 287      -0.006  48.665 -52.684  1.00 35.85           H  
ATOM   4358  O   GLN A 287      -0.992  47.108 -50.224  1.00 35.85           O  
ATOM   4359  CG  GLN A 287       0.915  47.392 -54.189  1.00 35.85           C  
ATOM   4360  HG2 GLN A 287       1.002  46.323 -54.382  1.00 35.85           H  
ATOM   4361  HG3 GLN A 287       0.264  47.821 -54.951  1.00 35.85           H  
ATOM   4362  CD  GLN A 287       2.302  47.991 -54.376  1.00 35.85           C  
ATOM   4363  NE2 GLN A 287       2.798  47.969 -55.593  1.00 35.85           N  
ATOM   4364 HE21 GLN A 287       2.241  47.625 -56.362  1.00 35.85           H  
ATOM   4365 HE22 GLN A 287       3.713  48.381 -55.711  1.00 35.85           H  
ATOM   4366  OE1 GLN A 287       2.965  48.451 -53.464  1.00 35.85           O  
ATOM   4367  N   ALA A 288      -1.962  45.244 -51.036  1.00 29.52           N  
ATOM   4368  H   ALA A 288      -2.252  44.804 -51.898  1.00 29.52           H  
ATOM   4369  CA  ALA A 288      -2.064  44.398 -49.850  1.00 29.52           C  
ATOM   4370  HA  ALA A 288      -3.061  44.532 -49.429  1.00 29.52           H  
ATOM   4371  C   ALA A 288      -1.031  44.602 -48.712  1.00 29.52           C  
ATOM   4372  CB  ALA A 288      -1.953  42.955 -50.369  1.00 29.52           C  
ATOM   4373  HB1 ALA A 288      -2.742  42.753 -51.093  1.00 29.52           H  
ATOM   4374  HB2 ALA A 288      -0.983  42.800 -50.841  1.00 29.52           H  
ATOM   4375  HB3 ALA A 288      -2.053  42.257 -49.538  1.00 29.52           H  
ATOM   4376  O   ALA A 288       0.140  44.232 -48.817  1.00 29.52           O  
ATOM   4377  N   LYS A 289      -1.552  44.966 -47.535  1.00 31.39           N  
ATOM   4378  H   LYS A 289      -2.482  45.359 -47.546  1.00 31.39           H  
ATOM   4379  CA  LYS A 289      -1.106  44.442 -46.234  1.00 31.39           C  
ATOM   4380  HA  LYS A 289      -0.707  43.443 -46.408  1.00 31.39           H  
ATOM   4381  C   LYS A 289      -2.330  44.288 -45.318  1.00 31.39           C  
ATOM   4382  CB  LYS A 289       0.007  45.330 -45.644  1.00 31.39           C  
ATOM   4383  HB2 LYS A 289       0.472  45.903 -46.445  1.00 31.39           H  
ATOM   4384  HB3 LYS A 289      -0.415  46.032 -44.925  1.00 31.39           H  
ATOM   4385  O   LYS A 289      -3.392  44.818 -45.632  1.00 31.39           O  
ATOM   4386  CG  LYS A 289       1.095  44.470 -44.980  1.00 31.39           C  
ATOM   4387  HG2 LYS A 289       1.469  43.751 -45.709  1.00 31.39           H  
ATOM   4388  HG3 LYS A 289       0.670  43.927 -44.135  1.00 31.39           H  
ATOM   4389  CD  LYS A 289       2.266  45.331 -44.495  1.00 31.39           C  
ATOM   4390  HD2 LYS A 289       1.916  45.995 -43.704  1.00 31.39           H  
ATOM   4391  HD3 LYS A 289       2.633  45.931 -45.327  1.00 31.39           H  
ATOM   4392  CE  LYS A 289       3.396  44.438 -43.971  1.00 31.39           C  
ATOM   4393  HE2 LYS A 289       3.707  43.768 -44.773  1.00 31.39           H  
ATOM   4394  HE3 LYS A 289       3.007  43.828 -43.155  1.00 31.39           H  
ATOM   4395  NZ  LYS A 289       4.547  45.249 -43.505  1.00 31.39           N  
ATOM   4396  HZ1 LYS A 289       5.287  44.655 -43.160  1.00 31.39           H  
ATOM   4397  HZ2 LYS A 289       4.257  45.870 -42.763  1.00 31.39           H  
ATOM   4398  HZ3 LYS A 289       4.907  45.812 -44.262  1.00 31.39           H  
ATOM   4399  N   LYS A 290      -2.209  43.531 -44.226  1.00 29.17           N  
ATOM   4400  H   LYS A 290      -1.298  43.168 -43.984  1.00 29.17           H  
ATOM   4401  CA  LYS A 290      -3.311  43.203 -43.303  1.00 29.17           C  
ATOM   4402  HA  LYS A 290      -4.076  43.976 -43.380  1.00 29.17           H  
ATOM   4403  C   LYS A 290      -2.813  43.224 -41.846  1.00 29.17           C  
ATOM   4404  CB  LYS A 290      -3.930  41.864 -43.758  1.00 29.17           C  
ATOM   4405  HB2 LYS A 290      -4.254  41.963 -44.794  1.00 29.17           H  
ATOM   4406  HB3 LYS A 290      -3.191  41.066 -43.692  1.00 29.17           H  
ATOM   4407  O   LYS A 290      -1.629  42.972 -41.650  1.00 29.17           O  
ATOM   4408  CG  LYS A 290      -5.139  41.515 -42.897  1.00 29.17           C  
ATOM   4409  HG2 LYS A 290      -5.733  42.422 -42.778  1.00 29.17           H  
ATOM   4410  HG3 LYS A 290      -4.763  41.195 -41.925  1.00 29.17           H  
ATOM   4411  CD  LYS A 290      -6.073  40.434 -43.444  1.00 29.17           C  
ATOM   4412  HD2 LYS A 290      -6.605  40.822 -44.312  1.00 29.17           H  
ATOM   4413  HD3 LYS A 290      -5.510  39.538 -43.707  1.00 29.17           H  
ATOM   4414  CE  LYS A 290      -7.040  40.141 -42.292  1.00 29.17           C  
ATOM   4415  HE2 LYS A 290      -6.498  39.580 -41.531  1.00 29.17           H  
ATOM   4416  HE3 LYS A 290      -7.312  41.084 -41.818  1.00 29.17           H  
ATOM   4417  NZ  LYS A 290      -8.261  39.413 -42.685  1.00 29.17           N  
ATOM   4418  HZ1 LYS A 290      -8.026  38.536 -43.126  1.00 29.17           H  
ATOM   4419  HZ2 LYS A 290      -8.794  39.235 -41.846  1.00 29.17           H  
ATOM   4420  HZ3 LYS A 290      -8.816  39.987 -43.304  1.00 29.17           H  
ATOM   4421  N   GLU A 291      -3.686  43.585 -40.894  1.00 31.79           N  
ATOM   4422  H   GLU A 291      -4.661  43.598 -41.157  1.00 31.79           H  
ATOM   4423  CA  GLU A 291      -3.445  43.846 -39.453  1.00 31.79           C  
ATOM   4424  HA  GLU A 291      -4.182  44.595 -39.164  1.00 31.79           H  
ATOM   4425  C   GLU A 291      -2.062  44.462 -39.106  1.00 31.79           C  
ATOM   4426  CB  GLU A 291      -3.761  42.596 -38.606  1.00 31.79           C  
ATOM   4427  HB2 GLU A 291      -3.279  42.721 -37.636  1.00 31.79           H  
ATOM   4428  HB3 GLU A 291      -3.338  41.707 -39.073  1.00 31.79           H  
ATOM   4429  O   GLU A 291      -1.056  43.776 -38.959  1.00 31.79           O  
ATOM   4430  CG  GLU A 291      -5.263  42.387 -38.327  1.00 31.79           C  
ATOM   4431  HG2 GLU A 291      -5.699  43.326 -37.985  1.00 31.79           H  
ATOM   4432  HG3 GLU A 291      -5.356  41.674 -37.507  1.00 31.79           H  
ATOM   4433  CD  GLU A 291      -6.046  41.856 -39.534  1.00 31.79           C  
ATOM   4434  OE1 GLU A 291      -6.409  42.671 -40.414  1.00 31.79           O  
ATOM   4435  OE2 GLU A 291      -6.269  40.626 -39.616  1.00 31.79           O  
ATOM   4436  N   HIS A 292      -1.918  45.790 -39.025  1.00 31.17           N  
ATOM   4437  H   HIS A 292      -1.016  46.054 -39.395  1.00 31.17           H  
ATOM   4438  CA  HIS A 292      -2.235  46.585 -37.818  1.00 31.17           C  
ATOM   4439  HA  HIS A 292      -1.759  47.553 -37.971  1.00 31.17           H  
ATOM   4440  C   HIS A 292      -1.599  45.984 -36.544  1.00 31.17           C  
ATOM   4441  CB  HIS A 292      -3.731  46.918 -37.684  1.00 31.17           C  
ATOM   4442  HB2 HIS A 292      -4.335  46.011 -37.656  1.00 31.17           H  
ATOM   4443  HB3 HIS A 292      -3.879  47.421 -36.728  1.00 31.17           H  
ATOM   4444  O   HIS A 292      -2.214  45.155 -35.886  1.00 31.17           O  
ATOM   4445  CG  HIS A 292      -4.218  47.846 -38.774  1.00 31.17           C  
ATOM   4446  CD2 HIS A 292      -4.310  47.571 -40.113  1.00 31.17           C  
ATOM   4447  HD2 HIS A 292      -4.083  46.628 -40.588  1.00 31.17           H  
ATOM   4448  ND1 HIS A 292      -4.577  49.165 -38.610  1.00 31.17           N  
ATOM   4449  HD1 HIS A 292      -4.645  49.660 -37.732  1.00 31.17           H  
ATOM   4450  CE1 HIS A 292      -4.874  49.672 -39.819  1.00 31.17           C  
ATOM   4451  HE1 HIS A 292      -5.201  50.683 -40.009  1.00 31.17           H  
ATOM   4452  NE2 HIS A 292      -4.712  48.738 -40.768  1.00 31.17           N  
ATOM   4453  N   TYR A 293      -0.294  46.178 -36.304  1.00 27.90           N  
ATOM   4454  H   TYR A 293       0.073  45.335 -35.885  1.00 27.90           H  
ATOM   4455  CA  TYR A 293       0.400  47.374 -35.755  1.00 27.90           C  
ATOM   4456  HA  TYR A 293       1.456  47.113 -35.811  1.00 27.90           H  
ATOM   4457  C   TYR A 293       0.156  47.638 -34.255  1.00 27.90           C  
ATOM   4458  CB  TYR A 293       0.276  48.676 -36.574  1.00 27.90           C  
ATOM   4459  HB2 TYR A 293      -0.758  48.876 -36.855  1.00 27.90           H  
ATOM   4460  HB3 TYR A 293       0.541  49.503 -35.915  1.00 27.90           H  
ATOM   4461  O   TYR A 293      -0.980  47.659 -33.795  1.00 27.90           O  
ATOM   4462  CG  TYR A 293       1.211  48.776 -37.765  1.00 27.90           C  
ATOM   4463  CD1 TYR A 293       2.557  49.133 -37.542  1.00 27.90           C  
ATOM   4464  HD1 TYR A 293       2.901  49.335 -36.539  1.00 27.90           H  
ATOM   4465  CD2 TYR A 293       0.758  48.554 -39.082  1.00 27.90           C  
ATOM   4466  HD2 TYR A 293      -0.281  48.332 -39.274  1.00 27.90           H  
ATOM   4467  CE1 TYR A 293       3.453  49.248 -38.622  1.00 27.90           C  
ATOM   4468  HE1 TYR A 293       4.480  49.528 -38.441  1.00 27.90           H  
ATOM   4469  CE2 TYR A 293       1.655  48.649 -40.163  1.00 27.90           C  
ATOM   4470  HE2 TYR A 293       1.310  48.491 -41.175  1.00 27.90           H  
ATOM   4471  OH  TYR A 293       3.871  49.078 -40.979  1.00 27.90           O  
ATOM   4472  HH  TYR A 293       4.704  49.467 -40.701  1.00 27.90           H  
ATOM   4473  CZ  TYR A 293       3.004  48.993 -39.936  1.00 27.90           C  
ATOM   4474  N   CYS A 294       1.247  47.895 -33.515  1.00 24.28           N  
ATOM   4475  H   CYS A 294       2.146  47.926 -33.975  1.00 24.28           H  
ATOM   4476  CA  CYS A 294       1.270  48.011 -32.051  1.00 24.28           C  
ATOM   4477  HA  CYS A 294       0.255  48.163 -31.683  1.00 24.28           H  
ATOM   4478  C   CYS A 294       2.155  49.182 -31.576  1.00 24.28           C  
ATOM   4479  CB  CYS A 294       1.831  46.709 -31.444  1.00 24.28           C  
ATOM   4480  HB2 CYS A 294       2.891  46.632 -31.684  1.00 24.28           H  
ATOM   4481  HB3 CYS A 294       1.728  46.755 -30.360  1.00 24.28           H  
ATOM   4482  O   CYS A 294       3.300  49.296 -32.013  1.00 24.28           O  
ATOM   4483  SG  CYS A 294       0.982  45.224 -32.057  1.00 24.28           S  
ATOM   4484  HG  CYS A 294       1.580  44.334 -31.261  1.00 24.28           H  
ATOM   4485  N   THR A 295       1.666  49.984 -30.625  1.00 31.70           N  
ATOM   4486  H   THR A 295       0.693  49.886 -30.372  1.00 31.70           H  
ATOM   4487  CA  THR A 295       2.376  51.091 -29.948  1.00 31.70           C  
ATOM   4488  HA  THR A 295       3.428  50.842 -29.811  1.00 31.70           H  
ATOM   4489  C   THR A 295       1.720  51.339 -28.580  1.00 31.70           C  
ATOM   4490  CB  THR A 295       2.266  52.408 -30.754  1.00 31.70           C  
ATOM   4491  HB  THR A 295       2.447  53.244 -30.080  1.00 31.70           H  
ATOM   4492  O   THR A 295       0.508  51.509 -28.524  1.00 31.70           O  
ATOM   4493  CG2 THR A 295       3.266  52.514 -31.902  1.00 31.70           C  
ATOM   4494 HG21 THR A 295       3.224  53.514 -32.333  1.00 31.70           H  
ATOM   4495 HG22 THR A 295       3.031  51.784 -32.677  1.00 31.70           H  
ATOM   4496 HG23 THR A 295       4.274  52.333 -31.529  1.00 31.70           H  
ATOM   4497  OG1 THR A 295       0.988  52.568 -31.330  1.00 31.70           O  
ATOM   4498  HG1 THR A 295       0.870  53.492 -31.562  1.00 31.70           H  
ATOM   4499  N   TRP A 296       2.389  51.390 -27.425  1.00 29.48           N  
ATOM   4500  H   TRP A 296       1.760  51.521 -26.645  1.00 29.48           H  
ATOM   4501  CA  TRP A 296       3.761  51.018 -27.009  1.00 29.48           C  
ATOM   4502  HA  TRP A 296       4.343  50.655 -27.856  1.00 29.48           H  
ATOM   4503  C   TRP A 296       3.633  49.842 -25.988  1.00 29.48           C  
ATOM   4504  CB  TRP A 296       4.431  52.298 -26.463  1.00 29.48           C  
ATOM   4505  HB2 TRP A 296       5.374  52.049 -25.976  1.00 29.48           H  
ATOM   4506  HB3 TRP A 296       3.792  52.727 -25.691  1.00 29.48           H  
ATOM   4507  O   TRP A 296       2.519  49.400 -25.727  1.00 29.48           O  
ATOM   4508  CG  TRP A 296       4.731  53.365 -27.484  1.00 29.48           C  
ATOM   4509  CD1 TRP A 296       3.820  54.192 -28.047  1.00 29.48           C  
ATOM   4510  HD1 TRP A 296       2.764  54.183 -27.822  1.00 29.48           H  
ATOM   4511  CD2 TRP A 296       6.025  53.780 -28.036  1.00 29.48           C  
ATOM   4512  CE2 TRP A 296       5.805  54.844 -28.964  1.00 29.48           C  
ATOM   4513  CE3 TRP A 296       7.367  53.386 -27.830  1.00 29.48           C  
ATOM   4514  HE3 TRP A 296       7.581  52.600 -27.122  1.00 29.48           H  
ATOM   4515  NE1 TRP A 296       4.442  55.045 -28.939  1.00 29.48           N  
ATOM   4516  HE1 TRP A 296       3.958  55.772 -29.445  1.00 29.48           H  
ATOM   4517  CH2 TRP A 296       8.170  55.054 -29.431  1.00 29.48           C  
ATOM   4518  HH2 TRP A 296       8.988  55.532 -29.949  1.00 29.48           H  
ATOM   4519  CZ2 TRP A 296       6.849  55.472 -29.659  1.00 29.48           C  
ATOM   4520  HZ2 TRP A 296       6.641  56.278 -30.348  1.00 29.48           H  
ATOM   4521  CZ3 TRP A 296       8.426  54.016 -28.517  1.00 29.48           C  
ATOM   4522  HZ3 TRP A 296       9.445  53.704 -28.337  1.00 29.48           H  
ATOM   4523  N   GLY A 297       4.647  49.174 -25.419  1.00 30.00           N  
ATOM   4524  H   GLY A 297       4.288  48.394 -24.887  1.00 30.00           H  
ATOM   4525  CA  GLY A 297       6.027  49.545 -25.069  1.00 30.00           C  
ATOM   4526  HA2 GLY A 297       6.645  48.651 -25.156  1.00 30.00           H  
ATOM   4527  HA3 GLY A 297       6.434  50.292 -25.751  1.00 30.00           H  
ATOM   4528  C   GLY A 297       6.088  50.068 -23.617  1.00 30.00           C  
ATOM   4529  O   GLY A 297       5.203  50.813 -23.217  1.00 30.00           O  
ATOM   4530  N   SER A 298       7.064  49.717 -22.772  1.00 27.56           N  
ATOM   4531  H   SER A 298       6.965  50.105 -21.845  1.00 27.56           H  
ATOM   4532  CA  SER A 298       8.269  48.881 -22.956  1.00 27.56           C  
ATOM   4533  HA  SER A 298       8.075  48.096 -23.688  1.00 27.56           H  
ATOM   4534  C   SER A 298       8.676  48.179 -21.637  1.00 27.56           C  
ATOM   4535  CB  SER A 298       9.418  49.761 -23.474  1.00 27.56           C  
ATOM   4536  HB2 SER A 298      10.313  49.155 -23.617  1.00 27.56           H  
ATOM   4537  HB3 SER A 298       9.135  50.196 -24.432  1.00 27.56           H  
ATOM   4538  O   SER A 298       7.996  48.316 -20.621  1.00 27.56           O  
ATOM   4539  OG  SER A 298       9.695  50.800 -22.558  1.00 27.56           O  
ATOM   4540  HG  SER A 298      10.462  51.298 -22.849  1.00 27.56           H  
ATOM   4541  N   THR A 299       9.756  47.385 -21.641  1.00 27.28           N  
ATOM   4542  H   THR A 299      10.308  47.312 -22.484  1.00 27.28           H  
ATOM   4543  CA  THR A 299      10.216  46.604 -20.473  1.00 27.28           C  
ATOM   4544  HA  THR A 299       9.469  46.666 -19.681  1.00 27.28           H  
ATOM   4545  C   THR A 299      11.532  47.144 -19.912  1.00 27.28           C  
ATOM   4546  CB  THR A 299      10.380  45.118 -20.834  1.00 27.28           C  
ATOM   4547  HB  THR A 299      11.196  45.005 -21.547  1.00 27.28           H  
ATOM   4548  O   THR A 299      12.556  47.091 -20.590  1.00 27.28           O  
ATOM   4549  CG2 THR A 299      10.659  44.238 -19.614  1.00 27.28           C  
ATOM   4550 HG21 THR A 299       9.882  44.375 -18.862  1.00 27.28           H  
ATOM   4551 HG22 THR A 299      10.684  43.192 -19.921  1.00 27.28           H  
ATOM   4552 HG23 THR A 299      11.627  44.493 -19.184  1.00 27.28           H  
ATOM   4553  OG1 THR A 299       9.201  44.625 -21.428  1.00 27.28           O  
ATOM   4554  HG1 THR A 299       8.469  44.818 -20.838  1.00 27.28           H  
ATOM   4555  N   THR A 300      11.516  47.583 -18.651  1.00 27.99           N  
ATOM   4556  H   THR A 300      10.635  47.600 -18.156  1.00 27.99           H  
ATOM   4557  CA  THR A 300      12.677  48.136 -17.927  1.00 27.99           C  
ATOM   4558  HA  THR A 300      13.593  47.743 -18.367  1.00 27.99           H  
ATOM   4559  C   THR A 300      12.611  47.717 -16.453  1.00 27.99           C  
ATOM   4560  CB  THR A 300      12.708  49.679 -18.012  1.00 27.99           C  
ATOM   4561  HB  THR A 300      12.030  50.094 -17.266  1.00 27.99           H  
ATOM   4562  O   THR A 300      11.522  47.481 -15.931  1.00 27.99           O  
ATOM   4563  CG2 THR A 300      14.108  50.256 -17.804  1.00 27.99           C  
ATOM   4564 HG21 THR A 300      14.790  49.855 -18.554  1.00 27.99           H  
ATOM   4565 HG22 THR A 300      14.075  51.342 -17.894  1.00 27.99           H  
ATOM   4566 HG23 THR A 300      14.481  50.014 -16.809  1.00 27.99           H  
ATOM   4567  OG1 THR A 300      12.305  50.144 -19.280  1.00 27.99           O  
ATOM   4568  HG1 THR A 300      12.197  51.096 -19.222  1.00 27.99           H  
ATOM   4569  N   TRP A 301      13.747  47.640 -15.754  1.00 25.56           N  
ATOM   4570  H   TRP A 301      14.620  47.857 -16.214  1.00 25.56           H  
ATOM   4571  CA  TRP A 301      13.753  47.608 -14.283  1.00 25.56           C  
ATOM   4572  HA  TRP A 301      12.960  46.946 -13.932  1.00 25.56           H  
ATOM   4573  C   TRP A 301      13.461  49.012 -13.730  1.00 25.56           C  
ATOM   4574  CB  TRP A 301      15.092  47.069 -13.753  1.00 25.56           C  
ATOM   4575  HB2 TRP A 301      15.903  47.643 -14.201  1.00 25.56           H  
ATOM   4576  HB3 TRP A 301      15.124  47.256 -12.680  1.00 25.56           H  
ATOM   4577  O   TRP A 301      13.945  50.001 -14.278  1.00 25.56           O  
ATOM   4578  CG  TRP A 301      15.386  45.606 -13.945  1.00 25.56           C  
ATOM   4579  CD1 TRP A 301      14.655  44.716 -14.659  1.00 25.56           C  
ATOM   4580  HD1 TRP A 301      13.749  44.950 -15.200  1.00 25.56           H  
ATOM   4581  CD2 TRP A 301      16.498  44.835 -13.383  1.00 25.56           C  
ATOM   4582  CE2 TRP A 301      16.373  43.478 -13.806  1.00 25.56           C  
ATOM   4583  CE3 TRP A 301      17.597  45.145 -12.552  1.00 25.56           C  
ATOM   4584  HE3 TRP A 301      17.726  46.161 -12.209  1.00 25.56           H  
ATOM   4585  NE1 TRP A 301      15.236  43.465 -14.585  1.00 25.56           N  
ATOM   4586  HE1 TRP A 301      14.858  42.647 -15.040  1.00 25.56           H  
ATOM   4587  CH2 TRP A 301      18.366  42.824 -12.599  1.00 25.56           C  
ATOM   4588  HH2 TRP A 301      19.079  42.072 -12.296  1.00 25.56           H  
ATOM   4589  CZ2 TRP A 301      17.284  42.481 -13.428  1.00 25.56           C  
ATOM   4590  HZ2 TRP A 301      17.156  41.464 -13.768  1.00 25.56           H  
ATOM   4591  CZ3 TRP A 301      18.520  44.153 -12.164  1.00 25.56           C  
ATOM   4592  HZ3 TRP A 301      19.352  44.414 -11.527  1.00 25.56           H  
ATOM   4593  N   GLY A 302      12.689  49.105 -12.647  1.00 27.11           N  
ATOM   4594  H   GLY A 302      12.353  48.260 -12.206  1.00 27.11           H  
ATOM   4595  CA  GLY A 302      12.288  50.371 -12.024  1.00 27.11           C  
ATOM   4596  HA2 GLY A 302      13.012  51.149 -12.267  1.00 27.11           H  
ATOM   4597  HA3 GLY A 302      11.316  50.678 -12.409  1.00 27.11           H  
ATOM   4598  C   GLY A 302      12.195  50.254 -10.504  1.00 27.11           C  
ATOM   4599  O   GLY A 302      12.024  49.159  -9.969  1.00 27.11           O  
ATOM   4600  N   SER A 303      12.345  51.380  -9.809  1.00 24.98           N  
ATOM   4601  H   SER A 303      12.435  52.255 -10.305  1.00 24.98           H  
ATOM   4602  CA  SER A 303      12.458  51.466  -8.350  1.00 24.98           C  
ATOM   4603  HA  SER A 303      12.353  50.470  -7.919  1.00 24.98           H  
ATOM   4604  C   SER A 303      11.369  52.348  -7.723  1.00 24.98           C  
ATOM   4605  CB  SER A 303      13.863  51.983  -7.993  1.00 24.98           C  
ATOM   4606  HB2 SER A 303      13.944  52.122  -6.915  1.00 24.98           H  
ATOM   4607  HB3 SER A 303      14.600  51.241  -8.301  1.00 24.98           H  
ATOM   4608  O   SER A 303      10.662  53.072  -8.415  1.00 24.98           O  
ATOM   4609  OG  SER A 303      14.143  53.206  -8.653  1.00 24.98           O  
ATOM   4610  HG  SER A 303      14.992  53.538  -8.353  1.00 24.98           H  
ATOM   4611  N   THR A 304      11.294  52.313  -6.388  1.00 26.01           N  
ATOM   4612  H   THR A 304      11.924  51.675  -5.922  1.00 26.01           H  
ATOM   4613  CA  THR A 304      10.737  53.384  -5.537  1.00 26.01           C  
ATOM   4614  HA  THR A 304      10.944  53.076  -4.512  1.00 26.01           H  
ATOM   4615  C   THR A 304       9.216  53.635  -5.590  1.00 26.01           C  
ATOM   4616  CB  THR A 304      11.559  54.674  -5.719  1.00 26.01           C  
ATOM   4617  HB  THR A 304      11.402  55.075  -6.720  1.00 26.01           H  
ATOM   4618  O   THR A 304       8.723  54.516  -6.277  1.00 26.01           O  
ATOM   4619  CG2 THR A 304      11.257  55.757  -4.685  1.00 26.01           C  
ATOM   4620 HG21 THR A 304      11.397  55.364  -3.677  1.00 26.01           H  
ATOM   4621 HG22 THR A 304      10.233  56.110  -4.804  1.00 26.01           H  
ATOM   4622 HG23 THR A 304      11.923  56.606  -4.837  1.00 26.01           H  
ATOM   4623  OG1 THR A 304      12.930  54.373  -5.546  1.00 26.01           O  
ATOM   4624  HG1 THR A 304      13.411  55.152  -5.838  1.00 26.01           H  
ATOM   4625  N   THR A 305       8.512  52.931  -4.695  1.00 24.70           N  
ATOM   4626  H   THR A 305       9.005  52.115  -4.362  1.00 24.70           H  
ATOM   4627  CA  THR A 305       7.679  53.535  -3.626  1.00 24.70           C  
ATOM   4628  HA  THR A 305       7.242  52.693  -3.089  1.00 24.70           H  
ATOM   4629  C   THR A 305       6.500  54.476  -3.979  1.00 24.70           C  
ATOM   4630  CB  THR A 305       8.616  54.221  -2.607  1.00 24.70           C  
ATOM   4631  HB  THR A 305       9.041  55.119  -3.056  1.00 24.70           H  
ATOM   4632  O   THR A 305       6.694  55.653  -4.253  1.00 24.70           O  
ATOM   4633  CG2 THR A 305       7.971  54.599  -1.278  1.00 24.70           C  
ATOM   4634 HG21 THR A 305       7.171  55.320  -1.444  1.00 24.70           H  
ATOM   4635 HG22 THR A 305       8.711  55.068  -0.629  1.00 24.70           H  
ATOM   4636 HG23 THR A 305       7.576  53.710  -0.785  1.00 24.70           H  
ATOM   4637  OG1 THR A 305       9.665  53.339  -2.259  1.00 24.70           O  
ATOM   4638  HG1 THR A 305      10.238  53.816  -1.654  1.00 24.70           H  
ATOM   4639  N   TRP A 306       5.281  53.991  -3.670  1.00 24.95           N  
ATOM   4640  H   TRP A 306       5.224  52.988  -3.558  1.00 24.95           H  
ATOM   4641  CA  TRP A 306       4.034  54.747  -3.379  1.00 24.95           C  
ATOM   4642  HA  TRP A 306       3.309  54.007  -3.041  1.00 24.95           H  
ATOM   4643  C   TRP A 306       3.309  55.435  -4.562  1.00 24.95           C  
ATOM   4644  CB  TRP A 306       4.248  55.682  -2.168  1.00 24.95           C  
ATOM   4645  HB2 TRP A 306       5.153  56.273  -2.308  1.00 24.95           H  
ATOM   4646  HB3 TRP A 306       3.431  56.402  -2.133  1.00 24.95           H  
ATOM   4647  O   TRP A 306       3.769  55.397  -5.696  1.00 24.95           O  
ATOM   4648  CG  TRP A 306       4.292  55.042  -0.809  1.00 24.95           C  
ATOM   4649  CD1 TRP A 306       4.797  53.826  -0.488  1.00 24.95           C  
ATOM   4650  HD1 TRP A 306       5.257  53.140  -1.184  1.00 24.95           H  
ATOM   4651  CD2 TRP A 306       3.788  55.599   0.446  1.00 24.95           C  
ATOM   4652  CE2 TRP A 306       4.017  54.650   1.486  1.00 24.95           C  
ATOM   4653  CE3 TRP A 306       3.150  56.806   0.807  1.00 24.95           C  
ATOM   4654  HE3 TRP A 306       2.971  57.557   0.052  1.00 24.95           H  
ATOM   4655  NE1 TRP A 306       4.650  53.599   0.865  1.00 24.95           N  
ATOM   4656  HE1 TRP A 306       4.973  52.768   1.339  1.00 24.95           H  
ATOM   4657  CH2 TRP A 306       2.985  56.086   3.135  1.00 24.95           C  
ATOM   4658  HH2 TRP A 306       2.684  56.282   4.153  1.00 24.95           H  
ATOM   4659  CZ2 TRP A 306       3.621  54.876   2.809  1.00 24.95           C  
ATOM   4660  HZ2 TRP A 306       3.805  54.131   3.569  1.00 24.95           H  
ATOM   4661  CZ3 TRP A 306       2.753  57.047   2.137  1.00 24.95           C  
ATOM   4662  HZ3 TRP A 306       2.273  57.980   2.395  1.00 24.95           H  
ATOM   4663  N   GLY A 307       2.104  55.984  -4.308  1.00 26.33           N  
ATOM   4664  H   GLY A 307       1.789  56.013  -3.349  1.00 26.33           H  
ATOM   4665  CA  GLY A 307       1.329  56.736  -5.313  1.00 26.33           C  
ATOM   4666  HA2 GLY A 307       1.254  56.128  -6.215  1.00 26.33           H  
ATOM   4667  HA3 GLY A 307       1.888  57.633  -5.579  1.00 26.33           H  
ATOM   4668  C   GLY A 307      -0.102  57.165  -4.932  1.00 26.33           C  
ATOM   4669  O   GLY A 307      -0.454  58.322  -5.146  1.00 26.33           O  
ATOM   4670  N   THR A 308      -0.931  56.279  -4.349  1.00 26.08           N  
ATOM   4671  H   THR A 308      -0.562  55.350  -4.206  1.00 26.08           H  
ATOM   4672  CA  THR A 308      -2.418  56.444  -4.238  1.00 26.08           C  
ATOM   4673  HA  THR A 308      -2.807  55.483  -3.903  1.00 26.08           H  
ATOM   4674  C   THR A 308      -3.098  56.636  -5.627  1.00 26.08           C  
ATOM   4675  CB  THR A 308      -2.811  57.443  -3.117  1.00 26.08           C  
ATOM   4676  HB  THR A 308      -3.885  57.632  -3.143  1.00 26.08           H  
ATOM   4677  O   THR A 308      -2.415  56.537  -6.638  1.00 26.08           O  
ATOM   4678  CG2 THR A 308      -2.509  56.859  -1.737  1.00 26.08           C  
ATOM   4679 HG21 THR A 308      -3.047  55.920  -1.602  1.00 26.08           H  
ATOM   4680 HG22 THR A 308      -1.438  56.688  -1.628  1.00 26.08           H  
ATOM   4681 HG23 THR A 308      -2.833  57.562  -0.970  1.00 26.08           H  
ATOM   4682  OG1 THR A 308      -2.146  58.678  -3.159  1.00 26.08           O  
ATOM   4683  HG1 THR A 308      -1.597  58.703  -3.946  1.00 26.08           H  
ATOM   4684  N   THR A 309      -4.417  56.763  -5.848  1.00 27.78           N  
ATOM   4685  H   THR A 309      -4.638  56.704  -6.832  1.00 27.78           H  
ATOM   4686  CA  THR A 309      -5.605  56.993  -4.992  1.00 27.78           C  
ATOM   4687  HA  THR A 309      -5.436  56.612  -3.985  1.00 27.78           H  
ATOM   4688  C   THR A 309      -6.837  56.274  -5.580  1.00 27.78           C  
ATOM   4689  CB  THR A 309      -5.947  58.502  -4.944  1.00 27.78           C  
ATOM   4690  HB  THR A 309      -6.448  58.789  -5.869  1.00 27.78           H  
ATOM   4691  O   THR A 309      -6.881  56.026  -6.782  1.00 27.78           O  
ATOM   4692  CG2 THR A 309      -6.827  58.896  -3.758  1.00 27.78           C  
ATOM   4693 HG21 THR A 309      -6.913  59.982  -3.720  1.00 27.78           H  
ATOM   4694 HG22 THR A 309      -6.381  58.547  -2.827  1.00 27.78           H  
ATOM   4695 HG23 THR A 309      -7.831  58.485  -3.868  1.00 27.78           H  
ATOM   4696  OG1 THR A 309      -4.795  59.295  -4.817  1.00 27.78           O  
ATOM   4697  HG1 THR A 309      -4.281  59.235  -5.626  1.00 27.78           H  
ATOM   4698  N   THR A 310      -7.862  56.000  -4.764  1.00 26.33           N  
ATOM   4699  H   THR A 310      -7.786  56.272  -3.794  1.00 26.33           H  
ATOM   4700  CA  THR A 310      -9.167  55.436  -5.186  1.00 26.33           C  
ATOM   4701  HA  THR A 310      -9.127  55.195  -6.249  1.00 26.33           H  
ATOM   4702  C   THR A 310     -10.293  56.459  -4.972  1.00 26.33           C  
ATOM   4703  CB  THR A 310      -9.473  54.134  -4.422  1.00 26.33           C  
ATOM   4704  HB  THR A 310      -9.648  54.367  -3.372  1.00 26.33           H  
ATOM   4705  O   THR A 310     -10.185  57.305  -4.086  1.00 26.33           O  
ATOM   4706  CG2 THR A 310     -10.674  53.358  -4.966  1.00 26.33           C  
ATOM   4707 HG21 THR A 310     -10.751  52.393  -4.465  1.00 26.33           H  
ATOM   4708 HG22 THR A 310     -11.597  53.905  -4.774  1.00 26.33           H  
ATOM   4709 HG23 THR A 310     -10.561  53.196  -6.038  1.00 26.33           H  
ATOM   4710  OG1 THR A 310      -8.377  53.254  -4.507  1.00 26.33           O  
ATOM   4711  HG1 THR A 310      -8.635  52.419  -4.110  1.00 26.33           H  
ATOM   4712  N   TRP A 311     -11.383  56.388  -5.747  1.00 28.33           N  
ATOM   4713  H   TRP A 311     -11.447  55.658  -6.442  1.00 28.33           H  
ATOM   4714  CA  TRP A 311     -12.504  57.339  -5.685  1.00 28.33           C  
ATOM   4715  HA  TRP A 311     -12.458  57.882  -4.741  1.00 28.33           H  
ATOM   4716  C   TRP A 311     -13.869  56.629  -5.750  1.00 28.33           C  
ATOM   4717  CB  TRP A 311     -12.356  58.357  -6.833  1.00 28.33           C  
ATOM   4718  HB2 TRP A 311     -13.065  58.120  -7.627  1.00 28.33           H  
ATOM   4719  HB3 TRP A 311     -11.364  58.266  -7.274  1.00 28.33           H  
ATOM   4720  O   TRP A 311     -14.039  55.727  -6.567  1.00 28.33           O  
ATOM   4721  CG  TRP A 311     -12.521  59.794  -6.450  1.00 28.33           C  
ATOM   4722  CD1 TRP A 311     -11.631  60.501  -5.718  1.00 28.33           C  
ATOM   4723  HD1 TRP A 311     -10.712  60.101  -5.316  1.00 28.33           H  
ATOM   4724  CD2 TRP A 311     -13.592  60.732  -6.792  1.00 28.33           C  
ATOM   4725  CE2 TRP A 311     -13.269  62.006  -6.233  1.00 28.33           C  
ATOM   4726  CE3 TRP A 311     -14.798  60.642  -7.523  1.00 28.33           C  
ATOM   4727  HE3 TRP A 311     -15.072  59.699  -7.972  1.00 28.33           H  
ATOM   4728  NE1 TRP A 311     -12.067  61.805  -5.588  1.00 28.33           N  
ATOM   4729  HE1 TRP A 311     -11.547  62.520  -5.099  1.00 28.33           H  
ATOM   4730  CH2 TRP A 311     -15.284  63.006  -7.123  1.00 28.33           C  
ATOM   4731  HH2 TRP A 311     -15.928  63.862  -7.259  1.00 28.33           H  
ATOM   4732  CZ2 TRP A 311     -14.092  63.130  -6.390  1.00 28.33           C  
ATOM   4733  HZ2 TRP A 311     -13.810  64.079  -5.958  1.00 28.33           H  
ATOM   4734  CZ3 TRP A 311     -15.635  61.765  -7.685  1.00 28.33           C  
ATOM   4735  HZ3 TRP A 311     -16.548  61.677  -8.255  1.00 28.33           H  
ATOM   4736  N   GLY A 312     -14.842  57.056  -4.932  1.00 30.57           N  
ATOM   4737  H   GLY A 312     -14.614  57.761  -4.245  1.00 30.57           H  
ATOM   4738  CA  GLY A 312     -16.253  56.643  -5.044  1.00 30.57           C  
ATOM   4739  HA2 GLY A 312     -16.328  55.752  -5.669  1.00 30.57           H  
ATOM   4740  HA3 GLY A 312     -16.793  57.438  -5.559  1.00 30.57           H  
ATOM   4741  C   GLY A 312     -16.990  56.328  -3.728  1.00 30.57           C  
ATOM   4742  O   GLY A 312     -16.413  55.809  -2.779  1.00 30.57           O  
ATOM   4743  N   SER A 313     -18.297  56.611  -3.722  1.00 34.64           N  
ATOM   4744  H   SER A 313     -18.651  57.043  -4.564  1.00 34.64           H  
ATOM   4745  CA  SER A 313     -19.355  55.981  -2.899  1.00 34.64           C  
ATOM   4746  HA  SER A 313     -20.212  56.648  -2.990  1.00 34.64           H  
ATOM   4747  C   SER A 313     -19.173  55.861  -1.372  1.00 34.64           C  
ATOM   4748  CB  SER A 313     -19.812  54.673  -3.551  1.00 34.64           C  
ATOM   4749  HB2 SER A 313     -19.009  53.937  -3.502  1.00 34.64           H  
ATOM   4750  HB3 SER A 313     -20.686  54.288  -3.026  1.00 34.64           H  
ATOM   4751  O   SER A 313     -19.601  54.885  -0.762  1.00 34.64           O  
ATOM   4752  OG  SER A 313     -20.159  54.930  -4.904  1.00 34.64           O  
ATOM   4753  HG  SER A 313     -20.539  54.130  -5.274  1.00 34.64           H  
ATOM   4754  N   THR A 314     -18.601  56.899  -0.762  1.00 28.75           N  
ATOM   4755  H   THR A 314     -18.150  57.559  -1.380  1.00 28.75           H  
ATOM   4756  CA  THR A 314     -18.923  57.472   0.563  1.00 28.75           C  
ATOM   4757  HA  THR A 314     -17.996  57.558   1.130  1.00 28.75           H  
ATOM   4758  C   THR A 314     -19.974  56.767   1.443  1.00 28.75           C  
ATOM   4759  CB  THR A 314     -19.464  58.896   0.303  1.00 28.75           C  
ATOM   4760  HB  THR A 314     -20.419  58.831  -0.217  1.00 28.75           H  
ATOM   4761  O   THR A 314     -21.157  56.773   1.105  1.00 28.75           O  
ATOM   4762  CG2 THR A 314     -19.648  59.752   1.558  1.00 28.75           C  
ATOM   4763 HG21 THR A 314     -18.733  59.747   2.150  1.00 28.75           H  
ATOM   4764 HG22 THR A 314     -20.476  59.365   2.152  1.00 28.75           H  
ATOM   4765 HG23 THR A 314     -19.890  60.776   1.275  1.00 28.75           H  
ATOM   4766  OG1 THR A 314     -18.571  59.600  -0.532  1.00 28.75           O  
ATOM   4767  HG1 THR A 314     -18.946  60.469  -0.689  1.00 28.75           H  
ATOM   4768  N   ASN A 315     -19.599  56.400   2.681  1.00 30.61           N  
ATOM   4769  H   ASN A 315     -18.617  56.244   2.858  1.00 30.61           H  
ATOM   4770  CA  ASN A 315     -20.435  56.708   3.856  1.00 30.61           C  
ATOM   4771  HA  ASN A 315     -20.796  57.724   3.696  1.00 30.61           H  
ATOM   4772  C   ASN A 315     -19.647  56.741   5.191  1.00 30.61           C  
ATOM   4773  CB  ASN A 315     -21.674  55.781   3.925  1.00 30.61           C  
ATOM   4774  HB2 ASN A 315     -21.650  55.182   4.835  1.00 30.61           H  
ATOM   4775  HB3 ASN A 315     -21.672  55.091   3.082  1.00 30.61           H  
ATOM   4776  O   ASN A 315     -19.237  55.704   5.689  1.00 30.61           O  
ATOM   4777  CG  ASN A 315     -22.982  56.563   3.908  1.00 30.61           C  
ATOM   4778  ND2 ASN A 315     -24.063  55.945   3.495  1.00 30.61           N  
ATOM   4779 HD21 ASN A 315     -24.913  56.492   3.475  1.00 30.61           H  
ATOM   4780 HD22 ASN A 315     -24.002  54.998   3.149  1.00 30.61           H  
ATOM   4781  OD1 ASN A 315     -23.062  57.728   4.272  1.00 30.61           O  
ATOM   4782  N   GLN A 316     -19.461  57.963   5.714  1.00 27.53           N  
ATOM   4783  H   GLN A 316     -19.800  58.706   5.121  1.00 27.53           H  
ATOM   4784  CA  GLN A 316     -19.156  58.419   7.094  1.00 27.53           C  
ATOM   4785  HA  GLN A 316     -18.592  59.343   6.966  1.00 27.53           H  
ATOM   4786  C   GLN A 316     -18.288  57.549   8.052  1.00 27.53           C  
ATOM   4787  CB  GLN A 316     -20.475  58.832   7.778  1.00 27.53           C  
ATOM   4788  HB2 GLN A 316     -21.073  57.943   7.980  1.00 27.53           H  
ATOM   4789  HB3 GLN A 316     -20.232  59.306   8.729  1.00 27.53           H  
ATOM   4790  O   GLN A 316     -18.650  56.436   8.411  1.00 27.53           O  
ATOM   4791  CG  GLN A 316     -21.307  59.814   6.923  1.00 27.53           C  
ATOM   4792  HG2 GLN A 316     -21.672  59.298   6.035  1.00 27.53           H  
ATOM   4793  HG3 GLN A 316     -20.674  60.641   6.604  1.00 27.53           H  
ATOM   4794  CD  GLN A 316     -22.516  60.405   7.643  1.00 27.53           C  
ATOM   4795  NE2 GLN A 316     -23.481  60.924   6.917  1.00 27.53           N  
ATOM   4796 HE21 GLN A 316     -24.264  61.292   7.437  1.00 27.53           H  
ATOM   4797 HE22 GLN A 316     -23.476  60.833   5.911  1.00 27.53           H  
ATOM   4798  OE1 GLN A 316     -22.612  60.448   8.856  1.00 27.53           O  
ATOM   4799  N   GLY A 317     -17.207  58.147   8.590  1.00 31.48           N  
ATOM   4800  H   GLY A 317     -17.008  59.092   8.294  1.00 31.48           H  
ATOM   4801  CA  GLY A 317     -16.236  57.522   9.518  1.00 31.48           C  
ATOM   4802  HA2 GLY A 317     -16.037  58.177  10.366  1.00 31.48           H  
ATOM   4803  HA3 GLY A 317     -16.659  56.602   9.922  1.00 31.48           H  
ATOM   4804  C   GLY A 317     -14.928  57.145   8.799  1.00 31.48           C  
ATOM   4805  O   GLY A 317     -14.911  56.164   8.069  1.00 31.48           O  
ATOM   4806  N   SER A 318     -13.810  57.889   8.829  1.00 28.07           N  
ATOM   4807  H   SER A 318     -13.135  57.524   8.172  1.00 28.07           H  
ATOM   4808  CA  SER A 318     -13.254  58.869   9.791  1.00 28.07           C  
ATOM   4809  HA  SER A 318     -12.432  59.348   9.261  1.00 28.07           H  
ATOM   4810  C   SER A 318     -12.657  58.205  11.053  1.00 28.07           C  
ATOM   4811  CB  SER A 318     -14.243  60.001  10.122  1.00 28.07           C  
ATOM   4812  HB2 SER A 318     -15.040  60.016   9.379  1.00 28.07           H  
ATOM   4813  HB3 SER A 318     -14.682  59.841  11.107  1.00 28.07           H  
ATOM   4814  O   SER A 318     -13.382  57.517  11.758  1.00 28.07           O  
ATOM   4815  OG  SER A 318     -13.615  61.261  10.078  1.00 28.07           O  
ATOM   4816  HG  SER A 318     -12.955  61.302  10.774  1.00 28.07           H  
ATOM   4817  N   THR A 319     -11.370  58.372  11.412  1.00 29.39           N  
ATOM   4818  H   THR A 319     -11.111  57.887  12.259  1.00 29.39           H  
ATOM   4819  CA  THR A 319     -10.284  59.173  10.780  1.00 29.39           C  
ATOM   4820  HA  THR A 319     -10.322  59.019   9.702  1.00 29.39           H  
ATOM   4821  C   THR A 319      -8.894  58.756  11.316  1.00 29.39           C  
ATOM   4822  CB  THR A 319     -10.403  60.684  11.136  1.00 29.39           C  
ATOM   4823  HB  THR A 319      -9.582  60.976  11.791  1.00 29.39           H  
ATOM   4824  O   THR A 319      -8.806  58.496  12.508  1.00 29.39           O  
ATOM   4825  CG2 THR A 319     -10.350  61.598   9.913  1.00 29.39           C  
ATOM   4826 HG21 THR A 319     -11.018  61.238   9.130  1.00 29.39           H  
ATOM   4827 HG22 THR A 319     -10.649  62.607  10.197  1.00 29.39           H  
ATOM   4828 HG23 THR A 319      -9.328  61.648   9.537  1.00 29.39           H  
ATOM   4829  OG1 THR A 319     -11.592  61.005  11.827  1.00 29.39           O  
ATOM   4830  HG1 THR A 319     -11.475  60.715  12.735  1.00 29.39           H  
ATOM   4831  N   THR A 320      -7.761  58.809  10.594  1.00 27.65           N  
ATOM   4832  H   THR A 320      -6.936  58.819  11.176  1.00 27.65           H  
ATOM   4833  CA  THR A 320      -7.453  58.413   9.196  1.00 27.65           C  
ATOM   4834  HA  THR A 320      -7.902  57.436   9.014  1.00 27.65           H  
ATOM   4835  C   THR A 320      -5.918  58.277   9.020  1.00 27.65           C  
ATOM   4836  CB  THR A 320      -8.002  59.401   8.144  1.00 27.65           C  
ATOM   4837  HB  THR A 320      -8.980  59.758   8.465  1.00 27.65           H  
ATOM   4838  O   THR A 320      -5.192  59.076   9.604  1.00 27.65           O  
ATOM   4839  CG2 THR A 320      -7.156  60.634   7.826  1.00 27.65           C  
ATOM   4840 HG21 THR A 320      -6.235  60.351   7.317  1.00 27.65           H  
ATOM   4841 HG22 THR A 320      -7.720  61.315   7.188  1.00 27.65           H  
ATOM   4842 HG23 THR A 320      -6.903  61.152   8.752  1.00 27.65           H  
ATOM   4843  OG1 THR A 320      -8.219  58.710   6.941  1.00 27.65           O  
ATOM   4844  HG1 THR A 320      -8.524  59.354   6.298  1.00 27.65           H  
ATOM   4845  N   TRP A 321      -5.438  57.344   8.175  1.00 26.09           N  
ATOM   4846  H   TRP A 321      -6.118  56.732   7.748  1.00 26.09           H  
ATOM   4847  CA  TRP A 321      -4.011  57.121   7.794  1.00 26.09           C  
ATOM   4848  HA  TRP A 321      -3.990  56.245   7.146  1.00 26.09           H  
ATOM   4849  C   TRP A 321      -3.071  56.751   8.979  1.00 26.09           C  
ATOM   4850  CB  TRP A 321      -3.505  58.299   6.927  1.00 26.09           C  
ATOM   4851  HB2 TRP A 321      -2.428  58.193   6.797  1.00 26.09           H  
ATOM   4852  HB3 TRP A 321      -3.655  59.232   7.470  1.00 26.09           H  
ATOM   4853  O   TRP A 321      -3.478  56.794  10.133  1.00 26.09           O  
ATOM   4854  CG  TRP A 321      -4.097  58.457   5.545  1.00 26.09           C  
ATOM   4855  CD1 TRP A 321      -5.395  58.283   5.199  1.00 26.09           C  
ATOM   4856  HD1 TRP A 321      -6.184  57.993   5.877  1.00 26.09           H  
ATOM   4857  CD2 TRP A 321      -3.425  58.842   4.298  1.00 26.09           C  
ATOM   4858  CE2 TRP A 321      -4.394  58.885   3.248  1.00 26.09           C  
ATOM   4859  CE3 TRP A 321      -2.095  59.160   3.940  1.00 26.09           C  
ATOM   4860  HE3 TRP A 321      -1.329  59.152   4.701  1.00 26.09           H  
ATOM   4861  NE1 TRP A 321      -5.575  58.538   3.857  1.00 26.09           N  
ATOM   4862  HE1 TRP A 321      -6.468  58.474   3.389  1.00 26.09           H  
ATOM   4863  CH2 TRP A 321      -2.740  59.525   1.606  1.00 26.09           C  
ATOM   4864  HH2 TRP A 321      -2.469  59.787   0.594  1.00 26.09           H  
ATOM   4865  CZ2 TRP A 321      -4.072  59.220   1.925  1.00 26.09           C  
ATOM   4866  HZ2 TRP A 321      -4.836  59.244   1.162  1.00 26.09           H  
ATOM   4867  CZ3 TRP A 321      -1.757  59.494   2.612  1.00 26.09           C  
ATOM   4868  HZ3 TRP A 321      -0.734  59.736   2.363  1.00 26.09           H  
ATOM   4869  N   GLY A 322      -1.827  56.281   8.800  1.00 31.57           N  
ATOM   4870  H   GLY A 322      -1.387  56.016   9.670  1.00 31.57           H  
ATOM   4871  CA  GLY A 322      -1.045  55.940   7.594  1.00 31.57           C  
ATOM   4872  HA2 GLY A 322      -0.520  56.828   7.242  1.00 31.57           H  
ATOM   4873  HA3 GLY A 322      -1.701  55.579   6.803  1.00 31.57           H  
ATOM   4874  C   GLY A 322       0.001  54.841   7.905  1.00 31.57           C  
ATOM   4875  O   GLY A 322      -0.118  54.172   8.928  1.00 31.57           O  
ATOM   4876  N   SER A 323       1.012  54.617   7.053  1.00 27.17           N  
ATOM   4877  H   SER A 323       1.108  55.181   6.221  1.00 27.17           H  
ATOM   4878  CA  SER A 323       1.982  53.506   7.217  1.00 27.17           C  
ATOM   4879  HA  SER A 323       2.048  53.252   8.275  1.00 27.17           H  
ATOM   4880  C   SER A 323       3.411  53.828   6.747  1.00 27.17           C  
ATOM   4881  CB  SER A 323       1.467  52.266   6.473  1.00 27.17           C  
ATOM   4882  HB2 SER A 323       2.134  51.425   6.665  1.00 27.17           H  
ATOM   4883  HB3 SER A 323       0.476  52.013   6.849  1.00 27.17           H  
ATOM   4884  O   SER A 323       3.616  54.771   5.989  1.00 27.17           O  
ATOM   4885  OG  SER A 323       1.395  52.499   5.078  1.00 27.17           O  
ATOM   4886  HG  SER A 323       0.972  51.746   4.658  1.00 27.17           H  
ATOM   4887  N   THR A 324       4.403  53.043   7.198  1.00 27.71           N  
ATOM   4888  H   THR A 324       4.171  52.375   7.919  1.00 27.71           H  
ATOM   4889  CA  THR A 324       5.784  52.893   6.667  1.00 27.71           C  
ATOM   4890  HA  THR A 324       5.727  52.599   5.619  1.00 27.71           H  
ATOM   4891  C   THR A 324       6.479  51.737   7.422  1.00 27.71           C  
ATOM   4892  CB  THR A 324       6.566  54.226   6.743  1.00 27.71           C  
ATOM   4893  HB  THR A 324       6.266  54.776   7.635  1.00 27.71           H  
ATOM   4894  O   THR A 324       5.974  51.296   8.452  1.00 27.71           O  
ATOM   4895  CG2 THR A 324       8.094  54.173   6.696  1.00 27.71           C  
ATOM   4896 HG21 THR A 324       8.478  53.715   7.608  1.00 27.71           H  
ATOM   4897 HG22 THR A 324       8.488  55.188   6.646  1.00 27.71           H  
ATOM   4898 HG23 THR A 324       8.434  53.624   5.819  1.00 27.71           H  
ATOM   4899  OG1 THR A 324       6.227  54.962   5.594  1.00 27.71           O  
ATOM   4900  HG1 THR A 324       5.279  55.109   5.630  1.00 27.71           H  
ATOM   4901  N   ASN A 325       7.590  51.203   6.896  1.00 26.87           N  
ATOM   4902  H   ASN A 325       8.009  51.687   6.115  1.00 26.87           H  
ATOM   4903  CA  ASN A 325       8.357  50.087   7.478  1.00 26.87           C  
ATOM   4904  HA  ASN A 325       7.734  49.559   8.200  1.00 26.87           H  
ATOM   4905  C   ASN A 325       9.626  50.558   8.226  1.00 26.87           C  
ATOM   4906  CB  ASN A 325       8.736  49.112   6.340  1.00 26.87           C  
ATOM   4907  HB2 ASN A 325       9.216  49.672   5.538  1.00 26.87           H  
ATOM   4908  HB3 ASN A 325       9.453  48.378   6.708  1.00 26.87           H  
ATOM   4909  O   ASN A 325      10.078  51.682   8.030  1.00 26.87           O  
ATOM   4910  CG  ASN A 325       7.570  48.322   5.774  1.00 26.87           C  
ATOM   4911  ND2 ASN A 325       7.705  47.799   4.579  1.00 26.87           N  
ATOM   4912 HD21 ASN A 325       8.557  47.920   4.049  1.00 26.87           H  
ATOM   4913 HD22 ASN A 325       6.922  47.249   4.257  1.00 26.87           H  
ATOM   4914  OD1 ASN A 325       6.542  48.124   6.390  1.00 26.87           O  
ATOM   4915  N   GLN A 326      10.271  49.620   8.938  1.00 26.34           N  
ATOM   4916  H   GLN A 326       9.780  48.745   9.053  1.00 26.34           H  
ATOM   4917  CA  GLN A 326      11.504  49.768   9.743  1.00 26.34           C  
ATOM   4918  HA  GLN A 326      11.815  48.750   9.976  1.00 26.34           H  
ATOM   4919  C   GLN A 326      11.309  50.432  11.122  1.00 26.34           C  
ATOM   4920  CB  GLN A 326      12.679  50.385   8.950  1.00 26.34           C  
ATOM   4921  HB2 GLN A 326      12.499  51.449   8.801  1.00 26.34           H  
ATOM   4922  HB3 GLN A 326      13.581  50.292   9.555  1.00 26.34           H  
ATOM   4923  O   GLN A 326      10.275  51.026  11.408  1.00 26.34           O  
ATOM   4924  CG  GLN A 326      12.949  49.726   7.586  1.00 26.34           C  
ATOM   4925  HG2 GLN A 326      13.087  48.654   7.722  1.00 26.34           H  
ATOM   4926  HG3 GLN A 326      12.093  49.884   6.930  1.00 26.34           H  
ATOM   4927  CD  GLN A 326      14.189  50.286   6.888  1.00 26.34           C  
ATOM   4928  NE2 GLN A 326      14.434  49.922   5.649  1.00 26.34           N  
ATOM   4929 HE21 GLN A 326      13.819  49.294   5.152  1.00 26.34           H  
ATOM   4930 HE22 GLN A 326      15.274  50.317   5.250  1.00 26.34           H  
ATOM   4931  OE1 GLN A 326      14.977  51.038   7.430  1.00 26.34           O  
ATOM   4932  N   GLY A 327      12.316  50.266  11.991  1.00 28.28           N  
ATOM   4933  H   GLY A 327      13.141  49.789  11.656  1.00 28.28           H  
ATOM   4934  CA  GLY A 327      12.252  50.544  13.430  1.00 28.28           C  
ATOM   4935  HA2 GLY A 327      11.430  51.227  13.647  1.00 28.28           H  
ATOM   4936  HA3 GLY A 327      13.181  51.022  13.741  1.00 28.28           H  
ATOM   4937  C   GLY A 327      12.039  49.263  14.248  1.00 28.28           C  
ATOM   4938  O   GLY A 327      11.132  48.484  13.967  1.00 28.28           O
[truncated: 547,164 more chars]
